# Supplementary material for: Blueprinting extendable nanomaterials with standardized protein blocks
Source: Nature. 2024 Mar 13;627(8005):898–904. doi: 10.1038/s41586-024-07188-4 (PMC10972742; doi:10.1038/s41586-024-07188-4)
Supplement: Supplementary file 3 — Design names prefixed with a > symbol, followed by the expressed sequence for each design. The sequences include purification tags and the start methionine residue. [file 41586_2024_7188_MOESM3_ESM.txt]

>THR1
MHHHHHHSGSGENLYFQGSGSPEEIVEEAETALKALLEEAEKGGKEDALEIAEKLAELAKEALEVLLEAGASPELIVRLAETALKALLAIAELGGEELALEIARILAELAEVALEVLLELGASPELIVRLAETALEALLAIARLGGEELALEIARILAELAEVALEVLLELGASPELIKKLAETAEEALEAIAKLGGEELAEEIAKILAELAEVAKEVQKELGAS
>THR2
MHHHHHHSGSGENLYFQGSGSPKKIVKDAKEKLEKLLEDAKDGGEELALDIAEELAREAEKALKELLREGASPELIVDLAETALRALLEIAKDGGEELALDIARILAKLAEVALEVLLKDGASPKLIVDLAKTALRALLEIAEDGGEELALDIAEILAELAEVALRVLLKDGASPKLIEDLAKTALDALEEIARDGGEELAEDIDRILRKLEKVARDVLRKDGAS
>THR3
MHHHHHHSGSGENLYFQGSGSEAADEARRAIEAALEEARAAADEARSDSTGETVKKAVDKAEKAAEDAFREIKQAVNQAEKQGASEAAFEAFAAIAAAAAEAAAAAFEAFSDSTGETVAEAVAKALKAAMEAFAEIAKAVAQAAKQGASEAAFEAFAAIAAAAAEAAAAAFEAFSDSTGETVAEAVAKALKAAMEAFAEIAKAVAQAAKQGASEAAFEAFAAIAAAAAEAAAAAFEAFSDSTGETVAEAVAKALKAAMEAFAEIAKAVAQAAKQGASEAAFEAFAAIAAAAAEAAAAAFEAFSDSTGETVAEAVAKALKAAMEAFAEIAKAVAQAAKQGASEEAFEKFAAIAAEAAEAAAAAFERFSDSTGETEAEKVAKELKQLMEEFAERAKSVAEQAKNGAS
>THR4
MSHHHHHHSGSGSGPPELLAKFAEKLVEILREAGGSPELVFELLELIMQIIEERGAPPELLIELLERLLKLAQEAGLSPEQIHKLLEEALKIVERRGVPPEQLAEFAERLVEILREAGGSPELVFELLKRIMEIIERRGAPPELLIELLERLLELAREAGLSPEQIHKLLEEALKIVERRGVPPEQLAEFAEKLVEILREAGGSPELVEELLKRIMEIIERRGAPPELLIKLLERLLELAREAGLSPEQIHELLKKALEIVEERGVPPEKLAEFAERLVEILREAGGSPELVHKLLEQIMEIIERRGAPPELLIKLLERLLELAREAGLSPEQIHELLRQALEIVERRGVPPEQLAEFAEKLVEILREAGGSPELVFELLKEIMEIIQRRGA
>THR5
MSHHHHHHSGSGSGDKEIVEEVRKLVEEAKKRNEESNEEVKKLVEEAEEALKKAKGEEEVLKIAKEAFELAIEAAKRNLKVAKEAFELVIEAIKAITDDEAVLRLAELAAELAKSQLESLLKIAEAAMRLAASAIKAAKGDEAIVEIVRLLVEVAEEINKASNAVVKFLVEVAKEALKVAKGEEVVLEIARLAFELAIEAAKINLEVARLAFELVITAIEAITDDEAVLRLAKLAAELAKSQLESLLNIAEAAMELAASAIKAAKGDEAIVEIVRLLVEVAKEINKASNAVVEFLVEVAEEALRVAKGEEVVLEIARLAFELAIEAARINLEVARLAFELVITAIEAITDDEAVLKLAELAAELAKSQLESLLRIAEAAMRLAASAIKAAKGDEAIVEIVRLLVEVAEEINKASNAVVEFLVEVAEEALRVAKGEEVVEEIAKLAKELADEAAKINEEVAKLAEELVKTAEEAITDDEARKKLRELAKKLRKSQEESKKRIKEAAEKLEASARKAAKG
>THR6
MSHHHHHHSGSGSGEKEEAEEVVKEALKELKKLFEEQKKVNEEAAKELEETAKDEKVLLAARFAVEASRIANKASFDLSKFAADAAAAAVEAGADIERVKEVLEKAIEAQKEAAKFSKKVLEEAAAAAALAERGEITEEDVARFVVELALELLKALFEMQRFVNELAAELLEVVAKDEKVLLAARFAVEASKIANEASFELSRFAAEAAAAAVEAGADIERVAEVLIKAIEAQAEAAKFSAEVLLKAAAAAALAERGEITEEDVARFVVELALELLRALFEMQRFVNELAAELLEVVAKDEKVLLAARFAVEASEIANKASFDLSKFAADAARAAVEAGADIERVAEVLIEAIKAQAEAAKFSAEVLLKAAAAAALAERGEITEKDVARFVVELALELLEALFEMQRFVNELAAALLEVVAKDEEVLEKARKAVEDSKRENEASFEESRKAAEAAAAAVEAGADIDEVAKELIEAIKEQAEAAKESAKKLLEAAAEAALAERGEIT
>THR7
MSHHHHHHSGSGSGAKELAEEVKKAVKEIEEKSKESAEELKKAVEEIKKKVEKATDEKEIADLIRELMKIALEVAKANFELIKEAAEAIAAAAEAGADAEFIAEAALDVIRILAESAEFVAKALLDAARIAVEAGADAEVLAEAVKFAVEAIEALSRFSAAALKFAVEAIERLVKEATDEETIARLIRFLMEIALVVAEANFRLIKFAAEAIATAAEAGADAEFIARAALEVIRILAESAKFVAEALLEAARIAVEAGADAEVLAEAVKFAVEAIEELSKFSAAALKFAVEAIKRLVEKATDEETIARLIRFLMEIALVVAEANFRLIKFAAEAIKTAAEAGADAEFIAKAALDVIRILAESAEFVAEALLDAARIAVEAGADAEVLAEAVRFAVEAIRALSEFSAAALKFAVEAIKALVEKATDEETIKRLIKFLKEIAEVVKEANEKLIEFAKEAIKTAAEAGADAEFIEEAKKRVKEILEESKKFVEEAEERAKEIAKEAGAD
>THR8
MSHHHHHHSGSGSGAEEAVKEVKEILEELRKEMKAAVEANKEALERLDEAVKAGGDIEEAAKASFKLAKESFDVARRMFEAALEAAAAAIKRIEDEKLLAEAALEVIKAIAEIVRLMAKAALDNAKAAADVVKDADAETAVKAVKIILDVLELAMKAAVEANEIALEALDRAVKAGGDIELAAEASFLLAKASFEVAKIMFEAALLAAAAAIEVIEDEKLLAEAALAVIEAIARIVKLMAEAALRNAEAAAEVVKDADAETAVRAVKIILEVLRLAMEAAVEANKIALEALDRAVKAGGDIELAAEASFRLAKASFDVARIMFEAALRAAAAAIEVIEDEKLLAEAALEVIKAIAEIVRLMAKAALDNARAAAEVVKDADAETAVKAVKIILEVLELAMEAAVEANEIALEALKRAVDAGGDIELAKEASKLLAEASKEVAEIMKEAAKLAAAAAREVIEDEELLKKAEEEVKEAIKKIKKLMEEAAERNKEAAKEVAKKAD
>THR9
MSHHHHHHSGSGSGRVKELIDELREEAKKFAAEQKKIIEEFRKAAEEILKKSGIDKAAEVAEEALKLLKEQSEVMIEAAEEALKAAAELEKAGASEEVIRLIAELAKEAIRFAAEQSKIIAEFAEAAAKILAESGIDEAAEVALEALRLLVEQSIVMIEAALEALKAAAELAKAGASEEVIKLIAELAKEAIRFAAEQSKIIAEFAEAAADILAKSGIDKAAEVALEALRLLVEQSIVMIEAALEALKAAAELAKAGASEEVIRRIAEKAKEAIKKAAEQSKEIAEKAEEAADRLAKSGIDEEAKKALKELKEEVEKSIEEIKAALEELKAEAEKAKAGASE
>THR10
MSHHHHHHSGSGSGPEEIAKEARKAAKKAIEEAKKVVEEQRKKDKEAIEAIEKAKGEEEILKILKEVLEEAEKSIEELFKILEELIEEIKEAIKKITDPEVIADLARLAAEAAIFIADFVVKIQRSLDEAAIFAIEAAKGEEVILEILKEVLKSAEESIRFLFEILRALIELIEEAIKKITDPEVIARLAKLAAEAAIEIARFVVEIQKSLDEAAIRAIEAAKGEEVILEILEEVLKSAERSIEFLFRILEELIRLIEEAIKKITDPEVIKRLAKLAKEAAEFIAKFVKEIQESLKEAAKFAIEAAKGEEVIEKIKEEVKKSEERSKEFLEEIKKELKRLKEEADKRITD
>THR11
MSHHHHHHSGSGSGEKEAVEAVEKVLRELEEEQKKADEETKKALEELEERAKKAEDIEFISELIKEALEAIKENADVSSALAERAMEAIKEAKEAGADEKAAVEAVETVLRMLERSQKAADDATRKALKALEEAAKKAEDIEFISTLIKLALEAIKINAEVSSILAKLAMEAIKVAKEAGADEEAAVRAVRTVLEMLERSQRAADEATRKALKALEEAAKKAEDIEFISTLIKLALEAIKINADVSSILAKLAMEAIKVAKEAGADEEAAKEAVETVKKMLEESQKAADEATEKAKKALEEAAKKAEDIEFEETLKELAKEAEEINKEVKAILEKLAEEAKEVAKEAGAD
>THR12
MSHHHHHHSGSGSGAKEEAKRVKEEAEEVIKKSKEAAKKAAEEVKKIIEEIKKVSDSKAAVEAAEEAADAAIEALKRNAEETLEAVKAVIEALDKAVKEADDAEELAELVRIFAKIVIDLSKADAEIAAIIVELIIEMIKEVSDSEAAVKIAEKAADAAIEALRVNAEATLLAVEAVIRALESAVKKADDAKELAELVRIFAEIVIELSKADAEIAAIIVELIIEMIKEVSDSEAAVRIAEKAADAAIEALRVNAEATLLAVEAVIEALKSAVKKADDAEELKELVKIFAEIVKRLSEADKEIAAIIVELIKEMIKEVSDSEAAKRIRKKAEEAAEEAKEVNKEARELAEKAKEEAKKSAEEKADD
>fuse_2
MGSEELAAVALLQLLNIELARKLLEAVARLQELNIDLVRKTSELTDEKTIREEIRKVKEESKRIVEEAEEEIRRAKEASAEIAAQALERAIEKLREAGGSPEQVEEALEKAIQLIEKLGASPEILIKLLERLLKLAQEAGLSPEQIHKLLEEALKVVERRGVPPEQLAEFAERLVEILREAGGSPELVFELLKRIIEIIERRGAPPELLIELLERLLELAREAGLSPEQIHKLLEEALKVVERRGVPPEQLAEFAEKLVEILREAGGSPELVEELLKRIIEIIERRGAPPELLIKLLERLLELAREAGLSPEQIHELLKKALEVVEERGVPPEKLAEFAERLVEILREAGGSPELVHKLLEQIIEIIERRGAPPELLIKLLERLLELAREAGLSPEQIHELLRQALEVVERRGVPPEQLAEFAEKLKEILREAGGSPELQKELKKEIEEIEQRRGALEHHHHHH
>fuse_3
MGSVELLAVAALQELNIELARALLEAVARLQELNIDLVRKTSELTDEKTIREEIRKVKEESKRIVEEAEELIRLAKLASEAIARMAEVAARGAPPELLIELLERLLKKAQEAGMSPEIIHLLLELALAIVEARGVPPEQLAEFAERLVEILREAGGSPELVFELLKRIMEIIERRGAPPELLIELLERLLELAREAGLSPEQIHKLLEEALKIVERRGVPPEQLAEFAEKLVEILREAGGSPELVEELLKRIMEIIERRGAPPELLIKLLERLLELAREAGLSPEQIHELLKKALEIVEERGVPPEKLAEFAERLVEILREAGGSPELVHKLLEQIMEIIERRGAPPELLIKLLERLLELAREAGLSPEQIHELLRQALEIVERRGVPPEQLAEFAEKLKEILREAGGSPELQKELKKEIEEIEQRRGAlehhhhhh
>fuse_19
MGHHHHHHGGSLLQERVEKIIEQLERDVKRQEEEGLPPVAVRVLEVMVEVAKRVLQIVTEKGVPREKIAEAAKRLRETVQRAVQRLRNTEDDKEALQVLVEIVIEILKLLVQIAEEAGLPPVAVRVLEVMVEVAERVLQIVIEKGVPREKVAKAMMRLLRTVAEAIERLINTEDDKEALQVLVEIVIEILELLVEIAEEAGLPPVAVEVLQVMVEVAEEVLQIVIEKGVPREKVAEAMMRLLRQVAEAIERLINTEDDKENLQVLVEIVIEILELLVEIAEEAGLPPVAVEVLEVMVEVAERVLQIVIEKGVPREKVAKAMMRLLQTVAKAIKRLINTEDDQEALQVLVEIVIEILELLVQIAEEAGLPPEAVKVLELMVELAKRVLQKAIEKGVPREKVAKAMMRLLRTVAEAIERLINTEDDLELIKVLAEIVAEILRLLVQILEEAGLPPEQVAAALLQVLNIELAAKLLEAVALLQELNIDLVRKTSELTDEKTIREEIRKVKEESKRIVKEAAEEIWRAAAASAEIAARAA
>hex_C6
MSEEIKEEGIKRLKELTEKRAPVVEVTAEGLISLLRLTTARAPASSIAEVAEAAIKAVTELTKLGQGEPEVGARSILSLNRAALRALILVGGPAEYALRVGIAAINALTEIEAPVKYITETTLETIKALKEIKAPAEYILLAAIEGINAVVELAKEGRGTPDEAAEAILEITREALKALLEIGAPAEYALLAGIEGINALVEVKAPVSYIAETAGASLSALTEIRAPPEAITEMTKAGIEAVTKATKEGQGKVDVAAEAIAGLTTTGLKSLLAVGGPAEYAAEVGKAGLEALLEVQAPVYAVTATGLSSLTGLTAIEAPPEVITEVAIAAIKAITKATKLGRGEPEDGLDALNRIAEAALEALKEVGGLEHHHHHH
>R12A
MGPDLDRILATAELAIVRLAGVAGALELREVAERFLEVLRELAERGAPHEDLVLAAELALETLADLARRAGVPQEEVDEALEYAKKLVEKARERPDLDRILATAELAIVRLAGVAGALELREVAERFLEVLRELAERGAPHEDLVLAAELALETLADLARRAGVPQEEVDEALEYAKKLVEKARERPDLDRILATAELAIVRLAGVAGALELREVAERFLEVLRELAERGAPHEDLVLAAELALETLADLARRAGVPQEEVDEALEYAKKLVEKARERPDLDRILATAELAIVRLAGVAGALELREVAERFLEVLRELAERGAPHEDLVLAAELALETLADLARRAGVPQEEVDEALEYAKKLVEKAREGSGSHHHHHH
>R12B
MGPEVLEEISEFAEERSRRLSEYAERHVTNPILAATVVALAEVLSAVVRARSYGAPEEVGEKAVKEVREASEEALERYKKGEDVSELVAELIRETSRQIAEIAEATIKATDDPEVLEEISEFAEERSRRLSEYAERHVTNPILAATVVALAEVLSAVVRARSYGAPEEVGEKAVKEVREASEEALERYKKGEDVSELVAELIRETSRQIAEIAEATIKATDDPEVLEEISEFAEERSRRLSEYAERHVTNPILAATVVALAEVLSAVVRARSYGAPEEVGEKAVKEVREASEEALERYKKGEDVSELVAELIRETSRQIAEIAEATIKATDDPEVLEEISEFAEERSRRLSEYAERHVTNPILAATVVALAEVLSAVVRARSYGAPEEVGEKAVKEVREASEEALERYKKGEDVSELVAELIRETSRQIAEIAEATIKAVVRGSGSHHHHHH
>R18A
MSPEDMAKAGRAALEAAARVARALTEALGADPAAARAAEAVAEAGKATLEAIKDPKKGGEAGLEAVRHVAELARAVDDPPEEVAERAFEAIEEQLRRAIEGEASPEDMAKAGRAALEAAARVARALTEALGADPAAARAAEAVAEAGKATLEAIKDPKKGGEAGLEAVRHVAELARAVDDPPEEVAERAFEAIEEQLRRAIEGEASPEDMAKAGRAALEAAARVARALTEALGADPAAARAAEAVAEAGKATLEAIKDPKKGGEAGLEAVRHVAELARAVDDPPEEVAERAFEAIEEQLRRAIEGEAGSGSHHHHHH
>R18B
MDERARREVARAGAAVLEALARIAEAHLEDPRLAEAARAAAEAGRALLEAGAEGGTPQDELIELAEAGGELLLRAMEGEPLPRVAEGTLELGRRGMEALRGDDERARREVARAGAAVLEALARIAEAHLEDPRLAEAARAAAEAGRALLEAGAEGGTPQDELIELAEAGGELLLRAMEGEPLPRVAEGTLELGRRGMEALRGDDERARREVARAGAAVLEALARIAEAHLEDPRLAEAARAAAEAGRALLEAGAEGGTPQDELIELAEAGGELLLRAMEGEPLPRVAEGTLELGRRGMEALRGDGSGSHHHHHH
>R18C
MDEEKKREAVAAAAEAMARIVEASFREEGLPESLAEAVRAAAEALKALAKAGIDPETLAEHAERLGELGMRAPEVPPREFHRELVRLIVEATRAAIKDIEDEEKKREAVAAAAEAMARIVEASFREEGLPESLAEAVRAAAEALKALAKAGIDPETLAEHAERLGELGMRAPEVPPREFHRELVRLIVEATRAAIKDIEDEEKKREAVAAAAEAMARIVEASFREEGLPESLAEAVRAAAEALKALAKAGIDPETLAEHAERLGELGMRAPEVPPREFHRELVRLIVEATRAAIKDIEGSGSHHHHHH
>R18D
MDVRVVGEGLRLVVEAAAEALRVSNPRPEAVAIGETAVKVVEAARLGAESKPTPESSKAAIEAAERAIEHIERAGRGEATFEVAIETARDGVEAVRELGKLGADVRVVGEGLRLVVEAAAEALRVSNPRPEAVAIGETAVKVVEAARLGAESKPTPESSKAAIEAAERAIEHIERAGRGEATFEVAIETARDGVEAVRELGKLGADVRVVGEGLRLVVEAAAEALRVSNPRPEAVAIGETAVKVVEAARLGAESKPTPESSKAAIEAAERAIEHIERAGRGEATFEVAIETARDGVEAVRELGKLGAGSGSHHHHHH
>R18E
MSPEKMAEAGKAALEAAAEIAEALTEALGADPAHARAARAVARAGAAALDAIEDREKGGEAAKEGVEAVARLARAVDAPPEEVAELAFEAVLEQLEAAIEGDASPEKMAEAGKAALEAAAEIAEALTEALGADPAHARAARAVARAGAAALDAIEDREKGGEAAKEGVEAVARLARAVDAPPEEVAELAFEAVLEQLEAAIEGDASPEKMAEAGKAALEAAAEIAEALTEALGADPAHARAARAVARAGAAALDAIEDREKGGEAAKEGVEAVARLARAVDAPPEEVAELAFEAVLEQLEAAIEGDAGSGSHHHHHH
>R18F
MPVDAVAEAASVAARALARVVEAAGVPEEAAEAVRAAAEVVTAGGRMLSRGVDVIDPEEARRAIAELLERTAEIARAAIRGASSEELLERVAELGRLVMEAGRDAPVDAVAEAASVAARALARVVEAAGVPEEAAEAVRAAAEVVTAGGRMLSRGVDVIDPEEARRAIAELLERTAEIARAAIRGASSEELLERVAELGRLVMEAGRDAPVDAVAEAASVAARALARVVEAAGVPEEAAEAVRAAAEVVTAGGRMLSRGVDVIDPEEARRAIAELLERTAEIARAAIRGASSEELLERVAELGRLVMEAGRDAGSGSHHHHHH
>R18G
MSPEKMAEAGKAALEAAARVAEALTRALNADPAAAEAARAVAEAGKATLDAIDDPEKGGEAAREAVEHVARLARAVDAPPEEVAELAFEAILEQLDDAIEGDASPEKMAEAGKAALEAAARVAEALTRALNADPAAAEAARAVAEAGKATLDAIDDPEKGGEAAREAVEHVARLARAVDAPPEEVAELAFEAILEQLDDAIEGDASPEKMAEAGKAALEAAARVAEALTRALNADPAAAEAARAVAEAGKATLDAIDDPEKGGEAAREAVEHVARLARAVDAPPEEVAELAFEAILEQLDDAIEGDAGSGSHHHHHH
>R18H
MDPVELNKAMMDAVVEVARAIARIFPTPGSEAAVRAVEAAAEVGKAIKDSELSYKLAEDALRHAEEAARLATEDAPPERWAELVLEAGRETVEHAKEGSKLSDPVELNKAMMDAVVEVARAIARIFPTPGSEAAVRAVEAAAEVGKAIKDSELSYKLAEDALRHAEEAARLATEDAPPERWAELVLEAGRETVEHAKEGSKLSDPVELNKAMMDAVVEVARAIARIFPTPGSEAAVRAVEAAAEVGKAIKDSELSYKLAEDALRHAEEAARLATEDAPPERWAELVLEAGRETVEHAKEGSKLSGSGSHHHHHH
>R18I
MDDVESTAKVVRAVARAGRLIVRAGNPREDVVAAAEAIALVAEAAAEAAVESNVDKEKLLEFGRRILELLEELSRVTDPEEAARLVREAGLLALELASYSDDVESTAKVVRAVARAGRLIVRAGNPREDVVAAAEAIALVAEAAAEAAVESNVDKEKLLEFGRRILELLEELSRVTDPEEAARLVREAGLLALELASYSDDVESTAKVVRAVARAGRLIVRAGNPREDVVAAAEAIALVAEAAAEAAVESNVDKEKLLEFGRRILELLEELSRVTDPEEAARLVREAGLLALELASYSGSGSHHHHHH
>R18J
MPEAVAEAVRALAELVKAALRALARRGIADPETAEVAAAGAEAAATAAEAHTTRELARLAAEHMLEALRLAIEERDVGRVALEVAERARELLEAVEEGEPEAVAEAVRALAELVKAALRALARRGIADPETAEVAAAGAEAAATAAEAHTTRELARLAAEHMLEALRLAIEERDVGRVALEVAERARELLEAVEEGEPEAVAEAVRALAELVKAALRALARRGIADPETAEVAAAGAEAAATAAEAHTTRELARLAAEHMLEALRLAIEERDVGRVALEVAERARELLEAVEEGEGSGSHHHHHH
>R20A
MDPEALAEAARAALEAIAEITKAVAETEGVDEGKAKVAEAGAKALAEMVRAAPSRELALKAVEGGIELLEDVIYEEDLGETALKAAERIREGLEATAEEGPDPEALAEAARAALEAIAEITKAVAETEGVDEGKAKVAEAGAKALAEMVRAAPSRELALKAVEGGIELLEDVIYEEDLGETALKAAERIREGLEATAEEGPDPEALAEAARAALEAIAEITKAVAETEGVDEGKAKVAEAGAKALAEMVRAAPSRELALKAVEGGIELLEDVIYEEDLGETALKAAERIREGLEATAEEGPDPEALAEAARAALEAIAEITKAVAETEGVDEGKAKVAEAGAKALAEMVRAAPSRELALKAVEGGIELLEDVIYEEDLGETALKAAERIREGLEATAEEGPDPEALAEAARAALEAIAEITKAVAETEGVDEGKAKVAEAGAKALAEMVRAAPSRELALKAVEGGIELLEDVIYEEDLGETALKAAERIREGLEATAEEGPGSGSHHHHHH
>R30A
MADPETVAEALRAISRMGRAVALVEDPREAAVEILEALAETGAAVARALERGAPREGNEETLELTREAAERAFEALRELTTDEEVEIRVEALRELAEQAAEIAELQEGADPETVAEALRAISRMGRAVALVEDPREAAVEILEALAETGAAVARALERGAPREGNEETLELTREAAERAFEALRELTTDEEVEIRVEALRELAEQAAEIAELQEGADPETVAEALRAISRMGRAVALVEDPREAAVEILEALAETGAAVARALERGAPREGNEETLELTREAAERAFEALRELTTDEEVEIRVEALRELAEQAAEIAELQEGADPETVAEALRAISRMGRAVALVEDPREAAVEILEALAETGAAVARALERGAPREGNEETLELTREAAERAFEALRELTTDEEVEIRVEALRELAEQAAEIAELQEGADPETVAEALRAISRMGRAVALVEDPREAAVEILEALAETGAAVARALERGAPREGNEETLELTREAAERAFEALRELTTDEEVEIRVEALRELAEQAAEIAELQEGGSGSHHHHHH
>R30B
MEPVAVRKMAEIVRTTFEALAELAREPSVEVAMRALAEIAERVAEAAEEGVDRESLELLVEIAERAAEAIREGVREFGGTEEEEAAVERAVELLEALGEAALRGAEPVAVRKMAEIVRTTFEALAELAREPSVEVAMRALAEIAERVAEAAEEGVDRESLELLVEIAERAAEAIREGVREFGGTEEEEAAVERAVELLEALGEAALRGAEPVAVRKMAEIVRTTFEALAELAREPSVEVAMRALAEIAERVAEAAEEGVDRESLELLVEIAERAAEAIREGVREFGGTEEEEAAVERAVELLEALGEAALRGAEPVAVRKMAEIVRTTFEALAELAREPSVEVAMRALAEIAERVAEAAEEGVDRESLELLVEIAERAAEAIREGVREFGGTEEEEAAVERAVELLEALGEAALRGAEPVAVRKMAEIVRTTFEALAELAREPSVEVAMRALAEIAERVAEAAEEGVDRESLELLVEIAERAAEAIREGVREFGGTEEEEAAVERAVELLEALGEAALRGAGSGSHHHHHH
>R30C
MAPPEVIRHITELGRLVIEAAVARLSGGSREEIVRMAGEAVELAGRGLVEMVEAGVPEEGIELLFEAAEDALEALRRLGTDELAMEAAERTLEHLRRAALGGAPPEVIRHITELGRLVIEAAVARLSGGSREEIVRMAGEAVELAGRGLVEMVEAGVPEEGIELLFEAAEDALEALRRLGTDELAMEAAERTLEHLRRAALGGAPPEVIRHITELGRLVIEAAVARLSGGSREEIVRMAGEAVELAGRGLVEMVEAGVPEEGIELLFEAAEDALEALRRLGTDELAMEAAERTLEHLRRAALGGAPPEVIRHITELGRLVIEAAVARLSGGSREEIVRMAGEAVELAGRGLVEMVEAGVPEEGIELLFEAAEDALEALRRLGTDELAMEAAERTLEHLRRAALGGAPPEVIRHITELGRLVIEAAVARLSGGSREEIVRMAGEAVELAGRGLVEMVEAGVPEEGIELLFEAAEDALEALRRLGTDELAMEAAERTLEHLRRAALGGGSGSHHHHHH
>R30D
MSEVGLEGIAEIGRKVAEAAVTAITVEDEAEAAAEIIRLGGEMVEAAVEALKKLKDEESREILAEAAEDGIESIRELIELKAEDERVEEIAEIGIEGLEKMLEHARKNKSEVGLEGIAEIGRKVAEAAVTAITVEDEAEAAAEIIRLGGEMVEAAVEALKKLKDEESREILAEAAEDGIESIRELIELKAEDERVEEIAEIGIEGLEKMLEHARKNKSEVGLEGIAEIGRKVAEAAVTAITVEDEAEAAAEIIRLGGEMVEAAVEALKKLKDEESREILAEAAEDGIESIRELIELKAEDERVEEIAEIGIEGLEKMLEHARKNKSEVGLEGIAEIGRKVAEAAVTAITVEDEAEAAAEIIRLGGEMVEAAVEALKKLKDEESREILAEAAEDGIESIRELIELKAEDERVEEIAEIGIEGLEKMLEHARKNKSEVGLEGIAEIGRKVAEAAVTAITVEDEAEAAAEIIRLGGEMVEAAVEALKKLKDEESREILAEAAEDGIESIRELIELKAEDERVEEIAEIGIEGLEKMLEHARKNKGSGSHHHHHH
>R30E
MPEGRRALGELGVRAARQLAEVIRTLSRPPEEVGATAADALVEITRALAEVGARPVDEETLEDALELAERAREAVLELAELAGVPEARLRGLEHLAEVGELTGEALLRTEDPEGRRALGELGVRAARQLAEVIRTLSRPPEEVGATAADALVEITRALAEVGARPVDEETLEDALELAERAREAVLELAELAGVPEARLRGLEHLAEVGELTGEALLRTEDPEGRRALGELGVRAARQLAEVIRTLSRPPEEVGATAADALVEITRALAEVGARPVDEETLEDALELAERAREAVLELAELAGVPEARLRGLEHLAEVGELTGEALLRTEDPEGRRALGELGVRAARQLAEVIRTLSRPPEEVGATAADALVEITRALAEVGARPVDEETLEDALELAERAREAVLELAELAGVPEARLRGLEHLAEVGELTGEALLRTEDPEGRRALGELGVRAARQLAEVIRTLSRPPEEVGATAADALVEITRALAEVGARPVDEETLEDALELAERAREAVLELAELAGVPEARLRGLEHLAEVGELTGEALLRTEDGSGSHHHHHH
>R30F
MAPPEARRAVAELARAGMEALARLSETDSGSEAVRAIAELGRAGAEAGTVVRDEEAAELLRELGEFALEKLVEAAELLPIDERQEKLAELTAELAEAALEAQLELTRRGAPPEARRAVAELARAGMEALARLSETDSGSEAVRAIAELGRAGAEAGTVVRDEEAAELLRELGEFALEKLVEAAELLPIDERQEKLAELTAELAEAALEAQLELTRRGAPPEARRAVAELARAGMEALARLSETDSGSEAVRAIAELGRAGAEAGTVVRDEEAAELLRELGEFALEKLVEAAELLPIDERQEKLAELTAELAEAALEAQLELTRRGAPPEARRAVAELARAGMEALARLSETDSGSEAVRAIAELGRAGAEAGTVVRDEEAAELLRELGEFALEKLVEAAELLPIDERQEKLAELTAELAEAALEAQLELTRRGAPPEARRAVAELARAGMEALARLSETDSGSEAVRAIAELGRAGAEAGTVVRDEEAAELLRELGEFALEKLVEAAELLPIDERQEKLAELTAELAEAALEAQLELTRRGGSGSHHHHHH
>72_C5_A
MGGNVKTELAIEAIKSVAEITIEALKYITNGEVAYKTANSGIEVLGRLARAAIEVTDDDEALVRVVKELSKAAYELVKELLKKPVDEELVAEVASKASKVVKEVAELAAKKIKNEEAAAKMFIEAIKEVTKITEEVLKKITDGEVAARAAEDGIDVVFDIAKAAIKHTDNEEALEKVVNALTKAVEKIVKTLTKKPVPPELVERVAEEAIEKAREVTEEALKKIKDEEARLYMRVKTKTSIEKMKVLTLTHMDLPEEEIVEEAAKAMEEVVKETEEALKSIKDPEAAGKMAIEAIKSVTEMTVLALEHITDGEVAYKAAMKGIEVVEELALAAIKHTNDPEIKLKIVKALNEAVKEIVKVLLKKPVDEEKVAEVTNKGMEAVVRVAEKAMKGGLEHHHHHH
>90_C4_A
MGGEQIERVAIHGLEVLKEIAKYGSKLTDSPELKRELYRIISETAVELLKILAEGGATPEQLERVTIHALEVLKEVAKELADSPESVREAVRLISELTVEGLKQLKEIGAPPEQIERVAIHGLEALTRVAIEGAKLTDSEEAARTLTEIVAEAALKLVEILAEGKGTGEDLTRVAKHALEALTEVAKNTSMSPETSIAAARLLARLARAAAEALEKVGAPVELIRELAEAAVEALEEIAKAGEKLTDSVSARAILRAIVAAARSVLELILLRSEGKPAEVLKEAAIKGIEELKELALEAAKLTDSPEAARTLLEILAEAAKEALKILAEGKGTKEDLAEVAIHALKAIAEVAKNTAMSGETSITAAKLLGEVAIEAAKLLRKGGLEHHHHHH
>90_C4_B
MYPIEIMAELSKESIEEISKSNATPELASEASIIISEILAETAKELIKNGGDPELAMAEVKEVIKEALESLLRVKAPGELVSELAVKGVEEVKEIAELGLKNGGDPELLKKEVKETSKEAKEIVEKSDFTPGELEAALAILKSIEVSAEAILELYTGGDPDKLIREVGEVAIKEIKKLEKSDFTPEQLAEAAKLIVEILGEAAKKIIELGGDPKLALEIMSRVAKEALEALLKVGAPGELVSEVSIISSEIMSEIAKKASGGLEHHHHHH
>120_C3_A
MLVARSGIEALETAVEMAIAAMEAGLDPKEASKIVIELSREIVEVVYKSKPDGEEMFEVAKAIADASLRMVEAMVDAGAPPRVIAEAIARGAKVISEAVIKAVELGAPLELVKEAAEYGLEVLREAAELARKRGGDPDTLEAVLEAAKASSELIIMVAEGEPPEVVAERAIEALKRLTEMAIEAMKKGGDPEVAIEVVANAAESALKAVAAAGPPPEVMERMIKAANEVMQRMVQAAIEAGADGKVLKKAIKKAAEVSVKGIRLAVEGGLEHHHHHH
>120_C3_B
MVKTEAAIEAIKSISKIGVEALEKITDGEVAYKAAEETIDVLYKLGLSAIEVTDDPEALYEVVKTLAEAALEIVRELLKKNIPEVKVAEVTARAMSRVVDVTIKAMTKIKDKEIAKKMSEVAIEKVREMGELALQRITDPEVRLALRTATEMVVRVLEAGEKMTDIKDPKEAADLFIETIKEVTKMVVEALKKIKDPEVAYVLARAGIRVISVGANGAINHTDDPEIKYKVVKELNKALLEIVKELLKKDVDEEKVVEVAKEAMELAVEVTEKALKGGLEHHHHHH
>sC4_+2
MGSGHHHHHHGSGSENLYFQGGSGSEKALEILREALKELEDIAKEQRKILKDALDELREEAEKLREDGNDEEEINKRLNELMKIAVEALELTIEVLRSLAESALRALELLLKLAEDHKVIEEAVKLLLEFLKKLAEVAEEANRLALEFLEELIELGGDVEAAAKASKEAARASAEFARAIVEILEEVARLAIEFIEDEKLLARIAQLIIKAITEIVRIMAEMASLNVKAMSEIIKLADDETAKKAVKIALEILEMAMKVAEEANEAALRVLELAVKAGGDVELAAEASHELAKASLEVARRMFEAALEAAAAAIKRIEDEKLLAEAALEVIKAIAEIVRLMAKAALDNAKAAADVVKDADAETAVKAVKIILDVLELAMKAAVEANEIALEALDRAVKAGGDIELAAEASFLLAKASFEVAKIMFEAALLAAAAAIEVIEDEKLLAEAALAVIEAIARIVKLMAEAALRNAEAAAEVVKDADAETAVRAVKIILEVLRLAMEAAVEANKIALEALDRAVKAGGDIELAAEASFRLAKASFDVLKIMVEAAELLARAAIEVIEDEKLLAEAAQLVIEAIRRLMEIMARIAKLNAEFLARVMKLADEETAERVLEIITEILRQASELAEEANKAAERVLDLARKAGGDEELVHTASSLLIKASAEVLRILFEAAVHAILAFNEVLYRLLKEAGADEEFLKEIEIKLAEIEMKALVAKNKLESILSAIDMKAKRGASEEELKELLRELKKTVEDMLRELERLSEESRRIAEKARKT
>sC4
MGSGHHHHHHGSGSENLYFQGGSGSEKALEILREALKELEDIAKEQRKILKDALDELREEAEKLREDGNDEEEINKRLNELMKIAVEALELTIEVLRSLAESALRALELLLKLAEDHKVIEEAVKLLLEFLKKLAEVAEEANRLALEFLEELIELGGDVEAAAKASKEAARASAEFARAIVEILEEVARLAIEFIEDEKLLARIAQLIIKAITEIVRIMAEMASLNVKAMSEIIKLADDETAKKAVKIALEILEMAMKVAEEANEAALRVLELAVKAGGDVELAAEASHELAKASLEVLKIMVEAAELLARAAIEVIEDEKLLAEAAQLVIEAIRRLMEIMARIAKLNAEFLARVMKLADEETAERVLEIITEILRQASELAEEANKAAERVLDLARKAGGDEELVHTASSLLIKASAEVLRILFEAAVHAILAFNEVLYRLLKEAGADEEFLKEIEIKLAEIEMKALVAKNKLESILSAIDMKAKRGASEEELKELLRELKKTVEDMLRELERLSEESRRIAEKARKT
>tC3
MGGDQEELAQKAAELLLKLVVRALETLVELLQKGVPPEQLQEHVKMAQRLLEMVAELARQAVKDPRLREPLKQFVELAKAALQLLIEILKDPTPERIRQALQEIAEAAEEIIKRVKDPHFLLLLLRLVAHFALVLIQLVPTPELIKKALEIILKLAKLIIEIVHDPRVLREIIEVVARAALHMLEQVPTPELAELMLQIIIKVIRELLKAAGVPPEQIKLNEELAKEAERLLKELIESGASPEVVKLSLEIAILALRASAEISIDFGGLEHHHHHH
>cage_O4_32
MEERRWIAREAREMMRLVSEFAILFVEDPVYAVAVFMRAEVRSAAVFALGVGGDPEVLEEAEERVEEAARRALEKYRKGEDVSELVAELIRETSRQIAEIAEATIKATDDPEVLEEISEFAEERSRRLSEYAERHVTNPILAATVVALAEVLSAVVRARSYGAPEEVGEKAVKEVREASEEALERYKEGADESELIAEIARRTAEAIGEIAEAAIEATKDPEKRREIAEFAREQMRRISLRVIRWVRDPVLATTVFGHAMVLSAAVSALAVGGPRVILENAREAVEVMAENALRAREEGADVSRLVAVVMDMTSRALGVIAEATVDPESEEGIARASARLMRALVEATREMMKEIKNPEVAAEIAIDTIETITRIFLRTLEVLTDGEVAARLARAGIEAIAEMTRGAIEHIDDPDSLLKLVRRAAEAVEALVRELARKDVPEEDIVSVAESAAKSVVESTVEAAKKATDKEVVTELAIEAIESIRRITLYVLRRTTDGEVAAEAAKAGIDNLYKLALAGIEHIDDPEQLKKIVKVFNEGVKKLVKALIEKDVDDSLLMNVASLGAVKSMKVTEEAAAKMKDEEAAAEMFIETMESITEIFLETLERIKDGVVAMNMALQGILVIYRLAMAGIKKIDNPEALQRIVKRAAEAVKKIVEALIKKDVDPELVKMVAELGNLLLEKVTEEAIAKMKDPKAAAEMREYTKKKIEEIKKLVEEREGGSGGSWGHHHHHHG
>cage_O4_33
MEERRWIAREAREMMRLVSEFAILFVEDPVYAVAVFMRAEVRSAAVFALGVGGDPEVLEEAEERVEEAARRALEKYRKGEDVSELVAELIRETSRQIAEIAEATIKATDDPEVLEEISEFAEERSRRLSEYAERHVTNPILAATVVALAEVLSAVVRARSYGAPEEVGEKAVKEVREASEEALERYKEGADESELIAEIARRTAEAIGEIAEAAIEATKDPEKRREIAEFAREQMRRISLRVIRWVRDPVLATTVFGHAMVLSAAVSALAVGGPRVILENAREAVEVMAENALRAREEGADVSRLVAVVMDMTSRALGVIAEATVDPESEEGIARASARLMRALVEATREMMKEIKNPEVAAEIAIDTIETITRIFLRTLEVLTDGEVAARLARAGIEAIAEMTRGAIEHIDDPDSLLKLVRRAAEAVEALVRELARKDVPEEDIVSVAESAAKSVVESTVEAAKKATDKEVVTELAIEAIESIRRITLYVLRRTTDGEVASRLAEAGIRNIRELALAAIEWTDDDEQLKRIVETTAEAMKEIVEALIKKDVDDVLVMRVTTRAAVYVVEVTKAAMAKMKNPEMAAEMAIETMESISEIFLSALERIKDGVVASILATAGILALYEAAKAAIEHIDDDEQLKKIVEKLNESVLRIVEALIKKDVDPSLVKMVTELGVILVKEVTEEAIAKMKDKEAAEELKKISEEAIKEMKELTEKRIGGSGGSWGHHHHHHG
>cage_O4_34_+4
MEEKREIAEFAREMMEEISERVERYVEDPVLATAVRGRAIVESAAVFAKTIGGDIEKLDEAREEVERAAEEALRRREEGADVSELVAELIRETSRQIAEIAEATIKATDDPEVLEEISEFAEERSRRLSEYAERHVTNPILAATVVALAEVLSAVVRARSYGAPEEVGEKAVKEVREASEEALERYKEGADESELIAEIMEATAEAVGKIAEAAIEATDDPEKRRRIARWAREQMRRLSRRAEELVEDPVLAMTVFARAQILAAAVFGKAVGMPEIVSEHARRMVRLAGEAALALKKEGADVSRLVAMVGRVTSIAVGMIAKATVSDSWKERTREMIRAYKEIVREMIRAGAPGKFLNEMVKLGAEAIVELVEEAVKEGVPPEEVTEMGIEGLKAVTEMAIEGMKAGGDPKEFLDIISETGKAVLEVVARTGAPPELLKEAADAVSKAMKEAVEAAIKAGAPPEVLTEAVKKGSEIMVEAVELAARLGAPPELVTESAIKGLEAVTEMAIEAMKAGGDPLEMARIVAELAEKAIDVVAKMGAPGTYMLAMIMAASVAHRRIVEAAIKAGAPGEVLEEAVRLAGRVQVRGVEKAAELGTPKTLVEAAGELGLATVRRMAELAIEAGGDRERMEEIIREVEEAMERVIERIEGGSGGSWGHHHHHHG
>cage_O4_34_+8
MEEKREIAEFAREMMEEISERVERYVEDPVLATAVRGRAIVESAAVFAKTIGGDIEKLDEAREEVERAAEEALRRREEGADVSELVAELIRETSRQIAEIAEATIKATDDPEVLEEISEFAEERSRRLSEYAERHVTNPILAATVVALAEVLSAVVRARSYGAPEEVGEKAVKEVREASEEALERYKEGADESELIAEIMEATAEAVGKIAEAAIEATDDPEKRRRIARWAREQMRRLSRRAEELVEDPVLAMTVFARAQILAAAVFGKAVGMPEIVSEHARRMVRLAGEAALALKKEGADVSRLVAMVGRVTSIAVGMIAKATVSDSWKERTREMIRAYKEIVREMIRAGAPGKFLNEMVKLGAEAIVELVEEAVKEGVPPEEVTEMGIEGLKAVTEMAIEGMKAGGDPKEFLDIISETGKAVLEVVARTGAPPELLKEAADAVSKAMKEAVEAAIKAGAPPEVLTEAVKKGSAIMVEAVELAARLGAPPELVTDMGIKGLEVLTEMAKLAIKAGGDPKKLLDIISETGKAVLEVVARTGAPPELLKEAADAVSKAMKEAVEAAIKAGAPPEVLTEAVKKGSAIMVEAVELAARLGAPPELVTESAIKGLEAVTEMAIEAMKAGGDPLEMARIVAELAEKAIDVVAKMGAPGTYMLAMIMAASVAHRRIVEAAIKAGAPGEVLEEAVRLAGRVQVRGVEKAAELGTPKTLVEAAGELGLATVRRMAELAIEAGGDRERMEEIIREVEEAMERVIERIEGGSGGSWGHHHHHHG
>cage_O4_34_+12
MEEKREIAEFAREMMEEISERVERYVEDPVLATAVRGRAIVESAAVFAKTIGGDIEKLDEAREEVERAAEEALRRREEGADVSELVAELIRETSRQIAEIAEATIKATDDPEVLEEISEFAEERSRRLSEYAERHVTNPILAATVVALAEVLSAVVRARSYGAPEEVGEKAVKEVREASEEALERYKEGADESELIAEIMEATAEAVGKIAEAAIEATDDPEKRRRIARWAREQMRRLSRRAEELVEDPVLAMTVFARAQILAAAVFGKAVGMPEIVSEHARRMVRLAGEAALALKKEGADVSRLVAMVGRVTSIAVGMIAKATVSDSWKERTREMIRAYKEIVREMIRAGAPGKFLNEMVKLGAEAIVELVEEAVKEGVPPEEVTEMGIEGLKAVTEMAIEGMKAGGDPKEFLDIISETGKAVLEVVARTGAPPELLKEAADAVSKAMKEAVEAAIKAGAPPEVLTEAVKKGSAIMVEAVELAARLGAPPELVTDMGIKGLEVLTEMAKLAIKAGGDPKKLLDIISETGKAVLEVVARTGAPPELLKEAADAVSKAMKEAVEAAIKAGAPPEVLTEAVKKGSAIMVEAVELAARLGAPPELVTDMGIKGLEVLTEMAKLAIKAGGDPKKLLDIISETGKAVLEVVARTGAPPELLKEAADAVSKAMKEAVEAAIKAGAPPEVLTEAVKKGSAIMVEAVELAARLGAPPELVTESAIKGLEAVTEMAIEAMKAGGDPLEMARIVAELAEKAIDVVAKMGAPGTYMLAMIMAASVAHRRIVEAAIKAGAPGEVLEEAVRLAGRVQVRGVEKAAELGTPKTLVEAAGELGLATVRRMAELAIEAGGDRERMEEIIREVEEAMERVIERIEGGSGGSWGHHHHHHG
>cage_O4_34
MEEKREIAEFAREMMEEISERVERYVEDPVLATAVRGRAIVESAAVFAKTIGGDIEKLDEAREEVERAAEEALRRREEGADVSELVAELIRETSRQIAEIAEATIKATDDPEVLEEISEFAEERSRRLSEYAERHVTNPILAATVVALAEVLSAVVRARSYGAPEEVGEKAVKEVREASEEALERYKEGADESELIAEIMEATAEAVGKIAEAAIEATDDPEKRRRIARWAREQMRRLSRRAEELVEDPVLAMTVFARAQILAAAVFGKAVGMPEIVSEHARRMVRLAGEAALALKKEGADVSRLVAMVGRVTSIAVGMIAKATVSDSWKERTREMIRAYKEIVREMIRAGAPGKFLNEMVKLGAEAIVELVEEAVKEGVPPEEVTESAIKGLEAVTEMAIEAMKAGGDPLEMARIVAELAEKAIDVVAKMGAPGTYMLAMIMAASVAHRRIVEAAIKAGAPGEVLEEAVRLAGRVQVRGVEKAAELGTPKTLVEAAGELGLATVRRMAELAIEAGGDRERMEEIIREVEEAMERVIERIEGGSGGSWGHHHHHHG
>cage_O43_54_-4_Acomp
MGPEEILERARESLERAREASKRGDEEEFRKAAEKALELAKRLVEEAVREGDPWMVMWAALVALWVALLALRNGDKEVFKKAAESALEVALALVVLASEEGDPEMVLLAAWVALFVAWLAWLFGDKEVFKDAAESALIVAKALVEVASKEGDPELVEEAAKVAEEVEKLAEKQGDEEVREKAWETWMEVWLLWLEVRLRKGGG
>cage_O43_54_-4_Bcomp
MGDDLLLLLLELLVEQARVSAEFARRQGDEKMLEEVARKAEAVAKAAELIARYARKKGNLELALKALEILVRAAHVLAEIARERGNEELLKKAWKLAKEALRQVKEIAEQAAKEGNLELAIIALHISVRIAEVLLETRPDDREEIRKQQEEFEELIRILVALVGKLIAQIAEERGAPPEELIELLERLLEIAQLAGASPELIHELLELALKIVERRGVPPEQLAEFAERLVEILREAGGGSWLEHHHHHH
>cage_O43_54_Acomp
MGPEEILERARESLERAREASKRGDEEEFRKAAEKALELAKRLVEEAVREGDPWMVMWAALVALWVALLALRNGDKEVFKKAAESALEVALALVVLASEEGDPEMVLLAAWVALFVAWLAWLFGDKEVFKDAAESALIVAKALVEVASKEGDPELVEEAAKVAEEVEKLAEKQGDEEVREKAWETWMEVWLLWLEVRLRKGGG
>cage_O43_54_Bcomp
MGDDLLLLLLELLVEQARVSAEFARRQGDEKMLEEVARKAEAVAKAAELIARYARKKGNLELALKALEILVRAAHVLAEIARERGNEELLKKAWKLAKEALRQVKEIAEQAAKEGNLELAIIALHISVRIAEVLLETRPDDREEIRKQQEEFEELIRILVALVGKLIAQIAEERGAPPEELIELLERLLEIAQLAGASPELIHELLELALKIVERRGVPPEQLAEFAERLVEILREAGGSPELVFELLKRIMEIIERRGAPPELLIELLERLLELAREAGLNPEQIHKLAEIAREIVRKRGVPPRQKTRFEIKLKVAKLRAGGGSWLEHHHHHH
>cage_O43_59_+4_Acomp
MGPEEILEIARWFLELAREASERGDEEEFREAAEAALEFAKRLVEQAKKEGDPWMVMWAALVALWVALLALRNGDKEVFKKAAESALEVAKRLVEVASKEGDPEMVLLAAWVALFVAWLAWLFGDKEVFKKAAESALEVAKRLVEVASKEGDPELVEEAAKVAEEVEKLAEKQGDEEVREKAWETWMEVWLLWLEVRLRKGGG
>cage_O43_59_+4_Bcomp
MGSPEEEKERLERKMERIAQTGAPPRSLIILLEVLLEKAKKAGLSPEQIHELLKKALEIVEERGVPPEKLAEFAERLVEILREAGGSPELVEELLKRIMEIIERRGAPPELLIKLLERLLELAREAGLSPEQIHELLKKALEIVEERGVPPEKLAEFAERLVEILREAGGSPELVHKLLEQIMEIIERRGAPPELLAKLAIALAKLAVEAGLDEEQIEELARQAEEIAERRGVPEEQKARLKIILLVWELIAATLKLRELLEKLVKHGGASEEYLLELLENLVRLAHVIAEVAREAGDEDLLEIAARLAEEAARQAEELAREARREGNLELALKALQILVNAAYVLAEIARDRGNEELLEKAERLAREALRQVMEISRRLAKEGNIELALKANRLLIDALRVLVRIMRHRGGSWLEHHHHHH
>cage_O43_59_Acomp
MGPEEILEIARWFLELAREASERGDEEEFREAAEAALEFAKRLVEQAKKEGDPWMVMWAALVALWVALLALRNGDKEVFKKAAESALEVAKRLVEVASKEGDPEMVLLAAWVALFVAWLAWLFGDKEVFKKAAESALEVAKRLVEVASKEGDPELVEEAAKVAEEVEKLAEKQGDEEVREKAWETWMEVWLLWLEVRLRKGGG
>cage_O43_59_Bcomp
MGSPEEEKERLERKMERIAQTGAPPRSLIILLEVLLEKAKKAGLSPEQIHELLKKALEIVEERGVPPEKLAEFAERLVEILREAGGSPELVHKLLEQIMEIIERRGAPPELLAKLAIALAKLAVEAGLDEEQIEELARQAEEIAERRGVPEEQKARLKIILLVWELIAATLKLRELLEKLVKHGGASEEYLLELLENLVRLAHVIAEVAREAGDEDLLEIAARLAEEAARQAEELAREARREGNLELALKALQILVNAAYVLAEIARDRGNEELLEKAERLAREALRQVMEISRRLAKEGNIELALKANRLLIDALRVLVRIMRHRGGSWLEHHHHHH
>cage_O43_129_+4_Acomp
MGCDAIQAAAALGEAGISSNEILELLAAAAELGLDPDAIQAAAQLGEAGISSEEIKELLRAAHELGLDPDAIAAAADLGQAGVSPVEILALLIAASVLGLDPDAIQAAAALGEAGISAEEIIELLTAARDLGLDPDAIQAAAQLGEAGISSEEIKELLRAAHELGLDPDCIAAAADLGQAGISSSEITALLLAAAAIELAKRADDKDVREIVRDALELASRSTNDEVIRLALEAAVLAARSTDSDVLEIVKDALELAKQSTNEEVIKLALKAAVLAAKSTDEEVLEEVKEALRRAKESTDEEEIKEELRKAVEEAEGGSWLEHHHHHH
>cage_O43_129_+4_Bcomp
MGDDLLLKLLELLVEQARVSAEFARRQGDEKMLEEVARKAEEVARKAEEIARKARKEGNLELALKALEILVRAAHVLAEIARERGNEELQKKAHKLAKEALRQVIEIAIRAIQEGNLELAIIALHISVRIAEVLLETRPDDREEIREQQAIFELLIAALEAAIRLEKLKEEGAPPEQIERVAEHGLERLKEIAKEISKEVDSPESKRIAYKIVAAAAEFLLKILAEGGATPEQLERVTEHALEVLKEVAKELADSPESVREAVRLISKLTQEGLKQLKEIGAPPEQIERVAEHGLEVLKEIAKYGSKLTDSPELKRELYRIISETAKELLKILAEGGATPEQLERVTKHALEVLKEVAKELADSPESGLAALAAIASLAKLGLEQLKEIGAPPEQQRRVTKAGIEAVREIYRYGRKLY
>cage_O43_129_+8_Acomp
MGCDAIQAAAALGEAGISSNEILELLAAAAELGLDPDAIQAAAQLGEAGISSEEILELLRAAHELGLDPDAIAAAADLGQAGISSEEILELLRAAHELGLDPDAIQAAAALGEAGISSEEILELLRAAHELGLDPDAIQAAAQLGEAGISSEEILELLRAAHELGLDPDCIAAAADLGQAGISSSEITALLLAAAAIELAKRADDKDVREIVRDALELASRSTNDEVIRLALEAAVLAARSTDSDVLEIVKDALELAKQSTNEEVIKLALKAAVLAAKSTDEEVLEEVKEALRRAKESTDEEEIKEELRKAVEEAEGGSWLEHHHHHH
>cage_O43_129_+8_Bcomp
MGDDLLLKLLELLVEQARVSAEFARRQGDEKMLEEVARKAEEVARKAEEIARKARKEGNLELALKALEILVRAAHVLAEIARERGNEELQKKAHKLAKEALRQVIEIAIRAIQEGNLELAIIALHISVRIAEVLLETRPDDREEIREQQAIFELLIAALEAAIRLEKLKEEGAPPEQIERVAEHGLERLKEIAKEISKEVDSPESKRIAYKIVAAAAEFLLKILAEGGATPEQLERVTEHALEVLKEVAKELADSPESVREAVRLISKLTQEGLKQLKEIGAPPEQIERVAEHGLEVLKEIAKYGSKLTDSPELKRELYRIISETAKELLKILAEGGATPEQLERVTKHALEVLKEVAKELADSPESVREAVRLISKLTQEGLKQLKEIGAPPEQIERVAEHGLEVLKEIAKYGSKLTDSPELKRELYRIISETAKELLKILAEGGATPEQLERVTKHALEVLKEVAKELADSPESGLAALAAIASLAKLGLEQLKEIGAPPEQQRRVTKAGIEAVREIYRYGRKLY
>cage_O43_129_+12_Acomp
MGCDAIQAAAALGEAGISSNEILELLAAAAELGLDPDAIQAAAQLGEAGISSEEIKELLRAAHELGLDPDAIAAAADLGQAGVSPVEILALLIAASVLGLDPDAIQAAAALGEAGISAEEIIELLTAARDLGLDPDAIQAAAQLGEAGISSEEIKELLRAAHELGLDPDCIAAAADLGQAGISSSEITALLLAAAAIELAKRADDKDVREIVRDALELASRSTNDEVIRLALEAAVLAARSTDSDVLEIVKDALELAKQSTNEEVIKLALKAAVLAAKSTDEEVLEEVKEALRRAKESTDEEEIKEELRKAVEEAEGGSWLEHHHHHH
>cage_O43_129_+12_Bcomp
MGDDLLLKLLELLVEQARVSAEFARRQGDEKMLEEVARKAEEVARKAEEIARKARKEGNLELALKALEILVRAAHVLAEIARERGNEELQKKAHKLAKEALRQVIEIAIRAIQEGNLELAIIALHISVRIAEVLLETRPDDREEIREQQAIFELLIAALEAAIRLEKLKEEGAPPEQIERVAEHGLERLKEIAKEISKEVDSPESKRIAYKIVAAAAEFLLKILAEGGATPEQLERVTEHALEVLKEVAKELADSPESVREAVRLISKLTQEGLKQLKEIGAPPEQIERVAEHGLEVLKEIAKYGSKLTDSPELKRELYRIISETAKELLKILAEGGATPEQLERVTKHALEVLKEVAKELADSPESVREAVRLISKLTQEGLKQLKEIGAPPEQIERVAEHGLEVLKEIAKYGSKLTDSPELKRELYRIISETAKELLKILAEGGATPEQLERVTKHALEVLKEVAKELADSPESVREAVRLISKLTQEGLKQLKEIGAPPEQIERVAEHGLEVLKEIAKYGSKLTDSPELKRELYRIISETAKELLKILAEGGATPEQLERVTKHALEVLKEVAKELADSPESGLAALAAIASLAKLGLEQLKEIGAPPEQQRRVTKAGIEAVREIYRYGRKLY
>cage_O43_129_Acomp
MGCDAIQAAAALGEAGISSNEILELLAAAAELGLDPDAIQAAAQLGEAGISSEEIKELLRAAHELGLDPDAIAAAADLGQAGVSPVEILALLIAASVLGLDPDAIQAAAALGEAGISAEEIIELLTAARDLGLDPDAIQAAAQLGEAGISSEEIKELLRAAHELGLDPDCIAAAADLGQAGISSSEITALLLAAAAIELAKRADDKDVREIVRDALELASRSTNDEVIRLALEAAVLAARSTDSDVLEIVKDALELAKQSTNEEVIKLALKAAVLAAKSTDEEVLEEVKEALRRAKESTDEEEIKEELRKAVEEAEGGSWLEHHHHHH
>cage_O43_129_Bcomp
MGDDLLLKLLELLVEQARVSAEFARRQGDEKMLEEVARKAEEVARKAESIARKARKEGNLELALKALEILVRAAHVLAEIARERGNEELQKKAHKLAKEALRQVIEIAIRAIQEGNLELAIIALHISVRIAEVLLETRPDDREEIREQQAIFELLIAALEAAIRLEKLKEEGAPPEQIERVAEHGLERLKEIAKEISKEVDSPESKRIAYKIVAAAAEFLLKILAEGGATPEQLERVTEHALEVLKEVAKELADSPESGLAALAAIASLAKLGLEQLKEIGAPPEQQRRVTKAGIEAVREIYRYGRKLY
>cage_T3_5_+2
MGSVELLAVAALQELNIELARALLEAVARLQELNIDLVRKTSELTDEKTIREEIRKVKEESKRIVEEAEELIRLAKLASEAIARMAEVAARGAPPELLIELLERLLKKAQEAGMSPEIIHLLLELALAIVEARGVPPEQLAEFAERLVEILREAGGSPELVFELLKRIMEIIERRGAPPELLIELLERLLELAREAGLSPELVFELLRRIMEIIARRGAPPELLIELLERLLELAREAGLSPRQIYLLLMLALIIVYQRGVPPEQLAEFAEKLKEILREAGGSPELQKALKELIEAIEELRGAGGSGGSGGSLEHHHHHH
>cage_T3_5_+4
MGSVELLAVAALQELNIELARALLEAVARLQELNIDLVRKTSELTDEKTIREEIRKVKEESKRIVEEAEELIRLAKLASEAIARMAEVAARGAPPELLIELLERLLKKAQEAGMSPEIIHLLLELALAIVEARGVPPEQLAEFAERLVEILREAGGSPELVFELLKRIMEIIERRGAPPELLIELLERLLELAREAGLSPEQIHKLLEEALKIVERRGVPPEQLAEFAEKLVEILREAGGSPELVEELLKRIMEIIERRGAPPELLIKLLERLLELAREAGLSPEQIHELLKKALEIIARRGAPPELLIELLERLLELAREAGLSPRQIYLLLMLALIIVYQRGVPPEQLAEFAEKLKEILREAGGSPELQKALKELIEAIEELRGAGGSGGSGGSLEHHHHHH
>cage_T3_5
MGSVELLAVAALQELNIELARALLEAVARLQELNIDLVRKTSELTDEKTIREEIRKVKEESKRIVEEAEELIRLAKLASEAIARMAEVAARGAPPEELIKRLEELLKKAQEAGMSPEIIHLLLELALAIVEARGVPPEQLAEFAERLVEILREAGGSPELVFELLRRIMEIIARRGAPPELLIELLERLLELAREAGLSPRQIYLLLMLALIIVYQRGVPPEQLAEFAEKLKEILREAGGSPELQKALKELIEAIEELRGAGGSGGSGGSLEHHHHHH
>cage_T3_101
MEELREIAERAEADMREISELAEELVEDPVYAVAVRGMALVGAAGVFALGVGGPPEVLEEARRRVEEAAREALRKYEEGADVSELVAELIRETSRQIAEIAEATIKATDDPEVLEEISEFAEERSRRLSEYAERHVTNPILAATVVALAEVLSAVVRARSYGAPEEVGEKAVKEVREASEEALERYKKGEDVSELVAELIRETSRQIAEIAEATIKATDDPEVLEEISEFAEERSRRLSEYAERHVTNPILAATVVALAEVLSAVVRARSYGAPEEVGEKAVKEVREASEEALERYKEGADESELVAEVMTATAEAVGEIAEATIEATDDPEKRRKIAEFAREKMRRIRELARKLVEDPVLAAAVAARALVLSAAVFAKAYGGPEEYSRLMRRWVEKAAELARRARRLGADESVLVAALMRVAAIAVTAIAMMTVMGVQNAPPEERERILAEATEMIARVLAEATRRVMKRLEDPEAAAELALATIEAITELFVDALEIIRSGEVASRLAKSGIEVIAELAEAAIEHIDDPEQLKKIVKKAAEAIKKIVEELIKKDVEDELLAEVTSEGNRKLSRITSKALTKIKDEKAAAELTIEAIEAITENFLLALERIKDGEVAAKLAEDGLLEIYRLAVSGIEHIDNPEELEKIVKKTEEAVERIVEALEKKDVEPELKEEVEELGKKLVEIVRKLAERKGGSGGSWGHHHHHHG
>cage_T3_104
MEELREIAERAEADMREISELAEELVEDPVYAVAVRGMALVGAAGVFALGVGGPPEVLEEARRRVEEAAREALRKYEEGADVSELVAELIRETSRQIAEIAEATIKATDDPEVLEEISEFAEERSRRLSEYAERHVTNPILAATVVALAEVLSAVVRARSYGAPEEVGEKAVKEVREASEEALERYKKGEDVSELVAELIRETSRQIAEIAEATIKATDDPEVLEEISEFAEERSRRLSEYAERHVTNPILAATVVALAEVLSAVVRARSYGAPEEVGEKAVKEVREASEEALERYKEGADESELVAEVMTATAEAVGEIAEATIEATDDPEKRRKIAEFAREKMRRIRELARKLVEDPVLAAAVAARALVLSAAVFAKAYGGPEEYSRLMRRWVEKAAELARRARRLGADESVLVAALMRVAAIAVTAIAMMTVMGVQNAPPEERERILAEATEMIARVLAEATRRVMKRLEDPQAAADLFIDAIEAISELFVDTLRIIRDGEVAARLARAGLEVIAELAEAGIEHIDDPDQLFRIVKTANEAAKRLVEELIKKDVPDELVAEVTSRANRLVVRVTAKAIEKIKDEQKAADLAIYSIESITEIYLKTLERIEDGEVAARLAKDGILNLYQLALQAILHTDDKEQLEKIVETFEKGVKEIVEALKKKNVEPELVKEVEELGKKLVEIVKEFAERFGGSGGSWGHHHHHHG
>cage_O3_10
MGGSVELLAVAALQELNIELARALLEAVARLQELNIDLVRKTSELTDEKTIREEIRKVKEESKRIVEEAEELIRLAKLASEAIARMAEVAARGAPPELLIELLERLLKKAQEAGMSPEIIHLLLELALAIVEARGVPPEQLAEFAERLVEILREAGGSPELVFELLQRIMKIIERRGAPPELLIELLERLLELAREAGLSPEQILRLLITALLIVSKRGVPPEQLAEFAEKLKEILREAGGSPEAQEALKRLIEAIEDLRGAGGSGGSGGSLEHHHHHH
>cage_O3_20
GGSREKVREIAERARADMEELSELAEEYVEDPVLAAGVRARAMVEAAAVFALGVGGPPEVLREARERVEEAVERALERYERGEDVSELVAELIRETSRQIAEIAEATIKATDDPEVLEEISEFAEERSRRLSEYAERHVTNPILAATVVALAEVLSAVVRARSYGAPEEVGEKAVKEVREASEEALERYKKGEDVSELVAELIRETSRQIAEIAEATIKATDDPEVLEEISEFAEERSRRLSEYAERHVTNPILAATVVALAEVLSAVVRARSYGAPEEVGEKAVKEVREASEEALERYKEGADESELVAEIYRATSEAVARIAEATIESTKDPEKRKKISEFARAQMRRISERAREKVEDPVLAVAVSARALVNSAAVFAKAIGGDPLVLESARELVRLAERAALALRRRGADVSRLVAAVMAVASEAVGTIAKATVLTARRDESGEVWFEITRIVNEAHLEVARILIRAGADGEFLAEVVRIASESQIRLLRRAAERGAPPELVTKAGIEGLEVVTEMGIKALEAGGDPKKLLDIISETGKAVLEVVARTGAPGEELARIIRAANLAHLRIIQAAILSGAPGEVLARGIRRAAEVQAEGVRLAVELGAPPELVTEAAEEGLAAVTIAAAAALVHGGDALEFGRIVAELSRAAIEAVAEAGAPPEELDRILAAARSAHRAILLAAEVAGAPQEVLDEIRRLGEEVEELGRRLRERLGGSGGSWGHHHHHHG
>cage_O43_164_Acomp
MGPAEEILRAAQEGINAVVEKAKEGRGTPEEASLQIIQITIEALAALIKIKAPAEYALRAGHEGINALVEVKAPVEAITFTTLATIAALEEIKAPAEYILRAAQEGINAVVELAKEGRGTPEEASRAILEITRAALKALEEIKAPAEYALRAGQEGINALVEVKAPVKYIAETALATLEALTRIQAPEEYVKKAAEEAKNAVEEAEKEGRGTPTEAAGARARIDVAAAAARAILRYEEGEDESELVAELIRETSRAIAEIAEAAIKASDDPEVLEEISEFAEERSRRLSEYAERHVTNPILAATVVALAEVLSAVVRARSYGAPEEVGEKAEKEVREASEEAQERYKKGEDESELVAELIRETSRQIAEIAEATIKATDDPEVLEEISEFAEERSRRLSEYAERHVTNPILAATVVALAEVLSAVVRARSYGAPEEVGREAERAVREASKRAQEAYKKGEDESKLVAELIAATSRQIARIAAATIEATDDPEVLEEISEFAEERSRRLSEYAERHVTNPILAATVVALAEVLSAVVRALSYG
>cage_O43_164_Bcomp
MGHHHHHHWSGGEQLERETKHALERLKEEAKEKADSPESVALAVAKISLETKEGLKQLKEIGAPPEQIERVAKHGLEVLKEIAKYGSKLFDSPTLKTILYRLISETAKELLKILAEGGATPEQLERVTKHALEVLKEVAKELADSPESVREAVRLISELTKEGLKQLKEIGAPPEQIERVAQHGLEVLKEIAKYGSKLTDSPELKRELYRIISETAKELLKILAEGGATPEQLARVAIHALEVALEVAKELADSPESEREAERLLRELAKEAEKQLEEIGAPPVWRALAKLAAALAELELSLLRLERSLEELEKNPSEDALVENNRLNVENNKIIVEVLRLIAEVLELLAQAV
>strut_C10_8
MGDPEALAEAARAALEAIAEITKAVAETEGVDEGKAKVAEAGAKALAEMVRAAPSRELALKAVEGGIELLEDVIYEEDLGETALKAAERIREGLEATAEEGPDPEALAEAARAALEAIAEITKAVAETEGVDEGKAKVAEAGAKALAEMVRAAPSRELALKAVEGGIELLEDVIYEEDLGETALKEIVELGAQVVIEILQEKVKRTDSDEEIKEIAKLALEATERIVREALRRGADPLTAARVAAEAVRAAIRNGADAKDAIKAAERITLDVLRHTRDPEEVNEIVELGAQVVIEILQEKVKRTDSDEEIKEIAKLALEATERIVRVEAMEQVRRIVEAEDPERAGAEAALAAVRSAGRLLETVTKVRTPEAEEAFELGVEFGEFAIEVALEVGRTRRLELVREAAEKALEVLRRVAELGVPPEVSRALAEAVVEAMEQVRRIVEAEDPERAGAEAALAAVRSAGRLLETVTKVRTPEAEEAFELGVEFGEFAIEVALEVGRTRRLELVREAAEKALEVLRRVAELGVPPEVSRALAEAVVEAMEQVRRIVEAEDPERAGAEAALAAVRSAGRLLETVTKVRTPEAEEAFELGVEFGEFAIEVALEVGRTRRLELVREAAEKALEVLRRVAEGGSGHHHHHHG*
>strut_C6_16_Acomp
GGSSDEEKKREAVAAAAEAMARIVEASFREEGLPESLAEAVRAAAEALKALAKAGIDPETLAEHAERLGELGMRAPEVPPREFHRELVRLIVEATRAAIKDIEDEEKKREAVAAAAEAMARIVEASFREEGLPESLAEAVRAAAEALKALAKAGIDPETLAEHAERLGELGMRAPEVPPREFHRELVRLIVEATRAAIKDIEDEEKKREAVAAAAEAMARIVEASFREEGLPESLAEAVRAAAEALKALAKAGIDPETLAEHAERLGELGMRAPEVPPREFHRELVRLIVEATRVEALERVVELIIEALKKGAITPEDGLKLAIRIIKKASETVKEIFKSEEDGELRVEAAKRIIELSIRAVRAIIELGAPGEDARKAAEEVAELSLELVRHAAKLGTPAEDVLELVVEALERVVELIIEALKKGAITPEDGLKLAIRIIKKRVARAAAEAHRAVLRAAADVRRRDPEEVIAEAGQAVLERAAEMVEAGPTPEEREMAARAAERAREGIERVAELVPSEVTEVIVRITELGVESAELALELGGSGGSWGGLEHHHHHHGGSGGSWGGLEHHHHHH
>strut_C6_16_Bcomp
GGSSEARARVARAAAEAHRAVLRAAADVRRRDPEEVIAEAGQAVLERAAEMVEAGPTPEEREMAARAAERAREGIERVAELVPSEVTEVIVRITELGVESAELALELPHTEARARVARAAAEAHRAVLRAAADVRRRDPEEVIAEAGQAVLERAAEMVEAGPTPEEREMAARAAERAREGIERVAELVPSEVTEVIVRITELGVESAELALELPHTEARARVARAAAEAHRAVLRAAADVRRRDPEEVIAEAGQAVLERAAEMVEAGPTPEEREMAARAAERAREGIERVAELVPSEVTEVIVRITELGVESAELALELPHTEARARVARAAAEAHRAVLRAAADVRRRDPEEVIAEAGQAVLERAAEMVEAGPTPEEREMAARAAERAREGIERVAELVPSEVTEVIVRITELGVESAELALELPHGGSGGSWGGLEHHHHHH
>strut_C6_21_2comp_bicistronic
MGSARETARLAFEAILEQLEAAREAKPSPEKMAEAGKAALEAAARVAEALAEATGADPAAAAAARAVAEAGKATLDAIEDPEKGAEAGREAVRHVAELAEAVDAPPREVARRAFEAIREQLRHAMEADASPEKMAEAGRAALRAAALVALALTRALNANPAHARAALAVARAGMATLDAIEDPEKGGEAGRESVEDVAELAEAVDAPAQEVASRAFVAIARQLKHAMEGDPSPEKMAEAGKAALEAGAEVARALTEATGSDPARALAAEAVAEAGKAALEAIEDPTVGGAAAMMALLDVALLGGGTPEALREMGLLALEAAVRRRAPVRVVRRLGLRALEALRRARAPVREVLEMGEAAIRAVRRLEREGQGEPDEGARAVAEISRRMVEAVTELSAEEGRLDPAVAVRAMAMITEVTNDTLADLAERPRAEIVMSALSTIAALVAAAAAAGVPEEALRRLVEHARRAARAMLEGLRDTGGSEAELRAVELSVRLLERLGEAALRGLEPVAVAEMAKIVSTANETLARLLTRPSARVVMEALSEIARQVAEAQVAGVDRESLEALVELAREAAEALLEGLREFGG(taagaaggagatatcatcatg)GGSAEVKAVERAVELLRLLGEAALRGVEPPTIQAMAEIVQTTFEALAELLEEPRAEVAMEAIARIARQVARAQEVGSDRESLELLVEVARKAAEAILEGVREFGGTEEEVAAVELAVRLLERLGEAALRGMEPEAIRAAAEIVEVTMETLAALTERPSIEVVMEGLARIARLVAEAQEAGVDRESLEALVELAREAAEAMLEGARRFGLSEAELRALERAVELLRALGEAALAGAEPVAIRRMARIVEVTMEALAELARRPSVEVVMEALAEISRLVAEAAEAGVDRESLELLVEVARKAAEALEEALREFGGSEEELKLIRRARELLEQLGEDALAGAGGSGHHHHHHG
>TT_base_Acomp
MGSHHHHHHGGSGGSPEIGRKGVDALLEIARNSNPSPVALAIIEEVARAVRETIDANSSPEVIVSGVKTLVEVVKAAQEGLPDPEIGRKGVDALLEIARNSNPSVAALALAHIVAAAARAGIEKNSDPETITRFAQALRDLLEEMNRGLPIRELGKAAADALLELAREMGVKPTALAIVEQLRDAALTTLDYNSDPITIMQLALELLRMIFAAAKGLPDPEIGRKGVDALLEIARNSNPSPVALAIIEEVARAVRETIDANSSPEVIVSGVKTLVEVVKAAQEGLPD
>TT_base_Bcomp
MGSHHHHHHGGSGGSKKAIEVAREGMDALRETARLGLERPRTPKSVEATRLTLDAIRELTELTLKALEAPVEKQLEIAKELAEKAKESLEKLKEIGGDPELIAQLAETALKALLAIAELGGEELALEIARILAELAEVALEVLLELGASPELIVRLAETALEALLAIARLGGEELRLEIAKLAAELAKHALEVLEKL
>TT_rail+_Acomp
MGSHHHHHHGGSGGSPEIGRKGVDALLEIARNSNPSPVALAIIEEVARAVRETIDANSSPEVIVSGVKTLVEVVKAAQEGLPDPEIGRKGVDALLEIARNSNPSPVALAIIEEVARAVRETIDANSSPEVIVSGVKTLVEVVKAAQEGLPDPEIGRKGVDALLEIARNSNPSPVALAIIEEVARAVRETIDANSSPEVIVSGVKTLVEVVKAAQEGLPDPEIGRKGVDALLEIARNSNPSVAALALAHIVAAAARAGIEKNSDPETITRFAQALRDLLEEMNRGLPIRELGKAAADALLELAREMGVKPTALAIVEQLRDAALTTLDYNSDPITIMQLALELLRMIFAAAKGLPDPEIGRKGVDALLEIARNSNPSPVALAIIEEVARAVRETIDANSSPEVIVSGVKTLVEVVKAAQEGLPDPEIGRKGVDALLEIARNSNPSPVALAIIEEVARAVRETIDANSSPEVIVSGVKTLVEVVKAAQEGLPDPEIGRKGVDALLEIARNSNPSPVALAIIEEVARAVRETIDANSSPEVIVSGVKTLVEVVKAAQEGLPD
>TT_rail+_Bcomp
MGSHHHHHHGGSGGSKKAIEVAREGMDALRETARLGLERPRTPKSVEATRLTLDAIRELTELTLKALEAPVEKQLEIAKELAEKAKESLEKLKEIGGDPELIAQLAETALKALLAIAELGGEELALEIARILAELAEVALEVLLELGASPELIVRLAETALEALLAIARLGGEELRLEIAKLAAELAKHALEVLEKL
>TT_rail+_tie+_Acomp
MGSHHHHHHGGSGGSPEIGRKGVDALLEIARNSNPSPVALAIIEEVARAVRETIDANSSPEVIVSGVKTLVEVVKAAQEGLPDPEIGRKGVDALLEIARNSNPSPVALAIIEEVARAVRETIDANSSPEVIVSGVKTLVEVVKAAQEGLPDPEIGRKGVDALLEIARNSNPSPVALAIIEEVARAVRETIDANSSPEVIVSGVKTLVEVVKAAQEGLPDPEIGRKGVDALLEIARNSNPSVAALALAHIVAAAARAGIEKNSDPETITRFAQALRDLLEEMNRGLPIRELGKAAADALLELAREMGVKPTALAIVEQLRDAALTTLDYNSDPITIMQLALELLRMIFAAAKGLPDPEIGRKGVDALLEIARNSNPSPVALAIIEEVARAVRETIDANSSPEVIVSGVKTLVEVVKAAQEGLPDPEIGRKGVDALLEIARNSNPSPVALAIIEEVARAVRETIDANSSPEVIVSGVKTLVEVVKAAQEGLPDPEIGRKGVDALLEIARNSNPSPVALAIIEEVARAVRETIDANSSPEVIVSGVKTLVEVVKAAQEGLPD
>TT_rail+_tie+_Bcomp
MGSHHHHHHGGSGGSKKAIEVAREGMDALRETARLGLERPRTPKSVEATRLTLDAIRELTELTLKALEAPVEKQLEIAKELAEKAKESLEKLKEIGGDPELIAQLAETALKALLAIAELGGEELALEIARILAELAEVALEVLLELGASPELIVRLAETALEALLAIARLGGEELRLEIAKLAAELAKHALEVLEKLGASPELIVRLAETALKALLAIAELGGEELALEIARILAELAEVALEVLLELGASPELIVRLAETALKALLAIAELGGEELALEIARILAELAEVALEVLLELGASPELIVRLAETALKALLAIAELGGEELALEIARILAELAEVALEVLLELGGPTELIKELMEKAKEALDRIAERALPELRLEIQATRMILEAHGLEVLTKL
>TT_tie+_Acomp
MGSHHHHHHGGSGGSPEIGRKGVDALLEIARNSNPSPVALAIIEEVARAVRETIDANSSPEVIVSGVKTLVEVVKAAQEGLPDPEIGRKGVDALLEIARNSNPSVAALALAHIVAAAARAGIEKNSDPETITRFAQALRDLLEEMNRGLPIRELGKAAADALLELAREMGVKPTALAIVEQLRDAALTTLDYNSDPITIMQLALELLRMIFAAAKGLPDPEIGRKGVDALLEIARNSNPSPVALAIIEEVARAVRETIDANSSPEVIVSGVKTLVEVVKAAQEGLP
>TT_tie+_Bcomp
MGSHHHHHHGGSGGSKKAIEVAREGMDALRETARLGLERPRTPKSVEATRLTLDAIRELTELTLKALEAPVEKQLEIAKELAEKAKESLEKLKEIGGDPELIAQLAETALKALLAIAELGGEELALEIARILAELAEVALEVLLELGASPELIVRLAETALEALLAIARLGGEELRLEIAKLAAELAKHALEVLEKLGASPELIVRLAETALKALLAIAELGGEELALEIARILAELAEVALEVLLELGASPELIVRLAETALKALLAIAELGGEELALEIARILAELAEVALEVLLELGASPELIVRLAETALKALLAIAELGGEELALEIARILAELAEVALEVLLELGGPTELIKELMEKAKEALDRIAERALPELRLEIQATRMILEAHGLEVLTKL
