# Supplementary material for: Blueprinting extendable nanomaterials with standardized protein blocks
Source: Nature. 2024 Mar 13;627(8005):898–904. doi: 10.1038/s41586-024-07188-4 (PMC10972742; doi:10.1038/s41586-024-07188-4)
Supplement: Supplementary file 4 — Design models with ideal backbones as well as experimentally determined structures for comparison. For reference to design names, see Supplementary Fig. 1. [file 41586_2024_7188_MOESM4_ESM.zip]

Archive with 135 entries (135 files):
- THR41_design.pdb
- THR42_design.pdb
- THR43_design.pdb
- THR44_design.pdb
- THR45_design.pdb
- THR46_design.pdb
- THR47_design.pdb
- THR48_design.pdb
- THR49_design.pdb
- THR50_design.pdb
- THR51_design.pdb
- THR52_design.pdb
- THR53_design.pdb
- THR54_design.pdb
- THR55_design.pdb
- TT_base_design.pdb
- TT_C2_design.pdb
- TT_rail+_design.pdb
- TT_rail+_tie+_design.pdb
- TT_tie+_design.pdb
- 72_C5_A_design.pdb
- 90_C4_A_design.pdb
- 90_C4_B_design.pdb
- 120_C3_A_design.pdb
- 120_C3_B_design.pdb
- cage_I3_8_design.pdb
- cage_O3_10_design.pdb
- cage_O3_20_design.pdb
- cage_O4_32_design.pdb
- cage_O4_33_design.pdb
- cage_O4_34_+4_cryo_fit.pdb
- cage_O4_34_+4_design.pdb
- cage_O4_34_+8_design.pdb
- cage_O4_34_+12_design.pdb
- cage_O4_34_cryo_refine.pdb
- cage_O4_34_design.pdb
- cage_O43_54_-4_design_Acomp.pdb
- cage_O43_54_-4_design_Bcomp.pdb
- cage_O43_54_design_Acomp.pdb
- cage_O43_54_design_Bcomp.pdb
- cage_O43_59_+4_design_Acomp.pdb
- cage_O43_59_+4_design_Bcomp.pdb
- cage_O43_59_design_Acomp.pdb
- cage_O43_59_design_Bcomp.pdb
- cage_O43_129_+4_design_Acomp.pdb
- cage_O43_129_+4_design_Bcomp.pdb
- cage_O43_129_+8_design_Acomp.pdb
- cage_O43_129_+8_design_Bcomp.pdb
- cage_O43_129_+12_design_Bcomp.pdb
- cage_O43_129_cryo_refine.pdb
- cage_O43_129_design_Acomp.pdb
- cage_O43_129_design_Bcomp.pdb
- cage_O43_164_design.pdb
- cage_T3_5_+2_design.pdb
- cage_T3_5_+4_design.pdb
- cage_T3_5_design.pdb
- cage_T3_101_design.pdb
- cage_T3_104_design.pdb
- fuse_2_design.pdb
- fuse_3_design.pdb
- fuse_19_design.pdb
- hex_C6_design.pdb
- R12A_design.pdb
- R12B_cryo_fit.pdb
- R12B_design.pdb
- R18A_design.pdb
- R18B_design.pdb
- R18C_design.pdb
- R18D_design.pdb
- R18E_design.pdb
- R18F_design.pdb
- R18G_design.pdb
- R18H_design.pdb
- R18I_design.pdb
- R18J_design.pdb
- R20A_design.pdb
- R30A_design.pdb
- R30B_design.pdb
- R30C_design.pdb
- R30D_design.pdb
- R30E_design.pdb
- R30F_design.pdb
- sC4_+2_design.pdb
- sC4_cryo.pdb
- sC4_design.pdb
- strut_C6_16_design.pdb
- strut_C6_21_cryo_fit.pdb
- strut_C6_21_design_expressed_as_2chains_see_fasta.pdb
- strut_C10_8_design.pdb
- tC3_design.pdb
- THR1_design.pdb
- THR1_xtal.pdb
- THR2_design.pdb
- THR2_xtal.pdb
- THR3_design.pdb
- THR3_xtal.pdb
- THR4_design.pdb
- THR5_design.pdb
- THR5_xtal.pdb
- THR6_design.pdb
- THR6_xtal.pdb
- THR7_design.pdb
- THR8_design.pdb
- THR9_design.pdb
- THR10_design.pdb
- THR11_design.pdb
- THR12_design.pdb
- THR13_design.pdb
- THR14_design.pdb
- THR15_design.pdb
- THR16_design.pdb
- THR17_design.pdb
- THR18_design.pdb
- THR19_design.pdb
- THR20_design.pdb
- THR21_design.pdb
- THR22_design.pdb
- THR23_design.pdb
- THR24_design.pdb
- THR25_design.pdb
- THR26_design.pdb
- THR27_design.pdb
- THR28_design.pdb
- THR29_design.pdb
- THR30_design.pdb
- THR31_design.pdb
- THR32_design.pdb
- THR33_design.pdb
- THR34_design.pdb
- THR35_design.pdb
- THR36_design.pdb
- THR37_design.pdb
- THR38_design.pdb
- THR39_design.pdb
- THR40_design.pdb
