# Supplementary material for: Blueprinting extendable nanomaterials with standardized protein blocks
Source: Nature. 2024 Mar 13;627(8005):898–904. doi: 10.1038/s41586-024-07188-4 (PMC10972742; doi:10.1038/s41586-024-07188-4)
Supplement: Supplementary file 4 — Design models with ideal backbones as well as experimentally determined structures for comparison. For reference to design names, see Supplementary Fig. 1. [file 41586_2024_7188_MOESM4_ESM.zip › THR41_design.pdb]

HEADER                                            29-OCT-21   XXXX              
EXPDTA    THEORETICAL MODEL                                                     
REMARK 220                                                                      
REMARK 220 EXPERIMENTAL DETAILS                                                 
REMARK 220  EXPERIMENT TYPE                : THEORETICAL MODELLING              
REMARK 220  DATE OF DATA COLLECTION        : 29-OCT-21                          
REMARK 220                                                                      
REMARK 220 REMARK: MODEL GENERATED BY ROSETTA                                   
REMARK 220  VERSION 2021.41+HEAD.36da336f772                                    
ATOM      1  N   LYS A   1      14.611   7.908  12.908  1.00  0.00           N  
ATOM      2  CA  LYS A   1      15.560   7.284  13.818  1.00  0.00           C  
ATOM      3  C   LYS A   1      15.508   5.765  13.715  1.00  0.00           C  
ATOM      4  O   LYS A   1      15.441   5.067  14.726  1.00  0.00           O  
ATOM      5  CB  LYS A   1      15.288   7.724  15.257  1.00  0.00           C  
ATOM      6  CG  LYS A   1      15.426   9.222  15.494  1.00  0.00           C  
ATOM      7  CD  LYS A   1      15.203   9.573  16.958  1.00  0.00           C  
ATOM      8  CE  LYS A   1      15.308  11.073  17.191  1.00  0.00           C  
ATOM      9  NZ  LYS A   1      15.059  11.434  18.613  1.00  0.00           N  
ATOM     10 1H   LYS A   1      14.667   8.902  12.997  1.00  0.00           H  
ATOM     11 2H   LYS A   1      14.828   7.645  11.968  1.00  0.00           H  
ATOM     12 3H   LYS A   1      13.685   7.606  13.133  1.00  0.00           H  
ATOM     13  HA  LYS A   1      16.566   7.602  13.541  1.00  0.00           H  
ATOM     14 1HB  LYS A   1      14.276   7.432  15.542  1.00  0.00           H  
ATOM     15 2HB  LYS A   1      15.977   7.213  15.930  1.00  0.00           H  
ATOM     16 1HG  LYS A   1      16.425   9.546  15.200  1.00  0.00           H  
ATOM     17 2HG  LYS A   1      14.696   9.755  14.887  1.00  0.00           H  
ATOM     18 1HD  LYS A   1      14.214   9.233  17.267  1.00  0.00           H  
ATOM     19 2HD  LYS A   1      15.949   9.067  17.571  1.00  0.00           H  
ATOM     20 1HE  LYS A   1      16.303  11.415  16.910  1.00  0.00           H  
ATOM     21 2HE  LYS A   1      14.580  11.589  16.565  1.00  0.00           H  
ATOM     22 1HZ  LYS A   1      15.137  12.435  18.725  1.00  0.00           H  
ATOM     23 2HZ  LYS A   1      14.131  11.137  18.878  1.00  0.00           H  
ATOM     24 3HZ  LYS A   1      15.740  10.976  19.201  1.00  0.00           H  
ATOM     25  N   ALA A   2      15.540   5.265  12.482  1.00  0.00           N  
ATOM     26  CA  ALA A   2      15.595   3.830  12.230  1.00  0.00           C  
ATOM     27  C   ALA A   2      16.923   3.269  12.727  1.00  0.00           C  
ATOM     28  O   ALA A   2      17.904   4.000  12.864  1.00  0.00           O  
ATOM     29  CB  ALA A   2      15.406   3.535  10.749  1.00  0.00           C  
ATOM     30  H   ALA A   2      15.526   5.897  11.694  1.00  0.00           H  
ATOM     31  HA  ALA A   2      14.788   3.357  12.790  1.00  0.00           H  
ATOM     32 1HB  ALA A   2      15.462   2.459  10.582  1.00  0.00           H  
ATOM     33 2HB  ALA A   2      14.432   3.902  10.426  1.00  0.00           H  
ATOM     34 3HB  ALA A   2      16.189   4.031  10.177  1.00  0.00           H  
ATOM     35  N   SER A   3      16.958   1.970  12.998  1.00  0.00           N  
ATOM     36  CA  SER A   3      18.161   1.342  13.531  1.00  0.00           C  
ATOM     37  C   SER A   3      19.325   1.439  12.553  1.00  0.00           C  
ATOM     38  O   SER A   3      19.125   1.576  11.346  1.00  0.00           O  
ATOM     39  CB  SER A   3      17.886  -0.113  13.857  1.00  0.00           C  
ATOM     40  OG  SER A   3      17.653  -0.854  12.691  1.00  0.00           O  
ATOM     41  H   SER A   3      16.134   1.410  12.831  1.00  0.00           H  
ATOM     42  HA  SER A   3      18.445   1.860  14.448  1.00  0.00           H  
ATOM     43 1HB  SER A   3      18.736  -0.533  14.394  1.00  0.00           H  
ATOM     44 2HB  SER A   3      17.019  -0.181  14.513  1.00  0.00           H  
ATOM     45  HG  SER A   3      17.489  -1.755  12.978  1.00  0.00           H  
ATOM     46  N   PRO A   4      20.588   1.362  13.123  1.00  0.00           N  
ATOM     47  CA  PRO A   4      21.735   1.410  12.224  1.00  0.00           C  
ATOM     48  C   PRO A   4      21.632   0.310  11.179  1.00  0.00           C  
ATOM     49  O   PRO A   4      21.886   0.538   9.996  1.00  0.00           O  
ATOM     50  CB  PRO A   4      22.927   1.193  13.162  1.00  0.00           C  
ATOM     51  CG  PRO A   4      22.467   1.743  14.469  1.00  0.00           C  
ATOM     52  CD  PRO A   4      21.022   1.333  14.561  1.00  0.00           C  
ATOM     53  HA  PRO A   4      21.782   2.402  11.751  1.00  0.00           H  
ATOM     54 1HB  PRO A   4      23.176   0.123  13.213  1.00  0.00           H  
ATOM     55 2HB  PRO A   4      23.814   1.712  12.769  1.00  0.00           H  
ATOM     56 1HG  PRO A   4      23.076   1.333  15.289  1.00  0.00           H  
ATOM     57 2HG  PRO A   4      22.600   2.834  14.490  1.00  0.00           H  
ATOM     58 1HD  PRO A   4      20.953   0.321  14.986  1.00  0.00           H  
ATOM     59 2HD  PRO A   4      20.474   2.054  15.185  1.00  0.00           H  
ATOM     60  N   GLU A   5      21.258  -0.883  11.622  1.00  0.00           N  
ATOM     61  CA  GLU A   5      21.097  -2.015  10.717  1.00  0.00           C  
ATOM     62  C   GLU A   5      20.032  -1.733   9.666  1.00  0.00           C  
ATOM     63  O   GLU A   5      20.198  -2.072   8.494  1.00  0.00           O  
ATOM     64  CB  GLU A   5      20.731  -3.277  11.501  1.00  0.00           C  
ATOM     65  CG  GLU A   5      21.860  -3.834  12.358  1.00  0.00           C  
ATOM     66  CD  GLU A   5      21.441  -5.024  13.175  1.00  0.00           C  
ATOM     67  OE1 GLU A   5      20.277  -5.345  13.170  1.00  0.00           O  
ATOM     68  OE2 GLU A   5      22.286  -5.614  13.806  1.00  0.00           O  
ATOM     69  H   GLU A   5      21.081  -1.008  12.608  1.00  0.00           H  
ATOM     70  HA  GLU A   5      22.044  -2.185  10.203  1.00  0.00           H  
ATOM     71 1HB  GLU A   5      19.886  -3.066  12.157  1.00  0.00           H  
ATOM     72 2HB  GLU A   5      20.421  -4.059  10.808  1.00  0.00           H  
ATOM     73 1HG  GLU A   5      22.685  -4.126  11.709  1.00  0.00           H  
ATOM     74 2HG  GLU A   5      22.217  -3.050  13.024  1.00  0.00           H  
ATOM     75  N   THR A   6      18.938  -1.111  10.091  1.00  0.00           N  
ATOM     76  CA  THR A   6      17.843  -0.781   9.186  1.00  0.00           C  
ATOM     77  C   THR A   6      18.282   0.229   8.135  1.00  0.00           C  
ATOM     78  O   THR A   6      17.922   0.116   6.963  1.00  0.00           O  
ATOM     79  CB  THR A   6      16.632  -0.228   9.959  1.00  0.00           C  
ATOM     80  OG1 THR A   6      16.155  -1.220  10.879  1.00  0.00           O  
ATOM     81  CG2 THR A   6      15.513   0.148   9.000  1.00  0.00           C  
ATOM     82  H   THR A   6      18.862  -0.860  11.066  1.00  0.00           H  
ATOM     83  HA  THR A   6      17.535  -1.691   8.670  1.00  0.00           H  
ATOM     84  HB  THR A   6      16.932   0.655  10.523  1.00  0.00           H  
ATOM     85  HG1 THR A   6      16.854  -1.444  11.498  1.00  0.00           H  
ATOM     86 1HG2 THR A   6      14.665   0.537   9.564  1.00  0.00           H  
ATOM     87 2HG2 THR A   6      15.868   0.910   8.307  1.00  0.00           H  
ATOM     88 3HG2 THR A   6      15.202  -0.734   8.441  1.00  0.00           H  
ATOM     89  N   LEU A   7      19.062   1.217   8.560  1.00  0.00           N  
ATOM     90  CA  LEU A   7      19.552   2.250   7.655  1.00  0.00           C  
ATOM     91  C   LEU A   7      20.485   1.664   6.604  1.00  0.00           C  
ATOM     92  O   LEU A   7      20.428   2.037   5.432  1.00  0.00           O  
ATOM     93  CB  LEU A   7      20.284   3.343   8.444  1.00  0.00           C  
ATOM     94  CG  LEU A   7      19.408   4.497   8.951  1.00  0.00           C  
ATOM     95  CD1 LEU A   7      18.312   3.945   9.852  1.00  0.00           C  
ATOM     96  CD2 LEU A   7      20.274   5.502   9.695  1.00  0.00           C  
ATOM     97  H   LEU A   7      19.322   1.254   9.535  1.00  0.00           H  
ATOM     98  HA  LEU A   7      18.699   2.697   7.146  1.00  0.00           H  
ATOM     99 1HB  LEU A   7      20.762   2.886   9.309  1.00  0.00           H  
ATOM    100 2HB  LEU A   7      21.060   3.770   7.809  1.00  0.00           H  
ATOM    101  HG  LEU A   7      18.928   4.988   8.104  1.00  0.00           H  
ATOM    102 1HD1 LEU A   7      17.690   4.765  10.211  1.00  0.00           H  
ATOM    103 2HD1 LEU A   7      17.696   3.244   9.288  1.00  0.00           H  
ATOM    104 3HD1 LEU A   7      18.763   3.433  10.701  1.00  0.00           H  
ATOM    105 1HD2 LEU A   7      19.652   6.323  10.054  1.00  0.00           H  
ATOM    106 2HD2 LEU A   7      20.754   5.012  10.543  1.00  0.00           H  
ATOM    107 3HD2 LEU A   7      21.038   5.893   9.023  1.00  0.00           H  
ATOM    108  N   THR A   8      21.344   0.744   7.029  1.00  0.00           N  
ATOM    109  CA  THR A   8      22.292   0.104   6.124  1.00  0.00           C  
ATOM    110  C   THR A   8      21.572  -0.730   5.072  1.00  0.00           C  
ATOM    111  O   THR A   8      21.949  -0.729   3.900  1.00  0.00           O  
ATOM    112  CB  THR A   8      23.284  -0.784   6.898  1.00  0.00           C  
ATOM    113  OG1 THR A   8      24.033   0.021   7.817  1.00  0.00           O  
ATOM    114  CG2 THR A   8      24.242  -1.475   5.939  1.00  0.00           C  
ATOM    115  H   THR A   8      21.341   0.481   8.004  1.00  0.00           H  
ATOM    116  HA  THR A   8      22.857   0.881   5.608  1.00  0.00           H  
ATOM    117  HB  THR A   8      22.735  -1.539   7.460  1.00  0.00           H  
ATOM    118  HG1 THR A   8      23.504   0.185   8.602  1.00  0.00           H  
ATOM    119 1HG2 THR A   8      24.935  -2.098   6.503  1.00  0.00           H  
ATOM    120 2HG2 THR A   8      23.676  -2.097   5.245  1.00  0.00           H  
ATOM    121 3HG2 THR A   8      24.801  -0.725   5.380  1.00  0.00           H  
ATOM    122  N   GLU A   9      20.534  -1.441   5.498  1.00  0.00           N  
ATOM    123  CA  GLU A   9      19.758  -2.282   4.593  1.00  0.00           C  
ATOM    124  C   GLU A   9      19.042  -1.444   3.541  1.00  0.00           C  
ATOM    125  O   GLU A   9      18.987  -1.816   2.369  1.00  0.00           O  
ATOM    126  CB  GLU A   9      18.740  -3.112   5.377  1.00  0.00           C  
ATOM    127  CG  GLU A   9      19.352  -4.202   6.245  1.00  0.00           C  
ATOM    128  CD  GLU A   9      18.329  -4.949   7.056  1.00  0.00           C  
ATOM    129  OE1 GLU A   9      17.186  -4.561   7.037  1.00  0.00           O  
ATOM    130  OE2 GLU A   9      18.692  -5.909   7.694  1.00  0.00           O  
ATOM    131  H   GLU A   9      20.275  -1.398   6.473  1.00  0.00           H  
ATOM    132  HA  GLU A   9      20.441  -2.960   4.080  1.00  0.00           H  
ATOM    133 1HB  GLU A   9      18.157  -2.457   6.025  1.00  0.00           H  
ATOM    134 2HB  GLU A   9      18.046  -3.588   4.684  1.00  0.00           H  
ATOM    135 1HG  GLU A   9      19.878  -4.910   5.605  1.00  0.00           H  
ATOM    136 2HG  GLU A   9      20.081  -3.751   6.917  1.00  0.00           H  
ATOM    137  N   VAL A  10      18.495  -0.311   3.967  1.00  0.00           N  
ATOM    138  CA  VAL A  10      17.781   0.582   3.062  1.00  0.00           C  
ATOM    139  C   VAL A  10      18.716   1.164   2.010  1.00  0.00           C  
ATOM    140  O   VAL A  10      18.355   1.275   0.838  1.00  0.00           O  
ATOM    141  CB  VAL A  10      17.124   1.730   3.852  1.00  0.00           C  
ATOM    142  CG1 VAL A  10      16.541   2.765   2.901  1.00  0.00           C  
ATOM    143  CG2 VAL A  10      16.048   1.175   4.772  1.00  0.00           C  
ATOM    144  H   VAL A  10      18.576  -0.062   4.942  1.00  0.00           H  
ATOM    145  HA  VAL A  10      17.000   0.012   2.558  1.00  0.00           H  
ATOM    146  HB  VAL A  10      17.887   2.233   4.446  1.00  0.00           H  
ATOM    147 1HG1 VAL A  10      16.081   3.569   3.477  1.00  0.00           H  
ATOM    148 2HG1 VAL A  10      17.335   3.174   2.277  1.00  0.00           H  
ATOM    149 3HG1 VAL A  10      15.787   2.294   2.270  1.00  0.00           H  
ATOM    150 1HG2 VAL A  10      15.588   1.992   5.328  1.00  0.00           H  
ATOM    151 2HG2 VAL A  10      15.288   0.667   4.179  1.00  0.00           H  
ATOM    152 3HG2 VAL A  10      16.495   0.468   5.471  1.00  0.00           H  
ATOM    153  N   TYR A  11      19.919   1.535   2.436  1.00  0.00           N  
ATOM    154  CA  TYR A  11      20.909   2.106   1.531  1.00  0.00           C  
ATOM    155  C   TYR A  11      21.344   1.094   0.479  1.00  0.00           C  
ATOM    156  O   TYR A  11      21.508   1.434  -0.693  1.00  0.00           O  
ATOM    157  CB  TYR A  11      22.122   2.610   2.315  1.00  0.00           C  
ATOM    158  CG  TYR A  11      23.173   3.274   1.453  1.00  0.00           C  
ATOM    159  CD1 TYR A  11      22.831   3.780   0.208  1.00  0.00           C  
ATOM    160  CD2 TYR A  11      24.480   3.377   1.908  1.00  0.00           C  
ATOM    161  CE1 TYR A  11      23.791   4.386  -0.580  1.00  0.00           C  
ATOM    162  CE2 TYR A  11      25.439   3.983   1.121  1.00  0.00           C  
ATOM    163  CZ  TYR A  11      25.098   4.486  -0.118  1.00  0.00           C  
ATOM    164  OH  TYR A  11      26.054   5.090  -0.902  1.00  0.00           O  
ATOM    165  H   TYR A  11      20.153   1.418   3.412  1.00  0.00           H  
ATOM    166  HA  TYR A  11      20.455   2.950   1.010  1.00  0.00           H  
ATOM    167 1HB  TYR A  11      21.796   3.329   3.068  1.00  0.00           H  
ATOM    168 2HB  TYR A  11      22.589   1.777   2.839  1.00  0.00           H  
ATOM    169  HD1 TYR A  11      21.804   3.699  -0.150  1.00  0.00           H  
ATOM    170  HD2 TYR A  11      24.749   2.979   2.886  1.00  0.00           H  
ATOM    171  HE1 TYR A  11      23.522   4.783  -1.558  1.00  0.00           H  
ATOM    172  HE2 TYR A  11      26.466   4.064   1.478  1.00  0.00           H  
ATOM    173  HH  TYR A  11      26.898   5.078  -0.443  1.00  0.00           H  
ATOM    174  N   ARG A  12      21.529  -0.151   0.905  1.00  0.00           N  
ATOM    175  CA  ARG A  12      21.946  -1.216  -0.000  1.00  0.00           C  
ATOM    176  C   ARG A  12      20.879  -1.493  -1.052  1.00  0.00           C  
ATOM    177  O   ARG A  12      21.190  -1.706  -2.224  1.00  0.00           O  
ATOM    178  CB  ARG A  12      22.235  -2.494   0.774  1.00  0.00           C  
ATOM    179  CG  ARG A  12      22.749  -3.650  -0.070  1.00  0.00           C  
ATOM    180  CD  ARG A  12      23.081  -4.833   0.764  1.00  0.00           C  
ATOM    181  NE  ARG A  12      21.900  -5.397   1.399  1.00  0.00           N  
ATOM    182  CZ  ARG A  12      21.926  -6.266   2.429  1.00  0.00           C  
ATOM    183  NH1 ARG A  12      23.076  -6.659   2.928  1.00  0.00           N  
ATOM    184  NH2 ARG A  12      20.794  -6.722   2.937  1.00  0.00           N  
ATOM    185  H   ARG A  12      21.377  -0.365   1.880  1.00  0.00           H  
ATOM    186  HA  ARG A  12      22.859  -0.902  -0.506  1.00  0.00           H  
ATOM    187 1HB  ARG A  12      22.978  -2.292   1.544  1.00  0.00           H  
ATOM    188 2HB  ARG A  12      21.327  -2.829   1.275  1.00  0.00           H  
ATOM    189 1HG  ARG A  12      21.986  -3.941  -0.791  1.00  0.00           H  
ATOM    190 2HG  ARG A  12      23.651  -3.341  -0.600  1.00  0.00           H  
ATOM    191 1HD  ARG A  12      23.533  -5.603   0.140  1.00  0.00           H  
ATOM    192 2HD  ARG A  12      23.781  -4.543   1.546  1.00  0.00           H  
ATOM    193  HE  ARG A  12      20.996  -5.118   1.042  1.00  0.00           H  
ATOM    194 1HH1 ARG A  12      23.941  -6.310   2.539  1.00  0.00           H  
ATOM    195 2HH1 ARG A  12      23.096  -7.310   3.700  1.00  0.00           H  
ATOM    196 1HH2 ARG A  12      19.909  -6.419   2.553  1.00  0.00           H  
ATOM    197 2HH2 ARG A  12      20.814  -7.372   3.708  1.00  0.00           H  
ATOM    198  N   LYS A  13      19.621  -1.489  -0.626  1.00  0.00           N  
ATOM    199  CA  LYS A  13      18.505  -1.741  -1.531  1.00  0.00           C  
ATOM    200  C   LYS A  13      18.391  -0.645  -2.583  1.00  0.00           C  
ATOM    201  O   LYS A  13      18.133  -0.920  -3.755  1.00  0.00           O  
ATOM    202  CB  LYS A  13      17.196  -1.857  -0.748  1.00  0.00           C  
ATOM    203  CG  LYS A  13      17.078  -3.118   0.097  1.00  0.00           C  
ATOM    204  CD  LYS A  13      15.761  -3.152   0.858  1.00  0.00           C  
ATOM    205  CE  LYS A  13      15.646  -4.407   1.711  1.00  0.00           C  
ATOM    206  NZ  LYS A  13      14.380  -4.435   2.492  1.00  0.00           N  
ATOM    207  H   LYS A  13      19.432  -1.307   0.349  1.00  0.00           H  
ATOM    208  HA  LYS A  13      18.686  -2.683  -2.049  1.00  0.00           H  
ATOM    209 1HB  LYS A  13      17.092  -0.998  -0.084  1.00  0.00           H  
ATOM    210 2HB  LYS A  13      16.355  -1.839  -1.442  1.00  0.00           H  
ATOM    211 1HG  LYS A  13      17.137  -3.996  -0.549  1.00  0.00           H  
ATOM    212 2HG  LYS A  13      17.901  -3.157   0.809  1.00  0.00           H  
ATOM    213 1HD  LYS A  13      15.692  -2.276   1.504  1.00  0.00           H  
ATOM    214 2HD  LYS A  13      14.932  -3.127   0.152  1.00  0.00           H  
ATOM    215 1HE  LYS A  13      15.683  -5.286   1.071  1.00  0.00           H  
ATOM    216 2HE  LYS A  13      16.486  -4.454   2.404  1.00  0.00           H  
ATOM    217 1HZ  LYS A  13      14.342  -5.280   3.044  1.00  0.00           H  
ATOM    218 2HZ  LYS A  13      14.343  -3.632   3.105  1.00  0.00           H  
ATOM    219 3HZ  LYS A  13      13.593  -4.411   1.859  1.00  0.00           H  
ATOM    220  N   LEU A  14      18.585   0.599  -2.157  1.00  0.00           N  
ATOM    221  CA  LEU A  14      18.504   1.740  -3.062  1.00  0.00           C  
ATOM    222  C   LEU A  14      19.605   1.687  -4.114  1.00  0.00           C  
ATOM    223  O   LEU A  14      19.372   1.982  -5.286  1.00  0.00           O  
ATOM    224  CB  LEU A  14      18.605   3.051  -2.273  1.00  0.00           C  
ATOM    225  CG  LEU A  14      17.409   3.378  -1.370  1.00  0.00           C  
ATOM    226  CD1 LEU A  14      17.730   4.602  -0.523  1.00  0.00           C  
ATOM    227  CD2 LEU A  14      16.175   3.615  -2.228  1.00  0.00           C  
ATOM    228  H   LEU A  14      18.794   0.758  -1.182  1.00  0.00           H  
ATOM    229  HA  LEU A  14      17.541   1.710  -3.570  1.00  0.00           H  
ATOM    230 1HB  LEU A  14      19.493   3.010  -1.644  1.00  0.00           H  
ATOM    231 2HB  LEU A  14      18.722   3.874  -2.978  1.00  0.00           H  
ATOM    232  HG  LEU A  14      17.225   2.544  -0.693  1.00  0.00           H  
ATOM    233 1HD1 LEU A  14      16.880   4.835   0.118  1.00  0.00           H  
ATOM    234 2HD1 LEU A  14      18.605   4.398   0.094  1.00  0.00           H  
ATOM    235 3HD1 LEU A  14      17.935   5.451  -1.175  1.00  0.00           H  
ATOM    236 1HD2 LEU A  14      15.324   3.847  -1.586  1.00  0.00           H  
ATOM    237 2HD2 LEU A  14      16.357   4.451  -2.905  1.00  0.00           H  
ATOM    238 3HD2 LEU A  14      15.958   2.719  -2.809  1.00  0.00           H  
ATOM    239  N   ALA A  15      20.805   1.309  -3.688  1.00  0.00           N  
ATOM    240  CA  ALA A  15      21.945   1.217  -4.593  1.00  0.00           C  
ATOM    241  C   ALA A  15      21.728   0.137  -5.645  1.00  0.00           C  
ATOM    242  O   ALA A  15      22.056   0.323  -6.817  1.00  0.00           O  
ATOM    243  CB  ALA A  15      23.222   0.944  -3.811  1.00  0.00           C  
ATOM    244  H   ALA A  15      20.931   1.079  -2.713  1.00  0.00           H  
ATOM    245  HA  ALA A  15      22.045   2.171  -5.110  1.00  0.00           H  
ATOM    246 1HB  ALA A  15      24.063   0.878  -4.500  1.00  0.00           H  
ATOM    247 2HB  ALA A  15      23.395   1.755  -3.103  1.00  0.00           H  
ATOM    248 3HB  ALA A  15      23.122   0.005  -3.269  1.00  0.00           H  
ATOM    249  N   GLU A  16      21.173  -0.993  -5.219  1.00  0.00           N  
ATOM    250  CA  GLU A  16      20.911  -2.106  -6.124  1.00  0.00           C  
ATOM    251  C   GLU A  16      19.876  -1.729  -7.176  1.00  0.00           C  
ATOM    252  O   GLU A  16      20.011  -2.082  -8.348  1.00  0.00           O  
ATOM    253  CB  GLU A  16      20.433  -3.330  -5.340  1.00  0.00           C  
ATOM    254  CG  GLU A  16      21.502  -3.978  -4.472  1.00  0.00           C  
ATOM    255  CD  GLU A  16      20.979  -5.131  -3.662  1.00  0.00           C  
ATOM    256  OE1 GLU A  16      19.792  -5.356  -3.681  1.00  0.00           O  
ATOM    257  OE2 GLU A  16      21.766  -5.789  -3.024  1.00  0.00           O  
ATOM    258  H   GLU A  16      20.927  -1.083  -4.244  1.00  0.00           H  
ATOM    259  HA  GLU A  16      21.839  -2.361  -6.637  1.00  0.00           H  
ATOM    260 1HB  GLU A  16      19.603  -3.046  -4.692  1.00  0.00           H  
ATOM    261 2HB  GLU A  16      20.062  -4.085  -6.034  1.00  0.00           H  
ATOM    262 1HG  GLU A  16      22.308  -4.335  -5.112  1.00  0.00           H  
ATOM    263 2HG  GLU A  16      21.915  -3.226  -3.800  1.00  0.00           H  
ATOM    264  N   SER A  17      18.842  -1.010  -6.751  1.00  0.00           N  
ATOM    265  CA  SER A  17      17.781  -0.584  -7.655  1.00  0.00           C  
ATOM    266  C   SER A  17      18.310   0.383  -8.707  1.00  0.00           C  
ATOM    267  O   SER A  17      17.942   0.302  -9.879  1.00  0.00           O  
ATOM    268  CB  SER A  17      16.659   0.070  -6.872  1.00  0.00           C  
ATOM    269  OG  SER A  17      15.627   0.483  -7.724  1.00  0.00           O  
ATOM    270  H   SER A  17      18.790  -0.752  -5.776  1.00  0.00           H  
ATOM    271  HA  SER A  17      17.387  -1.464  -8.165  1.00  0.00           H  
ATOM    272 1HB  SER A  17      16.269  -0.635  -6.138  1.00  0.00           H  
ATOM    273 2HB  SER A  17      17.049   0.928  -6.326  1.00  0.00           H  
ATOM    274  HG  SER A  17      14.961   0.883  -7.159  1.00  0.00           H  
ATOM    275  N   LEU A  18      19.175   1.297  -8.282  1.00  0.00           N  
ATOM    276  CA  LEU A  18      19.757   2.281  -9.186  1.00  0.00           C  
ATOM    277  C   LEU A  18      20.633   1.613 -10.238  1.00  0.00           C  
ATOM    278  O   LEU A  18      20.609   1.989 -11.410  1.00  0.00           O  
ATOM    279  CB  LEU A  18      20.585   3.302  -8.396  1.00  0.00           C  
ATOM    280  CG  LEU A  18      19.786   4.251  -7.493  1.00  0.00           C  
ATOM    281  CD1 LEU A  18      20.745   5.075  -6.646  1.00  0.00           C  
ATOM    282  CD2 LEU A  18      18.906   5.148  -8.352  1.00  0.00           C  
ATOM    283  H   LEU A  18      19.437   1.311  -7.307  1.00  0.00           H  
ATOM    284  HA  LEU A  18      18.948   2.804  -9.695  1.00  0.00           H  
ATOM    285 1HB  LEU A  18      21.291   2.764  -7.766  1.00  0.00           H  
ATOM    286 2HB  LEU A  18      21.150   3.912  -9.100  1.00  0.00           H  
ATOM    287  HG  LEU A  18      19.159   3.669  -6.817  1.00  0.00           H  
ATOM    288 1HD1 LEU A  18      20.177   5.749  -6.004  1.00  0.00           H  
ATOM    289 2HD1 LEU A  18      21.348   4.410  -6.028  1.00  0.00           H  
ATOM    290 3HD1 LEU A  18      21.397   5.657  -7.296  1.00  0.00           H  
ATOM    291 1HD2 LEU A  18      18.338   5.822  -7.711  1.00  0.00           H  
ATOM    292 2HD2 LEU A  18      19.532   5.732  -9.028  1.00  0.00           H  
ATOM    293 3HD2 LEU A  18      18.219   4.534  -8.934  1.00  0.00           H  
ATOM    294  N   ILE A  19      21.406   0.620  -9.813  1.00  0.00           N  
ATOM    295  CA  ILE A  19      22.292  -0.103 -10.717  1.00  0.00           C  
ATOM    296  C   ILE A  19      21.500  -0.869 -11.769  1.00  0.00           C  
ATOM    297  O   ILE A  19      21.896  -0.933 -12.933  1.00  0.00           O  
ATOM    298  CB  ILE A  19      23.192  -1.080  -9.939  1.00  0.00           C  
ATOM    299  CG1 ILE A  19      24.185  -0.310  -9.064  1.00  0.00           C  
ATOM    300  CG2 ILE A  19      23.928  -2.004 -10.897  1.00  0.00           C  
ATOM    301  CD1 ILE A  19      24.924  -1.177  -8.071  1.00  0.00           C  
ATOM    302  H   ILE A  19      21.379   0.359  -8.838  1.00  0.00           H  
ATOM    303  HA  ILE A  19      22.928   0.619 -11.228  1.00  0.00           H  
ATOM    304  HB  ILE A  19      22.581  -1.681  -9.267  1.00  0.00           H  
ATOM    305 1HG1 ILE A  19      24.920   0.186  -9.698  1.00  0.00           H  
ATOM    306 2HG1 ILE A  19      23.656   0.466  -8.510  1.00  0.00           H  
ATOM    307 1HG2 ILE A  19      24.560  -2.687 -10.331  1.00  0.00           H  
ATOM    308 2HG2 ILE A  19      23.205  -2.576 -11.478  1.00  0.00           H  
ATOM    309 3HG2 ILE A  19      24.547  -1.411 -11.571  1.00  0.00           H  
ATOM    310 1HD1 ILE A  19      25.608  -0.560  -7.488  1.00  0.00           H  
ATOM    311 2HD1 ILE A  19      24.208  -1.657  -7.402  1.00  0.00           H  
ATOM    312 3HD1 ILE A  19      25.490  -1.940  -8.604  1.00  0.00           H  
ATOM    313  N   GLU A  20      20.377  -1.450 -11.351  1.00  0.00           N  
ATOM    314  CA  GLU A  20      19.561  -2.281 -12.232  1.00  0.00           C  
ATOM    315  C   GLU A  20      19.032  -1.505 -13.438  1.00  0.00           C  
ATOM    316  O   GLU A  20      18.853  -2.066 -14.519  1.00  0.00           O  
ATOM    317  CB  GLU A  20      18.388  -2.878 -11.451  1.00  0.00           C  
ATOM    318  CG  GLU A  20      17.540  -3.862 -12.245  1.00  0.00           C  
ATOM    319  CD  GLU A  20      16.463  -4.507 -11.417  1.00  0.00           C  
ATOM    320  OE1 GLU A  20      16.386  -4.217 -10.247  1.00  0.00           O  
ATOM    321  OE2 GLU A  20      15.717  -5.290 -11.956  1.00  0.00           O  
ATOM    322  H   GLU A  20      20.078  -1.313 -10.396  1.00  0.00           H  
ATOM    323  HA  GLU A  20      20.180  -3.095 -12.610  1.00  0.00           H  
ATOM    324 1HB  GLU A  20      18.765  -3.397 -10.569  1.00  0.00           H  
ATOM    325 2HB  GLU A  20      17.735  -2.077 -11.106  1.00  0.00           H  
ATOM    326 1HG  GLU A  20      17.076  -3.335 -13.078  1.00  0.00           H  
ATOM    327 2HG  GLU A  20      18.188  -4.635 -12.655  1.00  0.00           H  
ATOM    328  N   LEU A  21      18.783  -0.214 -13.247  1.00  0.00           N  
ATOM    329  CA  LEU A  21      18.217   0.637 -14.296  1.00  0.00           C  
ATOM    330  C   LEU A  21      19.270   1.089 -15.298  1.00  0.00           C  
ATOM    331  O   LEU A  21      20.427   1.308 -14.940  1.00  0.00           O  
ATOM    332  CB  LEU A  21      17.548   1.868 -13.671  1.00  0.00           C  
ATOM    333  CG  LEU A  21      16.360   1.580 -12.744  1.00  0.00           C  
ATOM    334  CD1 LEU A  21      15.870   2.883 -12.127  1.00  0.00           C  
ATOM    335  CD2 LEU A  21      15.253   0.898 -13.533  1.00  0.00           C  
ATOM    336  H   LEU A  21      18.990   0.199 -12.349  1.00  0.00           H  
ATOM    337  HA  LEU A  21      17.464   0.065 -14.836  1.00  0.00           H  
ATOM    338 1HB  LEU A  21      18.293   2.413 -13.095  1.00  0.00           H  
ATOM    339 2HB  LEU A  21      17.193   2.515 -14.473  1.00  0.00           H  
ATOM    340  HG  LEU A  21      16.682   0.928 -11.932  1.00  0.00           H  
ATOM    341 1HD1 LEU A  21      15.026   2.679 -11.468  1.00  0.00           H  
ATOM    342 2HD1 LEU A  21      16.676   3.340 -11.553  1.00  0.00           H  
ATOM    343 3HD1 LEU A  21      15.556   3.564 -12.918  1.00  0.00           H  
ATOM    344 1HD2 LEU A  21      14.409   0.693 -12.874  1.00  0.00           H  
ATOM    345 2HD2 LEU A  21      14.929   1.550 -14.345  1.00  0.00           H  
ATOM    346 3HD2 LEU A  21      15.625  -0.039 -13.948  1.00  0.00           H  
ATOM    347  N   LYS A  22      18.868   1.230 -16.562  1.00  0.00           N  
ATOM    348  CA  LYS A  22      19.768   1.782 -17.568  1.00  0.00           C  
ATOM    349  C   LYS A  22      20.054   3.244 -17.264  1.00  0.00           C  
ATOM    350  O   LYS A  22      19.147   4.076 -17.262  1.00  0.00           O  
ATOM    351  CB  LYS A  22      19.174   1.636 -18.970  1.00  0.00           C  
ATOM    352  CG  LYS A  22      20.092   2.099 -20.093  1.00  0.00           C  
ATOM    353  CD  LYS A  22      19.461   1.861 -21.457  1.00  0.00           C  
ATOM    354  CE  LYS A  22      20.378   2.319 -22.581  1.00  0.00           C  
ATOM    355  NZ  LYS A  22      19.773   2.093 -23.921  1.00  0.00           N  
ATOM    356  H   LYS A  22      17.931   0.949 -16.815  1.00  0.00           H  
ATOM    357  HA  LYS A  22      20.709   1.232 -17.529  1.00  0.00           H  
ATOM    358 1HB  LYS A  22      18.923   0.591 -19.152  1.00  0.00           H  
ATOM    359 2HB  LYS A  22      18.250   2.211 -19.035  1.00  0.00           H  
ATOM    360 1HG  LYS A  22      20.299   3.164 -19.979  1.00  0.00           H  
ATOM    361 2HG  LYS A  22      21.035   1.556 -20.039  1.00  0.00           H  
ATOM    362 1HD  LYS A  22      19.251   0.798 -21.581  1.00  0.00           H  
ATOM    363 2HD  LYS A  22      18.520   2.408 -21.523  1.00  0.00           H  
ATOM    364 1HE  LYS A  22      20.590   3.381 -22.466  1.00  0.00           H  
ATOM    365 2HE  LYS A  22      21.321   1.775 -22.525  1.00  0.00           H  
ATOM    366 1HZ  LYS A  22      20.412   2.409 -24.637  1.00  0.00           H  
ATOM    367 2HZ  LYS A  22      19.589   1.107 -24.046  1.00  0.00           H  
ATOM    368 3HZ  LYS A  22      18.907   2.608 -23.991  1.00  0.00           H  
ATOM    369  N   LEU A  23      21.321   3.543 -17.009  1.00  0.00           N  
ATOM    370  CA  LEU A  23      21.751   4.903 -16.719  1.00  0.00           C  
ATOM    371  C   LEU A  23      22.919   5.288 -17.613  1.00  0.00           C  
ATOM    372  O   LEU A  23      23.942   4.604 -17.643  1.00  0.00           O  
ATOM    373  CB  LEU A  23      22.154   5.036 -15.245  1.00  0.00           C  
ATOM    374  CG  LEU A  23      21.038   4.781 -14.224  1.00  0.00           C  
ATOM    375  CD1 LEU A  23      21.626   4.773 -12.820  1.00  0.00           C  
ATOM    376  CD2 LEU A  23      19.969   5.855 -14.363  1.00  0.00           C  
ATOM    377  H   LEU A  23      22.011   2.806 -17.016  1.00  0.00           H  
ATOM    378  HA  LEU A  23      20.919   5.578 -16.917  1.00  0.00           H  
ATOM    379 1HB  LEU A  23      22.957   4.330 -15.040  1.00  0.00           H  
ATOM    380 2HB  LEU A  23      22.533   6.044 -15.078  1.00  0.00           H  
ATOM    381  HG  LEU A  23      20.594   3.802 -14.406  1.00  0.00           H  
ATOM    382 1HD1 LEU A  23      20.832   4.592 -12.094  1.00  0.00           H  
ATOM    383 2HD1 LEU A  23      22.373   3.983 -12.743  1.00  0.00           H  
ATOM    384 3HD1 LEU A  23      22.092   5.735 -12.615  1.00  0.00           H  
ATOM    385 1HD2 LEU A  23      19.175   5.674 -13.638  1.00  0.00           H  
ATOM    386 2HD2 LEU A  23      20.411   6.835 -14.180  1.00  0.00           H  
ATOM    387 3HD2 LEU A  23      19.554   5.827 -15.371  1.00  0.00           H  
ATOM    388  N   SER A  24      22.762   6.385 -18.339  1.00  0.00           N  
ATOM    389  CA  SER A  24      23.770   6.820 -19.295  1.00  0.00           C  
ATOM    390  C   SER A  24      24.930   7.530 -18.612  1.00  0.00           C  
ATOM    391  O   SER A  24      24.785   8.057 -17.509  1.00  0.00           O  
ATOM    392  CB  SER A  24      23.143   7.740 -20.325  1.00  0.00           C  
ATOM    393  OG  SER A  24      22.725   8.941 -19.737  1.00  0.00           O  
ATOM    394  H   SER A  24      21.921   6.933 -18.226  1.00  0.00           H  
ATOM    395  HA  SER A  24      24.167   5.940 -19.804  1.00  0.00           H  
ATOM    396 1HB  SER A  24      23.866   7.950 -21.113  1.00  0.00           H  
ATOM    397 2HB  SER A  24      22.291   7.242 -20.786  1.00  0.00           H  
ATOM    398  HG  SER A  24      22.343   9.464 -20.446  1.00  0.00           H  
ATOM    399  N   PRO A  25      26.202   7.696 -19.046  1.00  0.00           N  
ATOM    400  CA  PRO A  25      27.168   7.863 -17.967  1.00  0.00           C  
ATOM    401  C   PRO A  25      26.780   9.022 -17.074  1.00  0.00           C  
ATOM    402  O   PRO A  25      27.029   9.000 -15.869  1.00  0.00           O  
ATOM    403  CB  PRO A  25      28.480   8.137 -18.710  1.00  0.00           C  
ATOM    404  CG  PRO A  25      28.046   8.608 -20.056  1.00  0.00           C  
ATOM    405  CD  PRO A  25      26.777   7.845 -20.329  1.00  0.00           C  
ATOM    406  HA  PRO A  25      27.231   6.929 -17.390  1.00  0.00           H  
ATOM    407 1HB  PRO A  25      29.071   8.888 -18.165  1.00  0.00           H  
ATOM    408 2HB  PRO A  25      29.086   7.221 -18.753  1.00  0.00           H  
ATOM    409 1HG  PRO A  25      27.892   9.697 -20.046  1.00  0.00           H  
ATOM    410 2HG  PRO A  25      28.831   8.405 -20.800  1.00  0.00           H  
ATOM    411 1HD  PRO A  25      26.125   8.440 -20.984  1.00  0.00           H  
ATOM    412 2HD  PRO A  25      27.022   6.880 -20.797  1.00  0.00           H  
ATOM    413  N   GLN A  26      26.166  10.047 -17.658  1.00  0.00           N  
ATOM    414  CA  GLN A  26      25.677  11.152 -16.842  1.00  0.00           C  
ATOM    415  C   GLN A  26      24.689  10.665 -15.790  1.00  0.00           C  
ATOM    416  O   GLN A  26      24.785  11.030 -14.618  1.00  0.00           O  
ATOM    417  CB  GLN A  26      25.020  12.218 -17.722  1.00  0.00           C  
ATOM    418  CG  GLN A  26      25.985  12.952 -18.637  1.00  0.00           C  
ATOM    419  CD  GLN A  26      26.224  12.211 -19.940  1.00  0.00           C  
ATOM    420  OE1 GLN A  26      25.501  11.270 -20.276  1.00  0.00           O  
ATOM    421  NE2 GLN A  26      27.242  12.633 -20.681  1.00  0.00           N  
ATOM    422  H   GLN A  26      26.048  10.043 -18.661  1.00  0.00           H  
ATOM    423  HA  GLN A  26      26.525  11.601 -16.325  1.00  0.00           H  
ATOM    424 1HB  GLN A  26      24.253  11.755 -18.344  1.00  0.00           H  
ATOM    425 2HB  GLN A  26      24.527  12.958 -17.091  1.00  0.00           H  
ATOM    426 1HG  GLN A  26      25.572  13.933 -18.873  1.00  0.00           H  
ATOM    427 2HG  GLN A  26      26.942  13.062 -18.126  1.00  0.00           H  
ATOM    428 1HE2 GLN A  26      27.448  12.183 -21.551  1.00  0.00           H  
ATOM    429 2HE2 GLN A  26      27.803  13.401 -20.370  1.00  0.00           H  
ATOM    430  N   GLY A  27      23.739   9.839 -16.215  1.00  0.00           N  
ATOM    431  CA  GLY A  27      22.731   9.300 -15.310  1.00  0.00           C  
ATOM    432  C   GLY A  27      23.361   8.396 -14.259  1.00  0.00           C  
ATOM    433  O   GLY A  27      22.986   8.435 -13.087  1.00  0.00           O  
ATOM    434  H   GLY A  27      23.714   9.578 -17.190  1.00  0.00           H  
ATOM    435 1HA  GLY A  27      22.205  10.120 -14.821  1.00  0.00           H  
ATOM    436 2HA  GLY A  27      21.992   8.739 -15.881  1.00  0.00           H  
ATOM    437  N   ALA A  28      24.321   7.582 -14.684  1.00  0.00           N  
ATOM    438  CA  ALA A  28      25.005   6.666 -13.779  1.00  0.00           C  
ATOM    439  C   ALA A  28      25.804   7.425 -12.728  1.00  0.00           C  
ATOM    440  O   ALA A  28      25.822   7.048 -11.556  1.00  0.00           O  
ATOM    441  CB  ALA A  28      25.915   5.729 -14.561  1.00  0.00           C  
ATOM    442  H   ALA A  28      24.584   7.598 -15.659  1.00  0.00           H  
ATOM    443  HA  ALA A  28      24.250   6.074 -13.262  1.00  0.00           H  
ATOM    444 1HB  ALA A  28      26.419   5.052 -13.871  1.00  0.00           H  
ATOM    445 2HB  ALA A  28      25.320   5.151 -15.268  1.00  0.00           H  
ATOM    446 3HB  ALA A  28      26.657   6.313 -15.103  1.00  0.00           H  
ATOM    447  N   ALA A  29      26.465   8.496 -13.153  1.00  0.00           N  
ATOM    448  CA  ALA A  29      27.267   9.310 -12.248  1.00  0.00           C  
ATOM    449  C   ALA A  29      26.397   9.986 -11.197  1.00  0.00           C  
ATOM    450  O   ALA A  29      26.767  10.061 -10.025  1.00  0.00           O  
ATOM    451  CB  ALA A  29      28.056  10.350 -13.030  1.00  0.00           C  
ATOM    452  H   ALA A  29      26.410   8.753 -14.128  1.00  0.00           H  
ATOM    453  HA  ALA A  29      27.966   8.653 -11.730  1.00  0.00           H  
ATOM    454 1HB  ALA A  29      28.650  10.950 -12.340  1.00  0.00           H  
ATOM    455 2HB  ALA A  29      28.717   9.849 -13.737  1.00  0.00           H  
ATOM    456 3HB  ALA A  29      27.368  10.996 -13.572  1.00  0.00           H  
ATOM    457  N   ARG A  30      25.238  10.478 -11.622  1.00  0.00           N  
ATOM    458  CA  ARG A  30      24.313  11.149 -10.717  1.00  0.00           C  
ATOM    459  C   ARG A  30      23.776  10.187  -9.666  1.00  0.00           C  
ATOM    460  O   ARG A  30      23.647  10.541  -8.494  1.00  0.00           O  
ATOM    461  CB  ARG A  30      23.149  11.751 -11.490  1.00  0.00           C  
ATOM    462  CG  ARG A  30      23.507  12.952 -12.351  1.00  0.00           C  
ATOM    463  CD  ARG A  30      22.335  13.448 -13.117  1.00  0.00           C  
ATOM    464  NE  ARG A  30      22.672  14.597 -13.942  1.00  0.00           N  
ATOM    465  CZ  ARG A  30      21.842  15.165 -14.838  1.00  0.00           C  
ATOM    466  NH1 ARG A  30      20.632  14.681 -15.013  1.00  0.00           N  
ATOM    467  NH2 ARG A  30      22.244  16.210 -15.542  1.00  0.00           N  
ATOM    468  H   ARG A  30      24.992  10.385 -12.597  1.00  0.00           H  
ATOM    469  HA  ARG A  30      24.847  11.953 -10.210  1.00  0.00           H  
ATOM    470 1HB  ARG A  30      22.716  10.995 -12.143  1.00  0.00           H  
ATOM    471 2HB  ARG A  30      22.373  12.065 -10.793  1.00  0.00           H  
ATOM    472 1HG  ARG A  30      23.869  13.761 -11.716  1.00  0.00           H  
ATOM    473 2HG  ARG A  30      24.287  12.672 -13.061  1.00  0.00           H  
ATOM    474 1HD  ARG A  30      21.965  12.657 -13.769  1.00  0.00           H  
ATOM    475 2HD  ARG A  30      21.548  13.745 -12.425  1.00  0.00           H  
ATOM    476  HE  ARG A  30      23.595  14.997 -13.836  1.00  0.00           H  
ATOM    477 1HH1 ARG A  30      20.325  13.883 -14.475  1.00  0.00           H  
ATOM    478 2HH1 ARG A  30      20.010  15.107 -15.685  1.00  0.00           H  
ATOM    479 1HH2 ARG A  30      23.174  16.582 -15.407  1.00  0.00           H  
ATOM    480 2HH2 ARG A  30      21.622  16.635 -16.213  1.00  0.00           H  
ATOM    481  N   ALA A  31      23.463   8.967 -10.091  1.00  0.00           N  
ATOM    482  CA  ALA A  31      22.939   7.951  -9.186  1.00  0.00           C  
ATOM    483  C   ALA A  31      23.971   7.565  -8.135  1.00  0.00           C  
ATOM    484  O   ALA A  31      23.640   7.384  -6.963  1.00  0.00           O  
ATOM    485  CB  ALA A  31      22.495   6.723  -9.968  1.00  0.00           C  
ATOM    486  H   ALA A  31      23.591   8.738 -11.066  1.00  0.00           H  
ATOM    487  HA  ALA A  31      22.076   8.371  -8.669  1.00  0.00           H  
ATOM    488 1HB  ALA A  31      22.107   5.973  -9.278  1.00  0.00           H  
ATOM    489 2HB  ALA A  31      21.715   7.004 -10.675  1.00  0.00           H  
ATOM    490 3HB  ALA A  31      23.345   6.311 -10.510  1.00  0.00           H  
ATOM    491  N   ILE A  32      25.224   7.440  -8.560  1.00  0.00           N  
ATOM    492  CA  ILE A  32      26.307   7.075  -7.655  1.00  0.00           C  
ATOM    493  C   ILE A  32      26.534   8.153  -6.604  1.00  0.00           C  
ATOM    494  O   ILE A  32      26.763   7.853  -5.432  1.00  0.00           O  
ATOM    495  CB  ILE A  32      27.614   6.832  -8.432  1.00  0.00           C  
ATOM    496  CG1 ILE A  32      27.490   5.582  -9.307  1.00  0.00           C  
ATOM    497  CG2 ILE A  32      28.786   6.700  -7.473  1.00  0.00           C  
ATOM    498  CD1 ILE A  32      28.617   5.418 -10.301  1.00  0.00           C  
ATOM    499  H   ILE A  32      25.431   7.602  -9.535  1.00  0.00           H  
ATOM    500  HA  ILE A  32      26.034   6.153  -7.143  1.00  0.00           H  
ATOM    501  HB  ILE A  32      27.799   7.670  -9.104  1.00  0.00           H  
ATOM    502 1HG1 ILE A  32      27.462   4.696  -8.673  1.00  0.00           H  
ATOM    503 2HG1 ILE A  32      26.551   5.616  -9.861  1.00  0.00           H  
ATOM    504 1HG2 ILE A  32      29.702   6.528  -8.038  1.00  0.00           H  
ATOM    505 2HG2 ILE A  32      28.886   7.616  -6.892  1.00  0.00           H  
ATOM    506 3HG2 ILE A  32      28.613   5.861  -6.799  1.00  0.00           H  
ATOM    507 1HD1 ILE A  32      28.459   4.510 -10.884  1.00  0.00           H  
ATOM    508 2HD1 ILE A  32      28.642   6.279 -10.969  1.00  0.00           H  
ATOM    509 3HD1 ILE A  32      29.564   5.345  -9.767  1.00  0.00           H  
ATOM    510  N   ARG A  33      26.469   9.410  -7.029  1.00  0.00           N  
ATOM    511  CA  ARG A  33      26.667  10.536  -6.124  1.00  0.00           C  
ATOM    512  C   ARG A  33      25.567  10.598  -5.072  1.00  0.00           C  
ATOM    513  O   ARG A  33      25.830  10.869  -3.900  1.00  0.00           O  
ATOM    514  CB  ARG A  33      26.699  11.846  -6.898  1.00  0.00           C  
ATOM    515  CG  ARG A  33      27.935  12.050  -7.759  1.00  0.00           C  
ATOM    516  CD  ARG A  33      27.867  13.321  -8.525  1.00  0.00           C  
ATOM    517  NE  ARG A  33      29.047  13.520  -9.350  1.00  0.00           N  
ATOM    518  CZ  ARG A  33      29.194  14.515 -10.247  1.00  0.00           C  
ATOM    519  NH1 ARG A  33      28.229  15.390 -10.422  1.00  0.00           N  
ATOM    520  NH2 ARG A  33      30.309  14.611 -10.951  1.00  0.00           N  
ATOM    521  H   ARG A  33      26.277   9.590  -8.004  1.00  0.00           H  
ATOM    522  HA  ARG A  33      27.624  10.409  -5.617  1.00  0.00           H  
ATOM    523 1HB  ARG A  33      25.829  11.903  -7.551  1.00  0.00           H  
ATOM    524 2HB  ARG A  33      26.640  12.682  -6.201  1.00  0.00           H  
ATOM    525 1HG  ARG A  33      28.820  12.080  -7.124  1.00  0.00           H  
ATOM    526 2HG  ARG A  33      28.025  11.226  -8.468  1.00  0.00           H  
ATOM    527 1HD  ARG A  33      26.994  13.306  -9.177  1.00  0.00           H  
ATOM    528 2HD  ARG A  33      27.789  14.159  -7.833  1.00  0.00           H  
ATOM    529  HE  ARG A  33      29.811  12.867  -9.244  1.00  0.00           H  
ATOM    530 1HH1 ARG A  33      27.377  15.317  -9.885  1.00  0.00           H  
ATOM    531 2HH1 ARG A  33      28.339  16.136 -11.094  1.00  0.00           H  
ATOM    532 1HH2 ARG A  33      31.051  13.938 -10.816  1.00  0.00           H  
ATOM    533 2HH2 ARG A  33      30.419  15.356 -11.622  1.00  0.00           H  
ATOM    534  N   THR A  34      24.334  10.345  -5.498  1.00  0.00           N  
ATOM    535  CA  THR A  34      23.191  10.371  -4.593  1.00  0.00           C  
ATOM    536  C   THR A  34      23.296   9.274  -3.541  1.00  0.00           C  
ATOM    537  O   THR A  34      22.990   9.493  -2.369  1.00  0.00           O  
ATOM    538  CB  THR A  34      21.868  10.221  -5.367  1.00  0.00           C  
ATOM    539  OG1 THR A  34      21.723  11.311  -6.286  1.00  0.00           O  
ATOM    540  CG2 THR A  34      20.687  10.211  -4.408  1.00  0.00           C  
ATOM    541  H   THR A  34      24.185  10.129  -6.473  1.00  0.00           H  
ATOM    542  HA  THR A  34      23.180  11.332  -4.077  1.00  0.00           H  
ATOM    543  HB  THR A  34      21.880   9.288  -5.930  1.00  0.00           H  
ATOM    544  HG1 THR A  34      22.249  11.139  -7.071  1.00  0.00           H  
ATOM    545 1HG2 THR A  34      19.761  10.103  -4.972  1.00  0.00           H  
ATOM    546 2HG2 THR A  34      20.789   9.376  -3.714  1.00  0.00           H  
ATOM    547 3HG2 THR A  34      20.665  11.145  -3.849  1.00  0.00           H  
ATOM    548  N   LEU A  35      23.731   8.093  -3.967  1.00  0.00           N  
ATOM    549  CA  LEU A  35      23.877   6.959  -3.062  1.00  0.00           C  
ATOM    550  C   LEU A  35      24.946   7.228  -2.010  1.00  0.00           C  
ATOM    551  O   LEU A  35      24.776   6.892  -0.838  1.00  0.00           O  
ATOM    552  CB  LEU A  35      24.235   5.693  -3.852  1.00  0.00           C  
ATOM    553  CG  LEU A  35      23.126   5.137  -4.754  1.00  0.00           C  
ATOM    554  CD1 LEU A  35      23.682   4.000  -5.600  1.00  0.00           C  
ATOM    555  CD2 LEU A  35      21.963   4.661  -3.895  1.00  0.00           C  
ATOM    556  H   LEU A  35      23.966   7.978  -4.942  1.00  0.00           H  
ATOM    557  HA  LEU A  35      22.927   6.798  -2.553  1.00  0.00           H  
ATOM    558 1HB  LEU A  35      25.097   5.909  -4.481  1.00  0.00           H  
ATOM    559 2HB  LEU A  35      24.512   4.910  -3.146  1.00  0.00           H  
ATOM    560  HG  LEU A  35      22.781   5.919  -5.431  1.00  0.00           H  
ATOM    561 1HD1 LEU A  35      22.894   3.605  -6.242  1.00  0.00           H  
ATOM    562 2HD1 LEU A  35      24.499   4.373  -6.218  1.00  0.00           H  
ATOM    563 3HD1 LEU A  35      24.051   3.208  -4.949  1.00  0.00           H  
ATOM    564 1HD2 LEU A  35      21.175   4.266  -4.537  1.00  0.00           H  
ATOM    565 2HD2 LEU A  35      22.307   3.878  -3.219  1.00  0.00           H  
ATOM    566 3HD2 LEU A  35      21.574   5.497  -3.314  1.00  0.00           H  
ATOM    567  N   SER A  36      26.048   7.836  -2.436  1.00  0.00           N  
ATOM    568  CA  SER A  36      27.147   8.151  -1.531  1.00  0.00           C  
ATOM    569  C   SER A  36      26.721   9.167  -0.479  1.00  0.00           C  
ATOM    570  O   SER A  36      27.079   9.049   0.693  1.00  0.00           O  
ATOM    571  CB  SER A  36      28.330   8.686  -2.313  1.00  0.00           C  
ATOM    572  OG  SER A  36      28.867   7.699  -3.150  1.00  0.00           O  
ATOM    573  H   SER A  36      26.126   8.086  -3.411  1.00  0.00           H  
ATOM    574  HA  SER A  36      27.448   7.235  -1.020  1.00  0.00           H  
ATOM    575 1HB  SER A  36      28.015   9.541  -2.911  1.00  0.00           H  
ATOM    576 2HB  SER A  36      29.096   9.035  -1.622  1.00  0.00           H  
ATOM    577  HG  SER A  36      29.604   8.111  -3.607  1.00  0.00           H  
ATOM    578  N   GLU A  37      25.954  10.165  -0.905  1.00  0.00           N  
ATOM    579  CA  GLU A  37      25.477  11.204   0.000  1.00  0.00           C  
ATOM    580  C   GLU A  37      24.537  10.630   1.052  1.00  0.00           C  
ATOM    581  O   GLU A  37      24.600  11.002   2.224  1.00  0.00           O  
ATOM    582  CB  GLU A  37      24.766  12.309  -0.784  1.00  0.00           C  
ATOM    583  CG  GLU A  37      25.686  13.156  -1.652  1.00  0.00           C  
ATOM    584  CD  GLU A  37      24.945  14.183  -2.462  1.00  0.00           C  
ATOM    585  OE1 GLU A  37      23.738  14.168  -2.444  1.00  0.00           O  
ATOM    586  OE2 GLU A  37      25.587  14.984  -3.100  1.00  0.00           O  
ATOM    587  H   GLU A  37      25.695  10.205  -1.880  1.00  0.00           H  
ATOM    588  HA  GLU A  37      26.336  11.637   0.513  1.00  0.00           H  
ATOM    589 1HB  GLU A  37      24.009  11.867  -1.432  1.00  0.00           H  
ATOM    590 2HB  GLU A  37      24.254  12.976  -0.090  1.00  0.00           H  
ATOM    591 1HG  GLU A  37      26.405  13.666  -1.011  1.00  0.00           H  
ATOM    592 2HG  GLU A  37      26.240  12.501  -2.323  1.00  0.00           H  
ATOM    593  N   ILE A  38      23.665   9.722   0.626  1.00  0.00           N  
ATOM    594  CA  ILE A  38      22.710   9.094   1.531  1.00  0.00           C  
ATOM    595  C   ILE A  38      23.419   8.251   2.583  1.00  0.00           C  
ATOM    596  O   ILE A  38      23.042   8.257   3.755  1.00  0.00           O  
ATOM    597  CB  ILE A  38      21.714   8.214   0.754  1.00  0.00           C  
ATOM    598  CG1 ILE A  38      20.805   9.082  -0.121  1.00  0.00           C  
ATOM    599  CG2 ILE A  38      20.887   7.372   1.713  1.00  0.00           C  
ATOM    600  CD1 ILE A  38      19.982   8.295  -1.115  1.00  0.00           C  
ATOM    601  H   ILE A  38      23.664   9.461  -0.350  1.00  0.00           H  
ATOM    602  HA  ILE A  38      22.152   9.877   2.042  1.00  0.00           H  
ATOM    603  HB  ILE A  38      22.260   7.553   0.082  1.00  0.00           H  
ATOM    604 1HG1 ILE A  38      20.125   9.650   0.512  1.00  0.00           H  
ATOM    605 2HG1 ILE A  38      21.411   9.800  -0.675  1.00  0.00           H  
ATOM    606 1HG2 ILE A  38      20.188   6.757   1.147  1.00  0.00           H  
ATOM    607 2HG2 ILE A  38      21.548   6.729   2.294  1.00  0.00           H  
ATOM    608 3HG2 ILE A  38      20.333   8.025   2.386  1.00  0.00           H  
ATOM    609 1HD1 ILE A  38      19.365   8.979  -1.699  1.00  0.00           H  
ATOM    610 2HD1 ILE A  38      20.646   7.746  -1.784  1.00  0.00           H  
ATOM    611 3HD1 ILE A  38      19.342   7.594  -0.583  1.00  0.00           H  
ATOM    612  N   ALA A  39      24.448   7.526   2.157  1.00  0.00           N  
ATOM    613  CA  ALA A  39      25.212   6.676   3.062  1.00  0.00           C  
ATOM    614  C   ALA A  39      25.939   7.503   4.114  1.00  0.00           C  
ATOM    615  O   ALA A  39      25.990   7.129   5.286  1.00  0.00           O  
ATOM    616  CB  ALA A  39      26.203   5.826   2.280  1.00  0.00           C  
ATOM    617  H   ALA A  39      24.707   7.565   1.182  1.00  0.00           H  
ATOM    618  HA  ALA A  39      24.514   6.018   3.579  1.00  0.00           H  
ATOM    619 1HB  ALA A  39      26.766   5.197   2.970  1.00  0.00           H  
ATOM    620 2HB  ALA A  39      25.664   5.197   1.572  1.00  0.00           H  
ATOM    621 3HB  ALA A  39      26.890   6.475   1.739  1.00  0.00           H  
ATOM    622  N   VAL A  40      26.501   8.630   3.688  1.00  0.00           N  
ATOM    623  CA  VAL A  40      27.227   9.513   4.593  1.00  0.00           C  
ATOM    624  C   VAL A  40      26.299  10.108   5.645  1.00  0.00           C  
ATOM    625  O   VAL A  40      26.661  10.216   6.817  1.00  0.00           O  
ATOM    626  CB  VAL A  40      27.900  10.651   3.803  1.00  0.00           C  
ATOM    627  CG1 VAL A  40      28.498  11.678   4.753  1.00  0.00           C  
ATOM    628  CG2 VAL A  40      28.968  10.082   2.883  1.00  0.00           C  
ATOM    629  H   VAL A  40      26.423   8.881   2.713  1.00  0.00           H  
ATOM    630  HA  VAL A  40      28.000   8.932   5.097  1.00  0.00           H  
ATOM    631  HB  VAL A  40      27.144  11.165   3.209  1.00  0.00           H  
ATOM    632 1HG1 VAL A  40      28.969  12.475   4.178  1.00  0.00           H  
ATOM    633 2HG1 VAL A  40      27.709  12.099   5.377  1.00  0.00           H  
ATOM    634 3HG1 VAL A  40      29.245  11.197   5.385  1.00  0.00           H  
ATOM    635 1HG2 VAL A  40      29.439  10.892   2.327  1.00  0.00           H  
ATOM    636 2HG2 VAL A  40      29.721   9.563   3.477  1.00  0.00           H  
ATOM    637 3HG2 VAL A  40      28.511   9.381   2.184  1.00  0.00           H  
ATOM    638  N   GLU A  41      25.101  10.493   5.219  1.00  0.00           N  
ATOM    639  CA  GLU A  41      24.118  11.078   6.124  1.00  0.00           C  
ATOM    640  C   GLU A  41      23.670  10.071   7.176  1.00  0.00           C  
ATOM    641  O   GLU A  41      23.510  10.413   8.348  1.00  0.00           O  
ATOM    642  CB  GLU A  41      22.905  11.584   5.340  1.00  0.00           C  
ATOM    643  CG  GLU A  41      23.183  12.804   4.472  1.00  0.00           C  
ATOM    644  CD  GLU A  41      21.989  13.228   3.662  1.00  0.00           C  
ATOM    645  OE1 GLU A  41      21.004  12.531   3.680  1.00  0.00           O  
ATOM    646  OE2 GLU A  41      22.064  14.252   3.023  1.00  0.00           O  
ATOM    647  H   GLU A  41      24.865  10.378   4.244  1.00  0.00           H  
ATOM    648  HA  GLU A  41      24.579  11.922   6.637  1.00  0.00           H  
ATOM    649 1HB  GLU A  41      22.534  10.790   4.692  1.00  0.00           H  
ATOM    650 2HB  GLU A  41      22.105  11.843   6.033  1.00  0.00           H  
ATOM    651 1HG  GLU A  41      23.486  13.631   5.112  1.00  0.00           H  
ATOM    652 2HG  GLU A  41      24.010  12.578   3.800  1.00  0.00           H  
ATOM    653  N   LEU A  42      23.469   8.829   6.751  1.00  0.00           N  
ATOM    654  CA  LEU A  42      23.039   7.769   7.655  1.00  0.00           C  
ATOM    655  C   LEU A  42      24.101   7.478   8.707  1.00  0.00           C  
ATOM    656  O   LEU A  42      23.787   7.269   9.879  1.00  0.00           O  
ATOM    657  CB  LEU A  42      22.730   6.491   6.865  1.00  0.00           C  
ATOM    658  CG  LEU A  42      21.491   6.551   5.962  1.00  0.00           C  
ATOM    659  CD1 LEU A  42      21.418   5.288   5.114  1.00  0.00           C  
ATOM    660  CD2 LEU A  42      20.244   6.706   6.820  1.00  0.00           C  
ATOM    661  H   LEU A  42      23.618   8.613   5.776  1.00  0.00           H  
ATOM    662  HA  LEU A  42      22.132   8.095   8.163  1.00  0.00           H  
ATOM    663 1HB  LEU A  42      23.587   6.256   6.236  1.00  0.00           H  
ATOM    664 2HB  LEU A  42      22.587   5.672   7.570  1.00  0.00           H  
ATOM    665  HG  LEU A  42      21.574   7.402   5.285  1.00  0.00           H  
ATOM    666 1HD1 LEU A  42      20.538   5.330   4.473  1.00  0.00           H  
ATOM    667 2HD1 LEU A  42      22.313   5.212   4.497  1.00  0.00           H  
ATOM    668 3HD1 LEU A  42      21.351   4.417   5.765  1.00  0.00           H  
ATOM    669 1HD2 LEU A  42      19.364   6.750   6.178  1.00  0.00           H  
ATOM    670 2HD2 LEU A  42      20.159   5.855   7.496  1.00  0.00           H  
ATOM    671 3HD2 LEU A  42      20.315   7.626   7.401  1.00  0.00           H  
ATOM    672  N   ILE A  43      25.360   7.466   8.282  1.00  0.00           N  
ATOM    673  CA  ILE A  43      26.472   7.200   9.186  1.00  0.00           C  
ATOM    674  C   ILE A  43      26.600   8.295  10.238  1.00  0.00           C  
ATOM    675  O   ILE A  43      26.854   8.017  11.410  1.00  0.00           O  
ATOM    676  CB  ILE A  43      27.795   7.077   8.408  1.00  0.00           C  
ATOM    677  CG1 ILE A  43      27.784   5.821   7.532  1.00  0.00           C  
ATOM    678  CG2 ILE A  43      28.975   7.051   9.366  1.00  0.00           C  
ATOM    679  CD1 ILE A  43      28.921   5.761   6.538  1.00  0.00           C  
ATOM    680  H   ILE A  43      25.552   7.646   7.307  1.00  0.00           H  
ATOM    681  HA  ILE A  43      26.284   6.257   9.697  1.00  0.00           H  
ATOM    682  HB  ILE A  43      27.902   7.928   7.737  1.00  0.00           H  
ATOM    683 1HG1 ILE A  43      27.837   4.936   8.165  1.00  0.00           H  
ATOM    684 2HG1 ILE A  43      26.846   5.771   6.979  1.00  0.00           H  
ATOM    685 1HG2 ILE A  43      29.902   6.963   8.800  1.00  0.00           H  
ATOM    686 2HG2 ILE A  43      28.992   7.972   9.948  1.00  0.00           H  
ATOM    687 3HG2 ILE A  43      28.879   6.199  10.040  1.00  0.00           H  
ATOM    688 1HD1 ILE A  43      28.845   4.843   5.954  1.00  0.00           H  
ATOM    689 2HD1 ILE A  43      28.866   6.621   5.870  1.00  0.00           H  
ATOM    690 3HD1 ILE A  43      29.871   5.774   7.070  1.00  0.00           H  
ATOM    691  N   GLU A  44      26.423   9.541   9.813  1.00  0.00           N  
ATOM    692  CA  GLU A  44      26.518  10.680  10.717  1.00  0.00           C  
ATOM    693  C   GLU A  44      25.417  10.642  11.769  1.00  0.00           C  
ATOM    694  O   GLU A  44      25.654  10.935  12.941  1.00  0.00           O  
ATOM    695  CB  GLU A  44      26.442  11.991   9.932  1.00  0.00           C  
ATOM    696  CG  GLU A  44      27.660  12.276   9.064  1.00  0.00           C  
ATOM    697  CD  GLU A  44      27.519  13.534   8.253  1.00  0.00           C  
ATOM    698  OE1 GLU A  44      26.460  14.115   8.271  1.00  0.00           O  
ATOM    699  OE2 GLU A  44      28.472  13.916   7.615  1.00  0.00           O  
ATOM    700  H   GLU A  44      26.217   9.704   8.838  1.00  0.00           H  
ATOM    701  HA  GLU A  44      27.479  10.635  11.230  1.00  0.00           H  
ATOM    702 1HB  GLU A  44      25.565  11.977   9.284  1.00  0.00           H  
ATOM    703 2HB  GLU A  44      26.323  12.824  10.625  1.00  0.00           H  
ATOM    704 1HG  GLU A  44      28.536  12.367   9.705  1.00  0.00           H  
ATOM    705 2HG  GLU A  44      27.820  11.433   8.393  1.00  0.00           H  
ATOM    706  N   ARG A  45      24.212  10.279  11.344  1.00  0.00           N  
ATOM    707  CA  ARG A  45      23.071  10.202  12.248  1.00  0.00           C  
ATOM    708  C   ARG A  45      23.274   9.119  13.300  1.00  0.00           C  
ATOM    709  O   ARG A  45      22.948   9.310  14.472  1.00  0.00           O  
ATOM    710  CB  ARG A  45      21.792   9.919  11.473  1.00  0.00           C  
ATOM    711  CG  ARG A  45      21.299  11.071  10.612  1.00  0.00           C  
ATOM    712  CD  ARG A  45      20.082  10.700   9.845  1.00  0.00           C  
ATOM    713  NE  ARG A  45      19.606  11.798   9.019  1.00  0.00           N  
ATOM    714  CZ  ARG A  45      18.605  11.703   8.122  1.00  0.00           C  
ATOM    715  NH1 ARG A  45      17.987  10.557   7.946  1.00  0.00           N  
ATOM    716  NH2 ARG A  45      18.246  12.763   7.418  1.00  0.00           N  
ATOM    717  H   ARG A  45      24.083  10.050  10.369  1.00  0.00           H  
ATOM    718  HA  ARG A  45      22.965  11.162  12.754  1.00  0.00           H  
ATOM    719 1HB  ARG A  45      21.945   9.061  10.820  1.00  0.00           H  
ATOM    720 2HB  ARG A  45      20.994   9.663  12.170  1.00  0.00           H  
ATOM    721 1HG  ARG A  45      21.058  11.923  11.247  1.00  0.00           H  
ATOM    722 2HG  ARG A  45      22.077  11.355   9.903  1.00  0.00           H  
ATOM    723 1HD  ARG A  45      20.305   9.856   9.193  1.00  0.00           H  
ATOM    724 2HD  ARG A  45      19.286  10.424  10.536  1.00  0.00           H  
ATOM    725  HE  ARG A  45      20.058  12.697   9.126  1.00  0.00           H  
ATOM    726 1HH1 ARG A  45      18.262   9.747   8.484  1.00  0.00           H  
ATOM    727 2HH1 ARG A  45      17.237  10.485   7.274  1.00  0.00           H  
ATOM    728 1HH2 ARG A  45      18.722  13.644   7.553  1.00  0.00           H  
ATOM    729 2HH2 ARG A  45      17.497  12.691   6.746  1.00  0.00           H  
ATOM    730  N   ALA A  46      23.814   7.982  12.875  1.00  0.00           N  
ATOM    731  CA  ALA A  46      24.062   6.866  13.779  1.00  0.00           C  
ATOM    732  C   ALA A  46      25.102   7.230  14.831  1.00  0.00           C  
ATOM    733  O   ALA A  46      24.963   6.880  16.003  1.00  0.00           O  
ATOM    734  CB  ALA A  46      24.508   5.639  12.996  1.00  0.00           C  
ATOM    735  H   ALA A  46      24.059   7.888  11.900  1.00  0.00           H  
ATOM    736  HA  ALA A  46      23.130   6.635  14.296  1.00  0.00           H  
ATOM    737 1HB  ALA A  46      24.689   4.814  13.685  1.00  0.00           H  
ATOM    738 2HB  ALA A  46      23.729   5.357  12.288  1.00  0.00           H  
ATOM    739 3HB  ALA A  46      25.424   5.867  12.455  1.00  0.00           H  
ATOM    740  N   VAL A  47      26.145   7.935  14.406  1.00  0.00           N  
ATOM    741  CA  VAL A  47      27.211   8.348  15.310  1.00  0.00           C  
ATOM    742  C   VAL A  47      26.665   9.183  16.461  1.00  0.00           C  
ATOM    743  O   VAL A  47      26.945   8.908  17.628  1.00  0.00           O  
ATOM    744  CB  VAL A  47      28.273   9.162  14.547  1.00  0.00           C  
ATOM    745  CG1 VAL A  47      29.271   9.777  15.517  1.00  0.00           C  
ATOM    746  CG2 VAL A  47      28.980   8.273  13.537  1.00  0.00           C  
ATOM    747  H   VAL A  47      26.201   8.192  13.431  1.00  0.00           H  
ATOM    748  HA  VAL A  47      27.683   7.454  15.720  1.00  0.00           H  
ATOM    749  HB  VAL A  47      27.782   9.985  14.027  1.00  0.00           H  
ATOM    750 1HG1 VAL A  47      30.014  10.349  14.961  1.00  0.00           H  
ATOM    751 2HG1 VAL A  47      28.747  10.438  16.208  1.00  0.00           H  
ATOM    752 3HG1 VAL A  47      29.769   8.986  16.077  1.00  0.00           H  
ATOM    753 1HG2 VAL A  47      29.729   8.855  13.000  1.00  0.00           H  
ATOM    754 2HG2 VAL A  47      29.466   7.447  14.056  1.00  0.00           H  
ATOM    755 3HG2 VAL A  47      28.253   7.877  12.828  1.00  0.00           H  
ATOM    756  N   GLU A  48      25.885  10.200  16.084  1.00  0.00           N  
ATOM    757  CA  GLU A  48      25.171  11.102  16.983  1.00  0.00           C  
ATOM    758  C   GLU A  48      24.154  10.408  17.871  1.00  0.00           C  
ATOM    759  O   GLU A  48      23.973  10.779  19.031  1.00  0.00           O  
ATOM    760  CB  GLU A  48      24.465  12.190  16.170  1.00  0.00           C  
ATOM    761  CG  GLU A  48      25.403  13.194  15.516  1.00  0.00           C  
ATOM    762  CD  GLU A  48      24.679  14.207  14.673  1.00  0.00           C  
ATOM    763  OE1 GLU A  48      23.492  14.071  14.503  1.00  0.00           O  
ATOM    764  OE2 GLU A  48      25.315  15.118  14.198  1.00  0.00           O  
ATOM    765  H   GLU A  48      25.760  10.385  15.099  1.00  0.00           H  
ATOM    766  HA  GLU A  48      25.896  11.576  17.645  1.00  0.00           H  
ATOM    767 1HB  GLU A  48      23.869  11.727  15.383  1.00  0.00           H  
ATOM    768 2HB  GLU A  48      23.782  12.741  16.816  1.00  0.00           H  
ATOM    769 1HG  GLU A  48      25.958  13.717  16.295  1.00  0.00           H  
ATOM    770 2HG  GLU A  48      26.119  12.657  14.896  1.00  0.00           H  
ATOM    771  N   ASP A  49      23.493   9.401  17.321  1.00  0.00           N  
ATOM    772  CA  ASP A  49      22.477   8.668  18.057  1.00  0.00           C  
ATOM    773  C   ASP A  49      23.059   7.433  18.722  1.00  0.00           C  
ATOM    774  O   ASP A  49      22.368   6.431  18.905  1.00  0.00           O  
ATOM    775  CB  ASP A  49      21.331   8.261  17.127  1.00  0.00           C  
ATOM    776  CG  ASP A  49      20.528   9.452  16.621  1.00  0.00           C  
ATOM    777  OD1 ASP A  49      20.217  10.312  17.410  1.00  0.00           O  
ATOM    778  OD2 ASP A  49      20.232   9.489  15.451  1.00  0.00           O  
ATOM    779  H   ASP A  49      23.701   9.138  16.368  1.00  0.00           H  
ATOM    780  HA  ASP A  49      22.079   9.318  18.837  1.00  0.00           H  
ATOM    781 1HB  ASP A  49      21.733   7.722  16.269  1.00  0.00           H  
ATOM    782 2HB  ASP A  49      20.658   7.584  17.654  1.00  0.00           H  
ATOM    783  N   LYS A  50      24.333   7.517  19.080  1.00  0.00           N  
ATOM    784  CA  LYS A  50      24.878   6.679  20.136  1.00  0.00           C  
ATOM    785  C   LYS A  50      25.165   5.273  19.629  1.00  0.00           C  
ATOM    786  O   LYS A  50      25.224   4.322  20.408  1.00  0.00           O  
ATOM    787  CB  LYS A  50      23.918   6.625  21.325  1.00  0.00           C  
ATOM    788  CG  LYS A  50      23.592   7.982  21.934  1.00  0.00           C  
ATOM    789  CD  LYS A  50      22.720   7.839  23.171  1.00  0.00           C  
ATOM    790  CE  LYS A  50      22.355   9.196  23.754  1.00  0.00           C  
ATOM    791  NZ  LYS A  50      21.472   9.072  24.945  1.00  0.00           N  
ATOM    792  H   LYS A  50      24.934   8.177  18.608  1.00  0.00           H  
ATOM    793  HA  LYS A  50      25.821   7.113  20.470  1.00  0.00           H  
ATOM    794 1HB  LYS A  50      22.979   6.164  21.015  1.00  0.00           H  
ATOM    795 2HB  LYS A  50      24.345   6.000  22.110  1.00  0.00           H  
ATOM    796 1HG  LYS A  50      24.518   8.489  22.209  1.00  0.00           H  
ATOM    797 2HG  LYS A  50      23.069   8.594  21.199  1.00  0.00           H  
ATOM    798 1HD  LYS A  50      21.804   7.306  22.911  1.00  0.00           H  
ATOM    799 2HD  LYS A  50      23.252   7.261  23.927  1.00  0.00           H  
ATOM    800 1HE  LYS A  50      23.264   9.723  24.043  1.00  0.00           H  
ATOM    801 2HE  LYS A  50      21.843   9.791  22.998  1.00  0.00           H  
ATOM    802 1HZ  LYS A  50      21.254   9.992  25.300  1.00  0.00           H  
ATOM    803 2HZ  LYS A  50      20.617   8.601  24.683  1.00  0.00           H  
ATOM    804 3HZ  LYS A  50      21.944   8.539  25.661  1.00  0.00           H  
ATOM    805  N   ALA A  51      25.342   5.150  18.319  1.00  0.00           N  
ATOM    806  CA  ALA A  51      25.727   3.880  17.717  1.00  0.00           C  
ATOM    807  C   ALA A  51      27.130   3.474  18.149  1.00  0.00           C  
ATOM    808  O   ALA A  51      27.967   4.324  18.451  1.00  0.00           O  
ATOM    809  CB  ALA A  51      25.643   3.964  16.200  1.00  0.00           C  
ATOM    810  H   ALA A  51      25.206   5.957  17.726  1.00  0.00           H  
ATOM    811  HA  ALA A  51      25.034   3.115  18.067  1.00  0.00           H  
ATOM    812 1HB  ALA A  51      25.935   3.008  15.766  1.00  0.00           H  
ATOM    813 2HB  ALA A  51      24.620   4.200  15.905  1.00  0.00           H  
ATOM    814 3HB  ALA A  51      26.312   4.745  15.842  1.00  0.00           H  
ATOM    815  N   SER A  52      27.377   2.171  18.175  1.00  0.00           N  
ATOM    816  CA  SER A  52      28.658   1.635  18.617  1.00  0.00           C  
ATOM    817  C   SER A  52      29.714   1.670  17.517  1.00  0.00           C  
ATOM    818  O   SER A  52      29.422   2.023  16.374  1.00  0.00           O  
ATOM    819  CB  SER A  52      28.477   0.210  19.102  1.00  0.00           C  
ATOM    820  OG  SER A  52      28.158  -0.646  18.040  1.00  0.00           O  
ATOM    821  H   SER A  52      26.657   1.528  17.880  1.00  0.00           H  
ATOM    822  HA  SER A  52      29.021   2.245  19.445  1.00  0.00           H  
ATOM    823 1HB  SER A  52      29.394  -0.129  19.584  1.00  0.00           H  
ATOM    824 2HB  SER A  52      27.685   0.178  19.849  1.00  0.00           H  
ATOM    825  HG  SER A  52      28.061  -1.520  18.424  1.00  0.00           H  
ATOM    826  N   GLN A  53      30.960   1.314  17.806  1.00  0.00           N  
ATOM    827  CA  GLN A  53      32.022   1.226  16.813  1.00  0.00           C  
ATOM    828  C   GLN A  53      31.681   0.181  15.766  1.00  0.00           C  
ATOM    829  O   GLN A  53      31.856   0.408  14.569  1.00  0.00           O  
ATOM    830  CB  GLN A  53      33.360   0.889  17.477  1.00  0.00           C  
ATOM    831  CG  GLN A  53      33.908   1.991  18.367  1.00  0.00           C  
ATOM    832  CD  GLN A  53      33.324   1.949  19.766  1.00  0.00           C  
ATOM    833  OE1 GLN A  53      32.292   1.316  20.005  1.00  0.00           O  
ATOM    834  NE2 GLN A  53      33.982   2.624  20.702  1.00  0.00           N  
ATOM    835  H   GLN A  53      31.198   1.089  18.761  1.00  0.00           H  
ATOM    836  HA  GLN A  53      32.113   2.192  16.317  1.00  0.00           H  
ATOM    837 1HB  GLN A  53      33.249  -0.009  18.084  1.00  0.00           H  
ATOM    838 2HB  GLN A  53      34.104   0.676  16.709  1.00  0.00           H  
ATOM    839 1HG  GLN A  53      34.989   1.878  18.444  1.00  0.00           H  
ATOM    840 2HG  GLN A  53      33.664   2.957  17.924  1.00  0.00           H  
ATOM    841 1HE2 GLN A  53      33.645   2.632  21.644  1.00  0.00           H  
ATOM    842 2HE2 GLN A  53      34.816   3.124  20.466  1.00  0.00           H  
ATOM    843  N   GLU A  54      31.192  -0.970  16.215  1.00  0.00           N  
ATOM    844  CA  GLU A  54      30.952  -2.087  15.310  1.00  0.00           C  
ATOM    845  C   GLU A  54      29.910  -1.731  14.259  1.00  0.00           C  
ATOM    846  O   GLU A  54      30.052  -2.081  13.087  1.00  0.00           O  
ATOM    847  CB  GLU A  54      30.498  -3.321  16.094  1.00  0.00           C  
ATOM    848  CG  GLU A  54      31.563  -3.912  17.007  1.00  0.00           C  
ATOM    849  CD  GLU A  54      31.685  -3.179  18.314  1.00  0.00           C  
ATOM    850  OE1 GLU A  54      30.951  -2.243  18.520  1.00  0.00           O  
ATOM    851  OE2 GLU A  54      32.514  -3.557  19.108  1.00  0.00           O  
ATOM    852  H   GLU A  54      30.985  -1.066  17.199  1.00  0.00           H  
ATOM    853  HA  GLU A  54      31.885  -2.323  14.796  1.00  0.00           H  
ATOM    854 1HB  GLU A  54      29.636  -3.064  16.709  1.00  0.00           H  
ATOM    855 2HB  GLU A  54      30.185  -4.099  15.398  1.00  0.00           H  
ATOM    856 1HG  GLU A  54      31.316  -4.954  17.209  1.00  0.00           H  
ATOM    857 2HG  GLU A  54      32.522  -3.888  16.492  1.00  0.00           H  
ATOM    858  N   GLU A  55      28.862  -1.033  14.684  1.00  0.00           N  
ATOM    859  CA  GLU A  55      27.793  -0.627  13.779  1.00  0.00           C  
ATOM    860  C   GLU A  55      28.302   0.350  12.728  1.00  0.00           C  
ATOM    861  O   GLU A  55      27.934   0.263  11.556  1.00  0.00           O  
ATOM    862  CB  GLU A  55      26.642   0.007  14.563  1.00  0.00           C  
ATOM    863  CG  GLU A  55      25.859  -0.969  15.430  1.00  0.00           C  
ATOM    864  CD  GLU A  55      24.784  -0.299  16.240  1.00  0.00           C  
ATOM    865  OE1 GLU A  55      24.981   0.822  16.643  1.00  0.00           O  
ATOM    866  OE2 GLU A  55      23.764  -0.910  16.457  1.00  0.00           O  
ATOM    867  H   GLU A  55      28.804  -0.777  15.659  1.00  0.00           H  
ATOM    868  HA  GLU A  55      27.419  -1.513  13.265  1.00  0.00           H  
ATOM    869 1HB  GLU A  55      27.032   0.792  15.211  1.00  0.00           H  
ATOM    870 2HB  GLU A  55      25.942   0.473  13.869  1.00  0.00           H  
ATOM    871 1HG  GLU A  55      25.400  -1.721  14.789  1.00  0.00           H  
ATOM    872 2HG  GLU A  55      26.550  -1.476  16.102  1.00  0.00           H  
ATOM    873  N   LEU A  56      29.150   1.280  13.153  1.00  0.00           N  
ATOM    874  CA  LEU A  56      29.712   2.276  12.248  1.00  0.00           C  
ATOM    875  C   LEU A  56      30.601   1.626  11.197  1.00  0.00           C  
ATOM    876  O   LEU A  56      30.570   2.002  10.025  1.00  0.00           O  
ATOM    877  CB  LEU A  56      30.519   3.314  13.037  1.00  0.00           C  
ATOM    878  CG  LEU A  56      29.701   4.247  13.939  1.00  0.00           C  
ATOM    879  CD1 LEU A  56      30.644   5.091  14.786  1.00  0.00           C  
ATOM    880  CD2 LEU A  56      28.803   5.125  13.081  1.00  0.00           C  
ATOM    881  H   LEU A  56      29.412   1.298  14.128  1.00  0.00           H  
ATOM    882  HA  LEU A  56      28.892   2.782  11.739  1.00  0.00           H  
ATOM    883 1HB  LEU A  56      31.237   2.791  13.667  1.00  0.00           H  
ATOM    884 2HB  LEU A  56      31.071   3.935  12.332  1.00  0.00           H  
ATOM    885  HG  LEU A  56      29.087   3.653  14.617  1.00  0.00           H  
ATOM    886 1HD1 LEU A  56      30.063   5.754  15.427  1.00  0.00           H  
ATOM    887 2HD1 LEU A  56      31.261   4.439  15.404  1.00  0.00           H  
ATOM    888 3HD1 LEU A  56      31.284   5.686  14.134  1.00  0.00           H  
ATOM    889 1HD2 LEU A  56      28.221   5.788  13.722  1.00  0.00           H  
ATOM    890 2HD2 LEU A  56      29.416   5.721  12.404  1.00  0.00           H  
ATOM    891 3HD2 LEU A  56      28.127   4.497  12.500  1.00  0.00           H  
ATOM    892  N   ASP A  57      31.394   0.648  11.622  1.00  0.00           N  
ATOM    893  CA  ASP A  57      32.294  -0.057  10.717  1.00  0.00           C  
ATOM    894  C   ASP A  57      31.517  -0.839   9.666  1.00  0.00           C  
ATOM    895  O   ASP A  57      31.893  -0.866   8.494  1.00  0.00           O  
ATOM    896  CB  ASP A  57      33.205  -1.007  11.498  1.00  0.00           C  
ATOM    897  CG  ASP A  57      34.259  -0.276  12.319  1.00  0.00           C  
ATOM    898  OD1 ASP A  57      34.478   0.885  12.069  1.00  0.00           O  
ATOM    899  OD2 ASP A  57      34.834  -0.886  13.188  1.00  0.00           O  
ATOM    900  H   ASP A  57      31.373   0.386  12.597  1.00  0.00           H  
ATOM    901  HA  ASP A  57      32.915   0.678  10.205  1.00  0.00           H  
ATOM    902 1HB  ASP A  57      32.602  -1.619  12.170  1.00  0.00           H  
ATOM    903 2HB  ASP A  57      33.709  -1.681  10.805  1.00  0.00           H  
ATOM    904  N   GLU A  58      30.431  -1.475  10.091  1.00  0.00           N  
ATOM    905  CA  GLU A  58      29.598  -2.259   9.186  1.00  0.00           C  
ATOM    906  C   GLU A  58      28.943  -1.373   8.135  1.00  0.00           C  
ATOM    907  O   GLU A  58      28.861  -1.740   6.963  1.00  0.00           O  
ATOM    908  CB  GLU A  58      28.524  -3.016   9.970  1.00  0.00           C  
ATOM    909  CG  GLU A  58      27.633  -3.907   9.116  1.00  0.00           C  
ATOM    910  CD  GLU A  58      28.383  -5.038   8.470  1.00  0.00           C  
ATOM    911  OE1 GLU A  58      29.442  -5.371   8.945  1.00  0.00           O  
ATOM    912  OE2 GLU A  58      27.897  -5.569   7.500  1.00  0.00           O  
ATOM    913  H   GLU A  58      30.175  -1.414  11.066  1.00  0.00           H  
ATOM    914  HA  GLU A  58      30.231  -2.983   8.673  1.00  0.00           H  
ATOM    915 1HB  GLU A  58      28.998  -3.643  10.725  1.00  0.00           H  
ATOM    916 2HB  GLU A  58      27.884  -2.304  10.491  1.00  0.00           H  
ATOM    917 1HG  GLU A  58      26.843  -4.321   9.742  1.00  0.00           H  
ATOM    918 2HG  GLU A  58      27.164  -3.299   8.343  1.00  0.00           H  
ATOM    919  N   MET A  59      28.477  -0.204   8.560  1.00  0.00           N  
ATOM    920  CA  MET A  59      27.827   0.737   7.655  1.00  0.00           C  
ATOM    921  C   MET A  59      28.801   1.252   6.604  1.00  0.00           C  
ATOM    922  O   MET A  59      28.449   1.390   5.432  1.00  0.00           O  
ATOM    923  CB  MET A  59      27.229   1.901   8.443  1.00  0.00           C  
ATOM    924  CG  MET A  59      26.045   1.524   9.322  1.00  0.00           C  
ATOM    925  SD  MET A  59      25.467   2.898  10.337  1.00  0.00           S  
ATOM    926  CE  MET A  59      24.747   3.962   9.090  1.00  0.00           C  
ATOM    927  H   MET A  59      28.575   0.040   9.535  1.00  0.00           H  
ATOM    928  HA  MET A  59      27.023   0.217   7.134  1.00  0.00           H  
ATOM    929 1HB  MET A  59      27.994   2.337   9.084  1.00  0.00           H  
ATOM    930 2HB  MET A  59      26.899   2.677   7.752  1.00  0.00           H  
ATOM    931 1HG  MET A  59      25.220   1.188   8.695  1.00  0.00           H  
ATOM    932 2HG  MET A  59      26.327   0.704   9.981  1.00  0.00           H  
ATOM    933 1HE  MET A  59      24.346   4.858   9.563  1.00  0.00           H  
ATOM    934 2HE  MET A  59      25.513   4.245   8.367  1.00  0.00           H  
ATOM    935 3HE  MET A  59      23.944   3.431   8.578  1.00  0.00           H  
ATOM    936  N   VAL A  60      30.028   1.536   7.029  1.00  0.00           N  
ATOM    937  CA  VAL A  60      31.056   2.037   6.124  1.00  0.00           C  
ATOM    938  C   VAL A  60      31.418   0.997   5.072  1.00  0.00           C  
ATOM    939  O   VAL A  60      31.605   1.324   3.900  1.00  0.00           O  
ATOM    940  CB  VAL A  60      32.320   2.426   6.914  1.00  0.00           C  
ATOM    941  CG1 VAL A  60      33.457   2.768   5.963  1.00  0.00           C  
ATOM    942  CG2 VAL A  60      32.016   3.597   7.835  1.00  0.00           C  
ATOM    943  H   VAL A  60      30.254   1.401   8.004  1.00  0.00           H  
ATOM    944  HA  VAL A  60      30.671   2.925   5.620  1.00  0.00           H  
ATOM    945  HB  VAL A  60      32.644   1.570   7.507  1.00  0.00           H  
ATOM    946 1HG1 VAL A  60      34.343   3.040   6.538  1.00  0.00           H  
ATOM    947 2HG1 VAL A  60      33.682   1.904   5.338  1.00  0.00           H  
ATOM    948 3HG1 VAL A  60      33.164   3.607   5.332  1.00  0.00           H  
ATOM    949 1HG2 VAL A  60      32.914   3.866   8.390  1.00  0.00           H  
ATOM    950 2HG2 VAL A  60      31.686   4.450   7.242  1.00  0.00           H  
ATOM    951 3HG2 VAL A  60      31.228   3.315   8.534  1.00  0.00           H  
ATOM    952  N   ARG A  61      31.515  -0.258   5.498  1.00  0.00           N  
ATOM    953  CA  ARG A  61      31.855  -1.350   4.593  1.00  0.00           C  
ATOM    954  C   ARG A  61      30.772  -1.552   3.541  1.00  0.00           C  
ATOM    955  O   ARG A  61      31.067  -1.787   2.369  1.00  0.00           O  
ATOM    956  CB  ARG A  61      32.053  -2.645   5.367  1.00  0.00           C  
ATOM    957  CG  ARG A  61      32.558  -3.815   4.538  1.00  0.00           C  
ATOM    958  CD  ARG A  61      32.773  -5.026   5.371  1.00  0.00           C  
ATOM    959  NE  ARG A  61      33.782  -4.807   6.395  1.00  0.00           N  
ATOM    960  CZ  ARG A  61      33.521  -4.685   7.711  1.00  0.00           C  
ATOM    961  NH1 ARG A  61      32.283  -4.763   8.146  1.00  0.00           N  
ATOM    962  NH2 ARG A  61      34.510  -4.487   8.565  1.00  0.00           N  
ATOM    963  H   ARG A  61      31.349  -0.461   6.473  1.00  0.00           H  
ATOM    964  HA  ARG A  61      32.788  -1.102   4.086  1.00  0.00           H  
ATOM    965 1HB  ARG A  61      32.766  -2.481   6.174  1.00  0.00           H  
ATOM    966 2HB  ARG A  61      31.109  -2.945   5.822  1.00  0.00           H  
ATOM    967 1HG  ARG A  61      31.827  -4.056   3.766  1.00  0.00           H  
ATOM    968 2HG  ARG A  61      33.506  -3.548   4.069  1.00  0.00           H  
ATOM    969 1HD  ARG A  61      31.841  -5.299   5.863  1.00  0.00           H  
ATOM    970 2HD  ARG A  61      33.104  -5.849   4.738  1.00  0.00           H  
ATOM    971  HE  ARG A  61      34.746  -4.741   6.099  1.00  0.00           H  
ATOM    972 1HH1 ARG A  61      31.527  -4.914   7.494  1.00  0.00           H  
ATOM    973 2HH1 ARG A  61      32.088  -4.672   9.133  1.00  0.00           H  
ATOM    974 1HH2 ARG A  61      35.462  -4.427   8.231  1.00  0.00           H  
ATOM    975 2HH2 ARG A  61      34.315  -4.396   9.551  1.00  0.00           H  
ATOM    976  N   THR A  62      29.517  -1.459   3.967  1.00  0.00           N  
ATOM    977  CA  THR A  62      28.386  -1.631   3.062  1.00  0.00           C  
ATOM    978  C   THR A  62      28.350  -0.530   2.010  1.00  0.00           C  
ATOM    979  O   THR A  62      28.074  -0.787   0.838  1.00  0.00           O  
ATOM    980  CB  THR A  62      27.055  -1.651   3.836  1.00  0.00           C  
ATOM    981  OG1 THR A  62      27.050  -2.750   4.755  1.00  0.00           O  
ATOM    982  CG2 THR A  62      25.882  -1.791   2.877  1.00  0.00           C  
ATOM    983  H   THR A  62      29.342  -1.264   4.942  1.00  0.00           H  
ATOM    984  HA  THR A  62      28.497  -2.585   2.547  1.00  0.00           H  
ATOM    985  HB  THR A  62      26.947  -0.723   4.398  1.00  0.00           H  
ATOM    986  HG1 THR A  62      27.550  -2.513   5.540  1.00  0.00           H  
ATOM    987 1HG2 THR A  62      24.950  -1.803   3.441  1.00  0.00           H  
ATOM    988 2HG2 THR A  62      25.877  -0.951   2.183  1.00  0.00           H  
ATOM    989 3HG2 THR A  62      25.979  -2.721   2.318  1.00  0.00           H  
ATOM    990  N   ALA A  63      28.631   0.697   2.436  1.00  0.00           N  
ATOM    991  CA  ALA A  63      28.630   1.841   1.531  1.00  0.00           C  
ATOM    992  C   ALA A  63      29.725   1.711   0.479  1.00  0.00           C  
ATOM    993  O   ALA A  63      29.513   2.023  -0.693  1.00  0.00           O  
ATOM    994  CB  ALA A  63      28.798   3.136   2.313  1.00  0.00           C  
ATOM    995  H   ALA A  63      28.851   0.841   3.411  1.00  0.00           H  
ATOM    996  HA  ALA A  63      27.671   1.863   1.014  1.00  0.00           H  
ATOM    997 1HB  ALA A  63      28.796   3.980   1.623  1.00  0.00           H  
ATOM    998 2HB  ALA A  63      27.976   3.243   3.021  1.00  0.00           H  
ATOM    999 3HB  ALA A  63      29.742   3.113   2.855  1.00  0.00           H  
ATOM   1000  N   THR A  64      30.895   1.249   0.905  1.00  0.00           N  
ATOM   1001  CA  THR A  64      32.026   1.077   0.000  1.00  0.00           C  
ATOM   1002  C   THR A  64      31.733   0.015  -1.052  1.00  0.00           C  
ATOM   1003  O   THR A  64      32.073   0.178  -2.224  1.00  0.00           O  
ATOM   1004  CB  THR A  64      33.303   0.700   0.774  1.00  0.00           C  
ATOM   1005  OG1 THR A  64      33.635   1.748   1.693  1.00  0.00           O  
ATOM   1006  CG2 THR A  64      34.464   0.486  -0.185  1.00  0.00           C  
ATOM   1007  H   THR A  64      31.004   1.011   1.880  1.00  0.00           H  
ATOM   1008  HA  THR A  64      32.203   2.021  -0.515  1.00  0.00           H  
ATOM   1009  HB  THR A  64      33.130  -0.217   1.336  1.00  0.00           H  
ATOM   1010  HG1 THR A  64      33.087   1.670   2.478  1.00  0.00           H  
ATOM   1011 1HG2 THR A  64      35.358   0.220   0.379  1.00  0.00           H  
ATOM   1012 2HG2 THR A  64      34.219  -0.319  -0.879  1.00  0.00           H  
ATOM   1013 3HG2 THR A  64      34.648   1.403  -0.744  1.00  0.00           H  
ATOM   1014  N   GLU A  65      31.100  -1.073  -0.626  1.00  0.00           N  
ATOM   1015  CA  GLU A  65      30.760  -2.165  -1.531  1.00  0.00           C  
ATOM   1016  C   GLU A  65      29.754  -1.716  -2.583  1.00  0.00           C  
ATOM   1017  O   GLU A  65      29.863  -2.077  -3.755  1.00  0.00           O  
ATOM   1018  CB  GLU A  65      30.197  -3.352  -0.747  1.00  0.00           C  
ATOM   1019  CG  GLU A  65      29.858  -4.566  -1.600  1.00  0.00           C  
ATOM   1020  CD  GLU A  65      31.068  -5.182  -2.246  1.00  0.00           C  
ATOM   1021  OE1 GLU A  65      32.154  -4.952  -1.771  1.00  0.00           O  
ATOM   1022  OE2 GLU A  65      30.905  -5.885  -3.216  1.00  0.00           O  
ATOM   1023  H   GLU A  65      30.848  -1.145   0.349  1.00  0.00           H  
ATOM   1024  HA  GLU A  65      31.668  -2.485  -2.044  1.00  0.00           H  
ATOM   1025 1HB  GLU A  65      30.918  -3.665   0.008  1.00  0.00           H  
ATOM   1026 2HB  GLU A  65      29.289  -3.046  -0.226  1.00  0.00           H  
ATOM   1027 1HG  GLU A  65      29.374  -5.315  -0.974  1.00  0.00           H  
ATOM   1028 2HG  GLU A  65      29.152  -4.268  -2.374  1.00  0.00           H  
ATOM   1029  N   SER A  66      28.774  -0.926  -2.157  1.00  0.00           N  
ATOM   1030  CA  SER A  66      27.746  -0.426  -3.062  1.00  0.00           C  
ATOM   1031  C   SER A  66      28.341   0.501  -4.114  1.00  0.00           C  
ATOM   1032  O   SER A  66      27.968   0.447  -5.286  1.00  0.00           O  
ATOM   1033  CB  SER A  66      26.673   0.306  -2.280  1.00  0.00           C  
ATOM   1034  OG  SER A  66      25.974  -0.574  -1.443  1.00  0.00           O  
ATOM   1035  H   SER A  66      28.741  -0.666  -1.182  1.00  0.00           H  
ATOM   1036  HA  SER A  66      27.291  -1.276  -3.573  1.00  0.00           H  
ATOM   1037 1HB  SER A  66      27.131   1.093  -1.682  1.00  0.00           H  
ATOM   1038 2HB  SER A  66      25.979   0.782  -2.971  1.00  0.00           H  
ATOM   1039  HG  SER A  66      25.557  -0.027  -0.772  1.00  0.00           H  
ATOM   1040  N   ALA A  67      29.269   1.352  -3.688  1.00  0.00           N  
ATOM   1041  CA  ALA A  67      29.918   2.293  -4.593  1.00  0.00           C  
ATOM   1042  C   ALA A  67      30.745   1.565  -5.645  1.00  0.00           C  
ATOM   1043  O   ALA A  67      30.748   1.943  -6.817  1.00  0.00           O  
ATOM   1044  CB  ALA A  67      30.792   3.263  -3.811  1.00  0.00           C  
ATOM   1045  H   ALA A  67      29.531   1.346  -2.713  1.00  0.00           H  
ATOM   1046  HA  ALA A  67      29.141   2.856  -5.110  1.00  0.00           H  
ATOM   1047 1HB  ALA A  67      31.270   3.959  -4.501  1.00  0.00           H  
ATOM   1048 2HB  ALA A  67      30.177   3.818  -3.103  1.00  0.00           H  
ATOM   1049 3HB  ALA A  67      31.556   2.708  -3.269  1.00  0.00           H  
ATOM   1050  N   ASN A  68      31.446   0.519  -5.219  1.00  0.00           N  
ATOM   1051  CA  ASN A  68      32.279  -0.264  -6.124  1.00  0.00           C  
ATOM   1052  C   ASN A  68      31.435  -0.972  -7.176  1.00  0.00           C  
ATOM   1053  O   ASN A  68      31.808  -1.031  -8.348  1.00  0.00           O  
ATOM   1054  CB  ASN A  68      33.116  -1.265  -5.348  1.00  0.00           C  
ATOM   1055  CG  ASN A  68      34.242  -0.615  -4.593  1.00  0.00           C  
ATOM   1056  OD1 ASN A  68      34.439   0.603  -4.676  1.00  0.00           O  
ATOM   1057  ND2 ASN A  68      34.984  -1.403  -3.859  1.00  0.00           N  
ATOM   1058  H   ASN A  68      31.400   0.260  -4.244  1.00  0.00           H  
ATOM   1059  HA  ASN A  68      32.950   0.415  -6.652  1.00  0.00           H  
ATOM   1060 1HB  ASN A  68      32.480  -1.800  -4.641  1.00  0.00           H  
ATOM   1061 2HB  ASN A  68      33.532  -2.001  -6.036  1.00  0.00           H  
ATOM   1062 1HD2 ASN A  68      35.748  -1.026  -3.334  1.00  0.00           H  
ATOM   1063 2HD2 ASN A  68      34.788  -2.383  -3.822  1.00  0.00           H  
ATOM   1064  N   ARG A  69      30.296  -1.508  -6.751  1.00  0.00           N  
ATOM   1065  CA  ARG A  69      29.396  -2.213  -7.655  1.00  0.00           C  
ATOM   1066  C   ARG A  69      28.823  -1.272  -8.707  1.00  0.00           C  
ATOM   1067  O   ARG A  69      28.708  -1.632  -9.879  1.00  0.00           O  
ATOM   1068  CB  ARG A  69      28.256  -2.857  -6.880  1.00  0.00           C  
ATOM   1069  CG  ARG A  69      28.661  -4.036  -6.009  1.00  0.00           C  
ATOM   1070  CD  ARG A  69      27.508  -4.572  -5.240  1.00  0.00           C  
ATOM   1071  NE  ARG A  69      26.503  -5.162  -6.109  1.00  0.00           N  
ATOM   1072  CZ  ARG A  69      25.252  -5.482  -5.725  1.00  0.00           C  
ATOM   1073  NH1 ARG A  69      24.868  -5.263  -4.487  1.00  0.00           N  
ATOM   1074  NH2 ARG A  69      24.411  -6.016  -6.593  1.00  0.00           N  
ATOM   1075  H   ARG A  69      30.047  -1.425  -5.776  1.00  0.00           H  
ATOM   1076  HA  ARG A  69      29.959  -2.998  -8.162  1.00  0.00           H  
ATOM   1077 1HB  ARG A  69      27.790  -2.115  -6.234  1.00  0.00           H  
ATOM   1078 2HB  ARG A  69      27.495  -3.208  -7.577  1.00  0.00           H  
ATOM   1079 1HG  ARG A  69      29.054  -4.835  -6.638  1.00  0.00           H  
ATOM   1080 2HG  ARG A  69      29.428  -3.720  -5.302  1.00  0.00           H  
ATOM   1081 1HD  ARG A  69      27.857  -5.340  -4.551  1.00  0.00           H  
ATOM   1082 2HD  ARG A  69      27.040  -3.765  -4.677  1.00  0.00           H  
ATOM   1083  HE  ARG A  69      26.762  -5.346  -7.070  1.00  0.00           H  
ATOM   1084 1HH1 ARG A  69      25.512  -4.854  -3.824  1.00  0.00           H  
ATOM   1085 2HH1 ARG A  69      23.931  -5.503  -4.199  1.00  0.00           H  
ATOM   1086 1HH2 ARG A  69      24.706  -6.185  -7.545  1.00  0.00           H  
ATOM   1087 2HH2 ARG A  69      23.474  -6.256  -6.305  1.00  0.00           H  
ATOM   1088  N   ALA A  70      28.465  -0.066  -8.282  1.00  0.00           N  
ATOM   1089  CA  ALA A  70      27.903   0.930  -9.186  1.00  0.00           C  
ATOM   1090  C   ALA A  70      28.919   1.355 -10.238  1.00  0.00           C  
ATOM   1091  O   ALA A  70      28.581   1.523 -11.410  1.00  0.00           O  
ATOM   1092  CB  ALA A  70      27.415   2.140  -8.403  1.00  0.00           C  
ATOM   1093  H   ALA A  70      28.585   0.168  -7.307  1.00  0.00           H  
ATOM   1094  HA  ALA A  70      27.056   0.479  -9.703  1.00  0.00           H  
ATOM   1095 1HB  ALA A  70      26.998   2.875  -9.092  1.00  0.00           H  
ATOM   1096 2HB  ALA A  70      26.646   1.830  -7.695  1.00  0.00           H  
ATOM   1097 3HB  ALA A  70      28.249   2.583  -7.862  1.00  0.00           H  
ATOM   1098  N   LEU A  71      30.166   1.528  -9.813  1.00  0.00           N  
ATOM   1099  CA  LEU A  71      31.235   1.934 -10.717  1.00  0.00           C  
ATOM   1100  C   LEU A  71      31.502   0.865 -11.769  1.00  0.00           C  
ATOM   1101  O   LEU A  71      31.719   1.174 -12.941  1.00  0.00           O  
ATOM   1102  CB  LEU A  71      32.519   2.215  -9.927  1.00  0.00           C  
ATOM   1103  CG  LEU A  71      32.487   3.455  -9.024  1.00  0.00           C  
ATOM   1104  CD1 LEU A  71      33.751   3.500  -8.177  1.00  0.00           C  
ATOM   1105  CD2 LEU A  71      32.359   4.705  -9.882  1.00  0.00           C  
ATOM   1106  H   LEU A  71      30.379   1.374  -8.838  1.00  0.00           H  
ATOM   1107  HA  LEU A  71      30.929   2.848 -11.226  1.00  0.00           H  
ATOM   1108 1HB  LEU A  71      32.736   1.353  -9.298  1.00  0.00           H  
ATOM   1109 2HB  LEU A  71      33.341   2.340 -10.632  1.00  0.00           H  
ATOM   1110  HG  LEU A  71      31.634   3.390  -8.347  1.00  0.00           H  
ATOM   1111 1HD1 LEU A  71      33.729   4.381  -7.535  1.00  0.00           H  
ATOM   1112 2HD1 LEU A  71      33.807   2.603  -7.559  1.00  0.00           H  
ATOM   1113 3HD1 LEU A  71      34.624   3.548  -8.828  1.00  0.00           H  
ATOM   1114 1HD2 LEU A  71      32.336   5.586  -9.240  1.00  0.00           H  
ATOM   1115 2HD2 LEU A  71      33.212   4.771 -10.558  1.00  0.00           H  
ATOM   1116 3HD2 LEU A  71      31.438   4.654 -10.463  1.00  0.00           H  
ATOM   1117  N   LYS A  72      31.485  -0.394 -11.344  1.00  0.00           N  
ATOM   1118  CA  LYS A  72      31.726  -1.512 -12.248  1.00  0.00           C  
ATOM   1119  C   LYS A  72      30.629  -1.615 -13.300  1.00  0.00           C  
ATOM   1120  O   LYS A  72      30.902  -1.876 -14.472  1.00  0.00           O  
ATOM   1121  CB  LYS A  72      31.829  -2.822 -11.465  1.00  0.00           C  
ATOM   1122  CG  LYS A  72      32.130  -4.045 -12.321  1.00  0.00           C  
ATOM   1123  CD  LYS A  72      32.311  -5.288 -11.464  1.00  0.00           C  
ATOM   1124  CE  LYS A  72      32.468  -6.535 -12.322  1.00  0.00           C  
ATOM   1125  NZ  LYS A  72      33.713  -6.496 -13.137  1.00  0.00           N  
ATOM   1126  H   LYS A  72      31.300  -0.582 -10.369  1.00  0.00           H  
ATOM   1127  HA  LYS A  72      32.670  -1.341 -12.766  1.00  0.00           H  
ATOM   1128 1HB  LYS A  72      32.616  -2.737 -10.715  1.00  0.00           H  
ATOM   1129 2HB  LYS A  72      30.892  -3.005 -10.937  1.00  0.00           H  
ATOM   1130 1HG  LYS A  72      31.308  -4.212 -13.019  1.00  0.00           H  
ATOM   1131 2HG  LYS A  72      33.040  -3.872 -12.894  1.00  0.00           H  
ATOM   1132 1HD  LYS A  72      33.198  -5.173 -10.839  1.00  0.00           H  
ATOM   1133 2HD  LYS A  72      31.445  -5.413 -10.815  1.00  0.00           H  
ATOM   1134 1HE  LYS A  72      32.495  -7.416 -11.682  1.00  0.00           H  
ATOM   1135 2HE  LYS A  72      31.613  -6.626 -12.992  1.00  0.00           H  
ATOM   1136 1HZ  LYS A  72      33.779  -7.339 -13.691  1.00  0.00           H  
ATOM   1137 2HZ  LYS A  72      33.690  -5.692 -13.749  1.00  0.00           H  
ATOM   1138 3HZ  LYS A  72      34.514  -6.432 -12.527  1.00  0.00           H  
ATOM   1139  N   LYS A  73      29.387  -1.409 -12.875  1.00  0.00           N  
ATOM   1140  CA  LYS A  73      28.246  -1.479 -13.779  1.00  0.00           C  
ATOM   1141  C   LYS A  73      28.309  -0.379 -14.831  1.00  0.00           C  
ATOM   1142  O   LYS A  73      28.011  -0.610 -16.003  1.00  0.00           O  
ATOM   1143  CB  LYS A  73      26.936  -1.384 -12.996  1.00  0.00           C  
ATOM   1144  CG  LYS A  73      25.681  -1.491 -13.853  1.00  0.00           C  
ATOM   1145  CD  LYS A  73      25.222  -2.936 -13.982  1.00  0.00           C  
ATOM   1146  CE  LYS A  73      26.084  -3.705 -14.972  1.00  0.00           C  
ATOM   1147  NZ  LYS A  73      25.569  -5.082 -15.206  1.00  0.00           N  
ATOM   1148  H   LYS A  73      29.229  -1.198 -11.900  1.00  0.00           H  
ATOM   1149  HA  LYS A  73      28.273  -2.438 -14.297  1.00  0.00           H  
ATOM   1150 1HB  LYS A  73      26.900  -2.177 -12.249  1.00  0.00           H  
ATOM   1151 2HB  LYS A  73      26.897  -0.433 -12.465  1.00  0.00           H  
ATOM   1152 1HG  LYS A  73      24.881  -0.903 -13.402  1.00  0.00           H  
ATOM   1153 2HG  LYS A  73      25.885  -1.094 -14.847  1.00  0.00           H  
ATOM   1154 1HD  LYS A  73      25.278  -3.424 -13.008  1.00  0.00           H  
ATOM   1155 2HD  LYS A  73      24.187  -2.960 -14.321  1.00  0.00           H  
ATOM   1156 1HE  LYS A  73      26.109  -3.174 -15.922  1.00  0.00           H  
ATOM   1157 2HE  LYS A  73      27.103  -3.772 -14.592  1.00  0.00           H  
ATOM   1158 1HZ  LYS A  73      26.167  -5.558 -15.866  1.00  0.00           H  
ATOM   1159 2HZ  LYS A  73      25.560  -5.591 -14.333  1.00  0.00           H  
ATOM   1160 3HZ  LYS A  73      24.631  -5.033 -15.576  1.00  0.00           H  
ATOM   1161  N   ALA A  74      28.699   0.818 -14.406  1.00  0.00           N  
ATOM   1162  CA  ALA A  74      28.802   1.957 -15.310  1.00  0.00           C  
ATOM   1163  C   ALA A  74      29.755   1.661 -16.461  1.00  0.00           C  
ATOM   1164  O   ALA A  74      29.439   1.918 -17.623  1.00  0.00           O  
ATOM   1165  CB  ALA A  74      29.256   3.196 -14.552  1.00  0.00           C  
ATOM   1166  H   ALA A  74      28.930   0.942 -13.431  1.00  0.00           H  
ATOM   1167  HA  ALA A  74      27.815   2.144 -15.733  1.00  0.00           H  
ATOM   1168 1HB  ALA A  74      29.329   4.038 -15.241  1.00  0.00           H  
ATOM   1169 2HB  ALA A  74      28.534   3.429 -13.769  1.00  0.00           H  
ATOM   1170 3HB  ALA A  74      30.231   3.010 -14.103  1.00  0.00           H  
ATOM   1171  N   GLU A  75      30.922   1.119 -16.132  1.00  0.00           N  
ATOM   1172  CA  GLU A  75      31.924   0.787 -17.138  1.00  0.00           C  
ATOM   1173  C   GLU A  75      31.365  -0.178 -18.175  1.00  0.00           C  
ATOM   1174  O   GLU A  75      31.598  -0.020 -19.373  1.00  0.00           O  
ATOM   1175  CB  GLU A  75      33.163   0.179 -16.477  1.00  0.00           C  
ATOM   1176  CG  GLU A  75      34.293  -0.149 -17.442  1.00  0.00           C  
ATOM   1177  CD  GLU A  75      35.513  -0.693 -16.751  1.00  0.00           C  
ATOM   1178  OE1 GLU A  75      35.396  -1.689 -16.077  1.00  0.00           O  
ATOM   1179  OE2 GLU A  75      36.562  -0.112 -16.896  1.00  0.00           O  
ATOM   1180  H   GLU A  75      31.121   0.932 -15.160  1.00  0.00           H  
ATOM   1181  HA  GLU A  75      32.217   1.704 -17.651  1.00  0.00           H  
ATOM   1182 1HB  GLU A  75      33.552   0.869 -15.728  1.00  0.00           H  
ATOM   1183 2HB  GLU A  75      32.885  -0.741 -15.962  1.00  0.00           H  
ATOM   1184 1HG  GLU A  75      33.940  -0.886 -18.163  1.00  0.00           H  
ATOM   1185 2HG  GLU A  75      34.563   0.753 -17.988  1.00  0.00           H  
ATOM   1186  N   GLU A  76      30.625  -1.175 -17.682  1.00  0.00           N  
ATOM   1187  CA  GLU A  76      29.998  -2.199 -18.515  1.00  0.00           C  
ATOM   1188  C   GLU A  76      28.922  -1.626 -19.431  1.00  0.00           C  
ATOM   1189  O   GLU A  76      28.698  -2.129 -20.532  1.00  0.00           O  
ATOM   1190  CB  GLU A  76      29.390  -3.293 -17.634  1.00  0.00           C  
ATOM   1191  CG  GLU A  76      30.412  -4.150 -16.901  1.00  0.00           C  
ATOM   1192  CD  GLU A  76      29.778  -5.189 -16.018  1.00  0.00           C  
ATOM   1193  OE1 GLU A  76      28.578  -5.177 -15.886  1.00  0.00           O  
ATOM   1194  OE2 GLU A  76      30.496  -5.996 -15.475  1.00  0.00           O  
ATOM   1195  H   GLU A  76      30.484  -1.236 -16.684  1.00  0.00           H  
ATOM   1196  HA  GLU A  76      30.764  -2.647 -19.149  1.00  0.00           H  
ATOM   1197 1HB  GLU A  76      28.738  -2.838 -16.888  1.00  0.00           H  
ATOM   1198 2HB  GLU A  76      28.776  -3.954 -18.246  1.00  0.00           H  
ATOM   1199 1HG  GLU A  76      31.044  -4.650 -17.634  1.00  0.00           H  
ATOM   1200 2HG  GLU A  76      31.046  -3.504 -16.296  1.00  0.00           H  
ATOM   1201  N   GLN A  77      28.256  -0.570 -18.973  1.00  0.00           N  
ATOM   1202  CA  GLN A  77      27.206   0.083 -19.754  1.00  0.00           C  
ATOM   1203  C   GLN A  77      27.789   1.083 -20.745  1.00  0.00           C  
ATOM   1204  O   GLN A  77      27.053   1.766 -21.457  1.00  0.00           O  
ATOM   1205  CB  GLN A  77      26.210   0.788 -18.829  1.00  0.00           C  
ATOM   1206  CG  GLN A  77      25.415  -0.151 -17.938  1.00  0.00           C  
ATOM   1207  CD  GLN A  77      24.467   0.591 -17.015  1.00  0.00           C  
ATOM   1208  OE1 GLN A  77      24.709   1.745 -16.652  1.00  0.00           O  
ATOM   1209  NE2 GLN A  77      23.381  -0.069 -16.630  1.00  0.00           N  
ATOM   1210  H   GLN A  77      28.480  -0.206 -18.058  1.00  0.00           H  
ATOM   1211  HA  GLN A  77      26.673  -0.679 -20.323  1.00  0.00           H  
ATOM   1212 1HB  GLN A  77      26.744   1.489 -18.187  1.00  0.00           H  
ATOM   1213 2HB  GLN A  77      25.504   1.364 -19.427  1.00  0.00           H  
ATOM   1214 1HG  GLN A  77      24.827  -0.820 -18.567  1.00  0.00           H  
ATOM   1215 2HG  GLN A  77      26.108  -0.727 -17.325  1.00  0.00           H  
ATOM   1216 1HE2 GLN A  77      22.718   0.370 -16.021  1.00  0.00           H  
ATOM   1217 2HE2 GLN A  77      23.223  -1.003 -16.949  1.00  0.00           H  
ATOM   1218  N   GLY A  78      29.110   1.166 -20.788  1.00  0.00           N  
ATOM   1219  CA  GLY A  78      29.802   2.075 -21.696  1.00  0.00           C  
ATOM   1220  C   GLY A  78      29.791   3.526 -21.238  1.00  0.00           C  
ATOM   1221  O   GLY A  78      29.304   4.407 -21.947  1.00  0.00           O  
ATOM   1222  H   GLY A  78      29.660   0.583 -20.174  1.00  0.00           H  
ATOM   1223 1HA  GLY A  78      30.839   1.758 -21.808  1.00  0.00           H  
ATOM   1224 2HA  GLY A  78      29.343   2.023 -22.682  1.00  0.00           H  
ATOM   1225  N   ALA A  79      30.329   3.765 -20.054  1.00  0.00           N  
ATOM   1226  CA  ALA A  79      30.549   5.117 -19.560  1.00  0.00           C  
ATOM   1227  C   ALA A  79      31.797   5.660 -20.253  1.00  0.00           C  
ATOM   1228  O   ALA A  79      32.749   4.922 -20.507  1.00  0.00           O  
ATOM   1229  CB  ALA A  79      30.703   5.136 -18.046  1.00  0.00           C  
ATOM   1230  H   ALA A  79      30.598   2.986 -19.470  1.00  0.00           H  
ATOM   1231  HA  ALA A  79      29.685   5.723 -19.835  1.00  0.00           H  
ATOM   1232 1HB  ALA A  79      30.895   6.156 -17.713  1.00  0.00           H  
ATOM   1233 2HB  ALA A  79      29.787   4.770 -17.583  1.00  0.00           H  
ATOM   1234 3HB  ALA A  79      31.536   4.497 -17.757  1.00  0.00           H  
ATOM   1235  N   ASP A  80      31.822   6.950 -20.572  1.00  0.00           N  
ATOM   1236  CA  ASP A  80      33.020   7.493 -21.207  1.00  0.00           C  
ATOM   1237  C   ASP A  80      34.197   7.432 -20.249  1.00  0.00           C  
ATOM   1238  O   ASP A  80      34.047   7.669 -19.050  1.00  0.00           O  
ATOM   1239  CB  ASP A  80      32.791   8.938 -21.658  1.00  0.00           C  
ATOM   1240  CG  ASP A  80      31.851   9.045 -22.851  1.00  0.00           C  
ATOM   1241  OD1 ASP A  80      31.614   8.045 -23.487  1.00  0.00           O  
ATOM   1242  OD2 ASP A  80      31.378  10.124 -23.113  1.00  0.00           O  
ATOM   1243  H   ASP A  80      31.015   7.523 -20.369  1.00  0.00           H  
ATOM   1244  HA  ASP A  80      33.252   6.887 -22.084  1.00  0.00           H  
ATOM   1245 1HB  ASP A  80      32.375   9.515 -20.832  1.00  0.00           H  
ATOM   1246 2HB  ASP A  80      33.746   9.391 -21.925  1.00  0.00           H  
ATOM   1247  N   GLU A  81      35.367   7.158 -20.525  1.00  0.00           N  
ATOM   1248  CA  GLU A  81      36.628   7.031 -19.821  1.00  0.00           C  
ATOM   1249  C   GLU A  81      36.757   8.025 -18.676  1.00  0.00           C  
ATOM   1250  O   GLU A  81      36.821   7.638 -17.509  1.00  0.00           O  
ATOM   1251  CB  GLU A  81      37.792   7.217 -20.797  1.00  0.00           C  
ATOM   1252  CG  GLU A  81      37.916   6.118 -21.843  1.00  0.00           C  
ATOM   1253  CD  GLU A  81      36.987   6.312 -23.009  1.00  0.00           C  
ATOM   1254  OE1 GLU A  81      36.269   7.283 -23.017  1.00  0.00           O  
ATOM   1255  OE2 GLU A  81      36.995   5.488 -23.893  1.00  0.00           O  
ATOM   1256  H   GLU A  81      35.611   6.950 -21.483  1.00  0.00           H  
ATOM   1257  HA  GLU A  81      36.687   6.029 -19.394  1.00  0.00           H  
ATOM   1258 1HB  GLU A  81      37.679   8.166 -21.321  1.00  0.00           H  
ATOM   1259 2HB  GLU A  81      38.729   7.258 -20.242  1.00  0.00           H  
ATOM   1260 1HG  GLU A  81      38.942   6.096 -22.211  1.00  0.00           H  
ATOM   1261 2HG  GLU A  81      37.707   5.158 -21.374  1.00  0.00           H  
ATOM   1262  N   ASP A  82      36.793   9.291 -19.032  1.00  0.00           N  
ATOM   1263  CA  ASP A  82      37.023  10.378 -18.087  1.00  0.00           C  
ATOM   1264  C   ASP A  82      35.856  10.521 -17.118  1.00  0.00           C  
ATOM   1265  O   ASP A  82      36.052  10.635 -15.908  1.00  0.00           O  
ATOM   1266  CB  ASP A  82      37.242  11.698 -18.830  1.00  0.00           C  
ATOM   1267  CG  ASP A  82      38.578  11.754 -19.559  1.00  0.00           C  
ATOM   1268  OD1 ASP A  82      39.428  10.948 -19.262  1.00  0.00           O  
ATOM   1269  OD2 ASP A  82      38.735  12.601 -20.405  1.00  0.00           O  
ATOM   1270  H   ASP A  82      36.656   9.533 -20.003  1.00  0.00           H  
ATOM   1271  HA  ASP A  82      37.920  10.151 -17.510  1.00  0.00           H  
ATOM   1272 1HB  ASP A  82      36.442  11.844 -19.557  1.00  0.00           H  
ATOM   1273 2HB  ASP A  82      37.196  12.526 -18.122  1.00  0.00           H  
ATOM   1274  N   LEU A  83      34.642  10.514 -17.658  1.00  0.00           N  
ATOM   1275  CA  LEU A  83      33.440  10.643 -16.842  1.00  0.00           C  
ATOM   1276  C   LEU A  83      33.368   9.543 -15.790  1.00  0.00           C  
ATOM   1277  O   LEU A  83      33.100   9.808 -14.618  1.00  0.00           O  
ATOM   1278  CB  LEU A  83      32.189  10.594 -17.729  1.00  0.00           C  
ATOM   1279  CG  LEU A  83      31.700  11.945 -18.264  1.00  0.00           C  
ATOM   1280  CD1 LEU A  83      32.819  12.616 -19.050  1.00  0.00           C  
ATOM   1281  CD2 LEU A  83      30.472  11.732 -19.136  1.00  0.00           C  
ATOM   1282  H   LEU A  83      34.549  10.417 -18.659  1.00  0.00           H  
ATOM   1283  HA  LEU A  83      33.470  11.605 -16.332  1.00  0.00           H  
ATOM   1284 1HB  LEU A  83      32.396   9.954 -18.585  1.00  0.00           H  
ATOM   1285 2HB  LEU A  83      31.375  10.149 -17.157  1.00  0.00           H  
ATOM   1286  HG  LEU A  83      31.443  12.597 -17.428  1.00  0.00           H  
ATOM   1287 1HD1 LEU A  83      32.471  13.577 -19.430  1.00  0.00           H  
ATOM   1288 2HD1 LEU A  83      33.677  12.775 -18.397  1.00  0.00           H  
ATOM   1289 3HD1 LEU A  83      33.109  11.979 -19.885  1.00  0.00           H  
ATOM   1290 1HD2 LEU A  83      30.123  12.692 -19.516  1.00  0.00           H  
ATOM   1291 2HD2 LEU A  83      30.728  11.082 -19.973  1.00  0.00           H  
ATOM   1292 3HD2 LEU A  83      29.682  11.267 -18.545  1.00  0.00           H  
ATOM   1293  N   LEU A  84      33.609   8.308 -16.215  1.00  0.00           N  
ATOM   1294  CA  LEU A  84      33.571   7.165 -15.310  1.00  0.00           C  
ATOM   1295  C   LEU A  84      34.669   7.259 -14.259  1.00  0.00           C  
ATOM   1296  O   LEU A  84      34.448   6.954 -13.087  1.00  0.00           O  
ATOM   1297  CB  LEU A  84      33.721   5.858 -16.099  1.00  0.00           C  
ATOM   1298  CG  LEU A  84      33.658   4.569 -15.270  1.00  0.00           C  
ATOM   1299  CD1 LEU A  84      32.317   4.491 -14.552  1.00  0.00           C  
ATOM   1300  CD2 LEU A  84      33.861   3.368 -16.181  1.00  0.00           C  
ATOM   1301  H   LEU A  84      33.824   8.156 -17.190  1.00  0.00           H  
ATOM   1302  HA  LEU A  84      32.608   7.159 -14.801  1.00  0.00           H  
ATOM   1303 1HB  LEU A  84      32.929   5.811 -16.846  1.00  0.00           H  
ATOM   1304 2HB  LEU A  84      34.680   5.873 -16.617  1.00  0.00           H  
ATOM   1305  HG  LEU A  84      34.441   4.586 -14.511  1.00  0.00           H  
ATOM   1306 1HD1 LEU A  84      32.272   3.576 -13.963  1.00  0.00           H  
ATOM   1307 2HD1 LEU A  84      32.207   5.352 -13.893  1.00  0.00           H  
ATOM   1308 3HD1 LEU A  84      31.512   4.490 -15.286  1.00  0.00           H  
ATOM   1309 1HD2 LEU A  84      33.817   2.452 -15.592  1.00  0.00           H  
ATOM   1310 2HD2 LEU A  84      33.077   3.350 -16.939  1.00  0.00           H  
ATOM   1311 3HD2 LEU A  84      34.834   3.441 -16.667  1.00  0.00           H  
ATOM   1312  N   THR A  85      35.854   7.683 -14.684  1.00  0.00           N  
ATOM   1313  CA  THR A  85      36.990   7.817 -13.779  1.00  0.00           C  
ATOM   1314  C   THR A  85      36.732   8.889 -12.728  1.00  0.00           C  
ATOM   1315  O   THR A  85      37.067   8.717 -11.556  1.00  0.00           O  
ATOM   1316  CB  THR A  85      38.279   8.150 -14.552  1.00  0.00           C  
ATOM   1317  OG1 THR A  85      38.575   7.091 -15.472  1.00  0.00           O  
ATOM   1318  CG2 THR A  85      39.447   8.325 -13.593  1.00  0.00           C  
ATOM   1319  H   THR A  85      35.971   7.919 -15.659  1.00  0.00           H  
ATOM   1320  HA  THR A  85      37.135   6.868 -13.263  1.00  0.00           H  
ATOM   1321  HB  THR A  85      38.138   9.073 -15.115  1.00  0.00           H  
ATOM   1322  HG1 THR A  85      38.030   7.188 -16.257  1.00  0.00           H  
ATOM   1323 1HG2 THR A  85      40.349   8.560 -14.157  1.00  0.00           H  
ATOM   1324 2HG2 THR A  85      39.229   9.137 -12.900  1.00  0.00           H  
ATOM   1325 3HG2 THR A  85      39.599   7.402 -13.034  1.00  0.00           H  
ATOM   1326  N   ASP A  86      36.134   9.997 -13.153  1.00  0.00           N  
ATOM   1327  CA  ASP A  86      35.830  11.099 -12.248  1.00  0.00           C  
ATOM   1328  C   ASP A  86      34.810  10.683 -11.197  1.00  0.00           C  
ATOM   1329  O   ASP A  86      34.931  11.040 -10.025  1.00  0.00           O  
ATOM   1330  CB  ASP A  86      35.303  12.305 -13.029  1.00  0.00           C  
ATOM   1331  CG  ASP A  86      36.383  12.997 -13.851  1.00  0.00           C  
ATOM   1332  OD1 ASP A  86      37.540  12.752 -13.601  1.00  0.00           O  
ATOM   1333  OD2 ASP A  86      36.041  13.763 -14.719  1.00  0.00           O  
ATOM   1334  H   ASP A  86      35.884  10.078 -14.128  1.00  0.00           H  
ATOM   1335  HA  ASP A  86      36.748  11.389 -11.736  1.00  0.00           H  
ATOM   1336 1HB  ASP A  86      34.506  11.985 -13.700  1.00  0.00           H  
ATOM   1337 2HB  ASP A  86      34.875  13.030 -12.335  1.00  0.00           H  
ATOM   1338  N   THR A  87      33.805   9.926 -11.622  1.00  0.00           N  
ATOM   1339  CA  THR A  87      32.761   9.459 -10.717  1.00  0.00           C  
ATOM   1340  C   THR A  87      33.325   8.513  -9.666  1.00  0.00           C  
ATOM   1341  O   THR A  87      32.953   8.578  -8.494  1.00  0.00           O  
ATOM   1342  CB  THR A  87      31.630   8.756 -11.491  1.00  0.00           C  
ATOM   1343  OG1 THR A  87      31.031   9.679 -12.410  1.00  0.00           O  
ATOM   1344  CG2 THR A  87      30.568   8.241 -10.531  1.00  0.00           C  
ATOM   1345  H   THR A  87      33.762   9.667 -12.597  1.00  0.00           H  
ATOM   1346  HA  THR A  87      32.339  10.322 -10.201  1.00  0.00           H  
ATOM   1347  HB  THR A  87      32.040   7.919 -12.054  1.00  0.00           H  
ATOM   1348  HG1 THR A  87      31.580   9.750 -13.194  1.00  0.00           H  
ATOM   1349 1HG2 THR A  87      29.777   7.747 -11.096  1.00  0.00           H  
ATOM   1350 2HG2 THR A  87      31.018   7.530  -9.838  1.00  0.00           H  
ATOM   1351 3HG2 THR A  87      30.147   9.076  -9.972  1.00  0.00           H  
ATOM   1352  N   ALA A  88      34.225   7.633 -10.091  1.00  0.00           N  
ATOM   1353  CA  ALA A  88      34.843   6.671  -9.186  1.00  0.00           C  
ATOM   1354  C   ALA A  88      35.694   7.372  -8.135  1.00  0.00           C  
ATOM   1355  O   ALA A  88      35.685   6.995  -6.963  1.00  0.00           O  
ATOM   1356  CB  ALA A  88      35.684   5.673  -9.968  1.00  0.00           C  
ATOM   1357  H   ALA A  88      34.488   7.630 -11.066  1.00  0.00           H  
ATOM   1358  HA  ALA A  88      34.048   6.134  -8.668  1.00  0.00           H  
ATOM   1359 1HB  ALA A  88      36.139   4.961  -9.278  1.00  0.00           H  
ATOM   1360 2HB  ALA A  88      35.050   5.138 -10.675  1.00  0.00           H  
ATOM   1361 3HB  ALA A  88      36.466   6.202 -10.510  1.00  0.00           H  
ATOM   1362  N   ILE A  89      36.429   8.394  -8.560  1.00  0.00           N  
ATOM   1363  CA  ILE A  89      37.286   9.150  -7.655  1.00  0.00           C  
ATOM   1364  C   ILE A  89      36.466   9.885  -6.604  1.00  0.00           C  
ATOM   1365  O   ILE A  89      36.840   9.933  -5.432  1.00  0.00           O  
ATOM   1366  CB  ILE A  89      38.149  10.161  -8.432  1.00  0.00           C  
ATOM   1367  CG1 ILE A  89      39.171   9.429  -9.307  1.00  0.00           C  
ATOM   1368  CG2 ILE A  89      38.849  11.111  -7.473  1.00  0.00           C  
ATOM   1369  CD1 ILE A  89      39.875  10.324 -10.301  1.00  0.00           C  
ATOM   1370  H   ILE A  89      36.393   8.654  -9.535  1.00  0.00           H  
ATOM   1371  HA  ILE A  89      37.948   8.453  -7.143  1.00  0.00           H  
ATOM   1372  HB  ILE A  89      37.516  10.739  -9.104  1.00  0.00           H  
ATOM   1373 1HG1 ILE A  89      39.924   8.963  -8.673  1.00  0.00           H  
ATOM   1374 2HG1 ILE A  89      38.672   8.633  -9.860  1.00  0.00           H  
ATOM   1375 1HG2 ILE A  89      39.455  11.818  -8.038  1.00  0.00           H  
ATOM   1376 2HG2 ILE A  89      38.105  11.655  -6.892  1.00  0.00           H  
ATOM   1377 3HG2 ILE A  89      39.489  10.542  -6.799  1.00  0.00           H  
ATOM   1378 1HD1 ILE A  89      40.583   9.734 -10.884  1.00  0.00           H  
ATOM   1379 2HD1 ILE A  89      39.141  10.775 -10.969  1.00  0.00           H  
ATOM   1380 3HD1 ILE A  89      40.411  11.108  -9.768  1.00  0.00           H  
ATOM   1381  N   GLU A  90      35.345  10.458  -7.029  1.00  0.00           N  
ATOM   1382  CA  GLU A  90      34.469  11.192  -6.124  1.00  0.00           C  
ATOM   1383  C   GLU A  90      33.865  10.270  -5.072  1.00  0.00           C  
ATOM   1384  O   GLU A  90      33.761  10.633  -3.900  1.00  0.00           O  
ATOM   1385  CB  GLU A  90      33.354  11.887  -6.908  1.00  0.00           C  
ATOM   1386  CG  GLU A  90      33.823  13.046  -7.776  1.00  0.00           C  
ATOM   1387  CD  GLU A  90      32.714  13.657  -8.586  1.00  0.00           C  
ATOM   1388  OE1 GLU A  90      31.831  12.937  -8.988  1.00  0.00           O  
ATOM   1389  OE2 GLU A  90      32.748  14.846  -8.802  1.00  0.00           O  
ATOM   1390  H   GLU A  90      35.093  10.383  -8.004  1.00  0.00           H  
ATOM   1391  HA  GLU A  90      35.060  11.951  -5.610  1.00  0.00           H  
ATOM   1392 1HB  GLU A  90      32.859  11.163  -7.557  1.00  0.00           H  
ATOM   1393 2HB  GLU A  90      32.605  12.269  -6.215  1.00  0.00           H  
ATOM   1394 1HG  GLU A  90      34.255  13.814  -7.135  1.00  0.00           H  
ATOM   1395 2HG  GLU A  90      34.604  12.691  -8.447  1.00  0.00           H  
ATOM   1396  N   VAL A  91      33.468   9.076  -5.498  1.00  0.00           N  
ATOM   1397  CA  VAL A  91      32.873   8.099  -4.593  1.00  0.00           C  
ATOM   1398  C   VAL A  91      33.876   7.641  -3.541  1.00  0.00           C  
ATOM   1399  O   VAL A  91      33.533   7.484  -2.369  1.00  0.00           O  
ATOM   1400  CB  VAL A  91      32.368   6.877  -5.383  1.00  0.00           C  
ATOM   1401  CG1 VAL A  91      31.920   5.777  -4.432  1.00  0.00           C  
ATOM   1402  CG2 VAL A  91      31.230   7.290  -6.304  1.00  0.00           C  
ATOM   1403  H   VAL A  91      33.581   8.839  -6.473  1.00  0.00           H  
ATOM   1404  HA  VAL A  91      32.026   8.565  -4.089  1.00  0.00           H  
ATOM   1405  HB  VAL A  91      33.189   6.475  -5.976  1.00  0.00           H  
ATOM   1406 1HG1 VAL A  91      31.566   4.921  -5.008  1.00  0.00           H  
ATOM   1407 2HG1 VAL A  91      32.759   5.471  -3.808  1.00  0.00           H  
ATOM   1408 3HG1 VAL A  91      31.113   6.147  -3.801  1.00  0.00           H  
ATOM   1409 1HG2 VAL A  91      30.878   6.422  -6.860  1.00  0.00           H  
ATOM   1410 2HG2 VAL A  91      30.411   7.698  -5.710  1.00  0.00           H  
ATOM   1411 3HG2 VAL A  91      31.584   8.049  -7.002  1.00  0.00           H  
ATOM   1412  N   ALA A  92      35.116   7.428  -3.967  1.00  0.00           N  
ATOM   1413  CA  ALA A  92      36.171   6.987  -3.062  1.00  0.00           C  
ATOM   1414  C   ALA A  92      36.473   8.047  -2.010  1.00  0.00           C  
ATOM   1415  O   ALA A  92      36.680   7.731  -0.838  1.00  0.00           O  
ATOM   1416  CB  ALA A  92      37.431   6.644  -3.844  1.00  0.00           C  
ATOM   1417  H   ALA A  92      35.333   7.575  -4.942  1.00  0.00           H  
ATOM   1418  HA  ALA A  92      35.822   6.093  -2.545  1.00  0.00           H  
ATOM   1419 1HB  ALA A  92      38.209   6.316  -3.155  1.00  0.00           H  
ATOM   1420 2HB  ALA A  92      37.213   5.844  -4.552  1.00  0.00           H  
ATOM   1421 3HB  ALA A  92      37.773   7.524  -4.386  1.00  0.00           H  
ATOM   1422  N   ARG A  93      36.497   9.305  -2.436  1.00  0.00           N  
ATOM   1423  CA  ARG A  93      36.774  10.415  -1.531  1.00  0.00           C  
ATOM   1424  C   ARG A  93      35.681  10.554  -0.479  1.00  0.00           C  
ATOM   1425  O   ARG A  93      35.962  10.806   0.693  1.00  0.00           O  
ATOM   1426  CB  ARG A  93      36.897  11.719  -2.305  1.00  0.00           C  
ATOM   1427  CG  ARG A  93      37.332  12.917  -1.475  1.00  0.00           C  
ATOM   1428  CD  ARG A  93      37.472  14.140  -2.307  1.00  0.00           C  
ATOM   1429  NE  ARG A  93      38.512  13.995  -3.312  1.00  0.00           N  
ATOM   1430  CZ  ARG A  93      39.828  14.175  -3.083  1.00  0.00           C  
ATOM   1431  NH1 ARG A  93      40.246  14.505  -1.881  1.00  0.00           N  
ATOM   1432  NH2 ARG A  93      40.697  14.020  -4.066  1.00  0.00           N  
ATOM   1433  H   ARG A  93      36.319   9.498  -3.411  1.00  0.00           H  
ATOM   1434  HA  ARG A  93      37.720  10.221  -1.025  1.00  0.00           H  
ATOM   1435 1HB  ARG A  93      37.620  11.597  -3.111  1.00  0.00           H  
ATOM   1436 2HB  ARG A  93      35.938  11.964  -2.761  1.00  0.00           H  
ATOM   1437 1HG  ARG A  93      36.589  13.112  -0.701  1.00  0.00           H  
ATOM   1438 2HG  ARG A  93      38.295  12.707  -1.009  1.00  0.00           H  
ATOM   1439 1HD  ARG A  93      36.530  14.342  -2.817  1.00  0.00           H  
ATOM   1440 2HD  ARG A  93      37.728  14.985  -1.670  1.00  0.00           H  
ATOM   1441  HE  ARG A  93      38.229  13.742  -4.249  1.00  0.00           H  
ATOM   1442 1HH1 ARG A  93      39.582  14.624  -1.130  1.00  0.00           H  
ATOM   1443 2HH1 ARG A  93      41.232  14.640  -1.710  1.00  0.00           H  
ATOM   1444 1HH2 ARG A  93      40.375  13.766  -4.990  1.00  0.00           H  
ATOM   1445 2HH2 ARG A  93      41.682  14.155  -3.895  1.00  0.00           H  
ATOM   1446  N   THR A  94      34.433  10.388  -0.905  1.00  0.00           N  
ATOM   1447  CA  THR A  94      33.295  10.495   0.000  1.00  0.00           C  
ATOM   1448  C   THR A  94      33.322   9.394   1.052  1.00  0.00           C  
ATOM   1449  O   THR A  94      33.031   9.635   2.224  1.00  0.00           O  
ATOM   1450  CB  THR A  94      31.965  10.439  -0.773  1.00  0.00           C  
ATOM   1451  OG1 THR A  94      31.897  11.536  -1.693  1.00  0.00           O  
ATOM   1452  CG2 THR A  94      30.786  10.512   0.186  1.00  0.00           C  
ATOM   1453  H   THR A  94      34.269  10.183  -1.880  1.00  0.00           H  
ATOM   1454  HA  THR A  94      33.352  11.454   0.515  1.00  0.00           H  
ATOM   1455  HB  THR A  94      31.910   9.507  -1.336  1.00  0.00           H  
ATOM   1456  HG1 THR A  94      32.409  11.327  -2.478  1.00  0.00           H  
ATOM   1457 1HG2 THR A  94      29.855  10.471  -0.378  1.00  0.00           H  
ATOM   1458 2HG2 THR A  94      30.829   9.673   0.879  1.00  0.00           H  
ATOM   1459 3HG2 THR A  94      30.830  11.446   0.745  1.00  0.00           H  
ATOM   1460  N   LEU A  95      33.673   8.185   0.626  1.00  0.00           N  
ATOM   1461  CA  LEU A  95      33.739   7.043   1.531  1.00  0.00           C  
ATOM   1462  C   LEU A  95      34.824   7.236   2.583  1.00  0.00           C  
ATOM   1463  O   LEU A  95      34.630   6.913   3.755  1.00  0.00           O  
ATOM   1464  CB  LEU A  95      34.007   5.756   0.741  1.00  0.00           C  
ATOM   1465  CG  LEU A  95      32.862   5.278  -0.161  1.00  0.00           C  
ATOM   1466  CD1 LEU A  95      33.338   4.105  -1.008  1.00  0.00           C  
ATOM   1467  CD2 LEU A  95      31.669   4.885   0.697  1.00  0.00           C  
ATOM   1468  H   LEU A  95      33.900   8.054  -0.349  1.00  0.00           H  
ATOM   1469  HA  LEU A  95      32.780   6.949   2.040  1.00  0.00           H  
ATOM   1470 1HB  LEU A  95      34.882   5.910   0.112  1.00  0.00           H  
ATOM   1471 2HB  LEU A  95      34.229   4.955   1.447  1.00  0.00           H  
ATOM   1472  HG  LEU A  95      32.573   6.082  -0.838  1.00  0.00           H  
ATOM   1473 1HD1 LEU A  95      32.524   3.766  -1.649  1.00  0.00           H  
ATOM   1474 2HD1 LEU A  95      34.179   4.420  -1.626  1.00  0.00           H  
ATOM   1475 3HD1 LEU A  95      33.650   3.290  -0.356  1.00  0.00           H  
ATOM   1476 1HD2 LEU A  95      30.855   4.546   0.056  1.00  0.00           H  
ATOM   1477 2HD2 LEU A  95      31.957   4.080   1.374  1.00  0.00           H  
ATOM   1478 3HD2 LEU A  95      31.339   5.746   1.278  1.00  0.00           H  
ATOM   1479  N   ALA A  96      35.966   7.765   2.157  1.00  0.00           N  
ATOM   1480  CA  ALA A  96      37.084   8.001   3.062  1.00  0.00           C  
ATOM   1481  C   ALA A  96      36.731   9.045   4.114  1.00  0.00           C  
ATOM   1482  O   ALA A  96      37.081   8.902   5.286  1.00  0.00           O  
ATOM   1483  CB  ALA A  96      38.316   8.433   2.280  1.00  0.00           C  
ATOM   1484  H   ALA A  96      36.061   8.010   1.182  1.00  0.00           H  
ATOM   1485  HA  ALA A  96      37.304   7.067   3.579  1.00  0.00           H  
ATOM   1486 1HB  ALA A  96      39.143   8.605   2.970  1.00  0.00           H  
ATOM   1487 2HB  ALA A  96      38.591   7.651   1.572  1.00  0.00           H  
ATOM   1488 3HB  ALA A  96      38.098   9.352   1.738  1.00  0.00           H  
ATOM   1489  N   GLU A  97      36.036  10.095   3.688  1.00  0.00           N  
ATOM   1490  CA  GLU A  97      35.634  11.165   4.593  1.00  0.00           C  
ATOM   1491  C   GLU A  97      34.655  10.659   5.645  1.00  0.00           C  
ATOM   1492  O   GLU A  97      34.743  11.026   6.817  1.00  0.00           O  
ATOM   1493  CB  GLU A  97      35.004  12.318   3.809  1.00  0.00           C  
ATOM   1494  CG  GLU A  97      35.982  13.097   2.941  1.00  0.00           C  
ATOM   1495  CD  GLU A  97      35.317  14.174   2.131  1.00  0.00           C  
ATOM   1496  OE1 GLU A  97      34.111  14.246   2.149  1.00  0.00           O  
ATOM   1497  OE2 GLU A  97      36.014  14.927   1.493  1.00  0.00           O  
ATOM   1498  H   GLU A  97      35.780  10.153   2.713  1.00  0.00           H  
ATOM   1499  HA  GLU A  97      36.522  11.536   5.106  1.00  0.00           H  
ATOM   1500 1HB  GLU A  97      34.218  11.930   3.161  1.00  0.00           H  
ATOM   1501 2HB  GLU A  97      34.540  13.019   4.502  1.00  0.00           H  
ATOM   1502 1HG  GLU A  97      36.736  13.554   3.582  1.00  0.00           H  
ATOM   1503 2HG  GLU A  97      36.488  12.404   2.270  1.00  0.00           H  
ATOM   1504  N   ALA A  98      33.722   9.814   5.219  1.00  0.00           N  
ATOM   1505  CA  ALA A  98      32.725   9.255   6.124  1.00  0.00           C  
ATOM   1506  C   ALA A  98      33.373   8.364   7.176  1.00  0.00           C  
ATOM   1507  O   ALA A  98      32.998   8.397   8.348  1.00  0.00           O  
ATOM   1508  CB  ALA A  98      31.678   8.475   5.342  1.00  0.00           C  
ATOM   1509  H   ALA A  98      33.703   9.553   4.244  1.00  0.00           H  
ATOM   1510  HA  ALA A  98      32.236  10.081   6.641  1.00  0.00           H  
ATOM   1511 1HB  ALA A  98      30.941   8.064   6.031  1.00  0.00           H  
ATOM   1512 2HB  ALA A  98      31.183   9.139   4.634  1.00  0.00           H  
ATOM   1513 3HB  ALA A  98      32.160   7.662   4.800  1.00  0.00           H  
ATOM   1514  N   ALA A  99      34.348   7.568   6.751  1.00  0.00           N  
ATOM   1515  CA  ALA A  99      35.050   6.666   7.655  1.00  0.00           C  
ATOM   1516  C   ALA A  99      35.834   7.441   8.707  1.00  0.00           C  
ATOM   1517  O   ALA A  99      35.859   7.065   9.879  1.00  0.00           O  
ATOM   1518  CB  ALA A  99      35.978   5.748   6.872  1.00  0.00           C  
ATOM   1519  H   ALA A  99      34.610   7.588   5.776  1.00  0.00           H  
ATOM   1520  HA  ALA A  99      34.307   6.059   8.172  1.00  0.00           H  
ATOM   1521 1HB  ALA A  99      36.495   5.080   7.561  1.00  0.00           H  
ATOM   1522 2HB  ALA A  99      35.395   5.159   6.164  1.00  0.00           H  
ATOM   1523 3HB  ALA A  99      36.709   6.347   6.331  1.00  0.00           H  
ATOM   1524  N   VAL A 100      36.474   8.525   8.282  1.00  0.00           N  
ATOM   1525  CA  VAL A 100      37.260   9.355   9.186  1.00  0.00           C  
ATOM   1526  C   VAL A 100      36.376  10.013  10.238  1.00  0.00           C  
ATOM   1527  O   VAL A 100      36.684   9.981  11.430  1.00  0.00           O  
ATOM   1528  CB  VAL A 100      38.010  10.444   8.396  1.00  0.00           C  
ATOM   1529  CG1 VAL A 100      38.677  11.427   9.345  1.00  0.00           C  
ATOM   1530  CG2 VAL A 100      39.037   9.801   7.476  1.00  0.00           C  
ATOM   1531  H   VAL A 100      36.414   8.781   7.307  1.00  0.00           H  
ATOM   1532  HA  VAL A 100      37.991   8.722   9.690  1.00  0.00           H  
ATOM   1533  HB  VAL A 100      37.292  11.008   7.801  1.00  0.00           H  
ATOM   1534 1HG1 VAL A 100      39.202  12.190   8.770  1.00  0.00           H  
ATOM   1535 2HG1 VAL A 100      37.919  11.902   9.969  1.00  0.00           H  
ATOM   1536 3HG1 VAL A 100      39.389  10.897   9.978  1.00  0.00           H  
ATOM   1537 1HG2 VAL A 100      39.563  10.576   6.920  1.00  0.00           H  
ATOM   1538 2HG2 VAL A 100      39.752   9.232   8.071  1.00  0.00           H  
ATOM   1539 3HG2 VAL A 100      38.533   9.132   6.778  1.00  0.00           H  
ATOM   1540  N   ARG A 101      35.276  10.606   9.761  1.00  0.00           N  
ATOM   1541  CA  ARG A 101      34.322  11.354  10.583  1.00  0.00           C  
ATOM   1542  C   ARG A 101      33.570  10.493  11.591  1.00  0.00           C  
ATOM   1543  O   ARG A 101      33.369  10.894  12.737  1.00  0.00           O  
ATOM   1544  CB  ARG A 101      33.308  12.056   9.692  1.00  0.00           C  
ATOM   1545  CG  ARG A 101      33.862  13.220   8.886  1.00  0.00           C  
ATOM   1546  CD  ARG A 101      32.829  13.816   8.001  1.00  0.00           C  
ATOM   1547  NE  ARG A 101      33.354  14.930   7.228  1.00  0.00           N  
ATOM   1548  CZ  ARG A 101      32.679  15.570   6.253  1.00  0.00           C  
ATOM   1549  NH1 ARG A 101      31.457  15.196   5.945  1.00  0.00           N  
ATOM   1550  NH2 ARG A 101      33.246  16.574   5.606  1.00  0.00           N  
ATOM   1551  H   ARG A 101      35.073  10.545   8.773  1.00  0.00           H  
ATOM   1552  HA  ARG A 101      34.870  12.109  11.148  1.00  0.00           H  
ATOM   1553 1HB  ARG A 101      32.884  11.340   8.989  1.00  0.00           H  
ATOM   1554 2HB  ARG A 101      32.490  12.438  10.303  1.00  0.00           H  
ATOM   1555 1HG  ARG A 101      34.221  13.994   9.564  1.00  0.00           H  
ATOM   1556 2HG  ARG A 101      34.687  12.871   8.263  1.00  0.00           H  
ATOM   1557 1HD  ARG A 101      32.465  13.060   7.306  1.00  0.00           H  
ATOM   1558 2HD  ARG A 101      31.999  14.182   8.605  1.00  0.00           H  
ATOM   1559  HE  ARG A 101      34.292  15.246   7.436  1.00  0.00           H  
ATOM   1560 1HH1 ARG A 101      31.024  14.429   6.439  1.00  0.00           H  
ATOM   1561 2HH1 ARG A 101      30.952  15.676   5.214  1.00  0.00           H  
ATOM   1562 1HH2 ARG A 101      34.186  16.861   5.843  1.00  0.00           H  
ATOM   1563 2HH2 ARG A 101      32.741  17.053   4.876  1.00  0.00           H  
ATOM   1564  N   SER A 102      33.159   9.310  11.152  1.00  0.00           N  
ATOM   1565  CA  SER A 102      32.422   8.378  11.997  1.00  0.00           C  
ATOM   1566  C   SER A 102      33.325   7.602  12.941  1.00  0.00           C  
ATOM   1567  O   SER A 102      32.863   6.739  13.688  1.00  0.00           O  
ATOM   1568  CB  SER A 102      31.644   7.406  11.131  1.00  0.00           C  
ATOM   1569  OG  SER A 102      32.509   6.595  10.385  1.00  0.00           O  
ATOM   1570  H   SER A 102      33.361   9.041  10.200  1.00  0.00           H  
ATOM   1571  HA  SER A 102      31.719   8.946  12.607  1.00  0.00           H  
ATOM   1572 1HB  SER A 102      31.011   6.783  11.763  1.00  0.00           H  
ATOM   1573 2HB  SER A 102      30.991   7.961  10.459  1.00  0.00           H  
ATOM   1574  HG  SER A 102      32.788   7.126   9.634  1.00  0.00           H  
ATOM   1575  N   LYS A 103      34.611   7.908  12.908  1.00  0.00           N  
ATOM   1576  CA  LYS A 103      35.560   7.284  13.818  1.00  0.00           C  
ATOM   1577  C   LYS A 103      35.508   5.765  13.715  1.00  0.00           C  
ATOM   1578  O   LYS A 103      35.441   5.067  14.726  1.00  0.00           O  
ATOM   1579  CB  LYS A 103      35.288   7.724  15.257  1.00  0.00           C  
ATOM   1580  CG  LYS A 103      35.426   9.222  15.494  1.00  0.00           C  
ATOM   1581  CD  LYS A 103      35.203   9.573  16.958  1.00  0.00           C  
ATOM   1582  CE  LYS A 103      35.308  11.073  17.191  1.00  0.00           C  
ATOM   1583  NZ  LYS A 103      35.059  11.434  18.613  1.00  0.00           N  
ATOM   1584  H   LYS A 103      34.938   8.588  12.237  1.00  0.00           H  
ATOM   1585  HA  LYS A 103      36.566   7.602  13.541  1.00  0.00           H  
ATOM   1586 1HB  LYS A 103      34.276   7.432  15.542  1.00  0.00           H  
ATOM   1587 2HB  LYS A 103      35.977   7.213  15.930  1.00  0.00           H  
ATOM   1588 1HG  LYS A 103      36.425   9.546  15.200  1.00  0.00           H  
ATOM   1589 2HG  LYS A 103      34.696   9.755  14.887  1.00  0.00           H  
ATOM   1590 1HD  LYS A 103      34.214   9.233  17.267  1.00  0.00           H  
ATOM   1591 2HD  LYS A 103      35.949   9.067  17.571  1.00  0.00           H  
ATOM   1592 1HE  LYS A 103      36.303  11.415  16.910  1.00  0.00           H  
ATOM   1593 2HE  LYS A 103      34.580  11.589  16.565  1.00  0.00           H  
ATOM   1594 1HZ  LYS A 103      35.137  12.435  18.725  1.00  0.00           H  
ATOM   1595 2HZ  LYS A 103      34.131  11.137  18.878  1.00  0.00           H  
ATOM   1596 3HZ  LYS A 103      35.740  10.976  19.201  1.00  0.00           H  
ATOM   1597  N   ALA A 104      35.540   5.265  12.482  1.00  0.00           N  
ATOM   1598  CA  ALA A 104      35.595   3.830  12.230  1.00  0.00           C  
ATOM   1599  C   ALA A 104      36.923   3.269  12.727  1.00  0.00           C  
ATOM   1600  O   ALA A 104      37.904   4.000  12.864  1.00  0.00           O  
ATOM   1601  CB  ALA A 104      35.406   3.535  10.749  1.00  0.00           C  
ATOM   1602  H   ALA A 104      35.526   5.897  11.694  1.00  0.00           H  
ATOM   1603  HA  ALA A 104      34.788   3.357  12.790  1.00  0.00           H  
ATOM   1604 1HB  ALA A 104      35.462   2.459  10.582  1.00  0.00           H  
ATOM   1605 2HB  ALA A 104      34.432   3.902  10.426  1.00  0.00           H  
ATOM   1606 3HB  ALA A 104      36.189   4.031  10.177  1.00  0.00           H  
ATOM   1607  N   SER A 105      36.958   1.970  12.998  1.00  0.00           N  
ATOM   1608  CA  SER A 105      38.161   1.342  13.531  1.00  0.00           C  
ATOM   1609  C   SER A 105      39.325   1.439  12.553  1.00  0.00           C  
ATOM   1610  O   SER A 105      39.125   1.576  11.346  1.00  0.00           O  
ATOM   1611  CB  SER A 105      37.886  -0.113  13.857  1.00  0.00           C  
ATOM   1612  OG  SER A 105      37.653  -0.854  12.691  1.00  0.00           O  
ATOM   1613  H   SER A 105      36.134   1.410  12.831  1.00  0.00           H  
ATOM   1614  HA  SER A 105      38.445   1.860  14.448  1.00  0.00           H  
ATOM   1615 1HB  SER A 105      38.736  -0.533  14.394  1.00  0.00           H  
ATOM   1616 2HB  SER A 105      37.019  -0.181  14.513  1.00  0.00           H  
ATOM   1617  HG  SER A 105      37.489  -1.755  12.978  1.00  0.00           H  
ATOM   1618  N   PRO A 106      40.588   1.362  13.123  1.00  0.00           N  
ATOM   1619  CA  PRO A 106      41.735   1.410  12.224  1.00  0.00           C  
ATOM   1620  C   PRO A 106      41.632   0.310  11.179  1.00  0.00           C  
ATOM   1621  O   PRO A 106      41.886   0.538   9.996  1.00  0.00           O  
ATOM   1622  CB  PRO A 106      42.927   1.193  13.162  1.00  0.00           C  
ATOM   1623  CG  PRO A 106      42.467   1.743  14.469  1.00  0.00           C  
ATOM   1624  CD  PRO A 106      41.022   1.333  14.561  1.00  0.00           C  
ATOM   1625  HA  PRO A 106      41.782   2.402  11.751  1.00  0.00           H  
ATOM   1626 1HB  PRO A 106      43.176   0.123  13.213  1.00  0.00           H  
ATOM   1627 2HB  PRO A 106      43.814   1.712  12.769  1.00  0.00           H  
ATOM   1628 1HG  PRO A 106      43.076   1.333  15.289  1.00  0.00           H  
ATOM   1629 2HG  PRO A 106      42.600   2.834  14.490  1.00  0.00           H  
ATOM   1630 1HD  PRO A 106      40.953   0.321  14.986  1.00  0.00           H  
ATOM   1631 2HD  PRO A 106      40.474   2.054  15.185  1.00  0.00           H  
ATOM   1632  N   GLU A 107      41.258  -0.883  11.622  1.00  0.00           N  
ATOM   1633  CA  GLU A 107      41.097  -2.015  10.717  1.00  0.00           C  
ATOM   1634  C   GLU A 107      40.032  -1.733   9.666  1.00  0.00           C  
ATOM   1635  O   GLU A 107      40.198  -2.072   8.494  1.00  0.00           O  
ATOM   1636  CB  GLU A 107      40.731  -3.277  11.501  1.00  0.00           C  
ATOM   1637  CG  GLU A 107      41.860  -3.834  12.358  1.00  0.00           C  
ATOM   1638  CD  GLU A 107      41.441  -5.024  13.175  1.00  0.00           C  
ATOM   1639  OE1 GLU A 107      40.277  -5.345  13.170  1.00  0.00           O  
ATOM   1640  OE2 GLU A 107      42.286  -5.614  13.806  1.00  0.00           O  
ATOM   1641  H   GLU A 107      41.081  -1.008  12.608  1.00  0.00           H  
ATOM   1642  HA  GLU A 107      42.044  -2.185  10.203  1.00  0.00           H  
ATOM   1643 1HB  GLU A 107      39.886  -3.066  12.157  1.00  0.00           H  
ATOM   1644 2HB  GLU A 107      40.421  -4.059  10.808  1.00  0.00           H  
ATOM   1645 1HG  GLU A 107      42.685  -4.126  11.709  1.00  0.00           H  
ATOM   1646 2HG  GLU A 107      42.217  -3.050  13.024  1.00  0.00           H  
ATOM   1647  N   THR A 108      38.938  -1.111  10.091  1.00  0.00           N  
ATOM   1648  CA  THR A 108      37.843  -0.781   9.186  1.00  0.00           C  
ATOM   1649  C   THR A 108      38.282   0.229   8.135  1.00  0.00           C  
ATOM   1650  O   THR A 108      37.922   0.116   6.963  1.00  0.00           O  
ATOM   1651  CB  THR A 108      36.632  -0.228   9.959  1.00  0.00           C  
ATOM   1652  OG1 THR A 108      36.155  -1.220  10.879  1.00  0.00           O  
ATOM   1653  CG2 THR A 108      35.513   0.148   9.000  1.00  0.00           C  
ATOM   1654  H   THR A 108      38.862  -0.860  11.066  1.00  0.00           H  
ATOM   1655  HA  THR A 108      37.535  -1.691   8.670  1.00  0.00           H  
ATOM   1656  HB  THR A 108      36.932   0.655  10.523  1.00  0.00           H  
ATOM   1657  HG1 THR A 108      36.854  -1.444  11.498  1.00  0.00           H  
ATOM   1658 1HG2 THR A 108      34.665   0.537   9.564  1.00  0.00           H  
ATOM   1659 2HG2 THR A 108      35.868   0.910   8.307  1.00  0.00           H  
ATOM   1660 3HG2 THR A 108      35.202  -0.734   8.441  1.00  0.00           H  
ATOM   1661  N   LEU A 109      39.062   1.217   8.560  1.00  0.00           N  
ATOM   1662  CA  LEU A 109      39.552   2.250   7.655  1.00  0.00           C  
ATOM   1663  C   LEU A 109      40.485   1.664   6.604  1.00  0.00           C  
ATOM   1664  O   LEU A 109      40.428   2.037   5.432  1.00  0.00           O  
ATOM   1665  CB  LEU A 109      40.284   3.343   8.444  1.00  0.00           C  
ATOM   1666  CG  LEU A 109      39.408   4.497   8.951  1.00  0.00           C  
ATOM   1667  CD1 LEU A 109      38.312   3.945   9.852  1.00  0.00           C  
ATOM   1668  CD2 LEU A 109      40.274   5.502   9.695  1.00  0.00           C  
ATOM   1669  H   LEU A 109      39.322   1.254   9.535  1.00  0.00           H  
ATOM   1670  HA  LEU A 109      38.699   2.697   7.146  1.00  0.00           H  
ATOM   1671 1HB  LEU A 109      40.762   2.886   9.309  1.00  0.00           H  
ATOM   1672 2HB  LEU A 109      41.060   3.770   7.809  1.00  0.00           H  
ATOM   1673  HG  LEU A 109      38.928   4.988   8.104  1.00  0.00           H  
ATOM   1674 1HD1 LEU A 109      37.690   4.765  10.211  1.00  0.00           H  
ATOM   1675 2HD1 LEU A 109      37.696   3.244   9.288  1.00  0.00           H  
ATOM   1676 3HD1 LEU A 109      38.763   3.433  10.701  1.00  0.00           H  
ATOM   1677 1HD2 LEU A 109      39.652   6.323  10.054  1.00  0.00           H  
ATOM   1678 2HD2 LEU A 109      40.754   5.012  10.543  1.00  0.00           H  
ATOM   1679 3HD2 LEU A 109      41.038   5.893   9.023  1.00  0.00           H  
ATOM   1680  N   THR A 110      41.344   0.744   7.029  1.00  0.00           N  
ATOM   1681  CA  THR A 110      42.292   0.104   6.124  1.00  0.00           C  
ATOM   1682  C   THR A 110      41.572  -0.730   5.072  1.00  0.00           C  
ATOM   1683  O   THR A 110      41.949  -0.729   3.900  1.00  0.00           O  
ATOM   1684  CB  THR A 110      43.284  -0.784   6.898  1.00  0.00           C  
ATOM   1685  OG1 THR A 110      44.033   0.021   7.817  1.00  0.00           O  
ATOM   1686  CG2 THR A 110      44.242  -1.475   5.939  1.00  0.00           C  
ATOM   1687  H   THR A 110      41.341   0.481   8.004  1.00  0.00           H  
ATOM   1688  HA  THR A 110      42.857   0.881   5.608  1.00  0.00           H  
ATOM   1689  HB  THR A 110      42.735  -1.539   7.460  1.00  0.00           H  
ATOM   1690  HG1 THR A 110      43.504   0.185   8.602  1.00  0.00           H  
ATOM   1691 1HG2 THR A 110      44.935  -2.098   6.503  1.00  0.00           H  
ATOM   1692 2HG2 THR A 110      43.676  -2.097   5.245  1.00  0.00           H  
ATOM   1693 3HG2 THR A 110      44.801  -0.725   5.380  1.00  0.00           H  
ATOM   1694  N   GLU A 111      40.534  -1.441   5.498  1.00  0.00           N  
ATOM   1695  CA  GLU A 111      39.758  -2.282   4.593  1.00  0.00           C  
ATOM   1696  C   GLU A 111      39.042  -1.444   3.541  1.00  0.00           C  
ATOM   1697  O   GLU A 111      38.987  -1.816   2.369  1.00  0.00           O  
ATOM   1698  CB  GLU A 111      38.740  -3.112   5.377  1.00  0.00           C  
ATOM   1699  CG  GLU A 111      39.352  -4.202   6.245  1.00  0.00           C  
ATOM   1700  CD  GLU A 111      38.329  -4.949   7.056  1.00  0.00           C  
ATOM   1701  OE1 GLU A 111      37.186  -4.561   7.037  1.00  0.00           O  
ATOM   1702  OE2 GLU A 111      38.692  -5.909   7.694  1.00  0.00           O  
ATOM   1703  H   GLU A 111      40.275  -1.398   6.473  1.00  0.00           H  
ATOM   1704  HA  GLU A 111      40.441  -2.960   4.080  1.00  0.00           H  
ATOM   1705 1HB  GLU A 111      38.157  -2.457   6.025  1.00  0.00           H  
ATOM   1706 2HB  GLU A 111      38.046  -3.588   4.684  1.00  0.00           H  
ATOM   1707 1HG  GLU A 111      39.878  -4.910   5.605  1.00  0.00           H  
ATOM   1708 2HG  GLU A 111      40.081  -3.751   6.917  1.00  0.00           H  
ATOM   1709  N   VAL A 112      38.495  -0.311   3.967  1.00  0.00           N  
ATOM   1710  CA  VAL A 112      37.781   0.582   3.062  1.00  0.00           C  
ATOM   1711  C   VAL A 112      38.716   1.164   2.010  1.00  0.00           C  
ATOM   1712  O   VAL A 112      38.355   1.275   0.838  1.00  0.00           O  
ATOM   1713  CB  VAL A 112      37.124   1.730   3.852  1.00  0.00           C  
ATOM   1714  CG1 VAL A 112      36.541   2.765   2.901  1.00  0.00           C  
ATOM   1715  CG2 VAL A 112      36.048   1.175   4.772  1.00  0.00           C  
ATOM   1716  H   VAL A 112      38.576  -0.062   4.942  1.00  0.00           H  
ATOM   1717  HA  VAL A 112      37.000   0.012   2.558  1.00  0.00           H  
ATOM   1718  HB  VAL A 112      37.887   2.233   4.446  1.00  0.00           H  
ATOM   1719 1HG1 VAL A 112      36.081   3.569   3.477  1.00  0.00           H  
ATOM   1720 2HG1 VAL A 112      37.335   3.174   2.277  1.00  0.00           H  
ATOM   1721 3HG1 VAL A 112      35.787   2.294   2.270  1.00  0.00           H  
ATOM   1722 1HG2 VAL A 112      35.588   1.992   5.328  1.00  0.00           H  
ATOM   1723 2HG2 VAL A 112      35.288   0.667   4.179  1.00  0.00           H  
ATOM   1724 3HG2 VAL A 112      36.495   0.468   5.471  1.00  0.00           H  
ATOM   1725  N   TYR A 113      39.919   1.535   2.436  1.00  0.00           N  
ATOM   1726  CA  TYR A 113      40.909   2.106   1.531  1.00  0.00           C  
ATOM   1727  C   TYR A 113      41.344   1.094   0.479  1.00  0.00           C  
ATOM   1728  O   TYR A 113      41.508   1.434  -0.693  1.00  0.00           O  
ATOM   1729  CB  TYR A 113      42.122   2.610   2.315  1.00  0.00           C  
ATOM   1730  CG  TYR A 113      43.173   3.274   1.453  1.00  0.00           C  
ATOM   1731  CD1 TYR A 113      42.831   3.780   0.208  1.00  0.00           C  
ATOM   1732  CD2 TYR A 113      44.480   3.377   1.908  1.00  0.00           C  
ATOM   1733  CE1 TYR A 113      43.791   4.386  -0.580  1.00  0.00           C  
ATOM   1734  CE2 TYR A 113      45.439   3.983   1.121  1.00  0.00           C  
ATOM   1735  CZ  TYR A 113      45.098   4.486  -0.118  1.00  0.00           C  
ATOM   1736  OH  TYR A 113      46.054   5.090  -0.902  1.00  0.00           O  
ATOM   1737  H   TYR A 113      40.153   1.418   3.412  1.00  0.00           H  
ATOM   1738  HA  TYR A 113      40.455   2.950   1.010  1.00  0.00           H  
ATOM   1739 1HB  TYR A 113      41.796   3.329   3.068  1.00  0.00           H  
ATOM   1740 2HB  TYR A 113      42.589   1.777   2.839  1.00  0.00           H  
ATOM   1741  HD1 TYR A 113      41.804   3.699  -0.150  1.00  0.00           H  
ATOM   1742  HD2 TYR A 113      44.749   2.979   2.886  1.00  0.00           H  
ATOM   1743  HE1 TYR A 113      43.522   4.783  -1.558  1.00  0.00           H  
ATOM   1744  HE2 TYR A 113      46.466   4.064   1.478  1.00  0.00           H  
ATOM   1745  HH  TYR A 113      46.898   5.078  -0.443  1.00  0.00           H  
ATOM   1746  N   ARG A 114      41.529  -0.151   0.905  1.00  0.00           N  
ATOM   1747  CA  ARG A 114      41.946  -1.216   0.000  1.00  0.00           C  
ATOM   1748  C   ARG A 114      40.879  -1.493  -1.052  1.00  0.00           C  
ATOM   1749  O   ARG A 114      41.190  -1.706  -2.224  1.00  0.00           O  
ATOM   1750  CB  ARG A 114      42.235  -2.494   0.774  1.00  0.00           C  
ATOM   1751  CG  ARG A 114      42.749  -3.650  -0.070  1.00  0.00           C  
ATOM   1752  CD  ARG A 114      43.081  -4.833   0.764  1.00  0.00           C  
ATOM   1753  NE  ARG A 114      41.900  -5.397   1.399  1.00  0.00           N  
ATOM   1754  CZ  ARG A 114      41.926  -6.266   2.429  1.00  0.00           C  
ATOM   1755  NH1 ARG A 114      43.076  -6.659   2.928  1.00  0.00           N  
ATOM   1756  NH2 ARG A 114      40.794  -6.722   2.937  1.00  0.00           N  
ATOM   1757  H   ARG A 114      41.377  -0.365   1.880  1.00  0.00           H  
ATOM   1758  HA  ARG A 114      42.859  -0.902  -0.506  1.00  0.00           H  
ATOM   1759 1HB  ARG A 114      42.978  -2.292   1.544  1.00  0.00           H  
ATOM   1760 2HB  ARG A 114      41.327  -2.829   1.275  1.00  0.00           H  
ATOM   1761 1HG  ARG A 114      41.986  -3.941  -0.791  1.00  0.00           H  
ATOM   1762 2HG  ARG A 114      43.651  -3.341  -0.600  1.00  0.00           H  
ATOM   1763 1HD  ARG A 114      43.533  -5.603   0.140  1.00  0.00           H  
ATOM   1764 2HD  ARG A 114      43.781  -4.543   1.546  1.00  0.00           H  
ATOM   1765  HE  ARG A 114      40.996  -5.118   1.042  1.00  0.00           H  
ATOM   1766 1HH1 ARG A 114      43.941  -6.310   2.539  1.00  0.00           H  
ATOM   1767 2HH1 ARG A 114      43.096  -7.310   3.700  1.00  0.00           H  
ATOM   1768 1HH2 ARG A 114      39.909  -6.419   2.553  1.00  0.00           H  
ATOM   1769 2HH2 ARG A 114      40.814  -7.372   3.708  1.00  0.00           H  
ATOM   1770  N   LYS A 115      39.621  -1.489  -0.626  1.00  0.00           N  
ATOM   1771  CA  LYS A 115      38.505  -1.741  -1.531  1.00  0.00           C  
ATOM   1772  C   LYS A 115      38.391  -0.645  -2.583  1.00  0.00           C  
ATOM   1773  O   LYS A 115      38.133  -0.920  -3.755  1.00  0.00           O  
ATOM   1774  CB  LYS A 115      37.196  -1.857  -0.748  1.00  0.00           C  
ATOM   1775  CG  LYS A 115      37.078  -3.118   0.097  1.00  0.00           C  
ATOM   1776  CD  LYS A 115      35.761  -3.152   0.858  1.00  0.00           C  
ATOM   1777  CE  LYS A 115      35.646  -4.407   1.711  1.00  0.00           C  
ATOM   1778  NZ  LYS A 115      34.380  -4.435   2.492  1.00  0.00           N  
ATOM   1779  H   LYS A 115      39.432  -1.307   0.349  1.00  0.00           H  
ATOM   1780  HA  LYS A 115      38.686  -2.683  -2.049  1.00  0.00           H  
ATOM   1781 1HB  LYS A 115      37.092  -0.998  -0.084  1.00  0.00           H  
ATOM   1782 2HB  LYS A 115      36.355  -1.839  -1.442  1.00  0.00           H  
ATOM   1783 1HG  LYS A 115      37.137  -3.996  -0.549  1.00  0.00           H  
ATOM   1784 2HG  LYS A 115      37.901  -3.157   0.809  1.00  0.00           H  
ATOM   1785 1HD  LYS A 115      35.692  -2.276   1.504  1.00  0.00           H  
ATOM   1786 2HD  LYS A 115      34.932  -3.127   0.152  1.00  0.00           H  
ATOM   1787 1HE  LYS A 115      35.683  -5.286   1.071  1.00  0.00           H  
ATOM   1788 2HE  LYS A 115      36.486  -4.454   2.404  1.00  0.00           H  
ATOM   1789 1HZ  LYS A 115      34.342  -5.280   3.044  1.00  0.00           H  
ATOM   1790 2HZ  LYS A 115      34.343  -3.632   3.105  1.00  0.00           H  
ATOM   1791 3HZ  LYS A 115      33.593  -4.411   1.859  1.00  0.00           H  
ATOM   1792  N   LEU A 116      38.585   0.599  -2.157  1.00  0.00           N  
ATOM   1793  CA  LEU A 116      38.504   1.740  -3.062  1.00  0.00           C  
ATOM   1794  C   LEU A 116      39.605   1.687  -4.114  1.00  0.00           C  
ATOM   1795  O   LEU A 116      39.372   1.982  -5.286  1.00  0.00           O  
ATOM   1796  CB  LEU A 116      38.605   3.051  -2.273  1.00  0.00           C  
ATOM   1797  CG  LEU A 116      37.409   3.378  -1.370  1.00  0.00           C  
ATOM   1798  CD1 LEU A 116      37.730   4.602  -0.523  1.00  0.00           C  
ATOM   1799  CD2 LEU A 116      36.175   3.615  -2.228  1.00  0.00           C  
ATOM   1800  H   LEU A 116      38.794   0.758  -1.182  1.00  0.00           H  
ATOM   1801  HA  LEU A 116      37.541   1.710  -3.570  1.00  0.00           H  
ATOM   1802 1HB  LEU A 116      39.493   3.010  -1.644  1.00  0.00           H  
ATOM   1803 2HB  LEU A 116      38.722   3.874  -2.978  1.00  0.00           H  
ATOM   1804  HG  LEU A 116      37.225   2.544  -0.693  1.00  0.00           H  
ATOM   1805 1HD1 LEU A 116      36.880   4.835   0.118  1.00  0.00           H  
ATOM   1806 2HD1 LEU A 116      38.605   4.398   0.094  1.00  0.00           H  
ATOM   1807 3HD1 LEU A 116      37.935   5.451  -1.175  1.00  0.00           H  
ATOM   1808 1HD2 LEU A 116      35.324   3.847  -1.586  1.00  0.00           H  
ATOM   1809 2HD2 LEU A 116      36.357   4.451  -2.905  1.00  0.00           H  
ATOM   1810 3HD2 LEU A 116      35.958   2.719  -2.809  1.00  0.00           H  
ATOM   1811  N   ALA A 117      40.805   1.309  -3.688  1.00  0.00           N  
ATOM   1812  CA  ALA A 117      41.945   1.217  -4.593  1.00  0.00           C  
ATOM   1813  C   ALA A 117      41.728   0.137  -5.645  1.00  0.00           C  
ATOM   1814  O   ALA A 117      42.056   0.323  -6.817  1.00  0.00           O  
ATOM   1815  CB  ALA A 117      43.222   0.944  -3.811  1.00  0.00           C  
ATOM   1816  H   ALA A 117      40.931   1.079  -2.713  1.00  0.00           H  
ATOM   1817  HA  ALA A 117      42.045   2.171  -5.110  1.00  0.00           H  
ATOM   1818 1HB  ALA A 117      44.063   0.878  -4.500  1.00  0.00           H  
ATOM   1819 2HB  ALA A 117      43.395   1.755  -3.103  1.00  0.00           H  
ATOM   1820 3HB  ALA A 117      43.122   0.005  -3.269  1.00  0.00           H  
ATOM   1821  N   GLU A 118      41.173  -0.993  -5.219  1.00  0.00           N  
ATOM   1822  CA  GLU A 118      40.911  -2.106  -6.124  1.00  0.00           C  
ATOM   1823  C   GLU A 118      39.876  -1.729  -7.176  1.00  0.00           C  
ATOM   1824  O   GLU A 118      40.011  -2.082  -8.348  1.00  0.00           O  
ATOM   1825  CB  GLU A 118      40.433  -3.330  -5.340  1.00  0.00           C  
ATOM   1826  CG  GLU A 118      41.502  -3.978  -4.472  1.00  0.00           C  
ATOM   1827  CD  GLU A 118      40.979  -5.131  -3.662  1.00  0.00           C  
ATOM   1828  OE1 GLU A 118      39.792  -5.356  -3.681  1.00  0.00           O  
ATOM   1829  OE2 GLU A 118      41.766  -5.789  -3.024  1.00  0.00           O  
ATOM   1830  H   GLU A 118      40.927  -1.083  -4.244  1.00  0.00           H  
ATOM   1831  HA  GLU A 118      41.839  -2.361  -6.637  1.00  0.00           H  
ATOM   1832 1HB  GLU A 118      39.603  -3.046  -4.692  1.00  0.00           H  
ATOM   1833 2HB  GLU A 118      40.062  -4.085  -6.034  1.00  0.00           H  
ATOM   1834 1HG  GLU A 118      42.308  -4.335  -5.112  1.00  0.00           H  
ATOM   1835 2HG  GLU A 118      41.915  -3.226  -3.800  1.00  0.00           H  
ATOM   1836  N   SER A 119      38.842  -1.010  -6.751  1.00  0.00           N  
ATOM   1837  CA  SER A 119      37.781  -0.584  -7.655  1.00  0.00           C  
ATOM   1838  C   SER A 119      38.310   0.383  -8.707  1.00  0.00           C  
ATOM   1839  O   SER A 119      37.942   0.302  -9.879  1.00  0.00           O  
ATOM   1840  CB  SER A 119      36.659   0.070  -6.872  1.00  0.00           C  
ATOM   1841  OG  SER A 119      35.627   0.483  -7.724  1.00  0.00           O  
ATOM   1842  H   SER A 119      38.790  -0.752  -5.776  1.00  0.00           H  
ATOM   1843  HA  SER A 119      37.387  -1.464  -8.165  1.00  0.00           H  
ATOM   1844 1HB  SER A 119      36.269  -0.635  -6.138  1.00  0.00           H  
ATOM   1845 2HB  SER A 119      37.049   0.928  -6.326  1.00  0.00           H  
ATOM   1846  HG  SER A 119      34.961   0.883  -7.159  1.00  0.00           H  
ATOM   1847  N   LEU A 120      39.175   1.297  -8.282  1.00  0.00           N  
ATOM   1848  CA  LEU A 120      39.757   2.281  -9.186  1.00  0.00           C  
ATOM   1849  C   LEU A 120      40.633   1.613 -10.238  1.00  0.00           C  
ATOM   1850  O   LEU A 120      40.609   1.989 -11.410  1.00  0.00           O  
ATOM   1851  CB  LEU A 120      40.585   3.302  -8.396  1.00  0.00           C  
ATOM   1852  CG  LEU A 120      39.786   4.251  -7.493  1.00  0.00           C  
ATOM   1853  CD1 LEU A 120      40.745   5.075  -6.646  1.00  0.00           C  
ATOM   1854  CD2 LEU A 120      38.906   5.148  -8.352  1.00  0.00           C  
ATOM   1855  H   LEU A 120      39.437   1.311  -7.307  1.00  0.00           H  
ATOM   1856  HA  LEU A 120      38.948   2.804  -9.695  1.00  0.00           H  
ATOM   1857 1HB  LEU A 120      41.291   2.764  -7.766  1.00  0.00           H  
ATOM   1858 2HB  LEU A 120      41.150   3.912  -9.100  1.00  0.00           H  
ATOM   1859  HG  LEU A 120      39.159   3.669  -6.817  1.00  0.00           H  
ATOM   1860 1HD1 LEU A 120      40.177   5.749  -6.004  1.00  0.00           H  
ATOM   1861 2HD1 LEU A 120      41.348   4.410  -6.028  1.00  0.00           H  
ATOM   1862 3HD1 LEU A 120      41.397   5.657  -7.296  1.00  0.00           H  
ATOM   1863 1HD2 LEU A 120      38.338   5.822  -7.711  1.00  0.00           H  
ATOM   1864 2HD2 LEU A 120      39.532   5.732  -9.028  1.00  0.00           H  
ATOM   1865 3HD2 LEU A 120      38.219   4.534  -8.934  1.00  0.00           H  
ATOM   1866  N   ILE A 121      41.406   0.620  -9.813  1.00  0.00           N  
ATOM   1867  CA  ILE A 121      42.292  -0.103 -10.717  1.00  0.00           C  
ATOM   1868  C   ILE A 121      41.500  -0.869 -11.769  1.00  0.00           C  
ATOM   1869  O   ILE A 121      41.896  -0.933 -12.933  1.00  0.00           O  
ATOM   1870  CB  ILE A 121      43.192  -1.080  -9.939  1.00  0.00           C  
ATOM   1871  CG1 ILE A 121      44.185  -0.310  -9.064  1.00  0.00           C  
ATOM   1872  CG2 ILE A 121      43.928  -2.004 -10.897  1.00  0.00           C  
ATOM   1873  CD1 ILE A 121      44.924  -1.177  -8.071  1.00  0.00           C  
ATOM   1874  H   ILE A 121      41.379   0.359  -8.838  1.00  0.00           H  
ATOM   1875  HA  ILE A 121      42.928   0.619 -11.228  1.00  0.00           H  
ATOM   1876  HB  ILE A 121      42.581  -1.681  -9.267  1.00  0.00           H  
ATOM   1877 1HG1 ILE A 121      44.920   0.186  -9.698  1.00  0.00           H  
ATOM   1878 2HG1 ILE A 121      43.656   0.466  -8.510  1.00  0.00           H  
ATOM   1879 1HG2 ILE A 121      44.560  -2.687 -10.331  1.00  0.00           H  
ATOM   1880 2HG2 ILE A 121      43.205  -2.576 -11.478  1.00  0.00           H  
ATOM   1881 3HG2 ILE A 121      44.547  -1.411 -11.571  1.00  0.00           H  
ATOM   1882 1HD1 ILE A 121      45.608  -0.560  -7.488  1.00  0.00           H  
ATOM   1883 2HD1 ILE A 121      44.208  -1.657  -7.402  1.00  0.00           H  
ATOM   1884 3HD1 ILE A 121      45.490  -1.940  -8.604  1.00  0.00           H  
ATOM   1885  N   GLU A 122      40.377  -1.450 -11.351  1.00  0.00           N  
ATOM   1886  CA  GLU A 122      39.561  -2.281 -12.232  1.00  0.00           C  
ATOM   1887  C   GLU A 122      39.032  -1.505 -13.438  1.00  0.00           C  
ATOM   1888  O   GLU A 122      38.853  -2.066 -14.519  1.00  0.00           O  
ATOM   1889  CB  GLU A 122      38.388  -2.878 -11.451  1.00  0.00           C  
ATOM   1890  CG  GLU A 122      37.540  -3.862 -12.245  1.00  0.00           C  
ATOM   1891  CD  GLU A 122      36.463  -4.507 -11.417  1.00  0.00           C  
ATOM   1892  OE1 GLU A 122      36.386  -4.217 -10.247  1.00  0.00           O  
ATOM   1893  OE2 GLU A 122      35.717  -5.290 -11.956  1.00  0.00           O  
ATOM   1894  H   GLU A 122      40.078  -1.313 -10.396  1.00  0.00           H  
ATOM   1895  HA  GLU A 122      40.180  -3.095 -12.610  1.00  0.00           H  
ATOM   1896 1HB  GLU A 122      38.765  -3.397 -10.569  1.00  0.00           H  
ATOM   1897 2HB  GLU A 122      37.735  -2.077 -11.106  1.00  0.00           H  
ATOM   1898 1HG  GLU A 122      37.076  -3.335 -13.078  1.00  0.00           H  
ATOM   1899 2HG  GLU A 122      38.188  -4.635 -12.655  1.00  0.00           H  
ATOM   1900  N   LEU A 123      38.783  -0.214 -13.247  1.00  0.00           N  
ATOM   1901  CA  LEU A 123      38.217   0.637 -14.296  1.00  0.00           C  
ATOM   1902  C   LEU A 123      39.270   1.089 -15.298  1.00  0.00           C  
ATOM   1903  O   LEU A 123      40.427   1.308 -14.940  1.00  0.00           O  
ATOM   1904  CB  LEU A 123      37.548   1.868 -13.671  1.00  0.00           C  
ATOM   1905  CG  LEU A 123      36.360   1.580 -12.744  1.00  0.00           C  
ATOM   1906  CD1 LEU A 123      35.870   2.883 -12.127  1.00  0.00           C  
ATOM   1907  CD2 LEU A 123      35.253   0.898 -13.533  1.00  0.00           C  
ATOM   1908  H   LEU A 123      38.990   0.199 -12.349  1.00  0.00           H  
ATOM   1909  HA  LEU A 123      37.464   0.065 -14.836  1.00  0.00           H  
ATOM   1910 1HB  LEU A 123      38.293   2.413 -13.095  1.00  0.00           H  
ATOM   1911 2HB  LEU A 123      37.193   2.515 -14.473  1.00  0.00           H  
ATOM   1912  HG  LEU A 123      36.682   0.928 -11.932  1.00  0.00           H  
ATOM   1913 1HD1 LEU A 123      35.026   2.679 -11.468  1.00  0.00           H  
ATOM   1914 2HD1 LEU A 123      36.676   3.340 -11.553  1.00  0.00           H  
ATOM   1915 3HD1 LEU A 123      35.556   3.564 -12.918  1.00  0.00           H  
ATOM   1916 1HD2 LEU A 123      34.409   0.693 -12.874  1.00  0.00           H  
ATOM   1917 2HD2 LEU A 123      34.929   1.550 -14.345  1.00  0.00           H  
ATOM   1918 3HD2 LEU A 123      35.625  -0.039 -13.948  1.00  0.00           H  
ATOM   1919  N   LYS A 124      38.868   1.230 -16.562  1.00  0.00           N  
ATOM   1920  CA  LYS A 124      39.768   1.782 -17.568  1.00  0.00           C  
ATOM   1921  C   LYS A 124      40.054   3.244 -17.264  1.00  0.00           C  
ATOM   1922  O   LYS A 124      39.147   4.076 -17.262  1.00  0.00           O  
ATOM   1923  CB  LYS A 124      39.174   1.636 -18.970  1.00  0.00           C  
ATOM   1924  CG  LYS A 124      40.092   2.099 -20.093  1.00  0.00           C  
ATOM   1925  CD  LYS A 124      39.461   1.861 -21.457  1.00  0.00           C  
ATOM   1926  CE  LYS A 124      40.378   2.319 -22.581  1.00  0.00           C  
ATOM   1927  NZ  LYS A 124      39.773   2.093 -23.921  1.00  0.00           N  
ATOM   1928  H   LYS A 124      37.931   0.949 -16.815  1.00  0.00           H  
ATOM   1929  HA  LYS A 124      40.709   1.232 -17.529  1.00  0.00           H  
ATOM   1930 1HB  LYS A 124      38.923   0.591 -19.152  1.00  0.00           H  
ATOM   1931 2HB  LYS A 124      38.250   2.211 -19.035  1.00  0.00           H  
ATOM   1932 1HG  LYS A 124      40.299   3.164 -19.979  1.00  0.00           H  
ATOM   1933 2HG  LYS A 124      41.035   1.556 -20.039  1.00  0.00           H  
ATOM   1934 1HD  LYS A 124      39.251   0.798 -21.581  1.00  0.00           H  
ATOM   1935 2HD  LYS A 124      38.520   2.408 -21.523  1.00  0.00           H  
ATOM   1936 1HE  LYS A 124      40.590   3.381 -22.466  1.00  0.00           H  
ATOM   1937 2HE  LYS A 124      41.321   1.775 -22.525  1.00  0.00           H  
ATOM   1938 1HZ  LYS A 124      40.412   2.409 -24.637  1.00  0.00           H  
ATOM   1939 2HZ  LYS A 124      39.589   1.107 -24.046  1.00  0.00           H  
ATOM   1940 3HZ  LYS A 124      38.907   2.608 -23.991  1.00  0.00           H  
ATOM   1941  N   LEU A 125      41.321   3.543 -17.009  1.00  0.00           N  
ATOM   1942  CA  LEU A 125      41.751   4.903 -16.719  1.00  0.00           C  
ATOM   1943  C   LEU A 125      42.919   5.288 -17.613  1.00  0.00           C  
ATOM   1944  O   LEU A 125      43.942   4.604 -17.643  1.00  0.00           O  
ATOM   1945  CB  LEU A 125      42.154   5.036 -15.245  1.00  0.00           C  
ATOM   1946  CG  LEU A 125      41.038   4.781 -14.224  1.00  0.00           C  
ATOM   1947  CD1 LEU A 125      41.626   4.773 -12.820  1.00  0.00           C  
ATOM   1948  CD2 LEU A 125      39.969   5.855 -14.363  1.00  0.00           C  
ATOM   1949  H   LEU A 125      42.011   2.806 -17.016  1.00  0.00           H  
ATOM   1950  HA  LEU A 125      40.919   5.578 -16.917  1.00  0.00           H  
ATOM   1951 1HB  LEU A 125      42.957   4.330 -15.040  1.00  0.00           H  
ATOM   1952 2HB  LEU A 125      42.533   6.044 -15.078  1.00  0.00           H  
ATOM   1953  HG  LEU A 125      40.594   3.802 -14.406  1.00  0.00           H  
ATOM   1954 1HD1 LEU A 125      40.832   4.592 -12.094  1.00  0.00           H  
ATOM   1955 2HD1 LEU A 125      42.373   3.983 -12.743  1.00  0.00           H  
ATOM   1956 3HD1 LEU A 125      42.092   5.735 -12.615  1.00  0.00           H  
ATOM   1957 1HD2 LEU A 125      39.175   5.674 -13.638  1.00  0.00           H  
ATOM   1958 2HD2 LEU A 125      40.411   6.835 -14.180  1.00  0.00           H  
ATOM   1959 3HD2 LEU A 125      39.554   5.827 -15.371  1.00  0.00           H  
ATOM   1960  N   SER A 126      42.762   6.385 -18.339  1.00  0.00           N  
ATOM   1961  CA  SER A 126      43.770   6.820 -19.295  1.00  0.00           C  
ATOM   1962  C   SER A 126      44.930   7.530 -18.612  1.00  0.00           C  
ATOM   1963  O   SER A 126      44.785   8.057 -17.509  1.00  0.00           O  
ATOM   1964  CB  SER A 126      43.143   7.740 -20.325  1.00  0.00           C  
ATOM   1965  OG  SER A 126      42.725   8.941 -19.737  1.00  0.00           O  
ATOM   1966  H   SER A 126      41.921   6.933 -18.226  1.00  0.00           H  
ATOM   1967  HA  SER A 126      44.167   5.940 -19.804  1.00  0.00           H  
ATOM   1968 1HB  SER A 126      43.866   7.950 -21.113  1.00  0.00           H  
ATOM   1969 2HB  SER A 126      42.291   7.242 -20.786  1.00  0.00           H  
ATOM   1970  HG  SER A 126      42.343   9.464 -20.446  1.00  0.00           H  
ATOM   1971  N   PRO A 127      46.202   7.696 -19.046  1.00  0.00           N  
ATOM   1972  CA  PRO A 127      47.168   7.863 -17.967  1.00  0.00           C  
ATOM   1973  C   PRO A 127      46.780   9.022 -17.074  1.00  0.00           C  
ATOM   1974  O   PRO A 127      47.029   9.000 -15.869  1.00  0.00           O  
ATOM   1975  CB  PRO A 127      48.480   8.137 -18.710  1.00  0.00           C  
ATOM   1976  CG  PRO A 127      48.046   8.608 -20.056  1.00  0.00           C  
ATOM   1977  CD  PRO A 127      46.777   7.845 -20.329  1.00  0.00           C  
ATOM   1978  HA  PRO A 127      47.231   6.929 -17.390  1.00  0.00           H  
ATOM   1979 1HB  PRO A 127      49.071   8.888 -18.165  1.00  0.00           H  
ATOM   1980 2HB  PRO A 127      49.086   7.221 -18.753  1.00  0.00           H  
ATOM   1981 1HG  PRO A 127      47.892   9.697 -20.046  1.00  0.00           H  
ATOM   1982 2HG  PRO A 127      48.831   8.405 -20.800  1.00  0.00           H  
ATOM   1983 1HD  PRO A 127      46.125   8.440 -20.984  1.00  0.00           H  
ATOM   1984 2HD  PRO A 127      47.022   6.880 -20.797  1.00  0.00           H  
ATOM   1985  N   GLN A 128      46.166  10.047 -17.658  1.00  0.00           N  
ATOM   1986  CA  GLN A 128      45.677  11.152 -16.842  1.00  0.00           C  
ATOM   1987  C   GLN A 128      44.689  10.665 -15.790  1.00  0.00           C  
ATOM   1988  O   GLN A 128      44.785  11.030 -14.618  1.00  0.00           O  
ATOM   1989  CB  GLN A 128      45.020  12.218 -17.722  1.00  0.00           C  
ATOM   1990  CG  GLN A 128      45.985  12.952 -18.637  1.00  0.00           C  
ATOM   1991  CD  GLN A 128      46.224  12.211 -19.940  1.00  0.00           C  
ATOM   1992  OE1 GLN A 128      45.501  11.270 -20.276  1.00  0.00           O  
ATOM   1993  NE2 GLN A 128      47.242  12.633 -20.681  1.00  0.00           N  
ATOM   1994  H   GLN A 128      46.048  10.043 -18.661  1.00  0.00           H  
ATOM   1995  HA  GLN A 128      46.525  11.601 -16.325  1.00  0.00           H  
ATOM   1996 1HB  GLN A 128      44.253  11.755 -18.344  1.00  0.00           H  
ATOM   1997 2HB  GLN A 128      44.527  12.958 -17.091  1.00  0.00           H  
ATOM   1998 1HG  GLN A 128      45.572  13.933 -18.873  1.00  0.00           H  
ATOM   1999 2HG  GLN A 128      46.942  13.062 -18.126  1.00  0.00           H  
ATOM   2000 1HE2 GLN A 128      47.448  12.183 -21.551  1.00  0.00           H  
ATOM   2001 2HE2 GLN A 128      47.803  13.401 -20.370  1.00  0.00           H  
ATOM   2002  N   GLY A 129      43.739   9.839 -16.215  1.00  0.00           N  
ATOM   2003  CA  GLY A 129      42.731   9.300 -15.310  1.00  0.00           C  
ATOM   2004  C   GLY A 129      43.361   8.396 -14.259  1.00  0.00           C  
ATOM   2005  O   GLY A 129      42.986   8.435 -13.087  1.00  0.00           O  
ATOM   2006  H   GLY A 129      43.714   9.578 -17.190  1.00  0.00           H  
ATOM   2007 1HA  GLY A 129      42.205  10.120 -14.821  1.00  0.00           H  
ATOM   2008 2HA  GLY A 129      41.992   8.739 -15.881  1.00  0.00           H  
ATOM   2009  N   ALA A 130      44.321   7.582 -14.684  1.00  0.00           N  
ATOM   2010  CA  ALA A 130      45.005   6.666 -13.779  1.00  0.00           C  
ATOM   2011  C   ALA A 130      45.804   7.425 -12.728  1.00  0.00           C  
ATOM   2012  O   ALA A 130      45.822   7.048 -11.556  1.00  0.00           O  
ATOM   2013  CB  ALA A 130      45.915   5.729 -14.561  1.00  0.00           C  
ATOM   2014  H   ALA A 130      44.584   7.598 -15.659  1.00  0.00           H  
ATOM   2015  HA  ALA A 130      44.250   6.074 -13.262  1.00  0.00           H  
ATOM   2016 1HB  ALA A 130      46.419   5.052 -13.871  1.00  0.00           H  
ATOM   2017 2HB  ALA A 130      45.320   5.151 -15.268  1.00  0.00           H  
ATOM   2018 3HB  ALA A 130      46.657   6.313 -15.103  1.00  0.00           H  
ATOM   2019  N   ALA A 131      46.465   8.496 -13.153  1.00  0.00           N  
ATOM   2020  CA  ALA A 131      47.267   9.310 -12.248  1.00  0.00           C  
ATOM   2021  C   ALA A 131      46.397   9.986 -11.197  1.00  0.00           C  
ATOM   2022  O   ALA A 131      46.767  10.061 -10.025  1.00  0.00           O  
ATOM   2023  CB  ALA A 131      48.056  10.350 -13.030  1.00  0.00           C  
ATOM   2024  H   ALA A 131      46.410   8.753 -14.128  1.00  0.00           H  
ATOM   2025  HA  ALA A 131      47.966   8.653 -11.730  1.00  0.00           H  
ATOM   2026 1HB  ALA A 131      48.650  10.950 -12.340  1.00  0.00           H  
ATOM   2027 2HB  ALA A 131      48.717   9.849 -13.737  1.00  0.00           H  
ATOM   2028 3HB  ALA A 131      47.368  10.996 -13.572  1.00  0.00           H  
ATOM   2029  N   ARG A 132      45.238  10.478 -11.622  1.00  0.00           N  
ATOM   2030  CA  ARG A 132      44.313  11.149 -10.717  1.00  0.00           C  
ATOM   2031  C   ARG A 132      43.776  10.187  -9.666  1.00  0.00           C  
ATOM   2032  O   ARG A 132      43.647  10.541  -8.494  1.00  0.00           O  
ATOM   2033  CB  ARG A 132      43.149  11.751 -11.490  1.00  0.00           C  
ATOM   2034  CG  ARG A 132      43.507  12.952 -12.351  1.00  0.00           C  
ATOM   2035  CD  ARG A 132      42.335  13.448 -13.117  1.00  0.00           C  
ATOM   2036  NE  ARG A 132      42.672  14.597 -13.942  1.00  0.00           N  
ATOM   2037  CZ  ARG A 132      41.842  15.165 -14.838  1.00  0.00           C  
ATOM   2038  NH1 ARG A 132      40.632  14.681 -15.013  1.00  0.00           N  
ATOM   2039  NH2 ARG A 132      42.244  16.210 -15.542  1.00  0.00           N  
ATOM   2040  H   ARG A 132      44.992  10.385 -12.597  1.00  0.00           H  
ATOM   2041  HA  ARG A 132      44.847  11.953 -10.210  1.00  0.00           H  
ATOM   2042 1HB  ARG A 132      42.716  10.995 -12.143  1.00  0.00           H  
ATOM   2043 2HB  ARG A 132      42.373  12.065 -10.793  1.00  0.00           H  
ATOM   2044 1HG  ARG A 132      43.869  13.761 -11.716  1.00  0.00           H  
ATOM   2045 2HG  ARG A 132      44.287  12.672 -13.061  1.00  0.00           H  
ATOM   2046 1HD  ARG A 132      41.965  12.657 -13.769  1.00  0.00           H  
ATOM   2047 2HD  ARG A 132      41.548  13.745 -12.425  1.00  0.00           H  
ATOM   2048  HE  ARG A 132      43.595  14.997 -13.836  1.00  0.00           H  
ATOM   2049 1HH1 ARG A 132      40.325  13.883 -14.475  1.00  0.00           H  
ATOM   2050 2HH1 ARG A 132      40.010  15.107 -15.685  1.00  0.00           H  
ATOM   2051 1HH2 ARG A 132      43.174  16.582 -15.407  1.00  0.00           H  
ATOM   2052 2HH2 ARG A 132      41.622  16.635 -16.213  1.00  0.00           H  
ATOM   2053  N   ALA A 133      43.463   8.967 -10.091  1.00  0.00           N  
ATOM   2054  CA  ALA A 133      42.939   7.951  -9.186  1.00  0.00           C  
ATOM   2055  C   ALA A 133      43.971   7.565  -8.135  1.00  0.00           C  
ATOM   2056  O   ALA A 133      43.640   7.384  -6.963  1.00  0.00           O  
ATOM   2057  CB  ALA A 133      42.495   6.723  -9.968  1.00  0.00           C  
ATOM   2058  H   ALA A 133      43.591   8.738 -11.066  1.00  0.00           H  
ATOM   2059  HA  ALA A 133      42.076   8.371  -8.669  1.00  0.00           H  
ATOM   2060 1HB  ALA A 133      42.107   5.973  -9.278  1.00  0.00           H  
ATOM   2061 2HB  ALA A 133      41.715   7.004 -10.675  1.00  0.00           H  
ATOM   2062 3HB  ALA A 133      43.345   6.311 -10.510  1.00  0.00           H  
ATOM   2063  N   ILE A 134      45.224   7.440  -8.560  1.00  0.00           N  
ATOM   2064  CA  ILE A 134      46.307   7.075  -7.655  1.00  0.00           C  
ATOM   2065  C   ILE A 134      46.534   8.153  -6.604  1.00  0.00           C  
ATOM   2066  O   ILE A 134      46.763   7.853  -5.432  1.00  0.00           O  
ATOM   2067  CB  ILE A 134      47.614   6.832  -8.432  1.00  0.00           C  
ATOM   2068  CG1 ILE A 134      47.490   5.582  -9.307  1.00  0.00           C  
ATOM   2069  CG2 ILE A 134      48.786   6.700  -7.473  1.00  0.00           C  
ATOM   2070  CD1 ILE A 134      48.617   5.418 -10.301  1.00  0.00           C  
ATOM   2071  H   ILE A 134      45.431   7.602  -9.535  1.00  0.00           H  
ATOM   2072  HA  ILE A 134      46.034   6.153  -7.143  1.00  0.00           H  
ATOM   2073  HB  ILE A 134      47.799   7.670  -9.104  1.00  0.00           H  
ATOM   2074 1HG1 ILE A 134      47.462   4.696  -8.673  1.00  0.00           H  
ATOM   2075 2HG1 ILE A 134      46.551   5.616  -9.861  1.00  0.00           H  
ATOM   2076 1HG2 ILE A 134      49.702   6.528  -8.038  1.00  0.00           H  
ATOM   2077 2HG2 ILE A 134      48.886   7.616  -6.892  1.00  0.00           H  
ATOM   2078 3HG2 ILE A 134      48.613   5.861  -6.799  1.00  0.00           H  
ATOM   2079 1HD1 ILE A 134      48.459   4.510 -10.884  1.00  0.00           H  
ATOM   2080 2HD1 ILE A 134      48.642   6.279 -10.969  1.00  0.00           H  
ATOM   2081 3HD1 ILE A 134      49.564   5.345  -9.767  1.00  0.00           H  
ATOM   2082  N   ARG A 135      46.469   9.410  -7.029  1.00  0.00           N  
ATOM   2083  CA  ARG A 135      46.667  10.536  -6.124  1.00  0.00           C  
ATOM   2084  C   ARG A 135      45.567  10.598  -5.072  1.00  0.00           C  
ATOM   2085  O   ARG A 135      45.830  10.869  -3.900  1.00  0.00           O  
ATOM   2086  CB  ARG A 135      46.699  11.846  -6.898  1.00  0.00           C  
ATOM   2087  CG  ARG A 135      47.935  12.050  -7.759  1.00  0.00           C  
ATOM   2088  CD  ARG A 135      47.867  13.321  -8.525  1.00  0.00           C  
ATOM   2089  NE  ARG A 135      49.047  13.520  -9.350  1.00  0.00           N  
ATOM   2090  CZ  ARG A 135      49.194  14.515 -10.247  1.00  0.00           C  
ATOM   2091  NH1 ARG A 135      48.229  15.390 -10.422  1.00  0.00           N  
ATOM   2092  NH2 ARG A 135      50.309  14.611 -10.951  1.00  0.00           N  
ATOM   2093  H   ARG A 135      46.277   9.590  -8.004  1.00  0.00           H  
ATOM   2094  HA  ARG A 135      47.624  10.409  -5.617  1.00  0.00           H  
ATOM   2095 1HB  ARG A 135      45.829  11.903  -7.551  1.00  0.00           H  
ATOM   2096 2HB  ARG A 135      46.640  12.682  -6.201  1.00  0.00           H  
ATOM   2097 1HG  ARG A 135      48.820  12.080  -7.124  1.00  0.00           H  
ATOM   2098 2HG  ARG A 135      48.025  11.226  -8.468  1.00  0.00           H  
ATOM   2099 1HD  ARG A 135      46.994  13.306  -9.177  1.00  0.00           H  
ATOM   2100 2HD  ARG A 135      47.789  14.159  -7.833  1.00  0.00           H  
ATOM   2101  HE  ARG A 135      49.811  12.867  -9.244  1.00  0.00           H  
ATOM   2102 1HH1 ARG A 135      47.377  15.317  -9.885  1.00  0.00           H  
ATOM   2103 2HH1 ARG A 135      48.339  16.136 -11.094  1.00  0.00           H  
ATOM   2104 1HH2 ARG A 135      51.051  13.938 -10.816  1.00  0.00           H  
ATOM   2105 2HH2 ARG A 135      50.419  15.356 -11.622  1.00  0.00           H  
ATOM   2106  N   THR A 136      44.334  10.345  -5.498  1.00  0.00           N  
ATOM   2107  CA  THR A 136      43.191  10.371  -4.593  1.00  0.00           C  
ATOM   2108  C   THR A 136      43.296   9.274  -3.541  1.00  0.00           C  
ATOM   2109  O   THR A 136      42.990   9.493  -2.369  1.00  0.00           O  
ATOM   2110  CB  THR A 136      41.868  10.221  -5.367  1.00  0.00           C  
ATOM   2111  OG1 THR A 136      41.723  11.311  -6.286  1.00  0.00           O  
ATOM   2112  CG2 THR A 136      40.687  10.211  -4.408  1.00  0.00           C  
ATOM   2113  H   THR A 136      44.185  10.129  -6.473  1.00  0.00           H  
ATOM   2114  HA  THR A 136      43.180  11.332  -4.077  1.00  0.00           H  
ATOM   2115  HB  THR A 136      41.880   9.288  -5.930  1.00  0.00           H  
ATOM   2116  HG1 THR A 136      42.249  11.139  -7.071  1.00  0.00           H  
ATOM   2117 1HG2 THR A 136      39.761  10.103  -4.972  1.00  0.00           H  
ATOM   2118 2HG2 THR A 136      40.789   9.376  -3.714  1.00  0.00           H  
ATOM   2119 3HG2 THR A 136      40.665  11.145  -3.849  1.00  0.00           H  
ATOM   2120  N   LEU A 137      43.731   8.093  -3.967  1.00  0.00           N  
ATOM   2121  CA  LEU A 137      43.877   6.959  -3.062  1.00  0.00           C  
ATOM   2122  C   LEU A 137      44.946   7.228  -2.010  1.00  0.00           C  
ATOM   2123  O   LEU A 137      44.776   6.892  -0.838  1.00  0.00           O  
ATOM   2124  CB  LEU A 137      44.235   5.693  -3.852  1.00  0.00           C  
ATOM   2125  CG  LEU A 137      43.126   5.137  -4.754  1.00  0.00           C  
ATOM   2126  CD1 LEU A 137      43.682   4.000  -5.600  1.00  0.00           C  
ATOM   2127  CD2 LEU A 137      41.963   4.661  -3.895  1.00  0.00           C  
ATOM   2128  H   LEU A 137      43.966   7.978  -4.942  1.00  0.00           H  
ATOM   2129  HA  LEU A 137      42.927   6.798  -2.553  1.00  0.00           H  
ATOM   2130 1HB  LEU A 137      45.097   5.909  -4.481  1.00  0.00           H  
ATOM   2131 2HB  LEU A 137      44.512   4.910  -3.146  1.00  0.00           H  
ATOM   2132  HG  LEU A 137      42.781   5.919  -5.431  1.00  0.00           H  
ATOM   2133 1HD1 LEU A 137      42.894   3.605  -6.242  1.00  0.00           H  
ATOM   2134 2HD1 LEU A 137      44.499   4.373  -6.218  1.00  0.00           H  
ATOM   2135 3HD1 LEU A 137      44.051   3.208  -4.949  1.00  0.00           H  
ATOM   2136 1HD2 LEU A 137      41.175   4.266  -4.537  1.00  0.00           H  
ATOM   2137 2HD2 LEU A 137      42.307   3.878  -3.219  1.00  0.00           H  
ATOM   2138 3HD2 LEU A 137      41.574   5.497  -3.314  1.00  0.00           H  
ATOM   2139  N   SER A 138      46.048   7.836  -2.436  1.00  0.00           N  
ATOM   2140  CA  SER A 138      47.147   8.151  -1.531  1.00  0.00           C  
ATOM   2141  C   SER A 138      46.721   9.167  -0.479  1.00  0.00           C  
ATOM   2142  O   SER A 138      47.079   9.049   0.693  1.00  0.00           O  
ATOM   2143  CB  SER A 138      48.330   8.686  -2.313  1.00  0.00           C  
ATOM   2144  OG  SER A 138      48.867   7.699  -3.150  1.00  0.00           O  
ATOM   2145  H   SER A 138      46.126   8.086  -3.411  1.00  0.00           H  
ATOM   2146  HA  SER A 138      47.448   7.235  -1.020  1.00  0.00           H  
ATOM   2147 1HB  SER A 138      48.015   9.541  -2.911  1.00  0.00           H  
ATOM   2148 2HB  SER A 138      49.096   9.035  -1.622  1.00  0.00           H  
ATOM   2149  HG  SER A 138      49.604   8.111  -3.607  1.00  0.00           H  
ATOM   2150  N   GLU A 139      45.954  10.165  -0.905  1.00  0.00           N  
ATOM   2151  CA  GLU A 139      45.477  11.204   0.000  1.00  0.00           C  
ATOM   2152  C   GLU A 139      44.537  10.630   1.052  1.00  0.00           C  
ATOM   2153  O   GLU A 139      44.600  11.002   2.224  1.00  0.00           O  
ATOM   2154  CB  GLU A 139      44.766  12.309  -0.784  1.00  0.00           C  
ATOM   2155  CG  GLU A 139      45.686  13.156  -1.652  1.00  0.00           C  
ATOM   2156  CD  GLU A 139      44.945  14.183  -2.462  1.00  0.00           C  
ATOM   2157  OE1 GLU A 139      43.738  14.168  -2.444  1.00  0.00           O  
ATOM   2158  OE2 GLU A 139      45.587  14.984  -3.100  1.00  0.00           O  
ATOM   2159  H   GLU A 139      45.695  10.205  -1.880  1.00  0.00           H  
ATOM   2160  HA  GLU A 139      46.336  11.637   0.513  1.00  0.00           H  
ATOM   2161 1HB  GLU A 139      44.009  11.867  -1.432  1.00  0.00           H  
ATOM   2162 2HB  GLU A 139      44.254  12.976  -0.090  1.00  0.00           H  
ATOM   2163 1HG  GLU A 139      46.405  13.666  -1.011  1.00  0.00           H  
ATOM   2164 2HG  GLU A 139      46.240  12.501  -2.323  1.00  0.00           H  
ATOM   2165  N   ILE A 140      43.665   9.722   0.626  1.00  0.00           N  
ATOM   2166  CA  ILE A 140      42.710   9.094   1.531  1.00  0.00           C  
ATOM   2167  C   ILE A 140      43.419   8.251   2.583  1.00  0.00           C  
ATOM   2168  O   ILE A 140      43.042   8.257   3.755  1.00  0.00           O  
ATOM   2169  CB  ILE A 140      41.714   8.214   0.754  1.00  0.00           C  
ATOM   2170  CG1 ILE A 140      40.805   9.082  -0.121  1.00  0.00           C  
ATOM   2171  CG2 ILE A 140      40.887   7.372   1.713  1.00  0.00           C  
ATOM   2172  CD1 ILE A 140      39.982   8.295  -1.115  1.00  0.00           C  
ATOM   2173  H   ILE A 140      43.664   9.461  -0.350  1.00  0.00           H  
ATOM   2174  HA  ILE A 140      42.152   9.877   2.042  1.00  0.00           H  
ATOM   2175  HB  ILE A 140      42.260   7.553   0.082  1.00  0.00           H  
ATOM   2176 1HG1 ILE A 140      40.125   9.650   0.512  1.00  0.00           H  
ATOM   2177 2HG1 ILE A 140      41.411   9.800  -0.675  1.00  0.00           H  
ATOM   2178 1HG2 ILE A 140      40.188   6.757   1.147  1.00  0.00           H  
ATOM   2179 2HG2 ILE A 140      41.548   6.729   2.294  1.00  0.00           H  
ATOM   2180 3HG2 ILE A 140      40.333   8.025   2.386  1.00  0.00           H  
ATOM   2181 1HD1 ILE A 140      39.365   8.979  -1.699  1.00  0.00           H  
ATOM   2182 2HD1 ILE A 140      40.646   7.746  -1.784  1.00  0.00           H  
ATOM   2183 3HD1 ILE A 140      39.342   7.594  -0.583  1.00  0.00           H  
ATOM   2184  N   ALA A 141      44.448   7.526   2.157  1.00  0.00           N  
ATOM   2185  CA  ALA A 141      45.212   6.676   3.062  1.00  0.00           C  
ATOM   2186  C   ALA A 141      45.939   7.503   4.114  1.00  0.00           C  
ATOM   2187  O   ALA A 141      45.990   7.129   5.286  1.00  0.00           O  
ATOM   2188  CB  ALA A 141      46.203   5.826   2.280  1.00  0.00           C  
ATOM   2189  H   ALA A 141      44.707   7.565   1.182  1.00  0.00           H  
ATOM   2190  HA  ALA A 141      44.514   6.018   3.579  1.00  0.00           H  
ATOM   2191 1HB  ALA A 141      46.766   5.197   2.970  1.00  0.00           H  
ATOM   2192 2HB  ALA A 141      45.664   5.197   1.572  1.00  0.00           H  
ATOM   2193 3HB  ALA A 141      46.890   6.475   1.739  1.00  0.00           H  
ATOM   2194  N   VAL A 142      46.501   8.630   3.688  1.00  0.00           N  
ATOM   2195  CA  VAL A 142      47.227   9.513   4.593  1.00  0.00           C  
ATOM   2196  C   VAL A 142      46.299  10.108   5.645  1.00  0.00           C  
ATOM   2197  O   VAL A 142      46.661  10.216   6.817  1.00  0.00           O  
ATOM   2198  CB  VAL A 142      47.900  10.651   3.803  1.00  0.00           C  
ATOM   2199  CG1 VAL A 142      48.498  11.678   4.753  1.00  0.00           C  
ATOM   2200  CG2 VAL A 142      48.968  10.082   2.883  1.00  0.00           C  
ATOM   2201  H   VAL A 142      46.423   8.881   2.713  1.00  0.00           H  
ATOM   2202  HA  VAL A 142      48.000   8.932   5.097  1.00  0.00           H  
ATOM   2203  HB  VAL A 142      47.144  11.165   3.209  1.00  0.00           H  
ATOM   2204 1HG1 VAL A 142      48.969  12.475   4.178  1.00  0.00           H  
ATOM   2205 2HG1 VAL A 142      47.709  12.099   5.377  1.00  0.00           H  
ATOM   2206 3HG1 VAL A 142      49.245  11.197   5.385  1.00  0.00           H  
ATOM   2207 1HG2 VAL A 142      49.439  10.892   2.327  1.00  0.00           H  
ATOM   2208 2HG2 VAL A 142      49.721   9.563   3.477  1.00  0.00           H  
ATOM   2209 3HG2 VAL A 142      48.511   9.381   2.184  1.00  0.00           H  
ATOM   2210  N   GLU A 143      45.101  10.493   5.219  1.00  0.00           N  
ATOM   2211  CA  GLU A 143      44.118  11.078   6.124  1.00  0.00           C  
ATOM   2212  C   GLU A 143      43.670  10.071   7.176  1.00  0.00           C  
ATOM   2213  O   GLU A 143      43.510  10.413   8.348  1.00  0.00           O  
ATOM   2214  CB  GLU A 143      42.905  11.584   5.340  1.00  0.00           C  
ATOM   2215  CG  GLU A 143      43.183  12.804   4.472  1.00  0.00           C  
ATOM   2216  CD  GLU A 143      41.989  13.228   3.662  1.00  0.00           C  
ATOM   2217  OE1 GLU A 143      41.004  12.531   3.680  1.00  0.00           O  
ATOM   2218  OE2 GLU A 143      42.064  14.252   3.023  1.00  0.00           O  
ATOM   2219  H   GLU A 143      44.865  10.378   4.244  1.00  0.00           H  
ATOM   2220  HA  GLU A 143      44.579  11.922   6.637  1.00  0.00           H  
ATOM   2221 1HB  GLU A 143      42.534  10.790   4.692  1.00  0.00           H  
ATOM   2222 2HB  GLU A 143      42.105  11.843   6.033  1.00  0.00           H  
ATOM   2223 1HG  GLU A 143      43.486  13.631   5.112  1.00  0.00           H  
ATOM   2224 2HG  GLU A 143      44.010  12.578   3.800  1.00  0.00           H  
ATOM   2225  N   LEU A 144      43.469   8.829   6.751  1.00  0.00           N  
ATOM   2226  CA  LEU A 144      43.039   7.769   7.655  1.00  0.00           C  
ATOM   2227  C   LEU A 144      44.101   7.478   8.707  1.00  0.00           C  
ATOM   2228  O   LEU A 144      43.787   7.269   9.879  1.00  0.00           O  
ATOM   2229  CB  LEU A 144      42.730   6.491   6.865  1.00  0.00           C  
ATOM   2230  CG  LEU A 144      41.491   6.551   5.962  1.00  0.00           C  
ATOM   2231  CD1 LEU A 144      41.418   5.288   5.114  1.00  0.00           C  
ATOM   2232  CD2 LEU A 144      40.244   6.706   6.820  1.00  0.00           C  
ATOM   2233  H   LEU A 144      43.618   8.613   5.776  1.00  0.00           H  
ATOM   2234  HA  LEU A 144      42.132   8.095   8.163  1.00  0.00           H  
ATOM   2235 1HB  LEU A 144      43.587   6.256   6.236  1.00  0.00           H  
ATOM   2236 2HB  LEU A 144      42.587   5.672   7.570  1.00  0.00           H  
ATOM   2237  HG  LEU A 144      41.574   7.402   5.285  1.00  0.00           H  
ATOM   2238 1HD1 LEU A 144      40.538   5.330   4.473  1.00  0.00           H  
ATOM   2239 2HD1 LEU A 144      42.313   5.212   4.497  1.00  0.00           H  
ATOM   2240 3HD1 LEU A 144      41.351   4.417   5.765  1.00  0.00           H  
ATOM   2241 1HD2 LEU A 144      39.364   6.750   6.178  1.00  0.00           H  
ATOM   2242 2HD2 LEU A 144      40.159   5.855   7.496  1.00  0.00           H  
ATOM   2243 3HD2 LEU A 144      40.315   7.626   7.401  1.00  0.00           H  
ATOM   2244  N   ILE A 145      45.360   7.466   8.282  1.00  0.00           N  
ATOM   2245  CA  ILE A 145      46.472   7.200   9.186  1.00  0.00           C  
ATOM   2246  C   ILE A 145      46.600   8.295  10.238  1.00  0.00           C  
ATOM   2247  O   ILE A 145      46.854   8.017  11.410  1.00  0.00           O  
ATOM   2248  CB  ILE A 145      47.795   7.077   8.408  1.00  0.00           C  
ATOM   2249  CG1 ILE A 145      47.784   5.821   7.532  1.00  0.00           C  
ATOM   2250  CG2 ILE A 145      48.975   7.051   9.366  1.00  0.00           C  
ATOM   2251  CD1 ILE A 145      48.921   5.761   6.538  1.00  0.00           C  
ATOM   2252  H   ILE A 145      45.552   7.646   7.307  1.00  0.00           H  
ATOM   2253  HA  ILE A 145      46.284   6.257   9.697  1.00  0.00           H  
ATOM   2254  HB  ILE A 145      47.902   7.928   7.737  1.00  0.00           H  
ATOM   2255 1HG1 ILE A 145      47.837   4.936   8.165  1.00  0.00           H  
ATOM   2256 2HG1 ILE A 145      46.846   5.771   6.979  1.00  0.00           H  
ATOM   2257 1HG2 ILE A 145      49.902   6.963   8.800  1.00  0.00           H  
ATOM   2258 2HG2 ILE A 145      48.992   7.972   9.948  1.00  0.00           H  
ATOM   2259 3HG2 ILE A 145      48.879   6.199  10.040  1.00  0.00           H  
ATOM   2260 1HD1 ILE A 145      48.845   4.843   5.954  1.00  0.00           H  
ATOM   2261 2HD1 ILE A 145      48.866   6.621   5.870  1.00  0.00           H  
ATOM   2262 3HD1 ILE A 145      49.871   5.774   7.070  1.00  0.00           H  
ATOM   2263  N   GLU A 146      46.423   9.541   9.813  1.00  0.00           N  
ATOM   2264  CA  GLU A 146      46.518  10.680  10.717  1.00  0.00           C  
ATOM   2265  C   GLU A 146      45.417  10.642  11.769  1.00  0.00           C  
ATOM   2266  O   GLU A 146      45.654  10.935  12.941  1.00  0.00           O  
ATOM   2267  CB  GLU A 146      46.442  11.991   9.932  1.00  0.00           C  
ATOM   2268  CG  GLU A 146      47.660  12.276   9.064  1.00  0.00           C  
ATOM   2269  CD  GLU A 146      47.519  13.534   8.253  1.00  0.00           C  
ATOM   2270  OE1 GLU A 146      46.460  14.115   8.271  1.00  0.00           O  
ATOM   2271  OE2 GLU A 146      48.472  13.916   7.615  1.00  0.00           O  
ATOM   2272  H   GLU A 146      46.217   9.704   8.838  1.00  0.00           H  
ATOM   2273  HA  GLU A 146      47.479  10.635  11.230  1.00  0.00           H  
ATOM   2274 1HB  GLU A 146      45.565  11.977   9.284  1.00  0.00           H  
ATOM   2275 2HB  GLU A 146      46.323  12.824  10.625  1.00  0.00           H  
ATOM   2276 1HG  GLU A 146      48.536  12.367   9.705  1.00  0.00           H  
ATOM   2277 2HG  GLU A 146      47.820  11.433   8.393  1.00  0.00           H  
ATOM   2278  N   ARG A 147      44.212  10.279  11.344  1.00  0.00           N  
ATOM   2279  CA  ARG A 147      43.071  10.202  12.248  1.00  0.00           C  
ATOM   2280  C   ARG A 147      43.274   9.119  13.300  1.00  0.00           C  
ATOM   2281  O   ARG A 147      42.948   9.310  14.472  1.00  0.00           O  
ATOM   2282  CB  ARG A 147      41.792   9.919  11.473  1.00  0.00           C  
ATOM   2283  CG  ARG A 147      41.299  11.071  10.612  1.00  0.00           C  
ATOM   2284  CD  ARG A 147      40.082  10.700   9.845  1.00  0.00           C  
ATOM   2285  NE  ARG A 147      39.606  11.798   9.019  1.00  0.00           N  
ATOM   2286  CZ  ARG A 147      38.605  11.703   8.122  1.00  0.00           C  
ATOM   2287  NH1 ARG A 147      37.987  10.557   7.946  1.00  0.00           N  
ATOM   2288  NH2 ARG A 147      38.246  12.763   7.418  1.00  0.00           N  
ATOM   2289  H   ARG A 147      44.083  10.050  10.369  1.00  0.00           H  
ATOM   2290  HA  ARG A 147      42.965  11.162  12.754  1.00  0.00           H  
ATOM   2291 1HB  ARG A 147      41.945   9.061  10.820  1.00  0.00           H  
ATOM   2292 2HB  ARG A 147      40.994   9.663  12.170  1.00  0.00           H  
ATOM   2293 1HG  ARG A 147      41.058  11.923  11.247  1.00  0.00           H  
ATOM   2294 2HG  ARG A 147      42.077  11.355   9.903  1.00  0.00           H  
ATOM   2295 1HD  ARG A 147      40.305   9.856   9.193  1.00  0.00           H  
ATOM   2296 2HD  ARG A 147      39.286  10.424  10.536  1.00  0.00           H  
ATOM   2297  HE  ARG A 147      40.058  12.697   9.126  1.00  0.00           H  
ATOM   2298 1HH1 ARG A 147      38.262   9.747   8.484  1.00  0.00           H  
ATOM   2299 2HH1 ARG A 147      37.237  10.485   7.274  1.00  0.00           H  
ATOM   2300 1HH2 ARG A 147      38.722  13.644   7.553  1.00  0.00           H  
ATOM   2301 2HH2 ARG A 147      37.497  12.691   6.746  1.00  0.00           H  
ATOM   2302  N   ALA A 148      43.814   7.982  12.875  1.00  0.00           N  
ATOM   2303  CA  ALA A 148      44.062   6.866  13.779  1.00  0.00           C  
ATOM   2304  C   ALA A 148      45.102   7.230  14.831  1.00  0.00           C  
ATOM   2305  O   ALA A 148      44.963   6.880  16.003  1.00  0.00           O  
ATOM   2306  CB  ALA A 148      44.508   5.639  12.996  1.00  0.00           C  
ATOM   2307  H   ALA A 148      44.059   7.888  11.900  1.00  0.00           H  
ATOM   2308  HA  ALA A 148      43.130   6.635  14.296  1.00  0.00           H  
ATOM   2309 1HB  ALA A 148      44.689   4.814  13.685  1.00  0.00           H  
ATOM   2310 2HB  ALA A 148      43.729   5.357  12.288  1.00  0.00           H  
ATOM   2311 3HB  ALA A 148      45.424   5.867  12.455  1.00  0.00           H  
ATOM   2312  N   VAL A 149      46.145   7.935  14.406  1.00  0.00           N  
ATOM   2313  CA  VAL A 149      47.211   8.348  15.310  1.00  0.00           C  
ATOM   2314  C   VAL A 149      46.665   9.183  16.461  1.00  0.00           C  
ATOM   2315  O   VAL A 149      46.945   8.908  17.628  1.00  0.00           O  
ATOM   2316  CB  VAL A 149      48.273   9.162  14.547  1.00  0.00           C  
ATOM   2317  CG1 VAL A 149      49.271   9.777  15.517  1.00  0.00           C  
ATOM   2318  CG2 VAL A 149      48.980   8.273  13.537  1.00  0.00           C  
ATOM   2319  H   VAL A 149      46.201   8.192  13.431  1.00  0.00           H  
ATOM   2320  HA  VAL A 149      47.683   7.454  15.720  1.00  0.00           H  
ATOM   2321  HB  VAL A 149      47.782   9.985  14.027  1.00  0.00           H  
ATOM   2322 1HG1 VAL A 149      50.014  10.349  14.961  1.00  0.00           H  
ATOM   2323 2HG1 VAL A 149      48.747  10.438  16.208  1.00  0.00           H  
ATOM   2324 3HG1 VAL A 149      49.769   8.986  16.077  1.00  0.00           H  
ATOM   2325 1HG2 VAL A 149      49.729   8.855  13.000  1.00  0.00           H  
ATOM   2326 2HG2 VAL A 149      49.466   7.447  14.056  1.00  0.00           H  
ATOM   2327 3HG2 VAL A 149      48.253   7.877  12.828  1.00  0.00           H  
ATOM   2328  N   GLU A 150      45.885  10.200  16.084  1.00  0.00           N  
ATOM   2329  CA  GLU A 150      45.171  11.102  16.983  1.00  0.00           C  
ATOM   2330  C   GLU A 150      44.154  10.408  17.871  1.00  0.00           C  
ATOM   2331  O   GLU A 150      43.973  10.779  19.031  1.00  0.00           O  
ATOM   2332  CB  GLU A 150      44.465  12.190  16.170  1.00  0.00           C  
ATOM   2333  CG  GLU A 150      45.403  13.194  15.516  1.00  0.00           C  
ATOM   2334  CD  GLU A 150      44.679  14.207  14.673  1.00  0.00           C  
ATOM   2335  OE1 GLU A 150      43.492  14.071  14.503  1.00  0.00           O  
ATOM   2336  OE2 GLU A 150      45.315  15.118  14.198  1.00  0.00           O  
ATOM   2337  H   GLU A 150      45.760  10.385  15.099  1.00  0.00           H  
ATOM   2338  HA  GLU A 150      45.896  11.576  17.645  1.00  0.00           H  
ATOM   2339 1HB  GLU A 150      43.869  11.727  15.383  1.00  0.00           H  
ATOM   2340 2HB  GLU A 150      43.782  12.741  16.816  1.00  0.00           H  
ATOM   2341 1HG  GLU A 150      45.958  13.717  16.295  1.00  0.00           H  
ATOM   2342 2HG  GLU A 150      46.119  12.657  14.896  1.00  0.00           H  
ATOM   2343  N   ASP A 151      43.493   9.401  17.321  1.00  0.00           N  
ATOM   2344  CA  ASP A 151      42.477   8.668  18.057  1.00  0.00           C  
ATOM   2345  C   ASP A 151      43.059   7.433  18.722  1.00  0.00           C  
ATOM   2346  O   ASP A 151      42.368   6.431  18.905  1.00  0.00           O  
ATOM   2347  CB  ASP A 151      41.331   8.261  17.127  1.00  0.00           C  
ATOM   2348  CG  ASP A 151      40.528   9.452  16.621  1.00  0.00           C  
ATOM   2349  OD1 ASP A 151      40.217  10.312  17.410  1.00  0.00           O  
ATOM   2350  OD2 ASP A 151      40.232   9.489  15.451  1.00  0.00           O  
ATOM   2351  H   ASP A 151      43.701   9.138  16.368  1.00  0.00           H  
ATOM   2352  HA  ASP A 151      42.079   9.318  18.837  1.00  0.00           H  
ATOM   2353 1HB  ASP A 151      41.733   7.722  16.269  1.00  0.00           H  
ATOM   2354 2HB  ASP A 151      40.658   7.584  17.654  1.00  0.00           H  
ATOM   2355  N   LYS A 152      44.333   7.517  19.080  1.00  0.00           N  
ATOM   2356  CA  LYS A 152      44.878   6.679  20.136  1.00  0.00           C  
ATOM   2357  C   LYS A 152      45.165   5.273  19.629  1.00  0.00           C  
ATOM   2358  O   LYS A 152      45.224   4.322  20.408  1.00  0.00           O  
ATOM   2359  CB  LYS A 152      43.918   6.625  21.325  1.00  0.00           C  
ATOM   2360  CG  LYS A 152      43.592   7.982  21.934  1.00  0.00           C  
ATOM   2361  CD  LYS A 152      42.720   7.839  23.171  1.00  0.00           C  
ATOM   2362  CE  LYS A 152      42.355   9.196  23.754  1.00  0.00           C  
ATOM   2363  NZ  LYS A 152      41.472   9.072  24.945  1.00  0.00           N  
ATOM   2364  H   LYS A 152      44.934   8.177  18.608  1.00  0.00           H  
ATOM   2365  HA  LYS A 152      45.821   7.113  20.470  1.00  0.00           H  
ATOM   2366 1HB  LYS A 152      42.979   6.164  21.015  1.00  0.00           H  
ATOM   2367 2HB  LYS A 152      44.345   6.000  22.110  1.00  0.00           H  
ATOM   2368 1HG  LYS A 152      44.518   8.489  22.209  1.00  0.00           H  
ATOM   2369 2HG  LYS A 152      43.069   8.594  21.199  1.00  0.00           H  
ATOM   2370 1HD  LYS A 152      41.804   7.306  22.911  1.00  0.00           H  
ATOM   2371 2HD  LYS A 152      43.252   7.261  23.927  1.00  0.00           H  
ATOM   2372 1HE  LYS A 152      43.264   9.723  24.043  1.00  0.00           H  
ATOM   2373 2HE  LYS A 152      41.843   9.791  22.998  1.00  0.00           H  
ATOM   2374 1HZ  LYS A 152      41.254   9.992  25.300  1.00  0.00           H  
ATOM   2375 2HZ  LYS A 152      40.617   8.601  24.683  1.00  0.00           H  
ATOM   2376 3HZ  LYS A 152      41.944   8.539  25.661  1.00  0.00           H  
ATOM   2377  N   ALA A 153      45.342   5.150  18.319  1.00  0.00           N  
ATOM   2378  CA  ALA A 153      45.727   3.880  17.717  1.00  0.00           C  
ATOM   2379  C   ALA A 153      47.130   3.474  18.149  1.00  0.00           C  
ATOM   2380  O   ALA A 153      47.967   4.324  18.451  1.00  0.00           O  
ATOM   2381  CB  ALA A 153      45.643   3.964  16.200  1.00  0.00           C  
ATOM   2382  H   ALA A 153      45.206   5.957  17.726  1.00  0.00           H  
ATOM   2383  HA  ALA A 153      45.034   3.115  18.067  1.00  0.00           H  
ATOM   2384 1HB  ALA A 153      45.935   3.008  15.766  1.00  0.00           H  
ATOM   2385 2HB  ALA A 153      44.620   4.200  15.905  1.00  0.00           H  
ATOM   2386 3HB  ALA A 153      46.312   4.745  15.842  1.00  0.00           H  
ATOM   2387  N   SER A 154      47.377   2.171  18.175  1.00  0.00           N  
ATOM   2388  CA  SER A 154      48.658   1.635  18.617  1.00  0.00           C  
ATOM   2389  C   SER A 154      49.714   1.670  17.517  1.00  0.00           C  
ATOM   2390  O   SER A 154      49.422   2.023  16.374  1.00  0.00           O  
ATOM   2391  CB  SER A 154      48.477   0.210  19.102  1.00  0.00           C  
ATOM   2392  OG  SER A 154      48.158  -0.646  18.040  1.00  0.00           O  
ATOM   2393  H   SER A 154      46.657   1.528  17.880  1.00  0.00           H  
ATOM   2394  HA  SER A 154      49.021   2.245  19.445  1.00  0.00           H  
ATOM   2395 1HB  SER A 154      49.394  -0.129  19.584  1.00  0.00           H  
ATOM   2396 2HB  SER A 154      47.685   0.178  19.849  1.00  0.00           H  
ATOM   2397  HG  SER A 154      48.061  -1.520  18.424  1.00  0.00           H  
ATOM   2398  N   GLN A 155      50.960   1.314  17.806  1.00  0.00           N  
ATOM   2399  CA  GLN A 155      52.022   1.226  16.813  1.00  0.00           C  
ATOM   2400  C   GLN A 155      51.681   0.181  15.766  1.00  0.00           C  
ATOM   2401  O   GLN A 155      51.856   0.408  14.569  1.00  0.00           O  
ATOM   2402  CB  GLN A 155      53.360   0.889  17.477  1.00  0.00           C  
ATOM   2403  CG  GLN A 155      53.908   1.991  18.367  1.00  0.00           C  
ATOM   2404  CD  GLN A 155      53.324   1.949  19.766  1.00  0.00           C  
ATOM   2405  OE1 GLN A 155      52.292   1.316  20.005  1.00  0.00           O  
ATOM   2406  NE2 GLN A 155      53.982   2.624  20.702  1.00  0.00           N  
ATOM   2407  H   GLN A 155      51.198   1.089  18.761  1.00  0.00           H  
ATOM   2408  HA  GLN A 155      52.113   2.192  16.317  1.00  0.00           H  
ATOM   2409 1HB  GLN A 155      53.249  -0.009  18.084  1.00  0.00           H  
ATOM   2410 2HB  GLN A 155      54.104   0.676  16.709  1.00  0.00           H  
ATOM   2411 1HG  GLN A 155      54.989   1.878  18.444  1.00  0.00           H  
ATOM   2412 2HG  GLN A 155      53.664   2.957  17.924  1.00  0.00           H  
ATOM   2413 1HE2 GLN A 155      53.645   2.632  21.644  1.00  0.00           H  
ATOM   2414 2HE2 GLN A 155      54.816   3.124  20.466  1.00  0.00           H  
ATOM   2415  N   GLU A 156      51.192  -0.970  16.215  1.00  0.00           N  
ATOM   2416  CA  GLU A 156      50.952  -2.087  15.310  1.00  0.00           C  
ATOM   2417  C   GLU A 156      49.910  -1.731  14.259  1.00  0.00           C  
ATOM   2418  O   GLU A 156      50.052  -2.081  13.087  1.00  0.00           O  
ATOM   2419  CB  GLU A 156      50.498  -3.321  16.094  1.00  0.00           C  
ATOM   2420  CG  GLU A 156      51.563  -3.912  17.007  1.00  0.00           C  
ATOM   2421  CD  GLU A 156      51.685  -3.179  18.314  1.00  0.00           C  
ATOM   2422  OE1 GLU A 156      50.951  -2.243  18.520  1.00  0.00           O  
ATOM   2423  OE2 GLU A 156      52.514  -3.557  19.108  1.00  0.00           O  
ATOM   2424  H   GLU A 156      50.985  -1.066  17.199  1.00  0.00           H  
ATOM   2425  HA  GLU A 156      51.885  -2.323  14.796  1.00  0.00           H  
ATOM   2426 1HB  GLU A 156      49.636  -3.064  16.709  1.00  0.00           H  
ATOM   2427 2HB  GLU A 156      50.185  -4.099  15.398  1.00  0.00           H  
ATOM   2428 1HG  GLU A 156      51.316  -4.954  17.209  1.00  0.00           H  
ATOM   2429 2HG  GLU A 156      52.522  -3.888  16.492  1.00  0.00           H  
ATOM   2430  N   GLU A 157      48.862  -1.033  14.684  1.00  0.00           N  
ATOM   2431  CA  GLU A 157      47.793  -0.627  13.779  1.00  0.00           C  
ATOM   2432  C   GLU A 157      48.302   0.350  12.728  1.00  0.00           C  
ATOM   2433  O   GLU A 157      47.934   0.263  11.556  1.00  0.00           O  
ATOM   2434  CB  GLU A 157      46.642   0.007  14.563  1.00  0.00           C  
ATOM   2435  CG  GLU A 157      45.859  -0.969  15.430  1.00  0.00           C  
ATOM   2436  CD  GLU A 157      44.784  -0.299  16.240  1.00  0.00           C  
ATOM   2437  OE1 GLU A 157      44.981   0.822  16.643  1.00  0.00           O  
ATOM   2438  OE2 GLU A 157      43.764  -0.910  16.457  1.00  0.00           O  
ATOM   2439  H   GLU A 157      48.804  -0.777  15.659  1.00  0.00           H  
ATOM   2440  HA  GLU A 157      47.419  -1.513  13.265  1.00  0.00           H  
ATOM   2441 1HB  GLU A 157      47.032   0.792  15.211  1.00  0.00           H  
ATOM   2442 2HB  GLU A 157      45.942   0.473  13.869  1.00  0.00           H  
ATOM   2443 1HG  GLU A 157      45.400  -1.721  14.789  1.00  0.00           H  
ATOM   2444 2HG  GLU A 157      46.550  -1.476  16.102  1.00  0.00           H  
ATOM   2445  N   LEU A 158      49.150   1.280  13.153  1.00  0.00           N  
ATOM   2446  CA  LEU A 158      49.712   2.276  12.248  1.00  0.00           C  
ATOM   2447  C   LEU A 158      50.601   1.626  11.197  1.00  0.00           C  
ATOM   2448  O   LEU A 158      50.570   2.002  10.025  1.00  0.00           O  
ATOM   2449  CB  LEU A 158      50.519   3.314  13.037  1.00  0.00           C  
ATOM   2450  CG  LEU A 158      49.701   4.247  13.939  1.00  0.00           C  
ATOM   2451  CD1 LEU A 158      50.644   5.091  14.786  1.00  0.00           C  
ATOM   2452  CD2 LEU A 158      48.803   5.125  13.081  1.00  0.00           C  
ATOM   2453  H   LEU A 158      49.412   1.298  14.128  1.00  0.00           H  
ATOM   2454  HA  LEU A 158      48.892   2.782  11.739  1.00  0.00           H  
ATOM   2455 1HB  LEU A 158      51.237   2.791  13.667  1.00  0.00           H  
ATOM   2456 2HB  LEU A 158      51.071   3.935  12.332  1.00  0.00           H  
ATOM   2457  HG  LEU A 158      49.087   3.653  14.617  1.00  0.00           H  
ATOM   2458 1HD1 LEU A 158      50.063   5.754  15.427  1.00  0.00           H  
ATOM   2459 2HD1 LEU A 158      51.261   4.439  15.404  1.00  0.00           H  
ATOM   2460 3HD1 LEU A 158      51.284   5.686  14.134  1.00  0.00           H  
ATOM   2461 1HD2 LEU A 158      48.221   5.788  13.722  1.00  0.00           H  
ATOM   2462 2HD2 LEU A 158      49.416   5.721  12.404  1.00  0.00           H  
ATOM   2463 3HD2 LEU A 158      48.127   4.497  12.500  1.00  0.00           H  
ATOM   2464  N   ASP A 159      51.394   0.648  11.622  1.00  0.00           N  
ATOM   2465  CA  ASP A 159      52.294  -0.057  10.717  1.00  0.00           C  
ATOM   2466  C   ASP A 159      51.517  -0.839   9.666  1.00  0.00           C  
ATOM   2467  O   ASP A 159      51.893  -0.866   8.494  1.00  0.00           O  
ATOM   2468  CB  ASP A 159      53.205  -1.007  11.498  1.00  0.00           C  
ATOM   2469  CG  ASP A 159      54.259  -0.276  12.319  1.00  0.00           C  
ATOM   2470  OD1 ASP A 159      54.478   0.885  12.069  1.00  0.00           O  
ATOM   2471  OD2 ASP A 159      54.834  -0.886  13.188  1.00  0.00           O  
ATOM   2472  H   ASP A 159      51.373   0.386  12.597  1.00  0.00           H  
ATOM   2473  HA  ASP A 159      52.915   0.678  10.205  1.00  0.00           H  
ATOM   2474 1HB  ASP A 159      52.602  -1.619  12.170  1.00  0.00           H  
ATOM   2475 2HB  ASP A 159      53.709  -1.681  10.805  1.00  0.00           H  
ATOM   2476  N   GLU A 160      50.431  -1.475  10.091  1.00  0.00           N  
ATOM   2477  CA  GLU A 160      49.598  -2.259   9.186  1.00  0.00           C  
ATOM   2478  C   GLU A 160      48.943  -1.373   8.135  1.00  0.00           C  
ATOM   2479  O   GLU A 160      48.861  -1.740   6.963  1.00  0.00           O  
ATOM   2480  CB  GLU A 160      48.524  -3.016   9.970  1.00  0.00           C  
ATOM   2481  CG  GLU A 160      47.633  -3.907   9.116  1.00  0.00           C  
ATOM   2482  CD  GLU A 160      48.383  -5.038   8.470  1.00  0.00           C  
ATOM   2483  OE1 GLU A 160      49.442  -5.371   8.945  1.00  0.00           O  
ATOM   2484  OE2 GLU A 160      47.897  -5.569   7.500  1.00  0.00           O  
ATOM   2485  H   GLU A 160      50.175  -1.414  11.066  1.00  0.00           H  
ATOM   2486  HA  GLU A 160      50.231  -2.983   8.673  1.00  0.00           H  
ATOM   2487 1HB  GLU A 160      48.998  -3.643  10.725  1.00  0.00           H  
ATOM   2488 2HB  GLU A 160      47.884  -2.304  10.491  1.00  0.00           H  
ATOM   2489 1HG  GLU A 160      46.843  -4.321   9.742  1.00  0.00           H  
ATOM   2490 2HG  GLU A 160      47.164  -3.299   8.343  1.00  0.00           H  
ATOM   2491  N   MET A 161      48.477  -0.204   8.560  1.00  0.00           N  
ATOM   2492  CA  MET A 161      47.827   0.737   7.655  1.00  0.00           C  
ATOM   2493  C   MET A 161      48.801   1.252   6.604  1.00  0.00           C  
ATOM   2494  O   MET A 161      48.449   1.390   5.432  1.00  0.00           O  
ATOM   2495  CB  MET A 161      47.229   1.901   8.443  1.00  0.00           C  
ATOM   2496  CG  MET A 161      46.045   1.524   9.322  1.00  0.00           C  
ATOM   2497  SD  MET A 161      45.467   2.898  10.337  1.00  0.00           S  
ATOM   2498  CE  MET A 161      44.747   3.962   9.090  1.00  0.00           C  
ATOM   2499  H   MET A 161      48.575   0.040   9.535  1.00  0.00           H  
ATOM   2500  HA  MET A 161      47.023   0.217   7.134  1.00  0.00           H  
ATOM   2501 1HB  MET A 161      47.994   2.337   9.084  1.00  0.00           H  
ATOM   2502 2HB  MET A 161      46.899   2.677   7.752  1.00  0.00           H  
ATOM   2503 1HG  MET A 161      45.220   1.188   8.695  1.00  0.00           H  
ATOM   2504 2HG  MET A 161      46.327   0.704   9.981  1.00  0.00           H  
ATOM   2505 1HE  MET A 161      44.346   4.858   9.563  1.00  0.00           H  
ATOM   2506 2HE  MET A 161      45.513   4.245   8.367  1.00  0.00           H  
ATOM   2507 3HE  MET A 161      43.944   3.431   8.578  1.00  0.00           H  
ATOM   2508  N   VAL A 162      50.028   1.536   7.029  1.00  0.00           N  
ATOM   2509  CA  VAL A 162      51.056   2.037   6.124  1.00  0.00           C  
ATOM   2510  C   VAL A 162      51.418   0.997   5.072  1.00  0.00           C  
ATOM   2511  O   VAL A 162      51.605   1.324   3.900  1.00  0.00           O  
ATOM   2512  CB  VAL A 162      52.320   2.426   6.914  1.00  0.00           C  
ATOM   2513  CG1 VAL A 162      53.457   2.768   5.963  1.00  0.00           C  
ATOM   2514  CG2 VAL A 162      52.016   3.597   7.835  1.00  0.00           C  
ATOM   2515  H   VAL A 162      50.254   1.401   8.004  1.00  0.00           H  
ATOM   2516  HA  VAL A 162      50.671   2.925   5.620  1.00  0.00           H  
ATOM   2517  HB  VAL A 162      52.644   1.570   7.507  1.00  0.00           H  
ATOM   2518 1HG1 VAL A 162      54.343   3.040   6.538  1.00  0.00           H  
ATOM   2519 2HG1 VAL A 162      53.682   1.904   5.338  1.00  0.00           H  
ATOM   2520 3HG1 VAL A 162      53.164   3.607   5.332  1.00  0.00           H  
ATOM   2521 1HG2 VAL A 162      52.914   3.866   8.390  1.00  0.00           H  
ATOM   2522 2HG2 VAL A 162      51.686   4.450   7.242  1.00  0.00           H  
ATOM   2523 3HG2 VAL A 162      51.228   3.315   8.534  1.00  0.00           H  
ATOM   2524  N   ARG A 163      51.515  -0.258   5.498  1.00  0.00           N  
ATOM   2525  CA  ARG A 163      51.855  -1.350   4.593  1.00  0.00           C  
ATOM   2526  C   ARG A 163      50.772  -1.552   3.541  1.00  0.00           C  
ATOM   2527  O   ARG A 163      51.067  -1.787   2.369  1.00  0.00           O  
ATOM   2528  CB  ARG A 163      52.053  -2.645   5.367  1.00  0.00           C  
ATOM   2529  CG  ARG A 163      52.558  -3.815   4.538  1.00  0.00           C  
ATOM   2530  CD  ARG A 163      52.773  -5.026   5.371  1.00  0.00           C  
ATOM   2531  NE  ARG A 163      53.782  -4.807   6.395  1.00  0.00           N  
ATOM   2532  CZ  ARG A 163      53.521  -4.685   7.711  1.00  0.00           C  
ATOM   2533  NH1 ARG A 163      52.283  -4.763   8.146  1.00  0.00           N  
ATOM   2534  NH2 ARG A 163      54.510  -4.487   8.565  1.00  0.00           N  
ATOM   2535  H   ARG A 163      51.349  -0.461   6.473  1.00  0.00           H  
ATOM   2536  HA  ARG A 163      52.788  -1.102   4.086  1.00  0.00           H  
ATOM   2537 1HB  ARG A 163      52.766  -2.481   6.174  1.00  0.00           H  
ATOM   2538 2HB  ARG A 163      51.109  -2.945   5.822  1.00  0.00           H  
ATOM   2539 1HG  ARG A 163      51.827  -4.056   3.766  1.00  0.00           H  
ATOM   2540 2HG  ARG A 163      53.506  -3.548   4.069  1.00  0.00           H  
ATOM   2541 1HD  ARG A 163      51.841  -5.299   5.863  1.00  0.00           H  
ATOM   2542 2HD  ARG A 163      53.104  -5.849   4.738  1.00  0.00           H  
ATOM   2543  HE  ARG A 163      54.746  -4.741   6.099  1.00  0.00           H  
ATOM   2544 1HH1 ARG A 163      51.527  -4.914   7.494  1.00  0.00           H  
ATOM   2545 2HH1 ARG A 163      52.088  -4.672   9.133  1.00  0.00           H  
ATOM   2546 1HH2 ARG A 163      55.462  -4.427   8.231  1.00  0.00           H  
ATOM   2547 2HH2 ARG A 163      54.315  -4.396   9.551  1.00  0.00           H  
ATOM   2548  N   THR A 164      49.517  -1.459   3.967  1.00  0.00           N  
ATOM   2549  CA  THR A 164      48.386  -1.631   3.062  1.00  0.00           C  
ATOM   2550  C   THR A 164      48.350  -0.530   2.010  1.00  0.00           C  
ATOM   2551  O   THR A 164      48.074  -0.787   0.838  1.00  0.00           O  
ATOM   2552  CB  THR A 164      47.055  -1.651   3.836  1.00  0.00           C  
ATOM   2553  OG1 THR A 164      47.050  -2.750   4.755  1.00  0.00           O  
ATOM   2554  CG2 THR A 164      45.882  -1.791   2.877  1.00  0.00           C  
ATOM   2555  H   THR A 164      49.342  -1.264   4.942  1.00  0.00           H  
ATOM   2556  HA  THR A 164      48.497  -2.585   2.547  1.00  0.00           H  
ATOM   2557  HB  THR A 164      46.947  -0.723   4.398  1.00  0.00           H  
ATOM   2558  HG1 THR A 164      47.550  -2.513   5.540  1.00  0.00           H  
ATOM   2559 1HG2 THR A 164      44.950  -1.803   3.441  1.00  0.00           H  
ATOM   2560 2HG2 THR A 164      45.877  -0.951   2.183  1.00  0.00           H  
ATOM   2561 3HG2 THR A 164      45.979  -2.721   2.318  1.00  0.00           H  
ATOM   2562  N   ALA A 165      48.631   0.697   2.436  1.00  0.00           N  
ATOM   2563  CA  ALA A 165      48.630   1.841   1.531  1.00  0.00           C  
ATOM   2564  C   ALA A 165      49.725   1.711   0.479  1.00  0.00           C  
ATOM   2565  O   ALA A 165      49.513   2.023  -0.693  1.00  0.00           O  
ATOM   2566  CB  ALA A 165      48.798   3.136   2.313  1.00  0.00           C  
ATOM   2567  H   ALA A 165      48.851   0.841   3.411  1.00  0.00           H  
ATOM   2568  HA  ALA A 165      47.671   1.863   1.014  1.00  0.00           H  
ATOM   2569 1HB  ALA A 165      48.796   3.980   1.623  1.00  0.00           H  
ATOM   2570 2HB  ALA A 165      47.976   3.243   3.021  1.00  0.00           H  
ATOM   2571 3HB  ALA A 165      49.742   3.113   2.855  1.00  0.00           H  
ATOM   2572  N   THR A 166      50.895   1.249   0.905  1.00  0.00           N  
ATOM   2573  CA  THR A 166      52.026   1.077   0.000  1.00  0.00           C  
ATOM   2574  C   THR A 166      51.733   0.015  -1.052  1.00  0.00           C  
ATOM   2575  O   THR A 166      52.073   0.178  -2.224  1.00  0.00           O  
ATOM   2576  CB  THR A 166      53.303   0.700   0.774  1.00  0.00           C  
ATOM   2577  OG1 THR A 166      53.635   1.748   1.693  1.00  0.00           O  
ATOM   2578  CG2 THR A 166      54.464   0.486  -0.185  1.00  0.00           C  
ATOM   2579  H   THR A 166      51.004   1.011   1.880  1.00  0.00           H  
ATOM   2580  HA  THR A 166      52.203   2.021  -0.515  1.00  0.00           H  
ATOM   2581  HB  THR A 166      53.130  -0.217   1.336  1.00  0.00           H  
ATOM   2582  HG1 THR A 166      53.087   1.670   2.478  1.00  0.00           H  
ATOM   2583 1HG2 THR A 166      55.358   0.220   0.379  1.00  0.00           H  
ATOM   2584 2HG2 THR A 166      54.219  -0.319  -0.879  1.00  0.00           H  
ATOM   2585 3HG2 THR A 166      54.648   1.403  -0.744  1.00  0.00           H  
ATOM   2586  N   GLU A 167      51.100  -1.073  -0.626  1.00  0.00           N  
ATOM   2587  CA  GLU A 167      50.760  -2.165  -1.531  1.00  0.00           C  
ATOM   2588  C   GLU A 167      49.754  -1.716  -2.583  1.00  0.00           C  
ATOM   2589  O   GLU A 167      49.863  -2.077  -3.755  1.00  0.00           O  
ATOM   2590  CB  GLU A 167      50.197  -3.352  -0.747  1.00  0.00           C  
ATOM   2591  CG  GLU A 167      49.858  -4.566  -1.600  1.00  0.00           C  
ATOM   2592  CD  GLU A 167      51.068  -5.182  -2.246  1.00  0.00           C  
ATOM   2593  OE1 GLU A 167      52.154  -4.952  -1.771  1.00  0.00           O  
ATOM   2594  OE2 GLU A 167      50.905  -5.885  -3.216  1.00  0.00           O  
ATOM   2595  H   GLU A 167      50.848  -1.145   0.349  1.00  0.00           H  
ATOM   2596  HA  GLU A 167      51.668  -2.485  -2.044  1.00  0.00           H  
ATOM   2597 1HB  GLU A 167      50.918  -3.665   0.008  1.00  0.00           H  
ATOM   2598 2HB  GLU A 167      49.289  -3.046  -0.226  1.00  0.00           H  
ATOM   2599 1HG  GLU A 167      49.374  -5.315  -0.974  1.00  0.00           H  
ATOM   2600 2HG  GLU A 167      49.152  -4.268  -2.374  1.00  0.00           H  
ATOM   2601  N   SER A 168      48.774  -0.926  -2.157  1.00  0.00           N  
ATOM   2602  CA  SER A 168      47.746  -0.426  -3.062  1.00  0.00           C  
ATOM   2603  C   SER A 168      48.341   0.501  -4.114  1.00  0.00           C  
ATOM   2604  O   SER A 168      47.968   0.447  -5.286  1.00  0.00           O  
ATOM   2605  CB  SER A 168      46.673   0.306  -2.280  1.00  0.00           C  
ATOM   2606  OG  SER A 168      45.974  -0.574  -1.443  1.00  0.00           O  
ATOM   2607  H   SER A 168      48.741  -0.666  -1.182  1.00  0.00           H  
ATOM   2608  HA  SER A 168      47.291  -1.276  -3.573  1.00  0.00           H  
ATOM   2609 1HB  SER A 168      47.131   1.093  -1.682  1.00  0.00           H  
ATOM   2610 2HB  SER A 168      45.979   0.782  -2.971  1.00  0.00           H  
ATOM   2611  HG  SER A 168      45.557  -0.027  -0.772  1.00  0.00           H  
ATOM   2612  N   ALA A 169      49.269   1.352  -3.688  1.00  0.00           N  
ATOM   2613  CA  ALA A 169      49.918   2.293  -4.593  1.00  0.00           C  
ATOM   2614  C   ALA A 169      50.745   1.565  -5.645  1.00  0.00           C  
ATOM   2615  O   ALA A 169      50.748   1.943  -6.817  1.00  0.00           O  
ATOM   2616  CB  ALA A 169      50.792   3.263  -3.811  1.00  0.00           C  
ATOM   2617  H   ALA A 169      49.531   1.346  -2.713  1.00  0.00           H  
ATOM   2618  HA  ALA A 169      49.141   2.856  -5.110  1.00  0.00           H  
ATOM   2619 1HB  ALA A 169      51.270   3.959  -4.501  1.00  0.00           H  
ATOM   2620 2HB  ALA A 169      50.177   3.818  -3.103  1.00  0.00           H  
ATOM   2621 3HB  ALA A 169      51.556   2.708  -3.269  1.00  0.00           H  
ATOM   2622  N   ASN A 170      51.446   0.519  -5.219  1.00  0.00           N  
ATOM   2623  CA  ASN A 170      52.279  -0.264  -6.124  1.00  0.00           C  
ATOM   2624  C   ASN A 170      51.435  -0.972  -7.176  1.00  0.00           C  
ATOM   2625  O   ASN A 170      51.808  -1.031  -8.348  1.00  0.00           O  
ATOM   2626  CB  ASN A 170      53.116  -1.265  -5.348  1.00  0.00           C  
ATOM   2627  CG  ASN A 170      54.242  -0.615  -4.593  1.00  0.00           C  
ATOM   2628  OD1 ASN A 170      54.439   0.603  -4.676  1.00  0.00           O  
ATOM   2629  ND2 ASN A 170      54.984  -1.403  -3.859  1.00  0.00           N  
ATOM   2630  H   ASN A 170      51.400   0.260  -4.244  1.00  0.00           H  
ATOM   2631  HA  ASN A 170      52.950   0.415  -6.652  1.00  0.00           H  
ATOM   2632 1HB  ASN A 170      52.480  -1.800  -4.641  1.00  0.00           H  
ATOM   2633 2HB  ASN A 170      53.532  -2.001  -6.036  1.00  0.00           H  
ATOM   2634 1HD2 ASN A 170      55.748  -1.026  -3.334  1.00  0.00           H  
ATOM   2635 2HD2 ASN A 170      54.788  -2.383  -3.822  1.00  0.00           H  
ATOM   2636  N   ARG A 171      50.296  -1.508  -6.751  1.00  0.00           N  
ATOM   2637  CA  ARG A 171      49.396  -2.213  -7.655  1.00  0.00           C  
ATOM   2638  C   ARG A 171      48.823  -1.272  -8.707  1.00  0.00           C  
ATOM   2639  O   ARG A 171      48.708  -1.632  -9.879  1.00  0.00           O  
ATOM   2640  CB  ARG A 171      48.256  -2.857  -6.880  1.00  0.00           C  
ATOM   2641  CG  ARG A 171      48.661  -4.036  -6.009  1.00  0.00           C  
ATOM   2642  CD  ARG A 171      47.508  -4.572  -5.240  1.00  0.00           C  
ATOM   2643  NE  ARG A 171      46.503  -5.162  -6.109  1.00  0.00           N  
ATOM   2644  CZ  ARG A 171      45.252  -5.482  -5.725  1.00  0.00           C  
ATOM   2645  NH1 ARG A 171      44.868  -5.263  -4.487  1.00  0.00           N  
ATOM   2646  NH2 ARG A 171      44.411  -6.016  -6.593  1.00  0.00           N  
ATOM   2647  H   ARG A 171      50.047  -1.425  -5.776  1.00  0.00           H  
ATOM   2648  HA  ARG A 171      49.959  -2.998  -8.162  1.00  0.00           H  
ATOM   2649 1HB  ARG A 171      47.790  -2.115  -6.234  1.00  0.00           H  
ATOM   2650 2HB  ARG A 171      47.495  -3.208  -7.577  1.00  0.00           H  
ATOM   2651 1HG  ARG A 171      49.054  -4.835  -6.638  1.00  0.00           H  
ATOM   2652 2HG  ARG A 171      49.428  -3.720  -5.302  1.00  0.00           H  
ATOM   2653 1HD  ARG A 171      47.857  -5.340  -4.551  1.00  0.00           H  
ATOM   2654 2HD  ARG A 171      47.040  -3.765  -4.677  1.00  0.00           H  
ATOM   2655  HE  ARG A 171      46.762  -5.346  -7.070  1.00  0.00           H  
ATOM   2656 1HH1 ARG A 171      45.512  -4.854  -3.824  1.00  0.00           H  
ATOM   2657 2HH1 ARG A 171      43.931  -5.503  -4.199  1.00  0.00           H  
ATOM   2658 1HH2 ARG A 171      44.706  -6.185  -7.545  1.00  0.00           H  
ATOM   2659 2HH2 ARG A 171      43.474  -6.256  -6.305  1.00  0.00           H  
ATOM   2660  N   ALA A 172      48.465  -0.066  -8.282  1.00  0.00           N  
ATOM   2661  CA  ALA A 172      47.903   0.930  -9.186  1.00  0.00           C  
ATOM   2662  C   ALA A 172      48.919   1.355 -10.238  1.00  0.00           C  
ATOM   2663  O   ALA A 172      48.581   1.523 -11.410  1.00  0.00           O  
ATOM   2664  CB  ALA A 172      47.415   2.140  -8.403  1.00  0.00           C  
ATOM   2665  H   ALA A 172      48.585   0.168  -7.307  1.00  0.00           H  
ATOM   2666  HA  ALA A 172      47.056   0.479  -9.703  1.00  0.00           H  
ATOM   2667 1HB  ALA A 172      46.998   2.875  -9.092  1.00  0.00           H  
ATOM   2668 2HB  ALA A 172      46.646   1.830  -7.695  1.00  0.00           H  
ATOM   2669 3HB  ALA A 172      48.249   2.583  -7.862  1.00  0.00           H  
ATOM   2670  N   LEU A 173      50.166   1.528  -9.813  1.00  0.00           N  
ATOM   2671  CA  LEU A 173      51.235   1.934 -10.717  1.00  0.00           C  
ATOM   2672  C   LEU A 173      51.502   0.865 -11.769  1.00  0.00           C  
ATOM   2673  O   LEU A 173      51.719   1.174 -12.941  1.00  0.00           O  
ATOM   2674  CB  LEU A 173      52.519   2.215  -9.927  1.00  0.00           C  
ATOM   2675  CG  LEU A 173      52.487   3.455  -9.024  1.00  0.00           C  
ATOM   2676  CD1 LEU A 173      53.751   3.500  -8.177  1.00  0.00           C  
ATOM   2677  CD2 LEU A 173      52.359   4.705  -9.882  1.00  0.00           C  
ATOM   2678  H   LEU A 173      50.379   1.374  -8.838  1.00  0.00           H  
ATOM   2679  HA  LEU A 173      50.929   2.848 -11.226  1.00  0.00           H  
ATOM   2680 1HB  LEU A 173      52.736   1.353  -9.298  1.00  0.00           H  
ATOM   2681 2HB  LEU A 173      53.341   2.340 -10.632  1.00  0.00           H  
ATOM   2682  HG  LEU A 173      51.634   3.390  -8.347  1.00  0.00           H  
ATOM   2683 1HD1 LEU A 173      53.729   4.381  -7.535  1.00  0.00           H  
ATOM   2684 2HD1 LEU A 173      53.807   2.603  -7.559  1.00  0.00           H  
ATOM   2685 3HD1 LEU A 173      54.624   3.548  -8.828  1.00  0.00           H  
ATOM   2686 1HD2 LEU A 173      52.336   5.586  -9.240  1.00  0.00           H  
ATOM   2687 2HD2 LEU A 173      53.212   4.771 -10.558  1.00  0.00           H  
ATOM   2688 3HD2 LEU A 173      51.438   4.654 -10.463  1.00  0.00           H  
ATOM   2689  N   LYS A 174      51.485  -0.394 -11.344  1.00  0.00           N  
ATOM   2690  CA  LYS A 174      51.726  -1.512 -12.248  1.00  0.00           C  
ATOM   2691  C   LYS A 174      50.629  -1.615 -13.300  1.00  0.00           C  
ATOM   2692  O   LYS A 174      50.902  -1.876 -14.472  1.00  0.00           O  
ATOM   2693  CB  LYS A 174      51.829  -2.822 -11.465  1.00  0.00           C  
ATOM   2694  CG  LYS A 174      52.130  -4.045 -12.321  1.00  0.00           C  
ATOM   2695  CD  LYS A 174      52.311  -5.288 -11.464  1.00  0.00           C  
ATOM   2696  CE  LYS A 174      52.468  -6.535 -12.322  1.00  0.00           C  
ATOM   2697  NZ  LYS A 174      53.713  -6.496 -13.137  1.00  0.00           N  
ATOM   2698  H   LYS A 174      51.300  -0.582 -10.369  1.00  0.00           H  
ATOM   2699  HA  LYS A 174      52.670  -1.341 -12.766  1.00  0.00           H  
ATOM   2700 1HB  LYS A 174      52.616  -2.737 -10.715  1.00  0.00           H  
ATOM   2701 2HB  LYS A 174      50.892  -3.005 -10.937  1.00  0.00           H  
ATOM   2702 1HG  LYS A 174      51.308  -4.212 -13.019  1.00  0.00           H  
ATOM   2703 2HG  LYS A 174      53.040  -3.872 -12.894  1.00  0.00           H  
ATOM   2704 1HD  LYS A 174      53.198  -5.173 -10.839  1.00  0.00           H  
ATOM   2705 2HD  LYS A 174      51.445  -5.413 -10.815  1.00  0.00           H  
ATOM   2706 1HE  LYS A 174      52.495  -7.416 -11.682  1.00  0.00           H  
ATOM   2707 2HE  LYS A 174      51.613  -6.626 -12.992  1.00  0.00           H  
ATOM   2708 1HZ  LYS A 174      53.779  -7.339 -13.691  1.00  0.00           H  
ATOM   2709 2HZ  LYS A 174      53.690  -5.692 -13.749  1.00  0.00           H  
ATOM   2710 3HZ  LYS A 174      54.514  -6.432 -12.527  1.00  0.00           H  
ATOM   2711  N   LYS A 175      49.387  -1.409 -12.875  1.00  0.00           N  
ATOM   2712  CA  LYS A 175      48.246  -1.479 -13.779  1.00  0.00           C  
ATOM   2713  C   LYS A 175      48.309  -0.379 -14.831  1.00  0.00           C  
ATOM   2714  O   LYS A 175      48.011  -0.610 -16.003  1.00  0.00           O  
ATOM   2715  CB  LYS A 175      46.936  -1.384 -12.996  1.00  0.00           C  
ATOM   2716  CG  LYS A 175      45.681  -1.491 -13.853  1.00  0.00           C  
ATOM   2717  CD  LYS A 175      45.222  -2.936 -13.982  1.00  0.00           C  
ATOM   2718  CE  LYS A 175      46.084  -3.705 -14.972  1.00  0.00           C  
ATOM   2719  NZ  LYS A 175      45.569  -5.082 -15.206  1.00  0.00           N  
ATOM   2720  H   LYS A 175      49.229  -1.198 -11.900  1.00  0.00           H  
ATOM   2721  HA  LYS A 175      48.273  -2.438 -14.297  1.00  0.00           H  
ATOM   2722 1HB  LYS A 175      46.900  -2.177 -12.249  1.00  0.00           H  
ATOM   2723 2HB  LYS A 175      46.897  -0.433 -12.465  1.00  0.00           H  
ATOM   2724 1HG  LYS A 175      44.881  -0.903 -13.402  1.00  0.00           H  
ATOM   2725 2HG  LYS A 175      45.885  -1.094 -14.847  1.00  0.00           H  
ATOM   2726 1HD  LYS A 175      45.278  -3.424 -13.008  1.00  0.00           H  
ATOM   2727 2HD  LYS A 175      44.187  -2.960 -14.321  1.00  0.00           H  
ATOM   2728 1HE  LYS A 175      46.109  -3.174 -15.922  1.00  0.00           H  
ATOM   2729 2HE  LYS A 175      47.103  -3.772 -14.592  1.00  0.00           H  
ATOM   2730 1HZ  LYS A 175      46.167  -5.558 -15.866  1.00  0.00           H  
ATOM   2731 2HZ  LYS A 175      45.560  -5.591 -14.333  1.00  0.00           H  
ATOM   2732 3HZ  LYS A 175      44.631  -5.033 -15.576  1.00  0.00           H  
ATOM   2733  N   ALA A 176      48.699   0.818 -14.406  1.00  0.00           N  
ATOM   2734  CA  ALA A 176      48.802   1.957 -15.310  1.00  0.00           C  
ATOM   2735  C   ALA A 176      49.755   1.661 -16.461  1.00  0.00           C  
ATOM   2736  O   ALA A 176      49.439   1.918 -17.623  1.00  0.00           O  
ATOM   2737  CB  ALA A 176      49.256   3.196 -14.552  1.00  0.00           C  
ATOM   2738  H   ALA A 176      48.930   0.942 -13.431  1.00  0.00           H  
ATOM   2739  HA  ALA A 176      47.815   2.144 -15.733  1.00  0.00           H  
ATOM   2740 1HB  ALA A 176      49.329   4.038 -15.241  1.00  0.00           H  
ATOM   2741 2HB  ALA A 176      48.534   3.429 -13.769  1.00  0.00           H  
ATOM   2742 3HB  ALA A 176      50.231   3.010 -14.103  1.00  0.00           H  
ATOM   2743  N   GLU A 177      50.922   1.119 -16.132  1.00  0.00           N  
ATOM   2744  CA  GLU A 177      51.924   0.787 -17.138  1.00  0.00           C  
ATOM   2745  C   GLU A 177      51.365  -0.178 -18.175  1.00  0.00           C  
ATOM   2746  O   GLU A 177      51.598  -0.020 -19.373  1.00  0.00           O  
ATOM   2747  CB  GLU A 177      53.163   0.179 -16.477  1.00  0.00           C  
ATOM   2748  CG  GLU A 177      54.293  -0.149 -17.442  1.00  0.00           C  
ATOM   2749  CD  GLU A 177      55.513  -0.693 -16.751  1.00  0.00           C  
ATOM   2750  OE1 GLU A 177      55.396  -1.689 -16.077  1.00  0.00           O  
ATOM   2751  OE2 GLU A 177      56.562  -0.112 -16.896  1.00  0.00           O  
ATOM   2752  H   GLU A 177      51.121   0.932 -15.160  1.00  0.00           H  
ATOM   2753  HA  GLU A 177      52.217   1.704 -17.651  1.00  0.00           H  
ATOM   2754 1HB  GLU A 177      53.552   0.869 -15.728  1.00  0.00           H  
ATOM   2755 2HB  GLU A 177      52.885  -0.741 -15.962  1.00  0.00           H  
ATOM   2756 1HG  GLU A 177      53.940  -0.886 -18.163  1.00  0.00           H  
ATOM   2757 2HG  GLU A 177      54.563   0.753 -17.988  1.00  0.00           H  
ATOM   2758  N   GLU A 178      50.625  -1.175 -17.682  1.00  0.00           N  
ATOM   2759  CA  GLU A 178      49.998  -2.199 -18.515  1.00  0.00           C  
ATOM   2760  C   GLU A 178      48.922  -1.626 -19.431  1.00  0.00           C  
ATOM   2761  O   GLU A 178      48.698  -2.129 -20.532  1.00  0.00           O  
ATOM   2762  CB  GLU A 178      49.390  -3.293 -17.634  1.00  0.00           C  
ATOM   2763  CG  GLU A 178      50.412  -4.150 -16.901  1.00  0.00           C  
ATOM   2764  CD  GLU A 178      49.778  -5.189 -16.018  1.00  0.00           C  
ATOM   2765  OE1 GLU A 178      48.578  -5.177 -15.886  1.00  0.00           O  
ATOM   2766  OE2 GLU A 178      50.496  -5.996 -15.475  1.00  0.00           O  
ATOM   2767  H   GLU A 178      50.484  -1.236 -16.684  1.00  0.00           H  
ATOM   2768  HA  GLU A 178      50.764  -2.647 -19.149  1.00  0.00           H  
ATOM   2769 1HB  GLU A 178      48.738  -2.838 -16.888  1.00  0.00           H  
ATOM   2770 2HB  GLU A 178      48.776  -3.954 -18.246  1.00  0.00           H  
ATOM   2771 1HG  GLU A 178      51.044  -4.650 -17.634  1.00  0.00           H  
ATOM   2772 2HG  GLU A 178      51.046  -3.504 -16.296  1.00  0.00           H  
ATOM   2773  N   GLN A 179      48.256  -0.570 -18.973  1.00  0.00           N  
ATOM   2774  CA  GLN A 179      47.206   0.083 -19.754  1.00  0.00           C  
ATOM   2775  C   GLN A 179      47.789   1.083 -20.745  1.00  0.00           C  
ATOM   2776  O   GLN A 179      47.053   1.766 -21.457  1.00  0.00           O  
ATOM   2777  CB  GLN A 179      46.210   0.788 -18.829  1.00  0.00           C  
ATOM   2778  CG  GLN A 179      45.415  -0.151 -17.938  1.00  0.00           C  
ATOM   2779  CD  GLN A 179      44.467   0.591 -17.015  1.00  0.00           C  
ATOM   2780  OE1 GLN A 179      44.709   1.745 -16.652  1.00  0.00           O  
ATOM   2781  NE2 GLN A 179      43.381  -0.069 -16.630  1.00  0.00           N  
ATOM   2782  H   GLN A 179      48.480  -0.206 -18.058  1.00  0.00           H  
ATOM   2783  HA  GLN A 179      46.673  -0.679 -20.323  1.00  0.00           H  
ATOM   2784 1HB  GLN A 179      46.744   1.489 -18.187  1.00  0.00           H  
ATOM   2785 2HB  GLN A 179      45.504   1.364 -19.427  1.00  0.00           H  
ATOM   2786 1HG  GLN A 179      44.827  -0.820 -18.567  1.00  0.00           H  
ATOM   2787 2HG  GLN A 179      46.108  -0.727 -17.325  1.00  0.00           H  
ATOM   2788 1HE2 GLN A 179      42.718   0.370 -16.021  1.00  0.00           H  
ATOM   2789 2HE2 GLN A 179      43.223  -1.003 -16.949  1.00  0.00           H  
ATOM   2790  N   GLY A 180      49.110   1.166 -20.788  1.00  0.00           N  
ATOM   2791  CA  GLY A 180      49.802   2.075 -21.696  1.00  0.00           C  
ATOM   2792  C   GLY A 180      49.791   3.526 -21.238  1.00  0.00           C  
ATOM   2793  O   GLY A 180      49.304   4.407 -21.947  1.00  0.00           O  
ATOM   2794  H   GLY A 180      49.660   0.583 -20.174  1.00  0.00           H  
ATOM   2795 1HA  GLY A 180      50.839   1.758 -21.808  1.00  0.00           H  
ATOM   2796 2HA  GLY A 180      49.343   2.023 -22.682  1.00  0.00           H  
ATOM   2797  N   ALA A 181      50.329   3.765 -20.054  1.00  0.00           N  
ATOM   2798  CA  ALA A 181      50.549   5.117 -19.560  1.00  0.00           C  
ATOM   2799  C   ALA A 181      51.797   5.660 -20.253  1.00  0.00           C  
ATOM   2800  O   ALA A 181      52.749   4.922 -20.507  1.00  0.00           O  
ATOM   2801  CB  ALA A 181      50.703   5.136 -18.046  1.00  0.00           C  
ATOM   2802  H   ALA A 181      50.598   2.986 -19.470  1.00  0.00           H  
ATOM   2803  HA  ALA A 181      49.685   5.723 -19.835  1.00  0.00           H  
ATOM   2804 1HB  ALA A 181      50.895   6.156 -17.713  1.00  0.00           H  
ATOM   2805 2HB  ALA A 181      49.787   4.770 -17.583  1.00  0.00           H  
ATOM   2806 3HB  ALA A 181      51.536   4.497 -17.757  1.00  0.00           H  
ATOM   2807  N   ASP A 182      51.822   6.950 -20.572  1.00  0.00           N  
ATOM   2808  CA  ASP A 182      53.020   7.493 -21.207  1.00  0.00           C  
ATOM   2809  C   ASP A 182      54.197   7.432 -20.249  1.00  0.00           C  
ATOM   2810  O   ASP A 182      54.047   7.669 -19.050  1.00  0.00           O  
ATOM   2811  CB  ASP A 182      52.791   8.938 -21.658  1.00  0.00           C  
ATOM   2812  CG  ASP A 182      51.851   9.045 -22.851  1.00  0.00           C  
ATOM   2813  OD1 ASP A 182      51.614   8.045 -23.487  1.00  0.00           O  
ATOM   2814  OD2 ASP A 182      51.378  10.124 -23.113  1.00  0.00           O  
ATOM   2815  H   ASP A 182      51.015   7.523 -20.369  1.00  0.00           H  
ATOM   2816  HA  ASP A 182      53.252   6.887 -22.084  1.00  0.00           H  
ATOM   2817 1HB  ASP A 182      52.375   9.515 -20.832  1.00  0.00           H  
ATOM   2818 2HB  ASP A 182      53.746   9.391 -21.925  1.00  0.00           H  
ATOM   2819  N   GLU A 183      55.367   7.158 -20.525  1.00  0.00           N  
ATOM   2820  CA  GLU A 183      56.628   7.031 -19.821  1.00  0.00           C  
ATOM   2821  C   GLU A 183      56.757   8.025 -18.676  1.00  0.00           C  
ATOM   2822  O   GLU A 183      56.821   7.638 -17.509  1.00  0.00           O  
ATOM   2823  CB  GLU A 183      57.792   7.217 -20.797  1.00  0.00           C  
ATOM   2824  CG  GLU A 183      57.916   6.118 -21.843  1.00  0.00           C  
ATOM   2825  CD  GLU A 183      56.987   6.312 -23.009  1.00  0.00           C  
ATOM   2826  OE1 GLU A 183      56.269   7.283 -23.017  1.00  0.00           O  
ATOM   2827  OE2 GLU A 183      56.995   5.488 -23.893  1.00  0.00           O  
ATOM   2828  H   GLU A 183      55.611   6.950 -21.483  1.00  0.00           H  
ATOM   2829  HA  GLU A 183      56.687   6.029 -19.394  1.00  0.00           H  
ATOM   2830 1HB  GLU A 183      57.679   8.166 -21.321  1.00  0.00           H  
ATOM   2831 2HB  GLU A 183      58.729   7.258 -20.242  1.00  0.00           H  
ATOM   2832 1HG  GLU A 183      58.942   6.096 -22.211  1.00  0.00           H  
ATOM   2833 2HG  GLU A 183      57.707   5.158 -21.374  1.00  0.00           H  
ATOM   2834  N   ASP A 184      56.793   9.291 -19.032  1.00  0.00           N  
ATOM   2835  CA  ASP A 184      57.023  10.378 -18.087  1.00  0.00           C  
ATOM   2836  C   ASP A 184      55.856  10.521 -17.118  1.00  0.00           C  
ATOM   2837  O   ASP A 184      56.052  10.635 -15.908  1.00  0.00           O  
ATOM   2838  CB  ASP A 184      57.242  11.698 -18.830  1.00  0.00           C  
ATOM   2839  CG  ASP A 184      58.578  11.754 -19.559  1.00  0.00           C  
ATOM   2840  OD1 ASP A 184      59.428  10.948 -19.262  1.00  0.00           O  
ATOM   2841  OD2 ASP A 184      58.735  12.601 -20.405  1.00  0.00           O  
ATOM   2842  H   ASP A 184      56.656   9.533 -20.003  1.00  0.00           H  
ATOM   2843  HA  ASP A 184      57.920  10.151 -17.510  1.00  0.00           H  
ATOM   2844 1HB  ASP A 184      56.442  11.844 -19.557  1.00  0.00           H  
ATOM   2845 2HB  ASP A 184      57.196  12.526 -18.122  1.00  0.00           H  
ATOM   2846  N   LEU A 185      54.642  10.514 -17.658  1.00  0.00           N  
ATOM   2847  CA  LEU A 185      53.440  10.643 -16.842  1.00  0.00           C  
ATOM   2848  C   LEU A 185      53.368   9.543 -15.790  1.00  0.00           C  
ATOM   2849  O   LEU A 185      53.100   9.808 -14.618  1.00  0.00           O  
ATOM   2850  CB  LEU A 185      52.189  10.594 -17.729  1.00  0.00           C  
ATOM   2851  CG  LEU A 185      51.700  11.945 -18.264  1.00  0.00           C  
ATOM   2852  CD1 LEU A 185      52.819  12.616 -19.050  1.00  0.00           C  
ATOM   2853  CD2 LEU A 185      50.472  11.732 -19.136  1.00  0.00           C  
ATOM   2854  H   LEU A 185      54.549  10.417 -18.659  1.00  0.00           H  
ATOM   2855  HA  LEU A 185      53.470  11.605 -16.332  1.00  0.00           H  
ATOM   2856 1HB  LEU A 185      52.396   9.954 -18.585  1.00  0.00           H  
ATOM   2857 2HB  LEU A 185      51.375  10.149 -17.157  1.00  0.00           H  
ATOM   2858  HG  LEU A 185      51.443  12.597 -17.428  1.00  0.00           H  
ATOM   2859 1HD1 LEU A 185      52.471  13.577 -19.430  1.00  0.00           H  
ATOM   2860 2HD1 LEU A 185      53.677  12.775 -18.397  1.00  0.00           H  
ATOM   2861 3HD1 LEU A 185      53.109  11.979 -19.885  1.00  0.00           H  
ATOM   2862 1HD2 LEU A 185      50.123  12.692 -19.516  1.00  0.00           H  
ATOM   2863 2HD2 LEU A 185      50.728  11.082 -19.973  1.00  0.00           H  
ATOM   2864 3HD2 LEU A 185      49.682  11.267 -18.545  1.00  0.00           H  
ATOM   2865  N   LEU A 186      53.609   8.308 -16.215  1.00  0.00           N  
ATOM   2866  CA  LEU A 186      53.571   7.165 -15.310  1.00  0.00           C  
ATOM   2867  C   LEU A 186      54.669   7.259 -14.259  1.00  0.00           C  
ATOM   2868  O   LEU A 186      54.448   6.954 -13.087  1.00  0.00           O  
ATOM   2869  CB  LEU A 186      53.721   5.858 -16.099  1.00  0.00           C  
ATOM   2870  CG  LEU A 186      53.658   4.569 -15.270  1.00  0.00           C  
ATOM   2871  CD1 LEU A 186      52.317   4.491 -14.552  1.00  0.00           C  
ATOM   2872  CD2 LEU A 186      53.861   3.368 -16.181  1.00  0.00           C  
ATOM   2873  H   LEU A 186      53.824   8.156 -17.190  1.00  0.00           H  
ATOM   2874  HA  LEU A 186      52.608   7.159 -14.801  1.00  0.00           H  
ATOM   2875 1HB  LEU A 186      52.929   5.811 -16.846  1.00  0.00           H  
ATOM   2876 2HB  LEU A 186      54.680   5.873 -16.617  1.00  0.00           H  
ATOM   2877  HG  LEU A 186      54.441   4.586 -14.511  1.00  0.00           H  
ATOM   2878 1HD1 LEU A 186      52.272   3.576 -13.963  1.00  0.00           H  
ATOM   2879 2HD1 LEU A 186      52.207   5.352 -13.893  1.00  0.00           H  
ATOM   2880 3HD1 LEU A 186      51.512   4.490 -15.286  1.00  0.00           H  
ATOM   2881 1HD2 LEU A 186      53.817   2.452 -15.592  1.00  0.00           H  
ATOM   2882 2HD2 LEU A 186      53.077   3.350 -16.939  1.00  0.00           H  
ATOM   2883 3HD2 LEU A 186      54.834   3.441 -16.667  1.00  0.00           H  
ATOM   2884  N   THR A 187      55.854   7.683 -14.684  1.00  0.00           N  
ATOM   2885  CA  THR A 187      56.990   7.817 -13.779  1.00  0.00           C  
ATOM   2886  C   THR A 187      56.732   8.889 -12.728  1.00  0.00           C  
ATOM   2887  O   THR A 187      57.067   8.717 -11.556  1.00  0.00           O  
ATOM   2888  CB  THR A 187      58.279   8.150 -14.552  1.00  0.00           C  
ATOM   2889  OG1 THR A 187      58.575   7.091 -15.472  1.00  0.00           O  
ATOM   2890  CG2 THR A 187      59.447   8.325 -13.593  1.00  0.00           C  
ATOM   2891  H   THR A 187      55.971   7.919 -15.659  1.00  0.00           H  
ATOM   2892  HA  THR A 187      57.135   6.868 -13.263  1.00  0.00           H  
ATOM   2893  HB  THR A 187      58.138   9.073 -15.115  1.00  0.00           H  
ATOM   2894  HG1 THR A 187      58.030   7.188 -16.257  1.00  0.00           H  
ATOM   2895 1HG2 THR A 187      60.349   8.560 -14.157  1.00  0.00           H  
ATOM   2896 2HG2 THR A 187      59.229   9.137 -12.900  1.00  0.00           H  
ATOM   2897 3HG2 THR A 187      59.599   7.402 -13.034  1.00  0.00           H  
ATOM   2898  N   ASP A 188      56.134   9.997 -13.153  1.00  0.00           N  
ATOM   2899  CA  ASP A 188      55.830  11.099 -12.248  1.00  0.00           C  
ATOM   2900  C   ASP A 188      54.810  10.683 -11.197  1.00  0.00           C  
ATOM   2901  O   ASP A 188      54.931  11.040 -10.025  1.00  0.00           O  
ATOM   2902  CB  ASP A 188      55.303  12.305 -13.029  1.00  0.00           C  
ATOM   2903  CG  ASP A 188      56.383  12.997 -13.851  1.00  0.00           C  
ATOM   2904  OD1 ASP A 188      57.540  12.752 -13.601  1.00  0.00           O  
ATOM   2905  OD2 ASP A 188      56.041  13.763 -14.719  1.00  0.00           O  
ATOM   2906  H   ASP A 188      55.884  10.078 -14.128  1.00  0.00           H  
ATOM   2907  HA  ASP A 188      56.748  11.389 -11.736  1.00  0.00           H  
ATOM   2908 1HB  ASP A 188      54.506  11.985 -13.700  1.00  0.00           H  
ATOM   2909 2HB  ASP A 188      54.875  13.030 -12.335  1.00  0.00           H  
ATOM   2910  N   THR A 189      53.805   9.926 -11.622  1.00  0.00           N  
ATOM   2911  CA  THR A 189      52.761   9.459 -10.717  1.00  0.00           C  
ATOM   2912  C   THR A 189      53.325   8.513  -9.666  1.00  0.00           C  
ATOM   2913  O   THR A 189      52.953   8.578  -8.494  1.00  0.00           O  
ATOM   2914  CB  THR A 189      51.630   8.756 -11.491  1.00  0.00           C  
ATOM   2915  OG1 THR A 189      51.031   9.679 -12.410  1.00  0.00           O  
ATOM   2916  CG2 THR A 189      50.568   8.241 -10.531  1.00  0.00           C  
ATOM   2917  H   THR A 189      53.762   9.667 -12.597  1.00  0.00           H  
ATOM   2918  HA  THR A 189      52.339  10.322 -10.201  1.00  0.00           H  
ATOM   2919  HB  THR A 189      52.040   7.919 -12.054  1.00  0.00           H  
ATOM   2920  HG1 THR A 189      51.580   9.750 -13.194  1.00  0.00           H  
ATOM   2921 1HG2 THR A 189      49.777   7.747 -11.096  1.00  0.00           H  
ATOM   2922 2HG2 THR A 189      51.018   7.530  -9.838  1.00  0.00           H  
ATOM   2923 3HG2 THR A 189      50.147   9.076  -9.972  1.00  0.00           H  
ATOM   2924  N   ALA A 190      54.225   7.633 -10.091  1.00  0.00           N  
ATOM   2925  CA  ALA A 190      54.843   6.671  -9.186  1.00  0.00           C  
ATOM   2926  C   ALA A 190      55.694   7.372  -8.135  1.00  0.00           C  
ATOM   2927  O   ALA A 190      55.685   6.995  -6.963  1.00  0.00           O  
ATOM   2928  CB  ALA A 190      55.684   5.673  -9.968  1.00  0.00           C  
ATOM   2929  H   ALA A 190      54.488   7.630 -11.066  1.00  0.00           H  
ATOM   2930  HA  ALA A 190      54.048   6.134  -8.668  1.00  0.00           H  
ATOM   2931 1HB  ALA A 190      56.139   4.961  -9.278  1.00  0.00           H  
ATOM   2932 2HB  ALA A 190      55.050   5.138 -10.675  1.00  0.00           H  
ATOM   2933 3HB  ALA A 190      56.466   6.202 -10.510  1.00  0.00           H  
ATOM   2934  N   ILE A 191      56.429   8.394  -8.560  1.00  0.00           N  
ATOM   2935  CA  ILE A 191      57.286   9.150  -7.655  1.00  0.00           C  
ATOM   2936  C   ILE A 191      56.466   9.885  -6.604  1.00  0.00           C  
ATOM   2937  O   ILE A 191      56.840   9.933  -5.432  1.00  0.00           O  
ATOM   2938  CB  ILE A 191      58.149  10.161  -8.432  1.00  0.00           C  
ATOM   2939  CG1 ILE A 191      59.171   9.429  -9.307  1.00  0.00           C  
ATOM   2940  CG2 ILE A 191      58.849  11.111  -7.473  1.00  0.00           C  
ATOM   2941  CD1 ILE A 191      59.875  10.324 -10.301  1.00  0.00           C  
ATOM   2942  H   ILE A 191      56.393   8.654  -9.535  1.00  0.00           H  
ATOM   2943  HA  ILE A 191      57.948   8.453  -7.143  1.00  0.00           H  
ATOM   2944  HB  ILE A 191      57.516  10.739  -9.104  1.00  0.00           H  
ATOM   2945 1HG1 ILE A 191      59.924   8.963  -8.673  1.00  0.00           H  
ATOM   2946 2HG1 ILE A 191      58.672   8.633  -9.860  1.00  0.00           H  
ATOM   2947 1HG2 ILE A 191      59.455  11.818  -8.038  1.00  0.00           H  
ATOM   2948 2HG2 ILE A 191      58.105  11.655  -6.892  1.00  0.00           H  
ATOM   2949 3HG2 ILE A 191      59.489  10.542  -6.799  1.00  0.00           H  
ATOM   2950 1HD1 ILE A 191      60.583   9.734 -10.884  1.00  0.00           H  
ATOM   2951 2HD1 ILE A 191      59.141  10.775 -10.969  1.00  0.00           H  
ATOM   2952 3HD1 ILE A 191      60.411  11.108  -9.768  1.00  0.00           H  
ATOM   2953  N   GLU A 192      55.345  10.458  -7.029  1.00  0.00           N  
ATOM   2954  CA  GLU A 192      54.469  11.192  -6.124  1.00  0.00           C  
ATOM   2955  C   GLU A 192      53.865  10.270  -5.072  1.00  0.00           C  
ATOM   2956  O   GLU A 192      53.761  10.633  -3.900  1.00  0.00           O  
ATOM   2957  CB  GLU A 192      53.354  11.887  -6.908  1.00  0.00           C  
ATOM   2958  CG  GLU A 192      53.823  13.046  -7.776  1.00  0.00           C  
ATOM   2959  CD  GLU A 192      52.714  13.657  -8.586  1.00  0.00           C  
ATOM   2960  OE1 GLU A 192      51.831  12.937  -8.988  1.00  0.00           O  
ATOM   2961  OE2 GLU A 192      52.748  14.846  -8.802  1.00  0.00           O  
ATOM   2962  H   GLU A 192      55.093  10.383  -8.004  1.00  0.00           H  
ATOM   2963  HA  GLU A 192      55.060  11.951  -5.610  1.00  0.00           H  
ATOM   2964 1HB  GLU A 192      52.859  11.163  -7.557  1.00  0.00           H  
ATOM   2965 2HB  GLU A 192      52.605  12.269  -6.215  1.00  0.00           H  
ATOM   2966 1HG  GLU A 192      54.255  13.814  -7.135  1.00  0.00           H  
ATOM   2967 2HG  GLU A 192      54.604  12.691  -8.447  1.00  0.00           H  
ATOM   2968  N   VAL A 193      53.468   9.076  -5.498  1.00  0.00           N  
ATOM   2969  CA  VAL A 193      52.873   8.099  -4.593  1.00  0.00           C  
ATOM   2970  C   VAL A 193      53.876   7.641  -3.541  1.00  0.00           C  
ATOM   2971  O   VAL A 193      53.533   7.484  -2.369  1.00  0.00           O  
ATOM   2972  CB  VAL A 193      52.368   6.877  -5.383  1.00  0.00           C  
ATOM   2973  CG1 VAL A 193      51.920   5.777  -4.432  1.00  0.00           C  
ATOM   2974  CG2 VAL A 193      51.230   7.290  -6.304  1.00  0.00           C  
ATOM   2975  H   VAL A 193      53.581   8.839  -6.473  1.00  0.00           H  
ATOM   2976  HA  VAL A 193      52.026   8.565  -4.089  1.00  0.00           H  
ATOM   2977  HB  VAL A 193      53.189   6.475  -5.976  1.00  0.00           H  
ATOM   2978 1HG1 VAL A 193      51.566   4.921  -5.008  1.00  0.00           H  
ATOM   2979 2HG1 VAL A 193      52.759   5.471  -3.808  1.00  0.00           H  
ATOM   2980 3HG1 VAL A 193      51.113   6.147  -3.801  1.00  0.00           H  
ATOM   2981 1HG2 VAL A 193      50.878   6.422  -6.860  1.00  0.00           H  
ATOM   2982 2HG2 VAL A 193      50.411   7.698  -5.710  1.00  0.00           H  
ATOM   2983 3HG2 VAL A 193      51.584   8.049  -7.002  1.00  0.00           H  
ATOM   2984  N   ALA A 194      55.116   7.428  -3.967  1.00  0.00           N  
ATOM   2985  CA  ALA A 194      56.171   6.987  -3.062  1.00  0.00           C  
ATOM   2986  C   ALA A 194      56.473   8.047  -2.010  1.00  0.00           C  
ATOM   2987  O   ALA A 194      56.680   7.731  -0.838  1.00  0.00           O  
ATOM   2988  CB  ALA A 194      57.431   6.644  -3.844  1.00  0.00           C  
ATOM   2989  H   ALA A 194      55.333   7.575  -4.942  1.00  0.00           H  
ATOM   2990  HA  ALA A 194      55.822   6.093  -2.545  1.00  0.00           H  
ATOM   2991 1HB  ALA A 194      58.209   6.316  -3.155  1.00  0.00           H  
ATOM   2992 2HB  ALA A 194      57.213   5.844  -4.552  1.00  0.00           H  
ATOM   2993 3HB  ALA A 194      57.773   7.524  -4.386  1.00  0.00           H  
ATOM   2994  N   ARG A 195      56.497   9.305  -2.436  1.00  0.00           N  
ATOM   2995  CA  ARG A 195      56.774  10.415  -1.531  1.00  0.00           C  
ATOM   2996  C   ARG A 195      55.681  10.554  -0.479  1.00  0.00           C  
ATOM   2997  O   ARG A 195      55.962  10.806   0.693  1.00  0.00           O  
ATOM   2998  CB  ARG A 195      56.897  11.719  -2.305  1.00  0.00           C  
ATOM   2999  CG  ARG A 195      57.332  12.917  -1.475  1.00  0.00           C  
ATOM   3000  CD  ARG A 195      57.472  14.140  -2.307  1.00  0.00           C  
ATOM   3001  NE  ARG A 195      58.512  13.995  -3.312  1.00  0.00           N  
ATOM   3002  CZ  ARG A 195      59.828  14.175  -3.083  1.00  0.00           C  
ATOM   3003  NH1 ARG A 195      60.246  14.505  -1.881  1.00  0.00           N  
ATOM   3004  NH2 ARG A 195      60.697  14.020  -4.066  1.00  0.00           N  
ATOM   3005  H   ARG A 195      56.319   9.498  -3.411  1.00  0.00           H  
ATOM   3006  HA  ARG A 195      57.720  10.221  -1.025  1.00  0.00           H  
ATOM   3007 1HB  ARG A 195      57.620  11.597  -3.111  1.00  0.00           H  
ATOM   3008 2HB  ARG A 195      55.938  11.964  -2.761  1.00  0.00           H  
ATOM   3009 1HG  ARG A 195      56.589  13.112  -0.701  1.00  0.00           H  
ATOM   3010 2HG  ARG A 195      58.295  12.707  -1.009  1.00  0.00           H  
ATOM   3011 1HD  ARG A 195      56.530  14.342  -2.817  1.00  0.00           H  
ATOM   3012 2HD  ARG A 195      57.728  14.985  -1.670  1.00  0.00           H  
ATOM   3013  HE  ARG A 195      58.229  13.742  -4.249  1.00  0.00           H  
ATOM   3014 1HH1 ARG A 195      59.582  14.624  -1.130  1.00  0.00           H  
ATOM   3015 2HH1 ARG A 195      61.232  14.640  -1.710  1.00  0.00           H  
ATOM   3016 1HH2 ARG A 195      60.375  13.766  -4.990  1.00  0.00           H  
ATOM   3017 2HH2 ARG A 195      61.682  14.155  -3.895  1.00  0.00           H  
ATOM   3018  N   THR A 196      54.433  10.388  -0.905  1.00  0.00           N  
ATOM   3019  CA  THR A 196      53.295  10.495   0.000  1.00  0.00           C  
ATOM   3020  C   THR A 196      53.322   9.394   1.052  1.00  0.00           C  
ATOM   3021  O   THR A 196      53.031   9.635   2.224  1.00  0.00           O  
ATOM   3022  CB  THR A 196      51.965  10.439  -0.773  1.00  0.00           C  
ATOM   3023  OG1 THR A 196      51.897  11.536  -1.693  1.00  0.00           O  
ATOM   3024  CG2 THR A 196      50.786  10.512   0.186  1.00  0.00           C  
ATOM   3025  H   THR A 196      54.269  10.183  -1.880  1.00  0.00           H  
ATOM   3026  HA  THR A 196      53.352  11.454   0.515  1.00  0.00           H  
ATOM   3027  HB  THR A 196      51.910   9.507  -1.336  1.00  0.00           H  
ATOM   3028  HG1 THR A 196      52.409  11.327  -2.478  1.00  0.00           H  
ATOM   3029 1HG2 THR A 196      49.855  10.471  -0.378  1.00  0.00           H  
ATOM   3030 2HG2 THR A 196      50.829   9.673   0.879  1.00  0.00           H  
ATOM   3031 3HG2 THR A 196      50.830  11.446   0.745  1.00  0.00           H  
ATOM   3032  N   LEU A 197      53.673   8.185   0.626  1.00  0.00           N  
ATOM   3033  CA  LEU A 197      53.739   7.043   1.531  1.00  0.00           C  
ATOM   3034  C   LEU A 197      54.824   7.236   2.583  1.00  0.00           C  
ATOM   3035  O   LEU A 197      54.630   6.913   3.755  1.00  0.00           O  
ATOM   3036  CB  LEU A 197      54.007   5.756   0.741  1.00  0.00           C  
ATOM   3037  CG  LEU A 197      52.862   5.278  -0.161  1.00  0.00           C  
ATOM   3038  CD1 LEU A 197      53.338   4.105  -1.008  1.00  0.00           C  
ATOM   3039  CD2 LEU A 197      51.669   4.885   0.697  1.00  0.00           C  
ATOM   3040  H   LEU A 197      53.900   8.054  -0.349  1.00  0.00           H  
ATOM   3041  HA  LEU A 197      52.780   6.949   2.040  1.00  0.00           H  
ATOM   3042 1HB  LEU A 197      54.882   5.910   0.112  1.00  0.00           H  
ATOM   3043 2HB  LEU A 197      54.229   4.955   1.447  1.00  0.00           H  
ATOM   3044  HG  LEU A 197      52.573   6.082  -0.838  1.00  0.00           H  
ATOM   3045 1HD1 LEU A 197      52.524   3.766  -1.649  1.00  0.00           H  
ATOM   3046 2HD1 LEU A 197      54.179   4.420  -1.626  1.00  0.00           H  
ATOM   3047 3HD1 LEU A 197      53.650   3.290  -0.356  1.00  0.00           H  
ATOM   3048 1HD2 LEU A 197      50.855   4.546   0.056  1.00  0.00           H  
ATOM   3049 2HD2 LEU A 197      51.957   4.080   1.374  1.00  0.00           H  
ATOM   3050 3HD2 LEU A 197      51.339   5.746   1.278  1.00  0.00           H  
ATOM   3051  N   ALA A 198      55.966   7.765   2.157  1.00  0.00           N  
ATOM   3052  CA  ALA A 198      57.084   8.001   3.062  1.00  0.00           C  
ATOM   3053  C   ALA A 198      56.731   9.045   4.114  1.00  0.00           C  
ATOM   3054  O   ALA A 198      57.081   8.902   5.286  1.00  0.00           O  
ATOM   3055  CB  ALA A 198      58.316   8.433   2.280  1.00  0.00           C  
ATOM   3056  H   ALA A 198      56.061   8.010   1.182  1.00  0.00           H  
ATOM   3057  HA  ALA A 198      57.304   7.067   3.579  1.00  0.00           H  
ATOM   3058 1HB  ALA A 198      59.143   8.605   2.970  1.00  0.00           H  
ATOM   3059 2HB  ALA A 198      58.591   7.651   1.572  1.00  0.00           H  
ATOM   3060 3HB  ALA A 198      58.098   9.352   1.738  1.00  0.00           H  
ATOM   3061  N   GLU A 199      56.036  10.095   3.688  1.00  0.00           N  
ATOM   3062  CA  GLU A 199      55.634  11.165   4.593  1.00  0.00           C  
ATOM   3063  C   GLU A 199      54.655  10.659   5.645  1.00  0.00           C  
ATOM   3064  O   GLU A 199      54.743  11.026   6.817  1.00  0.00           O  
ATOM   3065  CB  GLU A 199      55.004  12.318   3.809  1.00  0.00           C  
ATOM   3066  CG  GLU A 199      55.982  13.097   2.941  1.00  0.00           C  
ATOM   3067  CD  GLU A 199      55.317  14.174   2.131  1.00  0.00           C  
ATOM   3068  OE1 GLU A 199      54.111  14.246   2.149  1.00  0.00           O  
ATOM   3069  OE2 GLU A 199      56.014  14.927   1.493  1.00  0.00           O  
ATOM   3070  H   GLU A 199      55.780  10.153   2.713  1.00  0.00           H  
ATOM   3071  HA  GLU A 199      56.522  11.536   5.106  1.00  0.00           H  
ATOM   3072 1HB  GLU A 199      54.218  11.930   3.161  1.00  0.00           H  
ATOM   3073 2HB  GLU A 199      54.540  13.019   4.502  1.00  0.00           H  
ATOM   3074 1HG  GLU A 199      56.736  13.554   3.582  1.00  0.00           H  
ATOM   3075 2HG  GLU A 199      56.488  12.404   2.270  1.00  0.00           H  
ATOM   3076  N   ALA A 200      53.722   9.814   5.219  1.00  0.00           N  
ATOM   3077  CA  ALA A 200      52.725   9.255   6.124  1.00  0.00           C  
ATOM   3078  C   ALA A 200      53.373   8.364   7.176  1.00  0.00           C  
ATOM   3079  O   ALA A 200      52.998   8.397   8.348  1.00  0.00           O  
ATOM   3080  CB  ALA A 200      51.678   8.475   5.342  1.00  0.00           C  
ATOM   3081  H   ALA A 200      53.703   9.553   4.244  1.00  0.00           H  
ATOM   3082  HA  ALA A 200      52.236  10.081   6.641  1.00  0.00           H  
ATOM   3083 1HB  ALA A 200      50.941   8.064   6.031  1.00  0.00           H  
ATOM   3084 2HB  ALA A 200      51.183   9.139   4.634  1.00  0.00           H  
ATOM   3085 3HB  ALA A 200      52.160   7.662   4.800  1.00  0.00           H  
ATOM   3086  N   ALA A 201      54.348   7.568   6.751  1.00  0.00           N  
ATOM   3087  CA  ALA A 201      55.050   6.666   7.655  1.00  0.00           C  
ATOM   3088  C   ALA A 201      55.834   7.441   8.707  1.00  0.00           C  
ATOM   3089  O   ALA A 201      55.859   7.065   9.879  1.00  0.00           O  
ATOM   3090  CB  ALA A 201      55.978   5.748   6.872  1.00  0.00           C  
ATOM   3091  H   ALA A 201      54.610   7.588   5.776  1.00  0.00           H  
ATOM   3092  HA  ALA A 201      54.307   6.059   8.172  1.00  0.00           H  
ATOM   3093 1HB  ALA A 201      56.495   5.080   7.561  1.00  0.00           H  
ATOM   3094 2HB  ALA A 201      55.395   5.159   6.164  1.00  0.00           H  
ATOM   3095 3HB  ALA A 201      56.709   6.347   6.331  1.00  0.00           H  
ATOM   3096  N   VAL A 202      56.474   8.525   8.282  1.00  0.00           N  
ATOM   3097  CA  VAL A 202      57.260   9.355   9.186  1.00  0.00           C  
ATOM   3098  C   VAL A 202      56.376  10.013  10.238  1.00  0.00           C  
ATOM   3099  O   VAL A 202      56.684   9.981  11.430  1.00  0.00           O  
ATOM   3100  CB  VAL A 202      58.010  10.444   8.396  1.00  0.00           C  
ATOM   3101  CG1 VAL A 202      58.677  11.427   9.345  1.00  0.00           C  
ATOM   3102  CG2 VAL A 202      59.037   9.801   7.476  1.00  0.00           C  
ATOM   3103  H   VAL A 202      56.414   8.781   7.307  1.00  0.00           H  
ATOM   3104  HA  VAL A 202      57.991   8.722   9.690  1.00  0.00           H  
ATOM   3105  HB  VAL A 202      57.292  11.008   7.801  1.00  0.00           H  
ATOM   3106 1HG1 VAL A 202      59.202  12.190   8.770  1.00  0.00           H  
ATOM   3107 2HG1 VAL A 202      57.919  11.902   9.969  1.00  0.00           H  
ATOM   3108 3HG1 VAL A 202      59.389  10.897   9.978  1.00  0.00           H  
ATOM   3109 1HG2 VAL A 202      59.563  10.576   6.920  1.00  0.00           H  
ATOM   3110 2HG2 VAL A 202      59.752   9.232   8.071  1.00  0.00           H  
ATOM   3111 3HG2 VAL A 202      58.533   9.132   6.778  1.00  0.00           H  
ATOM   3112  N   ARG A 203      55.276  10.606   9.761  1.00  0.00           N  
ATOM   3113  CA  ARG A 203      54.322  11.354  10.583  1.00  0.00           C  
ATOM   3114  C   ARG A 203      53.570  10.493  11.591  1.00  0.00           C  
ATOM   3115  O   ARG A 203      53.369  10.894  12.737  1.00  0.00           O  
ATOM   3116  CB  ARG A 203      53.308  12.056   9.692  1.00  0.00           C  
ATOM   3117  CG  ARG A 203      53.862  13.220   8.886  1.00  0.00           C  
ATOM   3118  CD  ARG A 203      52.829  13.816   8.001  1.00  0.00           C  
ATOM   3119  NE  ARG A 203      53.354  14.930   7.228  1.00  0.00           N  
ATOM   3120  CZ  ARG A 203      52.679  15.570   6.253  1.00  0.00           C  
ATOM   3121  NH1 ARG A 203      51.457  15.196   5.945  1.00  0.00           N  
ATOM   3122  NH2 ARG A 203      53.246  16.574   5.606  1.00  0.00           N  
ATOM   3123  H   ARG A 203      55.073  10.545   8.773  1.00  0.00           H  
ATOM   3124  HA  ARG A 203      54.870  12.109  11.148  1.00  0.00           H  
ATOM   3125 1HB  ARG A 203      52.884  11.340   8.989  1.00  0.00           H  
ATOM   3126 2HB  ARG A 203      52.490  12.438  10.303  1.00  0.00           H  
ATOM   3127 1HG  ARG A 203      54.221  13.994   9.564  1.00  0.00           H  
ATOM   3128 2HG  ARG A 203      54.687  12.871   8.263  1.00  0.00           H  
ATOM   3129 1HD  ARG A 203      52.465  13.060   7.306  1.00  0.00           H  
ATOM   3130 2HD  ARG A 203      51.999  14.182   8.605  1.00  0.00           H  
ATOM   3131  HE  ARG A 203      54.292  15.246   7.436  1.00  0.00           H  
ATOM   3132 1HH1 ARG A 203      51.024  14.429   6.439  1.00  0.00           H  
ATOM   3133 2HH1 ARG A 203      50.952  15.676   5.214  1.00  0.00           H  
ATOM   3134 1HH2 ARG A 203      54.186  16.861   5.843  1.00  0.00           H  
ATOM   3135 2HH2 ARG A 203      52.741  17.053   4.876  1.00  0.00           H  
ATOM   3136  N   SER A 204      53.159   9.310  11.152  1.00  0.00           N  
ATOM   3137  CA  SER A 204      52.422   8.378  11.997  1.00  0.00           C  
ATOM   3138  C   SER A 204      53.325   7.602  12.941  1.00  0.00           C  
ATOM   3139  O   SER A 204      52.863   6.739  13.688  1.00  0.00           O  
ATOM   3140  CB  SER A 204      51.644   7.406  11.131  1.00  0.00           C  
ATOM   3141  OG  SER A 204      52.509   6.595  10.385  1.00  0.00           O  
ATOM   3142  H   SER A 204      53.361   9.041  10.200  1.00  0.00           H  
ATOM   3143  HA  SER A 204      51.719   8.946  12.607  1.00  0.00           H  
ATOM   3144 1HB  SER A 204      51.011   6.783  11.763  1.00  0.00           H  
ATOM   3145 2HB  SER A 204      50.991   7.961  10.459  1.00  0.00           H  
ATOM   3146  HG  SER A 204      52.788   7.126   9.634  1.00  0.00           H  
ATOM   3147  N   LYS A 205      54.611   7.908  12.908  1.00  0.00           N  
ATOM   3148  CA  LYS A 205      55.560   7.284  13.818  1.00  0.00           C  
ATOM   3149  C   LYS A 205      55.508   5.765  13.715  1.00  0.00           C  
ATOM   3150  O   LYS A 205      55.441   5.067  14.726  1.00  0.00           O  
ATOM   3151  CB  LYS A 205      55.288   7.724  15.257  1.00  0.00           C  
ATOM   3152  CG  LYS A 205      55.426   9.222  15.494  1.00  0.00           C  
ATOM   3153  CD  LYS A 205      55.203   9.573  16.958  1.00  0.00           C  
ATOM   3154  CE  LYS A 205      55.308  11.073  17.191  1.00  0.00           C  
ATOM   3155  NZ  LYS A 205      55.059  11.434  18.613  1.00  0.00           N  
ATOM   3156  H   LYS A 205      54.938   8.588  12.237  1.00  0.00           H  
ATOM   3157  HA  LYS A 205      56.566   7.602  13.541  1.00  0.00           H  
ATOM   3158 1HB  LYS A 205      54.276   7.432  15.542  1.00  0.00           H  
ATOM   3159 2HB  LYS A 205      55.977   7.213  15.930  1.00  0.00           H  
ATOM   3160 1HG  LYS A 205      56.425   9.546  15.200  1.00  0.00           H  
ATOM   3161 2HG  LYS A 205      54.696   9.755  14.887  1.00  0.00           H  
ATOM   3162 1HD  LYS A 205      54.214   9.233  17.267  1.00  0.00           H  
ATOM   3163 2HD  LYS A 205      55.949   9.067  17.571  1.00  0.00           H  
ATOM   3164 1HE  LYS A 205      56.303  11.415  16.910  1.00  0.00           H  
ATOM   3165 2HE  LYS A 205      54.580  11.589  16.565  1.00  0.00           H  
ATOM   3166 1HZ  LYS A 205      55.137  12.435  18.725  1.00  0.00           H  
ATOM   3167 2HZ  LYS A 205      54.131  11.137  18.878  1.00  0.00           H  
ATOM   3168 3HZ  LYS A 205      55.740  10.976  19.201  1.00  0.00           H  
ATOM   3169  N   ALA A 206      55.540   5.265  12.482  1.00  0.00           N  
ATOM   3170  CA  ALA A 206      55.595   3.830  12.230  1.00  0.00           C  
ATOM   3171  C   ALA A 206      56.923   3.269  12.727  1.00  0.00           C  
ATOM   3172  O   ALA A 206      57.904   4.000  12.864  1.00  0.00           O  
ATOM   3173  CB  ALA A 206      55.406   3.535  10.749  1.00  0.00           C  
ATOM   3174  H   ALA A 206      55.526   5.897  11.694  1.00  0.00           H  
ATOM   3175  HA  ALA A 206      54.788   3.357  12.790  1.00  0.00           H  
ATOM   3176 1HB  ALA A 206      55.462   2.459  10.582  1.00  0.00           H  
ATOM   3177 2HB  ALA A 206      54.432   3.902  10.426  1.00  0.00           H  
ATOM   3178 3HB  ALA A 206      56.189   4.031  10.177  1.00  0.00           H  
ATOM   3179  N   SER A 207      56.958   1.970  12.998  1.00  0.00           N  
ATOM   3180  CA  SER A 207      58.161   1.342  13.531  1.00  0.00           C  
ATOM   3181  C   SER A 207      59.325   1.439  12.553  1.00  0.00           C  
ATOM   3182  O   SER A 207      59.125   1.576  11.346  1.00  0.00           O  
ATOM   3183  CB  SER A 207      57.886  -0.113  13.857  1.00  0.00           C  
ATOM   3184  OG  SER A 207      57.653  -0.854  12.691  1.00  0.00           O  
ATOM   3185  H   SER A 207      56.134   1.410  12.831  1.00  0.00           H  
ATOM   3186  HA  SER A 207      58.445   1.860  14.448  1.00  0.00           H  
ATOM   3187 1HB  SER A 207      58.736  -0.533  14.394  1.00  0.00           H  
ATOM   3188 2HB  SER A 207      57.019  -0.181  14.513  1.00  0.00           H  
ATOM   3189  HG  SER A 207      57.489  -1.755  12.978  1.00  0.00           H  
ATOM   3190  N   PRO A 208      60.588   1.362  13.123  1.00  0.00           N  
ATOM   3191  CA  PRO A 208      61.735   1.410  12.224  1.00  0.00           C  
ATOM   3192  C   PRO A 208      61.632   0.310  11.179  1.00  0.00           C  
ATOM   3193  O   PRO A 208      61.886   0.538   9.996  1.00  0.00           O  
ATOM   3194  CB  PRO A 208      62.927   1.193  13.162  1.00  0.00           C  
ATOM   3195  CG  PRO A 208      62.467   1.743  14.469  1.00  0.00           C  
ATOM   3196  CD  PRO A 208      61.022   1.333  14.561  1.00  0.00           C  
ATOM   3197  HA  PRO A 208      61.782   2.402  11.751  1.00  0.00           H  
ATOM   3198 1HB  PRO A 208      63.176   0.123  13.213  1.00  0.00           H  
ATOM   3199 2HB  PRO A 208      63.814   1.712  12.769  1.00  0.00           H  
ATOM   3200 1HG  PRO A 208      63.076   1.333  15.289  1.00  0.00           H  
ATOM   3201 2HG  PRO A 208      62.600   2.834  14.490  1.00  0.00           H  
ATOM   3202 1HD  PRO A 208      60.953   0.321  14.986  1.00  0.00           H  
ATOM   3203 2HD  PRO A 208      60.474   2.054  15.185  1.00  0.00           H  
ATOM   3204  N   GLU A 209      61.258  -0.883  11.622  1.00  0.00           N  
ATOM   3205  CA  GLU A 209      61.097  -2.015  10.717  1.00  0.00           C  
ATOM   3206  C   GLU A 209      60.032  -1.733   9.666  1.00  0.00           C  
ATOM   3207  O   GLU A 209      60.198  -2.072   8.494  1.00  0.00           O  
ATOM   3208  CB  GLU A 209      60.731  -3.277  11.501  1.00  0.00           C  
ATOM   3209  CG  GLU A 209      61.860  -3.834  12.358  1.00  0.00           C  
ATOM   3210  CD  GLU A 209      61.441  -5.024  13.175  1.00  0.00           C  
ATOM   3211  OE1 GLU A 209      60.277  -5.345  13.170  1.00  0.00           O  
ATOM   3212  OE2 GLU A 209      62.286  -5.614  13.806  1.00  0.00           O  
ATOM   3213  H   GLU A 209      61.081  -1.008  12.608  1.00  0.00           H  
ATOM   3214  HA  GLU A 209      62.044  -2.185  10.203  1.00  0.00           H  
ATOM   3215 1HB  GLU A 209      59.886  -3.066  12.157  1.00  0.00           H  
ATOM   3216 2HB  GLU A 209      60.421  -4.059  10.808  1.00  0.00           H  
ATOM   3217 1HG  GLU A 209      62.685  -4.126  11.709  1.00  0.00           H  
ATOM   3218 2HG  GLU A 209      62.217  -3.050  13.024  1.00  0.00           H  
ATOM   3219  N   THR A 210      58.938  -1.111  10.091  1.00  0.00           N  
ATOM   3220  CA  THR A 210      57.843  -0.781   9.186  1.00  0.00           C  
ATOM   3221  C   THR A 210      58.282   0.229   8.135  1.00  0.00           C  
ATOM   3222  O   THR A 210      57.922   0.116   6.963  1.00  0.00           O  
ATOM   3223  CB  THR A 210      56.632  -0.228   9.959  1.00  0.00           C  
ATOM   3224  OG1 THR A 210      56.155  -1.220  10.879  1.00  0.00           O  
ATOM   3225  CG2 THR A 210      55.513   0.148   9.000  1.00  0.00           C  
ATOM   3226  H   THR A 210      58.862  -0.860  11.066  1.00  0.00           H  
ATOM   3227  HA  THR A 210      57.535  -1.691   8.670  1.00  0.00           H  
ATOM   3228  HB  THR A 210      56.932   0.655  10.523  1.00  0.00           H  
ATOM   3229  HG1 THR A 210      56.854  -1.444  11.498  1.00  0.00           H  
ATOM   3230 1HG2 THR A 210      54.665   0.537   9.564  1.00  0.00           H  
ATOM   3231 2HG2 THR A 210      55.868   0.910   8.307  1.00  0.00           H  
ATOM   3232 3HG2 THR A 210      55.202  -0.734   8.441  1.00  0.00           H  
ATOM   3233  N   LEU A 211      59.062   1.217   8.560  1.00  0.00           N  
ATOM   3234  CA  LEU A 211      59.552   2.250   7.655  1.00  0.00           C  
ATOM   3235  C   LEU A 211      60.485   1.664   6.604  1.00  0.00           C  
ATOM   3236  O   LEU A 211      60.428   2.037   5.432  1.00  0.00           O  
ATOM   3237  CB  LEU A 211      60.284   3.343   8.444  1.00  0.00           C  
ATOM   3238  CG  LEU A 211      59.408   4.497   8.951  1.00  0.00           C  
ATOM   3239  CD1 LEU A 211      58.312   3.945   9.852  1.00  0.00           C  
ATOM   3240  CD2 LEU A 211      60.274   5.502   9.695  1.00  0.00           C  
ATOM   3241  H   LEU A 211      59.322   1.254   9.535  1.00  0.00           H  
ATOM   3242  HA  LEU A 211      58.699   2.697   7.146  1.00  0.00           H  
ATOM   3243 1HB  LEU A 211      60.762   2.886   9.309  1.00  0.00           H  
ATOM   3244 2HB  LEU A 211      61.060   3.770   7.809  1.00  0.00           H  
ATOM   3245  HG  LEU A 211      58.928   4.988   8.104  1.00  0.00           H  
ATOM   3246 1HD1 LEU A 211      57.690   4.765  10.211  1.00  0.00           H  
ATOM   3247 2HD1 LEU A 211      57.696   3.244   9.288  1.00  0.00           H  
ATOM   3248 3HD1 LEU A 211      58.763   3.433  10.701  1.00  0.00           H  
ATOM   3249 1HD2 LEU A 211      59.652   6.323  10.054  1.00  0.00           H  
ATOM   3250 2HD2 LEU A 211      60.754   5.012  10.543  1.00  0.00           H  
ATOM   3251 3HD2 LEU A 211      61.038   5.893   9.023  1.00  0.00           H  
ATOM   3252  N   THR A 212      61.344   0.744   7.029  1.00  0.00           N  
ATOM   3253  CA  THR A 212      62.292   0.104   6.124  1.00  0.00           C  
ATOM   3254  C   THR A 212      61.572  -0.730   5.072  1.00  0.00           C  
ATOM   3255  O   THR A 212      61.949  -0.729   3.900  1.00  0.00           O  
ATOM   3256  CB  THR A 212      63.284  -0.784   6.898  1.00  0.00           C  
ATOM   3257  OG1 THR A 212      64.033   0.021   7.817  1.00  0.00           O  
ATOM   3258  CG2 THR A 212      64.242  -1.475   5.939  1.00  0.00           C  
ATOM   3259  H   THR A 212      61.341   0.481   8.004  1.00  0.00           H  
ATOM   3260  HA  THR A 212      62.857   0.881   5.608  1.00  0.00           H  
ATOM   3261  HB  THR A 212      62.735  -1.539   7.460  1.00  0.00           H  
ATOM   3262  HG1 THR A 212      63.504   0.185   8.602  1.00  0.00           H  
ATOM   3263 1HG2 THR A 212      64.935  -2.098   6.503  1.00  0.00           H  
ATOM   3264 2HG2 THR A 212      63.676  -2.097   5.245  1.00  0.00           H  
ATOM   3265 3HG2 THR A 212      64.801  -0.725   5.380  1.00  0.00           H  
ATOM   3266  N   GLU A 213      60.534  -1.441   5.498  1.00  0.00           N  
ATOM   3267  CA  GLU A 213      59.758  -2.282   4.593  1.00  0.00           C  
ATOM   3268  C   GLU A 213      59.042  -1.444   3.541  1.00  0.00           C  
ATOM   3269  O   GLU A 213      58.987  -1.816   2.369  1.00  0.00           O  
ATOM   3270  CB  GLU A 213      58.740  -3.112   5.377  1.00  0.00           C  
ATOM   3271  CG  GLU A 213      59.352  -4.202   6.245  1.00  0.00           C  
ATOM   3272  CD  GLU A 213      58.329  -4.949   7.056  1.00  0.00           C  
ATOM   3273  OE1 GLU A 213      57.186  -4.561   7.037  1.00  0.00           O  
ATOM   3274  OE2 GLU A 213      58.692  -5.909   7.694  1.00  0.00           O  
ATOM   3275  H   GLU A 213      60.275  -1.398   6.473  1.00  0.00           H  
ATOM   3276  HA  GLU A 213      60.441  -2.960   4.080  1.00  0.00           H  
ATOM   3277 1HB  GLU A 213      58.157  -2.457   6.025  1.00  0.00           H  
ATOM   3278 2HB  GLU A 213      58.046  -3.588   4.684  1.00  0.00           H  
ATOM   3279 1HG  GLU A 213      59.878  -4.910   5.605  1.00  0.00           H  
ATOM   3280 2HG  GLU A 213      60.081  -3.751   6.917  1.00  0.00           H  
ATOM   3281  N   VAL A 214      58.495  -0.311   3.967  1.00  0.00           N  
ATOM   3282  CA  VAL A 214      57.781   0.582   3.062  1.00  0.00           C  
ATOM   3283  C   VAL A 214      58.716   1.164   2.010  1.00  0.00           C  
ATOM   3284  O   VAL A 214      58.355   1.275   0.838  1.00  0.00           O  
ATOM   3285  CB  VAL A 214      57.124   1.730   3.852  1.00  0.00           C  
ATOM   3286  CG1 VAL A 214      56.541   2.765   2.901  1.00  0.00           C  
ATOM   3287  CG2 VAL A 214      56.048   1.175   4.772  1.00  0.00           C  
ATOM   3288  H   VAL A 214      58.576  -0.062   4.942  1.00  0.00           H  
ATOM   3289  HA  VAL A 214      57.000   0.012   2.558  1.00  0.00           H  
ATOM   3290  HB  VAL A 214      57.887   2.233   4.446  1.00  0.00           H  
ATOM   3291 1HG1 VAL A 214      56.081   3.569   3.477  1.00  0.00           H  
ATOM   3292 2HG1 VAL A 214      57.335   3.174   2.277  1.00  0.00           H  
ATOM   3293 3HG1 VAL A 214      55.787   2.294   2.270  1.00  0.00           H  
ATOM   3294 1HG2 VAL A 214      55.588   1.992   5.328  1.00  0.00           H  
ATOM   3295 2HG2 VAL A 214      55.288   0.667   4.179  1.00  0.00           H  
ATOM   3296 3HG2 VAL A 214      56.495   0.468   5.471  1.00  0.00           H  
ATOM   3297  N   TYR A 215      59.919   1.535   2.436  1.00  0.00           N  
ATOM   3298  CA  TYR A 215      60.909   2.106   1.531  1.00  0.00           C  
ATOM   3299  C   TYR A 215      61.344   1.094   0.479  1.00  0.00           C  
ATOM   3300  O   TYR A 215      61.508   1.434  -0.693  1.00  0.00           O  
ATOM   3301  CB  TYR A 215      62.122   2.610   2.315  1.00  0.00           C  
ATOM   3302  CG  TYR A 215      63.173   3.274   1.453  1.00  0.00           C  
ATOM   3303  CD1 TYR A 215      62.831   3.780   0.208  1.00  0.00           C  
ATOM   3304  CD2 TYR A 215      64.480   3.377   1.908  1.00  0.00           C  
ATOM   3305  CE1 TYR A 215      63.791   4.386  -0.580  1.00  0.00           C  
ATOM   3306  CE2 TYR A 215      65.439   3.983   1.121  1.00  0.00           C  
ATOM   3307  CZ  TYR A 215      65.098   4.486  -0.118  1.00  0.00           C  
ATOM   3308  OH  TYR A 215      66.054   5.090  -0.902  1.00  0.00           O  
ATOM   3309  H   TYR A 215      60.153   1.418   3.412  1.00  0.00           H  
ATOM   3310  HA  TYR A 215      60.455   2.950   1.010  1.00  0.00           H  
ATOM   3311 1HB  TYR A 215      61.796   3.329   3.068  1.00  0.00           H  
ATOM   3312 2HB  TYR A 215      62.589   1.777   2.839  1.00  0.00           H  
ATOM   3313  HD1 TYR A 215      61.804   3.699  -0.150  1.00  0.00           H  
ATOM   3314  HD2 TYR A 215      64.749   2.979   2.886  1.00  0.00           H  
ATOM   3315  HE1 TYR A 215      63.522   4.783  -1.558  1.00  0.00           H  
ATOM   3316  HE2 TYR A 215      66.466   4.064   1.478  1.00  0.00           H  
ATOM   3317  HH  TYR A 215      66.898   5.078  -0.443  1.00  0.00           H  
ATOM   3318  N   ARG A 216      61.529  -0.151   0.905  1.00  0.00           N  
ATOM   3319  CA  ARG A 216      61.946  -1.216  -0.000  1.00  0.00           C  
ATOM   3320  C   ARG A 216      60.879  -1.493  -1.052  1.00  0.00           C  
ATOM   3321  O   ARG A 216      61.190  -1.706  -2.224  1.00  0.00           O  
ATOM   3322  CB  ARG A 216      62.235  -2.494   0.774  1.00  0.00           C  
ATOM   3323  CG  ARG A 216      62.749  -3.650  -0.070  1.00  0.00           C  
ATOM   3324  CD  ARG A 216      63.081  -4.833   0.764  1.00  0.00           C  
ATOM   3325  NE  ARG A 216      61.900  -5.397   1.399  1.00  0.00           N  
ATOM   3326  CZ  ARG A 216      61.926  -6.266   2.429  1.00  0.00           C  
ATOM   3327  NH1 ARG A 216      63.076  -6.659   2.928  1.00  0.00           N  
ATOM   3328  NH2 ARG A 216      60.794  -6.722   2.937  1.00  0.00           N  
ATOM   3329  H   ARG A 216      61.377  -0.365   1.880  1.00  0.00           H  
ATOM   3330  HA  ARG A 216      62.859  -0.902  -0.506  1.00  0.00           H  
ATOM   3331 1HB  ARG A 216      62.978  -2.292   1.544  1.00  0.00           H  
ATOM   3332 2HB  ARG A 216      61.327  -2.829   1.275  1.00  0.00           H  
ATOM   3333 1HG  ARG A 216      61.986  -3.941  -0.791  1.00  0.00           H  
ATOM   3334 2HG  ARG A 216      63.651  -3.341  -0.600  1.00  0.00           H  
ATOM   3335 1HD  ARG A 216      63.533  -5.603   0.140  1.00  0.00           H  
ATOM   3336 2HD  ARG A 216      63.781  -4.543   1.546  1.00  0.00           H  
ATOM   3337  HE  ARG A 216      60.996  -5.118   1.042  1.00  0.00           H  
ATOM   3338 1HH1 ARG A 216      63.941  -6.310   2.539  1.00  0.00           H  
ATOM   3339 2HH1 ARG A 216      63.096  -7.310   3.700  1.00  0.00           H  
ATOM   3340 1HH2 ARG A 216      59.909  -6.419   2.553  1.00  0.00           H  
ATOM   3341 2HH2 ARG A 216      60.814  -7.372   3.708  1.00  0.00           H  
ATOM   3342  N   LYS A 217      59.621  -1.489  -0.626  1.00  0.00           N  
ATOM   3343  CA  LYS A 217      58.505  -1.741  -1.531  1.00  0.00           C  
ATOM   3344  C   LYS A 217      58.391  -0.645  -2.583  1.00  0.00           C  
ATOM   3345  O   LYS A 217      58.133  -0.920  -3.755  1.00  0.00           O  
ATOM   3346  CB  LYS A 217      57.196  -1.857  -0.748  1.00  0.00           C  
ATOM   3347  CG  LYS A 217      57.078  -3.118   0.097  1.00  0.00           C  
ATOM   3348  CD  LYS A 217      55.761  -3.152   0.858  1.00  0.00           C  
ATOM   3349  CE  LYS A 217      55.646  -4.407   1.711  1.00  0.00           C  
ATOM   3350  NZ  LYS A 217      54.380  -4.435   2.492  1.00  0.00           N  
ATOM   3351  H   LYS A 217      59.432  -1.307   0.349  1.00  0.00           H  
ATOM   3352  HA  LYS A 217      58.686  -2.683  -2.049  1.00  0.00           H  
ATOM   3353 1HB  LYS A 217      57.092  -0.998  -0.084  1.00  0.00           H  
ATOM   3354 2HB  LYS A 217      56.355  -1.839  -1.442  1.00  0.00           H  
ATOM   3355 1HG  LYS A 217      57.137  -3.996  -0.549  1.00  0.00           H  
ATOM   3356 2HG  LYS A 217      57.901  -3.157   0.809  1.00  0.00           H  
ATOM   3357 1HD  LYS A 217      55.692  -2.276   1.504  1.00  0.00           H  
ATOM   3358 2HD  LYS A 217      54.932  -3.127   0.152  1.00  0.00           H  
ATOM   3359 1HE  LYS A 217      55.683  -5.286   1.071  1.00  0.00           H  
ATOM   3360 2HE  LYS A 217      56.486  -4.454   2.404  1.00  0.00           H  
ATOM   3361 1HZ  LYS A 217      54.342  -5.280   3.044  1.00  0.00           H  
ATOM   3362 2HZ  LYS A 217      54.343  -3.632   3.105  1.00  0.00           H  
ATOM   3363 3HZ  LYS A 217      53.593  -4.411   1.859  1.00  0.00           H  
ATOM   3364  N   LEU A 218      58.585   0.599  -2.157  1.00  0.00           N  
ATOM   3365  CA  LEU A 218      58.504   1.740  -3.062  1.00  0.00           C  
ATOM   3366  C   LEU A 218      59.605   1.687  -4.114  1.00  0.00           C  
ATOM   3367  O   LEU A 218      59.372   1.982  -5.286  1.00  0.00           O  
ATOM   3368  CB  LEU A 218      58.605   3.051  -2.273  1.00  0.00           C  
ATOM   3369  CG  LEU A 218      57.409   3.378  -1.370  1.00  0.00           C  
ATOM   3370  CD1 LEU A 218      57.730   4.602  -0.523  1.00  0.00           C  
ATOM   3371  CD2 LEU A 218      56.175   3.615  -2.228  1.00  0.00           C  
ATOM   3372  H   LEU A 218      58.794   0.758  -1.182  1.00  0.00           H  
ATOM   3373  HA  LEU A 218      57.541   1.710  -3.570  1.00  0.00           H  
ATOM   3374 1HB  LEU A 218      59.493   3.010  -1.644  1.00  0.00           H  
ATOM   3375 2HB  LEU A 218      58.722   3.874  -2.978  1.00  0.00           H  
ATOM   3376  HG  LEU A 218      57.225   2.544  -0.693  1.00  0.00           H  
ATOM   3377 1HD1 LEU A 218      56.880   4.835   0.118  1.00  0.00           H  
ATOM   3378 2HD1 LEU A 218      58.605   4.398   0.094  1.00  0.00           H  
ATOM   3379 3HD1 LEU A 218      57.935   5.451  -1.175  1.00  0.00           H  
ATOM   3380 1HD2 LEU A 218      55.324   3.847  -1.586  1.00  0.00           H  
ATOM   3381 2HD2 LEU A 218      56.357   4.451  -2.905  1.00  0.00           H  
ATOM   3382 3HD2 LEU A 218      55.958   2.719  -2.809  1.00  0.00           H  
ATOM   3383  N   ALA A 219      60.805   1.309  -3.688  1.00  0.00           N  
ATOM   3384  CA  ALA A 219      61.945   1.217  -4.593  1.00  0.00           C  
ATOM   3385  C   ALA A 219      61.728   0.137  -5.645  1.00  0.00           C  
ATOM   3386  O   ALA A 219      62.056   0.323  -6.817  1.00  0.00           O  
ATOM   3387  CB  ALA A 219      63.222   0.944  -3.811  1.00  0.00           C  
ATOM   3388  H   ALA A 219      60.931   1.079  -2.713  1.00  0.00           H  
ATOM   3389  HA  ALA A 219      62.045   2.171  -5.110  1.00  0.00           H  
ATOM   3390 1HB  ALA A 219      64.063   0.878  -4.500  1.00  0.00           H  
ATOM   3391 2HB  ALA A 219      63.395   1.755  -3.103  1.00  0.00           H  
ATOM   3392 3HB  ALA A 219      63.122   0.005  -3.269  1.00  0.00           H  
ATOM   3393  N   GLU A 220      61.173  -0.993  -5.219  1.00  0.00           N  
ATOM   3394  CA  GLU A 220      60.911  -2.106  -6.124  1.00  0.00           C  
ATOM   3395  C   GLU A 220      59.876  -1.729  -7.176  1.00  0.00           C  
ATOM   3396  O   GLU A 220      60.011  -2.082  -8.348  1.00  0.00           O  
ATOM   3397  CB  GLU A 220      60.433  -3.330  -5.340  1.00  0.00           C  
ATOM   3398  CG  GLU A 220      61.502  -3.978  -4.472  1.00  0.00           C  
ATOM   3399  CD  GLU A 220      60.979  -5.131  -3.662  1.00  0.00           C  
ATOM   3400  OE1 GLU A 220      59.792  -5.356  -3.681  1.00  0.00           O  
ATOM   3401  OE2 GLU A 220      61.766  -5.789  -3.024  1.00  0.00           O  
ATOM   3402  H   GLU A 220      60.927  -1.083  -4.244  1.00  0.00           H  
ATOM   3403  HA  GLU A 220      61.839  -2.361  -6.637  1.00  0.00           H  
ATOM   3404 1HB  GLU A 220      59.603  -3.046  -4.692  1.00  0.00           H  
ATOM   3405 2HB  GLU A 220      60.062  -4.085  -6.034  1.00  0.00           H  
ATOM   3406 1HG  GLU A 220      62.308  -4.335  -5.112  1.00  0.00           H  
ATOM   3407 2HG  GLU A 220      61.915  -3.226  -3.800  1.00  0.00           H  
ATOM   3408  N   SER A 221      58.842  -1.010  -6.751  1.00  0.00           N  
ATOM   3409  CA  SER A 221      57.781  -0.584  -7.655  1.00  0.00           C  
ATOM   3410  C   SER A 221      58.310   0.383  -8.707  1.00  0.00           C  
ATOM   3411  O   SER A 221      57.942   0.302  -9.879  1.00  0.00           O  
ATOM   3412  CB  SER A 221      56.659   0.070  -6.872  1.00  0.00           C  
ATOM   3413  OG  SER A 221      55.627   0.483  -7.724  1.00  0.00           O  
ATOM   3414  H   SER A 221      58.790  -0.752  -5.776  1.00  0.00           H  
ATOM   3415  HA  SER A 221      57.387  -1.464  -8.165  1.00  0.00           H  
ATOM   3416 1HB  SER A 221      56.269  -0.635  -6.138  1.00  0.00           H  
ATOM   3417 2HB  SER A 221      57.049   0.928  -6.326  1.00  0.00           H  
ATOM   3418  HG  SER A 221      54.961   0.883  -7.159  1.00  0.00           H  
ATOM   3419  N   LEU A 222      59.175   1.297  -8.282  1.00  0.00           N  
ATOM   3420  CA  LEU A 222      59.757   2.281  -9.186  1.00  0.00           C  
ATOM   3421  C   LEU A 222      60.633   1.613 -10.238  1.00  0.00           C  
ATOM   3422  O   LEU A 222      60.609   1.989 -11.410  1.00  0.00           O  
ATOM   3423  CB  LEU A 222      60.585   3.302  -8.396  1.00  0.00           C  
ATOM   3424  CG  LEU A 222      59.786   4.251  -7.493  1.00  0.00           C  
ATOM   3425  CD1 LEU A 222      60.745   5.075  -6.646  1.00  0.00           C  
ATOM   3426  CD2 LEU A 222      58.906   5.148  -8.352  1.00  0.00           C  
ATOM   3427  H   LEU A 222      59.437   1.311  -7.307  1.00  0.00           H  
ATOM   3428  HA  LEU A 222      58.948   2.804  -9.695  1.00  0.00           H  
ATOM   3429 1HB  LEU A 222      61.291   2.764  -7.766  1.00  0.00           H  
ATOM   3430 2HB  LEU A 222      61.150   3.912  -9.100  1.00  0.00           H  
ATOM   3431  HG  LEU A 222      59.159   3.669  -6.817  1.00  0.00           H  
ATOM   3432 1HD1 LEU A 222      60.177   5.749  -6.004  1.00  0.00           H  
ATOM   3433 2HD1 LEU A 222      61.348   4.410  -6.028  1.00  0.00           H  
ATOM   3434 3HD1 LEU A 222      61.397   5.657  -7.296  1.00  0.00           H  
ATOM   3435 1HD2 LEU A 222      58.338   5.822  -7.711  1.00  0.00           H  
ATOM   3436 2HD2 LEU A 222      59.532   5.732  -9.028  1.00  0.00           H  
ATOM   3437 3HD2 LEU A 222      58.219   4.534  -8.934  1.00  0.00           H  
ATOM   3438  N   ILE A 223      61.406   0.620  -9.813  1.00  0.00           N  
ATOM   3439  CA  ILE A 223      62.292  -0.103 -10.717  1.00  0.00           C  
ATOM   3440  C   ILE A 223      61.500  -0.869 -11.769  1.00  0.00           C  
ATOM   3441  O   ILE A 223      61.896  -0.933 -12.933  1.00  0.00           O  
ATOM   3442  CB  ILE A 223      63.192  -1.080  -9.939  1.00  0.00           C  
ATOM   3443  CG1 ILE A 223      64.185  -0.310  -9.064  1.00  0.00           C  
ATOM   3444  CG2 ILE A 223      63.928  -2.004 -10.897  1.00  0.00           C  
ATOM   3445  CD1 ILE A 223      64.924  -1.177  -8.071  1.00  0.00           C  
ATOM   3446  H   ILE A 223      61.379   0.359  -8.838  1.00  0.00           H  
ATOM   3447  HA  ILE A 223      62.928   0.619 -11.228  1.00  0.00           H  
ATOM   3448  HB  ILE A 223      62.581  -1.681  -9.267  1.00  0.00           H  
ATOM   3449 1HG1 ILE A 223      64.920   0.186  -9.698  1.00  0.00           H  
ATOM   3450 2HG1 ILE A 223      63.656   0.466  -8.510  1.00  0.00           H  
ATOM   3451 1HG2 ILE A 223      64.560  -2.687 -10.331  1.00  0.00           H  
ATOM   3452 2HG2 ILE A 223      63.205  -2.576 -11.478  1.00  0.00           H  
ATOM   3453 3HG2 ILE A 223      64.547  -1.411 -11.571  1.00  0.00           H  
ATOM   3454 1HD1 ILE A 223      65.608  -0.560  -7.488  1.00  0.00           H  
ATOM   3455 2HD1 ILE A 223      64.208  -1.657  -7.402  1.00  0.00           H  
ATOM   3456 3HD1 ILE A 223      65.490  -1.940  -8.604  1.00  0.00           H  
ATOM   3457  N   GLU A 224      60.377  -1.450 -11.351  1.00  0.00           N  
ATOM   3458  CA  GLU A 224      59.561  -2.281 -12.232  1.00  0.00           C  
ATOM   3459  C   GLU A 224      59.032  -1.505 -13.438  1.00  0.00           C  
ATOM   3460  O   GLU A 224      58.853  -2.066 -14.519  1.00  0.00           O  
ATOM   3461  CB  GLU A 224      58.388  -2.878 -11.451  1.00  0.00           C  
ATOM   3462  CG  GLU A 224      57.540  -3.862 -12.245  1.00  0.00           C  
ATOM   3463  CD  GLU A 224      56.463  -4.507 -11.417  1.00  0.00           C  
ATOM   3464  OE1 GLU A 224      56.386  -4.217 -10.247  1.00  0.00           O  
ATOM   3465  OE2 GLU A 224      55.717  -5.290 -11.956  1.00  0.00           O  
ATOM   3466  H   GLU A 224      60.078  -1.313 -10.396  1.00  0.00           H  
ATOM   3467  HA  GLU A 224      60.180  -3.095 -12.610  1.00  0.00           H  
ATOM   3468 1HB  GLU A 224      58.765  -3.397 -10.569  1.00  0.00           H  
ATOM   3469 2HB  GLU A 224      57.735  -2.077 -11.106  1.00  0.00           H  
ATOM   3470 1HG  GLU A 224      57.076  -3.335 -13.078  1.00  0.00           H  
ATOM   3471 2HG  GLU A 224      58.188  -4.635 -12.655  1.00  0.00           H  
ATOM   3472  N   LEU A 225      58.783  -0.214 -13.247  1.00  0.00           N  
ATOM   3473  CA  LEU A 225      58.217   0.637 -14.296  1.00  0.00           C  
ATOM   3474  C   LEU A 225      59.270   1.089 -15.298  1.00  0.00           C  
ATOM   3475  O   LEU A 225      60.427   1.308 -14.940  1.00  0.00           O  
ATOM   3476  CB  LEU A 225      57.548   1.868 -13.671  1.00  0.00           C  
ATOM   3477  CG  LEU A 225      56.360   1.580 -12.744  1.00  0.00           C  
ATOM   3478  CD1 LEU A 225      55.870   2.883 -12.127  1.00  0.00           C  
ATOM   3479  CD2 LEU A 225      55.253   0.898 -13.533  1.00  0.00           C  
ATOM   3480  H   LEU A 225      58.990   0.199 -12.349  1.00  0.00           H  
ATOM   3481  HA  LEU A 225      57.464   0.065 -14.836  1.00  0.00           H  
ATOM   3482 1HB  LEU A 225      58.293   2.413 -13.095  1.00  0.00           H  
ATOM   3483 2HB  LEU A 225      57.193   2.515 -14.473  1.00  0.00           H  
ATOM   3484  HG  LEU A 225      56.682   0.928 -11.932  1.00  0.00           H  
ATOM   3485 1HD1 LEU A 225      55.026   2.679 -11.468  1.00  0.00           H  
ATOM   3486 2HD1 LEU A 225      56.676   3.340 -11.553  1.00  0.00           H  
ATOM   3487 3HD1 LEU A 225      55.556   3.564 -12.918  1.00  0.00           H  
ATOM   3488 1HD2 LEU A 225      54.409   0.693 -12.874  1.00  0.00           H  
ATOM   3489 2HD2 LEU A 225      54.929   1.550 -14.345  1.00  0.00           H  
ATOM   3490 3HD2 LEU A 225      55.625  -0.039 -13.948  1.00  0.00           H  
ATOM   3491  N   LYS A 226      58.868   1.230 -16.562  1.00  0.00           N  
ATOM   3492  CA  LYS A 226      59.768   1.782 -17.568  1.00  0.00           C  
ATOM   3493  C   LYS A 226      60.054   3.244 -17.264  1.00  0.00           C  
ATOM   3494  O   LYS A 226      59.147   4.076 -17.262  1.00  0.00           O  
ATOM   3495  CB  LYS A 226      59.174   1.636 -18.970  1.00  0.00           C  
ATOM   3496  CG  LYS A 226      60.092   2.099 -20.093  1.00  0.00           C  
ATOM   3497  CD  LYS A 226      59.461   1.861 -21.457  1.00  0.00           C  
ATOM   3498  CE  LYS A 226      60.378   2.319 -22.581  1.00  0.00           C  
ATOM   3499  NZ  LYS A 226      59.773   2.093 -23.921  1.00  0.00           N  
ATOM   3500  H   LYS A 226      57.931   0.949 -16.815  1.00  0.00           H  
ATOM   3501  HA  LYS A 226      60.709   1.232 -17.529  1.00  0.00           H  
ATOM   3502 1HB  LYS A 226      58.923   0.591 -19.152  1.00  0.00           H  
ATOM   3503 2HB  LYS A 226      58.250   2.211 -19.035  1.00  0.00           H  
ATOM   3504 1HG  LYS A 226      60.299   3.164 -19.979  1.00  0.00           H  
ATOM   3505 2HG  LYS A 226      61.035   1.556 -20.039  1.00  0.00           H  
ATOM   3506 1HD  LYS A 226      59.251   0.798 -21.581  1.00  0.00           H  
ATOM   3507 2HD  LYS A 226      58.520   2.408 -21.523  1.00  0.00           H  
ATOM   3508 1HE  LYS A 226      60.590   3.381 -22.466  1.00  0.00           H  
ATOM   3509 2HE  LYS A 226      61.321   1.775 -22.525  1.00  0.00           H  
ATOM   3510 1HZ  LYS A 226      60.412   2.409 -24.637  1.00  0.00           H  
ATOM   3511 2HZ  LYS A 226      59.589   1.107 -24.046  1.00  0.00           H  
ATOM   3512 3HZ  LYS A 226      58.907   2.608 -23.991  1.00  0.00           H  
ATOM   3513  N   LEU A 227      61.321   3.543 -17.009  1.00  0.00           N  
ATOM   3514  CA  LEU A 227      61.751   4.903 -16.719  1.00  0.00           C  
ATOM   3515  C   LEU A 227      62.919   5.288 -17.613  1.00  0.00           C  
ATOM   3516  O   LEU A 227      63.942   4.604 -17.643  1.00  0.00           O  
ATOM   3517  CB  LEU A 227      62.154   5.036 -15.245  1.00  0.00           C  
ATOM   3518  CG  LEU A 227      61.038   4.781 -14.224  1.00  0.00           C  
ATOM   3519  CD1 LEU A 227      61.626   4.773 -12.820  1.00  0.00           C  
ATOM   3520  CD2 LEU A 227      59.969   5.855 -14.363  1.00  0.00           C  
ATOM   3521  H   LEU A 227      62.011   2.806 -17.016  1.00  0.00           H  
ATOM   3522  HA  LEU A 227      60.919   5.578 -16.917  1.00  0.00           H  
ATOM   3523 1HB  LEU A 227      62.957   4.330 -15.040  1.00  0.00           H  
ATOM   3524 2HB  LEU A 227      62.533   6.044 -15.078  1.00  0.00           H  
ATOM   3525  HG  LEU A 227      60.594   3.802 -14.406  1.00  0.00           H  
ATOM   3526 1HD1 LEU A 227      60.832   4.592 -12.094  1.00  0.00           H  
ATOM   3527 2HD1 LEU A 227      62.373   3.983 -12.743  1.00  0.00           H  
ATOM   3528 3HD1 LEU A 227      62.092   5.735 -12.615  1.00  0.00           H  
ATOM   3529 1HD2 LEU A 227      59.175   5.674 -13.638  1.00  0.00           H  
ATOM   3530 2HD2 LEU A 227      60.411   6.835 -14.180  1.00  0.00           H  
ATOM   3531 3HD2 LEU A 227      59.554   5.827 -15.371  1.00  0.00           H  
ATOM   3532  N   SER A 228      62.762   6.385 -18.339  1.00  0.00           N  
ATOM   3533  CA  SER A 228      63.770   6.820 -19.295  1.00  0.00           C  
ATOM   3534  C   SER A 228      64.930   7.530 -18.612  1.00  0.00           C  
ATOM   3535  O   SER A 228      64.785   8.057 -17.509  1.00  0.00           O  
ATOM   3536  CB  SER A 228      63.143   7.740 -20.325  1.00  0.00           C  
ATOM   3537  OG  SER A 228      62.725   8.941 -19.737  1.00  0.00           O  
ATOM   3538  H   SER A 228      61.921   6.933 -18.226  1.00  0.00           H  
ATOM   3539  HA  SER A 228      64.167   5.940 -19.804  1.00  0.00           H  
ATOM   3540 1HB  SER A 228      63.866   7.950 -21.113  1.00  0.00           H  
ATOM   3541 2HB  SER A 228      62.291   7.242 -20.786  1.00  0.00           H  
ATOM   3542  HG  SER A 228      62.343   9.464 -20.446  1.00  0.00           H  
ATOM   3543  N   PRO A 229      66.202   7.696 -19.046  1.00  0.00           N  
ATOM   3544  CA  PRO A 229      67.168   7.863 -17.967  1.00  0.00           C  
ATOM   3545  C   PRO A 229      66.780   9.022 -17.074  1.00  0.00           C  
ATOM   3546  O   PRO A 229      67.029   9.000 -15.869  1.00  0.00           O  
ATOM   3547  CB  PRO A 229      68.480   8.137 -18.710  1.00  0.00           C  
ATOM   3548  CG  PRO A 229      68.046   8.608 -20.056  1.00  0.00           C  
ATOM   3549  CD  PRO A 229      66.777   7.845 -20.329  1.00  0.00           C  
ATOM   3550  HA  PRO A 229      67.231   6.929 -17.390  1.00  0.00           H  
ATOM   3551 1HB  PRO A 229      69.071   8.888 -18.165  1.00  0.00           H  
ATOM   3552 2HB  PRO A 229      69.086   7.221 -18.753  1.00  0.00           H  
ATOM   3553 1HG  PRO A 229      67.892   9.697 -20.046  1.00  0.00           H  
ATOM   3554 2HG  PRO A 229      68.831   8.405 -20.800  1.00  0.00           H  
ATOM   3555 1HD  PRO A 229      66.125   8.440 -20.984  1.00  0.00           H  
ATOM   3556 2HD  PRO A 229      67.022   6.880 -20.797  1.00  0.00           H  
ATOM   3557  N   GLN A 230      66.166  10.047 -17.658  1.00  0.00           N  
ATOM   3558  CA  GLN A 230      65.677  11.152 -16.842  1.00  0.00           C  
ATOM   3559  C   GLN A 230      64.689  10.665 -15.790  1.00  0.00           C  
ATOM   3560  O   GLN A 230      64.785  11.030 -14.618  1.00  0.00           O  
ATOM   3561  CB  GLN A 230      65.020  12.218 -17.722  1.00  0.00           C  
ATOM   3562  CG  GLN A 230      65.985  12.952 -18.637  1.00  0.00           C  
ATOM   3563  CD  GLN A 230      66.224  12.211 -19.940  1.00  0.00           C  
ATOM   3564  OE1 GLN A 230      65.501  11.270 -20.276  1.00  0.00           O  
ATOM   3565  NE2 GLN A 230      67.242  12.633 -20.681  1.00  0.00           N  
ATOM   3566  H   GLN A 230      66.048  10.043 -18.661  1.00  0.00           H  
ATOM   3567  HA  GLN A 230      66.525  11.601 -16.325  1.00  0.00           H  
ATOM   3568 1HB  GLN A 230      64.253  11.755 -18.344  1.00  0.00           H  
ATOM   3569 2HB  GLN A 230      64.527  12.958 -17.091  1.00  0.00           H  
ATOM   3570 1HG  GLN A 230      65.572  13.933 -18.873  1.00  0.00           H  
ATOM   3571 2HG  GLN A 230      66.942  13.062 -18.126  1.00  0.00           H  
ATOM   3572 1HE2 GLN A 230      67.448  12.183 -21.551  1.00  0.00           H  
ATOM   3573 2HE2 GLN A 230      67.803  13.401 -20.370  1.00  0.00           H  
ATOM   3574  N   GLY A 231      63.739   9.839 -16.215  1.00  0.00           N  
ATOM   3575  CA  GLY A 231      62.731   9.300 -15.310  1.00  0.00           C  
ATOM   3576  C   GLY A 231      63.361   8.396 -14.259  1.00  0.00           C  
ATOM   3577  O   GLY A 231      62.986   8.435 -13.087  1.00  0.00           O  
ATOM   3578  H   GLY A 231      63.714   9.578 -17.190  1.00  0.00           H  
ATOM   3579 1HA  GLY A 231      62.205  10.120 -14.821  1.00  0.00           H  
ATOM   3580 2HA  GLY A 231      61.992   8.739 -15.881  1.00  0.00           H  
ATOM   3581  N   ALA A 232      64.321   7.582 -14.684  1.00  0.00           N  
ATOM   3582  CA  ALA A 232      65.005   6.666 -13.779  1.00  0.00           C  
ATOM   3583  C   ALA A 232      65.804   7.425 -12.728  1.00  0.00           C  
ATOM   3584  O   ALA A 232      65.822   7.048 -11.556  1.00  0.00           O  
ATOM   3585  CB  ALA A 232      65.915   5.729 -14.561  1.00  0.00           C  
ATOM   3586  H   ALA A 232      64.584   7.598 -15.659  1.00  0.00           H  
ATOM   3587  HA  ALA A 232      64.250   6.074 -13.262  1.00  0.00           H  
ATOM   3588 1HB  ALA A 232      66.419   5.052 -13.871  1.00  0.00           H  
ATOM   3589 2HB  ALA A 232      65.320   5.151 -15.268  1.00  0.00           H  
ATOM   3590 3HB  ALA A 232      66.657   6.313 -15.103  1.00  0.00           H  
ATOM   3591  N   ALA A 233      66.465   8.496 -13.153  1.00  0.00           N  
ATOM   3592  CA  ALA A 233      67.267   9.310 -12.248  1.00  0.00           C  
ATOM   3593  C   ALA A 233      66.397   9.986 -11.197  1.00  0.00           C  
ATOM   3594  O   ALA A 233      66.767  10.061 -10.025  1.00  0.00           O  
ATOM   3595  CB  ALA A 233      68.056  10.350 -13.030  1.00  0.00           C  
ATOM   3596  H   ALA A 233      66.410   8.753 -14.128  1.00  0.00           H  
ATOM   3597  HA  ALA A 233      67.966   8.653 -11.730  1.00  0.00           H  
ATOM   3598 1HB  ALA A 233      68.650  10.950 -12.340  1.00  0.00           H  
ATOM   3599 2HB  ALA A 233      68.717   9.849 -13.737  1.00  0.00           H  
ATOM   3600 3HB  ALA A 233      67.368  10.996 -13.572  1.00  0.00           H  
ATOM   3601  N   ARG A 234      65.238  10.478 -11.622  1.00  0.00           N  
ATOM   3602  CA  ARG A 234      64.313  11.149 -10.717  1.00  0.00           C  
ATOM   3603  C   ARG A 234      63.776  10.187  -9.666  1.00  0.00           C  
ATOM   3604  O   ARG A 234      63.647  10.541  -8.494  1.00  0.00           O  
ATOM   3605  CB  ARG A 234      63.149  11.751 -11.490  1.00  0.00           C  
ATOM   3606  CG  ARG A 234      63.507  12.952 -12.351  1.00  0.00           C  
ATOM   3607  CD  ARG A 234      62.335  13.448 -13.117  1.00  0.00           C  
ATOM   3608  NE  ARG A 234      62.672  14.597 -13.942  1.00  0.00           N  
ATOM   3609  CZ  ARG A 234      61.842  15.165 -14.838  1.00  0.00           C  
ATOM   3610  NH1 ARG A 234      60.632  14.681 -15.013  1.00  0.00           N  
ATOM   3611  NH2 ARG A 234      62.244  16.210 -15.542  1.00  0.00           N  
ATOM   3612  H   ARG A 234      64.992  10.385 -12.597  1.00  0.00           H  
ATOM   3613  HA  ARG A 234      64.847  11.953 -10.210  1.00  0.00           H  
ATOM   3614 1HB  ARG A 234      62.716  10.995 -12.143  1.00  0.00           H  
ATOM   3615 2HB  ARG A 234      62.373  12.065 -10.793  1.00  0.00           H  
ATOM   3616 1HG  ARG A 234      63.869  13.761 -11.716  1.00  0.00           H  
ATOM   3617 2HG  ARG A 234      64.287  12.672 -13.061  1.00  0.00           H  
ATOM   3618 1HD  ARG A 234      61.965  12.657 -13.769  1.00  0.00           H  
ATOM   3619 2HD  ARG A 234      61.548  13.745 -12.425  1.00  0.00           H  
ATOM   3620  HE  ARG A 234      63.595  14.997 -13.836  1.00  0.00           H  
ATOM   3621 1HH1 ARG A 234      60.325  13.883 -14.475  1.00  0.00           H  
ATOM   3622 2HH1 ARG A 234      60.010  15.107 -15.685  1.00  0.00           H  
ATOM   3623 1HH2 ARG A 234      63.174  16.582 -15.407  1.00  0.00           H  
ATOM   3624 2HH2 ARG A 234      61.622  16.635 -16.213  1.00  0.00           H  
ATOM   3625  N   ALA A 235      63.463   8.967 -10.091  1.00  0.00           N  
ATOM   3626  CA  ALA A 235      62.939   7.951  -9.186  1.00  0.00           C  
ATOM   3627  C   ALA A 235      63.971   7.565  -8.135  1.00  0.00           C  
ATOM   3628  O   ALA A 235      63.640   7.384  -6.963  1.00  0.00           O  
ATOM   3629  CB  ALA A 235      62.495   6.723  -9.968  1.00  0.00           C  
ATOM   3630  H   ALA A 235      63.591   8.738 -11.066  1.00  0.00           H  
ATOM   3631  HA  ALA A 235      62.076   8.371  -8.669  1.00  0.00           H  
ATOM   3632 1HB  ALA A 235      62.107   5.973  -9.278  1.00  0.00           H  
ATOM   3633 2HB  ALA A 235      61.715   7.004 -10.675  1.00  0.00           H  
ATOM   3634 3HB  ALA A 235      63.345   6.311 -10.510  1.00  0.00           H  
ATOM   3635  N   ILE A 236      65.224   7.440  -8.560  1.00  0.00           N  
ATOM   3636  CA  ILE A 236      66.307   7.075  -7.655  1.00  0.00           C  
ATOM   3637  C   ILE A 236      66.534   8.153  -6.604  1.00  0.00           C  
ATOM   3638  O   ILE A 236      66.763   7.853  -5.432  1.00  0.00           O  
ATOM   3639  CB  ILE A 236      67.614   6.832  -8.432  1.00  0.00           C  
ATOM   3640  CG1 ILE A 236      67.490   5.582  -9.307  1.00  0.00           C  
ATOM   3641  CG2 ILE A 236      68.786   6.700  -7.473  1.00  0.00           C  
ATOM   3642  CD1 ILE A 236      68.617   5.418 -10.301  1.00  0.00           C  
ATOM   3643  H   ILE A 236      65.431   7.602  -9.535  1.00  0.00           H  
ATOM   3644  HA  ILE A 236      66.034   6.153  -7.143  1.00  0.00           H  
ATOM   3645  HB  ILE A 236      67.799   7.670  -9.104  1.00  0.00           H  
ATOM   3646 1HG1 ILE A 236      67.462   4.696  -8.673  1.00  0.00           H  
ATOM   3647 2HG1 ILE A 236      66.551   5.616  -9.861  1.00  0.00           H  
ATOM   3648 1HG2 ILE A 236      69.702   6.528  -8.038  1.00  0.00           H  
ATOM   3649 2HG2 ILE A 236      68.886   7.616  -6.892  1.00  0.00           H  
ATOM   3650 3HG2 ILE A 236      68.613   5.861  -6.799  1.00  0.00           H  
ATOM   3651 1HD1 ILE A 236      68.459   4.510 -10.884  1.00  0.00           H  
ATOM   3652 2HD1 ILE A 236      68.642   6.279 -10.969  1.00  0.00           H  
ATOM   3653 3HD1 ILE A 236      69.564   5.345  -9.767  1.00  0.00           H  
ATOM   3654  N   ARG A 237      66.469   9.410  -7.029  1.00  0.00           N  
ATOM   3655  CA  ARG A 237      66.667  10.536  -6.124  1.00  0.00           C  
ATOM   3656  C   ARG A 237      65.567  10.598  -5.072  1.00  0.00           C  
ATOM   3657  O   ARG A 237      65.830  10.869  -3.900  1.00  0.00           O  
ATOM   3658  CB  ARG A 237      66.699  11.846  -6.898  1.00  0.00           C  
ATOM   3659  CG  ARG A 237      67.935  12.050  -7.759  1.00  0.00           C  
ATOM   3660  CD  ARG A 237      67.867  13.321  -8.525  1.00  0.00           C  
ATOM   3661  NE  ARG A 237      69.047  13.520  -9.350  1.00  0.00           N  
ATOM   3662  CZ  ARG A 237      69.194  14.515 -10.247  1.00  0.00           C  
ATOM   3663  NH1 ARG A 237      68.229  15.390 -10.422  1.00  0.00           N  
ATOM   3664  NH2 ARG A 237      70.309  14.611 -10.951  1.00  0.00           N  
ATOM   3665  H   ARG A 237      66.277   9.590  -8.004  1.00  0.00           H  
ATOM   3666  HA  ARG A 237      67.624  10.409  -5.617  1.00  0.00           H  
ATOM   3667 1HB  ARG A 237      65.829  11.903  -7.551  1.00  0.00           H  
ATOM   3668 2HB  ARG A 237      66.640  12.682  -6.201  1.00  0.00           H  
ATOM   3669 1HG  ARG A 237      68.820  12.080  -7.124  1.00  0.00           H  
ATOM   3670 2HG  ARG A 237      68.025  11.226  -8.468  1.00  0.00           H  
ATOM   3671 1HD  ARG A 237      66.994  13.306  -9.177  1.00  0.00           H  
ATOM   3672 2HD  ARG A 237      67.789  14.159  -7.833  1.00  0.00           H  
ATOM   3673  HE  ARG A 237      69.811  12.867  -9.244  1.00  0.00           H  
ATOM   3674 1HH1 ARG A 237      67.377  15.317  -9.885  1.00  0.00           H  
ATOM   3675 2HH1 ARG A 237      68.339  16.136 -11.094  1.00  0.00           H  
ATOM   3676 1HH2 ARG A 237      71.051  13.938 -10.816  1.00  0.00           H  
ATOM   3677 2HH2 ARG A 237      70.419  15.356 -11.622  1.00  0.00           H  
ATOM   3678  N   THR A 238      64.334  10.345  -5.498  1.00  0.00           N  
ATOM   3679  CA  THR A 238      63.191  10.371  -4.593  1.00  0.00           C  
ATOM   3680  C   THR A 238      63.296   9.274  -3.541  1.00  0.00           C  
ATOM   3681  O   THR A 238      62.990   9.493  -2.369  1.00  0.00           O  
ATOM   3682  CB  THR A 238      61.868  10.221  -5.367  1.00  0.00           C  
ATOM   3683  OG1 THR A 238      61.723  11.311  -6.286  1.00  0.00           O  
ATOM   3684  CG2 THR A 238      60.687  10.211  -4.408  1.00  0.00           C  
ATOM   3685  H   THR A 238      64.185  10.129  -6.473  1.00  0.00           H  
ATOM   3686  HA  THR A 238      63.180  11.332  -4.077  1.00  0.00           H  
ATOM   3687  HB  THR A 238      61.880   9.288  -5.930  1.00  0.00           H  
ATOM   3688  HG1 THR A 238      62.249  11.139  -7.071  1.00  0.00           H  
ATOM   3689 1HG2 THR A 238      59.761  10.103  -4.972  1.00  0.00           H  
ATOM   3690 2HG2 THR A 238      60.789   9.376  -3.714  1.00  0.00           H  
ATOM   3691 3HG2 THR A 238      60.665  11.145  -3.849  1.00  0.00           H  
ATOM   3692  N   LEU A 239      63.731   8.093  -3.967  1.00  0.00           N  
ATOM   3693  CA  LEU A 239      63.877   6.959  -3.062  1.00  0.00           C  
ATOM   3694  C   LEU A 239      64.946   7.228  -2.010  1.00  0.00           C  
ATOM   3695  O   LEU A 239      64.776   6.892  -0.838  1.00  0.00           O  
ATOM   3696  CB  LEU A 239      64.235   5.693  -3.852  1.00  0.00           C  
ATOM   3697  CG  LEU A 239      63.126   5.137  -4.754  1.00  0.00           C  
ATOM   3698  CD1 LEU A 239      63.682   4.000  -5.600  1.00  0.00           C  
ATOM   3699  CD2 LEU A 239      61.963   4.661  -3.895  1.00  0.00           C  
ATOM   3700  H   LEU A 239      63.966   7.978  -4.942  1.00  0.00           H  
ATOM   3701  HA  LEU A 239      62.927   6.798  -2.553  1.00  0.00           H  
ATOM   3702 1HB  LEU A 239      65.097   5.909  -4.481  1.00  0.00           H  
ATOM   3703 2HB  LEU A 239      64.512   4.910  -3.146  1.00  0.00           H  
ATOM   3704  HG  LEU A 239      62.781   5.919  -5.431  1.00  0.00           H  
ATOM   3705 1HD1 LEU A 239      62.894   3.605  -6.242  1.00  0.00           H  
ATOM   3706 2HD1 LEU A 239      64.499   4.373  -6.218  1.00  0.00           H  
ATOM   3707 3HD1 LEU A 239      64.051   3.208  -4.949  1.00  0.00           H  
ATOM   3708 1HD2 LEU A 239      61.175   4.266  -4.537  1.00  0.00           H  
ATOM   3709 2HD2 LEU A 239      62.307   3.878  -3.219  1.00  0.00           H  
ATOM   3710 3HD2 LEU A 239      61.574   5.497  -3.314  1.00  0.00           H  
ATOM   3711  N   SER A 240      66.048   7.836  -2.436  1.00  0.00           N  
ATOM   3712  CA  SER A 240      67.147   8.151  -1.531  1.00  0.00           C  
ATOM   3713  C   SER A 240      66.721   9.167  -0.479  1.00  0.00           C  
ATOM   3714  O   SER A 240      67.079   9.049   0.693  1.00  0.00           O  
ATOM   3715  CB  SER A 240      68.330   8.686  -2.313  1.00  0.00           C  
ATOM   3716  OG  SER A 240      68.867   7.699  -3.150  1.00  0.00           O  
ATOM   3717  H   SER A 240      66.126   8.086  -3.411  1.00  0.00           H  
ATOM   3718  HA  SER A 240      67.448   7.235  -1.020  1.00  0.00           H  
ATOM   3719 1HB  SER A 240      68.015   9.541  -2.911  1.00  0.00           H  
ATOM   3720 2HB  SER A 240      69.096   9.035  -1.622  1.00  0.00           H  
ATOM   3721  HG  SER A 240      69.604   8.111  -3.607  1.00  0.00           H  
ATOM   3722  N   GLU A 241      65.954  10.165  -0.905  1.00  0.00           N  
ATOM   3723  CA  GLU A 241      65.477  11.204  -0.000  1.00  0.00           C  
ATOM   3724  C   GLU A 241      64.537  10.630   1.052  1.00  0.00           C  
ATOM   3725  O   GLU A 241      64.600  11.002   2.224  1.00  0.00           O  
ATOM   3726  CB  GLU A 241      64.766  12.309  -0.784  1.00  0.00           C  
ATOM   3727  CG  GLU A 241      65.686  13.156  -1.652  1.00  0.00           C  
ATOM   3728  CD  GLU A 241      64.945  14.183  -2.462  1.00  0.00           C  
ATOM   3729  OE1 GLU A 241      63.738  14.168  -2.444  1.00  0.00           O  
ATOM   3730  OE2 GLU A 241      65.587  14.984  -3.100  1.00  0.00           O  
ATOM   3731  H   GLU A 241      65.695  10.205  -1.880  1.00  0.00           H  
ATOM   3732  HA  GLU A 241      66.336  11.637   0.513  1.00  0.00           H  
ATOM   3733 1HB  GLU A 241      64.009  11.867  -1.432  1.00  0.00           H  
ATOM   3734 2HB  GLU A 241      64.254  12.976  -0.090  1.00  0.00           H  
ATOM   3735 1HG  GLU A 241      66.405  13.666  -1.011  1.00  0.00           H  
ATOM   3736 2HG  GLU A 241      66.240  12.501  -2.323  1.00  0.00           H  
ATOM   3737  N   ILE A 242      63.665   9.722   0.626  1.00  0.00           N  
ATOM   3738  CA  ILE A 242      62.710   9.094   1.531  1.00  0.00           C  
ATOM   3739  C   ILE A 242      63.419   8.251   2.583  1.00  0.00           C  
ATOM   3740  O   ILE A 242      63.042   8.257   3.755  1.00  0.00           O  
ATOM   3741  CB  ILE A 242      61.714   8.214   0.754  1.00  0.00           C  
ATOM   3742  CG1 ILE A 242      60.805   9.082  -0.121  1.00  0.00           C  
ATOM   3743  CG2 ILE A 242      60.887   7.372   1.713  1.00  0.00           C  
ATOM   3744  CD1 ILE A 242      59.982   8.295  -1.115  1.00  0.00           C  
ATOM   3745  H   ILE A 242      63.664   9.461  -0.350  1.00  0.00           H  
ATOM   3746  HA  ILE A 242      62.152   9.877   2.042  1.00  0.00           H  
ATOM   3747  HB  ILE A 242      62.260   7.553   0.082  1.00  0.00           H  
ATOM   3748 1HG1 ILE A 242      60.125   9.650   0.512  1.00  0.00           H  
ATOM   3749 2HG1 ILE A 242      61.411   9.800  -0.675  1.00  0.00           H  
ATOM   3750 1HG2 ILE A 242      60.188   6.757   1.147  1.00  0.00           H  
ATOM   3751 2HG2 ILE A 242      61.548   6.729   2.294  1.00  0.00           H  
ATOM   3752 3HG2 ILE A 242      60.333   8.025   2.386  1.00  0.00           H  
ATOM   3753 1HD1 ILE A 242      59.365   8.979  -1.699  1.00  0.00           H  
ATOM   3754 2HD1 ILE A 242      60.646   7.746  -1.784  1.00  0.00           H  
ATOM   3755 3HD1 ILE A 242      59.342   7.594  -0.583  1.00  0.00           H  
ATOM   3756  N   ALA A 243      64.448   7.526   2.157  1.00  0.00           N  
ATOM   3757  CA  ALA A 243      65.212   6.676   3.062  1.00  0.00           C  
ATOM   3758  C   ALA A 243      65.939   7.503   4.114  1.00  0.00           C  
ATOM   3759  O   ALA A 243      65.990   7.129   5.286  1.00  0.00           O  
ATOM   3760  CB  ALA A 243      66.203   5.826   2.280  1.00  0.00           C  
ATOM   3761  H   ALA A 243      64.707   7.565   1.182  1.00  0.00           H  
ATOM   3762  HA  ALA A 243      64.514   6.018   3.579  1.00  0.00           H  
ATOM   3763 1HB  ALA A 243      66.766   5.197   2.970  1.00  0.00           H  
ATOM   3764 2HB  ALA A 243      65.664   5.197   1.572  1.00  0.00           H  
ATOM   3765 3HB  ALA A 243      66.890   6.475   1.739  1.00  0.00           H  
ATOM   3766  N   VAL A 244      66.501   8.630   3.688  1.00  0.00           N  
ATOM   3767  CA  VAL A 244      67.227   9.513   4.593  1.00  0.00           C  
ATOM   3768  C   VAL A 244      66.299  10.108   5.645  1.00  0.00           C  
ATOM   3769  O   VAL A 244      66.661  10.216   6.817  1.00  0.00           O  
ATOM   3770  CB  VAL A 244      67.900  10.651   3.803  1.00  0.00           C  
ATOM   3771  CG1 VAL A 244      68.498  11.678   4.753  1.00  0.00           C  
ATOM   3772  CG2 VAL A 244      68.968  10.082   2.883  1.00  0.00           C  
ATOM   3773  H   VAL A 244      66.423   8.881   2.713  1.00  0.00           H  
ATOM   3774  HA  VAL A 244      68.000   8.932   5.097  1.00  0.00           H  
ATOM   3775  HB  VAL A 244      67.144  11.165   3.209  1.00  0.00           H  
ATOM   3776 1HG1 VAL A 244      68.969  12.475   4.178  1.00  0.00           H  
ATOM   3777 2HG1 VAL A 244      67.709  12.099   5.377  1.00  0.00           H  
ATOM   3778 3HG1 VAL A 244      69.245  11.197   5.385  1.00  0.00           H  
ATOM   3779 1HG2 VAL A 244      69.439  10.892   2.327  1.00  0.00           H  
ATOM   3780 2HG2 VAL A 244      69.721   9.563   3.477  1.00  0.00           H  
ATOM   3781 3HG2 VAL A 244      68.511   9.381   2.184  1.00  0.00           H  
ATOM   3782  N   GLU A 245      65.101  10.493   5.219  1.00  0.00           N  
ATOM   3783  CA  GLU A 245      64.118  11.078   6.124  1.00  0.00           C  
ATOM   3784  C   GLU A 245      63.670  10.071   7.176  1.00  0.00           C  
ATOM   3785  O   GLU A 245      63.510  10.413   8.348  1.00  0.00           O  
ATOM   3786  CB  GLU A 245      62.905  11.584   5.340  1.00  0.00           C  
ATOM   3787  CG  GLU A 245      63.183  12.804   4.472  1.00  0.00           C  
ATOM   3788  CD  GLU A 245      61.989  13.228   3.662  1.00  0.00           C  
ATOM   3789  OE1 GLU A 245      61.004  12.531   3.680  1.00  0.00           O  
ATOM   3790  OE2 GLU A 245      62.064  14.252   3.023  1.00  0.00           O  
ATOM   3791  H   GLU A 245      64.865  10.378   4.244  1.00  0.00           H  
ATOM   3792  HA  GLU A 245      64.579  11.922   6.637  1.00  0.00           H  
ATOM   3793 1HB  GLU A 245      62.534  10.790   4.692  1.00  0.00           H  
ATOM   3794 2HB  GLU A 245      62.105  11.843   6.033  1.00  0.00           H  
ATOM   3795 1HG  GLU A 245      63.486  13.631   5.112  1.00  0.00           H  
ATOM   3796 2HG  GLU A 245      64.010  12.578   3.800  1.00  0.00           H  
ATOM   3797  N   LEU A 246      63.469   8.829   6.751  1.00  0.00           N  
ATOM   3798  CA  LEU A 246      63.039   7.769   7.655  1.00  0.00           C  
ATOM   3799  C   LEU A 246      64.101   7.478   8.707  1.00  0.00           C  
ATOM   3800  O   LEU A 246      63.787   7.269   9.879  1.00  0.00           O  
ATOM   3801  CB  LEU A 246      62.730   6.491   6.865  1.00  0.00           C  
ATOM   3802  CG  LEU A 246      61.491   6.551   5.962  1.00  0.00           C  
ATOM   3803  CD1 LEU A 246      61.418   5.288   5.114  1.00  0.00           C  
ATOM   3804  CD2 LEU A 246      60.244   6.706   6.820  1.00  0.00           C  
ATOM   3805  H   LEU A 246      63.618   8.613   5.776  1.00  0.00           H  
ATOM   3806  HA  LEU A 246      62.132   8.095   8.163  1.00  0.00           H  
ATOM   3807 1HB  LEU A 246      63.587   6.256   6.236  1.00  0.00           H  
ATOM   3808 2HB  LEU A 246      62.587   5.672   7.570  1.00  0.00           H  
ATOM   3809  HG  LEU A 246      61.574   7.402   5.285  1.00  0.00           H  
ATOM   3810 1HD1 LEU A 246      60.538   5.330   4.473  1.00  0.00           H  
ATOM   3811 2HD1 LEU A 246      62.313   5.212   4.497  1.00  0.00           H  
ATOM   3812 3HD1 LEU A 246      61.351   4.417   5.765  1.00  0.00           H  
ATOM   3813 1HD2 LEU A 246      59.364   6.750   6.178  1.00  0.00           H  
ATOM   3814 2HD2 LEU A 246      60.159   5.855   7.496  1.00  0.00           H  
ATOM   3815 3HD2 LEU A 246      60.315   7.626   7.401  1.00  0.00           H  
ATOM   3816  N   ILE A 247      65.360   7.466   8.282  1.00  0.00           N  
ATOM   3817  CA  ILE A 247      66.472   7.200   9.186  1.00  0.00           C  
ATOM   3818  C   ILE A 247      66.600   8.295  10.238  1.00  0.00           C  
ATOM   3819  O   ILE A 247      66.854   8.017  11.410  1.00  0.00           O  
ATOM   3820  CB  ILE A 247      67.795   7.077   8.408  1.00  0.00           C  
ATOM   3821  CG1 ILE A 247      67.784   5.821   7.532  1.00  0.00           C  
ATOM   3822  CG2 ILE A 247      68.975   7.051   9.366  1.00  0.00           C  
ATOM   3823  CD1 ILE A 247      68.921   5.761   6.538  1.00  0.00           C  
ATOM   3824  H   ILE A 247      65.552   7.646   7.307  1.00  0.00           H  
ATOM   3825  HA  ILE A 247      66.284   6.257   9.697  1.00  0.00           H  
ATOM   3826  HB  ILE A 247      67.902   7.928   7.737  1.00  0.00           H  
ATOM   3827 1HG1 ILE A 247      67.837   4.936   8.165  1.00  0.00           H  
ATOM   3828 2HG1 ILE A 247      66.846   5.771   6.979  1.00  0.00           H  
ATOM   3829 1HG2 ILE A 247      69.902   6.963   8.800  1.00  0.00           H  
ATOM   3830 2HG2 ILE A 247      68.992   7.972   9.948  1.00  0.00           H  
ATOM   3831 3HG2 ILE A 247      68.879   6.199  10.040  1.00  0.00           H  
ATOM   3832 1HD1 ILE A 247      68.845   4.843   5.954  1.00  0.00           H  
ATOM   3833 2HD1 ILE A 247      68.866   6.621   5.870  1.00  0.00           H  
ATOM   3834 3HD1 ILE A 247      69.871   5.774   7.070  1.00  0.00           H  
ATOM   3835  N   GLU A 248      66.423   9.541   9.813  1.00  0.00           N  
ATOM   3836  CA  GLU A 248      66.518  10.680  10.717  1.00  0.00           C  
ATOM   3837  C   GLU A 248      65.417  10.642  11.769  1.00  0.00           C  
ATOM   3838  O   GLU A 248      65.654  10.935  12.941  1.00  0.00           O  
ATOM   3839  CB  GLU A 248      66.442  11.991   9.932  1.00  0.00           C  
ATOM   3840  CG  GLU A 248      67.660  12.276   9.064  1.00  0.00           C  
ATOM   3841  CD  GLU A 248      67.519  13.534   8.253  1.00  0.00           C  
ATOM   3842  OE1 GLU A 248      66.460  14.115   8.271  1.00  0.00           O  
ATOM   3843  OE2 GLU A 248      68.472  13.916   7.615  1.00  0.00           O  
ATOM   3844  H   GLU A 248      66.217   9.704   8.838  1.00  0.00           H  
ATOM   3845  HA  GLU A 248      67.479  10.635  11.230  1.00  0.00           H  
ATOM   3846 1HB  GLU A 248      65.565  11.977   9.284  1.00  0.00           H  
ATOM   3847 2HB  GLU A 248      66.323  12.824  10.625  1.00  0.00           H  
ATOM   3848 1HG  GLU A 248      68.536  12.367   9.705  1.00  0.00           H  
ATOM   3849 2HG  GLU A 248      67.820  11.433   8.393  1.00  0.00           H  
ATOM   3850  N   ARG A 249      64.212  10.279  11.344  1.00  0.00           N  
ATOM   3851  CA  ARG A 249      63.071  10.202  12.248  1.00  0.00           C  
ATOM   3852  C   ARG A 249      63.274   9.119  13.300  1.00  0.00           C  
ATOM   3853  O   ARG A 249      62.948   9.310  14.472  1.00  0.00           O  
ATOM   3854  CB  ARG A 249      61.792   9.919  11.473  1.00  0.00           C  
ATOM   3855  CG  ARG A 249      61.299  11.071  10.612  1.00  0.00           C  
ATOM   3856  CD  ARG A 249      60.082  10.700   9.845  1.00  0.00           C  
ATOM   3857  NE  ARG A 249      59.606  11.798   9.019  1.00  0.00           N  
ATOM   3858  CZ  ARG A 249      58.605  11.703   8.122  1.00  0.00           C  
ATOM   3859  NH1 ARG A 249      57.987  10.557   7.946  1.00  0.00           N  
ATOM   3860  NH2 ARG A 249      58.246  12.763   7.418  1.00  0.00           N  
ATOM   3861  H   ARG A 249      64.083  10.050  10.369  1.00  0.00           H  
ATOM   3862  HA  ARG A 249      62.965  11.162  12.754  1.00  0.00           H  
ATOM   3863 1HB  ARG A 249      61.945   9.061  10.820  1.00  0.00           H  
ATOM   3864 2HB  ARG A 249      60.994   9.663  12.170  1.00  0.00           H  
ATOM   3865 1HG  ARG A 249      61.058  11.923  11.247  1.00  0.00           H  
ATOM   3866 2HG  ARG A 249      62.077  11.355   9.903  1.00  0.00           H  
ATOM   3867 1HD  ARG A 249      60.305   9.856   9.193  1.00  0.00           H  
ATOM   3868 2HD  ARG A 249      59.286  10.424  10.536  1.00  0.00           H  
ATOM   3869  HE  ARG A 249      60.058  12.697   9.126  1.00  0.00           H  
ATOM   3870 1HH1 ARG A 249      58.262   9.747   8.484  1.00  0.00           H  
ATOM   3871 2HH1 ARG A 249      57.237  10.485   7.274  1.00  0.00           H  
ATOM   3872 1HH2 ARG A 249      58.722  13.644   7.553  1.00  0.00           H  
ATOM   3873 2HH2 ARG A 249      57.497  12.691   6.746  1.00  0.00           H  
ATOM   3874  N   ALA A 250      63.814   7.982  12.875  1.00  0.00           N  
ATOM   3875  CA  ALA A 250      64.062   6.866  13.779  1.00  0.00           C  
ATOM   3876  C   ALA A 250      65.102   7.230  14.831  1.00  0.00           C  
ATOM   3877  O   ALA A 250      64.963   6.880  16.003  1.00  0.00           O  
ATOM   3878  CB  ALA A 250      64.508   5.639  12.996  1.00  0.00           C  
ATOM   3879  H   ALA A 250      64.059   7.888  11.900  1.00  0.00           H  
ATOM   3880  HA  ALA A 250      63.130   6.635  14.296  1.00  0.00           H  
ATOM   3881 1HB  ALA A 250      64.689   4.814  13.685  1.00  0.00           H  
ATOM   3882 2HB  ALA A 250      63.729   5.357  12.288  1.00  0.00           H  
ATOM   3883 3HB  ALA A 250      65.424   5.867  12.455  1.00  0.00           H  
ATOM   3884  N   VAL A 251      66.145   7.935  14.406  1.00  0.00           N  
ATOM   3885  CA  VAL A 251      67.211   8.348  15.310  1.00  0.00           C  
ATOM   3886  C   VAL A 251      66.665   9.183  16.461  1.00  0.00           C  
ATOM   3887  O   VAL A 251      66.945   8.908  17.628  1.00  0.00           O  
ATOM   3888  CB  VAL A 251      68.273   9.162  14.547  1.00  0.00           C  
ATOM   3889  CG1 VAL A 251      69.271   9.777  15.517  1.00  0.00           C  
ATOM   3890  CG2 VAL A 251      68.980   8.273  13.537  1.00  0.00           C  
ATOM   3891  H   VAL A 251      66.201   8.192  13.431  1.00  0.00           H  
ATOM   3892  HA  VAL A 251      67.683   7.454  15.720  1.00  0.00           H  
ATOM   3893  HB  VAL A 251      67.782   9.985  14.027  1.00  0.00           H  
ATOM   3894 1HG1 VAL A 251      70.014  10.349  14.961  1.00  0.00           H  
ATOM   3895 2HG1 VAL A 251      68.747  10.438  16.208  1.00  0.00           H  
ATOM   3896 3HG1 VAL A 251      69.769   8.986  16.077  1.00  0.00           H  
ATOM   3897 1HG2 VAL A 251      69.729   8.855  13.000  1.00  0.00           H  
ATOM   3898 2HG2 VAL A 251      69.466   7.447  14.056  1.00  0.00           H  
ATOM   3899 3HG2 VAL A 251      68.253   7.877  12.828  1.00  0.00           H  
ATOM   3900  N   GLU A 252      65.885  10.200  16.084  1.00  0.00           N  
ATOM   3901  CA  GLU A 252      65.171  11.102  16.983  1.00  0.00           C  
ATOM   3902  C   GLU A 252      64.154  10.408  17.871  1.00  0.00           C  
ATOM   3903  O   GLU A 252      63.973  10.779  19.031  1.00  0.00           O  
ATOM   3904  CB  GLU A 252      64.465  12.190  16.170  1.00  0.00           C  
ATOM   3905  CG  GLU A 252      65.403  13.194  15.516  1.00  0.00           C  
ATOM   3906  CD  GLU A 252      64.679  14.207  14.673  1.00  0.00           C  
ATOM   3907  OE1 GLU A 252      63.492  14.071  14.503  1.00  0.00           O  
ATOM   3908  OE2 GLU A 252      65.315  15.118  14.198  1.00  0.00           O  
ATOM   3909  H   GLU A 252      65.760  10.385  15.099  1.00  0.00           H  
ATOM   3910  HA  GLU A 252      65.896  11.576  17.645  1.00  0.00           H  
ATOM   3911 1HB  GLU A 252      63.869  11.727  15.383  1.00  0.00           H  
ATOM   3912 2HB  GLU A 252      63.782  12.741  16.816  1.00  0.00           H  
ATOM   3913 1HG  GLU A 252      65.958  13.717  16.295  1.00  0.00           H  
ATOM   3914 2HG  GLU A 252      66.119  12.657  14.896  1.00  0.00           H  
ATOM   3915  N   ASP A 253      63.493   9.401  17.321  1.00  0.00           N  
ATOM   3916  CA  ASP A 253      62.477   8.668  18.057  1.00  0.00           C  
ATOM   3917  C   ASP A 253      63.059   7.433  18.722  1.00  0.00           C  
ATOM   3918  O   ASP A 253      62.368   6.431  18.905  1.00  0.00           O  
ATOM   3919  CB  ASP A 253      61.331   8.261  17.127  1.00  0.00           C  
ATOM   3920  CG  ASP A 253      60.528   9.452  16.621  1.00  0.00           C  
ATOM   3921  OD1 ASP A 253      60.217  10.312  17.410  1.00  0.00           O  
ATOM   3922  OD2 ASP A 253      60.232   9.489  15.451  1.00  0.00           O  
ATOM   3923  H   ASP A 253      63.701   9.138  16.368  1.00  0.00           H  
ATOM   3924  HA  ASP A 253      62.079   9.318  18.837  1.00  0.00           H  
ATOM   3925 1HB  ASP A 253      61.733   7.722  16.269  1.00  0.00           H  
ATOM   3926 2HB  ASP A 253      60.658   7.584  17.654  1.00  0.00           H  
ATOM   3927  N   LYS A 254      64.333   7.517  19.080  1.00  0.00           N  
ATOM   3928  CA  LYS A 254      64.878   6.679  20.136  1.00  0.00           C  
ATOM   3929  C   LYS A 254      65.165   5.273  19.629  1.00  0.00           C  
ATOM   3930  O   LYS A 254      65.224   4.322  20.408  1.00  0.00           O  
ATOM   3931  CB  LYS A 254      63.918   6.625  21.325  1.00  0.00           C  
ATOM   3932  CG  LYS A 254      63.592   7.982  21.934  1.00  0.00           C  
ATOM   3933  CD  LYS A 254      62.720   7.839  23.171  1.00  0.00           C  
ATOM   3934  CE  LYS A 254      62.355   9.196  23.754  1.00  0.00           C  
ATOM   3935  NZ  LYS A 254      61.472   9.072  24.945  1.00  0.00           N  
ATOM   3936  H   LYS A 254      64.934   8.177  18.608  1.00  0.00           H  
ATOM   3937  HA  LYS A 254      65.821   7.113  20.470  1.00  0.00           H  
ATOM   3938 1HB  LYS A 254      62.979   6.164  21.015  1.00  0.00           H  
ATOM   3939 2HB  LYS A 254      64.345   6.000  22.110  1.00  0.00           H  
ATOM   3940 1HG  LYS A 254      64.518   8.489  22.209  1.00  0.00           H  
ATOM   3941 2HG  LYS A 254      63.069   8.594  21.199  1.00  0.00           H  
ATOM   3942 1HD  LYS A 254      61.804   7.306  22.911  1.00  0.00           H  
ATOM   3943 2HD  LYS A 254      63.252   7.261  23.927  1.00  0.00           H  
ATOM   3944 1HE  LYS A 254      63.264   9.723  24.043  1.00  0.00           H  
ATOM   3945 2HE  LYS A 254      61.843   9.791  22.998  1.00  0.00           H  
ATOM   3946 1HZ  LYS A 254      61.254   9.992  25.300  1.00  0.00           H  
ATOM   3947 2HZ  LYS A 254      60.617   8.601  24.683  1.00  0.00           H  
ATOM   3948 3HZ  LYS A 254      61.944   8.539  25.661  1.00  0.00           H  
ATOM   3949  N   ALA A 255      65.342   5.150  18.319  1.00  0.00           N  
ATOM   3950  CA  ALA A 255      65.727   3.880  17.717  1.00  0.00           C  
ATOM   3951  C   ALA A 255      67.130   3.474  18.149  1.00  0.00           C  
ATOM   3952  O   ALA A 255      67.967   4.324  18.451  1.00  0.00           O  
ATOM   3953  CB  ALA A 255      65.643   3.964  16.200  1.00  0.00           C  
ATOM   3954  H   ALA A 255      65.206   5.957  17.726  1.00  0.00           H  
ATOM   3955  HA  ALA A 255      65.034   3.115  18.067  1.00  0.00           H  
ATOM   3956 1HB  ALA A 255      65.935   3.008  15.766  1.00  0.00           H  
ATOM   3957 2HB  ALA A 255      64.620   4.200  15.905  1.00  0.00           H  
ATOM   3958 3HB  ALA A 255      66.312   4.745  15.842  1.00  0.00           H  
ATOM   3959  N   SER A 256      67.377   2.171  18.175  1.00  0.00           N  
ATOM   3960  CA  SER A 256      68.658   1.635  18.617  1.00  0.00           C  
ATOM   3961  C   SER A 256      69.714   1.670  17.517  1.00  0.00           C  
ATOM   3962  O   SER A 256      69.422   2.023  16.374  1.00  0.00           O  
ATOM   3963  CB  SER A 256      68.477   0.210  19.102  1.00  0.00           C  
ATOM   3964  OG  SER A 256      68.158  -0.646  18.040  1.00  0.00           O  
ATOM   3965  H   SER A 256      66.657   1.528  17.880  1.00  0.00           H  
ATOM   3966  HA  SER A 256      69.021   2.245  19.445  1.00  0.00           H  
ATOM   3967 1HB  SER A 256      69.394  -0.129  19.584  1.00  0.00           H  
ATOM   3968 2HB  SER A 256      67.685   0.178  19.849  1.00  0.00           H  
ATOM   3969  HG  SER A 256      68.061  -1.520  18.424  1.00  0.00           H  
ATOM   3970  N   GLN A 257      70.960   1.314  17.806  1.00  0.00           N  
ATOM   3971  CA  GLN A 257      72.022   1.226  16.813  1.00  0.00           C  
ATOM   3972  C   GLN A 257      71.681   0.181  15.766  1.00  0.00           C  
ATOM   3973  O   GLN A 257      71.856   0.408  14.569  1.00  0.00           O  
ATOM   3974  CB  GLN A 257      73.360   0.889  17.477  1.00  0.00           C  
ATOM   3975  CG  GLN A 257      73.908   1.991  18.367  1.00  0.00           C  
ATOM   3976  CD  GLN A 257      73.324   1.949  19.766  1.00  0.00           C  
ATOM   3977  OE1 GLN A 257      72.292   1.316  20.005  1.00  0.00           O  
ATOM   3978  NE2 GLN A 257      73.982   2.624  20.702  1.00  0.00           N  
ATOM   3979  H   GLN A 257      71.198   1.089  18.761  1.00  0.00           H  
ATOM   3980  HA  GLN A 257      72.113   2.192  16.317  1.00  0.00           H  
ATOM   3981 1HB  GLN A 257      73.249  -0.009  18.084  1.00  0.00           H  
ATOM   3982 2HB  GLN A 257      74.104   0.676  16.709  1.00  0.00           H  
ATOM   3983 1HG  GLN A 257      74.989   1.878  18.444  1.00  0.00           H  
ATOM   3984 2HG  GLN A 257      73.664   2.957  17.924  1.00  0.00           H  
ATOM   3985 1HE2 GLN A 257      73.645   2.632  21.644  1.00  0.00           H  
ATOM   3986 2HE2 GLN A 257      74.816   3.124  20.466  1.00  0.00           H  
ATOM   3987  N   GLU A 258      71.192  -0.970  16.215  1.00  0.00           N  
ATOM   3988  CA  GLU A 258      70.952  -2.087  15.310  1.00  0.00           C  
ATOM   3989  C   GLU A 258      69.910  -1.731  14.259  1.00  0.00           C  
ATOM   3990  O   GLU A 258      70.052  -2.081  13.087  1.00  0.00           O  
ATOM   3991  CB  GLU A 258      70.498  -3.321  16.094  1.00  0.00           C  
ATOM   3992  CG  GLU A 258      71.563  -3.912  17.007  1.00  0.00           C  
ATOM   3993  CD  GLU A 258      71.685  -3.179  18.314  1.00  0.00           C  
ATOM   3994  OE1 GLU A 258      70.951  -2.243  18.520  1.00  0.00           O  
ATOM   3995  OE2 GLU A 258      72.514  -3.557  19.108  1.00  0.00           O  
ATOM   3996  H   GLU A 258      70.985  -1.066  17.199  1.00  0.00           H  
ATOM   3997  HA  GLU A 258      71.885  -2.323  14.796  1.00  0.00           H  
ATOM   3998 1HB  GLU A 258      69.636  -3.064  16.709  1.00  0.00           H  
ATOM   3999 2HB  GLU A 258      70.185  -4.099  15.398  1.00  0.00           H  
ATOM   4000 1HG  GLU A 258      71.316  -4.954  17.209  1.00  0.00           H  
ATOM   4001 2HG  GLU A 258      72.522  -3.888  16.492  1.00  0.00           H  
ATOM   4002  N   GLU A 259      68.862  -1.033  14.684  1.00  0.00           N  
ATOM   4003  CA  GLU A 259      67.793  -0.627  13.779  1.00  0.00           C  
ATOM   4004  C   GLU A 259      68.302   0.350  12.728  1.00  0.00           C  
ATOM   4005  O   GLU A 259      67.934   0.263  11.556  1.00  0.00           O  
ATOM   4006  CB  GLU A 259      66.642   0.007  14.563  1.00  0.00           C  
ATOM   4007  CG  GLU A 259      65.859  -0.969  15.430  1.00  0.00           C  
ATOM   4008  CD  GLU A 259      64.784  -0.299  16.240  1.00  0.00           C  
ATOM   4009  OE1 GLU A 259      64.981   0.822  16.643  1.00  0.00           O  
ATOM   4010  OE2 GLU A 259      63.764  -0.910  16.457  1.00  0.00           O  
ATOM   4011  H   GLU A 259      68.804  -0.777  15.659  1.00  0.00           H  
ATOM   4012  HA  GLU A 259      67.419  -1.513  13.265  1.00  0.00           H  
ATOM   4013 1HB  GLU A 259      67.032   0.792  15.211  1.00  0.00           H  
ATOM   4014 2HB  GLU A 259      65.942   0.473  13.869  1.00  0.00           H  
ATOM   4015 1HG  GLU A 259      65.400  -1.721  14.789  1.00  0.00           H  
ATOM   4016 2HG  GLU A 259      66.550  -1.476  16.102  1.00  0.00           H  
ATOM   4017  N   LEU A 260      69.150   1.280  13.153  1.00  0.00           N  
ATOM   4018  CA  LEU A 260      69.712   2.276  12.248  1.00  0.00           C  
ATOM   4019  C   LEU A 260      70.601   1.626  11.197  1.00  0.00           C  
ATOM   4020  O   LEU A 260      70.570   2.002  10.025  1.00  0.00           O  
ATOM   4021  CB  LEU A 260      70.519   3.314  13.037  1.00  0.00           C  
ATOM   4022  CG  LEU A 260      69.701   4.247  13.939  1.00  0.00           C  
ATOM   4023  CD1 LEU A 260      70.644   5.091  14.786  1.00  0.00           C  
ATOM   4024  CD2 LEU A 260      68.803   5.125  13.081  1.00  0.00           C  
ATOM   4025  H   LEU A 260      69.412   1.298  14.128  1.00  0.00           H  
ATOM   4026  HA  LEU A 260      68.892   2.782  11.739  1.00  0.00           H  
ATOM   4027 1HB  LEU A 260      71.237   2.791  13.667  1.00  0.00           H  
ATOM   4028 2HB  LEU A 260      71.071   3.935  12.332  1.00  0.00           H  
ATOM   4029  HG  LEU A 260      69.087   3.653  14.617  1.00  0.00           H  
ATOM   4030 1HD1 LEU A 260      70.063   5.754  15.427  1.00  0.00           H  
ATOM   4031 2HD1 LEU A 260      71.261   4.439  15.404  1.00  0.00           H  
ATOM   4032 3HD1 LEU A 260      71.284   5.686  14.134  1.00  0.00           H  
ATOM   4033 1HD2 LEU A 260      68.221   5.788  13.722  1.00  0.00           H  
ATOM   4034 2HD2 LEU A 260      69.416   5.721  12.404  1.00  0.00           H  
ATOM   4035 3HD2 LEU A 260      68.127   4.497  12.500  1.00  0.00           H  
ATOM   4036  N   ASP A 261      71.394   0.648  11.622  1.00  0.00           N  
ATOM   4037  CA  ASP A 261      72.294  -0.057  10.717  1.00  0.00           C  
ATOM   4038  C   ASP A 261      71.517  -0.839   9.666  1.00  0.00           C  
ATOM   4039  O   ASP A 261      71.893  -0.866   8.494  1.00  0.00           O  
ATOM   4040  CB  ASP A 261      73.205  -1.007  11.498  1.00  0.00           C  
ATOM   4041  CG  ASP A 261      74.259  -0.276  12.319  1.00  0.00           C  
ATOM   4042  OD1 ASP A 261      74.478   0.885  12.069  1.00  0.00           O  
ATOM   4043  OD2 ASP A 261      74.834  -0.886  13.188  1.00  0.00           O  
ATOM   4044  H   ASP A 261      71.373   0.386  12.597  1.00  0.00           H  
ATOM   4045  HA  ASP A 261      72.915   0.678  10.205  1.00  0.00           H  
ATOM   4046 1HB  ASP A 261      72.602  -1.619  12.170  1.00  0.00           H  
ATOM   4047 2HB  ASP A 261      73.709  -1.681  10.805  1.00  0.00           H  
ATOM   4048  N   GLU A 262      70.431  -1.475  10.091  1.00  0.00           N  
ATOM   4049  CA  GLU A 262      69.598  -2.259   9.186  1.00  0.00           C  
ATOM   4050  C   GLU A 262      68.943  -1.373   8.135  1.00  0.00           C  
ATOM   4051  O   GLU A 262      68.861  -1.740   6.963  1.00  0.00           O  
ATOM   4052  CB  GLU A 262      68.524  -3.016   9.970  1.00  0.00           C  
ATOM   4053  CG  GLU A 262      67.633  -3.907   9.116  1.00  0.00           C  
ATOM   4054  CD  GLU A 262      68.383  -5.038   8.470  1.00  0.00           C  
ATOM   4055  OE1 GLU A 262      69.442  -5.371   8.945  1.00  0.00           O  
ATOM   4056  OE2 GLU A 262      67.897  -5.569   7.500  1.00  0.00           O  
ATOM   4057  H   GLU A 262      70.175  -1.414  11.066  1.00  0.00           H  
ATOM   4058  HA  GLU A 262      70.231  -2.983   8.673  1.00  0.00           H  
ATOM   4059 1HB  GLU A 262      68.998  -3.643  10.725  1.00  0.00           H  
ATOM   4060 2HB  GLU A 262      67.884  -2.304  10.491  1.00  0.00           H  
ATOM   4061 1HG  GLU A 262      66.843  -4.321   9.742  1.00  0.00           H  
ATOM   4062 2HG  GLU A 262      67.164  -3.299   8.343  1.00  0.00           H  
ATOM   4063  N   MET A 263      68.477  -0.204   8.560  1.00  0.00           N  
ATOM   4064  CA  MET A 263      67.827   0.737   7.655  1.00  0.00           C  
ATOM   4065  C   MET A 263      68.801   1.252   6.604  1.00  0.00           C  
ATOM   4066  O   MET A 263      68.449   1.390   5.432  1.00  0.00           O  
ATOM   4067  CB  MET A 263      67.229   1.901   8.443  1.00  0.00           C  
ATOM   4068  CG  MET A 263      66.045   1.524   9.322  1.00  0.00           C  
ATOM   4069  SD  MET A 263      65.467   2.898  10.337  1.00  0.00           S  
ATOM   4070  CE  MET A 263      64.747   3.962   9.090  1.00  0.00           C  
ATOM   4071  H   MET A 263      68.575   0.040   9.535  1.00  0.00           H  
ATOM   4072  HA  MET A 263      67.023   0.217   7.134  1.00  0.00           H  
ATOM   4073 1HB  MET A 263      67.994   2.337   9.084  1.00  0.00           H  
ATOM   4074 2HB  MET A 263      66.899   2.677   7.752  1.00  0.00           H  
ATOM   4075 1HG  MET A 263      65.220   1.188   8.695  1.00  0.00           H  
ATOM   4076 2HG  MET A 263      66.327   0.704   9.981  1.00  0.00           H  
ATOM   4077 1HE  MET A 263      64.346   4.858   9.563  1.00  0.00           H  
ATOM   4078 2HE  MET A 263      65.513   4.245   8.367  1.00  0.00           H  
ATOM   4079 3HE  MET A 263      63.944   3.431   8.578  1.00  0.00           H  
ATOM   4080  N   VAL A 264      70.028   1.536   7.029  1.00  0.00           N  
ATOM   4081  CA  VAL A 264      71.056   2.037   6.124  1.00  0.00           C  
ATOM   4082  C   VAL A 264      71.418   0.997   5.072  1.00  0.00           C  
ATOM   4083  O   VAL A 264      71.605   1.324   3.900  1.00  0.00           O  
ATOM   4084  CB  VAL A 264      72.320   2.426   6.914  1.00  0.00           C  
ATOM   4085  CG1 VAL A 264      73.457   2.768   5.963  1.00  0.00           C  
ATOM   4086  CG2 VAL A 264      72.016   3.597   7.835  1.00  0.00           C  
ATOM   4087  H   VAL A 264      70.254   1.401   8.004  1.00  0.00           H  
ATOM   4088  HA  VAL A 264      70.671   2.925   5.620  1.00  0.00           H  
ATOM   4089  HB  VAL A 264      72.644   1.570   7.507  1.00  0.00           H  
ATOM   4090 1HG1 VAL A 264      74.343   3.040   6.538  1.00  0.00           H  
ATOM   4091 2HG1 VAL A 264      73.682   1.904   5.338  1.00  0.00           H  
ATOM   4092 3HG1 VAL A 264      73.164   3.607   5.332  1.00  0.00           H  
ATOM   4093 1HG2 VAL A 264      72.914   3.866   8.390  1.00  0.00           H  
ATOM   4094 2HG2 VAL A 264      71.686   4.450   7.242  1.00  0.00           H  
ATOM   4095 3HG2 VAL A 264      71.228   3.315   8.534  1.00  0.00           H  
ATOM   4096  N   ARG A 265      71.515  -0.258   5.498  1.00  0.00           N  
ATOM   4097  CA  ARG A 265      71.855  -1.350   4.593  1.00  0.00           C  
ATOM   4098  C   ARG A 265      70.772  -1.552   3.541  1.00  0.00           C  
ATOM   4099  O   ARG A 265      71.067  -1.787   2.369  1.00  0.00           O  
ATOM   4100  CB  ARG A 265      72.053  -2.645   5.367  1.00  0.00           C  
ATOM   4101  CG  ARG A 265      72.558  -3.815   4.538  1.00  0.00           C  
ATOM   4102  CD  ARG A 265      72.773  -5.026   5.371  1.00  0.00           C  
ATOM   4103  NE  ARG A 265      73.782  -4.807   6.395  1.00  0.00           N  
ATOM   4104  CZ  ARG A 265      73.521  -4.685   7.711  1.00  0.00           C  
ATOM   4105  NH1 ARG A 265      72.283  -4.763   8.146  1.00  0.00           N  
ATOM   4106  NH2 ARG A 265      74.510  -4.487   8.565  1.00  0.00           N  
ATOM   4107  H   ARG A 265      71.349  -0.461   6.473  1.00  0.00           H  
ATOM   4108  HA  ARG A 265      72.788  -1.102   4.086  1.00  0.00           H  
ATOM   4109 1HB  ARG A 265      72.766  -2.481   6.174  1.00  0.00           H  
ATOM   4110 2HB  ARG A 265      71.109  -2.945   5.822  1.00  0.00           H  
ATOM   4111 1HG  ARG A 265      71.827  -4.056   3.766  1.00  0.00           H  
ATOM   4112 2HG  ARG A 265      73.506  -3.548   4.069  1.00  0.00           H  
ATOM   4113 1HD  ARG A 265      71.841  -5.299   5.863  1.00  0.00           H  
ATOM   4114 2HD  ARG A 265      73.104  -5.849   4.738  1.00  0.00           H  
ATOM   4115  HE  ARG A 265      74.746  -4.741   6.099  1.00  0.00           H  
ATOM   4116 1HH1 ARG A 265      71.527  -4.914   7.494  1.00  0.00           H  
ATOM   4117 2HH1 ARG A 265      72.088  -4.672   9.133  1.00  0.00           H  
ATOM   4118 1HH2 ARG A 265      75.462  -4.427   8.231  1.00  0.00           H  
ATOM   4119 2HH2 ARG A 265      74.315  -4.396   9.551  1.00  0.00           H  
ATOM   4120  N   THR A 266      69.517  -1.459   3.967  1.00  0.00           N  
ATOM   4121  CA  THR A 266      68.386  -1.631   3.062  1.00  0.00           C  
ATOM   4122  C   THR A 266      68.350  -0.530   2.010  1.00  0.00           C  
ATOM   4123  O   THR A 266      68.074  -0.787   0.838  1.00  0.00           O  
ATOM   4124  CB  THR A 266      67.055  -1.651   3.836  1.00  0.00           C  
ATOM   4125  OG1 THR A 266      67.050  -2.750   4.755  1.00  0.00           O  
ATOM   4126  CG2 THR A 266      65.882  -1.791   2.877  1.00  0.00           C  
ATOM   4127  H   THR A 266      69.342  -1.264   4.942  1.00  0.00           H  
ATOM   4128  HA  THR A 266      68.497  -2.585   2.547  1.00  0.00           H  
ATOM   4129  HB  THR A 266      66.947  -0.723   4.398  1.00  0.00           H  
ATOM   4130  HG1 THR A 266      67.550  -2.513   5.540  1.00  0.00           H  
ATOM   4131 1HG2 THR A 266      64.950  -1.803   3.441  1.00  0.00           H  
ATOM   4132 2HG2 THR A 266      65.877  -0.951   2.183  1.00  0.00           H  
ATOM   4133 3HG2 THR A 266      65.979  -2.721   2.318  1.00  0.00           H  
ATOM   4134  N   ALA A 267      68.631   0.697   2.436  1.00  0.00           N  
ATOM   4135  CA  ALA A 267      68.630   1.841   1.531  1.00  0.00           C  
ATOM   4136  C   ALA A 267      69.725   1.711   0.479  1.00  0.00           C  
ATOM   4137  O   ALA A 267      69.513   2.023  -0.693  1.00  0.00           O  
ATOM   4138  CB  ALA A 267      68.798   3.136   2.313  1.00  0.00           C  
ATOM   4139  H   ALA A 267      68.851   0.841   3.411  1.00  0.00           H  
ATOM   4140  HA  ALA A 267      67.671   1.863   1.014  1.00  0.00           H  
ATOM   4141 1HB  ALA A 267      68.796   3.980   1.623  1.00  0.00           H  
ATOM   4142 2HB  ALA A 267      67.976   3.243   3.021  1.00  0.00           H  
ATOM   4143 3HB  ALA A 267      69.742   3.113   2.855  1.00  0.00           H  
ATOM   4144  N   THR A 268      70.895   1.249   0.905  1.00  0.00           N  
ATOM   4145  CA  THR A 268      72.026   1.077  -0.000  1.00  0.00           C  
ATOM   4146  C   THR A 268      71.733   0.015  -1.052  1.00  0.00           C  
ATOM   4147  O   THR A 268      72.073   0.178  -2.224  1.00  0.00           O  
ATOM   4148  CB  THR A 268      73.303   0.700   0.774  1.00  0.00           C  
ATOM   4149  OG1 THR A 268      73.635   1.748   1.693  1.00  0.00           O  
ATOM   4150  CG2 THR A 268      74.464   0.486  -0.185  1.00  0.00           C  
ATOM   4151  H   THR A 268      71.004   1.011   1.880  1.00  0.00           H  
ATOM   4152  HA  THR A 268      72.203   2.021  -0.515  1.00  0.00           H  
ATOM   4153  HB  THR A 268      73.130  -0.217   1.336  1.00  0.00           H  
ATOM   4154  HG1 THR A 268      73.087   1.670   2.478  1.00  0.00           H  
ATOM   4155 1HG2 THR A 268      75.358   0.220   0.379  1.00  0.00           H  
ATOM   4156 2HG2 THR A 268      74.219  -0.319  -0.879  1.00  0.00           H  
ATOM   4157 3HG2 THR A 268      74.648   1.403  -0.744  1.00  0.00           H  
ATOM   4158  N   GLU A 269      71.100  -1.073  -0.626  1.00  0.00           N  
ATOM   4159  CA  GLU A 269      70.760  -2.165  -1.531  1.00  0.00           C  
ATOM   4160  C   GLU A 269      69.754  -1.716  -2.583  1.00  0.00           C  
ATOM   4161  O   GLU A 269      69.863  -2.077  -3.755  1.00  0.00           O  
ATOM   4162  CB  GLU A 269      70.197  -3.352  -0.747  1.00  0.00           C  
ATOM   4163  CG  GLU A 269      69.858  -4.566  -1.600  1.00  0.00           C  
ATOM   4164  CD  GLU A 269      71.068  -5.182  -2.246  1.00  0.00           C  
ATOM   4165  OE1 GLU A 269      72.154  -4.952  -1.771  1.00  0.00           O  
ATOM   4166  OE2 GLU A 269      70.905  -5.885  -3.216  1.00  0.00           O  
ATOM   4167  H   GLU A 269      70.848  -1.145   0.349  1.00  0.00           H  
ATOM   4168  HA  GLU A 269      71.668  -2.485  -2.044  1.00  0.00           H  
ATOM   4169 1HB  GLU A 269      70.918  -3.665   0.008  1.00  0.00           H  
ATOM   4170 2HB  GLU A 269      69.289  -3.046  -0.226  1.00  0.00           H  
ATOM   4171 1HG  GLU A 269      69.374  -5.315  -0.974  1.00  0.00           H  
ATOM   4172 2HG  GLU A 269      69.152  -4.268  -2.374  1.00  0.00           H  
ATOM   4173  N   SER A 270      68.774  -0.926  -2.157  1.00  0.00           N  
ATOM   4174  CA  SER A 270      67.746  -0.426  -3.062  1.00  0.00           C  
ATOM   4175  C   SER A 270      68.341   0.501  -4.114  1.00  0.00           C  
ATOM   4176  O   SER A 270      67.968   0.447  -5.286  1.00  0.00           O  
ATOM   4177  CB  SER A 270      66.673   0.306  -2.280  1.00  0.00           C  
ATOM   4178  OG  SER A 270      65.974  -0.574  -1.443  1.00  0.00           O  
ATOM   4179  H   SER A 270      68.741  -0.666  -1.182  1.00  0.00           H  
ATOM   4180  HA  SER A 270      67.291  -1.276  -3.573  1.00  0.00           H  
ATOM   4181 1HB  SER A 270      67.131   1.093  -1.682  1.00  0.00           H  
ATOM   4182 2HB  SER A 270      65.979   0.782  -2.971  1.00  0.00           H  
ATOM   4183  HG  SER A 270      65.557  -0.027  -0.772  1.00  0.00           H  
ATOM   4184  N   ALA A 271      69.269   1.352  -3.688  1.00  0.00           N  
ATOM   4185  CA  ALA A 271      69.918   2.293  -4.593  1.00  0.00           C  
ATOM   4186  C   ALA A 271      70.745   1.565  -5.645  1.00  0.00           C  
ATOM   4187  O   ALA A 271      70.748   1.943  -6.817  1.00  0.00           O  
ATOM   4188  CB  ALA A 271      70.792   3.263  -3.811  1.00  0.00           C  
ATOM   4189  H   ALA A 271      69.531   1.346  -2.713  1.00  0.00           H  
ATOM   4190  HA  ALA A 271      69.141   2.856  -5.110  1.00  0.00           H  
ATOM   4191 1HB  ALA A 271      71.270   3.959  -4.501  1.00  0.00           H  
ATOM   4192 2HB  ALA A 271      70.177   3.818  -3.103  1.00  0.00           H  
ATOM   4193 3HB  ALA A 271      71.556   2.708  -3.269  1.00  0.00           H  
ATOM   4194  N   ASN A 272      71.446   0.519  -5.219  1.00  0.00           N  
ATOM   4195  CA  ASN A 272      72.279  -0.264  -6.124  1.00  0.00           C  
ATOM   4196  C   ASN A 272      71.435  -0.972  -7.176  1.00  0.00           C  
ATOM   4197  O   ASN A 272      71.808  -1.031  -8.348  1.00  0.00           O  
ATOM   4198  CB  ASN A 272      73.116  -1.265  -5.348  1.00  0.00           C  
ATOM   4199  CG  ASN A 272      74.242  -0.615  -4.593  1.00  0.00           C  
ATOM   4200  OD1 ASN A 272      74.439   0.603  -4.676  1.00  0.00           O  
ATOM   4201  ND2 ASN A 272      74.984  -1.403  -3.859  1.00  0.00           N  
ATOM   4202  H   ASN A 272      71.400   0.260  -4.244  1.00  0.00           H  
ATOM   4203  HA  ASN A 272      72.950   0.415  -6.652  1.00  0.00           H  
ATOM   4204 1HB  ASN A 272      72.480  -1.800  -4.641  1.00  0.00           H  
ATOM   4205 2HB  ASN A 272      73.532  -2.001  -6.036  1.00  0.00           H  
ATOM   4206 1HD2 ASN A 272      75.748  -1.026  -3.334  1.00  0.00           H  
ATOM   4207 2HD2 ASN A 272      74.788  -2.383  -3.822  1.00  0.00           H  
ATOM   4208  N   ARG A 273      70.296  -1.508  -6.751  1.00  0.00           N  
ATOM   4209  CA  ARG A 273      69.396  -2.213  -7.655  1.00  0.00           C  
ATOM   4210  C   ARG A 273      68.823  -1.272  -8.707  1.00  0.00           C  
ATOM   4211  O   ARG A 273      68.708  -1.632  -9.879  1.00  0.00           O  
ATOM   4212  CB  ARG A 273      68.256  -2.857  -6.880  1.00  0.00           C  
ATOM   4213  CG  ARG A 273      68.661  -4.036  -6.009  1.00  0.00           C  
ATOM   4214  CD  ARG A 273      67.508  -4.572  -5.240  1.00  0.00           C  
ATOM   4215  NE  ARG A 273      66.503  -5.162  -6.109  1.00  0.00           N  
ATOM   4216  CZ  ARG A 273      65.252  -5.482  -5.725  1.00  0.00           C  
ATOM   4217  NH1 ARG A 273      64.868  -5.263  -4.487  1.00  0.00           N  
ATOM   4218  NH2 ARG A 273      64.411  -6.016  -6.593  1.00  0.00           N  
ATOM   4219  H   ARG A 273      70.047  -1.425  -5.776  1.00  0.00           H  
ATOM   4220  HA  ARG A 273      69.959  -2.998  -8.162  1.00  0.00           H  
ATOM   4221 1HB  ARG A 273      67.790  -2.115  -6.234  1.00  0.00           H  
ATOM   4222 2HB  ARG A 273      67.495  -3.208  -7.577  1.00  0.00           H  
ATOM   4223 1HG  ARG A 273      69.054  -4.835  -6.638  1.00  0.00           H  
ATOM   4224 2HG  ARG A 273      69.428  -3.720  -5.302  1.00  0.00           H  
ATOM   4225 1HD  ARG A 273      67.857  -5.340  -4.551  1.00  0.00           H  
ATOM   4226 2HD  ARG A 273      67.040  -3.765  -4.677  1.00  0.00           H  
ATOM   4227  HE  ARG A 273      66.762  -5.346  -7.070  1.00  0.00           H  
ATOM   4228 1HH1 ARG A 273      65.512  -4.854  -3.824  1.00  0.00           H  
ATOM   4229 2HH1 ARG A 273      63.931  -5.503  -4.199  1.00  0.00           H  
ATOM   4230 1HH2 ARG A 273      64.706  -6.185  -7.545  1.00  0.00           H  
ATOM   4231 2HH2 ARG A 273      63.474  -6.256  -6.305  1.00  0.00           H  
ATOM   4232  N   ALA A 274      68.465  -0.066  -8.282  1.00  0.00           N  
ATOM   4233  CA  ALA A 274      67.903   0.930  -9.186  1.00  0.00           C  
ATOM   4234  C   ALA A 274      68.919   1.355 -10.238  1.00  0.00           C  
ATOM   4235  O   ALA A 274      68.581   1.523 -11.410  1.00  0.00           O  
ATOM   4236  CB  ALA A 274      67.415   2.140  -8.403  1.00  0.00           C  
ATOM   4237  H   ALA A 274      68.585   0.168  -7.307  1.00  0.00           H  
ATOM   4238  HA  ALA A 274      67.056   0.479  -9.703  1.00  0.00           H  
ATOM   4239 1HB  ALA A 274      66.998   2.875  -9.092  1.00  0.00           H  
ATOM   4240 2HB  ALA A 274      66.646   1.830  -7.695  1.00  0.00           H  
ATOM   4241 3HB  ALA A 274      68.249   2.583  -7.862  1.00  0.00           H  
ATOM   4242  N   LEU A 275      70.166   1.528  -9.813  1.00  0.00           N  
ATOM   4243  CA  LEU A 275      71.235   1.934 -10.717  1.00  0.00           C  
ATOM   4244  C   LEU A 275      71.502   0.865 -11.769  1.00  0.00           C  
ATOM   4245  O   LEU A 275      71.719   1.174 -12.941  1.00  0.00           O  
ATOM   4246  CB  LEU A 275      72.519   2.215  -9.927  1.00  0.00           C  
ATOM   4247  CG  LEU A 275      72.487   3.455  -9.024  1.00  0.00           C  
ATOM   4248  CD1 LEU A 275      73.751   3.500  -8.177  1.00  0.00           C  
ATOM   4249  CD2 LEU A 275      72.359   4.705  -9.882  1.00  0.00           C  
ATOM   4250  H   LEU A 275      70.379   1.374  -8.838  1.00  0.00           H  
ATOM   4251  HA  LEU A 275      70.929   2.848 -11.226  1.00  0.00           H  
ATOM   4252 1HB  LEU A 275      72.736   1.353  -9.298  1.00  0.00           H  
ATOM   4253 2HB  LEU A 275      73.341   2.340 -10.632  1.00  0.00           H  
ATOM   4254  HG  LEU A 275      71.634   3.390  -8.347  1.00  0.00           H  
ATOM   4255 1HD1 LEU A 275      73.729   4.381  -7.535  1.00  0.00           H  
ATOM   4256 2HD1 LEU A 275      73.807   2.603  -7.559  1.00  0.00           H  
ATOM   4257 3HD1 LEU A 275      74.624   3.548  -8.828  1.00  0.00           H  
ATOM   4258 1HD2 LEU A 275      72.336   5.586  -9.240  1.00  0.00           H  
ATOM   4259 2HD2 LEU A 275      73.212   4.771 -10.558  1.00  0.00           H  
ATOM   4260 3HD2 LEU A 275      71.438   4.654 -10.463  1.00  0.00           H  
ATOM   4261  N   LYS A 276      71.485  -0.394 -11.344  1.00  0.00           N  
ATOM   4262  CA  LYS A 276      71.726  -1.512 -12.248  1.00  0.00           C  
ATOM   4263  C   LYS A 276      70.629  -1.615 -13.300  1.00  0.00           C  
ATOM   4264  O   LYS A 276      70.902  -1.876 -14.472  1.00  0.00           O  
ATOM   4265  CB  LYS A 276      71.829  -2.822 -11.465  1.00  0.00           C  
ATOM   4266  CG  LYS A 276      72.130  -4.045 -12.321  1.00  0.00           C  
ATOM   4267  CD  LYS A 276      72.311  -5.288 -11.464  1.00  0.00           C  
ATOM   4268  CE  LYS A 276      72.468  -6.535 -12.322  1.00  0.00           C  
ATOM   4269  NZ  LYS A 276      73.713  -6.496 -13.137  1.00  0.00           N  
ATOM   4270  H   LYS A 276      71.300  -0.582 -10.369  1.00  0.00           H  
ATOM   4271  HA  LYS A 276      72.670  -1.341 -12.766  1.00  0.00           H  
ATOM   4272 1HB  LYS A 276      72.616  -2.737 -10.715  1.00  0.00           H  
ATOM   4273 2HB  LYS A 276      70.892  -3.005 -10.937  1.00  0.00           H  
ATOM   4274 1HG  LYS A 276      71.308  -4.212 -13.019  1.00  0.00           H  
ATOM   4275 2HG  LYS A 276      73.040  -3.872 -12.894  1.00  0.00           H  
ATOM   4276 1HD  LYS A 276      73.198  -5.173 -10.839  1.00  0.00           H  
ATOM   4277 2HD  LYS A 276      71.445  -5.413 -10.815  1.00  0.00           H  
ATOM   4278 1HE  LYS A 276      72.495  -7.416 -11.682  1.00  0.00           H  
ATOM   4279 2HE  LYS A 276      71.613  -6.626 -12.992  1.00  0.00           H  
ATOM   4280 1HZ  LYS A 276      73.779  -7.339 -13.691  1.00  0.00           H  
ATOM   4281 2HZ  LYS A 276      73.690  -5.692 -13.749  1.00  0.00           H  
ATOM   4282 3HZ  LYS A 276      74.514  -6.432 -12.527  1.00  0.00           H  
ATOM   4283  N   LYS A 277      69.387  -1.409 -12.875  1.00  0.00           N  
ATOM   4284  CA  LYS A 277      68.246  -1.479 -13.779  1.00  0.00           C  
ATOM   4285  C   LYS A 277      68.309  -0.379 -14.831  1.00  0.00           C  
ATOM   4286  O   LYS A 277      68.011  -0.610 -16.003  1.00  0.00           O  
ATOM   4287  CB  LYS A 277      66.936  -1.384 -12.996  1.00  0.00           C  
ATOM   4288  CG  LYS A 277      65.681  -1.491 -13.853  1.00  0.00           C  
ATOM   4289  CD  LYS A 277      65.222  -2.936 -13.982  1.00  0.00           C  
ATOM   4290  CE  LYS A 277      66.084  -3.705 -14.972  1.00  0.00           C  
ATOM   4291  NZ  LYS A 277      65.569  -5.082 -15.206  1.00  0.00           N  
ATOM   4292  H   LYS A 277      69.229  -1.198 -11.900  1.00  0.00           H  
ATOM   4293  HA  LYS A 277      68.273  -2.438 -14.297  1.00  0.00           H  
ATOM   4294 1HB  LYS A 277      66.900  -2.177 -12.249  1.00  0.00           H  
ATOM   4295 2HB  LYS A 277      66.897  -0.433 -12.465  1.00  0.00           H  
ATOM   4296 1HG  LYS A 277      64.881  -0.903 -13.402  1.00  0.00           H  
ATOM   4297 2HG  LYS A 277      65.885  -1.094 -14.847  1.00  0.00           H  
ATOM   4298 1HD  LYS A 277      65.278  -3.424 -13.008  1.00  0.00           H  
ATOM   4299 2HD  LYS A 277      64.187  -2.960 -14.321  1.00  0.00           H  
ATOM   4300 1HE  LYS A 277      66.109  -3.174 -15.922  1.00  0.00           H  
ATOM   4301 2HE  LYS A 277      67.103  -3.772 -14.592  1.00  0.00           H  
ATOM   4302 1HZ  LYS A 277      66.167  -5.558 -15.866  1.00  0.00           H  
ATOM   4303 2HZ  LYS A 277      65.560  -5.591 -14.333  1.00  0.00           H  
ATOM   4304 3HZ  LYS A 277      64.631  -5.033 -15.576  1.00  0.00           H  
ATOM   4305  N   ALA A 278      68.699   0.818 -14.406  1.00  0.00           N  
ATOM   4306  CA  ALA A 278      68.802   1.957 -15.310  1.00  0.00           C  
ATOM   4307  C   ALA A 278      69.755   1.661 -16.461  1.00  0.00           C  
ATOM   4308  O   ALA A 278      69.439   1.918 -17.623  1.00  0.00           O  
ATOM   4309  CB  ALA A 278      69.256   3.196 -14.552  1.00  0.00           C  
ATOM   4310  H   ALA A 278      68.930   0.942 -13.431  1.00  0.00           H  
ATOM   4311  HA  ALA A 278      67.815   2.144 -15.733  1.00  0.00           H  
ATOM   4312 1HB  ALA A 278      69.329   4.038 -15.241  1.00  0.00           H  
ATOM   4313 2HB  ALA A 278      68.534   3.429 -13.769  1.00  0.00           H  
ATOM   4314 3HB  ALA A 278      70.231   3.010 -14.103  1.00  0.00           H  
ATOM   4315  N   GLU A 279      70.922   1.119 -16.132  1.00  0.00           N  
ATOM   4316  CA  GLU A 279      71.924   0.787 -17.138  1.00  0.00           C  
ATOM   4317  C   GLU A 279      71.365  -0.178 -18.175  1.00  0.00           C  
ATOM   4318  O   GLU A 279      71.598  -0.020 -19.373  1.00  0.00           O  
ATOM   4319  CB  GLU A 279      73.163   0.179 -16.477  1.00  0.00           C  
ATOM   4320  CG  GLU A 279      74.293  -0.149 -17.442  1.00  0.00           C  
ATOM   4321  CD  GLU A 279      75.513  -0.693 -16.751  1.00  0.00           C  
ATOM   4322  OE1 GLU A 279      75.396  -1.689 -16.077  1.00  0.00           O  
ATOM   4323  OE2 GLU A 279      76.562  -0.112 -16.896  1.00  0.00           O  
ATOM   4324  H   GLU A 279      71.121   0.932 -15.160  1.00  0.00           H  
ATOM   4325  HA  GLU A 279      72.217   1.704 -17.651  1.00  0.00           H  
ATOM   4326 1HB  GLU A 279      73.552   0.869 -15.728  1.00  0.00           H  
ATOM   4327 2HB  GLU A 279      72.885  -0.741 -15.962  1.00  0.00           H  
ATOM   4328 1HG  GLU A 279      73.940  -0.886 -18.163  1.00  0.00           H  
ATOM   4329 2HG  GLU A 279      74.563   0.753 -17.988  1.00  0.00           H  
ATOM   4330  N   GLU A 280      70.625  -1.175 -17.682  1.00  0.00           N  
ATOM   4331  CA  GLU A 280      69.998  -2.199 -18.515  1.00  0.00           C  
ATOM   4332  C   GLU A 280      68.922  -1.626 -19.431  1.00  0.00           C  
ATOM   4333  O   GLU A 280      68.698  -2.129 -20.532  1.00  0.00           O  
ATOM   4334  CB  GLU A 280      69.390  -3.293 -17.634  1.00  0.00           C  
ATOM   4335  CG  GLU A 280      70.412  -4.150 -16.901  1.00  0.00           C  
ATOM   4336  CD  GLU A 280      69.778  -5.189 -16.018  1.00  0.00           C  
ATOM   4337  OE1 GLU A 280      68.578  -5.177 -15.886  1.00  0.00           O  
ATOM   4338  OE2 GLU A 280      70.496  -5.996 -15.475  1.00  0.00           O  
ATOM   4339  H   GLU A 280      70.484  -1.236 -16.684  1.00  0.00           H  
ATOM   4340  HA  GLU A 280      70.764  -2.647 -19.149  1.00  0.00           H  
ATOM   4341 1HB  GLU A 280      68.738  -2.838 -16.888  1.00  0.00           H  
ATOM   4342 2HB  GLU A 280      68.776  -3.954 -18.246  1.00  0.00           H  
ATOM   4343 1HG  GLU A 280      71.044  -4.650 -17.634  1.00  0.00           H  
ATOM   4344 2HG  GLU A 280      71.046  -3.504 -16.296  1.00  0.00           H  
ATOM   4345  N   GLN A 281      68.256  -0.570 -18.973  1.00  0.00           N  
ATOM   4346  CA  GLN A 281      67.206   0.083 -19.754  1.00  0.00           C  
ATOM   4347  C   GLN A 281      67.789   1.083 -20.745  1.00  0.00           C  
ATOM   4348  O   GLN A 281      67.053   1.766 -21.457  1.00  0.00           O  
ATOM   4349  CB  GLN A 281      66.210   0.788 -18.829  1.00  0.00           C  
ATOM   4350  CG  GLN A 281      65.415  -0.151 -17.938  1.00  0.00           C  
ATOM   4351  CD  GLN A 281      64.467   0.591 -17.015  1.00  0.00           C  
ATOM   4352  OE1 GLN A 281      64.709   1.745 -16.652  1.00  0.00           O  
ATOM   4353  NE2 GLN A 281      63.381  -0.069 -16.630  1.00  0.00           N  
ATOM   4354  H   GLN A 281      68.480  -0.206 -18.058  1.00  0.00           H  
ATOM   4355  HA  GLN A 281      66.673  -0.679 -20.323  1.00  0.00           H  
ATOM   4356 1HB  GLN A 281      66.744   1.489 -18.187  1.00  0.00           H  
ATOM   4357 2HB  GLN A 281      65.504   1.364 -19.427  1.00  0.00           H  
ATOM   4358 1HG  GLN A 281      64.827  -0.820 -18.567  1.00  0.00           H  
ATOM   4359 2HG  GLN A 281      66.108  -0.727 -17.325  1.00  0.00           H  
ATOM   4360 1HE2 GLN A 281      62.718   0.370 -16.021  1.00  0.00           H  
ATOM   4361 2HE2 GLN A 281      63.223  -1.003 -16.949  1.00  0.00           H  
ATOM   4362  N   GLY A 282      69.110   1.166 -20.788  1.00  0.00           N  
ATOM   4363  CA  GLY A 282      69.802   2.075 -21.696  1.00  0.00           C  
ATOM   4364  C   GLY A 282      69.791   3.526 -21.238  1.00  0.00           C  
ATOM   4365  O   GLY A 282      69.304   4.407 -21.947  1.00  0.00           O  
ATOM   4366  H   GLY A 282      69.660   0.583 -20.174  1.00  0.00           H  
ATOM   4367 1HA  GLY A 282      70.839   1.758 -21.808  1.00  0.00           H  
ATOM   4368 2HA  GLY A 282      69.343   2.023 -22.682  1.00  0.00           H  
ATOM   4369  N   ALA A 283      70.329   3.765 -20.054  1.00  0.00           N  
ATOM   4370  CA  ALA A 283      70.549   5.117 -19.560  1.00  0.00           C  
ATOM   4371  C   ALA A 283      71.797   5.660 -20.253  1.00  0.00           C  
ATOM   4372  O   ALA A 283      72.749   4.922 -20.507  1.00  0.00           O  
ATOM   4373  CB  ALA A 283      70.703   5.136 -18.046  1.00  0.00           C  
ATOM   4374  H   ALA A 283      70.598   2.986 -19.470  1.00  0.00           H  
ATOM   4375  HA  ALA A 283      69.685   5.723 -19.835  1.00  0.00           H  
ATOM   4376 1HB  ALA A 283      70.895   6.156 -17.713  1.00  0.00           H  
ATOM   4377 2HB  ALA A 283      69.787   4.770 -17.583  1.00  0.00           H  
ATOM   4378 3HB  ALA A 283      71.536   4.497 -17.757  1.00  0.00           H  
ATOM   4379  N   ASP A 284      71.822   6.950 -20.572  1.00  0.00           N  
ATOM   4380  CA  ASP A 284      73.020   7.493 -21.207  1.00  0.00           C  
ATOM   4381  C   ASP A 284      74.197   7.432 -20.249  1.00  0.00           C  
ATOM   4382  O   ASP A 284      74.047   7.669 -19.050  1.00  0.00           O  
ATOM   4383  CB  ASP A 284      72.791   8.938 -21.658  1.00  0.00           C  
ATOM   4384  CG  ASP A 284      71.851   9.045 -22.851  1.00  0.00           C  
ATOM   4385  OD1 ASP A 284      71.614   8.045 -23.487  1.00  0.00           O  
ATOM   4386  OD2 ASP A 284      71.378  10.124 -23.113  1.00  0.00           O  
ATOM   4387  H   ASP A 284      71.015   7.523 -20.369  1.00  0.00           H  
ATOM   4388  HA  ASP A 284      73.252   6.887 -22.084  1.00  0.00           H  
ATOM   4389 1HB  ASP A 284      72.375   9.515 -20.832  1.00  0.00           H  
ATOM   4390 2HB  ASP A 284      73.746   9.391 -21.925  1.00  0.00           H  
ATOM   4391  N   GLU A 285      75.367   7.158 -20.525  1.00  0.00           N  
ATOM   4392  CA  GLU A 285      76.628   7.031 -19.821  1.00  0.00           C  
ATOM   4393  C   GLU A 285      76.757   8.025 -18.676  1.00  0.00           C  
ATOM   4394  O   GLU A 285      76.821   7.638 -17.509  1.00  0.00           O  
ATOM   4395  CB  GLU A 285      77.792   7.217 -20.797  1.00  0.00           C  
ATOM   4396  CG  GLU A 285      77.916   6.118 -21.843  1.00  0.00           C  
ATOM   4397  CD  GLU A 285      76.987   6.312 -23.009  1.00  0.00           C  
ATOM   4398  OE1 GLU A 285      76.269   7.283 -23.017  1.00  0.00           O  
ATOM   4399  OE2 GLU A 285      76.995   5.488 -23.893  1.00  0.00           O  
ATOM   4400  H   GLU A 285      75.611   6.950 -21.483  1.00  0.00           H  
ATOM   4401  HA  GLU A 285      76.687   6.029 -19.394  1.00  0.00           H  
ATOM   4402 1HB  GLU A 285      77.679   8.166 -21.321  1.00  0.00           H  
ATOM   4403 2HB  GLU A 285      78.729   7.258 -20.242  1.00  0.00           H  
ATOM   4404 1HG  GLU A 285      78.942   6.096 -22.211  1.00  0.00           H  
ATOM   4405 2HG  GLU A 285      77.707   5.158 -21.374  1.00  0.00           H  
ATOM   4406  N   ASP A 286      76.793   9.291 -19.032  1.00  0.00           N  
ATOM   4407  CA  ASP A 286      77.023  10.378 -18.087  1.00  0.00           C  
ATOM   4408  C   ASP A 286      75.856  10.521 -17.118  1.00  0.00           C  
ATOM   4409  O   ASP A 286      76.052  10.635 -15.908  1.00  0.00           O  
ATOM   4410  CB  ASP A 286      77.242  11.698 -18.830  1.00  0.00           C  
ATOM   4411  CG  ASP A 286      78.578  11.754 -19.559  1.00  0.00           C  
ATOM   4412  OD1 ASP A 286      79.428  10.948 -19.262  1.00  0.00           O  
ATOM   4413  OD2 ASP A 286      78.735  12.601 -20.405  1.00  0.00           O  
ATOM   4414  H   ASP A 286      76.656   9.533 -20.003  1.00  0.00           H  
ATOM   4415  HA  ASP A 286      77.920  10.151 -17.510  1.00  0.00           H  
ATOM   4416 1HB  ASP A 286      76.442  11.844 -19.557  1.00  0.00           H  
ATOM   4417 2HB  ASP A 286      77.196  12.526 -18.122  1.00  0.00           H  
ATOM   4418  N   LEU A 287      74.642  10.514 -17.658  1.00  0.00           N  
ATOM   4419  CA  LEU A 287      73.440  10.643 -16.842  1.00  0.00           C  
ATOM   4420  C   LEU A 287      73.368   9.543 -15.790  1.00  0.00           C  
ATOM   4421  O   LEU A 287      73.100   9.808 -14.618  1.00  0.00           O  
ATOM   4422  CB  LEU A 287      72.189  10.594 -17.729  1.00  0.00           C  
ATOM   4423  CG  LEU A 287      71.700  11.945 -18.264  1.00  0.00           C  
ATOM   4424  CD1 LEU A 287      72.819  12.616 -19.050  1.00  0.00           C  
ATOM   4425  CD2 LEU A 287      70.472  11.732 -19.136  1.00  0.00           C  
ATOM   4426  H   LEU A 287      74.549  10.417 -18.659  1.00  0.00           H  
ATOM   4427  HA  LEU A 287      73.470  11.605 -16.332  1.00  0.00           H  
ATOM   4428 1HB  LEU A 287      72.396   9.954 -18.585  1.00  0.00           H  
ATOM   4429 2HB  LEU A 287      71.375  10.149 -17.157  1.00  0.00           H  
ATOM   4430  HG  LEU A 287      71.443  12.597 -17.428  1.00  0.00           H  
ATOM   4431 1HD1 LEU A 287      72.471  13.577 -19.430  1.00  0.00           H  
ATOM   4432 2HD1 LEU A 287      73.677  12.775 -18.397  1.00  0.00           H  
ATOM   4433 3HD1 LEU A 287      73.109  11.979 -19.885  1.00  0.00           H  
ATOM   4434 1HD2 LEU A 287      70.123  12.692 -19.516  1.00  0.00           H  
ATOM   4435 2HD2 LEU A 287      70.728  11.082 -19.973  1.00  0.00           H  
ATOM   4436 3HD2 LEU A 287      69.682  11.267 -18.545  1.00  0.00           H  
ATOM   4437  N   LEU A 288      73.609   8.308 -16.215  1.00  0.00           N  
ATOM   4438  CA  LEU A 288      73.571   7.165 -15.310  1.00  0.00           C  
ATOM   4439  C   LEU A 288      74.669   7.259 -14.259  1.00  0.00           C  
ATOM   4440  O   LEU A 288      74.448   6.954 -13.087  1.00  0.00           O  
ATOM   4441  CB  LEU A 288      73.721   5.858 -16.099  1.00  0.00           C  
ATOM   4442  CG  LEU A 288      73.658   4.569 -15.270  1.00  0.00           C  
ATOM   4443  CD1 LEU A 288      72.317   4.491 -14.552  1.00  0.00           C  
ATOM   4444  CD2 LEU A 288      73.861   3.368 -16.181  1.00  0.00           C  
ATOM   4445  H   LEU A 288      73.824   8.156 -17.190  1.00  0.00           H  
ATOM   4446  HA  LEU A 288      72.608   7.159 -14.801  1.00  0.00           H  
ATOM   4447 1HB  LEU A 288      72.929   5.811 -16.846  1.00  0.00           H  
ATOM   4448 2HB  LEU A 288      74.680   5.873 -16.617  1.00  0.00           H  
ATOM   4449  HG  LEU A 288      74.441   4.586 -14.511  1.00  0.00           H  
ATOM   4450 1HD1 LEU A 288      72.272   3.576 -13.963  1.00  0.00           H  
ATOM   4451 2HD1 LEU A 288      72.207   5.352 -13.893  1.00  0.00           H  
ATOM   4452 3HD1 LEU A 288      71.512   4.490 -15.286  1.00  0.00           H  
ATOM   4453 1HD2 LEU A 288      73.817   2.452 -15.592  1.00  0.00           H  
ATOM   4454 2HD2 LEU A 288      73.077   3.350 -16.939  1.00  0.00           H  
ATOM   4455 3HD2 LEU A 288      74.834   3.441 -16.667  1.00  0.00           H  
ATOM   4456  N   THR A 289      75.854   7.683 -14.684  1.00  0.00           N  
ATOM   4457  CA  THR A 289      76.990   7.817 -13.779  1.00  0.00           C  
ATOM   4458  C   THR A 289      76.732   8.889 -12.728  1.00  0.00           C  
ATOM   4459  O   THR A 289      77.067   8.717 -11.556  1.00  0.00           O  
ATOM   4460  CB  THR A 289      78.279   8.150 -14.552  1.00  0.00           C  
ATOM   4461  OG1 THR A 289      78.575   7.091 -15.472  1.00  0.00           O  
ATOM   4462  CG2 THR A 289      79.447   8.325 -13.593  1.00  0.00           C  
ATOM   4463  H   THR A 289      75.971   7.919 -15.659  1.00  0.00           H  
ATOM   4464  HA  THR A 289      77.135   6.868 -13.263  1.00  0.00           H  
ATOM   4465  HB  THR A 289      78.138   9.073 -15.115  1.00  0.00           H  
ATOM   4466  HG1 THR A 289      78.030   7.188 -16.257  1.00  0.00           H  
ATOM   4467 1HG2 THR A 289      80.349   8.560 -14.157  1.00  0.00           H  
ATOM   4468 2HG2 THR A 289      79.229   9.137 -12.900  1.00  0.00           H  
ATOM   4469 3HG2 THR A 289      79.599   7.402 -13.034  1.00  0.00           H  
ATOM   4470  N   ASP A 290      76.134   9.997 -13.153  1.00  0.00           N  
ATOM   4471  CA  ASP A 290      75.830  11.099 -12.248  1.00  0.00           C  
ATOM   4472  C   ASP A 290      74.810  10.683 -11.197  1.00  0.00           C  
ATOM   4473  O   ASP A 290      74.931  11.040 -10.025  1.00  0.00           O  
ATOM   4474  CB  ASP A 290      75.303  12.305 -13.029  1.00  0.00           C  
ATOM   4475  CG  ASP A 290      76.383  12.997 -13.851  1.00  0.00           C  
ATOM   4476  OD1 ASP A 290      77.540  12.752 -13.601  1.00  0.00           O  
ATOM   4477  OD2 ASP A 290      76.041  13.763 -14.719  1.00  0.00           O  
ATOM   4478  H   ASP A 290      75.884  10.078 -14.128  1.00  0.00           H  
ATOM   4479  HA  ASP A 290      76.748  11.389 -11.736  1.00  0.00           H  
ATOM   4480 1HB  ASP A 290      74.506  11.985 -13.700  1.00  0.00           H  
ATOM   4481 2HB  ASP A 290      74.875  13.030 -12.335  1.00  0.00           H  
ATOM   4482  N   THR A 291      73.805   9.926 -11.622  1.00  0.00           N  
ATOM   4483  CA  THR A 291      72.761   9.459 -10.717  1.00  0.00           C  
ATOM   4484  C   THR A 291      73.325   8.513  -9.666  1.00  0.00           C  
ATOM   4485  O   THR A 291      72.953   8.578  -8.494  1.00  0.00           O  
ATOM   4486  CB  THR A 291      71.630   8.756 -11.491  1.00  0.00           C  
ATOM   4487  OG1 THR A 291      71.031   9.679 -12.410  1.00  0.00           O  
ATOM   4488  CG2 THR A 291      70.568   8.241 -10.531  1.00  0.00           C  
ATOM   4489  H   THR A 291      73.762   9.667 -12.597  1.00  0.00           H  
ATOM   4490  HA  THR A 291      72.339  10.322 -10.201  1.00  0.00           H  
ATOM   4491  HB  THR A 291      72.040   7.919 -12.054  1.00  0.00           H  
ATOM   4492  HG1 THR A 291      71.580   9.750 -13.194  1.00  0.00           H  
ATOM   4493 1HG2 THR A 291      69.777   7.747 -11.096  1.00  0.00           H  
ATOM   4494 2HG2 THR A 291      71.018   7.530  -9.838  1.00  0.00           H  
ATOM   4495 3HG2 THR A 291      70.147   9.076  -9.972  1.00  0.00           H  
ATOM   4496  N   ALA A 292      74.225   7.633 -10.091  1.00  0.00           N  
ATOM   4497  CA  ALA A 292      74.843   6.671  -9.186  1.00  0.00           C  
ATOM   4498  C   ALA A 292      75.694   7.372  -8.135  1.00  0.00           C  
ATOM   4499  O   ALA A 292      75.685   6.995  -6.963  1.00  0.00           O  
ATOM   4500  CB  ALA A 292      75.684   5.673  -9.968  1.00  0.00           C  
ATOM   4501  H   ALA A 292      74.488   7.630 -11.066  1.00  0.00           H  
ATOM   4502  HA  ALA A 292      74.048   6.134  -8.668  1.00  0.00           H  
ATOM   4503 1HB  ALA A 292      76.139   4.961  -9.278  1.00  0.00           H  
ATOM   4504 2HB  ALA A 292      75.050   5.138 -10.675  1.00  0.00           H  
ATOM   4505 3HB  ALA A 292      76.466   6.202 -10.510  1.00  0.00           H  
ATOM   4506  N   ILE A 293      76.429   8.394  -8.560  1.00  0.00           N  
ATOM   4507  CA  ILE A 293      77.286   9.150  -7.655  1.00  0.00           C  
ATOM   4508  C   ILE A 293      76.466   9.885  -6.604  1.00  0.00           C  
ATOM   4509  O   ILE A 293      76.840   9.933  -5.432  1.00  0.00           O  
ATOM   4510  CB  ILE A 293      78.149  10.161  -8.432  1.00  0.00           C  
ATOM   4511  CG1 ILE A 293      79.171   9.429  -9.307  1.00  0.00           C  
ATOM   4512  CG2 ILE A 293      78.849  11.111  -7.473  1.00  0.00           C  
ATOM   4513  CD1 ILE A 293      79.875  10.324 -10.301  1.00  0.00           C  
ATOM   4514  H   ILE A 293      76.393   8.654  -9.535  1.00  0.00           H  
ATOM   4515  HA  ILE A 293      77.948   8.453  -7.143  1.00  0.00           H  
ATOM   4516  HB  ILE A 293      77.516  10.739  -9.104  1.00  0.00           H  
ATOM   4517 1HG1 ILE A 293      79.924   8.963  -8.673  1.00  0.00           H  
ATOM   4518 2HG1 ILE A 293      78.672   8.633  -9.860  1.00  0.00           H  
ATOM   4519 1HG2 ILE A 293      79.455  11.818  -8.038  1.00  0.00           H  
ATOM   4520 2HG2 ILE A 293      78.105  11.655  -6.892  1.00  0.00           H  
ATOM   4521 3HG2 ILE A 293      79.489  10.542  -6.799  1.00  0.00           H  
ATOM   4522 1HD1 ILE A 293      80.583   9.734 -10.884  1.00  0.00           H  
ATOM   4523 2HD1 ILE A 293      79.141  10.775 -10.969  1.00  0.00           H  
ATOM   4524 3HD1 ILE A 293      80.411  11.108  -9.768  1.00  0.00           H  
ATOM   4525  N   GLU A 294      75.345  10.458  -7.029  1.00  0.00           N  
ATOM   4526  CA  GLU A 294      74.469  11.192  -6.124  1.00  0.00           C  
ATOM   4527  C   GLU A 294      73.865  10.270  -5.072  1.00  0.00           C  
ATOM   4528  O   GLU A 294      73.761  10.633  -3.900  1.00  0.00           O  
ATOM   4529  CB  GLU A 294      73.354  11.887  -6.908  1.00  0.00           C  
ATOM   4530  CG  GLU A 294      73.823  13.046  -7.776  1.00  0.00           C  
ATOM   4531  CD  GLU A 294      72.714  13.657  -8.586  1.00  0.00           C  
ATOM   4532  OE1 GLU A 294      71.831  12.937  -8.988  1.00  0.00           O  
ATOM   4533  OE2 GLU A 294      72.748  14.846  -8.802  1.00  0.00           O  
ATOM   4534  H   GLU A 294      75.093  10.383  -8.004  1.00  0.00           H  
ATOM   4535  HA  GLU A 294      75.060  11.951  -5.610  1.00  0.00           H  
ATOM   4536 1HB  GLU A 294      72.859  11.163  -7.557  1.00  0.00           H  
ATOM   4537 2HB  GLU A 294      72.605  12.269  -6.215  1.00  0.00           H  
ATOM   4538 1HG  GLU A 294      74.255  13.814  -7.135  1.00  0.00           H  
ATOM   4539 2HG  GLU A 294      74.604  12.691  -8.447  1.00  0.00           H  
ATOM   4540  N   VAL A 295      73.468   9.076  -5.498  1.00  0.00           N  
ATOM   4541  CA  VAL A 295      72.873   8.099  -4.593  1.00  0.00           C  
ATOM   4542  C   VAL A 295      73.876   7.641  -3.541  1.00  0.00           C  
ATOM   4543  O   VAL A 295      73.533   7.484  -2.369  1.00  0.00           O  
ATOM   4544  CB  VAL A 295      72.368   6.877  -5.383  1.00  0.00           C  
ATOM   4545  CG1 VAL A 295      71.920   5.777  -4.432  1.00  0.00           C  
ATOM   4546  CG2 VAL A 295      71.230   7.290  -6.304  1.00  0.00           C  
ATOM   4547  H   VAL A 295      73.581   8.839  -6.473  1.00  0.00           H  
ATOM   4548  HA  VAL A 295      72.026   8.565  -4.089  1.00  0.00           H  
ATOM   4549  HB  VAL A 295      73.189   6.475  -5.976  1.00  0.00           H  
ATOM   4550 1HG1 VAL A 295      71.566   4.921  -5.008  1.00  0.00           H  
ATOM   4551 2HG1 VAL A 295      72.759   5.471  -3.808  1.00  0.00           H  
ATOM   4552 3HG1 VAL A 295      71.113   6.147  -3.801  1.00  0.00           H  
ATOM   4553 1HG2 VAL A 295      70.878   6.422  -6.860  1.00  0.00           H  
ATOM   4554 2HG2 VAL A 295      70.411   7.698  -5.710  1.00  0.00           H  
ATOM   4555 3HG2 VAL A 295      71.584   8.049  -7.002  1.00  0.00           H  
ATOM   4556  N   ALA A 296      75.116   7.428  -3.967  1.00  0.00           N  
ATOM   4557  CA  ALA A 296      76.171   6.987  -3.062  1.00  0.00           C  
ATOM   4558  C   ALA A 296      76.473   8.047  -2.010  1.00  0.00           C  
ATOM   4559  O   ALA A 296      76.680   7.731  -0.838  1.00  0.00           O  
ATOM   4560  CB  ALA A 296      77.431   6.644  -3.844  1.00  0.00           C  
ATOM   4561  H   ALA A 296      75.333   7.575  -4.942  1.00  0.00           H  
ATOM   4562  HA  ALA A 296      75.822   6.093  -2.545  1.00  0.00           H  
ATOM   4563 1HB  ALA A 296      78.209   6.316  -3.155  1.00  0.00           H  
ATOM   4564 2HB  ALA A 296      77.213   5.844  -4.552  1.00  0.00           H  
ATOM   4565 3HB  ALA A 296      77.773   7.524  -4.386  1.00  0.00           H  
ATOM   4566  N   ARG A 297      76.497   9.305  -2.436  1.00  0.00           N  
ATOM   4567  CA  ARG A 297      76.774  10.415  -1.531  1.00  0.00           C  
ATOM   4568  C   ARG A 297      75.681  10.554  -0.479  1.00  0.00           C  
ATOM   4569  O   ARG A 297      75.962  10.806   0.693  1.00  0.00           O  
ATOM   4570  CB  ARG A 297      76.897  11.719  -2.305  1.00  0.00           C  
ATOM   4571  CG  ARG A 297      77.332  12.917  -1.475  1.00  0.00           C  
ATOM   4572  CD  ARG A 297      77.472  14.140  -2.307  1.00  0.00           C  
ATOM   4573  NE  ARG A 297      78.512  13.995  -3.312  1.00  0.00           N  
ATOM   4574  CZ  ARG A 297      79.828  14.175  -3.083  1.00  0.00           C  
ATOM   4575  NH1 ARG A 297      80.246  14.505  -1.881  1.00  0.00           N  
ATOM   4576  NH2 ARG A 297      80.697  14.020  -4.066  1.00  0.00           N  
ATOM   4577  H   ARG A 297      76.319   9.498  -3.411  1.00  0.00           H  
ATOM   4578  HA  ARG A 297      77.720  10.221  -1.025  1.00  0.00           H  
ATOM   4579 1HB  ARG A 297      77.620  11.597  -3.111  1.00  0.00           H  
ATOM   4580 2HB  ARG A 297      75.938  11.964  -2.761  1.00  0.00           H  
ATOM   4581 1HG  ARG A 297      76.589  13.112  -0.701  1.00  0.00           H  
ATOM   4582 2HG  ARG A 297      78.295  12.707  -1.009  1.00  0.00           H  
ATOM   4583 1HD  ARG A 297      76.530  14.342  -2.817  1.00  0.00           H  
ATOM   4584 2HD  ARG A 297      77.728  14.985  -1.670  1.00  0.00           H  
ATOM   4585  HE  ARG A 297      78.229  13.742  -4.249  1.00  0.00           H  
ATOM   4586 1HH1 ARG A 297      79.582  14.624  -1.130  1.00  0.00           H  
ATOM   4587 2HH1 ARG A 297      81.232  14.640  -1.710  1.00  0.00           H  
ATOM   4588 1HH2 ARG A 297      80.375  13.766  -4.990  1.00  0.00           H  
ATOM   4589 2HH2 ARG A 297      81.682  14.155  -3.895  1.00  0.00           H  
ATOM   4590  N   THR A 298      74.433  10.388  -0.905  1.00  0.00           N  
ATOM   4591  CA  THR A 298      73.295  10.495  -0.000  1.00  0.00           C  
ATOM   4592  C   THR A 298      73.322   9.394   1.052  1.00  0.00           C  
ATOM   4593  O   THR A 298      73.031   9.635   2.224  1.00  0.00           O  
ATOM   4594  CB  THR A 298      71.965  10.439  -0.773  1.00  0.00           C  
ATOM   4595  OG1 THR A 298      71.897  11.536  -1.693  1.00  0.00           O  
ATOM   4596  CG2 THR A 298      70.786  10.512   0.186  1.00  0.00           C  
ATOM   4597  H   THR A 298      74.269  10.183  -1.880  1.00  0.00           H  
ATOM   4598  HA  THR A 298      73.352  11.454   0.515  1.00  0.00           H  
ATOM   4599  HB  THR A 298      71.910   9.507  -1.336  1.00  0.00           H  
ATOM   4600  HG1 THR A 298      72.409  11.327  -2.478  1.00  0.00           H  
ATOM   4601 1HG2 THR A 298      69.855  10.471  -0.378  1.00  0.00           H  
ATOM   4602 2HG2 THR A 298      70.829   9.673   0.879  1.00  0.00           H  
ATOM   4603 3HG2 THR A 298      70.830  11.446   0.745  1.00  0.00           H  
ATOM   4604  N   LEU A 299      73.673   8.185   0.626  1.00  0.00           N  
ATOM   4605  CA  LEU A 299      73.739   7.043   1.531  1.00  0.00           C  
ATOM   4606  C   LEU A 299      74.824   7.236   2.583  1.00  0.00           C  
ATOM   4607  O   LEU A 299      74.630   6.913   3.755  1.00  0.00           O  
ATOM   4608  CB  LEU A 299      74.007   5.756   0.741  1.00  0.00           C  
ATOM   4609  CG  LEU A 299      72.862   5.278  -0.161  1.00  0.00           C  
ATOM   4610  CD1 LEU A 299      73.338   4.105  -1.008  1.00  0.00           C  
ATOM   4611  CD2 LEU A 299      71.669   4.885   0.697  1.00  0.00           C  
ATOM   4612  H   LEU A 299      73.900   8.054  -0.349  1.00  0.00           H  
ATOM   4613  HA  LEU A 299      72.780   6.949   2.040  1.00  0.00           H  
ATOM   4614 1HB  LEU A 299      74.882   5.910   0.112  1.00  0.00           H  
ATOM   4615 2HB  LEU A 299      74.229   4.955   1.447  1.00  0.00           H  
ATOM   4616  HG  LEU A 299      72.573   6.082  -0.838  1.00  0.00           H  
ATOM   4617 1HD1 LEU A 299      72.524   3.766  -1.649  1.00  0.00           H  
ATOM   4618 2HD1 LEU A 299      74.179   4.420  -1.626  1.00  0.00           H  
ATOM   4619 3HD1 LEU A 299      73.650   3.290  -0.356  1.00  0.00           H  
ATOM   4620 1HD2 LEU A 299      70.855   4.546   0.056  1.00  0.00           H  
ATOM   4621 2HD2 LEU A 299      71.957   4.080   1.374  1.00  0.00           H  
ATOM   4622 3HD2 LEU A 299      71.339   5.746   1.278  1.00  0.00           H  
ATOM   4623  N   ALA A 300      75.966   7.765   2.157  1.00  0.00           N  
ATOM   4624  CA  ALA A 300      77.084   8.001   3.062  1.00  0.00           C  
ATOM   4625  C   ALA A 300      76.731   9.045   4.114  1.00  0.00           C  
ATOM   4626  O   ALA A 300      77.081   8.902   5.286  1.00  0.00           O  
ATOM   4627  CB  ALA A 300      78.316   8.433   2.280  1.00  0.00           C  
ATOM   4628  H   ALA A 300      76.061   8.010   1.182  1.00  0.00           H  
ATOM   4629  HA  ALA A 300      77.304   7.067   3.579  1.00  0.00           H  
ATOM   4630 1HB  ALA A 300      79.143   8.605   2.970  1.00  0.00           H  
ATOM   4631 2HB  ALA A 300      78.591   7.651   1.572  1.00  0.00           H  
ATOM   4632 3HB  ALA A 300      78.098   9.352   1.738  1.00  0.00           H  
ATOM   4633  N   GLU A 301      76.036  10.095   3.688  1.00  0.00           N  
ATOM   4634  CA  GLU A 301      75.634  11.165   4.593  1.00  0.00           C  
ATOM   4635  C   GLU A 301      74.655  10.659   5.645  1.00  0.00           C  
ATOM   4636  O   GLU A 301      74.743  11.026   6.817  1.00  0.00           O  
ATOM   4637  CB  GLU A 301      75.004  12.318   3.809  1.00  0.00           C  
ATOM   4638  CG  GLU A 301      75.982  13.097   2.941  1.00  0.00           C  
ATOM   4639  CD  GLU A 301      75.317  14.174   2.131  1.00  0.00           C  
ATOM   4640  OE1 GLU A 301      74.111  14.246   2.149  1.00  0.00           O  
ATOM   4641  OE2 GLU A 301      76.014  14.927   1.493  1.00  0.00           O  
ATOM   4642  H   GLU A 301      75.780  10.153   2.713  1.00  0.00           H  
ATOM   4643  HA  GLU A 301      76.522  11.536   5.106  1.00  0.00           H  
ATOM   4644 1HB  GLU A 301      74.218  11.930   3.161  1.00  0.00           H  
ATOM   4645 2HB  GLU A 301      74.540  13.019   4.502  1.00  0.00           H  
ATOM   4646 1HG  GLU A 301      76.736  13.554   3.582  1.00  0.00           H  
ATOM   4647 2HG  GLU A 301      76.488  12.404   2.270  1.00  0.00           H  
ATOM   4648  N   ALA A 302      73.722   9.814   5.219  1.00  0.00           N  
ATOM   4649  CA  ALA A 302      72.725   9.255   6.124  1.00  0.00           C  
ATOM   4650  C   ALA A 302      73.373   8.364   7.176  1.00  0.00           C  
ATOM   4651  O   ALA A 302      72.998   8.397   8.348  1.00  0.00           O  
ATOM   4652  CB  ALA A 302      71.678   8.475   5.342  1.00  0.00           C  
ATOM   4653  H   ALA A 302      73.703   9.553   4.244  1.00  0.00           H  
ATOM   4654  HA  ALA A 302      72.236  10.081   6.641  1.00  0.00           H  
ATOM   4655 1HB  ALA A 302      70.941   8.064   6.031  1.00  0.00           H  
ATOM   4656 2HB  ALA A 302      71.183   9.139   4.634  1.00  0.00           H  
ATOM   4657 3HB  ALA A 302      72.160   7.662   4.800  1.00  0.00           H  
ATOM   4658  N   ALA A 303      74.348   7.568   6.751  1.00  0.00           N  
ATOM   4659  CA  ALA A 303      75.050   6.666   7.655  1.00  0.00           C  
ATOM   4660  C   ALA A 303      75.834   7.441   8.707  1.00  0.00           C  
ATOM   4661  O   ALA A 303      75.859   7.065   9.879  1.00  0.00           O  
ATOM   4662  CB  ALA A 303      75.978   5.748   6.872  1.00  0.00           C  
ATOM   4663  H   ALA A 303      74.610   7.588   5.776  1.00  0.00           H  
ATOM   4664  HA  ALA A 303      74.307   6.059   8.172  1.00  0.00           H  
ATOM   4665 1HB  ALA A 303      76.495   5.080   7.561  1.00  0.00           H  
ATOM   4666 2HB  ALA A 303      75.395   5.159   6.164  1.00  0.00           H  
ATOM   4667 3HB  ALA A 303      76.709   6.347   6.331  1.00  0.00           H  
ATOM   4668  N   VAL A 304      76.474   8.525   8.282  1.00  0.00           N  
ATOM   4669  CA  VAL A 304      77.260   9.355   9.186  1.00  0.00           C  
ATOM   4670  C   VAL A 304      76.376  10.013  10.238  1.00  0.00           C  
ATOM   4671  O   VAL A 304      76.684   9.981  11.430  1.00  0.00           O  
ATOM   4672  CB  VAL A 304      78.010  10.444   8.396  1.00  0.00           C  
ATOM   4673  CG1 VAL A 304      78.677  11.427   9.345  1.00  0.00           C  
ATOM   4674  CG2 VAL A 304      79.037   9.801   7.476  1.00  0.00           C  
ATOM   4675  H   VAL A 304      76.414   8.781   7.307  1.00  0.00           H  
ATOM   4676  HA  VAL A 304      77.991   8.722   9.690  1.00  0.00           H  
ATOM   4677  HB  VAL A 304      77.292  11.008   7.801  1.00  0.00           H  
ATOM   4678 1HG1 VAL A 304      79.202  12.190   8.770  1.00  0.00           H  
ATOM   4679 2HG1 VAL A 304      77.919  11.902   9.969  1.00  0.00           H  
ATOM   4680 3HG1 VAL A 304      79.389  10.897   9.978  1.00  0.00           H  
ATOM   4681 1HG2 VAL A 304      79.563  10.576   6.920  1.00  0.00           H  
ATOM   4682 2HG2 VAL A 304      79.752   9.232   8.071  1.00  0.00           H  
ATOM   4683 3HG2 VAL A 304      78.533   9.132   6.778  1.00  0.00           H  
ATOM   4684  N   ARG A 305      75.276  10.606   9.761  1.00  0.00           N  
ATOM   4685  CA  ARG A 305      74.322  11.354  10.583  1.00  0.00           C  
ATOM   4686  C   ARG A 305      73.570  10.493  11.591  1.00  0.00           C  
ATOM   4687  O   ARG A 305      73.369  10.894  12.737  1.00  0.00           O  
ATOM   4688  CB  ARG A 305      73.308  12.056   9.692  1.00  0.00           C  
ATOM   4689  CG  ARG A 305      73.862  13.220   8.886  1.00  0.00           C  
ATOM   4690  CD  ARG A 305      72.829  13.816   8.001  1.00  0.00           C  
ATOM   4691  NE  ARG A 305      73.354  14.930   7.228  1.00  0.00           N  
ATOM   4692  CZ  ARG A 305      72.679  15.570   6.253  1.00  0.00           C  
ATOM   4693  NH1 ARG A 305      71.457  15.196   5.945  1.00  0.00           N  
ATOM   4694  NH2 ARG A 305      73.246  16.574   5.606  1.00  0.00           N  
ATOM   4695  H   ARG A 305      75.073  10.545   8.773  1.00  0.00           H  
ATOM   4696  HA  ARG A 305      74.870  12.109  11.148  1.00  0.00           H  
ATOM   4697 1HB  ARG A 305      72.884  11.340   8.989  1.00  0.00           H  
ATOM   4698 2HB  ARG A 305      72.490  12.438  10.303  1.00  0.00           H  
ATOM   4699 1HG  ARG A 305      74.221  13.994   9.564  1.00  0.00           H  
ATOM   4700 2HG  ARG A 305      74.687  12.871   8.263  1.00  0.00           H  
ATOM   4701 1HD  ARG A 305      72.465  13.060   7.306  1.00  0.00           H  
ATOM   4702 2HD  ARG A 305      71.999  14.182   8.605  1.00  0.00           H  
ATOM   4703  HE  ARG A 305      74.292  15.246   7.436  1.00  0.00           H  
ATOM   4704 1HH1 ARG A 305      71.024  14.429   6.439  1.00  0.00           H  
ATOM   4705 2HH1 ARG A 305      70.952  15.676   5.214  1.00  0.00           H  
ATOM   4706 1HH2 ARG A 305      74.186  16.861   5.843  1.00  0.00           H  
ATOM   4707 2HH2 ARG A 305      72.741  17.053   4.876  1.00  0.00           H  
ATOM   4708  N   SER A 306      73.159   9.310  11.152  1.00  0.00           N  
ATOM   4709  CA  SER A 306      72.422   8.378  11.997  1.00  0.00           C  
ATOM   4710  C   SER A 306      73.325   7.602  12.941  1.00  0.00           C  
ATOM   4711  O   SER A 306      72.863   6.739  13.688  1.00  0.00           O  
ATOM   4712  CB  SER A 306      71.644   7.406  11.131  1.00  0.00           C  
ATOM   4713  OG  SER A 306      72.509   6.595  10.385  1.00  0.00           O  
ATOM   4714  H   SER A 306      73.361   9.041  10.200  1.00  0.00           H  
ATOM   4715  HA  SER A 306      71.719   8.946  12.607  1.00  0.00           H  
ATOM   4716 1HB  SER A 306      71.011   6.783  11.763  1.00  0.00           H  
ATOM   4717 2HB  SER A 306      70.991   7.961  10.459  1.00  0.00           H  
ATOM   4718  HG  SER A 306      72.788   7.126   9.634  1.00  0.00           H  
ATOM   4719  N   LYS A 307      74.611   7.908  12.908  1.00  0.00           N  
ATOM   4720  CA  LYS A 307      75.560   7.284  13.818  1.00  0.00           C  
ATOM   4721  C   LYS A 307      75.508   5.765  13.715  1.00  0.00           C  
ATOM   4722  O   LYS A 307      75.441   5.067  14.726  1.00  0.00           O  
ATOM   4723  CB  LYS A 307      75.288   7.724  15.257  1.00  0.00           C  
ATOM   4724  CG  LYS A 307      75.426   9.222  15.494  1.00  0.00           C  
ATOM   4725  CD  LYS A 307      75.203   9.573  16.958  1.00  0.00           C  
ATOM   4726  CE  LYS A 307      75.308  11.073  17.191  1.00  0.00           C  
ATOM   4727  NZ  LYS A 307      75.059  11.434  18.613  1.00  0.00           N  
ATOM   4728  H   LYS A 307      74.938   8.588  12.237  1.00  0.00           H  
ATOM   4729  HA  LYS A 307      76.566   7.602  13.541  1.00  0.00           H  
ATOM   4730 1HB  LYS A 307      74.276   7.432  15.542  1.00  0.00           H  
ATOM   4731 2HB  LYS A 307      75.977   7.213  15.930  1.00  0.00           H  
ATOM   4732 1HG  LYS A 307      76.425   9.546  15.200  1.00  0.00           H  
ATOM   4733 2HG  LYS A 307      74.696   9.755  14.887  1.00  0.00           H  
ATOM   4734 1HD  LYS A 307      74.214   9.233  17.267  1.00  0.00           H  
ATOM   4735 2HD  LYS A 307      75.949   9.067  17.571  1.00  0.00           H  
ATOM   4736 1HE  LYS A 307      76.303  11.415  16.910  1.00  0.00           H  
ATOM   4737 2HE  LYS A 307      74.580  11.589  16.565  1.00  0.00           H  
ATOM   4738 1HZ  LYS A 307      75.137  12.435  18.725  1.00  0.00           H  
ATOM   4739 2HZ  LYS A 307      74.131  11.137  18.878  1.00  0.00           H  
ATOM   4740 3HZ  LYS A 307      75.740  10.976  19.201  1.00  0.00           H  
ATOM   4741  N   ALA A 308      75.540   5.265  12.482  1.00  0.00           N  
ATOM   4742  CA  ALA A 308      75.595   3.830  12.230  1.00  0.00           C  
ATOM   4743  C   ALA A 308      76.923   3.269  12.727  1.00  0.00           C  
ATOM   4744  O   ALA A 308      77.904   4.000  12.864  1.00  0.00           O  
ATOM   4745  CB  ALA A 308      75.406   3.535  10.749  1.00  0.00           C  
ATOM   4746  H   ALA A 308      75.526   5.897  11.694  1.00  0.00           H  
ATOM   4747  HA  ALA A 308      74.788   3.357  12.790  1.00  0.00           H  
ATOM   4748 1HB  ALA A 308      75.462   2.459  10.582  1.00  0.00           H  
ATOM   4749 2HB  ALA A 308      74.432   3.902  10.426  1.00  0.00           H  
ATOM   4750 3HB  ALA A 308      76.189   4.031  10.177  1.00  0.00           H  
ATOM   4751  N   SER A 309      76.958   1.970  12.998  1.00  0.00           N  
ATOM   4752  CA  SER A 309      78.161   1.342  13.531  1.00  0.00           C  
ATOM   4753  C   SER A 309      79.325   1.439  12.553  1.00  0.00           C  
ATOM   4754  O   SER A 309      79.125   1.576  11.346  1.00  0.00           O  
ATOM   4755  CB  SER A 309      77.886  -0.113  13.857  1.00  0.00           C  
ATOM   4756  OG  SER A 309      77.653  -0.854  12.691  1.00  0.00           O  
ATOM   4757  H   SER A 309      76.134   1.410  12.831  1.00  0.00           H  
ATOM   4758  HA  SER A 309      78.445   1.860  14.448  1.00  0.00           H  
ATOM   4759 1HB  SER A 309      78.736  -0.533  14.394  1.00  0.00           H  
ATOM   4760 2HB  SER A 309      77.019  -0.181  14.513  1.00  0.00           H  
ATOM   4761  HG  SER A 309      77.489  -1.755  12.978  1.00  0.00           H  
ATOM   4762  N   PRO A 310      80.588   1.362  13.123  1.00  0.00           N  
ATOM   4763  CA  PRO A 310      81.735   1.410  12.224  1.00  0.00           C  
ATOM   4764  C   PRO A 310      81.632   0.310  11.179  1.00  0.00           C  
ATOM   4765  O   PRO A 310      81.886   0.538   9.996  1.00  0.00           O  
ATOM   4766  CB  PRO A 310      82.927   1.193  13.162  1.00  0.00           C  
ATOM   4767  CG  PRO A 310      82.467   1.743  14.469  1.00  0.00           C  
ATOM   4768  CD  PRO A 310      81.022   1.333  14.561  1.00  0.00           C  
ATOM   4769  HA  PRO A 310      81.782   2.402  11.751  1.00  0.00           H  
ATOM   4770 1HB  PRO A 310      83.176   0.123  13.213  1.00  0.00           H  
ATOM   4771 2HB  PRO A 310      83.814   1.712  12.769  1.00  0.00           H  
ATOM   4772 1HG  PRO A 310      83.076   1.333  15.289  1.00  0.00           H  
ATOM   4773 2HG  PRO A 310      82.600   2.834  14.490  1.00  0.00           H  
ATOM   4774 1HD  PRO A 310      80.953   0.321  14.986  1.00  0.00           H  
ATOM   4775 2HD  PRO A 310      80.474   2.054  15.185  1.00  0.00           H  
ATOM   4776  N   GLU A 311      81.258  -0.883  11.622  1.00  0.00           N  
ATOM   4777  CA  GLU A 311      81.097  -2.015  10.717  1.00  0.00           C  
ATOM   4778  C   GLU A 311      80.032  -1.733   9.666  1.00  0.00           C  
ATOM   4779  O   GLU A 311      80.198  -2.072   8.494  1.00  0.00           O  
ATOM   4780  CB  GLU A 311      80.731  -3.277  11.501  1.00  0.00           C  
ATOM   4781  CG  GLU A 311      81.860  -3.834  12.358  1.00  0.00           C  
ATOM   4782  CD  GLU A 311      81.441  -5.024  13.175  1.00  0.00           C  
ATOM   4783  OE1 GLU A 311      80.277  -5.345  13.170  1.00  0.00           O  
ATOM   4784  OE2 GLU A 311      82.286  -5.614  13.806  1.00  0.00           O  
ATOM   4785  H   GLU A 311      81.081  -1.008  12.608  1.00  0.00           H  
ATOM   4786  HA  GLU A 311      82.044  -2.185  10.203  1.00  0.00           H  
ATOM   4787 1HB  GLU A 311      79.886  -3.066  12.157  1.00  0.00           H  
ATOM   4788 2HB  GLU A 311      80.421  -4.059  10.808  1.00  0.00           H  
ATOM   4789 1HG  GLU A 311      82.685  -4.126  11.709  1.00  0.00           H  
ATOM   4790 2HG  GLU A 311      82.217  -3.050  13.024  1.00  0.00           H  
ATOM   4791  N   THR A 312      78.938  -1.111  10.091  1.00  0.00           N  
ATOM   4792  CA  THR A 312      77.843  -0.781   9.186  1.00  0.00           C  
ATOM   4793  C   THR A 312      78.282   0.229   8.135  1.00  0.00           C  
ATOM   4794  O   THR A 312      77.922   0.116   6.963  1.00  0.00           O  
ATOM   4795  CB  THR A 312      76.632  -0.228   9.959  1.00  0.00           C  
ATOM   4796  OG1 THR A 312      76.155  -1.220  10.879  1.00  0.00           O  
ATOM   4797  CG2 THR A 312      75.513   0.148   9.000  1.00  0.00           C  
ATOM   4798  H   THR A 312      78.862  -0.860  11.066  1.00  0.00           H  
ATOM   4799  HA  THR A 312      77.535  -1.691   8.670  1.00  0.00           H  
ATOM   4800  HB  THR A 312      76.932   0.655  10.523  1.00  0.00           H  
ATOM   4801  HG1 THR A 312      76.854  -1.444  11.498  1.00  0.00           H  
ATOM   4802 1HG2 THR A 312      74.665   0.537   9.564  1.00  0.00           H  
ATOM   4803 2HG2 THR A 312      75.868   0.910   8.307  1.00  0.00           H  
ATOM   4804 3HG2 THR A 312      75.202  -0.734   8.441  1.00  0.00           H  
ATOM   4805  N   LEU A 313      79.062   1.217   8.560  1.00  0.00           N  
ATOM   4806  CA  LEU A 313      79.552   2.250   7.655  1.00  0.00           C  
ATOM   4807  C   LEU A 313      80.485   1.664   6.604  1.00  0.00           C  
ATOM   4808  O   LEU A 313      80.428   2.037   5.432  1.00  0.00           O  
ATOM   4809  CB  LEU A 313      80.284   3.343   8.444  1.00  0.00           C  
ATOM   4810  CG  LEU A 313      79.408   4.497   8.951  1.00  0.00           C  
ATOM   4811  CD1 LEU A 313      78.312   3.945   9.852  1.00  0.00           C  
ATOM   4812  CD2 LEU A 313      80.274   5.502   9.695  1.00  0.00           C  
ATOM   4813  H   LEU A 313      79.322   1.254   9.535  1.00  0.00           H  
ATOM   4814  HA  LEU A 313      78.699   2.697   7.146  1.00  0.00           H  
ATOM   4815 1HB  LEU A 313      80.762   2.886   9.309  1.00  0.00           H  
ATOM   4816 2HB  LEU A 313      81.060   3.770   7.809  1.00  0.00           H  
ATOM   4817  HG  LEU A 313      78.928   4.988   8.104  1.00  0.00           H  
ATOM   4818 1HD1 LEU A 313      77.690   4.765  10.211  1.00  0.00           H  
ATOM   4819 2HD1 LEU A 313      77.696   3.244   9.288  1.00  0.00           H  
ATOM   4820 3HD1 LEU A 313      78.763   3.433  10.701  1.00  0.00           H  
ATOM   4821 1HD2 LEU A 313      79.652   6.323  10.054  1.00  0.00           H  
ATOM   4822 2HD2 LEU A 313      80.754   5.012  10.543  1.00  0.00           H  
ATOM   4823 3HD2 LEU A 313      81.038   5.893   9.023  1.00  0.00           H  
ATOM   4824  N   THR A 314      81.344   0.744   7.029  1.00  0.00           N  
ATOM   4825  CA  THR A 314      82.292   0.104   6.124  1.00  0.00           C  
ATOM   4826  C   THR A 314      81.572  -0.730   5.072  1.00  0.00           C  
ATOM   4827  O   THR A 314      81.949  -0.729   3.900  1.00  0.00           O  
ATOM   4828  CB  THR A 314      83.284  -0.784   6.898  1.00  0.00           C  
ATOM   4829  OG1 THR A 314      84.033   0.021   7.817  1.00  0.00           O  
ATOM   4830  CG2 THR A 314      84.242  -1.475   5.939  1.00  0.00           C  
ATOM   4831  H   THR A 314      81.341   0.481   8.004  1.00  0.00           H  
ATOM   4832  HA  THR A 314      82.857   0.881   5.608  1.00  0.00           H  
ATOM   4833  HB  THR A 314      82.735  -1.539   7.460  1.00  0.00           H  
ATOM   4834  HG1 THR A 314      83.504   0.185   8.602  1.00  0.00           H  
ATOM   4835 1HG2 THR A 314      84.935  -2.098   6.503  1.00  0.00           H  
ATOM   4836 2HG2 THR A 314      83.676  -2.097   5.245  1.00  0.00           H  
ATOM   4837 3HG2 THR A 314      84.801  -0.725   5.380  1.00  0.00           H  
ATOM   4838  N   GLU A 315      80.534  -1.441   5.498  1.00  0.00           N  
ATOM   4839  CA  GLU A 315      79.758  -2.282   4.593  1.00  0.00           C  
ATOM   4840  C   GLU A 315      79.042  -1.444   3.541  1.00  0.00           C  
ATOM   4841  O   GLU A 315      78.987  -1.816   2.369  1.00  0.00           O  
ATOM   4842  CB  GLU A 315      78.740  -3.112   5.377  1.00  0.00           C  
ATOM   4843  CG  GLU A 315      79.352  -4.202   6.245  1.00  0.00           C  
ATOM   4844  CD  GLU A 315      78.329  -4.949   7.056  1.00  0.00           C  
ATOM   4845  OE1 GLU A 315      77.186  -4.561   7.037  1.00  0.00           O  
ATOM   4846  OE2 GLU A 315      78.692  -5.909   7.694  1.00  0.00           O  
ATOM   4847  H   GLU A 315      80.275  -1.398   6.473  1.00  0.00           H  
ATOM   4848  HA  GLU A 315      80.441  -2.960   4.080  1.00  0.00           H  
ATOM   4849 1HB  GLU A 315      78.157  -2.457   6.025  1.00  0.00           H  
ATOM   4850 2HB  GLU A 315      78.046  -3.588   4.684  1.00  0.00           H  
ATOM   4851 1HG  GLU A 315      79.878  -4.910   5.605  1.00  0.00           H  
ATOM   4852 2HG  GLU A 315      80.081  -3.751   6.917  1.00  0.00           H  
ATOM   4853  N   VAL A 316      78.495  -0.311   3.967  1.00  0.00           N  
ATOM   4854  CA  VAL A 316      77.781   0.582   3.062  1.00  0.00           C  
ATOM   4855  C   VAL A 316      78.716   1.164   2.010  1.00  0.00           C  
ATOM   4856  O   VAL A 316      78.355   1.275   0.838  1.00  0.00           O  
ATOM   4857  CB  VAL A 316      77.124   1.730   3.852  1.00  0.00           C  
ATOM   4858  CG1 VAL A 316      76.541   2.765   2.901  1.00  0.00           C  
ATOM   4859  CG2 VAL A 316      76.048   1.175   4.772  1.00  0.00           C  
ATOM   4860  H   VAL A 316      78.576  -0.062   4.942  1.00  0.00           H  
ATOM   4861  HA  VAL A 316      77.000   0.012   2.558  1.00  0.00           H  
ATOM   4862  HB  VAL A 316      77.887   2.233   4.446  1.00  0.00           H  
ATOM   4863 1HG1 VAL A 316      76.081   3.569   3.477  1.00  0.00           H  
ATOM   4864 2HG1 VAL A 316      77.335   3.174   2.277  1.00  0.00           H  
ATOM   4865 3HG1 VAL A 316      75.787   2.294   2.270  1.00  0.00           H  
ATOM   4866 1HG2 VAL A 316      75.588   1.992   5.328  1.00  0.00           H  
ATOM   4867 2HG2 VAL A 316      75.288   0.667   4.179  1.00  0.00           H  
ATOM   4868 3HG2 VAL A 316      76.495   0.468   5.471  1.00  0.00           H  
ATOM   4869  N   TYR A 317      79.919   1.535   2.436  1.00  0.00           N  
ATOM   4870  CA  TYR A 317      80.909   2.106   1.531  1.00  0.00           C  
ATOM   4871  C   TYR A 317      81.344   1.094   0.479  1.00  0.00           C  
ATOM   4872  O   TYR A 317      81.508   1.434  -0.693  1.00  0.00           O  
ATOM   4873  CB  TYR A 317      82.122   2.610   2.315  1.00  0.00           C  
ATOM   4874  CG  TYR A 317      83.173   3.274   1.453  1.00  0.00           C  
ATOM   4875  CD1 TYR A 317      82.831   3.780   0.208  1.00  0.00           C  
ATOM   4876  CD2 TYR A 317      84.480   3.377   1.908  1.00  0.00           C  
ATOM   4877  CE1 TYR A 317      83.791   4.386  -0.580  1.00  0.00           C  
ATOM   4878  CE2 TYR A 317      85.439   3.983   1.121  1.00  0.00           C  
ATOM   4879  CZ  TYR A 317      85.098   4.486  -0.118  1.00  0.00           C  
ATOM   4880  OH  TYR A 317      86.054   5.090  -0.902  1.00  0.00           O  
ATOM   4881  H   TYR A 317      80.153   1.418   3.412  1.00  0.00           H  
ATOM   4882  HA  TYR A 317      80.455   2.950   1.010  1.00  0.00           H  
ATOM   4883 1HB  TYR A 317      81.796   3.329   3.068  1.00  0.00           H  
ATOM   4884 2HB  TYR A 317      82.589   1.777   2.839  1.00  0.00           H  
ATOM   4885  HD1 TYR A 317      81.804   3.699  -0.150  1.00  0.00           H  
ATOM   4886  HD2 TYR A 317      84.749   2.979   2.886  1.00  0.00           H  
ATOM   4887  HE1 TYR A 317      83.522   4.783  -1.558  1.00  0.00           H  
ATOM   4888  HE2 TYR A 317      86.466   4.064   1.478  1.00  0.00           H  
ATOM   4889  HH  TYR A 317      86.898   5.078  -0.443  1.00  0.00           H  
ATOM   4890  N   ARG A 318      81.529  -0.151   0.905  1.00  0.00           N  
ATOM   4891  CA  ARG A 318      81.946  -1.216  -0.000  1.00  0.00           C  
ATOM   4892  C   ARG A 318      80.879  -1.493  -1.052  1.00  0.00           C  
ATOM   4893  O   ARG A 318      81.190  -1.706  -2.224  1.00  0.00           O  
ATOM   4894  CB  ARG A 318      82.235  -2.494   0.774  1.00  0.00           C  
ATOM   4895  CG  ARG A 318      82.749  -3.650  -0.070  1.00  0.00           C  
ATOM   4896  CD  ARG A 318      83.081  -4.833   0.764  1.00  0.00           C  
ATOM   4897  NE  ARG A 318      81.900  -5.397   1.399  1.00  0.00           N  
ATOM   4898  CZ  ARG A 318      81.926  -6.266   2.429  1.00  0.00           C  
ATOM   4899  NH1 ARG A 318      83.076  -6.659   2.928  1.00  0.00           N  
ATOM   4900  NH2 ARG A 318      80.794  -6.722   2.937  1.00  0.00           N  
ATOM   4901  H   ARG A 318      81.377  -0.365   1.880  1.00  0.00           H  
ATOM   4902  HA  ARG A 318      82.859  -0.902  -0.506  1.00  0.00           H  
ATOM   4903 1HB  ARG A 318      82.978  -2.292   1.544  1.00  0.00           H  
ATOM   4904 2HB  ARG A 318      81.327  -2.829   1.275  1.00  0.00           H  
ATOM   4905 1HG  ARG A 318      81.986  -3.941  -0.791  1.00  0.00           H  
ATOM   4906 2HG  ARG A 318      83.651  -3.341  -0.600  1.00  0.00           H  
ATOM   4907 1HD  ARG A 318      83.533  -5.603   0.140  1.00  0.00           H  
ATOM   4908 2HD  ARG A 318      83.781  -4.543   1.546  1.00  0.00           H  
ATOM   4909  HE  ARG A 318      80.996  -5.118   1.042  1.00  0.00           H  
ATOM   4910 1HH1 ARG A 318      83.941  -6.310   2.539  1.00  0.00           H  
ATOM   4911 2HH1 ARG A 318      83.096  -7.310   3.700  1.00  0.00           H  
ATOM   4912 1HH2 ARG A 318      79.909  -6.419   2.553  1.00  0.00           H  
ATOM   4913 2HH2 ARG A 318      80.814  -7.372   3.708  1.00  0.00           H  
ATOM   4914  N   LYS A 319      79.621  -1.489  -0.626  1.00  0.00           N  
ATOM   4915  CA  LYS A 319      78.505  -1.741  -1.531  1.00  0.00           C  
ATOM   4916  C   LYS A 319      78.391  -0.645  -2.583  1.00  0.00           C  
ATOM   4917  O   LYS A 319      78.133  -0.920  -3.755  1.00  0.00           O  
ATOM   4918  CB  LYS A 319      77.196  -1.857  -0.748  1.00  0.00           C  
ATOM   4919  CG  LYS A 319      77.078  -3.118   0.097  1.00  0.00           C  
ATOM   4920  CD  LYS A 319      75.761  -3.152   0.858  1.00  0.00           C  
ATOM   4921  CE  LYS A 319      75.646  -4.407   1.711  1.00  0.00           C  
ATOM   4922  NZ  LYS A 319      74.380  -4.435   2.492  1.00  0.00           N  
ATOM   4923  H   LYS A 319      79.432  -1.307   0.349  1.00  0.00           H  
ATOM   4924  HA  LYS A 319      78.686  -2.683  -2.049  1.00  0.00           H  
ATOM   4925 1HB  LYS A 319      77.092  -0.998  -0.084  1.00  0.00           H  
ATOM   4926 2HB  LYS A 319      76.355  -1.839  -1.442  1.00  0.00           H  
ATOM   4927 1HG  LYS A 319      77.137  -3.996  -0.549  1.00  0.00           H  
ATOM   4928 2HG  LYS A 319      77.901  -3.157   0.809  1.00  0.00           H  
ATOM   4929 1HD  LYS A 319      75.692  -2.276   1.504  1.00  0.00           H
[truncated: 468,933 more chars]
