# Supplementary material for: Blueprinting extendable nanomaterials with standardized protein blocks
Source: Nature. 2024 Mar 13;627(8005):898–904. doi: 10.1038/s41586-024-07188-4 (PMC10972742; doi:10.1038/s41586-024-07188-4)
Supplement: Supplementary file 4 — Design models with ideal backbones as well as experimentally determined structures for comparison. For reference to design names, see Supplementary Fig. 1. [file 41586_2024_7188_MOESM4_ESM.zip › THR42_design.pdb]

HEADER                                            29-OCT-21   XXXX              
EXPDTA    THEORETICAL MODEL                                                     
REMARK 220                                                                      
REMARK 220 EXPERIMENTAL DETAILS                                                 
REMARK 220  EXPERIMENT TYPE                : THEORETICAL MODELLING              
REMARK 220  DATE OF DATA COLLECTION        : 29-OCT-21                          
REMARK 220                                                                      
REMARK 220 REMARK: MODEL GENERATED BY ROSETTA                                   
REMARK 220  VERSION 2021.41+HEAD.36da336f772                                    
ATOM      1  N   ASP A   1      22.792   0.084  17.658  1.00  0.00           N  
ATOM      2  CA  ASP A   1      23.247  -1.035  16.842  1.00  0.00           C  
ATOM      3  C   ASP A   1      22.210  -1.408  15.790  1.00  0.00           C  
ATOM      4  O   ASP A   1      22.539  -1.593  14.618  1.00  0.00           O  
ATOM      5  CB  ASP A   1      23.551  -2.251  17.721  1.00  0.00           C  
ATOM      6  CG  ASP A   1      24.809  -2.075  18.561  1.00  0.00           C  
ATOM      7  OD1 ASP A   1      25.579  -1.192  18.264  1.00  0.00           O  
ATOM      8  OD2 ASP A   1      24.987  -2.824  19.492  1.00  0.00           O  
ATOM      9 1H   ASP A   1      23.490   0.307  18.338  1.00  0.00           H  
ATOM     10 2H   ASP A   1      22.631   0.879  17.074  1.00  0.00           H  
ATOM     11 3H   ASP A   1      21.942  -0.165  18.123  1.00  0.00           H  
ATOM     12  HA  ASP A   1      24.162  -0.739  16.328  1.00  0.00           H  
ATOM     13 1HB  ASP A   1      22.709  -2.437  18.388  1.00  0.00           H  
ATOM     14 2HB  ASP A   1      23.673  -3.133  17.092  1.00  0.00           H  
ATOM     15  N   GLU A   2      20.957  -1.517  16.215  1.00  0.00           N  
ATOM     16  CA  GLU A   2      19.868  -1.868  15.310  1.00  0.00           C  
ATOM     17  C   GLU A   2      19.656  -0.787  14.259  1.00  0.00           C  
ATOM     18  O   GLU A   2      19.424  -1.084  13.087  1.00  0.00           O  
ATOM     19  CB  GLU A   2      18.573  -2.091  16.094  1.00  0.00           C  
ATOM     20  CG  GLU A   2      17.392  -2.537  15.243  1.00  0.00           C  
ATOM     21  CD  GLU A   2      16.163  -2.832  16.058  1.00  0.00           C  
ATOM     22  OE1 GLU A   2      16.227  -2.716  17.258  1.00  0.00           O  
ATOM     23  OE2 GLU A   2      15.159  -3.173  15.478  1.00  0.00           O  
ATOM     24  H   GLU A   2      20.752  -1.353  17.190  1.00  0.00           H  
ATOM     25  HA  GLU A   2      20.129  -2.794  14.797  1.00  0.00           H  
ATOM     26 1HB  GLU A   2      18.737  -2.848  16.861  1.00  0.00           H  
ATOM     27 2HB  GLU A   2      18.291  -1.168  16.601  1.00  0.00           H  
ATOM     28 1HG  GLU A   2      17.158  -1.752  14.525  1.00  0.00           H  
ATOM     29 2HG  GLU A   2      17.675  -3.429  14.686  1.00  0.00           H  
ATOM     30  N   LEU A   3      19.737   0.469  14.684  1.00  0.00           N  
ATOM     31  CA  LEU A   3      19.553   1.598  13.779  1.00  0.00           C  
ATOM     32  C   LEU A   3      20.654   1.645  12.728  1.00  0.00           C  
ATOM     33  O   LEU A   3      20.395   1.919  11.556  1.00  0.00           O  
ATOM     34  CB  LEU A   3      19.535   2.913  14.568  1.00  0.00           C  
ATOM     35  CG  LEU A   3      19.307   4.183  13.739  1.00  0.00           C  
ATOM     36  CD1 LEU A   3      17.967   4.089  13.022  1.00  0.00           C  
ATOM     37  CD2 LEU A   3      19.355   5.401  14.650  1.00  0.00           C  
ATOM     38  H   LEU A   3      19.931   0.647  15.659  1.00  0.00           H  
ATOM     39  HA  LEU A   3      18.597   1.481  13.270  1.00  0.00           H  
ATOM     40 1HB  LEU A   3      18.744   2.859  15.315  1.00  0.00           H  
ATOM     41 2HB  LEU A   3      20.488   3.021  15.086  1.00  0.00           H  
ATOM     42  HG  LEU A   3      20.086   4.267  12.980  1.00  0.00           H  
ATOM     43 1HD1 LEU A   3      17.806   4.992  12.432  1.00  0.00           H  
ATOM     44 2HD1 LEU A   3      17.968   3.221  12.362  1.00  0.00           H  
ATOM     45 3HD1 LEU A   3      17.169   3.988  13.755  1.00  0.00           H  
ATOM     46 1HD2 LEU A   3      19.194   6.304  14.061  1.00  0.00           H  
ATOM     47 2HD2 LEU A   3      18.576   5.319  15.408  1.00  0.00           H  
ATOM     48 3HD2 LEU A   3      20.330   5.453  15.136  1.00  0.00           H  
ATOM     49  N   VAL A   4      21.884   1.376  13.153  1.00  0.00           N  
ATOM     50  CA  VAL A   4      23.027   1.388  12.248  1.00  0.00           C  
ATOM     51  C   VAL A   4      22.908   0.292  11.197  1.00  0.00           C  
ATOM     52  O   VAL A   4      23.217   0.506  10.025  1.00  0.00           O  
ATOM     53  CB  VAL A   4      24.336   1.199  13.037  1.00  0.00           C  
ATOM     54  CG1 VAL A   4      25.510   1.021  12.087  1.00  0.00           C  
ATOM     55  CG2 VAL A   4      24.562   2.388  13.958  1.00  0.00           C  
ATOM     56  H   VAL A   4      22.031   1.158  14.128  1.00  0.00           H  
ATOM     57  HA  VAL A   4      23.059   2.355  11.744  1.00  0.00           H  
ATOM     58  HB  VAL A   4      24.263   0.287  13.631  1.00  0.00           H  
ATOM     59 1HG1 VAL A   4      26.427   0.888  12.662  1.00  0.00           H  
ATOM     60 2HG1 VAL A   4      25.344   0.143  11.463  1.00  0.00           H  
ATOM     61 3HG1 VAL A   4      25.604   1.904  11.455  1.00  0.00           H  
ATOM     62 1HG2 VAL A   4      25.489   2.247  14.513  1.00  0.00           H  
ATOM     63 2HG2 VAL A   4      24.630   3.300  13.364  1.00  0.00           H  
ATOM     64 3HG2 VAL A   4      23.730   2.471  14.657  1.00  0.00           H  
ATOM     65  N   ARG A   5      22.458  -0.883  11.622  1.00  0.00           N  
ATOM     66  CA  ARG A   5      22.297  -2.015  10.717  1.00  0.00           C  
ATOM     67  C   ARG A   5      21.232  -1.733   9.666  1.00  0.00           C  
ATOM     68  O   ARG A   5      21.398  -2.072   8.494  1.00  0.00           O  
ATOM     69  CB  ARG A   5      21.921  -3.270  11.491  1.00  0.00           C  
ATOM     70  CG  ARG A   5      23.037  -3.854  12.342  1.00  0.00           C  
ATOM     71  CD  ARG A   5      22.701  -5.218  12.827  1.00  0.00           C  
ATOM     72  NE  ARG A   5      21.551  -5.209  13.717  1.00  0.00           N  
ATOM     73  CZ  ARG A   5      21.615  -5.013  15.048  1.00  0.00           C  
ATOM     74  NH1 ARG A   5      22.778  -4.811  15.628  1.00  0.00           N  
ATOM     75  NH2 ARG A   5      20.509  -5.023  15.772  1.00  0.00           N  
ATOM     76  H   ARG A   5      22.221  -0.996  12.597  1.00  0.00           H  
ATOM     77  HA  ARG A   5      23.246  -2.190  10.210  1.00  0.00           H  
ATOM     78 1HB  ARG A   5      21.082  -3.053  12.151  1.00  0.00           H  
ATOM     79 2HB  ARG A   5      21.598  -4.044  10.794  1.00  0.00           H  
ATOM     80 1HG  ARG A   5      23.951  -3.916  11.752  1.00  0.00           H  
ATOM     81 2HG  ARG A   5      23.207  -3.214  13.209  1.00  0.00           H  
ATOM     82 1HD  ARG A   5      22.470  -5.859  11.978  1.00  0.00           H  
ATOM     83 2HD  ARG A   5      23.550  -5.629  13.372  1.00  0.00           H  
ATOM     84  HE  ARG A   5      20.639  -5.361  13.307  1.00  0.00           H  
ATOM     85 1HH1 ARG A   5      23.623  -4.803  15.075  1.00  0.00           H  
ATOM     86 2HH1 ARG A   5      22.826  -4.664  16.626  1.00  0.00           H  
ATOM     87 1HH2 ARG A   5      19.615  -5.178  15.326  1.00  0.00           H  
ATOM     88 2HH2 ARG A   5      20.557  -4.876  16.769  1.00  0.00           H  
ATOM     89  N   THR A   6      20.138  -1.111  10.091  1.00  0.00           N  
ATOM     90  CA  THR A   6      19.043  -0.781   9.186  1.00  0.00           C  
ATOM     91  C   THR A   6      19.482   0.229   8.135  1.00  0.00           C  
ATOM     92  O   THR A   6      19.122   0.116   6.963  1.00  0.00           O  
ATOM     93  CB  THR A   6      17.832  -0.228   9.959  1.00  0.00           C  
ATOM     94  OG1 THR A   6      17.355  -1.220  10.879  1.00  0.00           O  
ATOM     95  CG2 THR A   6      16.713   0.148   9.000  1.00  0.00           C  
ATOM     96  H   THR A   6      20.062  -0.860  11.066  1.00  0.00           H  
ATOM     97  HA  THR A   6      18.735  -1.691   8.670  1.00  0.00           H  
ATOM     98  HB  THR A   6      18.132   0.655  10.523  1.00  0.00           H  
ATOM     99  HG1 THR A   6      17.909  -1.220  11.663  1.00  0.00           H  
ATOM    100 1HG2 THR A   6      15.865   0.537   9.564  1.00  0.00           H  
ATOM    101 2HG2 THR A   6      17.068   0.910   8.307  1.00  0.00           H  
ATOM    102 3HG2 THR A   6      16.402  -0.734   8.441  1.00  0.00           H  
ATOM    103  N   LEU A   7      20.262   1.217   8.560  1.00  0.00           N  
ATOM    104  CA  LEU A   7      20.752   2.250   7.655  1.00  0.00           C  
ATOM    105  C   LEU A   7      21.685   1.664   6.604  1.00  0.00           C  
ATOM    106  O   LEU A   7      21.628   2.037   5.432  1.00  0.00           O  
ATOM    107  CB  LEU A   7      21.484   3.343   8.444  1.00  0.00           C  
ATOM    108  CG  LEU A   7      20.601   4.216   9.346  1.00  0.00           C  
ATOM    109  CD1 LEU A   7      21.482   5.125  10.193  1.00  0.00           C  
ATOM    110  CD2 LEU A   7      19.643   5.027   8.488  1.00  0.00           C  
ATOM    111  H   LEU A   7      20.522   1.254   9.535  1.00  0.00           H  
ATOM    112  HA  LEU A   7      19.899   2.697   7.146  1.00  0.00           H  
ATOM    113 1HB  LEU A   7      22.237   2.872   9.074  1.00  0.00           H  
ATOM    114 2HB  LEU A   7      21.990   4.002   7.739  1.00  0.00           H  
ATOM    115  HG  LEU A   7      20.031   3.579  10.024  1.00  0.00           H  
ATOM    116 1HD1 LEU A   7      20.855   5.745  10.834  1.00  0.00           H  
ATOM    117 2HD1 LEU A   7      22.144   4.518  10.811  1.00  0.00           H  
ATOM    118 3HD1 LEU A   7      22.078   5.763   9.541  1.00  0.00           H  
ATOM    119 1HD2 LEU A   7      19.015   5.647   9.129  1.00  0.00           H  
ATOM    120 2HD2 LEU A   7      20.212   5.665   7.811  1.00  0.00           H  
ATOM    121 3HD2 LEU A   7      19.014   4.352   7.907  1.00  0.00           H  
ATOM    122  N   ILE A   8      22.544   0.744   7.029  1.00  0.00           N  
ATOM    123  CA  ILE A   8      23.492   0.104   6.124  1.00  0.00           C  
ATOM    124  C   ILE A   8      22.772  -0.730   5.072  1.00  0.00           C  
ATOM    125  O   ILE A   8      23.149  -0.729   3.900  1.00  0.00           O  
ATOM    126  CB  ILE A   8      24.477  -0.788   6.901  1.00  0.00           C  
ATOM    127  CG1 ILE A   8      25.396   0.068   7.777  1.00  0.00           C  
ATOM    128  CG2 ILE A   8      25.293  -1.641   5.942  1.00  0.00           C  
ATOM    129  CD1 ILE A   8      26.209  -0.730   8.771  1.00  0.00           C  
ATOM    130  H   ILE A   8      22.541   0.481   8.004  1.00  0.00           H  
ATOM    131  HA  ILE A   8      24.060   0.880   5.613  1.00  0.00           H  
ATOM    132  HB  ILE A   8      23.923  -1.443   7.572  1.00  0.00           H  
ATOM    133 1HG1 ILE A   8      26.084   0.627   7.144  1.00  0.00           H  
ATOM    134 2HG1 ILE A   8      24.799   0.793   8.331  1.00  0.00           H  
ATOM    135 1HG2 ILE A   8      25.985  -2.264   6.508  1.00  0.00           H  
ATOM    136 2HG2 ILE A   8      24.625  -2.275   5.361  1.00  0.00           H  
ATOM    137 3HG2 ILE A   8      25.856  -0.993   5.269  1.00  0.00           H  
ATOM    138 1HD1 ILE A   8      26.834  -0.054   9.355  1.00  0.00           H  
ATOM    139 2HD1 ILE A   8      25.538  -1.272   9.439  1.00  0.00           H  
ATOM    140 3HD1 ILE A   8      26.841  -1.439   8.238  1.00  0.00           H  
ATOM    141  N   GLU A   9      21.734  -1.441   5.498  1.00  0.00           N  
ATOM    142  CA  GLU A   9      20.958  -2.282   4.593  1.00  0.00           C  
ATOM    143  C   GLU A   9      20.242  -1.444   3.541  1.00  0.00           C  
ATOM    144  O   GLU A   9      20.187  -1.816   2.369  1.00  0.00           O  
ATOM    145  CB  GLU A   9      19.940  -3.112   5.377  1.00  0.00           C  
ATOM    146  CG  GLU A   9      20.552  -4.202   6.245  1.00  0.00           C  
ATOM    147  CD  GLU A   9      19.529  -4.949   7.056  1.00  0.00           C  
ATOM    148  OE1 GLU A   9      18.386  -4.561   7.037  1.00  0.00           O  
ATOM    149  OE2 GLU A   9      19.892  -5.909   7.694  1.00  0.00           O  
ATOM    150  H   GLU A   9      21.475  -1.398   6.473  1.00  0.00           H  
ATOM    151  HA  GLU A   9      21.641  -2.960   4.080  1.00  0.00           H  
ATOM    152 1HB  GLU A   9      19.357  -2.457   6.025  1.00  0.00           H  
ATOM    153 2HB  GLU A   9      19.246  -3.588   4.684  1.00  0.00           H  
ATOM    154 1HG  GLU A   9      21.078  -4.910   5.605  1.00  0.00           H  
ATOM    155 2HG  GLU A   9      21.281  -3.751   6.917  1.00  0.00           H  
ATOM    156  N   ILE A  10      19.695  -0.311   3.967  1.00  0.00           N  
ATOM    157  CA  ILE A  10      18.981   0.582   3.062  1.00  0.00           C  
ATOM    158  C   ILE A  10      19.916   1.164   2.010  1.00  0.00           C  
ATOM    159  O   ILE A  10      19.555   1.275   0.838  1.00  0.00           O  
ATOM    160  CB  ILE A  10      18.306   1.727   3.839  1.00  0.00           C  
ATOM    161  CG1 ILE A  10      17.174   1.183   4.715  1.00  0.00           C  
ATOM    162  CG2 ILE A  10      17.781   2.784   2.880  1.00  0.00           C  
ATOM    163  CD1 ILE A  10      16.635   2.187   5.709  1.00  0.00           C  
ATOM    164  H   ILE A  10      19.776  -0.062   4.942  1.00  0.00           H  
ATOM    165  HA  ILE A  10      18.208   0.010   2.551  1.00  0.00           H  
ATOM    166  HB  ILE A  10      19.030   2.187   4.511  1.00  0.00           H  
ATOM    167 1HG1 ILE A  10      16.351   0.854   4.082  1.00  0.00           H  
ATOM    168 2HG1 ILE A  10      17.528   0.313   5.268  1.00  0.00           H  
ATOM    169 1HG2 ILE A  10      17.307   3.585   3.446  1.00  0.00           H  
ATOM    170 2HG2 ILE A  10      18.608   3.190   2.299  1.00  0.00           H  
ATOM    171 3HG2 ILE A  10      17.051   2.334   2.207  1.00  0.00           H  
ATOM    172 1HD1 ILE A  10      15.837   1.728   6.292  1.00  0.00           H  
ATOM    173 2HD1 ILE A  10      17.437   2.504   6.377  1.00  0.00           H  
ATOM    174 3HD1 ILE A  10      16.243   3.052   5.176  1.00  0.00           H  
ATOM    175  N   LEU A  11      21.119   1.535   2.436  1.00  0.00           N  
ATOM    176  CA  LEU A  11      22.109   2.106   1.531  1.00  0.00           C  
ATOM    177  C   LEU A  11      22.544   1.094   0.479  1.00  0.00           C  
ATOM    178  O   LEU A  11      22.708   1.434  -0.693  1.00  0.00           O  
ATOM    179  CB  LEU A  11      23.332   2.589   2.321  1.00  0.00           C  
ATOM    180  CG  LEU A  11      23.102   3.809   3.222  1.00  0.00           C  
ATOM    181  CD1 LEU A  11      24.343   4.056   4.069  1.00  0.00           C  
ATOM    182  CD2 LEU A  11      22.776   5.021   2.363  1.00  0.00           C  
ATOM    183  H   LEU A  11      21.353   1.418   3.412  1.00  0.00           H  
ATOM    184  HA  LEU A  11      21.661   2.959   1.022  1.00  0.00           H  
ATOM    185 1HB  LEU A  11      23.683   1.773   2.950  1.00  0.00           H  
ATOM    186 2HB  LEU A  11      24.123   2.843   1.615  1.00  0.00           H  
ATOM    187  HG  LEU A  11      22.271   3.609   3.899  1.00  0.00           H  
ATOM    188 1HD1 LEU A  11      24.180   4.922   4.710  1.00  0.00           H  
ATOM    189 2HD1 LEU A  11      24.542   3.180   4.688  1.00  0.00           H  
ATOM    190 3HD1 LEU A  11      25.197   4.242   3.418  1.00  0.00           H  
ATOM    191 1HD2 LEU A  11      22.612   5.888   3.004  1.00  0.00           H  
ATOM    192 2HD2 LEU A  11      23.607   5.222   1.687  1.00  0.00           H  
ATOM    193 3HD2 LEU A  11      21.875   4.824   1.782  1.00  0.00           H  
ATOM    194  N   LYS A  12      22.729  -0.151   0.905  1.00  0.00           N  
ATOM    195  CA  LYS A  12      23.146  -1.216   0.000  1.00  0.00           C  
ATOM    196  C   LYS A  12      22.079  -1.493  -1.052  1.00  0.00           C  
ATOM    197  O   LYS A  12      22.390  -1.706  -2.224  1.00  0.00           O  
ATOM    198  CB  LYS A  12      23.458  -2.493   0.782  1.00  0.00           C  
ATOM    199  CG  LYS A  12      23.959  -3.649  -0.074  1.00  0.00           C  
ATOM    200  CD  LYS A  12      24.331  -4.849   0.783  1.00  0.00           C  
ATOM    201  CE  LYS A  12      24.921  -5.970  -0.060  1.00  0.00           C  
ATOM    202  NZ  LYS A  12      23.931  -6.523  -1.024  1.00  0.00           N  
ATOM    203  H   LYS A  12      22.577  -0.365   1.880  1.00  0.00           H  
ATOM    204  HA  LYS A  12      24.050  -0.895  -0.518  1.00  0.00           H  
ATOM    205 1HB  LYS A  12      24.216  -2.282   1.536  1.00  0.00           H  
ATOM    206 2HB  LYS A  12      22.561  -2.827   1.305  1.00  0.00           H  
ATOM    207 1HG  LYS A  12      23.181  -3.943  -0.779  1.00  0.00           H  
ATOM    208 2HG  LYS A  12      24.834  -3.330  -0.638  1.00  0.00           H  
ATOM    209 1HD  LYS A  12      25.062  -4.548   1.534  1.00  0.00           H  
ATOM    210 2HD  LYS A  12      23.443  -5.222   1.294  1.00  0.00           H  
ATOM    211 1HE  LYS A  12      25.779  -5.594  -0.616  1.00  0.00           H  
ATOM    212 2HE  LYS A  12      25.263  -6.775   0.591  1.00  0.00           H  
ATOM    213 1HZ  LYS A  12      24.360  -7.262  -1.562  1.00  0.00           H  
ATOM    214 2HZ  LYS A  12      23.138  -6.892  -0.518  1.00  0.00           H  
ATOM    215 3HZ  LYS A  12      23.621  -5.790  -1.646  1.00  0.00           H  
ATOM    216  N   LYS A  13      20.821  -1.489  -0.626  1.00  0.00           N  
ATOM    217  CA  LYS A  13      19.705  -1.741  -1.531  1.00  0.00           C  
ATOM    218  C   LYS A  13      19.591  -0.645  -2.583  1.00  0.00           C  
ATOM    219  O   LYS A  13      19.333  -0.920  -3.755  1.00  0.00           O  
ATOM    220  CB  LYS A  13      18.396  -1.857  -0.748  1.00  0.00           C  
ATOM    221  CG  LYS A  13      18.278  -3.118   0.097  1.00  0.00           C  
ATOM    222  CD  LYS A  13      16.961  -3.152   0.858  1.00  0.00           C  
ATOM    223  CE  LYS A  13      16.846  -4.407   1.711  1.00  0.00           C  
ATOM    224  NZ  LYS A  13      15.580  -4.435   2.492  1.00  0.00           N  
ATOM    225  H   LYS A  13      20.632  -1.307   0.349  1.00  0.00           H  
ATOM    226  HA  LYS A  13      19.886  -2.683  -2.049  1.00  0.00           H  
ATOM    227 1HB  LYS A  13      18.292  -0.998  -0.084  1.00  0.00           H  
ATOM    228 2HB  LYS A  13      17.555  -1.839  -1.442  1.00  0.00           H  
ATOM    229 1HG  LYS A  13      18.337  -3.996  -0.549  1.00  0.00           H  
ATOM    230 2HG  LYS A  13      19.101  -3.157   0.809  1.00  0.00           H  
ATOM    231 1HD  LYS A  13      16.892  -2.276   1.504  1.00  0.00           H  
ATOM    232 2HD  LYS A  13      16.132  -3.127   0.152  1.00  0.00           H  
ATOM    233 1HE  LYS A  13      16.883  -5.286   1.071  1.00  0.00           H  
ATOM    234 2HE  LYS A  13      17.686  -4.454   2.404  1.00  0.00           H  
ATOM    235 1HZ  LYS A  13      15.542  -5.280   3.044  1.00  0.00           H  
ATOM    236 2HZ  LYS A  13      15.543  -3.632   3.105  1.00  0.00           H  
ATOM    237 3HZ  LYS A  13      14.793  -4.411   1.859  1.00  0.00           H  
ATOM    238  N   ILE A  14      19.785   0.599  -2.157  1.00  0.00           N  
ATOM    239  CA  ILE A  14      19.704   1.740  -3.062  1.00  0.00           C  
ATOM    240  C   ILE A  14      20.805   1.687  -4.114  1.00  0.00           C  
ATOM    241  O   ILE A  14      20.572   1.982  -5.286  1.00  0.00           O  
ATOM    242  CB  ILE A  14      19.799   3.066  -2.285  1.00  0.00           C  
ATOM    243  CG1 ILE A  14      18.559   3.261  -1.409  1.00  0.00           C  
ATOM    244  CG2 ILE A  14      19.966   4.234  -3.244  1.00  0.00           C  
ATOM    245  CD1 ILE A  14      18.685   4.393  -0.415  1.00  0.00           C  
ATOM    246  H   ILE A  14      19.994   0.758  -1.182  1.00  0.00           H  
ATOM    247  HA  ILE A  14      18.743   1.708  -3.573  1.00  0.00           H  
ATOM    248  HB  ILE A  14      20.657   3.033  -1.614  1.00  0.00           H  
ATOM    249 1HG1 ILE A  14      17.694   3.457  -2.042  1.00  0.00           H  
ATOM    250 2HG1 ILE A  14      18.356   2.344  -0.855  1.00  0.00           H  
ATOM    251 1HG2 ILE A  14      20.031   5.163  -2.678  1.00  0.00           H  
ATOM    252 2HG2 ILE A  14      20.877   4.099  -3.826  1.00  0.00           H  
ATOM    253 3HG2 ILE A  14      19.110   4.278  -3.917  1.00  0.00           H  
ATOM    254 1HD1 ILE A  14      17.767   4.469   0.169  1.00  0.00           H  
ATOM    255 2HD1 ILE A  14      19.525   4.199   0.253  1.00  0.00           H  
ATOM    256 3HD1 ILE A  14      18.853   5.328  -0.948  1.00  0.00           H  
ATOM    257  N   ALA A  15      22.005   1.309  -3.688  1.00  0.00           N  
ATOM    258  CA  ALA A  15      23.145   1.217  -4.593  1.00  0.00           C  
ATOM    259  C   ALA A  15      22.928   0.137  -5.645  1.00  0.00           C  
ATOM    260  O   ALA A  15      23.256   0.323  -6.817  1.00  0.00           O  
ATOM    261  CB  ALA A  15      24.422   0.944  -3.811  1.00  0.00           C  
ATOM    262  H   ALA A  15      22.131   1.079  -2.713  1.00  0.00           H  
ATOM    263  HA  ALA A  15      23.245   2.171  -5.110  1.00  0.00           H  
ATOM    264 1HB  ALA A  15      25.263   0.878  -4.500  1.00  0.00           H  
ATOM    265 2HB  ALA A  15      24.595   1.755  -3.103  1.00  0.00           H  
ATOM    266 3HB  ALA A  15      24.322   0.005  -3.269  1.00  0.00           H  
ATOM    267  N   GLU A  16      22.373  -0.993  -5.219  1.00  0.00           N  
ATOM    268  CA  GLU A  16      22.111  -2.106  -6.124  1.00  0.00           C  
ATOM    269  C   GLU A  16      21.076  -1.729  -7.176  1.00  0.00           C  
ATOM    270  O   GLU A  16      21.211  -2.082  -8.348  1.00  0.00           O  
ATOM    271  CB  GLU A  16      21.633  -3.330  -5.340  1.00  0.00           C  
ATOM    272  CG  GLU A  16      22.702  -3.978  -4.472  1.00  0.00           C  
ATOM    273  CD  GLU A  16      22.179  -5.131  -3.662  1.00  0.00           C  
ATOM    274  OE1 GLU A  16      20.992  -5.356  -3.681  1.00  0.00           O  
ATOM    275  OE2 GLU A  16      22.966  -5.789  -3.024  1.00  0.00           O  
ATOM    276  H   GLU A  16      22.127  -1.083  -4.244  1.00  0.00           H  
ATOM    277  HA  GLU A  16      23.039  -2.361  -6.637  1.00  0.00           H  
ATOM    278 1HB  GLU A  16      20.803  -3.046  -4.692  1.00  0.00           H  
ATOM    279 2HB  GLU A  16      21.262  -4.085  -6.034  1.00  0.00           H  
ATOM    280 1HG  GLU A  16      23.508  -4.335  -5.112  1.00  0.00           H  
ATOM    281 2HG  GLU A  16      23.115  -3.226  -3.800  1.00  0.00           H  
ATOM    282  N   THR A  17      20.042  -1.010  -6.751  1.00  0.00           N  
ATOM    283  CA  THR A  17      18.981  -0.584  -7.655  1.00  0.00           C  
ATOM    284  C   THR A  17      19.510   0.383  -8.707  1.00  0.00           C  
ATOM    285  O   THR A  17      19.142   0.302  -9.879  1.00  0.00           O  
ATOM    286  CB  THR A  17      17.824   0.075  -6.881  1.00  0.00           C  
ATOM    287  OG1 THR A  17      17.262  -0.870  -5.961  1.00  0.00           O  
ATOM    288  CG2 THR A  17      16.743   0.549  -7.839  1.00  0.00           C  
ATOM    289  H   THR A  17      19.990  -0.752  -5.776  1.00  0.00           H  
ATOM    290  HA  THR A  17      18.592  -1.463  -8.170  1.00  0.00           H  
ATOM    291  HB  THR A  17      18.203   0.928  -6.318  1.00  0.00           H  
ATOM    292  HG1 THR A  17      17.814  -0.919  -5.177  1.00  0.00           H  
ATOM    293 1HG2 THR A  17      15.934   1.012  -7.274  1.00  0.00           H  
ATOM    294 2HG2 THR A  17      17.165   1.276  -8.533  1.00  0.00           H  
ATOM    295 3HG2 THR A  17      16.354  -0.301  -8.398  1.00  0.00           H  
ATOM    296  N   LEU A  18      20.375   1.297  -8.282  1.00  0.00           N  
ATOM    297  CA  LEU A  18      20.957   2.281  -9.186  1.00  0.00           C  
ATOM    298  C   LEU A  18      21.833   1.613 -10.238  1.00  0.00           C  
ATOM    299  O   LEU A  18      21.809   1.989 -11.410  1.00  0.00           O  
ATOM    300  CB  LEU A  18      21.785   3.302  -8.396  1.00  0.00           C  
ATOM    301  CG  LEU A  18      20.986   4.251  -7.493  1.00  0.00           C  
ATOM    302  CD1 LEU A  18      21.945   5.075  -6.646  1.00  0.00           C  
ATOM    303  CD2 LEU A  18      20.106   5.148  -8.352  1.00  0.00           C  
ATOM    304  H   LEU A  18      20.637   1.311  -7.307  1.00  0.00           H  
ATOM    305  HA  LEU A  18      20.148   2.804  -9.695  1.00  0.00           H  
ATOM    306 1HB  LEU A  18      22.491   2.764  -7.766  1.00  0.00           H  
ATOM    307 2HB  LEU A  18      22.350   3.912  -9.100  1.00  0.00           H  
ATOM    308  HG  LEU A  18      20.359   3.669  -6.817  1.00  0.00           H  
ATOM    309 1HD1 LEU A  18      21.377   5.749  -6.004  1.00  0.00           H  
ATOM    310 2HD1 LEU A  18      22.548   4.410  -6.028  1.00  0.00           H  
ATOM    311 3HD1 LEU A  18      22.597   5.657  -7.296  1.00  0.00           H  
ATOM    312 1HD2 LEU A  18      19.538   5.822  -7.711  1.00  0.00           H  
ATOM    313 2HD2 LEU A  18      20.732   5.732  -9.028  1.00  0.00           H  
ATOM    314 3HD2 LEU A  18      19.419   4.534  -8.934  1.00  0.00           H  
ATOM    315  N   ILE A  19      22.606   0.620  -9.813  1.00  0.00           N  
ATOM    316  CA  ILE A  19      23.492  -0.103 -10.717  1.00  0.00           C  
ATOM    317  C   ILE A  19      22.700  -0.869 -11.769  1.00  0.00           C  
ATOM    318  O   ILE A  19      23.077  -0.903 -12.941  1.00  0.00           O  
ATOM    319  CB  ILE A  19      24.392  -1.080  -9.939  1.00  0.00           C  
ATOM    320  CG1 ILE A  19      25.384  -0.310  -9.063  1.00  0.00           C  
ATOM    321  CG2 ILE A  19      25.128  -2.003 -10.897  1.00  0.00           C  
ATOM    322  CD1 ILE A  19      26.122  -1.177  -8.068  1.00  0.00           C  
ATOM    323  H   ILE A  19      22.579   0.359  -8.838  1.00  0.00           H  
ATOM    324  HA  ILE A  19      24.128   0.619 -11.228  1.00  0.00           H  
ATOM    325  HB  ILE A  19      23.781  -1.682  -9.267  1.00  0.00           H  
ATOM    326 1HG1 ILE A  19      26.120   0.185  -9.696  1.00  0.00           H  
ATOM    327 2HG1 ILE A  19      24.855   0.467  -8.510  1.00  0.00           H  
ATOM    328 1HG2 ILE A  19      25.760  -2.687 -10.331  1.00  0.00           H  
ATOM    329 2HG2 ILE A  19      24.406  -2.575 -11.478  1.00  0.00           H  
ATOM    330 3HG2 ILE A  19      25.748  -1.410 -11.570  1.00  0.00           H  
ATOM    331 1HD1 ILE A  19      26.806  -0.560  -7.485  1.00  0.00           H  
ATOM    332 2HD1 ILE A  19      25.404  -1.655  -7.401  1.00  0.00           H  
ATOM    333 3HD1 ILE A  19      26.687  -1.940  -8.601  1.00  0.00           H  
ATOM    334  N   GLU A  20      21.601  -1.483 -11.344  1.00  0.00           N  
ATOM    335  CA  GLU A  20      20.754  -2.250 -12.248  1.00  0.00           C  
ATOM    336  C   GLU A  20      20.116  -1.352 -13.300  1.00  0.00           C  
ATOM    337  O   GLU A  20      20.027  -1.719 -14.472  1.00  0.00           O  
ATOM    338  CB  GLU A  20      19.666  -2.986 -11.463  1.00  0.00           C  
ATOM    339  CG  GLU A  20      20.179  -4.126 -10.595  1.00  0.00           C  
ATOM    340  CD  GLU A  20      19.093  -4.778  -9.785  1.00  0.00           C  
ATOM    341  OE1 GLU A  20      17.989  -4.290  -9.803  1.00  0.00           O  
ATOM    342  OE2 GLU A  20      19.369  -5.767  -9.146  1.00  0.00           O  
ATOM    343  H   GLU A  20      21.346  -1.416 -10.369  1.00  0.00           H  
ATOM    344  HA  GLU A  20      21.373  -2.987 -12.761  1.00  0.00           H  
ATOM    345 1HB  GLU A  20      19.144  -2.281 -10.816  1.00  0.00           H  
ATOM    346 2HB  GLU A  20      18.932  -3.397 -12.157  1.00  0.00           H  
ATOM    347 1HG  GLU A  20      20.639  -4.878 -11.235  1.00  0.00           H  
ATOM    348 2HG  GLU A  20      20.945  -3.741  -9.924  1.00  0.00           H  
ATOM    349  N   ILE A  21      19.673  -0.174 -12.875  1.00  0.00           N  
ATOM    350  CA  ILE A  21      19.042   0.780 -13.779  1.00  0.00           C  
ATOM    351  C   ILE A  21      20.026   1.275 -14.831  1.00  0.00           C  
ATOM    352  O   ILE A  21      19.677   1.418 -16.003  1.00  0.00           O  
ATOM    353  CB  ILE A  21      18.474   1.981 -13.001  1.00  0.00           C  
ATOM    354  CG1 ILE A  21      17.298   1.542 -12.125  1.00  0.00           C  
ATOM    355  CG2 ILE A  21      18.046   3.081 -13.960  1.00  0.00           C  
ATOM    356  CD1 ILE A  21      16.852   2.589 -11.130  1.00  0.00           C  
ATOM    357  H   ILE A  21      19.776   0.068 -11.900  1.00  0.00           H  
ATOM    358  HA  ILE A  21      18.220   0.280 -14.290  1.00  0.00           H  
ATOM    359  HB  ILE A  21      19.237   2.374 -12.330  1.00  0.00           H  
ATOM    360 1HG1 ILE A  21      16.448   1.288 -12.758  1.00  0.00           H  
ATOM    361 2HG1 ILE A  21      17.572   0.643 -11.572  1.00  0.00           H  
ATOM    362 1HG2 ILE A  21      17.646   3.922 -13.393  1.00  0.00           H  
ATOM    363 2HG2 ILE A  21      18.905   3.412 -14.541  1.00  0.00           H  
ATOM    364 3HG2 ILE A  21      17.278   2.699 -14.632  1.00  0.00           H  
ATOM    365 1HD1 ILE A  21      16.016   2.204 -10.546  1.00  0.00           H  
ATOM    366 2HD1 ILE A  21      17.680   2.832 -10.463  1.00  0.00           H  
ATOM    367 3HD1 ILE A  21      16.540   3.486 -11.663  1.00  0.00           H  
ATOM    368  N   LEU A  22      21.258   1.536 -14.406  1.00  0.00           N  
ATOM    369  CA  LEU A  22      22.296   2.016 -15.310  1.00  0.00           C  
ATOM    370  C   LEU A  22      22.516   1.043 -16.461  1.00  0.00           C  
ATOM    371  O   LEU A  22      22.685   1.453 -17.609  1.00  0.00           O  
ATOM    372  CB  LEU A  22      23.611   2.221 -14.547  1.00  0.00           C  
ATOM    373  CG  LEU A  22      23.626   3.385 -13.548  1.00  0.00           C  
ATOM    374  CD1 LEU A  22      24.919   3.349 -12.745  1.00  0.00           C  
ATOM    375  CD2 LEU A  22      23.485   4.701 -14.300  1.00  0.00           C  
ATOM    376  H   LEU A  22      21.481   1.398 -13.431  1.00  0.00           H  
ATOM    377  HA  LEU A  22      21.978   2.972 -15.724  1.00  0.00           H  
ATOM    378 1HB  LEU A  22      23.838   1.309 -13.996  1.00  0.00           H  
ATOM    379 2HB  LEU A  22      24.409   2.393 -15.269  1.00  0.00           H  
ATOM    380  HG  LEU A  22      22.796   3.276 -12.849  1.00  0.00           H  
ATOM    381 1HD1 LEU A  22      24.929   4.177 -12.035  1.00  0.00           H  
ATOM    382 2HD1 LEU A  22      24.984   2.406 -12.202  1.00  0.00           H  
ATOM    383 3HD1 LEU A  22      25.769   3.440 -13.420  1.00  0.00           H  
ATOM    384 1HD2 LEU A  22      23.495   5.528 -13.590  1.00  0.00           H  
ATOM    385 2HD2 LEU A  22      24.315   4.811 -14.998  1.00  0.00           H  
ATOM    386 3HD2 LEU A  22      22.545   4.706 -14.851  1.00  0.00           H  
ATOM    387  N   GLU A  23      22.517  -0.244 -16.174  1.00  0.00           N  
ATOM    388  CA  GLU A  23      23.028  -1.205 -17.143  1.00  0.00           C  
ATOM    389  C   GLU A  23      22.544  -0.927 -18.571  1.00  0.00           C  
ATOM    390  O   GLU A  23      23.296  -1.084 -19.533  1.00  0.00           O  
ATOM    391  CB  GLU A  23      22.622  -2.621 -16.730  1.00  0.00           C  
ATOM    392  CG  GLU A  23      23.164  -3.720 -17.634  1.00  0.00           C  
ATOM    393  CD  GLU A  23      22.791  -5.099 -17.167  1.00  0.00           C  
ATOM    394  OE1 GLU A  23      22.145  -5.208 -16.152  1.00  0.00           O  
ATOM    395  OE2 GLU A  23      23.153  -6.046 -17.825  1.00  0.00           O  
ATOM    396  H   GLU A  23      22.161  -0.549 -15.279  1.00  0.00           H  
ATOM    397  HA  GLU A  23      24.117  -1.142 -17.152  1.00  0.00           H  
ATOM    398 1HB  GLU A  23      22.971  -2.819 -15.717  1.00  0.00           H  
ATOM    399 2HB  GLU A  23      21.535  -2.701 -16.723  1.00  0.00           H  
ATOM    400 1HG  GLU A  23      22.775  -3.572 -18.641  1.00  0.00           H  
ATOM    401 2HG  GLU A  23      24.249  -3.637 -17.677  1.00  0.00           H  
ATOM    402  N   SER A  24      21.291  -0.514 -18.720  1.00  0.00           N  
ATOM    403  CA  SER A  24      20.740  -0.213 -20.043  1.00  0.00           C  
ATOM    404  C   SER A  24      21.287   1.088 -20.638  1.00  0.00           C  
ATOM    405  O   SER A  24      21.422   1.217 -21.855  1.00  0.00           O  
ATOM    406  CB  SER A  24      19.228  -0.132 -19.958  1.00  0.00           C  
ATOM    407  OG  SER A  24      18.675  -1.379 -19.640  1.00  0.00           O  
ATOM    408  H   SER A  24      20.708  -0.406 -17.902  1.00  0.00           H  
ATOM    409  HA  SER A  24      21.011  -1.022 -20.723  1.00  0.00           H  
ATOM    410 1HB  SER A  24      18.946   0.599 -19.200  1.00  0.00           H  
ATOM    411 2HB  SER A  24      18.829   0.214 -20.910  1.00  0.00           H  
ATOM    412  HG  SER A  24      17.725  -1.246 -19.604  1.00  0.00           H  
ATOM    413  N   ILE A  25      21.602   2.054 -19.776  1.00  0.00           N  
ATOM    414  CA  ILE A  25      21.824   3.434 -20.217  1.00  0.00           C  
ATOM    415  C   ILE A  25      23.184   3.617 -20.888  1.00  0.00           C  
ATOM    416  O   ILE A  25      24.217   3.246 -20.330  1.00  0.00           O  
ATOM    417  CB  ILE A  25      21.711   4.408 -19.030  1.00  0.00           C  
ATOM    418  CG1 ILE A  25      20.297   4.374 -18.444  1.00  0.00           C  
ATOM    419  CG2 ILE A  25      22.078   5.819 -19.463  1.00  0.00           C  
ATOM    420  CD1 ILE A  25      20.162   5.112 -17.132  1.00  0.00           C  
ATOM    421  H   ILE A  25      21.690   1.829 -18.795  1.00  0.00           H  
ATOM    422  HA  ILE A  25      21.058   3.691 -20.947  1.00  0.00           H  
ATOM    423  HB  ILE A  25      22.389   4.094 -18.236  1.00  0.00           H  
ATOM    424 1HG1 ILE A  25      19.598   4.812 -19.156  1.00  0.00           H  
ATOM    425 2HG1 ILE A  25      19.994   3.339 -18.284  1.00  0.00           H  
ATOM    426 1HG2 ILE A  25      21.992   6.494 -18.612  1.00  0.00           H  
ATOM    427 2HG2 ILE A  25      23.102   5.831 -19.834  1.00  0.00           H  
ATOM    428 3HG2 ILE A  25      21.401   6.144 -20.254  1.00  0.00           H  
ATOM    429 1HD1 ILE A  25      19.132   5.043 -16.780  1.00  0.00           H  
ATOM    430 2HD1 ILE A  25      20.829   4.666 -16.393  1.00  0.00           H  
ATOM    431 3HD1 ILE A  25      20.426   6.159 -17.275  1.00  0.00           H  
ATOM    432  N   GLU A  26      23.171   4.192 -22.089  1.00  0.00           N  
ATOM    433  CA  GLU A  26      24.387   4.384 -22.876  1.00  0.00           C  
ATOM    434  C   GLU A  26      25.297   5.477 -22.318  1.00  0.00           C  
ATOM    435  O   GLU A  26      26.520   5.334 -22.306  1.00  0.00           O  
ATOM    436  CB  GLU A  26      24.021   4.718 -24.324  1.00  0.00           C  
ATOM    437  CG  GLU A  26      23.386   3.568 -25.093  1.00  0.00           C  
ATOM    438  CD  GLU A  26      22.993   3.948 -26.494  1.00  0.00           C  
ATOM    439  OE1 GLU A  26      23.101   5.103 -26.828  1.00  0.00           O  
ATOM    440  OE2 GLU A  26      22.584   3.081 -27.230  1.00  0.00           O  
ATOM    441  H   GLU A  26      22.292   4.508 -22.474  1.00  0.00           H  
ATOM    442  HA  GLU A  26      24.957   3.454 -22.865  1.00  0.00           H  
ATOM    443 1HB  GLU A  26      23.324   5.556 -24.339  1.00  0.00           H  
ATOM    444 2HB  GLU A  26      24.916   5.027 -24.863  1.00  0.00           H  
ATOM    445 1HG  GLU A  26      24.093   2.741 -25.138  1.00  0.00           H  
ATOM    446 2HG  GLU A  26      22.504   3.227 -24.553  1.00  0.00           H  
ATOM    447  N   ASP A  27      24.699   6.572 -21.855  1.00  0.00           N  
ATOM    448  CA  ASP A  27      25.466   7.758 -21.477  1.00  0.00           C  
ATOM    449  C   ASP A  27      26.086   7.598 -20.091  1.00  0.00           C  
ATOM    450  O   ASP A  27      25.383   7.358 -19.110  1.00  0.00           O  
ATOM    451  CB  ASP A  27      24.576   9.003 -21.503  1.00  0.00           C  
ATOM    452  CG  ASP A  27      24.159   9.404 -22.912  1.00  0.00           C  
ATOM    453  OD1 ASP A  27      24.999   9.410 -23.780  1.00  0.00           O  
ATOM    454  OD2 ASP A  27      23.004   9.700 -23.106  1.00  0.00           O  
ATOM    455  H   ASP A  27      23.693   6.582 -21.763  1.00  0.00           H  
ATOM    456  HA  ASP A  27      26.273   7.892 -22.197  1.00  0.00           H  
ATOM    457 1HB  ASP A  27      23.678   8.821 -20.912  1.00  0.00           H  
ATOM    458 2HB  ASP A  27      25.106   9.839 -21.045  1.00  0.00           H  
ATOM    459  N   PRO A  28      27.362   7.715 -19.942  1.00  0.00           N  
ATOM    460  CA  PRO A  28      28.258   7.564 -18.801  1.00  0.00           C  
ATOM    461  C   PRO A  28      28.171   8.759 -17.832  1.00  0.00           C  
ATOM    462  O   PRO A  28      28.458   8.628 -16.642  1.00  0.00           O  
ATOM    463  CB  PRO A  28      29.634   7.477 -19.469  1.00  0.00           C  
ATOM    464  CG  PRO A  28      29.462   8.206 -20.757  1.00  0.00           C  
ATOM    465  CD  PRO A  28      28.048   7.902 -21.174  1.00  0.00           C  
ATOM    466  HA  PRO A  28      28.016   6.630 -18.272  1.00  0.00           H  
ATOM    467 1HB  PRO A  28      30.397   7.931 -18.820  1.00  0.00           H  
ATOM    468 2HB  PRO A  28      29.918   6.423 -19.609  1.00  0.00           H  
ATOM    469 1HG  PRO A  28      29.639   9.282 -20.611  1.00  0.00           H  
ATOM    470 2HG  PRO A  28      30.204   7.859 -21.492  1.00  0.00           H  
ATOM    471 1HD  PRO A  28      27.635   8.759 -21.726  1.00  0.00           H  
ATOM    472 2HD  PRO A  28      28.035   6.996 -21.797  1.00  0.00           H  
ATOM    473  N   GLU A  29      27.773   9.919 -18.358  1.00  0.00           N  
ATOM    474  CA  GLU A  29      27.403  11.069 -17.542  1.00  0.00           C  
ATOM    475  C   GLU A  29      26.369  10.688 -16.490  1.00  0.00           C  
ATOM    476  O   GLU A  29      26.503  11.041 -15.318  1.00  0.00           O  
ATOM    477  CB  GLU A  29      26.858  12.195 -18.423  1.00  0.00           C  
ATOM    478  CG  GLU A  29      27.892  12.833 -19.340  1.00  0.00           C  
ATOM    479  CD  GLU A  29      28.112  12.053 -20.606  1.00  0.00           C  
ATOM    480  OE1 GLU A  29      27.478  11.039 -20.775  1.00  0.00           O  
ATOM    481  OE2 GLU A  29      28.916  12.471 -21.405  1.00  0.00           O  
ATOM    482  H   GLU A  29      27.723  10.012 -19.362  1.00  0.00           H  
ATOM    483  HA  GLU A  29      28.294  11.429 -17.027  1.00  0.00           H  
ATOM    484 1HB  GLU A  29      26.050  11.810 -19.047  1.00  0.00           H  
ATOM    485 2HB  GLU A  29      26.439  12.980 -17.793  1.00  0.00           H  
ATOM    486 1HG  GLU A  29      27.561  13.838 -19.599  1.00  0.00           H  
ATOM    487 2HG  GLU A  29      28.835  12.918 -18.802  1.00  0.00           H  
ATOM    488  N   LEU A  30      25.338   9.966 -16.915  1.00  0.00           N  
ATOM    489  CA  LEU A  30      24.279   9.535 -16.010  1.00  0.00           C  
ATOM    490  C   LEU A  30      24.811   8.570 -14.959  1.00  0.00           C  
ATOM    491  O   LEU A  30      24.442   8.648 -13.787  1.00  0.00           O  
ATOM    492  CB  LEU A  30      23.146   8.867 -16.799  1.00  0.00           C  
ATOM    493  CG  LEU A  30      22.044   9.806 -17.305  1.00  0.00           C  
ATOM    494  CD1 LEU A  30      22.656  10.870 -18.206  1.00  0.00           C  
ATOM    495  CD2 LEU A  30      20.991   8.999 -18.051  1.00  0.00           C  
ATOM    496  H   LEU A  30      25.286   9.709 -17.890  1.00  0.00           H  
ATOM    497  HA  LEU A  30      23.881  10.412 -15.501  1.00  0.00           H  
ATOM    498 1HB  LEU A  30      23.576   8.364 -17.665  1.00  0.00           H  
ATOM    499 2HB  LEU A  30      22.676   8.116 -16.165  1.00  0.00           H  
ATOM    500  HG  LEU A  30      21.580  10.313 -16.458  1.00  0.00           H  
ATOM    501 1HD1 LEU A  30      21.873  11.538 -18.565  1.00  0.00           H  
ATOM    502 2HD1 LEU A  30      23.391  11.445 -17.642  1.00  0.00           H  
ATOM    503 3HD1 LEU A  30      23.143  10.392 -19.055  1.00  0.00           H  
ATOM    504 1HD2 LEU A  30      20.207   9.666 -18.409  1.00  0.00           H  
ATOM    505 2HD2 LEU A  30      21.454   8.493 -18.898  1.00  0.00           H  
ATOM    506 3HD2 LEU A  30      20.558   8.258 -17.378  1.00  0.00           H  
ATOM    507  N   ALA A  31      25.680   7.660 -15.384  1.00  0.00           N  
ATOM    508  CA  ALA A  31      26.265   6.678 -14.479  1.00  0.00           C  
ATOM    509  C   ALA A  31      27.139   7.349 -13.428  1.00  0.00           C  
ATOM    510  O   ALA A  31      27.117   6.972 -12.256  1.00  0.00           O  
ATOM    511  CB  ALA A  31      27.072   5.652 -15.261  1.00  0.00           C  
ATOM    512  H   ALA A  31      25.942   7.648 -16.359  1.00  0.00           H  
ATOM    513  HA  ALA A  31      25.452   6.168 -13.961  1.00  0.00           H  
ATOM    514 1HB  ALA A  31      27.502   4.925 -14.571  1.00  0.00           H  
ATOM    515 2HB  ALA A  31      26.420   5.139 -15.968  1.00  0.00           H  
ATOM    516 3HB  ALA A  31      27.871   6.154 -15.803  1.00  0.00           H  
ATOM    517  N   ALA A  32      27.908   8.345 -13.853  1.00  0.00           N  
ATOM    518  CA  ALA A  32      28.792   9.071 -12.948  1.00  0.00           C  
ATOM    519  C   ALA A  32      27.997   9.834 -11.897  1.00  0.00           C  
ATOM    520  O   ALA A  32      28.372   9.869 -10.725  1.00  0.00           O  
ATOM    521  CB  ALA A  32      29.685  10.023 -13.730  1.00  0.00           C  
ATOM    522  H   ALA A  32      27.880   8.607 -14.828  1.00  0.00           H  
ATOM    523  HA  ALA A  32      29.418   8.344 -12.431  1.00  0.00           H  
ATOM    524 1HB  ALA A  32      30.338  10.558 -13.040  1.00  0.00           H  
ATOM    525 2HB  ALA A  32      30.291   9.456 -14.437  1.00  0.00           H  
ATOM    526 3HB  ALA A  32      29.068  10.738 -14.272  1.00  0.00           H  
ATOM    527  N   LYS A  33      26.896  10.445 -12.322  1.00  0.00           N  
ATOM    528  CA  LYS A  33      26.045  11.209 -11.417  1.00  0.00           C  
ATOM    529  C   LYS A  33      25.411  10.308 -10.366  1.00  0.00           C  
ATOM    530  O   LYS A  33      25.321  10.673  -9.194  1.00  0.00           O  
ATOM    531  CB  LYS A  33      24.959  11.949 -12.199  1.00  0.00           C  
ATOM    532  CG  LYS A  33      25.471  13.108 -13.044  1.00  0.00           C  
ATOM    533  CD  LYS A  33      24.338  13.780 -13.805  1.00  0.00           C  
ATOM    534  CE  LYS A  33      24.850  14.932 -14.658  1.00  0.00           C  
ATOM    535  NZ  LYS A  33      23.758  15.575 -15.438  1.00  0.00           N  
ATOM    536  H   LYS A  33      26.642  10.379 -13.297  1.00  0.00           H  
ATOM    537  HA  LYS A  33      26.663  11.943 -10.898  1.00  0.00           H  
ATOM    538 1HB  LYS A  33      24.449  11.251 -12.863  1.00  0.00           H  
ATOM    539 2HB  LYS A  33      24.216  12.343 -11.506  1.00  0.00           H  
ATOM    540 1HG  LYS A  33      25.951  13.845 -12.398  1.00  0.00           H  
ATOM    541 2HG  LYS A  33      26.209  12.741 -13.756  1.00  0.00           H  
ATOM    542 1HD  LYS A  33      23.850  13.050 -14.451  1.00  0.00           H  
ATOM    543 2HD  LYS A  33      23.602  14.164 -13.099  1.00  0.00           H  
ATOM    544 1HE  LYS A  33      25.312  15.682 -14.017  1.00  0.00           H  
ATOM    545 2HE  LYS A  33      25.606  14.563 -15.351  1.00  0.00           H  
ATOM    546 1HZ  LYS A  33      24.138  16.331 -15.989  1.00  0.00           H  
ATOM    547 2HZ  LYS A  33      23.334  14.892 -16.051  1.00  0.00           H  
ATOM    548 3HZ  LYS A  33      23.060  15.938 -14.805  1.00  0.00           H  
ATOM    549  N   ALA A  34      24.972   9.128 -10.791  1.00  0.00           N  
ATOM    550  CA  ALA A  34      24.345   8.172  -9.886  1.00  0.00           C  
ATOM    551  C   ALA A  34      25.331   7.680  -8.835  1.00  0.00           C  
ATOM    552  O   ALA A  34      24.983   7.534  -7.663  1.00  0.00           O  
ATOM    553  CB  ALA A  34      23.776   6.997 -10.668  1.00  0.00           C  
ATOM    554  H   ALA A  34      25.075   8.887 -11.766  1.00  0.00           H  
ATOM    555  HA  ALA A  34      23.531   8.679  -9.368  1.00  0.00           H  
ATOM    556 1HB  ALA A  34      23.311   6.292  -9.978  1.00  0.00           H  
ATOM    557 2HB  ALA A  34      23.029   7.358 -11.375  1.00  0.00           H  
ATOM    558 3HB  ALA A  34      24.577   6.499 -11.210  1.00  0.00           H  
ATOM    559  N   LEU A  35      26.564   7.425  -9.260  1.00  0.00           N  
ATOM    560  CA  LEU A  35      27.603   6.948  -8.355  1.00  0.00           C  
ATOM    561  C   LEU A  35      27.941   7.997  -7.304  1.00  0.00           C  
ATOM    562  O   LEU A  35      28.137   7.675  -6.132  1.00  0.00           O  
ATOM    563  CB  LEU A  35      28.866   6.580  -9.144  1.00  0.00           C  
ATOM    564  CG  LEU A  35      30.030   6.023  -8.315  1.00  0.00           C  
ATOM    565  CD1 LEU A  35      29.583   4.757  -7.597  1.00  0.00           C  
ATOM    566  CD2 LEU A  35      31.216   5.746  -9.226  1.00  0.00           C  
ATOM    567  H   LEU A  35      26.787   7.565 -10.235  1.00  0.00           H  
ATOM    568  HA  LEU A  35      27.236   6.057  -7.846  1.00  0.00           H  
ATOM    569 1HB  LEU A  35      28.604   5.832  -9.891  1.00  0.00           H  
ATOM    570 2HB  LEU A  35      29.224   7.470  -9.662  1.00  0.00           H  
ATOM    571  HG  LEU A  35      30.318   6.752  -7.556  1.00  0.00           H  
ATOM    572 1HD1 LEU A  35      30.410   4.361  -7.008  1.00  0.00           H  
ATOM    573 2HD1 LEU A  35      28.746   4.989  -6.938  1.00  0.00           H  
ATOM    574 3HD1 LEU A  35      29.272   4.014  -8.331  1.00  0.00           H  
ATOM    575 1HD2 LEU A  35      32.044   5.350  -8.637  1.00  0.00           H  
ATOM    576 2HD2 LEU A  35      30.929   5.016  -9.984  1.00  0.00           H  
ATOM    577 3HD2 LEU A  35      31.526   6.671  -9.712  1.00  0.00           H  
ATOM    578  N   LYS A  36      28.008   9.254  -7.729  1.00  0.00           N  
ATOM    579  CA  LYS A  36      28.323  10.353  -6.824  1.00  0.00           C  
ATOM    580  C   LYS A  36      27.235  10.530  -5.772  1.00  0.00           C  
ATOM    581  O   LYS A  36      27.525  10.773  -4.600  1.00  0.00           O  
ATOM    582  CB  LYS A  36      28.514  11.653  -7.607  1.00  0.00           C  
ATOM    583  CG  LYS A  36      29.781  11.698  -8.451  1.00  0.00           C  
ATOM    584  CD  LYS A  36      29.891  13.011  -9.213  1.00  0.00           C  
ATOM    585  CE  LYS A  36      31.150  13.053 -10.065  1.00  0.00           C  
ATOM    586  NZ  LYS A  36      31.251  14.316 -10.846  1.00  0.00           N  
ATOM    587  H   LYS A  36      27.836   9.453  -8.704  1.00  0.00           H  
ATOM    588  HA  LYS A  36      29.253  10.118  -6.305  1.00  0.00           H  
ATOM    589 1HB  LYS A  36      27.664  11.806  -8.271  1.00  0.00           H  
ATOM    590 2HB  LYS A  36      28.544  12.494  -6.914  1.00  0.00           H  
ATOM    591 1HG  LYS A  36      30.653  11.589  -7.805  1.00  0.00           H  
ATOM    592 2HG  LYS A  36      29.773  10.874  -9.163  1.00  0.00           H  
ATOM    593 1HD  LYS A  36      29.020  13.130  -9.859  1.00  0.00           H  
ATOM    594 2HD  LYS A  36      29.913  13.841  -8.507  1.00  0.00           H  
ATOM    595 1HE  LYS A  36      32.026  12.966  -9.424  1.00  0.00           H  
ATOM    596 2HE  LYS A  36      31.149  12.212 -10.758  1.00  0.00           H  
ATOM    597 1HZ  LYS A  36      32.098  14.305 -11.397  1.00  0.00           H  
ATOM    598 2HZ  LYS A  36      30.452  14.398 -11.459  1.00  0.00           H  
ATOM    599 3HZ  LYS A  36      31.273  15.103 -10.214  1.00  0.00           H  
ATOM    600  N   GLU A  37      25.982  10.407  -6.198  1.00  0.00           N  
ATOM    601  CA  GLU A  37      24.848  10.553  -5.293  1.00  0.00           C  
ATOM    602  C   GLU A  37      24.838   9.451  -4.241  1.00  0.00           C  
ATOM    603  O   GLU A  37      24.556   9.701  -3.069  1.00  0.00           O  
ATOM    604  CB  GLU A  37      23.534  10.535  -6.077  1.00  0.00           C  
ATOM    605  CG  GLU A  37      23.303  11.764  -6.945  1.00  0.00           C  
ATOM    606  CD  GLU A  37      22.039  11.679  -7.755  1.00  0.00           C  
ATOM    607  OE1 GLU A  37      21.412  10.647  -7.736  1.00  0.00           O  
ATOM    608  OE2 GLU A  37      21.700  12.648  -8.393  1.00  0.00           O  
ATOM    609  H   GLU A  37      25.811  10.207  -7.173  1.00  0.00           H  
ATOM    610  HA  GLU A  37      24.936  11.511  -4.780  1.00  0.00           H  
ATOM    611 1HB  GLU A  37      23.508   9.659  -6.725  1.00  0.00           H  
ATOM    612 2HB  GLU A  37      22.697  10.454  -5.383  1.00  0.00           H  
ATOM    613 1HG  GLU A  37      23.252  12.644  -6.305  1.00  0.00           H  
ATOM    614 2HG  GLU A  37      24.152  11.886  -7.617  1.00  0.00           H  
ATOM    615  N   PHE A  38      25.147   8.231  -4.667  1.00  0.00           N  
ATOM    616  CA  PHE A  38      25.174   7.088  -3.762  1.00  0.00           C  
ATOM    617  C   PHE A  38      26.265   7.243  -2.710  1.00  0.00           C  
ATOM    618  O   PHE A  38      26.060   6.926  -1.538  1.00  0.00           O  
ATOM    619  CB  PHE A  38      25.394   5.792  -4.545  1.00  0.00           C  
ATOM    620  CG  PHE A  38      25.366   4.556  -3.691  1.00  0.00           C  
ATOM    621  CD1 PHE A  38      24.291   4.298  -2.854  1.00  0.00           C  
ATOM    622  CD2 PHE A  38      26.415   3.650  -3.722  1.00  0.00           C  
ATOM    623  CE1 PHE A  38      24.265   3.162  -2.067  1.00  0.00           C  
ATOM    624  CE2 PHE A  38      26.391   2.513  -2.939  1.00  0.00           C  
ATOM    625  CZ  PHE A  38      25.314   2.269  -2.110  1.00  0.00           C  
ATOM    626  H   PHE A  38      25.369   8.092  -5.642  1.00  0.00           H  
ATOM    627  HA  PHE A  38      24.212   7.028  -3.251  1.00  0.00           H  
ATOM    628 1HB  PHE A  38      24.625   5.694  -5.309  1.00  0.00           H  
ATOM    629 2HB  PHE A  38      26.357   5.833  -5.053  1.00  0.00           H  
ATOM    630  HD1 PHE A  38      23.461   5.004  -2.821  1.00  0.00           H  
ATOM    631  HD2 PHE A  38      27.266   3.843  -4.377  1.00  0.00           H  
ATOM    632  HE1 PHE A  38      23.414   2.972  -1.414  1.00  0.00           H  
ATOM    633  HE2 PHE A  38      27.222   1.808  -2.974  1.00  0.00           H  
ATOM    634  HZ  PHE A  38      25.295   1.374  -1.490  1.00  0.00           H  
ATOM    635  N   VAL A  39      27.425   7.732  -3.136  1.00  0.00           N  
ATOM    636  CA  VAL A  39      28.551   7.931  -2.231  1.00  0.00           C  
ATOM    637  C   VAL A  39      28.233   8.986  -1.179  1.00  0.00           C  
ATOM    638  O   VAL A  39      28.577   8.831  -0.007  1.00  0.00           O  
ATOM    639  CB  VAL A  39      29.802   8.359  -3.021  1.00  0.00           C  
ATOM    640  CG1 VAL A  39      30.924   8.751  -2.071  1.00  0.00           C  
ATOM    641  CG2 VAL A  39      30.244   7.231  -3.941  1.00  0.00           C  
ATOM    642  H   VAL A  39      27.529   7.972  -4.112  1.00  0.00           H  
ATOM    643  HA  VAL A  39      28.761   6.987  -1.727  1.00  0.00           H  
ATOM    644  HB  VAL A  39      29.562   9.241  -3.615  1.00  0.00           H  
ATOM    645 1HG1 VAL A  39      31.800   9.051  -2.646  1.00  0.00           H  
ATOM    646 2HG1 VAL A  39      30.598   9.583  -1.447  1.00  0.00           H  
ATOM    647 3HG1 VAL A  39      31.179   7.900  -1.439  1.00  0.00           H  
ATOM    648 1HG2 VAL A  39      31.129   7.541  -4.497  1.00  0.00           H  
ATOM    649 2HG2 VAL A  39      30.479   6.348  -3.347  1.00  0.00           H  
ATOM    650 3HG2 VAL A  39      29.441   6.996  -4.640  1.00  0.00           H  
ATOM    651  N   ASP A  40      27.574  10.059  -1.605  1.00  0.00           N  
ATOM    652  CA  ASP A  40      27.209  11.142  -0.700  1.00  0.00           C  
ATOM    653  C   ASP A  40      26.214  10.669   0.352  1.00  0.00           C  
ATOM    654  O   ASP A  40      26.316  11.032   1.524  1.00  0.00           O  
ATOM    655  CB  ASP A  40      26.615  12.317  -1.481  1.00  0.00           C  
ATOM    656  CG  ASP A  40      26.369  13.542  -0.612  1.00  0.00           C  
ATOM    657  OD1 ASP A  40      27.294  13.995   0.020  1.00  0.00           O  
ATOM    658  OD2 ASP A  40      25.257  14.014  -0.587  1.00  0.00           O  
ATOM    659  H   ASP A  40      27.320  10.125  -2.580  1.00  0.00           H  
ATOM    660  HA  ASP A  40      28.109  11.484  -0.188  1.00  0.00           H  
ATOM    661 1HB  ASP A  40      27.290  12.594  -2.291  1.00  0.00           H  
ATOM    662 2HB  ASP A  40      25.670  12.013  -1.932  1.00  0.00           H  
ATOM    663  N   MET A  41      25.252   9.857  -0.074  1.00  0.00           N  
ATOM    664  CA  MET A  41      24.236   9.333   0.831  1.00  0.00           C  
ATOM    665  C   MET A  41      24.853   8.420   1.883  1.00  0.00           C  
ATOM    666  O   MET A  41      24.479   8.465   3.055  1.00  0.00           O  
ATOM    667  CB  MET A  41      23.161   8.588   0.043  1.00  0.00           C  
ATOM    668  CG  MET A  41      22.264   9.483  -0.800  1.00  0.00           C  
ATOM    669  SD  MET A  41      20.871   8.591  -1.521  1.00  0.00           S  
ATOM    670  CE  MET A  41      21.695   7.661  -2.810  1.00  0.00           C  
ATOM    671  H   MET A  41      25.224   9.596  -1.049  1.00  0.00           H  
ATOM    672  HA  MET A  41      23.772  10.170   1.352  1.00  0.00           H  
ATOM    673 1HB  MET A  41      23.633   7.866  -0.623  1.00  0.00           H  
ATOM    674 2HB  MET A  41      22.525   8.030   0.731  1.00  0.00           H  
ATOM    675 1HG  MET A  41      21.873  10.291  -0.183  1.00  0.00           H  
ATOM    676 2HG  MET A  41      22.846   9.923  -1.609  1.00  0.00           H  
ATOM    677 1HE  MET A  41      20.964   7.057  -3.347  1.00  0.00           H  
ATOM    678 2HE  MET A  41      22.178   8.351  -3.504  1.00  0.00           H  
ATOM    679 3HE  MET A  41      22.447   7.009  -2.364  1.00  0.00           H  
ATOM    680  N   ALA A  42      25.801   7.591   1.457  1.00  0.00           N  
ATOM    681  CA  ALA A  42      26.472   6.666   2.362  1.00  0.00           C  
ATOM    682  C   ALA A  42      27.282   7.413   3.414  1.00  0.00           C  
ATOM    683  O   ALA A  42      27.294   7.035   4.586  1.00  0.00           O  
ATOM    684  CB  ALA A  42      27.368   5.717   1.580  1.00  0.00           C  
ATOM    685  H   ALA A  42      26.063   7.603   0.482  1.00  0.00           H  
ATOM    686  HA  ALA A  42      25.709   6.085   2.879  1.00  0.00           H  
ATOM    687 1HB  ALA A  42      27.862   5.032   2.269  1.00  0.00           H  
ATOM    688 2HB  ALA A  42      26.766   5.148   0.872  1.00  0.00           H  
ATOM    689 3HB  ALA A  42      28.119   6.290   1.038  1.00  0.00           H  
ATOM    690  N   GLU A  43      27.958   8.475   2.988  1.00  0.00           N  
ATOM    691  CA  GLU A  43      28.772   9.278   3.893  1.00  0.00           C  
ATOM    692  C   GLU A  43      27.912   9.966   4.945  1.00  0.00           C  
ATOM    693  O   GLU A  43      28.284  10.034   6.117  1.00  0.00           O  
ATOM    694  CB  GLU A  43      29.568  10.323   3.109  1.00  0.00           C  
ATOM    695  CG  GLU A  43      30.510  11.165   3.959  1.00  0.00           C  
ATOM    696  CD  GLU A  43      31.339  12.118   3.144  1.00  0.00           C  
ATOM    697  OE1 GLU A  43      31.626  11.809   2.013  1.00  0.00           O  
ATOM    698  OE2 GLU A  43      31.687  13.157   3.655  1.00  0.00           O  
ATOM    699  H   GLU A  43      27.906   8.732   2.013  1.00  0.00           H  
ATOM    700  HA  GLU A  43      29.472   8.618   4.406  1.00  0.00           H  
ATOM    701 1HB  GLU A  43      30.164   9.827   2.342  1.00  0.00           H  
ATOM    702 2HB  GLU A  43      28.880  11.000   2.602  1.00  0.00           H  
ATOM    703 1HG  GLU A  43      29.922  11.735   4.677  1.00  0.00           H  
ATOM    704 2HG  GLU A  43      31.169  10.501   4.517  1.00  0.00           H  
ATOM    705  N   LYS A  44      26.760  10.475   4.519  1.00  0.00           N  
ATOM    706  CA  LYS A  44      25.844  11.159   5.424  1.00  0.00           C  
ATOM    707  C   LYS A  44      25.293  10.204   6.476  1.00  0.00           C  
ATOM    708  O   LYS A  44      25.169  10.560   7.648  1.00  0.00           O  
ATOM    709  CB  LYS A  44      24.696  11.799   4.641  1.00  0.00           C  
ATOM    710  CG  LYS A  44      25.103  12.999   3.797  1.00  0.00           C  
ATOM    711  CD  LYS A  44      23.914  13.567   3.035  1.00  0.00           C  
ATOM    712  CE  LYS A  44      24.321  14.760   2.183  1.00  0.00           C  
ATOM    713  NZ  LYS A  44      23.176  15.302   1.402  1.00  0.00           N  
ATOM    714  H   LYS A  44      26.513  10.385   3.544  1.00  0.00           H  
ATOM    715  HA  LYS A  44      26.393  11.946   5.943  1.00  0.00           H  
ATOM    716 1HB  LYS A  44      24.251  11.058   3.977  1.00  0.00           H  
ATOM    717 2HB  LYS A  44      23.920  12.125   5.334  1.00  0.00           H  
ATOM    718 1HG  LYS A  44      25.514  13.776   4.443  1.00  0.00           H  
ATOM    719 2HG  LYS A  44      25.871  12.700   3.085  1.00  0.00           H  
ATOM    720 1HD  LYS A  44      23.494  12.795   2.389  1.00  0.00           H  
ATOM    721 2HD  LYS A  44      23.146  13.882   3.741  1.00  0.00           H  
ATOM    722 1HE  LYS A  44      24.713  15.548   2.824  1.00  0.00           H  
ATOM    723 2HE  LYS A  44      25.107  14.461   1.490  1.00  0.00           H  
ATOM    724 1HZ  LYS A  44      23.487  16.090   0.851  1.00  0.00           H  
ATOM    725 2HZ  LYS A  44      22.816  14.584   0.789  1.00  0.00           H  
ATOM    726 3HZ  LYS A  44      22.448  15.601   2.035  1.00  0.00           H  
ATOM    727  N   ALA A  45      24.964   8.990   6.051  1.00  0.00           N  
ATOM    728  CA  ALA A  45      24.425   7.981   6.955  1.00  0.00           C  
ATOM    729  C   ALA A  45      25.451   7.580   8.007  1.00  0.00           C  
ATOM    730  O   ALA A  45      25.117   7.404   9.179  1.00  0.00           O  
ATOM    731  CB  ALA A  45      23.965   6.760   6.172  1.00  0.00           C  
ATOM    732  H   ALA A  45      25.090   8.759   5.076  1.00  0.00           H  
ATOM    733  HA  ALA A  45      23.568   8.413   7.472  1.00  0.00           H  
ATOM    734 1HB  ALA A  45      23.565   6.015   6.861  1.00  0.00           H  
ATOM    735 2HB  ALA A  45      23.189   7.052   5.464  1.00  0.00           H  
ATOM    736 3HB  ALA A  45      24.809   6.336   5.631  1.00  0.00           H  
ATOM    737  N   VAL A  46      26.702   7.437   7.582  1.00  0.00           N  
ATOM    738  CA  VAL A  46      27.780   7.056   8.486  1.00  0.00           C  
ATOM    739  C   VAL A  46      28.022   8.131   9.538  1.00  0.00           C  
ATOM    740  O   VAL A  46      28.246   7.827  10.710  1.00  0.00           O  
ATOM    741  CB  VAL A  46      29.079   6.813   7.696  1.00  0.00           C  
ATOM    742  CG1 VAL A  46      30.249   6.601   8.645  1.00  0.00           C  
ATOM    743  CG2 VAL A  46      28.909   5.615   6.774  1.00  0.00           C  
ATOM    744  H   VAL A  46      26.912   7.596   6.607  1.00  0.00           H  
ATOM    745  HA  VAL A  46      27.498   6.131   8.990  1.00  0.00           H  
ATOM    746  HB  VAL A  46      29.304   7.700   7.102  1.00  0.00           H  
ATOM    747 1HG1 VAL A  46      31.159   6.432   8.070  1.00  0.00           H  
ATOM    748 2HG1 VAL A  46      30.375   7.486   9.270  1.00  0.00           H  
ATOM    749 3HG1 VAL A  46      30.053   5.735   9.276  1.00  0.00           H  
ATOM    750 1HG2 VAL A  46      29.831   5.449   6.218  1.00  0.00           H  
ATOM    751 2HG2 VAL A  46      28.679   4.730   7.368  1.00  0.00           H  
ATOM    752 3HG2 VAL A  46      28.094   5.805   6.076  1.00  0.00           H  
ATOM    753  N   LYS A  47      27.976   9.389   9.113  1.00  0.00           N  
ATOM    754  CA  LYS A  47      28.190  10.512  10.017  1.00  0.00           C  
ATOM    755  C   LYS A  47      27.091  10.589  11.069  1.00  0.00           C  
ATOM    756  O   LYS A  47      27.358  10.856  12.241  1.00  0.00           O  
ATOM    757  CB  LYS A  47      28.262  11.824   9.234  1.00  0.00           C  
ATOM    758  CG  LYS A  47      29.518  11.984   8.389  1.00  0.00           C  
ATOM    759  CD  LYS A  47      29.508  13.301   7.626  1.00  0.00           C  
ATOM    760  CE  LYS A  47      30.758  13.458   6.773  1.00  0.00           C  
ATOM    761  NZ  LYS A  47      30.743  14.724   5.992  1.00  0.00           N  
ATOM    762  H   LYS A  47      27.788   9.572   8.138  1.00  0.00           H  
ATOM    763  HA  LYS A  47      29.138  10.363  10.535  1.00  0.00           H  
ATOM    764 1HB  LYS A  47      27.400  11.899   8.570  1.00  0.00           H  
ATOM    765 2HB  LYS A  47      28.215  12.664   9.927  1.00  0.00           H  
ATOM    766 1HG  LYS A  47      30.397  11.955   9.034  1.00  0.00           H  
ATOM    767 2HG  LYS A  47      29.585  11.162   7.677  1.00  0.00           H  
ATOM    768 1HD  LYS A  47      28.629  13.340   6.980  1.00  0.00           H  
ATOM    769 2HD  LYS A  47      29.455  14.129   8.332  1.00  0.00           H  
ATOM    770 1HE  LYS A  47      31.638  13.451   7.414  1.00  0.00           H  
ATOM    771 2HE  LYS A  47      30.833  12.619   6.081  1.00  0.00           H  
ATOM    772 1HZ  LYS A  47      31.587  14.790   5.440  1.00  0.00           H  
ATOM    773 2HZ  LYS A  47      29.939  14.733   5.379  1.00  0.00           H  
ATOM    774 3HZ  LYS A  47      30.692  15.510   6.624  1.00  0.00           H  
ATOM    775  N   LYS A  48      25.854  10.354  10.644  1.00  0.00           N  
ATOM    776  CA  LYS A  48      24.712  10.397  11.548  1.00  0.00           C  
ATOM    777  C   LYS A  48      24.800   9.299  12.600  1.00  0.00           C  
ATOM    778  O   LYS A  48      24.495   9.523  13.771  1.00  0.00           O  
ATOM    779  CB  LYS A  48      23.404  10.272  10.765  1.00  0.00           C  
ATOM    780  CG  LYS A  48      22.147  10.379  11.618  1.00  0.00           C  
ATOM    781  CD  LYS A  48      20.892  10.339  10.759  1.00  0.00           C  
ATOM    782  CE  LYS A  48      19.635  10.431  11.611  1.00  0.00           C  
ATOM    783  NZ  LYS A  48      18.398  10.393  10.785  1.00  0.00           N  
ATOM    784  H   LYS A  48      25.701  10.140   9.669  1.00  0.00           H  
ATOM    785  HA  LYS A  48      24.717  11.356  12.066  1.00  0.00           H  
ATOM    786 1HB  LYS A  48      23.360  11.051  10.004  1.00  0.00           H  
ATOM    787 2HB  LYS A  48      23.379   9.310  10.251  1.00  0.00           H  
ATOM    788 1HG  LYS A  48      22.118   9.552  12.328  1.00  0.00           H  
ATOM    789 2HG  LYS A  48      22.165  11.314  12.176  1.00  0.00           H  
ATOM    790 1HD  LYS A  48      20.906  11.171  10.055  1.00  0.00           H  
ATOM    791 2HD  LYS A  48      20.868   9.407  10.193  1.00  0.00           H  
ATOM    792 1HE  LYS A  48      19.611   9.601  12.316  1.00  0.00           H  
ATOM    793 2HE  LYS A  48      19.648  11.361  12.180  1.00  0.00           H  
ATOM    794 1HZ  LYS A  48      17.588  10.457  11.386  1.00  0.00           H  
ATOM    795 2HZ  LYS A  48      18.400  11.170  10.139  1.00  0.00           H  
ATOM    796 3HZ  LYS A  48      18.365   9.526  10.267  1.00  0.00           H  
ATOM    797  N   ALA A  49      25.219   8.112  12.175  1.00  0.00           N  
ATOM    798  CA  ALA A  49      25.348   6.976  13.079  1.00  0.00           C  
ATOM    799  C   ALA A  49      26.421   7.229  14.131  1.00  0.00           C  
ATOM    800  O   ALA A  49      26.246   6.895  15.303  1.00  0.00           O  
ATOM    801  CB  ALA A  49      25.662   5.709  12.296  1.00  0.00           C  
ATOM    802  H   ALA A  49      25.454   7.994  11.200  1.00  0.00           H  
ATOM    803  HA  ALA A  49      24.397   6.845  13.596  1.00  0.00           H  
ATOM    804 1HB  ALA A  49      25.755   4.870  12.985  1.00  0.00           H  
ATOM    805 2HB  ALA A  49      24.858   5.510  11.588  1.00  0.00           H  
ATOM    806 3HB  ALA A  49      26.598   5.839  11.755  1.00  0.00           H  
ATOM    807  N   ILE A  50      27.531   7.821  13.706  1.00  0.00           N  
ATOM    808  CA  ILE A  50      28.635   8.120  14.610  1.00  0.00           C  
ATOM    809  C   ILE A  50      28.179   9.007  15.761  1.00  0.00           C  
ATOM    810  O   ILE A  50      28.488   8.741  16.923  1.00  0.00           O  
ATOM    811  CB  ILE A  50      29.790   8.807  13.858  1.00  0.00           C  
ATOM    812  CG1 ILE A  50      30.445   7.829  12.879  1.00  0.00           C  
ATOM    813  CG2 ILE A  50      30.816   9.349  14.841  1.00  0.00           C  
ATOM    814  CD1 ILE A  50      31.391   8.487  11.901  1.00  0.00           C  
ATOM    815  H   ILE A  50      27.613   8.071  12.731  1.00  0.00           H  
ATOM    816  HA  ILE A  50      29.004   7.184  15.027  1.00  0.00           H  
ATOM    817  HB  ILE A  50      29.398   9.632  13.265  1.00  0.00           H  
ATOM    818 1HG1 ILE A  50      31.000   7.074  13.435  1.00  0.00           H  
ATOM    819 2HG1 ILE A  50      29.673   7.312  12.309  1.00  0.00           H  
ATOM    820 1HG2 ILE A  50      31.626   9.830  14.293  1.00  0.00           H  
ATOM    821 2HG2 ILE A  50      30.341  10.075  15.499  1.00  0.00           H  
ATOM    822 3HG2 ILE A  50      31.218   8.529  15.437  1.00  0.00           H  
ATOM    823 1HD1 ILE A  50      31.816   7.731  11.240  1.00  0.00           H  
ATOM    824 2HD1 ILE A  50      30.848   9.223  11.308  1.00  0.00           H  
ATOM    825 3HD1 ILE A  50      32.193   8.982  12.447  1.00  0.00           H  
ATOM    826  N   LYS A  51      27.442  10.063  15.432  1.00  0.00           N  
ATOM    827  CA  LYS A  51      26.941  10.992  16.438  1.00  0.00           C  
ATOM    828  C   LYS A  51      26.088  10.273  17.475  1.00  0.00           C  
ATOM    829  O   LYS A  51      26.265  10.463  18.678  1.00  0.00           O  
ATOM    830  CB  LYS A  51      26.135  12.112  15.779  1.00  0.00           C  
ATOM    831  CG  LYS A  51      26.971  13.103  14.980  1.00  0.00           C  
ATOM    832  CD  LYS A  51      26.098  14.172  14.339  1.00  0.00           C  
ATOM    833  CE  LYS A  51      26.930  15.152  13.525  1.00  0.00           C  
ATOM    834  NZ  LYS A  51      26.085  16.180  12.859  1.00  0.00           N  
ATOM    835  H   LYS A  51      27.223  10.226  14.460  1.00  0.00           H  
ATOM    836  HA  LYS A  51      27.793  11.434  16.955  1.00  0.00           H  
ATOM    837 1HB  LYS A  51      25.394  11.680  15.105  1.00  0.00           H  
ATOM    838 2HB  LYS A  51      25.594  12.670  16.544  1.00  0.00           H  
ATOM    839 1HG  LYS A  51      27.694  13.584  15.640  1.00  0.00           H  
ATOM    840 2HG  LYS A  51      27.515  12.573  14.199  1.00  0.00           H  
ATOM    841 1HD  LYS A  51      25.365  13.699  13.684  1.00  0.00           H  
ATOM    842 2HD  LYS A  51      25.565  14.720  15.115  1.00  0.00           H  
ATOM    843 1HE  LYS A  51      27.643  15.653  14.179  1.00  0.00           H  
ATOM    844 2HE  LYS A  51      27.489  14.610  12.763  1.00  0.00           H  
ATOM    845 1HZ  LYS A  51      26.673  16.809  12.331  1.00  0.00           H  
ATOM    846 2HZ  LYS A  51      25.432  15.727  12.236  1.00  0.00           H  
ATOM    847 3HZ  LYS A  51      25.577  16.703  13.558  1.00  0.00           H  
ATOM    848  N   LEU A  52      25.164   9.448  16.984  1.00  0.00           N  
ATOM    849  CA  LEU A  52      24.137   8.817  17.805  1.00  0.00           C  
ATOM    850  C   LEU A  52      24.736   7.877  18.840  1.00  0.00           C  
ATOM    851  O   LEU A  52      24.093   7.542  19.835  1.00  0.00           O  
ATOM    852  CB  LEU A  52      23.156   8.042  16.916  1.00  0.00           C  
ATOM    853  CG  LEU A  52      22.278   8.896  15.992  1.00  0.00           C  
ATOM    854  CD1 LEU A  52      21.470   7.987  15.076  1.00  0.00           C  
ATOM    855  CD2 LEU A  52      21.366   9.778  16.831  1.00  0.00           C  
ATOM    856  H   LEU A  52      25.164   9.241  15.995  1.00  0.00           H  
ATOM    857  HA  LEU A  52      23.590   9.597  18.334  1.00  0.00           H  
ATOM    858 1HB  LEU A  52      23.723   7.354  16.292  1.00  0.00           H  
ATOM    859 2HB  LEU A  52      22.494   7.458  17.556  1.00  0.00           H  
ATOM    860  HG  LEU A  52      22.912   9.523  15.365  1.00  0.00           H  
ATOM    861 1HD1 LEU A  52      20.846   8.594  14.420  1.00  0.00           H  
ATOM    862 2HD1 LEU A  52      22.148   7.382  14.474  1.00  0.00           H  
ATOM    863 3HD1 LEU A  52      20.837   7.335  15.677  1.00  0.00           H  
ATOM    864 1HD2 LEU A  52      20.742  10.386  16.175  1.00  0.00           H  
ATOM    865 2HD2 LEU A  52      20.730   9.152  17.458  1.00  0.00           H  
ATOM    866 3HD2 LEU A  52      21.970  10.429  17.463  1.00  0.00           H  
ATOM    867  N   GLY A  53      25.969   7.454  18.601  1.00  0.00           N  
ATOM    868  CA  GLY A  53      26.611   6.468  19.459  1.00  0.00           C  
ATOM    869  C   GLY A  53      26.731   5.120  18.764  1.00  0.00           C  
ATOM    870  O   GLY A  53      26.331   4.092  19.310  1.00  0.00           O  
ATOM    871  H   GLY A  53      26.471   7.825  17.807  1.00  0.00           H  
ATOM    872 1HA  GLY A  53      27.602   6.822  19.742  1.00  0.00           H  
ATOM    873 2HA  GLY A  53      26.036   6.355  20.377  1.00  0.00           H  
ATOM    874  N   ALA A  54      27.285   5.136  17.556  1.00  0.00           N  
ATOM    875  CA  ALA A  54      27.649   3.907  16.862  1.00  0.00           C  
ATOM    876  C   ALA A  54      29.023   3.418  17.309  1.00  0.00           C  
ATOM    877  O   ALA A  54      29.994   4.175  17.304  1.00  0.00           O  
ATOM    878  CB  ALA A  54      27.624   4.120  15.355  1.00  0.00           C  
ATOM    879  H   ALA A  54      27.459   6.023  17.106  1.00  0.00           H  
ATOM    880  HA  ALA A  54      26.918   3.142  17.122  1.00  0.00           H  
ATOM    881 1HB  ALA A  54      27.900   3.193  14.852  1.00  0.00           H  
ATOM    882 2HB  ALA A  54      26.622   4.416  15.046  1.00  0.00           H  
ATOM    883 3HB  ALA A  54      28.332   4.903  15.087  1.00  0.00           H  
ATOM    884  N   SER A  55      29.097   2.150  17.694  1.00  0.00           N  
ATOM    885  CA  SER A  55      30.329   1.567  18.213  1.00  0.00           C  
ATOM    886  C   SER A  55      31.363   1.356  17.118  1.00  0.00           C  
ATOM    887  O   SER A  55      31.022   1.259  15.939  1.00  0.00           O  
ATOM    888  CB  SER A  55      30.030   0.245  18.892  1.00  0.00           C  
ATOM    889  OG  SER A  55      29.606  -0.713  17.962  1.00  0.00           O  
ATOM    890  H   SER A  55      28.275   1.567  17.627  1.00  0.00           H  
ATOM    891  HA  SER A  55      30.753   2.252  18.948  1.00  0.00           H  
ATOM    892 1HB  SER A  55      30.924  -0.112  19.404  1.00  0.00           H  
ATOM    893 2HB  SER A  55      29.258   0.390  19.647  1.00  0.00           H  
ATOM    894  HG  SER A  55      29.438  -1.514  18.465  1.00  0.00           H  
ATOM    895  N   GLY A  56      32.656   1.303  17.702  1.00  0.00           N  
ATOM    896  CA  GLY A  56      33.731   1.288  16.718  1.00  0.00           C  
ATOM    897  C   GLY A  56      33.545   0.146  15.742  1.00  0.00           C  
ATOM    898  O   GLY A  56      33.894   0.258  14.567  1.00  0.00           O  
ATOM    899  H   GLY A  56      32.741   1.280  18.708  1.00  0.00           H  
ATOM    900 1HA  GLY A  56      33.747   2.237  16.182  1.00  0.00           H  
ATOM    901 2HA  GLY A  56      34.689   1.190  17.227  1.00  0.00           H  
ATOM    902  N   GLU A  57      32.992  -0.970  16.215  1.00  0.00           N  
ATOM    903  CA  GLU A  57      32.752  -2.087  15.310  1.00  0.00           C  
ATOM    904  C   GLU A  57      31.710  -1.731  14.259  1.00  0.00           C  
ATOM    905  O   GLU A  57      31.852  -2.081  13.087  1.00  0.00           O  
ATOM    906  CB  GLU A  57      32.298  -3.321  16.094  1.00  0.00           C  
ATOM    907  CG  GLU A  57      33.380  -3.946  16.963  1.00  0.00           C  
ATOM    908  CD  GLU A  57      32.881  -5.111  17.771  1.00  0.00           C  
ATOM    909  OE1 GLU A  57      31.699  -5.361  17.750  1.00  0.00           O  
ATOM    910  OE2 GLU A  57      33.681  -5.752  18.411  1.00  0.00           O  
ATOM    911  H   GLU A  57      32.749  -1.022  17.194  1.00  0.00           H  
ATOM    912  HA  GLU A  57      33.685  -2.323  14.796  1.00  0.00           H  
ATOM    913 1HB  GLU A  57      31.462  -3.054  16.740  1.00  0.00           H  
ATOM    914 2HB  GLU A  57      31.945  -4.083  15.400  1.00  0.00           H  
ATOM    915 1HG  GLU A  57      34.195  -4.284  16.324  1.00  0.00           H  
ATOM    916 2HG  GLU A  57      33.775  -3.186  17.636  1.00  0.00           H  
ATOM    917  N   GLN A  58      30.662  -1.033  14.684  1.00  0.00           N  
ATOM    918  CA  GLN A  58      29.593  -0.627  13.779  1.00  0.00           C  
ATOM    919  C   GLN A  58      30.102   0.350  12.728  1.00  0.00           C  
ATOM    920  O   GLN A  58      29.734   0.263  11.556  1.00  0.00           O  
ATOM    921  CB  GLN A  58      28.438   0.003  14.562  1.00  0.00           C  
ATOM    922  CG  GLN A  58      27.690  -0.969  15.459  1.00  0.00           C  
ATOM    923  CD  GLN A  58      27.005  -2.071  14.673  1.00  0.00           C  
ATOM    924  OE1 GLN A  58      26.263  -1.806  13.724  1.00  0.00           O  
ATOM    925  NE2 GLN A  58      27.250  -3.316  15.065  1.00  0.00           N  
ATOM    926  H   GLN A  58      30.604  -0.777  15.659  1.00  0.00           H  
ATOM    927  HA  GLN A  58      29.222  -1.512  13.263  1.00  0.00           H  
ATOM    928 1HB  GLN A  58      28.820   0.811  15.186  1.00  0.00           H  
ATOM    929 2HB  GLN A  58      27.721   0.438  13.866  1.00  0.00           H  
ATOM    930 1HG  GLN A  58      28.398  -1.429  16.148  1.00  0.00           H  
ATOM    931 2HG  GLN A  58      26.929  -0.422  16.015  1.00  0.00           H  
ATOM    932 1HE2 GLN A  58      26.826  -4.085  14.585  1.00  0.00           H  
ATOM    933 2HE2 GLN A  58      27.859  -3.486  15.840  1.00  0.00           H  
ATOM    934  N   LEU A  59      30.950   1.280  13.153  1.00  0.00           N  
ATOM    935  CA  LEU A  59      31.512   2.276  12.248  1.00  0.00           C  
ATOM    936  C   LEU A  59      32.401   1.626  11.197  1.00  0.00           C  
ATOM    937  O   LEU A  59      32.370   2.002  10.025  1.00  0.00           O  
ATOM    938  CB  LEU A  59      32.319   3.314  13.037  1.00  0.00           C  
ATOM    939  CG  LEU A  59      31.528   4.527  13.544  1.00  0.00           C  
ATOM    940  CD1 LEU A  59      30.395   4.055  14.445  1.00  0.00           C  
ATOM    941  CD2 LEU A  59      32.463   5.468  14.288  1.00  0.00           C  
ATOM    942  H   LEU A  59      31.212   1.298  14.128  1.00  0.00           H  
ATOM    943  HA  LEU A  59      30.692   2.782  11.739  1.00  0.00           H  
ATOM    944 1HB  LEU A  59      32.764   2.824  13.902  1.00  0.00           H  
ATOM    945 2HB  LEU A  59      33.124   3.685  12.402  1.00  0.00           H  
ATOM    946  HG  LEU A  59      31.084   5.051  12.697  1.00  0.00           H  
ATOM    947 1HD1 LEU A  59      29.833   4.916  14.805  1.00  0.00           H  
ATOM    948 2HD1 LEU A  59      29.731   3.399  13.882  1.00  0.00           H  
ATOM    949 3HD1 LEU A  59      30.809   3.511  15.294  1.00  0.00           H  
ATOM    950 1HD2 LEU A  59      31.901   6.331  14.648  1.00  0.00           H  
ATOM    951 2HD2 LEU A  59      32.907   4.946  15.136  1.00  0.00           H  
ATOM    952 3HD2 LEU A  59      33.252   5.805  13.616  1.00  0.00           H  
ATOM    953  N   GLN A  60      33.194   0.648  11.622  1.00  0.00           N  
ATOM    954  CA  GLN A  60      34.094  -0.057  10.717  1.00  0.00           C  
ATOM    955  C   GLN A  60      33.317  -0.839   9.666  1.00  0.00           C  
ATOM    956  O   GLN A  60      33.693  -0.866   8.494  1.00  0.00           O  
ATOM    957  CB  GLN A  60      35.010  -1.002  11.500  1.00  0.00           C  
ATOM    958  CG  GLN A  60      36.043  -0.295  12.361  1.00  0.00           C  
ATOM    959  CD  GLN A  60      36.873  -1.264  13.181  1.00  0.00           C  
ATOM    960  OE1 GLN A  60      37.577  -2.118  12.633  1.00  0.00           O  
ATOM    961  NE2 GLN A  60      36.797  -1.139  14.501  1.00  0.00           N  
ATOM    962  H   GLN A  60      33.173   0.386  12.597  1.00  0.00           H  
ATOM    963  HA  GLN A  60      34.711   0.678  10.201  1.00  0.00           H  
ATOM    964 1HB  GLN A  60      34.408  -1.637  12.149  1.00  0.00           H  
ATOM    965 2HB  GLN A  60      35.540  -1.653  10.805  1.00  0.00           H  
ATOM    966 1HG  GLN A  60      36.714   0.270  11.715  1.00  0.00           H  
ATOM    967 2HG  GLN A  60      35.529   0.379  13.047  1.00  0.00           H  
ATOM    968 1HE2 GLN A  60      37.323  -1.750  15.093  1.00  0.00           H  
ATOM    969 2HE2 GLN A  60      36.214  -0.433  14.903  1.00  0.00           H  
ATOM    970  N   GLU A  61      32.231  -1.475  10.091  1.00  0.00           N  
ATOM    971  CA  GLU A  61      31.398  -2.259   9.186  1.00  0.00           C  
ATOM    972  C   GLU A  61      30.743  -1.373   8.135  1.00  0.00           C  
ATOM    973  O   GLU A  61      30.661  -1.740   6.963  1.00  0.00           O  
ATOM    974  CB  GLU A  61      30.324  -3.016   9.970  1.00  0.00           C  
ATOM    975  CG  GLU A  61      29.448  -3.925   9.119  1.00  0.00           C  
ATOM    976  CD  GLU A  61      28.464  -4.719   9.933  1.00  0.00           C  
ATOM    977  OE1 GLU A  61      28.472  -4.587  11.134  1.00  0.00           O  
ATOM    978  OE2 GLU A  61      27.704  -5.458   9.354  1.00  0.00           O  
ATOM    979  H   GLU A  61      31.975  -1.414  11.066  1.00  0.00           H  
ATOM    980  HA  GLU A  61      32.031  -2.983   8.673  1.00  0.00           H  
ATOM    981 1HB  GLU A  61      30.797  -3.629  10.737  1.00  0.00           H  
ATOM    982 2HB  GLU A  61      29.673  -2.303  10.476  1.00  0.00           H  
ATOM    983 1HG  GLU A  61      28.900  -3.316   8.401  1.00  0.00           H  
ATOM    984 2HG  GLU A  61      30.087  -4.609   8.562  1.00  0.00           H  
ATOM    985  N   MET A  62      30.277  -0.204   8.560  1.00  0.00           N  
ATOM    986  CA  MET A  62      29.627   0.737   7.655  1.00  0.00           C  
ATOM    987  C   MET A  62      30.601   1.252   6.604  1.00  0.00           C  
ATOM    988  O   MET A  62      30.249   1.390   5.432  1.00  0.00           O  
ATOM    989  CB  MET A  62      29.029   1.901   8.443  1.00  0.00           C  
ATOM    990  CG  MET A  62      27.845   1.524   9.322  1.00  0.00           C  
ATOM    991  SD  MET A  62      27.267   2.898  10.337  1.00  0.00           S  
ATOM    992  CE  MET A  62      26.547   3.962   9.090  1.00  0.00           C  
ATOM    993  H   MET A  62      30.375   0.040   9.535  1.00  0.00           H  
ATOM    994  HA  MET A  62      28.823   0.217   7.134  1.00  0.00           H  
ATOM    995 1HB  MET A  62      29.794   2.337   9.084  1.00  0.00           H  
ATOM    996 2HB  MET A  62      28.699   2.677   7.752  1.00  0.00           H  
ATOM    997 1HG  MET A  62      27.020   1.188   8.695  1.00  0.00           H  
ATOM    998 2HG  MET A  62      28.127   0.704   9.981  1.00  0.00           H  
ATOM    999 1HE  MET A  62      26.146   4.858   9.563  1.00  0.00           H  
ATOM   1000 2HE  MET A  62      27.313   4.245   8.367  1.00  0.00           H  
ATOM   1001 3HE  MET A  62      25.744   3.431   8.578  1.00  0.00           H  
ATOM   1002  N   LEU A  63      31.828   1.536   7.029  1.00  0.00           N  
ATOM   1003  CA  LEU A  63      32.856   2.037   6.124  1.00  0.00           C  
ATOM   1004  C   LEU A  63      33.218   0.997   5.072  1.00  0.00           C  
ATOM   1005  O   LEU A  63      33.405   1.324   3.900  1.00  0.00           O  
ATOM   1006  CB  LEU A  63      34.110   2.433   6.913  1.00  0.00           C  
ATOM   1007  CG  LEU A  63      35.262   3.015   6.084  1.00  0.00           C  
ATOM   1008  CD1 LEU A  63      34.787   4.272   5.367  1.00  0.00           C  
ATOM   1009  CD2 LEU A  63      36.441   3.319   6.996  1.00  0.00           C  
ATOM   1010  H   LEU A  63      32.054   1.401   8.004  1.00  0.00           H  
ATOM   1011  HA  LEU A  63      32.469   2.919   5.616  1.00  0.00           H  
ATOM   1012 1HB  LEU A  63      33.831   3.175   7.660  1.00  0.00           H  
ATOM   1013 2HB  LEU A  63      34.488   1.551   7.431  1.00  0.00           H  
ATOM   1014  HG  LEU A  63      35.566   2.293   5.326  1.00  0.00           H  
ATOM   1015 1HD1 LEU A  63      35.605   4.686   4.778  1.00  0.00           H  
ATOM   1016 2HD1 LEU A  63      33.956   4.022   4.707  1.00  0.00           H  
ATOM   1017 3HD1 LEU A  63      34.460   5.008   6.101  1.00  0.00           H  
ATOM   1018 1HD2 LEU A  63      37.260   3.732   6.406  1.00  0.00           H  
ATOM   1019 2HD2 LEU A  63      36.139   4.042   7.754  1.00  0.00           H  
ATOM   1020 3HD2 LEU A  63      36.772   2.401   7.482  1.00  0.00           H  
ATOM   1021  N   LYS A  64      33.315  -0.258   5.498  1.00  0.00           N  
ATOM   1022  CA  LYS A  64      33.655  -1.350   4.593  1.00  0.00           C  
ATOM   1023  C   LYS A  64      32.572  -1.552   3.541  1.00  0.00           C  
ATOM   1024  O   LYS A  64      32.867  -1.787   2.369  1.00  0.00           O  
ATOM   1025  CB  LYS A  64      33.876  -2.645   5.376  1.00  0.00           C  
ATOM   1026  CG  LYS A  64      35.143  -2.662   6.220  1.00  0.00           C  
ATOM   1027  CD  LYS A  64      35.282  -3.972   6.982  1.00  0.00           C  
ATOM   1028  CE  LYS A  64      36.542  -3.986   7.835  1.00  0.00           C  
ATOM   1029  NZ  LYS A  64      36.671  -5.246   8.616  1.00  0.00           N  
ATOM   1030  H   LYS A  64      33.149  -0.461   6.473  1.00  0.00           H  
ATOM   1031  HA  LYS A  64      34.580  -1.094   4.074  1.00  0.00           H  
ATOM   1032 1HB  LYS A  64      33.028  -2.818   6.040  1.00  0.00           H  
ATOM   1033 2HB  LYS A  64      33.924  -3.486   4.683  1.00  0.00           H  
ATOM   1034 1HG  LYS A  64      36.012  -2.533   5.575  1.00  0.00           H  
ATOM   1035 2HG  LYS A  64      35.116  -1.838   6.933  1.00  0.00           H  
ATOM   1036 1HD  LYS A  64      34.414  -4.111   7.629  1.00  0.00           H  
ATOM   1037 2HD  LYS A  64      35.323  -4.801   6.276  1.00  0.00           H  
ATOM   1038 1HE  LYS A  64      37.416  -3.879   7.194  1.00  0.00           H  
ATOM   1039 2HE  LYS A  64      36.522  -3.145   8.528  1.00  0.00           H  
ATOM   1040 1HZ  LYS A  64      37.518  -5.215   9.167  1.00  0.00           H  
ATOM   1041 2HZ  LYS A  64      35.874  -5.346   9.229  1.00  0.00           H  
ATOM   1042 3HZ  LYS A  64      36.710  -6.032   7.983  1.00  0.00           H  
ATOM   1043  N   GLN A  65      31.317  -1.459   3.967  1.00  0.00           N  
ATOM   1044  CA  GLN A  65      30.186  -1.631   3.062  1.00  0.00           C  
ATOM   1045  C   GLN A  65      30.150  -0.530   2.010  1.00  0.00           C  
ATOM   1046  O   GLN A  65      29.874  -0.787   0.838  1.00  0.00           O  
ATOM   1047  CB  GLN A  65      28.870  -1.649   3.845  1.00  0.00           C  
ATOM   1048  CG  GLN A  65      27.644  -1.936   2.996  1.00  0.00           C  
ATOM   1049  CD  GLN A  65      27.676  -3.324   2.384  1.00  0.00           C  
ATOM   1050  OE1 GLN A  65      27.878  -4.321   3.083  1.00  0.00           O  
ATOM   1051  NE2 GLN A  65      27.477  -3.397   1.073  1.00  0.00           N  
ATOM   1052  H   GLN A  65      31.142  -1.264   4.942  1.00  0.00           H  
ATOM   1053  HA  GLN A  65      30.297  -2.585   2.547  1.00  0.00           H  
ATOM   1054 1HB  GLN A  65      28.923  -2.406   4.627  1.00  0.00           H  
ATOM   1055 2HB  GLN A  65      28.724  -0.684   4.332  1.00  0.00           H  
ATOM   1056 1HG  GLN A  65      26.755  -1.858   3.621  1.00  0.00           H  
ATOM   1057 2HG  GLN A  65      27.596  -1.207   2.187  1.00  0.00           H  
ATOM   1058 1HE2 GLN A  65      27.487  -4.286   0.614  1.00  0.00           H  
ATOM   1059 2HE2 GLN A  65      27.317  -2.563   0.544  1.00  0.00           H  
ATOM   1060  N   ILE A  66      30.431   0.697   2.436  1.00  0.00           N  
ATOM   1061  CA  ILE A  66      30.430   1.841   1.531  1.00  0.00           C  
ATOM   1062  C   ILE A  66      31.525   1.711   0.479  1.00  0.00           C  
ATOM   1063  O   ILE A  66      31.313   2.023  -0.693  1.00  0.00           O  
ATOM   1064  CB  ILE A  66      30.617   3.157   2.308  1.00  0.00           C  
ATOM   1065  CG1 ILE A  66      29.393   3.438   3.184  1.00  0.00           C  
ATOM   1066  CG2 ILE A  66      30.866   4.310   1.349  1.00  0.00           C  
ATOM   1067  CD1 ILE A  66      29.599   4.559   4.178  1.00  0.00           C  
ATOM   1068  H   ILE A  66      30.651   0.841   3.411  1.00  0.00           H  
ATOM   1069  HA  ILE A  66      29.469   1.877   1.020  1.00  0.00           H  
ATOM   1070  HB  ILE A  66      31.470   3.064   2.979  1.00  0.00           H  
ATOM   1071 1HG1 ILE A  66      28.544   3.694   2.551  1.00  0.00           H  
ATOM   1072 2HG1 ILE A  66      29.127   2.537   3.738  1.00  0.00           H  
ATOM   1073 1HG2 ILE A  66      30.995   5.233   1.915  1.00  0.00           H  
ATOM   1074 2HG2 ILE A  66      31.765   4.112   0.768  1.00  0.00           H  
ATOM   1075 3HG2 ILE A  66      30.014   4.414   0.676  1.00  0.00           H  
ATOM   1076 1HD1 ILE A  66      28.689   4.698   4.762  1.00  0.00           H  
ATOM   1077 2HD1 ILE A  66      30.423   4.306   4.846  1.00  0.00           H  
ATOM   1078 3HD1 ILE A  66      29.832   5.479   3.645  1.00  0.00           H  
ATOM   1079  N   THR A  67      32.695   1.249   0.905  1.00  0.00           N  
ATOM   1080  CA  THR A  67      33.826   1.077   0.000  1.00  0.00           C  
ATOM   1081  C   THR A  67      33.533   0.015  -1.052  1.00  0.00           C  
ATOM   1082  O   THR A  67      33.873   0.178  -2.224  1.00  0.00           O  
ATOM   1083  CB  THR A  67      35.103   0.700   0.774  1.00  0.00           C  
ATOM   1084  OG1 THR A  67      35.435   1.748   1.693  1.00  0.00           O  
ATOM   1085  CG2 THR A  67      36.264   0.486  -0.185  1.00  0.00           C  
ATOM   1086  H   THR A  67      32.804   1.011   1.880  1.00  0.00           H  
ATOM   1087  HA  THR A  67      34.003   2.021  -0.515  1.00  0.00           H  
ATOM   1088  HB  THR A  67      34.930  -0.217   1.336  1.00  0.00           H  
ATOM   1089  HG1 THR A  67      34.887   1.670   2.478  1.00  0.00           H  
ATOM   1090 1HG2 THR A  67      37.158   0.220   0.379  1.00  0.00           H  
ATOM   1091 2HG2 THR A  67      36.019  -0.319  -0.879  1.00  0.00           H  
ATOM   1092 3HG2 THR A  67      36.448   1.403  -0.744  1.00  0.00           H  
ATOM   1093  N   GLU A  68      32.900  -1.073  -0.626  1.00  0.00           N  
ATOM   1094  CA  GLU A  68      32.560  -2.165  -1.531  1.00  0.00           C  
ATOM   1095  C   GLU A  68      31.554  -1.716  -2.583  1.00  0.00           C  
ATOM   1096  O   GLU A  68      31.663  -2.077  -3.755  1.00  0.00           O  
ATOM   1097  CB  GLU A  68      31.997  -3.352  -0.747  1.00  0.00           C  
ATOM   1098  CG  GLU A  68      31.658  -4.566  -1.600  1.00  0.00           C  
ATOM   1099  CD  GLU A  68      32.868  -5.182  -2.246  1.00  0.00           C  
ATOM   1100  OE1 GLU A  68      33.954  -4.952  -1.771  1.00  0.00           O  
ATOM   1101  OE2 GLU A  68      32.705  -5.885  -3.216  1.00  0.00           O  
ATOM   1102  H   GLU A  68      32.648  -1.145   0.349  1.00  0.00           H  
ATOM   1103  HA  GLU A  68      33.468  -2.485  -2.044  1.00  0.00           H  
ATOM   1104 1HB  GLU A  68      32.718  -3.665   0.008  1.00  0.00           H  
ATOM   1105 2HB  GLU A  68      31.089  -3.046  -0.226  1.00  0.00           H  
ATOM   1106 1HG  GLU A  68      31.174  -5.315  -0.974  1.00  0.00           H  
ATOM   1107 2HG  GLU A  68      30.952  -4.268  -2.374  1.00  0.00           H  
ATOM   1108  N   LEU A  69      30.574  -0.926  -2.157  1.00  0.00           N  
ATOM   1109  CA  LEU A  69      29.546  -0.426  -3.062  1.00  0.00           C  
ATOM   1110  C   LEU A  69      30.141   0.501  -4.114  1.00  0.00           C  
ATOM   1111  O   LEU A  69      29.768   0.447  -5.286  1.00  0.00           O  
ATOM   1112  CB  LEU A  69      28.461   0.317  -2.273  1.00  0.00           C  
ATOM   1113  CG  LEU A  69      27.579  -0.557  -1.370  1.00  0.00           C  
ATOM   1114  CD1 LEU A  69      26.679   0.333  -0.524  1.00  0.00           C  
ATOM   1115  CD2 LEU A  69      26.758  -1.507  -2.229  1.00  0.00           C  
ATOM   1116  H   LEU A  69      30.541  -0.666  -1.182  1.00  0.00           H  
ATOM   1117  HA  LEU A  69      29.091  -1.275  -3.571  1.00  0.00           H  
ATOM   1118 1HB  LEU A  69      28.940   1.065  -1.643  1.00  0.00           H  
ATOM   1119 2HB  LEU A  69      27.807   0.829  -2.978  1.00  0.00           H  
ATOM   1120  HG  LEU A  69      28.210  -1.133  -0.693  1.00  0.00           H  
ATOM   1121 1HD1 LEU A  69      26.053  -0.287   0.118  1.00  0.00           H  
ATOM   1122 2HD1 LEU A  69      27.293   0.989   0.094  1.00  0.00           H  
ATOM   1123 3HD1 LEU A  69      26.047   0.935  -1.175  1.00  0.00           H  
ATOM   1124 1HD2 LEU A  69      26.132  -2.128  -1.587  1.00  0.00           H  
ATOM   1125 2HD2 LEU A  69      26.125  -0.931  -2.905  1.00  0.00           H  
ATOM   1126 3HD2 LEU A  69      27.426  -2.143  -2.809  1.00  0.00           H  
ATOM   1127  N   ALA A  70      31.069   1.352  -3.688  1.00  0.00           N  
ATOM   1128  CA  ALA A  70      31.718   2.293  -4.593  1.00  0.00           C  
ATOM   1129  C   ALA A  70      32.545   1.565  -5.645  1.00  0.00           C  
ATOM   1130  O   ALA A  70      32.548   1.943  -6.817  1.00  0.00           O  
ATOM   1131  CB  ALA A  70      32.592   3.263  -3.811  1.00  0.00           C  
ATOM   1132  H   ALA A  70      31.331   1.346  -2.713  1.00  0.00           H  
ATOM   1133  HA  ALA A  70      30.941   2.856  -5.110  1.00  0.00           H  
ATOM   1134 1HB  ALA A  70      33.070   3.959  -4.501  1.00  0.00           H  
ATOM   1135 2HB  ALA A  70      31.977   3.818  -3.103  1.00  0.00           H  
ATOM   1136 3HB  ALA A  70      33.356   2.708  -3.269  1.00  0.00           H  
ATOM   1137  N   SER A  71      33.246   0.519  -5.219  1.00  0.00           N  
ATOM   1138  CA  SER A  71      34.079  -0.264  -6.124  1.00  0.00           C  
ATOM   1139  C   SER A  71      33.235  -0.972  -7.176  1.00  0.00           C  
ATOM   1140  O   SER A  71      33.608  -1.031  -8.348  1.00  0.00           O  
ATOM   1141  CB  SER A  71      34.886  -1.282  -5.342  1.00  0.00           C  
ATOM   1142  OG  SER A  71      35.697  -2.042  -6.194  1.00  0.00           O  
ATOM   1143  H   SER A  71      33.200   0.260  -4.244  1.00  0.00           H  
ATOM   1144  HA  SER A  71      34.766   0.412  -6.635  1.00  0.00           H  
ATOM   1145 1HB  SER A  71      35.507  -0.768  -4.608  1.00  0.00           H  
ATOM   1146 2HB  SER A  71      34.211  -1.939  -4.795  1.00  0.00           H  
ATOM   1147  HG  SER A  71      36.576  -1.662  -6.133  1.00  0.00           H  
ATOM   1148  N   GLU A  72      32.096  -1.508  -6.751  1.00  0.00           N  
ATOM   1149  CA  GLU A  72      31.196  -2.213  -7.655  1.00  0.00           C  
ATOM   1150  C   GLU A  72      30.623  -1.272  -8.707  1.00  0.00           C  
ATOM   1151  O   GLU A  72      30.508  -1.632  -9.879  1.00  0.00           O  
ATOM   1152  CB  GLU A  72      30.058  -2.870  -6.870  1.00  0.00           C  
ATOM   1153  CG  GLU A  72      29.103  -3.696  -7.719  1.00  0.00           C  
ATOM   1154  CD  GLU A  72      28.053  -4.397  -6.904  1.00  0.00           C  
ATOM   1155  OE1 GLU A  72      28.073  -4.266  -5.704  1.00  0.00           O  
ATOM   1156  OE2 GLU A  72      27.228  -5.065  -7.483  1.00  0.00           O  
ATOM   1157  H   GLU A  72      31.847  -1.425  -5.776  1.00  0.00           H  
ATOM   1158  HA  GLU A  72      31.761  -2.992  -8.168  1.00  0.00           H  
ATOM   1159 1HB  GLU A  72      30.475  -3.523  -6.103  1.00  0.00           H  
ATOM   1160 2HB  GLU A  72      29.475  -2.101  -6.363  1.00  0.00           H  
ATOM   1161 1HG  GLU A  72      28.612  -3.040  -8.438  1.00  0.00           H  
ATOM   1162 2HG  GLU A  72      29.677  -4.435  -8.277  1.00  0.00           H  
ATOM   1163  N   ALA A  73      30.265  -0.066  -8.282  1.00  0.00           N  
ATOM   1164  CA  ALA A  73      29.703   0.930  -9.186  1.00  0.00           C  
ATOM   1165  C   ALA A  73      30.719   1.355 -10.238  1.00  0.00           C  
ATOM   1166  O   ALA A  73      30.381   1.523 -11.410  1.00  0.00           O  
ATOM   1167  CB  ALA A  73      29.215   2.140  -8.403  1.00  0.00           C  
ATOM   1168  H   ALA A  73      30.385   0.168  -7.307  1.00  0.00           H  
ATOM   1169  HA  ALA A  73      28.856   0.479  -9.703  1.00  0.00           H  
ATOM   1170 1HB  ALA A  73      28.798   2.875  -9.092  1.00  0.00           H  
ATOM   1171 2HB  ALA A  73      28.446   1.830  -7.695  1.00  0.00           H  
ATOM   1172 3HB  ALA A  73      30.049   2.583  -7.862  1.00  0.00           H  
ATOM   1173  N   VAL A  74      31.966   1.528  -9.813  1.00  0.00           N  
ATOM   1174  CA  VAL A  74      33.035   1.934 -10.717  1.00  0.00           C  
ATOM   1175  C   VAL A  74      33.302   0.865 -11.769  1.00  0.00           C  
ATOM   1176  O   VAL A  74      33.519   1.174 -12.941  1.00  0.00           O  
ATOM   1177  CB  VAL A  74      34.328   2.207  -9.926  1.00  0.00           C  
ATOM   1178  CG1 VAL A  74      35.493   2.446 -10.876  1.00  0.00           C  
ATOM   1179  CG2 VAL A  74      34.130   3.401  -9.006  1.00  0.00           C  
ATOM   1180  H   VAL A  74      32.179   1.374  -8.838  1.00  0.00           H  
ATOM   1181  HA  VAL A  74      32.732   2.853 -11.221  1.00  0.00           H  
ATOM   1182  HB  VAL A  74      34.573   1.326  -9.333  1.00  0.00           H  
ATOM   1183 1HG1 VAL A  74      36.399   2.637 -10.301  1.00  0.00           H  
ATOM   1184 2HG1 VAL A  74      35.639   1.564 -11.501  1.00  0.00           H  
ATOM   1185 3HG1 VAL A  74      35.277   3.307 -11.507  1.00  0.00           H  
ATOM   1186 1HG2 VAL A  74      35.048   3.588  -8.449  1.00  0.00           H  
ATOM   1187 2HG2 VAL A  74      33.880   4.281  -9.599  1.00  0.00           H  
ATOM   1188 3HG2 VAL A  74      33.319   3.192  -8.307  1.00  0.00           H  
ATOM   1189  N   GLU A  75      33.285  -0.394 -11.344  1.00  0.00           N  
ATOM   1190  CA  GLU A  75      33.526  -1.512 -12.248  1.00  0.00           C  
ATOM   1191  C   GLU A  75      32.429  -1.615 -13.300  1.00  0.00           C  
ATOM   1192  O   GLU A  75      32.702  -1.876 -14.472  1.00  0.00           O  
ATOM   1193  CB  GLU A  75      33.619  -2.822 -11.463  1.00  0.00           C  
ATOM   1194  CG  GLU A  75      34.862  -2.949 -10.595  1.00  0.00           C  
ATOM   1195  CD  GLU A  75      34.884  -4.215  -9.784  1.00  0.00           C  
ATOM   1196  OE1 GLU A  75      33.908  -4.926  -9.803  1.00  0.00           O  
ATOM   1197  OE2 GLU A  75      35.877  -4.470  -9.145  1.00  0.00           O  
ATOM   1198  H   GLU A  75      33.100  -0.582 -10.369  1.00  0.00           H  
ATOM   1199  HA  GLU A  75      34.474  -1.344 -12.761  1.00  0.00           H  
ATOM   1200 1HB  GLU A  75      32.747  -2.921 -10.816  1.00  0.00           H  
ATOM   1201 2HB  GLU A  75      33.608  -3.663 -12.157  1.00  0.00           H  
ATOM   1202 1HG  GLU A  75      35.744  -2.926 -11.235  1.00  0.00           H  
ATOM   1203 2HG  GLU A  75      34.912  -2.092  -9.924  1.00  0.00           H  
ATOM   1204  N   ARG A  76      31.187  -1.409 -12.875  1.00  0.00           N  
ATOM   1205  CA  ARG A  76      30.046  -1.479 -13.779  1.00  0.00           C  
ATOM   1206  C   ARG A  76      30.109  -0.379 -14.831  1.00  0.00           C  
ATOM   1207  O   ARG A  76      29.811  -0.610 -16.003  1.00  0.00           O  
ATOM   1208  CB  ARG A  76      28.742  -1.362 -13.004  1.00  0.00           C  
ATOM   1209  CG  ARG A  76      28.495  -2.473 -11.996  1.00  0.00           C  
ATOM   1210  CD  ARG A  76      28.201  -3.767 -12.664  1.00  0.00           C  
ATOM   1211  NE  ARG A  76      29.410  -4.415 -13.147  1.00  0.00           N  
ATOM   1212  CZ  ARG A  76      30.295  -5.063 -12.364  1.00  0.00           C  
ATOM   1213  NH1 ARG A  76      30.093  -5.139 -11.067  1.00  0.00           N  
ATOM   1214  NH2 ARG A  76      31.366  -5.621 -12.900  1.00  0.00           N  
ATOM   1215  H   ARG A  76      31.029  -1.198 -11.900  1.00  0.00           H  
ATOM   1216  HA  ARG A  76      30.064  -2.445 -14.285  1.00  0.00           H  
ATOM   1217 1HB  ARG A  76      28.723  -0.417 -12.464  1.00  0.00           H  
ATOM   1218 2HB  ARG A  76      27.904  -1.358 -13.702  1.00  0.00           H  
ATOM   1219 1HG  ARG A  76      29.381  -2.602 -11.373  1.00  0.00           H  
ATOM   1220 2HG  ARG A  76      27.644  -2.211 -11.366  1.00  0.00           H  
ATOM   1221 1HD  ARG A  76      27.712  -4.438 -11.959  1.00  0.00           H  
ATOM   1222 2HD  ARG A  76      27.544  -3.595 -13.516  1.00  0.00           H  
ATOM   1223  HE  ARG A  76      29.600  -4.377 -14.139  1.00  0.00           H  
ATOM   1224 1HH1 ARG A  76      29.274  -4.712 -10.657  1.00  0.00           H  
ATOM   1225 2HH1 ARG A  76      30.756  -5.624 -10.481  1.00  0.00           H  
ATOM   1226 1HH2 ARG A  76      31.522  -5.562 -13.897  1.00  0.00           H  
ATOM   1227 2HH2 ARG A  76      32.029  -6.106 -12.313  1.00  0.00           H  
ATOM   1228  N   LEU A  77      30.499   0.818 -14.406  1.00  0.00           N  
ATOM   1229  CA  LEU A  77      30.602   1.957 -15.310  1.00  0.00           C  
ATOM   1230  C   LEU A  77      31.555   1.661 -16.461  1.00  0.00           C  
ATOM   1231  O   LEU A  77      31.239   1.918 -17.623  1.00  0.00           O  
ATOM   1232  CB  LEU A  77      31.082   3.198 -14.547  1.00  0.00           C  
ATOM   1233  CG  LEU A  77      31.267   4.467 -15.389  1.00  0.00           C  
ATOM   1234  CD1 LEU A  77      29.933   4.870 -16.002  1.00  0.00           C  
ATOM   1235  CD2 LEU A  77      31.826   5.579 -14.515  1.00  0.00           C  
ATOM   1236  H   LEU A  77      30.730   0.942 -13.431  1.00  0.00           H  
ATOM   1237  HA  LEU A  77      29.615   2.160 -15.724  1.00  0.00           H  
ATOM   1238 1HB  LEU A  77      30.360   3.424 -13.763  1.00  0.00           H  
ATOM   1239 2HB  LEU A  77      32.038   2.969 -14.077  1.00  0.00           H  
ATOM   1240  HG  LEU A  77      31.961   4.263 -16.205  1.00  0.00           H  
ATOM   1241 1HD1 LEU A  77      30.065   5.771 -16.601  1.00  0.00           H  
ATOM   1242 2HD1 LEU A  77      29.566   4.064 -16.637  1.00  0.00           H  
ATOM   1243 3HD1 LEU A  77      29.212   5.064 -15.208  1.00  0.00           H  
ATOM   1244 1HD2 LEU A  77      31.959   6.481 -15.114  1.00  0.00           H  
ATOM   1245 2HD2 LEU A  77      31.133   5.785 -13.699  1.00  0.00           H  
ATOM   1246 3HD2 LEU A  77      32.788   5.271 -14.105  1.00  0.00           H  
ATOM   1247  N   LYS A  78      32.722   1.119 -16.132  1.00  0.00           N  
ATOM   1248  CA  LYS A  78      33.724   0.787 -17.138  1.00  0.00           C  
ATOM   1249  C   LYS A  78      33.165  -0.178 -18.175  1.00  0.00           C  
ATOM   1250  O   LYS A  78      33.367   0.001 -19.376  1.00  0.00           O  
ATOM   1251  CB  LYS A  78      34.967   0.188 -16.479  1.00  0.00           C  
ATOM   1252  CG  LYS A  78      36.086  -0.166 -17.450  1.00  0.00           C  
ATOM   1253  CD  LYS A  78      37.311  -0.688 -16.715  1.00  0.00           C  
ATOM   1254  CE  LYS A  78      37.062  -2.073 -16.135  1.00  0.00           C  
ATOM   1255  NZ  LYS A  78      38.286  -2.642 -15.508  1.00  0.00           N  
ATOM   1256  H   LYS A  78      32.921   0.932 -15.160  1.00  0.00           H  
ATOM   1257  HA  LYS A  78      34.011   1.703 -17.656  1.00  0.00           H  
ATOM   1258 1HB  LYS A  78      35.368   0.892 -15.749  1.00  0.00           H  
ATOM   1259 2HB  LYS A  78      34.692  -0.719 -15.940  1.00  0.00           H  
ATOM   1260 1HG  LYS A  78      35.736  -0.931 -18.144  1.00  0.00           H  
ATOM   1261 2HG  LYS A  78      36.364   0.718 -18.021  1.00  0.00           H  
ATOM   1262 1HD  LYS A  78      38.155  -0.738 -17.404  1.00  0.00           H  
ATOM   1263 2HD  LYS A  78      37.567  -0.006 -15.904  1.00  0.00           H  
ATOM   1264 1HE  LYS A  78      36.276  -2.016 -15.383  1.00  0.00           H  
ATOM   1265 2HE  LYS A  78      36.729  -2.744 -16.926  1.00  0.00           H  
ATOM   1266 1HZ  LYS A  78      38.080  -3.558 -15.137  1.00  0.00           H  
ATOM   1267 2HZ  LYS A  78      39.017  -2.717 -16.202  1.00  0.00           H  
ATOM   1268 3HZ  LYS A  78      38.593  -2.038 -14.760  1.00  0.00           H  
ATOM   1269  N   GLU A  79      32.463  -1.197 -17.696  1.00  0.00           N  
ATOM   1270  CA  GLU A  79      31.882  -2.207 -18.561  1.00  0.00           C  
ATOM   1271  C   GLU A  79      30.825  -1.604 -19.481  1.00  0.00           C  
ATOM   1272  O   GLU A  79      30.654  -2.044 -20.618  1.00  0.00           O  
ATOM   1273  CB  GLU A  79      31.267  -3.331 -17.724  1.00  0.00           C  
ATOM   1274  CG  GLU A  79      32.282  -4.193 -16.987  1.00  0.00           C  
ATOM   1275  CD  GLU A  79      31.641  -5.256 -16.139  1.00  0.00           C  
ATOM   1276  OE1 GLU A  79      30.438  -5.258 -16.031  1.00  0.00           O  
ATOM   1277  OE2 GLU A  79      32.355  -6.067 -15.597  1.00  0.00           O  
ATOM   1278  H   GLU A  79      32.327  -1.275 -16.698  1.00  0.00           H  
ATOM   1279  HA  GLU A  79      32.673  -2.627 -19.183  1.00  0.00           H  
ATOM   1280 1HB  GLU A  79      30.590  -2.905 -16.984  1.00  0.00           H  
ATOM   1281 2HB  GLU A  79      30.679  -3.985 -18.369  1.00  0.00           H  
ATOM   1282 1HG  GLU A  79      32.935  -4.672 -17.716  1.00  0.00           H  
ATOM   1283 2HG  GLU A  79      32.897  -3.553 -16.356  1.00  0.00           H  
ATOM   1284  N   LEU A  80      30.123  -0.597 -18.977  1.00  0.00           N  
ATOM   1285  CA  LEU A  80      29.110   0.111 -19.754  1.00  0.00           C  
ATOM   1286  C   LEU A  80      29.726   0.878 -20.921  1.00  0.00           C  
ATOM   1287  O   LEU A  80      29.051   1.175 -21.907  1.00  0.00           O  
ATOM   1288  CB  LEU A  80      28.338   1.081 -18.851  1.00  0.00           C  
ATOM   1289  CG  LEU A  80      27.111   1.748 -19.486  1.00  0.00           C  
ATOM   1290  CD1 LEU A  80      26.122   0.678 -19.927  1.00  0.00           C  
ATOM   1291  CD2 LEU A  80      26.476   2.702 -18.485  1.00  0.00           C  
ATOM   1292  H   LEU A  80      30.292  -0.308 -18.024  1.00  0.00           H  
ATOM   1293  HA  LEU A  80      28.412  -0.620 -20.160  1.00  0.00           H  
ATOM   1294 1HB  LEU A  80      28.001   0.540 -17.968  1.00  0.00           H  
ATOM   1295 2HB  LEU A  80      29.016   1.872 -18.530  1.00  0.00           H  
ATOM   1296  HG  LEU A  80      27.418   2.304 -20.373  1.00  0.00           H  
ATOM   1297 1HD1 LEU A  80      25.250   1.152 -20.379  1.00  0.00           H  
ATOM   1298 2HD1 LEU A  80      26.596   0.022 -20.657  1.00  0.00           H  
ATOM   1299 3HD1 LEU A  80      25.809   0.094 -19.063  1.00  0.00           H  
ATOM   1300 1HD2 LEU A  80      25.605   3.176 -18.937  1.00  0.00           H  
ATOM   1301 2HD2 LEU A  80      26.168   2.146 -17.599  1.00  0.00           H  
ATOM   1302 3HD2 LEU A  80      27.199   3.466 -18.201  1.00  0.00           H  
ATOM   1303  N   GLY A  81      31.010   1.197 -20.805  1.00  0.00           N  
ATOM   1304  CA  GLY A  81      31.694   1.992 -21.820  1.00  0.00           C  
ATOM   1305  C   GLY A  81      31.760   3.468 -21.436  1.00  0.00           C  
ATOM   1306  O   GLY A  81      31.332   4.337 -22.196  1.00  0.00           O  
ATOM   1307  H   GLY A  81      31.524   0.881 -19.995  1.00  0.00           H  
ATOM   1308 1HA  GLY A  81      32.705   1.610 -21.961  1.00  0.00           H  
ATOM   1309 2HA  GLY A  81      31.176   1.889 -22.773  1.00  0.00           H  
ATOM   1310  N   ALA A  82      32.299   3.737 -20.253  1.00  0.00           N  
ATOM   1311  CA  ALA A  82      32.628   5.093 -19.829  1.00  0.00           C  
ATOM   1312  C   ALA A  82      33.895   5.581 -20.531  1.00  0.00           C  
ATOM   1313  O   ALA A  82      34.872   4.842 -20.653  1.00  0.00           O  
ATOM   1314  CB  ALA A  82      32.797   5.153 -18.318  1.00  0.00           C  
ATOM   1315  H   ALA A  82      32.492   2.977 -19.616  1.00  0.00           H  
ATOM   1316  HA  ALA A  82      31.806   5.747 -20.118  1.00  0.00           H  
ATOM   1317 1HB  ALA A  82      33.046   6.171 -18.020  1.00  0.00           H  
ATOM   1318 2HB  ALA A  82      31.867   4.850 -17.836  1.00  0.00           H  
ATOM   1319 3HB  ALA A  82      33.598   4.480 -18.015  1.00  0.00           H  
ATOM   1320  N   PRO A  83      33.877   6.827 -20.992  1.00  0.00           N  
ATOM   1321  CA  PRO A  83      35.000   7.393 -21.737  1.00  0.00           C  
ATOM   1322  C   PRO A  83      36.202   7.691 -20.842  1.00  0.00           C  
ATOM   1323  O   PRO A  83      36.045   8.102 -19.692  1.00  0.00           O  
ATOM   1324  CB  PRO A  83      34.403   8.679 -22.319  1.00  0.00           C  
ATOM   1325  CG  PRO A  83      33.324   9.048 -21.359  1.00  0.00           C  
ATOM   1326  CD  PRO A  83      32.782   7.728 -20.879  1.00  0.00           C  
ATOM   1327  HA  PRO A  83      35.291   6.696 -22.537  1.00  0.00           H  
ATOM   1328 1HB  PRO A  83      35.182   9.451 -22.402  1.00  0.00           H  
ATOM   1329 2HB  PRO A  83      34.025   8.492 -23.335  1.00  0.00           H  
ATOM   1330 1HG  PRO A  83      33.735   9.659 -20.542  1.00  0.00           H  
ATOM   1331 2HG  PRO A  83      32.562   9.661 -21.862  1.00  0.00           H  
ATOM   1332 1HD  PRO A  83      32.467   7.820 -19.829  1.00  0.00           H  
ATOM   1333 2HD  PRO A  83      31.936   7.426 -21.514  1.00  0.00           H  
ATOM   1334  N   GLU A  84      37.469   7.511 -21.289  1.00  0.00           N  
ATOM   1335  CA  GLU A  84      38.539   7.133 -20.370  1.00  0.00           C  
ATOM   1336  C   GLU A  84      38.790   8.210 -19.309  1.00  0.00           C  
ATOM   1337  O   GLU A  84      38.929   7.907 -18.124  1.00  0.00           O  
ATOM   1338  CB  GLU A  84      39.829   6.862 -21.148  1.00  0.00           C  
ATOM   1339  CG  GLU A  84      39.773   5.638 -22.050  1.00  0.00           C  
ATOM   1340  CD  GLU A  84      39.084   5.906 -23.359  1.00  0.00           C  
ATOM   1341  OE1 GLU A  84      38.674   7.021 -23.575  1.00  0.00           O  
ATOM   1342  OE2 GLU A  84      38.968   4.995 -24.144  1.00  0.00           O  
ATOM   1343  H   GLU A  84      37.668   7.642 -22.271  1.00  0.00           H  
ATOM   1344  HA  GLU A  84      38.244   6.219 -19.853  1.00  0.00           H  
ATOM   1345 1HB  GLU A  84      40.067   7.726 -21.770  1.00  0.00           H  
ATOM   1346 2HB  GLU A  84      40.654   6.726 -20.449  1.00  0.00           H  
ATOM   1347 1HG  GLU A  84      40.790   5.301 -22.251  1.00  0.00           H  
ATOM   1348 2HG  GLU A  84      39.251   4.838 -21.527  1.00  0.00           H  
ATOM   1349  N   GLU A  85      38.849   9.477 -19.732  1.00  0.00           N  
ATOM   1350  CA  GLU A  85      38.963  10.581 -18.787  1.00  0.00           C  
ATOM   1351  C   GLU A  85      37.788  10.602 -17.818  1.00  0.00           C  
ATOM   1352  O   GLU A  85      37.971  10.737 -16.608  1.00  0.00           O  
ATOM   1353  CB  GLU A  85      39.045  11.915 -19.533  1.00  0.00           C  
ATOM   1354  CG  GLU A  85      40.352  12.137 -20.281  1.00  0.00           C  
ATOM   1355  CD  GLU A  85      40.361  13.414 -21.075  1.00  0.00           C  
ATOM   1356  OE1 GLU A  85      39.342  14.058 -21.140  1.00  0.00           O  
ATOM   1357  OE2 GLU A  85      41.389  13.745 -21.618  1.00  0.00           O  
ATOM   1358  H   GLU A  85      38.814   9.667 -20.723  1.00  0.00           H  
ATOM   1359  HA  GLU A  85      39.877  10.448 -18.208  1.00  0.00           H  
ATOM   1360 1HB  GLU A  85      38.231  11.978 -20.255  1.00  0.00           H  
ATOM   1361 2HB  GLU A  85      38.920  12.735 -18.826  1.00  0.00           H  
ATOM   1362 1HG  GLU A  85      41.170  12.164 -19.562  1.00  0.00           H  
ATOM   1363 2HG  GLU A  85      40.522  11.296 -20.952  1.00  0.00           H  
ATOM   1364  N   LEU A  86      36.581  10.468 -18.358  1.00  0.00           N  
ATOM   1365  CA  LEU A  86      35.373  10.470 -17.542  1.00  0.00           C  
ATOM   1366  C   LEU A  86      35.416   9.369 -16.490  1.00  0.00           C  
ATOM   1367  O   LEU A  86      35.122   9.605 -15.318  1.00  0.00           O  
ATOM   1368  CB  LEU A  86      34.135  10.290 -18.429  1.00  0.00           C  
ATOM   1369  CG  LEU A  86      32.782  10.387 -17.711  1.00  0.00           C  
ATOM   1370  CD1 LEU A  86      31.707  10.804 -18.705  1.00  0.00           C  
ATOM   1371  CD2 LEU A  86      32.448   9.046 -17.074  1.00  0.00           C  
ATOM   1372  H   LEU A  86      36.499  10.362 -19.359  1.00  0.00           H  
ATOM   1373  HA  LEU A  86      35.302  11.430 -17.031  1.00  0.00           H  
ATOM   1374 1HB  LEU A  86      34.151  11.051 -19.207  1.00  0.00           H  
ATOM   1375 2HB  LEU A  86      34.187   9.311 -18.905  1.00  0.00           H  
ATOM   1376  HG  LEU A  86      32.835  11.153 -16.937  1.00  0.00           H  
ATOM   1377 1HD1 LEU A  86      30.747  10.873 -18.195  1.00  0.00           H  
ATOM   1378 2HD1 LEU A  86      31.962  11.775 -19.130  1.00  0.00           H  
ATOM   1379 3HD1 LEU A  86      31.642  10.064 -19.502  1.00  0.00           H  
ATOM   1380 1HD2 LEU A  86      31.487   9.115 -16.563  1.00  0.00           H  
ATOM   1381 2HD2 LEU A  86      32.393   8.280 -17.848  1.00  0.00           H  
ATOM   1382 3HD2 LEU A  86      33.223   8.781 -16.355  1.00  0.00           H  
ATOM   1383  N   LEU A  87      35.784   8.166 -16.915  1.00  0.00           N  
ATOM   1384  CA  LEU A  87      35.867   7.025 -16.010  1.00  0.00           C  
ATOM   1385  C   LEU A  87      36.949   7.233 -14.959  1.00  0.00           C  
ATOM   1386  O   LEU A  87      36.761   6.906 -13.787  1.00  0.00           O  
ATOM   1387  CB  LEU A  87      36.153   5.741 -16.800  1.00  0.00           C  
ATOM   1388  CG  LEU A  87      36.227   4.453 -15.970  1.00  0.00           C  
ATOM   1389  CD1 LEU A  87      34.902   4.234 -15.253  1.00  0.00           C  
ATOM   1390  CD2 LEU A  87      36.555   3.280 -16.883  1.00  0.00           C  
ATOM   1391  H   LEU A  87      36.012   8.037 -17.890  1.00  0.00           H  
ATOM   1392  HA  LEU A  87      34.910   6.917 -15.501  1.00  0.00           H  
ATOM   1393 1HB  LEU A  87      35.371   5.611 -17.545  1.00  0.00           H  
ATOM   1394 2HB  LEU A  87      37.105   5.857 -17.318  1.00  0.00           H  
ATOM   1395  HG  LEU A  87      37.005   4.552 -15.213  1.00  0.00           H  
ATOM   1396 1HD1 LEU A  87      34.955   3.318 -14.663  1.00  0.00           H  
ATOM   1397 2HD1 LEU A  87      34.702   5.078 -14.593  1.00  0.00           H  
ATOM   1398 3HD1 LEU A  87      34.101   4.147 -15.986  1.00  0.00           H  
ATOM   1399 1HD2 LEU A  87      36.609   2.364 -16.293  1.00  0.00           H  
ATOM   1400 2HD2 LEU A  87      35.778   3.180 -17.640  1.00  0.00           H  
ATOM   1401 3HD2 LEU A  87      37.515   3.455 -17.369  1.00  0.00           H  
ATOM   1402  N   ALA A  88      38.083   7.779 -15.384  1.00  0.00           N  
ATOM   1403  CA  ALA A  88      39.198   8.032 -14.479  1.00  0.00           C  
ATOM   1404  C   ALA A  88      38.830   9.070 -13.428  1.00  0.00           C  
ATOM   1405  O   ALA A  88      39.181   8.933 -12.256  1.00  0.00           O  
ATOM   1406  CB  ALA A  88      40.423   8.483 -15.261  1.00  0.00           C  
ATOM   1407  H   ALA A  88      38.175   8.025 -16.359  1.00  0.00           H  
ATOM   1408  HA  ALA A  88      39.432   7.102 -13.962  1.00  0.00           H  
ATOM   1409 1HB  ALA A  88      41.247   8.668 -14.571  1.00  0.00           H  
ATOM   1410 2HB  ALA A  88      40.710   7.705 -15.968  1.00  0.00           H  
ATOM   1411 3HB  ALA A  88      40.192   9.398 -15.803  1.00  0.00           H  
ATOM   1412  N   GLU A  89      38.120  10.110 -13.853  1.00  0.00           N  
ATOM   1413  CA  GLU A  89      37.702  11.174 -12.948  1.00  0.00           C  
ATOM   1414  C   GLU A  89      36.731  10.653 -11.897  1.00  0.00           C  
ATOM   1415  O   GLU A  89      36.814  11.020 -10.725  1.00  0.00           O  
ATOM   1416  CB  GLU A  89      37.055  12.318 -13.732  1.00  0.00           C  
ATOM   1417  CG  GLU A  89      38.020  13.106 -14.606  1.00  0.00           C  
ATOM   1418  CD  GLU A  89      39.069  13.832 -13.812  1.00  0.00           C  
ATOM   1419  OE1 GLU A  89      38.717  14.709 -13.060  1.00  0.00           O  
ATOM   1420  OE2 GLU A  89      40.225  13.509 -13.957  1.00  0.00           O  
ATOM   1421  H   GLU A  89      37.863  10.165 -14.828  1.00  0.00           H  
ATOM   1422  HA  GLU A  89      38.584  11.558 -12.434  1.00  0.00           H  
ATOM   1423 1HB  GLU A  89      36.270  11.919 -14.375  1.00  0.00           H  
ATOM   1424 2HB  GLU A  89      36.586  13.015 -13.038  1.00  0.00           H  
ATOM   1425 1HG  GLU A  89      38.512  12.420 -15.295  1.00  0.00           H  
ATOM   1426 2HG  GLU A  89      37.454  13.826 -15.196  1.00  0.00           H  
ATOM   1427  N   THR A  90      35.810   9.795 -12.322  1.00  0.00           N  
ATOM   1428  CA  THR A  90      34.821   9.222 -11.417  1.00  0.00           C  
ATOM   1429  C   THR A  90      35.481   8.340 -10.366  1.00  0.00           C  
ATOM   1430  O   THR A  90      35.104   8.366  -9.194  1.00  0.00           O  
ATOM   1431  CB  THR A  90      33.769   8.405 -12.190  1.00  0.00           C  
ATOM   1432  OG1 THR A  90      33.077   9.261 -13.109  1.00  0.00           O  
ATOM   1433  CG2 THR A  90      32.767   7.782 -11.231  1.00  0.00           C  
ATOM   1434  H   THR A  90      35.795   9.533 -13.297  1.00  0.00           H  
ATOM   1435  HA  THR A  90      34.312  10.036 -10.901  1.00  0.00           H  
ATOM   1436  HB  THR A  90      34.265   7.615 -12.754  1.00  0.00           H  
ATOM   1437  HG1 THR A  90      33.706   9.640 -13.728  1.00  0.00           H  
ATOM   1438 1HG2 THR A  90      32.032   7.209 -11.795  1.00  0.00           H  
ATOM   1439 2HG2 THR A  90      33.288   7.122 -10.538  1.00  0.00           H  
ATOM   1440 3HG2 THR A  90      32.261   8.568 -10.672  1.00  0.00           H  
ATOM   1441  N   ALA A  91      36.468   7.559 -10.791  1.00  0.00           N  
ATOM   1442  CA  ALA A  91      37.184   6.667  -9.886  1.00  0.00           C  
ATOM   1443  C   ALA A  91      37.956   7.453  -8.835  1.00  0.00           C  
ATOM   1444  O   ALA A  91      37.986   7.077  -7.663  1.00  0.00           O  
ATOM   1445  CB  ALA A  91      38.126   5.763 -10.668  1.00  0.00           C  
ATOM   1446  H   ALA A  91      36.730   7.583 -11.766  1.00  0.00           H  
ATOM   1447  HA  ALA A  91      36.450   6.049  -9.369  1.00  0.00           H  
ATOM   1448 1HB  ALA A  91      38.653   5.104  -9.978  1.00  0.00           H  
ATOM   1449 2HB  ALA A  91      37.552   5.164 -11.375  1.00  0.00           H  
ATOM   1450 3HB  ALA A  91      38.848   6.372 -11.210  1.00  0.00           H  
ATOM   1451  N   ILE A  92      38.580   8.546  -9.260  1.00  0.00           N  
ATOM   1452  CA  ILE A  92      39.354   9.388  -8.355  1.00  0.00           C  
ATOM   1453  C   ILE A  92      38.461  10.033  -7.304  1.00  0.00           C  
ATOM   1454  O   ILE A  92      38.828  10.119  -6.132  1.00  0.00           O  
ATOM   1455  CB  ILE A  92      40.106  10.484  -9.132  1.00  0.00           C  
ATOM   1456  CG1 ILE A  92      41.199   9.863 -10.007  1.00  0.00           C  
ATOM   1457  CG2 ILE A  92      40.703  11.502  -8.173  1.00  0.00           C  
ATOM   1458  CD1 ILE A  92      41.806  10.827 -11.001  1.00  0.00           C  
ATOM   1459  H   ILE A  92      38.517   8.801 -10.235  1.00  0.00           H  
ATOM   1460  HA  ILE A  92      40.086   8.764  -7.843  1.00  0.00           H  
ATOM   1461  HB  ILE A  92      39.416  10.993  -9.804  1.00  0.00           H  
ATOM   1462 1HG1 ILE A  92      41.997   9.478  -9.374  1.00  0.00           H  
ATOM   1463 2HG1 ILE A  92      40.786   9.019 -10.561  1.00  0.00           H  
ATOM   1464 1HG2 ILE A  92      41.232  12.269  -8.738  1.00  0.00           H  
ATOM   1465 2HG2 ILE A  92      39.906  11.964  -7.592  1.00  0.00           H  
ATOM   1466 3HG2 ILE A  92      41.400  11.003  -7.499  1.00  0.00           H  
ATOM   1467 1HD1 ILE A  92      42.571  10.314 -11.585  1.00  0.00           H  
ATOM   1468 2HD1 ILE A  92      41.028  11.199 -11.669  1.00  0.00           H  
ATOM   1469 3HD1 ILE A  92      42.256  11.663 -10.468  1.00  0.00           H  
ATOM   1470  N   GLU A  93      37.287  10.485  -7.729  1.00  0.00           N  
ATOM   1471  CA  GLU A  93      36.338  11.124  -6.824  1.00  0.00           C  
ATOM   1472  C   GLU A  93      35.834  10.144  -5.772  1.00  0.00           C  
ATOM   1473  O   GLU A  93      35.693  10.494  -4.600  1.00  0.00           O  
ATOM   1474  CB  GLU A  93      35.156  11.697  -7.609  1.00  0.00           C  
ATOM   1475  CG  GLU A  93      34.132  12.432  -6.755  1.00  0.00           C  
ATOM   1476  CD  GLU A  93      34.690  13.670  -6.109  1.00  0.00           C  
ATOM   1477  OE1 GLU A  93      35.681  14.170  -6.584  1.00  0.00           O  
ATOM   1478  OE2 GLU A  93      34.123  14.116  -5.139  1.00  0.00           O  
ATOM   1479  H   GLU A  93      37.045  10.384  -8.704  1.00  0.00           H  
ATOM   1480  HA  GLU A  93      36.846  11.941  -6.311  1.00  0.00           H  
ATOM   1481 1HB  GLU A  93      35.523  12.393  -8.363  1.00  0.00           H  
ATOM   1482 2HB  GLU A  93      34.640  10.891  -8.130  1.00  0.00           H  
ATOM   1483 1HG  GLU A  93      33.286  12.713  -7.382  1.00  0.00           H  
ATOM   1484 2HG  GLU A  93      33.767  11.757  -5.982  1.00  0.00           H  
ATOM   1485  N   ILE A  94      35.564   8.915  -6.198  1.00  0.00           N  
ATOM   1486  CA  ILE A  94      35.075   7.881  -5.293  1.00  0.00           C  
ATOM   1487  C   ILE A  94      36.120   7.531  -4.241  1.00  0.00           C  
ATOM   1488  O   ILE A  94      35.795   7.340  -3.069  1.00  0.00           O  
ATOM   1489  CB  ILE A  94      34.683   6.611  -6.070  1.00  0.00           C  
ATOM   1490  CG1 ILE A  94      33.517   6.904  -7.018  1.00  0.00           C  
ATOM   1491  CG2 ILE A  94      34.323   5.489  -5.109  1.00  0.00           C  
ATOM   1492  CD1 ILE A  94      32.264   7.379  -6.317  1.00  0.00           C  
ATOM   1493  H   ILE A  94      35.701   8.691  -7.173  1.00  0.00           H  
ATOM   1494  HA  ILE A  94      34.190   8.259  -4.782  1.00  0.00           H  
ATOM   1495  HB  ILE A  94      35.520   6.291  -6.690  1.00  0.00           H  
ATOM   1496 1HG1 ILE A  94      33.815   7.666  -7.737  1.00  0.00           H  
ATOM   1497 2HG1 ILE A  94      33.270   6.003  -7.581  1.00  0.00           H  
ATOM   1498 1HG2 ILE A  94      34.047   4.599  -5.675  1.00  0.00           H  
ATOM   1499 2HG2 ILE A  94      35.179   5.265  -4.475  1.00  0.00           H  
ATOM   1500 3HG2 ILE A  94      33.482   5.798  -4.487  1.00  0.00           H  
ATOM   1501 1HD1 ILE A  94      31.483   7.565  -7.054  1.00  0.00           H  
ATOM   1502 2HD1 ILE A  94      31.927   6.614  -5.616  1.00  0.00           H  
ATOM   1503 3HD1 ILE A  94      32.478   8.299  -5.775  1.00  0.00           H  
ATOM   1504  N   ALA A  95      37.376   7.448  -4.667  1.00  0.00           N  
ATOM   1505  CA  ALA A  95      38.471   7.120  -3.762  1.00  0.00           C  
ATOM   1506  C   ALA A  95      38.660   8.206  -2.710  1.00  0.00           C  
ATOM   1507  O   ALA A  95      38.898   7.914  -1.538  1.00  0.00           O  
ATOM   1508  CB  ALA A  95      39.760   6.911  -4.544  1.00  0.00           C  
ATOM   1509  H   ALA A  95      37.577   7.616  -5.642  1.00  0.00           H  
ATOM   1510  HA  ALA A  95      38.217   6.194  -3.245  1.00  0.00           H  
ATOM   1511 1HB  ALA A  95      40.568   6.666  -3.854  1.00  0.00           H  
ATOM   1512 2HB  ALA A  95      39.627   6.092  -5.252  1.00  0.00           H  
ATOM   1513 3HB  ALA A  95      40.008   7.822  -5.085  1.00  0.00           H  
ATOM   1514  N   LYS A  96      38.553   9.460  -3.136  1.00  0.00           N  
ATOM   1515  CA  LYS A  96      38.712  10.592  -2.231  1.00  0.00           C  
ATOM   1516  C   LYS A  96      37.611  10.616  -1.179  1.00  0.00           C  
ATOM   1517  O   LYS A  96      37.865  10.896  -0.007  1.00  0.00           O  
ATOM   1518  CB  LYS A  96      38.720  11.906  -3.013  1.00  0.00           C  
ATOM   1519  CG  LYS A  96      39.984  12.145  -3.829  1.00  0.00           C  
ATOM   1520  CD  LYS A  96      39.858  13.393  -4.690  1.00  0.00           C  
ATOM   1521  CE  LYS A  96      39.824  14.653  -3.839  1.00  0.00           C  
ATOM   1522  NZ  LYS A  96      39.781  15.886  -4.671  1.00  0.00           N  
ATOM   1523  H   LYS A  96      38.357   9.633  -4.111  1.00  0.00           H  
ATOM   1524  HA  LYS A  96      39.666  10.489  -1.713  1.00  0.00           H  
ATOM   1525 1HB  LYS A  96      37.871  11.928  -3.698  1.00  0.00           H  
ATOM   1526 2HB  LYS A  96      38.605  12.742  -2.323  1.00  0.00           H  
ATOM   1527 1HG  LYS A  96      40.834  12.262  -3.156  1.00  0.00           H  
ATOM   1528 2HG  LYS A  96      40.169  11.286  -4.473  1.00  0.00           H  
ATOM   1529 1HD  LYS A  96      40.706  13.450  -5.375  1.00  0.00           H  
ATOM   1530 2HD  LYS A  96      38.942  13.338  -5.278  1.00  0.00           H  
ATOM   1531 1HE  LYS A  96      38.945  14.633  -3.195  1.00  0.00           H  
ATOM   1532 2HE  LYS A  96      40.710  14.689  -3.205  1.00  0.00           H  
ATOM   1533 1HZ  LYS A  96      39.759  16.698  -4.070  1.00  0.00           H  
ATOM   1534 2HZ  LYS A  96      40.601  15.925  -5.259  1.00  0.00           H  
ATOM   1535 3HZ  LYS A  96      38.953  15.874  -5.249  1.00  0.00           H  
ATOM   1536  N   ARG A  97      36.387  10.321  -1.605  1.00  0.00           N  
ATOM   1537  CA  ARG A  97      35.244  10.309  -0.700  1.00  0.00           C  
ATOM   1538  C   ARG A  97      35.386   9.216   0.352  1.00  0.00           C  
ATOM   1539  O   ARG A  97      35.072   9.424   1.524  1.00  0.00           O  
ATOM   1540  CB  ARG A  97      33.951  10.099  -1.474  1.00  0.00           C  
ATOM   1541  CG  ARG A  97      33.572  11.238  -2.408  1.00  0.00           C  
ATOM   1542  CD  ARG A  97      33.247  12.478  -1.658  1.00  0.00           C  
ATOM   1543  NE  ARG A  97      32.782  13.538  -2.538  1.00  0.00           N  
ATOM   1544  CZ  ARG A  97      32.556  14.809  -2.152  1.00  0.00           C  
ATOM   1545  NH1 ARG A  97      32.756  15.162  -0.902  1.00  0.00           N  
ATOM   1546  NH2 ARG A  97      32.132  15.701  -3.031  1.00  0.00           N  
ATOM   1547  H   ARG A  97      36.246  10.100  -2.580  1.00  0.00           H  
ATOM   1548  HA  ARG A  97      35.194  11.273  -0.194  1.00  0.00           H  
ATOM   1549 1HB  ARG A  97      34.029   9.194  -2.073  1.00  0.00           H  
ATOM   1550 2HB  ARG A  97      33.127   9.959  -0.774  1.00  0.00           H  
ATOM   1551 1HG  ARG A  97      34.406  11.451  -3.078  1.00  0.00           H  
ATOM   1552 2HG  ARG A  97      32.699  10.953  -2.994  1.00  0.00           H  
ATOM   1553 1HD  ARG A  97      32.462  12.269  -0.932  1.00  0.00           H  
ATOM   1554 2HD  ARG A  97      34.136  12.833  -1.138  1.00  0.00           H  
ATOM   1555  HE  ARG A  97      32.616  13.305  -3.508  1.00  0.00           H  
ATOM   1556 1HH1 ARG A  97      33.079  14.480  -0.230  1.00  0.00           H  
ATOM   1557 2HH1 ARG A  97      32.586  16.114  -0.613  1.00  0.00           H  
ATOM   1558 1HH2 ARG A  97      31.978  15.429  -3.993  1.00  0.00           H  
ATOM   1559 2HH2 ARG A  97      31.963  16.653  -2.742  1.00  0.00           H  
ATOM   1560  N   ILE A  98      35.861   8.050  -0.074  1.00  0.00           N  
ATOM   1561  CA  ILE A  98      36.046   6.922   0.831  1.00  0.00           C  
ATOM   1562  C   ILE A  98      37.105   7.227   1.883  1.00  0.00           C  
ATOM   1563  O   ILE A  98      36.946   6.885   3.055  1.00  0.00           O  
ATOM   1564  CB  ILE A  98      36.444   5.654   0.054  1.00  0.00           C  
ATOM   1565  CG1 ILE A  98      35.317   5.233  -0.893  1.00  0.00           C  
ATOM   1566  CG2 ILE A  98      36.786   4.526   1.015  1.00  0.00           C  
ATOM   1567  CD1 ILE A  98      34.017   4.912  -0.191  1.00  0.00           C  
ATOM   1568  H   ILE A  98      36.100   7.943  -1.049  1.00  0.00           H  
ATOM   1569  HA  ILE A  98      35.103   6.731   1.342  1.00  0.00           H  
ATOM   1570  HB  ILE A  98      37.314   5.866  -0.567  1.00  0.00           H  
ATOM   1571 1HG1 ILE A  98      35.129   6.029  -1.612  1.00  0.00           H  
ATOM   1572 2HG1 ILE A  98      35.626   4.351  -1.456  1.00  0.00           H  
ATOM   1573 1HG2 ILE A  98      37.064   3.637   0.449  1.00  0.00           H  
ATOM   1574 2HG2 ILE A  98      37.618   4.828   1.649  1.00  0.00           H  
ATOM   1575 3HG2 ILE A  98      35.919   4.303   1.637  1.00  0.00           H  
ATOM   1576 1HD1 ILE A  98      33.268   4.621  -0.928  1.00  0.00           H  
ATOM   1577 2HD1 ILE A  98      34.175   4.091   0.510  1.00  0.00           H  
ATOM   1578 3HD1 ILE A  98      33.671   5.791   0.351  1.00  0.00           H  
ATOM   1579  N   THR A  99      38.186   7.872   1.457  1.00  0.00           N  
ATOM   1580  CA  THR A  99      39.273   8.225   2.362  1.00  0.00           C  
ATOM   1581  C   THR A  99      38.813   9.226   3.414  1.00  0.00           C  
ATOM   1582  O   THR A  99      39.176   9.121   4.586  1.00  0.00           O  
ATOM   1583  CB  THR A  99      40.472   8.803   1.588  1.00  0.00           C  
ATOM   1584  OG1 THR A  99      40.969   7.821   0.669  1.00  0.00           O  
ATOM   1585  CG2 THR A  99      41.583   9.203   2.547  1.00  0.00           C  
ATOM   1586  H   THR A  99      38.256   8.124   0.481  1.00  0.00           H  
ATOM   1587  HA  THR A  99      39.600   7.322   2.878  1.00  0.00           H  
ATOM   1588  HB  THR A  99      40.153   9.679   1.025  1.00  0.00           H  
ATOM   1589  HG1 THR A  99      40.416   7.809  -0.115  1.00  0.00           H  
ATOM   1590 1HG2 THR A  99      42.422   9.609   1.983  1.00  0.00           H  
ATOM   1591 2HG2 THR A  99      41.212   9.958   3.240  1.00  0.00           H  
ATOM   1592 3HG2 THR A  99      41.913   8.328   3.107  1.00  0.00           H  
ATOM   1593  N   GLU A 100      38.012  10.197   2.988  1.00  0.00           N  
ATOM   1594  CA  GLU A 100      37.500  11.219   3.893  1.00  0.00           C  
ATOM   1595  C   GLU A 100      36.580  10.613   4.945  1.00  0.00           C  
ATOM   1596  O   GLU A 100      36.630  10.986   6.117  1.00  0.00           O  
ATOM   1597  CB  GLU A 100      36.752  12.299   3.109  1.00  0.00           C  
ATOM   1598  CG  GLU A 100      37.642  13.171   2.234  1.00  0.00           C  
ATOM   1599  CD  GLU A 100      38.621  13.990   3.028  1.00  0.00           C  
ATOM   1600  OE1 GLU A 100      38.258  14.463   4.078  1.00  0.00           O  
ATOM   1601  OE2 GLU A 100      39.735  14.142   2.585  1.00  0.00           O  
ATOM   1602  H   GLU A 100      37.752  10.228   2.013  1.00  0.00           H  
ATOM   1603  HA  GLU A 100      38.344  11.681   4.406  1.00  0.00           H  
ATOM   1604 1HB  GLU A 100      36.006  11.832   2.466  1.00  0.00           H  
ATOM   1605 2HB  GLU A 100      36.223  12.952   3.803  1.00  0.00           H  
ATOM   1606 1HG  GLU A 100      38.194  12.533   1.545  1.00  0.00           H  
ATOM   1607 2HG  GLU A 100      37.013  13.837   1.644  1.00  0.00           H  
ATOM   1608  N   ILE A 101      35.740   9.676   4.519  1.00  0.00           N  
ATOM   1609  CA  ILE A 101      34.806   9.016   5.424  1.00  0.00           C  
ATOM   1610  C   ILE A 101      35.544   8.197   6.476  1.00  0.00           C  
ATOM   1611  O   ILE A 101      35.167   8.190   7.648  1.00  0.00           O  
ATOM   1612  CB  ILE A 101      33.840   8.103   4.647  1.00  0.00           C  
ATOM   1613  CG1 ILE A 101      32.903   8.940   3.771  1.00  0.00           C  
ATOM   1614  CG2 ILE A 101      33.042   7.234   5.606  1.00  0.00           C  
ATOM   1615  CD1 ILE A 101      32.107   8.126   2.777  1.00  0.00           C  
ATOM   1616  H   ILE A 101      35.749   9.414   3.544  1.00  0.00           H  
ATOM   1617  HA  ILE A 101      34.222   9.780   5.935  1.00  0.00           H  
ATOM   1618  HB  ILE A 101      34.408   7.461   3.975  1.00  0.00           H  
ATOM   1619 1HG1 ILE A 101      32.204   9.485   4.405  1.00  0.00           H  
ATOM   1620 2HG1 ILE A 101      33.484   9.678   3.218  1.00  0.00           H  
ATOM   1621 1HG2 ILE A 101      32.364   6.595   5.040  1.00  0.00           H  
ATOM   1622 2HG2 ILE A 101      33.723   6.614   6.187  1.00  0.00           H  
ATOM   1623 3HG2 ILE A 101      32.466   7.868   6.279  1.00  0.00           H  
ATOM   1624 1HD1 ILE A 101      31.467   8.788   2.194  1.00  0.00           H  
ATOM   1625 2HD1 ILE A 101      32.789   7.599   2.109  1.00  0.00           H  
ATOM   1626 3HD1 ILE A 101      31.490   7.404   3.310  1.00  0.00           H  
ATOM   1627  N   SER A 102      36.597   7.508   6.051  1.00  0.00           N  
ATOM   1628  CA  SER A 102      37.390   6.684   6.955  1.00  0.00           C  
ATOM   1629  C   SER A 102      38.088   7.536   8.007  1.00  0.00           C  
ATOM   1630  O   SER A 102      38.151   7.164   9.179  1.00  0.00           O  
ATOM   1631  CB  SER A 102      38.417   5.890   6.172  1.00  0.00           C  
ATOM   1632  OG  SER A 102      39.188   5.087   7.024  1.00  0.00           O  
ATOM   1633  H   SER A 102      36.855   7.556   5.076  1.00  0.00           H  
ATOM   1634  HA  SER A 102      36.722   5.989   7.465  1.00  0.00           H  
ATOM   1635 1HB  SER A 102      37.910   5.263   5.438  1.00  0.00           H  
ATOM   1636 2HB  SER A 102      39.066   6.573   5.626  1.00  0.00           H  
ATOM   1637  HG  SER A 102      39.808   4.621   6.459  1.00  0.00           H  
ATOM   1638  N   LEU A 103      38.611   8.681   7.582  1.00  0.00           N  
ATOM   1639  CA  LEU A 103      39.306   9.589   8.486  1.00  0.00           C  
ATOM   1640  C   LEU A 103      38.359  10.151   9.538  1.00  0.00           C  
ATOM   1641  O   LEU A 103      38.717  10.270  10.710  1.00  0.00           O  
ATOM   1642  CB  LEU A 103      39.943  10.739   7.696  1.00  0.00           C  
ATOM   1643  CG  LEU A 103      41.122  10.353   6.793  1.00  0.00           C  
ATOM   1644  CD1 LEU A 103      41.526  11.552   5.946  1.00  0.00           C  
ATOM   1645  CD2 LEU A 103      42.283   9.873   7.651  1.00  0.00           C  
ATOM   1646  H   LEU A 103      38.525   8.929   6.607  1.00  0.00           H  
ATOM   1647  HA  LEU A 103      40.094   9.035   8.994  1.00  0.00           H  
ATOM   1648 1HB  LEU A 103      39.179  11.193   7.067  1.00  0.00           H  
ATOM   1649 2HB  LEU A 103      40.297  11.491   8.401  1.00  0.00           H  
ATOM   1650  HG  LEU A 103      40.816   9.555   6.116  1.00  0.00           H  
ATOM   1651 1HD1 LEU A 103      42.364  11.278   5.304  1.00  0.00           H  
ATOM   1652 2HD1 LEU A 103      40.684  11.862   5.328  1.00  0.00           H  
ATOM   1653 3HD1 LEU A 103      41.822  12.374   6.596  1.00  0.00           H  
ATOM   1654 1HD2 LEU A 103      43.120   9.598   7.009  1.00  0.00           H  
ATOM   1655 2HD2 LEU A 103      42.590  10.672   8.327  1.00  0.00           H  
ATOM   1656 3HD2 LEU A 103      41.971   9.005   8.233  1.00  0.00           H  
ATOM   1657  N   TYR A 104      37.148  10.496   9.113  1.00  0.00           N  
ATOM   1658  CA  TYR A 104      36.146  11.047  10.017  1.00  0.00           C  
ATOM   1659  C   TYR A 104      35.733  10.025  11.069  1.00  0.00           C  
ATOM   1660  O   TYR A 104      35.562  10.361  12.241  1.00  0.00           O  
ATOM   1661  CB  TYR A 104      34.922  11.525   9.232  1.00  0.00           C  
ATOM   1662  CG  TYR A 104      33.858  12.168  10.094  1.00  0.00           C  
ATOM   1663  CD1 TYR A 104      34.022  13.469  10.545  1.00  0.00           C  
ATOM   1664  CD2 TYR A 104      32.717  11.455  10.432  1.00  0.00           C  
ATOM   1665  CE1 TYR A 104      33.050  14.056  11.332  1.00  0.00           C  
ATOM   1666  CE2 TYR A 104      31.745  12.042  11.219  1.00  0.00           C  
ATOM   1667  CZ  TYR A 104      31.908  13.337  11.668  1.00  0.00           C  
ATOM   1668  OH  TYR A 104      30.940  13.921  12.451  1.00  0.00           O  
ATOM   1669  H   TYR A 104      36.915  10.373   8.138  1.00  0.00           H  
ATOM   1670  HA  TYR A 104      36.582  11.900  10.538  1.00  0.00           H  
ATOM   1671 1HB  TYR A 104      35.234  12.250   8.479  1.00  0.00           H  
ATOM   1672 2HB  TYR A 104      34.473  10.682   8.709  1.00  0.00           H  
ATOM   1673  HD1 TYR A 104      34.919  14.029  10.279  1.00  0.00           H  
ATOM   1674  HD2 TYR A 104      32.588  10.433  10.079  1.00  0.00           H  
ATOM   1675  HE1 TYR A 104      33.179  15.078  11.686  1.00  0.00           H  
ATOM   1676  HE2 TYR A 104      30.848  11.482  11.486  1.00  0.00           H  
ATOM   1677  HH  TYR A 104      31.208  14.815  12.675  1.00  0.00           H  
ATOM   1678  N   LEU A 105      35.574   8.777  10.644  1.00  0.00           N  
ATOM   1679  CA  LEU A 105      35.181   7.703  11.548  1.00  0.00           C  
ATOM   1680  C   LEU A 105      36.253   7.448  12.600  1.00  0.00           C  
ATOM   1681  O   LEU A 105      35.947   7.228  13.772  1.00  0.00           O  
ATOM   1682  CB  LEU A 105      34.915   6.416  10.757  1.00  0.00           C  
ATOM   1683  CG  LEU A 105      33.675   6.433   9.855  1.00  0.00           C  
ATOM   1684  CD1 LEU A 105      33.645   5.169   9.007  1.00  0.00           C  
ATOM   1685  CD2 LEU A 105      32.424   6.546  10.714  1.00  0.00           C  
ATOM   1686  H   LEU A 105      35.729   8.566   9.669  1.00  0.00           H  
ATOM   1687  HA  LEU A 105      34.264   7.998  12.057  1.00  0.00           H  
ATOM   1688 1HB  LEU A 105      35.779   6.210  10.128  1.00  0.00           H  
ATOM   1689 2HB  LEU A 105      34.801   5.592  11.462  1.00  0.00           H  
ATOM   1690  HG  LEU A 105      33.729   7.287   9.179  1.00  0.00           H  
ATOM   1691 1HD1 LEU A 105      32.763   5.182   8.366  1.00  0.00           H  
ATOM   1692 2HD1 LEU A 105      34.541   5.124   8.389  1.00  0.00           H  
ATOM   1693 3HD1 LEU A 105      33.607   4.296   9.658  1.00  0.00           H  
ATOM   1694 1HD2 LEU A 105      31.542   6.559  10.072  1.00  0.00           H  
ATOM   1695 2HD2 LEU A 105      32.368   5.692  11.389  1.00  0.00           H  
ATOM   1696 3HD2 LEU A 105      32.463   7.467  11.296  1.00  0.00           H  
ATOM   1697  N   LEU A 106      37.511   7.479  12.175  1.00  0.00           N  
ATOM   1698  CA  LEU A 106      38.631   7.251  13.079  1.00  0.00           C  
ATOM   1699  C   LEU A 106      38.722   8.350  14.131  1.00  0.00           C  
ATOM   1700  O   LEU A 106      38.986   8.081  15.303  1.00  0.00           O  
ATOM   1701  CB  LEU A 106      39.944   7.180  12.289  1.00  0.00           C  
ATOM   1702  CG  LEU A 106      41.195   6.837  13.107  1.00  0.00           C  
ATOM   1703  CD1 LEU A 106      42.226   6.173  12.204  1.00  0.00           C  
ATOM   1704  CD2 LEU A 106      41.754   8.105  13.735  1.00  0.00           C  
ATOM   1705  H   LEU A 106      37.696   7.665  11.200  1.00  0.00           H  
ATOM   1706  HA  LEU A 106      38.477   6.300  13.588  1.00  0.00           H  
ATOM   1707 1HB  LEU A 106      39.840   6.426  11.510  1.00  0.00           H  
ATOM   1708 2HB  LEU A 106      40.114   8.145  11.811  1.00  0.00           H  
ATOM   1709  HG  LEU A 106      40.933   6.127  13.892  1.00  0.00           H  
ATOM   1710 1HD1 LEU A 106      43.115   5.929  12.785  1.00  0.00           H  
ATOM   1711 2HD1 LEU A 106      41.807   5.259  11.783  1.00  0.00           H  
ATOM   1712 3HD1 LEU A 106      42.496   6.854  11.398  1.00  0.00           H  
ATOM   1713 1HD2 LEU A 106      42.643   7.861  14.318  1.00  0.00           H  
ATOM   1714 2HD2 LEU A 106      42.018   8.814  12.951  1.00  0.00           H  
ATOM   1715 3HD2 LEU A 106      41.003   8.549  14.389  1.00  0.00           H  
ATOM   1716  N   GLU A 107      38.502   9.589  13.706  1.00  0.00           N  
ATOM   1717  CA  GLU A 107      38.559  10.731  14.610  1.00  0.00           C  
ATOM   1718  C   GLU A 107      37.574  10.571  15.761  1.00  0.00           C  
ATOM   1719  O   GLU A 107      37.870  10.934  16.899  1.00  0.00           O  
ATOM   1720  CB  GLU A 107      38.266  12.027  13.851  1.00  0.00           C  
ATOM   1721  CG  GLU A 107      38.359  13.287  14.700  1.00  0.00           C  
ATOM   1722  CD  GLU A 107      39.755  13.563  15.186  1.00  0.00           C  
ATOM   1723  OE1 GLU A 107      40.664  13.494  14.395  1.00  0.00           O  
ATOM   1724  OE2 GLU A 107      39.912  13.843  16.352  1.00  0.00           O  
ATOM   1725  H   GLU A 107      38.290   9.744  12.731  1.00  0.00           H  
ATOM   1726  HA  GLU A 107      39.564  10.791  15.029  1.00  0.00           H  
ATOM   1727 1HB  GLU A 107      38.966  12.130  13.022  1.00  0.00           H  
ATOM   1728 2HB  GLU A 107      37.262  11.982  13.428  1.00  0.00           H  
ATOM   1729 1HG  GLU A 107      38.019  14.137  14.109  1.00  0.00           H  
ATOM   1730 2HG  GLU A 107      37.694  13.186  15.556  1.00  0.00           H  
ATOM   1731  N   HIS A 108      36.396  10.019  15.438  1.00  0.00           N  
ATOM   1732  CA  HIS A 108      35.288   9.876  16.399  1.00  0.00           C  
ATOM   1733  C   HIS A 108      34.830   8.515  16.787  1.00  0.00           C  
ATOM   1734  O   HIS A 108      33.746   8.350  17.347  1.00  0.00           O  
ATOM   1735  CB  HIS A 108      34.058  10.618  15.866  1.00  0.00           C  
ATOM   1736  CG  HIS A 108      34.261  12.095  15.725  1.00  0.00           C  
ATOM   1737  ND1 HIS A 108      34.329  12.943  16.811  1.00  0.00           N  
ATOM   1738  CD2 HIS A 108      34.410  12.875  14.629  1.00  0.00           C  
ATOM   1739  CE1 HIS A 108      34.512  14.181  16.387  1.00  0.00           C  
ATOM   1740  NE2 HIS A 108      34.564  14.167  15.068  1.00  0.00           N  
ATOM   1741  H   HIS A 108      36.252   9.683  14.496  1.00  0.00           H  
ATOM   1742  HA  HIS A 108      35.570  10.328  17.349  1.00  0.00           H  
ATOM   1743 1HB  HIS A 108      33.786  10.217  14.889  1.00  0.00           H  
ATOM   1744 2HB  HIS A 108      33.215  10.452  16.535  1.00  0.00           H  
ATOM   1745  HD1 HIS A 108      34.328  12.672  17.774  1.00  0.00           H  
ATOM   1746  HD2 HIS A 108      34.424  12.655  13.561  1.00  0.00           H  
ATOM   1747  HE1 HIS A 108      34.593  15.005  17.097  1.00  0.00           H  
ATOM   1748  N   ALA A 109      35.588   7.501  16.528  1.00  0.00           N  
ATOM   1749  CA  ALA A 109      35.119   6.227  16.992  1.00  0.00           C  
ATOM   1750  C   ALA A 109      35.691   5.927  18.358  1.00  0.00           C  
ATOM   1751  O   ALA A 109      36.894   6.065  18.582  1.00  0.00           O  
ATOM   1752  CB  ALA A 109      35.485   5.132  16.001  1.00  0.00           C  
ATOM   1753  H   ALA A 109      36.451   7.648  16.025  1.00  0.00           H  
ATOM   1754  HA  ALA A 109      34.033   6.277  17.078  1.00  0.00           H  
ATOM   1755 1HB  ALA A 109      35.125   4.171  16.371  1.00  0.00           H  
ATOM   1756 2HB  ALA A 109      35.025   5.345  15.036  1.00  0.00           H  
ATOM   1757 3HB  ALA A 109      36.567   5.092  15.886  1.00  0.00           H  
ATOM   1758  N   ASP A 110      34.807   5.517  19.258  1.00  0.00           N  
ATOM   1759  CA  ASP A 110      35.180   5.098  20.589  1.00  0.00           C  
ATOM   1760  C   ASP A 110      35.677   3.659  20.459  1.00  0.00           C  
ATOM   1761  O   ASP A 110      34.994   2.717  20.863  1.00  0.00           O  
ATOM   1762  CB  ASP A 110      34.002   5.191  21.562  1.00  0.00           C  
ATOM   1763  CG  ASP A 110      34.407   4.943  23.009  1.00  0.00           C  
ATOM   1764  OD1 ASP A 110      35.569   5.077  23.311  1.00  0.00           O  
ATOM   1765  OD2 ASP A 110      33.551   4.622  23.797  1.00  0.00           O  
ATOM   1766  H   ASP A 110      33.828   5.493  19.011  1.00  0.00           H  
ATOM   1767  HA  ASP A 110      35.979   5.749  20.945  1.00  0.00           H  
ATOM   1768 1HB  ASP A 110      33.549   6.180  21.491  1.00  0.00           H  
ATOM   1769 2HB  ASP A 110      33.241   4.462  21.283  1.00  0.00           H  
ATOM   1770  N   ALA A 111      36.878   3.547  19.885  1.00  0.00           N  
ATOM   1771  CA  ALA A 111      37.524   2.262  19.578  1.00  0.00           C  
ATOM   1772  C   ALA A 111      38.971   2.367  19.999  1.00  0.00           C  
ATOM   1773  O   ALA A 111      39.517   3.465  20.110  1.00  0.00           O  
ATOM   1774  CB  ALA A 111      37.412   1.913  18.101  1.00  0.00           C  
ATOM   1775  H   ALA A 111      37.387   4.385  19.641  1.00  0.00           H  
ATOM   1776  HA  ALA A 111      37.030   1.486  20.163  1.00  0.00           H  
ATOM   1777 1HB  ALA A 111      37.938   0.978  17.907  1.00  0.00           H  
ATOM   1778 2HB  ALA A 111      36.362   1.802  17.832  1.00  0.00           H  
ATOM   1779 3HB  ALA A 111      37.857   2.708  17.505  1.00  0.00           H  
ATOM   1780  N   ASP A 112      39.575   1.213  20.229  1.00  0.00           N  
ATOM   1781  CA  ASP A 112      40.953   1.206  20.613  1.00  0.00           C  
ATOM   1782  C   ASP A 112      41.841   1.685  19.478  1.00  0.00           C  
ATOM   1783  O   ASP A 112      41.504   1.528  18.305  1.00  0.00           O  
ATOM   1784  CB  ASP A 112      41.372  -0.200  21.050  1.00  0.00           C  
ATOM   1785  CG  ASP A 112      40.760  -0.613  22.382  1.00  0.00           C  
ATOM   1786  OD1 ASP A 112      40.274   0.244  23.082  1.00  0.00           O  
ATOM   1787  OD2 ASP A 112      40.785  -1.781  22.687  1.00  0.00           O  
ATOM   1788  H   ASP A 112      39.051   0.355  20.129  1.00  0.00           H  
ATOM   1789  HA  ASP A 112      41.081   1.886  21.456  1.00  0.00           H  
ATOM   1790 1HB  ASP A 112      41.073  -0.922  20.290  1.00  0.00           H  
ATOM   1791 2HB  ASP A 112      42.458  -0.246  21.136  1.00  0.00           H  
ATOM   1792  N   VAL A 113      42.300   1.932  18.930  1.00  0.00           N  
ATOM   1793  CA  VAL A 113      43.166   2.400  17.849  1.00  0.00           C  
ATOM   1794  C   VAL A 113      43.798   1.257  17.054  1.00  0.00           C  
ATOM   1795  O   VAL A 113      44.124   1.412  15.877  1.00  0.00           O  
ATOM   1796  CB  VAL A 113      44.286   3.287  18.425  1.00  0.00           C  
ATOM   1797  CG1 VAL A 113      45.290   3.648  17.341  1.00  0.00           C  
ATOM   1798  CG2 VAL A 113      43.686   4.541  19.043  1.00  0.00           C  
ATOM   1799  H   VAL A 113      43.183   2.352  19.181  1.00  0.00           H  
ATOM   1800  HA  VAL A 113      42.567   2.996  17.159  1.00  0.00           H  
ATOM   1801  HB  VAL A 113      44.824   2.726  19.189  1.00  0.00           H  
ATOM   1802 1HG1 VAL A 113      46.074   4.275  17.765  1.00  0.00           H  
ATOM   1803 2HG1 VAL A 113      45.733   2.737  16.937  1.00  0.00           H  
ATOM   1804 3HG1 VAL A 113      44.785   4.191  16.543  1.00  0.00           H  
ATOM   1805 1HG2 VAL A 113      44.483   5.163  19.449  1.00  0.00           H  
ATOM   1806 2HG2 VAL A 113      43.142   5.099  18.281  1.00  0.00           H  
ATOM   1807 3HG2 VAL A 113      43.002   4.260  19.844  1.00  0.00           H  
ATOM   1808  N   ASP A 114      43.992   0.084  17.658  1.00  0.00           N  
ATOM   1809  CA  ASP A 114      44.447  -1.035  16.842  1.00  0.00           C  
ATOM   1810  C   ASP A 114      43.410  -1.408  15.790  1.00  0.00           C  
ATOM   1811  O   ASP A 114      43.739  -1.593  14.618  1.00  0.00           O  
ATOM   1812  CB  ASP A 114      44.751  -2.251  17.721  1.00  0.00           C  
ATOM   1813  CG  ASP A 114      46.009  -2.075  18.561  1.00  0.00           C  
ATOM   1814  OD1 ASP A 114      46.779  -1.192  18.264  1.00  0.00           O  
ATOM   1815  OD2 ASP A 114      46.187  -2.824  19.492  1.00  0.00           O  
ATOM   1816  H   ASP A 114      43.820   0.007  18.650  1.00  0.00           H  
ATOM   1817  HA  ASP A 114      45.362  -0.739  16.328  1.00  0.00           H  
ATOM   1818 1HB  ASP A 114      43.909  -2.437  18.388  1.00  0.00           H  
ATOM   1819 2HB  ASP A 114      44.873  -3.133  17.092  1.00  0.00           H  
ATOM   1820  N   GLU A 115      42.157  -1.517  16.215  1.00  0.00           N  
ATOM   1821  CA  GLU A 115      41.068  -1.868  15.310  1.00  0.00           C  
ATOM   1822  C   GLU A 115      40.856  -0.787  14.259  1.00  0.00           C  
ATOM   1823  O   GLU A 115      40.624  -1.084  13.087  1.00  0.00           O  
ATOM   1824  CB  GLU A 115      39.773  -2.091  16.094  1.00  0.00           C  
ATOM   1825  CG  GLU A 115      38.592  -2.537  15.243  1.00  0.00           C  
ATOM   1826  CD  GLU A 115      37.363  -2.832  16.058  1.00  0.00           C  
ATOM   1827  OE1 GLU A 115      37.427  -2.716  17.258  1.00  0.00           O  
ATOM   1828  OE2 GLU A 115      36.359  -3.173  15.478  1.00  0.00           O  
ATOM   1829  H   GLU A 115      41.952  -1.353  17.190  1.00  0.00           H  
ATOM   1830  HA  GLU A 115      41.329  -2.794  14.797  1.00  0.00           H  
ATOM   1831 1HB  GLU A 115      39.937  -2.848  16.861  1.00  0.00           H  
ATOM   1832 2HB  GLU A 115      39.491  -1.168  16.601  1.00  0.00           H  
ATOM   1833 1HG  GLU A 115      38.358  -1.752  14.525  1.00  0.00           H  
ATOM   1834 2HG  GLU A 115      38.875  -3.429  14.686  1.00  0.00           H  
ATOM   1835  N   LEU A 116      40.937   0.469  14.684  1.00  0.00           N  
ATOM   1836  CA  LEU A 116      40.753   1.598  13.779  1.00  0.00           C  
ATOM   1837  C   LEU A 116      41.854   1.645  12.728  1.00  0.00           C  
ATOM   1838  O   LEU A 116      41.595   1.919  11.556  1.00  0.00           O  
ATOM   1839  CB  LEU A 116      40.735   2.913  14.568  1.00  0.00           C  
ATOM   1840  CG  LEU A 116      40.507   4.183  13.739  1.00  0.00           C  
ATOM   1841  CD1 LEU A 116      39.167   4.089  13.022  1.00  0.00           C  
ATOM   1842  CD2 LEU A 116      40.555   5.401  14.650  1.00  0.00           C  
ATOM   1843  H   LEU A 116      41.131   0.647  15.659  1.00  0.00           H  
ATOM   1844  HA  LEU A 116      39.797   1.481  13.270  1.00  0.00           H  
ATOM   1845 1HB  LEU A 116      39.944   2.859  15.315  1.00  0.00           H  
ATOM   1846 2HB  LEU A 116      41.688   3.021  15.086  1.00  0.00           H  
ATOM   1847  HG  LEU A 116      41.286   4.267  12.980  1.00  0.00           H  
ATOM   1848 1HD1 LEU A 116      39.006   4.992  12.432  1.00  0.00           H  
ATOM   1849 2HD1 LEU A 116      39.168   3.221  12.362  1.00  0.00           H  
ATOM   1850 3HD1 LEU A 116      38.369   3.988  13.755  1.00  0.00           H  
ATOM   1851 1HD2 LEU A 116      40.394   6.304  14.061  1.00  0.00           H  
ATOM   1852 2HD2 LEU A 116      39.776   5.319  15.408  1.00  0.00           H  
ATOM   1853 3HD2 LEU A 116      41.530   5.453  15.136  1.00  0.00           H  
ATOM   1854  N   VAL A 117      43.084   1.376  13.153  1.00  0.00           N  
ATOM   1855  CA  VAL A 117      44.227   1.388  12.248  1.00  0.00           C  
ATOM   1856  C   VAL A 117      44.108   0.292  11.197  1.00  0.00           C  
ATOM   1857  O   VAL A 117      44.417   0.506  10.025  1.00  0.00           O  
ATOM   1858  CB  VAL A 117      45.536   1.199  13.037  1.00  0.00           C  
ATOM   1859  CG1 VAL A 117      46.710   1.021  12.087  1.00  0.00           C  
ATOM   1860  CG2 VAL A 117      45.762   2.388  13.958  1.00  0.00           C  
ATOM   1861  H   VAL A 117      43.231   1.158  14.128  1.00  0.00           H  
ATOM   1862  HA  VAL A 117      44.259   2.355  11.744  1.00  0.00           H  
ATOM   1863  HB  VAL A 117      45.463   0.287  13.631  1.00  0.00           H  
ATOM   1864 1HG1 VAL A 117      47.627   0.888  12.662  1.00  0.00           H  
ATOM   1865 2HG1 VAL A 117      46.544   0.143  11.463  1.00  0.00           H  
ATOM   1866 3HG1 VAL A 117      46.804   1.904  11.455  1.00  0.00           H  
ATOM   1867 1HG2 VAL A 117      46.689   2.247  14.513  1.00  0.00           H  
ATOM   1868 2HG2 VAL A 117      45.830   3.300  13.364  1.00  0.00           H  
ATOM   1869 3HG2 VAL A 117      44.930   2.471  14.657  1.00  0.00           H  
ATOM   1870  N   ARG A 118      43.658  -0.883  11.622  1.00  0.00           N  
ATOM   1871  CA  ARG A 118      43.497  -2.015  10.717  1.00  0.00           C  
ATOM   1872  C   ARG A 118      42.432  -1.733   9.666  1.00  0.00           C  
ATOM   1873  O   ARG A 118      42.598  -2.072   8.494  1.00  0.00           O  
ATOM   1874  CB  ARG A 118      43.121  -3.270  11.491  1.00  0.00           C  
ATOM   1875  CG  ARG A 118      44.237  -3.854  12.342  1.00  0.00           C  
ATOM   1876  CD  ARG A 118      43.901  -5.218  12.827  1.00  0.00           C  
ATOM   1877  NE  ARG A 118      42.751  -5.209  13.717  1.00  0.00           N  
ATOM   1878  CZ  ARG A 118      42.815  -5.013  15.048  1.00  0.00           C  
ATOM   1879  NH1 ARG A 118      43.978  -4.811  15.628  1.00  0.00           N  
ATOM   1880  NH2 ARG A 118      41.709  -5.023  15.772  1.00  0.00           N  
ATOM   1881  H   ARG A 118      43.421  -0.996  12.597  1.00  0.00           H  
ATOM   1882  HA  ARG A 118      44.446  -2.190  10.210  1.00  0.00           H  
ATOM   1883 1HB  ARG A 118      42.282  -3.053  12.151  1.00  0.00           H  
ATOM   1884 2HB  ARG A 118      42.798  -4.044  10.794  1.00  0.00           H  
ATOM   1885 1HG  ARG A 118      45.151  -3.916  11.752  1.00  0.00           H  
ATOM   1886 2HG  ARG A 118      44.407  -3.214  13.209  1.00  0.00           H  
ATOM   1887 1HD  ARG A 118      43.670  -5.859  11.978  1.00  0.00           H  
ATOM   1888 2HD  ARG A 118      44.750  -5.629  13.372  1.00  0.00           H  
ATOM   1889  HE  ARG A 118      41.839  -5.361  13.307  1.00  0.00           H  
ATOM   1890 1HH1 ARG A 118      44.823  -4.803  15.075  1.00  0.00           H  
ATOM   1891 2HH1 ARG A 118      44.026  -4.664  16.626  1.00  0.00           H  
ATOM   1892 1HH2 ARG A 118      40.815  -5.178  15.326  1.00  0.00           H  
ATOM   1893 2HH2 ARG A 118      41.757  -4.876  16.769  1.00  0.00           H  
ATOM   1894  N   THR A 119      41.338  -1.111  10.091  1.00  0.00           N  
ATOM   1895  CA  THR A 119      40.243  -0.781   9.186  1.00  0.00           C  
ATOM   1896  C   THR A 119      40.682   0.229   8.135  1.00  0.00           C  
ATOM   1897  O   THR A 119      40.322   0.116   6.963  1.00  0.00           O  
ATOM   1898  CB  THR A 119      39.032  -0.228   9.959  1.00  0.00           C  
ATOM   1899  OG1 THR A 119      38.555  -1.220  10.879  1.00  0.00           O  
ATOM   1900  CG2 THR A 119      37.913   0.148   9.000  1.00  0.00           C  
ATOM   1901  H   THR A 119      41.262  -0.860  11.066  1.00  0.00           H  
ATOM   1902  HA  THR A 119      39.935  -1.691   8.670  1.00  0.00           H  
ATOM   1903  HB  THR A 119      39.332   0.655  10.523  1.00  0.00           H  
ATOM   1904  HG1 THR A 119      39.109  -1.220  11.663  1.00  0.00           H  
ATOM   1905 1HG2 THR A 119      37.065   0.537   9.564  1.00  0.00           H  
ATOM   1906 2HG2 THR A 119      38.268   0.910   8.307  1.00  0.00           H  
ATOM   1907 3HG2 THR A 119      37.602  -0.734   8.441  1.00  0.00           H  
ATOM   1908  N   LEU A 120      41.462   1.217   8.560  1.00  0.00           N  
ATOM   1909  CA  LEU A 120      41.952   2.250   7.655  1.00  0.00           C  
ATOM   1910  C   LEU A 120      42.885   1.664   6.604  1.00  0.00           C  
ATOM   1911  O   LEU A 120      42.828   2.037   5.432  1.00  0.00           O  
ATOM   1912  CB  LEU A 120      42.684   3.343   8.444  1.00  0.00           C  
ATOM   1913  CG  LEU A 120      41.801   4.216   9.346  1.00  0.00           C  
ATOM   1914  CD1 LEU A 120      42.682   5.125  10.193  1.00  0.00           C  
ATOM   1915  CD2 LEU A 120      40.843   5.027   8.488  1.00  0.00           C  
ATOM   1916  H   LEU A 120      41.722   1.254   9.535  1.00  0.00           H  
ATOM   1917  HA  LEU A 120      41.099   2.697   7.146  1.00  0.00           H  
ATOM   1918 1HB  LEU A 120      43.437   2.872   9.074  1.00  0.00           H  
ATOM   1919 2HB  LEU A 120      43.190   4.002   7.739  1.00  0.00           H  
ATOM   1920  HG  LEU A 120      41.231   3.579  10.024  1.00  0.00           H  
ATOM   1921 1HD1 LEU A 120      42.055   5.745  10.834  1.00  0.00           H  
ATOM   1922 2HD1 LEU A 120      43.344   4.518  10.811  1.00  0.00           H  
ATOM   1923 3HD1 LEU A 120      43.278   5.763   9.541  1.00  0.00           H  
ATOM   1924 1HD2 LEU A 120      40.215   5.647   9.129  1.00  0.00           H  
ATOM   1925 2HD2 LEU A 120      41.412   5.665   7.811  1.00  0.00           H  
ATOM   1926 3HD2 LEU A 120      40.214   4.352   7.907  1.00  0.00           H  
ATOM   1927  N   ILE A 121      43.744   0.744   7.029  1.00  0.00           N  
ATOM   1928  CA  ILE A 121      44.692   0.104   6.124  1.00  0.00           C  
ATOM   1929  C   ILE A 121      43.972  -0.730   5.072  1.00  0.00           C  
ATOM   1930  O   ILE A 121      44.349  -0.729   3.900  1.00  0.00           O  
ATOM   1931  CB  ILE A 121      45.677  -0.788   6.901  1.00  0.00           C  
ATOM   1932  CG1 ILE A 121      46.596   0.068   7.777  1.00  0.00           C  
ATOM   1933  CG2 ILE A 121      46.493  -1.641   5.942  1.00  0.00           C  
ATOM   1934  CD1 ILE A 121      47.409  -0.730   8.771  1.00  0.00           C  
ATOM   1935  H   ILE A 121      43.741   0.481   8.004  1.00  0.00           H  
ATOM   1936  HA  ILE A 121      45.260   0.880   5.613  1.00  0.00           H  
ATOM   1937  HB  ILE A 121      45.123  -1.443   7.572  1.00  0.00           H  
ATOM   1938 1HG1 ILE A 121      47.284   0.627   7.144  1.00  0.00           H  
ATOM   1939 2HG1 ILE A 121      45.999   0.793   8.331  1.00  0.00           H  
ATOM   1940 1HG2 ILE A 121      47.185  -2.264   6.508  1.00  0.00           H  
ATOM   1941 2HG2 ILE A 121      45.825  -2.275   5.361  1.00  0.00           H  
ATOM   1942 3HG2 ILE A 121      47.056  -0.993   5.269  1.00  0.00           H  
ATOM   1943 1HD1 ILE A 121      48.034  -0.054   9.355  1.00  0.00           H  
ATOM   1944 2HD1 ILE A 121      46.738  -1.272   9.439  1.00  0.00           H  
ATOM   1945 3HD1 ILE A 121      48.041  -1.439   8.238  1.00  0.00           H  
ATOM   1946  N   GLU A 122      42.934  -1.441   5.498  1.00  0.00           N  
ATOM   1947  CA  GLU A 122      42.158  -2.282   4.593  1.00  0.00           C  
ATOM   1948  C   GLU A 122      41.442  -1.444   3.541  1.00  0.00           C  
ATOM   1949  O   GLU A 122      41.387  -1.816   2.369  1.00  0.00           O  
ATOM   1950  CB  GLU A 122      41.140  -3.112   5.377  1.00  0.00           C  
ATOM   1951  CG  GLU A 122      41.752  -4.202   6.245  1.00  0.00           C  
ATOM   1952  CD  GLU A 122      40.729  -4.949   7.056  1.00  0.00           C  
ATOM   1953  OE1 GLU A 122      39.586  -4.561   7.037  1.00  0.00           O  
ATOM   1954  OE2 GLU A 122      41.092  -5.909   7.694  1.00  0.00           O  
ATOM   1955  H   GLU A 122      42.675  -1.398   6.473  1.00  0.00           H  
ATOM   1956  HA  GLU A 122      42.841  -2.960   4.080  1.00  0.00           H  
ATOM   1957 1HB  GLU A 122      40.557  -2.457   6.025  1.00  0.00           H  
ATOM   1958 2HB  GLU A 122      40.446  -3.588   4.684  1.00  0.00           H  
ATOM   1959 1HG  GLU A 122      42.278  -4.910   5.605  1.00  0.00           H  
ATOM   1960 2HG  GLU A 122      42.481  -3.751   6.917  1.00  0.00           H  
ATOM   1961  N   ILE A 123      40.895  -0.311   3.967  1.00  0.00           N  
ATOM   1962  CA  ILE A 123      40.181   0.582   3.062  1.00  0.00           C  
ATOM   1963  C   ILE A 123      41.116   1.164   2.010  1.00  0.00           C  
ATOM   1964  O   ILE A 123      40.755   1.275   0.838  1.00  0.00           O  
ATOM   1965  CB  ILE A 123      39.506   1.727   3.839  1.00  0.00           C  
ATOM   1966  CG1 ILE A 123      38.374   1.183   4.715  1.00  0.00           C  
ATOM   1967  CG2 ILE A 123      38.981   2.784   2.880  1.00  0.00           C  
ATOM   1968  CD1 ILE A 123      37.835   2.187   5.709  1.00  0.00           C  
ATOM   1969  H   ILE A 123      40.976  -0.062   4.942  1.00  0.00           H  
ATOM   1970  HA  ILE A 123      39.408   0.010   2.551  1.00  0.00           H  
ATOM   1971  HB  ILE A 123      40.230   2.187   4.511  1.00  0.00           H  
ATOM   1972 1HG1 ILE A 123      37.551   0.854   4.082  1.00  0.00           H  
ATOM   1973 2HG1 ILE A 123      38.728   0.313   5.268  1.00  0.00           H  
ATOM   1974 1HG2 ILE A 123      38.507   3.585   3.446  1.00  0.00           H  
ATOM   1975 2HG2 ILE A 123      39.808   3.190   2.299  1.00  0.00           H  
ATOM   1976 3HG2 ILE A 123      38.251   2.334   2.207  1.00  0.00           H  
ATOM   1977 1HD1 ILE A 123      37.037   1.728   6.292  1.00  0.00           H  
ATOM   1978 2HD1 ILE A 123      38.637   2.504   6.377  1.00  0.00           H  
ATOM   1979 3HD1 ILE A 123      37.443   3.052   5.176  1.00  0.00           H  
ATOM   1980  N   LEU A 124      42.319   1.535   2.436  1.00  0.00           N  
ATOM   1981  CA  LEU A 124      43.309   2.106   1.531  1.00  0.00           C  
ATOM   1982  C   LEU A 124      43.744   1.094   0.479  1.00  0.00           C  
ATOM   1983  O   LEU A 124      43.908   1.434  -0.693  1.00  0.00           O  
ATOM   1984  CB  LEU A 124      44.532   2.589   2.321  1.00  0.00           C  
ATOM   1985  CG  LEU A 124      44.302   3.809   3.222  1.00  0.00           C  
ATOM   1986  CD1 LEU A 124      45.543   4.056   4.069  1.00  0.00           C  
ATOM   1987  CD2 LEU A 124      43.976   5.021   2.363  1.00  0.00           C  
ATOM   1988  H   LEU A 124      42.553   1.418   3.412  1.00  0.00           H  
ATOM   1989  HA  LEU A 124      42.861   2.959   1.022  1.00  0.00           H  
ATOM   1990 1HB  LEU A 124      44.883   1.773   2.950  1.00  0.00           H  
ATOM   1991 2HB  LEU A 124      45.323   2.843   1.615  1.00  0.00           H  
ATOM   1992  HG  LEU A 124      43.471   3.609   3.899  1.00  0.00           H  
ATOM   1993 1HD1 LEU A 124      45.380   4.922   4.710  1.00  0.00           H  
ATOM   1994 2HD1 LEU A 124      45.742   3.180   4.688  1.00  0.00           H  
ATOM   1995 3HD1 LEU A 124      46.397   4.242   3.418  1.00  0.00           H  
ATOM   1996 1HD2 LEU A 124      43.812   5.888   3.004  1.00  0.00           H  
ATOM   1997 2HD2 LEU A 124      44.807   5.222   1.687  1.00  0.00           H  
ATOM   1998 3HD2 LEU A 124      43.075   4.824   1.782  1.00  0.00           H  
ATOM   1999  N   LYS A 125      43.929  -0.151   0.905  1.00  0.00           N  
ATOM   2000  CA  LYS A 125      44.346  -1.216  -0.000  1.00  0.00           C  
ATOM   2001  C   LYS A 125      43.279  -1.493  -1.052  1.00  0.00           C  
ATOM   2002  O   LYS A 125      43.590  -1.706  -2.224  1.00  0.00           O  
ATOM   2003  CB  LYS A 125      44.658  -2.493   0.782  1.00  0.00           C  
ATOM   2004  CG  LYS A 125      45.159  -3.649  -0.074  1.00  0.00           C  
ATOM   2005  CD  LYS A 125      45.531  -4.849   0.783  1.00  0.00           C  
ATOM   2006  CE  LYS A 125      46.121  -5.970  -0.060  1.00  0.00           C  
ATOM   2007  NZ  LYS A 125      45.131  -6.523  -1.024  1.00  0.00           N  
ATOM   2008  H   LYS A 125      43.777  -0.365   1.880  1.00  0.00           H  
ATOM   2009  HA  LYS A 125      45.250  -0.895  -0.518  1.00  0.00           H  
ATOM   2010 1HB  LYS A 125      45.416  -2.282   1.536  1.00  0.00           H  
ATOM   2011 2HB  LYS A 125      43.761  -2.827   1.305  1.00  0.00           H  
ATOM   2012 1HG  LYS A 125      44.381  -3.943  -0.779  1.00  0.00           H  
ATOM   2013 2HG  LYS A 125      46.034  -3.330  -0.638  1.00  0.00           H  
ATOM   2014 1HD  LYS A 125      46.262  -4.548   1.534  1.00  0.00           H  
ATOM   2015 2HD  LYS A 125      44.643  -5.222   1.294  1.00  0.00           H  
ATOM   2016 1HE  LYS A 125      46.979  -5.594  -0.616  1.00  0.00           H  
ATOM   2017 2HE  LYS A 125      46.463  -6.775   0.591  1.00  0.00           H  
ATOM   2018 1HZ  LYS A 125      45.560  -7.262  -1.562  1.00  0.00           H  
ATOM   2019 2HZ  LYS A 125      44.338  -6.892  -0.518  1.00  0.00           H  
ATOM   2020 3HZ  LYS A 125      44.821  -5.790  -1.646  1.00  0.00           H  
ATOM   2021  N   LYS A 126      42.021  -1.489  -0.626  1.00  0.00           N  
ATOM   2022  CA  LYS A 126      40.905  -1.741  -1.531  1.00  0.00           C  
ATOM   2023  C   LYS A 126      40.791  -0.645  -2.583  1.00  0.00           C  
ATOM   2024  O   LYS A 126      40.533  -0.920  -3.755  1.00  0.00           O  
ATOM   2025  CB  LYS A 126      39.596  -1.857  -0.748  1.00  0.00           C  
ATOM   2026  CG  LYS A 126      39.478  -3.118   0.097  1.00  0.00           C  
ATOM   2027  CD  LYS A 126      38.161  -3.152   0.858  1.00  0.00           C  
ATOM   2028  CE  LYS A 126      38.046  -4.407   1.711  1.00  0.00           C  
ATOM   2029  NZ  LYS A 126      36.780  -4.435   2.492  1.00  0.00           N  
ATOM   2030  H   LYS A 126      41.832  -1.307   0.349  1.00  0.00           H  
ATOM   2031  HA  LYS A 126      41.086  -2.683  -2.049  1.00  0.00           H  
ATOM   2032 1HB  LYS A 126      39.492  -0.998  -0.084  1.00  0.00           H  
ATOM   2033 2HB  LYS A 126      38.755  -1.839  -1.442  1.00  0.00           H  
ATOM   2034 1HG  LYS A 126      39.537  -3.996  -0.549  1.00  0.00           H  
ATOM   2035 2HG  LYS A 126      40.301  -3.157   0.809  1.00  0.00           H  
ATOM   2036 1HD  LYS A 126      38.092  -2.276   1.504  1.00  0.00           H  
ATOM   2037 2HD  LYS A 126      37.332  -3.127   0.152  1.00  0.00           H  
ATOM   2038 1HE  LYS A 126      38.083  -5.286   1.071  1.00  0.00           H  
ATOM   2039 2HE  LYS A 126      38.886  -4.454   2.404  1.00  0.00           H  
ATOM   2040 1HZ  LYS A 126      36.742  -5.280   3.044  1.00  0.00           H  
ATOM   2041 2HZ  LYS A 126      36.743  -3.632   3.105  1.00  0.00           H  
ATOM   2042 3HZ  LYS A 126      35.993  -4.411   1.859  1.00  0.00           H  
ATOM   2043  N   ILE A 127      40.985   0.599  -2.157  1.00  0.00           N  
ATOM   2044  CA  ILE A 127      40.904   1.740  -3.062  1.00  0.00           C  
ATOM   2045  C   ILE A 127      42.005   1.687  -4.114  1.00  0.00           C  
ATOM   2046  O   ILE A 127      41.772   1.982  -5.286  1.00  0.00           O  
ATOM   2047  CB  ILE A 127      40.999   3.066  -2.285  1.00  0.00           C  
ATOM   2048  CG1 ILE A 127      39.759   3.261  -1.409  1.00  0.00           C  
ATOM   2049  CG2 ILE A 127      41.166   4.234  -3.244  1.00  0.00           C  
ATOM   2050  CD1 ILE A 127      39.885   4.393  -0.415  1.00  0.00           C  
ATOM   2051  H   ILE A 127      41.194   0.758  -1.182  1.00  0.00           H  
ATOM   2052  HA  ILE A 127      39.943   1.708  -3.573  1.00  0.00           H  
ATOM   2053  HB  ILE A 127      41.857   3.033  -1.614  1.00  0.00           H  
ATOM   2054 1HG1 ILE A 127      38.894   3.457  -2.042  1.00  0.00           H  
ATOM   2055 2HG1 ILE A 127      39.556   2.344  -0.855  1.00  0.00           H  
ATOM   2056 1HG2 ILE A 127      41.231   5.163  -2.678  1.00  0.00           H  
ATOM   2057 2HG2 ILE A 127      42.077   4.099  -3.826  1.00  0.00           H  
ATOM   2058 3HG2 ILE A 127      40.310   4.278  -3.917  1.00  0.00           H  
ATOM   2059 1HD1 ILE A 127      38.967   4.469   0.169  1.00  0.00           H  
ATOM   2060 2HD1 ILE A 127      40.725   4.199   0.253  1.00  0.00           H  
ATOM   2061 3HD1 ILE A 127      40.053   5.328  -0.948  1.00  0.00           H  
ATOM   2062  N   ALA A 128      43.205   1.309  -3.688  1.00  0.00           N  
ATOM   2063  CA  ALA A 128      44.345   1.217  -4.593  1.00  0.00           C  
ATOM   2064  C   ALA A 128      44.128   0.137  -5.645  1.00  0.00           C  
ATOM   2065  O   ALA A 128      44.456   0.323  -6.817  1.00  0.00           O  
ATOM   2066  CB  ALA A 128      45.622   0.944  -3.811  1.00  0.00           C  
ATOM   2067  H   ALA A 128      43.331   1.079  -2.713  1.00  0.00           H  
ATOM   2068  HA  ALA A 128      44.445   2.171  -5.110  1.00  0.00           H  
ATOM   2069 1HB  ALA A 128      46.463   0.878  -4.500  1.00  0.00           H  
ATOM   2070 2HB  ALA A 128      45.795   1.755  -3.103  1.00  0.00           H  
ATOM   2071 3HB  ALA A 128      45.522   0.005  -3.269  1.00  0.00           H  
ATOM   2072  N   GLU A 129      43.573  -0.993  -5.219  1.00  0.00           N  
ATOM   2073  CA  GLU A 129      43.311  -2.106  -6.124  1.00  0.00           C  
ATOM   2074  C   GLU A 129      42.276  -1.729  -7.176  1.00  0.00           C  
ATOM   2075  O   GLU A 129      42.411  -2.082  -8.348  1.00  0.00           O  
ATOM   2076  CB  GLU A 129      42.833  -3.330  -5.340  1.00  0.00           C  
ATOM   2077  CG  GLU A 129      43.902  -3.978  -4.472  1.00  0.00           C  
ATOM   2078  CD  GLU A 129      43.379  -5.131  -3.662  1.00  0.00           C  
ATOM   2079  OE1 GLU A 129      42.192  -5.356  -3.681  1.00  0.00           O  
ATOM   2080  OE2 GLU A 129      44.166  -5.789  -3.024  1.00  0.00           O  
ATOM   2081  H   GLU A 129      43.327  -1.083  -4.244  1.00  0.00           H  
ATOM   2082  HA  GLU A 129      44.239  -2.361  -6.637  1.00  0.00           H  
ATOM   2083 1HB  GLU A 129      42.003  -3.046  -4.692  1.00  0.00           H  
ATOM   2084 2HB  GLU A 129      42.462  -4.085  -6.034  1.00  0.00           H  
ATOM   2085 1HG  GLU A 129      44.708  -4.335  -5.112  1.00  0.00           H  
ATOM   2086 2HG  GLU A 129      44.315  -3.226  -3.800  1.00  0.00           H  
ATOM   2087  N   THR A 130      41.242  -1.010  -6.751  1.00  0.00           N  
ATOM   2088  CA  THR A 130      40.181  -0.584  -7.655  1.00  0.00           C  
ATOM   2089  C   THR A 130      40.710   0.383  -8.707  1.00  0.00           C  
ATOM   2090  O   THR A 130      40.342   0.302  -9.879  1.00  0.00           O  
ATOM   2091  CB  THR A 130      39.024   0.075  -6.881  1.00  0.00           C  
ATOM   2092  OG1 THR A 130      38.462  -0.870  -5.961  1.00  0.00           O  
ATOM   2093  CG2 THR A 130      37.943   0.549  -7.839  1.00  0.00           C  
ATOM   2094  H   THR A 130      41.190  -0.752  -5.776  1.00  0.00           H  
ATOM   2095  HA  THR A 130      39.792  -1.463  -8.170  1.00  0.00           H  
ATOM   2096  HB  THR A 130      39.403   0.928  -6.318  1.00  0.00           H  
ATOM   2097  HG1 THR A 130      39.014  -0.919  -5.177  1.00  0.00           H  
ATOM   2098 1HG2 THR A 130      37.134   1.012  -7.274  1.00  0.00           H  
ATOM   2099 2HG2 THR A 130      38.365   1.276  -8.533  1.00  0.00           H  
ATOM   2100 3HG2 THR A 130      37.554  -0.301  -8.398  1.00  0.00           H  
ATOM   2101  N   LEU A 131      41.575   1.297  -8.282  1.00  0.00           N  
ATOM   2102  CA  LEU A 131      42.157   2.281  -9.186  1.00  0.00           C  
ATOM   2103  C   LEU A 131      43.033   1.613 -10.238  1.00  0.00           C  
ATOM   2104  O   LEU A 131      43.009   1.989 -11.410  1.00  0.00           O  
ATOM   2105  CB  LEU A 131      42.985   3.302  -8.396  1.00  0.00           C  
ATOM   2106  CG  LEU A 131      42.186   4.251  -7.493  1.00  0.00           C  
ATOM   2107  CD1 LEU A 131      43.145   5.075  -6.646  1.00  0.00           C  
ATOM   2108  CD2 LEU A 131      41.306   5.148  -8.352  1.00  0.00           C  
ATOM   2109  H   LEU A 131      41.837   1.311  -7.307  1.00  0.00           H  
ATOM   2110  HA  LEU A 131      41.348   2.804  -9.695  1.00  0.00           H  
ATOM   2111 1HB  LEU A 131      43.691   2.764  -7.766  1.00  0.00           H  
ATOM   2112 2HB  LEU A 131      43.550   3.912  -9.100  1.00  0.00           H  
ATOM   2113  HG  LEU A 131      41.559   3.669  -6.817  1.00  0.00           H  
ATOM   2114 1HD1 LEU A 131      42.577   5.749  -6.004  1.00  0.00           H  
ATOM   2115 2HD1 LEU A 131      43.748   4.410  -6.028  1.00  0.00           H  
ATOM   2116 3HD1 LEU A 131      43.797   5.657  -7.296  1.00  0.00           H  
ATOM   2117 1HD2 LEU A 131      40.738   5.822  -7.711  1.00  0.00           H  
ATOM   2118 2HD2 LEU A 131      41.932   5.732  -9.028  1.00  0.00           H  
ATOM   2119 3HD2 LEU A 131      40.619   4.534  -8.934  1.00  0.00           H  
ATOM   2120  N   ILE A 132      43.806   0.620  -9.813  1.00  0.00           N  
ATOM   2121  CA  ILE A 132      44.692  -0.103 -10.717  1.00  0.00           C  
ATOM   2122  C   ILE A 132      43.900  -0.869 -11.769  1.00  0.00           C  
ATOM   2123  O   ILE A 132      44.277  -0.903 -12.941  1.00  0.00           O  
ATOM   2124  CB  ILE A 132      45.592  -1.080  -9.939  1.00  0.00           C  
ATOM   2125  CG1 ILE A 132      46.584  -0.310  -9.063  1.00  0.00           C  
ATOM   2126  CG2 ILE A 132      46.328  -2.003 -10.897  1.00  0.00           C  
ATOM   2127  CD1 ILE A 132      47.322  -1.177  -8.068  1.00  0.00           C  
ATOM   2128  H   ILE A 132      43.779   0.359  -8.838  1.00  0.00           H  
ATOM   2129  HA  ILE A 132      45.328   0.619 -11.228  1.00  0.00           H  
ATOM   2130  HB  ILE A 132      44.981  -1.682  -9.267  1.00  0.00           H  
ATOM   2131 1HG1 ILE A 132      47.320   0.185  -9.696  1.00  0.00           H  
ATOM   2132 2HG1 ILE A 132      46.055   0.467  -8.510  1.00  0.00           H  
ATOM   2133 1HG2 ILE A 132      46.960  -2.687 -10.331  1.00  0.00           H  
ATOM   2134 2HG2 ILE A 132      45.606  -2.575 -11.478  1.00  0.00           H  
ATOM   2135 3HG2 ILE A 132      46.948  -1.410 -11.570  1.00  0.00           H  
ATOM   2136 1HD1 ILE A 132      48.006  -0.560  -7.485  1.00  0.00           H  
ATOM   2137 2HD1 ILE A 132      46.604  -1.655  -7.401  1.00  0.00           H  
ATOM   2138 3HD1 ILE A 132      47.887  -1.940  -8.601  1.00  0.00           H  
ATOM   2139  N   GLU A 133      42.801  -1.483 -11.344  1.00  0.00           N  
ATOM   2140  CA  GLU A 133      41.954  -2.250 -12.248  1.00  0.00           C  
ATOM   2141  C   GLU A 133      41.316  -1.352 -13.300  1.00  0.00           C  
ATOM   2142  O   GLU A 133      41.227  -1.719 -14.472  1.00  0.00           O  
ATOM   2143  CB  GLU A 133      40.866  -2.986 -11.463  1.00  0.00           C  
ATOM   2144  CG  GLU A 133      41.379  -4.126 -10.595  1.00  0.00           C  
ATOM   2145  CD  GLU A 133      40.293  -4.778  -9.785  1.00  0.00           C  
ATOM   2146  OE1 GLU A 133      39.189  -4.290  -9.803  1.00  0.00           O  
ATOM   2147  OE2 GLU A 133      40.569  -5.767  -9.146  1.00  0.00           O  
ATOM   2148  H   GLU A 133      42.546  -1.416 -10.369  1.00  0.00           H  
ATOM   2149  HA  GLU A 133      42.573  -2.987 -12.761  1.00  0.00           H  
ATOM   2150 1HB  GLU A 133      40.344  -2.281 -10.816  1.00  0.00           H  
ATOM   2151 2HB  GLU A 133      40.132  -3.397 -12.157  1.00  0.00           H  
ATOM   2152 1HG  GLU A 133      41.839  -4.878 -11.235  1.00  0.00           H  
ATOM   2153 2HG  GLU A 133      42.145  -3.741  -9.924  1.00  0.00           H  
ATOM   2154  N   ILE A 134      40.873  -0.174 -12.875  1.00  0.00           N  
ATOM   2155  CA  ILE A 134      40.242   0.780 -13.779  1.00  0.00           C  
ATOM   2156  C   ILE A 134      41.226   1.275 -14.831  1.00  0.00           C  
ATOM   2157  O   ILE A 134      40.877   1.418 -16.003  1.00  0.00           O  
ATOM   2158  CB  ILE A 134      39.674   1.981 -13.001  1.00  0.00           C  
ATOM   2159  CG1 ILE A 134      38.498   1.542 -12.125  1.00  0.00           C  
ATOM   2160  CG2 ILE A 134      39.246   3.081 -13.960  1.00  0.00           C  
ATOM   2161  CD1 ILE A 134      38.052   2.589 -11.130  1.00  0.00           C  
ATOM   2162  H   ILE A 134      40.976   0.068 -11.900  1.00  0.00           H  
ATOM   2163  HA  ILE A 134      39.420   0.280 -14.290  1.00  0.00           H  
ATOM   2164  HB  ILE A 134      40.437   2.374 -12.330  1.00  0.00           H  
ATOM   2165 1HG1 ILE A 134      37.648   1.288 -12.758  1.00  0.00           H  
ATOM   2166 2HG1 ILE A 134      38.772   0.643 -11.572  1.00  0.00           H  
ATOM   2167 1HG2 ILE A 134      38.846   3.922 -13.393  1.00  0.00           H  
ATOM   2168 2HG2 ILE A 134      40.105   3.412 -14.541  1.00  0.00           H  
ATOM   2169 3HG2 ILE A 134      38.478   2.699 -14.632  1.00  0.00           H  
ATOM   2170 1HD1 ILE A 134      37.216   2.204 -10.546  1.00  0.00           H  
ATOM   2171 2HD1 ILE A 134      38.880   2.832 -10.463  1.00  0.00           H  
ATOM   2172 3HD1 ILE A 134      37.740   3.486 -11.663  1.00  0.00           H  
ATOM   2173  N   LEU A 135      42.458   1.536 -14.406  1.00  0.00           N  
ATOM   2174  CA  LEU A 135      43.496   2.016 -15.310  1.00  0.00           C  
ATOM   2175  C   LEU A 135      43.716   1.043 -16.461  1.00  0.00           C  
ATOM   2176  O   LEU A 135      43.885   1.453 -17.609  1.00  0.00           O  
ATOM   2177  CB  LEU A 135      44.811   2.221 -14.547  1.00  0.00           C  
ATOM   2178  CG  LEU A 135      44.826   3.385 -13.548  1.00  0.00           C  
ATOM   2179  CD1 LEU A 135      46.119   3.349 -12.745  1.00  0.00           C  
ATOM   2180  CD2 LEU A 135      44.685   4.701 -14.300  1.00  0.00           C  
ATOM   2181  H   LEU A 135      42.681   1.398 -13.431  1.00  0.00           H  
ATOM   2182  HA  LEU A 135      43.178   2.972 -15.724  1.00  0.00           H  
ATOM   2183 1HB  LEU A 135      45.038   1.309 -13.996  1.00  0.00           H  
ATOM   2184 2HB  LEU A 135      45.609   2.393 -15.269  1.00  0.00           H  
ATOM   2185  HG  LEU A 135      43.996   3.276 -12.849  1.00  0.00           H  
ATOM   2186 1HD1 LEU A 135      46.129   4.177 -12.035  1.00  0.00           H  
ATOM   2187 2HD1 LEU A 135      46.184   2.406 -12.202  1.00  0.00           H  
ATOM   2188 3HD1 LEU A 135      46.969   3.440 -13.420  1.00  0.00           H  
ATOM   2189 1HD2 LEU A 135      44.695   5.528 -13.590  1.00  0.00           H  
ATOM   2190 2HD2 LEU A 135      45.515   4.811 -14.998  1.00  0.00           H  
ATOM   2191 3HD2 LEU A 135      43.745   4.706 -14.851  1.00  0.00           H  
ATOM   2192  N   GLU A 136      43.717  -0.244 -16.174  1.00  0.00           N  
ATOM   2193  CA  GLU A 136      44.228  -1.205 -17.143  1.00  0.00           C  
ATOM   2194  C   GLU A 136      43.744  -0.927 -18.571  1.00  0.00           C  
ATOM   2195  O   GLU A 136      44.496  -1.084 -19.533  1.00  0.00           O  
ATOM   2196  CB  GLU A 136      43.822  -2.621 -16.730  1.00  0.00           C  
ATOM   2197  CG  GLU A 136      44.364  -3.720 -17.634  1.00  0.00           C  
ATOM   2198  CD  GLU A 136      43.991  -5.099 -17.167  1.00  0.00           C  
ATOM   2199  OE1 GLU A 136      43.345  -5.208 -16.152  1.00  0.00           O  
ATOM   2200  OE2 GLU A 136      44.353  -6.046 -17.825  1.00  0.00           O  
ATOM   2201  H   GLU A 136      43.361  -0.549 -15.279  1.00  0.00           H  
ATOM   2202  HA  GLU A 136      45.317  -1.142 -17.152  1.00  0.00           H  
ATOM   2203 1HB  GLU A 136      44.171  -2.819 -15.717  1.00  0.00           H  
ATOM   2204 2HB  GLU A 136      42.735  -2.701 -16.723  1.00  0.00           H  
ATOM   2205 1HG  GLU A 136      43.975  -3.572 -18.641  1.00  0.00           H  
ATOM   2206 2HG  GLU A 136      45.449  -3.637 -17.677  1.00  0.00           H  
ATOM   2207  N   SER A 137      42.491  -0.514 -18.720  1.00  0.00           N  
ATOM   2208  CA  SER A 137      41.940  -0.213 -20.043  1.00  0.00           C  
ATOM   2209  C   SER A 137      42.487   1.088 -20.638  1.00  0.00           C  
ATOM   2210  O   SER A 137      42.622   1.217 -21.855  1.00  0.00           O  
ATOM   2211  CB  SER A 137      40.428  -0.132 -19.958  1.00  0.00           C  
ATOM   2212  OG  SER A 137      39.875  -1.379 -19.640  1.00  0.00           O  
ATOM   2213  H   SER A 137      41.908  -0.406 -17.902  1.00  0.00           H  
ATOM   2214  HA  SER A 137      42.211  -1.022 -20.723  1.00  0.00           H  
ATOM   2215 1HB  SER A 137      40.146   0.599 -19.200  1.00  0.00           H  
ATOM   2216 2HB  SER A 137      40.029   0.214 -20.910  1.00  0.00           H  
ATOM   2217  HG  SER A 137      38.925  -1.246 -19.604  1.00  0.00           H  
ATOM   2218  N   ILE A 138      42.802   2.054 -19.776  1.00  0.00           N  
ATOM   2219  CA  ILE A 138      43.024   3.434 -20.217  1.00  0.00           C  
ATOM   2220  C   ILE A 138      44.384   3.617 -20.888  1.00  0.00           C  
ATOM   2221  O   ILE A 138      45.417   3.246 -20.330  1.00  0.00           O  
ATOM   2222  CB  ILE A 138      42.911   4.408 -19.030  1.00  0.00           C  
ATOM   2223  CG1 ILE A 138      41.497   4.374 -18.444  1.00  0.00           C  
ATOM   2224  CG2 ILE A 138      43.278   5.819 -19.463  1.00  0.00           C  
ATOM   2225  CD1 ILE A 138      41.362   5.112 -17.132  1.00  0.00           C  
ATOM   2226  H   ILE A 138      42.890   1.829 -18.795  1.00  0.00           H  
ATOM   2227  HA  ILE A 138      42.258   3.691 -20.947  1.00  0.00           H  
ATOM   2228  HB  ILE A 138      43.589   4.094 -18.236  1.00  0.00           H  
ATOM   2229 1HG1 ILE A 138      40.798   4.812 -19.156  1.00  0.00           H  
ATOM   2230 2HG1 ILE A 138      41.194   3.339 -18.284  1.00  0.00           H  
ATOM   2231 1HG2 ILE A 138      43.192   6.494 -18.612  1.00  0.00           H  
ATOM   2232 2HG2 ILE A 138      44.302   5.831 -19.834  1.00  0.00           H  
ATOM   2233 3HG2 ILE A 138      42.601   6.144 -20.254  1.00  0.00           H  
ATOM   2234 1HD1 ILE A 138      40.332   5.043 -16.780  1.00  0.00           H  
ATOM   2235 2HD1 ILE A 138      42.029   4.666 -16.393  1.00  0.00           H  
ATOM   2236 3HD1 ILE A 138      41.626   6.159 -17.275  1.00  0.00           H  
ATOM   2237  N   GLU A 139      44.371   4.192 -22.089  1.00  0.00           N  
ATOM   2238  CA  GLU A 139      45.587   4.384 -22.876  1.00  0.00           C  
ATOM   2239  C   GLU A 139      46.497   5.477 -22.318  1.00  0.00           C  
ATOM   2240  O   GLU A 139      47.720   5.334 -22.306  1.00  0.00           O  
ATOM   2241  CB  GLU A 139      45.221   4.718 -24.324  1.00  0.00           C  
ATOM   2242  CG  GLU A 139      44.586   3.568 -25.093  1.00  0.00           C  
ATOM   2243  CD  GLU A 139      44.193   3.948 -26.494  1.00  0.00           C  
ATOM   2244  OE1 GLU A 139      44.301   5.103 -26.828  1.00  0.00           O  
ATOM   2245  OE2 GLU A 139      43.784   3.081 -27.230  1.00  0.00           O  
ATOM   2246  H   GLU A 139      43.492   4.508 -22.474  1.00  0.00           H  
ATOM   2247  HA  GLU A 139      46.157   3.454 -22.865  1.00  0.00           H  
ATOM   2248 1HB  GLU A 139      44.524   5.556 -24.339  1.00  0.00           H  
ATOM   2249 2HB  GLU A 139      46.116   5.027 -24.863  1.00  0.00           H  
ATOM   2250 1HG  GLU A 139      45.293   2.741 -25.138  1.00  0.00           H  
ATOM   2251 2HG  GLU A 139      43.704   3.227 -24.553  1.00  0.00           H  
ATOM   2252  N   ASP A 140      45.899   6.572 -21.855  1.00  0.00           N  
ATOM   2253  CA  ASP A 140      46.666   7.758 -21.477  1.00  0.00           C  
ATOM   2254  C   ASP A 140      47.286   7.598 -20.091  1.00  0.00           C  
ATOM   2255  O   ASP A 140      46.583   7.358 -19.110  1.00  0.00           O  
ATOM   2256  CB  ASP A 140      45.776   9.003 -21.503  1.00  0.00           C  
ATOM   2257  CG  ASP A 140      45.359   9.404 -22.912  1.00  0.00           C  
ATOM   2258  OD1 ASP A 140      46.199   9.410 -23.780  1.00  0.00           O  
ATOM   2259  OD2 ASP A 140      44.204   9.700 -23.106  1.00  0.00           O  
ATOM   2260  H   ASP A 140      44.893   6.582 -21.763  1.00  0.00           H  
ATOM   2261  HA  ASP A 140      47.473   7.892 -22.197  1.00  0.00           H  
ATOM   2262 1HB  ASP A 140      44.878   8.821 -20.912  1.00  0.00           H  
ATOM   2263 2HB  ASP A 140      46.306   9.839 -21.045  1.00  0.00           H  
ATOM   2264  N   PRO A 141      48.562   7.715 -19.942  1.00  0.00           N  
ATOM   2265  CA  PRO A 141      49.458   7.564 -18.801  1.00  0.00           C  
ATOM   2266  C   PRO A 141      49.371   8.759 -17.832  1.00  0.00           C  
ATOM   2267  O   PRO A 141      49.658   8.628 -16.642  1.00  0.00           O  
ATOM   2268  CB  PRO A 141      50.834   7.477 -19.469  1.00  0.00           C  
ATOM   2269  CG  PRO A 141      50.662   8.206 -20.757  1.00  0.00           C  
ATOM   2270  CD  PRO A 141      49.248   7.902 -21.174  1.00  0.00           C  
ATOM   2271  HA  PRO A 141      49.216   6.630 -18.272  1.00  0.00           H  
ATOM   2272 1HB  PRO A 141      51.597   7.931 -18.820  1.00  0.00           H  
ATOM   2273 2HB  PRO A 141      51.118   6.423 -19.609  1.00  0.00           H  
ATOM   2274 1HG  PRO A 141      50.839   9.282 -20.611  1.00  0.00           H  
ATOM   2275 2HG  PRO A 141      51.404   7.859 -21.492  1.00  0.00           H  
ATOM   2276 1HD  PRO A 141      48.835   8.759 -21.726  1.00  0.00           H  
ATOM   2277 2HD  PRO A 141      49.235   6.996 -21.797  1.00  0.00           H  
ATOM   2278  N   GLU A 142      48.973   9.919 -18.358  1.00  0.00           N  
ATOM   2279  CA  GLU A 142      48.603  11.069 -17.542  1.00  0.00           C  
ATOM   2280  C   GLU A 142      47.569  10.688 -16.490  1.00  0.00           C  
ATOM   2281  O   GLU A 142      47.703  11.041 -15.318  1.00  0.00           O  
ATOM   2282  CB  GLU A 142      48.058  12.195 -18.423  1.00  0.00           C  
ATOM   2283  CG  GLU A 142      49.092  12.833 -19.340  1.00  0.00           C  
ATOM   2284  CD  GLU A 142      49.312  12.053 -20.606  1.00  0.00           C  
ATOM   2285  OE1 GLU A 142      48.678  11.039 -20.775  1.00  0.00           O  
ATOM   2286  OE2 GLU A 142      50.116  12.471 -21.405  1.00  0.00           O  
ATOM   2287  H   GLU A 142      48.923  10.012 -19.362  1.00  0.00           H  
ATOM   2288  HA  GLU A 142      49.494  11.429 -17.027  1.00  0.00           H  
ATOM   2289 1HB  GLU A 142      47.250  11.810 -19.047  1.00  0.00           H  
ATOM   2290 2HB  GLU A 142      47.639  12.980 -17.793  1.00  0.00           H  
ATOM   2291 1HG  GLU A 142      48.761  13.838 -19.599  1.00  0.00           H  
ATOM   2292 2HG  GLU A 142      50.035  12.918 -18.802  1.00  0.00           H  
ATOM   2293  N   LEU A 143      46.538   9.966 -16.915  1.00  0.00           N  
ATOM   2294  CA  LEU A 143      45.479   9.535 -16.010  1.00  0.00           C  
ATOM   2295  C   LEU A 143      46.011   8.570 -14.959  1.00  0.00           C  
ATOM   2296  O   LEU A 143      45.642   8.648 -13.787  1.00  0.00           O  
ATOM   2297  CB  LEU A 143      44.346   8.867 -16.799  1.00  0.00           C  
ATOM   2298  CG  LEU A 143      43.244   9.806 -17.305  1.00  0.00           C  
ATOM   2299  CD1 LEU A 143      43.856  10.870 -18.206  1.00  0.00           C  
ATOM   2300  CD2 LEU A 143      42.191   8.999 -18.051  1.00  0.00           C  
ATOM   2301  H   LEU A 143      46.486   9.709 -17.890  1.00  0.00           H  
ATOM   2302  HA  LEU A 143      45.081  10.412 -15.501  1.00  0.00           H  
ATOM   2303 1HB  LEU A 143      44.776   8.364 -17.665  1.00  0.00           H  
ATOM   2304 2HB  LEU A 143      43.876   8.116 -16.165  1.00  0.00           H  
ATOM   2305  HG  LEU A 143      42.780  10.313 -16.458  1.00  0.00           H  
ATOM   2306 1HD1 LEU A 143      43.073  11.538 -18.565  1.00  0.00           H  
ATOM   2307 2HD1 LEU A 143      44.591  11.445 -17.642  1.00  0.00           H  
ATOM   2308 3HD1 LEU A 143      44.343  10.392 -19.055  1.00  0.00           H  
ATOM   2309 1HD2 LEU A 143      41.407   9.666 -18.409  1.00  0.00           H  
ATOM   2310 2HD2 LEU A 143      42.654   8.493 -18.898  1.00  0.00           H  
ATOM   2311 3HD2 LEU A 143      41.758   8.258 -17.378  1.00  0.00           H  
ATOM   2312  N   ALA A 144      46.880   7.660 -15.384  1.00  0.00           N  
ATOM   2313  CA  ALA A 144      47.465   6.678 -14.479  1.00  0.00           C  
ATOM   2314  C   ALA A 144      48.339   7.349 -13.428  1.00  0.00           C  
ATOM   2315  O   ALA A 144      48.317   6.972 -12.256  1.00  0.00           O  
ATOM   2316  CB  ALA A 144      48.272   5.652 -15.261  1.00  0.00           C  
ATOM   2317  H   ALA A 144      47.142   7.648 -16.359  1.00  0.00           H  
ATOM   2318  HA  ALA A 144      46.652   6.168 -13.961  1.00  0.00           H  
ATOM   2319 1HB  ALA A 144      48.702   4.925 -14.571  1.00  0.00           H  
ATOM   2320 2HB  ALA A 144      47.620   5.139 -15.968  1.00  0.00           H  
ATOM   2321 3HB  ALA A 144      49.071   6.154 -15.803  1.00  0.00           H  
ATOM   2322  N   ALA A 145      49.108   8.345 -13.853  1.00  0.00           N  
ATOM   2323  CA  ALA A 145      49.992   9.071 -12.948  1.00  0.00           C  
ATOM   2324  C   ALA A 145      49.197   9.834 -11.897  1.00  0.00           C  
ATOM   2325  O   ALA A 145      49.572   9.869 -10.725  1.00  0.00           O  
ATOM   2326  CB  ALA A 145      50.885  10.023 -13.730  1.00  0.00           C  
ATOM   2327  H   ALA A 145      49.080   8.607 -14.828  1.00  0.00           H  
ATOM   2328  HA  ALA A 145      50.618   8.344 -12.431  1.00  0.00           H  
ATOM   2329 1HB  ALA A 145      51.538  10.558 -13.040  1.00  0.00           H  
ATOM   2330 2HB  ALA A 145      51.491   9.456 -14.437  1.00  0.00           H  
ATOM   2331 3HB  ALA A 145      50.268  10.738 -14.272  1.00  0.00           H  
ATOM   2332  N   LYS A 146      48.096  10.445 -12.322  1.00  0.00           N  
ATOM   2333  CA  LYS A 146      47.245  11.209 -11.417  1.00  0.00           C  
ATOM   2334  C   LYS A 146      46.611  10.308 -10.366  1.00  0.00           C  
ATOM   2335  O   LYS A 146      46.521  10.673  -9.194  1.00  0.00           O  
ATOM   2336  CB  LYS A 146      46.159  11.949 -12.199  1.00  0.00           C  
ATOM   2337  CG  LYS A 146      46.671  13.108 -13.044  1.00  0.00           C  
ATOM   2338  CD  LYS A 146      45.538  13.780 -13.805  1.00  0.00           C  
ATOM   2339  CE  LYS A 146      46.050  14.932 -14.658  1.00  0.00           C  
ATOM   2340  NZ  LYS A 146      44.958  15.575 -15.438  1.00  0.00           N  
ATOM   2341  H   LYS A 146      47.842  10.379 -13.297  1.00  0.00           H  
ATOM   2342  HA  LYS A 146      47.863  11.943 -10.898  1.00  0.00           H  
ATOM   2343 1HB  LYS A 146      45.649  11.251 -12.863  1.00  0.00           H  
ATOM   2344 2HB  LYS A 146      45.416  12.343 -11.506  1.00  0.00           H  
ATOM   2345 1HG  LYS A 146      47.151  13.845 -12.398  1.00  0.00           H  
ATOM   2346 2HG  LYS A 146      47.409  12.741 -13.756  1.00  0.00           H  
ATOM   2347 1HD  LYS A 146      45.050  13.050 -14.451  1.00  0.00           H  
ATOM   2348 2HD  LYS A 146      44.802  14.164 -13.099  1.00  0.00           H  
ATOM   2349 1HE  LYS A 146      46.512  15.682 -14.017  1.00  0.00           H  
ATOM   2350 2HE  LYS A 146      46.806  14.563 -15.351  1.00  0.00           H  
ATOM   2351 1HZ  LYS A 146      45.338  16.331 -15.989  1.00  0.00           H  
ATOM   2352 2HZ  LYS A 146      44.534  14.892 -16.051  1.00  0.00           H  
ATOM   2353 3HZ  LYS A 146      44.260  15.938 -14.805  1.00  0.00           H  
ATOM   2354  N   ALA A 147      46.172   9.128 -10.791  1.00  0.00           N  
ATOM   2355  CA  ALA A 147      45.545   8.172  -9.886  1.00  0.00           C  
ATOM   2356  C   ALA A 147      46.531   7.680  -8.835  1.00  0.00           C  
ATOM   2357  O   ALA A 147      46.183   7.534  -7.663  1.00  0.00           O  
ATOM   2358  CB  ALA A 147      44.976   6.997 -10.668  1.00  0.00           C  
ATOM   2359  H   ALA A 147      46.275   8.887 -11.766  1.00  0.00           H  
ATOM   2360  HA  ALA A 147      44.731   8.679  -9.368  1.00  0.00           H  
ATOM   2361 1HB  ALA A 147      44.511   6.292  -9.978  1.00  0.00           H  
ATOM   2362 2HB  ALA A 147      44.229   7.358 -11.375  1.00  0.00           H  
ATOM   2363 3HB  ALA A 147      45.777   6.499 -11.210  1.00  0.00           H  
ATOM   2364  N   LEU A 148      47.764   7.425  -9.260  1.00  0.00           N  
ATOM   2365  CA  LEU A 148      48.803   6.948  -8.355  1.00  0.00           C  
ATOM   2366  C   LEU A 148      49.141   7.997  -7.304  1.00  0.00           C  
ATOM   2367  O   LEU A 148      49.337   7.675  -6.132  1.00  0.00           O  
ATOM   2368  CB  LEU A 148      50.066   6.580  -9.144  1.00  0.00           C  
ATOM   2369  CG  LEU A 148      51.230   6.023  -8.315  1.00  0.00           C  
ATOM   2370  CD1 LEU A 148      50.783   4.757  -7.597  1.00  0.00           C  
ATOM   2371  CD2 LEU A 148      52.416   5.746  -9.226  1.00  0.00           C  
ATOM   2372  H   LEU A 148      47.987   7.565 -10.235  1.00  0.00           H  
ATOM   2373  HA  LEU A 148      48.436   6.057  -7.846  1.00  0.00           H  
ATOM   2374 1HB  LEU A 148      49.804   5.832  -9.891  1.00  0.00           H  
ATOM   2375 2HB  LEU A 148      50.424   7.470  -9.662  1.00  0.00           H  
ATOM   2376  HG  LEU A 148      51.518   6.752  -7.556  1.00  0.00           H  
ATOM   2377 1HD1 LEU A 148      51.610   4.361  -7.008  1.00  0.00           H  
ATOM   2378 2HD1 LEU A 148      49.946   4.989  -6.938  1.00  0.00           H  
ATOM   2379 3HD1 LEU A 148      50.472   4.014  -8.331  1.00  0.00           H  
ATOM   2380 1HD2 LEU A 148      53.244   5.350  -8.637  1.00  0.00           H  
ATOM   2381 2HD2 LEU A 148      52.129   5.016  -9.984  1.00  0.00           H  
ATOM   2382 3HD2 LEU A 148      52.726   6.671  -9.712  1.00  0.00           H  
ATOM   2383  N   LYS A 149      49.208   9.254  -7.729  1.00  0.00           N  
ATOM   2384  CA  LYS A 149      49.523  10.353  -6.824  1.00  0.00           C  
ATOM   2385  C   LYS A 149      48.435  10.530  -5.772  1.00  0.00           C  
ATOM   2386  O   LYS A 149      48.725  10.773  -4.600  1.00  0.00           O  
ATOM   2387  CB  LYS A 149      49.714  11.653  -7.607  1.00  0.00           C  
ATOM   2388  CG  LYS A 149      50.981  11.698  -8.451  1.00  0.00           C  
ATOM   2389  CD  LYS A 149      51.091  13.011  -9.213  1.00  0.00           C  
ATOM   2390  CE  LYS A 149      52.350  13.053 -10.065  1.00  0.00           C  
ATOM   2391  NZ  LYS A 149      52.451  14.316 -10.846  1.00  0.00           N  
ATOM   2392  H   LYS A 149      49.036   9.453  -8.704  1.00  0.00           H  
ATOM   2393  HA  LYS A 149      50.453  10.118  -6.305  1.00  0.00           H  
ATOM   2394 1HB  LYS A 149      48.864  11.806  -8.271  1.00  0.00           H  
ATOM   2395 2HB  LYS A 149      49.744  12.494  -6.914  1.00  0.00           H  
ATOM   2396 1HG  LYS A 149      51.853  11.589  -7.805  1.00  0.00           H  
ATOM   2397 2HG  LYS A 149      50.973  10.874  -9.163  1.00  0.00           H  
ATOM   2398 1HD  LYS A 149      50.220  13.130  -9.859  1.00  0.00           H  
ATOM   2399 2HD  LYS A 149      51.113  13.841  -8.507  1.00  0.00           H  
ATOM   2400 1HE  LYS A 149      53.226  12.966  -9.424  1.00  0.00           H  
ATOM   2401 2HE  LYS A 149      52.349  12.212 -10.758  1.00  0.00           H  
ATOM   2402 1HZ  LYS A 149      53.298  14.305 -11.397  1.00  0.00           H  
ATOM   2403 2HZ  LYS A 149      51.652  14.398 -11.459  1.00  0.00           H  
ATOM   2404 3HZ  LYS A 149      52.473  15.103 -10.214  1.00  0.00           H  
ATOM   2405  N   GLU A 150      47.182  10.407  -6.198  1.00  0.00           N  
ATOM   2406  CA  GLU A 150      46.048  10.553  -5.293  1.00  0.00           C  
ATOM   2407  C   GLU A 150      46.038   9.451  -4.241  1.00  0.00           C  
ATOM   2408  O   GLU A 150      45.756   9.701  -3.069  1.00  0.00           O  
ATOM   2409  CB  GLU A 150      44.734  10.535  -6.077  1.00  0.00           C  
ATOM   2410  CG  GLU A 150      44.503  11.764  -6.945  1.00  0.00           C  
ATOM   2411  CD  GLU A 150      43.239  11.679  -7.755  1.00  0.00           C  
ATOM   2412  OE1 GLU A 150      42.612  10.647  -7.736  1.00  0.00           O  
ATOM   2413  OE2 GLU A 150      42.900  12.648  -8.393  1.00  0.00           O  
ATOM   2414  H   GLU A 150      47.011  10.207  -7.173  1.00  0.00           H  
ATOM   2415  HA  GLU A 150      46.136  11.511  -4.780  1.00  0.00           H  
ATOM   2416 1HB  GLU A 150      44.708   9.659  -6.725  1.00  0.00           H  
ATOM   2417 2HB  GLU A 150      43.897  10.454  -5.383  1.00  0.00           H  
ATOM   2418 1HG  GLU A 150      44.452  12.644  -6.305  1.00  0.00           H  
ATOM   2419 2HG  GLU A 150      45.352  11.886  -7.617  1.00  0.00           H  
ATOM   2420  N   PHE A 151      46.347   8.231  -4.667  1.00  0.00           N  
ATOM   2421  CA  PHE A 151      46.374   7.088  -3.762  1.00  0.00           C  
ATOM   2422  C   PHE A 151      47.465   7.243  -2.710  1.00  0.00           C  
ATOM   2423  O   PHE A 151      47.260   6.926  -1.538  1.00  0.00           O  
ATOM   2424  CB  PHE A 151      46.594   5.792  -4.545  1.00  0.00           C  
ATOM   2425  CG  PHE A 151      46.566   4.556  -3.691  1.00  0.00           C  
ATOM   2426  CD1 PHE A 151      45.491   4.298  -2.854  1.00  0.00           C  
ATOM   2427  CD2 PHE A 151      47.615   3.650  -3.722  1.00  0.00           C  
ATOM   2428  CE1 PHE A 151      45.465   3.162  -2.067  1.00  0.00           C  
ATOM   2429  CE2 PHE A 151      47.591   2.513  -2.939  1.00  0.00           C  
ATOM   2430  CZ  PHE A 151      46.514   2.269  -2.110  1.00  0.00           C  
ATOM   2431  H   PHE A 151      46.569   8.092  -5.642  1.00  0.00           H  
ATOM   2432  HA  PHE A 151      45.412   7.028  -3.251  1.00  0.00           H  
ATOM   2433 1HB  PHE A 151      45.825   5.694  -5.309  1.00  0.00           H  
ATOM   2434 2HB  PHE A 151      47.557   5.833  -5.053  1.00  0.00           H  
ATOM   2435  HD1 PHE A 151      44.661   5.004  -2.821  1.00  0.00           H  
ATOM   2436  HD2 PHE A 151      48.466   3.843  -4.377  1.00  0.00           H  
ATOM   2437  HE1 PHE A 151      44.614   2.972  -1.414  1.00  0.00           H  
ATOM   2438  HE2 PHE A 151      48.422   1.808  -2.974  1.00  0.00           H  
ATOM   2439  HZ  PHE A 151      46.495   1.374  -1.490  1.00  0.00           H  
ATOM   2440  N   VAL A 152      48.625   7.732  -3.136  1.00  0.00           N  
ATOM   2441  CA  VAL A 152      49.751   7.931  -2.231  1.00  0.00           C  
ATOM   2442  C   VAL A 152      49.433   8.986  -1.179  1.00  0.00           C  
ATOM   2443  O   VAL A 152      49.777   8.831  -0.007  1.00  0.00           O  
ATOM   2444  CB  VAL A 152      51.002   8.359  -3.021  1.00  0.00           C  
ATOM   2445  CG1 VAL A 152      52.124   8.751  -2.071  1.00  0.00           C  
ATOM   2446  CG2 VAL A 152      51.444   7.231  -3.941  1.00  0.00           C  
ATOM   2447  H   VAL A 152      48.729   7.972  -4.112  1.00  0.00           H  
ATOM   2448  HA  VAL A 152      49.961   6.987  -1.727  1.00  0.00           H  
ATOM   2449  HB  VAL A 152      50.762   9.241  -3.615  1.00  0.00           H  
ATOM   2450 1HG1 VAL A 152      53.000   9.051  -2.646  1.00  0.00           H  
ATOM   2451 2HG1 VAL A 152      51.798   9.583  -1.447  1.00  0.00           H  
ATOM   2452 3HG1 VAL A 152      52.379   7.900  -1.439  1.00  0.00           H  
ATOM   2453 1HG2 VAL A 152      52.329   7.541  -4.497  1.00  0.00           H  
ATOM   2454 2HG2 VAL A 152      51.679   6.348  -3.347  1.00  0.00           H  
ATOM   2455 3HG2 VAL A 152      50.641   6.996  -4.640  1.00  0.00           H  
ATOM   2456  N   ASP A 153      48.774  10.059  -1.605  1.00  0.00           N  
ATOM   2457  CA  ASP A 153      48.409  11.142  -0.700  1.00  0.00           C  
ATOM   2458  C   ASP A 153      47.414  10.669   0.352  1.00  0.00           C  
ATOM   2459  O   ASP A 153      47.516  11.032   1.524  1.00  0.00           O  
ATOM   2460  CB  ASP A 153      47.815  12.317  -1.481  1.00  0.00           C  
ATOM   2461  CG  ASP A 153      47.569  13.542  -0.612  1.00  0.00           C  
ATOM   2462  OD1 ASP A 153      48.494  13.995   0.020  1.00  0.00           O  
ATOM   2463  OD2 ASP A 153      46.457  14.014  -0.587  1.00  0.00           O  
ATOM   2464  H   ASP A 153      48.520  10.125  -2.580  1.00  0.00           H  
ATOM   2465  HA  ASP A 153      49.309  11.484  -0.188  1.00  0.00           H  
ATOM   2466 1HB  ASP A 153      48.490  12.594  -2.291  1.00  0.00           H  
ATOM   2467 2HB  ASP A 153      46.870  12.013  -1.932  1.00  0.00           H  
ATOM   2468  N   MET A 154      46.452   9.857  -0.074  1.00  0.00           N  
ATOM   2469  CA  MET A 154      45.436   9.333   0.831  1.00  0.00           C  
ATOM   2470  C   MET A 154      46.053   8.420   1.883  1.00  0.00           C  
ATOM   2471  O   MET A 154      45.679   8.465   3.055  1.00  0.00           O  
ATOM   2472  CB  MET A 154      44.361   8.588   0.043  1.00  0.00           C  
ATOM   2473  CG  MET A 154      43.464   9.483  -0.800  1.00  0.00           C  
ATOM   2474  SD  MET A 154      42.071   8.591  -1.521  1.00  0.00           S  
ATOM   2475  CE  MET A 154      42.895   7.661  -2.810  1.00  0.00           C  
ATOM   2476  H   MET A 154      46.424   9.596  -1.049  1.00  0.00           H  
ATOM   2477  HA  MET A 154      44.972  10.170   1.352  1.00  0.00           H  
ATOM   2478 1HB  MET A 154      44.833   7.866  -0.623  1.00  0.00           H  
ATOM   2479 2HB  MET A 154      43.725   8.030   0.731  1.00  0.00           H  
ATOM   2480 1HG  MET A 154      43.073  10.291  -0.183  1.00  0.00           H  
ATOM   2481 2HG  MET A 154      44.046   9.923  -1.609  1.00  0.00           H  
ATOM   2482 1HE  MET A 154      42.164   7.057  -3.347  1.00  0.00           H  
ATOM   2483 2HE  MET A 154      43.378   8.351  -3.504  1.00  0.00           H  
ATOM   2484 3HE  MET A 154      43.647   7.009  -2.364  1.00  0.00           H  
ATOM   2485  N   ALA A 155      47.001   7.591   1.457  1.00  0.00           N  
ATOM   2486  CA  ALA A 155      47.672   6.666   2.362  1.00  0.00           C  
ATOM   2487  C   ALA A 155      48.482   7.413   3.414  1.00  0.00           C  
ATOM   2488  O   ALA A 155      48.494   7.035   4.586  1.00  0.00           O  
ATOM   2489  CB  ALA A 155      48.568   5.717   1.580  1.00  0.00           C  
ATOM   2490  H   ALA A 155      47.263   7.603   0.482  1.00  0.00           H  
ATOM   2491  HA  ALA A 155      46.909   6.085   2.879  1.00  0.00           H  
ATOM   2492 1HB  ALA A 155      49.062   5.032   2.269  1.00  0.00           H  
ATOM   2493 2HB  ALA A 155      47.966   5.148   0.872  1.00  0.00           H  
ATOM   2494 3HB  ALA A 155      49.319   6.290   1.038  1.00  0.00           H  
ATOM   2495  N   GLU A 156      49.158   8.475   2.988  1.00  0.00           N  
ATOM   2496  CA  GLU A 156      49.972   9.278   3.893  1.00  0.00           C  
ATOM   2497  C   GLU A 156      49.112   9.966   4.945  1.00  0.00           C  
ATOM   2498  O   GLU A 156      49.484  10.034   6.117  1.00  0.00           O  
ATOM   2499  CB  GLU A 156      50.768  10.323   3.109  1.00  0.00           C  
ATOM   2500  CG  GLU A 156      51.710  11.165   3.959  1.00  0.00           C  
ATOM   2501  CD  GLU A 156      52.539  12.118   3.144  1.00  0.00           C  
ATOM   2502  OE1 GLU A 156      52.826  11.809   2.013  1.00  0.00           O  
ATOM   2503  OE2 GLU A 156      52.887  13.157   3.655  1.00  0.00           O  
ATOM   2504  H   GLU A 156      49.106   8.732   2.013  1.00  0.00           H  
ATOM   2505  HA  GLU A 156      50.672   8.618   4.406  1.00  0.00           H  
ATOM   2506 1HB  GLU A 156      51.364   9.827   2.342  1.00  0.00           H  
ATOM   2507 2HB  GLU A 156      50.080  11.000   2.602  1.00  0.00           H  
ATOM   2508 1HG  GLU A 156      51.122  11.735   4.677  1.00  0.00           H  
ATOM   2509 2HG  GLU A 156      52.369  10.501   4.517  1.00  0.00           H  
ATOM   2510  N   LYS A 157      47.960  10.475   4.519  1.00  0.00           N  
ATOM   2511  CA  LYS A 157      47.044  11.159   5.424  1.00  0.00           C  
ATOM   2512  C   LYS A 157      46.493  10.204   6.476  1.00  0.00           C  
ATOM   2513  O   LYS A 157      46.369  10.560   7.648  1.00  0.00           O  
ATOM   2514  CB  LYS A 157      45.896  11.799   4.641  1.00  0.00           C  
ATOM   2515  CG  LYS A 157      46.303  12.999   3.797  1.00  0.00           C  
ATOM   2516  CD  LYS A 157      45.114  13.567   3.035  1.00  0.00           C  
ATOM   2517  CE  LYS A 157      45.521  14.760   2.183  1.00  0.00           C  
ATOM   2518  NZ  LYS A 157      44.376  15.302   1.402  1.00  0.00           N  
ATOM   2519  H   LYS A 157      47.713  10.385   3.544  1.00  0.00           H  
ATOM   2520  HA  LYS A 157      47.593  11.946   5.943  1.00  0.00           H  
ATOM   2521 1HB  LYS A 157      45.451  11.058   3.977  1.00  0.00           H  
ATOM   2522 2HB  LYS A 157      45.120  12.125   5.334  1.00  0.00           H  
ATOM   2523 1HG  LYS A 157      46.714  13.776   4.443  1.00  0.00           H  
ATOM   2524 2HG  LYS A 157      47.071  12.700   3.085  1.00  0.00           H  
ATOM   2525 1HD  LYS A 157      44.694  12.795   2.389  1.00  0.00           H  
ATOM   2526 2HD  LYS A 157      44.346  13.882   3.741  1.00  0.00           H  
ATOM   2527 1HE  LYS A 157      45.913  15.548   2.824  1.00  0.00           H  
ATOM   2528 2HE  LYS A 157      46.307  14.461   1.490  1.00  0.00           H  
ATOM   2529 1HZ  LYS A 157      44.687  16.090   0.851  1.00  0.00           H  
ATOM   2530 2HZ  LYS A 157      44.016  14.584   0.789  1.00  0.00           H  
ATOM   2531 3HZ  LYS A 157      43.648  15.601   2.035  1.00  0.00           H  
ATOM   2532  N   ALA A 158      46.164   8.990   6.051  1.00  0.00           N  
ATOM   2533  CA  ALA A 158      45.625   7.981   6.955  1.00  0.00           C  
ATOM   2534  C   ALA A 158      46.651   7.580   8.007  1.00  0.00           C  
ATOM   2535  O   ALA A 158      46.317   7.404   9.179  1.00  0.00           O  
ATOM   2536  CB  ALA A 158      45.165   6.760   6.172  1.00  0.00           C  
ATOM   2537  H   ALA A 158      46.290   8.759   5.076  1.00  0.00           H  
ATOM   2538  HA  ALA A 158      44.768   8.413   7.472  1.00  0.00           H  
ATOM   2539 1HB  ALA A 158      44.765   6.015   6.861  1.00  0.00           H  
ATOM   2540 2HB  ALA A 158      44.389   7.052   5.464  1.00  0.00           H  
ATOM   2541 3HB  ALA A 158      46.009   6.336   5.631  1.00  0.00           H  
ATOM   2542  N   VAL A 159      47.902   7.437   7.582  1.00  0.00           N  
ATOM   2543  CA  VAL A 159      48.980   7.056   8.486  1.00  0.00           C  
ATOM   2544  C   VAL A 159      49.222   8.131   9.538  1.00  0.00           C  
ATOM   2545  O   VAL A 159      49.446   7.827  10.710  1.00  0.00           O  
ATOM   2546  CB  VAL A 159      50.279   6.813   7.696  1.00  0.00           C  
ATOM   2547  CG1 VAL A 159      51.449   6.601   8.645  1.00  0.00           C  
ATOM   2548  CG2 VAL A 159      50.109   5.615   6.774  1.00  0.00           C  
ATOM   2549  H   VAL A 159      48.112   7.596   6.607  1.00  0.00           H  
ATOM   2550  HA  VAL A 159      48.698   6.131   8.990  1.00  0.00           H  
ATOM   2551  HB  VAL A 159      50.504   7.700   7.102  1.00  0.00           H  
ATOM   2552 1HG1 VAL A 159      52.359   6.432   8.070  1.00  0.00           H  
ATOM   2553 2HG1 VAL A 159      51.575   7.486   9.270  1.00  0.00           H  
ATOM   2554 3HG1 VAL A 159      51.253   5.735   9.276  1.00  0.00           H  
ATOM   2555 1HG2 VAL A 159      51.031   5.449   6.218  1.00  0.00           H  
ATOM   2556 2HG2 VAL A 159      49.879   4.730   7.368  1.00  0.00           H  
ATOM   2557 3HG2 VAL A 159      49.294   5.805   6.076  1.00  0.00           H  
ATOM   2558  N   LYS A 160      49.176   9.389   9.113  1.00  0.00           N  
ATOM   2559  CA  LYS A 160      49.390  10.512  10.017  1.00  0.00           C  
ATOM   2560  C   LYS A 160      48.291  10.589  11.069  1.00  0.00           C  
ATOM   2561  O   LYS A 160      48.558  10.856  12.241  1.00  0.00           O  
ATOM   2562  CB  LYS A 160      49.462  11.824   9.234  1.00  0.00           C  
ATOM   2563  CG  LYS A 160      50.718  11.984   8.389  1.00  0.00           C  
ATOM   2564  CD  LYS A 160      50.708  13.301   7.626  1.00  0.00           C  
ATOM   2565  CE  LYS A 160      51.958  13.458   6.773  1.00  0.00           C  
ATOM   2566  NZ  LYS A 160      51.943  14.724   5.992  1.00  0.00           N  
ATOM   2567  H   LYS A 160      48.988   9.572   8.138  1.00  0.00           H  
ATOM   2568  HA  LYS A 160      50.338  10.363  10.535  1.00  0.00           H  
ATOM   2569 1HB  LYS A 160      48.600  11.899   8.570  1.00  0.00           H  
ATOM   2570 2HB  LYS A 160      49.415  12.664   9.927  1.00  0.00           H  
ATOM   2571 1HG  LYS A 160      51.597  11.955   9.034  1.00  0.00           H  
ATOM   2572 2HG  LYS A 160      50.785  11.162   7.677  1.00  0.00           H  
ATOM   2573 1HD  LYS A 160      49.829  13.340   6.980  1.00  0.00           H  
ATOM   2574 2HD  LYS A 160      50.655  14.129   8.332  1.00  0.00           H  
ATOM   2575 1HE  LYS A 160      52.838  13.451   7.414  1.00  0.00           H  
ATOM   2576 2HE  LYS A 160      52.033  12.619   6.081  1.00  0.00           H  
ATOM   2577 1HZ  LYS A 160      52.787  14.790   5.440  1.00  0.00           H  
ATOM   2578 2HZ  LYS A 160      51.139  14.733   5.379  1.00  0.00           H  
ATOM   2579 3HZ  LYS A 160      51.892  15.510   6.624  1.00  0.00           H  
ATOM   2580  N   LYS A 161      47.054  10.354  10.644  1.00  0.00           N  
ATOM   2581  CA  LYS A 161      45.912  10.397  11.548  1.00  0.00           C  
ATOM   2582  C   LYS A 161      46.000   9.299  12.600  1.00  0.00           C  
ATOM   2583  O   LYS A 161      45.695   9.523  13.771  1.00  0.00           O  
ATOM   2584  CB  LYS A 161      44.604  10.272  10.765  1.00  0.00           C  
ATOM   2585  CG  LYS A 161      43.347  10.379  11.618  1.00  0.00           C  
ATOM   2586  CD  LYS A 161      42.092  10.339  10.759  1.00  0.00           C  
ATOM   2587  CE  LYS A 161      40.835  10.431  11.611  1.00  0.00           C  
ATOM   2588  NZ  LYS A 161      39.598  10.393  10.785  1.00  0.00           N  
ATOM   2589  H   LYS A 161      46.901  10.140   9.669  1.00  0.00           H  
ATOM   2590  HA  LYS A 161      45.917  11.356  12.066  1.00  0.00           H  
ATOM   2591 1HB  LYS A 161      44.560  11.051  10.004  1.00  0.00           H  
ATOM   2592 2HB  LYS A 161      44.579   9.310  10.251  1.00  0.00           H  
ATOM   2593 1HG  LYS A 161      43.318   9.552  12.328  1.00  0.00           H  
ATOM   2594 2HG  LYS A 161      43.365  11.314  12.176  1.00  0.00           H  
ATOM   2595 1HD  LYS A 161      42.106  11.171  10.055  1.00  0.00           H  
ATOM   2596 2HD  LYS A 161      42.068   9.407  10.193  1.00  0.00           H  
ATOM   2597 1HE  LYS A 161      40.811   9.601  12.316  1.00  0.00           H  
ATOM   2598 2HE  LYS A 161      40.848  11.361  12.180  1.00  0.00           H  
ATOM   2599 1HZ  LYS A 161      38.788  10.457  11.386  1.00  0.00           H  
ATOM   2600 2HZ  LYS A 161      39.600  11.170  10.139  1.00  0.00           H  
ATOM   2601 3HZ  LYS A 161      39.565   9.526  10.267  1.00  0.00           H  
ATOM   2602  N   ALA A 162      46.419   8.112  12.175  1.00  0.00           N  
ATOM   2603  CA  ALA A 162      46.548   6.976  13.079  1.00  0.00           C  
ATOM   2604  C   ALA A 162      47.621   7.229  14.131  1.00  0.00           C  
ATOM   2605  O   ALA A 162      47.446   6.895  15.303  1.00  0.00           O  
ATOM   2606  CB  ALA A 162      46.862   5.709  12.296  1.00  0.00           C  
ATOM   2607  H   ALA A 162      46.654   7.994  11.200  1.00  0.00           H  
ATOM   2608  HA  ALA A 162      45.597   6.845  13.596  1.00  0.00           H  
ATOM   2609 1HB  ALA A 162      46.955   4.870  12.985  1.00  0.00           H  
ATOM   2610 2HB  ALA A 162      46.058   5.510  11.588  1.00  0.00           H  
ATOM   2611 3HB  ALA A 162      47.798   5.839  11.755  1.00  0.00           H  
ATOM   2612  N   ILE A 163      48.731   7.821  13.706  1.00  0.00           N  
ATOM   2613  CA  ILE A 163      49.835   8.120  14.610  1.00  0.00           C  
ATOM   2614  C   ILE A 163      49.379   9.007  15.761  1.00  0.00           C  
ATOM   2615  O   ILE A 163      49.688   8.741  16.923  1.00  0.00           O  
ATOM   2616  CB  ILE A 163      50.990   8.807  13.858  1.00  0.00           C  
ATOM   2617  CG1 ILE A 163      51.645   7.829  12.879  1.00  0.00           C  
ATOM   2618  CG2 ILE A 163      52.016   9.349  14.841  1.00  0.00           C  
ATOM   2619  CD1 ILE A 163      52.591   8.487  11.901  1.00  0.00           C  
ATOM   2620  H   ILE A 163      48.813   8.071  12.731  1.00  0.00           H  
ATOM   2621  HA  ILE A 163      50.204   7.184  15.027  1.00  0.00           H  
ATOM   2622  HB  ILE A 163      50.598   9.632  13.265  1.00  0.00           H  
ATOM   2623 1HG1 ILE A 163      52.200   7.074  13.435  1.00  0.00           H  
ATOM   2624 2HG1 ILE A 163      50.873   7.312  12.309  1.00  0.00           H  
ATOM   2625 1HG2 ILE A 163      52.826   9.830  14.293  1.00  0.00           H  
ATOM   2626 2HG2 ILE A 163      51.541  10.075  15.499  1.00  0.00           H  
ATOM   2627 3HG2 ILE A 163      52.418   8.529  15.437  1.00  0.00           H  
ATOM   2628 1HD1 ILE A 163      53.016   7.731  11.240  1.00  0.00           H  
ATOM   2629 2HD1 ILE A 163      52.048   9.223  11.308  1.00  0.00           H  
ATOM   2630 3HD1 ILE A 163      53.393   8.982  12.447  1.00  0.00           H  
ATOM   2631  N   LYS A 164      48.642  10.063  15.432  1.00  0.00           N  
ATOM   2632  CA  LYS A 164      48.141  10.992  16.438  1.00  0.00           C  
ATOM   2633  C   LYS A 164      47.288  10.273  17.475  1.00  0.00           C  
ATOM   2634  O   LYS A 164      47.465  10.463  18.678  1.00  0.00           O  
ATOM   2635  CB  LYS A 164      47.335  12.112  15.779  1.00  0.00           C  
ATOM   2636  CG  LYS A 164      48.171  13.103  14.980  1.00  0.00           C  
ATOM   2637  CD  LYS A 164      47.298  14.172  14.339  1.00  0.00           C  
ATOM   2638  CE  LYS A 164      48.130  15.152  13.525  1.00  0.00           C  
ATOM   2639  NZ  LYS A 164      47.285  16.180  12.859  1.00  0.00           N  
ATOM   2640  H   LYS A 164      48.423  10.226  14.460  1.00  0.00           H  
ATOM   2641  HA  LYS A 164      48.993  11.434  16.955  1.00  0.00           H  
ATOM   2642 1HB  LYS A 164      46.594  11.680  15.105  1.00  0.00           H  
ATOM   2643 2HB  LYS A 164      46.794  12.670  16.544  1.00  0.00           H  
ATOM   2644 1HG  LYS A 164      48.894  13.584  15.640  1.00  0.00           H  
ATOM   2645 2HG  LYS A 164      48.715  12.573  14.199  1.00  0.00           H  
ATOM   2646 1HD  LYS A 164      46.565  13.699  13.684  1.00  0.00           H  
ATOM   2647 2HD  LYS A 164      46.765  14.720  15.115  1.00  0.00           H  
ATOM   2648 1HE  LYS A 164      48.843  15.653  14.179  1.00  0.00           H  
ATOM   2649 2HE  LYS A 164      48.689  14.610  12.763  1.00  0.00           H  
ATOM   2650 1HZ  LYS A 164      47.873  16.809  12.331  1.00  0.00           H  
ATOM   2651 2HZ  LYS A 164      46.632  15.727  12.236  1.00  0.00           H  
ATOM   2652 3HZ  LYS A 164      46.777  16.703  13.558  1.00  0.00           H  
ATOM   2653  N   LEU A 165      46.364   9.448  16.984  1.00  0.00           N  
ATOM   2654  CA  LEU A 165      45.337   8.817  17.805  1.00  0.00           C  
ATOM   2655  C   LEU A 165      45.936   7.877  18.840  1.00  0.00           C  
ATOM   2656  O   LEU A 165      45.293   7.542  19.835  1.00  0.00           O  
ATOM   2657  CB  LEU A 165      44.356   8.042  16.916  1.00  0.00           C  
ATOM   2658  CG  LEU A 165      43.478   8.896  15.992  1.00  0.00           C  
ATOM   2659  CD1 LEU A 165      42.670   7.987  15.076  1.00  0.00           C  
ATOM   2660  CD2 LEU A 165      42.566   9.778  16.831  1.00  0.00           C  
ATOM   2661  H   LEU A 165      46.364   9.241  15.995  1.00  0.00           H  
ATOM   2662  HA  LEU A 165      44.790   9.597  18.334  1.00  0.00           H  
ATOM   2663 1HB  LEU A 165      44.923   7.354  16.292  1.00  0.00           H  
ATOM   2664 2HB  LEU A 165      43.694   7.458  17.556  1.00  0.00           H  
ATOM   2665  HG  LEU A 165      44.112   9.523  15.365  1.00  0.00           H  
ATOM   2666 1HD1 LEU A 165      42.046   8.594  14.420  1.00  0.00           H  
ATOM   2667 2HD1 LEU A 165      43.348   7.382  14.474  1.00  0.00           H  
ATOM   2668 3HD1 LEU A 165      42.037   7.335  15.677  1.00  0.00           H  
ATOM   2669 1HD2 LEU A 165      41.942  10.386  16.175  1.00  0.00           H  
ATOM   2670 2HD2 LEU A 165      41.930   9.152  17.458  1.00  0.00           H  
ATOM   2671 3HD2 LEU A 165      43.170  10.429  17.463  1.00  0.00           H  
ATOM   2672  N   GLY A 166      47.169   7.454  18.601  1.00  0.00           N  
ATOM   2673  CA  GLY A 166      47.811   6.468  19.459  1.00  0.00           C  
ATOM   2674  C   GLY A 166      47.931   5.120  18.764  1.00  0.00           C  
ATOM   2675  O   GLY A 166      47.531   4.092  19.310  1.00  0.00           O  
ATOM   2676  H   GLY A 166      47.671   7.825  17.807  1.00  0.00           H  
ATOM   2677 1HA  GLY A 166      48.802   6.822  19.742  1.00  0.00           H  
ATOM   2678 2HA  GLY A 166      47.236   6.355  20.377  1.00  0.00           H  
ATOM   2679  N   ALA A 167      48.485   5.136  17.556  1.00  0.00           N  
ATOM   2680  CA  ALA A 167      48.849   3.907  16.862  1.00  0.00           C  
ATOM   2681  C   ALA A 167      50.223   3.418  17.309  1.00  0.00           C  
ATOM   2682  O   ALA A 167      51.194   4.175  17.304  1.00  0.00           O  
ATOM   2683  CB  ALA A 167      48.824   4.120  15.355  1.00  0.00           C  
ATOM   2684  H   ALA A 167      48.659   6.023  17.106  1.00  0.00           H  
ATOM   2685  HA  ALA A 167      48.118   3.142  17.122  1.00  0.00           H  
ATOM   2686 1HB  ALA A 167      49.100   3.193  14.852  1.00  0.00           H  
ATOM   2687 2HB  ALA A 167      47.822   4.416  15.046  1.00  0.00           H  
ATOM   2688 3HB  ALA A 167      49.532   4.903  15.087  1.00  0.00           H  
ATOM   2689  N   SER A 168      50.297   2.150  17.694  1.00  0.00           N  
ATOM   2690  CA  SER A 168      51.529   1.567  18.213  1.00  0.00           C  
ATOM   2691  C   SER A 168      52.563   1.356  17.118  1.00  0.00           C  
ATOM   2692  O   SER A 168      52.222   1.259  15.939  1.00  0.00           O  
ATOM   2693  CB  SER A 168      51.230   0.245  18.892  1.00  0.00           C  
ATOM   2694  OG  SER A 168      50.806  -0.713  17.962  1.00  0.00           O  
ATOM   2695  H   SER A 168      49.475   1.567  17.627  1.00  0.00           H  
ATOM   2696  HA  SER A 168      51.953   2.252  18.948  1.00  0.00           H  
ATOM   2697 1HB  SER A 168      52.124  -0.112  19.404  1.00  0.00           H  
ATOM   2698 2HB  SER A 168      50.458   0.390  19.647  1.00  0.00           H  
ATOM   2699  HG  SER A 168      50.638  -1.514  18.465  1.00  0.00           H  
ATOM   2700  N   GLY A 169      53.856   1.303  17.702  1.00  0.00           N  
ATOM   2701  CA  GLY A 169      54.931   1.288  16.718  1.00  0.00           C  
ATOM   2702  C   GLY A 169      54.745   0.146  15.742  1.00  0.00           C  
ATOM   2703  O   GLY A 169      55.094   0.258  14.567  1.00  0.00           O  
ATOM   2704  H   GLY A 169      53.941   1.280  18.708  1.00  0.00           H  
ATOM   2705 1HA  GLY A 169      54.947   2.237  16.182  1.00  0.00           H  
ATOM   2706 2HA  GLY A 169      55.889   1.190  17.227  1.00  0.00           H  
ATOM   2707  N   GLU A 170      54.192  -0.970  16.215  1.00  0.00           N  
ATOM   2708  CA  GLU A 170      53.952  -2.087  15.310  1.00  0.00           C  
ATOM   2709  C   GLU A 170      52.910  -1.731  14.259  1.00  0.00           C  
ATOM   2710  O   GLU A 170      53.052  -2.081  13.087  1.00  0.00           O  
ATOM   2711  CB  GLU A 170      53.498  -3.321  16.094  1.00  0.00           C  
ATOM   2712  CG  GLU A 170      54.580  -3.946  16.963  1.00  0.00           C  
ATOM   2713  CD  GLU A 170      54.081  -5.111  17.771  1.00  0.00           C  
ATOM   2714  OE1 GLU A 170      52.899  -5.361  17.750  1.00  0.00           O  
ATOM   2715  OE2 GLU A 170      54.881  -5.752  18.411  1.00  0.00           O  
ATOM   2716  H   GLU A 170      53.949  -1.022  17.194  1.00  0.00           H  
ATOM   2717  HA  GLU A 170      54.885  -2.323  14.796  1.00  0.00           H  
ATOM   2718 1HB  GLU A 170      52.662  -3.054  16.740  1.00  0.00           H  
ATOM   2719 2HB  GLU A 170      53.145  -4.083  15.400  1.00  0.00           H  
ATOM   2720 1HG  GLU A 170      55.395  -4.284  16.324  1.00  0.00           H  
ATOM   2721 2HG  GLU A 170      54.975  -3.186  17.636  1.00  0.00           H  
ATOM   2722  N   GLN A 171      51.862  -1.033  14.684  1.00  0.00           N  
ATOM   2723  CA  GLN A 171      50.793  -0.627  13.779  1.00  0.00           C  
ATOM   2724  C   GLN A 171      51.302   0.350  12.728  1.00  0.00           C  
ATOM   2725  O   GLN A 171      50.934   0.263  11.556  1.00  0.00           O  
ATOM   2726  CB  GLN A 171      49.638   0.003  14.562  1.00  0.00           C  
ATOM   2727  CG  GLN A 171      48.890  -0.969  15.459  1.00  0.00           C  
ATOM   2728  CD  GLN A 171      48.205  -2.071  14.673  1.00  0.00           C  
ATOM   2729  OE1 GLN A 171      47.463  -1.806  13.724  1.00  0.00           O  
ATOM   2730  NE2 GLN A 171      48.450  -3.316  15.065  1.00  0.00           N  
ATOM   2731  H   GLN A 171      51.804  -0.777  15.659  1.00  0.00           H  
ATOM   2732  HA  GLN A 171      50.422  -1.512  13.263  1.00  0.00           H  
ATOM   2733 1HB  GLN A 171      50.020   0.811  15.186  1.00  0.00           H  
ATOM   2734 2HB  GLN A 171      48.921   0.438  13.866  1.00  0.00           H  
ATOM   2735 1HG  GLN A 171      49.598  -1.429  16.148  1.00  0.00           H  
ATOM   2736 2HG  GLN A 171      48.129  -0.422  16.015  1.00  0.00           H  
ATOM   2737 1HE2 GLN A 171      48.026  -4.085  14.585  1.00  0.00           H  
ATOM   2738 2HE2 GLN A 171      49.059  -3.486  15.840  1.00  0.00           H  
ATOM   2739  N   LEU A 172      52.150   1.280  13.153  1.00  0.00           N  
ATOM   2740  CA  LEU A 172      52.712   2.276  12.248  1.00  0.00           C  
ATOM   2741  C   LEU A 172      53.601   1.626  11.197  1.00  0.00           C  
ATOM   2742  O   LEU A 172      53.570   2.002  10.025  1.00  0.00           O  
ATOM   2743  CB  LEU A 172      53.519   3.314  13.037  1.00  0.00           C  
ATOM   2744  CG  LEU A 172      52.728   4.527  13.544  1.00  0.00           C  
ATOM   2745  CD1 LEU A 172      51.595   4.055  14.445  1.00  0.00           C  
ATOM   2746  CD2 LEU A 172      53.663   5.468  14.288  1.00  0.00           C  
ATOM   2747  H   LEU A 172      52.412   1.298  14.128  1.00  0.00           H  
ATOM   2748  HA  LEU A 172      51.892   2.782  11.739  1.00  0.00           H  
ATOM   2749 1HB  LEU A 172      53.964   2.824  13.902  1.00  0.00           H  
ATOM   2750 2HB  LEU A 172      54.324   3.685  12.402  1.00  0.00           H  
ATOM   2751  HG  LEU A 172      52.284   5.051  12.697  1.00  0.00           H  
ATOM   2752 1HD1 LEU A 172      51.033   4.916  14.805  1.00  0.00           H  
ATOM   2753 2HD1 LEU A 172      50.931   3.399  13.882  1.00  0.00           H  
ATOM   2754 3HD1 LEU A 172      52.009   3.511  15.294  1.00  0.00           H  
ATOM   2755 1HD2 LEU A 172      53.101   6.331  14.648  1.00  0.00           H  
ATOM   2756 2HD2 LEU A 172      54.107   4.946  15.136  1.00  0.00           H  
ATOM   2757 3HD2 LEU A 172      54.452   5.805  13.616  1.00  0.00           H  
ATOM   2758  N   GLN A 173      54.394   0.648  11.622  1.00  0.00           N  
ATOM   2759  CA  GLN A 173      55.294  -0.057  10.717  1.00  0.00           C  
ATOM   2760  C   GLN A 173      54.517  -0.839   9.666  1.00  0.00           C  
ATOM   2761  O   GLN A 173      54.893  -0.866   8.494  1.00  0.00           O  
ATOM   2762  CB  GLN A 173      56.210  -1.002  11.500  1.00  0.00           C  
ATOM   2763  CG  GLN A 173      57.243  -0.295  12.361  1.00  0.00           C  
ATOM   2764  CD  GLN A 173      58.073  -1.264  13.181  1.00  0.00           C  
ATOM   2765  OE1 GLN A 173      58.777  -2.118  12.633  1.00  0.00           O  
ATOM   2766  NE2 GLN A 173      57.997  -1.139  14.501  1.00  0.00           N  
ATOM   2767  H   GLN A 173      54.373   0.386  12.597  1.00  0.00           H  
ATOM   2768  HA  GLN A 173      55.911   0.678  10.201  1.00  0.00           H  
ATOM   2769 1HB  GLN A 173      55.608  -1.637  12.149  1.00  0.00           H  
ATOM   2770 2HB  GLN A 173      56.740  -1.653  10.805  1.00  0.00           H  
ATOM   2771 1HG  GLN A 173      57.914   0.270  11.715  1.00  0.00           H  
ATOM   2772 2HG  GLN A 173      56.729   0.379  13.047  1.00  0.00           H  
ATOM   2773 1HE2 GLN A 173      58.523  -1.750  15.093  1.00  0.00           H  
ATOM   2774 2HE2 GLN A 173      57.414  -0.433  14.903  1.00  0.00           H  
ATOM   2775  N   GLU A 174      53.431  -1.475  10.091  1.00  0.00           N  
ATOM   2776  CA  GLU A 174      52.598  -2.259   9.186  1.00  0.00           C  
ATOM   2777  C   GLU A 174      51.943  -1.373   8.135  1.00  0.00           C  
ATOM   2778  O   GLU A 174      51.861  -1.740   6.963  1.00  0.00           O  
ATOM   2779  CB  GLU A 174      51.524  -3.016   9.970  1.00  0.00           C  
ATOM   2780  CG  GLU A 174      50.648  -3.925   9.119  1.00  0.00           C  
ATOM   2781  CD  GLU A 174      49.664  -4.719   9.933  1.00  0.00           C  
ATOM   2782  OE1 GLU A 174      49.672  -4.587  11.134  1.00  0.00           O  
ATOM   2783  OE2 GLU A 174      48.904  -5.458   9.354  1.00  0.00           O  
ATOM   2784  H   GLU A 174      53.175  -1.414  11.066  1.00  0.00           H  
ATOM   2785  HA  GLU A 174      53.231  -2.983   8.673  1.00  0.00           H  
ATOM   2786 1HB  GLU A 174      51.997  -3.629  10.737  1.00  0.00           H  
ATOM   2787 2HB  GLU A 174      50.873  -2.303  10.476  1.00  0.00           H  
ATOM   2788 1HG  GLU A 174      50.100  -3.316   8.401  1.00  0.00           H  
ATOM   2789 2HG  GLU A 174      51.287  -4.609   8.562  1.00  0.00           H  
ATOM   2790  N   MET A 175      51.477  -0.204   8.560  1.00  0.00           N  
ATOM   2791  CA  MET A 175      50.827   0.737   7.655  1.00  0.00           C  
ATOM   2792  C   MET A 175      51.801   1.252   6.604  1.00  0.00           C  
ATOM   2793  O   MET A 175      51.449   1.390   5.432  1.00  0.00           O  
ATOM   2794  CB  MET A 175      50.229   1.901   8.443  1.00  0.00           C  
ATOM   2795  CG  MET A 175      49.045   1.524   9.322  1.00  0.00           C  
ATOM   2796  SD  MET A 175      48.467   2.898  10.337  1.00  0.00           S  
ATOM   2797  CE  MET A 175      47.747   3.962   9.090  1.00  0.00           C  
ATOM   2798  H   MET A 175      51.575   0.040   9.535  1.00  0.00           H  
ATOM   2799  HA  MET A 175      50.023   0.217   7.134  1.00  0.00           H  
ATOM   2800 1HB  MET A 175      50.994   2.337   9.084  1.00  0.00           H  
ATOM   2801 2HB  MET A 175      49.899   2.677   7.752  1.00  0.00           H  
ATOM   2802 1HG  MET A 175      48.220   1.188   8.695  1.00  0.00           H  
ATOM   2803 2HG  MET A 175      49.327   0.704   9.981  1.00  0.00           H  
ATOM   2804 1HE  MET A 175      47.346   4.858   9.563  1.00  0.00           H  
ATOM   2805 2HE  MET A 175      48.513   4.245   8.367  1.00  0.00           H  
ATOM   2806 3HE  MET A 175      46.944   3.431   8.578  1.00  0.00           H  
ATOM   2807  N   LEU A 176      53.028   1.536   7.029  1.00  0.00           N  
ATOM   2808  CA  LEU A 176      54.056   2.037   6.124  1.00  0.00           C  
ATOM   2809  C   LEU A 176      54.418   0.997   5.072  1.00  0.00           C  
ATOM   2810  O   LEU A 176      54.605   1.324   3.900  1.00  0.00           O  
ATOM   2811  CB  LEU A 176      55.310   2.433   6.913  1.00  0.00           C  
ATOM   2812  CG  LEU A 176      56.462   3.015   6.084  1.00  0.00           C  
ATOM   2813  CD1 LEU A 176      55.987   4.272   5.367  1.00  0.00           C  
ATOM   2814  CD2 LEU A 176      57.641   3.319   6.996  1.00  0.00           C  
ATOM   2815  H   LEU A 176      53.254   1.401   8.004  1.00  0.00           H  
ATOM   2816  HA  LEU A 176      53.669   2.919   5.616  1.00  0.00           H  
ATOM   2817 1HB  LEU A 176      55.031   3.175   7.660  1.00  0.00           H  
ATOM   2818 2HB  LEU A 176      55.688   1.551   7.431  1.00  0.00           H  
ATOM   2819  HG  LEU A 176      56.766   2.293   5.326  1.00  0.00           H  
ATOM   2820 1HD1 LEU A 176      56.805   4.686   4.778  1.00  0.00           H  
ATOM   2821 2HD1 LEU A 176      55.156   4.022   4.707  1.00  0.00           H  
ATOM   2822 3HD1 LEU A 176      55.660   5.008   6.101  1.00  0.00           H  
ATOM   2823 1HD2 LEU A 176      58.460   3.732   6.406  1.00  0.00           H  
ATOM   2824 2HD2 LEU A 176      57.339   4.042   7.754  1.00  0.00           H  
ATOM   2825 3HD2 LEU A 176      57.972   2.401   7.482  1.00  0.00           H  
ATOM   2826  N   LYS A 177      54.515  -0.258   5.498  1.00  0.00           N  
ATOM   2827  CA  LYS A 177      54.855  -1.350   4.593  1.00  0.00           C  
ATOM   2828  C   LYS A 177      53.772  -1.552   3.541  1.00  0.00           C  
ATOM   2829  O   LYS A 177      54.067  -1.787   2.369  1.00  0.00           O  
ATOM   2830  CB  LYS A 177      55.076  -2.645   5.376  1.00  0.00           C  
ATOM   2831  CG  LYS A 177      56.343  -2.662   6.220  1.00  0.00           C  
ATOM   2832  CD  LYS A 177      56.482  -3.972   6.982  1.00  0.00           C  
ATOM   2833  CE  LYS A 177      57.742  -3.986   7.835  1.00  0.00           C  
ATOM   2834  NZ  LYS A 177      57.871  -5.246   8.616  1.00  0.00           N  
ATOM   2835  H   LYS A 177      54.349  -0.461   6.473  1.00  0.00           H  
ATOM   2836  HA  LYS A 177      55.780  -1.094   4.074  1.00  0.00           H  
ATOM   2837 1HB  LYS A 177      54.228  -2.818   6.040  1.00  0.00           H  
ATOM   2838 2HB  LYS A 177      55.124  -3.486   4.683  1.00  0.00           H  
ATOM   2839 1HG  LYS A 177      57.212  -2.533   5.575  1.00  0.00           H  
ATOM   2840 2HG  LYS A 177      56.316  -1.838   6.933  1.00  0.00           H  
ATOM   2841 1HD  LYS A 177      55.614  -4.111   7.629  1.00  0.00           H  
ATOM   2842 2HD  LYS A 177      56.523  -4.801   6.276  1.00  0.00           H  
ATOM   2843 1HE  LYS A 177      58.616  -3.879   7.194  1.00  0.00           H  
ATOM   2844 2HE  LYS A 177      57.722  -3.145   8.528  1.00  0.00           H  
ATOM   2845 1HZ  LYS A 177      58.718  -5.215   9.167  1.00  0.00           H  
ATOM   2846 2HZ  LYS A 177      57.074  -5.346   9.229  1.00  0.00           H  
ATOM   2847 3HZ  LYS A 177      57.910  -6.032   7.983  1.00  0.00           H  
ATOM   2848  N   GLN A 178      52.517  -1.459   3.967  1.00  0.00           N  
ATOM   2849  CA  GLN A 178      51.386  -1.631   3.062  1.00  0.00           C  
ATOM   2850  C   GLN A 178      51.350  -0.530   2.010  1.00  0.00           C  
ATOM   2851  O   GLN A 178      51.074  -0.787   0.838  1.00  0.00           O  
ATOM   2852  CB  GLN A 178      50.070  -1.649   3.845  1.00  0.00           C  
ATOM   2853  CG  GLN A 178      48.844  -1.936   2.996  1.00  0.00           C  
ATOM   2854  CD  GLN A 178      48.876  -3.324   2.384  1.00  0.00           C  
ATOM   2855  OE1 GLN A 178      49.078  -4.321   3.083  1.00  0.00           O  
ATOM   2856  NE2 GLN A 178      48.677  -3.397   1.073  1.00  0.00           N  
ATOM   2857  H   GLN A 178      52.342  -1.264   4.942  1.00  0.00           H  
ATOM   2858  HA  GLN A 178      51.497  -2.585   2.547  1.00  0.00           H  
ATOM   2859 1HB  GLN A 178      50.123  -2.406   4.627  1.00  0.00           H  
ATOM   2860 2HB  GLN A 178      49.924  -0.684   4.332  1.00  0.00           H  
ATOM   2861 1HG  GLN A 178      47.955  -1.858   3.621  1.00  0.00           H  
ATOM   2862 2HG  GLN A 178      48.796  -1.207   2.187  1.00  0.00           H  
ATOM   2863 1HE2 GLN A 178      48.687  -4.286   0.614  1.00  0.00           H  
ATOM   2864 2HE2 GLN A 178      48.517  -2.563   0.544  1.00  0.00           H  
ATOM   2865  N   ILE A 179      51.631   0.697   2.436  1.00  0.00           N  
ATOM   2866  CA  ILE A 179      51.630   1.841   1.531  1.00  0.00           C  
ATOM   2867  C   ILE A 179      52.725   1.711   0.479  1.00  0.00           C  
ATOM   2868  O   ILE A 179      52.513   2.023  -0.693  1.00  0.00           O  
ATOM   2869  CB  ILE A 179      51.817   3.157   2.308  1.00  0.00           C  
ATOM   2870  CG1 ILE A 179      50.593   3.438   3.184  1.00  0.00           C  
ATOM   2871  CG2 ILE A 179      52.066   4.310   1.349  1.00  0.00           C  
ATOM   2872  CD1 ILE A 179      50.799   4.559   4.178  1.00  0.00           C  
ATOM   2873  H   ILE A 179      51.851   0.841   3.411  1.00  0.00           H  
ATOM   2874  HA  ILE A 179      50.669   1.877   1.020  1.00  0.00           H  
ATOM   2875  HB  ILE A 179      52.670   3.064   2.979  1.00  0.00           H  
ATOM   2876 1HG1 ILE A 179      49.744   3.694   2.551  1.00  0.00           H  
ATOM   2877 2HG1 ILE A 179      50.327   2.537   3.738  1.00  0.00           H  
ATOM   2878 1HG2 ILE A 179      52.195   5.233   1.915  1.00  0.00           H  
ATOM   2879 2HG2 ILE A 179      52.965   4.112   0.768  1.00  0.00           H  
ATOM   2880 3HG2 ILE A 179      51.214   4.414   0.676  1.00  0.00           H  
ATOM   2881 1HD1 ILE A 179      49.889   4.698   4.762  1.00  0.00           H  
ATOM   2882 2HD1 ILE A 179      51.623   4.306   4.846  1.00  0.00           H  
ATOM   2883 3HD1 ILE A 179      51.032   5.479   3.645  1.00  0.00           H  
ATOM   2884  N   THR A 180      53.895   1.249   0.905  1.00  0.00           N  
ATOM   2885  CA  THR A 180      55.026   1.077  -0.000  1.00  0.00           C  
ATOM   2886  C   THR A 180      54.733   0.015  -1.052  1.00  0.00           C  
ATOM   2887  O   THR A 180      55.073   0.178  -2.224  1.00  0.00           O  
ATOM   2888  CB  THR A 180      56.303   0.700   0.774  1.00  0.00           C  
ATOM   2889  OG1 THR A 180      56.635   1.748   1.693  1.00  0.00           O  
ATOM   2890  CG2 THR A 180      57.464   0.486  -0.185  1.00  0.00           C  
ATOM   2891  H   THR A 180      54.004   1.011   1.880  1.00  0.00           H  
ATOM   2892  HA  THR A 180      55.203   2.021  -0.515  1.00  0.00           H  
ATOM   2893  HB  THR A 180      56.130  -0.217   1.336  1.00  0.00           H  
ATOM   2894  HG1 THR A 180      56.087   1.670   2.478  1.00  0.00           H  
ATOM   2895 1HG2 THR A 180      58.358   0.220   0.379  1.00  0.00           H  
ATOM   2896 2HG2 THR A 180      57.219  -0.319  -0.879  1.00  0.00           H  
ATOM   2897 3HG2 THR A 180      57.648   1.403  -0.744  1.00  0.00           H  
ATOM   2898  N   GLU A 181      54.100  -1.073  -0.626  1.00  0.00           N  
ATOM   2899  CA  GLU A 181      53.760  -2.165  -1.531  1.00  0.00           C  
ATOM   2900  C   GLU A 181      52.754  -1.716  -2.583  1.00  0.00           C  
ATOM   2901  O   GLU A 181      52.863  -2.077  -3.755  1.00  0.00           O  
ATOM   2902  CB  GLU A 181      53.197  -3.352  -0.747  1.00  0.00           C  
ATOM   2903  CG  GLU A 181      52.858  -4.566  -1.600  1.00  0.00           C  
ATOM   2904  CD  GLU A 181      54.068  -5.182  -2.246  1.00  0.00           C  
ATOM   2905  OE1 GLU A 181      55.154  -4.952  -1.771  1.00  0.00           O  
ATOM   2906  OE2 GLU A 181      53.905  -5.885  -3.216  1.00  0.00           O  
ATOM   2907  H   GLU A 181      53.848  -1.145   0.349  1.00  0.00           H  
ATOM   2908  HA  GLU A 181      54.668  -2.485  -2.044  1.00  0.00           H  
ATOM   2909 1HB  GLU A 181      53.918  -3.665   0.008  1.00  0.00           H  
ATOM   2910 2HB  GLU A 181      52.289  -3.046  -0.226  1.00  0.00           H  
ATOM   2911 1HG  GLU A 181      52.374  -5.315  -0.974  1.00  0.00           H  
ATOM   2912 2HG  GLU A 181      52.152  -4.268  -2.374  1.00  0.00           H  
ATOM   2913  N   LEU A 182      51.774  -0.926  -2.157  1.00  0.00           N  
ATOM   2914  CA  LEU A 182      50.746  -0.426  -3.062  1.00  0.00           C  
ATOM   2915  C   LEU A 182      51.341   0.501  -4.114  1.00  0.00           C  
ATOM   2916  O   LEU A 182      50.968   0.447  -5.286  1.00  0.00           O  
ATOM   2917  CB  LEU A 182      49.661   0.317  -2.273  1.00  0.00           C  
ATOM   2918  CG  LEU A 182      48.779  -0.557  -1.370  1.00  0.00           C  
ATOM   2919  CD1 LEU A 182      47.879   0.333  -0.524  1.00  0.00           C  
ATOM   2920  CD2 LEU A 182      47.958  -1.507  -2.229  1.00  0.00           C  
ATOM   2921  H   LEU A 182      51.741  -0.666  -1.182  1.00  0.00           H  
ATOM   2922  HA  LEU A 182      50.291  -1.275  -3.571  1.00  0.00           H  
ATOM   2923 1HB  LEU A 182      50.140   1.065  -1.643  1.00  0.00           H  
ATOM   2924 2HB  LEU A 182      49.007   0.829  -2.978  1.00  0.00           H  
ATOM   2925  HG  LEU A 182      49.410  -1.133  -0.693  1.00  0.00           H  
ATOM   2926 1HD1 LEU A 182      47.253  -0.287   0.118  1.00  0.00           H  
ATOM   2927 2HD1 LEU A 182      48.493   0.989   0.094  1.00  0.00           H  
ATOM   2928 3HD1 LEU A 182      47.247   0.935  -1.175  1.00  0.00           H  
ATOM   2929 1HD2 LEU A 182      47.332  -2.128  -1.587  1.00  0.00           H  
ATOM   2930 2HD2 LEU A 182      47.325  -0.931  -2.905  1.00  0.00           H  
ATOM   2931 3HD2 LEU A 182      48.626  -2.143  -2.809  1.00  0.00           H  
ATOM   2932  N   ALA A 183      52.269   1.352  -3.688  1.00  0.00           N  
ATOM   2933  CA  ALA A 183      52.918   2.293  -4.593  1.00  0.00           C  
ATOM   2934  C   ALA A 183      53.745   1.565  -5.645  1.00  0.00           C  
ATOM   2935  O   ALA A 183      53.748   1.943  -6.817  1.00  0.00           O  
ATOM   2936  CB  ALA A 183      53.792   3.263  -3.811  1.00  0.00           C  
ATOM   2937  H   ALA A 183      52.531   1.346  -2.713  1.00  0.00           H  
ATOM   2938  HA  ALA A 183      52.141   2.856  -5.110  1.00  0.00           H  
ATOM   2939 1HB  ALA A 183      54.270   3.959  -4.501  1.00  0.00           H  
ATOM   2940 2HB  ALA A 183      53.177   3.818  -3.103  1.00  0.00           H  
ATOM   2941 3HB  ALA A 183      54.556   2.708  -3.269  1.00  0.00           H  
ATOM   2942  N   SER A 184      54.446   0.519  -5.219  1.00  0.00           N  
ATOM   2943  CA  SER A 184      55.279  -0.264  -6.124  1.00  0.00           C  
ATOM   2944  C   SER A 184      54.435  -0.972  -7.176  1.00  0.00           C  
ATOM   2945  O   SER A 184      54.808  -1.031  -8.348  1.00  0.00           O  
ATOM   2946  CB  SER A 184      56.086  -1.282  -5.342  1.00  0.00           C  
ATOM   2947  OG  SER A 184      56.897  -2.042  -6.194  1.00  0.00           O  
ATOM   2948  H   SER A 184      54.400   0.260  -4.244  1.00  0.00           H  
ATOM   2949  HA  SER A 184      55.966   0.412  -6.635  1.00  0.00           H  
ATOM   2950 1HB  SER A 184      56.707  -0.768  -4.608  1.00  0.00           H  
ATOM   2951 2HB  SER A 184      55.411  -1.939  -4.795  1.00  0.00           H  
ATOM   2952  HG  SER A 184      57.776  -1.662  -6.133  1.00  0.00           H  
ATOM   2953  N   GLU A 185      53.296  -1.508  -6.751  1.00  0.00           N  
ATOM   2954  CA  GLU A 185      52.396  -2.213  -7.655  1.00  0.00           C  
ATOM   2955  C   GLU A 185      51.823  -1.272  -8.707  1.00  0.00           C  
ATOM   2956  O   GLU A 185      51.708  -1.632  -9.879  1.00  0.00           O  
ATOM   2957  CB  GLU A 185      51.258  -2.870  -6.870  1.00  0.00           C  
ATOM   2958  CG  GLU A 185      50.303  -3.696  -7.719  1.00  0.00           C  
ATOM   2959  CD  GLU A 185      49.253  -4.397  -6.904  1.00  0.00           C  
ATOM   2960  OE1 GLU A 185      49.273  -4.266  -5.704  1.00  0.00           O  
ATOM   2961  OE2 GLU A 185      48.428  -5.065  -7.483  1.00  0.00           O  
ATOM   2962  H   GLU A 185      53.047  -1.425  -5.776  1.00  0.00           H  
ATOM   2963  HA  GLU A 185      52.961  -2.992  -8.168  1.00  0.00           H  
ATOM   2964 1HB  GLU A 185      51.675  -3.523  -6.103  1.00  0.00           H  
ATOM   2965 2HB  GLU A 185      50.675  -2.101  -6.363  1.00  0.00           H  
ATOM   2966 1HG  GLU A 185      49.812  -3.040  -8.438  1.00  0.00           H  
ATOM   2967 2HG  GLU A 185      50.877  -4.435  -8.277  1.00  0.00           H  
ATOM   2968  N   ALA A 186      51.465  -0.066  -8.282  1.00  0.00           N  
ATOM   2969  CA  ALA A 186      50.903   0.930  -9.186  1.00  0.00           C  
ATOM   2970  C   ALA A 186      51.919   1.355 -10.238  1.00  0.00           C  
ATOM   2971  O   ALA A 186      51.581   1.523 -11.410  1.00  0.00           O  
ATOM   2972  CB  ALA A 186      50.415   2.140  -8.403  1.00  0.00           C  
ATOM   2973  H   ALA A 186      51.585   0.168  -7.307  1.00  0.00           H  
ATOM   2974  HA  ALA A 186      50.056   0.479  -9.703  1.00  0.00           H  
ATOM   2975 1HB  ALA A 186      49.998   2.875  -9.092  1.00  0.00           H  
ATOM   2976 2HB  ALA A 186      49.646   1.830  -7.695  1.00  0.00           H  
ATOM   2977 3HB  ALA A 186      51.249   2.583  -7.862  1.00  0.00           H  
ATOM   2978  N   VAL A 187      53.166   1.528  -9.813  1.00  0.00           N  
ATOM   2979  CA  VAL A 187      54.235   1.934 -10.717  1.00  0.00           C  
ATOM   2980  C   VAL A 187      54.502   0.865 -11.769  1.00  0.00           C  
ATOM   2981  O   VAL A 187      54.719   1.174 -12.941  1.00  0.00           O  
ATOM   2982  CB  VAL A 187      55.528   2.207  -9.926  1.00  0.00           C  
ATOM   2983  CG1 VAL A 187      56.693   2.446 -10.876  1.00  0.00           C  
ATOM   2984  CG2 VAL A 187      55.330   3.401  -9.006  1.00  0.00           C  
ATOM   2985  H   VAL A 187      53.379   1.374  -8.838  1.00  0.00           H  
ATOM   2986  HA  VAL A 187      53.932   2.853 -11.221  1.00  0.00           H  
ATOM   2987  HB  VAL A 187      55.773   1.326  -9.333  1.00  0.00           H  
ATOM   2988 1HG1 VAL A 187      57.599   2.637 -10.301  1.00  0.00           H  
ATOM   2989 2HG1 VAL A 187      56.839   1.564 -11.501  1.00  0.00           H  
ATOM   2990 3HG1 VAL A 187      56.477   3.307 -11.507  1.00  0.00           H  
ATOM   2991 1HG2 VAL A 187      56.248   3.588  -8.449  1.00  0.00           H  
ATOM   2992 2HG2 VAL A 187      55.080   4.281  -9.599  1.00  0.00           H  
ATOM   2993 3HG2 VAL A 187      54.519   3.192  -8.307  1.00  0.00           H  
ATOM   2994  N   GLU A 188      54.485  -0.394 -11.344  1.00  0.00           N  
ATOM   2995  CA  GLU A 188      54.726  -1.512 -12.248  1.00  0.00           C  
ATOM   2996  C   GLU A 188      53.629  -1.615 -13.300  1.00  0.00           C  
ATOM   2997  O   GLU A 188      53.902  -1.876 -14.472  1.00  0.00           O  
ATOM   2998  CB  GLU A 188      54.819  -2.822 -11.463  1.00  0.00           C  
ATOM   2999  CG  GLU A 188      56.062  -2.949 -10.595  1.00  0.00           C  
ATOM   3000  CD  GLU A 188      56.084  -4.215  -9.784  1.00  0.00           C  
ATOM   3001  OE1 GLU A 188      55.108  -4.926  -9.803  1.00  0.00           O  
ATOM   3002  OE2 GLU A 188      57.077  -4.470  -9.145  1.00  0.00           O  
ATOM   3003  H   GLU A 188      54.300  -0.582 -10.369  1.00  0.00           H  
ATOM   3004  HA  GLU A 188      55.674  -1.344 -12.761  1.00  0.00           H  
ATOM   3005 1HB  GLU A 188      53.947  -2.921 -10.816  1.00  0.00           H  
ATOM   3006 2HB  GLU A 188      54.808  -3.663 -12.157  1.00  0.00           H  
ATOM   3007 1HG  GLU A 188      56.944  -2.926 -11.235  1.00  0.00           H  
ATOM   3008 2HG  GLU A 188      56.112  -2.092  -9.924  1.00  0.00           H  
ATOM   3009  N   ARG A 189      52.387  -1.409 -12.875  1.00  0.00           N  
ATOM   3010  CA  ARG A 189      51.246  -1.479 -13.779  1.00  0.00           C  
ATOM   3011  C   ARG A 189      51.309  -0.379 -14.831  1.00  0.00           C  
ATOM   3012  O   ARG A 189      51.011  -0.610 -16.003  1.00  0.00           O  
ATOM   3013  CB  ARG A 189      49.942  -1.362 -13.004  1.00  0.00           C  
ATOM   3014  CG  ARG A 189      49.695  -2.473 -11.996  1.00  0.00           C  
ATOM   3015  CD  ARG A 189      49.401  -3.767 -12.664  1.00  0.00           C  
ATOM   3016  NE  ARG A 189      50.610  -4.415 -13.147  1.00  0.00           N  
ATOM   3017  CZ  ARG A 189      51.495  -5.063 -12.364  1.00  0.00           C  
ATOM   3018  NH1 ARG A 189      51.293  -5.139 -11.067  1.00  0.00           N  
ATOM   3019  NH2 ARG A 189      52.566  -5.621 -12.900  1.00  0.00           N  
ATOM   3020  H   ARG A 189      52.229  -1.198 -11.900  1.00  0.00           H  
ATOM   3021  HA  ARG A 189      51.264  -2.445 -14.285  1.00  0.00           H  
ATOM   3022 1HB  ARG A 189      49.923  -0.417 -12.464  1.00  0.00           H  
ATOM   3023 2HB  ARG A 189      49.104  -1.358 -13.702  1.00  0.00           H  
ATOM   3024 1HG  ARG A 189      50.581  -2.602 -11.373  1.00  0.00           H  
ATOM   3025 2HG  ARG A 189      48.844  -2.211 -11.366  1.00  0.00           H  
ATOM   3026 1HD  ARG A 189      48.912  -4.438 -11.959  1.00  0.00           H  
ATOM   3027 2HD  ARG A 189      48.744  -3.595 -13.516  1.00  0.00           H  
ATOM   3028  HE  ARG A 189      50.800  -4.377 -14.139  1.00  0.00           H  
ATOM   3029 1HH1 ARG A 189      50.474  -4.712 -10.657  1.00  0.00           H  
ATOM   3030 2HH1 ARG A 189      51.956  -5.624 -10.481  1.00  0.00           H  
ATOM   3031 1HH2 ARG A 189      52.722  -5.562 -13.897  1.00  0.00           H  
ATOM   3032 2HH2 ARG A 189      53.229  -6.106 -12.313  1.00  0.00           H  
ATOM   3033  N   LEU A 190      51.699   0.818 -14.406  1.00  0.00           N  
ATOM   3034  CA  LEU A 190      51.802   1.957 -15.310  1.00  0.00           C  
ATOM   3035  C   LEU A 190      52.755   1.661 -16.461  1.00  0.00           C  
ATOM   3036  O   LEU A 190      52.439   1.918 -17.623  1.00  0.00           O  
ATOM   3037  CB  LEU A 190      52.282   3.198 -14.547  1.00  0.00           C  
ATOM   3038  CG  LEU A 190      52.467   4.467 -15.389  1.00  0.00           C  
ATOM   3039  CD1 LEU A 190      51.133   4.870 -16.002  1.00  0.00           C  
ATOM   3040  CD2 LEU A 190      53.026   5.579 -14.515  1.00  0.00           C  
ATOM   3041  H   LEU A 190      51.930   0.942 -13.431  1.00  0.00           H  
ATOM   3042  HA  LEU A 190      50.815   2.160 -15.724  1.00  0.00           H  
ATOM   3043 1HB  LEU A 190      51.560   3.424 -13.763  1.00  0.00           H  
ATOM   3044 2HB  LEU A 190      53.238   2.969 -14.077  1.00  0.00           H  
ATOM   3045  HG  LEU A 190      53.161   4.263 -16.205  1.00  0.00           H  
ATOM   3046 1HD1 LEU A 190      51.265   5.771 -16.601  1.00  0.00           H  
ATOM   3047 2HD1 LEU A 190      50.766   4.064 -16.637  1.00  0.00           H  
ATOM   3048 3HD1 LEU A 190      50.412   5.064 -15.208  1.00  0.00           H  
ATOM   3049 1HD2 LEU A 190      53.159   6.481 -15.114  1.00  0.00           H  
ATOM   3050 2HD2 LEU A 190      52.333   5.785 -13.699  1.00  0.00           H  
ATOM   3051 3HD2 LEU A 190      53.988   5.271 -14.105  1.00  0.00           H  
ATOM   3052  N   LYS A 191      53.922   1.119 -16.132  1.00  0.00           N  
ATOM   3053  CA  LYS A 191      54.924   0.787 -17.138  1.00  0.00           C  
ATOM   3054  C   LYS A 191      54.365  -0.178 -18.175  1.00  0.00           C  
ATOM   3055  O   LYS A 191      54.567   0.001 -19.376  1.00  0.00           O  
ATOM   3056  CB  LYS A 191      56.167   0.188 -16.479  1.00  0.00           C  
ATOM   3057  CG  LYS A 191      57.286  -0.166 -17.450  1.00  0.00           C  
ATOM   3058  CD  LYS A 191      58.511  -0.688 -16.715  1.00  0.00           C  
ATOM   3059  CE  LYS A 191      58.262  -2.073 -16.135  1.00  0.00           C  
ATOM   3060  NZ  LYS A 191      59.486  -2.642 -15.508  1.00  0.00           N  
ATOM   3061  H   LYS A 191      54.121   0.932 -15.160  1.00  0.00           H  
ATOM   3062  HA  LYS A 191      55.211   1.703 -17.656  1.00  0.00           H  
ATOM   3063 1HB  LYS A 191      56.568   0.892 -15.749  1.00  0.00           H  
ATOM   3064 2HB  LYS A 191      55.892  -0.719 -15.940  1.00  0.00           H  
ATOM   3065 1HG  LYS A 191      56.936  -0.931 -18.144  1.00  0.00           H  
ATOM   3066 2HG  LYS A 191      57.564   0.718 -18.021  1.00  0.00           H  
ATOM   3067 1HD  LYS A 191      59.355  -0.738 -17.404  1.00  0.00           H  
ATOM   3068 2HD  LYS A 191      58.767  -0.006 -15.904  1.00  0.00           H  
ATOM   3069 1HE  LYS A 191      57.476  -2.016 -15.383  1.00  0.00           H  
ATOM   3070 2HE  LYS A 191      57.929  -2.744 -16.926  1.00  0.00           H  
ATOM   3071 1HZ  LYS A 191      59.280  -3.558 -15.137  1.00  0.00           H  
ATOM   3072 2HZ  LYS A 191      60.217  -2.717 -16.202  1.00  0.00           H  
ATOM   3073 3HZ  LYS A 191      59.793  -2.038 -14.760  1.00  0.00           H  
ATOM   3074  N   GLU A 192      53.663  -1.197 -17.696  1.00  0.00           N  
ATOM   3075  CA  GLU A 192      53.082  -2.207 -18.561  1.00  0.00           C  
ATOM   3076  C   GLU A 192      52.025  -1.604 -19.481  1.00  0.00           C  
ATOM   3077  O   GLU A 192      51.854  -2.044 -20.618  1.00  0.00           O  
ATOM   3078  CB  GLU A 192      52.467  -3.331 -17.724  1.00  0.00           C  
ATOM   3079  CG  GLU A 192      53.482  -4.193 -16.987  1.00  0.00           C  
ATOM   3080  CD  GLU A 192      52.841  -5.256 -16.139  1.00  0.00           C  
ATOM   3081  OE1 GLU A 192      51.638  -5.258 -16.031  1.00  0.00           O  
ATOM   3082  OE2 GLU A 192      53.555  -6.067 -15.597  1.00  0.00           O  
ATOM   3083  H   GLU A 192      53.527  -1.275 -16.698  1.00  0.00           H  
ATOM   3084  HA  GLU A 192      53.873  -2.627 -19.183  1.00  0.00           H  
ATOM   3085 1HB  GLU A 192      51.790  -2.905 -16.984  1.00  0.00           H  
ATOM   3086 2HB  GLU A 192      51.879  -3.985 -18.369  1.00  0.00           H  
ATOM   3087 1HG  GLU A 192      54.135  -4.672 -17.716  1.00  0.00           H  
ATOM   3088 2HG  GLU A 192      54.097  -3.553 -16.356  1.00  0.00           H  
ATOM   3089  N   LEU A 193      51.323  -0.597 -18.977  1.00  0.00           N  
ATOM   3090  CA  LEU A 193      50.310   0.111 -19.754  1.00  0.00           C  
ATOM   3091  C   LEU A 193      50.926   0.878 -20.921  1.00  0.00           C  
ATOM   3092  O   LEU A 193      50.251   1.175 -21.907  1.00  0.00           O  
ATOM   3093  CB  LEU A 193      49.538   1.081 -18.851  1.00  0.00           C  
ATOM   3094  CG  LEU A 193      48.311   1.748 -19.486  1.00  0.00           C  
ATOM   3095  CD1 LEU A 193      47.322   0.678 -19.927  1.00  0.00           C  
ATOM   3096  CD2 LEU A 193      47.676   2.702 -18.485  1.00  0.00           C  
ATOM   3097  H   LEU A 193      51.492  -0.308 -18.024  1.00  0.00           H  
ATOM   3098  HA  LEU A 193      49.612  -0.620 -20.160  1.00  0.00           H  
ATOM   3099 1HB  LEU A 193      49.201   0.540 -17.968  1.00  0.00           H  
ATOM   3100 2HB  LEU A 193      50.216   1.872 -18.530  1.00  0.00           H  
ATOM   3101  HG  LEU A 193      48.618   2.304 -20.373  1.00  0.00           H  
ATOM   3102 1HD1 LEU A 193      46.450   1.152 -20.379  1.00  0.00           H  
ATOM   3103 2HD1 LEU A 193      47.796   0.022 -20.657  1.00  0.00           H  
ATOM   3104 3HD1 LEU A 193      47.009   0.094 -19.063  1.00  0.00           H  
ATOM   3105 1HD2 LEU A 193      46.805   3.176 -18.937  1.00  0.00           H  
ATOM   3106 2HD2 LEU A 193      47.368   2.146 -17.599  1.00  0.00           H  
ATOM   3107 3HD2 LEU A 193      48.399   3.466 -18.201  1.00  0.00           H  
ATOM   3108  N   GLY A 194      52.210   1.197 -20.805  1.00  0.00           N  
ATOM   3109  CA  GLY A 194      52.894   1.992 -21.820  1.00  0.00           C  
ATOM   3110  C   GLY A 194      52.960   3.468 -21.436  1.00  0.00           C  
ATOM   3111  O   GLY A 194      52.532   4.337 -22.196  1.00  0.00           O  
ATOM   3112  H   GLY A 194      52.724   0.881 -19.995  1.00  0.00           H  
ATOM   3113 1HA  GLY A 194      53.905   1.610 -21.961  1.00  0.00           H  
ATOM   3114 2HA  GLY A 194      52.376   1.889 -22.773  1.00  0.00           H  
ATOM   3115  N   ALA A 195      53.499   3.737 -20.253  1.00  0.00           N  
ATOM   3116  CA  ALA A 195      53.828   5.093 -19.829  1.00  0.00           C  
ATOM   3117  C   ALA A 195      55.095   5.581 -20.531  1.00  0.00           C  
ATOM   3118  O   ALA A 195      56.072   4.842 -20.653  1.00  0.00           O  
ATOM   3119  CB  ALA A 195      53.997   5.153 -18.318  1.00  0.00           C  
ATOM   3120  H   ALA A 195      53.692   2.977 -19.616  1.00  0.00           H  
ATOM   3121  HA  ALA A 195      53.006   5.747 -20.118  1.00  0.00           H  
ATOM   3122 1HB  ALA A 195      54.246   6.171 -18.020  1.00  0.00           H  
ATOM   3123 2HB  ALA A 195      53.067   4.850 -17.836  1.00  0.00           H  
ATOM   3124 3HB  ALA A 195      54.798   4.480 -18.015  1.00  0.00           H  
ATOM   3125  N   PRO A 196      55.077   6.827 -20.992  1.00  0.00           N  
ATOM   3126  CA  PRO A 196      56.200   7.393 -21.737  1.00  0.00           C  
ATOM   3127  C   PRO A 196      57.402   7.691 -20.842  1.00  0.00           C  
ATOM   3128  O   PRO A 196      57.245   8.102 -19.692  1.00  0.00           O  
ATOM   3129  CB  PRO A 196      55.603   8.679 -22.319  1.00  0.00           C  
ATOM   3130  CG  PRO A 196      54.524   9.048 -21.359  1.00  0.00           C  
ATOM   3131  CD  PRO A 196      53.982   7.728 -20.879  1.00  0.00           C  
ATOM   3132  HA  PRO A 196      56.491   6.696 -22.537  1.00  0.00           H  
ATOM   3133 1HB  PRO A 196      56.382   9.451 -22.402  1.00  0.00           H  
ATOM   3134 2HB  PRO A 196      55.225   8.492 -23.335  1.00  0.00           H  
ATOM   3135 1HG  PRO A 196      54.935   9.659 -20.542  1.00  0.00           H  
ATOM   3136 2HG  PRO A 196      53.762   9.661 -21.862  1.00  0.00           H  
ATOM   3137 1HD  PRO A 196      53.667   7.820 -19.829  1.00  0.00           H  
ATOM   3138 2HD  PRO A 196      53.136   7.426 -21.514  1.00  0.00           H  
ATOM   3139  N   GLU A 197      58.669   7.511 -21.289  1.00  0.00           N  
ATOM   3140  CA  GLU A 197      59.739   7.133 -20.370  1.00  0.00           C  
ATOM   3141  C   GLU A 197      59.990   8.210 -19.309  1.00  0.00           C  
ATOM   3142  O   GLU A 197      60.129   7.907 -18.124  1.00  0.00           O  
ATOM   3143  CB  GLU A 197      61.029   6.862 -21.148  1.00  0.00           C  
ATOM   3144  CG  GLU A 197      60.973   5.638 -22.050  1.00  0.00           C  
ATOM   3145  CD  GLU A 197      60.284   5.906 -23.359  1.00  0.00           C  
ATOM   3146  OE1 GLU A 197      59.874   7.021 -23.575  1.00  0.00           O  
ATOM   3147  OE2 GLU A 197      60.168   4.995 -24.144  1.00  0.00           O  
ATOM   3148  H   GLU A 197      58.868   7.642 -22.271  1.00  0.00           H  
ATOM   3149  HA  GLU A 197      59.444   6.219 -19.853  1.00  0.00           H  
ATOM   3150 1HB  GLU A 197      61.267   7.726 -21.770  1.00  0.00           H  
ATOM   3151 2HB  GLU A 197      61.854   6.726 -20.449  1.00  0.00           H  
ATOM   3152 1HG  GLU A 197      61.990   5.301 -22.251  1.00  0.00           H  
ATOM   3153 2HG  GLU A 197      60.451   4.838 -21.527  1.00  0.00           H  
ATOM   3154  N   GLU A 198      60.049   9.477 -19.732  1.00  0.00           N  
ATOM   3155  CA  GLU A 198      60.163  10.581 -18.787  1.00  0.00           C  
ATOM   3156  C   GLU A 198      58.988  10.602 -17.818  1.00  0.00           C  
ATOM   3157  O   GLU A 198      59.171  10.737 -16.608  1.00  0.00           O  
ATOM   3158  CB  GLU A 198      60.245  11.915 -19.533  1.00  0.00           C  
ATOM   3159  CG  GLU A 198      61.552  12.137 -20.281  1.00  0.00           C  
ATOM   3160  CD  GLU A 198      61.561  13.414 -21.075  1.00  0.00           C  
ATOM   3161  OE1 GLU A 198      60.542  14.058 -21.140  1.00  0.00           O  
ATOM   3162  OE2 GLU A 198      62.589  13.745 -21.618  1.00  0.00           O  
ATOM   3163  H   GLU A 198      60.014   9.667 -20.723  1.00  0.00           H  
ATOM   3164  HA  GLU A 198      61.077  10.448 -18.208  1.00  0.00           H  
ATOM   3165 1HB  GLU A 198      59.431  11.978 -20.255  1.00  0.00           H  
ATOM   3166 2HB  GLU A 198      60.120  12.735 -18.826  1.00  0.00           H  
ATOM   3167 1HG  GLU A 198      62.370  12.164 -19.562  1.00  0.00           H  
ATOM   3168 2HG  GLU A 198      61.722  11.296 -20.952  1.00  0.00           H  
ATOM   3169  N   LEU A 199      57.781  10.468 -18.358  1.00  0.00           N  
ATOM   3170  CA  LEU A 199      56.573  10.470 -17.542  1.00  0.00           C  
ATOM   3171  C   LEU A 199      56.616   9.369 -16.490  1.00  0.00           C  
ATOM   3172  O   LEU A 199      56.322   9.605 -15.318  1.00  0.00           O  
ATOM   3173  CB  LEU A 199      55.335  10.290 -18.429  1.00  0.00           C  
ATOM   3174  CG  LEU A 199      53.982  10.387 -17.711  1.00  0.00           C  
ATOM   3175  CD1 LEU A 199      52.907  10.804 -18.705  1.00  0.00           C  
ATOM   3176  CD2 LEU A 199      53.648   9.046 -17.074  1.00  0.00           C  
ATOM   3177  H   LEU A 199      57.699  10.362 -19.359  1.00  0.00           H  
ATOM   3178  HA  LEU A 199      56.502  11.430 -17.031  1.00  0.00           H  
ATOM   3179 1HB  LEU A 199      55.351  11.051 -19.207  1.00  0.00           H  
ATOM   3180 2HB  LEU A 199      55.387   9.311 -18.905  1.00  0.00           H  
ATOM   3181  HG  LEU A 199      54.035  11.153 -16.937  1.00  0.00           H  
ATOM   3182 1HD1 LEU A 199      51.947  10.873 -18.195  1.00  0.00           H  
ATOM   3183 2HD1 LEU A 199      53.162  11.775 -19.130  1.00  0.00           H  
ATOM   3184 3HD1 LEU A 199      52.842  10.064 -19.502  1.00  0.00           H  
ATOM   3185 1HD2 LEU A 199      52.687   9.115 -16.563  1.00  0.00           H  
ATOM   3186 2HD2 LEU A 199      53.593   8.280 -17.848  1.00  0.00           H  
ATOM   3187 3HD2 LEU A 199      54.423   8.781 -16.355  1.00  0.00           H  
ATOM   3188  N   LEU A 200      56.984   8.166 -16.915  1.00  0.00           N  
ATOM   3189  CA  LEU A 200      57.067   7.025 -16.010  1.00  0.00           C  
ATOM   3190  C   LEU A 200      58.149   7.233 -14.959  1.00  0.00           C  
ATOM   3191  O   LEU A 200      57.961   6.906 -13.787  1.00  0.00           O  
ATOM   3192  CB  LEU A 200      57.353   5.741 -16.800  1.00  0.00           C  
ATOM   3193  CG  LEU A 200      57.427   4.453 -15.970  1.00  0.00           C  
ATOM   3194  CD1 LEU A 200      56.102   4.234 -15.253  1.00  0.00           C  
ATOM   3195  CD2 LEU A 200      57.755   3.280 -16.883  1.00  0.00           C  
ATOM   3196  H   LEU A 200      57.212   8.037 -17.890  1.00  0.00           H  
ATOM   3197  HA  LEU A 200      56.110   6.917 -15.501  1.00  0.00           H  
ATOM   3198 1HB  LEU A 200      56.571   5.611 -17.545  1.00  0.00           H  
ATOM   3199 2HB  LEU A 200      58.305   5.857 -17.318  1.00  0.00           H  
ATOM   3200  HG  LEU A 200      58.205   4.552 -15.213  1.00  0.00           H  
ATOM   3201 1HD1 LEU A 200      56.155   3.318 -14.663  1.00  0.00           H  
ATOM   3202 2HD1 LEU A 200      55.902   5.078 -14.593  1.00  0.00           H  
ATOM   3203 3HD1 LEU A 200      55.301   4.147 -15.986  1.00  0.00           H  
ATOM   3204 1HD2 LEU A 200      57.809   2.364 -16.293  1.00  0.00           H  
ATOM   3205 2HD2 LEU A 200      56.978   3.180 -17.640  1.00  0.00           H  
ATOM   3206 3HD2 LEU A 200      58.715   3.455 -17.369  1.00  0.00           H  
ATOM   3207  N   ALA A 201      59.283   7.779 -15.384  1.00  0.00           N  
ATOM   3208  CA  ALA A 201      60.398   8.032 -14.479  1.00  0.00           C  
ATOM   3209  C   ALA A 201      60.030   9.070 -13.428  1.00  0.00           C  
ATOM   3210  O   ALA A 201      60.381   8.933 -12.256  1.00  0.00           O  
ATOM   3211  CB  ALA A 201      61.623   8.483 -15.261  1.00  0.00           C  
ATOM   3212  H   ALA A 201      59.375   8.025 -16.359  1.00  0.00           H  
ATOM   3213  HA  ALA A 201      60.632   7.102 -13.962  1.00  0.00           H  
ATOM   3214 1HB  ALA A 201      62.447   8.668 -14.571  1.00  0.00           H  
ATOM   3215 2HB  ALA A 201      61.910   7.705 -15.968  1.00  0.00           H  
ATOM   3216 3HB  ALA A 201      61.392   9.398 -15.803  1.00  0.00           H  
ATOM   3217  N   GLU A 202      59.320  10.110 -13.853  1.00  0.00           N  
ATOM   3218  CA  GLU A 202      58.902  11.174 -12.948  1.00  0.00           C  
ATOM   3219  C   GLU A 202      57.931  10.653 -11.897  1.00  0.00           C  
ATOM   3220  O   GLU A 202      58.014  11.020 -10.725  1.00  0.00           O  
ATOM   3221  CB  GLU A 202      58.255  12.318 -13.732  1.00  0.00           C  
ATOM   3222  CG  GLU A 202      59.220  13.106 -14.606  1.00  0.00           C  
ATOM   3223  CD  GLU A 202      60.269  13.832 -13.812  1.00  0.00           C  
ATOM   3224  OE1 GLU A 202      59.917  14.709 -13.060  1.00  0.00           O  
ATOM   3225  OE2 GLU A 202      61.425  13.509 -13.957  1.00  0.00           O  
ATOM   3226  H   GLU A 202      59.063  10.165 -14.828  1.00  0.00           H  
ATOM   3227  HA  GLU A 202      59.784  11.558 -12.434  1.00  0.00           H  
ATOM   3228 1HB  GLU A 202      57.470  11.919 -14.375  1.00  0.00           H  
ATOM   3229 2HB  GLU A 202      57.786  13.015 -13.038  1.00  0.00           H  
ATOM   3230 1HG  GLU A 202      59.712  12.420 -15.295  1.00  0.00           H  
ATOM   3231 2HG  GLU A 202      58.654  13.826 -15.196  1.00  0.00           H  
ATOM   3232  N   THR A 203      57.010   9.795 -12.322  1.00  0.00           N  
ATOM   3233  CA  THR A 203      56.021   9.222 -11.417  1.00  0.00           C  
ATOM   3234  C   THR A 203      56.681   8.340 -10.366  1.00  0.00           C  
ATOM   3235  O   THR A 203      56.304   8.366  -9.194  1.00  0.00           O  
ATOM   3236  CB  THR A 203      54.969   8.405 -12.190  1.00  0.00           C  
ATOM   3237  OG1 THR A 203      54.277   9.261 -13.109  1.00  0.00           O  
ATOM   3238  CG2 THR A 203      53.967   7.782 -11.231  1.00  0.00           C  
ATOM   3239  H   THR A 203      56.995   9.533 -13.297  1.00  0.00           H  
ATOM   3240  HA  THR A 203      55.512  10.036 -10.901  1.00  0.00           H  
ATOM   3241  HB  THR A 203      55.465   7.615 -12.754  1.00  0.00           H  
ATOM   3242  HG1 THR A 203      54.906   9.640 -13.728  1.00  0.00           H  
ATOM   3243 1HG2 THR A 203      53.232   7.209 -11.795  1.00  0.00           H  
ATOM   3244 2HG2 THR A 203      54.488   7.122 -10.538  1.00  0.00           H  
ATOM   3245 3HG2 THR A 203      53.461   8.568 -10.672  1.00  0.00           H  
ATOM   3246  N   ALA A 204      57.668   7.559 -10.791  1.00  0.00           N  
ATOM   3247  CA  ALA A 204      58.384   6.667  -9.886  1.00  0.00           C  
ATOM   3248  C   ALA A 204      59.156   7.453  -8.835  1.00  0.00           C  
ATOM   3249  O   ALA A 204      59.186   7.077  -7.663  1.00  0.00           O  
ATOM   3250  CB  ALA A 204      59.326   5.763 -10.668  1.00  0.00           C  
ATOM   3251  H   ALA A 204      57.930   7.583 -11.766  1.00  0.00           H  
ATOM   3252  HA  ALA A 204      57.650   6.049  -9.369  1.00  0.00           H  
ATOM   3253 1HB  ALA A 204      59.853   5.104  -9.978  1.00  0.00           H  
ATOM   3254 2HB  ALA A 204      58.752   5.164 -11.375  1.00  0.00           H  
ATOM   3255 3HB  ALA A 204      60.048   6.372 -11.210  1.00  0.00           H  
ATOM   3256  N   ILE A 205      59.780   8.546  -9.260  1.00  0.00           N  
ATOM   3257  CA  ILE A 205      60.554   9.388  -8.355  1.00  0.00           C  
ATOM   3258  C   ILE A 205      59.661  10.033  -7.304  1.00  0.00           C  
ATOM   3259  O   ILE A 205      60.028  10.119  -6.132  1.00  0.00           O  
ATOM   3260  CB  ILE A 205      61.306  10.484  -9.132  1.00  0.00           C  
ATOM   3261  CG1 ILE A 205      62.399   9.863 -10.007  1.00  0.00           C  
ATOM   3262  CG2 ILE A 205      61.903  11.502  -8.173  1.00  0.00           C  
ATOM   3263  CD1 ILE A 205      63.006  10.827 -11.001  1.00  0.00           C  
ATOM   3264  H   ILE A 205      59.717   8.801 -10.235  1.00  0.00           H  
ATOM   3265  HA  ILE A 205      61.286   8.764  -7.843  1.00  0.00           H  
ATOM   3266  HB  ILE A 205      60.616  10.993  -9.804  1.00  0.00           H  
ATOM   3267 1HG1 ILE A 205      63.197   9.478  -9.374  1.00  0.00           H  
ATOM   3268 2HG1 ILE A 205      61.986   9.019 -10.561  1.00  0.00           H  
ATOM   3269 1HG2 ILE A 205      62.432  12.269  -8.738  1.00  0.00           H  
ATOM   3270 2HG2 ILE A 205      61.106  11.964  -7.592  1.00  0.00           H  
ATOM   3271 3HG2 ILE A 205      62.600  11.003  -7.499  1.00  0.00           H  
ATOM   3272 1HD1 ILE A 205      63.771  10.314 -11.585  1.00  0.00           H  
ATOM   3273 2HD1 ILE A 205      62.228  11.199 -11.669  1.00  0.00           H  
ATOM   3274 3HD1 ILE A 205      63.456  11.663 -10.468  1.00  0.00           H  
ATOM   3275  N   GLU A 206      58.487  10.485  -7.729  1.00  0.00           N  
ATOM   3276  CA  GLU A 206      57.538  11.124  -6.824  1.00  0.00           C  
ATOM   3277  C   GLU A 206      57.034  10.144  -5.772  1.00  0.00           C  
ATOM   3278  O   GLU A 206      56.893  10.494  -4.600  1.00  0.00           O  
ATOM   3279  CB  GLU A 206      56.356  11.697  -7.609  1.00  0.00           C  
ATOM   3280  CG  GLU A 206      55.332  12.432  -6.755  1.00  0.00           C  
ATOM   3281  CD  GLU A 206      55.890  13.670  -6.109  1.00  0.00           C  
ATOM   3282  OE1 GLU A 206      56.881  14.170  -6.584  1.00  0.00           O  
ATOM   3283  OE2 GLU A 206      55.323  14.116  -5.139  1.00  0.00           O  
ATOM   3284  H   GLU A 206      58.245  10.384  -8.704  1.00  0.00           H  
ATOM   3285  HA  GLU A 206      58.046  11.941  -6.311  1.00  0.00           H  
ATOM   3286 1HB  GLU A 206      56.723  12.393  -8.363  1.00  0.00           H  
ATOM   3287 2HB  GLU A 206      55.840  10.891  -8.130  1.00  0.00           H  
ATOM   3288 1HG  GLU A 206      54.486  12.713  -7.382  1.00  0.00           H  
ATOM   3289 2HG  GLU A 206      54.967  11.757  -5.982  1.00  0.00           H  
ATOM   3290  N   ILE A 207      56.764   8.915  -6.198  1.00  0.00           N  
ATOM   3291  CA  ILE A 207      56.275   7.881  -5.293  1.00  0.00           C  
ATOM   3292  C   ILE A 207      57.320   7.531  -4.241  1.00  0.00           C  
ATOM   3293  O   ILE A 207      56.995   7.340  -3.069  1.00  0.00           O  
ATOM   3294  CB  ILE A 207      55.883   6.611  -6.070  1.00  0.00           C  
ATOM   3295  CG1 ILE A 207      54.717   6.904  -7.018  1.00  0.00           C  
ATOM   3296  CG2 ILE A 207      55.523   5.489  -5.109  1.00  0.00           C  
ATOM   3297  CD1 ILE A 207      53.464   7.379  -6.317  1.00  0.00           C  
ATOM   3298  H   ILE A 207      56.901   8.691  -7.173  1.00  0.00           H  
ATOM   3299  HA  ILE A 207      55.390   8.259  -4.782  1.00  0.00           H  
ATOM   3300  HB  ILE A 207      56.720   6.291  -6.690  1.00  0.00           H  
ATOM   3301 1HG1 ILE A 207      55.015   7.666  -7.737  1.00  0.00           H  
ATOM   3302 2HG1 ILE A 207      54.470   6.003  -7.581  1.00  0.00           H  
ATOM   3303 1HG2 ILE A 207      55.247   4.599  -5.675  1.00  0.00           H  
ATOM   3304 2HG2 ILE A 207      56.379   5.265  -4.475  1.00  0.00           H  
ATOM   3305 3HG2 ILE A 207      54.682   5.798  -4.487  1.00  0.00           H  
ATOM   3306 1HD1 ILE A 207      52.683   7.565  -7.054  1.00  0.00           H  
ATOM   3307 2HD1 ILE A 207      53.127   6.614  -5.616  1.00  0.00           H  
ATOM   3308 3HD1 ILE A 207      53.678   8.299  -5.775  1.00  0.00           H  
ATOM   3309  N   ALA A 208      58.576   7.448  -4.667  1.00  0.00           N  
ATOM   3310  CA  ALA A 208      59.671   7.120  -3.762  1.00  0.00           C  
ATOM   3311  C   ALA A 208      59.860   8.206  -2.710  1.00  0.00           C  
ATOM   3312  O   ALA A 208      60.098   7.914  -1.538  1.00  0.00           O  
ATOM   3313  CB  ALA A 208      60.960   6.911  -4.544  1.00  0.00           C  
ATOM   3314  H   ALA A 208      58.777   7.616  -5.642  1.00  0.00           H  
ATOM   3315  HA  ALA A 208      59.417   6.194  -3.245  1.00  0.00           H  
ATOM   3316 1HB  ALA A 208      61.768   6.666  -3.854  1.00  0.00           H  
ATOM   3317 2HB  ALA A 208      60.827   6.092  -5.252  1.00  0.00           H  
ATOM   3318 3HB  ALA A 208      61.208   7.822  -5.085  1.00  0.00           H  
ATOM   3319  N   LYS A 209      59.753   9.460  -3.136  1.00  0.00           N  
ATOM   3320  CA  LYS A 209      59.912  10.592  -2.231  1.00  0.00           C  
ATOM   3321  C   LYS A 209      58.811  10.616  -1.179  1.00  0.00           C  
ATOM   3322  O   LYS A 209      59.065  10.896  -0.007  1.00  0.00           O  
ATOM   3323  CB  LYS A 209      59.920  11.906  -3.013  1.00  0.00           C  
ATOM   3324  CG  LYS A 209      61.184  12.145  -3.829  1.00  0.00           C  
ATOM   3325  CD  LYS A 209      61.058  13.393  -4.690  1.00  0.00           C  
ATOM   3326  CE  LYS A 209      61.024  14.653  -3.839  1.00  0.00           C  
ATOM   3327  NZ  LYS A 209      60.981  15.886  -4.671  1.00  0.00           N  
ATOM   3328  H   LYS A 209      59.557   9.633  -4.111  1.00  0.00           H  
ATOM   3329  HA  LYS A 209      60.866  10.489  -1.713  1.00  0.00           H  
ATOM   3330 1HB  LYS A 209      59.071  11.928  -3.698  1.00  0.00           H  
ATOM   3331 2HB  LYS A 209      59.805  12.742  -2.323  1.00  0.00           H  
ATOM   3332 1HG  LYS A 209      62.034  12.262  -3.156  1.00  0.00           H  
ATOM   3333 2HG  LYS A 209      61.369  11.286  -4.473  1.00  0.00           H  
ATOM   3334 1HD  LYS A 209      61.906  13.450  -5.375  1.00  0.00           H  
ATOM   3335 2HD  LYS A 209      60.142  13.338  -5.278  1.00  0.00           H  
ATOM   3336 1HE  LYS A 209      60.145  14.633  -3.195  1.00  0.00           H  
ATOM   3337 2HE  LYS A 209      61.910  14.689  -3.205  1.00  0.00           H  
ATOM   3338 1HZ  LYS A 209      60.959  16.698  -4.070  1.00  0.00           H  
ATOM   3339 2HZ  LYS A 209      61.801  15.925  -5.259  1.00  0.00           H  
ATOM   3340 3HZ  LYS A 209      60.153  15.874  -5.249  1.00  0.00           H  
ATOM   3341  N   ARG A 210      57.587  10.321  -1.605  1.00  0.00           N  
ATOM   3342  CA  ARG A 210      56.444  10.309  -0.700  1.00  0.00           C  
ATOM   3343  C   ARG A 210      56.586   9.216   0.352  1.00  0.00           C  
ATOM   3344  O   ARG A 210      56.272   9.424   1.524  1.00  0.00           O  
ATOM   3345  CB  ARG A 210      55.151  10.099  -1.474  1.00  0.00           C  
ATOM   3346  CG  ARG A 210      54.772  11.238  -2.408  1.00  0.00           C  
ATOM   3347  CD  ARG A 210      54.447  12.478  -1.658  1.00  0.00           C  
ATOM   3348  NE  ARG A 210      53.982  13.538  -2.538  1.00  0.00           N  
ATOM   3349  CZ  ARG A 210      53.756  14.809  -2.152  1.00  0.00           C  
ATOM   3350  NH1 ARG A 210      53.956  15.162  -0.902  1.00  0.00           N  
ATOM   3351  NH2 ARG A 210      53.332  15.701  -3.031  1.00  0.00           N  
ATOM   3352  H   ARG A 210      57.446  10.100  -2.580  1.00  0.00           H  
ATOM   3353  HA  ARG A 210      56.394  11.273  -0.194  1.00  0.00           H  
ATOM   3354 1HB  ARG A 210      55.229   9.194  -2.073  1.00  0.00           H  
ATOM   3355 2HB  ARG A 210      54.327   9.959  -0.774  1.00  0.00           H  
ATOM   3356 1HG  ARG A 210      55.606  11.451  -3.078  1.00  0.00           H  
ATOM   3357 2HG  ARG A 210      53.899  10.953  -2.994  1.00  0.00           H  
ATOM   3358 1HD  ARG A 210      53.662  12.269  -0.932  1.00  0.00           H  
ATOM   3359 2HD  ARG A 210      55.336  12.833  -1.138  1.00  0.00           H  
ATOM   3360  HE  ARG A 210      53.816  13.305  -3.508  1.00  0.00           H  
ATOM   3361 1HH1 ARG A 210      54.279  14.480  -0.230  1.00  0.00           H  
ATOM   3362 2HH1 ARG A 210      53.786  16.114  -0.613  1.00  0.00           H  
ATOM   3363 1HH2 ARG A 210      53.178  15.429  -3.993  1.00  0.00           H  
ATOM   3364 2HH2 ARG A 210      53.163  16.653  -2.742  1.00  0.00           H  
ATOM   3365  N   ILE A 211      57.061   8.050  -0.074  1.00  0.00           N  
ATOM   3366  CA  ILE A 211      57.246   6.922   0.831  1.00  0.00           C  
ATOM   3367  C   ILE A 211      58.305   7.227   1.883  1.00  0.00           C  
ATOM   3368  O   ILE A 211      58.146   6.885   3.055  1.00  0.00           O  
ATOM   3369  CB  ILE A 211      57.644   5.654   0.054  1.00  0.00           C  
ATOM   3370  CG1 ILE A 211      56.517   5.233  -0.893  1.00  0.00           C  
ATOM   3371  CG2 ILE A 211      57.986   4.526   1.015  1.00  0.00           C  
ATOM   3372  CD1 ILE A 211      55.217   4.912  -0.191  1.00  0.00           C  
ATOM   3373  H   ILE A 211      57.300   7.943  -1.049  1.00  0.00           H  
ATOM   3374  HA  ILE A 211      56.303   6.731   1.342  1.00  0.00           H  
ATOM   3375  HB  ILE A 211      58.514   5.866  -0.567  1.00  0.00           H  
ATOM   3376 1HG1 ILE A 211      56.329   6.029  -1.612  1.00  0.00           H  
ATOM   3377 2HG1 ILE A 211      56.826   4.351  -1.456  1.00  0.00           H  
ATOM   3378 1HG2 ILE A 211      58.264   3.637   0.449  1.00  0.00           H  
ATOM   3379 2HG2 ILE A 211      58.818   4.828   1.649  1.00  0.00           H  
ATOM   3380 3HG2 ILE A 211      57.119   4.303   1.637  1.00  0.00           H  
ATOM   3381 1HD1 ILE A 211      54.468   4.621  -0.928  1.00  0.00           H  
ATOM   3382 2HD1 ILE A 211      55.375   4.091   0.510  1.00  0.00           H  
ATOM   3383 3HD1 ILE A 211      54.871   5.791   0.351  1.00  0.00           H  
ATOM   3384  N   THR A 212      59.386   7.872   1.457  1.00  0.00           N  
ATOM   3385  CA  THR A 212      60.473   8.225   2.362  1.00  0.00           C  
ATOM   3386  C   THR A 212      60.013   9.226   3.414  1.00  0.00           C  
ATOM   3387  O   THR A 212      60.376   9.121   4.586  1.00  0.00           O  
ATOM   3388  CB  THR A 212      61.672   8.803   1.588  1.00  0.00           C  
ATOM   3389  OG1 THR A 212      62.169   7.821   0.669  1.00  0.00           O  
ATOM   3390  CG2 THR A 212      62.783   9.203   2.547  1.00  0.00           C  
ATOM   3391  H   THR A 212      59.456   8.124   0.481  1.00  0.00           H  
ATOM   3392  HA  THR A 212      60.800   7.322   2.878  1.00  0.00           H  
ATOM   3393  HB  THR A 212      61.353   9.679   1.025  1.00  0.00           H  
ATOM   3394  HG1 THR A 212      61.616   7.809  -0.115  1.00  0.00           H  
ATOM   3395 1HG2 THR A 212      63.622   9.609   1.983  1.00  0.00           H  
ATOM   3396 2HG2 THR A 212      62.412   9.958   3.240  1.00  0.00           H  
ATOM   3397 3HG2 THR A 212      63.113   8.328   3.107  1.00  0.00           H  
ATOM   3398  N   GLU A 213      59.212  10.197   2.988  1.00  0.00           N  
ATOM   3399  CA  GLU A 213      58.700  11.219   3.893  1.00  0.00           C  
ATOM   3400  C   GLU A 213      57.780  10.613   4.945  1.00  0.00           C  
ATOM   3401  O   GLU A 213      57.830  10.986   6.117  1.00  0.00           O  
ATOM   3402  CB  GLU A 213      57.952  12.299   3.109  1.00  0.00           C  
ATOM   3403  CG  GLU A 213      58.842  13.171   2.234  1.00  0.00           C  
ATOM   3404  CD  GLU A 213      59.821  13.990   3.028  1.00  0.00           C  
ATOM   3405  OE1 GLU A 213      59.458  14.463   4.078  1.00  0.00           O  
ATOM   3406  OE2 GLU A 213      60.935  14.142   2.585  1.00  0.00           O  
ATOM   3407  H   GLU A 213      58.952  10.228   2.013  1.00  0.00           H  
ATOM   3408  HA  GLU A 213      59.544  11.681   4.406  1.00  0.00           H  
ATOM   3409 1HB  GLU A 213      57.206  11.832   2.466  1.00  0.00           H  
ATOM   3410 2HB  GLU A 213      57.423  12.952   3.803  1.00  0.00           H  
ATOM   3411 1HG  GLU A 213      59.394  12.533   1.545  1.00  0.00           H  
ATOM   3412 2HG  GLU A 213      58.213  13.837   1.644  1.00  0.00           H  
ATOM   3413  N   ILE A 214      56.940   9.676   4.519  1.00  0.00           N  
ATOM   3414  CA  ILE A 214      56.006   9.016   5.424  1.00  0.00           C  
ATOM   3415  C   ILE A 214      56.744   8.197   6.476  1.00  0.00           C  
ATOM   3416  O   ILE A 214      56.367   8.190   7.648  1.00  0.00           O  
ATOM   3417  CB  ILE A 214      55.040   8.103   4.647  1.00  0.00           C  
ATOM   3418  CG1 ILE A 214      54.103   8.940   3.771  1.00  0.00           C  
ATOM   3419  CG2 ILE A 214      54.242   7.234   5.606  1.00  0.00           C  
ATOM   3420  CD1 ILE A 214      53.307   8.126   2.777  1.00  0.00           C  
ATOM   3421  H   ILE A 214      56.949   9.414   3.544  1.00  0.00           H  
ATOM   3422  HA  ILE A 214      55.422   9.780   5.935  1.00  0.00           H  
ATOM   3423  HB  ILE A 214      55.608   7.461   3.975  1.00  0.00           H  
ATOM   3424 1HG1 ILE A 214      53.404   9.485   4.405  1.00  0.00           H  
ATOM   3425 2HG1 ILE A 214      54.684   9.678   3.218  1.00  0.00           H  
ATOM   3426 1HG2 ILE A 214      53.564   6.595   5.040  1.00  0.00           H  
ATOM   3427 2HG2 ILE A 214      54.923   6.614   6.187  1.00  0.00           H  
ATOM   3428 3HG2 ILE A 214      53.666   7.868   6.279  1.00  0.00           H  
ATOM   3429 1HD1 ILE A 214      52.667   8.788   2.194  1.00  0.00           H  
ATOM   3430 2HD1 ILE A 214      53.989   7.599   2.109  1.00  0.00           H  
ATOM   3431 3HD1 ILE A 214      52.690   7.404   3.310  1.00  0.00           H  
ATOM   3432  N   SER A 215      57.797   7.508   6.051  1.00  0.00           N  
ATOM   3433  CA  SER A 215      58.590   6.684   6.955  1.00  0.00           C  
ATOM   3434  C   SER A 215      59.288   7.536   8.007  1.00  0.00           C  
ATOM   3435  O   SER A 215      59.351   7.164   9.179  1.00  0.00           O  
ATOM   3436  CB  SER A 215      59.617   5.890   6.172  1.00  0.00           C  
ATOM   3437  OG  SER A 215      60.388   5.087   7.024  1.00  0.00           O  
ATOM   3438  H   SER A 215      58.055   7.556   5.076  1.00  0.00           H  
ATOM   3439  HA  SER A 215      57.922   5.989   7.465  1.00  0.00           H  
ATOM   3440 1HB  SER A 215      59.110   5.263   5.438  1.00  0.00           H  
ATOM   3441 2HB  SER A 215      60.266   6.573   5.626  1.00  0.00           H  
ATOM   3442  HG  SER A 215      61.008   4.621   6.459  1.00  0.00           H  
ATOM   3443  N   LEU A 216      59.811   8.681   7.582  1.00  0.00           N  
ATOM   3444  CA  LEU A 216      60.506   9.589   8.486  1.00  0.00           C  
ATOM   3445  C   LEU A 216      59.559  10.151   9.538  1.00  0.00           C  
ATOM   3446  O   LEU A 216      59.917  10.270  10.710  1.00  0.00           O  
ATOM   3447  CB  LEU A 216      61.143  10.739   7.696  1.00  0.00           C  
ATOM   3448  CG  LEU A 216      62.322  10.353   6.793  1.00  0.00           C  
ATOM   3449  CD1 LEU A 216      62.726  11.552   5.946  1.00  0.00           C  
ATOM   3450  CD2 LEU A 216      63.483   9.873   7.651  1.00  0.00           C  
ATOM   3451  H   LEU A 216      59.725   8.929   6.607  1.00  0.00           H  
ATOM   3452  HA  LEU A 216      61.294   9.035   8.994  1.00  0.00           H  
ATOM   3453 1HB  LEU A 216      60.379  11.193   7.067  1.00  0.00           H  
ATOM   3454 2HB  LEU A 216      61.497  11.491   8.401  1.00  0.00           H  
ATOM   3455  HG  LEU A 216      62.016   9.555   6.116  1.00  0.00           H  
ATOM   3456 1HD1 LEU A 216      63.564  11.278   5.304  1.00  0.00           H  
ATOM   3457 2HD1 LEU A 216      61.884  11.862   5.328  1.00  0.00           H  
ATOM   3458 3HD1 LEU A 216      63.022  12.374   6.596  1.00  0.00           H  
ATOM   3459 1HD2 LEU A 216      64.320   9.598   7.009  1.00  0.00           H  
ATOM   3460 2HD2 LEU A 216      63.790  10.672   8.327  1.00  0.00           H  
ATOM   3461 3HD2 LEU A 216      63.171   9.005   8.233  1.00  0.00           H  
ATOM   3462  N   TYR A 217      58.348  10.496   9.113  1.00  0.00           N  
ATOM   3463  CA  TYR A 217      57.346  11.047  10.017  1.00  0.00           C  
ATOM   3464  C   TYR A 217      56.933  10.025  11.069  1.00  0.00           C  
ATOM   3465  O   TYR A 217      56.762  10.361  12.241  1.00  0.00           O  
ATOM   3466  CB  TYR A 217      56.122  11.525   9.232  1.00  0.00           C  
ATOM   3467  CG  TYR A 217      55.058  12.168  10.094  1.00  0.00           C  
ATOM   3468  CD1 TYR A 217      55.222  13.469  10.545  1.00  0.00           C  
ATOM   3469  CD2 TYR A 217      53.917  11.455  10.432  1.00  0.00           C  
ATOM   3470  CE1 TYR A 217      54.250  14.056  11.332  1.00  0.00           C  
ATOM   3471  CE2 TYR A 217      52.945  12.042  11.219  1.00  0.00           C  
ATOM   3472  CZ  TYR A 217      53.108  13.337  11.668  1.00  0.00           C  
ATOM   3473  OH  TYR A 217      52.140  13.921  12.451  1.00  0.00           O  
ATOM   3474  H   TYR A 217      58.115  10.373   8.138  1.00  0.00           H  
ATOM   3475  HA  TYR A 217      57.782  11.900  10.538  1.00  0.00           H  
ATOM   3476 1HB  TYR A 217      56.434  12.250   8.479  1.00  0.00           H  
ATOM   3477 2HB  TYR A 217      55.673  10.682   8.709  1.00  0.00           H  
ATOM   3478  HD1 TYR A 217      56.119  14.029  10.279  1.00  0.00           H  
ATOM   3479  HD2 TYR A 217      53.788  10.433  10.079  1.00  0.00           H  
ATOM   3480  HE1 TYR A 217      54.379  15.078  11.686  1.00  0.00           H  
ATOM   3481  HE2 TYR A 217      52.048  11.482  11.486  1.00  0.00           H  
ATOM   3482  HH  TYR A 217      52.408  14.815  12.675  1.00  0.00           H  
ATOM   3483  N   LEU A 218      56.774   8.777  10.644  1.00  0.00           N  
ATOM   3484  CA  LEU A 218      56.381   7.703  11.548  1.00  0.00           C  
ATOM   3485  C   LEU A 218      57.453   7.448  12.600  1.00  0.00           C  
ATOM   3486  O   LEU A 218      57.147   7.228  13.772  1.00  0.00           O  
ATOM   3487  CB  LEU A 218      56.115   6.416  10.757  1.00  0.00           C  
ATOM   3488  CG  LEU A 218      54.875   6.433   9.855  1.00  0.00           C  
ATOM   3489  CD1 LEU A 218      54.845   5.169   9.007  1.00  0.00           C  
ATOM   3490  CD2 LEU A 218      53.624   6.546  10.714  1.00  0.00           C  
ATOM   3491  H   LEU A 218      56.929   8.566   9.669  1.00  0.00           H  
ATOM   3492  HA  LEU A 218      55.464   7.998  12.057  1.00  0.00           H  
ATOM   3493 1HB  LEU A 218      56.979   6.210  10.128  1.00  0.00           H  
ATOM   3494 2HB  LEU A 218      56.001   5.592  11.462  1.00  0.00           H  
ATOM   3495  HG  LEU A 218      54.929   7.287   9.179  1.00  0.00           H  
ATOM   3496 1HD1 LEU A 218      53.963   5.182   8.366  1.00  0.00           H  
ATOM   3497 2HD1 LEU A 218      55.741   5.124   8.389  1.00  0.00           H  
ATOM   3498 3HD1 LEU A 218      54.807   4.296   9.658  1.00  0.00           H  
ATOM   3499 1HD2 LEU A 218      52.742   6.559  10.072  1.00  0.00           H  
ATOM   3500 2HD2 LEU A 218      53.568   5.692  11.389  1.00  0.00           H  
ATOM   3501 3HD2 LEU A 218      53.663   7.467  11.296  1.00  0.00           H  
ATOM   3502  N   LEU A 219      58.711   7.479  12.175  1.00  0.00           N  
ATOM   3503  CA  LEU A 219      59.831   7.251  13.079  1.00  0.00           C  
ATOM   3504  C   LEU A 219      59.922   8.350  14.131  1.00  0.00           C  
ATOM   3505  O   LEU A 219      60.186   8.081  15.303  1.00  0.00           O  
ATOM   3506  CB  LEU A 219      61.144   7.180  12.289  1.00  0.00           C  
ATOM   3507  CG  LEU A 219      62.395   6.837  13.107  1.00  0.00           C  
ATOM   3508  CD1 LEU A 219      63.426   6.173  12.204  1.00  0.00           C  
ATOM   3509  CD2 LEU A 219      62.954   8.105  13.735  1.00  0.00           C  
ATOM   3510  H   LEU A 219      58.896   7.665  11.200  1.00  0.00           H  
ATOM   3511  HA  LEU A 219      59.677   6.300  13.588  1.00  0.00           H  
ATOM   3512 1HB  LEU A 219      61.040   6.426  11.510  1.00  0.00           H  
ATOM   3513 2HB  LEU A 219      61.314   8.145  11.811  1.00  0.00           H  
ATOM   3514  HG  LEU A 219      62.133   6.127  13.892  1.00  0.00           H  
ATOM   3515 1HD1 LEU A 219      64.315   5.929  12.785  1.00  0.00           H  
ATOM   3516 2HD1 LEU A 219      63.007   5.259  11.783  1.00  0.00           H  
ATOM   3517 3HD1 LEU A 219      63.696   6.854  11.398  1.00  0.00           H  
ATOM   3518 1HD2 LEU A 219      63.843   7.861  14.318  1.00  0.00           H  
ATOM   3519 2HD2 LEU A 219      63.218   8.814  12.951  1.00  0.00           H  
ATOM   3520 3HD2 LEU A 219      62.203   8.549  14.389  1.00  0.00           H  
ATOM   3521  N   GLU A 220      59.702   9.589  13.706  1.00  0.00           N  
ATOM   3522  CA  GLU A 220      59.759  10.731  14.610  1.00  0.00           C  
ATOM   3523  C   GLU A 220      58.774  10.571  15.761  1.00  0.00           C  
ATOM   3524  O   GLU A 220      59.070  10.934  16.899  1.00  0.00           O  
ATOM   3525  CB  GLU A 220      59.466  12.027  13.851  1.00  0.00           C  
ATOM   3526  CG  GLU A 220      59.559  13.287  14.700  1.00  0.00           C  
ATOM   3527  CD  GLU A 220      60.955  13.563  15.186  1.00  0.00           C  
ATOM   3528  OE1 GLU A 220      61.864  13.494  14.395  1.00  0.00           O  
ATOM   3529  OE2 GLU A 220      61.112  13.843  16.352  1.00  0.00           O  
ATOM   3530  H   GLU A 220      59.490   9.744  12.731  1.00  0.00           H  
ATOM   3531  HA  GLU A 220      60.764  10.791  15.029  1.00  0.00           H  
ATOM   3532 1HB  GLU A 220      60.166  12.130  13.022  1.00  0.00           H  
ATOM   3533 2HB  GLU A 220      58.462  11.982  13.428  1.00  0.00           H  
ATOM   3534 1HG  GLU A 220      59.219  14.137  14.109  1.00  0.00           H  
ATOM   3535 2HG  GLU A 220      58.894  13.186  15.556  1.00  0.00           H  
ATOM   3536  N   HIS A 221      57.596  10.019  15.438  1.00  0.00           N  
ATOM   3537  CA  HIS A 221      56.488   9.876  16.399  1.00  0.00           C  
ATOM   3538  C   HIS A 221      56.030   8.515  16.787  1.00  0.00           C  
ATOM   3539  O   HIS A 221      54.946   8.350  17.347  1.00  0.00           O  
ATOM   3540  CB  HIS A 221      55.258  10.618  15.866  1.00  0.00           C  
ATOM   3541  CG  HIS A 221      55.461  12.095  15.725  1.00  0.00           C  
ATOM   3542  ND1 HIS A 221      55.529  12.943  16.811  1.00  0.00           N  
ATOM   3543  CD2 HIS A 221      55.610  12.875  14.629  1.00  0.00           C  
ATOM   3544  CE1 HIS A 221      55.712  14.181  16.387  1.00  0.00           C  
ATOM   3545  NE2 HIS A 221      55.764  14.167  15.068  1.00  0.00           N  
ATOM   3546  H   HIS A 221      57.452   9.683  14.496  1.00  0.00           H  
ATOM   3547  HA  HIS A 221      56.770  10.328  17.349  1.00  0.00           H  
ATOM   3548 1HB  HIS A 221      54.986  10.217  14.889  1.00  0.00           H  
ATOM   3549 2HB  HIS A 221      54.415  10.452  16.535  1.00  0.00           H  
ATOM   3550  HD1 HIS A 221      55.528  12.672  17.774  1.00  0.00           H  
ATOM   3551  HD2 HIS A 221      55.624  12.655  13.561  1.00  0.00           H  
ATOM   3552  HE1 HIS A 221      55.793  15.005  17.097  1.00  0.00           H  
ATOM   3553  N   ALA A 222      56.788   7.501  16.528  1.00  0.00           N  
ATOM   3554  CA  ALA A 222      56.319   6.227  16.992  1.00  0.00           C  
ATOM   3555  C   ALA A 222      56.891   5.927  18.358  1.00  0.00           C  
ATOM   3556  O   ALA A 222      58.094   6.065  18.582  1.00  0.00           O  
ATOM   3557  CB  ALA A 222      56.685   5.132  16.001  1.00  0.00           C  
ATOM   3558  H   ALA A 222      57.651   7.648  16.025  1.00  0.00           H  
ATOM   3559  HA  ALA A 222      55.233   6.277  17.078  1.00  0.00           H  
ATOM   3560 1HB  ALA A 222      56.325   4.171  16.371  1.00  0.00           H  
ATOM   3561 2HB  ALA A 222      56.225   5.345  15.036  1.00  0.00           H  
ATOM   3562 3HB  ALA A 222      57.767   5.092  15.886  1.00  0.00           H  
ATOM   3563  N   ASP A 223      56.007   5.517  19.258  1.00  0.00           N  
ATOM   3564  CA  ASP A 223      56.380   5.098  20.589  1.00  0.00           C  
ATOM   3565  C   ASP A 223      56.877   3.659  20.459  1.00  0.00           C  
ATOM   3566  O   ASP A 223      56.194   2.717  20.863  1.00  0.00           O  
ATOM   3567  CB  ASP A 223      55.202   5.191  21.562  1.00  0.00           C  
ATOM   3568  CG  ASP A 223      55.607   4.943  23.009  1.00  0.00           C  
ATOM   3569  OD1 ASP A 223      56.769   5.077  23.311  1.00  0.00           O  
ATOM   3570  OD2 ASP A 223      54.751   4.622  23.797  1.00  0.00           O  
ATOM   3571  H   ASP A 223      55.028   5.493  19.011  1.00  0.00           H  
ATOM   3572  HA  ASP A 223      57.179   5.749  20.945  1.00  0.00           H  
ATOM   3573 1HB  ASP A 223      54.749   6.180  21.491  1.00  0.00           H  
ATOM   3574 2HB  ASP A 223      54.441   4.462  21.283  1.00  0.00           H  
ATOM   3575  N   ALA A 224      58.078   3.547  19.885  1.00  0.00           N  
ATOM   3576  CA  ALA A 224      58.724   2.262  19.578  1.00  0.00           C  
ATOM   3577  C   ALA A 224      60.171   2.367  19.999  1.00  0.00           C  
ATOM   3578  O   ALA A 224      60.717   3.465  20.110  1.00  0.00           O  
ATOM   3579  CB  ALA A 224      58.612   1.913  18.101  1.00  0.00           C  
ATOM   3580  H   ALA A 224      58.587   4.385  19.641  1.00  0.00           H  
ATOM   3581  HA  ALA A 224      58.230   1.486  20.163  1.00  0.00           H  
ATOM   3582 1HB  ALA A 224      59.138   0.978  17.907  1.00  0.00           H  
ATOM   3583 2HB  ALA A 224      57.562   1.802  17.832  1.00  0.00           H  
ATOM   3584 3HB  ALA A 224      59.057   2.708  17.505  1.00  0.00           H  
ATOM   3585  N   ASP A 225      60.775   1.213  20.229  1.00  0.00           N  
ATOM   3586  CA  ASP A 225      62.153   1.206  20.613  1.00  0.00           C  
ATOM   3587  C   ASP A 225      63.041   1.685  19.478  1.00  0.00           C  
ATOM   3588  O   ASP A 225      62.704   1.528  18.305  1.00  0.00           O  
ATOM   3589  CB  ASP A 225      62.572  -0.200  21.050  1.00  0.00           C  
ATOM   3590  CG  ASP A 225      61.960  -0.613  22.382  1.00  0.00           C  
ATOM   3591  OD1 ASP A 225      61.474   0.244  23.082  1.00  0.00           O  
ATOM   3592  OD2 ASP A 225      61.985  -1.781  22.687  1.00  0.00           O  
ATOM   3593  H   ASP A 225      60.251   0.355  20.129  1.00  0.00           H  
ATOM   3594  HA  ASP A 225      62.281   1.886  21.456  1.00  0.00           H  
ATOM   3595 1HB  ASP A 225      62.273  -0.922  20.290  1.00  0.00           H  
ATOM   3596 2HB  ASP A 225      63.658  -0.246  21.136  1.00  0.00           H  
ATOM   3597  N   VAL A 226      63.500   1.932  18.930  1.00  0.00           N  
ATOM   3598  CA  VAL A 226      64.366   2.400  17.849  1.00  0.00           C  
ATOM   3599  C   VAL A 226      64.998   1.257  17.054  1.00  0.00           C  
ATOM   3600  O   VAL A 226      65.324   1.412  15.877  1.00  0.00           O  
ATOM   3601  CB  VAL A 226      65.486   3.287  18.425  1.00  0.00           C  
ATOM   3602  CG1 VAL A 226      66.490   3.648  17.341  1.00  0.00           C  
ATOM   3603  CG2 VAL A 226      64.886   4.541  19.043  1.00  0.00           C  
ATOM   3604  H   VAL A 226      64.383   2.352  19.181  1.00  0.00           H  
ATOM   3605  HA  VAL A 226      63.767   2.996  17.159  1.00  0.00           H  
ATOM   3606  HB  VAL A 226      66.024   2.726  19.189  1.00  0.00           H  
ATOM   3607 1HG1 VAL A 226      67.274   4.275  17.765  1.00  0.00           H  
ATOM   3608 2HG1 VAL A 226      66.933   2.737  16.937  1.00  0.00           H  
ATOM   3609 3HG1 VAL A 226      65.985   4.191  16.543  1.00  0.00           H  
ATOM   3610 1HG2 VAL A 226      65.683   5.163  19.449  1.00  0.00           H  
ATOM   3611 2HG2 VAL A 226      64.342   5.099  18.281  1.00  0.00           H  
ATOM   3612 3HG2 VAL A 226      64.202   4.260  19.844  1.00  0.00           H  
ATOM   3613  N   ASP A 227      65.192   0.084  17.658  1.00  0.00           N  
ATOM   3614  CA  ASP A 227      65.647  -1.035  16.842  1.00  0.00           C  
ATOM   3615  C   ASP A 227      64.610  -1.408  15.790  1.00  0.00           C  
ATOM   3616  O   ASP A 227      64.939  -1.593  14.618  1.00  0.00           O  
ATOM   3617  CB  ASP A 227      65.951  -2.251  17.721  1.00  0.00           C  
ATOM   3618  CG  ASP A 227      67.209  -2.075  18.561  1.00  0.00           C  
ATOM   3619  OD1 ASP A 227      67.979  -1.192  18.264  1.00  0.00           O  
ATOM   3620  OD2 ASP A 227      67.387  -2.824  19.492  1.00  0.00           O  
ATOM   3621  H   ASP A 227      65.020   0.007  18.650  1.00  0.00           H  
ATOM   3622  HA  ASP A 227      66.562  -0.739  16.328  1.00  0.00           H  
ATOM   3623 1HB  ASP A 227      65.109  -2.437  18.388  1.00  0.00           H  
ATOM   3624 2HB  ASP A 227      66.073  -3.133  17.092  1.00  0.00           H  
ATOM   3625  N   GLU A 228      63.357  -1.517  16.215  1.00  0.00           N  
ATOM   3626  CA  GLU A 228      62.268  -1.868  15.310  1.00  0.00           C  
ATOM   3627  C   GLU A 228      62.056  -0.787  14.259  1.00  0.00           C  
ATOM   3628  O   GLU A 228      61.824  -1.084  13.087  1.00  0.00           O  
ATOM   3629  CB  GLU A 228      60.973  -2.091  16.094  1.00  0.00           C  
ATOM   3630  CG  GLU A 228      59.792  -2.537  15.243  1.00  0.00           C  
ATOM   3631  CD  GLU A 228      58.563  -2.832  16.058  1.00  0.00           C  
ATOM   3632  OE1 GLU A 228      58.627  -2.716  17.258  1.00  0.00           O  
ATOM   3633  OE2 GLU A 228      57.559  -3.173  15.478  1.00  0.00           O  
ATOM   3634  H   GLU A 228      63.152  -1.353  17.190  1.00  0.00           H  
ATOM   3635  HA  GLU A 228      62.529  -2.794  14.797  1.00  0.00           H  
ATOM   3636 1HB  GLU A 228      61.137  -2.848  16.861  1.00  0.00           H  
ATOM   3637 2HB  GLU A 228      60.691  -1.168  16.601  1.00  0.00           H  
ATOM   3638 1HG  GLU A 228      59.558  -1.752  14.525  1.00  0.00           H  
ATOM   3639 2HG  GLU A 228      60.075  -3.429  14.686  1.00  0.00           H  
ATOM   3640  N   LEU A 229      62.137   0.469  14.684  1.00  0.00           N  
ATOM   3641  CA  LEU A 229      61.953   1.598  13.779  1.00  0.00           C  
ATOM   3642  C   LEU A 229      63.054   1.645  12.728  1.00  0.00           C  
ATOM   3643  O   LEU A 229      62.795   1.919  11.556  1.00  0.00           O  
ATOM   3644  CB  LEU A 229      61.935   2.913  14.568  1.00  0.00           C  
ATOM   3645  CG  LEU A 229      61.707   4.183  13.739  1.00  0.00           C  
ATOM   3646  CD1 LEU A 229      60.367   4.089  13.022  1.00  0.00           C  
ATOM   3647  CD2 LEU A 229      61.755   5.401  14.650  1.00  0.00           C  
ATOM   3648  H   LEU A 229      62.331   0.647  15.659  1.00  0.00           H  
ATOM   3649  HA  LEU A 229      60.997   1.481  13.270  1.00  0.00           H  
ATOM   3650 1HB  LEU A 229      61.144   2.859  15.315  1.00  0.00           H  
ATOM   3651 2HB  LEU A 229      62.888   3.021  15.086  1.00  0.00           H  
ATOM   3652  HG  LEU A 229      62.486   4.267  12.980  1.00  0.00           H  
ATOM   3653 1HD1 LEU A 229      60.206   4.992  12.432  1.00  0.00           H  
ATOM   3654 2HD1 LEU A 229      60.368   3.221  12.362  1.00  0.00           H  
ATOM   3655 3HD1 LEU A 229      59.569   3.988  13.755  1.00  0.00           H  
ATOM   3656 1HD2 LEU A 229      61.594   6.304  14.061  1.00  0.00           H  
ATOM   3657 2HD2 LEU A 229      60.976   5.319  15.408  1.00  0.00           H  
ATOM   3658 3HD2 LEU A 229      62.730   5.453  15.136  1.00  0.00           H  
ATOM   3659  N   VAL A 230      64.284   1.376  13.153  1.00  0.00           N  
ATOM   3660  CA  VAL A 230      65.427   1.388  12.248  1.00  0.00           C  
ATOM   3661  C   VAL A 230      65.308   0.292  11.197  1.00  0.00           C  
ATOM   3662  O   VAL A 230      65.617   0.506  10.025  1.00  0.00           O  
ATOM   3663  CB  VAL A 230      66.736   1.199  13.037  1.00  0.00           C  
ATOM   3664  CG1 VAL A 230      67.910   1.021  12.087  1.00  0.00           C  
ATOM   3665  CG2 VAL A 230      66.962   2.388  13.958  1.00  0.00           C  
ATOM   3666  H   VAL A 230      64.431   1.158  14.128  1.00  0.00           H  
ATOM   3667  HA  VAL A 230      65.459   2.355  11.744  1.00  0.00           H  
ATOM   3668  HB  VAL A 230      66.663   0.287  13.631  1.00  0.00           H  
ATOM   3669 1HG1 VAL A 230      68.827   0.888  12.662  1.00  0.00           H  
ATOM   3670 2HG1 VAL A 230      67.744   0.143  11.463  1.00  0.00           H  
ATOM   3671 3HG1 VAL A 230      68.004   1.904  11.455  1.00  0.00           H  
ATOM   3672 1HG2 VAL A 230      67.889   2.247  14.513  1.00  0.00           H  
ATOM   3673 2HG2 VAL A 230      67.030   3.300  13.364  1.00  0.00           H  
ATOM   3674 3HG2 VAL A 230      66.130   2.471  14.657  1.00  0.00           H  
ATOM   3675  N   ARG A 231      64.858  -0.883  11.622  1.00  0.00           N  
ATOM   3676  CA  ARG A 231      64.697  -2.015  10.717  1.00  0.00           C  
ATOM   3677  C   ARG A 231      63.632  -1.733   9.666  1.00  0.00           C  
ATOM   3678  O   ARG A 231      63.798  -2.072   8.494  1.00  0.00           O  
ATOM   3679  CB  ARG A 231      64.321  -3.270  11.491  1.00  0.00           C  
ATOM   3680  CG  ARG A 231      65.437  -3.854  12.342  1.00  0.00           C  
ATOM   3681  CD  ARG A 231      65.101  -5.218  12.827  1.00  0.00           C  
ATOM   3682  NE  ARG A 231      63.951  -5.209  13.717  1.00  0.00           N  
ATOM   3683  CZ  ARG A 231      64.015  -5.013  15.048  1.00  0.00           C  
ATOM   3684  NH1 ARG A 231      65.178  -4.811  15.628  1.00  0.00           N  
ATOM   3685  NH2 ARG A 231      62.909  -5.023  15.772  1.00  0.00           N  
ATOM   3686  H   ARG A 231      64.621  -0.996  12.597  1.00  0.00           H  
ATOM   3687  HA  ARG A 231      65.646  -2.190  10.210  1.00  0.00           H  
ATOM   3688 1HB  ARG A 231      63.482  -3.053  12.151  1.00  0.00           H  
ATOM   3689 2HB  ARG A 231      63.998  -4.044  10.794  1.00  0.00           H  
ATOM   3690 1HG  ARG A 231      66.351  -3.916  11.752  1.00  0.00           H  
ATOM   3691 2HG  ARG A 231      65.607  -3.214  13.209  1.00  0.00           H  
ATOM   3692 1HD  ARG A 231      64.870  -5.859  11.978  1.00  0.00           H  
ATOM   3693 2HD  ARG A 231      65.950  -5.629  13.372  1.00  0.00           H  
ATOM   3694  HE  ARG A 231      63.039  -5.361  13.307  1.00  0.00           H  
ATOM   3695 1HH1 ARG A 231      66.023  -4.803  15.075  1.00  0.00           H  
ATOM   3696 2HH1 ARG A 231      65.226  -4.664  16.626  1.00  0.00           H  
ATOM   3697 1HH2 ARG A 231      62.015  -5.178  15.326  1.00  0.00           H  
ATOM   3698 2HH2 ARG A 231      62.957  -4.876  16.769  1.00  0.00           H  
ATOM   3699  N   THR A 232      62.538  -1.111  10.091  1.00  0.00           N  
ATOM   3700  CA  THR A 232      61.443  -0.781   9.186  1.00  0.00           C  
ATOM   3701  C   THR A 232      61.882   0.229   8.135  1.00  0.00           C  
ATOM   3702  O   THR A 232      61.522   0.116   6.963  1.00  0.00           O  
ATOM   3703  CB  THR A 232      60.232  -0.228   9.959  1.00  0.00           C  
ATOM   3704  OG1 THR A 232      59.755  -1.220  10.879  1.00  0.00           O  
ATOM   3705  CG2 THR A 232      59.113   0.148   9.000  1.00  0.00           C  
ATOM   3706  H   THR A 232      62.462  -0.860  11.066  1.00  0.00           H  
ATOM   3707  HA  THR A 232      61.135  -1.691   8.670  1.00  0.00           H  
ATOM   3708  HB  THR A 232      60.532   0.655  10.523  1.00  0.00           H  
ATOM   3709  HG1 THR A 232      60.309  -1.220  11.663  1.00  0.00           H  
ATOM   3710 1HG2 THR A 232      58.265   0.537   9.564  1.00  0.00           H  
ATOM   3711 2HG2 THR A 232      59.468   0.910   8.307  1.00  0.00           H  
ATOM   3712 3HG2 THR A 232      58.802  -0.734   8.441  1.00  0.00           H  
ATOM   3713  N   LEU A 233      62.662   1.217   8.560  1.00  0.00           N  
ATOM   3714  CA  LEU A 233      63.152   2.250   7.655  1.00  0.00           C  
ATOM   3715  C   LEU A 233      64.085   1.664   6.604  1.00  0.00           C  
ATOM   3716  O   LEU A 233      64.028   2.037   5.432  1.00  0.00           O  
ATOM   3717  CB  LEU A 233      63.884   3.343   8.444  1.00  0.00           C  
ATOM   3718  CG  LEU A 233      63.001   4.216   9.346  1.00  0.00           C  
ATOM   3719  CD1 LEU A 233      63.882   5.125  10.193  1.00  0.00           C  
ATOM   3720  CD2 LEU A 233      62.043   5.027   8.488  1.00  0.00           C  
ATOM   3721  H   LEU A 233      62.922   1.254   9.535  1.00  0.00           H  
ATOM   3722  HA  LEU A 233      62.299   2.697   7.146  1.00  0.00           H  
ATOM   3723 1HB  LEU A 233      64.637   2.872   9.074  1.00  0.00           H  
ATOM   3724 2HB  LEU A 233      64.390   4.002   7.739  1.00  0.00           H  
ATOM   3725  HG  LEU A 233      62.431   3.579  10.024  1.00  0.00           H  
ATOM   3726 1HD1 LEU A 233      63.255   5.745  10.834  1.00  0.00           H  
ATOM   3727 2HD1 LEU A 233      64.544   4.518  10.811  1.00  0.00           H  
ATOM   3728 3HD1 LEU A 233      64.478   5.763   9.541  1.00  0.00           H  
ATOM   3729 1HD2 LEU A 233      61.415   5.647   9.129  1.00  0.00           H  
ATOM   3730 2HD2 LEU A 233      62.612   5.665   7.811  1.00  0.00           H  
ATOM   3731 3HD2 LEU A 233      61.414   4.352   7.907  1.00  0.00           H  
ATOM   3732  N   ILE A 234      64.944   0.744   7.029  1.00  0.00           N  
ATOM   3733  CA  ILE A 234      65.892   0.104   6.124  1.00  0.00           C  
ATOM   3734  C   ILE A 234      65.172  -0.730   5.072  1.00  0.00           C  
ATOM   3735  O   ILE A 234      65.549  -0.729   3.900  1.00  0.00           O  
ATOM   3736  CB  ILE A 234      66.877  -0.788   6.901  1.00  0.00           C  
ATOM   3737  CG1 ILE A 234      67.796   0.068   7.777  1.00  0.00           C  
ATOM   3738  CG2 ILE A 234      67.693  -1.641   5.942  1.00  0.00           C  
ATOM   3739  CD1 ILE A 234      68.609  -0.730   8.771  1.00  0.00           C  
ATOM   3740  H   ILE A 234      64.941   0.481   8.004  1.00  0.00           H  
ATOM   3741  HA  ILE A 234      66.460   0.880   5.613  1.00  0.00           H  
ATOM   3742  HB  ILE A 234      66.323  -1.443   7.572  1.00  0.00           H  
ATOM   3743 1HG1 ILE A 234      68.484   0.627   7.144  1.00  0.00           H  
ATOM   3744 2HG1 ILE A 234      67.199   0.793   8.331  1.00  0.00           H  
ATOM   3745 1HG2 ILE A 234      68.385  -2.264   6.508  1.00  0.00           H  
ATOM   3746 2HG2 ILE A 234      67.025  -2.275   5.361  1.00  0.00           H  
ATOM   3747 3HG2 ILE A 234      68.256  -0.993   5.269  1.00  0.00           H  
ATOM   3748 1HD1 ILE A 234      69.234  -0.054   9.355  1.00  0.00           H  
ATOM   3749 2HD1 ILE A 234      67.938  -1.272   9.439  1.00  0.00           H  
ATOM   3750 3HD1 ILE A 234      69.241  -1.439   8.238  1.00  0.00           H  
ATOM   3751  N   GLU A 235      64.134  -1.441   5.498  1.00  0.00           N  
ATOM   3752  CA  GLU A 235      63.358  -2.282   4.593  1.00  0.00           C  
ATOM   3753  C   GLU A 235      62.642  -1.444   3.541  1.00  0.00           C  
ATOM   3754  O   GLU A 235      62.587  -1.816   2.369  1.00  0.00           O  
ATOM   3755  CB  GLU A 235      62.340  -3.112   5.377  1.00  0.00           C  
ATOM   3756  CG  GLU A 235      62.952  -4.202   6.245  1.00  0.00           C  
ATOM   3757  CD  GLU A 235      61.929  -4.949   7.056  1.00  0.00           C  
ATOM   3758  OE1 GLU A 235      60.786  -4.561   7.037  1.00  0.00           O  
ATOM   3759  OE2 GLU A 235      62.292  -5.909   7.694  1.00  0.00           O  
ATOM   3760  H   GLU A 235      63.875  -1.398   6.473  1.00  0.00           H  
ATOM   3761  HA  GLU A 235      64.041  -2.960   4.080  1.00  0.00           H  
ATOM   3762 1HB  GLU A 235      61.757  -2.457   6.025  1.00  0.00           H  
ATOM   3763 2HB  GLU A 235      61.646  -3.588   4.684  1.00  0.00           H  
ATOM   3764 1HG  GLU A 235      63.478  -4.910   5.605  1.00  0.00           H  
ATOM   3765 2HG  GLU A 235      63.681  -3.751   6.917  1.00  0.00           H  
ATOM   3766  N   ILE A 236      62.095  -0.311   3.967  1.00  0.00           N  
ATOM   3767  CA  ILE A 236      61.381   0.582   3.062  1.00  0.00           C  
ATOM   3768  C   ILE A 236      62.316   1.164   2.010  1.00  0.00           C  
ATOM   3769  O   ILE A 236      61.955   1.275   0.838  1.00  0.00           O  
ATOM   3770  CB  ILE A 236      60.706   1.727   3.839  1.00  0.00           C  
ATOM   3771  CG1 ILE A 236      59.574   1.183   4.715  1.00  0.00           C  
ATOM   3772  CG2 ILE A 236      60.181   2.784   2.880  1.00  0.00           C  
ATOM   3773  CD1 ILE A 236      59.035   2.187   5.709  1.00  0.00           C  
ATOM   3774  H   ILE A 236      62.176  -0.062   4.942  1.00  0.00           H  
ATOM   3775  HA  ILE A 236      60.608   0.010   2.551  1.00  0.00           H  
ATOM   3776  HB  ILE A 236      61.430   2.187   4.511  1.00  0.00           H  
ATOM   3777 1HG1 ILE A 236      58.751   0.854   4.082  1.00  0.00           H  
ATOM   3778 2HG1 ILE A 236      59.928   0.313   5.268  1.00  0.00           H  
ATOM   3779 1HG2 ILE A 236      59.707   3.585   3.446  1.00  0.00           H  
ATOM   3780 2HG2 ILE A 236      61.008   3.190   2.299  1.00  0.00           H  
ATOM   3781 3HG2 ILE A 236      59.451   2.334   2.207  1.00  0.00           H  
ATOM   3782 1HD1 ILE A 236      58.237   1.728   6.292  1.00  0.00           H  
ATOM   3783 2HD1 ILE A 236      59.837   2.504   6.377  1.00  0.00           H  
ATOM   3784 3HD1 ILE A 236      58.643   3.052   5.176  1.00  0.00           H  
ATOM   3785  N   LEU A 237      63.519   1.535   2.436  1.00  0.00           N  
ATOM   3786  CA  LEU A 237      64.509   2.106   1.531  1.00  0.00           C  
ATOM   3787  C   LEU A 237      64.944   1.094   0.479  1.00  0.00           C  
ATOM   3788  O   LEU A 237      65.108   1.434  -0.693  1.00  0.00           O  
ATOM   3789  CB  LEU A 237      65.732   2.589   2.321  1.00  0.00           C  
ATOM   3790  CG  LEU A 237      65.502   3.809   3.222  1.00  0.00           C  
ATOM   3791  CD1 LEU A 237      66.743   4.056   4.069  1.00  0.00           C  
ATOM   3792  CD2 LEU A 237      65.176   5.021   2.363  1.00  0.00           C  
ATOM   3793  H   LEU A 237      63.753   1.418   3.412  1.00  0.00           H  
ATOM   3794  HA  LEU A 237      64.061   2.959   1.022  1.00  0.00           H  
ATOM   3795 1HB  LEU A 237      66.083   1.773   2.950  1.00  0.00           H  
ATOM   3796 2HB  LEU A 237      66.523   2.843   1.615  1.00  0.00           H  
ATOM   3797  HG  LEU A 237      64.671   3.609   3.899  1.00  0.00           H  
ATOM   3798 1HD1 LEU A 237      66.580   4.922   4.710  1.00  0.00           H  
ATOM   3799 2HD1 LEU A 237      66.942   3.180   4.688  1.00  0.00           H  
ATOM   3800 3HD1 LEU A 237      67.597   4.242   3.418  1.00  0.00           H  
ATOM   3801 1HD2 LEU A 237      65.012   5.888   3.004  1.00  0.00           H  
ATOM   3802 2HD2 LEU A 237      66.007   5.222   1.687  1.00  0.00           H  
ATOM   3803 3HD2 LEU A 237      64.275   4.824   1.782  1.00  0.00           H  
ATOM   3804  N   LYS A 238      65.129  -0.151   0.905  1.00  0.00           N  
ATOM   3805  CA  LYS A 238      65.546  -1.216   0.000  1.00  0.00           C  
ATOM   3806  C   LYS A 238      64.479  -1.493  -1.052  1.00  0.00           C  
ATOM   3807  O   LYS A 238      64.790  -1.706  -2.224  1.00  0.00           O  
ATOM   3808  CB  LYS A 238      65.858  -2.493   0.782  1.00  0.00           C  
ATOM   3809  CG  LYS A 238      66.359  -3.649  -0.074  1.00  0.00           C  
ATOM   3810  CD  LYS A 238      66.731  -4.849   0.783  1.00  0.00           C  
ATOM   3811  CE  LYS A 238      67.321  -5.970  -0.060  1.00  0.00           C  
ATOM   3812  NZ  LYS A 238      66.331  -6.523  -1.024  1.00  0.00           N  
ATOM   3813  H   LYS A 238      64.977  -0.365   1.880  1.00  0.00           H  
ATOM   3814  HA  LYS A 238      66.450  -0.895  -0.518  1.00  0.00           H  
ATOM   3815 1HB  LYS A 238      66.616  -2.282   1.536  1.00  0.00           H  
ATOM   3816 2HB  LYS A 238      64.961  -2.827   1.305  1.00  0.00           H  
ATOM   3817 1HG  LYS A 238      65.581  -3.943  -0.779  1.00  0.00           H  
ATOM   3818 2HG  LYS A 238      67.234  -3.330  -0.638  1.00  0.00           H  
ATOM   3819 1HD  LYS A 238      67.462  -4.548   1.534  1.00  0.00           H  
ATOM   3820 2HD  LYS A 238      65.843  -5.222   1.294  1.00  0.00           H  
ATOM   3821 1HE  LYS A 238      68.179  -5.594  -0.616  1.00  0.00           H  
ATOM   3822 2HE  LYS A 238      67.663  -6.775   0.591  1.00  0.00           H  
ATOM   3823 1HZ  LYS A 238      66.760  -7.262  -1.562  1.00  0.00           H  
ATOM   3824 2HZ  LYS A 238      65.538  -6.892  -0.518  1.00  0.00           H  
ATOM   3825 3HZ  LYS A 238      66.021  -5.790  -1.646  1.00  0.00           H  
ATOM   3826  N   LYS A 239      63.221  -1.489  -0.626  1.00  0.00           N  
ATOM   3827  CA  LYS A 239      62.105  -1.741  -1.531  1.00  0.00           C  
ATOM   3828  C   LYS A 239      61.991  -0.645  -2.583  1.00  0.00           C  
ATOM   3829  O   LYS A 239      61.733  -0.920  -3.755  1.00  0.00           O  
ATOM   3830  CB  LYS A 239      60.796  -1.857  -0.748  1.00  0.00           C  
ATOM   3831  CG  LYS A 239      60.678  -3.118   0.097  1.00  0.00           C  
ATOM   3832  CD  LYS A 239      59.361  -3.152   0.858  1.00  0.00           C  
ATOM   3833  CE  LYS A 239      59.246  -4.407   1.711  1.00  0.00           C  
ATOM   3834  NZ  LYS A 239      57.980  -4.435   2.492  1.00  0.00           N  
ATOM   3835  H   LYS A 239      63.032  -1.307   0.349  1.00  0.00           H  
ATOM   3836  HA  LYS A 239      62.286  -2.683  -2.049  1.00  0.00           H  
ATOM   3837 1HB  LYS A 239      60.692  -0.998  -0.084  1.00  0.00           H  
ATOM   3838 2HB  LYS A 239      59.955  -1.839  -1.442  1.00  0.00           H  
ATOM   3839 1HG  LYS A 239      60.737  -3.996  -0.549  1.00  0.00           H  
ATOM   3840 2HG  LYS A 239      61.501  -3.157   0.809  1.00  0.00           H  
ATOM   3841 1HD  LYS A 239      59.292  -2.276   1.504  1.00  0.00           H  
ATOM   3842 2HD  LYS A 239      58.532  -3.127   0.152  1.00  0.00           H  
ATOM   3843 1HE  LYS A 239      59.283  -5.286   1.071  1.00  0.00           H  
ATOM   3844 2HE  LYS A 239      60.086  -4.454   2.404  1.00  0.00           H  
ATOM   3845 1HZ  LYS A 239      57.942  -5.280   3.044  1.00  0.00           H  
ATOM   3846 2HZ  LYS A 239      57.943  -3.632   3.105  1.00  0.00           H  
ATOM   3847 3HZ  LYS A 239      57.193  -4.411   1.859  1.00  0.00           H  
ATOM   3848  N   ILE A 240      62.185   0.599  -2.157  1.00  0.00           N  
ATOM   3849  CA  ILE A 240      62.104   1.740  -3.062  1.00  0.00           C  
ATOM   3850  C   ILE A 240      63.205   1.687  -4.114  1.00  0.00           C  
ATOM   3851  O   ILE A 240      62.972   1.982  -5.286  1.00  0.00           O  
ATOM   3852  CB  ILE A 240      62.199   3.066  -2.285  1.00  0.00           C  
ATOM   3853  CG1 ILE A 240      60.959   3.261  -1.409  1.00  0.00           C  
ATOM   3854  CG2 ILE A 240      62.366   4.234  -3.244  1.00  0.00           C  
ATOM   3855  CD1 ILE A 240      61.085   4.393  -0.415  1.00  0.00           C  
ATOM   3856  H   ILE A 240      62.394   0.758  -1.182  1.00  0.00           H  
ATOM   3857  HA  ILE A 240      61.143   1.708  -3.573  1.00  0.00           H  
ATOM   3858  HB  ILE A 240      63.057   3.033  -1.614  1.00  0.00           H  
ATOM   3859 1HG1 ILE A 240      60.094   3.457  -2.042  1.00  0.00           H  
ATOM   3860 2HG1 ILE A 240      60.756   2.344  -0.855  1.00  0.00           H  
ATOM   3861 1HG2 ILE A 240      62.431   5.163  -2.678  1.00  0.00           H  
ATOM   3862 2HG2 ILE A 240      63.277   4.099  -3.826  1.00  0.00           H  
ATOM   3863 3HG2 ILE A 240      61.510   4.278  -3.917  1.00  0.00           H  
ATOM   3864 1HD1 ILE A 240      60.167   4.469   0.169  1.00  0.00           H  
ATOM   3865 2HD1 ILE A 240      61.925   4.199   0.253  1.00  0.00           H  
ATOM   3866 3HD1 ILE A 240      61.253   5.328  -0.948  1.00  0.00           H  
ATOM   3867  N   ALA A 241      64.405   1.309  -3.688  1.00  0.00           N  
ATOM   3868  CA  ALA A 241      65.545   1.217  -4.593  1.00  0.00           C  
ATOM   3869  C   ALA A 241      65.328   0.137  -5.645  1.00  0.00           C  
ATOM   3870  O   ALA A 241      65.656   0.323  -6.817  1.00  0.00           O  
ATOM   3871  CB  ALA A 241      66.822   0.944  -3.811  1.00  0.00           C  
ATOM   3872  H   ALA A 241      64.531   1.079  -2.713  1.00  0.00           H  
ATOM   3873  HA  ALA A 241      65.645   2.171  -5.110  1.00  0.00           H  
ATOM   3874 1HB  ALA A 241      67.663   0.878  -4.500  1.00  0.00           H  
ATOM   3875 2HB  ALA A 241      66.995   1.755  -3.103  1.00  0.00           H  
ATOM   3876 3HB  ALA A 241      66.722   0.005  -3.269  1.00  0.00           H  
ATOM   3877  N   GLU A 242      64.773  -0.993  -5.219  1.00  0.00           N  
ATOM   3878  CA  GLU A 242      64.511  -2.106  -6.124  1.00  0.00           C  
ATOM   3879  C   GLU A 242      63.476  -1.729  -7.176  1.00  0.00           C  
ATOM   3880  O   GLU A 242      63.611  -2.082  -8.348  1.00  0.00           O  
ATOM   3881  CB  GLU A 242      64.033  -3.330  -5.340  1.00  0.00           C  
ATOM   3882  CG  GLU A 242      65.102  -3.978  -4.472  1.00  0.00           C  
ATOM   3883  CD  GLU A 242      64.579  -5.131  -3.662  1.00  0.00           C  
ATOM   3884  OE1 GLU A 242      63.392  -5.356  -3.681  1.00  0.00           O  
ATOM   3885  OE2 GLU A 242      65.366  -5.789  -3.024  1.00  0.00           O  
ATOM   3886  H   GLU A 242      64.527  -1.083  -4.244  1.00  0.00           H  
ATOM   3887  HA  GLU A 242      65.439  -2.361  -6.637  1.00  0.00           H  
ATOM   3888 1HB  GLU A 242      63.203  -3.046  -4.692  1.00  0.00           H  
ATOM   3889 2HB  GLU A 242      63.662  -4.085  -6.034  1.00  0.00           H  
ATOM   3890 1HG  GLU A 242      65.908  -4.335  -5.112  1.00  0.00           H  
ATOM   3891 2HG  GLU A 242      65.515  -3.226  -3.800  1.00  0.00           H  
ATOM   3892  N   THR A 243      62.442  -1.010  -6.751  1.00  0.00           N  
ATOM   3893  CA  THR A 243      61.381  -0.584  -7.655  1.00  0.00           C  
ATOM   3894  C   THR A 243      61.910   0.383  -8.707  1.00  0.00           C  
ATOM   3895  O   THR A 243      61.542   0.302  -9.879  1.00  0.00           O  
ATOM   3896  CB  THR A 243      60.224   0.075  -6.881  1.00  0.00           C  
ATOM   3897  OG1 THR A 243      59.662  -0.870  -5.961  1.00  0.00           O  
ATOM   3898  CG2 THR A 243      59.143   0.549  -7.839  1.00  0.00           C  
ATOM   3899  H   THR A 243      62.390  -0.752  -5.776  1.00  0.00           H  
ATOM   3900  HA  THR A 243      60.992  -1.463  -8.170  1.00  0.00           H  
ATOM   3901  HB  THR A 243      60.603   0.928  -6.318  1.00  0.00           H  
ATOM   3902  HG1 THR A 243      60.214  -0.919  -5.177  1.00  0.00           H  
ATOM   3903 1HG2 THR A 243      58.334   1.012  -7.274  1.00  0.00           H  
ATOM   3904 2HG2 THR A 243      59.565   1.276  -8.533  1.00  0.00           H  
ATOM   3905 3HG2 THR A 243      58.754  -0.301  -8.398  1.00  0.00           H  
ATOM   3906  N   LEU A 244      62.775   1.297  -8.282  1.00  0.00           N  
ATOM   3907  CA  LEU A 244      63.357   2.281  -9.186  1.00  0.00           C  
ATOM   3908  C   LEU A 244      64.233   1.613 -10.238  1.00  0.00           C  
ATOM   3909  O   LEU A 244      64.209   1.989 -11.410  1.00  0.00           O  
ATOM   3910  CB  LEU A 244      64.185   3.302  -8.396  1.00  0.00           C  
ATOM   3911  CG  LEU A 244      63.386   4.251  -7.493  1.00  0.00           C  
ATOM   3912  CD1 LEU A 244      64.345   5.075  -6.646  1.00  0.00           C  
ATOM   3913  CD2 LEU A 244      62.506   5.148  -8.352  1.00  0.00           C  
ATOM   3914  H   LEU A 244      63.037   1.311  -7.307  1.00  0.00           H  
ATOM   3915  HA  LEU A 244      62.548   2.804  -9.695  1.00  0.00           H  
ATOM   3916 1HB  LEU A 244      64.891   2.764  -7.766  1.00  0.00           H  
ATOM   3917 2HB  LEU A 244      64.750   3.912  -9.100  1.00  0.00           H  
ATOM   3918  HG  LEU A 244      62.759   3.669  -6.817  1.00  0.00           H  
ATOM   3919 1HD1 LEU A 244      63.777   5.749  -6.004  1.00  0.00           H  
ATOM   3920 2HD1 LEU A 244      64.948   4.410  -6.028  1.00  0.00           H  
ATOM   3921 3HD1 LEU A 244      64.997   5.657  -7.296  1.00  0.00           H  
ATOM   3922 1HD2 LEU A 244      61.938   5.822  -7.711  1.00  0.00           H  
ATOM   3923 2HD2 LEU A 244      63.132   5.732  -9.028  1.00  0.00           H  
ATOM   3924 3HD2 LEU A 244      61.819   4.534  -8.934  1.00  0.00           H  
ATOM   3925  N   ILE A 245      65.006   0.620  -9.813  1.00  0.00           N  
ATOM   3926  CA  ILE A 245      65.892  -0.103 -10.717  1.00  0.00           C  
ATOM   3927  C   ILE A 245      65.100  -0.869 -11.769  1.00  0.00           C  
ATOM   3928  O   ILE A 245      65.477  -0.903 -12.941  1.00  0.00           O  
ATOM   3929  CB  ILE A 245      66.792  -1.080  -9.939  1.00  0.00           C  
ATOM   3930  CG1 ILE A 245      67.784  -0.310  -9.063  1.00  0.00           C  
ATOM   3931  CG2 ILE A 245      67.528  -2.003 -10.897  1.00  0.00           C  
ATOM   3932  CD1 ILE A 245      68.522  -1.177  -8.068  1.00  0.00           C  
ATOM   3933  H   ILE A 245      64.979   0.359  -8.838  1.00  0.00           H  
ATOM   3934  HA  ILE A 245      66.528   0.619 -11.228  1.00  0.00           H  
ATOM   3935  HB  ILE A 245      66.181  -1.682  -9.267  1.00  0.00           H  
ATOM   3936 1HG1 ILE A 245      68.520   0.185  -9.696  1.00  0.00           H  
ATOM   3937 2HG1 ILE A 245      67.255   0.467  -8.510  1.00  0.00           H  
ATOM   3938 1HG2 ILE A 245      68.160  -2.687 -10.331  1.00  0.00           H  
ATOM   3939 2HG2 ILE A 245      66.806  -2.575 -11.478  1.00  0.00           H  
ATOM   3940 3HG2 ILE A 245      68.148  -1.410 -11.570  1.00  0.00           H  
ATOM   3941 1HD1 ILE A 245      69.206  -0.560  -7.485  1.00  0.00           H  
ATOM   3942 2HD1 ILE A 245      67.804  -1.655  -7.401  1.00  0.00           H  
ATOM   3943 3HD1 ILE A 245      69.087  -1.940  -8.601  1.00  0.00           H  
ATOM   3944  N   GLU A 246      64.001  -1.483 -11.344  1.00  0.00           N  
ATOM   3945  CA  GLU A 246      63.154  -2.250 -12.248  1.00  0.00           C  
ATOM   3946  C   GLU A 246      62.516  -1.352 -13.300  1.00  0.00           C  
ATOM   3947  O   GLU A 246      62.427  -1.719 -14.472  1.00  0.00           O  
ATOM   3948  CB  GLU A 246      62.066  -2.986 -11.463  1.00  0.00           C  
ATOM   3949  CG  GLU A 246      62.579  -4.126 -10.595  1.00  0.00           C  
ATOM   3950  CD  GLU A 246      61.493  -4.778  -9.785  1.00  0.00           C  
ATOM   3951  OE1 GLU A 246      60.389  -4.290  -9.803  1.00  0.00           O  
ATOM   3952  OE2 GLU A 246      61.769  -5.767  -9.146  1.00  0.00           O  
ATOM   3953  H   GLU A 246      63.746  -1.416 -10.369  1.00  0.00           H  
ATOM   3954  HA  GLU A 246      63.773  -2.987 -12.761  1.00  0.00           H  
ATOM   3955 1HB  GLU A 246      61.544  -2.281 -10.816  1.00  0.00           H  
ATOM   3956 2HB  GLU A 246      61.332  -3.397 -12.157  1.00  0.00           H  
ATOM   3957 1HG  GLU A 246      63.039  -4.878 -11.235  1.00  0.00           H  
ATOM   3958 2HG  GLU A 246      63.345  -3.741  -9.924  1.00  0.00           H  
ATOM   3959  N   ILE A 247      62.073  -0.174 -12.875  1.00  0.00           N  
ATOM   3960  CA  ILE A 247      61.442   0.780 -13.779  1.00  0.00           C  
ATOM   3961  C   ILE A 247      62.426   1.275 -14.831  1.00  0.00           C  
ATOM   3962  O   ILE A 247      62.077   1.418 -16.003  1.00  0.00           O  
ATOM   3963  CB  ILE A 247      60.874   1.981 -13.001  1.00  0.00           C  
ATOM   3964  CG1 ILE A 247      59.698   1.542 -12.125  1.00  0.00           C  
ATOM   3965  CG2 ILE A 247      60.446   3.081 -13.960  1.00  0.00           C  
ATOM   3966  CD1 ILE A 247      59.252   2.589 -11.130  1.00  0.00           C  
ATOM   3967  H   ILE A 247      62.176   0.068 -11.900  1.00  0.00           H  
ATOM   3968  HA  ILE A 247      60.620   0.280 -14.290  1.00  0.00           H  
ATOM   3969  HB  ILE A 247      61.637   2.374 -12.330  1.00  0.00           H  
ATOM   3970 1HG1 ILE A 247      58.848   1.288 -12.758  1.00  0.00           H  
ATOM   3971 2HG1 ILE A 247      59.972   0.643 -11.572  1.00  0.00           H  
ATOM   3972 1HG2 ILE A 247      60.046   3.922 -13.393  1.00  0.00           H  
ATOM   3973 2HG2 ILE A 247      61.305   3.412 -14.541  1.00  0.00           H  
ATOM   3974 3HG2 ILE A 247      59.678   2.699 -14.632  1.00  0.00           H  
ATOM   3975 1HD1 ILE A 247      58.416   2.204 -10.546  1.00  0.00           H  
ATOM   3976 2HD1 ILE A 247      60.080   2.832 -10.463  1.00  0.00           H  
ATOM   3977 3HD1 ILE A 247      58.940   3.486 -11.663  1.00  0.00           H  
ATOM   3978  N   LEU A 248      63.658   1.536 -14.406  1.00  0.00           N  
ATOM   3979  CA  LEU A 248      64.696   2.016 -15.310  1.00  0.00           C  
ATOM   3980  C   LEU A 248      64.916   1.043 -16.461  1.00  0.00           C  
ATOM   3981  O   LEU A 248      65.085   1.453 -17.609  1.00  0.00           O  
ATOM   3982  CB  LEU A 248      66.011   2.221 -14.547  1.00  0.00           C  
ATOM   3983  CG  LEU A 248      66.026   3.385 -13.548  1.00  0.00           C  
ATOM   3984  CD1 LEU A 248      67.319   3.349 -12.745  1.00  0.00           C  
ATOM   3985  CD2 LEU A 248      65.885   4.701 -14.300  1.00  0.00           C  
ATOM   3986  H   LEU A 248      63.881   1.398 -13.431  1.00  0.00           H  
ATOM   3987  HA  LEU A 248      64.378   2.972 -15.724  1.00  0.00           H  
ATOM   3988 1HB  LEU A 248      66.238   1.309 -13.996  1.00  0.00           H  
ATOM   3989 2HB  LEU A 248      66.809   2.393 -15.269  1.00  0.00           H  
ATOM   3990  HG  LEU A 248      65.196   3.276 -12.849  1.00  0.00           H  
ATOM   3991 1HD1 LEU A 248      67.329   4.177 -12.035  1.00  0.00           H  
ATOM   3992 2HD1 LEU A 248      67.384   2.406 -12.202  1.00  0.00           H  
ATOM   3993 3HD1 LEU A 248      68.169   3.440 -13.420  1.00  0.00           H  
ATOM   3994 1HD2 LEU A 248      65.895   5.528 -13.590  1.00  0.00           H  
ATOM   3995 2HD2 LEU A 248      66.715   4.811 -14.998  1.00  0.00           H  
ATOM   3996 3HD2 LEU A 248      64.945   4.706 -14.851  1.00  0.00           H  
ATOM   3997  N   GLU A 249      64.917  -0.244 -16.174  1.00  0.00           N  
ATOM   3998  CA  GLU A 249      65.428  -1.205 -17.143  1.00  0.00           C  
ATOM   3999  C   GLU A 249      64.944  -0.927 -18.571  1.00  0.00           C  
ATOM   4000  O   GLU A 249      65.696  -1.084 -19.533  1.00  0.00           O  
ATOM   4001  CB  GLU A 249      65.022  -2.621 -16.730  1.00  0.00           C  
ATOM   4002  CG  GLU A 249      65.564  -3.720 -17.634  1.00  0.00           C  
ATOM   4003  CD  GLU A 249      65.191  -5.099 -17.167  1.00  0.00           C  
ATOM   4004  OE1 GLU A 249      64.545  -5.208 -16.152  1.00  0.00           O  
ATOM   4005  OE2 GLU A 249      65.553  -6.046 -17.825  1.00  0.00           O  
ATOM   4006  H   GLU A 249      64.561  -0.549 -15.279  1.00  0.00           H  
ATOM   4007  HA  GLU A 249      66.517  -1.142 -17.152  1.00  0.00           H  
ATOM   4008 1HB  GLU A 249      65.371  -2.819 -15.717  1.00  0.00           H  
ATOM   4009 2HB  GLU A 249      63.935  -2.701 -16.723  1.00  0.00           H  
ATOM   4010 1HG  GLU A 249      65.175  -3.572 -18.641  1.00  0.00           H  
ATOM   4011 2HG  GLU A 249      66.649  -3.637 -17.677  1.00  0.00           H  
ATOM   4012  N   SER A 250      63.691  -0.514 -18.720  1.00  0.00           N  
ATOM   4013  CA  SER A 250      63.140  -0.213 -20.043  1.00  0.00           C  
ATOM   4014  C   SER A 250      63.687   1.088 -20.638  1.00  0.00           C  
ATOM   4015  O   SER A 250      63.822   1.217 -21.855  1.00  0.00           O  
ATOM   4016  CB  SER A 250      61.628  -0.132 -19.958  1.00  0.00           C  
ATOM   4017  OG  SER A 250      61.075  -1.379 -19.640  1.00  0.00           O  
ATOM   4018  H   SER A 250      63.108  -0.406 -17.902  1.00  0.00           H  
ATOM   4019  HA  SER A 250      63.411  -1.022 -20.723  1.00  0.00           H  
ATOM   4020 1HB  SER A 250      61.346   0.599 -19.200  1.00  0.00           H  
ATOM   4021 2HB  SER A 250      61.229   0.214 -20.910  1.00  0.00           H  
ATOM   4022  HG  SER A 250      60.125  -1.246 -19.604  1.00  0.00           H  
ATOM   4023  N   ILE A 251      64.002   2.054 -19.776  1.00  0.00           N  
ATOM   4024  CA  ILE A 251      64.224   3.434 -20.217  1.00  0.00           C  
ATOM   4025  C   ILE A 251      65.584   3.617 -20.888  1.00  0.00           C  
ATOM   4026  O   ILE A 251      66.617   3.246 -20.330  1.00  0.00           O  
ATOM   4027  CB  ILE A 251      64.111   4.408 -19.030  1.00  0.00           C  
ATOM   4028  CG1 ILE A 251      62.697   4.374 -18.444  1.00  0.00           C  
ATOM   4029  CG2 ILE A 251      64.478   5.819 -19.463  1.00  0.00           C  
ATOM   4030  CD1 ILE A 251      62.562   5.112 -17.132  1.00  0.00           C  
ATOM   4031  H   ILE A 251      64.090   1.829 -18.795  1.00  0.00           H  
ATOM   4032  HA  ILE A 251      63.458   3.691 -20.947  1.00  0.00           H  
ATOM   4033  HB  ILE A 251      64.789   4.094 -18.236  1.00  0.00           H  
ATOM   4034 1HG1 ILE A 251      61.998   4.812 -19.156  1.00  0.00           H  
ATOM   4035 2HG1 ILE A 251      62.394   3.339 -18.284  1.00  0.00           H  
ATOM   4036 1HG2 ILE A 251      64.392   6.494 -18.612  1.00  0.00           H  
ATOM   4037 2HG2 ILE A 251      65.502   5.831 -19.834  1.00  0.00           H  
ATOM   4038 3HG2 ILE A 251      63.801   6.144 -20.254  1.00  0.00           H  
ATOM   4039 1HD1 ILE A 251      61.532   5.043 -16.780  1.00  0.00           H  
ATOM   4040 2HD1 ILE A 251      63.229   4.666 -16.393  1.00  0.00           H  
ATOM   4041 3HD1 ILE A 251      62.826   6.159 -17.275  1.00  0.00           H  
ATOM   4042  N   GLU A 252      65.571   4.192 -22.089  1.00  0.00           N  
ATOM   4043  CA  GLU A 252      66.787   4.384 -22.876  1.00  0.00           C  
ATOM   4044  C   GLU A 252      67.697   5.477 -22.318  1.00  0.00           C  
ATOM   4045  O   GLU A 252      68.920   5.334 -22.306  1.00  0.00           O  
ATOM   4046  CB  GLU A 252      66.421   4.718 -24.324  1.00  0.00           C  
ATOM   4047  CG  GLU A 252      65.786   3.568 -25.093  1.00  0.00           C  
ATOM   4048  CD  GLU A 252      65.393   3.948 -26.494  1.00  0.00           C  
ATOM   4049  OE1 GLU A 252      65.501   5.103 -26.828  1.00  0.00           O  
ATOM   4050  OE2 GLU A 252      64.984   3.081 -27.230  1.00  0.00           O  
ATOM   4051  H   GLU A 252      64.692   4.508 -22.474  1.00  0.00           H  
ATOM   4052  HA  GLU A 252      67.357   3.454 -22.865  1.00  0.00           H  
ATOM   4053 1HB  GLU A 252      65.724   5.556 -24.339  1.00  0.00           H  
ATOM   4054 2HB  GLU A 252      67.316   5.027 -24.863  1.00  0.00           H  
ATOM   4055 1HG  GLU A 252      66.493   2.741 -25.138  1.00  0.00           H  
ATOM   4056 2HG  GLU A 252      64.904   3.227 -24.553  1.00  0.00           H  
ATOM   4057  N   ASP A 253      67.099   6.572 -21.855  1.00  0.00           N  
ATOM   4058  CA  ASP A 253      67.866   7.758 -21.477  1.00  0.00           C  
ATOM   4059  C   ASP A 253      68.486   7.598 -20.091  1.00  0.00           C  
ATOM   4060  O   ASP A 253      67.783   7.358 -19.110  1.00  0.00           O  
ATOM   4061  CB  ASP A 253      66.976   9.003 -21.503  1.00  0.00           C  
ATOM   4062  CG  ASP A 253      66.559   9.404 -22.912  1.00  0.00           C  
ATOM   4063  OD1 ASP A 253      67.399   9.410 -23.780  1.00  0.00           O  
ATOM   4064  OD2 ASP A 253      65.404   9.700 -23.106  1.00  0.00           O  
ATOM   4065  H   ASP A 253      66.093   6.582 -21.763  1.00  0.00           H  
ATOM   4066  HA  ASP A 253      68.673   7.892 -22.197  1.00  0.00           H  
ATOM   4067 1HB  ASP A 253      66.078   8.821 -20.912  1.00  0.00           H  
ATOM   4068 2HB  ASP A 253      67.506   9.839 -21.045  1.00  0.00           H  
ATOM   4069  N   PRO A 254      69.762   7.715 -19.942  1.00  0.00           N  
ATOM   4070  CA  PRO A 254      70.658   7.564 -18.801  1.00  0.00           C  
ATOM   4071  C   PRO A 254      70.571   8.759 -17.832  1.00  0.00           C  
ATOM   4072  O   PRO A 254      70.858   8.628 -16.642  1.00  0.00           O  
ATOM   4073  CB  PRO A 254      72.034   7.477 -19.469  1.00  0.00           C  
ATOM   4074  CG  PRO A 254      71.862   8.206 -20.757  1.00  0.00           C  
ATOM   4075  CD  PRO A 254      70.448   7.902 -21.174  1.00  0.00           C  
ATOM   4076  HA  PRO A 254      70.416   6.630 -18.272  1.00  0.00           H  
ATOM   4077 1HB  PRO A 254      72.797   7.931 -18.820  1.00  0.00           H  
ATOM   4078 2HB  PRO A 254      72.318   6.423 -19.609  1.00  0.00           H  
ATOM   4079 1HG  PRO A 254      72.039   9.282 -20.611  1.00  0.00           H  
ATOM   4080 2HG  PRO A 254      72.604   7.859 -21.492  1.00  0.00           H  
ATOM   4081 1HD  PRO A 254      70.035   8.759 -21.726  1.00  0.00           H  
ATOM   4082 2HD  PRO A 254      70.435   6.996 -21.797  1.00  0.00           H  
ATOM   4083  N   GLU A 255      70.173   9.919 -18.358  1.00  0.00           N  
ATOM   4084  CA  GLU A 255      69.803  11.069 -17.542  1.00  0.00           C  
ATOM   4085  C   GLU A 255      68.769  10.688 -16.490  1.00  0.00           C  
ATOM   4086  O   GLU A 255      68.903  11.041 -15.318  1.00  0.00           O  
ATOM   4087  CB  GLU A 255      69.258  12.195 -18.423  1.00  0.00           C  
ATOM   4088  CG  GLU A 255      70.292  12.833 -19.340  1.00  0.00           C  
ATOM   4089  CD  GLU A 255      70.512  12.053 -20.606  1.00  0.00           C  
ATOM   4090  OE1 GLU A 255      69.878  11.039 -20.775  1.00  0.00           O  
ATOM   4091  OE2 GLU A 255      71.316  12.471 -21.405  1.00  0.00           O  
ATOM   4092  H   GLU A 255      70.123  10.012 -19.362  1.00  0.00           H  
ATOM   4093  HA  GLU A 255      70.694  11.429 -17.027  1.00  0.00           H  
ATOM   4094 1HB  GLU A 255      68.450  11.810 -19.047  1.00  0.00           H  
ATOM   4095 2HB  GLU A 255      68.839  12.980 -17.793  1.00  0.00           H  
ATOM   4096 1HG  GLU A 255      69.961  13.838 -19.599  1.00  0.00           H  
ATOM   4097 2HG  GLU A 255      71.235  12.918 -18.802  1.00  0.00           H  
ATOM   4098  N   LEU A 256      67.738   9.966 -16.915  1.00  0.00           N  
ATOM   4099  CA  LEU A 256      66.679   9.535 -16.010  1.00  0.00           C  
ATOM   4100  C   LEU A 256      67.211   8.570 -14.959  1.00  0.00           C  
ATOM   4101  O   LEU A 256      66.842   8.648 -13.787  1.00  0.00           O  
ATOM   4102  CB  LEU A 256      65.546   8.867 -16.799  1.00  0.00           C  
ATOM   4103  CG  LEU A 256      64.444   9.806 -17.305  1.00  0.00           C  
ATOM   4104  CD1 LEU A 256      65.056  10.870 -18.206  1.00  0.00           C  
ATOM   4105  CD2 LEU A 256      63.391   8.999 -18.051  1.00  0.00           C  
ATOM   4106  H   LEU A 256      67.686   9.709 -17.890  1.00  0.00           H  
ATOM   4107  HA  LEU A 256      66.281  10.412 -15.501  1.00  0.00           H  
ATOM   4108 1HB  LEU A 256      65.976   8.364 -17.665  1.00  0.00           H  
ATOM   4109 2HB  LEU A 256      65.076   8.116 -16.165  1.00  0.00           H  
ATOM   4110  HG  LEU A 256      63.980  10.313 -16.458  1.00  0.00           H  
ATOM   4111 1HD1 LEU A 256      64.273  11.538 -18.565  1.00  0.00           H  
ATOM   4112 2HD1 LEU A 256      65.791  11.445 -17.642  1.00  0.00           H  
ATOM   4113 3HD1 LEU A 256      65.543  10.392 -19.055  1.00  0.00           H  
ATOM   4114 1HD2 LEU A 256      62.607   9.666 -18.409  1.00  0.00           H  
ATOM   4115 2HD2 LEU A 256      63.854   8.493 -18.898  1.00  0.00           H  
ATOM   4116 3HD2 LEU A 256      62.958   8.258 -17.378  1.00  0.00           H  
ATOM   4117  N   ALA A 257      68.080   7.660 -15.384  1.00  0.00           N  
ATOM   4118  CA  ALA A 257      68.665   6.678 -14.479  1.00  0.00           C  
ATOM   4119  C   ALA A 257      69.539   7.349 -13.428  1.00  0.00           C  
ATOM   4120  O   ALA A 257      69.517   6.972 -12.256  1.00  0.00           O  
ATOM   4121  CB  ALA A 257      69.472   5.652 -15.261  1.00  0.00           C  
ATOM   4122  H   ALA A 257      68.342   7.648 -16.359  1.00  0.00           H  
ATOM   4123  HA  ALA A 257      67.852   6.168 -13.961  1.00  0.00           H  
ATOM   4124 1HB  ALA A 257      69.902   4.925 -14.571  1.00  0.00           H  
ATOM   4125 2HB  ALA A 257      68.820   5.139 -15.968  1.00  0.00           H  
ATOM   4126 3HB  ALA A 257      70.271   6.154 -15.803  1.00  0.00           H  
ATOM   4127  N   ALA A 258      70.308   8.345 -13.853  1.00  0.00           N  
ATOM   4128  CA  ALA A 258      71.192   9.071 -12.948  1.00  0.00           C  
ATOM   4129  C   ALA A 258      70.397   9.834 -11.897  1.00  0.00           C  
ATOM   4130  O   ALA A 258      70.772   9.869 -10.725  1.00  0.00           O  
ATOM   4131  CB  ALA A 258      72.085  10.023 -13.730  1.00  0.00           C  
ATOM   4132  H   ALA A 258      70.280   8.607 -14.828  1.00  0.00           H  
ATOM   4133  HA  ALA A 258      71.818   8.344 -12.431  1.00  0.00           H  
ATOM   4134 1HB  ALA A 258      72.738  10.558 -13.040  1.00  0.00           H  
ATOM   4135 2HB  ALA A 258      72.691   9.456 -14.437  1.00  0.00           H  
ATOM   4136 3HB  ALA A 258      71.468  10.738 -14.272  1.00  0.00           H  
ATOM   4137  N   LYS A 259      69.296  10.445 -12.322  1.00  0.00           N  
ATOM   4138  CA  LYS A 259      68.445  11.209 -11.417  1.00  0.00           C  
ATOM   4139  C   LYS A 259      67.811  10.308 -10.366  1.00  0.00           C  
ATOM   4140  O   LYS A 259      67.721  10.673  -9.194  1.00  0.00           O  
ATOM   4141  CB  LYS A 259      67.359  11.949 -12.199  1.00  0.00           C  
ATOM   4142  CG  LYS A 259      67.871  13.108 -13.044  1.00  0.00           C  
ATOM   4143  CD  LYS A 259      66.738  13.780 -13.805  1.00  0.00           C  
ATOM   4144  CE  LYS A 259      67.250  14.932 -14.658  1.00  0.00           C  
ATOM   4145  NZ  LYS A 259      66.158  15.575 -15.438  1.00  0.00           N  
ATOM   4146  H   LYS A 259      69.042  10.379 -13.297  1.00  0.00           H  
ATOM   4147  HA  LYS A 259      69.063  11.943 -10.898  1.00  0.00           H  
ATOM   4148 1HB  LYS A 259      66.849  11.251 -12.863  1.00  0.00           H  
ATOM   4149 2HB  LYS A 259      66.616  12.343 -11.506  1.00  0.00           H  
ATOM   4150 1HG  LYS A 259      68.351  13.845 -12.398  1.00  0.00           H  
ATOM   4151 2HG  LYS A 259      68.609  12.741 -13.756  1.00  0.00           H  
ATOM   4152 1HD  LYS A 259      66.250  13.050 -14.451  1.00  0.00           H  
ATOM   4153 2HD  LYS A 259      66.002  14.164 -13.099  1.00  0.00           H  
ATOM   4154 1HE  LYS A 259      67.712  15.682 -14.017  1.00  0.00           H  
ATOM   4155 2HE  LYS A 259      68.006  14.563 -15.351  1.00  0.00           H  
ATOM   4156 1HZ  LYS A 259      66.538  16.331 -15.989  1.00  0.00           H  
ATOM   4157 2HZ  LYS A 259      65.734  14.892 -16.051  1.00  0.00           H  
ATOM   4158 3HZ  LYS A 259      65.460  15.938 -14.805  1.00  0.00           H  
ATOM   4159  N   ALA A 260      67.372   9.128 -10.791  1.00  0.00           N  
ATOM   4160  CA  ALA A 260      66.745   8.172  -9.886  1.00  0.00           C  
ATOM   4161  C   ALA A 260      67.731   7.680  -8.835  1.00  0.00           C  
ATOM   4162  O   ALA A 260      67.383   7.534  -7.663  1.00  0.00           O  
ATOM   4163  CB  ALA A 260      66.176   6.997 -10.668  1.00  0.00           C  
ATOM   4164  H   ALA A 260      67.475   8.887 -11.766  1.00  0.00           H  
ATOM   4165  HA  ALA A 260      65.931   8.679  -9.368  1.00  0.00           H  
ATOM   4166 1HB  ALA A 260      65.711   6.292  -9.978  1.00  0.00           H  
ATOM   4167 2HB  ALA A 260      65.429   7.358 -11.375  1.00  0.00           H  
ATOM   4168 3HB  ALA A 260      66.977   6.499 -11.210  1.00  0.00           H  
ATOM   4169  N   LEU A 261      68.964   7.425  -9.260  1.00  0.00           N  
ATOM   4170  CA  LEU A 261      70.003   6.948  -8.355  1.00  0.00           C  
ATOM   4171  C   LEU A 261      70.341   7.997  -7.304  1.00  0.00           C  
ATOM   4172  O   LEU A 261      70.537   7.675  -6.132  1.00  0.00           O  
ATOM   4173  CB  LEU A 261      71.266   6.580  -9.144  1.00  0.00           C  
ATOM   4174  CG  LEU A 261      72.430   6.023  -8.315  1.00  0.00           C  
ATOM   4175  CD1 LEU A 261      71.983   4.757  -7.597  1.00  0.00           C  
ATOM   4176  CD2 LEU A 261      73.616   5.746  -9.226  1.00  0.00           C  
ATOM   4177  H   LEU A 261      69.187   7.565 -10.235  1.00  0.00           H  
ATOM   4178  HA  LEU A 261      69.636   6.057  -7.846  1.00  0.00           H  
ATOM   4179 1HB  LEU A 261      71.004   5.832  -9.891  1.00  0.00           H  
ATOM   4180 2HB  LEU A 261      71.624   7.470  -9.662  1.00  0.00           H  
ATOM   4181  HG  LEU A 261      72.718   6.752  -7.556  1.00  0.00           H  
ATOM   4182 1HD1 LEU A 261      72.810   4.361  -7.008  1.00  0.00           H  
ATOM   4183 2HD1 LEU A 261      71.146   4.989  -6.938  1.00  0.00           H  
ATOM   4184 3HD1 LEU A 261      71.672   4.014  -8.331  1.00  0.00           H  
ATOM   4185 1HD2 LEU A 261      74.444   5.350  -8.637  1.00  0.00           H  
ATOM   4186 2HD2 LEU A 261      73.329   5.016  -9.984  1.00  0.00           H  
ATOM   4187 3HD2 LEU A 261      73.926   6.671  -9.712  1.00  0.00           H  
ATOM   4188  N   LYS A 262      70.408   9.254  -7.729  1.00  0.00           N  
ATOM   4189  CA  LYS A 262      70.723  10.353  -6.824  1.00  0.00           C  
ATOM   4190  C   LYS A 262      69.635  10.530  -5.772  1.00  0.00           C  
ATOM   4191  O   LYS A 262      69.925  10.773  -4.600  1.00  0.00           O  
ATOM   4192  CB  LYS A 262      70.914  11.653  -7.607  1.00  0.00           C  
ATOM   4193  CG  LYS A 262      72.181  11.698  -8.451  1.00  0.00           C  
ATOM   4194  CD  LYS A 262      72.291  13.011  -9.213  1.00  0.00           C  
ATOM   4195  CE  LYS A 262      73.550  13.053 -10.065  1.00  0.00           C  
ATOM   4196  NZ  LYS A 262      73.651  14.316 -10.846  1.00  0.00           N  
ATOM   4197  H   LYS A 262      70.236   9.453  -8.704  1.00  0.00           H  
ATOM   4198  HA  LYS A 262      71.653  10.118  -6.305  1.00  0.00           H  
ATOM   4199 1HB  LYS A 262      70.064  11.806  -8.271  1.00  0.00           H  
ATOM   4200 2HB  LYS A 262      70.944  12.494  -6.914  1.00  0.00           H  
ATOM   4201 1HG  LYS A 262      73.053  11.589  -7.805  1.00  0.00           H  
ATOM   4202 2HG  LYS A 262      72.173  10.874  -9.163  1.00  0.00           H  
ATOM   4203 1HD  LYS A 262      71.420  13.130  -9.859  1.00  0.00           H  
ATOM   4204 2HD  LYS A 262      72.313  13.841  -8.507  1.00  0.00           H  
ATOM   4205 1HE  LYS A 262      74.426  12.966  -9.424  1.00  0.00           H  
ATOM   4206 2HE  LYS A 262      73.549  12.212 -10.758  1.00  0.00           H  
ATOM   4207 1HZ  LYS A 262      74.498  14.305 -11.397  1.00  0.00           H  
ATOM   4208 2HZ  LYS A 262      72.852  14.398 -11.459  1.00  0.00           H  
ATOM   4209 3HZ  LYS A 262      73.673  15.103 -10.214  1.00  0.00           H  
ATOM   4210  N   GLU A 263      68.382  10.407  -6.198  1.00  0.00           N  
ATOM   4211  CA  GLU A 263      67.248  10.553  -5.293  1.00  0.00           C  
ATOM   4212  C   GLU A 263      67.238   9.451  -4.241  1.00  0.00           C  
ATOM   4213  O   GLU A 263      66.956   9.701  -3.069  1.00  0.00           O  
ATOM   4214  CB  GLU A 263      65.934  10.535  -6.077  1.00  0.00           C  
ATOM   4215  CG  GLU A 263      65.703  11.764  -6.945  1.00  0.00           C  
ATOM   4216  CD  GLU A 263      64.439  11.679  -7.755  1.00  0.00           C  
ATOM   4217  OE1 GLU A 263      63.812  10.647  -7.736  1.00  0.00           O  
ATOM   4218  OE2 GLU A 263      64.100  12.648  -8.393  1.00  0.00           O  
ATOM   4219  H   GLU A 263      68.211  10.207  -7.173  1.00  0.00           H  
ATOM   4220  HA  GLU A 263      67.336  11.511  -4.780  1.00  0.00           H  
ATOM   4221 1HB  GLU A 263      65.908   9.659  -6.725  1.00  0.00           H  
ATOM   4222 2HB  GLU A 263      65.097  10.454  -5.383  1.00  0.00           H  
ATOM   4223 1HG  GLU A 263      65.652  12.644  -6.305  1.00  0.00           H  
ATOM   4224 2HG  GLU A 263      66.552  11.886  -7.617  1.00  0.00           H  
ATOM   4225  N   PHE A 264      67.547   8.231  -4.667  1.00  0.00           N  
ATOM   4226  CA  PHE A 264      67.574   7.088  -3.762  1.00  0.00           C  
ATOM   4227  C   PHE A 264      68.665   7.243  -2.710  1.00  0.00           C  
ATOM   4228  O   PHE A 264      68.460   6.926  -1.538  1.00  0.00           O  
ATOM   4229  CB  PHE A 264      67.794   5.792  -4.545  1.00  0.00           C  
ATOM   4230  CG  PHE A 264      67.766   4.556  -3.691  1.00  0.00           C  
ATOM   4231  CD1 PHE A 264      66.691   4.298  -2.854  1.00  0.00           C  
ATOM   4232  CD2 PHE A 264      68.815   3.650  -3.722  1.00  0.00           C  
ATOM   4233  CE1 PHE A 264      66.665   3.162  -2.067  1.00  0.00           C  
ATOM   4234  CE2 PHE A 264      68.791   2.513  -2.939  1.00  0.00           C  
ATOM   4235  CZ  PHE A 264      67.714   2.269  -2.110  1.00  0.00           C  
ATOM   4236  H   PHE A 264      67.769   8.092  -5.642  1.00  0.00           H  
ATOM   4237  HA  PHE A 264      66.612   7.028  -3.251  1.00  0.00           H  
ATOM   4238 1HB  PHE A 264      67.025   5.694  -5.309  1.00  0.00           H  
ATOM   4239 2HB  PHE A 264      68.757   5.833  -5.053  1.00  0.00           H  
ATOM   4240  HD1 PHE A 264      65.861   5.004  -2.821  1.00  0.00           H  
ATOM   4241  HD2 PHE A 264      69.666   3.843  -4.377  1.00  0.00           H  
ATOM   4242  HE1 PHE A 264      65.814   2.972  -1.414  1.00  0.00           H  
ATOM   4243  HE2 PHE A 264      69.622   1.808  -2.974  1.00  0.00           H  
ATOM   4244  HZ  PHE A 264      67.695   1.374  -1.490  1.00  0.00           H  
ATOM   4245  N   VAL A 265      69.825   7.732  -3.136  1.00  0.00           N  
ATOM   4246  CA  VAL A 265      70.951   7.931  -2.231  1.00  0.00           C  
ATOM   4247  C   VAL A 265      70.633   8.986  -1.179  1.00  0.00           C  
ATOM   4248  O   VAL A 265      70.977   8.831  -0.007  1.00  0.00           O  
ATOM   4249  CB  VAL A 265      72.202   8.359  -3.021  1.00  0.00           C  
ATOM   4250  CG1 VAL A 265      73.324   8.751  -2.071  1.00  0.00           C  
ATOM   4251  CG2 VAL A 265      72.644   7.231  -3.941  1.00  0.00           C  
ATOM   4252  H   VAL A 265      69.929   7.972  -4.112  1.00  0.00           H  
ATOM   4253  HA  VAL A 265      71.161   6.987  -1.727  1.00  0.00           H  
ATOM   4254  HB  VAL A 265      71.962   9.241  -3.615  1.00  0.00           H  
ATOM   4255 1HG1 VAL A 265      74.200   9.051  -2.646  1.00  0.00           H  
ATOM   4256 2HG1 VAL A 265      72.998   9.583  -1.447  1.00  0.00           H  
ATOM   4257 3HG1 VAL A 265      73.579   7.900  -1.439  1.00  0.00           H  
ATOM   4258 1HG2 VAL A 265      73.529   7.541  -4.497  1.00  0.00           H  
ATOM   4259 2HG2 VAL A 265      72.879   6.348  -3.347  1.00  0.00           H  
ATOM   4260 3HG2 VAL A 265      71.841   6.996  -4.640  1.00  0.00           H  
ATOM   4261  N   ASP A 266      69.974  10.059  -1.605  1.00  0.00           N  
ATOM   4262  CA  ASP A 266      69.609  11.142  -0.700  1.00  0.00           C  
ATOM   4263  C   ASP A 266      68.614  10.669   0.352  1.00  0.00           C  
ATOM   4264  O   ASP A 266      68.716  11.032   1.524  1.00  0.00           O  
ATOM   4265  CB  ASP A 266      69.015  12.317  -1.481  1.00  0.00           C  
ATOM   4266  CG  ASP A 266      68.769  13.542  -0.612  1.00  0.00           C  
ATOM   4267  OD1 ASP A 266      69.694  13.995   0.020  1.00  0.00           O  
ATOM   4268  OD2 ASP A 266      67.657  14.014  -0.587  1.00  0.00           O  
ATOM   4269  H   ASP A 266      69.720  10.125  -2.580  1.00  0.00           H  
ATOM   4270  HA  ASP A 266      70.509  11.484  -0.188  1.00  0.00           H  
ATOM   4271 1HB  ASP A 266      69.690  12.594  -2.291  1.00  0.00           H  
ATOM   4272 2HB  ASP A 266      68.070  12.013  -1.932  1.00  0.00           H  
ATOM   4273  N   MET A 267      67.652   9.857  -0.074  1.00  0.00           N  
ATOM   4274  CA  MET A 267      66.636   9.333   0.831  1.00  0.00           C  
ATOM   4275  C   MET A 267      67.253   8.420   1.883  1.00  0.00           C  
ATOM   4276  O   MET A 267      66.879   8.465   3.055  1.00  0.00           O  
ATOM   4277  CB  MET A 267      65.561   8.588   0.043  1.00  0.00           C  
ATOM   4278  CG  MET A 267      64.664   9.483  -0.800  1.00  0.00           C  
ATOM   4279  SD  MET A 267      63.271   8.591  -1.521  1.00  0.00           S  
ATOM   4280  CE  MET A 267      64.095   7.661  -2.810  1.00  0.00           C  
ATOM   4281  H   MET A 267      67.624   9.596  -1.049  1.00  0.00           H  
ATOM   4282  HA  MET A 267      66.172  10.170   1.352  1.00  0.00           H  
ATOM   4283 1HB  MET A 267      66.033   7.866  -0.623  1.00  0.00           H  
ATOM   4284 2HB  MET A 267      64.925   8.030   0.731  1.00  0.00           H  
ATOM   4285 1HG  MET A 267      64.273  10.291  -0.183  1.00  0.00           H  
ATOM   4286 2HG  MET A 267      65.246   9.923  -1.609  1.00  0.00           H  
ATOM   4287 1HE  MET A 267      63.364   7.057  -3.347  1.00  0.00           H  
ATOM   4288 2HE  MET A 267      64.578   8.351  -3.504  1.00  0.00           H  
ATOM   4289 3HE  MET A 267      64.847   7.009  -2.364  1.00  0.00           H  
ATOM   4290  N   ALA A 268      68.201   7.591   1.457  1.00  0.00           N  
ATOM   4291  CA  ALA A 268      68.872   6.666   2.362  1.00  0.00           C  
ATOM   4292  C   ALA A 268      69.682   7.413   3.414  1.00  0.00           C  
ATOM   4293  O   ALA A 268      69.694   7.035   4.586  1.00  0.00           O  
ATOM   4294  CB  ALA A 268      69.768   5.717   1.580  1.00  0.00           C  
ATOM   4295  H   ALA A 268      68.463   7.603   0.482  1.00  0.00           H  
ATOM   4296  HA  ALA A 268      68.109   6.085   2.879  1.00  0.00           H  
ATOM   4297 1HB  ALA A 268      70.262   5.032   2.269  1.00  0.00           H  
ATOM   4298 2HB  ALA A 268      69.166   5.148   0.872  1.00  0.00           H  
ATOM   4299 3HB  ALA A 268      70.519   6.290   1.038  1.00  0.00           H  
ATOM   4300  N   GLU A 269      70.358   8.475   2.988  1.00  0.00           N  
ATOM   4301  CA  GLU A 269      71.172   9.278   3.893  1.00  0.00           C  
ATOM   4302  C   GLU A 269      70.312   9.966   4.945  1.00  0.00           C  
ATOM   4303  O   GLU A 269      70.684  10.034   6.117  1.00  0.00           O  
ATOM   4304  CB  GLU A 269      71.968  10.323   3.109  1.00  0.00           C  
ATOM   4305  CG  GLU A 269      72.910  11.165   3.959  1.00  0.00           C  
ATOM   4306  CD  GLU A 269      73.739  12.118   3.144  1.00  0.00           C  
ATOM   4307  OE1 GLU A 269      74.026  11.809   2.013  1.00  0.00           O  
ATOM   4308  OE2 GLU A 269      74.087  13.157   3.655  1.00  0.00           O  
ATOM   4309  H   GLU A 269      70.306   8.732   2.013  1.00  0.00           H  
ATOM   4310  HA  GLU A 269      71.872   8.618   4.406  1.00  0.00           H  
ATOM   4311 1HB  GLU A 269      72.564   9.827   2.342  1.00  0.00           H  
ATOM   4312 2HB  GLU A 269      71.280  11.000   2.602  1.00  0.00           H  
ATOM   4313 1HG  GLU A 269      72.322  11.735   4.677  1.00  0.00           H  
ATOM   4314 2HG  GLU A 269      73.569  10.501   4.517  1.00  0.00           H  
ATOM   4315  N   LYS A 270      69.160  10.475   4.519  1.00  0.00           N  
ATOM   4316  CA  LYS A 270      68.244  11.159   5.424  1.00  0.00           C  
ATOM   4317  C   LYS A 270      67.693  10.204   6.476  1.00  0.00           C  
ATOM   4318  O   LYS A 270      67.569  10.560   7.648  1.00  0.00           O  
ATOM   4319  CB  LYS A 270      67.096  11.799   4.641  1.00  0.00           C  
ATOM   4320  CG  LYS A 270      67.503  12.999   3.797  1.00  0.00           C  
ATOM   4321  CD  LYS A 270      66.314  13.567   3.035  1.00  0.00           C  
ATOM   4322  CE  LYS A 270      66.721  14.760   2.183  1.00  0.00           C  
ATOM   4323  NZ  LYS A 270      65.576  15.302   1.402  1.00  0.00           N  
ATOM   4324  H   LYS A 270      68.913  10.385   3.544  1.00  0.00           H  
ATOM   4325  HA  LYS A 270      68.793  11.946   5.943  1.00  0.00           H  
ATOM   4326 1HB  LYS A 270      66.651  11.058   3.977  1.00  0.00           H  
ATOM   4327 2HB  LYS A 270      66.320  12.125   5.334  1.00  0.00           H  
ATOM   4328 1HG  LYS A 270      67.914  13.776   4.443  1.00  0.00           H  
ATOM   4329 2HG  LYS A 270      68.271  12.700   3.085  1.00  0.00           H  
ATOM   4330 1HD  LYS A 270      65.894  12.795   2.389  1.00  0.00           H  
ATOM   4331 2HD  LYS A 270      65.546  13.882   3.741  1.00  0.00           H  
ATOM   4332 1HE  LYS A 270      67.113  15.548   2.824  1.00  0.00           H  
ATOM   4333 2HE  LYS A 270      67.507  14.461   1.490  1.00  0.00           H  
ATOM   4334 1HZ  LYS A 270      65.887  16.090   0.851  1.00  0.00           H  
ATOM   4335 2HZ  LYS A 270      65.216  14.584   0.789  1.00  0.00           H  
ATOM   4336 3HZ  LYS A 270      64.848  15.601   2.035  1.00  0.00           H  
ATOM   4337  N   ALA A 271      67.364   8.990   6.051  1.00  0.00           N  
ATOM   4338  CA  ALA A 271      66.825   7.981   6.955  1.00  0.00           C  
ATOM   4339  C   ALA A 271      67.851   7.580   8.007  1.00  0.00           C  
ATOM   4340  O   ALA A 271      67.517   7.404   9.179  1.00  0.00           O  
ATOM   4341  CB  ALA A 271      66.365   6.760   6.172  1.00  0.00           C  
ATOM   4342  H   ALA A 271      67.490   8.759   5.076  1.00  0.00           H  
ATOM   4343  HA  ALA A 271      65.968   8.413   7.472  1.00  0.00           H  
ATOM   4344 1HB  ALA A 271      65.965   6.015   6.861  1.00  0.00           H  
ATOM   4345 2HB  ALA A 271      65.589   7.052   5.464  1.00  0.00           H  
ATOM   4346 3HB  ALA A 271      67.209   6.336   5.631  1.00  0.00           H  
ATOM   4347  N   VAL A 272      69.102   7.437   7.582  1.00  0.00           N  
ATOM   4348  CA  VAL A 272      70.180   7.056   8.486  1.00  0.00           C  
ATOM   4349  C   VAL A 272      70.422   8.131   9.538  1.00  0.00           C  
ATOM   4350  O   VAL A 272      70.646   7.827  10.710  1.00  0.00           O  
ATOM   4351  CB  VAL A 272      71.479   6.813   7.696  1.00  0.00           C  
ATOM   4352  CG1 VAL A 272      72.649   6.601   8.645  1.00  0.00           C  
ATOM   4353  CG2 VAL A 272      71.309   5.615   6.774  1.00  0.00           C  
ATOM   4354  H   VAL A 272      69.312   7.596   6.607  1.00  0.00           H  
ATOM   4355  HA  VAL A 272      69.898   6.131   8.990  1.00  0.00           H  
ATOM   4356  HB  VAL A 272      71.704   7.700   7.102  1.00  0.00           H  
ATOM   4357 1HG1 VAL A 272      73.559   6.432   8.070  1.00  0.00           H  
ATOM   4358 2HG1 VAL A 272      72.775   7.486   9.270  1.00  0.00           H  
ATOM   4359 3HG1 VAL A 272      72.453   5.735   9.276  1.00  0.00           H  
ATOM   4360 1HG2 VAL A 272      72.231   5.449   6.218  1.00  0.00           H  
ATOM   4361 2HG2 VAL A 272      71.079   4.730   7.368  1.00  0.00           H  
ATOM   4362 3HG2 VAL A 272      70.494   5.805   6.076  1.00  0.00           H  
ATOM   4363  N   LYS A 273      70.376   9.389   9.113  1.00  0.00           N  
ATOM   4364  CA  LYS A 273      70.590  10.512  10.017  1.00  0.00           C  
ATOM   4365  C   LYS A 273      69.491  10.589  11.069  1.00  0.00           C  
ATOM   4366  O   LYS A 273      69.758  10.856  12.241  1.00  0.00           O  
ATOM   4367  CB  LYS A 273      70.662  11.824   9.234  1.00  0.00           C  
ATOM   4368  CG  LYS A 273      71.918  11.984   8.389  1.00  0.00           C  
ATOM   4369  CD  LYS A 273      71.908  13.301   7.626  1.00  0.00           C  
ATOM   4370  CE  LYS A 273      73.158  13.458   6.773  1.00  0.00           C  
ATOM   4371  NZ  LYS A 273      73.143  14.724   5.992  1.00  0.00           N  
ATOM   4372  H   LYS A 273      70.188   9.572   8.138  1.00  0.00           H  
ATOM   4373  HA  LYS A 273      71.538  10.363  10.535  1.00  0.00           H  
ATOM   4374 1HB  LYS A 273      69.800  11.899   8.570  1.00  0.00           H  
ATOM   4375 2HB  LYS A 273      70.615  12.664   9.927  1.00  0.00           H  
ATOM   4376 1HG  LYS A 273      72.797  11.955   9.034  1.00  0.00           H  
ATOM   4377 2HG  LYS A 273      71.985  11.162   7.677  1.00  0.00           H  
ATOM   4378 1HD  LYS A 273      71.029  13.340   6.980  1.00  0.00           H  
ATOM   4379 2HD  LYS A 273      71.855  14.129   8.332  1.00  0.00           H  
ATOM   4380 1HE  LYS A 273      74.038  13.451   7.414  1.00  0.00           H  
ATOM   4381 2HE  LYS A 273      73.233  12.619   6.081  1.00  0.00           H  
ATOM   4382 1HZ  LYS A 273      73.987  14.790   5.440  1.00  0.00           H  
ATOM   4383 2HZ  LYS A 273      72.339  14.733   5.379  1.00  0.00           H  
ATOM   4384 3HZ  LYS A 273      73.092  15.510   6.624  1.00  0.00           H  
ATOM   4385  N   LYS A 274      68.254  10.354  10.644  1.00  0.00           N  
ATOM   4386  CA  LYS A 274      67.112  10.397  11.548  1.00  0.00           C  
ATOM   4387  C   LYS A 274      67.200   9.299  12.600  1.00  0.00           C  
ATOM   4388  O   LYS A 274      66.895   9.523  13.771  1.00  0.00           O  
ATOM   4389  CB  LYS A 274      65.804  10.272  10.765  1.00  0.00           C  
ATOM   4390  CG  LYS A 274      64.547  10.379  11.618  1.00  0.00           C  
ATOM   4391  CD  LYS A 274      63.292  10.339  10.759  1.00  0.00           C  
ATOM   4392  CE  LYS A 274      62.035  10.431  11.611  1.00  0.00           C  
ATOM   4393  NZ  LYS A 274      60.798  10.393  10.785  1.00  0.00           N  
ATOM   4394  H   LYS A 274      68.101  10.140   9.669  1.00  0.00           H  
ATOM   4395  HA  LYS A 274      67.117  11.356  12.066  1.00  0.00           H  
ATOM   4396 1HB  LYS A 274      65.760  11.051  10.004  1.00  0.00           H  
ATOM   4397 2HB  LYS A 274      65.779   9.310  10.251  1.00  0.00           H  
ATOM   4398 1HG  LYS A 274      64.518   9.552  12.328  1.00  0.00           H  
ATOM   4399 2HG  LYS A 274      64.565  11.314  12.176  1.00  0.00           H  
ATOM   4400 1HD  LYS A 274      63.306  11.171  10.055  1.00  0.00           H  
ATOM   4401 2HD  LYS A 274      63.268   9.407  10.193  1.00  0.00           H  
ATOM   4402 1HE  LYS A 274      62.011   9.601  12.316  1.00  0.00           H  
ATOM   4403 2HE  LYS A 274      62.048  11.361  12.180  1.00  0.00           H  
ATOM   4404 1HZ  LYS A 274      59.988  10.457  11.386  1.00  0.00           H  
ATOM   4405 2HZ  LYS A 274      60.800  11.170  10.139  1.00  0.00           H  
ATOM   4406 3HZ  LYS A 274      60.765   9.526  10.267  1.00  0.00           H  
ATOM   4407  N   ALA A 275      67.619   8.112  12.175  1.00  0.00           N  
ATOM   4408  CA  ALA A 275      67.748   6.976  13.079  1.00  0.00           C  
ATOM   4409  C   ALA A 275      68.821   7.229  14.131  1.00  0.00           C  
ATOM   4410  O   ALA A 275      68.646   6.895  15.303  1.00  0.00           O  
ATOM   4411  CB  ALA A 275      68.062   5.709  12.296  1.00  0.00           C  
ATOM   4412  H   ALA A 275      67.854   7.994  11.200  1.00  0.00           H  
ATOM   4413  HA  ALA A 275      66.797   6.845  13.596  1.00  0.00           H  
ATOM   4414 1HB  ALA A 275      68.155   4.870  12.985  1.00  0.00           H  
ATOM   4415 2HB  ALA A 275      67.258   5.510  11.588  1.00  0.00           H  
ATOM   4416 3HB  ALA A 275      68.998   5.839  11.755  1.00  0.00           H  
ATOM   4417  N   ILE A 276      69.931   7.821  13.706  1.00  0.00           N  
ATOM   4418  CA  ILE A 276      71.035   8.120  14.610  1.00  0.00           C  
ATOM   4419  C   ILE A 276      70.579   9.007  15.761  1.00  0.00           C  
ATOM   4420  O   ILE A 276      70.888   8.741  16.923  1.00  0.00           O  
ATOM   4421  CB  ILE A 276      72.190   8.807  13.858  1.00  0.00           C  
ATOM   4422  CG1 ILE A 276      72.845   7.829  12.879  1.00  0.00           C  
ATOM   4423  CG2 ILE A 276      73.216   9.349  14.841  1.00  0.00           C  
ATOM   4424  CD1 ILE A 276      73.791   8.487  11.901  1.00  0.00           C  
ATOM   4425  H   ILE A 276      70.013   8.071  12.731  1.00  0.00           H  
ATOM   4426  HA  ILE A 276      71.404   7.184  15.027  1.00  0.00           H  
ATOM   4427  HB  ILE A 276      71.798   9.632  13.265  1.00  0.00           H  
ATOM   4428 1HG1 ILE A 276      73.400   7.074  13.435  1.00  0.00           H  
ATOM   4429 2HG1 ILE A 276      72.073   7.312  12.309  1.00  0.00           H  
ATOM   4430 1HG2 ILE A 276      74.026   9.830  14.293  1.00  0.00           H  
ATOM   4431 2HG2 ILE A 276      72.741  10.075  15.499  1.00  0.00           H  
ATOM   4432 3HG2 ILE A 276      73.618   8.529  15.437  1.00  0.00           H  
ATOM   4433 1HD1 ILE A 276      74.216   7.731  11.240  1.00  0.00           H  
ATOM   4434 2HD1 ILE A 276      73.248   9.223  11.308  1.00  0.00           H  
ATOM   4435 3HD1 ILE A 276      74.593   8.982  12.447  1.00  0.00           H  
ATOM   4436  N   LYS A 277      69.842  10.063  15.432  1.00  0.00           N  
ATOM   4437  CA  LYS A 277      69.341  10.992  16.438  1.00  0.00           C  
ATOM   4438  C   LYS A 277      68.488  10.273  17.475  1.00  0.00           C  
ATOM   4439  O   LYS A 277      68.665  10.463  18.678  1.00  0.00           O  
ATOM   4440  CB  LYS A 277      68.535  12.112  15.779  1.00  0.00           C  
ATOM   4441  CG  LYS A 277      69.371  13.103  14.980  1.00  0.00           C  
ATOM   4442  CD  LYS A 277      68.498  14.172  14.339  1.00  0.00           C  
ATOM   4443  CE  LYS A 277      69.330  15.152  13.525  1.00  0.00           C  
ATOM   4444  NZ  LYS A 277      68.485  16.180  12.859  1.00  0.00           N  
ATOM   4445  H   LYS A 277      69.623  10.226  14.460  1.00  0.00           H  
ATOM   4446  HA  LYS A 277      70.193  11.434  16.955  1.00  0.00           H  
ATOM   4447 1HB  LYS A 277      67.794  11.680  15.105  1.00  0.00           H  
ATOM   4448 2HB  LYS A 277      67.994  12.670  16.544  1.00  0.00           H  
ATOM   4449 1HG  LYS A 277      70.094  13.584  15.640  1.00  0.00           H  
ATOM   4450 2HG  LYS A 277      69.915  12.573  14.199  1.00  0.00           H  
ATOM   4451 1HD  LYS A 277      67.765  13.699  13.684  1.00  0.00           H  
ATOM   4452 2HD  LYS A 277      67.965  14.720  15.115  1.00  0.00           H  
ATOM   4453 1HE  LYS A 277      70.043  15.653  14.179  1.00  0.00           H  
ATOM   4454 2HE  LYS A 277      69.889  14.610  12.763  1.00  0.00           H  
ATOM   4455 1HZ  LYS A 277      69.073  16.809  12.331  1.00  0.00           H  
ATOM   4456 2HZ  LYS A 277      67.832  15.727  12.236  1.00  0.00           H  
ATOM   4457 3HZ  LYS A 277      67.977  16.703  13.558  1.00  0.00           H  
ATOM   4458  N   LEU A 278      67.564   9.448  16.984  1.00  0.00           N  
ATOM   4459  CA  LEU A 278      66.537   8.817  17.805  1.00  0.00           C  
ATOM   4460  C   LEU A 278      67.136   7.877  18.840  1.00  0.00           C  
ATOM   4461  O   LEU A 278      66.493   7.542  19.835  1.00  0.00           O  
ATOM   4462  CB  LEU A 278      65.556   8.042  16.916  1.00  0.00           C  
ATOM   4463  CG  LEU A 278      64.678   8.896  15.992  1.00  0.00           C  
ATOM   4464  CD1 LEU A 278      63.870   7.987  15.076  1.00  0.00           C  
ATOM   4465  CD2 LEU A 278      63.766   9.778  16.831  1.00  0.00           C  
ATOM   4466  H   LEU A 278      67.564   9.241  15.995  1.00  0.00           H  
ATOM   4467  HA  LEU A 278      65.990   9.597  18.334  1.00  0.00           H  
ATOM   4468 1HB  LEU A 278      66.123   7.354  16.292  1.00  0.00           H  
ATOM   4469 2HB  LEU A 278      64.894   7.458  17.556  1.00  0.00           H  
ATOM   4470  HG  LEU A 278      65.312   9.523  15.365  1.00  0.00           H  
ATOM   4471 1HD1 LEU A 278      63.246   8.594  14.420  1.00  0.00           H  
ATOM   4472 2HD1 LEU A 278      64.548   7.382  14.474  1.00  0.00           H  
ATOM   4473 3HD1 LEU A 278      63.237   7.335  15.677  1.00  0.00           H  
ATOM   4474 1HD2 LEU A 278      63.142  10.386  16.175  1.00  0.00           H  
ATOM   4475 2HD2 LEU A 278      63.130   9.152  17.458  1.00  0.00           H  
ATOM   4476 3HD2 LEU A 278      64.370  10.429  17.463  1.00  0.00           H  
ATOM   4477  N   GLY A 279      68.369   7.454  18.601  1.00  0.00           N  
ATOM   4478  CA  GLY A 279      69.011   6.468  19.459  1.00  0.00           C  
ATOM   4479  C   GLY A 279      69.131   5.120  18.764  1.00  0.00           C  
ATOM   4480  O   GLY A 279      68.731   4.092  19.310  1.00  0.00           O  
ATOM   4481  H   GLY A 279      68.871   7.825  17.807  1.00  0.00           H  
ATOM   4482 1HA  GLY A 279      70.002   6.822  19.742  1.00  0.00           H  
ATOM   4483 2HA  GLY A 279      68.436   6.355  20.377  1.00  0.00           H  
ATOM   4484  N   ALA A 280      69.685   5.136  17.556  1.00  0.00           N  
ATOM   4485  CA  ALA A 280      70.049   3.907  16.862  1.00  0.00           C  
ATOM   4486  C   ALA A 280      71.423   3.418  17.309  1.00  0.00           C  
ATOM   4487  O   ALA A 280      72.394   4.175  17.304  1.00  0.00           O  
ATOM   4488  CB  ALA A 280      70.024   4.120  15.355  1.00  0.00           C  
ATOM   4489  H   ALA A 280      69.859   6.023  17.106  1.00  0.00           H  
ATOM   4490  HA  ALA A 280      69.318   3.142  17.122  1.00  0.00           H  
ATOM   4491 1HB  ALA A 280      70.300   3.193  14.852  1.00  0.00           H  
ATOM   4492 2HB  ALA A 280      69.022   4.416  15.046  1.00  0.00           H  
ATOM   4493 3HB  ALA A 280      70.732   4.903  15.087  1.00  0.00           H  
ATOM   4494  N   SER A 281      71.497   2.150  17.694  1.00  0.00           N  
ATOM   4495  CA  SER A 281      72.729   1.567  18.213  1.00  0.00           C  
ATOM   4496  C   SER A 281      73.763   1.356  17.118  1.00  0.00           C  
ATOM   4497  O   SER A 281      73.422   1.259  15.939  1.00  0.00           O  
ATOM   4498  CB  SER A 281      72.430   0.245  18.892  1.00  0.00           C  
ATOM   4499  OG  SER A 281      72.006  -0.713  17.962  1.00  0.00           O  
ATOM   4500  H   SER A 281      70.675   1.567  17.627  1.00  0.00           H  
ATOM   4501  HA  SER A 281      73.153   2.252  18.948  1.00  0.00           H  
ATOM   4502 1HB  SER A 281      73.324  -0.112  19.404  1.00  0.00           H  
ATOM   4503 2HB  SER A 281      71.658   0.390  19.647  1.00  0.00           H  
ATOM   4504  HG  SER A 281      71.838  -1.514  18.465  1.00  0.00           H  
ATOM   4505  N   GLY A 282      75.056   1.303  17.702  1.00  0.00           N  
ATOM   4506  CA  GLY A 282      76.131   1.288  16.718  1.00  0.00           C  
ATOM   4507  C   GLY A 282      75.945   0.146  15.742  1.00  0.00           C  
ATOM   4508  O   GLY A 282      76.294   0.258  14.567  1.00  0.00           O  
ATOM   4509  H   GLY A 282      75.141   1.280  18.708  1.00  0.00           H  
ATOM   4510 1HA  GLY A 282      76.147   2.237  16.182  1.00  0.00           H  
ATOM   4511 2HA  GLY A 282      77.089   1.190  17.227  1.00  0.00           H  
ATOM   4512  N   GLU A 283      75.392  -0.970  16.215  1.00  0.00           N  
ATOM   4513  CA  GLU A 283      75.152  -2.087  15.310  1.00  0.00           C  
ATOM   4514  C   GLU A 283      74.110  -1.731  14.259  1.00  0.00           C  
ATOM   4515  O   GLU A 283      74.252  -2.081  13.087  1.00  0.00           O  
ATOM   4516  CB  GLU A 283      74.698  -3.321  16.094  1.00  0.00           C  
ATOM   4517  CG  GLU A 283      75.780  -3.946  16.963  1.00  0.00           C  
ATOM   4518  CD  GLU A 283      75.281  -5.111  17.771  1.00  0.00           C  
ATOM   4519  OE1 GLU A 283      74.099  -5.361  17.750  1.00  0.00           O  
ATOM   4520  OE2 GLU A 283      76.081  -5.752  18.411  1.00  0.00           O  
ATOM   4521  H   GLU A 283      75.149  -1.022  17.194  1.00  0.00           H  
ATOM   4522  HA  GLU A 283      76.085  -2.323  14.796  1.00  0.00           H  
ATOM   4523 1HB  GLU A 283      73.862  -3.054  16.740  1.00  0.00           H  
ATOM   4524 2HB  GLU A 283      74.345  -4.083  15.400  1.00  0.00           H  
ATOM   4525 1HG  GLU A 283      76.595  -4.284  16.324  1.00  0.00           H  
ATOM   4526 2HG  GLU A 283      76.175  -3.186  17.636  1.00  0.00           H  
ATOM   4527  N   GLN A 284      73.062  -1.033  14.684  1.00  0.00           N  
ATOM   4528  CA  GLN A 284      71.993  -0.627  13.779  1.00  0.00           C  
ATOM   4529  C   GLN A 284      72.502   0.350  12.728  1.00  0.00           C  
ATOM   4530  O   GLN A 284      72.134   0.263  11.556  1.00  0.00           O  
ATOM   4531  CB  GLN A 284      70.838   0.003  14.562  1.00  0.00           C  
ATOM   4532  CG  GLN A 284      70.090  -0.969  15.459  1.00  0.00           C  
ATOM   4533  CD  GLN A 284      69.405  -2.071  14.673  1.00  0.00           C  
ATOM   4534  OE1 GLN A 284      68.663  -1.806  13.724  1.00  0.00           O  
ATOM   4535  NE2 GLN A 284      69.650  -3.316  15.065  1.00  0.00           N  
ATOM   4536  H   GLN A 284      73.004  -0.777  15.659  1.00  0.00           H  
ATOM   4537  HA  GLN A 284      71.622  -1.512  13.263  1.00  0.00           H  
ATOM   4538 1HB  GLN A 284      71.220   0.811  15.186  1.00  0.00           H  
ATOM   4539 2HB  GLN A 284      70.121   0.438  13.866  1.00  0.00           H  
ATOM   4540 1HG  GLN A 284      70.798  -1.429  16.148  1.00  0.00           H  
ATOM   4541 2HG  GLN A 284      69.329  -0.422  16.015  1.00  0.00           H  
ATOM   4542 1HE2 GLN A 284      69.226  -4.085  14.585  1.00  0.00           H  
ATOM   4543 2HE2 GLN A 284      70.259  -3.486  15.840  1.00  0.00           H  
ATOM   4544  N   LEU A 285      73.350   1.280  13.153  1.00  0.00           N  
ATOM   4545  CA  LEU A 285      73.912   2.276  12.248  1.00  0.00           C  
ATOM   4546  C   LEU A 285      74.801   1.626  11.197  1.00  0.00           C  
ATOM   4547  O   LEU A 285      74.770   2.002  10.025  1.00  0.00           O  
ATOM   4548  CB  LEU A 285      74.719   3.314  13.037  1.00  0.00           C  
ATOM   4549  CG  LEU A 285      73.928   4.527  13.544  1.00  0.00           C  
ATOM   4550  CD1 LEU A 285      72.795   4.055  14.445  1.00  0.00           C  
ATOM   4551  CD2 LEU A 285      74.863   5.468  14.288  1.00  0.00           C  
ATOM   4552  H   LEU A 285      73.612   1.298  14.128  1.00  0.00           H  
ATOM   4553  HA  LEU A 285      73.092   2.782  11.739  1.00  0.00           H  
ATOM   4554 1HB  LEU A 285      75.164   2.824  13.902  1.00  0.00           H  
ATOM   4555 2HB  LEU A 285      75.524   3.685  12.402  1.00  0.00           H  
ATOM   4556  HG  LEU A 285      73.484   5.051  12.697  1.00  0.00           H  
ATOM   4557 1HD1 LEU A 285      72.233   4.916  14.805  1.00  0.00           H  
ATOM   4558 2HD1 LEU A 285      72.131   3.399  13.882  1.00  0.00           H  
ATOM   4559 3HD1 LEU A 285      73.209   3.511  15.294  1.00  0.00           H  
ATOM   4560 1HD2 LEU A 285      74.301   6.331  14.648  1.00  0.00           H  
ATOM   4561 2HD2 LEU A 285      75.307   4.946  15.136  1.00  0.00           H  
ATOM   4562 3HD2 LEU A 285      75.652   5.805  13.616  1.00  0.00           H  
ATOM   4563  N   GLN A 286      75.594   0.648  11.622  1.00  0.00           N  
ATOM   4564  CA  GLN A 286      76.494  -0.057  10.717  1.00  0.00           C  
ATOM   4565  C   GLN A 286      75.717  -0.839   9.666  1.00  0.00           C  
ATOM   4566  O   GLN A 286      76.093  -0.866   8.494  1.00  0.00           O  
ATOM   4567  CB  GLN A 286      77.410  -1.002  11.500  1.00  0.00           C  
ATOM   4568  CG  GLN A 286      78.443  -0.295  12.361  1.00  0.00           C  
ATOM   4569  CD  GLN A 286      79.273  -1.264  13.181  1.00  0.00           C  
ATOM   4570  OE1 GLN A 286      79.977  -2.118  12.633  1.00  0.00           O  
ATOM   4571  NE2 GLN A 286      79.197  -1.139  14.501  1.00  0.00           N  
ATOM   4572  H   GLN A 286      75.573   0.386  12.597  1.00  0.00           H  
ATOM   4573  HA  GLN A 286      77.111   0.678  10.201  1.00  0.00           H  
ATOM   4574 1HB  GLN A 286      76.808  -1.637  12.149  1.00  0.00           H  
ATOM   4575 2HB  GLN A 286      77.940  -1.653  10.805  1.00  0.00           H  
ATOM   4576 1HG  GLN A 286      79.114   0.270  11.715  1.00  0.00           H  
ATOM   4577 2HG  GLN A 286      77.929   0.379  13.047  1.00  0.00           H  
ATOM   4578 1HE2 GLN A 286      79.723  -1.750  15.093  1.00  0.00           H  
ATOM   4579 2HE2 GLN A 286      78.614  -0.433  14.903  1.00  0.00           H  
ATOM   4580  N   GLU A 287      74.631  -1.475  10.091  1.00  0.00           N  
ATOM   4581  CA  GLU A 287      73.798  -2.259   9.186  1.00  0.00           C  
ATOM   4582  C   GLU A 287      73.143  -1.373   8.135  1.00  0.00           C  
ATOM   4583  O   GLU A 287      73.061  -1.740   6.963  1.00  0.00           O  
ATOM   4584  CB  GLU A 287      72.724  -3.016   9.970  1.00  0.00           C  
ATOM   4585  CG  GLU A 287      71.848  -3.925   9.119  1.00  0.00           C  
ATOM   4586  CD  GLU A 287      70.864  -4.719   9.933  1.00  0.00           C  
ATOM   4587  OE1 GLU A 287      70.872  -4.587  11.134  1.00  0.00           O  
ATOM   4588  OE2 GLU A 287      70.104  -5.458   9.354  1.00  0.00           O  
ATOM   4589  H   GLU A 287      74.375  -1.414  11.066  1.00  0.00           H  
ATOM   4590  HA  GLU A 287      74.431  -2.983   8.673  1.00  0.00           H  
ATOM   4591 1HB  GLU A 287      73.197  -3.629  10.737  1.00  0.00           H  
ATOM   4592 2HB  GLU A 287      72.073  -2.303  10.476  1.00  0.00           H  
ATOM   4593 1HG  GLU A 287      71.300  -3.316   8.401  1.00  0.00           H  
ATOM   4594 2HG  GLU A 287      72.487  -4.609   8.562  1.00  0.00           H  
ATOM   4595  N   MET A 288      72.677  -0.204   8.560  1.00  0.00           N  
ATOM   4596  CA  MET A 288      72.027   0.737   7.655  1.00  0.00           C  
ATOM   4597  C   MET A 288      73.001   1.252   6.604  1.00  0.00           C  
ATOM   4598  O   MET A 288      72.649   1.390   5.432  1.00  0.00           O  
ATOM   4599  CB  MET A 288      71.429   1.901   8.443  1.00  0.00           C  
ATOM   4600  CG  MET A 288      70.245   1.524   9.322  1.00  0.00           C  
ATOM   4601  SD  MET A 288      69.667   2.898  10.337  1.00  0.00           S  
ATOM   4602  CE  MET A 288      68.947   3.962   9.090  1.00  0.00           C  
ATOM   4603  H   MET A 288      72.775   0.040   9.535  1.00  0.00           H  
ATOM   4604  HA  MET A 288      71.223   0.217   7.134  1.00  0.00           H  
ATOM   4605 1HB  MET A 288      72.194   2.337   9.084  1.00  0.00           H  
ATOM   4606 2HB  MET A 288      71.099   2.677   7.752  1.00  0.00           H  
ATOM   4607 1HG  MET A 288      69.420   1.188   8.695  1.00  0.00           H  
ATOM   4608 2HG  MET A 288      70.527   0.704   9.981  1.00  0.00           H  
ATOM   4609 1HE  MET A 288      68.546   4.858   9.563  1.00  0.00           H  
ATOM   4610 2HE  MET A 288      69.713   4.245   8.367  1.00  0.00           H  
ATOM   4611 3HE  MET A 288      68.144   3.431   8.578  1.00  0.00           H  
ATOM   4612  N   LEU A 289      74.228   1.536   7.029  1.00  0.00           N  
ATOM   4613  CA  LEU A 289      75.256   2.037   6.124  1.00  0.00           C  
ATOM   4614  C   LEU A 289      75.618   0.997   5.072  1.00  0.00           C  
ATOM   4615  O   LEU A 289      75.805   1.324   3.900  1.00  0.00           O  
ATOM   4616  CB  LEU A 289      76.510   2.433   6.913  1.00  0.00           C  
ATOM   4617  CG  LEU A 289      77.662   3.015   6.084  1.00  0.00           C  
ATOM   4618  CD1 LEU A 289      77.187   4.272   5.367  1.00  0.00           C  
ATOM   4619  CD2 LEU A 289      78.841   3.319   6.996  1.00  0.00           C  
ATOM   4620  H   LEU A 289      74.454   1.401   8.004  1.00  0.00           H  
ATOM   4621  HA  LEU A 289      74.869   2.919   5.616  1.00  0.00           H  
ATOM   4622 1HB  LEU A 289      76.231   3.175   7.660  1.00  0.00           H  
ATOM   4623 2HB  LEU A 289      76.888   1.551   7.431  1.00  0.00           H  
ATOM   4624  HG  LEU A 289      77.966   2.293   5.326  1.00  0.00           H  
ATOM   4625 1HD1 LEU A 289      78.005   4.686   4.778  1.00  0.00           H  
ATOM   4626 2HD1 LEU A 289      76.356   4.022   4.707  1.00  0.00           H  
ATOM   4627 3HD1 LEU A 289      76.860   5.008   6.101  1.00  0.00           H  
ATOM   4628 1HD2 LEU A 289      79.660   3.732   6.406  1.00  0.00           H  
ATOM   4629 2HD2 LEU A 289      78.539   4.042   7.754  1.00  0.00           H  
ATOM   4630 3HD2 LEU A 289      79.172   2.401   7.482  1.00  0.00           H  
ATOM   4631  N   LYS A 290      75.715  -0.258   5.498  1.00  0.00           N  
ATOM   4632  CA  LYS A 290      76.055  -1.350   4.593  1.00  0.00           C  
ATOM   4633  C   LYS A 290      74.972  -1.552   3.541  1.00  0.00           C  
ATOM   4634  O   LYS A 290      75.267  -1.787   2.369  1.00  0.00           O  
ATOM   4635  CB  LYS A 290      76.276  -2.645   5.376  1.00  0.00           C  
ATOM   4636  CG  LYS A 290      77.543  -2.662   6.220  1.00  0.00           C  
ATOM   4637  CD  LYS A 290      77.682  -3.972   6.982  1.00  0.00           C  
ATOM   4638  CE  LYS A 290      78.942  -3.986   7.835  1.00  0.00           C  
ATOM   4639  NZ  LYS A 290      79.071  -5.246   8.616  1.00  0.00           N  
ATOM   4640  H   LYS A 290      75.549  -0.461   6.473  1.00  0.00           H  
ATOM   4641  HA  LYS A 290      76.980  -1.094   4.074  1.00  0.00           H  
ATOM   4642 1HB  LYS A 290      75.428  -2.818   6.040  1.00  0.00           H  
ATOM   4643 2HB  LYS A 290      76.324  -3.486   4.683  1.00  0.00           H  
ATOM   4644 1HG  LYS A 290      78.412  -2.533   5.575  1.00  0.00           H  
ATOM   4645 2HG  LYS A 290      77.516  -1.838   6.933  1.00  0.00           H  
ATOM   4646 1HD  LYS A 290      76.814  -4.111   7.629  1.00  0.00           H  
ATOM   4647 2HD  LYS A 290      77.723  -4.801   6.276  1.00  0.00           H  
ATOM   4648 1HE  LYS A 290      79.816  -3.879   7.194  1.00  0.00           H  
ATOM   4649 2HE  LYS A 290      78.922  -3.145   8.528  1.00  0.00           H  
ATOM   4650 1HZ  LYS A 290      79.918  -5.215   9.167  1.00  0.00           H  
ATOM   4651 2HZ  LYS A 290      78.274  -5.346   9.229  1.00  0.00           H  
ATOM   4652 3HZ  LYS A 290      79.110  -6.032   7.983  1.00  0.00           H  
ATOM   4653  N   GLN A 291      73.717  -1.459   3.967  1.00  0.00           N  
ATOM   4654  CA  GLN A 291      72.586  -1.631   3.062  1.00  0.00           C  
ATOM   4655  C   GLN A 291      72.550  -0.530   2.010  1.00  0.00           C  
ATOM   4656  O   GLN A 291      72.274  -0.787   0.838  1.00  0.00           O  
ATOM   4657  CB  GLN A 291      71.270  -1.649   3.845  1.00  0.00           C  
ATOM   4658  CG  GLN A 291      70.044  -1.936   2.996  1.00  0.00           C  
ATOM   4659  CD  GLN A 291      70.076  -3.324   2.384  1.00  0.00           C  
ATOM   4660  OE1 GLN A 291      70.278  -4.321   3.083  1.00  0.00           O  
ATOM   4661  NE2 GLN A 291      69.877  -3.397   1.073  1.00  0.00           N  
ATOM   4662  H   GLN A 291      73.542  -1.264   4.942  1.00  0.00           H  
ATOM   4663  HA  GLN A 291      72.697  -2.585   2.547  1.00  0.00           H  
ATOM   4664 1HB  GLN A 291      71.323  -2.406   4.627  1.00  0.00           H  
ATOM   4665 2HB  GLN A 291      71.124  -0.684   4.332  1.00  0.00           H  
ATOM   4666 1HG  GLN A 291      69.155  -1.858   3.621  1.00  0.00           H  
ATOM   4667 2HG  GLN A 291      69.996  -1.207   2.187  1.00  0.00           H  
ATOM   4668 1HE2 GLN A 291      69.887  -4.286   0.614  1.00  0.00           H  
ATOM   4669 2HE2 GLN A 291      69.717  -2.563   0.544  1.00  0.00           H  
ATOM   4670  N   ILE A 292      72.831   0.697   2.436  1.00  0.00           N  
ATOM   4671  CA  ILE A 292      72.830   1.841   1.531  1.00  0.00           C  
ATOM   4672  C   ILE A 292      73.925   1.711   0.479  1.00  0.00           C  
ATOM   4673  O   ILE A 292      73.713   2.023  -0.693  1.00  0.00           O  
ATOM   4674  CB  ILE A 292      73.017   3.157   2.308  1.00  0.00           C  
ATOM   4675  CG1 ILE A 292      71.793   3.438   3.184  1.00  0.00           C  
ATOM   4676  CG2 ILE A 292      73.266   4.310   1.349  1.00  0.00           C  
ATOM   4677  CD1 ILE A 292      71.999   4.559   4.178  1.00  0.00           C  
ATOM   4678  H   ILE A 292      73.051   0.841   3.411  1.00  0.00           H  
ATOM   4679  HA  ILE A 292      71.869   1.877   1.020  1.00  0.00           H  
ATOM   4680  HB  ILE A 292      73.870   3.064   2.979  1.00  0.00           H  
ATOM   4681 1HG1 ILE A 292      70.944   3.694   2.551  1.00  0.00           H  
ATOM   4682 2HG1 ILE A 292      71.527   2.537   3.738  1.00  0.00           H  
ATOM   4683 1HG2 ILE A 292      73.395   5.233   1.915  1.00  0.00           H  
ATOM   4684 2HG2 ILE A 292      74.165   4.112   0.768  1.00  0.00           H  
ATOM   4685 3HG2 ILE A 292      72.414   4.414   0.676  1.00  0.00           H  
ATOM   4686 1HD1 ILE A 292      71.089   4.698   4.762  1.00  0.00           H  
ATOM   4687 2HD1 ILE A 292      72.823   4.306   4.846  1.00  0.00           H  
ATOM   4688 3HD1 ILE A 292      72.232   5.479   3.645  1.00  0.00           H  
ATOM   4689  N   THR A 293      75.095   1.249   0.905  1.00  0.00           N  
ATOM   4690  CA  THR A 293      76.226   1.077   0.000  1.00  0.00           C  
ATOM   4691  C   THR A 293      75.933   0.015  -1.052  1.00  0.00           C  
ATOM   4692  O   THR A 293      76.273   0.178  -2.224  1.00  0.00           O  
ATOM   4693  CB  THR A 293      77.503   0.700   0.774  1.00  0.00           C  
ATOM   4694  OG1 THR A 293      77.835   1.748   1.693  1.00  0.00           O  
ATOM   4695  CG2 THR A 293      78.664   0.486  -0.185  1.00  0.00           C  
ATOM   4696  H   THR A 293      75.204   1.011   1.880  1.00  0.00           H  
ATOM   4697  HA  THR A 293      76.403   2.021  -0.515  1.00  0.00           H  
ATOM   4698  HB  THR A 293      77.330  -0.217   1.336  1.00  0.00           H  
ATOM   4699  HG1 THR A 293      77.287   1.670   2.478  1.00  0.00           H  
ATOM   4700 1HG2 THR A 293      79.558   0.220   0.379  1.00  0.00           H  
ATOM   4701 2HG2 THR A 293      78.419  -0.319  -0.879  1.00  0.00           H  
ATOM   4702 3HG2 THR A 293      78.848   1.403  -0.744  1.00  0.00           H  
ATOM   4703  N   GLU A 294      75.300  -1.073  -0.626  1.00  0.00           N  
ATOM   4704  CA  GLU A 294      74.960  -2.165  -1.531  1.00  0.00           C  
ATOM   4705  C   GLU A 294      73.954  -1.716  -2.583  1.00  0.00           C  
ATOM   4706  O   GLU A 294      74.063  -2.077  -3.755  1.00  0.00           O  
ATOM   4707  CB  GLU A 294      74.397  -3.352  -0.747  1.00  0.00           C  
ATOM   4708  CG  GLU A 294      74.058  -4.566  -1.600  1.00  0.00           C  
ATOM   4709  CD  GLU A 294      75.268  -5.182  -2.246  1.00  0.00           C  
ATOM   4710  OE1 GLU A 294      76.354  -4.952  -1.771  1.00  0.00           O  
ATOM   4711  OE2 GLU A 294      75.105  -5.885  -3.216  1.00  0.00           O  
ATOM   4712  H   GLU A 294      75.048  -1.145   0.349  1.00  0.00           H  
ATOM   4713  HA  GLU A 294      75.868  -2.485  -2.044  1.00  0.00           H  
ATOM   4714 1HB  GLU A 294      75.118  -3.665   0.008  1.00  0.00           H  
ATOM   4715 2HB  GLU A 294      73.489  -3.046  -0.226  1.00  0.00           H  
ATOM   4716 1HG  GLU A 294      73.574  -5.315  -0.974  1.00  0.00           H  
ATOM   4717 2HG  GLU A 294      73.352  -4.268  -2.374  1.00  0.00           H  
ATOM   4718  N   LEU A 295      72.974  -0.926  -2.157  1.00  0.00           N  
ATOM   4719  CA  LEU A 295      71.946  -0.426  -3.062  1.00  0.00           C  
ATOM   4720  C   LEU A 295      72.541   0.501  -4.114  1.00  0.00           C  
ATOM   4721  O   LEU A 295      72.168   0.447  -5.286  1.00  0.00           O  
ATOM   4722  CB  LEU A 295      70.861   0.317  -2.273  1.00  0.00           C  
ATOM   4723  CG  LEU A 295      69.979  -0.557  -1.370  1.00  0.00           C  
ATOM   4724  CD1 LEU A 295      69.079   0.333  -0.524  1.00  0.00           C  
ATOM   4725  CD2 LEU A 295      69.158  -1.507  -2.229  1.00  0.00           C  
ATOM   4726  H   LEU A 295      72.941  -0.666  -1.182  1.00  0.00           H  
ATOM   4727  HA  LEU A 295      71.491  -1.275  -3.571  1.00  0.00           H  
ATOM   4728 1HB  LEU A 295      71.340   1.065  -1.643  1.00  0.00           H  
ATOM   4729 2HB  LEU A 295      70.207   0.829  -2.978  1.00  0.00           H  
ATOM   4730  HG  LEU A 295      70.610  -1.133  -0.693  1.00  0.00           H  
ATOM   4731 1HD1 LEU A 295      68.453  -0.287   0.118  1.00  0.00           H  
ATOM   4732 2HD1 LEU A 295      69.693   0.989   0.094  1.00  0.00           H  
ATOM   4733 3HD1 LEU A 295      68.447   0.935  -1.175  1.00  0.00           H  
ATOM   4734 1HD2 LEU A 295      68.532  -2.128  -1.587  1.00  0.00           H  
ATOM   4735 2HD2 LEU A 295      68.525  -0.931  -2.905  1.00  0.00           H  
ATOM   4736 3HD2 LEU A 295      69.826  -2.143  -2.809  1.00  0.00           H  
ATOM   4737  N   ALA A 296      73.469   1.352  -3.688  1.00  0.00           N  
ATOM   4738  CA  ALA A 296      74.118   2.293  -4.593  1.00  0.00           C  
ATOM   4739  C   ALA A 296      74.945   1.565  -5.645  1.00  0.00           C  
ATOM   4740  O   ALA A 296      74.948   1.943  -6.817  1.00  0.00           O  
ATOM   4741  CB  ALA A 296      74.992   3.263  -3.811  1.00  0.00           C  
ATOM   4742  H   ALA A 296      73.731   1.346  -2.713  1.00  0.00           H  
ATOM   4743  HA  ALA A 296      73.341   2.856  -5.110  1.00  0.00           H  
ATOM   4744 1HB  ALA A 296      75.470   3.959  -4.501  1.00  0.00           H  
ATOM   4745 2HB  ALA A 296      74.377   3.818  -3.103  1.00  0.00           H  
ATOM   4746 3HB  ALA A 296      75.756   2.708  -3.269  1.00  0.00           H  
ATOM   4747  N   SER A 297      75.646   0.519  -5.219  1.00  0.00           N  
ATOM   4748  CA  SER A 297      76.479  -0.264  -6.124  1.00  0.00           C  
ATOM   4749  C   SER A 297      75.635  -0.972  -7.176  1.00  0.00           C  
ATOM   4750  O   SER A 297      76.008  -1.031  -8.348  1.00  0.00           O  
ATOM   4751  CB  SER A 297      77.286  -1.282  -5.342  1.00  0.00           C  
ATOM   4752  OG  SER A 297      78.097  -2.042  -6.194  1.00  0.00           O  
ATOM   4753  H   SER A 297      75.600   0.260  -4.244  1.00  0.00           H  
ATOM   4754  HA  SER A 297      77.166   0.412  -6.635  1.00  0.00           H  
ATOM   4755 1HB  SER A 297      77.907  -0.768  -4.608  1.00  0.00           H  
ATOM   4756 2HB  SER A 297      76.611  -1.939  -4.795  1.00  0.00           H  
ATOM   4757  HG  SER A 297      78.976  -1.662  -6.133  1.00  0.00           H  
ATOM   4758  N   GLU A 298      74.496  -1.508  -6.751  1.00  0.00           N  
ATOM   4759  CA  GLU A 298      73.596  -2.213  -7.655  1.00  0.00           C  
ATOM   4760  C   GLU A 298      73.023  -1.272  -8.707  1.00  0.00           C  
ATOM   4761  O   GLU A 298      72.908  -1.632  -9.879  1.00  0.00           O  
ATOM   4762  CB  GLU A 298      72.458  -2.870  -6.870  1.00  0.00           C  
ATOM   4763  CG  GLU A 298      71.503  -3.696  -7.719  1.00  0.00           C  
ATOM   4764  CD  GLU A 298      70.453  -4.397  -6.904  1.00  0.00           C  
ATOM   4765  OE1 GLU A 298      70.473  -4.266  -5.704  1.00  0.00           O  
ATOM   4766  OE2 GLU A 298      69.628  -5.065  -7.483  1.00  0.00           O  
ATOM   4767  H   GLU A 298      74.247  -1.425  -5.776  1.00  0.00           H  
ATOM   4768  HA  GLU A 298      74.161  -2.992  -8.168  1.00  0.00           H  
ATOM   4769 1HB  GLU A 298      72.875  -3.523  -6.103  1.00  0.00           H  
ATOM   4770 2HB  GLU A 298      71.875  -2.101  -6.363  1.00  0.00           H  
ATOM   4771 1HG  GLU A 298      71.012  -3.040  -8.438  1.00  0.00           H  
ATOM   4772 2HG  GLU A 298      72.077  -4.435  -8.277  1.00  0.00           H  
ATOM   4773  N   ALA A 299      72.665  -0.066  -8.282  1.00  0.00           N  
ATOM   4774  CA  ALA A 299      72.103   0.930  -9.186  1.00  0.00           C  
ATOM   4775  C   ALA A 299      73.119   1.355 -10.238  1.00  0.00           C  
ATOM   4776  O   ALA A 299      72.781   1.523 -11.410  1.00  0.00           O  
ATOM   4777  CB  ALA A 299      71.615   2.140  -8.403  1.00  0.00           C  
ATOM   4778  H   ALA A 299      72.785   0.168  -7.307  1.00  0.00           H  
ATOM   4779  HA  ALA A 299      71.256   0.479  -9.703  1.00  0.00           H  
ATOM   4780 1HB  ALA A 299      71.198   2.875  -9.092  1.00  0.00           H  
ATOM   4781 2HB  ALA A 299      70.846   1.830  -7.695  1.00  0.00           H  
ATOM   4782 3HB  ALA A 299      72.449   2.583  -7.862  1.00  0.00           H  
ATOM   4783  N   VAL A 300      74.366   1.528  -9.813  1.00  0.00           N  
ATOM   4784  CA  VAL A 300      75.435   1.934 -10.717  1.00  0.00           C  
ATOM   4785  C   VAL A 300      75.702   0.865 -11.769  1.00  0.00           C  
ATOM   4786  O   VAL A 300      75.919   1.174 -12.941  1.00  0.00           O  
ATOM   4787  CB  VAL A 300      76.728   2.207  -9.926  1.00  0.00           C  
ATOM   4788  CG1 VAL A 300      77.893   2.446 -10.876  1.00  0.00           C  
ATOM   4789  CG2 VAL A 300      76.530   3.401  -9.006  1.00  0.00           C  
ATOM   4790  H   VAL A 300      74.579   1.374  -8.838  1.00  0.00           H  
ATOM   4791  HA  VAL A 300      75.132   2.853 -11.221  1.00  0.00           H  
ATOM   4792  HB  VAL A 300      76.973   1.326  -9.333  1.00  0.00           H  
ATOM   4793 1HG1 VAL A 300      78.799   2.637 -10.301  1.00  0.00           H  
ATOM   4794 2HG1 VAL A 300      78.039   1.564 -11.501  1.00  0.00           H  
ATOM   4795 3HG1 VAL A 300      77.677   3.307 -11.507  1.00  0.00           H  
ATOM   4796 1HG2 VAL A 300      77.448   3.588  -8.449  1.00  0.00           H  
ATOM   4797 2HG2 VAL A 300      76.280   4.281  -9.599  1.00  0.00           H  
ATOM   4798 3HG2 VAL A 300      75.719   3.192  -8.307  1.00  0.00           H  
ATOM   4799  N   GLU A 301      75.685  -0.394 -11.344  1.00  0.00           N  
ATOM   4800  CA  GLU A 301      75.926  -1.512 -12.248  1.00  0.00           C  
ATOM   4801  C   GLU A 301      74.829  -1.615 -13.300  1.00  0.00           C  
ATOM   4802  O   GLU A 301      75.102  -1.876 -14.472  1.00  0.00           O  
ATOM   4803  CB  GLU A 301      76.019  -2.822 -11.463  1.00  0.00           C  
ATOM   4804  CG  GLU A 301      77.262  -2.949 -10.595  1.00  0.00           C  
ATOM   4805  CD  GLU A 301      77.284  -4.215  -9.784  1.00  0.00           C  
ATOM   4806  OE1 GLU A 301      76.308  -4.926  -9.803  1.00  0.00           O  
ATOM   4807  OE2 GLU A 301      78.277  -4.470  -9.145  1.00  0.00           O  
ATOM   4808  H   GLU A 301      75.500  -0.582 -10.369  1.00  0.00           H  
ATOM   4809  HA  GLU A 301      76.874  -1.344 -12.761  1.00  0.00           H  
ATOM   4810 1HB  GLU A 301      75.147  -2.921 -10.816  1.00  0.00           H  
ATOM   4811 2HB  GLU A 301      76.008  -3.663 -12.157  1.00  0.00           H  
ATOM   4812 1HG  GLU A 301      78.144  -2.926 -11.235  1.00  0.00           H  
ATOM   4813 2HG  GLU A 301      77.312  -2.092  -9.924  1.00  0.00           H  
ATOM   4814  N   ARG A 302      73.587  -1.409 -12.875  1.00  0.00           N  
ATOM   4815  CA  ARG A 302      72.446  -1.479 -13.779  1.00  0.00           C  
ATOM   4816  C   ARG A 302      72.509  -0.379 -14.831  1.00  0.00           C  
ATOM   4817  O   ARG A 302      72.211  -0.610 -16.003  1.00  0.00           O  
ATOM   4818  CB  ARG A 302      71.142  -1.362 -13.004  1.00  0.00           C  
ATOM   4819  CG  ARG A 302      70.895  -2.473 -11.996  1.00  0.00           C  
ATOM   4820  CD  ARG A 302      70.601  -3.767 -12.664  1.00  0.00           C  
ATOM   4821  NE  ARG A 302      71.810  -4.415 -13.147  1.00  0.00           N  
ATOM   4822  CZ  ARG A 302      72.695  -5.063 -12.364  1.00  0.00           C  
ATOM   4823  NH1 ARG A 302      72.493  -5.139 -11.067  1.00  0.00           N  
ATOM   4824  NH2 ARG A 302      73.766  -5.621 -12.900  1.00  0.00           N  
ATOM   4825  H   ARG A 302      73.429  -1.198 -11.900  1.00  0.00           H  
ATOM   4826  HA  ARG A 302      72.464  -2.445 -14.285  1.00  0.00           H  
ATOM   4827 1HB  ARG A 302      71.123  -0.417 -12.464  1.00  0.00           H  
ATOM   4828 2HB  ARG A 302      70.304  -1.358 -13.702  1.00  0.00           H  
ATOM   4829 1HG  ARG A 302      71.781  -2.602 -11.373  1.00  0.00           H  
ATOM   4830 2HG  ARG A 302      70.044  -2.211 -11.366  1.00  0.00           H  
ATOM   4831 1HD  ARG A 302      70.112  -4.438 -11.959  1.00  0.00           H  
ATOM   4832 2HD  ARG A 302      69.944  -3.595 -13.516  1.00  0.00           H  
ATOM   4833  HE  ARG A 302      72.000  -4.377 -14.139  1.00  0.00           H  
ATOM   4834 1HH1 ARG A 302      71.674  -4.712 -10.657  1.00  0.00           H  
ATOM   4835 2HH1 ARG A 302      73.156  -5.624 -10.481  1.00  0.00           H  
ATOM   4836 1HH2 ARG A 302      73.922  -5.562 -13.897  1.00  0.00           H  
ATOM   4837 2HH2 ARG A 302      74.429  -6.106 -12.313  1.00  0.00           H  
ATOM   4838  N   LEU A 303      72.899   0.818 -14.406  1.00  0.00           N  
ATOM   4839  CA  LEU A 303      73.002   1.957 -15.310  1.00  0.00           C  
ATOM   4840  C   LEU A 303      73.955   1.661 -16.461  1.00  0.00           C  
ATOM   4841  O   LEU A 303      73.639   1.918 -17.623  1.00  0.00           O  
ATOM   4842  CB  LEU A 303      73.482   3.198 -14.547  1.00  0.00           C  
ATOM   4843  CG  LEU A 303      73.667   4.467 -15.389  1.00  0.00           C  
ATOM   4844  CD1 LEU A 303      72.333   4.870 -16.002  1.00  0.00           C  
ATOM   4845  CD2 LEU A 303      74.226   5.579 -14.515  1.00  0.00           C  
ATOM   4846  H   LEU A 303      73.130   0.942 -13.431  1.00  0.00           H  
ATOM   4847  HA  LEU A 303      72.015   2.160 -15.724  1.00  0.00           H  
ATOM   4848 1HB  LEU A 303      72.760   3.424 -13.763  1.00  0.00           H  
ATOM   4849 2HB  LEU A 303      74.438   2.969 -14.077  1.00  0.00           H  
ATOM   4850  HG  LEU A 303      74.361   4.263 -16.205  1.00  0.00           H  
ATOM   4851 1HD1 LEU A 303      72.465   5.771 -16.601  1.00  0.00           H  
ATOM   4852 2HD1 LEU A 303      71.966   4.064 -16.637  1.00  0.00           H  
ATOM   4853 3HD1 LEU A 303      71.612   5.064 -15.208  1.00  0.00           H  
ATOM   4854 1HD2 LEU A 303      74.359   6.481 -15.114  1.00  0.00           H  
ATOM   4855 2HD2 LEU A 303      73.533   5.785 -13.699  1.00  0.00           H  
ATOM   4856 3HD2 LEU A 303      75.188   5.271 -14.105  1.00  0.00           H  
ATOM   4857  N   LYS A 304      75.122   1.119 -16.132  1.00  0.00           N  
ATOM   4858  CA  LYS A 304      76.124   0.787 -17.138  1.00  0.00           C  
ATOM   4859  C   LYS A 304      75.565  -0.178 -18.175  1.00  0.00           C  
ATOM   4860  O   LYS A 304      75.767   0.001 -19.376  1.00  0.00           O  
ATOM   4861  CB  LYS A 304      77.367   0.188 -16.479  1.00  0.00           C  
ATOM   4862  CG  LYS A 304      78.486  -0.166 -17.450  1.00  0.00           C  
ATOM   4863  CD  LYS A 304      79.711  -0.688 -16.715  1.00  0.00           C  
ATOM   4864  CE  LYS A 304      79.462  -2.073 -16.135  1.00  0.00           C  
ATOM   4865  NZ  LYS A 304      80.686  -2.642 -15.508  1.00  0.00           N  
ATOM   4866  H   LYS A 304      75.321   0.932 -15.160  1.00  0.00           H  
ATOM   4867  HA  LYS A 304      76.411   1.703 -17.656  1.00  0.00           H  
ATOM   4868 1HB  LYS A 304      77.768   0.892 -15.749  1.00  0.00           H  
ATOM   4869 2HB  LYS A 304      77.092  -0.719 -15.940  1.00  0.00           H  
ATOM   4870 1HG  LYS A 304      78.136  -0.931 -18.144  1.00  0.00           H  
ATOM   4871 2HG  LYS A 304      78.764   0.718 -18.021  1.00  0.00           H  
ATOM   4872 1HD  LYS A 304      80.555  -0.738 -17.404  1.00  0.00           H  
ATOM   4873 2HD  LYS A 304      79.967  -0.006 -15.904  1.00  0.00           H  
ATOM   4874 1HE  LYS A 304      78.676  -2.016 -15.383  1.00  0.00           H  
ATOM   4875 2HE  LYS A 304      79.129  -2.744 -16.926  1.00  0.00           H  
ATOM   4876 1HZ  LYS A 304      80.480  -3.558 -15.137  1.00  0.00           H  
ATOM   4877 2HZ  LYS A 304      81.417  -2.717 -16.202  1.00  0.00           H  
ATOM   4878 3HZ  LYS A 304      80.993  -2.038 -14.760  1.00  0.00           H  
ATOM   4879  N   GLU A 305      74.863  -1.197 -17.696  1.00  0.00           N  
ATOM   4880  CA  GLU A 305      74.282  -2.207 -18.561  1.00  0.00           C  
ATOM   4881  C   GLU A 305      73.225  -1.604 -19.481  1.00  0.00           C  
ATOM   4882  O   GLU A 305      73.054  -2.044 -20.618  1.00  0.00           O  
ATOM   4883  CB  GLU A 305      73.667  -3.331 -17.724  1.00  0.00           C  
ATOM   4884  CG  GLU A 305      74.682  -4.193 -16.987  1.00  0.00           C  
ATOM   4885  CD  GLU A 305      74.041  -5.256 -16.139  1.00  0.00           C  
ATOM   4886  OE1 GLU A 305      72.838  -5.258 -16.031  1.00  0.00           O  
ATOM   4887  OE2 GLU A 305      74.755  -6.067 -15.597  1.00  0.00           O  
ATOM   4888  H   GLU A 305      74.727  -1.275 -16.698  1.00  0.00           H  
ATOM   4889  HA  GLU A 305      75.073  -2.627 -19.183  1.00  0.00           H  
ATOM   4890 1HB  GLU A 305      72.990  -2.905 -16.984  1.00  0.00           H  
ATOM   4891 2HB  GLU A 305      73.079  -3.985 -18.369  1.00  0.00           H  
ATOM   4892 1HG  GLU A 305      75.335  -4.672 -17.716  1.00  0.00           H  
ATOM   4893 2HG  GLU A 305      75.297  -3.553 -16.356  1.00  0.00           H  
ATOM   4894  N   LEU A 306      72.523  -0.597 -18.977  1.00  0.00           N  
ATOM   4895  CA  LEU A 306      71.510   0.111 -19.754  1.00  0.00           C  
ATOM   4896  C   LEU A 306      72.126   0.878 -20.921  1.00  0.00           C  
ATOM   4897  O   LEU A 306      71.451   1.175 -21.907  1.00  0.00           O  
ATOM   4898  CB  LEU A 306      70.738   1.081 -18.851  1.00  0.00           C  
ATOM   4899  CG  LEU A 306      69.511   1.748 -19.486  1.00  0.00           C  
ATOM   4900  CD1 LEU A 306      68.522   0.678 -19.927  1.00  0.00           C  
ATOM   4901  CD2 LEU A 306      68.876   2.702 -18.485  1.00  0.00           C  
ATOM   4902  H   LEU A 306      72.692  -0.308 -18.024  1.00  0.00           H  
ATOM   4903  HA  LEU A 306      70.812  -0.620 -20.160  1.00  0.00           H  
ATOM   4904 1HB  LEU A 306      70.401   0.540 -17.968  1.00  0.00           H  
ATOM   4905 2HB  LEU A 306      71.416   1.872 -18.530  1.00  0.00           H  
ATOM   4906  HG  LEU A 306      69.818   2.304 -20.373  1.00  0.00           H  
ATOM   4907 1HD1 LEU A 306      67.650   1.152 -20.379  1.00  0.00           H  
ATOM   4908 2HD1 LEU A 306      68.996   0.022 -20.657  1.00  0.00           H  
ATOM   4909 3HD1 LEU A 306      68.209   0.094 -19.063  1.00  0.00           H  
ATOM   4910 1HD2 LEU A 306      68.005   3.176 -18.937  1.00  0.00           H  
ATOM   4911 2HD2 LEU A 306      68.568   2.146 -17.599  1.00  0.00           H  
ATOM   4912 3HD2 LEU A 306      69.599   3.466 -18.201  1.00  0.00           H  
ATOM   4913  N   GLY A 307      73.410   1.197 -20.805  1.00  0.00           N  
ATOM   4914  CA  GLY A 307      74.094   1.992 -21.820  1.00  0.00           C  
ATOM   4915  C   GLY A 307      74.160   3.468 -21.436  1.00  0.00           C  
ATOM   4916  O   GLY A 307      73.732   4.337 -22.196  1.00  0.00           O  
ATOM   4917  H   GLY A 307      73.924   0.881 -19.995  1.00  0.00           H  
ATOM   4918 1HA  GLY A 307      75.105   1.610 -21.961  1.00  0.00           H  
ATOM   4919 2HA  GLY A 307      73.576   1.889 -22.773  1.00  0.00           H  
ATOM   4920  N   ALA A 308      74.699   3.737 -20.253  1.00  0.00           N  
ATOM   4921  CA  ALA A 308      75.028   5.093 -19.829  1.00  0.00           C  
ATOM   4922  C   ALA A 308      76.295   5.581 -20.531  1.00  0.00           C  
ATOM   4923  O   ALA A 308      77.272   4.842 -20.653  1.00  0.00           O  
ATOM   4924  CB  ALA A 308      75.197   5.153 -18.318  1.00  0.00           C  
ATOM   4925  H   ALA A 308      74.892   2.977 -19.616  1.00  0.00           H  
ATOM   4926  HA  ALA A 308      74.206   5.747 -20.118  1.00  0.00           H  
ATOM   4927 1HB  ALA A 308      75.446   6.171 -18.020  1.00  0.00           H  
ATOM   4928 2HB  ALA A 308      74.267   4.850 -17.836  1.00  0.00           H  
ATOM   4929 3HB  ALA A 308      75.998   4.480 -18.015  1.00  0.00           H
[truncated: 592,656 more chars]
