# Supplementary material for: Blueprinting extendable nanomaterials with standardized protein blocks
Source: Nature. 2024 Mar 13;627(8005):898–904. doi: 10.1038/s41586-024-07188-4 (PMC10972742; doi:10.1038/s41586-024-07188-4)
Supplement: Supplementary file 4 — Design models with ideal backbones as well as experimentally determined structures for comparison. For reference to design names, see Supplementary Fig. 1. [file 41586_2024_7188_MOESM4_ESM.zip › THR43_design.pdb]

HEADER                                            29-OCT-21   XXXX              
EXPDTA    THEORETICAL MODEL                                                     
REMARK 220                                                                      
REMARK 220 EXPERIMENTAL DETAILS                                                 
REMARK 220  EXPERIMENT TYPE                : THEORETICAL MODELLING              
REMARK 220  DATE OF DATA COLLECTION        : 29-OCT-21                          
REMARK 220                                                                      
REMARK 220 REMARK: MODEL GENERATED BY ROSETTA                                   
REMARK 220  VERSION 2021.41+HEAD.36da336f772                                    
ATOM      1  N   GLU A   1      22.595  -0.773  17.658  1.00  0.00           N  
ATOM      2  CA  GLU A   1      22.388  -1.963  16.842  1.00  0.00           C  
ATOM      3  C   GLU A   1      21.311  -1.730  15.790  1.00  0.00           C  
ATOM      4  O   GLU A   1      21.492  -2.061  14.618  1.00  0.00           O  
ATOM      5  CB  GLU A   1      22.005  -3.154  17.724  1.00  0.00           C  
ATOM      6  CG  GLU A   1      21.812  -4.460  16.967  1.00  0.00           C  
ATOM      7  CD  GLU A   1      21.480  -5.616  17.869  1.00  0.00           C  
ATOM      8  OE1 GLU A   1      21.421  -5.418  19.059  1.00  0.00           O  
ATOM      9  OE2 GLU A   1      21.285  -6.698  17.368  1.00  0.00           O  
ATOM     10 1H   GLU A   1      23.305  -0.954  18.338  1.00  0.00           H  
ATOM     11 2H   GLU A   1      22.880  -0.013  17.074  1.00  0.00           H  
ATOM     12 3H   GLU A   1      21.742  -0.534  18.123  1.00  0.00           H  
ATOM     13  HA  GLU A   1      23.321  -2.196  16.327  1.00  0.00           H  
ATOM     14 1HB  GLU A   1      22.777  -3.313  18.476  1.00  0.00           H  
ATOM     15 2HB  GLU A   1      21.076  -2.932  18.250  1.00  0.00           H  
ATOM     16 1HG  GLU A   1      21.006  -4.334  16.245  1.00  0.00           H  
ATOM     17 2HG  GLU A   1      22.724  -4.686  16.416  1.00  0.00           H  
ATOM     18  N   THR A   2      20.189  -1.158  16.215  1.00  0.00           N  
ATOM     19  CA  THR A   2      19.081  -0.879  15.310  1.00  0.00           C  
ATOM     20  C   THR A   2      19.473   0.151  14.259  1.00  0.00           C  
ATOM     21  O   THR A   2      19.118   0.023  13.087  1.00  0.00           O  
ATOM     22  CB  THR A   2      17.845  -0.384  16.084  1.00  0.00           C  
ATOM     23  OG1 THR A   2      17.415  -1.397  17.002  1.00  0.00           O  
ATOM     24  CG2 THR A   2      16.710  -0.060  15.124  1.00  0.00           C  
ATOM     25  H   THR A   2      20.102  -0.910  17.190  1.00  0.00           H  
ATOM     26  HA  THR A   2      18.815  -1.802  14.794  1.00  0.00           H  
ATOM     27  HB  THR A   2      18.104   0.512  16.647  1.00  0.00           H  
ATOM     28  HG1 THR A   2      16.870  -0.999  17.685  1.00  0.00           H  
ATOM     29 1HG2 THR A   2      15.845   0.289  15.689  1.00  0.00           H  
ATOM     30 2HG2 THR A   2      17.030   0.719  14.432  1.00  0.00           H  
ATOM     31 3HG2 THR A   2      16.440  -0.954  14.565  1.00  0.00           H  
ATOM     32  N   LEU A   3      20.207   1.173  14.684  1.00  0.00           N  
ATOM     33  CA  LEU A   3      20.650   2.227  13.779  1.00  0.00           C  
ATOM     34  C   LEU A   3      21.609   1.684  12.728  1.00  0.00           C  
ATOM     35  O   LEU A   3      21.535   2.054  11.556  1.00  0.00           O  
ATOM     36  CB  LEU A   3      21.331   3.352  14.569  1.00  0.00           C  
ATOM     37  CG  LEU A   3      20.410   4.184  15.470  1.00  0.00           C  
ATOM     38  CD1 LEU A   3      21.248   5.132  16.317  1.00  0.00           C  
ATOM     39  CD2 LEU A   3      19.416   4.951  14.611  1.00  0.00           C  
ATOM     40  H   LEU A   3      20.465   1.221  15.659  1.00  0.00           H  
ATOM     41  HA  LEU A   3      19.777   2.635  13.270  1.00  0.00           H  
ATOM     42 1HB  LEU A   3      22.104   2.915  15.198  1.00  0.00           H  
ATOM     43 2HB  LEU A   3      21.807   4.033  13.863  1.00  0.00           H  
ATOM     44  HG  LEU A   3      19.869   3.522  16.147  1.00  0.00           H  
ATOM     45 1HD1 LEU A   3      20.594   5.723  16.958  1.00  0.00           H  
ATOM     46 2HD1 LEU A   3      21.936   4.555  16.935  1.00  0.00           H  
ATOM     47 3HD1 LEU A   3      21.815   5.797  15.666  1.00  0.00           H  
ATOM     48 1HD2 LEU A   3      18.761   5.542  15.252  1.00  0.00           H  
ATOM     49 2HD2 LEU A   3      19.956   5.614  13.935  1.00  0.00           H  
ATOM     50 3HD2 LEU A   3      18.819   4.249  14.030  1.00  0.00           H  
ATOM     51  N   ARG A   4      22.509   0.805  13.153  1.00  0.00           N  
ATOM     52  CA  ARG A   4      23.485   0.209  12.248  1.00  0.00           C  
ATOM     53  C   ARG A   4      22.804  -0.657  11.197  1.00  0.00           C  
ATOM     54  O   ARG A   4      23.181  -0.639  10.025  1.00  0.00           O  
ATOM     55  CB  ARG A   4      24.489  -0.633  13.022  1.00  0.00           C  
ATOM     56  CG  ARG A   4      25.584  -1.261  12.175  1.00  0.00           C  
ATOM     57  CD  ARG A   4      26.537  -2.044  13.002  1.00  0.00           C  
ATOM     58  NE  ARG A   4      25.891  -3.174  13.651  1.00  0.00           N  
ATOM     59  CZ  ARG A   4      25.626  -4.351  13.052  1.00  0.00           C  
ATOM     60  NH1 ARG A   4      25.956  -4.537  11.793  1.00  0.00           N  
ATOM     61  NH2 ARG A   4      25.033  -5.318  13.729  1.00  0.00           N  
ATOM     62  H   ARG A   4      22.518   0.542  14.128  1.00  0.00           H  
ATOM     63  HA  ARG A   4      24.022   1.011  11.741  1.00  0.00           H  
ATOM     64 1HB  ARG A   4      24.970  -0.019  13.781  1.00  0.00           H  
ATOM     65 2HB  ARG A   4      23.967  -1.440  13.536  1.00  0.00           H  
ATOM     66 1HG  ARG A   4      25.138  -1.931  11.440  1.00  0.00           H  
ATOM     67 2HG  ARG A   4      26.141  -0.477  11.660  1.00  0.00           H  
ATOM     68 1HD  ARG A   4      27.339  -2.426  12.370  1.00  0.00           H  
ATOM     69 2HD  ARG A   4      26.960  -1.403  13.775  1.00  0.00           H  
ATOM     70  HE  ARG A   4      25.622  -3.068  14.620  1.00  0.00           H  
ATOM     71 1HH1 ARG A   4      26.409  -3.797  11.275  1.00  0.00           H  
ATOM     72 2HH1 ARG A   4      25.758  -5.419  11.344  1.00  0.00           H  
ATOM     73 1HH2 ARG A   4      24.779  -5.175  14.697  1.00  0.00           H  
ATOM     74 2HH2 ARG A   4      24.834  -6.200  13.280  1.00  0.00           H  
ATOM     75  N   ARG A   5      21.799  -1.415  11.622  1.00  0.00           N  
ATOM     76  CA  ARG A   5      21.063  -2.290  10.717  1.00  0.00           C  
ATOM     77  C   ARG A   5      20.309  -1.486   9.666  1.00  0.00           C  
ATOM     78  O   ARG A   5      20.270  -1.861   8.494  1.00  0.00           O  
ATOM     79  CB  ARG A   5      20.080  -3.156  11.491  1.00  0.00           C  
ATOM     80  CG  ARG A   5      20.717  -4.238  12.347  1.00  0.00           C  
ATOM     81  CD  ARG A   5      19.695  -5.058  13.047  1.00  0.00           C  
ATOM     82  NE  ARG A   5      20.300  -6.041  13.931  1.00  0.00           N  
ATOM     83  CZ  ARG A   5      20.743  -7.252  13.539  1.00  0.00           C  
ATOM     84  NH1 ARG A   5      20.641  -7.612  12.279  1.00  0.00           N  
ATOM     85  NH2 ARG A   5      21.279  -8.077  14.421  1.00  0.00           N  
ATOM     86  H   ARG A   5      21.538  -1.384  12.597  1.00  0.00           H  
ATOM     87  HA  ARG A   5      21.775  -2.942  10.210  1.00  0.00           H  
ATOM     88 1HB  ARG A   5      19.480  -2.527  12.147  1.00  0.00           H  
ATOM     89 2HB  ARG A   5      19.399  -3.644  10.794  1.00  0.00           H  
ATOM     90 1HG  ARG A   5      21.312  -4.899  11.715  1.00  0.00           H  
ATOM     91 2HG  ARG A   5      21.360  -3.778  13.097  1.00  0.00           H  
ATOM     92 1HD  ARG A   5      19.056  -4.409  13.646  1.00  0.00           H  
ATOM     93 2HD  ARG A   5      19.087  -5.587  12.314  1.00  0.00           H  
ATOM     94  HE  ARG A   5      20.395  -5.800  14.908  1.00  0.00           H  
ATOM     95 1HH1 ARG A   5      20.231  -6.982  11.604  1.00  0.00           H  
ATOM     96 2HH1 ARG A   5      20.973  -8.520  11.985  1.00  0.00           H  
ATOM     97 1HH2 ARG A   5      21.357  -7.799  15.390  1.00  0.00           H  
ATOM     98 2HH2 ARG A   5      21.611  -8.983  14.128  1.00  0.00           H  
ATOM     99  N   LEU A   6      19.711  -0.379  10.091  1.00  0.00           N  
ATOM    100  CA  LEU A   6      18.957   0.480   9.186  1.00  0.00           C  
ATOM    101  C   LEU A   6      19.865   1.105   8.135  1.00  0.00           C  
ATOM    102  O   LEU A   6      19.500   1.201   6.963  1.00  0.00           O  
ATOM    103  CB  LEU A   6      18.243   1.584   9.975  1.00  0.00           C  
ATOM    104  CG  LEU A   6      17.092   1.120  10.877  1.00  0.00           C  
ATOM    105  CD1 LEU A   6      16.606   2.288  11.724  1.00  0.00           C  
ATOM    106  CD2 LEU A   6      15.967   0.561  10.018  1.00  0.00           C  
ATOM    107  H   LEU A   6      19.780  -0.126  11.066  1.00  0.00           H  
ATOM    108  HA  LEU A   6      18.209  -0.127   8.677  1.00  0.00           H  
ATOM    109 1HB  LEU A   6      18.974   2.089  10.605  1.00  0.00           H  
ATOM    110 2HB  LEU A   6      17.839   2.310   9.270  1.00  0.00           H  
ATOM    111  HG  LEU A   6      17.451   0.344  11.554  1.00  0.00           H  
ATOM    112 1HD1 LEU A   6      15.788   1.958  12.364  1.00  0.00           H  
ATOM    113 2HD1 LEU A   6      17.425   2.655  12.342  1.00  0.00           H  
ATOM    114 3HD1 LEU A   6      16.255   3.088  11.072  1.00  0.00           H  
ATOM    115 1HD2 LEU A   6      15.150   0.230  10.659  1.00  0.00           H  
ATOM    116 2HD2 LEU A   6      15.607   1.337   9.341  1.00  0.00           H  
ATOM    117 3HD2 LEU A   6      16.338  -0.283   9.437  1.00  0.00           H  
ATOM    118  N   PHE A   7      21.049   1.529   8.560  1.00  0.00           N  
ATOM    119  CA  PHE A   7      22.012   2.146   7.655  1.00  0.00           C  
ATOM    120  C   PHE A   7      22.493   1.154   6.604  1.00  0.00           C  
ATOM    121  O   PHE A   7      22.642   1.500   5.432  1.00  0.00           O  
ATOM    122  CB  PHE A   7      23.210   2.688   8.437  1.00  0.00           C  
ATOM    123  CG  PHE A   7      22.911   3.941   9.211  1.00  0.00           C  
ATOM    124  CD1 PHE A   7      23.111   3.990  10.583  1.00  0.00           C  
ATOM    125  CD2 PHE A   7      22.428   5.072   8.570  1.00  0.00           C  
ATOM    126  CE1 PHE A   7      22.836   5.142  11.296  1.00  0.00           C  
ATOM    127  CE2 PHE A   7      22.154   6.225   9.280  1.00  0.00           C  
ATOM    128  CZ  PHE A   7      22.358   6.259  10.644  1.00  0.00           C  
ATOM    129  H   PHE A   7      21.289   1.422   9.535  1.00  0.00           H  
ATOM    130  HA  PHE A   7      21.524   2.977   7.144  1.00  0.00           H  
ATOM    131 1HB  PHE A   7      23.559   1.931   9.138  1.00  0.00           H  
ATOM    132 2HB  PHE A   7      24.027   2.901   7.750  1.00  0.00           H  
ATOM    133  HD1 PHE A   7      23.490   3.107  11.097  1.00  0.00           H  
ATOM    134  HD2 PHE A   7      22.267   5.044   7.492  1.00  0.00           H  
ATOM    135  HE1 PHE A   7      22.998   5.167  12.373  1.00  0.00           H  
ATOM    136  HE2 PHE A   7      21.776   7.107   8.763  1.00  0.00           H  
ATOM    137  HZ  PHE A   7      22.141   7.167  11.206  1.00  0.00           H  
ATOM    138  N   VAL A   8      22.735  -0.081   7.029  1.00  0.00           N  
ATOM    139  CA  VAL A   8      23.199  -1.126   6.124  1.00  0.00           C  
ATOM    140  C   VAL A   8      22.146  -1.452   5.072  1.00  0.00           C  
ATOM    141  O   VAL A   8      22.466  -1.651   3.900  1.00  0.00           O  
ATOM    142  CB  VAL A   8      23.544  -2.403   6.914  1.00  0.00           C  
ATOM    143  CG1 VAL A   8      23.845  -3.552   5.964  1.00  0.00           C  
ATOM    144  CG2 VAL A   8      24.726  -2.139   7.834  1.00  0.00           C  
ATOM    145  H   VAL A   8      22.594  -0.302   8.004  1.00  0.00           H  
ATOM    146  HA  VAL A   8      24.099  -0.773   5.620  1.00  0.00           H  
ATOM    147  HB  VAL A   8      22.678  -2.696   7.508  1.00  0.00           H  
ATOM    148 1HG1 VAL A   8      24.087  -4.446   6.539  1.00  0.00           H  
ATOM    149 2HG1 VAL A   8      22.973  -3.747   5.340  1.00  0.00           H  
ATOM    150 3HG1 VAL A   8      24.693  -3.288   5.332  1.00  0.00           H  
ATOM    151 1HG2 VAL A   8      24.963  -3.045   8.390  1.00  0.00           H  
ATOM    152 2HG2 VAL A   8      25.590  -1.840   7.240  1.00  0.00           H  
ATOM    153 3HG2 VAL A   8      24.472  -1.341   8.533  1.00  0.00           H  
ATOM    154  N   GLU A   9      20.889  -1.505   5.498  1.00  0.00           N  
ATOM    155  CA  GLU A   9      19.786  -1.807   4.593  1.00  0.00           C  
ATOM    156  C   GLU A   9      19.622  -0.717   3.541  1.00  0.00           C  
ATOM    157  O   GLU A   9      19.377  -1.004   2.369  1.00  0.00           O  
ATOM    158  CB  GLU A   9      18.482  -1.973   5.377  1.00  0.00           C  
ATOM    159  CG  GLU A   9      18.425  -3.222   6.245  1.00  0.00           C  
ATOM    160  CD  GLU A   9      17.162  -3.314   7.055  1.00  0.00           C  
ATOM    161  OE1 GLU A   9      16.398  -2.379   7.037  1.00  0.00           O  
ATOM    162  OE2 GLU A   9      16.961  -4.321   7.693  1.00  0.00           O  
ATOM    163  H   GLU A   9      20.692  -1.332   6.473  1.00  0.00           H  
ATOM    164  HA  GLU A   9      20.006  -2.744   4.080  1.00  0.00           H  
ATOM    165 1HB  GLU A   9      18.335  -1.108   6.025  1.00  0.00           H  
ATOM    166 2HB  GLU A   9      17.642  -2.008   4.684  1.00  0.00           H  
ATOM    167 1HG  GLU A   9      18.497  -4.100   5.604  1.00  0.00           H  
ATOM    168 2HG  GLU A   9      19.283  -3.225   6.916  1.00  0.00           H  
ATOM    169  N   ALA A  10      19.759   0.534   3.967  1.00  0.00           N  
ATOM    170  CA  ALA A  10      19.626   1.670   3.062  1.00  0.00           C  
ATOM    171  C   ALA A  10      20.728   1.668   2.010  1.00  0.00           C  
ATOM    172  O   ALA A  10      20.481   1.954   0.838  1.00  0.00           O  
ATOM    173  CB  ALA A  10      19.644   2.975   3.844  1.00  0.00           C  
ATOM    174  H   ALA A  10      19.960   0.702   4.942  1.00  0.00           H  
ATOM    175  HA  ALA A  10      18.670   1.581   2.545  1.00  0.00           H  
ATOM    176 1HB  ALA A  10      19.544   3.814   3.155  1.00  0.00           H  
ATOM    177 2HB  ALA A  10      18.815   2.987   4.552  1.00  0.00           H  
ATOM    178 3HB  ALA A  10      20.584   3.062   4.386  1.00  0.00           H  
ATOM    179  N   MET A  11      21.945   1.344   2.436  1.00  0.00           N  
ATOM    180  CA  MET A  11      23.087   1.305   1.531  1.00  0.00           C  
ATOM    181  C   MET A  11      22.920   0.216   0.479  1.00  0.00           C  
ATOM    182  O   MET A  11      23.240   0.417  -0.693  1.00  0.00           O  
ATOM    183  CB  MET A  11      24.378   1.091   2.319  1.00  0.00           C  
ATOM    184  CG  MET A  11      25.651   1.272   1.505  1.00  0.00           C  
ATOM    185  SD  MET A  11      25.911   2.981   0.992  1.00  0.00           S  
ATOM    186  CE  MET A  11      25.358   2.912  -0.710  1.00  0.00           C  
ATOM    187  H   MET A  11      22.081   1.119   3.411  1.00  0.00           H  
ATOM    188  HA  MET A  11      23.148   2.260   1.010  1.00  0.00           H  
ATOM    189 1HB  MET A  11      24.414   1.790   3.154  1.00  0.00           H  
ATOM    190 2HB  MET A  11      24.387   0.083   2.736  1.00  0.00           H  
ATOM    191 1HG  MET A  11      26.509   0.954   2.096  1.00  0.00           H  
ATOM    192 2HG  MET A  11      25.603   0.648   0.612  1.00  0.00           H  
ATOM    193 1HE  MET A  11      25.458   3.898  -1.165  1.00  0.00           H  
ATOM    194 2HE  MET A  11      25.966   2.193  -1.261  1.00  0.00           H  
ATOM    195 3HE  MET A  11      24.313   2.603  -0.740  1.00  0.00           H  
ATOM    196  N   ARG A  12      22.417  -0.938   0.905  1.00  0.00           N  
ATOM    197  CA  ARG A  12      22.206  -2.062   0.000  1.00  0.00           C  
ATOM    198  C   ARG A  12      21.154  -1.733  -1.052  1.00  0.00           C  
ATOM    199  O   ARG A  12      21.304  -2.080  -2.224  1.00  0.00           O  
ATOM    200  CB  ARG A  12      21.775  -3.299   0.774  1.00  0.00           C  
ATOM    201  CG  ARG A  12      22.861  -3.925   1.635  1.00  0.00           C  
ATOM    202  CD  ARG A  12      22.350  -5.090   2.401  1.00  0.00           C  
ATOM    203  NE  ARG A  12      23.385  -5.693   3.227  1.00  0.00           N  
ATOM    204  CZ  ARG A  12      23.173  -6.675   4.123  1.00  0.00           C  
ATOM    205  NH1 ARG A  12      21.961  -7.155   4.299  1.00  0.00           N  
ATOM    206  NH2 ARG A  12      24.183  -7.157   4.827  1.00  0.00           N  
ATOM    207  H   ARG A  12      22.175  -1.039   1.880  1.00  0.00           H  
ATOM    208  HA  ARG A  12      23.147  -2.279  -0.507  1.00  0.00           H  
ATOM    209 1HB  ARG A  12      20.941  -3.047   1.427  1.00  0.00           H  
ATOM    210 2HB  ARG A  12      21.426  -4.061   0.077  1.00  0.00           H  
ATOM    211 1HG  ARG A  12      23.679  -4.264   1.000  1.00  0.00           H  
ATOM    212 2HG  ARG A  12      23.234  -3.185   2.344  1.00  0.00           H  
ATOM    213 1HD  ARG A  12      21.538  -4.770   3.053  1.00  0.00           H  
ATOM    214 2HD  ARG A  12      21.982  -5.847   1.710  1.00  0.00           H  
ATOM    215  HE  ARG A  12      24.330  -5.350   3.120  1.00  0.00           H  
ATOM    216 1HH1 ARG A  12      21.189  -6.787   3.761  1.00  0.00           H  
ATOM    217 2HH1 ARG A  12      21.803  -7.892   4.971  1.00  0.00           H  
ATOM    218 1HH2 ARG A  12      25.114  -6.789   4.692  1.00  0.00           H  
ATOM    219 2HH2 ARG A  12      24.024  -7.893   5.499  1.00  0.00           H  
ATOM    220  N   ALA A  13      20.089  -1.062  -0.626  1.00  0.00           N  
ATOM    221  CA  ALA A  13      19.010  -0.684  -1.531  1.00  0.00           C  
ATOM    222  C   ALA A  13      19.494   0.306  -2.583  1.00  0.00           C  
ATOM    223  O   ALA A  13      19.129   0.209  -3.755  1.00  0.00           O  
ATOM    224  CB  ALA A  13      17.844  -0.097  -0.749  1.00  0.00           C  
ATOM    225  H   ALA A  13      20.026  -0.808   0.349  1.00  0.00           H  
ATOM    226  HA  ALA A  13      18.672  -1.582  -2.048  1.00  0.00           H  
ATOM    227 1HB  ALA A  13      17.046   0.180  -1.438  1.00  0.00           H  
ATOM    228 2HB  ALA A  13      17.471  -0.837  -0.041  1.00  0.00           H  
ATOM    229 3HB  ALA A  13      18.178   0.787  -0.207  1.00  0.00           H  
ATOM    230  N   LEU A  14      20.317   1.258  -2.157  1.00  0.00           N  
ATOM    231  CA  LEU A  14      20.853   2.268  -3.062  1.00  0.00           C  
ATOM    232  C   LEU A  14      21.759   1.641  -4.114  1.00  0.00           C  
ATOM    233  O   LEU A  14      21.719   2.017  -5.286  1.00  0.00           O  
ATOM    234  CB  LEU A  14      21.633   3.327  -2.272  1.00  0.00           C  
ATOM    235  CG  LEU A  14      20.791   4.238  -1.370  1.00  0.00           C  
ATOM    236  CD1 LEU A  14      21.712   5.106  -0.523  1.00  0.00           C  
ATOM    237  CD2 LEU A  14      19.870   5.092  -2.229  1.00  0.00           C  
ATOM    238  H   LEU A  14      20.578   1.283  -1.182  1.00  0.00           H  
ATOM    239  HA  LEU A  14      20.021   2.753  -3.571  1.00  0.00           H  
ATOM    240 1HB  LEU A  14      22.364   2.822  -1.643  1.00  0.00           H  
ATOM    241 2HB  LEU A  14      22.168   3.962  -2.978  1.00  0.00           H  
ATOM    242  HG  LEU A  14      20.193   3.627  -0.693  1.00  0.00           H  
ATOM    243 1HD1 LEU A  14      21.113   5.754   0.118  1.00  0.00           H  
ATOM    244 2HD1 LEU A  14      22.345   4.470   0.095  1.00  0.00           H  
ATOM    245 3HD1 LEU A  14      22.335   5.717  -1.175  1.00  0.00           H  
ATOM    246 1HD2 LEU A  14      19.271   5.740  -1.587  1.00  0.00           H  
ATOM    247 2HD2 LEU A  14      20.468   5.704  -2.905  1.00  0.00           H  
ATOM    248 3HD2 LEU A  14      19.212   4.447  -2.810  1.00  0.00           H  
ATOM    249  N   ILE A  15      22.576   0.683  -3.688  1.00  0.00           N  
ATOM    250  CA  ILE A  15      23.494   0.002  -4.593  1.00  0.00           C  
ATOM    251  C   ILE A  15      22.738  -0.799  -5.645  1.00  0.00           C  
ATOM    252  O   ILE A  15      23.115  -0.814  -6.817  1.00  0.00           O  
ATOM    253  CB  ILE A  15      24.439  -0.933  -3.816  1.00  0.00           C  
ATOM    254  CG1 ILE A  15      25.394  -0.119  -2.940  1.00  0.00           C  
ATOM    255  CG2 ILE A  15      25.216  -1.821  -4.775  1.00  0.00           C  
ATOM    256  CD1 ILE A  15      26.172  -0.952  -1.946  1.00  0.00           C  
ATOM    257  H   ILE A  15      22.560   0.421  -2.713  1.00  0.00           H  
ATOM    258  HA  ILE A  15      24.096   0.752  -5.104  1.00  0.00           H  
ATOM    259  HB  ILE A  15      23.856  -1.563  -3.145  1.00  0.00           H  
ATOM    260 1HG1 ILE A  15      26.106   0.410  -3.573  1.00  0.00           H  
ATOM    261 2HG1 ILE A  15      24.830   0.632  -2.387  1.00  0.00           H  
ATOM    262 1HG2 ILE A  15      25.879  -2.475  -4.210  1.00  0.00           H  
ATOM    263 2HG2 ILE A  15      24.521  -2.425  -5.357  1.00  0.00           H  
ATOM    264 3HG2 ILE A  15      25.807  -1.199  -5.448  1.00  0.00           H  
ATOM    265 1HD1 ILE A  15      26.826  -0.304  -1.363  1.00  0.00           H  
ATOM    266 2HD1 ILE A  15      25.477  -1.463  -1.279  1.00  0.00           H  
ATOM    267 3HD1 ILE A  15      26.772  -1.688  -2.480  1.00  0.00           H  
ATOM    268  N   GLU A  16      21.669  -1.464  -5.219  1.00  0.00           N  
ATOM    269  CA  GLU A  16      20.857  -2.268  -6.124  1.00  0.00           C  
ATOM    270  C   GLU A  16      20.178  -1.400  -7.176  1.00  0.00           C  
ATOM    271  O   GLU A  16      20.104  -1.771  -8.347  1.00  0.00           O  
ATOM    272  CB  GLU A  16      19.803  -3.053  -5.339  1.00  0.00           C  
ATOM    273  CG  GLU A  16      18.951  -3.984  -6.189  1.00  0.00           C  
ATOM    274  CD  GLU A  16      17.989  -4.804  -5.375  1.00  0.00           C  
ATOM    275  OE1 GLU A  16      17.995  -4.672  -4.174  1.00  0.00           O  
ATOM    276  OE2 GLU A  16      17.248  -5.562  -5.954  1.00  0.00           O  
ATOM    277  H   GLU A  16      21.413  -1.411  -4.243  1.00  0.00           H  
ATOM    278  HA  GLU A  16      21.509  -2.975  -6.638  1.00  0.00           H  
ATOM    279 1HB  GLU A  16      20.293  -3.654  -4.573  1.00  0.00           H  
ATOM    280 2HB  GLU A  16      19.135  -2.358  -4.832  1.00  0.00           H  
ATOM    281 1HG  GLU A  16      18.387  -3.390  -6.907  1.00  0.00           H  
ATOM    282 2HG  GLU A  16      19.607  -4.651  -6.748  1.00  0.00           H  
ATOM    283  N   LEU A  17      19.683  -0.243  -6.751  1.00  0.00           N  
ATOM    284  CA  LEU A  17      19.009   0.681  -7.655  1.00  0.00           C  
ATOM    285  C   LEU A  17      19.970   1.221  -8.707  1.00  0.00           C  
ATOM    286  O   LEU A  17      19.615   1.348  -9.879  1.00  0.00           O  
ATOM    287  CB  LEU A  17      18.399   1.845  -6.865  1.00  0.00           C  
ATOM    288  CG  LEU A  17      17.212   1.487  -5.962  1.00  0.00           C  
ATOM    289  CD1 LEU A  17      16.834   2.694  -5.115  1.00  0.00           C  
ATOM    290  CD2 LEU A  17      16.040   1.033  -6.820  1.00  0.00           C  
ATOM    291  H   LEU A  17      19.776   0.003  -5.776  1.00  0.00           H  
ATOM    292  HA  LEU A  17      18.209   0.145  -8.164  1.00  0.00           H  
ATOM    293 1HB  LEU A  17      19.173   2.282  -6.236  1.00  0.00           H  
ATOM    294 2HB  LEU A  17      18.061   2.605  -7.570  1.00  0.00           H  
ATOM    295  HG  LEU A  17      17.499   0.681  -5.285  1.00  0.00           H  
ATOM    296 1HD1 LEU A  17      15.991   2.439  -4.473  1.00  0.00           H  
ATOM    297 2HD1 LEU A  17      17.684   2.985  -4.497  1.00  0.00           H  
ATOM    298 3HD1 LEU A  17      16.557   3.523  -5.765  1.00  0.00           H  
ATOM    299 1HD2 LEU A  17      15.196   0.777  -6.178  1.00  0.00           H  
ATOM    300 2HD2 LEU A  17      15.751   1.838  -7.496  1.00  0.00           H  
ATOM    301 3HD2 LEU A  17      16.332   0.158  -7.401  1.00  0.00           H  
ATOM    302  N   TYR A  18      21.188   1.537  -8.282  1.00  0.00           N  
ATOM    303  CA  TYR A  18      22.203   2.064  -9.186  1.00  0.00           C  
ATOM    304  C   TYR A  18      22.592   1.033 -10.238  1.00  0.00           C  
ATOM    305  O   TYR A  18      22.771   1.365 -11.410  1.00  0.00           O  
ATOM    306  CB  TYR A  18      23.438   2.513  -8.401  1.00  0.00           C  
ATOM    307  CG  TYR A  18      23.227   3.783  -7.606  1.00  0.00           C  
ATOM    308  CD1 TYR A  18      23.431   3.783  -6.234  1.00  0.00           C  
ATOM    309  CD2 TYR A  18      22.829   4.946  -8.248  1.00  0.00           C  
ATOM    310  CE1 TYR A  18      23.238   4.943  -5.507  1.00  0.00           C  
ATOM    311  CE2 TYR A  18      22.637   6.105  -7.522  1.00  0.00           C  
ATOM    312  CZ  TYR A  18      22.840   6.106  -6.157  1.00  0.00           C  
ATOM    313  OH  TYR A  18      22.648   7.260  -5.434  1.00  0.00           O  
ATOM    314  H   TYR A  18      21.417   1.409  -7.307  1.00  0.00           H  
ATOM    315  HA  TYR A  18      21.788   2.927  -9.707  1.00  0.00           H  
ATOM    316 1HB  TYR A  18      23.737   1.724  -7.710  1.00  0.00           H  
ATOM    317 2HB  TYR A  18      24.266   2.677  -9.089  1.00  0.00           H  
ATOM    318  HD1 TYR A  18      23.743   2.869  -5.729  1.00  0.00           H  
ATOM    319  HD2 TYR A  18      22.668   4.945  -9.326  1.00  0.00           H  
ATOM    320  HE1 TYR A  18      23.399   4.943  -4.430  1.00  0.00           H  
ATOM    321  HE2 TYR A  18      22.324   7.019  -8.027  1.00  0.00           H  
ATOM    322  HH  TYR A  18      22.830   7.090  -4.507  1.00  0.00           H  
ATOM    323  N   GLU A  19      22.721  -0.219  -9.813  1.00  0.00           N  
ATOM    324  CA  GLU A  19      23.089  -1.302 -10.717  1.00  0.00           C  
ATOM    325  C   GLU A  19      22.012  -1.531 -11.769  1.00  0.00           C  
ATOM    326  O   GLU A  19      22.250  -2.189 -12.782  1.00  0.00           O  
ATOM    327  CB  GLU A  19      23.332  -2.593  -9.932  1.00  0.00           C  
ATOM    328  CG  GLU A  19      24.560  -2.562  -9.034  1.00  0.00           C  
ATOM    329  CD  GLU A  19      24.757  -3.839  -8.267  1.00  0.00           C  
ATOM    330  OE1 GLU A  19      23.916  -4.162  -7.462  1.00  0.00           O  
ATOM    331  OE2 GLU A  19      25.749  -4.494  -8.485  1.00  0.00           O  
ATOM    332  H   GLU A  19      22.560  -0.427  -8.838  1.00  0.00           H  
ATOM    333  HA  GLU A  19      24.011  -1.026 -11.230  1.00  0.00           H  
ATOM    334 1HB  GLU A  19      22.465  -2.806  -9.306  1.00  0.00           H  
ATOM    335 2HB  GLU A  19      23.446  -3.425 -10.627  1.00  0.00           H  
ATOM    336 1HG  GLU A  19      25.442  -2.381  -9.649  1.00  0.00           H  
ATOM    337 2HG  GLU A  19      24.464  -1.733  -8.334  1.00  0.00           H  
ATOM    338  N   LYS A  20      20.836  -0.987 -11.523  1.00  0.00           N  
ATOM    339  CA  LYS A  20      19.773  -1.104 -12.518  1.00  0.00           C  
ATOM    340  C   LYS A  20      19.516   0.173 -13.255  1.00  0.00           C  
ATOM    341  O   LYS A  20      18.433   0.377 -13.804  1.00  0.00           O  
ATOM    342  CB  LYS A  20      18.475  -1.574 -11.859  1.00  0.00           C  
ATOM    343  CG  LYS A  20      18.543  -2.973 -11.262  1.00  0.00           C  
ATOM    344  CD  LYS A  20      17.206  -3.385 -10.665  1.00  0.00           C  
ATOM    345  CE  LYS A  20      17.271  -4.785 -10.073  1.00  0.00           C  
ATOM    346  NZ  LYS A  20      15.977  -5.190  -9.459  1.00  0.00           N  
ATOM    347  H   LYS A  20      20.692  -0.499 -10.650  1.00  0.00           H  
ATOM    348  HA  LYS A  20      20.074  -1.843 -13.261  1.00  0.00           H  
ATOM    349 1HB  LYS A  20      18.201  -0.883 -11.062  1.00  0.00           H  
ATOM    350 2HB  LYS A  20      17.669  -1.563 -12.594  1.00  0.00           H  
ATOM    351 1HG  LYS A  20      18.821  -3.687 -12.038  1.00  0.00           H  
ATOM    352 2HG  LYS A  20      19.303  -2.998 -10.481  1.00  0.00           H  
ATOM    353 1HD  LYS A  20      16.925  -2.680  -9.881  1.00  0.00           H  
ATOM    354 2HD  LYS A  20      16.440  -3.364 -11.440  1.00  0.00           H  
ATOM    355 1HE  LYS A  20      17.527  -5.499 -10.855  1.00  0.00           H  
ATOM    356 2HE  LYS A  20      18.048  -4.822  -9.309  1.00  0.00           H  
ATOM    357 1HZ  LYS A  20      16.062  -6.122  -9.078  1.00  0.00           H  
ATOM    358 2HZ  LYS A  20      15.739  -4.545  -8.719  1.00  0.00           H  
ATOM    359 3HZ  LYS A  20      15.252  -5.179 -10.162  1.00  0.00           H  
ATOM    360  N   GLY A  21      20.523   1.015 -13.254  1.00  0.00           N  
ATOM    361  CA  GLY A  21      20.582   2.097 -14.204  1.00  0.00           C  
ATOM    362  C   GLY A  21      19.672   3.236 -13.805  1.00  0.00           C  
ATOM    363  O   GLY A  21      19.434   4.156 -14.587  1.00  0.00           O  
ATOM    364  H   GLY A  21      21.262   0.897 -12.576  1.00  0.00           H  
ATOM    365 1HA  GLY A  21      21.607   2.459 -14.280  1.00  0.00           H  
ATOM    366 2HA  GLY A  21      20.297   1.731 -15.190  1.00  0.00           H  
ATOM    367  N   ALA A  22      19.168   3.167 -12.587  1.00  0.00           N  
ATOM    368  CA  ALA A  22      18.189   4.125 -12.112  1.00  0.00           C  
ATOM    369  C   ALA A  22      18.900   5.264 -11.386  1.00  0.00           C  
ATOM    370  O   ALA A  22      18.264   6.210 -10.922  1.00  0.00           O  
ATOM    371  CB  ALA A  22      17.174   3.450 -11.201  1.00  0.00           C  
ATOM    372  H   ALA A  22      19.472   2.428 -11.970  1.00  0.00           H  
ATOM    373  HA  ALA A  22      17.669   4.535 -12.978  1.00  0.00           H  
ATOM    374 1HB  ALA A  22      16.454   4.188 -10.848  1.00  0.00           H  
ATOM    375 2HB  ALA A  22      16.652   2.669 -11.754  1.00  0.00           H  
ATOM    376 3HB  ALA A  22      17.688   3.008 -10.349  1.00  0.00           H  
ATOM    377  N   GLY A  23      20.226   5.151 -11.300  1.00  0.00           N  
ATOM    378  CA  GLY A  23      21.068   6.150 -10.648  1.00  0.00           C  
ATOM    379  C   GLY A  23      22.291   6.486 -11.507  1.00  0.00           C  
ATOM    380  O   GLY A  23      22.657   5.729 -12.406  1.00  0.00           O  
ATOM    381  H   GLY A  23      20.678   4.341 -11.701  1.00  0.00           H  
ATOM    382 1HA  GLY A  23      20.486   7.054 -10.466  1.00  0.00           H  
ATOM    383 2HA  GLY A  23      21.391   5.776  -9.677  1.00  0.00           H  
ATOM    384  N   SER A  24      22.926   7.629 -11.229  1.00  0.00           N  
ATOM    385  CA  SER A  24      24.028   8.118 -12.058  1.00  0.00           C  
ATOM    386  C   SER A  24      25.390   7.578 -11.634  1.00  0.00           C  
ATOM    387  O   SER A  24      25.618   7.296 -10.458  1.00  0.00           O  
ATOM    388  CB  SER A  24      24.058   9.634 -12.021  1.00  0.00           C  
ATOM    389  OG  SER A  24      25.166  10.131 -12.719  1.00  0.00           O  
ATOM    390  H   SER A  24      22.638   8.169 -10.426  1.00  0.00           H  
ATOM    391  HA  SER A  24      23.858   7.794 -13.086  1.00  0.00           H  
ATOM    392 1HB  SER A  24      23.141  10.026 -12.461  1.00  0.00           H  
ATOM    393 2HB  SER A  24      24.094   9.971 -10.986  1.00  0.00           H  
ATOM    394  HG  SER A  24      24.959  11.045 -12.927  1.00  0.00           H  
ATOM    395  N   PRO A  25      26.733   7.280 -12.567  1.00  0.00           N  
ATOM    396  CA  PRO A  25      27.612   6.852 -11.483  1.00  0.00           C  
ATOM    397  C   PRO A  25      27.972   7.947 -10.477  1.00  0.00           C  
ATOM    398  O   PRO A  25      28.209   7.670  -9.301  1.00  0.00           O  
ATOM    399  CB  PRO A  25      28.853   6.380 -12.248  1.00  0.00           C  
ATOM    400  CG  PRO A  25      28.766   7.087 -13.557  1.00  0.00           C  
ATOM    401  CD  PRO A  25      27.289   7.194 -13.828  1.00  0.00           C  
ATOM    402  HA  PRO A  25      27.140   6.019 -10.942  1.00  0.00           H  
ATOM    403 1HB  PRO A  25      29.762   6.636 -11.684  1.00  0.00           H  
ATOM    404 2HB  PRO A  25      28.836   5.285 -12.352  1.00  0.00           H  
ATOM    405 1HG  PRO A  25      29.256   8.070 -13.492  1.00  0.00           H  
ATOM    406 2HG  PRO A  25      29.298   6.517 -14.333  1.00  0.00           H  
ATOM    407 1HD  PRO A  25      27.087   8.107 -14.407  1.00  0.00           H  
ATOM    408 2HD  PRO A  25      26.951   6.303 -14.378  1.00  0.00           H  
ATOM    409  N   LEU A  26      28.018   9.202 -10.922  1.00  0.00           N  
ATOM    410  CA  LEU A  26      28.369  10.290 -10.017  1.00  0.00           C  
ATOM    411  C   LEU A  26      27.288  10.503  -8.966  1.00  0.00           C  
ATOM    412  O   LEU A  26      27.585  10.734  -7.794  1.00  0.00           O  
ATOM    413  CB  LEU A  26      28.586  11.587 -10.806  1.00  0.00           C  
ATOM    414  CG  LEU A  26      29.823  11.615 -11.713  1.00  0.00           C  
ATOM    415  CD1 LEU A  26      29.805  12.883 -12.557  1.00  0.00           C  
ATOM    416  CD2 LEU A  26      31.080  11.544 -10.860  1.00  0.00           C  
ATOM    417  H   LEU A  26      27.807   9.388 -11.892  1.00  0.00           H  
ATOM    418  HA  LEU A  26      29.296  10.030  -9.508  1.00  0.00           H  
ATOM    419 1HB  LEU A  26      27.712  11.763 -11.432  1.00  0.00           H  
ATOM    420 2HB  LEU A  26      28.673  12.413 -10.101  1.00  0.00           H  
ATOM    421  HG  LEU A  26      29.796  10.763 -12.392  1.00  0.00           H  
ATOM    422 1HD1 LEU A  26      30.684  12.903 -13.202  1.00  0.00           H  
ATOM    423 2HD1 LEU A  26      28.905  12.898 -13.172  1.00  0.00           H  
ATOM    424 3HD1 LEU A  26      29.815  13.755 -11.904  1.00  0.00           H  
ATOM    425 1HD2 LEU A  26      31.959  11.563 -11.504  1.00  0.00           H  
ATOM    426 2HD2 LEU A  26      31.108  12.397 -10.181  1.00  0.00           H  
ATOM    427 3HD2 LEU A  26      31.075  10.620 -10.281  1.00  0.00           H  
ATOM    428  N   GLY A  27      26.032  10.424  -9.391  1.00  0.00           N  
ATOM    429  CA  GLY A  27      24.904  10.608  -8.486  1.00  0.00           C  
ATOM    430  C   GLY A  27      24.855   9.507  -7.435  1.00  0.00           C  
ATOM    431  O   GLY A  27      24.580   9.766  -6.263  1.00  0.00           O  
ATOM    432  H   GLY A  27      25.854  10.231 -10.366  1.00  0.00           H  
ATOM    433 1HA  GLY A  27      24.984  11.579  -7.997  1.00  0.00           H  
ATOM    434 2HA  GLY A  27      23.976  10.612  -9.057  1.00  0.00           H  
ATOM    435  N   ALA A  28      25.123   8.277  -7.860  1.00  0.00           N  
ATOM    436  CA  ALA A  28      25.111   7.134  -6.955  1.00  0.00           C  
ATOM    437  C   ALA A  28      26.206   7.252  -5.904  1.00  0.00           C  
ATOM    438  O   ALA A  28      25.991   6.942  -4.732  1.00  0.00           O  
ATOM    439  CB  ALA A  28      25.266   5.838  -7.737  1.00  0.00           C  
ATOM    440  H   ALA A  28      25.341   8.130  -8.835  1.00  0.00           H  
ATOM    441  HA  ALA A  28      24.152   7.122  -6.438  1.00  0.00           H  
ATOM    442 1HB  ALA A  28      25.256   4.993  -7.047  1.00  0.00           H  
ATOM    443 2HB  ALA A  28      24.443   5.738  -8.444  1.00  0.00           H  
ATOM    444 3HB  ALA A  28      26.210   5.851  -8.279  1.00  0.00           H  
ATOM    445  N   MET A  29      27.382   7.702  -6.329  1.00  0.00           N  
ATOM    446  CA  MET A  29      28.514   7.861  -5.424  1.00  0.00           C  
ATOM    447  C   MET A  29      28.233   8.927  -4.372  1.00  0.00           C  
ATOM    448  O   MET A  29      28.573   8.761  -3.200  1.00  0.00           O  
ATOM    449  CB  MET A  29      29.775   8.209  -6.213  1.00  0.00           C  
ATOM    450  CG  MET A  29      31.056   8.196  -5.390  1.00  0.00           C  
ATOM    451  SD  MET A  29      31.485   6.548  -4.797  1.00  0.00           S  
ATOM    452  CE  MET A  29      32.834   6.929  -3.683  1.00  0.00           C  
ATOM    453  H   MET A  29      27.494   7.940  -7.304  1.00  0.00           H  
ATOM    454  HA  MET A  29      28.676   6.917  -4.903  1.00  0.00           H  
ATOM    455 1HB  MET A  29      29.898   7.503  -7.032  1.00  0.00           H  
ATOM    456 2HB  MET A  29      29.668   9.203  -6.650  1.00  0.00           H  
ATOM    457 1HG  MET A  29      31.880   8.571  -5.996  1.00  0.00           H  
ATOM    458 2HG  MET A  29      30.941   8.853  -4.528  1.00  0.00           H  
ATOM    459 1HE  MET A  29      33.208   6.008  -3.236  1.00  0.00           H  
ATOM    460 2HE  MET A  29      33.637   7.417  -4.238  1.00  0.00           H  
ATOM    461 3HE  MET A  29      32.479   7.596  -2.897  1.00  0.00           H  
ATOM    462  N   GLU A  30      27.611  10.021  -4.798  1.00  0.00           N  
ATOM    463  CA  GLU A  30      27.283  11.117  -3.893  1.00  0.00           C  
ATOM    464  C   GLU A  30      26.272  10.678  -2.841  1.00  0.00           C  
ATOM    465  O   GLU A  30      26.385  11.038  -1.669  1.00  0.00           O  
ATOM    466  CB  GLU A  30      26.732  12.310  -4.677  1.00  0.00           C  
ATOM    467  CG  GLU A  30      27.761  13.021  -5.546  1.00  0.00           C  
ATOM    468  CD  GLU A  30      27.169  14.141  -6.355  1.00  0.00           C  
ATOM    469  OE1 GLU A  30      25.972  14.294  -6.336  1.00  0.00           O  
ATOM    470  OE2 GLU A  30      27.916  14.844  -6.994  1.00  0.00           O  
ATOM    471  H   GLU A  30      27.359  10.095  -5.773  1.00  0.00           H  
ATOM    472  HA  GLU A  30      28.194  11.427  -3.380  1.00  0.00           H  
ATOM    473 1HB  GLU A  30      25.921  11.977  -5.325  1.00  0.00           H  
ATOM    474 2HB  GLU A  30      26.318  13.042  -3.983  1.00  0.00           H  
ATOM    475 1HG  GLU A  30      28.544  13.425  -4.905  1.00  0.00           H  
ATOM    476 2HG  GLU A  30      28.217  12.295  -6.217  1.00  0.00           H  
ATOM    477  N   ALA A  31      25.284   9.899  -3.267  1.00  0.00           N  
ATOM    478  CA  ALA A  31      24.250   9.410  -2.362  1.00  0.00           C  
ATOM    479  C   ALA A  31      24.836   8.476  -1.310  1.00  0.00           C  
ATOM    480  O   ALA A  31      24.463   8.534  -0.138  1.00  0.00           O  
ATOM    481  CB  ALA A  31      23.152   8.704  -3.144  1.00  0.00           C  
ATOM    482  H   ALA A  31      25.248   9.639  -4.242  1.00  0.00           H  
ATOM    483  HA  ALA A  31      23.819  10.268  -1.845  1.00  0.00           H  
ATOM    484 1HB  ALA A  31      22.388   8.344  -2.455  1.00  0.00           H  
ATOM    485 2HB  ALA A  31      22.703   9.401  -3.852  1.00  0.00           H  
ATOM    486 3HB  ALA A  31      23.577   7.860  -3.686  1.00  0.00           H  
ATOM    487  N   ALA A  32      25.755   7.616  -1.736  1.00  0.00           N  
ATOM    488  CA  ALA A  32      26.394   6.668  -0.831  1.00  0.00           C  
ATOM    489  C   ALA A  32      27.229   7.387   0.221  1.00  0.00           C  
ATOM    490  O   ALA A  32      27.228   7.009   1.393  1.00  0.00           O  
ATOM    491  CB  ALA A  32      27.257   5.689  -1.613  1.00  0.00           C  
ATOM    492  H   ALA A  32      26.017   7.619  -2.711  1.00  0.00           H  
ATOM    493  HA  ALA A  32      25.611   6.113  -0.314  1.00  0.00           H  
ATOM    494 1HB  ALA A  32      27.728   4.988  -0.924  1.00  0.00           H  
ATOM    495 2HB  ALA A  32      26.636   5.140  -2.321  1.00  0.00           H  
ATOM    496 3HB  ALA A  32      28.027   6.236  -2.155  1.00  0.00           H  
ATOM    497  N   SER A  33      27.941   8.425  -0.205  1.00  0.00           N  
ATOM    498  CA  SER A  33      28.782   9.200   0.700  1.00  0.00           C  
ATOM    499  C   SER A  33      27.945   9.917   1.752  1.00  0.00           C  
ATOM    500  O   SER A  33      28.318   9.972   2.924  1.00  0.00           O  
ATOM    501  CB  SER A  33      29.599  10.209  -0.083  1.00  0.00           C  
ATOM    502  OG  SER A  33      30.418  10.962   0.770  1.00  0.00           O  
ATOM    503  H   SER A  33      27.899   8.684  -1.180  1.00  0.00           H  
ATOM    504  HA  SER A  33      29.462   8.517   1.211  1.00  0.00           H  
ATOM    505 1HB  SER A  33      30.215   9.689  -0.816  1.00  0.00           H  
ATOM    506 2HB  SER A  33      28.931  10.873  -0.629  1.00  0.00           H  
ATOM    507  HG  SER A  33      31.109  11.331   0.215  1.00  0.00           H  
ATOM    508  N   TYR A  34      26.812  10.465   1.326  1.00  0.00           N  
ATOM    509  CA  TYR A  34      25.920  11.180   2.231  1.00  0.00           C  
ATOM    510  C   TYR A  34      25.337  10.245   3.283  1.00  0.00           C  
ATOM    511  O   TYR A  34      25.227  10.605   4.455  1.00  0.00           O  
ATOM    512  CB  TYR A  34      24.797  11.863   1.447  1.00  0.00           C  
ATOM    513  CG  TYR A  34      23.859  12.678   2.309  1.00  0.00           C  
ATOM    514  CD1 TYR A  34      24.246  13.932   2.761  1.00  0.00           C  
ATOM    515  CD2 TYR A  34      22.613  12.173   2.648  1.00  0.00           C  
ATOM    516  CE1 TYR A  34      23.389  14.677   3.548  1.00  0.00           C  
ATOM    517  CE2 TYR A  34      21.756  12.918   3.435  1.00  0.00           C  
ATOM    518  CZ  TYR A  34      22.141  14.165   3.885  1.00  0.00           C  
ATOM    519  OH  TYR A  34      21.288  14.907   4.669  1.00  0.00           O  
ATOM    520  H   TYR A  34      26.563  10.384   0.351  1.00  0.00           H  
ATOM    521  HA  TYR A  34      26.496  11.945   2.752  1.00  0.00           H  
ATOM    522 1HB  TYR A  34      25.228  12.523   0.694  1.00  0.00           H  
ATOM    523 2HB  TYR A  34      24.209  11.109   0.924  1.00  0.00           H  
ATOM    524  HD1 TYR A  34      25.225  14.329   2.494  1.00  0.00           H  
ATOM    525  HD2 TYR A  34      22.309  11.188   2.294  1.00  0.00           H  
ATOM    526  HE1 TYR A  34      23.693  15.661   3.903  1.00  0.00           H  
ATOM    527  HE2 TYR A  34      20.777  12.521   3.702  1.00  0.00           H  
ATOM    528  HH  TYR A  34      20.474  14.416   4.808  1.00  0.00           H  
ATOM    529  N   LEU A  35      24.965   9.042   2.857  1.00  0.00           N  
ATOM    530  CA  LEU A  35      24.393   8.052   3.762  1.00  0.00           C  
ATOM    531  C   LEU A  35      25.405   7.617   4.814  1.00  0.00           C  
ATOM    532  O   LEU A  35      25.065   7.453   5.986  1.00  0.00           O  
ATOM    533  CB  LEU A  35      23.909   6.829   2.973  1.00  0.00           C  
ATOM    534  CG  LEU A  35      23.248   5.721   3.802  1.00  0.00           C  
ATOM    535  CD1 LEU A  35      22.028   6.283   4.519  1.00  0.00           C  
ATOM    536  CD2 LEU A  35      22.862   4.566   2.890  1.00  0.00           C  
ATOM    537  H   LEU A  35      25.082   8.808   1.881  1.00  0.00           H  
ATOM    538  HA  LEU A  35      23.540   8.500   4.271  1.00  0.00           H  
ATOM    539 1HB  LEU A  35      23.189   7.160   2.227  1.00  0.00           H  
ATOM    540 2HB  LEU A  35      24.762   6.391   2.454  1.00  0.00           H  
ATOM    541  HG  LEU A  35      23.947   5.367   4.560  1.00  0.00           H  
ATOM    542 1HD1 LEU A  35      21.558   5.496   5.109  1.00  0.00           H  
ATOM    543 2HD1 LEU A  35      22.336   7.094   5.179  1.00  0.00           H  
ATOM    544 3HD1 LEU A  35      21.316   6.661   3.786  1.00  0.00           H  
ATOM    545 1HD2 LEU A  35      22.392   3.778   3.479  1.00  0.00           H  
ATOM    546 2HD2 LEU A  35      22.161   4.919   2.132  1.00  0.00           H  
ATOM    547 3HD2 LEU A  35      23.754   4.172   2.404  1.00  0.00           H  
ATOM    548  N   ILE A  36      26.650   7.431   4.388  1.00  0.00           N  
ATOM    549  CA  ILE A  36      27.714   7.013   5.293  1.00  0.00           C  
ATOM    550  C   ILE A  36      27.993   8.079   6.345  1.00  0.00           C  
ATOM    551  O   ILE A  36      28.207   7.768   7.517  1.00  0.00           O  
ATOM    552  CB  ILE A  36      29.007   6.707   4.516  1.00  0.00           C  
ATOM    553  CG1 ILE A  36      28.793   5.524   3.568  1.00  0.00           C  
ATOM    554  CG2 ILE A  36      30.151   6.423   5.477  1.00  0.00           C  
ATOM    555  CD1 ILE A  36      28.403   4.243   4.270  1.00  0.00           C  
ATOM    556  H   ILE A  36      26.864   7.583   3.413  1.00  0.00           H  
ATOM    557  HA  ILE A  36      27.396   6.105   5.804  1.00  0.00           H  
ATOM    558  HB  ILE A  36      29.270   7.563   3.896  1.00  0.00           H  
ATOM    559 1HG1 ILE A  36      28.013   5.770   2.849  1.00  0.00           H  
ATOM    560 2HG1 ILE A  36      29.709   5.338   3.006  1.00  0.00           H  
ATOM    561 1HG2 ILE A  36      31.057   6.208   4.911  1.00  0.00           H  
ATOM    562 2HG2 ILE A  36      30.317   7.293   6.111  1.00  0.00           H  
ATOM    563 3HG2 ILE A  36      29.899   5.564   6.099  1.00  0.00           H  
ATOM    564 1HD1 ILE A  36      28.270   3.450   3.533  1.00  0.00           H  
ATOM    565 2HD1 ILE A  36      29.189   3.958   4.971  1.00  0.00           H  
ATOM    566 3HD1 ILE A  36      27.471   4.394   4.811  1.00  0.00           H  
ATOM    567  N   ARG A  37      27.989   9.338   5.919  1.00  0.00           N  
ATOM    568  CA  ARG A  37      28.242  10.453   6.824  1.00  0.00           C  
ATOM    569  C   ARG A  37      27.146  10.568   7.876  1.00  0.00           C  
ATOM    570  O   ARG A  37      27.422  10.825   9.048  1.00  0.00           O  
ATOM    571  CB  ARG A  37      28.337  11.760   6.050  1.00  0.00           C  
ATOM    572  CG  ARG A  37      29.576  11.898   5.179  1.00  0.00           C  
ATOM    573  CD  ARG A  37      29.568  13.169   4.411  1.00  0.00           C  
ATOM    574  NE  ARG A  37      29.672  14.330   5.281  1.00  0.00           N  
ATOM    575  CZ  ARG A  37      29.427  15.598   4.898  1.00  0.00           C  
ATOM    576  NH1 ARG A  37      29.064  15.852   3.660  1.00  0.00           N  
ATOM    577  NH2 ARG A  37      29.551  16.586   5.767  1.00  0.00           N  
ATOM    578  H   ARG A  37      27.806   9.527   4.944  1.00  0.00           H  
ATOM    579  HA  ARG A  37      29.192  10.279   7.330  1.00  0.00           H  
ATOM    580 1HB  ARG A  37      27.467  11.864   5.404  1.00  0.00           H  
ATOM    581 2HB  ARG A  37      28.329  12.597   6.748  1.00  0.00           H  
ATOM    582 1HG  ARG A  37      30.466  11.883   5.808  1.00  0.00           H  
ATOM    583 2HG  ARG A  37      29.618  11.070   4.471  1.00  0.00           H  
ATOM    584 1HD  ARG A  37      30.411  13.183   3.721  1.00  0.00           H  
ATOM    585 2HD  ARG A  37      28.638  13.248   3.848  1.00  0.00           H  
ATOM    586  HE  ARG A  37      29.949  14.174   6.241  1.00  0.00           H  
ATOM    587 1HH1 ARG A  37      28.970  15.097   2.996  1.00  0.00           H  
ATOM    588 2HH1 ARG A  37      28.881  16.803   3.373  1.00  0.00           H  
ATOM    589 1HH2 ARG A  37      29.829  16.391   6.718  1.00  0.00           H  
ATOM    590 2HH2 ARG A  37      29.367  17.536   5.480  1.00  0.00           H  
ATOM    591  N   GLU A  38      25.902  10.376   7.451  1.00  0.00           N  
ATOM    592  CA  GLU A  38      24.762  10.457   8.355  1.00  0.00           C  
ATOM    593  C   GLU A  38      24.813   9.357   9.407  1.00  0.00           C  
ATOM    594  O   GLU A  38      24.517   9.591  10.579  1.00  0.00           O  
ATOM    595  CB  GLU A  38      23.452  10.365   7.570  1.00  0.00           C  
ATOM    596  CG  GLU A  38      22.198  10.516   8.420  1.00  0.00           C  
ATOM    597  CD  GLU A  38      20.935  10.509   7.605  1.00  0.00           C  
ATOM    598  OE1 GLU A  38      21.025  10.412   6.404  1.00  0.00           O  
ATOM    599  OE2 GLU A  38      19.877  10.600   8.183  1.00  0.00           O  
ATOM    600  H   GLU A  38      25.742  10.168   6.476  1.00  0.00           H  
ATOM    601  HA  GLU A  38      24.795  11.419   8.868  1.00  0.00           H  
ATOM    602 1HB  GLU A  38      23.431  11.140   6.803  1.00  0.00           H  
ATOM    603 2HB  GLU A  38      23.398   9.401   7.063  1.00  0.00           H  
ATOM    604 1HG  GLU A  38      22.158   9.697   9.138  1.00  0.00           H  
ATOM    605 2HG  GLU A  38      22.260  11.449   8.977  1.00  0.00           H  
ATOM    606  N   ALA A  39      25.190   8.156   8.982  1.00  0.00           N  
ATOM    607  CA  ALA A  39      25.281   7.016   9.886  1.00  0.00           C  
ATOM    608  C   ALA A  39      26.362   7.232  10.938  1.00  0.00           C  
ATOM    609  O   ALA A  39      26.176   6.904  12.110  1.00  0.00           O  
ATOM    610  CB  ALA A  39      25.552   5.740   9.103  1.00  0.00           C  
ATOM    611  H   ALA A  39      25.420   8.029   8.007  1.00  0.00           H  
ATOM    612  HA  ALA A  39      24.327   6.917  10.403  1.00  0.00           H  
ATOM    613 1HB  ALA A  39      25.617   4.897   9.792  1.00  0.00           H  
ATOM    614 2HB  ALA A  39      24.741   5.568   8.395  1.00  0.00           H  
ATOM    615 3HB  ALA A  39      26.491   5.838   8.561  1.00  0.00           H  
ATOM    616  N   LEU A  40      27.492   7.786  10.513  1.00  0.00           N  
ATOM    617  CA  LEU A  40      28.605   8.048  11.417  1.00  0.00           C  
ATOM    618  C   LEU A  40      28.229   9.083  12.469  1.00  0.00           C  
ATOM    619  O   LEU A  40      28.582   8.948  13.641  1.00  0.00           O  
ATOM    620  CB  LEU A  40      29.826   8.534  10.627  1.00  0.00           C  
ATOM    621  CG  LEU A  40      30.494   7.488   9.724  1.00  0.00           C  
ATOM    622  CD1 LEU A  40      31.567   8.159   8.877  1.00  0.00           C  
ATOM    623  CD2 LEU A  40      31.087   6.381  10.582  1.00  0.00           C  
ATOM    624  H   LEU A  40      27.583   8.032   9.538  1.00  0.00           H  
ATOM    625  HA  LEU A  40      28.863   7.120  11.926  1.00  0.00           H  
ATOM    626 1HB  LEU A  40      29.523   9.369   9.997  1.00  0.00           H  
ATOM    627 2HB  LEU A  40      30.577   8.891  11.332  1.00  0.00           H  
ATOM    628  HG  LEU A  40      29.751   7.064   9.048  1.00  0.00           H  
ATOM    629 1HD1 LEU A  40      32.041   7.416   8.235  1.00  0.00           H  
ATOM    630 2HD1 LEU A  40      31.111   8.933   8.259  1.00  0.00           H  
ATOM    631 3HD1 LEU A  40      32.316   8.607   9.527  1.00  0.00           H  
ATOM    632 1HD2 LEU A  40      31.561   5.638   9.941  1.00  0.00           H  
ATOM    633 2HD2 LEU A  40      31.831   6.804  11.258  1.00  0.00           H  
ATOM    634 3HD2 LEU A  40      30.296   5.908  11.164  1.00  0.00           H  
ATOM    635  N   GLU A  41      27.511  10.117  12.044  1.00  0.00           N  
ATOM    636  CA  GLU A  41      27.085  11.178  12.948  1.00  0.00           C  
ATOM    637  C   GLU A  41      26.118  10.651  14.000  1.00  0.00           C  
ATOM    638  O   GLU A  41      26.198  11.020  15.172  1.00  0.00           O  
ATOM    639  CB  GLU A  41      26.429  12.316  12.163  1.00  0.00           C  
ATOM    640  CG  GLU A  41      27.390  13.116  11.295  1.00  0.00           C  
ATOM    641  CD  GLU A  41      26.700  14.178  10.484  1.00  0.00           C  
ATOM    642  OE1 GLU A  41      25.493  14.222  10.502  1.00  0.00           O  
ATOM    643  OE2 GLU A  41      27.380  14.946   9.846  1.00  0.00           O  
ATOM    644  H   GLU A  41      27.253  10.169  11.069  1.00  0.00           H  
ATOM    645  HA  GLU A  41      27.964  11.569  13.461  1.00  0.00           H  
ATOM    646 1HB  GLU A  41      25.652  11.910  11.515  1.00  0.00           H  
ATOM    647 2HB  GLU A  41      25.949  13.007  12.856  1.00  0.00           H  
ATOM    648 1HG  GLU A  41      28.133  13.591  11.936  1.00  0.00           H  
ATOM    649 2HG  GLU A  41      27.911  12.435  10.624  1.00  0.00           H  
ATOM    650  N   ALA A  42      25.204   9.786  13.575  1.00  0.00           N  
ATOM    651  CA  ALA A  42      24.219   9.205  14.479  1.00  0.00           C  
ATOM    652  C   ALA A  42      24.886   8.328  15.531  1.00  0.00           C  
ATOM    653  O   ALA A  42      24.509   8.352  16.703  1.00  0.00           O  
ATOM    654  CB  ALA A  42      23.190   8.402  13.696  1.00  0.00           C  
ATOM    655  H   ALA A  42      25.191   9.524  12.600  1.00  0.00           H  
ATOM    656  HA  ALA A  42      23.712  10.020  14.996  1.00  0.00           H  
ATOM    657 1HB  ALA A  42      22.461   7.975  14.385  1.00  0.00           H  
ATOM    658 2HB  ALA A  42      22.681   9.056  12.988  1.00  0.00           H  
ATOM    659 3HB  ALA A  42      23.690   7.601  13.154  1.00  0.00           H  
ATOM    660  N   VAL A  43      25.879   7.554  15.106  1.00  0.00           N  
ATOM    661  CA  VAL A  43      26.601   6.668  16.010  1.00  0.00           C  
ATOM    662  C   VAL A  43      27.226   7.446  17.161  1.00  0.00           C  
ATOM    663  O   VAL A  43      27.109   7.056  18.323  1.00  0.00           O  
ATOM    664  CB  VAL A  43      27.704   5.910  15.247  1.00  0.00           C  
ATOM    665  CG1 VAL A  43      28.597   5.151  16.217  1.00  0.00           C  
ATOM    666  CG2 VAL A  43      27.076   4.962  14.237  1.00  0.00           C  
ATOM    667  H   VAL A  43      26.140   7.580  14.131  1.00  0.00           H  
ATOM    668  HA  VAL A  43      25.897   5.943  16.420  1.00  0.00           H  
ATOM    669  HB  VAL A  43      28.335   6.631  14.727  1.00  0.00           H  
ATOM    670 1HG1 VAL A  43      29.371   4.621  15.661  1.00  0.00           H  
ATOM    671 2HG1 VAL A  43      29.063   5.853  16.908  1.00  0.00           H  
ATOM    672 3HG1 VAL A  43      27.998   4.433  16.777  1.00  0.00           H  
ATOM    673 1HG2 VAL A  43      27.862   4.430  13.701  1.00  0.00           H  
ATOM    674 2HG2 VAL A  43      26.441   4.245  14.756  1.00  0.00           H  
ATOM    675 3HG2 VAL A  43      26.476   5.532  13.528  1.00  0.00           H  
ATOM    676  N   LYS A  44      27.890   8.548  16.832  1.00  0.00           N  
ATOM    677  CA  LYS A  44      28.535   9.383  17.838  1.00  0.00           C  
ATOM    678  C   LYS A  44      27.532   9.871  18.875  1.00  0.00           C  
ATOM    679  O   LYS A  44      27.784   9.800  20.078  1.00  0.00           O  
ATOM    680  CB  LYS A  44      29.231  10.575  17.179  1.00  0.00           C  
ATOM    681  CG  LYS A  44      30.028  11.448  18.139  1.00  0.00           C  
ATOM    682  CD  LYS A  44      30.622  12.654  17.426  1.00  0.00           C  
ATOM    683  CE  LYS A  44      31.746  12.244  16.486  1.00  0.00           C  
ATOM    684  NZ  LYS A  44      32.405  13.422  15.859  1.00  0.00           N  
ATOM    685  H   LYS A  44      27.950   8.815  15.860  1.00  0.00           H  
ATOM    686  HA  LYS A  44      29.285   8.784  18.356  1.00  0.00           H  
ATOM    687 1HB  LYS A  44      29.914  10.216  16.408  1.00  0.00           H  
ATOM    688 2HB  LYS A  44      28.488  11.206  16.690  1.00  0.00           H  
ATOM    689 1HG  LYS A  44      29.376  11.795  18.941  1.00  0.00           H  
ATOM    690 2HG  LYS A  44      30.835  10.863  18.579  1.00  0.00           H  
ATOM    691 1HD  LYS A  44      29.843  13.156  16.850  1.00  0.00           H  
ATOM    692 2HD  LYS A  44      31.015  13.355  18.162  1.00  0.00           H  
ATOM    693 1HE  LYS A  44      32.494  11.676  17.039  1.00  0.00           H  
ATOM    694 2HE  LYS A  44      31.347  11.605  15.698  1.00  0.00           H  
ATOM    695 1HZ  LYS A  44      33.143  13.108  15.245  1.00  0.00           H  
ATOM    696 2HZ  LYS A  44      31.724  13.945  15.328  1.00  0.00           H  
ATOM    697 3HZ  LYS A  44      32.796  14.012  16.580  1.00  0.00           H  
ATOM    698  N   ARG A  45      26.394  10.366  18.403  1.00  0.00           N  
ATOM    699  CA  ARG A  45      25.350  10.867  19.289  1.00  0.00           C  
ATOM    700  C   ARG A  45      24.890   9.789  20.262  1.00  0.00           C  
ATOM    701  O   ARG A  45      24.769  10.033  21.462  1.00  0.00           O  
ATOM    702  CB  ARG A  45      24.157  11.363  18.485  1.00  0.00           C  
ATOM    703  CG  ARG A  45      24.395  12.654  17.719  1.00  0.00           C  
ATOM    704  CD  ARG A  45      23.124  13.234  17.212  1.00  0.00           C  
ATOM    705  NE  ARG A  45      22.481  12.363  16.240  1.00  0.00           N  
ATOM    706  CZ  ARG A  45      22.732  12.377  14.916  1.00  0.00           C  
ATOM    707  NH1 ARG A  45      23.612  13.220  14.423  1.00  0.00           N  
ATOM    708  NH2 ARG A  45      22.094  11.544  14.114  1.00  0.00           N  
ATOM    709  H   ARG A  45      26.248  10.396  17.404  1.00  0.00           H  
ATOM    710  HA  ARG A  45      25.754  11.702  19.862  1.00  0.00           H  
ATOM    711 1HB  ARG A  45      23.863  10.601  17.764  1.00  0.00           H  
ATOM    712 2HB  ARG A  45      23.311  11.525  19.152  1.00  0.00           H  
ATOM    713 1HG  ARG A  45      24.866  13.386  18.376  1.00  0.00           H  
ATOM    714 2HG  ARG A  45      25.046  12.458  16.867  1.00  0.00           H  
ATOM    715 1HD  ARG A  45      22.436  13.384  18.042  1.00  0.00           H  
ATOM    716 2HD  ARG A  45      23.327  14.190  16.731  1.00  0.00           H  
ATOM    717  HE  ARG A  45      21.798  11.701  16.582  1.00  0.00           H  
ATOM    718 1HH1 ARG A  45      24.101  13.857  15.037  1.00  0.00           H  
ATOM    719 2HH1 ARG A  45      23.801  13.231  13.431  1.00  0.00           H  
ATOM    720 1HH2 ARG A  45      21.417  10.896  14.493  1.00  0.00           H  
ATOM    721 2HH2 ARG A  45      22.282  11.555  13.122  1.00  0.00           H  
ATOM    722  N   LEU A  46      24.630   8.587  19.749  1.00  0.00           N  
ATOM    723  CA  LEU A  46      23.850   7.602  20.500  1.00  0.00           C  
ATOM    724  C   LEU A  46      24.668   6.544  21.246  1.00  0.00           C  
ATOM    725  O   LEU A  46      24.403   6.248  22.411  1.00  0.00           O  
ATOM    726  CB  LEU A  46      22.887   6.892  19.540  1.00  0.00           C  
ATOM    727  CG  LEU A  46      21.530   7.575  19.333  1.00  0.00           C  
ATOM    728  CD1 LEU A  46      20.789   7.647  20.661  1.00  0.00           C  
ATOM    729  CD2 LEU A  46      21.744   8.965  18.751  1.00  0.00           C  
ATOM    730  H   LEU A  46      24.979   8.359  18.829  1.00  0.00           H  
ATOM    731  HA  LEU A  46      23.268   8.126  21.257  1.00  0.00           H  
ATOM    732 1HB  LEU A  46      23.367   6.807  18.566  1.00  0.00           H  
ATOM    733 2HB  LEU A  46      22.698   5.887  19.917  1.00  0.00           H  
ATOM    734  HG  LEU A  46      20.925   6.983  18.646  1.00  0.00           H  
ATOM    735 1HD1 LEU A  46      19.824   8.133  20.514  1.00  0.00           H  
ATOM    736 2HD1 LEU A  46      20.632   6.639  21.046  1.00  0.00           H  
ATOM    737 3HD1 LEU A  46      21.378   8.221  21.376  1.00  0.00           H  
ATOM    738 1HD2 LEU A  46      20.779   9.450  18.603  1.00  0.00           H  
ATOM    739 2HD2 LEU A  46      22.347   9.558  19.438  1.00  0.00           H  
ATOM    740 3HD2 LEU A  46      22.259   8.882  17.793  1.00  0.00           H  
ATOM    741  N   ALA A  47      25.668   5.966  20.584  1.00  0.00           N  
ATOM    742  CA  ALA A  47      26.106   4.616  20.951  1.00  0.00           C  
ATOM    743  C   ALA A  47      26.406   4.520  22.446  1.00  0.00           C  
ATOM    744  O   ALA A  47      27.191   5.301  22.983  1.00  0.00           O  
ATOM    745  CB  ALA A  47      27.330   4.216  20.141  1.00  0.00           C  
ATOM    746  H   ALA A  47      26.116   6.469  19.831  1.00  0.00           H  
ATOM    747  HA  ALA A  47      25.294   3.924  20.728  1.00  0.00           H  
ATOM    748 1HB  ALA A  47      27.644   3.212  20.426  1.00  0.00           H  
ATOM    749 2HB  ALA A  47      27.084   4.231  19.079  1.00  0.00           H  
ATOM    750 3HB  ALA A  47      28.140   4.917  20.335  1.00  0.00           H  
ATOM    751  N   ARG A  48      25.768   3.551  23.103  1.00  0.00           N  
ATOM    752  CA  ARG A  48      25.811   3.432  24.558  1.00  0.00           C  
ATOM    753  C   ARG A  48      27.201   3.066  25.066  1.00  0.00           C  
ATOM    754  O   ARG A  48      27.612   3.496  26.144  1.00  0.00           O  
ATOM    755  CB  ARG A  48      24.816   2.383  25.032  1.00  0.00           C  
ATOM    756  CG  ARG A  48      23.355   2.782  24.901  1.00  0.00           C  
ATOM    757  CD  ARG A  48      22.463   1.850  25.637  1.00  0.00           C  
ATOM    758  NE  ARG A  48      22.507   0.506  25.083  1.00  0.00           N  
ATOM    759  CZ  ARG A  48      21.732   0.071  24.071  1.00  0.00           C  
ATOM    760  NH1 ARG A  48      20.861   0.882  23.513  1.00  0.00           N  
ATOM    761  NH2 ARG A  48      21.848  -1.173  23.637  1.00  0.00           N  
ATOM    762  H   ARG A  48      25.234   2.872  22.580  1.00  0.00           H  
ATOM    763  HA  ARG A  48      25.535   4.394  24.992  1.00  0.00           H  
ATOM    764 1HB  ARG A  48      24.959   1.464  24.465  1.00  0.00           H  
ATOM    765 2HB  ARG A  48      25.002   2.153  26.081  1.00  0.00           H  
ATOM    766 1HG  ARG A  48      23.213   3.784  25.307  1.00  0.00           H  
ATOM    767 2HG  ARG A  48      23.068   2.772  23.849  1.00  0.00           H  
ATOM    768 1HD  ARG A  48      22.772   1.798  26.681  1.00  0.00           H  
ATOM    769 2HD  ARG A  48      21.436   2.208  25.581  1.00  0.00           H  
ATOM    770  HE  ARG A  48      23.165  -0.148  25.486  1.00  0.00           H  
ATOM    771 1HH1 ARG A  48      20.772   1.833  23.844  1.00  0.00           H  
ATOM    772 2HH1 ARG A  48      20.280   0.556  22.754  1.00  0.00           H  
ATOM    773 1HH2 ARG A  48      22.518  -1.797  24.066  1.00  0.00           H  
ATOM    774 2HH2 ARG A  48      21.268  -1.499  22.879  1.00  0.00           H  
ATOM    775  N   THR A  49      27.925   2.270  24.287  1.00  0.00           N  
ATOM    776  CA  THR A  49      29.230   1.770  24.710  1.00  0.00           C  
ATOM    777  C   THR A  49      30.277   1.971  23.621  1.00  0.00           C  
ATOM    778  O   THR A  49      29.953   2.004  22.434  1.00  0.00           O  
ATOM    779  CB  THR A  49      29.157   0.279  25.088  1.00  0.00           C  
ATOM    780  OG1 THR A  49      28.778  -0.490  23.938  1.00  0.00           O  
ATOM    781  CG2 THR A  49      28.141   0.059  26.197  1.00  0.00           C  
ATOM    782  H   THR A  49      27.563   2.006  23.382  1.00  0.00           H  
ATOM    783  HA  THR A  49      29.547   2.331  25.589  1.00  0.00           H  
ATOM    784  HB  THR A  49      30.136  -0.059  25.427  1.00  0.00           H  
ATOM    785  HG1 THR A  49      29.030  -1.407  24.071  1.00  0.00           H  
ATOM    786 1HG2 THR A  49      28.103  -1.000  26.451  1.00  0.00           H  
ATOM    787 2HG2 THR A  49      28.432   0.633  27.077  1.00  0.00           H  
ATOM    788 3HG2 THR A  49      27.158   0.386  25.860  1.00  0.00           H  
ATOM    789  N   GLN A  50      31.536   2.105  24.028  1.00  0.00           N  
ATOM    790  CA  GLN A  50      32.631   2.259  23.078  1.00  0.00           C  
ATOM    791  C   GLN A  50      32.745   1.033  22.172  1.00  0.00           C  
ATOM    792  O   GLN A  50      33.132   1.143  21.009  1.00  0.00           O  
ATOM    793  CB  GLN A  50      33.952   2.493  23.816  1.00  0.00           C  
ATOM    794  CG  GLN A  50      34.020   3.811  24.567  1.00  0.00           C  
ATOM    795  CD  GLN A  50      33.379   3.730  25.940  1.00  0.00           C  
ATOM    796  OE1 GLN A  50      32.610   2.808  26.227  1.00  0.00           O  
ATOM    797  NE2 GLN A  50      33.693   4.695  26.797  1.00  0.00           N  
ATOM    798  H   GLN A  50      31.736   2.100  25.018  1.00  0.00           H  
ATOM    799  HA  GLN A  50      32.425   3.126  22.450  1.00  0.00           H  
ATOM    800 1HB  GLN A  50      34.115   1.688  24.533  1.00  0.00           H  
ATOM    801 2HB  GLN A  50      34.776   2.468  23.104  1.00  0.00           H  
ATOM    802 1HG  GLN A  50      35.066   4.091  24.695  1.00  0.00           H  
ATOM    803 2HG  GLN A  50      33.497   4.574  23.990  1.00  0.00           H  
ATOM    804 1HE2 GLN A  50      33.300   4.694  27.717  1.00  0.00           H  
ATOM    805 2HE2 GLN A  50      34.321   5.423  26.522  1.00  0.00           H  
ATOM    806  N   GLU A  51      32.464  -0.231  22.487  1.00  0.00           N  
ATOM    807  CA  GLU A  51      32.641  -1.334  21.547  1.00  0.00           C  
ATOM    808  C   GLU A  51      31.628  -1.281  20.406  1.00  0.00           C  
ATOM    809  O   GLU A  51      31.909  -1.725  19.293  1.00  0.00           O  
ATOM    810  CB  GLU A  51      32.524  -2.673  22.278  1.00  0.00           C  
ATOM    811  CG  GLU A  51      33.624  -2.931  23.298  1.00  0.00           C  
ATOM    812  CD  GLU A  51      33.360  -2.268  24.622  1.00  0.00           C  
ATOM    813  OE1 GLU A  51      32.341  -1.635  24.755  1.00  0.00           O  
ATOM    814  OE2 GLU A  51      34.180  -2.395  25.501  1.00  0.00           O  
ATOM    815  H   GLU A  51      32.114  -0.442  23.411  1.00  0.00           H  
ATOM    816  HA  GLU A  51      33.638  -1.260  21.110  1.00  0.00           H  
ATOM    817 1HB  GLU A  51      31.567  -2.722  22.798  1.00  0.00           H  
ATOM    818 2HB  GLU A  51      32.544  -3.487  21.552  1.00  0.00           H  
ATOM    819 1HG  GLU A  51      33.715  -4.005  23.455  1.00  0.00           H  
ATOM    820 2HG  GLU A  51      34.569  -2.568  22.897  1.00  0.00           H  
ATOM    821  N   GLU A  52      30.465  -0.735  20.711  1.00  0.00           N  
ATOM    822  CA  GLU A  52      29.458  -0.383  19.717  1.00  0.00           C  
ATOM    823  C   GLU A  52      30.048   0.498  18.624  1.00  0.00           C  
ATOM    824  O   GLU A  52      29.834   0.257  17.436  1.00  0.00           O  
ATOM    825  CB  GLU A  52      28.279   0.332  20.381  1.00  0.00           C  
ATOM    826  CG  GLU A  52      27.148   0.696  19.430  1.00  0.00           C  
ATOM    827  CD  GLU A  52      25.996   1.370  20.123  1.00  0.00           C  
ATOM    828  OE1 GLU A  52      26.059   1.534  21.317  1.00  0.00           O  
ATOM    829  OE2 GLU A  52      25.052   1.722  19.456  1.00  0.00           O  
ATOM    830  H   GLU A  52      30.249  -0.546  21.679  1.00  0.00           H  
ATOM    831  HA  GLU A  52      29.094  -1.300  19.254  1.00  0.00           H  
ATOM    832 1HB  GLU A  52      27.866  -0.300  21.167  1.00  0.00           H  
ATOM    833 2HB  GLU A  52      28.630   1.251  20.852  1.00  0.00           H  
ATOM    834 1HG  GLU A  52      27.535   1.363  18.660  1.00  0.00           H  
ATOM    835 2HG  GLU A  52      26.792  -0.210  18.942  1.00  0.00           H  
ATOM    836  N   VAL A  53      30.792   1.520  19.032  1.00  0.00           N  
ATOM    837  CA  VAL A  53      31.415   2.440  18.087  1.00  0.00           C  
ATOM    838  C   VAL A  53      32.328   1.700  17.118  1.00  0.00           C  
ATOM    839  O   VAL A  53      32.274   1.921  15.908  1.00  0.00           O  
ATOM    840  CB  VAL A  53      32.229   3.509  18.840  1.00  0.00           C  
ATOM    841  CG1 VAL A  53      33.052   4.337  17.863  1.00  0.00           C  
ATOM    842  CG2 VAL A  53      31.295   4.398  19.647  1.00  0.00           C  
ATOM    843  H   VAL A  53      30.930   1.664  20.022  1.00  0.00           H  
ATOM    844  HA  VAL A  53      30.628   2.936  17.517  1.00  0.00           H  
ATOM    845  HB  VAL A  53      32.930   3.013  19.511  1.00  0.00           H  
ATOM    846 1HG1 VAL A  53      33.621   5.087  18.413  1.00  0.00           H  
ATOM    847 2HG1 VAL A  53      33.738   3.685  17.323  1.00  0.00           H  
ATOM    848 3HG1 VAL A  53      32.387   4.832  17.156  1.00  0.00           H  
ATOM    849 1HG2 VAL A  53      31.878   5.151  20.177  1.00  0.00           H  
ATOM    850 2HG2 VAL A  53      30.591   4.890  18.976  1.00  0.00           H  
ATOM    851 3HG2 VAL A  53      30.747   3.791  20.367  1.00  0.00           H  
ATOM    852  N   ASP A  54      33.166   0.821  17.658  1.00  0.00           N  
ATOM    853  CA  ASP A  54      34.094   0.047  16.842  1.00  0.00           C  
ATOM    854  C   ASP A  54      33.353  -0.769  15.790  1.00  0.00           C  
ATOM    855  O   ASP A  54      33.730  -0.778  14.618  1.00  0.00           O  
ATOM    856  CB  ASP A  54      34.934  -0.884  17.721  1.00  0.00           C  
ATOM    857  CG  ASP A  54      35.966  -0.138  18.556  1.00  0.00           C  
ATOM    858  OD1 ASP A  54      36.232   1.002  18.258  1.00  0.00           O  
ATOM    859  OD2 ASP A  54      36.478  -0.716  19.485  1.00  0.00           O  
ATOM    860  H   ASP A  54      33.160   0.686  18.659  1.00  0.00           H  
ATOM    861  HA  ASP A  54      34.763   0.738  16.329  1.00  0.00           H  
ATOM    862 1HB  ASP A  54      34.278  -1.440  18.391  1.00  0.00           H  
ATOM    863 2HB  ASP A  54      35.451  -1.609  17.092  1.00  0.00           H  
ATOM    864  N   GLU A  55      32.297  -1.454  16.215  1.00  0.00           N  
ATOM    865  CA  GLU A  55      31.501  -2.275  15.310  1.00  0.00           C  
ATOM    866  C   GLU A  55      30.806  -1.420  14.259  1.00  0.00           C  
ATOM    867  O   GLU A  55      30.740  -1.791  13.087  1.00  0.00           O  
ATOM    868  CB  GLU A  55      30.463  -3.081  16.094  1.00  0.00           C  
ATOM    869  CG  GLU A  55      31.048  -4.186  16.962  1.00  0.00           C  
ATOM    870  CD  GLU A  55      30.007  -4.908  17.771  1.00  0.00           C  
ATOM    871  OE1 GLU A  55      28.874  -4.492  17.752  1.00  0.00           O  
ATOM    872  OE2 GLU A  55      30.346  -5.876  18.409  1.00  0.00           O  
ATOM    873  H   GLU A  55      32.039  -1.405  17.190  1.00  0.00           H  
ATOM    874  HA  GLU A  55      32.167  -2.969  14.797  1.00  0.00           H  
ATOM    875 1HB  GLU A  55      29.896  -2.411  16.742  1.00  0.00           H  
ATOM    876 2HB  GLU A  55      29.758  -3.539  15.400  1.00  0.00           H  
ATOM    877 1HG  GLU A  55      31.557  -4.905  16.321  1.00  0.00           H  
ATOM    878 2HG  GLU A  55      31.788  -3.752  17.633  1.00  0.00           H  
ATOM    879  N   ALA A  56      30.288  -0.273  14.684  1.00  0.00           N  
ATOM    880  CA  ALA A  56      29.596   0.637  13.779  1.00  0.00           C  
ATOM    881  C   ALA A  56      30.546   1.196  12.728  1.00  0.00           C  
ATOM    882  O   ALA A  56      30.189   1.317  11.556  1.00  0.00           O  
ATOM    883  CB  ALA A  56      28.946   1.770  14.561  1.00  0.00           C  
ATOM    884  H   ALA A  56      30.376  -0.025  15.659  1.00  0.00           H  
ATOM    885  HA  ALA A  56      28.819   0.074  13.262  1.00  0.00           H  
ATOM    886 1HB  ALA A  56      28.434   2.441  13.871  1.00  0.00           H  
ATOM    887 2HB  ALA A  56      28.227   1.358  15.268  1.00  0.00           H  
ATOM    888 3HB  ALA A  56      29.712   2.323  15.103  1.00  0.00           H  
ATOM    889  N   VAL A  57      31.758   1.536  13.153  1.00  0.00           N  
ATOM    890  CA  VAL A  57      32.762   2.083  12.248  1.00  0.00           C  
ATOM    891  C   VAL A  57      33.171   1.060  11.197  1.00  0.00           C  
ATOM    892  O   VAL A  57      33.344   1.395  10.025  1.00  0.00           O  
ATOM    893  CB  VAL A  57      34.007   2.529  13.037  1.00  0.00           C  
ATOM    894  CG1 VAL A  57      35.127   2.923  12.086  1.00  0.00           C  
ATOM    895  CG2 VAL A  57      33.649   3.686  13.958  1.00  0.00           C  
ATOM    896  H   VAL A  57      31.990   1.412  14.128  1.00  0.00           H  
ATOM    897  HA  VAL A  57      32.337   2.952  11.744  1.00  0.00           H  
ATOM    898  HB  VAL A  57      34.370   1.690  13.631  1.00  0.00           H  
ATOM    899 1HG1 VAL A  57      36.000   3.236  12.661  1.00  0.00           H  
ATOM    900 2HG1 VAL A  57      35.392   2.070  11.462  1.00  0.00           H  
ATOM    901 3HG1 VAL A  57      34.796   3.747  11.455  1.00  0.00           H  
ATOM    902 1HG2 VAL A  57      34.534   3.996  14.513  1.00  0.00           H  
ATOM    903 2HG2 VAL A  57      33.281   4.523  13.364  1.00  0.00           H  
ATOM    904 3HG2 VAL A  57      32.875   3.369  14.657  1.00  0.00           H  
ATOM    905  N   GLU A  58      33.325  -0.189  11.622  1.00  0.00           N  
ATOM    906  CA  GLU A  58      33.715  -1.264  10.717  1.00  0.00           C  
ATOM    907  C   GLU A  58      32.642  -1.515   9.666  1.00  0.00           C  
ATOM    908  O   GLU A  58      32.947  -1.737   8.494  1.00  0.00           O  
ATOM    909  CB  GLU A  58      33.985  -2.550  11.501  1.00  0.00           C  
ATOM    910  CG  GLU A  58      35.235  -2.507  12.369  1.00  0.00           C  
ATOM    911  CD  GLU A  58      35.429  -3.759  13.178  1.00  0.00           C  
ATOM    912  OE1 GLU A  58      34.559  -4.596  13.160  1.00  0.00           O  
ATOM    913  OE2 GLU A  58      36.448  -3.878  13.816  1.00  0.00           O  
ATOM    914  H   GLU A  58      33.168  -0.400  12.597  1.00  0.00           H  
ATOM    915  HA  GLU A  58      34.631  -0.969  10.204  1.00  0.00           H  
ATOM    916 1HB  GLU A  58      33.136  -2.767  12.149  1.00  0.00           H  
ATOM    917 2HB  GLU A  58      34.089  -3.384  10.807  1.00  0.00           H  
ATOM    918 1HG  GLU A  58      36.105  -2.364  11.728  1.00  0.00           H  
ATOM    919 2HG  GLU A  58      35.169  -1.652  13.040  1.00  0.00           H  
ATOM    920  N   ASP A  59      31.384  -1.479  10.091  1.00  0.00           N  
ATOM    921  CA  ASP A  59      30.262  -1.703   9.186  1.00  0.00           C  
ATOM    922  C   ASP A  59      30.176  -0.604   8.135  1.00  0.00           C  
ATOM    923  O   ASP A  59      29.912  -0.872   6.963  1.00  0.00           O  
ATOM    924  CB  ASP A  59      28.948  -1.774   9.967  1.00  0.00           C  
ATOM    925  CG  ASP A  59      27.762  -2.172   9.098  1.00  0.00           C  
ATOM    926  OD1 ASP A  59      27.615  -3.340   8.827  1.00  0.00           O  
ATOM    927  OD2 ASP A  59      27.016  -1.304   8.713  1.00  0.00           O  
ATOM    928  H   ASP A  59      31.199  -1.292  11.066  1.00  0.00           H  
ATOM    929  HA  ASP A  59      30.415  -2.654   8.674  1.00  0.00           H  
ATOM    930 1HB  ASP A  59      29.044  -2.498  10.777  1.00  0.00           H  
ATOM    931 2HB  ASP A  59      28.739  -0.804  10.418  1.00  0.00           H  
ATOM    932  N   ILE A  60      30.400   0.634   8.560  1.00  0.00           N  
ATOM    933  CA  ILE A  60      30.348   1.776   7.655  1.00  0.00           C  
ATOM    934  C   ILE A  60      31.447   1.697   6.604  1.00  0.00           C  
ATOM    935  O   ILE A  60      31.222   2.000   5.432  1.00  0.00           O  
ATOM    936  CB  ILE A  60      30.475   3.099   8.432  1.00  0.00           C  
ATOM    937  CG1 ILE A  60      29.285   3.278   9.379  1.00  0.00           C  
ATOM    938  CG2 ILE A  60      30.576   4.273   7.471  1.00  0.00           C  
ATOM    939  CD1 ILE A  60      27.947   3.322   8.676  1.00  0.00           C  
ATOM    940  H   ILE A  60      30.612   0.789   9.535  1.00  0.00           H  
ATOM    941  HA  ILE A  60      29.386   1.768   7.143  1.00  0.00           H  
ATOM    942  HB  ILE A  60      31.370   3.072   9.053  1.00  0.00           H  
ATOM    943 1HG1 ILE A  60      29.266   2.460  10.098  1.00  0.00           H  
ATOM    944 2HG1 ILE A  60      29.404   4.204   9.942  1.00  0.00           H  
ATOM    945 1HG2 ILE A  60      30.664   5.200   8.037  1.00  0.00           H  
ATOM    946 2HG2 ILE A  60      31.453   4.150   6.837  1.00  0.00           H  
ATOM    947 3HG2 ILE A  60      29.682   4.312   6.848  1.00  0.00           H  
ATOM    948 1HD1 ILE A  60      27.154   3.452   9.413  1.00  0.00           H  
ATOM    949 2HD1 ILE A  60      27.931   4.158   7.975  1.00  0.00           H  
ATOM    950 3HD1 ILE A  60      27.790   2.391   8.135  1.00  0.00           H  
ATOM    951  N   ILE A  61      32.638   1.288   7.029  1.00  0.00           N  
ATOM    952  CA  ILE A  61      33.775   1.168   6.124  1.00  0.00           C  
ATOM    953  C   ILE A  61      33.531   0.094   5.072  1.00  0.00           C  
ATOM    954  O   ILE A  61      33.864   0.272   3.900  1.00  0.00           O  
ATOM    955  CB  ILE A  61      35.064   0.843   6.901  1.00  0.00           C  
ATOM    956  CG1 ILE A  61      35.420   1.991   7.849  1.00  0.00           C  
ATOM    957  CG2 ILE A  61      36.209   0.567   5.940  1.00  0.00           C  
ATOM    958  CD1 ILE A  61      35.665   3.307   7.148  1.00  0.00           C  
ATOM    959  H   ILE A  61      32.759   1.054   8.004  1.00  0.00           H  
ATOM    960  HA  ILE A  61      33.912   2.120   5.613  1.00  0.00           H  
ATOM    961  HB  ILE A  61      34.902  -0.039   7.521  1.00  0.00           H  
ATOM    962 1HG1 ILE A  61      34.614   2.132   8.568  1.00  0.00           H  
ATOM    963 2HG1 ILE A  61      36.318   1.733   8.412  1.00  0.00           H  
ATOM    964 1HG2 ILE A  61      37.112   0.339   6.505  1.00  0.00           H  
ATOM    965 2HG2 ILE A  61      35.955  -0.282   5.305  1.00  0.00           H  
ATOM    966 3HG2 ILE A  61      36.382   1.445   5.318  1.00  0.00           H  
ATOM    967 1HD1 ILE A  61      35.913   4.072   7.885  1.00  0.00           H  
ATOM    968 2HD1 ILE A  61      36.494   3.198   6.447  1.00  0.00           H  
ATOM    969 3HD1 ILE A  61      34.768   3.604   6.606  1.00  0.00           H  
ATOM    970  N   ARG A  62      32.948  -1.022   5.498  1.00  0.00           N  
ATOM    971  CA  ARG A  62      32.658  -2.128   4.593  1.00  0.00           C  
ATOM    972  C   ARG A  62      31.632  -1.725   3.541  1.00  0.00           C  
ATOM    973  O   ARG A  62      31.758  -2.081   2.369  1.00  0.00           O  
ATOM    974  CB  ARG A  62      32.140  -3.331   5.367  1.00  0.00           C  
ATOM    975  CG  ARG A  62      33.179  -4.033   6.228  1.00  0.00           C  
ATOM    976  CD  ARG A  62      32.587  -5.159   6.994  1.00  0.00           C  
ATOM    977  NE  ARG A  62      33.576  -5.833   7.819  1.00  0.00           N  
ATOM    978  CZ  ARG A  62      33.295  -6.799   8.716  1.00  0.00           C  
ATOM    979  NH1 ARG A  62      32.053  -7.191   8.892  1.00  0.00           N  
ATOM    980  NH2 ARG A  62      34.268  -7.351   9.419  1.00  0.00           N  
ATOM    981  H   ARG A  62      32.700  -1.106   6.473  1.00  0.00           H  
ATOM    982  HA  ARG A  62      33.581  -2.412   4.086  1.00  0.00           H  
ATOM    983 1HB  ARG A  62      31.326  -3.021   6.020  1.00  0.00           H  
ATOM    984 2HB  ARG A  62      31.738  -4.067   4.670  1.00  0.00           H  
ATOM    985 1HG  ARG A  62      33.971  -4.429   5.592  1.00  0.00           H  
ATOM    986 2HG  ARG A  62      33.604  -3.322   6.937  1.00  0.00           H  
ATOM    987 1HD  ARG A  62      31.800  -4.782   7.646  1.00  0.00           H  
ATOM    988 2HD  ARG A  62      32.166  -5.888   6.303  1.00  0.00           H  
ATOM    989  HE  ARG A  62      34.544  -5.558   7.712  1.00  0.00           H  
ATOM    990 1HH1 ARG A  62      31.309  -6.769   8.354  1.00  0.00           H  
ATOM    991 2HH1 ARG A  62      31.842  -7.915   9.564  1.00  0.00           H  
ATOM    992 1HH2 ARG A  62      35.224  -7.049   9.284  1.00  0.00           H  
ATOM    993 2HH2 ARG A  62      34.058  -8.074  10.091  1.00  0.00           H  
ATOM    994  N   GLU A  63      30.617  -0.981   3.967  1.00  0.00           N  
ATOM    995  CA  GLU A  63      29.567  -0.528   3.062  1.00  0.00           C  
ATOM    996  C   GLU A  63      30.120   0.425   2.010  1.00  0.00           C  
ATOM    997  O   GLU A  63      29.750   0.354   0.838  1.00  0.00           O  
ATOM    998  CB  GLU A  63      28.446   0.158   3.846  1.00  0.00           C  
ATOM    999  CG  GLU A  63      27.626  -0.780   4.721  1.00  0.00           C  
ATOM   1000  CD  GLU A  63      26.865  -1.805   3.927  1.00  0.00           C  
ATOM   1001  OE1 GLU A  63      26.372  -1.469   2.877  1.00  0.00           O  
ATOM   1002  OE2 GLU A  63      26.776  -2.925   4.371  1.00  0.00           O  
ATOM   1003  H   GLU A  63      30.572  -0.723   4.942  1.00  0.00           H  
ATOM   1004  HA  GLU A  63      29.154  -1.397   2.549  1.00  0.00           H  
ATOM   1005 1HB  GLU A  63      28.870   0.929   4.489  1.00  0.00           H  
ATOM   1006 2HB  GLU A  63      27.764   0.649   3.152  1.00  0.00           H  
ATOM   1007 1HG  GLU A  63      28.295  -1.295   5.410  1.00  0.00           H  
ATOM   1008 2HG  GLU A  63      26.926  -0.191   5.311  1.00  0.00           H  
ATOM   1009  N   ALA A  64      31.008   1.317   2.436  1.00  0.00           N  
ATOM   1010  CA  ALA A  64      31.614   2.287   1.531  1.00  0.00           C  
ATOM   1011  C   ALA A  64      32.473   1.597   0.479  1.00  0.00           C  
ATOM   1012  O   ALA A  64      32.458   1.974  -0.693  1.00  0.00           O  
ATOM   1013  CB  ALA A  64      32.444   3.295   2.313  1.00  0.00           C  
ATOM   1014  H   ALA A  64      31.270   1.323   3.411  1.00  0.00           H  
ATOM   1015  HA  ALA A  64      30.812   2.815   1.014  1.00  0.00           H  
ATOM   1016 1HB  ALA A  64      32.889   4.012   1.623  1.00  0.00           H  
ATOM   1017 2HB  ALA A  64      31.804   3.822   3.021  1.00  0.00           H  
ATOM   1018 3HB  ALA A  64      33.232   2.775   2.855  1.00  0.00           H  
ATOM   1019  N   ILE A  65      33.221   0.585   0.905  1.00  0.00           N  
ATOM   1020  CA  ILE A  65      34.089  -0.160   0.000  1.00  0.00           C  
ATOM   1021  C   ILE A  65      33.278  -0.906  -1.052  1.00  0.00           C  
ATOM   1022  O   ILE A  65      33.653  -0.949  -2.224  1.00  0.00           O  
ATOM   1023  CB  ILE A  65      34.965  -1.159   0.777  1.00  0.00           C  
ATOM   1024  CG1 ILE A  65      35.976  -0.415   1.653  1.00  0.00           C  
ATOM   1025  CG2 ILE A  65      35.678  -2.100  -0.182  1.00  0.00           C  
ATOM   1026  CD1 ILE A  65      36.692  -1.300   2.647  1.00  0.00           C  
ATOM   1027  H   ILE A  65      33.188   0.325   1.880  1.00  0.00           H  
ATOM   1028  HA  ILE A  65      34.742   0.546  -0.511  1.00  0.00           H  
ATOM   1029  HB  ILE A  65      34.339  -1.746   1.449  1.00  0.00           H  
ATOM   1030 1HG1 ILE A  65      36.724   0.062   1.020  1.00  0.00           H  
ATOM   1031 2HG1 ILE A  65      35.467   0.375   2.206  1.00  0.00           H  
ATOM   1032 1HG2 ILE A  65      36.293  -2.799   0.384  1.00  0.00           H  
ATOM   1033 2HG2 ILE A  65      34.941  -2.654  -0.763  1.00  0.00           H  
ATOM   1034 3HG2 ILE A  65      36.311  -1.522  -0.855  1.00  0.00           H  
ATOM   1035 1HD1 ILE A  65      37.391  -0.701   3.231  1.00  0.00           H  
ATOM   1036 2HD1 ILE A  65      35.964  -1.761   3.315  1.00  0.00           H  
ATOM   1037 3HD1 ILE A  65      37.238  -2.077   2.114  1.00  0.00           H  
ATOM   1038  N   GLU A  66      32.164  -1.493  -0.626  1.00  0.00           N  
ATOM   1039  CA  GLU A  66      31.297  -2.239  -1.531  1.00  0.00           C  
ATOM   1040  C   GLU A  66      30.682  -1.325  -2.583  1.00  0.00           C  
ATOM   1041  O   GLU A  66      30.584  -1.689  -3.755  1.00  0.00           O  
ATOM   1042  CB  GLU A  66      30.190  -2.947  -0.747  1.00  0.00           C  
ATOM   1043  CG  GLU A  66      29.260  -3.797  -1.601  1.00  0.00           C  
ATOM   1044  CD  GLU A  66      29.959  -4.961  -2.246  1.00  0.00           C  
ATOM   1045  OE1 GLU A  66      31.002  -5.341  -1.771  1.00  0.00           O  
ATOM   1046  OE2 GLU A  66      29.449  -5.471  -3.216  1.00  0.00           O  
ATOM   1047  H   GLU A  66      31.912  -1.420   0.349  1.00  0.00           H  
ATOM   1048  HA  GLU A  66      31.897  -2.991  -2.044  1.00  0.00           H  
ATOM   1049 1HB  GLU A  66      30.636  -3.594   0.008  1.00  0.00           H  
ATOM   1050 2HB  GLU A  66      29.583  -2.207  -0.226  1.00  0.00           H  
ATOM   1051 1HG  GLU A  66      28.453  -4.176  -0.974  1.00  0.00           H  
ATOM   1052 2HG  GLU A  66      28.819  -3.170  -2.374  1.00  0.00           H  
ATOM   1053  N   ALA A  67      30.269  -0.135  -2.157  1.00  0.00           N  
ATOM   1054  CA  ALA A  67      29.662   0.834  -3.062  1.00  0.00           C  
ATOM   1055  C   ALA A  67      30.659   1.304  -4.114  1.00  0.00           C  
ATOM   1056  O   ALA A  67      30.314   1.455  -5.286  1.00  0.00           O  
ATOM   1057  CB  ALA A  67      29.118   2.021  -2.280  1.00  0.00           C  
ATOM   1058  H   ALA A  67      30.379   0.104  -1.182  1.00  0.00           H  
ATOM   1059  HA  ALA A  67      28.837   0.344  -3.579  1.00  0.00           H  
ATOM   1060 1HB  ALA A  67      28.669   2.736  -2.970  1.00  0.00           H  
ATOM   1061 2HB  ALA A  67      28.365   1.676  -1.572  1.00  0.00           H  
ATOM   1062 3HB  ALA A  67      29.931   2.502  -1.739  1.00  0.00           H  
ATOM   1063  N   ALA A  68      31.896   1.534  -3.688  1.00  0.00           N  
ATOM   1064  CA  ALA A  68      32.946   1.988  -4.593  1.00  0.00           C  
ATOM   1065  C   ALA A  68      33.261   0.932  -5.645  1.00  0.00           C  
ATOM   1066  O   ALA A  68      33.462   1.250  -6.817  1.00  0.00           O  
ATOM   1067  CB  ALA A  68      34.201   2.346  -3.811  1.00  0.00           C  
ATOM   1068  H   ALA A  68      32.115   1.391  -2.712  1.00  0.00           H  
ATOM   1069  HA  ALA A  68      32.586   2.878  -5.110  1.00  0.00           H  
ATOM   1070 1HB  ALA A  68      34.976   2.683  -4.500  1.00  0.00           H  
ATOM   1071 2HB  ALA A  68      33.974   3.144  -3.103  1.00  0.00           H  
ATOM   1072 3HB  ALA A  68      34.554   1.470  -3.269  1.00  0.00           H  
ATOM   1073  N   ASP A  69      33.302  -0.326  -5.219  1.00  0.00           N  
ATOM   1074  CA  ASP A  69      33.593  -1.432  -6.124  1.00  0.00           C  
ATOM   1075  C   ASP A  69      32.502  -1.585  -7.176  1.00  0.00           C  
ATOM   1076  O   ASP A  69      32.787  -1.833  -8.348  1.00  0.00           O  
ATOM   1077  CB  ASP A  69      33.743  -2.740  -5.342  1.00  0.00           C  
ATOM   1078  CG  ASP A  69      34.211  -3.899  -6.212  1.00  0.00           C  
ATOM   1079  OD1 ASP A  69      35.233  -3.768  -6.843  1.00  0.00           O  
ATOM   1080  OD2 ASP A  69      33.543  -4.904  -6.236  1.00  0.00           O  
ATOM   1081  H   ASP A  69      33.127  -0.521  -4.244  1.00  0.00           H  
ATOM   1082  HA  ASP A  69      34.533  -1.222  -6.636  1.00  0.00           H  
ATOM   1083 1HB  ASP A  69      34.460  -2.599  -4.533  1.00  0.00           H  
ATOM   1084 2HB  ASP A  69      32.787  -3.006  -4.891  1.00  0.00           H  
ATOM   1085  N   ARG A  70      31.252  -1.436  -6.751  1.00  0.00           N  
ATOM   1086  CA  ARG A  70      30.115  -1.557  -7.655  1.00  0.00           C  
ATOM   1087  C   ARG A  70      30.128  -0.455  -8.707  1.00  0.00           C  
ATOM   1088  O   ARG A  70      29.841  -0.699  -9.879  1.00  0.00           O  
ATOM   1089  CB  ARG A  70      28.807  -1.499  -6.880  1.00  0.00           C  
ATOM   1090  CG  ARG A  70      28.564  -2.674  -5.946  1.00  0.00           C  
ATOM   1091  CD  ARG A  70      28.384  -3.944  -6.696  1.00  0.00           C  
ATOM   1092  NE  ARG A  70      28.046  -5.051  -5.815  1.00  0.00           N  
ATOM   1093  CZ  ARG A  70      27.969  -6.339  -6.201  1.00  0.00           C  
ATOM   1094  NH1 ARG A  70      28.207  -6.666  -7.452  1.00  0.00           N  
ATOM   1095  NH2 ARG A  70      27.653  -7.274  -5.322  1.00  0.00           N  
ATOM   1096  H   ARG A  70      31.085  -1.234  -5.776  1.00  0.00           H  
ATOM   1097  HA  ARG A  70      30.177  -2.521  -8.162  1.00  0.00           H  
ATOM   1098 1HB  ARG A  70      28.779  -0.591  -6.281  1.00  0.00           H  
ATOM   1099 2HB  ARG A  70      27.971  -1.456  -7.579  1.00  0.00           H  
ATOM   1100 1HG  ARG A  70      29.417  -2.790  -5.277  1.00  0.00           H  
ATOM   1101 2HG  ARG A  70      27.664  -2.492  -5.358  1.00  0.00           H  
ATOM   1102 1HD  ARG A  70      27.579  -3.827  -7.421  1.00  0.00           H  
ATOM   1103 2HD  ARG A  70      29.308  -4.193  -7.217  1.00  0.00           H  
ATOM   1104  HE  ARG A  70      27.856  -4.838  -4.845  1.00  0.00           H  
ATOM   1105 1HH1 ARG A  70      28.448  -5.951  -8.124  1.00  0.00           H  
ATOM   1106 2HH1 ARG A  70      28.149  -7.632  -7.741  1.00  0.00           H  
ATOM   1107 1HH2 ARG A  70      27.470  -7.023  -4.361  1.00  0.00           H  
ATOM   1108 2HH2 ARG A  70      27.595  -8.239  -5.611  1.00  0.00           H  
ATOM   1109  N   ILE A  71      30.463   0.758  -8.282  1.00  0.00           N  
ATOM   1110  CA  ILE A  71      30.514   1.900  -9.186  1.00  0.00           C  
ATOM   1111  C   ILE A  71      31.601   1.722 -10.238  1.00  0.00           C  
ATOM   1112  O   ILE A  71      31.403   2.043 -11.410  1.00  0.00           O  
ATOM   1113  CB  ILE A  71      30.760   3.205  -8.408  1.00  0.00           C  
ATOM   1114  CG1 ILE A  71      29.592   3.491  -7.461  1.00  0.00           C  
ATOM   1115  CG2 ILE A  71      30.967   4.366  -9.369  1.00  0.00           C  
ATOM   1116  CD1 ILE A  71      28.264   3.657  -8.162  1.00  0.00           C  
ATOM   1117  H   ILE A  71      30.688   0.893  -7.307  1.00  0.00           H  
ATOM   1118  HA  ILE A  71      29.555   1.979  -9.697  1.00  0.00           H  
ATOM   1119  HB  ILE A  71      31.650   3.097  -7.788  1.00  0.00           H  
ATOM   1120 1HG1 ILE A  71      29.500   2.677  -6.742  1.00  0.00           H  
ATOM   1121 2HG1 ILE A  71      29.795   4.402  -6.897  1.00  0.00           H  
ATOM   1122 1HG2 ILE A  71      31.139   5.281  -8.802  1.00  0.00           H  
ATOM   1123 2HG2 ILE A  71      31.829   4.165 -10.003  1.00  0.00           H  
ATOM   1124 3HG2 ILE A  71      30.080   4.486  -9.990  1.00  0.00           H  
ATOM   1125 1HD1 ILE A  71      27.485   3.857  -7.425  1.00  0.00           H  
ATOM   1126 2HD1 ILE A  71      28.323   4.491  -8.862  1.00  0.00           H  
ATOM   1127 3HD1 ILE A  71      28.022   2.744  -8.705  1.00  0.00           H  
ATOM   1128  N   VAL A  72      32.750   1.208  -9.813  1.00  0.00           N  
ATOM   1129  CA  VAL A  72      33.872   0.985 -10.717  1.00  0.00           C  
ATOM   1130  C   VAL A  72      33.532  -0.063 -11.769  1.00  0.00           C  
ATOM   1131  O   VAL A  72      33.879   0.084 -12.941  1.00  0.00           O  
ATOM   1132  CB  VAL A  72      35.113   0.531  -9.926  1.00  0.00           C  
ATOM   1133  CG1 VAL A  72      36.227   0.115 -10.876  1.00  0.00           C  
ATOM   1134  CG2 VAL A  72      35.578   1.648  -9.006  1.00  0.00           C  
ATOM   1135  H   VAL A  72      32.849   0.965  -8.838  1.00  0.00           H  
ATOM   1136  HA  VAL A  72      34.102   1.924 -11.221  1.00  0.00           H  
ATOM   1137  HB  VAL A  72      34.853  -0.346  -9.332  1.00  0.00           H  
ATOM   1138 1HG1 VAL A  72      37.096  -0.204 -10.300  1.00  0.00           H  
ATOM   1139 2HG1 VAL A  72      35.884  -0.710 -11.500  1.00  0.00           H  
ATOM   1140 3HG1 VAL A  72      36.501   0.960 -11.507  1.00  0.00           H  
ATOM   1141 1HG2 VAL A  72      36.456   1.320  -8.449  1.00  0.00           H  
ATOM   1142 2HG2 VAL A  72      35.833   2.527  -9.599  1.00  0.00           H  
ATOM   1143 3HG2 VAL A  72      34.780   1.901  -8.308  1.00  0.00           H  
ATOM   1144  N   ARG A  73      32.851  -1.121 -11.344  1.00  0.00           N  
ATOM   1145  CA  ARG A  73      32.462  -2.197 -12.248  1.00  0.00           C  
ATOM   1146  C   ARG A  73      31.477  -1.703 -13.300  1.00  0.00           C  
ATOM   1147  O   ARG A  73      31.570  -2.069 -14.472  1.00  0.00           O  
ATOM   1148  CB  ARG A  73      31.837  -3.348 -11.473  1.00  0.00           C  
ATOM   1149  CG  ARG A  73      32.809  -4.144 -10.616  1.00  0.00           C  
ATOM   1150  CD  ARG A  73      32.131  -5.264  -9.914  1.00  0.00           C  
ATOM   1151  NE  ARG A  73      33.039  -5.978  -9.030  1.00  0.00           N  
ATOM   1152  CZ  ARG A  73      33.872  -6.962  -9.421  1.00  0.00           C  
ATOM   1153  NH1 ARG A  73      33.901  -7.337 -10.681  1.00  0.00           N  
ATOM   1154  NH2 ARG A  73      34.659  -7.550  -8.538  1.00  0.00           N  
ATOM   1155  H   ARG A  73      32.596  -1.182 -10.369  1.00  0.00           H  
ATOM   1156  HA  ARG A  73      33.355  -2.563 -12.754  1.00  0.00           H  
ATOM   1157 1HB  ARG A  73      31.057  -2.964 -10.817  1.00  0.00           H  
ATOM   1158 2HB  ARG A  73      31.367  -4.042 -12.169  1.00  0.00           H  
ATOM   1159 1HG  ARG A  73      33.595  -4.559 -11.247  1.00  0.00           H  
ATOM   1160 2HG  ARG A  73      33.254  -3.488  -9.866  1.00  0.00           H  
ATOM   1161 1HD  ARG A  73      31.308  -4.874  -9.316  1.00  0.00           H  
ATOM   1162 2HD  ARG A  73      31.744  -5.971 -10.647  1.00  0.00           H  
ATOM   1163  HE  ARG A  73      33.045  -5.717  -8.053  1.00  0.00           H  
ATOM   1164 1HH1 ARG A  73      33.299  -6.887 -11.356  1.00  0.00           H  
ATOM   1165 2HH1 ARG A  73      34.525  -8.074 -10.973  1.00  0.00           H  
ATOM   1166 1HH2 ARG A  73      34.637  -7.262  -7.569  1.00  0.00           H  
ATOM   1167 2HH2 ARG A  73      35.283  -8.287  -8.830  1.00  0.00           H  
ATOM   1168  N   LEU A  74      30.533  -0.870 -12.875  1.00  0.00           N  
ATOM   1169  CA  LEU A  74      29.529  -0.324 -13.779  1.00  0.00           C  
ATOM   1170  C   LEU A  74      30.165   0.575 -14.831  1.00  0.00           C  
ATOM   1171  O   LEU A  74      29.789   0.537 -16.003  1.00  0.00           O  
ATOM   1172  CB  LEU A  74      28.479   0.467 -12.989  1.00  0.00           C  
ATOM   1173  CG  LEU A  74      27.559  -0.366 -12.086  1.00  0.00           C  
ATOM   1174  CD1 LEU A  74      26.701   0.564 -11.239  1.00  0.00           C  
ATOM   1175  CD2 LEU A  74      26.695  -1.277 -12.945  1.00  0.00           C  
ATOM   1176  H   LEU A  74      30.511  -0.608 -11.900  1.00  0.00           H  
ATOM   1177  HA  LEU A  74      29.035  -1.151 -14.288  1.00  0.00           H  
ATOM   1178 1HB  LEU A  74      28.992   1.193 -12.360  1.00  0.00           H  
ATOM   1179 2HB  LEU A  74      27.849   1.009 -13.694  1.00  0.00           H  
ATOM   1180  HG  LEU A  74      28.164  -0.971 -11.410  1.00  0.00           H  
ATOM   1181 1HD1 LEU A  74      26.048  -0.028 -10.598  1.00  0.00           H  
ATOM   1182 2HD1 LEU A  74      27.345   1.190 -10.621  1.00  0.00           H  
ATOM   1183 3HD1 LEU A  74      26.096   1.194 -11.890  1.00  0.00           H  
ATOM   1184 1HD2 LEU A  74      26.042  -1.869 -12.303  1.00  0.00           H  
ATOM   1185 2HD2 LEU A  74      26.089  -0.673 -13.621  1.00  0.00           H  
ATOM   1186 3HD2 LEU A  74      27.333  -1.942 -13.526  1.00  0.00           H  
ATOM   1187  N   LEU A  75      31.130   1.383 -14.406  1.00  0.00           N  
ATOM   1188  CA  LEU A  75      31.821   2.294 -15.310  1.00  0.00           C  
ATOM   1189  C   LEU A  75      32.473   1.539 -16.461  1.00  0.00           C  
ATOM   1190  O   LEU A  75      32.343   1.926 -17.622  1.00  0.00           O  
ATOM   1191  CB  LEU A  75      32.885   3.093 -14.546  1.00  0.00           C  
ATOM   1192  CG  LEU A  75      32.351   4.138 -13.559  1.00  0.00           C  
ATOM   1193  CD1 LEU A  75      33.505   4.701 -12.741  1.00  0.00           C  
ATOM   1194  CD2 LEU A  75      31.635   5.241 -14.325  1.00  0.00           C  
ATOM   1195  H   LEU A  75      31.392   1.366 -13.431  1.00  0.00           H  
ATOM   1196  HA  LEU A  75      31.092   2.989 -15.725  1.00  0.00           H  
ATOM   1197 1HB  LEU A  75      33.507   2.396 -13.986  1.00  0.00           H  
ATOM   1198 2HB  LEU A  75      33.516   3.611 -15.269  1.00  0.00           H  
ATOM   1199  HG  LEU A  75      31.652   3.664 -12.869  1.00  0.00           H  
ATOM   1200 1HD1 LEU A  75      33.125   5.444 -12.039  1.00  0.00           H  
ATOM   1201 2HD1 LEU A  75      33.986   3.894 -12.188  1.00  0.00           H  
ATOM   1202 3HD1 LEU A  75      34.229   5.168 -13.406  1.00  0.00           H  
ATOM   1203 1HD2 LEU A  75      31.255   5.984 -13.624  1.00  0.00           H  
ATOM   1204 2HD2 LEU A  75      32.333   5.717 -15.015  1.00  0.00           H  
ATOM   1205 3HD2 LEU A  75      30.804   4.814 -14.887  1.00  0.00           H  
ATOM   1206  N   LYS A  76      33.175   0.460 -16.132  1.00  0.00           N  
ATOM   1207  CA  LYS A  76      33.849  -0.352 -17.138  1.00  0.00           C  
ATOM   1208  C   LYS A  76      32.863  -0.874 -18.175  1.00  0.00           C  
ATOM   1209  O   LYS A  76      33.121  -0.812 -19.377  1.00  0.00           O  
ATOM   1210  CB  LYS A  76      34.586  -1.519 -16.479  1.00  0.00           C  
ATOM   1211  CG  LYS A  76      35.355  -2.406 -17.449  1.00  0.00           C  
ATOM   1212  CD  LYS A  76      36.104  -3.508 -16.715  1.00  0.00           C  
ATOM   1213  CE  LYS A  76      36.841  -4.419 -17.686  1.00  0.00           C  
ATOM   1214  NZ  LYS A  76      37.578  -5.503 -16.982  1.00  0.00           N  
ATOM   1215  H   LYS A  76      33.244   0.195 -15.160  1.00  0.00           H  
ATOM   1216  HA  LYS A  76      34.578   0.273 -17.655  1.00  0.00           H  
ATOM   1217 1HB  LYS A  76      35.294  -1.134 -15.744  1.00  0.00           H  
ATOM   1218 2HB  LYS A  76      33.871  -2.147 -15.947  1.00  0.00           H  
ATOM   1219 1HG  LYS A  76      34.661  -2.859 -18.157  1.00  0.00           H  
ATOM   1220 2HG  LYS A  76      36.071  -1.801 -18.006  1.00  0.00           H  
ATOM   1221 1HD  LYS A  76      36.825  -3.064 -16.028  1.00  0.00           H  
ATOM   1222 2HD  LYS A  76      35.398  -4.105 -16.137  1.00  0.00           H  
ATOM   1223 1HE  LYS A  76      36.127  -4.870 -18.375  1.00  0.00           H  
ATOM   1224 2HE  LYS A  76      37.552  -3.832 -18.267  1.00  0.00           H  
ATOM   1225 1HZ  LYS A  76      38.052  -6.083 -17.659  1.00  0.00           H  
ATOM   1226 2HZ  LYS A  76      38.257  -5.096 -16.353  1.00  0.00           H  
ATOM   1227 3HZ  LYS A  76      36.927  -6.066 -16.454  1.00  0.00           H  
ATOM   1228  N   ARG A  77      31.733  -1.389 -17.722  1.00  0.00           N  
ATOM   1229  CA  ARG A  77      30.740  -1.917 -18.647  1.00  0.00           C  
ATOM   1230  C   ARG A  77      30.079  -0.786 -19.433  1.00  0.00           C  
ATOM   1231  O   ARG A  77      29.672  -0.970 -20.580  1.00  0.00           O  
ATOM   1232  CB  ARG A  77      29.676  -2.707 -17.899  1.00  0.00           C  
ATOM   1233  CG  ARG A  77      30.154  -4.026 -17.312  1.00  0.00           C  
ATOM   1234  CD  ARG A  77      29.074  -4.715 -16.560  1.00  0.00           C  
ATOM   1235  NE  ARG A  77      29.526  -5.978 -15.997  1.00  0.00           N  
ATOM   1236  CZ  ARG A  77      28.796  -6.752 -15.171  1.00  0.00           C  
ATOM   1237  NH1 ARG A  77      27.584  -6.381 -14.822  1.00  0.00           N  
ATOM   1238  NH2 ARG A  77      29.298  -7.885 -14.712  1.00  0.00           N  
ATOM   1239  H   ARG A  77      31.567  -1.412 -16.726  1.00  0.00           H  
ATOM   1240  HA  ARG A  77      31.241  -2.586 -19.348  1.00  0.00           H  
ATOM   1241 1HB  ARG A  77      29.285  -2.105 -17.080  1.00  0.00           H  
ATOM   1242 2HB  ARG A  77      28.846  -2.926 -18.571  1.00  0.00           H  
ATOM   1243 1HG  ARG A  77      30.485  -4.683 -18.116  1.00  0.00           H  
ATOM   1244 2HG  ARG A  77      30.984  -3.841 -16.629  1.00  0.00           H  
ATOM   1245 1HD  ARG A  77      28.737  -4.079 -15.743  1.00  0.00           H  
ATOM   1246 2HD  ARG A  77      28.239  -4.920 -17.229  1.00  0.00           H  
ATOM   1247  HE  ARG A  77      30.454  -6.297 -16.243  1.00  0.00           H  
ATOM   1248 1HH1 ARG A  77      27.201  -5.515 -15.173  1.00  0.00           H  
ATOM   1249 2HH1 ARG A  77      27.037  -6.961 -14.203  1.00  0.00           H  
ATOM   1250 1HH2 ARG A  77      30.230  -8.170 -14.980  1.00  0.00           H  
ATOM   1251 2HH2 ARG A  77      28.751  -8.465 -14.093  1.00  0.00           H  
ATOM   1252  N   ARG A  78      29.979   0.381 -18.800  1.00  0.00           N  
ATOM   1253  CA  ARG A  78      29.430   1.576 -19.435  1.00  0.00           C  
ATOM   1254  C   ARG A  78      30.445   2.254 -20.348  1.00  0.00           C  
ATOM   1255  O   ARG A  78      30.127   3.229 -21.030  1.00  0.00           O  
ATOM   1256  CB  ARG A  78      28.964   2.570 -18.381  1.00  0.00           C  
ATOM   1257  CG  ARG A  78      27.767   2.119 -17.561  1.00  0.00           C  
ATOM   1258  CD  ARG A  78      27.407   3.115 -16.519  1.00  0.00           C  
ATOM   1259  NE  ARG A  78      26.975   4.376 -17.101  1.00  0.00           N  
ATOM   1260  CZ  ARG A  78      25.714   4.646 -17.489  1.00  0.00           C  
ATOM   1261  NH1 ARG A  78      24.774   3.737 -17.351  1.00  0.00           N  
ATOM   1262  NH2 ARG A  78      25.421   5.826 -18.007  1.00  0.00           N  
ATOM   1263  H   ARG A  78      30.293   0.450 -17.843  1.00  0.00           H  
ATOM   1264  HA  ARG A  78      28.571   1.283 -20.040  1.00  0.00           H  
ATOM   1265 1HB  ARG A  78      29.780   2.775 -17.689  1.00  0.00           H  
ATOM   1266 2HB  ARG A  78      28.699   3.512 -18.862  1.00  0.00           H  
ATOM   1267 1HG  ARG A  78      26.906   1.983 -18.217  1.00  0.00           H  
ATOM   1268 2HG  ARG A  78      27.999   1.174 -17.067  1.00  0.00           H  
ATOM   1269 1HD  ARG A  78      26.594   2.725 -15.908  1.00  0.00           H  
ATOM   1270 2HD  ARG A  78      28.274   3.310 -15.889  1.00  0.00           H  
ATOM   1271  HE  ARG A  78      27.670   5.100 -17.222  1.00  0.00           H  
ATOM   1272 1HH1 ARG A  78      24.998   2.835 -16.954  1.00  0.00           H  
ATOM   1273 2HH1 ARG A  78      23.829   3.940 -17.642  1.00  0.00           H  
ATOM   1274 1HH2 ARG A  78      26.143   6.525 -18.113  1.00  0.00           H  
ATOM   1275 2HH2 ARG A  78      24.476   6.029 -18.298  1.00  0.00           H  
ATOM   1276  N   GLU A  79      31.668   1.735 -20.359  1.00  0.00           N  
ATOM   1277  CA  GLU A  79      32.721   2.286 -21.206  1.00  0.00           C  
ATOM   1278  C   GLU A  79      32.928   3.765 -20.926  1.00  0.00           C  
ATOM   1279  O   GLU A  79      33.141   4.557 -21.844  1.00  0.00           O  
ATOM   1280  CB  GLU A  79      32.383   2.080 -22.684  1.00  0.00           C  
ATOM   1281  CG  GLU A  79      32.253   0.622 -23.102  1.00  0.00           C  
ATOM   1282  CD  GLU A  79      32.004   0.456 -24.576  1.00  0.00           C  
ATOM   1283  OE1 GLU A  79      31.825   1.446 -25.244  1.00  0.00           O  
ATOM   1284  OE2 GLU A  79      31.993  -0.662 -25.034  1.00  0.00           O  
ATOM   1285  H   GLU A  79      31.871   0.942 -19.768  1.00  0.00           H  
ATOM   1286  HA  GLU A  79      33.652   1.764 -20.984  1.00  0.00           H  
ATOM   1287 1HB  GLU A  79      31.442   2.580 -22.916  1.00  0.00           H  
ATOM   1288 2HB  GLU A  79      33.157   2.537 -23.301  1.00  0.00           H  
ATOM   1289 1HG  GLU A  79      33.170   0.096 -22.839  1.00  0.00           H  
ATOM   1290 2HG  GLU A  79      31.434   0.168 -22.547  1.00  0.00           H  
ATOM   1291  N   GLU A  80      32.863   4.122 -19.652  1.00  0.00           N  
ATOM   1292  CA  GLU A  80      33.167   5.471 -19.200  1.00  0.00           C  
ATOM   1293  C   GLU A  80      34.637   5.818 -19.436  1.00  0.00           C  
ATOM   1294  O   GLU A  80      35.505   4.947 -19.392  1.00  0.00           O  
ATOM   1295  CB  GLU A  80      32.827   5.621 -17.716  1.00  0.00           C  
ATOM   1296  CG  GLU A  80      31.345   5.487 -17.393  1.00  0.00           C  
ATOM   1297  CD  GLU A  80      30.525   6.629 -17.927  1.00  0.00           C  
ATOM   1298  OE1 GLU A  80      30.992   7.310 -18.808  1.00  0.00           O  
ATOM   1299  OE2 GLU A  80      29.429   6.819 -17.454  1.00  0.00           O  
ATOM   1300  H   GLU A  80      32.592   3.436 -18.962  1.00  0.00           H  
ATOM   1301  HA  GLU A  80      32.558   6.173 -19.771  1.00  0.00           H  
ATOM   1302 1HB  GLU A  80      33.364   4.866 -17.141  1.00  0.00           H  
ATOM   1303 2HB  GLU A  80      33.159   6.598 -17.363  1.00  0.00           H  
ATOM   1304 1HG  GLU A  80      30.974   4.557 -17.822  1.00  0.00           H  
ATOM   1305 2HG  GLU A  80      31.223   5.432 -16.313  1.00  0.00           H  
ATOM   1306  N   PRO A  81      34.895   7.095 -19.685  1.00  0.00           N  
ATOM   1307  CA  PRO A  81      36.247   7.633 -19.825  1.00  0.00           C  
ATOM   1308  C   PRO A  81      36.998   7.669 -18.494  1.00  0.00           C  
ATOM   1309  O   PRO A  81      36.398   7.535 -17.428  1.00  0.00           O  
ATOM   1310  CB  PRO A  81      35.993   9.045 -20.363  1.00  0.00           C  
ATOM   1311  CG  PRO A  81      34.646   9.401 -19.835  1.00  0.00           C  
ATOM   1312  CD  PRO A  81      33.883   8.103 -19.848  1.00  0.00           C  
ATOM   1313  HA  PRO A  81      36.804   7.027 -20.555  1.00  0.00           H  
ATOM   1314 1HB  PRO A  81      36.782   9.728 -20.015  1.00  0.00           H  
ATOM   1315 2HB  PRO A  81      36.033   9.041 -21.462  1.00  0.00           H  
ATOM   1316 1HG  PRO A  81      34.735   9.829 -18.825  1.00  0.00           H  
ATOM   1317 2HG  PRO A  81      34.181  10.172 -20.467  1.00  0.00           H  
ATOM   1318 1HD  PRO A  81      33.174   8.085 -19.008  1.00  0.00           H  
ATOM   1319 2HD  PRO A  81      33.353   7.999 -20.806  1.00  0.00           H  
ATOM   1320  N   GLN A  82      38.339   7.848 -18.450  1.00  0.00           N  
ATOM   1321  CA  GLN A  82      39.383   7.976 -17.439  1.00  0.00           C  
ATOM   1322  C   GLN A  82      38.927   9.021 -16.440  1.00  0.00           C  
ATOM   1323  O   GLN A  82      39.170   8.894 -15.240  1.00  0.00           O  
ATOM   1324  CB  GLN A  82      40.726   8.369 -18.061  1.00  0.00           C  
ATOM   1325  CG  GLN A  82      41.873   8.447 -17.068  1.00  0.00           C  
ATOM   1326  CD  GLN A  82      43.189   8.805 -17.731  1.00  0.00           C  
ATOM   1327  OE1 GLN A  82      43.585   8.193 -18.727  1.00  0.00           O  
ATOM   1328  NE2 GLN A  82      43.877   9.799 -17.182  1.00  0.00           N  
ATOM   1329  H   GLN A  82      38.853   7.927 -19.316  1.00  0.00           H  
ATOM   1330  HA  GLN A  82      39.499   7.015 -16.938  1.00  0.00           H  
ATOM   1331 1HB  GLN A  82      40.996   7.646 -18.831  1.00  0.00           H  
ATOM   1332 2HB  GLN A  82      40.632   9.342 -18.544  1.00  0.00           H  
ATOM   1333 1HG  GLN A  82      41.645   9.212 -16.325  1.00  0.00           H  
ATOM   1334 2HG  GLN A  82      41.986   7.478 -16.583  1.00  0.00           H  
ATOM   1335 1HE2 GLN A  82      44.753  10.080 -17.576  1.00  0.00           H  
ATOM   1336 2HE2 GLN A  82      43.519  10.269 -16.374  1.00  0.00           H  
ATOM   1337  N   GLU A  83      38.266  10.047 -16.958  1.00  0.00           N  
ATOM   1338  CA  GLU A  83      37.777  11.152 -16.142  1.00  0.00           C  
ATOM   1339  C   GLU A  83      36.789  10.665 -15.090  1.00  0.00           C  
ATOM   1340  O   GLU A  83      36.885  11.030 -13.918  1.00  0.00           O  
ATOM   1341  CB  GLU A  83      37.116  12.214 -17.023  1.00  0.00           C  
ATOM   1342  CG  GLU A  83      36.610  13.434 -16.266  1.00  0.00           C  
ATOM   1343  CD  GLU A  83      36.002  14.471 -17.167  1.00  0.00           C  
ATOM   1344  OE1 GLU A  83      35.990  14.264 -18.357  1.00  0.00           O  
ATOM   1345  OE2 GLU A  83      35.548  15.473 -16.666  1.00  0.00           O  
ATOM   1346  H   GLU A  83      38.092  10.069 -17.953  1.00  0.00           H  
ATOM   1347  HA  GLU A  83      38.625  11.604 -15.627  1.00  0.00           H  
ATOM   1348 1HB  GLU A  83      37.828  12.558 -17.774  1.00  0.00           H  
ATOM   1349 2HB  GLU A  83      36.270  11.774 -17.551  1.00  0.00           H  
ATOM   1350 1HG  GLU A  83      35.861  13.114 -15.542  1.00  0.00           H  
ATOM   1351 2HG  GLU A  83      37.440  13.877 -15.717  1.00  0.00           H  
ATOM   1352  N   LEU A  84      35.839   9.839 -15.515  1.00  0.00           N  
ATOM   1353  CA  LEU A  84      34.831   9.300 -14.610  1.00  0.00           C  
ATOM   1354  C   LEU A  84      35.461   8.396 -13.559  1.00  0.00           C  
ATOM   1355  O   LEU A  84      35.086   8.435 -12.387  1.00  0.00           O  
ATOM   1356  CB  LEU A  84      33.774   8.517 -15.399  1.00  0.00           C  
ATOM   1357  CG  LEU A  84      32.580   9.336 -15.905  1.00  0.00           C  
ATOM   1358  CD1 LEU A  84      33.078  10.458 -16.806  1.00  0.00           C  
ATOM   1359  CD2 LEU A  84      31.617   8.423 -16.650  1.00  0.00           C  
ATOM   1360  H   LEU A  84      35.814   9.578 -16.490  1.00  0.00           H  
ATOM   1361  HA  LEU A  84      34.344  10.131 -14.101  1.00  0.00           H  
ATOM   1362 1HB  LEU A  84      34.254   8.062 -16.264  1.00  0.00           H  
ATOM   1363 2HB  LEU A  84      33.385   7.721 -14.765  1.00  0.00           H  
ATOM   1364  HG  LEU A  84      32.066   9.792 -15.058  1.00  0.00           H  
ATOM   1365 1HD1 LEU A  84      32.229  11.040 -17.165  1.00  0.00           H  
ATOM   1366 2HD1 LEU A  84      33.749  11.106 -16.243  1.00  0.00           H  
ATOM   1367 3HD1 LEU A  84      33.611  10.033 -17.655  1.00  0.00           H  
ATOM   1368 1HD2 LEU A  84      30.768   9.005 -17.009  1.00  0.00           H  
ATOM   1369 2HD2 LEU A  84      32.130   7.968 -17.498  1.00  0.00           H  
ATOM   1370 3HD2 LEU A  84      31.263   7.641 -15.978  1.00  0.00           H  
ATOM   1371  N   GLY A  85      36.421   7.582 -13.984  1.00  0.00           N  
ATOM   1372  CA  GLY A  85      37.105   6.666 -13.079  1.00  0.00           C  
ATOM   1373  C   GLY A  85      37.904   7.425 -12.028  1.00  0.00           C  
ATOM   1374  O   GLY A  85      37.922   7.048 -10.856  1.00  0.00           O  
ATOM   1375  H   GLY A  85      36.684   7.598 -14.959  1.00  0.00           H  
ATOM   1376 1HA  GLY A  85      36.373   6.023 -12.591  1.00  0.00           H  
ATOM   1377 2HA  GLY A  85      37.770   6.020 -13.650  1.00  0.00           H  
ATOM   1378  N   GLU A  86      38.565   8.496 -12.453  1.00  0.00           N  
ATOM   1379  CA  GLU A  86      39.367   9.310 -11.548  1.00  0.00           C  
ATOM   1380  C   GLU A  86      38.497   9.986 -10.497  1.00  0.00           C  
ATOM   1381  O   GLU A  86      38.867  10.061  -9.325  1.00  0.00           O  
ATOM   1382  CB  GLU A  86      40.149  10.366 -12.332  1.00  0.00           C  
ATOM   1383  CG  GLU A  86      41.267   9.805 -13.199  1.00  0.00           C  
ATOM   1384  CD  GLU A  86      41.966  10.861 -14.009  1.00  0.00           C  
ATOM   1385  OE1 GLU A  86      41.525  11.985 -13.991  1.00  0.00           O  
ATOM   1386  OE2 GLU A  86      42.943  10.544 -14.646  1.00  0.00           O  
ATOM   1387  H   GLU A  86      38.510   8.753 -13.428  1.00  0.00           H  
ATOM   1388  HA  GLU A  86      40.076   8.660 -11.034  1.00  0.00           H  
ATOM   1389 1HB  GLU A  86      39.468  10.917 -12.980  1.00  0.00           H  
ATOM   1390 2HB  GLU A  86      40.591  11.081 -11.638  1.00  0.00           H  
ATOM   1391 1HG  GLU A  86      41.998   9.312 -12.558  1.00  0.00           H  
ATOM   1392 2HG  GLU A  86      40.851   9.055 -13.871  1.00  0.00           H  
ATOM   1393  N   ARG A  87      37.338  10.478 -10.922  1.00  0.00           N  
ATOM   1394  CA  ARG A  87      36.413  11.149 -10.017  1.00  0.00           C  
ATOM   1395  C   ARG A  87      35.876  10.187  -8.966  1.00  0.00           C  
ATOM   1396  O   ARG A  87      35.747  10.541  -7.794  1.00  0.00           O  
ATOM   1397  CB  ARG A  87      35.249  11.751 -10.790  1.00  0.00           C  
ATOM   1398  CG  ARG A  87      35.606  12.956 -11.647  1.00  0.00           C  
ATOM   1399  CD  ARG A  87      34.416  13.504 -12.347  1.00  0.00           C  
ATOM   1400  NE  ARG A  87      34.765  14.605 -13.230  1.00  0.00           N  
ATOM   1401  CZ  ARG A  87      34.903  15.886 -12.839  1.00  0.00           C  
ATOM   1402  NH1 ARG A  87      34.718  16.212 -11.578  1.00  0.00           N  
ATOM   1403  NH2 ARG A  87      35.224  16.816 -13.721  1.00  0.00           N  
ATOM   1404  H   ARG A  87      37.092  10.385 -11.897  1.00  0.00           H  
ATOM   1405  HA  ARG A  87      36.947  11.953  -9.510  1.00  0.00           H  
ATOM   1406 1HB  ARG A  87      34.819  10.996 -11.447  1.00  0.00           H  
ATOM   1407 2HB  ARG A  87      34.471  12.061 -10.093  1.00  0.00           H  
ATOM   1408 1HG  ARG A  87      36.024  13.741 -11.015  1.00  0.00           H  
ATOM   1409 2HG  ARG A  87      36.341  12.664 -12.397  1.00  0.00           H  
ATOM   1410 1HD  ARG A  87      33.953  12.720 -12.945  1.00  0.00           H  
ATOM   1411 2HD  ARG A  87      33.699  13.871 -11.613  1.00  0.00           H  
ATOM   1412  HE  ARG A  87      34.916  14.393 -14.208  1.00  0.00           H  
ATOM   1413 1HH1 ARG A  87      34.472  15.501 -10.904  1.00  0.00           H  
ATOM   1414 2HH1 ARG A  87      34.821  17.172 -11.285  1.00  0.00           H  
ATOM   1415 1HH2 ARG A  87      35.366  16.566 -14.690  1.00  0.00           H  
ATOM   1416 2HH2 ARG A  87      35.327  17.776 -13.428  1.00  0.00           H  
ATOM   1417  N   ILE A  88      35.563   8.967  -9.391  1.00  0.00           N  
ATOM   1418  CA  ILE A  88      35.039   7.951  -8.486  1.00  0.00           C  
ATOM   1419  C   ILE A  88      36.071   7.565  -7.435  1.00  0.00           C  
ATOM   1420  O   ILE A  88      35.740   7.384  -6.263  1.00  0.00           O  
ATOM   1421  CB  ILE A  88      34.603   6.695  -9.263  1.00  0.00           C  
ATOM   1422  CG1 ILE A  88      33.447   7.029 -10.210  1.00  0.00           C  
ATOM   1423  CG2 ILE A  88      34.204   5.587  -8.301  1.00  0.00           C  
ATOM   1424  CD1 ILE A  88      32.212   7.547  -9.508  1.00  0.00           C  
ATOM   1425  H   ILE A  88      35.691   8.738 -10.366  1.00  0.00           H  
ATOM   1426  HA  ILE A  88      34.168   8.360  -7.974  1.00  0.00           H  
ATOM   1427  HB  ILE A  88      35.427   6.347  -9.883  1.00  0.00           H  
ATOM   1428 1HG1 ILE A  88      33.771   7.780 -10.930  1.00  0.00           H  
ATOM   1429 2HG1 ILE A  88      33.169   6.137 -10.773  1.00  0.00           H  
ATOM   1430 1HG2 ILE A  88      33.898   4.707  -8.867  1.00  0.00           H  
ATOM   1431 2HG2 ILE A  88      35.053   5.333  -7.667  1.00  0.00           H  
ATOM   1432 3HG2 ILE A  88      33.375   5.925  -7.679  1.00  0.00           H  
ATOM   1433 1HD1 ILE A  88      31.437   7.760 -10.245  1.00  0.00           H  
ATOM   1434 2HD1 ILE A  88      31.849   6.795  -8.807  1.00  0.00           H  
ATOM   1435 3HD1 ILE A  88      32.458   8.460  -8.967  1.00  0.00           H  
ATOM   1436  N   PHE A  89      37.324   7.440  -7.860  1.00  0.00           N  
ATOM   1437  CA  PHE A  89      38.407   7.075  -6.955  1.00  0.00           C  
ATOM   1438  C   PHE A  89      38.634   8.153  -5.904  1.00  0.00           C  
ATOM   1439  O   PHE A  89      38.863   7.853  -4.732  1.00  0.00           O  
ATOM   1440  CB  PHE A  89      39.700   6.838  -7.737  1.00  0.00           C  
ATOM   1441  CG  PHE A  89      40.851   6.388  -6.883  1.00  0.00           C  
ATOM   1442  CD1 PHE A  89      41.208   5.049  -6.825  1.00  0.00           C  
ATOM   1443  CD2 PHE A  89      41.579   7.302  -6.136  1.00  0.00           C  
ATOM   1444  CE1 PHE A  89      42.267   4.634  -6.039  1.00  0.00           C  
ATOM   1445  CE2 PHE A  89      42.638   6.890  -5.351  1.00  0.00           C  
ATOM   1446  CZ  PHE A  89      42.982   5.554  -5.303  1.00  0.00           C  
ATOM   1447  H   PHE A  89      37.531   7.602  -8.835  1.00  0.00           H  
ATOM   1448  HA  PHE A  89      38.134   6.151  -6.444  1.00  0.00           H  
ATOM   1449 1HB  PHE A  89      39.529   6.083  -8.503  1.00  0.00           H  
ATOM   1450 2HB  PHE A  89      39.992   7.757  -8.244  1.00  0.00           H  
ATOM   1451  HD1 PHE A  89      40.643   4.322  -7.408  1.00  0.00           H  
ATOM   1452  HD2 PHE A  89      41.307   8.358  -6.174  1.00  0.00           H  
ATOM   1453  HE1 PHE A  89      42.536   3.579  -6.003  1.00  0.00           H  
ATOM   1454  HE2 PHE A  89      43.203   7.619  -4.770  1.00  0.00           H  
ATOM   1455  HZ  PHE A  89      43.816   5.228  -4.683  1.00  0.00           H  
ATOM   1456  N   GLU A  90      38.569   9.410  -6.329  1.00  0.00           N  
ATOM   1457  CA  GLU A  90      38.767  10.536  -5.424  1.00  0.00           C  
ATOM   1458  C   GLU A  90      37.667  10.598  -4.372  1.00  0.00           C  
ATOM   1459  O   GLU A  90      37.930  10.869  -3.200  1.00  0.00           O  
ATOM   1460  CB  GLU A  90      38.810  11.849  -6.208  1.00  0.00           C  
ATOM   1461  CG  GLU A  90      40.049  12.023  -7.076  1.00  0.00           C  
ATOM   1462  CD  GLU A  90      40.023  13.289  -7.886  1.00  0.00           C  
ATOM   1463  OE1 GLU A  90      39.021  13.963  -7.868  1.00  0.00           O  
ATOM   1464  OE2 GLU A  90      41.006  13.583  -8.524  1.00  0.00           O  
ATOM   1465  H   GLU A  90      38.377   9.590  -7.304  1.00  0.00           H  
ATOM   1466  HA  GLU A  90      39.720  10.404  -4.911  1.00  0.00           H  
ATOM   1467 1HB  GLU A  90      37.936  11.915  -6.856  1.00  0.00           H  
ATOM   1468 2HB  GLU A  90      38.768  12.689  -5.515  1.00  0.00           H  
ATOM   1469 1HG  GLU A  90      40.930  12.033  -6.435  1.00  0.00           H  
ATOM   1470 2HG  GLU A  90      40.131  11.169  -7.748  1.00  0.00           H  
ATOM   1471  N   LEU A  91      36.434  10.345  -4.798  1.00  0.00           N  
ATOM   1472  CA  LEU A  91      35.291  10.371  -3.893  1.00  0.00           C  
ATOM   1473  C   LEU A  91      35.396   9.274  -2.841  1.00  0.00           C  
ATOM   1474  O   LEU A  91      35.090   9.493  -1.669  1.00  0.00           O  
ATOM   1475  CB  LEU A  91      33.986  10.208  -4.683  1.00  0.00           C  
ATOM   1476  CG  LEU A  91      33.602  11.388  -5.585  1.00  0.00           C  
ATOM   1477  CD1 LEU A  91      32.395  11.008  -6.431  1.00  0.00           C  
ATOM   1478  CD2 LEU A  91      33.306  12.608  -4.726  1.00  0.00           C  
ATOM   1479  H   LEU A  91      36.285  10.129  -5.773  1.00  0.00           H  
ATOM   1480  HA  LEU A  91      35.275  11.334  -3.384  1.00  0.00           H  
ATOM   1481 1HB  LEU A  91      34.069   9.323  -5.312  1.00  0.00           H  
ATOM   1482 2HB  LEU A  91      33.170  10.051  -3.977  1.00  0.00           H  
ATOM   1483  HG  LEU A  91      34.427  11.611  -6.262  1.00  0.00           H  
ATOM   1484 1HD1 LEU A  91      32.122  11.847  -7.073  1.00  0.00           H  
ATOM   1485 2HD1 LEU A  91      32.641  10.145  -7.050  1.00  0.00           H  
ATOM   1486 3HD1 LEU A  91      31.557  10.762  -5.780  1.00  0.00           H  
ATOM   1487 1HD2 LEU A  91      33.034  13.447  -5.368  1.00  0.00           H  
ATOM   1488 2HD2 LEU A  91      32.481  12.386  -4.050  1.00  0.00           H  
ATOM   1489 3HD2 LEU A  91      34.192  12.868  -4.145  1.00  0.00           H  
ATOM   1490  N   ALA A  92      35.831   8.093  -3.267  1.00  0.00           N  
ATOM   1491  CA  ALA A  92      35.977   6.959  -2.362  1.00  0.00           C  
ATOM   1492  C   ALA A  92      37.046   7.228  -1.310  1.00  0.00           C  
ATOM   1493  O   ALA A  92      36.876   6.892  -0.138  1.00  0.00           O  
ATOM   1494  CB  ALA A  92      36.310   5.697  -3.144  1.00  0.00           C  
ATOM   1495  H   ALA A  92      36.066   7.978  -4.242  1.00  0.00           H  
ATOM   1496  HA  ALA A  92      35.028   6.814  -1.845  1.00  0.00           H  
ATOM   1497 1HB  ALA A  92      36.416   4.859  -2.455  1.00  0.00           H  
ATOM   1498 2HB  ALA A  92      35.508   5.485  -3.852  1.00  0.00           H  
ATOM   1499 3HB  ALA A  92      37.243   5.840  -3.686  1.00  0.00           H  
ATOM   1500  N   THR A  93      38.148   7.836  -1.736  1.00  0.00           N  
ATOM   1501  CA  THR A  93      39.247   8.151  -0.831  1.00  0.00           C  
ATOM   1502  C   THR A  93      38.821   9.167   0.221  1.00  0.00           C  
ATOM   1503  O   THR A  93      39.179   9.049   1.393  1.00  0.00           O  
ATOM   1504  CB  THR A  93      40.466   8.688  -1.605  1.00  0.00           C  
ATOM   1505  OG1 THR A  93      40.928   7.690  -2.524  1.00  0.00           O  
ATOM   1506  CG2 THR A  93      41.590   9.048  -0.646  1.00  0.00           C  
ATOM   1507  H   THR A  93      38.226   8.086  -2.711  1.00  0.00           H  
ATOM   1508  HA  THR A  93      39.543   7.237  -0.315  1.00  0.00           H  
ATOM   1509  HB  THR A  93      40.177   9.575  -2.168  1.00  0.00           H  
ATOM   1510  HG1 THR A  93      40.375   7.697  -3.309  1.00  0.00           H  
ATOM   1511 1HG2 THR A  93      42.442   9.426  -1.210  1.00  0.00           H  
ATOM   1512 2HG2 THR A  93      41.244   9.815   0.048  1.00  0.00           H  
ATOM   1513 3HG2 THR A  93      41.889   8.163  -0.087  1.00  0.00           H  
ATOM   1514  N   GLU A  94      38.054  10.165  -0.205  1.00  0.00           N  
ATOM   1515  CA  GLU A  94      37.577  11.204   0.700  1.00  0.00           C  
ATOM   1516  C   GLU A  94      36.637  10.630   1.752  1.00  0.00           C  
ATOM   1517  O   GLU A  94      36.700  11.002   2.924  1.00  0.00           O  
ATOM   1518  CB  GLU A  94      36.866  12.309  -0.084  1.00  0.00           C  
ATOM   1519  CG  GLU A  94      37.786  13.156  -0.952  1.00  0.00           C  
ATOM   1520  CD  GLU A  94      37.045  14.183  -1.762  1.00  0.00           C  
ATOM   1521  OE1 GLU A  94      35.838  14.168  -1.744  1.00  0.00           O  
ATOM   1522  OE2 GLU A  94      37.687  14.984  -2.400  1.00  0.00           O  
ATOM   1523  H   GLU A  94      37.795  10.205  -1.180  1.00  0.00           H  
ATOM   1524  HA  GLU A  94      38.436  11.637   1.213  1.00  0.00           H  
ATOM   1525 1HB  GLU A  94      36.109  11.867  -0.732  1.00  0.00           H  
ATOM   1526 2HB  GLU A  94      36.354  12.976   0.610  1.00  0.00           H  
ATOM   1527 1HG  GLU A  94      38.505  13.666  -0.311  1.00  0.00           H  
ATOM   1528 2HG  GLU A  94      38.340  12.501  -1.623  1.00  0.00           H  
ATOM   1529  N   THR A  95      35.765   9.722   1.326  1.00  0.00           N  
ATOM   1530  CA  THR A  95      34.810   9.094   2.231  1.00  0.00           C  
ATOM   1531  C   THR A  95      35.519   8.251   3.283  1.00  0.00           C  
ATOM   1532  O   THR A  95      35.142   8.257   4.455  1.00  0.00           O  
ATOM   1533  CB  THR A  95      33.807   8.219   1.457  1.00  0.00           C  
ATOM   1534  OG1 THR A  95      33.067   9.034   0.538  1.00  0.00           O  
ATOM   1535  CG2 THR A  95      32.841   7.539   2.416  1.00  0.00           C  
ATOM   1536  H   THR A  95      35.764   9.461   0.350  1.00  0.00           H  
ATOM   1537  HA  THR A  95      34.255   9.878   2.747  1.00  0.00           H  
ATOM   1538  HB  THR A  95      34.346   7.458   0.894  1.00  0.00           H  
ATOM   1539  HG1 THR A  95      33.598   9.191  -0.247  1.00  0.00           H  
ATOM   1540 1HG2 THR A  95      32.140   6.925   1.852  1.00  0.00           H  
ATOM   1541 2HG2 THR A  95      33.399   6.910   3.109  1.00  0.00           H  
ATOM   1542 3HG2 THR A  95      32.292   8.295   2.976  1.00  0.00           H  
ATOM   1543  N   PHE A  96      36.548   7.526   2.857  1.00  0.00           N  
ATOM   1544  CA  PHE A  96      37.312   6.676   3.762  1.00  0.00           C  
ATOM   1545  C   PHE A  96      38.039   7.503   4.814  1.00  0.00           C  
ATOM   1546  O   PHE A  96      38.090   7.129   5.986  1.00  0.00           O  
ATOM   1547  CB  PHE A  96      38.323   5.835   2.980  1.00  0.00           C  
ATOM   1548  CG  PHE A  96      37.702   4.707   2.206  1.00  0.00           C  
ATOM   1549  CD1 PHE A  96      36.506   4.139   2.619  1.00  0.00           C  
ATOM   1550  CD2 PHE A  96      38.313   4.211   1.064  1.00  0.00           C  
ATOM   1551  CE1 PHE A  96      35.934   3.101   1.907  1.00  0.00           C  
ATOM   1552  CE2 PHE A  96      37.744   3.174   0.351  1.00  0.00           C  
ATOM   1553  CZ  PHE A  96      36.553   2.619   0.774  1.00  0.00           C  
ATOM   1554  H   PHE A  96      36.807   7.565   1.882  1.00  0.00           H  
ATOM   1555  HA  PHE A  96      36.620   6.004   4.273  1.00  0.00           H  
ATOM   1556 1HB  PHE A  96      38.861   6.473   2.279  1.00  0.00           H  
ATOM   1557 2HB  PHE A  96      39.055   5.414   3.667  1.00  0.00           H  
ATOM   1558  HD1 PHE A  96      36.016   4.521   3.515  1.00  0.00           H  
ATOM   1559  HD2 PHE A  96      39.254   4.649   0.731  1.00  0.00           H  
ATOM   1560  HE1 PHE A  96      34.994   2.664   2.243  1.00  0.00           H  
ATOM   1561  HE2 PHE A  96      38.234   2.794  -0.545  1.00  0.00           H  
ATOM   1562  HZ  PHE A  96      36.104   1.800   0.213  1.00  0.00           H  
ATOM   1563  N   ILE A  97      38.601   8.630   4.388  1.00  0.00           N  
ATOM   1564  CA  ILE A  97      39.327   9.513   5.293  1.00  0.00           C  
ATOM   1565  C   ILE A  97      38.399  10.108   6.345  1.00  0.00           C  
ATOM   1566  O   ILE A  97      38.761  10.216   7.517  1.00  0.00           O  
ATOM   1567  CB  ILE A  97      40.018  10.648   4.516  1.00  0.00           C  
ATOM   1568  CG1 ILE A  97      41.142  10.089   3.641  1.00  0.00           C  
ATOM   1569  CG2 ILE A  97      40.557  11.698   5.475  1.00  0.00           C  
ATOM   1570  CD1 ILE A  97      41.696  11.084   2.647  1.00  0.00           C  
ATOM   1571  H   ILE A  97      38.523   8.881   3.413  1.00  0.00           H  
ATOM   1572  HA  ILE A  97      40.092   8.930   5.804  1.00  0.00           H  
ATOM   1573  HB  ILE A  97      39.300  11.118   3.844  1.00  0.00           H  
ATOM   1574 1HG1 ILE A  97      41.961   9.748   4.274  1.00  0.00           H  
ATOM   1575 2HG1 ILE A  97      40.777   9.223   3.087  1.00  0.00           H  
ATOM   1576 1HG2 ILE A  97      41.043  12.493   4.909  1.00  0.00           H  
ATOM   1577 2HG2 ILE A  97      39.736  12.116   6.056  1.00  0.00           H  
ATOM   1578 3HG2 ILE A  97      41.281  11.238   6.148  1.00  0.00           H  
ATOM   1579 1HD1 ILE A  97      42.488  10.614   2.063  1.00  0.00           H  
ATOM   1580 2HD1 ILE A  97      40.899  11.413   1.978  1.00  0.00           H  
ATOM   1581 3HD1 ILE A  97      42.100  11.944   3.179  1.00  0.00           H  
ATOM   1582  N   TYR A  98      37.201  10.493   5.919  1.00  0.00           N  
ATOM   1583  CA  TYR A  98      36.218  11.078   6.824  1.00  0.00           C  
ATOM   1584  C   TYR A  98      35.770  10.071   7.876  1.00  0.00           C  
ATOM   1585  O   TYR A  98      35.610  10.413   9.048  1.00  0.00           O  
ATOM   1586  CB  TYR A  98      35.011  11.598   6.040  1.00  0.00           C  
ATOM   1587  CG  TYR A  98      33.970  12.277   6.902  1.00  0.00           C  
ATOM   1588  CD1 TYR A  98      34.179  13.572   7.353  1.00  0.00           C  
ATOM   1589  CD2 TYR A  98      32.805  11.605   7.241  1.00  0.00           C  
ATOM   1590  CE1 TYR A  98      33.228  14.192   8.140  1.00  0.00           C  
ATOM   1591  CE2 TYR A  98      31.854  12.224   8.028  1.00  0.00           C  
ATOM   1592  CZ  TYR A  98      32.063  13.512   8.477  1.00  0.00           C  
ATOM   1593  OH  TYR A  98      31.115  14.130   9.261  1.00  0.00           O  
ATOM   1594  H   TYR A  98      36.965  10.378   4.944  1.00  0.00           H  
ATOM   1595  HA  TYR A  98      36.683  11.916   7.345  1.00  0.00           H  
ATOM   1596 1HB  TYR A  98      35.347  12.312   5.286  1.00  0.00           H  
ATOM   1597 2HB  TYR A  98      34.533  10.771   5.517  1.00  0.00           H  
ATOM   1598  HD1 TYR A  98      35.095  14.100   7.086  1.00  0.00           H  
ATOM   1599  HD2 TYR A  98      32.641  10.587   6.887  1.00  0.00           H  
ATOM   1600  HE1 TYR A  98      33.393  15.209   8.494  1.00  0.00           H  
ATOM   1601  HE2 TYR A  98      30.939  11.695   8.295  1.00  0.00           H  
ATOM   1602  HH  TYR A  98      30.377  13.531   9.400  1.00  0.00           H  
ATOM   1603  N   ILE A  99      35.569   8.829   7.451  1.00  0.00           N  
ATOM   1604  CA  ILE A  99      35.139   7.769   8.355  1.00  0.00           C  
ATOM   1605  C   ILE A  99      36.201   7.478   9.407  1.00  0.00           C  
ATOM   1606  O   ILE A  99      35.887   7.269  10.579  1.00  0.00           O  
ATOM   1607  CB  ILE A  99      34.819   6.479   7.577  1.00  0.00           C  
ATOM   1608  CG1 ILE A  99      33.580   6.678   6.701  1.00  0.00           C  
ATOM   1609  CG2 ILE A  99      34.617   5.316   8.536  1.00  0.00           C  
ATOM   1610  CD1 ILE A  99      33.350   5.563   5.706  1.00  0.00           C  
ATOM   1611  H   ILE A  99      35.718   8.613   6.476  1.00  0.00           H  
ATOM   1612  HA  ILE A  99      34.234   8.096   8.866  1.00  0.00           H  
ATOM   1613  HB  ILE A  99      35.645   6.245   6.906  1.00  0.00           H  
ATOM   1614 1HG1 ILE A  99      32.696   6.758   7.334  1.00  0.00           H  
ATOM   1615 2HG1 ILE A  99      33.671   7.613   6.148  1.00  0.00           H  
ATOM   1616 1HG2 ILE A  99      34.392   4.413   7.969  1.00  0.00           H  
ATOM   1617 2HG2 ILE A  99      35.525   5.162   9.117  1.00  0.00           H  
ATOM   1618 3HG2 ILE A  99      33.789   5.539   9.208  1.00  0.00           H  
ATOM   1619 1HD1 ILE A  99      32.454   5.775   5.122  1.00  0.00           H  
ATOM   1620 2HD1 ILE A  99      34.209   5.488   5.039  1.00  0.00           H  
ATOM   1621 3HD1 ILE A  99      33.221   4.622   6.239  1.00  0.00           H  
ATOM   1622  N   LEU A 100      37.460   7.466   8.982  1.00  0.00           N  
ATOM   1623  CA  LEU A 100      38.572   7.200   9.886  1.00  0.00           C  
ATOM   1624  C   LEU A 100      38.700   8.295  10.938  1.00  0.00           C  
ATOM   1625  O   LEU A 100      38.954   8.017  12.110  1.00  0.00           O  
ATOM   1626  CB  LEU A 100      39.882   7.085   9.096  1.00  0.00           C  
ATOM   1627  CG  LEU A 100      40.008   5.851   8.193  1.00  0.00           C  
ATOM   1628  CD1 LEU A 100      41.268   5.968   7.346  1.00  0.00           C  
ATOM   1629  CD2 LEU A 100      40.041   4.596   9.051  1.00  0.00           C  
ATOM   1630  H   LEU A 100      37.652   7.646   8.007  1.00  0.00           H  
ATOM   1631  HA  LEU A 100      38.386   6.255  10.395  1.00  0.00           H  
ATOM   1632 1HB  LEU A 100      39.986   7.968   8.467  1.00  0.00           H  
ATOM   1633 2HB  LEU A 100      40.713   7.067   9.801  1.00  0.00           H  
ATOM   1634  HG  LEU A 100      39.154   5.806   7.517  1.00  0.00           H  
ATOM   1635 1HD1 LEU A 100      41.357   5.091   6.704  1.00  0.00           H  
ATOM   1636 2HD1 LEU A 100      41.209   6.864   6.728  1.00  0.00           H  
ATOM   1637 3HD1 LEU A 100      42.139   6.032   7.996  1.00  0.00           H  
ATOM   1638 1HD2 LEU A 100      40.130   3.718   8.410  1.00  0.00           H  
ATOM   1639 2HD2 LEU A 100      40.895   4.639   9.727  1.00  0.00           H  
ATOM   1640 3HD2 LEU A 100      39.121   4.528   9.633  1.00  0.00           H  
ATOM   1641  N   ARG A 101      38.523   9.541  10.513  1.00  0.00           N  
ATOM   1642  CA  ARG A 101      38.618  10.680  11.417  1.00  0.00           C  
ATOM   1643  C   ARG A 101      37.517  10.642  12.469  1.00  0.00           C  
ATOM   1644  O   ARG A 101      37.754  10.935  13.641  1.00  0.00           O  
ATOM   1645  CB  ARG A 101      38.531  11.987  10.642  1.00  0.00           C  
ATOM   1646  CG  ARG A 101      39.743  12.302   9.781  1.00  0.00           C  
ATOM   1647  CD  ARG A 101      39.560  13.561   9.014  1.00  0.00           C  
ATOM   1648  NE  ARG A 101      40.717  13.867   8.189  1.00  0.00           N  
ATOM   1649  CZ  ARG A 101      40.773  14.870   7.291  1.00  0.00           C  
ATOM   1650  NH1 ARG A 101      39.733  15.653   7.116  1.00  0.00           N  
ATOM   1651  NH2 ARG A 101      41.875  15.066   6.588  1.00  0.00           N  
ATOM   1652  H   ARG A 101      38.317   9.704   9.538  1.00  0.00           H  
ATOM   1653  HA  ARG A 101      39.583  10.640  11.923  1.00  0.00           H  
ATOM   1654 1HB  ARG A 101      37.659  11.964   9.989  1.00  0.00           H  
ATOM   1655 2HB  ARG A 101      38.396  12.814  11.339  1.00  0.00           H  
ATOM   1656 1HG  ARG A 101      40.622  12.412  10.416  1.00  0.00           H  
ATOM   1657 2HG  ARG A 101      39.907  11.489   9.072  1.00  0.00           H  
ATOM   1658 1HD  ARG A 101      38.692  13.467   8.363  1.00  0.00           H  
ATOM   1659 2HD  ARG A 101      39.406  14.389   9.706  1.00  0.00           H  
ATOM   1660  HE  ARG A 101      41.538  13.285   8.296  1.00  0.00           H  
ATOM   1661 1HH1 ARG A 101      38.891  15.503   7.653  1.00  0.00           H  
ATOM   1662 2HH1 ARG A 101      39.775  16.405   6.443  1.00  0.00           H  
ATOM   1663 1HH2 ARG A 101      42.675  14.464   6.723  1.00  0.00           H  
ATOM   1664 2HH2 ARG A 101      41.917  15.818   5.916  1.00  0.00           H  
ATOM   1665  N   GLU A 102      36.312  10.279  12.044  1.00  0.00           N  
ATOM   1666  CA  GLU A 102      35.171  10.202  12.948  1.00  0.00           C  
ATOM   1667  C   GLU A 102      35.374   9.119  14.000  1.00  0.00           C  
ATOM   1668  O   GLU A 102      35.048   9.310  15.172  1.00  0.00           O  
ATOM   1669  CB  GLU A 102      33.886   9.930  12.163  1.00  0.00           C  
ATOM   1670  CG  GLU A 102      33.427  11.087  11.288  1.00  0.00           C  
ATOM   1671  CD  GLU A 102      33.050  12.307  12.082  1.00  0.00           C  
ATOM   1672  OE1 GLU A 102      32.107  12.237  12.833  1.00  0.00           O  
ATOM   1673  OE2 GLU A 102      33.707  13.312  11.937  1.00  0.00           O  
ATOM   1674  H   GLU A 102      36.183  10.050  11.069  1.00  0.00           H  
ATOM   1675  HA  GLU A 102      35.071  11.159  13.461  1.00  0.00           H  
ATOM   1676 1HB  GLU A 102      34.029   9.061  11.520  1.00  0.00           H  
ATOM   1677 2HB  GLU A 102      33.079   9.694  12.857  1.00  0.00           H  
ATOM   1678 1HG  GLU A 102      34.230  11.350  10.599  1.00  0.00           H  
ATOM   1679 2HG  GLU A 102      32.570  10.765  10.698  1.00  0.00           H  
ATOM   1680  N   ALA A 103      35.914   7.982  13.575  1.00  0.00           N  
ATOM   1681  CA  ALA A 103      36.162   6.866  14.479  1.00  0.00           C  
ATOM   1682  C   ALA A 103      37.202   7.230  15.531  1.00  0.00           C  
ATOM   1683  O   ALA A 103      37.063   6.880  16.703  1.00  0.00           O  
ATOM   1684  CB  ALA A 103      36.608   5.639  13.696  1.00  0.00           C  
ATOM   1685  H   ALA A 103      36.159   7.888  12.600  1.00  0.00           H  
ATOM   1686  HA  ALA A 103      35.230   6.635  14.996  1.00  0.00           H  
ATOM   1687 1HB  ALA A 103      36.789   4.814  14.385  1.00  0.00           H  
ATOM   1688 2HB  ALA A 103      35.829   5.357  12.988  1.00  0.00           H  
ATOM   1689 3HB  ALA A 103      37.524   5.867  13.155  1.00  0.00           H  
ATOM   1690  N   THR A 104      38.245   7.935  15.106  1.00  0.00           N  
ATOM   1691  CA  THR A 104      39.311   8.348  16.010  1.00  0.00           C  
ATOM   1692  C   THR A 104      38.765   9.183  17.161  1.00  0.00           C  
ATOM   1693  O   THR A 104      39.101   8.952  18.322  1.00  0.00           O  
ATOM   1694  CB  THR A 104      40.395   9.145  15.261  1.00  0.00           C  
ATOM   1695  OG1 THR A 104      40.988   8.319  14.251  1.00  0.00           O  
ATOM   1696  CG2 THR A 104      41.474   9.614  16.225  1.00  0.00           C  
ATOM   1697  H   THR A 104      38.301   8.192  14.131  1.00  0.00           H  
ATOM   1698  HA  THR A 104      39.772   7.455  16.432  1.00  0.00           H  
ATOM   1699  HB  THR A 104      39.942  10.013  14.782  1.00  0.00           H  
ATOM   1700  HG1 THR A 104      40.414   8.295  13.481  1.00  0.00           H  
ATOM   1701 1HG2 THR A 104      42.231  10.176  15.678  1.00  0.00           H  
ATOM   1702 2HG2 THR A 104      41.028  10.252  16.988  1.00  0.00           H  
ATOM   1703 3HG2 THR A 104      41.937   8.750  16.700  1.00  0.00           H  
ATOM   1704  N   GLU A 105      37.921  10.155  16.832  1.00  0.00           N  
ATOM   1705  CA  GLU A 105      37.326  11.027  17.838  1.00  0.00           C  
ATOM   1706  C   GLU A 105      36.553  10.223  18.875  1.00  0.00           C  
ATOM   1707  O   GLU A 105      36.739  10.403  20.079  1.00  0.00           O  
ATOM   1708  CB  GLU A 105      36.399  12.050  17.177  1.00  0.00           C  
ATOM   1709  CG  GLU A 105      35.756  13.033  18.145  1.00  0.00           C  
ATOM   1710  CD  GLU A 105      34.868  14.033  17.459  1.00  0.00           C  
ATOM   1711  OE1 GLU A 105      35.131  14.353  16.324  1.00  0.00           O  
ATOM   1712  OE2 GLU A 105      33.925  14.478  18.070  1.00  0.00           O  
ATOM   1713  H   GLU A 105      37.685  10.294  15.860  1.00  0.00           H  
ATOM   1714  HA  GLU A 105      38.127  11.561  18.350  1.00  0.00           H  
ATOM   1715 1HB  GLU A 105      36.959  12.625  16.439  1.00  0.00           H  
ATOM   1716 2HB  GLU A 105      35.600  11.529  16.649  1.00  0.00           H  
ATOM   1717 1HG  GLU A 105      35.164  12.477  18.871  1.00  0.00           H  
ATOM   1718 2HG  GLU A 105      36.541  13.561  18.685  1.00  0.00           H  
ATOM   1719  N   MET A 106      35.686   9.336  18.395  1.00  0.00           N  
ATOM   1720  CA  MET A 106      34.696   8.678  19.239  1.00  0.00           C  
ATOM   1721  C   MET A 106      35.339   7.776  20.284  1.00  0.00           C  
ATOM   1722  O   MET A 106      34.703   7.398  21.268  1.00  0.00           O  
ATOM   1723  CB  MET A 106      33.727   7.874  18.374  1.00  0.00           C  
ATOM   1724  CG  MET A 106      32.787   8.722  17.528  1.00  0.00           C  
ATOM   1725  SD  MET A 106      31.514   7.741  16.708  1.00  0.00           S  
ATOM   1726  CE  MET A 106      32.471   6.961  15.411  1.00  0.00           C  
ATOM   1727  H   MET A 106      35.710   9.107  17.412  1.00  0.00           H  
ATOM   1728  HA  MET A 106      34.136   9.443  19.776  1.00  0.00           H  
ATOM   1729 1HB  MET A 106      34.289   7.227  17.703  1.00  0.00           H  
ATOM   1730 2HB  MET A 106      33.116   7.234  19.012  1.00  0.00           H  
ATOM   1731 1HG  MET A 106      32.298   9.463  18.159  1.00  0.00           H  
ATOM   1732 2HG  MET A 106      33.360   9.248  16.765  1.00  0.00           H  
ATOM   1733 1HE  MET A 106      31.821   6.320  14.815  1.00  0.00           H  
ATOM   1734 2HE  MET A 106      32.910   7.728  14.772  1.00  0.00           H  
ATOM   1735 3HE  MET A 106      33.265   6.361  15.855  1.00  0.00           H  
ATOM   1736  N   GLY A 107      36.604   7.432  20.068  1.00  0.00           N  
ATOM   1737  CA  GLY A 107      37.301   6.491  20.931  1.00  0.00           C  
ATOM   1738  C   GLY A 107      37.459   5.130  20.261  1.00  0.00           C  
ATOM   1739  O   GLY A 107      37.128   4.098  20.845  1.00  0.00           O  
ATOM   1740  H   GLY A 107      37.096   7.834  19.283  1.00  0.00           H  
ATOM   1741 1HA  GLY A 107      38.284   6.889  21.185  1.00  0.00           H  
ATOM   1742 2HA  GLY A 107      36.750   6.376  21.864  1.00  0.00           H  
ATOM   1743  N   ALA A 108      37.968   5.139  19.030  1.00  0.00           N  
ATOM   1744  CA  ALA A 108      38.356   3.910  18.349  1.00  0.00           C  
ATOM   1745  C   ALA A 108      39.752   3.471  18.768  1.00  0.00           C  
ATOM   1746  O   ALA A 108      40.696   4.260  18.739  1.00  0.00           O  
ATOM   1747  CB  ALA A 108      38.289   4.095  16.840  1.00  0.00           C  
ATOM   1748  H   ALA A 108      38.089   6.022  18.554  1.00  0.00           H  
ATOM   1749  HA  ALA A 108      37.656   3.126  18.640  1.00  0.00           H  
ATOM   1750 1HB  ALA A 108      38.584   3.169  16.347  1.00  0.00           H  
ATOM   1751 2HB  ALA A 108      37.271   4.353  16.550  1.00  0.00           H  
ATOM   1752 3HB  ALA A 108      38.965   4.895  16.542  1.00  0.00           H  
ATOM   1753  N   SER A 109      39.878   2.204  19.159  1.00  0.00           N  
ATOM   1754  CA  SER A 109      41.130   1.675  19.686  1.00  0.00           C  
ATOM   1755  C   SER A 109      42.179   1.500  18.598  1.00  0.00           C  
ATOM   1756  O   SER A 109      41.848   1.356  17.421  1.00  0.00           O  
ATOM   1757  CB  SER A 109      40.881   0.346  20.371  1.00  0.00           C  
ATOM   1758  OG  SER A 109      40.495  -0.632  19.445  1.00  0.00           O  
ATOM   1759  H   SER A 109      39.082   1.586  19.090  1.00  0.00           H  
ATOM   1760  HA  SER A 109      41.523   2.381  20.419  1.00  0.00           H  
ATOM   1761 1HB  SER A 109      41.788   0.026  20.885  1.00  0.00           H  
ATOM   1762 2HB  SER A 109      40.103   0.465  21.124  1.00  0.00           H  
ATOM   1763  HG  SER A 109      40.358  -1.437  19.951  1.00  0.00           H  
ATOM   1764  N   PRO A 110      43.560   1.528  19.136  1.00  0.00           N  
ATOM   1765  CA  PRO A 110      44.503   1.514  18.025  1.00  0.00           C  
ATOM   1766  C   PRO A 110      44.218   0.353  17.093  1.00  0.00           C  
ATOM   1767  O   PRO A 110      44.376   0.467  15.878  1.00  0.00           O  
ATOM   1768  CB  PRO A 110      45.860   1.361  18.720  1.00  0.00           C  
ATOM   1769  CG  PRO A 110      45.525   0.792  20.056  1.00  0.00           C  
ATOM   1770  CD  PRO A 110      44.191   1.401  20.399  1.00  0.00           C  
ATOM   1771  HA  PRO A 110      44.442   2.471  17.487  1.00  0.00           H  
ATOM   1772 1HB  PRO A 110      46.514   0.704  18.127  1.00  0.00           H  
ATOM   1773 2HB  PRO A 110      46.361   2.338  18.786  1.00  0.00           H  
ATOM   1774 1HG  PRO A 110      45.487  -0.306  20.002  1.00  0.00           H  
ATOM   1775 2HG  PRO A 110      46.307   1.048  20.785  1.00  0.00           H  
ATOM   1776 1HD  PRO A 110      43.633   0.717  21.055  1.00  0.00           H  
ATOM   1777 2HD  PRO A 110      44.347   2.371  20.892  1.00  0.00           H  
ATOM   1778  N   GLU A 111      43.795  -0.773  17.658  1.00  0.00           N  
ATOM   1779  CA  GLU A 111      43.588  -1.963  16.842  1.00  0.00           C  
ATOM   1780  C   GLU A 111      42.511  -1.730  15.790  1.00  0.00           C  
ATOM   1781  O   GLU A 111      42.692  -2.061  14.618  1.00  0.00           O  
ATOM   1782  CB  GLU A 111      43.205  -3.154  17.724  1.00  0.00           C  
ATOM   1783  CG  GLU A 111      43.012  -4.460  16.967  1.00  0.00           C  
ATOM   1784  CD  GLU A 111      42.680  -5.616  17.869  1.00  0.00           C  
ATOM   1785  OE1 GLU A 111      42.621  -5.418  19.059  1.00  0.00           O  
ATOM   1786  OE2 GLU A 111      42.485  -6.698  17.368  1.00  0.00           O  
ATOM   1787  H   GLU A 111      43.621  -0.789  18.653  1.00  0.00           H  
ATOM   1788  HA  GLU A 111      44.521  -2.196  16.327  1.00  0.00           H  
ATOM   1789 1HB  GLU A 111      43.977  -3.313  18.476  1.00  0.00           H  
ATOM   1790 2HB  GLU A 111      42.276  -2.932  18.250  1.00  0.00           H  
ATOM   1791 1HG  GLU A 111      42.206  -4.334  16.245  1.00  0.00           H  
ATOM   1792 2HG  GLU A 111      43.924  -4.686  16.416  1.00  0.00           H  
ATOM   1793  N   THR A 112      41.389  -1.158  16.215  1.00  0.00           N  
ATOM   1794  CA  THR A 112      40.281  -0.879  15.310  1.00  0.00           C  
ATOM   1795  C   THR A 112      40.673   0.151  14.259  1.00  0.00           C  
ATOM   1796  O   THR A 112      40.318   0.023  13.087  1.00  0.00           O  
ATOM   1797  CB  THR A 112      39.045  -0.384  16.084  1.00  0.00           C  
ATOM   1798  OG1 THR A 112      38.615  -1.397  17.002  1.00  0.00           O  
ATOM   1799  CG2 THR A 112      37.910  -0.060  15.124  1.00  0.00           C  
ATOM   1800  H   THR A 112      41.302  -0.910  17.190  1.00  0.00           H  
ATOM   1801  HA  THR A 112      40.015  -1.802  14.794  1.00  0.00           H  
ATOM   1802  HB  THR A 112      39.304   0.512  16.647  1.00  0.00           H  
ATOM   1803  HG1 THR A 112      38.070  -0.999  17.685  1.00  0.00           H  
ATOM   1804 1HG2 THR A 112      37.045   0.289  15.689  1.00  0.00           H  
ATOM   1805 2HG2 THR A 112      38.230   0.719  14.432  1.00  0.00           H  
ATOM   1806 3HG2 THR A 112      37.640  -0.954  14.565  1.00  0.00           H  
ATOM   1807  N   LEU A 113      41.407   1.173  14.684  1.00  0.00           N  
ATOM   1808  CA  LEU A 113      41.850   2.227  13.779  1.00  0.00           C  
ATOM   1809  C   LEU A 113      42.809   1.684  12.728  1.00  0.00           C  
ATOM   1810  O   LEU A 113      42.735   2.054  11.556  1.00  0.00           O  
ATOM   1811  CB  LEU A 113      42.531   3.352  14.569  1.00  0.00           C  
ATOM   1812  CG  LEU A 113      41.610   4.184  15.470  1.00  0.00           C  
ATOM   1813  CD1 LEU A 113      42.448   5.132  16.317  1.00  0.00           C  
ATOM   1814  CD2 LEU A 113      40.616   4.951  14.611  1.00  0.00           C  
ATOM   1815  H   LEU A 113      41.665   1.221  15.659  1.00  0.00           H  
ATOM   1816  HA  LEU A 113      40.977   2.635  13.270  1.00  0.00           H  
ATOM   1817 1HB  LEU A 113      43.304   2.915  15.198  1.00  0.00           H  
ATOM   1818 2HB  LEU A 113      43.007   4.033  13.863  1.00  0.00           H  
ATOM   1819  HG  LEU A 113      41.069   3.522  16.147  1.00  0.00           H  
ATOM   1820 1HD1 LEU A 113      41.794   5.723  16.958  1.00  0.00           H  
ATOM   1821 2HD1 LEU A 113      43.136   4.555  16.935  1.00  0.00           H  
ATOM   1822 3HD1 LEU A 113      43.015   5.797  15.666  1.00  0.00           H  
ATOM   1823 1HD2 LEU A 113      39.961   5.542  15.252  1.00  0.00           H  
ATOM   1824 2HD2 LEU A 113      41.156   5.614  13.935  1.00  0.00           H  
ATOM   1825 3HD2 LEU A 113      40.019   4.249  14.030  1.00  0.00           H  
ATOM   1826  N   ARG A 114      43.709   0.805  13.153  1.00  0.00           N  
ATOM   1827  CA  ARG A 114      44.685   0.209  12.248  1.00  0.00           C  
ATOM   1828  C   ARG A 114      44.004  -0.657  11.197  1.00  0.00           C  
ATOM   1829  O   ARG A 114      44.381  -0.639  10.025  1.00  0.00           O  
ATOM   1830  CB  ARG A 114      45.689  -0.633  13.022  1.00  0.00           C  
ATOM   1831  CG  ARG A 114      46.784  -1.261  12.175  1.00  0.00           C  
ATOM   1832  CD  ARG A 114      47.737  -2.044  13.002  1.00  0.00           C  
ATOM   1833  NE  ARG A 114      47.091  -3.174  13.651  1.00  0.00           N  
ATOM   1834  CZ  ARG A 114      46.826  -4.351  13.052  1.00  0.00           C  
ATOM   1835  NH1 ARG A 114      47.156  -4.537  11.793  1.00  0.00           N  
ATOM   1836  NH2 ARG A 114      46.233  -5.318  13.729  1.00  0.00           N  
ATOM   1837  H   ARG A 114      43.718   0.542  14.128  1.00  0.00           H  
ATOM   1838  HA  ARG A 114      45.222   1.011  11.741  1.00  0.00           H  
ATOM   1839 1HB  ARG A 114      46.170  -0.019  13.781  1.00  0.00           H  
ATOM   1840 2HB  ARG A 114      45.167  -1.440  13.536  1.00  0.00           H  
ATOM   1841 1HG  ARG A 114      46.338  -1.931  11.440  1.00  0.00           H  
ATOM   1842 2HG  ARG A 114      47.341  -0.477  11.660  1.00  0.00           H  
ATOM   1843 1HD  ARG A 114      48.539  -2.426  12.370  1.00  0.00           H  
ATOM   1844 2HD  ARG A 114      48.160  -1.403  13.775  1.00  0.00           H  
ATOM   1845  HE  ARG A 114      46.822  -3.068  14.620  1.00  0.00           H  
ATOM   1846 1HH1 ARG A 114      47.609  -3.797  11.275  1.00  0.00           H  
ATOM   1847 2HH1 ARG A 114      46.958  -5.419  11.344  1.00  0.00           H  
ATOM   1848 1HH2 ARG A 114      45.979  -5.175  14.697  1.00  0.00           H  
ATOM   1849 2HH2 ARG A 114      46.034  -6.200  13.280  1.00  0.00           H  
ATOM   1850  N   ARG A 115      42.999  -1.415  11.622  1.00  0.00           N  
ATOM   1851  CA  ARG A 115      42.263  -2.290  10.717  1.00  0.00           C  
ATOM   1852  C   ARG A 115      41.509  -1.486   9.666  1.00  0.00           C  
ATOM   1853  O   ARG A 115      41.470  -1.861   8.494  1.00  0.00           O  
ATOM   1854  CB  ARG A 115      41.280  -3.156  11.491  1.00  0.00           C  
ATOM   1855  CG  ARG A 115      41.917  -4.238  12.347  1.00  0.00           C  
ATOM   1856  CD  ARG A 115      40.895  -5.058  13.047  1.00  0.00           C  
ATOM   1857  NE  ARG A 115      41.500  -6.041  13.931  1.00  0.00           N  
ATOM   1858  CZ  ARG A 115      41.943  -7.252  13.539  1.00  0.00           C  
ATOM   1859  NH1 ARG A 115      41.841  -7.612  12.279  1.00  0.00           N  
ATOM   1860  NH2 ARG A 115      42.479  -8.077  14.421  1.00  0.00           N  
ATOM   1861  H   ARG A 115      42.738  -1.384  12.597  1.00  0.00           H  
ATOM   1862  HA  ARG A 115      42.975  -2.942  10.210  1.00  0.00           H  
ATOM   1863 1HB  ARG A 115      40.680  -2.527  12.147  1.00  0.00           H  
ATOM   1864 2HB  ARG A 115      40.599  -3.644  10.794  1.00  0.00           H  
ATOM   1865 1HG  ARG A 115      42.512  -4.899  11.715  1.00  0.00           H  
ATOM   1866 2HG  ARG A 115      42.560  -3.778  13.097  1.00  0.00           H  
ATOM   1867 1HD  ARG A 115      40.256  -4.409  13.646  1.00  0.00           H  
ATOM   1868 2HD  ARG A 115      40.287  -5.587  12.314  1.00  0.00           H  
ATOM   1869  HE  ARG A 115      41.595  -5.800  14.908  1.00  0.00           H  
ATOM   1870 1HH1 ARG A 115      41.431  -6.982  11.604  1.00  0.00           H  
ATOM   1871 2HH1 ARG A 115      42.173  -8.520  11.985  1.00  0.00           H  
ATOM   1872 1HH2 ARG A 115      42.557  -7.799  15.390  1.00  0.00           H  
ATOM   1873 2HH2 ARG A 115      42.811  -8.983  14.128  1.00  0.00           H  
ATOM   1874  N   LEU A 116      40.911  -0.379  10.091  1.00  0.00           N  
ATOM   1875  CA  LEU A 116      40.157   0.480   9.186  1.00  0.00           C  
ATOM   1876  C   LEU A 116      41.065   1.105   8.135  1.00  0.00           C  
ATOM   1877  O   LEU A 116      40.700   1.201   6.963  1.00  0.00           O  
ATOM   1878  CB  LEU A 116      39.443   1.584   9.975  1.00  0.00           C  
ATOM   1879  CG  LEU A 116      38.292   1.120  10.877  1.00  0.00           C  
ATOM   1880  CD1 LEU A 116      37.806   2.288  11.724  1.00  0.00           C  
ATOM   1881  CD2 LEU A 116      37.167   0.561  10.018  1.00  0.00           C  
ATOM   1882  H   LEU A 116      40.980  -0.126  11.066  1.00  0.00           H  
ATOM   1883  HA  LEU A 116      39.409  -0.127   8.677  1.00  0.00           H  
ATOM   1884 1HB  LEU A 116      40.174   2.089  10.605  1.00  0.00           H  
ATOM   1885 2HB  LEU A 116      39.039   2.310   9.270  1.00  0.00           H  
ATOM   1886  HG  LEU A 116      38.651   0.344  11.554  1.00  0.00           H  
ATOM   1887 1HD1 LEU A 116      36.988   1.958  12.364  1.00  0.00           H  
ATOM   1888 2HD1 LEU A 116      38.625   2.655  12.342  1.00  0.00           H  
ATOM   1889 3HD1 LEU A 116      37.455   3.088  11.072  1.00  0.00           H  
ATOM   1890 1HD2 LEU A 116      36.350   0.230  10.659  1.00  0.00           H  
ATOM   1891 2HD2 LEU A 116      36.807   1.337   9.341  1.00  0.00           H  
ATOM   1892 3HD2 LEU A 116      37.538  -0.283   9.437  1.00  0.00           H  
ATOM   1893  N   PHE A 117      42.249   1.529   8.560  1.00  0.00           N  
ATOM   1894  CA  PHE A 117      43.212   2.146   7.655  1.00  0.00           C  
ATOM   1895  C   PHE A 117      43.693   1.154   6.604  1.00  0.00           C  
ATOM   1896  O   PHE A 117      43.842   1.500   5.432  1.00  0.00           O  
ATOM   1897  CB  PHE A 117      44.410   2.688   8.437  1.00  0.00           C  
ATOM   1898  CG  PHE A 117      44.111   3.941   9.211  1.00  0.00           C  
ATOM   1899  CD1 PHE A 117      44.311   3.990  10.583  1.00  0.00           C  
ATOM   1900  CD2 PHE A 117      43.628   5.072   8.570  1.00  0.00           C  
ATOM   1901  CE1 PHE A 117      44.036   5.142  11.296  1.00  0.00           C  
ATOM   1902  CE2 PHE A 117      43.354   6.225   9.280  1.00  0.00           C  
ATOM   1903  CZ  PHE A 117      43.558   6.259  10.644  1.00  0.00           C  
ATOM   1904  H   PHE A 117      42.489   1.422   9.535  1.00  0.00           H  
ATOM   1905  HA  PHE A 117      42.724   2.977   7.144  1.00  0.00           H  
ATOM   1906 1HB  PHE A 117      44.759   1.931   9.138  1.00  0.00           H  
ATOM   1907 2HB  PHE A 117      45.227   2.901   7.750  1.00  0.00           H  
ATOM   1908  HD1 PHE A 117      44.690   3.107  11.097  1.00  0.00           H  
ATOM   1909  HD2 PHE A 117      43.467   5.044   7.492  1.00  0.00           H  
ATOM   1910  HE1 PHE A 117      44.198   5.167  12.373  1.00  0.00           H  
ATOM   1911  HE2 PHE A 117      42.976   7.107   8.763  1.00  0.00           H  
ATOM   1912  HZ  PHE A 117      43.341   7.167  11.206  1.00  0.00           H  
ATOM   1913  N   VAL A 118      43.935  -0.081   7.029  1.00  0.00           N  
ATOM   1914  CA  VAL A 118      44.399  -1.126   6.124  1.00  0.00           C  
ATOM   1915  C   VAL A 118      43.346  -1.452   5.072  1.00  0.00           C  
ATOM   1916  O   VAL A 118      43.666  -1.651   3.900  1.00  0.00           O  
ATOM   1917  CB  VAL A 118      44.744  -2.403   6.914  1.00  0.00           C  
ATOM   1918  CG1 VAL A 118      45.045  -3.552   5.964  1.00  0.00           C  
ATOM   1919  CG2 VAL A 118      45.926  -2.139   7.834  1.00  0.00           C  
ATOM   1920  H   VAL A 118      43.794  -0.302   8.004  1.00  0.00           H  
ATOM   1921  HA  VAL A 118      45.299  -0.773   5.620  1.00  0.00           H  
ATOM   1922  HB  VAL A 118      43.878  -2.696   7.508  1.00  0.00           H  
ATOM   1923 1HG1 VAL A 118      45.287  -4.446   6.539  1.00  0.00           H  
ATOM   1924 2HG1 VAL A 118      44.173  -3.747   5.340  1.00  0.00           H  
ATOM   1925 3HG1 VAL A 118      45.893  -3.288   5.332  1.00  0.00           H  
ATOM   1926 1HG2 VAL A 118      46.163  -3.045   8.390  1.00  0.00           H  
ATOM   1927 2HG2 VAL A 118      46.790  -1.840   7.240  1.00  0.00           H  
ATOM   1928 3HG2 VAL A 118      45.672  -1.341   8.533  1.00  0.00           H  
ATOM   1929  N   GLU A 119      42.089  -1.505   5.498  1.00  0.00           N  
ATOM   1930  CA  GLU A 119      40.986  -1.807   4.593  1.00  0.00           C  
ATOM   1931  C   GLU A 119      40.822  -0.717   3.541  1.00  0.00           C  
ATOM   1932  O   GLU A 119      40.577  -1.004   2.369  1.00  0.00           O  
ATOM   1933  CB  GLU A 119      39.682  -1.973   5.377  1.00  0.00           C  
ATOM   1934  CG  GLU A 119      39.625  -3.222   6.245  1.00  0.00           C  
ATOM   1935  CD  GLU A 119      38.362  -3.314   7.055  1.00  0.00           C  
ATOM   1936  OE1 GLU A 119      37.598  -2.379   7.037  1.00  0.00           O  
ATOM   1937  OE2 GLU A 119      38.161  -4.321   7.693  1.00  0.00           O  
ATOM   1938  H   GLU A 119      41.892  -1.332   6.473  1.00  0.00           H  
ATOM   1939  HA  GLU A 119      41.206  -2.744   4.080  1.00  0.00           H  
ATOM   1940 1HB  GLU A 119      39.535  -1.108   6.025  1.00  0.00           H  
ATOM   1941 2HB  GLU A 119      38.842  -2.008   4.684  1.00  0.00           H  
ATOM   1942 1HG  GLU A 119      39.697  -4.100   5.604  1.00  0.00           H  
ATOM   1943 2HG  GLU A 119      40.483  -3.225   6.916  1.00  0.00           H  
ATOM   1944  N   ALA A 120      40.959   0.534   3.967  1.00  0.00           N  
ATOM   1945  CA  ALA A 120      40.826   1.670   3.062  1.00  0.00           C  
ATOM   1946  C   ALA A 120      41.928   1.668   2.010  1.00  0.00           C  
ATOM   1947  O   ALA A 120      41.681   1.954   0.838  1.00  0.00           O  
ATOM   1948  CB  ALA A 120      40.844   2.975   3.844  1.00  0.00           C  
ATOM   1949  H   ALA A 120      41.160   0.702   4.942  1.00  0.00           H  
ATOM   1950  HA  ALA A 120      39.870   1.581   2.545  1.00  0.00           H  
ATOM   1951 1HB  ALA A 120      40.744   3.814   3.155  1.00  0.00           H  
ATOM   1952 2HB  ALA A 120      40.015   2.987   4.552  1.00  0.00           H  
ATOM   1953 3HB  ALA A 120      41.784   3.062   4.386  1.00  0.00           H  
ATOM   1954  N   MET A 121      43.145   1.344   2.436  1.00  0.00           N  
ATOM   1955  CA  MET A 121      44.287   1.305   1.531  1.00  0.00           C  
ATOM   1956  C   MET A 121      44.120   0.216   0.479  1.00  0.00           C  
ATOM   1957  O   MET A 121      44.440   0.417  -0.693  1.00  0.00           O  
ATOM   1958  CB  MET A 121      45.578   1.091   2.319  1.00  0.00           C  
ATOM   1959  CG  MET A 121      46.851   1.272   1.505  1.00  0.00           C  
ATOM   1960  SD  MET A 121      47.111   2.981   0.992  1.00  0.00           S  
ATOM   1961  CE  MET A 121      46.558   2.912  -0.710  1.00  0.00           C  
ATOM   1962  H   MET A 121      43.281   1.119   3.411  1.00  0.00           H  
ATOM   1963  HA  MET A 121      44.348   2.260   1.010  1.00  0.00           H  
ATOM   1964 1HB  MET A 121      45.614   1.790   3.154  1.00  0.00           H  
ATOM   1965 2HB  MET A 121      45.587   0.083   2.736  1.00  0.00           H  
ATOM   1966 1HG  MET A 121      47.709   0.954   2.096  1.00  0.00           H  
ATOM   1967 2HG  MET A 121      46.803   0.648   0.612  1.00  0.00           H  
ATOM   1968 1HE  MET A 121      46.658   3.898  -1.165  1.00  0.00           H  
ATOM   1969 2HE  MET A 121      47.166   2.193  -1.261  1.00  0.00           H  
ATOM   1970 3HE  MET A 121      45.513   2.603  -0.740  1.00  0.00           H  
ATOM   1971  N   ARG A 122      43.617  -0.938   0.905  1.00  0.00           N  
ATOM   1972  CA  ARG A 122      43.406  -2.062   0.000  1.00  0.00           C  
ATOM   1973  C   ARG A 122      42.354  -1.733  -1.052  1.00  0.00           C  
ATOM   1974  O   ARG A 122      42.504  -2.080  -2.224  1.00  0.00           O  
ATOM   1975  CB  ARG A 122      42.975  -3.299   0.774  1.00  0.00           C  
ATOM   1976  CG  ARG A 122      44.061  -3.925   1.635  1.00  0.00           C  
ATOM   1977  CD  ARG A 122      43.550  -5.090   2.401  1.00  0.00           C  
ATOM   1978  NE  ARG A 122      44.585  -5.693   3.227  1.00  0.00           N  
ATOM   1979  CZ  ARG A 122      44.373  -6.675   4.123  1.00  0.00           C  
ATOM   1980  NH1 ARG A 122      43.161  -7.155   4.299  1.00  0.00           N  
ATOM   1981  NH2 ARG A 122      45.383  -7.157   4.827  1.00  0.00           N  
ATOM   1982  H   ARG A 122      43.375  -1.039   1.880  1.00  0.00           H  
ATOM   1983  HA  ARG A 122      44.347  -2.279  -0.507  1.00  0.00           H  
ATOM   1984 1HB  ARG A 122      42.141  -3.047   1.427  1.00  0.00           H  
ATOM   1985 2HB  ARG A 122      42.626  -4.061   0.077  1.00  0.00           H  
ATOM   1986 1HG  ARG A 122      44.879  -4.264   1.000  1.00  0.00           H  
ATOM   1987 2HG  ARG A 122      44.434  -3.185   2.344  1.00  0.00           H  
ATOM   1988 1HD  ARG A 122      42.738  -4.770   3.053  1.00  0.00           H  
ATOM   1989 2HD  ARG A 122      43.182  -5.847   1.710  1.00  0.00           H  
ATOM   1990  HE  ARG A 122      45.530  -5.350   3.120  1.00  0.00           H  
ATOM   1991 1HH1 ARG A 122      42.389  -6.787   3.761  1.00  0.00           H  
ATOM   1992 2HH1 ARG A 122      43.003  -7.892   4.971  1.00  0.00           H  
ATOM   1993 1HH2 ARG A 122      46.314  -6.789   4.692  1.00  0.00           H  
ATOM   1994 2HH2 ARG A 122      45.224  -7.893   5.499  1.00  0.00           H  
ATOM   1995  N   ALA A 123      41.289  -1.062  -0.626  1.00  0.00           N  
ATOM   1996  CA  ALA A 123      40.210  -0.684  -1.531  1.00  0.00           C  
ATOM   1997  C   ALA A 123      40.694   0.306  -2.583  1.00  0.00           C  
ATOM   1998  O   ALA A 123      40.329   0.209  -3.755  1.00  0.00           O  
ATOM   1999  CB  ALA A 123      39.044  -0.097  -0.749  1.00  0.00           C  
ATOM   2000  H   ALA A 123      41.226  -0.808   0.349  1.00  0.00           H  
ATOM   2001  HA  ALA A 123      39.872  -1.582  -2.048  1.00  0.00           H  
ATOM   2002 1HB  ALA A 123      38.246   0.180  -1.438  1.00  0.00           H  
ATOM   2003 2HB  ALA A 123      38.671  -0.837  -0.041  1.00  0.00           H  
ATOM   2004 3HB  ALA A 123      39.378   0.787  -0.207  1.00  0.00           H  
ATOM   2005  N   LEU A 124      41.517   1.258  -2.157  1.00  0.00           N  
ATOM   2006  CA  LEU A 124      42.053   2.268  -3.062  1.00  0.00           C  
ATOM   2007  C   LEU A 124      42.959   1.641  -4.114  1.00  0.00           C  
ATOM   2008  O   LEU A 124      42.919   2.017  -5.286  1.00  0.00           O  
ATOM   2009  CB  LEU A 124      42.833   3.327  -2.272  1.00  0.00           C  
ATOM   2010  CG  LEU A 124      41.991   4.238  -1.370  1.00  0.00           C  
ATOM   2011  CD1 LEU A 124      42.912   5.106  -0.523  1.00  0.00           C  
ATOM   2012  CD2 LEU A 124      41.070   5.092  -2.229  1.00  0.00           C  
ATOM   2013  H   LEU A 124      41.778   1.283  -1.182  1.00  0.00           H  
ATOM   2014  HA  LEU A 124      41.221   2.753  -3.571  1.00  0.00           H  
ATOM   2015 1HB  LEU A 124      43.564   2.822  -1.643  1.00  0.00           H  
ATOM   2016 2HB  LEU A 124      43.368   3.962  -2.978  1.00  0.00           H  
ATOM   2017  HG  LEU A 124      41.393   3.627  -0.693  1.00  0.00           H  
ATOM   2018 1HD1 LEU A 124      42.313   5.754   0.118  1.00  0.00           H  
ATOM   2019 2HD1 LEU A 124      43.545   4.470   0.095  1.00  0.00           H  
ATOM   2020 3HD1 LEU A 124      43.535   5.717  -1.175  1.00  0.00           H  
ATOM   2021 1HD2 LEU A 124      40.471   5.740  -1.587  1.00  0.00           H  
ATOM   2022 2HD2 LEU A 124      41.668   5.704  -2.905  1.00  0.00           H  
ATOM   2023 3HD2 LEU A 124      40.412   4.447  -2.810  1.00  0.00           H  
ATOM   2024  N   ILE A 125      43.776   0.683  -3.688  1.00  0.00           N  
ATOM   2025  CA  ILE A 125      44.694   0.002  -4.593  1.00  0.00           C  
ATOM   2026  C   ILE A 125      43.938  -0.799  -5.645  1.00  0.00           C  
ATOM   2027  O   ILE A 125      44.315  -0.814  -6.817  1.00  0.00           O  
ATOM   2028  CB  ILE A 125      45.639  -0.933  -3.816  1.00  0.00           C  
ATOM   2029  CG1 ILE A 125      46.594  -0.119  -2.940  1.00  0.00           C  
ATOM   2030  CG2 ILE A 125      46.416  -1.821  -4.775  1.00  0.00           C  
ATOM   2031  CD1 ILE A 125      47.372  -0.952  -1.946  1.00  0.00           C  
ATOM   2032  H   ILE A 125      43.760   0.421  -2.713  1.00  0.00           H  
ATOM   2033  HA  ILE A 125      45.296   0.752  -5.104  1.00  0.00           H  
ATOM   2034  HB  ILE A 125      45.056  -1.563  -3.145  1.00  0.00           H  
ATOM   2035 1HG1 ILE A 125      47.306   0.410  -3.573  1.00  0.00           H  
ATOM   2036 2HG1 ILE A 125      46.030   0.632  -2.387  1.00  0.00           H  
ATOM   2037 1HG2 ILE A 125      47.079  -2.475  -4.210  1.00  0.00           H  
ATOM   2038 2HG2 ILE A 125      45.721  -2.425  -5.357  1.00  0.00           H  
ATOM   2039 3HG2 ILE A 125      47.007  -1.199  -5.448  1.00  0.00           H  
ATOM   2040 1HD1 ILE A 125      48.026  -0.304  -1.363  1.00  0.00           H  
ATOM   2041 2HD1 ILE A 125      46.677  -1.463  -1.279  1.00  0.00           H  
ATOM   2042 3HD1 ILE A 125      47.972  -1.688  -2.480  1.00  0.00           H  
ATOM   2043  N   GLU A 126      42.869  -1.464  -5.219  1.00  0.00           N  
ATOM   2044  CA  GLU A 126      42.057  -2.268  -6.124  1.00  0.00           C  
ATOM   2045  C   GLU A 126      41.378  -1.400  -7.176  1.00  0.00           C  
ATOM   2046  O   GLU A 126      41.304  -1.771  -8.347  1.00  0.00           O  
ATOM   2047  CB  GLU A 126      41.003  -3.053  -5.339  1.00  0.00           C  
ATOM   2048  CG  GLU A 126      40.151  -3.984  -6.189  1.00  0.00           C  
ATOM   2049  CD  GLU A 126      39.189  -4.804  -5.375  1.00  0.00           C  
ATOM   2050  OE1 GLU A 126      39.195  -4.672  -4.174  1.00  0.00           O  
ATOM   2051  OE2 GLU A 126      38.448  -5.562  -5.954  1.00  0.00           O  
ATOM   2052  H   GLU A 126      42.613  -1.411  -4.243  1.00  0.00           H  
ATOM   2053  HA  GLU A 126      42.709  -2.975  -6.638  1.00  0.00           H  
ATOM   2054 1HB  GLU A 126      41.493  -3.654  -4.573  1.00  0.00           H  
ATOM   2055 2HB  GLU A 126      40.335  -2.358  -4.832  1.00  0.00           H  
ATOM   2056 1HG  GLU A 126      39.587  -3.390  -6.907  1.00  0.00           H  
ATOM   2057 2HG  GLU A 126      40.807  -4.651  -6.748  1.00  0.00           H  
ATOM   2058  N   LEU A 127      40.883  -0.243  -6.751  1.00  0.00           N  
ATOM   2059  CA  LEU A 127      40.209   0.681  -7.655  1.00  0.00           C  
ATOM   2060  C   LEU A 127      41.170   1.221  -8.707  1.00  0.00           C  
ATOM   2061  O   LEU A 127      40.815   1.348  -9.879  1.00  0.00           O  
ATOM   2062  CB  LEU A 127      39.599   1.845  -6.865  1.00  0.00           C  
ATOM   2063  CG  LEU A 127      38.412   1.487  -5.962  1.00  0.00           C  
ATOM   2064  CD1 LEU A 127      38.034   2.694  -5.115  1.00  0.00           C  
ATOM   2065  CD2 LEU A 127      37.240   1.033  -6.820  1.00  0.00           C  
ATOM   2066  H   LEU A 127      40.976   0.003  -5.776  1.00  0.00           H  
ATOM   2067  HA  LEU A 127      39.409   0.145  -8.164  1.00  0.00           H  
ATOM   2068 1HB  LEU A 127      40.373   2.282  -6.236  1.00  0.00           H  
ATOM   2069 2HB  LEU A 127      39.261   2.605  -7.570  1.00  0.00           H  
ATOM   2070  HG  LEU A 127      38.699   0.681  -5.285  1.00  0.00           H  
ATOM   2071 1HD1 LEU A 127      37.191   2.439  -4.473  1.00  0.00           H  
ATOM   2072 2HD1 LEU A 127      38.884   2.985  -4.497  1.00  0.00           H  
ATOM   2073 3HD1 LEU A 127      37.757   3.523  -5.765  1.00  0.00           H  
ATOM   2074 1HD2 LEU A 127      36.396   0.777  -6.178  1.00  0.00           H  
ATOM   2075 2HD2 LEU A 127      36.951   1.838  -7.496  1.00  0.00           H  
ATOM   2076 3HD2 LEU A 127      37.532   0.158  -7.401  1.00  0.00           H  
ATOM   2077  N   TYR A 128      42.388   1.537  -8.282  1.00  0.00           N  
ATOM   2078  CA  TYR A 128      43.403   2.064  -9.186  1.00  0.00           C  
ATOM   2079  C   TYR A 128      43.792   1.033 -10.238  1.00  0.00           C  
ATOM   2080  O   TYR A 128      43.971   1.365 -11.410  1.00  0.00           O  
ATOM   2081  CB  TYR A 128      44.638   2.513  -8.401  1.00  0.00           C  
ATOM   2082  CG  TYR A 128      44.427   3.783  -7.606  1.00  0.00           C  
ATOM   2083  CD1 TYR A 128      44.631   3.783  -6.234  1.00  0.00           C  
ATOM   2084  CD2 TYR A 128      44.029   4.946  -8.248  1.00  0.00           C  
ATOM   2085  CE1 TYR A 128      44.438   4.943  -5.507  1.00  0.00           C  
ATOM   2086  CE2 TYR A 128      43.837   6.105  -7.522  1.00  0.00           C  
ATOM   2087  CZ  TYR A 128      44.040   6.106  -6.157  1.00  0.00           C  
ATOM   2088  OH  TYR A 128      43.848   7.260  -5.434  1.00  0.00           O  
ATOM   2089  H   TYR A 128      42.617   1.409  -7.307  1.00  0.00           H  
ATOM   2090  HA  TYR A 128      42.988   2.927  -9.707  1.00  0.00           H  
ATOM   2091 1HB  TYR A 128      44.937   1.724  -7.710  1.00  0.00           H  
ATOM   2092 2HB  TYR A 128      45.466   2.677  -9.089  1.00  0.00           H  
ATOM   2093  HD1 TYR A 128      44.943   2.869  -5.729  1.00  0.00           H  
ATOM   2094  HD2 TYR A 128      43.868   4.945  -9.326  1.00  0.00           H  
ATOM   2095  HE1 TYR A 128      44.599   4.943  -4.430  1.00  0.00           H  
ATOM   2096  HE2 TYR A 128      43.524   7.019  -8.027  1.00  0.00           H  
ATOM   2097  HH  TYR A 128      44.030   7.090  -4.507  1.00  0.00           H  
ATOM   2098  N   GLU A 129      43.921  -0.219  -9.813  1.00  0.00           N  
ATOM   2099  CA  GLU A 129      44.289  -1.302 -10.717  1.00  0.00           C  
ATOM   2100  C   GLU A 129      43.212  -1.531 -11.769  1.00  0.00           C  
ATOM   2101  O   GLU A 129      43.450  -2.189 -12.782  1.00  0.00           O  
ATOM   2102  CB  GLU A 129      44.532  -2.593  -9.932  1.00  0.00           C  
ATOM   2103  CG  GLU A 129      45.760  -2.562  -9.034  1.00  0.00           C  
ATOM   2104  CD  GLU A 129      45.957  -3.839  -8.267  1.00  0.00           C  
ATOM   2105  OE1 GLU A 129      45.116  -4.162  -7.462  1.00  0.00           O  
ATOM   2106  OE2 GLU A 129      46.949  -4.494  -8.485  1.00  0.00           O  
ATOM   2107  H   GLU A 129      43.760  -0.427  -8.838  1.00  0.00           H  
ATOM   2108  HA  GLU A 129      45.211  -1.026 -11.230  1.00  0.00           H  
ATOM   2109 1HB  GLU A 129      43.665  -2.806  -9.306  1.00  0.00           H  
ATOM   2110 2HB  GLU A 129      44.646  -3.425 -10.627  1.00  0.00           H  
ATOM   2111 1HG  GLU A 129      46.642  -2.381  -9.649  1.00  0.00           H  
ATOM   2112 2HG  GLU A 129      45.664  -1.733  -8.334  1.00  0.00           H  
ATOM   2113  N   LYS A 130      42.036  -0.987 -11.523  1.00  0.00           N  
ATOM   2114  CA  LYS A 130      40.973  -1.104 -12.518  1.00  0.00           C  
ATOM   2115  C   LYS A 130      40.716   0.173 -13.255  1.00  0.00           C  
ATOM   2116  O   LYS A 130      39.633   0.377 -13.804  1.00  0.00           O  
ATOM   2117  CB  LYS A 130      39.675  -1.574 -11.859  1.00  0.00           C  
ATOM   2118  CG  LYS A 130      39.743  -2.973 -11.262  1.00  0.00           C  
ATOM   2119  CD  LYS A 130      38.406  -3.385 -10.665  1.00  0.00           C  
ATOM   2120  CE  LYS A 130      38.471  -4.785 -10.073  1.00  0.00           C  
ATOM   2121  NZ  LYS A 130      37.177  -5.190  -9.459  1.00  0.00           N  
ATOM   2122  H   LYS A 130      41.892  -0.499 -10.650  1.00  0.00           H  
ATOM   2123  HA  LYS A 130      41.274  -1.843 -13.261  1.00  0.00           H  
ATOM   2124 1HB  LYS A 130      39.401  -0.883 -11.062  1.00  0.00           H  
ATOM   2125 2HB  LYS A 130      38.869  -1.563 -12.594  1.00  0.00           H  
ATOM   2126 1HG  LYS A 130      40.021  -3.687 -12.038  1.00  0.00           H  
ATOM   2127 2HG  LYS A 130      40.503  -2.998 -10.481  1.00  0.00           H  
ATOM   2128 1HD  LYS A 130      38.125  -2.680  -9.881  1.00  0.00           H  
ATOM   2129 2HD  LYS A 130      37.640  -3.364 -11.440  1.00  0.00           H  
ATOM   2130 1HE  LYS A 130      38.727  -5.499 -10.855  1.00  0.00           H  
ATOM   2131 2HE  LYS A 130      39.248  -4.822  -9.309  1.00  0.00           H  
ATOM   2132 1HZ  LYS A 130      37.262  -6.122  -9.078  1.00  0.00           H  
ATOM   2133 2HZ  LYS A 130      36.939  -4.545  -8.719  1.00  0.00           H  
ATOM   2134 3HZ  LYS A 130      36.452  -5.179 -10.162  1.00  0.00           H  
ATOM   2135  N   GLY A 131      41.723   1.015 -13.254  1.00  0.00           N  
ATOM   2136  CA  GLY A 131      41.782   2.097 -14.204  1.00  0.00           C  
ATOM   2137  C   GLY A 131      40.872   3.236 -13.805  1.00  0.00           C  
ATOM   2138  O   GLY A 131      40.634   4.156 -14.587  1.00  0.00           O  
ATOM   2139  H   GLY A 131      42.462   0.897 -12.576  1.00  0.00           H  
ATOM   2140 1HA  GLY A 131      42.807   2.459 -14.280  1.00  0.00           H  
ATOM   2141 2HA  GLY A 131      41.497   1.731 -15.190  1.00  0.00           H  
ATOM   2142  N   ALA A 132      40.368   3.167 -12.587  1.00  0.00           N  
ATOM   2143  CA  ALA A 132      39.389   4.125 -12.112  1.00  0.00           C  
ATOM   2144  C   ALA A 132      40.100   5.264 -11.386  1.00  0.00           C  
ATOM   2145  O   ALA A 132      39.464   6.210 -10.922  1.00  0.00           O  
ATOM   2146  CB  ALA A 132      38.374   3.450 -11.201  1.00  0.00           C  
ATOM   2147  H   ALA A 132      40.672   2.428 -11.970  1.00  0.00           H  
ATOM   2148  HA  ALA A 132      38.869   4.535 -12.978  1.00  0.00           H  
ATOM   2149 1HB  ALA A 132      37.654   4.188 -10.848  1.00  0.00           H  
ATOM   2150 2HB  ALA A 132      37.852   2.669 -11.754  1.00  0.00           H  
ATOM   2151 3HB  ALA A 132      38.888   3.008 -10.349  1.00  0.00           H  
ATOM   2152  N   GLY A 133      41.426   5.151 -11.300  1.00  0.00           N  
ATOM   2153  CA  GLY A 133      42.268   6.150 -10.648  1.00  0.00           C  
ATOM   2154  C   GLY A 133      43.491   6.486 -11.507  1.00  0.00           C  
ATOM   2155  O   GLY A 133      43.857   5.729 -12.406  1.00  0.00           O  
ATOM   2156  H   GLY A 133      41.878   4.341 -11.701  1.00  0.00           H  
ATOM   2157 1HA  GLY A 133      41.686   7.054 -10.466  1.00  0.00           H  
ATOM   2158 2HA  GLY A 133      42.591   5.776  -9.677  1.00  0.00           H  
ATOM   2159  N   SER A 134      44.126   7.629 -11.229  1.00  0.00           N  
ATOM   2160  CA  SER A 134      45.228   8.118 -12.058  1.00  0.00           C  
ATOM   2161  C   SER A 134      46.590   7.578 -11.634  1.00  0.00           C  
ATOM   2162  O   SER A 134      46.818   7.296 -10.458  1.00  0.00           O  
ATOM   2163  CB  SER A 134      45.258   9.634 -12.021  1.00  0.00           C  
ATOM   2164  OG  SER A 134      46.366  10.131 -12.719  1.00  0.00           O  
ATOM   2165  H   SER A 134      43.838   8.169 -10.426  1.00  0.00           H  
ATOM   2166  HA  SER A 134      45.058   7.794 -13.086  1.00  0.00           H  
ATOM   2167 1HB  SER A 134      44.341  10.026 -12.461  1.00  0.00           H  
ATOM   2168 2HB  SER A 134      45.294   9.971 -10.986  1.00  0.00           H  
ATOM   2169  HG  SER A 134      46.159  11.045 -12.927  1.00  0.00           H  
ATOM   2170  N   PRO A 135      47.933   7.280 -12.567  1.00  0.00           N  
ATOM   2171  CA  PRO A 135      48.812   6.852 -11.483  1.00  0.00           C  
ATOM   2172  C   PRO A 135      49.172   7.947 -10.477  1.00  0.00           C  
ATOM   2173  O   PRO A 135      49.409   7.670  -9.301  1.00  0.00           O  
ATOM   2174  CB  PRO A 135      50.053   6.380 -12.248  1.00  0.00           C  
ATOM   2175  CG  PRO A 135      49.966   7.087 -13.557  1.00  0.00           C  
ATOM   2176  CD  PRO A 135      48.489   7.194 -13.828  1.00  0.00           C  
ATOM   2177  HA  PRO A 135      48.340   6.019 -10.942  1.00  0.00           H  
ATOM   2178 1HB  PRO A 135      50.962   6.636 -11.684  1.00  0.00           H  
ATOM   2179 2HB  PRO A 135      50.036   5.285 -12.352  1.00  0.00           H  
ATOM   2180 1HG  PRO A 135      50.456   8.070 -13.492  1.00  0.00           H  
ATOM   2181 2HG  PRO A 135      50.498   6.517 -14.333  1.00  0.00           H  
ATOM   2182 1HD  PRO A 135      48.287   8.107 -14.407  1.00  0.00           H  
ATOM   2183 2HD  PRO A 135      48.151   6.303 -14.378  1.00  0.00           H  
ATOM   2184  N   LEU A 136      49.218   9.202 -10.922  1.00  0.00           N  
ATOM   2185  CA  LEU A 136      49.569  10.290 -10.017  1.00  0.00           C  
ATOM   2186  C   LEU A 136      48.488  10.503  -8.966  1.00  0.00           C  
ATOM   2187  O   LEU A 136      48.785  10.734  -7.794  1.00  0.00           O  
ATOM   2188  CB  LEU A 136      49.786  11.587 -10.806  1.00  0.00           C  
ATOM   2189  CG  LEU A 136      51.023  11.615 -11.713  1.00  0.00           C  
ATOM   2190  CD1 LEU A 136      51.005  12.883 -12.557  1.00  0.00           C  
ATOM   2191  CD2 LEU A 136      52.280  11.544 -10.860  1.00  0.00           C  
ATOM   2192  H   LEU A 136      49.007   9.388 -11.892  1.00  0.00           H  
ATOM   2193  HA  LEU A 136      50.496  10.030  -9.508  1.00  0.00           H  
ATOM   2194 1HB  LEU A 136      48.912  11.763 -11.432  1.00  0.00           H  
ATOM   2195 2HB  LEU A 136      49.873  12.413 -10.101  1.00  0.00           H  
ATOM   2196  HG  LEU A 136      50.996  10.763 -12.392  1.00  0.00           H  
ATOM   2197 1HD1 LEU A 136      51.884  12.903 -13.202  1.00  0.00           H  
ATOM   2198 2HD1 LEU A 136      50.105  12.898 -13.172  1.00  0.00           H  
ATOM   2199 3HD1 LEU A 136      51.015  13.755 -11.904  1.00  0.00           H  
ATOM   2200 1HD2 LEU A 136      53.159  11.563 -11.504  1.00  0.00           H  
ATOM   2201 2HD2 LEU A 136      52.308  12.397 -10.181  1.00  0.00           H  
ATOM   2202 3HD2 LEU A 136      52.275  10.620 -10.281  1.00  0.00           H  
ATOM   2203  N   GLY A 137      47.232  10.424  -9.391  1.00  0.00           N  
ATOM   2204  CA  GLY A 137      46.104  10.608  -8.486  1.00  0.00           C  
ATOM   2205  C   GLY A 137      46.055   9.507  -7.435  1.00  0.00           C  
ATOM   2206  O   GLY A 137      45.780   9.766  -6.263  1.00  0.00           O  
ATOM   2207  H   GLY A 137      47.054  10.231 -10.366  1.00  0.00           H  
ATOM   2208 1HA  GLY A 137      46.184  11.579  -7.997  1.00  0.00           H  
ATOM   2209 2HA  GLY A 137      45.176  10.612  -9.057  1.00  0.00           H  
ATOM   2210  N   ALA A 138      46.323   8.277  -7.860  1.00  0.00           N  
ATOM   2211  CA  ALA A 138      46.311   7.134  -6.955  1.00  0.00           C  
ATOM   2212  C   ALA A 138      47.406   7.252  -5.904  1.00  0.00           C  
ATOM   2213  O   ALA A 138      47.191   6.942  -4.732  1.00  0.00           O  
ATOM   2214  CB  ALA A 138      46.466   5.838  -7.737  1.00  0.00           C  
ATOM   2215  H   ALA A 138      46.541   8.130  -8.835  1.00  0.00           H  
ATOM   2216  HA  ALA A 138      45.352   7.122  -6.438  1.00  0.00           H  
ATOM   2217 1HB  ALA A 138      46.456   4.993  -7.047  1.00  0.00           H  
ATOM   2218 2HB  ALA A 138      45.643   5.738  -8.444  1.00  0.00           H  
ATOM   2219 3HB  ALA A 138      47.410   5.851  -8.279  1.00  0.00           H  
ATOM   2220  N   MET A 139      48.582   7.702  -6.329  1.00  0.00           N  
ATOM   2221  CA  MET A 139      49.714   7.861  -5.424  1.00  0.00           C  
ATOM   2222  C   MET A 139      49.433   8.927  -4.372  1.00  0.00           C  
ATOM   2223  O   MET A 139      49.773   8.761  -3.200  1.00  0.00           O  
ATOM   2224  CB  MET A 139      50.975   8.209  -6.213  1.00  0.00           C  
ATOM   2225  CG  MET A 139      52.256   8.196  -5.390  1.00  0.00           C  
ATOM   2226  SD  MET A 139      52.685   6.548  -4.797  1.00  0.00           S  
ATOM   2227  CE  MET A 139      54.034   6.929  -3.683  1.00  0.00           C  
ATOM   2228  H   MET A 139      48.694   7.940  -7.304  1.00  0.00           H  
ATOM   2229  HA  MET A 139      49.876   6.917  -4.903  1.00  0.00           H  
ATOM   2230 1HB  MET A 139      51.098   7.503  -7.032  1.00  0.00           H  
ATOM   2231 2HB  MET A 139      50.868   9.203  -6.650  1.00  0.00           H  
ATOM   2232 1HG  MET A 139      53.080   8.571  -5.996  1.00  0.00           H  
ATOM   2233 2HG  MET A 139      52.141   8.853  -4.528  1.00  0.00           H  
ATOM   2234 1HE  MET A 139      54.408   6.008  -3.236  1.00  0.00           H  
ATOM   2235 2HE  MET A 139      54.837   7.417  -4.238  1.00  0.00           H  
ATOM   2236 3HE  MET A 139      53.679   7.596  -2.897  1.00  0.00           H  
ATOM   2237  N   GLU A 140      48.811  10.021  -4.798  1.00  0.00           N  
ATOM   2238  CA  GLU A 140      48.483  11.117  -3.893  1.00  0.00           C  
ATOM   2239  C   GLU A 140      47.472  10.678  -2.841  1.00  0.00           C  
ATOM   2240  O   GLU A 140      47.585  11.038  -1.669  1.00  0.00           O  
ATOM   2241  CB  GLU A 140      47.932  12.310  -4.677  1.00  0.00           C  
ATOM   2242  CG  GLU A 140      48.961  13.021  -5.546  1.00  0.00           C  
ATOM   2243  CD  GLU A 140      48.369  14.141  -6.355  1.00  0.00           C  
ATOM   2244  OE1 GLU A 140      47.172  14.294  -6.336  1.00  0.00           O  
ATOM   2245  OE2 GLU A 140      49.116  14.844  -6.994  1.00  0.00           O  
ATOM   2246  H   GLU A 140      48.559  10.095  -5.773  1.00  0.00           H  
ATOM   2247  HA  GLU A 140      49.394  11.427  -3.380  1.00  0.00           H  
ATOM   2248 1HB  GLU A 140      47.121  11.977  -5.325  1.00  0.00           H  
ATOM   2249 2HB  GLU A 140      47.518  13.042  -3.983  1.00  0.00           H  
ATOM   2250 1HG  GLU A 140      49.744  13.425  -4.905  1.00  0.00           H  
ATOM   2251 2HG  GLU A 140      49.417  12.295  -6.217  1.00  0.00           H  
ATOM   2252  N   ALA A 141      46.484   9.899  -3.267  1.00  0.00           N  
ATOM   2253  CA  ALA A 141      45.450   9.410  -2.362  1.00  0.00           C  
ATOM   2254  C   ALA A 141      46.036   8.476  -1.310  1.00  0.00           C  
ATOM   2255  O   ALA A 141      45.663   8.534  -0.138  1.00  0.00           O  
ATOM   2256  CB  ALA A 141      44.352   8.704  -3.144  1.00  0.00           C  
ATOM   2257  H   ALA A 141      46.448   9.639  -4.242  1.00  0.00           H  
ATOM   2258  HA  ALA A 141      45.019  10.268  -1.845  1.00  0.00           H  
ATOM   2259 1HB  ALA A 141      43.588   8.344  -2.455  1.00  0.00           H  
ATOM   2260 2HB  ALA A 141      43.903   9.401  -3.852  1.00  0.00           H  
ATOM   2261 3HB  ALA A 141      44.777   7.860  -3.686  1.00  0.00           H  
ATOM   2262  N   ALA A 142      46.955   7.616  -1.736  1.00  0.00           N  
ATOM   2263  CA  ALA A 142      47.594   6.668  -0.831  1.00  0.00           C  
ATOM   2264  C   ALA A 142      48.429   7.387   0.221  1.00  0.00           C  
ATOM   2265  O   ALA A 142      48.428   7.009   1.393  1.00  0.00           O  
ATOM   2266  CB  ALA A 142      48.457   5.689  -1.613  1.00  0.00           C  
ATOM   2267  H   ALA A 142      47.217   7.619  -2.711  1.00  0.00           H  
ATOM   2268  HA  ALA A 142      46.811   6.113  -0.314  1.00  0.00           H  
ATOM   2269 1HB  ALA A 142      48.928   4.988  -0.924  1.00  0.00           H  
ATOM   2270 2HB  ALA A 142      47.836   5.140  -2.321  1.00  0.00           H  
ATOM   2271 3HB  ALA A 142      49.227   6.236  -2.155  1.00  0.00           H  
ATOM   2272  N   SER A 143      49.141   8.425  -0.205  1.00  0.00           N  
ATOM   2273  CA  SER A 143      49.982   9.200   0.700  1.00  0.00           C  
ATOM   2274  C   SER A 143      49.145   9.917   1.752  1.00  0.00           C  
ATOM   2275  O   SER A 143      49.518   9.972   2.924  1.00  0.00           O  
ATOM   2276  CB  SER A 143      50.799  10.209  -0.083  1.00  0.00           C  
ATOM   2277  OG  SER A 143      51.618  10.962   0.770  1.00  0.00           O  
ATOM   2278  H   SER A 143      49.099   8.684  -1.180  1.00  0.00           H  
ATOM   2279  HA  SER A 143      50.662   8.517   1.211  1.00  0.00           H  
ATOM   2280 1HB  SER A 143      51.415   9.689  -0.816  1.00  0.00           H  
ATOM   2281 2HB  SER A 143      50.131  10.873  -0.629  1.00  0.00           H  
ATOM   2282  HG  SER A 143      52.309  11.331   0.215  1.00  0.00           H  
ATOM   2283  N   TYR A 144      48.012  10.465   1.326  1.00  0.00           N  
ATOM   2284  CA  TYR A 144      47.120  11.180   2.231  1.00  0.00           C  
ATOM   2285  C   TYR A 144      46.537  10.245   3.283  1.00  0.00           C  
ATOM   2286  O   TYR A 144      46.427  10.605   4.455  1.00  0.00           O  
ATOM   2287  CB  TYR A 144      45.997  11.863   1.447  1.00  0.00           C  
ATOM   2288  CG  TYR A 144      45.059  12.678   2.309  1.00  0.00           C  
ATOM   2289  CD1 TYR A 144      45.446  13.932   2.761  1.00  0.00           C  
ATOM   2290  CD2 TYR A 144      43.813  12.173   2.648  1.00  0.00           C  
ATOM   2291  CE1 TYR A 144      44.589  14.677   3.548  1.00  0.00           C  
ATOM   2292  CE2 TYR A 144      42.956  12.918   3.435  1.00  0.00           C  
ATOM   2293  CZ  TYR A 144      43.341  14.165   3.885  1.00  0.00           C  
ATOM   2294  OH  TYR A 144      42.488  14.907   4.669  1.00  0.00           O  
ATOM   2295  H   TYR A 144      47.763  10.384   0.351  1.00  0.00           H  
ATOM   2296  HA  TYR A 144      47.696  11.945   2.752  1.00  0.00           H  
ATOM   2297 1HB  TYR A 144      46.428  12.523   0.694  1.00  0.00           H  
ATOM   2298 2HB  TYR A 144      45.409  11.109   0.924  1.00  0.00           H  
ATOM   2299  HD1 TYR A 144      46.425  14.329   2.494  1.00  0.00           H  
ATOM   2300  HD2 TYR A 144      43.509  11.188   2.294  1.00  0.00           H  
ATOM   2301  HE1 TYR A 144      44.893  15.661   3.903  1.00  0.00           H  
ATOM   2302  HE2 TYR A 144      41.977  12.521   3.702  1.00  0.00           H  
ATOM   2303  HH  TYR A 144      41.674  14.416   4.808  1.00  0.00           H  
ATOM   2304  N   LEU A 145      46.165   9.042   2.857  1.00  0.00           N  
ATOM   2305  CA  LEU A 145      45.593   8.052   3.762  1.00  0.00           C  
ATOM   2306  C   LEU A 145      46.605   7.617   4.814  1.00  0.00           C  
ATOM   2307  O   LEU A 145      46.265   7.453   5.986  1.00  0.00           O  
ATOM   2308  CB  LEU A 145      45.109   6.829   2.973  1.00  0.00           C  
ATOM   2309  CG  LEU A 145      44.448   5.721   3.802  1.00  0.00           C  
ATOM   2310  CD1 LEU A 145      43.228   6.283   4.519  1.00  0.00           C  
ATOM   2311  CD2 LEU A 145      44.062   4.566   2.890  1.00  0.00           C  
ATOM   2312  H   LEU A 145      46.282   8.808   1.881  1.00  0.00           H  
ATOM   2313  HA  LEU A 145      44.740   8.500   4.271  1.00  0.00           H  
ATOM   2314 1HB  LEU A 145      44.389   7.160   2.227  1.00  0.00           H  
ATOM   2315 2HB  LEU A 145      45.962   6.391   2.454  1.00  0.00           H  
ATOM   2316  HG  LEU A 145      45.147   5.367   4.560  1.00  0.00           H  
ATOM   2317 1HD1 LEU A 145      42.758   5.496   5.109  1.00  0.00           H  
ATOM   2318 2HD1 LEU A 145      43.536   7.094   5.179  1.00  0.00           H  
ATOM   2319 3HD1 LEU A 145      42.516   6.661   3.786  1.00  0.00           H  
ATOM   2320 1HD2 LEU A 145      43.592   3.778   3.479  1.00  0.00           H  
ATOM   2321 2HD2 LEU A 145      43.361   4.919   2.132  1.00  0.00           H  
ATOM   2322 3HD2 LEU A 145      44.954   4.172   2.404  1.00  0.00           H  
ATOM   2323  N   ILE A 146      47.850   7.431   4.388  1.00  0.00           N  
ATOM   2324  CA  ILE A 146      48.914   7.013   5.293  1.00  0.00           C  
ATOM   2325  C   ILE A 146      49.193   8.079   6.345  1.00  0.00           C  
ATOM   2326  O   ILE A 146      49.407   7.768   7.517  1.00  0.00           O  
ATOM   2327  CB  ILE A 146      50.207   6.707   4.516  1.00  0.00           C  
ATOM   2328  CG1 ILE A 146      49.993   5.524   3.568  1.00  0.00           C  
ATOM   2329  CG2 ILE A 146      51.351   6.423   5.477  1.00  0.00           C  
ATOM   2330  CD1 ILE A 146      49.603   4.243   4.270  1.00  0.00           C  
ATOM   2331  H   ILE A 146      48.064   7.583   3.413  1.00  0.00           H  
ATOM   2332  HA  ILE A 146      48.596   6.105   5.804  1.00  0.00           H  
ATOM   2333  HB  ILE A 146      50.470   7.563   3.896  1.00  0.00           H  
ATOM   2334 1HG1 ILE A 146      49.213   5.770   2.849  1.00  0.00           H  
ATOM   2335 2HG1 ILE A 146      50.909   5.338   3.006  1.00  0.00           H  
ATOM   2336 1HG2 ILE A 146      52.257   6.208   4.911  1.00  0.00           H  
ATOM   2337 2HG2 ILE A 146      51.517   7.293   6.111  1.00  0.00           H  
ATOM   2338 3HG2 ILE A 146      51.099   5.564   6.099  1.00  0.00           H  
ATOM   2339 1HD1 ILE A 146      49.470   3.450   3.533  1.00  0.00           H  
ATOM   2340 2HD1 ILE A 146      50.389   3.958   4.971  1.00  0.00           H  
ATOM   2341 3HD1 ILE A 146      48.671   4.394   4.811  1.00  0.00           H  
ATOM   2342  N   ARG A 147      49.189   9.338   5.919  1.00  0.00           N  
ATOM   2343  CA  ARG A 147      49.442  10.453   6.824  1.00  0.00           C  
ATOM   2344  C   ARG A 147      48.346  10.568   7.876  1.00  0.00           C  
ATOM   2345  O   ARG A 147      48.622  10.825   9.048  1.00  0.00           O  
ATOM   2346  CB  ARG A 147      49.537  11.760   6.050  1.00  0.00           C  
ATOM   2347  CG  ARG A 147      50.776  11.898   5.179  1.00  0.00           C  
ATOM   2348  CD  ARG A 147      50.768  13.169   4.411  1.00  0.00           C  
ATOM   2349  NE  ARG A 147      50.872  14.330   5.281  1.00  0.00           N  
ATOM   2350  CZ  ARG A 147      50.627  15.598   4.898  1.00  0.00           C  
ATOM   2351  NH1 ARG A 147      50.264  15.852   3.660  1.00  0.00           N  
ATOM   2352  NH2 ARG A 147      50.751  16.586   5.767  1.00  0.00           N  
ATOM   2353  H   ARG A 147      49.006   9.527   4.944  1.00  0.00           H  
ATOM   2354  HA  ARG A 147      50.392  10.279   7.330  1.00  0.00           H  
ATOM   2355 1HB  ARG A 147      48.667  11.864   5.404  1.00  0.00           H  
ATOM   2356 2HB  ARG A 147      49.529  12.597   6.748  1.00  0.00           H  
ATOM   2357 1HG  ARG A 147      51.666  11.883   5.808  1.00  0.00           H  
ATOM   2358 2HG  ARG A 147      50.818  11.070   4.471  1.00  0.00           H  
ATOM   2359 1HD  ARG A 147      51.611  13.183   3.721  1.00  0.00           H  
ATOM   2360 2HD  ARG A 147      49.838  13.248   3.848  1.00  0.00           H  
ATOM   2361  HE  ARG A 147      51.149  14.174   6.241  1.00  0.00           H  
ATOM   2362 1HH1 ARG A 147      50.170  15.097   2.996  1.00  0.00           H  
ATOM   2363 2HH1 ARG A 147      50.081  16.803   3.373  1.00  0.00           H  
ATOM   2364 1HH2 ARG A 147      51.029  16.391   6.718  1.00  0.00           H  
ATOM   2365 2HH2 ARG A 147      50.567  17.536   5.480  1.00  0.00           H  
ATOM   2366  N   GLU A 148      47.102  10.376   7.451  1.00  0.00           N  
ATOM   2367  CA  GLU A 148      45.962  10.457   8.355  1.00  0.00           C  
ATOM   2368  C   GLU A 148      46.013   9.357   9.407  1.00  0.00           C  
ATOM   2369  O   GLU A 148      45.717   9.591  10.579  1.00  0.00           O  
ATOM   2370  CB  GLU A 148      44.652  10.365   7.570  1.00  0.00           C  
ATOM   2371  CG  GLU A 148      43.398  10.516   8.420  1.00  0.00           C  
ATOM   2372  CD  GLU A 148      42.135  10.509   7.605  1.00  0.00           C  
ATOM   2373  OE1 GLU A 148      42.225  10.412   6.404  1.00  0.00           O  
ATOM   2374  OE2 GLU A 148      41.077  10.600   8.183  1.00  0.00           O  
ATOM   2375  H   GLU A 148      46.942  10.168   6.476  1.00  0.00           H  
ATOM   2376  HA  GLU A 148      45.995  11.419   8.868  1.00  0.00           H  
ATOM   2377 1HB  GLU A 148      44.631  11.140   6.803  1.00  0.00           H  
ATOM   2378 2HB  GLU A 148      44.598   9.401   7.063  1.00  0.00           H  
ATOM   2379 1HG  GLU A 148      43.358   9.697   9.138  1.00  0.00           H  
ATOM   2380 2HG  GLU A 148      43.460  11.449   8.977  1.00  0.00           H  
ATOM   2381  N   ALA A 149      46.390   8.156   8.982  1.00  0.00           N  
ATOM   2382  CA  ALA A 149      46.481   7.016   9.886  1.00  0.00           C  
ATOM   2383  C   ALA A 149      47.562   7.232  10.938  1.00  0.00           C  
ATOM   2384  O   ALA A 149      47.376   6.904  12.110  1.00  0.00           O  
ATOM   2385  CB  ALA A 149      46.752   5.740   9.103  1.00  0.00           C  
ATOM   2386  H   ALA A 149      46.620   8.029   8.007  1.00  0.00           H  
ATOM   2387  HA  ALA A 149      45.527   6.917  10.403  1.00  0.00           H  
ATOM   2388 1HB  ALA A 149      46.817   4.897   9.792  1.00  0.00           H  
ATOM   2389 2HB  ALA A 149      45.941   5.568   8.395  1.00  0.00           H  
ATOM   2390 3HB  ALA A 149      47.691   5.838   8.561  1.00  0.00           H  
ATOM   2391  N   LEU A 150      48.692   7.786  10.513  1.00  0.00           N  
ATOM   2392  CA  LEU A 150      49.805   8.048  11.417  1.00  0.00           C  
ATOM   2393  C   LEU A 150      49.429   9.083  12.469  1.00  0.00           C  
ATOM   2394  O   LEU A 150      49.782   8.948  13.641  1.00  0.00           O  
ATOM   2395  CB  LEU A 150      51.026   8.534  10.627  1.00  0.00           C  
ATOM   2396  CG  LEU A 150      51.694   7.488   9.724  1.00  0.00           C  
ATOM   2397  CD1 LEU A 150      52.767   8.159   8.877  1.00  0.00           C  
ATOM   2398  CD2 LEU A 150      52.287   6.381  10.582  1.00  0.00           C  
ATOM   2399  H   LEU A 150      48.783   8.032   9.538  1.00  0.00           H  
ATOM   2400  HA  LEU A 150      50.063   7.120  11.926  1.00  0.00           H  
ATOM   2401 1HB  LEU A 150      50.723   9.369   9.997  1.00  0.00           H  
ATOM   2402 2HB  LEU A 150      51.777   8.891  11.332  1.00  0.00           H  
ATOM   2403  HG  LEU A 150      50.951   7.064   9.048  1.00  0.00           H  
ATOM   2404 1HD1 LEU A 150      53.241   7.416   8.235  1.00  0.00           H  
ATOM   2405 2HD1 LEU A 150      52.311   8.933   8.259  1.00  0.00           H  
ATOM   2406 3HD1 LEU A 150      53.516   8.607   9.527  1.00  0.00           H  
ATOM   2407 1HD2 LEU A 150      52.761   5.638   9.941  1.00  0.00           H  
ATOM   2408 2HD2 LEU A 150      53.031   6.804  11.258  1.00  0.00           H  
ATOM   2409 3HD2 LEU A 150      51.496   5.908  11.164  1.00  0.00           H  
ATOM   2410  N   GLU A 151      48.711  10.117  12.044  1.00  0.00           N  
ATOM   2411  CA  GLU A 151      48.285  11.178  12.948  1.00  0.00           C  
ATOM   2412  C   GLU A 151      47.318  10.651  14.000  1.00  0.00           C  
ATOM   2413  O   GLU A 151      47.398  11.020  15.172  1.00  0.00           O  
ATOM   2414  CB  GLU A 151      47.629  12.316  12.163  1.00  0.00           C  
ATOM   2415  CG  GLU A 151      48.590  13.116  11.295  1.00  0.00           C  
ATOM   2416  CD  GLU A 151      47.900  14.178  10.484  1.00  0.00           C  
ATOM   2417  OE1 GLU A 151      46.693  14.222  10.502  1.00  0.00           O  
ATOM   2418  OE2 GLU A 151      48.580  14.946   9.846  1.00  0.00           O  
ATOM   2419  H   GLU A 151      48.453  10.169  11.069  1.00  0.00           H  
ATOM   2420  HA  GLU A 151      49.164  11.569  13.461  1.00  0.00           H  
ATOM   2421 1HB  GLU A 151      46.852  11.910  11.515  1.00  0.00           H  
ATOM   2422 2HB  GLU A 151      47.149  13.007  12.856  1.00  0.00           H  
ATOM   2423 1HG  GLU A 151      49.333  13.591  11.936  1.00  0.00           H  
ATOM   2424 2HG  GLU A 151      49.111  12.435  10.624  1.00  0.00           H  
ATOM   2425  N   ALA A 152      46.404   9.786  13.575  1.00  0.00           N  
ATOM   2426  CA  ALA A 152      45.419   9.205  14.479  1.00  0.00           C  
ATOM   2427  C   ALA A 152      46.086   8.328  15.531  1.00  0.00           C  
ATOM   2428  O   ALA A 152      45.709   8.352  16.703  1.00  0.00           O  
ATOM   2429  CB  ALA A 152      44.390   8.402  13.696  1.00  0.00           C  
ATOM   2430  H   ALA A 152      46.391   9.524  12.600  1.00  0.00           H  
ATOM   2431  HA  ALA A 152      44.912  10.020  14.996  1.00  0.00           H  
ATOM   2432 1HB  ALA A 152      43.661   7.975  14.385  1.00  0.00           H  
ATOM   2433 2HB  ALA A 152      43.881   9.056  12.988  1.00  0.00           H  
ATOM   2434 3HB  ALA A 152      44.890   7.601  13.154  1.00  0.00           H  
ATOM   2435  N   VAL A 153      47.079   7.554  15.106  1.00  0.00           N  
ATOM   2436  CA  VAL A 153      47.801   6.668  16.010  1.00  0.00           C  
ATOM   2437  C   VAL A 153      48.426   7.446  17.161  1.00  0.00           C  
ATOM   2438  O   VAL A 153      48.309   7.056  18.323  1.00  0.00           O  
ATOM   2439  CB  VAL A 153      48.904   5.910  15.247  1.00  0.00           C  
ATOM   2440  CG1 VAL A 153      49.797   5.151  16.217  1.00  0.00           C  
ATOM   2441  CG2 VAL A 153      48.276   4.962  14.237  1.00  0.00           C  
ATOM   2442  H   VAL A 153      47.340   7.580  14.131  1.00  0.00           H  
ATOM   2443  HA  VAL A 153      47.097   5.943  16.420  1.00  0.00           H  
ATOM   2444  HB  VAL A 153      49.535   6.631  14.727  1.00  0.00           H  
ATOM   2445 1HG1 VAL A 153      50.571   4.621  15.661  1.00  0.00           H  
ATOM   2446 2HG1 VAL A 153      50.263   5.853  16.908  1.00  0.00           H  
ATOM   2447 3HG1 VAL A 153      49.198   4.433  16.777  1.00  0.00           H  
ATOM   2448 1HG2 VAL A 153      49.062   4.430  13.701  1.00  0.00           H  
ATOM   2449 2HG2 VAL A 153      47.641   4.245  14.756  1.00  0.00           H  
ATOM   2450 3HG2 VAL A 153      47.676   5.532  13.528  1.00  0.00           H  
ATOM   2451  N   LYS A 154      49.090   8.548  16.832  1.00  0.00           N  
ATOM   2452  CA  LYS A 154      49.735   9.383  17.838  1.00  0.00           C  
ATOM   2453  C   LYS A 154      48.732   9.871  18.875  1.00  0.00           C  
ATOM   2454  O   LYS A 154      48.984   9.800  20.078  1.00  0.00           O  
ATOM   2455  CB  LYS A 154      50.431  10.575  17.179  1.00  0.00           C  
ATOM   2456  CG  LYS A 154      51.228  11.448  18.139  1.00  0.00           C  
ATOM   2457  CD  LYS A 154      51.822  12.654  17.426  1.00  0.00           C  
ATOM   2458  CE  LYS A 154      52.946  12.244  16.486  1.00  0.00           C  
ATOM   2459  NZ  LYS A 154      53.605  13.422  15.859  1.00  0.00           N  
ATOM   2460  H   LYS A 154      49.150   8.815  15.860  1.00  0.00           H  
ATOM   2461  HA  LYS A 154      50.485   8.784  18.356  1.00  0.00           H  
ATOM   2462 1HB  LYS A 154      51.114  10.216  16.408  1.00  0.00           H  
ATOM   2463 2HB  LYS A 154      49.688  11.206  16.690  1.00  0.00           H  
ATOM   2464 1HG  LYS A 154      50.576  11.795  18.941  1.00  0.00           H  
ATOM   2465 2HG  LYS A 154      52.035  10.863  18.579  1.00  0.00           H  
ATOM   2466 1HD  LYS A 154      51.043  13.156  16.850  1.00  0.00           H  
ATOM   2467 2HD  LYS A 154      52.215  13.355  18.162  1.00  0.00           H  
ATOM   2468 1HE  LYS A 154      53.694  11.676  17.039  1.00  0.00           H  
ATOM   2469 2HE  LYS A 154      52.547  11.605  15.698  1.00  0.00           H  
ATOM   2470 1HZ  LYS A 154      54.343  13.108  15.245  1.00  0.00           H  
ATOM   2471 2HZ  LYS A 154      52.924  13.945  15.328  1.00  0.00           H  
ATOM   2472 3HZ  LYS A 154      53.996  14.012  16.580  1.00  0.00           H  
ATOM   2473  N   ARG A 155      47.594  10.366  18.403  1.00  0.00           N  
ATOM   2474  CA  ARG A 155      46.550  10.867  19.289  1.00  0.00           C  
ATOM   2475  C   ARG A 155      46.090   9.789  20.262  1.00  0.00           C  
ATOM   2476  O   ARG A 155      45.969  10.033  21.462  1.00  0.00           O  
ATOM   2477  CB  ARG A 155      45.357  11.363  18.485  1.00  0.00           C  
ATOM   2478  CG  ARG A 155      45.595  12.654  17.719  1.00  0.00           C  
ATOM   2479  CD  ARG A 155      44.324  13.234  17.212  1.00  0.00           C  
ATOM   2480  NE  ARG A 155      43.681  12.363  16.240  1.00  0.00           N  
ATOM   2481  CZ  ARG A 155      43.932  12.377  14.916  1.00  0.00           C  
ATOM   2482  NH1 ARG A 155      44.812  13.220  14.423  1.00  0.00           N  
ATOM   2483  NH2 ARG A 155      43.294  11.544  14.114  1.00  0.00           N  
ATOM   2484  H   ARG A 155      47.448  10.396  17.404  1.00  0.00           H  
ATOM   2485  HA  ARG A 155      46.954  11.702  19.862  1.00  0.00           H  
ATOM   2486 1HB  ARG A 155      45.063  10.601  17.764  1.00  0.00           H  
ATOM   2487 2HB  ARG A 155      44.511  11.525  19.152  1.00  0.00           H  
ATOM   2488 1HG  ARG A 155      46.066  13.386  18.376  1.00  0.00           H  
ATOM   2489 2HG  ARG A 155      46.246  12.458  16.867  1.00  0.00           H  
ATOM   2490 1HD  ARG A 155      43.636  13.384  18.042  1.00  0.00           H  
ATOM   2491 2HD  ARG A 155      44.527  14.190  16.731  1.00  0.00           H  
ATOM   2492  HE  ARG A 155      42.998  11.701  16.582  1.00  0.00           H  
ATOM   2493 1HH1 ARG A 155      45.301  13.857  15.037  1.00  0.00           H  
ATOM   2494 2HH1 ARG A 155      45.001  13.231  13.431  1.00  0.00           H  
ATOM   2495 1HH2 ARG A 155      42.617  10.896  14.493  1.00  0.00           H  
ATOM   2496 2HH2 ARG A 155      43.482  11.555  13.122  1.00  0.00           H  
ATOM   2497  N   LEU A 156      45.830   8.587  19.749  1.00  0.00           N  
ATOM   2498  CA  LEU A 156      45.050   7.602  20.500  1.00  0.00           C  
ATOM   2499  C   LEU A 156      45.868   6.544  21.246  1.00  0.00           C  
ATOM   2500  O   LEU A 156      45.603   6.248  22.411  1.00  0.00           O  
ATOM   2501  CB  LEU A 156      44.087   6.892  19.540  1.00  0.00           C  
ATOM   2502  CG  LEU A 156      42.730   7.575  19.333  1.00  0.00           C  
ATOM   2503  CD1 LEU A 156      41.989   7.647  20.661  1.00  0.00           C  
ATOM   2504  CD2 LEU A 156      42.944   8.965  18.751  1.00  0.00           C  
ATOM   2505  H   LEU A 156      46.179   8.359  18.829  1.00  0.00           H  
ATOM   2506  HA  LEU A 156      44.468   8.126  21.257  1.00  0.00           H  
ATOM   2507 1HB  LEU A 156      44.567   6.807  18.566  1.00  0.00           H  
ATOM   2508 2HB  LEU A 156      43.898   5.887  19.917  1.00  0.00           H  
ATOM   2509  HG  LEU A 156      42.125   6.983  18.646  1.00  0.00           H  
ATOM   2510 1HD1 LEU A 156      41.024   8.133  20.514  1.00  0.00           H  
ATOM   2511 2HD1 LEU A 156      41.832   6.639  21.046  1.00  0.00           H  
ATOM   2512 3HD1 LEU A 156      42.578   8.221  21.376  1.00  0.00           H  
ATOM   2513 1HD2 LEU A 156      41.979   9.450  18.603  1.00  0.00           H  
ATOM   2514 2HD2 LEU A 156      43.547   9.558  19.438  1.00  0.00           H  
ATOM   2515 3HD2 LEU A 156      43.459   8.882  17.793  1.00  0.00           H  
ATOM   2516  N   ALA A 157      46.868   5.966  20.584  1.00  0.00           N  
ATOM   2517  CA  ALA A 157      47.306   4.616  20.951  1.00  0.00           C  
ATOM   2518  C   ALA A 157      47.606   4.520  22.446  1.00  0.00           C  
ATOM   2519  O   ALA A 157      48.391   5.301  22.983  1.00  0.00           O  
ATOM   2520  CB  ALA A 157      48.530   4.216  20.141  1.00  0.00           C  
ATOM   2521  H   ALA A 157      47.316   6.469  19.831  1.00  0.00           H  
ATOM   2522  HA  ALA A 157      46.494   3.924  20.728  1.00  0.00           H  
ATOM   2523 1HB  ALA A 157      48.844   3.212  20.426  1.00  0.00           H  
ATOM   2524 2HB  ALA A 157      48.284   4.231  19.079  1.00  0.00           H  
ATOM   2525 3HB  ALA A 157      49.340   4.917  20.335  1.00  0.00           H  
ATOM   2526  N   ARG A 158      46.968   3.551  23.103  1.00  0.00           N  
ATOM   2527  CA  ARG A 158      47.011   3.432  24.558  1.00  0.00           C  
ATOM   2528  C   ARG A 158      48.401   3.066  25.066  1.00  0.00           C  
ATOM   2529  O   ARG A 158      48.812   3.496  26.144  1.00  0.00           O  
ATOM   2530  CB  ARG A 158      46.016   2.383  25.032  1.00  0.00           C  
ATOM   2531  CG  ARG A 158      44.555   2.782  24.901  1.00  0.00           C  
ATOM   2532  CD  ARG A 158      43.663   1.850  25.637  1.00  0.00           C  
ATOM   2533  NE  ARG A 158      43.707   0.506  25.083  1.00  0.00           N  
ATOM   2534  CZ  ARG A 158      42.932   0.071  24.071  1.00  0.00           C  
ATOM   2535  NH1 ARG A 158      42.061   0.882  23.513  1.00  0.00           N  
ATOM   2536  NH2 ARG A 158      43.048  -1.173  23.637  1.00  0.00           N  
ATOM   2537  H   ARG A 158      46.434   2.872  22.580  1.00  0.00           H  
ATOM   2538  HA  ARG A 158      46.735   4.394  24.992  1.00  0.00           H  
ATOM   2539 1HB  ARG A 158      46.159   1.464  24.465  1.00  0.00           H  
ATOM   2540 2HB  ARG A 158      46.202   2.153  26.081  1.00  0.00           H  
ATOM   2541 1HG  ARG A 158      44.413   3.784  25.307  1.00  0.00           H  
ATOM   2542 2HG  ARG A 158      44.268   2.772  23.849  1.00  0.00           H  
ATOM   2543 1HD  ARG A 158      43.972   1.798  26.681  1.00  0.00           H  
ATOM   2544 2HD  ARG A 158      42.636   2.208  25.581  1.00  0.00           H  
ATOM   2545  HE  ARG A 158      44.365  -0.148  25.486  1.00  0.00           H  
ATOM   2546 1HH1 ARG A 158      41.972   1.833  23.844  1.00  0.00           H  
ATOM   2547 2HH1 ARG A 158      41.480   0.556  22.754  1.00  0.00           H  
ATOM   2548 1HH2 ARG A 158      43.718  -1.797  24.066  1.00  0.00           H  
ATOM   2549 2HH2 ARG A 158      42.468  -1.499  22.879  1.00  0.00           H  
ATOM   2550  N   THR A 159      49.125   2.270  24.287  1.00  0.00           N  
ATOM   2551  CA  THR A 159      50.430   1.770  24.710  1.00  0.00           C  
ATOM   2552  C   THR A 159      51.477   1.971  23.621  1.00  0.00           C  
ATOM   2553  O   THR A 159      51.153   2.004  22.434  1.00  0.00           O  
ATOM   2554  CB  THR A 159      50.357   0.279  25.088  1.00  0.00           C  
ATOM   2555  OG1 THR A 159      49.978  -0.490  23.938  1.00  0.00           O  
ATOM   2556  CG2 THR A 159      49.341   0.059  26.197  1.00  0.00           C  
ATOM   2557  H   THR A 159      48.763   2.006  23.382  1.00  0.00           H  
ATOM   2558  HA  THR A 159      50.747   2.331  25.589  1.00  0.00           H  
ATOM   2559  HB  THR A 159      51.336  -0.059  25.427  1.00  0.00           H  
ATOM   2560  HG1 THR A 159      50.230  -1.407  24.071  1.00  0.00           H  
ATOM   2561 1HG2 THR A 159      49.303  -1.000  26.451  1.00  0.00           H  
ATOM   2562 2HG2 THR A 159      49.632   0.633  27.077  1.00  0.00           H  
ATOM   2563 3HG2 THR A 159      48.358   0.386  25.860  1.00  0.00           H  
ATOM   2564  N   GLN A 160      52.736   2.105  24.028  1.00  0.00           N  
ATOM   2565  CA  GLN A 160      53.831   2.259  23.078  1.00  0.00           C  
ATOM   2566  C   GLN A 160      53.945   1.033  22.172  1.00  0.00           C  
ATOM   2567  O   GLN A 160      54.332   1.143  21.009  1.00  0.00           O  
ATOM   2568  CB  GLN A 160      55.152   2.493  23.816  1.00  0.00           C  
ATOM   2569  CG  GLN A 160      55.220   3.811  24.567  1.00  0.00           C  
ATOM   2570  CD  GLN A 160      54.579   3.730  25.940  1.00  0.00           C  
ATOM   2571  OE1 GLN A 160      53.810   2.808  26.227  1.00  0.00           O  
ATOM   2572  NE2 GLN A 160      54.893   4.695  26.797  1.00  0.00           N  
ATOM   2573  H   GLN A 160      52.936   2.100  25.018  1.00  0.00           H  
ATOM   2574  HA  GLN A 160      53.625   3.126  22.450  1.00  0.00           H  
ATOM   2575 1HB  GLN A 160      55.315   1.688  24.533  1.00  0.00           H  
ATOM   2576 2HB  GLN A 160      55.976   2.468  23.104  1.00  0.00           H  
ATOM   2577 1HG  GLN A 160      56.266   4.091  24.695  1.00  0.00           H  
ATOM   2578 2HG  GLN A 160      54.697   4.574  23.990  1.00  0.00           H  
ATOM   2579 1HE2 GLN A 160      54.500   4.694  27.717  1.00  0.00           H  
ATOM   2580 2HE2 GLN A 160      55.521   5.423  26.522  1.00  0.00           H  
ATOM   2581  N   GLU A 161      53.664  -0.231  22.487  1.00  0.00           N  
ATOM   2582  CA  GLU A 161      53.841  -1.334  21.547  1.00  0.00           C  
ATOM   2583  C   GLU A 161      52.828  -1.281  20.406  1.00  0.00           C  
ATOM   2584  O   GLU A 161      53.109  -1.725  19.293  1.00  0.00           O  
ATOM   2585  CB  GLU A 161      53.724  -2.673  22.278  1.00  0.00           C  
ATOM   2586  CG  GLU A 161      54.824  -2.931  23.298  1.00  0.00           C  
ATOM   2587  CD  GLU A 161      54.560  -2.268  24.622  1.00  0.00           C  
ATOM   2588  OE1 GLU A 161      53.541  -1.635  24.755  1.00  0.00           O  
ATOM   2589  OE2 GLU A 161      55.380  -2.395  25.501  1.00  0.00           O  
ATOM   2590  H   GLU A 161      53.314  -0.442  23.411  1.00  0.00           H  
ATOM   2591  HA  GLU A 161      54.838  -1.260  21.110  1.00  0.00           H  
ATOM   2592 1HB  GLU A 161      52.767  -2.722  22.798  1.00  0.00           H  
ATOM   2593 2HB  GLU A 161      53.744  -3.487  21.552  1.00  0.00           H  
ATOM   2594 1HG  GLU A 161      54.915  -4.005  23.455  1.00  0.00           H  
ATOM   2595 2HG  GLU A 161      55.769  -2.568  22.897  1.00  0.00           H  
ATOM   2596  N   GLU A 162      51.665  -0.735  20.711  1.00  0.00           N  
ATOM   2597  CA  GLU A 162      50.658  -0.383  19.717  1.00  0.00           C  
ATOM   2598  C   GLU A 162      51.248   0.498  18.624  1.00  0.00           C  
ATOM   2599  O   GLU A 162      51.034   0.257  17.436  1.00  0.00           O  
ATOM   2600  CB  GLU A 162      49.479   0.332  20.381  1.00  0.00           C  
ATOM   2601  CG  GLU A 162      48.348   0.696  19.430  1.00  0.00           C  
ATOM   2602  CD  GLU A 162      47.196   1.370  20.123  1.00  0.00           C  
ATOM   2603  OE1 GLU A 162      47.259   1.534  21.317  1.00  0.00           O  
ATOM   2604  OE2 GLU A 162      46.252   1.722  19.456  1.00  0.00           O  
ATOM   2605  H   GLU A 162      51.449  -0.546  21.679  1.00  0.00           H  
ATOM   2606  HA  GLU A 162      50.294  -1.300  19.254  1.00  0.00           H  
ATOM   2607 1HB  GLU A 162      49.066  -0.300  21.167  1.00  0.00           H  
ATOM   2608 2HB  GLU A 162      49.830   1.251  20.852  1.00  0.00           H  
ATOM   2609 1HG  GLU A 162      48.735   1.363  18.660  1.00  0.00           H  
ATOM   2610 2HG  GLU A 162      47.992  -0.210  18.942  1.00  0.00           H  
ATOM   2611  N   VAL A 163      51.992   1.520  19.032  1.00  0.00           N  
ATOM   2612  CA  VAL A 163      52.615   2.440  18.087  1.00  0.00           C  
ATOM   2613  C   VAL A 163      53.528   1.700  17.118  1.00  0.00           C  
ATOM   2614  O   VAL A 163      53.474   1.921  15.908  1.00  0.00           O  
ATOM   2615  CB  VAL A 163      53.429   3.509  18.840  1.00  0.00           C  
ATOM   2616  CG1 VAL A 163      54.252   4.337  17.863  1.00  0.00           C  
ATOM   2617  CG2 VAL A 163      52.495   4.398  19.647  1.00  0.00           C  
ATOM   2618  H   VAL A 163      52.130   1.664  20.022  1.00  0.00           H  
ATOM   2619  HA  VAL A 163      51.828   2.936  17.517  1.00  0.00           H  
ATOM   2620  HB  VAL A 163      54.130   3.013  19.511  1.00  0.00           H  
ATOM   2621 1HG1 VAL A 163      54.821   5.087  18.413  1.00  0.00           H  
ATOM   2622 2HG1 VAL A 163      54.938   3.685  17.323  1.00  0.00           H  
ATOM   2623 3HG1 VAL A 163      53.587   4.832  17.156  1.00  0.00           H  
ATOM   2624 1HG2 VAL A 163      53.078   5.151  20.177  1.00  0.00           H  
ATOM   2625 2HG2 VAL A 163      51.791   4.890  18.976  1.00  0.00           H  
ATOM   2626 3HG2 VAL A 163      51.947   3.791  20.367  1.00  0.00           H  
ATOM   2627  N   ASP A 164      54.366   0.821  17.658  1.00  0.00           N  
ATOM   2628  CA  ASP A 164      55.294   0.047  16.842  1.00  0.00           C  
ATOM   2629  C   ASP A 164      54.553  -0.769  15.790  1.00  0.00           C  
ATOM   2630  O   ASP A 164      54.930  -0.778  14.618  1.00  0.00           O  
ATOM   2631  CB  ASP A 164      56.134  -0.884  17.721  1.00  0.00           C  
ATOM   2632  CG  ASP A 164      57.166  -0.138  18.556  1.00  0.00           C  
ATOM   2633  OD1 ASP A 164      57.432   1.002  18.258  1.00  0.00           O  
ATOM   2634  OD2 ASP A 164      57.678  -0.716  19.485  1.00  0.00           O  
ATOM   2635  H   ASP A 164      54.360   0.686  18.659  1.00  0.00           H  
ATOM   2636  HA  ASP A 164      55.963   0.738  16.329  1.00  0.00           H  
ATOM   2637 1HB  ASP A 164      55.478  -1.440  18.391  1.00  0.00           H  
ATOM   2638 2HB  ASP A 164      56.651  -1.609  17.092  1.00  0.00           H  
ATOM   2639  N   GLU A 165      53.497  -1.454  16.215  1.00  0.00           N  
ATOM   2640  CA  GLU A 165      52.701  -2.275  15.310  1.00  0.00           C  
ATOM   2641  C   GLU A 165      52.006  -1.420  14.259  1.00  0.00           C  
ATOM   2642  O   GLU A 165      51.940  -1.791  13.087  1.00  0.00           O  
ATOM   2643  CB  GLU A 165      51.663  -3.081  16.094  1.00  0.00           C  
ATOM   2644  CG  GLU A 165      52.248  -4.186  16.962  1.00  0.00           C  
ATOM   2645  CD  GLU A 165      51.207  -4.908  17.771  1.00  0.00           C  
ATOM   2646  OE1 GLU A 165      50.074  -4.492  17.752  1.00  0.00           O  
ATOM   2647  OE2 GLU A 165      51.546  -5.876  18.409  1.00  0.00           O  
ATOM   2648  H   GLU A 165      53.239  -1.405  17.190  1.00  0.00           H  
ATOM   2649  HA  GLU A 165      53.367  -2.969  14.797  1.00  0.00           H  
ATOM   2650 1HB  GLU A 165      51.096  -2.411  16.742  1.00  0.00           H  
ATOM   2651 2HB  GLU A 165      50.958  -3.539  15.400  1.00  0.00           H  
ATOM   2652 1HG  GLU A 165      52.757  -4.905  16.321  1.00  0.00           H  
ATOM   2653 2HG  GLU A 165      52.988  -3.752  17.633  1.00  0.00           H  
ATOM   2654  N   ALA A 166      51.488  -0.273  14.684  1.00  0.00           N  
ATOM   2655  CA  ALA A 166      50.796   0.637  13.779  1.00  0.00           C  
ATOM   2656  C   ALA A 166      51.746   1.196  12.728  1.00  0.00           C  
ATOM   2657  O   ALA A 166      51.389   1.317  11.556  1.00  0.00           O  
ATOM   2658  CB  ALA A 166      50.146   1.770  14.561  1.00  0.00           C  
ATOM   2659  H   ALA A 166      51.576  -0.025  15.659  1.00  0.00           H  
ATOM   2660  HA  ALA A 166      50.019   0.074  13.262  1.00  0.00           H  
ATOM   2661 1HB  ALA A 166      49.634   2.441  13.871  1.00  0.00           H  
ATOM   2662 2HB  ALA A 166      49.427   1.358  15.268  1.00  0.00           H  
ATOM   2663 3HB  ALA A 166      50.912   2.323  15.103  1.00  0.00           H  
ATOM   2664  N   VAL A 167      52.958   1.536  13.153  1.00  0.00           N  
ATOM   2665  CA  VAL A 167      53.962   2.083  12.248  1.00  0.00           C  
ATOM   2666  C   VAL A 167      54.371   1.060  11.197  1.00  0.00           C  
ATOM   2667  O   VAL A 167      54.544   1.395  10.025  1.00  0.00           O  
ATOM   2668  CB  VAL A 167      55.207   2.529  13.037  1.00  0.00           C  
ATOM   2669  CG1 VAL A 167      56.327   2.923  12.086  1.00  0.00           C  
ATOM   2670  CG2 VAL A 167      54.849   3.686  13.958  1.00  0.00           C  
ATOM   2671  H   VAL A 167      53.190   1.412  14.128  1.00  0.00           H  
ATOM   2672  HA  VAL A 167      53.537   2.952  11.744  1.00  0.00           H  
ATOM   2673  HB  VAL A 167      55.570   1.690  13.631  1.00  0.00           H  
ATOM   2674 1HG1 VAL A 167      57.200   3.236  12.661  1.00  0.00           H  
ATOM   2675 2HG1 VAL A 167      56.592   2.070  11.462  1.00  0.00           H  
ATOM   2676 3HG1 VAL A 167      55.996   3.747  11.455  1.00  0.00           H  
ATOM   2677 1HG2 VAL A 167      55.734   3.996  14.513  1.00  0.00           H  
ATOM   2678 2HG2 VAL A 167      54.481   4.523  13.364  1.00  0.00           H  
ATOM   2679 3HG2 VAL A 167      54.075   3.369  14.657  1.00  0.00           H  
ATOM   2680  N   GLU A 168      54.525  -0.189  11.622  1.00  0.00           N  
ATOM   2681  CA  GLU A 168      54.915  -1.264  10.717  1.00  0.00           C  
ATOM   2682  C   GLU A 168      53.842  -1.515   9.666  1.00  0.00           C  
ATOM   2683  O   GLU A 168      54.147  -1.737   8.494  1.00  0.00           O  
ATOM   2684  CB  GLU A 168      55.185  -2.550  11.501  1.00  0.00           C  
ATOM   2685  CG  GLU A 168      56.435  -2.507  12.369  1.00  0.00           C  
ATOM   2686  CD  GLU A 168      56.629  -3.759  13.178  1.00  0.00           C  
ATOM   2687  OE1 GLU A 168      55.759  -4.596  13.160  1.00  0.00           O  
ATOM   2688  OE2 GLU A 168      57.648  -3.878  13.816  1.00  0.00           O  
ATOM   2689  H   GLU A 168      54.368  -0.400  12.597  1.00  0.00           H  
ATOM   2690  HA  GLU A 168      55.831  -0.969  10.204  1.00  0.00           H  
ATOM   2691 1HB  GLU A 168      54.336  -2.767  12.149  1.00  0.00           H  
ATOM   2692 2HB  GLU A 168      55.289  -3.384  10.807  1.00  0.00           H  
ATOM   2693 1HG  GLU A 168      57.305  -2.364  11.728  1.00  0.00           H  
ATOM   2694 2HG  GLU A 168      56.369  -1.652  13.040  1.00  0.00           H  
ATOM   2695  N   ASP A 169      52.584  -1.479  10.091  1.00  0.00           N  
ATOM   2696  CA  ASP A 169      51.462  -1.703   9.186  1.00  0.00           C  
ATOM   2697  C   ASP A 169      51.376  -0.604   8.135  1.00  0.00           C  
ATOM   2698  O   ASP A 169      51.112  -0.872   6.963  1.00  0.00           O  
ATOM   2699  CB  ASP A 169      50.148  -1.774   9.967  1.00  0.00           C  
ATOM   2700  CG  ASP A 169      48.962  -2.172   9.098  1.00  0.00           C  
ATOM   2701  OD1 ASP A 169      48.815  -3.340   8.827  1.00  0.00           O  
ATOM   2702  OD2 ASP A 169      48.216  -1.304   8.713  1.00  0.00           O  
ATOM   2703  H   ASP A 169      52.399  -1.292  11.066  1.00  0.00           H  
ATOM   2704  HA  ASP A 169      51.615  -2.654   8.674  1.00  0.00           H  
ATOM   2705 1HB  ASP A 169      50.244  -2.498  10.777  1.00  0.00           H  
ATOM   2706 2HB  ASP A 169      49.939  -0.804  10.418  1.00  0.00           H  
ATOM   2707  N   ILE A 170      51.600   0.634   8.560  1.00  0.00           N  
ATOM   2708  CA  ILE A 170      51.548   1.776   7.655  1.00  0.00           C  
ATOM   2709  C   ILE A 170      52.647   1.697   6.604  1.00  0.00           C  
ATOM   2710  O   ILE A 170      52.422   2.000   5.432  1.00  0.00           O  
ATOM   2711  CB  ILE A 170      51.675   3.099   8.432  1.00  0.00           C  
ATOM   2712  CG1 ILE A 170      50.485   3.278   9.379  1.00  0.00           C  
ATOM   2713  CG2 ILE A 170      51.776   4.273   7.471  1.00  0.00           C  
ATOM   2714  CD1 ILE A 170      49.147   3.322   8.676  1.00  0.00           C  
ATOM   2715  H   ILE A 170      51.812   0.789   9.535  1.00  0.00           H  
ATOM   2716  HA  ILE A 170      50.586   1.768   7.143  1.00  0.00           H  
ATOM   2717  HB  ILE A 170      52.570   3.072   9.053  1.00  0.00           H  
ATOM   2718 1HG1 ILE A 170      50.466   2.460  10.098  1.00  0.00           H  
ATOM   2719 2HG1 ILE A 170      50.604   4.204   9.942  1.00  0.00           H  
ATOM   2720 1HG2 ILE A 170      51.864   5.200   8.037  1.00  0.00           H  
ATOM   2721 2HG2 ILE A 170      52.653   4.150   6.837  1.00  0.00           H  
ATOM   2722 3HG2 ILE A 170      50.882   4.312   6.848  1.00  0.00           H  
ATOM   2723 1HD1 ILE A 170      48.354   3.452   9.413  1.00  0.00           H  
ATOM   2724 2HD1 ILE A 170      49.131   4.158   7.975  1.00  0.00           H  
ATOM   2725 3HD1 ILE A 170      48.990   2.391   8.135  1.00  0.00           H  
ATOM   2726  N   ILE A 171      53.838   1.288   7.029  1.00  0.00           N  
ATOM   2727  CA  ILE A 171      54.975   1.168   6.124  1.00  0.00           C  
ATOM   2728  C   ILE A 171      54.731   0.094   5.072  1.00  0.00           C  
ATOM   2729  O   ILE A 171      55.064   0.272   3.900  1.00  0.00           O  
ATOM   2730  CB  ILE A 171      56.264   0.843   6.901  1.00  0.00           C  
ATOM   2731  CG1 ILE A 171      56.620   1.991   7.849  1.00  0.00           C  
ATOM   2732  CG2 ILE A 171      57.409   0.567   5.940  1.00  0.00           C  
ATOM   2733  CD1 ILE A 171      56.865   3.307   7.148  1.00  0.00           C  
ATOM   2734  H   ILE A 171      53.959   1.054   8.004  1.00  0.00           H  
ATOM   2735  HA  ILE A 171      55.112   2.120   5.613  1.00  0.00           H  
ATOM   2736  HB  ILE A 171      56.102  -0.039   7.521  1.00  0.00           H  
ATOM   2737 1HG1 ILE A 171      55.814   2.132   8.568  1.00  0.00           H  
ATOM   2738 2HG1 ILE A 171      57.518   1.733   8.412  1.00  0.00           H  
ATOM   2739 1HG2 ILE A 171      58.312   0.339   6.505  1.00  0.00           H  
ATOM   2740 2HG2 ILE A 171      57.155  -0.282   5.305  1.00  0.00           H  
ATOM   2741 3HG2 ILE A 171      57.582   1.445   5.318  1.00  0.00           H  
ATOM   2742 1HD1 ILE A 171      57.113   4.072   7.885  1.00  0.00           H  
ATOM   2743 2HD1 ILE A 171      57.694   3.198   6.447  1.00  0.00           H  
ATOM   2744 3HD1 ILE A 171      55.968   3.604   6.606  1.00  0.00           H  
ATOM   2745  N   ARG A 172      54.148  -1.022   5.498  1.00  0.00           N  
ATOM   2746  CA  ARG A 172      53.858  -2.128   4.593  1.00  0.00           C  
ATOM   2747  C   ARG A 172      52.832  -1.725   3.541  1.00  0.00           C  
ATOM   2748  O   ARG A 172      52.958  -2.081   2.369  1.00  0.00           O  
ATOM   2749  CB  ARG A 172      53.340  -3.331   5.367  1.00  0.00           C  
ATOM   2750  CG  ARG A 172      54.379  -4.033   6.228  1.00  0.00           C  
ATOM   2751  CD  ARG A 172      53.787  -5.159   6.994  1.00  0.00           C  
ATOM   2752  NE  ARG A 172      54.776  -5.833   7.819  1.00  0.00           N  
ATOM   2753  CZ  ARG A 172      54.495  -6.799   8.716  1.00  0.00           C  
ATOM   2754  NH1 ARG A 172      53.253  -7.191   8.892  1.00  0.00           N  
ATOM   2755  NH2 ARG A 172      55.468  -7.351   9.419  1.00  0.00           N  
ATOM   2756  H   ARG A 172      53.900  -1.106   6.473  1.00  0.00           H  
ATOM   2757  HA  ARG A 172      54.781  -2.412   4.086  1.00  0.00           H  
ATOM   2758 1HB  ARG A 172      52.526  -3.021   6.020  1.00  0.00           H  
ATOM   2759 2HB  ARG A 172      52.938  -4.067   4.670  1.00  0.00           H  
ATOM   2760 1HG  ARG A 172      55.171  -4.429   5.592  1.00  0.00           H  
ATOM   2761 2HG  ARG A 172      54.804  -3.322   6.937  1.00  0.00           H  
ATOM   2762 1HD  ARG A 172      53.000  -4.782   7.646  1.00  0.00           H  
ATOM   2763 2HD  ARG A 172      53.366  -5.888   6.303  1.00  0.00           H  
ATOM   2764  HE  ARG A 172      55.744  -5.558   7.712  1.00  0.00           H  
ATOM   2765 1HH1 ARG A 172      52.509  -6.769   8.354  1.00  0.00           H  
ATOM   2766 2HH1 ARG A 172      53.042  -7.915   9.564  1.00  0.00           H  
ATOM   2767 1HH2 ARG A 172      56.424  -7.049   9.284  1.00  0.00           H  
ATOM   2768 2HH2 ARG A 172      55.258  -8.074  10.091  1.00  0.00           H  
ATOM   2769  N   GLU A 173      51.817  -0.981   3.967  1.00  0.00           N  
ATOM   2770  CA  GLU A 173      50.767  -0.528   3.062  1.00  0.00           C  
ATOM   2771  C   GLU A 173      51.320   0.425   2.010  1.00  0.00           C  
ATOM   2772  O   GLU A 173      50.950   0.354   0.838  1.00  0.00           O  
ATOM   2773  CB  GLU A 173      49.646   0.158   3.846  1.00  0.00           C  
ATOM   2774  CG  GLU A 173      48.826  -0.780   4.721  1.00  0.00           C  
ATOM   2775  CD  GLU A 173      48.065  -1.805   3.927  1.00  0.00           C  
ATOM   2776  OE1 GLU A 173      47.572  -1.469   2.877  1.00  0.00           O  
ATOM   2777  OE2 GLU A 173      47.976  -2.925   4.371  1.00  0.00           O  
ATOM   2778  H   GLU A 173      51.772  -0.723   4.942  1.00  0.00           H  
ATOM   2779  HA  GLU A 173      50.354  -1.397   2.549  1.00  0.00           H  
ATOM   2780 1HB  GLU A 173      50.070   0.929   4.489  1.00  0.00           H  
ATOM   2781 2HB  GLU A 173      48.964   0.649   3.152  1.00  0.00           H  
ATOM   2782 1HG  GLU A 173      49.495  -1.295   5.410  1.00  0.00           H  
ATOM   2783 2HG  GLU A 173      48.126  -0.191   5.311  1.00  0.00           H  
ATOM   2784  N   ALA A 174      52.208   1.317   2.436  1.00  0.00           N  
ATOM   2785  CA  ALA A 174      52.814   2.287   1.531  1.00  0.00           C  
ATOM   2786  C   ALA A 174      53.673   1.597   0.479  1.00  0.00           C  
ATOM   2787  O   ALA A 174      53.658   1.974  -0.693  1.00  0.00           O  
ATOM   2788  CB  ALA A 174      53.644   3.295   2.313  1.00  0.00           C  
ATOM   2789  H   ALA A 174      52.470   1.323   3.411  1.00  0.00           H  
ATOM   2790  HA  ALA A 174      52.012   2.815   1.014  1.00  0.00           H  
ATOM   2791 1HB  ALA A 174      54.089   4.012   1.623  1.00  0.00           H  
ATOM   2792 2HB  ALA A 174      53.004   3.822   3.021  1.00  0.00           H  
ATOM   2793 3HB  ALA A 174      54.432   2.775   2.855  1.00  0.00           H  
ATOM   2794  N   ILE A 175      54.421   0.585   0.905  1.00  0.00           N  
ATOM   2795  CA  ILE A 175      55.289  -0.160   0.000  1.00  0.00           C  
ATOM   2796  C   ILE A 175      54.478  -0.906  -1.052  1.00  0.00           C  
ATOM   2797  O   ILE A 175      54.853  -0.949  -2.224  1.00  0.00           O  
ATOM   2798  CB  ILE A 175      56.165  -1.159   0.777  1.00  0.00           C  
ATOM   2799  CG1 ILE A 175      57.176  -0.415   1.653  1.00  0.00           C  
ATOM   2800  CG2 ILE A 175      56.878  -2.100  -0.182  1.00  0.00           C  
ATOM   2801  CD1 ILE A 175      57.892  -1.300   2.647  1.00  0.00           C  
ATOM   2802  H   ILE A 175      54.388   0.325   1.880  1.00  0.00           H  
ATOM   2803  HA  ILE A 175      55.942   0.546  -0.511  1.00  0.00           H  
ATOM   2804  HB  ILE A 175      55.539  -1.746   1.449  1.00  0.00           H  
ATOM   2805 1HG1 ILE A 175      57.924   0.062   1.020  1.00  0.00           H  
ATOM   2806 2HG1 ILE A 175      56.667   0.375   2.206  1.00  0.00           H  
ATOM   2807 1HG2 ILE A 175      57.493  -2.799   0.384  1.00  0.00           H  
ATOM   2808 2HG2 ILE A 175      56.141  -2.654  -0.763  1.00  0.00           H  
ATOM   2809 3HG2 ILE A 175      57.511  -1.522  -0.855  1.00  0.00           H  
ATOM   2810 1HD1 ILE A 175      58.591  -0.701   3.231  1.00  0.00           H  
ATOM   2811 2HD1 ILE A 175      57.164  -1.761   3.315  1.00  0.00           H  
ATOM   2812 3HD1 ILE A 175      58.438  -2.077   2.114  1.00  0.00           H  
ATOM   2813  N   GLU A 176      53.364  -1.493  -0.626  1.00  0.00           N  
ATOM   2814  CA  GLU A 176      52.497  -2.239  -1.531  1.00  0.00           C  
ATOM   2815  C   GLU A 176      51.882  -1.325  -2.583  1.00  0.00           C  
ATOM   2816  O   GLU A 176      51.784  -1.689  -3.755  1.00  0.00           O  
ATOM   2817  CB  GLU A 176      51.390  -2.947  -0.747  1.00  0.00           C  
ATOM   2818  CG  GLU A 176      50.460  -3.797  -1.601  1.00  0.00           C  
ATOM   2819  CD  GLU A 176      51.159  -4.961  -2.246  1.00  0.00           C  
ATOM   2820  OE1 GLU A 176      52.202  -5.341  -1.771  1.00  0.00           O  
ATOM   2821  OE2 GLU A 176      50.649  -5.471  -3.216  1.00  0.00           O  
ATOM   2822  H   GLU A 176      53.112  -1.420   0.349  1.00  0.00           H  
ATOM   2823  HA  GLU A 176      53.097  -2.991  -2.044  1.00  0.00           H  
ATOM   2824 1HB  GLU A 176      51.836  -3.594   0.008  1.00  0.00           H  
ATOM   2825 2HB  GLU A 176      50.783  -2.207  -0.226  1.00  0.00           H  
ATOM   2826 1HG  GLU A 176      49.653  -4.176  -0.974  1.00  0.00           H  
ATOM   2827 2HG  GLU A 176      50.019  -3.170  -2.374  1.00  0.00           H  
ATOM   2828  N   ALA A 177      51.469  -0.135  -2.157  1.00  0.00           N  
ATOM   2829  CA  ALA A 177      50.862   0.834  -3.062  1.00  0.00           C  
ATOM   2830  C   ALA A 177      51.859   1.304  -4.114  1.00  0.00           C  
ATOM   2831  O   ALA A 177      51.514   1.455  -5.286  1.00  0.00           O  
ATOM   2832  CB  ALA A 177      50.318   2.021  -2.280  1.00  0.00           C  
ATOM   2833  H   ALA A 177      51.579   0.104  -1.182  1.00  0.00           H  
ATOM   2834  HA  ALA A 177      50.037   0.344  -3.579  1.00  0.00           H  
ATOM   2835 1HB  ALA A 177      49.869   2.736  -2.970  1.00  0.00           H  
ATOM   2836 2HB  ALA A 177      49.565   1.676  -1.572  1.00  0.00           H  
ATOM   2837 3HB  ALA A 177      51.131   2.502  -1.739  1.00  0.00           H  
ATOM   2838  N   ALA A 178      53.096   1.534  -3.688  1.00  0.00           N  
ATOM   2839  CA  ALA A 178      54.146   1.988  -4.593  1.00  0.00           C  
ATOM   2840  C   ALA A 178      54.461   0.932  -5.645  1.00  0.00           C  
ATOM   2841  O   ALA A 178      54.662   1.250  -6.817  1.00  0.00           O  
ATOM   2842  CB  ALA A 178      55.401   2.346  -3.811  1.00  0.00           C  
ATOM   2843  H   ALA A 178      53.315   1.391  -2.712  1.00  0.00           H  
ATOM   2844  HA  ALA A 178      53.786   2.878  -5.110  1.00  0.00           H  
ATOM   2845 1HB  ALA A 178      56.176   2.683  -4.500  1.00  0.00           H  
ATOM   2846 2HB  ALA A 178      55.174   3.144  -3.103  1.00  0.00           H  
ATOM   2847 3HB  ALA A 178      55.754   1.470  -3.269  1.00  0.00           H  
ATOM   2848  N   ASP A 179      54.502  -0.326  -5.219  1.00  0.00           N  
ATOM   2849  CA  ASP A 179      54.793  -1.432  -6.124  1.00  0.00           C  
ATOM   2850  C   ASP A 179      53.702  -1.585  -7.176  1.00  0.00           C  
ATOM   2851  O   ASP A 179      53.987  -1.833  -8.348  1.00  0.00           O  
ATOM   2852  CB  ASP A 179      54.943  -2.740  -5.342  1.00  0.00           C  
ATOM   2853  CG  ASP A 179      55.411  -3.899  -6.212  1.00  0.00           C  
ATOM   2854  OD1 ASP A 179      56.433  -3.768  -6.843  1.00  0.00           O  
ATOM   2855  OD2 ASP A 179      54.743  -4.904  -6.236  1.00  0.00           O  
ATOM   2856  H   ASP A 179      54.327  -0.521  -4.244  1.00  0.00           H  
ATOM   2857  HA  ASP A 179      55.733  -1.222  -6.636  1.00  0.00           H  
ATOM   2858 1HB  ASP A 179      55.660  -2.599  -4.533  1.00  0.00           H  
ATOM   2859 2HB  ASP A 179      53.987  -3.006  -4.891  1.00  0.00           H  
ATOM   2860  N   ARG A 180      52.452  -1.436  -6.751  1.00  0.00           N  
ATOM   2861  CA  ARG A 180      51.315  -1.557  -7.655  1.00  0.00           C  
ATOM   2862  C   ARG A 180      51.328  -0.455  -8.707  1.00  0.00           C  
ATOM   2863  O   ARG A 180      51.041  -0.699  -9.879  1.00  0.00           O  
ATOM   2864  CB  ARG A 180      50.007  -1.499  -6.880  1.00  0.00           C  
ATOM   2865  CG  ARG A 180      49.764  -2.674  -5.946  1.00  0.00           C  
ATOM   2866  CD  ARG A 180      49.584  -3.944  -6.696  1.00  0.00           C  
ATOM   2867  NE  ARG A 180      49.246  -5.051  -5.815  1.00  0.00           N  
ATOM   2868  CZ  ARG A 180      49.169  -6.339  -6.201  1.00  0.00           C  
ATOM   2869  NH1 ARG A 180      49.407  -6.666  -7.452  1.00  0.00           N  
ATOM   2870  NH2 ARG A 180      48.853  -7.274  -5.322  1.00  0.00           N  
ATOM   2871  H   ARG A 180      52.285  -1.234  -5.776  1.00  0.00           H  
ATOM   2872  HA  ARG A 180      51.377  -2.521  -8.162  1.00  0.00           H  
ATOM   2873 1HB  ARG A 180      49.979  -0.591  -6.281  1.00  0.00           H  
ATOM   2874 2HB  ARG A 180      49.171  -1.456  -7.579  1.00  0.00           H  
ATOM   2875 1HG  ARG A 180      50.617  -2.790  -5.277  1.00  0.00           H  
ATOM   2876 2HG  ARG A 180      48.864  -2.492  -5.358  1.00  0.00           H  
ATOM   2877 1HD  ARG A 180      48.779  -3.827  -7.421  1.00  0.00           H  
ATOM   2878 2HD  ARG A 180      50.508  -4.193  -7.217  1.00  0.00           H  
ATOM   2879  HE  ARG A 180      49.056  -4.838  -4.845  1.00  0.00           H  
ATOM   2880 1HH1 ARG A 180      49.648  -5.951  -8.124  1.00  0.00           H  
ATOM   2881 2HH1 ARG A 180      49.349  -7.632  -7.741  1.00  0.00           H  
ATOM   2882 1HH2 ARG A 180      48.670  -7.023  -4.361  1.00  0.00           H  
ATOM   2883 2HH2 ARG A 180      48.795  -8.239  -5.611  1.00  0.00           H  
ATOM   2884  N   ILE A 181      51.663   0.758  -8.282  1.00  0.00           N  
ATOM   2885  CA  ILE A 181      51.714   1.900  -9.186  1.00  0.00           C  
ATOM   2886  C   ILE A 181      52.801   1.722 -10.238  1.00  0.00           C  
ATOM   2887  O   ILE A 181      52.603   2.043 -11.410  1.00  0.00           O  
ATOM   2888  CB  ILE A 181      51.960   3.205  -8.408  1.00  0.00           C  
ATOM   2889  CG1 ILE A 181      50.792   3.491  -7.461  1.00  0.00           C  
ATOM   2890  CG2 ILE A 181      52.167   4.366  -9.369  1.00  0.00           C  
ATOM   2891  CD1 ILE A 181      49.464   3.657  -8.162  1.00  0.00           C  
ATOM   2892  H   ILE A 181      51.888   0.893  -7.307  1.00  0.00           H  
ATOM   2893  HA  ILE A 181      50.755   1.979  -9.697  1.00  0.00           H  
ATOM   2894  HB  ILE A 181      52.850   3.097  -7.788  1.00  0.00           H  
ATOM   2895 1HG1 ILE A 181      50.700   2.677  -6.742  1.00  0.00           H  
ATOM   2896 2HG1 ILE A 181      50.995   4.402  -6.897  1.00  0.00           H  
ATOM   2897 1HG2 ILE A 181      52.339   5.281  -8.802  1.00  0.00           H  
ATOM   2898 2HG2 ILE A 181      53.029   4.165 -10.003  1.00  0.00           H  
ATOM   2899 3HG2 ILE A 181      51.280   4.486  -9.990  1.00  0.00           H  
ATOM   2900 1HD1 ILE A 181      48.685   3.857  -7.425  1.00  0.00           H  
ATOM   2901 2HD1 ILE A 181      49.523   4.491  -8.862  1.00  0.00           H  
ATOM   2902 3HD1 ILE A 181      49.222   2.744  -8.705  1.00  0.00           H  
ATOM   2903  N   VAL A 182      53.950   1.208  -9.813  1.00  0.00           N  
ATOM   2904  CA  VAL A 182      55.072   0.985 -10.717  1.00  0.00           C  
ATOM   2905  C   VAL A 182      54.732  -0.063 -11.769  1.00  0.00           C  
ATOM   2906  O   VAL A 182      55.079   0.084 -12.941  1.00  0.00           O  
ATOM   2907  CB  VAL A 182      56.313   0.531  -9.926  1.00  0.00           C  
ATOM   2908  CG1 VAL A 182      57.427   0.115 -10.876  1.00  0.00           C  
ATOM   2909  CG2 VAL A 182      56.778   1.648  -9.006  1.00  0.00           C  
ATOM   2910  H   VAL A 182      54.049   0.965  -8.838  1.00  0.00           H  
ATOM   2911  HA  VAL A 182      55.302   1.924 -11.221  1.00  0.00           H  
ATOM   2912  HB  VAL A 182      56.053  -0.346  -9.332  1.00  0.00           H  
ATOM   2913 1HG1 VAL A 182      58.296  -0.204 -10.300  1.00  0.00           H  
ATOM   2914 2HG1 VAL A 182      57.084  -0.710 -11.500  1.00  0.00           H  
ATOM   2915 3HG1 VAL A 182      57.701   0.960 -11.507  1.00  0.00           H  
ATOM   2916 1HG2 VAL A 182      57.656   1.320  -8.449  1.00  0.00           H  
ATOM   2917 2HG2 VAL A 182      57.033   2.527  -9.599  1.00  0.00           H  
ATOM   2918 3HG2 VAL A 182      55.980   1.901  -8.308  1.00  0.00           H  
ATOM   2919  N   ARG A 183      54.051  -1.121 -11.344  1.00  0.00           N  
ATOM   2920  CA  ARG A 183      53.662  -2.197 -12.248  1.00  0.00           C  
ATOM   2921  C   ARG A 183      52.677  -1.703 -13.300  1.00  0.00           C  
ATOM   2922  O   ARG A 183      52.770  -2.069 -14.472  1.00  0.00           O  
ATOM   2923  CB  ARG A 183      53.037  -3.348 -11.473  1.00  0.00           C  
ATOM   2924  CG  ARG A 183      54.009  -4.144 -10.616  1.00  0.00           C  
ATOM   2925  CD  ARG A 183      53.331  -5.264  -9.914  1.00  0.00           C  
ATOM   2926  NE  ARG A 183      54.239  -5.978  -9.030  1.00  0.00           N  
ATOM   2927  CZ  ARG A 183      55.072  -6.962  -9.421  1.00  0.00           C  
ATOM   2928  NH1 ARG A 183      55.101  -7.337 -10.681  1.00  0.00           N  
ATOM   2929  NH2 ARG A 183      55.859  -7.550  -8.538  1.00  0.00           N  
ATOM   2930  H   ARG A 183      53.796  -1.182 -10.369  1.00  0.00           H  
ATOM   2931  HA  ARG A 183      54.555  -2.563 -12.754  1.00  0.00           H  
ATOM   2932 1HB  ARG A 183      52.257  -2.964 -10.817  1.00  0.00           H  
ATOM   2933 2HB  ARG A 183      52.567  -4.042 -12.169  1.00  0.00           H  
ATOM   2934 1HG  ARG A 183      54.795  -4.559 -11.247  1.00  0.00           H  
ATOM   2935 2HG  ARG A 183      54.454  -3.488  -9.866  1.00  0.00           H  
ATOM   2936 1HD  ARG A 183      52.508  -4.874  -9.316  1.00  0.00           H  
ATOM   2937 2HD  ARG A 183      52.944  -5.971 -10.647  1.00  0.00           H  
ATOM   2938  HE  ARG A 183      54.245  -5.717  -8.053  1.00  0.00           H  
ATOM   2939 1HH1 ARG A 183      54.499  -6.887 -11.356  1.00  0.00           H  
ATOM   2940 2HH1 ARG A 183      55.725  -8.074 -10.973  1.00  0.00           H  
ATOM   2941 1HH2 ARG A 183      55.837  -7.262  -7.569  1.00  0.00           H  
ATOM   2942 2HH2 ARG A 183      56.483  -8.287  -8.830  1.00  0.00           H  
ATOM   2943  N   LEU A 184      51.733  -0.870 -12.875  1.00  0.00           N  
ATOM   2944  CA  LEU A 184      50.729  -0.324 -13.779  1.00  0.00           C  
ATOM   2945  C   LEU A 184      51.365   0.575 -14.831  1.00  0.00           C  
ATOM   2946  O   LEU A 184      50.989   0.537 -16.003  1.00  0.00           O  
ATOM   2947  CB  LEU A 184      49.679   0.467 -12.989  1.00  0.00           C  
ATOM   2948  CG  LEU A 184      48.759  -0.366 -12.086  1.00  0.00           C  
ATOM   2949  CD1 LEU A 184      47.901   0.564 -11.239  1.00  0.00           C  
ATOM   2950  CD2 LEU A 184      47.895  -1.277 -12.945  1.00  0.00           C  
ATOM   2951  H   LEU A 184      51.711  -0.608 -11.900  1.00  0.00           H  
ATOM   2952  HA  LEU A 184      50.235  -1.151 -14.288  1.00  0.00           H  
ATOM   2953 1HB  LEU A 184      50.192   1.193 -12.360  1.00  0.00           H  
ATOM   2954 2HB  LEU A 184      49.049   1.009 -13.694  1.00  0.00           H  
ATOM   2955  HG  LEU A 184      49.364  -0.971 -11.410  1.00  0.00           H  
ATOM   2956 1HD1 LEU A 184      47.248  -0.028 -10.598  1.00  0.00           H  
ATOM   2957 2HD1 LEU A 184      48.545   1.190 -10.621  1.00  0.00           H  
ATOM   2958 3HD1 LEU A 184      47.296   1.194 -11.890  1.00  0.00           H  
ATOM   2959 1HD2 LEU A 184      47.242  -1.869 -12.303  1.00  0.00           H  
ATOM   2960 2HD2 LEU A 184      47.289  -0.673 -13.621  1.00  0.00           H  
ATOM   2961 3HD2 LEU A 184      48.533  -1.942 -13.526  1.00  0.00           H  
ATOM   2962  N   LEU A 185      52.330   1.383 -14.406  1.00  0.00           N  
ATOM   2963  CA  LEU A 185      53.021   2.294 -15.310  1.00  0.00           C  
ATOM   2964  C   LEU A 185      53.673   1.539 -16.461  1.00  0.00           C  
ATOM   2965  O   LEU A 185      53.543   1.926 -17.622  1.00  0.00           O  
ATOM   2966  CB  LEU A 185      54.085   3.093 -14.546  1.00  0.00           C  
ATOM   2967  CG  LEU A 185      53.551   4.138 -13.559  1.00  0.00           C  
ATOM   2968  CD1 LEU A 185      54.705   4.701 -12.741  1.00  0.00           C  
ATOM   2969  CD2 LEU A 185      52.835   5.241 -14.325  1.00  0.00           C  
ATOM   2970  H   LEU A 185      52.592   1.366 -13.431  1.00  0.00           H  
ATOM   2971  HA  LEU A 185      52.292   2.989 -15.725  1.00  0.00           H  
ATOM   2972 1HB  LEU A 185      54.707   2.396 -13.986  1.00  0.00           H  
ATOM   2973 2HB  LEU A 185      54.716   3.611 -15.269  1.00  0.00           H  
ATOM   2974  HG  LEU A 185      52.852   3.664 -12.869  1.00  0.00           H  
ATOM   2975 1HD1 LEU A 185      54.325   5.444 -12.039  1.00  0.00           H  
ATOM   2976 2HD1 LEU A 185      55.186   3.894 -12.188  1.00  0.00           H  
ATOM   2977 3HD1 LEU A 185      55.429   5.168 -13.406  1.00  0.00           H  
ATOM   2978 1HD2 LEU A 185      52.455   5.984 -13.624  1.00  0.00           H  
ATOM   2979 2HD2 LEU A 185      53.533   5.717 -15.015  1.00  0.00           H  
ATOM   2980 3HD2 LEU A 185      52.004   4.814 -14.887  1.00  0.00           H  
ATOM   2981  N   LYS A 186      54.375   0.460 -16.132  1.00  0.00           N  
ATOM   2982  CA  LYS A 186      55.049  -0.352 -17.138  1.00  0.00           C  
ATOM   2983  C   LYS A 186      54.063  -0.874 -18.175  1.00  0.00           C  
ATOM   2984  O   LYS A 186      54.321  -0.812 -19.377  1.00  0.00           O  
ATOM   2985  CB  LYS A 186      55.786  -1.519 -16.479  1.00  0.00           C  
ATOM   2986  CG  LYS A 186      56.555  -2.406 -17.449  1.00  0.00           C  
ATOM   2987  CD  LYS A 186      57.304  -3.508 -16.715  1.00  0.00           C  
ATOM   2988  CE  LYS A 186      58.041  -4.419 -17.686  1.00  0.00           C  
ATOM   2989  NZ  LYS A 186      58.778  -5.503 -16.982  1.00  0.00           N  
ATOM   2990  H   LYS A 186      54.444   0.195 -15.160  1.00  0.00           H  
ATOM   2991  HA  LYS A 186      55.778   0.273 -17.655  1.00  0.00           H  
ATOM   2992 1HB  LYS A 186      56.494  -1.134 -15.744  1.00  0.00           H  
ATOM   2993 2HB  LYS A 186      55.071  -2.147 -15.947  1.00  0.00           H  
ATOM   2994 1HG  LYS A 186      55.861  -2.859 -18.157  1.00  0.00           H  
ATOM   2995 2HG  LYS A 186      57.271  -1.801 -18.006  1.00  0.00           H  
ATOM   2996 1HD  LYS A 186      58.025  -3.064 -16.028  1.00  0.00           H  
ATOM   2997 2HD  LYS A 186      56.598  -4.105 -16.137  1.00  0.00           H  
ATOM   2998 1HE  LYS A 186      57.327  -4.870 -18.375  1.00  0.00           H  
ATOM   2999 2HE  LYS A 186      58.752  -3.832 -18.267  1.00  0.00           H  
ATOM   3000 1HZ  LYS A 186      59.252  -6.083 -17.659  1.00  0.00           H  
ATOM   3001 2HZ  LYS A 186      59.457  -5.096 -16.353  1.00  0.00           H  
ATOM   3002 3HZ  LYS A 186      58.127  -6.066 -16.454  1.00  0.00           H  
ATOM   3003  N   ARG A 187      52.933  -1.389 -17.722  1.00  0.00           N  
ATOM   3004  CA  ARG A 187      51.940  -1.917 -18.647  1.00  0.00           C  
ATOM   3005  C   ARG A 187      51.279  -0.786 -19.433  1.00  0.00           C  
ATOM   3006  O   ARG A 187      50.872  -0.970 -20.580  1.00  0.00           O  
ATOM   3007  CB  ARG A 187      50.876  -2.707 -17.899  1.00  0.00           C  
ATOM   3008  CG  ARG A 187      51.354  -4.026 -17.312  1.00  0.00           C  
ATOM   3009  CD  ARG A 187      50.274  -4.715 -16.560  1.00  0.00           C  
ATOM   3010  NE  ARG A 187      50.726  -5.978 -15.997  1.00  0.00           N  
ATOM   3011  CZ  ARG A 187      49.996  -6.752 -15.171  1.00  0.00           C  
ATOM   3012  NH1 ARG A 187      48.784  -6.381 -14.822  1.00  0.00           N  
ATOM   3013  NH2 ARG A 187      50.498  -7.885 -14.712  1.00  0.00           N  
ATOM   3014  H   ARG A 187      52.767  -1.412 -16.726  1.00  0.00           H  
ATOM   3015  HA  ARG A 187      52.441  -2.586 -19.348  1.00  0.00           H  
ATOM   3016 1HB  ARG A 187      50.485  -2.105 -17.080  1.00  0.00           H  
ATOM   3017 2HB  ARG A 187      50.046  -2.926 -18.571  1.00  0.00           H  
ATOM   3018 1HG  ARG A 187      51.685  -4.683 -18.116  1.00  0.00           H  
ATOM   3019 2HG  ARG A 187      52.184  -3.841 -16.629  1.00  0.00           H  
ATOM   3020 1HD  ARG A 187      49.937  -4.079 -15.743  1.00  0.00           H  
ATOM   3021 2HD  ARG A 187      49.439  -4.920 -17.229  1.00  0.00           H  
ATOM   3022  HE  ARG A 187      51.654  -6.297 -16.243  1.00  0.00           H  
ATOM   3023 1HH1 ARG A 187      48.401  -5.515 -15.173  1.00  0.00           H  
ATOM   3024 2HH1 ARG A 187      48.237  -6.961 -14.203  1.00  0.00           H  
ATOM   3025 1HH2 ARG A 187      51.430  -8.170 -14.980  1.00  0.00           H  
ATOM   3026 2HH2 ARG A 187      49.951  -8.465 -14.093  1.00  0.00           H  
ATOM   3027  N   ARG A 188      51.179   0.381 -18.800  1.00  0.00           N  
ATOM   3028  CA  ARG A 188      50.630   1.576 -19.435  1.00  0.00           C  
ATOM   3029  C   ARG A 188      51.645   2.254 -20.348  1.00  0.00           C  
ATOM   3030  O   ARG A 188      51.327   3.229 -21.030  1.00  0.00           O  
ATOM   3031  CB  ARG A 188      50.164   2.570 -18.381  1.00  0.00           C  
ATOM   3032  CG  ARG A 188      48.967   2.119 -17.561  1.00  0.00           C  
ATOM   3033  CD  ARG A 188      48.607   3.115 -16.519  1.00  0.00           C  
ATOM   3034  NE  ARG A 188      48.175   4.376 -17.101  1.00  0.00           N  
ATOM   3035  CZ  ARG A 188      46.914   4.646 -17.489  1.00  0.00           C  
ATOM   3036  NH1 ARG A 188      45.974   3.737 -17.351  1.00  0.00           N  
ATOM   3037  NH2 ARG A 188      46.621   5.826 -18.007  1.00  0.00           N  
ATOM   3038  H   ARG A 188      51.493   0.450 -17.843  1.00  0.00           H  
ATOM   3039  HA  ARG A 188      49.771   1.283 -20.040  1.00  0.00           H  
ATOM   3040 1HB  ARG A 188      50.980   2.775 -17.689  1.00  0.00           H  
ATOM   3041 2HB  ARG A 188      49.899   3.512 -18.862  1.00  0.00           H  
ATOM   3042 1HG  ARG A 188      48.106   1.983 -18.217  1.00  0.00           H  
ATOM   3043 2HG  ARG A 188      49.199   1.174 -17.067  1.00  0.00           H  
ATOM   3044 1HD  ARG A 188      47.794   2.725 -15.908  1.00  0.00           H  
ATOM   3045 2HD  ARG A 188      49.474   3.310 -15.889  1.00  0.00           H  
ATOM   3046  HE  ARG A 188      48.870   5.100 -17.222  1.00  0.00           H  
ATOM   3047 1HH1 ARG A 188      46.198   2.835 -16.954  1.00  0.00           H  
ATOM   3048 2HH1 ARG A 188      45.029   3.940 -17.642  1.00  0.00           H  
ATOM   3049 1HH2 ARG A 188      47.343   6.525 -18.113  1.00  0.00           H  
ATOM   3050 2HH2 ARG A 188      45.676   6.029 -18.298  1.00  0.00           H  
ATOM   3051  N   GLU A 189      52.868   1.735 -20.359  1.00  0.00           N  
ATOM   3052  CA  GLU A 189      53.921   2.286 -21.206  1.00  0.00           C  
ATOM   3053  C   GLU A 189      54.128   3.765 -20.926  1.00  0.00           C  
ATOM   3054  O   GLU A 189      54.341   4.557 -21.844  1.00  0.00           O  
ATOM   3055  CB  GLU A 189      53.583   2.080 -22.684  1.00  0.00           C  
ATOM   3056  CG  GLU A 189      53.453   0.622 -23.102  1.00  0.00           C  
ATOM   3057  CD  GLU A 189      53.204   0.456 -24.576  1.00  0.00           C  
ATOM   3058  OE1 GLU A 189      53.025   1.446 -25.244  1.00  0.00           O  
ATOM   3059  OE2 GLU A 189      53.193  -0.662 -25.034  1.00  0.00           O  
ATOM   3060  H   GLU A 189      53.071   0.942 -19.768  1.00  0.00           H  
ATOM   3061  HA  GLU A 189      54.852   1.764 -20.984  1.00  0.00           H  
ATOM   3062 1HB  GLU A 189      52.642   2.580 -22.916  1.00  0.00           H  
ATOM   3063 2HB  GLU A 189      54.357   2.537 -23.301  1.00  0.00           H  
ATOM   3064 1HG  GLU A 189      54.370   0.096 -22.839  1.00  0.00           H  
ATOM   3065 2HG  GLU A 189      52.634   0.168 -22.547  1.00  0.00           H  
ATOM   3066  N   GLU A 190      54.063   4.122 -19.652  1.00  0.00           N  
ATOM   3067  CA  GLU A 190      54.367   5.471 -19.200  1.00  0.00           C  
ATOM   3068  C   GLU A 190      55.837   5.818 -19.436  1.00  0.00           C  
ATOM   3069  O   GLU A 190      56.705   4.947 -19.392  1.00  0.00           O  
ATOM   3070  CB  GLU A 190      54.027   5.621 -17.716  1.00  0.00           C  
ATOM   3071  CG  GLU A 190      52.545   5.487 -17.393  1.00  0.00           C  
ATOM   3072  CD  GLU A 190      51.725   6.629 -17.927  1.00  0.00           C  
ATOM   3073  OE1 GLU A 190      52.192   7.310 -18.808  1.00  0.00           O  
ATOM   3074  OE2 GLU A 190      50.629   6.819 -17.454  1.00  0.00           O  
ATOM   3075  H   GLU A 190      53.792   3.436 -18.962  1.00  0.00           H  
ATOM   3076  HA  GLU A 190      53.758   6.173 -19.771  1.00  0.00           H  
ATOM   3077 1HB  GLU A 190      54.564   4.866 -17.141  1.00  0.00           H  
ATOM   3078 2HB  GLU A 190      54.359   6.598 -17.363  1.00  0.00           H  
ATOM   3079 1HG  GLU A 190      52.174   4.557 -17.822  1.00  0.00           H  
ATOM   3080 2HG  GLU A 190      52.423   5.432 -16.313  1.00  0.00           H  
ATOM   3081  N   PRO A 191      56.095   7.095 -19.685  1.00  0.00           N  
ATOM   3082  CA  PRO A 191      57.447   7.633 -19.825  1.00  0.00           C  
ATOM   3083  C   PRO A 191      58.198   7.669 -18.494  1.00  0.00           C  
ATOM   3084  O   PRO A 191      57.598   7.535 -17.428  1.00  0.00           O  
ATOM   3085  CB  PRO A 191      57.193   9.045 -20.363  1.00  0.00           C  
ATOM   3086  CG  PRO A 191      55.846   9.401 -19.835  1.00  0.00           C  
ATOM   3087  CD  PRO A 191      55.083   8.103 -19.848  1.00  0.00           C  
ATOM   3088  HA  PRO A 191      58.004   7.027 -20.555  1.00  0.00           H  
ATOM   3089 1HB  PRO A 191      57.982   9.728 -20.015  1.00  0.00           H  
ATOM   3090 2HB  PRO A 191      57.233   9.041 -21.462  1.00  0.00           H  
ATOM   3091 1HG  PRO A 191      55.935   9.829 -18.825  1.00  0.00           H  
ATOM   3092 2HG  PRO A 191      55.381  10.172 -20.467  1.00  0.00           H  
ATOM   3093 1HD  PRO A 191      54.374   8.085 -19.008  1.00  0.00           H  
ATOM   3094 2HD  PRO A 191      54.553   7.999 -20.806  1.00  0.00           H  
ATOM   3095  N   GLN A 192      59.539   7.848 -18.450  1.00  0.00           N  
ATOM   3096  CA  GLN A 192      60.583   7.976 -17.439  1.00  0.00           C  
ATOM   3097  C   GLN A 192      60.127   9.021 -16.440  1.00  0.00           C  
ATOM   3098  O   GLN A 192      60.370   8.894 -15.240  1.00  0.00           O  
ATOM   3099  CB  GLN A 192      61.926   8.369 -18.061  1.00  0.00           C  
ATOM   3100  CG  GLN A 192      63.073   8.447 -17.068  1.00  0.00           C  
ATOM   3101  CD  GLN A 192      64.389   8.805 -17.731  1.00  0.00           C  
ATOM   3102  OE1 GLN A 192      64.785   8.193 -18.727  1.00  0.00           O  
ATOM   3103  NE2 GLN A 192      65.077   9.799 -17.182  1.00  0.00           N  
ATOM   3104  H   GLN A 192      60.053   7.927 -19.316  1.00  0.00           H  
ATOM   3105  HA  GLN A 192      60.699   7.015 -16.938  1.00  0.00           H  
ATOM   3106 1HB  GLN A 192      62.196   7.646 -18.831  1.00  0.00           H  
ATOM   3107 2HB  GLN A 192      61.832   9.342 -18.544  1.00  0.00           H  
ATOM   3108 1HG  GLN A 192      62.845   9.212 -16.325  1.00  0.00           H  
ATOM   3109 2HG  GLN A 192      63.186   7.478 -16.583  1.00  0.00           H  
ATOM   3110 1HE2 GLN A 192      65.953  10.080 -17.576  1.00  0.00           H  
ATOM   3111 2HE2 GLN A 192      64.719  10.269 -16.374  1.00  0.00           H  
ATOM   3112  N   GLU A 193      59.466  10.047 -16.958  1.00  0.00           N  
ATOM   3113  CA  GLU A 193      58.977  11.152 -16.142  1.00  0.00           C  
ATOM   3114  C   GLU A 193      57.989  10.665 -15.090  1.00  0.00           C  
ATOM   3115  O   GLU A 193      58.085  11.030 -13.918  1.00  0.00           O  
ATOM   3116  CB  GLU A 193      58.316  12.214 -17.023  1.00  0.00           C  
ATOM   3117  CG  GLU A 193      57.810  13.434 -16.266  1.00  0.00           C  
ATOM   3118  CD  GLU A 193      57.202  14.471 -17.167  1.00  0.00           C  
ATOM   3119  OE1 GLU A 193      57.190  14.264 -18.357  1.00  0.00           O  
ATOM   3120  OE2 GLU A 193      56.748  15.473 -16.666  1.00  0.00           O  
ATOM   3121  H   GLU A 193      59.292  10.069 -17.953  1.00  0.00           H  
ATOM   3122  HA  GLU A 193      59.825  11.604 -15.627  1.00  0.00           H  
ATOM   3123 1HB  GLU A 193      59.028  12.558 -17.774  1.00  0.00           H  
ATOM   3124 2HB  GLU A 193      57.470  11.774 -17.551  1.00  0.00           H  
ATOM   3125 1HG  GLU A 193      57.061  13.114 -15.542  1.00  0.00           H  
ATOM   3126 2HG  GLU A 193      58.640  13.877 -15.717  1.00  0.00           H  
ATOM   3127  N   LEU A 194      57.039   9.839 -15.515  1.00  0.00           N  
ATOM   3128  CA  LEU A 194      56.031   9.300 -14.610  1.00  0.00           C  
ATOM   3129  C   LEU A 194      56.661   8.396 -13.559  1.00  0.00           C  
ATOM   3130  O   LEU A 194      56.286   8.435 -12.387  1.00  0.00           O  
ATOM   3131  CB  LEU A 194      54.974   8.517 -15.399  1.00  0.00           C  
ATOM   3132  CG  LEU A 194      53.780   9.336 -15.905  1.00  0.00           C  
ATOM   3133  CD1 LEU A 194      54.278  10.458 -16.806  1.00  0.00           C  
ATOM   3134  CD2 LEU A 194      52.817   8.423 -16.650  1.00  0.00           C  
ATOM   3135  H   LEU A 194      57.014   9.578 -16.490  1.00  0.00           H  
ATOM   3136  HA  LEU A 194      55.544  10.131 -14.101  1.00  0.00           H  
ATOM   3137 1HB  LEU A 194      55.454   8.062 -16.264  1.00  0.00           H  
ATOM   3138 2HB  LEU A 194      54.585   7.721 -14.765  1.00  0.00           H  
ATOM   3139  HG  LEU A 194      53.266   9.792 -15.058  1.00  0.00           H  
ATOM   3140 1HD1 LEU A 194      53.429  11.040 -17.165  1.00  0.00           H  
ATOM   3141 2HD1 LEU A 194      54.949  11.106 -16.243  1.00  0.00           H  
ATOM   3142 3HD1 LEU A 194      54.811  10.033 -17.655  1.00  0.00           H  
ATOM   3143 1HD2 LEU A 194      51.968   9.005 -17.009  1.00  0.00           H  
ATOM   3144 2HD2 LEU A 194      53.330   7.968 -17.498  1.00  0.00           H  
ATOM   3145 3HD2 LEU A 194      52.463   7.641 -15.978  1.00  0.00           H  
ATOM   3146  N   GLY A 195      57.621   7.582 -13.984  1.00  0.00           N  
ATOM   3147  CA  GLY A 195      58.305   6.666 -13.079  1.00  0.00           C  
ATOM   3148  C   GLY A 195      59.104   7.425 -12.028  1.00  0.00           C  
ATOM   3149  O   GLY A 195      59.122   7.048 -10.856  1.00  0.00           O  
ATOM   3150  H   GLY A 195      57.884   7.598 -14.959  1.00  0.00           H  
ATOM   3151 1HA  GLY A 195      57.573   6.023 -12.591  1.00  0.00           H  
ATOM   3152 2HA  GLY A 195      58.970   6.020 -13.650  1.00  0.00           H  
ATOM   3153  N   GLU A 196      59.765   8.496 -12.453  1.00  0.00           N  
ATOM   3154  CA  GLU A 196      60.567   9.310 -11.548  1.00  0.00           C  
ATOM   3155  C   GLU A 196      59.697   9.986 -10.497  1.00  0.00           C  
ATOM   3156  O   GLU A 196      60.067  10.061  -9.325  1.00  0.00           O  
ATOM   3157  CB  GLU A 196      61.349  10.366 -12.332  1.00  0.00           C  
ATOM   3158  CG  GLU A 196      62.467   9.805 -13.199  1.00  0.00           C  
ATOM   3159  CD  GLU A 196      63.166  10.861 -14.009  1.00  0.00           C  
ATOM   3160  OE1 GLU A 196      62.725  11.985 -13.991  1.00  0.00           O  
ATOM   3161  OE2 GLU A 196      64.143  10.544 -14.646  1.00  0.00           O  
ATOM   3162  H   GLU A 196      59.710   8.753 -13.428  1.00  0.00           H  
ATOM   3163  HA  GLU A 196      61.276   8.660 -11.034  1.00  0.00           H  
ATOM   3164 1HB  GLU A 196      60.668  10.917 -12.980  1.00  0.00           H  
ATOM   3165 2HB  GLU A 196      61.791  11.081 -11.638  1.00  0.00           H  
ATOM   3166 1HG  GLU A 196      63.198   9.312 -12.558  1.00  0.00           H  
ATOM   3167 2HG  GLU A 196      62.051   9.055 -13.871  1.00  0.00           H  
ATOM   3168  N   ARG A 197      58.538  10.478 -10.922  1.00  0.00           N  
ATOM   3169  CA  ARG A 197      57.613  11.149 -10.017  1.00  0.00           C  
ATOM   3170  C   ARG A 197      57.076  10.187  -8.966  1.00  0.00           C  
ATOM   3171  O   ARG A 197      56.947  10.541  -7.794  1.00  0.00           O  
ATOM   3172  CB  ARG A 197      56.449  11.751 -10.790  1.00  0.00           C  
ATOM   3173  CG  ARG A 197      56.806  12.956 -11.647  1.00  0.00           C  
ATOM   3174  CD  ARG A 197      55.616  13.504 -12.347  1.00  0.00           C  
ATOM   3175  NE  ARG A 197      55.965  14.605 -13.230  1.00  0.00           N  
ATOM   3176  CZ  ARG A 197      56.103  15.886 -12.839  1.00  0.00           C  
ATOM   3177  NH1 ARG A 197      55.918  16.212 -11.578  1.00  0.00           N  
ATOM   3178  NH2 ARG A 197      56.424  16.816 -13.721  1.00  0.00           N  
ATOM   3179  H   ARG A 197      58.292  10.385 -11.897  1.00  0.00           H  
ATOM   3180  HA  ARG A 197      58.147  11.953  -9.510  1.00  0.00           H  
ATOM   3181 1HB  ARG A 197      56.019  10.996 -11.447  1.00  0.00           H  
ATOM   3182 2HB  ARG A 197      55.671  12.061 -10.093  1.00  0.00           H  
ATOM   3183 1HG  ARG A 197      57.224  13.741 -11.015  1.00  0.00           H  
ATOM   3184 2HG  ARG A 197      57.541  12.664 -12.397  1.00  0.00           H  
ATOM   3185 1HD  ARG A 197      55.153  12.720 -12.945  1.00  0.00           H  
ATOM   3186 2HD  ARG A 197      54.899  13.871 -11.613  1.00  0.00           H  
ATOM   3187  HE  ARG A 197      56.116  14.393 -14.208  1.00  0.00           H  
ATOM   3188 1HH1 ARG A 197      55.672  15.501 -10.904  1.00  0.00           H  
ATOM   3189 2HH1 ARG A 197      56.021  17.172 -11.285  1.00  0.00           H  
ATOM   3190 1HH2 ARG A 197      56.566  16.566 -14.690  1.00  0.00           H  
ATOM   3191 2HH2 ARG A 197      56.527  17.776 -13.428  1.00  0.00           H  
ATOM   3192  N   ILE A 198      56.763   8.967  -9.391  1.00  0.00           N  
ATOM   3193  CA  ILE A 198      56.239   7.951  -8.486  1.00  0.00           C  
ATOM   3194  C   ILE A 198      57.271   7.565  -7.435  1.00  0.00           C  
ATOM   3195  O   ILE A 198      56.940   7.384  -6.263  1.00  0.00           O  
ATOM   3196  CB  ILE A 198      55.803   6.695  -9.263  1.00  0.00           C  
ATOM   3197  CG1 ILE A 198      54.647   7.029 -10.210  1.00  0.00           C  
ATOM   3198  CG2 ILE A 198      55.404   5.587  -8.301  1.00  0.00           C  
ATOM   3199  CD1 ILE A 198      53.412   7.547  -9.508  1.00  0.00           C  
ATOM   3200  H   ILE A 198      56.891   8.738 -10.366  1.00  0.00           H  
ATOM   3201  HA  ILE A 198      55.368   8.360  -7.974  1.00  0.00           H  
ATOM   3202  HB  ILE A 198      56.627   6.347  -9.883  1.00  0.00           H  
ATOM   3203 1HG1 ILE A 198      54.971   7.780 -10.930  1.00  0.00           H  
ATOM   3204 2HG1 ILE A 198      54.369   6.137 -10.773  1.00  0.00           H  
ATOM   3205 1HG2 ILE A 198      55.098   4.707  -8.867  1.00  0.00           H  
ATOM   3206 2HG2 ILE A 198      56.253   5.333  -7.667  1.00  0.00           H  
ATOM   3207 3HG2 ILE A 198      54.575   5.925  -7.679  1.00  0.00           H  
ATOM   3208 1HD1 ILE A 198      52.637   7.760 -10.245  1.00  0.00           H  
ATOM   3209 2HD1 ILE A 198      53.049   6.795  -8.807  1.00  0.00           H  
ATOM   3210 3HD1 ILE A 198      53.658   8.460  -8.967  1.00  0.00           H  
ATOM   3211  N   PHE A 199      58.524   7.440  -7.860  1.00  0.00           N  
ATOM   3212  CA  PHE A 199      59.607   7.075  -6.955  1.00  0.00           C  
ATOM   3213  C   PHE A 199      59.834   8.153  -5.904  1.00  0.00           C  
ATOM   3214  O   PHE A 199      60.063   7.853  -4.732  1.00  0.00           O  
ATOM   3215  CB  PHE A 199      60.900   6.838  -7.737  1.00  0.00           C  
ATOM   3216  CG  PHE A 199      62.051   6.388  -6.883  1.00  0.00           C  
ATOM   3217  CD1 PHE A 199      62.408   5.049  -6.825  1.00  0.00           C  
ATOM   3218  CD2 PHE A 199      62.779   7.302  -6.136  1.00  0.00           C  
ATOM   3219  CE1 PHE A 199      63.467   4.634  -6.039  1.00  0.00           C  
ATOM   3220  CE2 PHE A 199      63.838   6.890  -5.351  1.00  0.00           C  
ATOM   3221  CZ  PHE A 199      64.182   5.554  -5.303  1.00  0.00           C  
ATOM   3222  H   PHE A 199      58.731   7.602  -8.835  1.00  0.00           H  
ATOM   3223  HA  PHE A 199      59.334   6.151  -6.444  1.00  0.00           H  
ATOM   3224 1HB  PHE A 199      60.729   6.083  -8.503  1.00  0.00           H  
ATOM   3225 2HB  PHE A 199      61.192   7.757  -8.244  1.00  0.00           H  
ATOM   3226  HD1 PHE A 199      61.843   4.322  -7.408  1.00  0.00           H  
ATOM   3227  HD2 PHE A 199      62.507   8.358  -6.174  1.00  0.00           H  
ATOM   3228  HE1 PHE A 199      63.736   3.579  -6.003  1.00  0.00           H  
ATOM   3229  HE2 PHE A 199      64.403   7.619  -4.770  1.00  0.00           H  
ATOM   3230  HZ  PHE A 199      65.016   5.228  -4.683  1.00  0.00           H  
ATOM   3231  N   GLU A 200      59.769   9.410  -6.329  1.00  0.00           N  
ATOM   3232  CA  GLU A 200      59.967  10.536  -5.424  1.00  0.00           C  
ATOM   3233  C   GLU A 200      58.867  10.598  -4.372  1.00  0.00           C  
ATOM   3234  O   GLU A 200      59.130  10.869  -3.200  1.00  0.00           O  
ATOM   3235  CB  GLU A 200      60.010  11.849  -6.208  1.00  0.00           C  
ATOM   3236  CG  GLU A 200      61.249  12.023  -7.076  1.00  0.00           C  
ATOM   3237  CD  GLU A 200      61.223  13.289  -7.886  1.00  0.00           C  
ATOM   3238  OE1 GLU A 200      60.221  13.963  -7.868  1.00  0.00           O  
ATOM   3239  OE2 GLU A 200      62.206  13.583  -8.524  1.00  0.00           O  
ATOM   3240  H   GLU A 200      59.577   9.590  -7.304  1.00  0.00           H  
ATOM   3241  HA  GLU A 200      60.920  10.404  -4.911  1.00  0.00           H  
ATOM   3242 1HB  GLU A 200      59.136  11.915  -6.856  1.00  0.00           H  
ATOM   3243 2HB  GLU A 200      59.968  12.689  -5.515  1.00  0.00           H  
ATOM   3244 1HG  GLU A 200      62.130  12.033  -6.435  1.00  0.00           H  
ATOM   3245 2HG  GLU A 200      61.331  11.169  -7.748  1.00  0.00           H  
ATOM   3246  N   LEU A 201      57.634  10.345  -4.798  1.00  0.00           N  
ATOM   3247  CA  LEU A 201      56.491  10.371  -3.893  1.00  0.00           C  
ATOM   3248  C   LEU A 201      56.596   9.274  -2.841  1.00  0.00           C  
ATOM   3249  O   LEU A 201      56.290   9.493  -1.669  1.00  0.00           O  
ATOM   3250  CB  LEU A 201      55.186  10.208  -4.683  1.00  0.00           C  
ATOM   3251  CG  LEU A 201      54.802  11.388  -5.585  1.00  0.00           C  
ATOM   3252  CD1 LEU A 201      53.595  11.008  -6.431  1.00  0.00           C  
ATOM   3253  CD2 LEU A 201      54.506  12.608  -4.726  1.00  0.00           C  
ATOM   3254  H   LEU A 201      57.485  10.129  -5.773  1.00  0.00           H  
ATOM   3255  HA  LEU A 201      56.475  11.334  -3.384  1.00  0.00           H  
ATOM   3256 1HB  LEU A 201      55.269   9.323  -5.312  1.00  0.00           H  
ATOM   3257 2HB  LEU A 201      54.370  10.051  -3.977  1.00  0.00           H  
ATOM   3258  HG  LEU A 201      55.627  11.611  -6.262  1.00  0.00           H  
ATOM   3259 1HD1 LEU A 201      53.322  11.847  -7.073  1.00  0.00           H  
ATOM   3260 2HD1 LEU A 201      53.841  10.145  -7.050  1.00  0.00           H  
ATOM   3261 3HD1 LEU A 201      52.757  10.762  -5.780  1.00  0.00           H  
ATOM   3262 1HD2 LEU A 201      54.234  13.447  -5.368  1.00  0.00           H  
ATOM   3263 2HD2 LEU A 201      53.681  12.386  -4.050  1.00  0.00           H  
ATOM   3264 3HD2 LEU A 201      55.392  12.868  -4.145  1.00  0.00           H  
ATOM   3265  N   ALA A 202      57.031   8.093  -3.267  1.00  0.00           N  
ATOM   3266  CA  ALA A 202      57.177   6.959  -2.362  1.00  0.00           C  
ATOM   3267  C   ALA A 202      58.246   7.228  -1.310  1.00  0.00           C  
ATOM   3268  O   ALA A 202      58.076   6.892  -0.138  1.00  0.00           O  
ATOM   3269  CB  ALA A 202      57.510   5.697  -3.144  1.00  0.00           C  
ATOM   3270  H   ALA A 202      57.266   7.978  -4.242  1.00  0.00           H  
ATOM   3271  HA  ALA A 202      56.228   6.814  -1.845  1.00  0.00           H  
ATOM   3272 1HB  ALA A 202      57.616   4.859  -2.455  1.00  0.00           H  
ATOM   3273 2HB  ALA A 202      56.708   5.485  -3.852  1.00  0.00           H  
ATOM   3274 3HB  ALA A 202      58.443   5.840  -3.686  1.00  0.00           H  
ATOM   3275  N   THR A 203      59.348   7.836  -1.736  1.00  0.00           N  
ATOM   3276  CA  THR A 203      60.447   8.151  -0.831  1.00  0.00           C  
ATOM   3277  C   THR A 203      60.021   9.167   0.221  1.00  0.00           C  
ATOM   3278  O   THR A 203      60.379   9.049   1.393  1.00  0.00           O  
ATOM   3279  CB  THR A 203      61.666   8.688  -1.605  1.00  0.00           C  
ATOM   3280  OG1 THR A 203      62.128   7.690  -2.524  1.00  0.00           O  
ATOM   3281  CG2 THR A 203      62.790   9.048  -0.646  1.00  0.00           C  
ATOM   3282  H   THR A 203      59.426   8.086  -2.711  1.00  0.00           H  
ATOM   3283  HA  THR A 203      60.743   7.237  -0.315  1.00  0.00           H  
ATOM   3284  HB  THR A 203      61.377   9.575  -2.168  1.00  0.00           H  
ATOM   3285  HG1 THR A 203      61.575   7.697  -3.309  1.00  0.00           H  
ATOM   3286 1HG2 THR A 203      63.642   9.426  -1.210  1.00  0.00           H  
ATOM   3287 2HG2 THR A 203      62.444   9.815   0.048  1.00  0.00           H  
ATOM   3288 3HG2 THR A 203      63.089   8.163  -0.087  1.00  0.00           H  
ATOM   3289  N   GLU A 204      59.254  10.165  -0.205  1.00  0.00           N  
ATOM   3290  CA  GLU A 204      58.777  11.204   0.700  1.00  0.00           C  
ATOM   3291  C   GLU A 204      57.837  10.630   1.752  1.00  0.00           C  
ATOM   3292  O   GLU A 204      57.900  11.002   2.924  1.00  0.00           O  
ATOM   3293  CB  GLU A 204      58.066  12.309  -0.084  1.00  0.00           C  
ATOM   3294  CG  GLU A 204      58.986  13.156  -0.952  1.00  0.00           C  
ATOM   3295  CD  GLU A 204      58.245  14.183  -1.762  1.00  0.00           C  
ATOM   3296  OE1 GLU A 204      57.038  14.168  -1.744  1.00  0.00           O  
ATOM   3297  OE2 GLU A 204      58.887  14.984  -2.400  1.00  0.00           O  
ATOM   3298  H   GLU A 204      58.995  10.205  -1.180  1.00  0.00           H  
ATOM   3299  HA  GLU A 204      59.636  11.637   1.213  1.00  0.00           H  
ATOM   3300 1HB  GLU A 204      57.309  11.867  -0.732  1.00  0.00           H  
ATOM   3301 2HB  GLU A 204      57.554  12.976   0.610  1.00  0.00           H  
ATOM   3302 1HG  GLU A 204      59.705  13.666  -0.311  1.00  0.00           H  
ATOM   3303 2HG  GLU A 204      59.540  12.501  -1.623  1.00  0.00           H  
ATOM   3304  N   THR A 205      56.965   9.722   1.326  1.00  0.00           N  
ATOM   3305  CA  THR A 205      56.010   9.094   2.231  1.00  0.00           C  
ATOM   3306  C   THR A 205      56.719   8.251   3.283  1.00  0.00           C  
ATOM   3307  O   THR A 205      56.342   8.257   4.455  1.00  0.00           O  
ATOM   3308  CB  THR A 205      55.007   8.219   1.457  1.00  0.00           C  
ATOM   3309  OG1 THR A 205      54.267   9.034   0.538  1.00  0.00           O  
ATOM   3310  CG2 THR A 205      54.041   7.539   2.416  1.00  0.00           C  
ATOM   3311  H   THR A 205      56.964   9.461   0.350  1.00  0.00           H  
ATOM   3312  HA  THR A 205      55.455   9.878   2.747  1.00  0.00           H  
ATOM   3313  HB  THR A 205      55.546   7.458   0.894  1.00  0.00           H  
ATOM   3314  HG1 THR A 205      54.798   9.191  -0.247  1.00  0.00           H  
ATOM   3315 1HG2 THR A 205      53.340   6.925   1.852  1.00  0.00           H  
ATOM   3316 2HG2 THR A 205      54.599   6.910   3.109  1.00  0.00           H  
ATOM   3317 3HG2 THR A 205      53.492   8.295   2.976  1.00  0.00           H  
ATOM   3318  N   PHE A 206      57.748   7.526   2.857  1.00  0.00           N  
ATOM   3319  CA  PHE A 206      58.512   6.676   3.762  1.00  0.00           C  
ATOM   3320  C   PHE A 206      59.239   7.503   4.814  1.00  0.00           C  
ATOM   3321  O   PHE A 206      59.290   7.129   5.986  1.00  0.00           O  
ATOM   3322  CB  PHE A 206      59.523   5.835   2.980  1.00  0.00           C  
ATOM   3323  CG  PHE A 206      58.902   4.707   2.206  1.00  0.00           C  
ATOM   3324  CD1 PHE A 206      57.706   4.139   2.619  1.00  0.00           C  
ATOM   3325  CD2 PHE A 206      59.513   4.211   1.064  1.00  0.00           C  
ATOM   3326  CE1 PHE A 206      57.134   3.101   1.907  1.00  0.00           C  
ATOM   3327  CE2 PHE A 206      58.944   3.174   0.351  1.00  0.00           C  
ATOM   3328  CZ  PHE A 206      57.753   2.619   0.774  1.00  0.00           C  
ATOM   3329  H   PHE A 206      58.007   7.565   1.882  1.00  0.00           H  
ATOM   3330  HA  PHE A 206      57.820   6.004   4.273  1.00  0.00           H  
ATOM   3331 1HB  PHE A 206      60.061   6.473   2.279  1.00  0.00           H  
ATOM   3332 2HB  PHE A 206      60.255   5.414   3.667  1.00  0.00           H  
ATOM   3333  HD1 PHE A 206      57.216   4.521   3.515  1.00  0.00           H  
ATOM   3334  HD2 PHE A 206      60.454   4.649   0.731  1.00  0.00           H  
ATOM   3335  HE1 PHE A 206      56.194   2.664   2.243  1.00  0.00           H  
ATOM   3336  HE2 PHE A 206      59.434   2.794  -0.545  1.00  0.00           H  
ATOM   3337  HZ  PHE A 206      57.304   1.800   0.213  1.00  0.00           H  
ATOM   3338  N   ILE A 207      59.801   8.630   4.388  1.00  0.00           N  
ATOM   3339  CA  ILE A 207      60.527   9.513   5.293  1.00  0.00           C  
ATOM   3340  C   ILE A 207      59.599  10.108   6.345  1.00  0.00           C  
ATOM   3341  O   ILE A 207      59.961  10.216   7.517  1.00  0.00           O  
ATOM   3342  CB  ILE A 207      61.218  10.648   4.516  1.00  0.00           C  
ATOM   3343  CG1 ILE A 207      62.342  10.089   3.641  1.00  0.00           C  
ATOM   3344  CG2 ILE A 207      61.757  11.698   5.475  1.00  0.00           C  
ATOM   3345  CD1 ILE A 207      62.896  11.084   2.647  1.00  0.00           C  
ATOM   3346  H   ILE A 207      59.723   8.881   3.413  1.00  0.00           H  
ATOM   3347  HA  ILE A 207      61.292   8.930   5.804  1.00  0.00           H  
ATOM   3348  HB  ILE A 207      60.500  11.118   3.844  1.00  0.00           H  
ATOM   3349 1HG1 ILE A 207      63.161   9.748   4.274  1.00  0.00           H  
ATOM   3350 2HG1 ILE A 207      61.977   9.223   3.087  1.00  0.00           H  
ATOM   3351 1HG2 ILE A 207      62.243  12.493   4.909  1.00  0.00           H  
ATOM   3352 2HG2 ILE A 207      60.936  12.116   6.056  1.00  0.00           H  
ATOM   3353 3HG2 ILE A 207      62.481  11.238   6.148  1.00  0.00           H  
ATOM   3354 1HD1 ILE A 207      63.688  10.614   2.063  1.00  0.00           H  
ATOM   3355 2HD1 ILE A 207      62.099  11.413   1.978  1.00  0.00           H  
ATOM   3356 3HD1 ILE A 207      63.300  11.944   3.179  1.00  0.00           H  
ATOM   3357  N   TYR A 208      58.401  10.493   5.919  1.00  0.00           N  
ATOM   3358  CA  TYR A 208      57.418  11.078   6.824  1.00  0.00           C  
ATOM   3359  C   TYR A 208      56.970  10.071   7.876  1.00  0.00           C  
ATOM   3360  O   TYR A 208      56.810  10.413   9.048  1.00  0.00           O  
ATOM   3361  CB  TYR A 208      56.211  11.598   6.040  1.00  0.00           C  
ATOM   3362  CG  TYR A 208      55.170  12.277   6.902  1.00  0.00           C  
ATOM   3363  CD1 TYR A 208      55.379  13.572   7.353  1.00  0.00           C  
ATOM   3364  CD2 TYR A 208      54.005  11.605   7.241  1.00  0.00           C  
ATOM   3365  CE1 TYR A 208      54.428  14.192   8.140  1.00  0.00           C  
ATOM   3366  CE2 TYR A 208      53.054  12.224   8.028  1.00  0.00           C  
ATOM   3367  CZ  TYR A 208      53.263  13.512   8.477  1.00  0.00           C  
ATOM   3368  OH  TYR A 208      52.315  14.130   9.261  1.00  0.00           O  
ATOM   3369  H   TYR A 208      58.165  10.378   4.944  1.00  0.00           H  
ATOM   3370  HA  TYR A 208      57.883  11.916   7.345  1.00  0.00           H  
ATOM   3371 1HB  TYR A 208      56.547  12.312   5.286  1.00  0.00           H  
ATOM   3372 2HB  TYR A 208      55.733  10.771   5.517  1.00  0.00           H  
ATOM   3373  HD1 TYR A 208      56.295  14.100   7.086  1.00  0.00           H  
ATOM   3374  HD2 TYR A 208      53.841  10.587   6.887  1.00  0.00           H  
ATOM   3375  HE1 TYR A 208      54.593  15.209   8.494  1.00  0.00           H  
ATOM   3376  HE2 TYR A 208      52.139  11.695   8.295  1.00  0.00           H  
ATOM   3377  HH  TYR A 208      51.577  13.531   9.400  1.00  0.00           H  
ATOM   3378  N   ILE A 209      56.769   8.829   7.451  1.00  0.00           N  
ATOM   3379  CA  ILE A 209      56.339   7.769   8.355  1.00  0.00           C  
ATOM   3380  C   ILE A 209      57.401   7.478   9.407  1.00  0.00           C  
ATOM   3381  O   ILE A 209      57.087   7.269  10.579  1.00  0.00           O  
ATOM   3382  CB  ILE A 209      56.019   6.479   7.577  1.00  0.00           C  
ATOM   3383  CG1 ILE A 209      54.780   6.678   6.701  1.00  0.00           C  
ATOM   3384  CG2 ILE A 209      55.817   5.316   8.536  1.00  0.00           C  
ATOM   3385  CD1 ILE A 209      54.550   5.563   5.706  1.00  0.00           C  
ATOM   3386  H   ILE A 209      56.918   8.613   6.476  1.00  0.00           H  
ATOM   3387  HA  ILE A 209      55.434   8.096   8.866  1.00  0.00           H  
ATOM   3388  HB  ILE A 209      56.845   6.245   6.906  1.00  0.00           H  
ATOM   3389 1HG1 ILE A 209      53.896   6.758   7.334  1.00  0.00           H  
ATOM   3390 2HG1 ILE A 209      54.871   7.613   6.148  1.00  0.00           H  
ATOM   3391 1HG2 ILE A 209      55.592   4.413   7.969  1.00  0.00           H  
ATOM   3392 2HG2 ILE A 209      56.725   5.162   9.117  1.00  0.00           H  
ATOM   3393 3HG2 ILE A 209      54.989   5.539   9.208  1.00  0.00           H  
ATOM   3394 1HD1 ILE A 209      53.654   5.775   5.122  1.00  0.00           H  
ATOM   3395 2HD1 ILE A 209      55.409   5.488   5.039  1.00  0.00           H  
ATOM   3396 3HD1 ILE A 209      54.421   4.622   6.239  1.00  0.00           H  
ATOM   3397  N   LEU A 210      58.660   7.466   8.982  1.00  0.00           N  
ATOM   3398  CA  LEU A 210      59.772   7.200   9.886  1.00  0.00           C  
ATOM   3399  C   LEU A 210      59.900   8.295  10.938  1.00  0.00           C  
ATOM   3400  O   LEU A 210      60.154   8.017  12.110  1.00  0.00           O  
ATOM   3401  CB  LEU A 210      61.082   7.085   9.096  1.00  0.00           C  
ATOM   3402  CG  LEU A 210      61.208   5.851   8.193  1.00  0.00           C  
ATOM   3403  CD1 LEU A 210      62.468   5.968   7.346  1.00  0.00           C  
ATOM   3404  CD2 LEU A 210      61.241   4.596   9.051  1.00  0.00           C  
ATOM   3405  H   LEU A 210      58.852   7.646   8.007  1.00  0.00           H  
ATOM   3406  HA  LEU A 210      59.586   6.255  10.395  1.00  0.00           H  
ATOM   3407 1HB  LEU A 210      61.186   7.968   8.467  1.00  0.00           H  
ATOM   3408 2HB  LEU A 210      61.913   7.067   9.801  1.00  0.00           H  
ATOM   3409  HG  LEU A 210      60.354   5.806   7.517  1.00  0.00           H  
ATOM   3410 1HD1 LEU A 210      62.557   5.091   6.704  1.00  0.00           H  
ATOM   3411 2HD1 LEU A 210      62.409   6.864   6.728  1.00  0.00           H  
ATOM   3412 3HD1 LEU A 210      63.339   6.032   7.996  1.00  0.00           H  
ATOM   3413 1HD2 LEU A 210      61.330   3.718   8.410  1.00  0.00           H  
ATOM   3414 2HD2 LEU A 210      62.095   4.639   9.727  1.00  0.00           H  
ATOM   3415 3HD2 LEU A 210      60.321   4.528   9.633  1.00  0.00           H  
ATOM   3416  N   ARG A 211      59.723   9.541  10.513  1.00  0.00           N  
ATOM   3417  CA  ARG A 211      59.818  10.680  11.417  1.00  0.00           C  
ATOM   3418  C   ARG A 211      58.717  10.642  12.469  1.00  0.00           C  
ATOM   3419  O   ARG A 211      58.954  10.935  13.641  1.00  0.00           O  
ATOM   3420  CB  ARG A 211      59.731  11.987  10.642  1.00  0.00           C  
ATOM   3421  CG  ARG A 211      60.943  12.302   9.781  1.00  0.00           C  
ATOM   3422  CD  ARG A 211      60.760  13.561   9.014  1.00  0.00           C  
ATOM   3423  NE  ARG A 211      61.917  13.867   8.189  1.00  0.00           N  
ATOM   3424  CZ  ARG A 211      61.973  14.870   7.291  1.00  0.00           C  
ATOM   3425  NH1 ARG A 211      60.933  15.653   7.116  1.00  0.00           N  
ATOM   3426  NH2 ARG A 211      63.075  15.066   6.588  1.00  0.00           N  
ATOM   3427  H   ARG A 211      59.517   9.704   9.538  1.00  0.00           H  
ATOM   3428  HA  ARG A 211      60.783  10.640  11.923  1.00  0.00           H  
ATOM   3429 1HB  ARG A 211      58.859  11.964   9.989  1.00  0.00           H  
ATOM   3430 2HB  ARG A 211      59.596  12.814  11.339  1.00  0.00           H  
ATOM   3431 1HG  ARG A 211      61.822  12.412  10.416  1.00  0.00           H  
ATOM   3432 2HG  ARG A 211      61.107  11.489   9.072  1.00  0.00           H  
ATOM   3433 1HD  ARG A 211      59.892  13.467   8.363  1.00  0.00           H  
ATOM   3434 2HD  ARG A 211      60.606  14.389   9.706  1.00  0.00           H  
ATOM   3435  HE  ARG A 211      62.738  13.285   8.296  1.00  0.00           H  
ATOM   3436 1HH1 ARG A 211      60.091  15.503   7.653  1.00  0.00           H  
ATOM   3437 2HH1 ARG A 211      60.975  16.405   6.443  1.00  0.00           H  
ATOM   3438 1HH2 ARG A 211      63.875  14.464   6.723  1.00  0.00           H  
ATOM   3439 2HH2 ARG A 211      63.117  15.818   5.916  1.00  0.00           H  
ATOM   3440  N   GLU A 212      57.512  10.279  12.044  1.00  0.00           N  
ATOM   3441  CA  GLU A 212      56.371  10.202  12.948  1.00  0.00           C  
ATOM   3442  C   GLU A 212      56.574   9.119  14.000  1.00  0.00           C  
ATOM   3443  O   GLU A 212      56.248   9.310  15.172  1.00  0.00           O  
ATOM   3444  CB  GLU A 212      55.086   9.930  12.163  1.00  0.00           C  
ATOM   3445  CG  GLU A 212      54.627  11.087  11.288  1.00  0.00           C  
ATOM   3446  CD  GLU A 212      54.250  12.307  12.082  1.00  0.00           C  
ATOM   3447  OE1 GLU A 212      53.307  12.237  12.833  1.00  0.00           O  
ATOM   3448  OE2 GLU A 212      54.907  13.312  11.937  1.00  0.00           O  
ATOM   3449  H   GLU A 212      57.383  10.050  11.069  1.00  0.00           H  
ATOM   3450  HA  GLU A 212      56.271  11.159  13.461  1.00  0.00           H  
ATOM   3451 1HB  GLU A 212      55.229   9.061  11.520  1.00  0.00           H  
ATOM   3452 2HB  GLU A 212      54.279   9.694  12.857  1.00  0.00           H  
ATOM   3453 1HG  GLU A 212      55.430  11.350  10.599  1.00  0.00           H  
ATOM   3454 2HG  GLU A 212      53.770  10.765  10.698  1.00  0.00           H  
ATOM   3455  N   ALA A 213      57.114   7.982  13.575  1.00  0.00           N  
ATOM   3456  CA  ALA A 213      57.362   6.866  14.479  1.00  0.00           C  
ATOM   3457  C   ALA A 213      58.402   7.230  15.531  1.00  0.00           C  
ATOM   3458  O   ALA A 213      58.263   6.880  16.703  1.00  0.00           O  
ATOM   3459  CB  ALA A 213      57.808   5.639  13.696  1.00  0.00           C  
ATOM   3460  H   ALA A 213      57.359   7.888  12.600  1.00  0.00           H  
ATOM   3461  HA  ALA A 213      56.430   6.635  14.996  1.00  0.00           H  
ATOM   3462 1HB  ALA A 213      57.989   4.814  14.385  1.00  0.00           H  
ATOM   3463 2HB  ALA A 213      57.029   5.357  12.988  1.00  0.00           H  
ATOM   3464 3HB  ALA A 213      58.724   5.867  13.155  1.00  0.00           H  
ATOM   3465  N   THR A 214      59.445   7.935  15.106  1.00  0.00           N  
ATOM   3466  CA  THR A 214      60.511   8.348  16.010  1.00  0.00           C  
ATOM   3467  C   THR A 214      59.965   9.183  17.161  1.00  0.00           C  
ATOM   3468  O   THR A 214      60.301   8.952  18.322  1.00  0.00           O  
ATOM   3469  CB  THR A 214      61.595   9.145  15.261  1.00  0.00           C  
ATOM   3470  OG1 THR A 214      62.188   8.319  14.251  1.00  0.00           O  
ATOM   3471  CG2 THR A 214      62.674   9.614  16.225  1.00  0.00           C  
ATOM   3472  H   THR A 214      59.501   8.192  14.131  1.00  0.00           H  
ATOM   3473  HA  THR A 214      60.972   7.455  16.432  1.00  0.00           H  
ATOM   3474  HB  THR A 214      61.142  10.013  14.782  1.00  0.00           H  
ATOM   3475  HG1 THR A 214      61.614   8.295  13.481  1.00  0.00           H  
ATOM   3476 1HG2 THR A 214      63.431  10.176  15.678  1.00  0.00           H  
ATOM   3477 2HG2 THR A 214      62.228  10.252  16.988  1.00  0.00           H  
ATOM   3478 3HG2 THR A 214      63.137   8.750  16.700  1.00  0.00           H  
ATOM   3479  N   GLU A 215      59.121  10.155  16.832  1.00  0.00           N  
ATOM   3480  CA  GLU A 215      58.526  11.027  17.838  1.00  0.00           C  
ATOM   3481  C   GLU A 215      57.753  10.223  18.875  1.00  0.00           C  
ATOM   3482  O   GLU A 215      57.939  10.403  20.079  1.00  0.00           O  
ATOM   3483  CB  GLU A 215      57.599  12.050  17.177  1.00  0.00           C  
ATOM   3484  CG  GLU A 215      56.956  13.033  18.145  1.00  0.00           C  
ATOM   3485  CD  GLU A 215      56.068  14.033  17.459  1.00  0.00           C  
ATOM   3486  OE1 GLU A 215      56.331  14.353  16.324  1.00  0.00           O  
ATOM   3487  OE2 GLU A 215      55.125  14.478  18.070  1.00  0.00           O  
ATOM   3488  H   GLU A 215      58.885  10.294  15.860  1.00  0.00           H  
ATOM   3489  HA  GLU A 215      59.327  11.561  18.350  1.00  0.00           H  
ATOM   3490 1HB  GLU A 215      58.159  12.625  16.439  1.00  0.00           H  
ATOM   3491 2HB  GLU A 215      56.800  11.529  16.649  1.00  0.00           H  
ATOM   3492 1HG  GLU A 215      56.364  12.477  18.871  1.00  0.00           H  
ATOM   3493 2HG  GLU A 215      57.741  13.561  18.685  1.00  0.00           H  
ATOM   3494  N   MET A 216      56.886   9.336  18.395  1.00  0.00           N  
ATOM   3495  CA  MET A 216      55.896   8.678  19.239  1.00  0.00           C  
ATOM   3496  C   MET A 216      56.539   7.776  20.284  1.00  0.00           C  
ATOM   3497  O   MET A 216      55.903   7.398  21.268  1.00  0.00           O  
ATOM   3498  CB  MET A 216      54.927   7.874  18.374  1.00  0.00           C  
ATOM   3499  CG  MET A 216      53.987   8.722  17.528  1.00  0.00           C  
ATOM   3500  SD  MET A 216      52.714   7.741  16.708  1.00  0.00           S  
ATOM   3501  CE  MET A 216      53.671   6.961  15.411  1.00  0.00           C  
ATOM   3502  H   MET A 216      56.910   9.107  17.412  1.00  0.00           H  
ATOM   3503  HA  MET A 216      55.336   9.443  19.776  1.00  0.00           H  
ATOM   3504 1HB  MET A 216      55.489   7.227  17.703  1.00  0.00           H  
ATOM   3505 2HB  MET A 216      54.316   7.234  19.012  1.00  0.00           H  
ATOM   3506 1HG  MET A 216      53.498   9.463  18.159  1.00  0.00           H  
ATOM   3507 2HG  MET A 216      54.560   9.248  16.765  1.00  0.00           H  
ATOM   3508 1HE  MET A 216      53.021   6.320  14.815  1.00  0.00           H  
ATOM   3509 2HE  MET A 216      54.110   7.728  14.772  1.00  0.00           H  
ATOM   3510 3HE  MET A 216      54.465   6.361  15.855  1.00  0.00           H  
ATOM   3511  N   GLY A 217      57.804   7.432  20.068  1.00  0.00           N  
ATOM   3512  CA  GLY A 217      58.501   6.491  20.931  1.00  0.00           C  
ATOM   3513  C   GLY A 217      58.659   5.130  20.261  1.00  0.00           C  
ATOM   3514  O   GLY A 217      58.328   4.098  20.845  1.00  0.00           O  
ATOM   3515  H   GLY A 217      58.296   7.834  19.283  1.00  0.00           H  
ATOM   3516 1HA  GLY A 217      59.484   6.889  21.185  1.00  0.00           H  
ATOM   3517 2HA  GLY A 217      57.950   6.376  21.864  1.00  0.00           H  
ATOM   3518  N   ALA A 218      59.168   5.139  19.030  1.00  0.00           N  
ATOM   3519  CA  ALA A 218      59.556   3.910  18.349  1.00  0.00           C  
ATOM   3520  C   ALA A 218      60.952   3.471  18.768  1.00  0.00           C  
ATOM   3521  O   ALA A 218      61.896   4.260  18.739  1.00  0.00           O  
ATOM   3522  CB  ALA A 218      59.489   4.095  16.840  1.00  0.00           C  
ATOM   3523  H   ALA A 218      59.289   6.022  18.554  1.00  0.00           H  
ATOM   3524  HA  ALA A 218      58.856   3.126  18.640  1.00  0.00           H  
ATOM   3525 1HB  ALA A 218      59.784   3.169  16.347  1.00  0.00           H  
ATOM   3526 2HB  ALA A 218      58.471   4.353  16.550  1.00  0.00           H  
ATOM   3527 3HB  ALA A 218      60.165   4.895  16.542  1.00  0.00           H  
ATOM   3528  N   SER A 219      61.078   2.204  19.159  1.00  0.00           N  
ATOM   3529  CA  SER A 219      62.330   1.675  19.686  1.00  0.00           C  
ATOM   3530  C   SER A 219      63.379   1.500  18.598  1.00  0.00           C  
ATOM   3531  O   SER A 219      63.048   1.356  17.421  1.00  0.00           O  
ATOM   3532  CB  SER A 219      62.081   0.346  20.371  1.00  0.00           C  
ATOM   3533  OG  SER A 219      61.695  -0.632  19.445  1.00  0.00           O  
ATOM   3534  H   SER A 219      60.282   1.586  19.090  1.00  0.00           H  
ATOM   3535  HA  SER A 219      62.723   2.381  20.419  1.00  0.00           H  
ATOM   3536 1HB  SER A 219      62.988   0.026  20.885  1.00  0.00           H  
ATOM   3537 2HB  SER A 219      61.303   0.465  21.124  1.00  0.00           H  
ATOM   3538  HG  SER A 219      61.558  -1.437  19.951  1.00  0.00           H  
ATOM   3539  N   PRO A 220      64.760   1.528  19.136  1.00  0.00           N  
ATOM   3540  CA  PRO A 220      65.703   1.514  18.025  1.00  0.00           C  
ATOM   3541  C   PRO A 220      65.418   0.353  17.093  1.00  0.00           C  
ATOM   3542  O   PRO A 220      65.576   0.467  15.878  1.00  0.00           O  
ATOM   3543  CB  PRO A 220      67.060   1.361  18.720  1.00  0.00           C  
ATOM   3544  CG  PRO A 220      66.725   0.792  20.056  1.00  0.00           C  
ATOM   3545  CD  PRO A 220      65.391   1.401  20.399  1.00  0.00           C  
ATOM   3546  HA  PRO A 220      65.642   2.471  17.487  1.00  0.00           H  
ATOM   3547 1HB  PRO A 220      67.714   0.704  18.127  1.00  0.00           H  
ATOM   3548 2HB  PRO A 220      67.561   2.338  18.786  1.00  0.00           H  
ATOM   3549 1HG  PRO A 220      66.687  -0.306  20.002  1.00  0.00           H  
ATOM   3550 2HG  PRO A 220      67.507   1.048  20.785  1.00  0.00           H  
ATOM   3551 1HD  PRO A 220      64.833   0.717  21.055  1.00  0.00           H  
ATOM   3552 2HD  PRO A 220      65.547   2.371  20.892  1.00  0.00           H  
ATOM   3553  N   GLU A 221      64.995  -0.773  17.658  1.00  0.00           N  
ATOM   3554  CA  GLU A 221      64.788  -1.963  16.842  1.00  0.00           C  
ATOM   3555  C   GLU A 221      63.711  -1.730  15.790  1.00  0.00           C  
ATOM   3556  O   GLU A 221      63.892  -2.061  14.618  1.00  0.00           O  
ATOM   3557  CB  GLU A 221      64.405  -3.154  17.724  1.00  0.00           C  
ATOM   3558  CG  GLU A 221      64.212  -4.460  16.967  1.00  0.00           C  
ATOM   3559  CD  GLU A 221      63.880  -5.616  17.869  1.00  0.00           C  
ATOM   3560  OE1 GLU A 221      63.821  -5.418  19.059  1.00  0.00           O  
ATOM   3561  OE2 GLU A 221      63.685  -6.698  17.368  1.00  0.00           O  
ATOM   3562  H   GLU A 221      64.821  -0.789  18.653  1.00  0.00           H  
ATOM   3563  HA  GLU A 221      65.721  -2.196  16.327  1.00  0.00           H  
ATOM   3564 1HB  GLU A 221      65.177  -3.313  18.476  1.00  0.00           H  
ATOM   3565 2HB  GLU A 221      63.476  -2.932  18.250  1.00  0.00           H  
ATOM   3566 1HG  GLU A 221      63.406  -4.334  16.245  1.00  0.00           H  
ATOM   3567 2HG  GLU A 221      65.124  -4.686  16.416  1.00  0.00           H  
ATOM   3568  N   THR A 222      62.589  -1.158  16.215  1.00  0.00           N  
ATOM   3569  CA  THR A 222      61.481  -0.879  15.310  1.00  0.00           C  
ATOM   3570  C   THR A 222      61.873   0.151  14.259  1.00  0.00           C  
ATOM   3571  O   THR A 222      61.518   0.023  13.087  1.00  0.00           O  
ATOM   3572  CB  THR A 222      60.245  -0.384  16.084  1.00  0.00           C  
ATOM   3573  OG1 THR A 222      59.815  -1.397  17.002  1.00  0.00           O  
ATOM   3574  CG2 THR A 222      59.110  -0.060  15.124  1.00  0.00           C  
ATOM   3575  H   THR A 222      62.502  -0.910  17.190  1.00  0.00           H  
ATOM   3576  HA  THR A 222      61.215  -1.802  14.794  1.00  0.00           H  
ATOM   3577  HB  THR A 222      60.504   0.512  16.647  1.00  0.00           H  
ATOM   3578  HG1 THR A 222      59.270  -0.999  17.685  1.00  0.00           H  
ATOM   3579 1HG2 THR A 222      58.245   0.289  15.689  1.00  0.00           H  
ATOM   3580 2HG2 THR A 222      59.430   0.719  14.432  1.00  0.00           H  
ATOM   3581 3HG2 THR A 222      58.840  -0.954  14.565  1.00  0.00           H  
ATOM   3582  N   LEU A 223      62.607   1.173  14.684  1.00  0.00           N  
ATOM   3583  CA  LEU A 223      63.050   2.227  13.779  1.00  0.00           C  
ATOM   3584  C   LEU A 223      64.009   1.684  12.728  1.00  0.00           C  
ATOM   3585  O   LEU A 223      63.935   2.054  11.556  1.00  0.00           O  
ATOM   3586  CB  LEU A 223      63.731   3.352  14.569  1.00  0.00           C  
ATOM   3587  CG  LEU A 223      62.810   4.184  15.470  1.00  0.00           C  
ATOM   3588  CD1 LEU A 223      63.648   5.132  16.317  1.00  0.00           C  
ATOM   3589  CD2 LEU A 223      61.816   4.951  14.611  1.00  0.00           C  
ATOM   3590  H   LEU A 223      62.865   1.221  15.659  1.00  0.00           H  
ATOM   3591  HA  LEU A 223      62.177   2.635  13.270  1.00  0.00           H  
ATOM   3592 1HB  LEU A 223      64.504   2.915  15.198  1.00  0.00           H  
ATOM   3593 2HB  LEU A 223      64.207   4.033  13.863  1.00  0.00           H  
ATOM   3594  HG  LEU A 223      62.269   3.522  16.147  1.00  0.00           H  
ATOM   3595 1HD1 LEU A 223      62.994   5.723  16.958  1.00  0.00           H  
ATOM   3596 2HD1 LEU A 223      64.336   4.555  16.935  1.00  0.00           H  
ATOM   3597 3HD1 LEU A 223      64.215   5.797  15.666  1.00  0.00           H  
ATOM   3598 1HD2 LEU A 223      61.161   5.542  15.252  1.00  0.00           H  
ATOM   3599 2HD2 LEU A 223      62.356   5.614  13.935  1.00  0.00           H  
ATOM   3600 3HD2 LEU A 223      61.219   4.249  14.030  1.00  0.00           H  
ATOM   3601  N   ARG A 224      64.909   0.805  13.153  1.00  0.00           N  
ATOM   3602  CA  ARG A 224      65.885   0.209  12.248  1.00  0.00           C  
ATOM   3603  C   ARG A 224      65.204  -0.657  11.197  1.00  0.00           C  
ATOM   3604  O   ARG A 224      65.581  -0.639  10.025  1.00  0.00           O  
ATOM   3605  CB  ARG A 224      66.889  -0.633  13.022  1.00  0.00           C  
ATOM   3606  CG  ARG A 224      67.984  -1.261  12.175  1.00  0.00           C  
ATOM   3607  CD  ARG A 224      68.937  -2.044  13.002  1.00  0.00           C  
ATOM   3608  NE  ARG A 224      68.291  -3.174  13.651  1.00  0.00           N  
ATOM   3609  CZ  ARG A 224      68.026  -4.351  13.052  1.00  0.00           C  
ATOM   3610  NH1 ARG A 224      68.356  -4.537  11.793  1.00  0.00           N  
ATOM   3611  NH2 ARG A 224      67.433  -5.318  13.729  1.00  0.00           N  
ATOM   3612  H   ARG A 224      64.918   0.542  14.128  1.00  0.00           H  
ATOM   3613  HA  ARG A 224      66.422   1.011  11.741  1.00  0.00           H  
ATOM   3614 1HB  ARG A 224      67.370  -0.019  13.781  1.00  0.00           H  
ATOM   3615 2HB  ARG A 224      66.367  -1.440  13.536  1.00  0.00           H  
ATOM   3616 1HG  ARG A 224      67.538  -1.931  11.440  1.00  0.00           H  
ATOM   3617 2HG  ARG A 224      68.541  -0.477  11.660  1.00  0.00           H  
ATOM   3618 1HD  ARG A 224      69.739  -2.426  12.370  1.00  0.00           H  
ATOM   3619 2HD  ARG A 224      69.360  -1.403  13.775  1.00  0.00           H  
ATOM   3620  HE  ARG A 224      68.022  -3.068  14.620  1.00  0.00           H  
ATOM   3621 1HH1 ARG A 224      68.809  -3.797  11.275  1.00  0.00           H  
ATOM   3622 2HH1 ARG A 224      68.158  -5.419  11.344  1.00  0.00           H  
ATOM   3623 1HH2 ARG A 224      67.179  -5.175  14.697  1.00  0.00           H  
ATOM   3624 2HH2 ARG A 224      67.234  -6.200  13.280  1.00  0.00           H  
ATOM   3625  N   ARG A 225      64.199  -1.415  11.622  1.00  0.00           N  
ATOM   3626  CA  ARG A 225      63.463  -2.290  10.717  1.00  0.00           C  
ATOM   3627  C   ARG A 225      62.709  -1.486   9.666  1.00  0.00           C  
ATOM   3628  O   ARG A 225      62.670  -1.861   8.494  1.00  0.00           O  
ATOM   3629  CB  ARG A 225      62.480  -3.156  11.491  1.00  0.00           C  
ATOM   3630  CG  ARG A 225      63.117  -4.238  12.347  1.00  0.00           C  
ATOM   3631  CD  ARG A 225      62.095  -5.058  13.047  1.00  0.00           C  
ATOM   3632  NE  ARG A 225      62.700  -6.041  13.931  1.00  0.00           N  
ATOM   3633  CZ  ARG A 225      63.143  -7.252  13.539  1.00  0.00           C  
ATOM   3634  NH1 ARG A 225      63.041  -7.612  12.279  1.00  0.00           N  
ATOM   3635  NH2 ARG A 225      63.679  -8.077  14.421  1.00  0.00           N  
ATOM   3636  H   ARG A 225      63.938  -1.384  12.597  1.00  0.00           H  
ATOM   3637  HA  ARG A 225      64.175  -2.942  10.210  1.00  0.00           H  
ATOM   3638 1HB  ARG A 225      61.880  -2.527  12.147  1.00  0.00           H  
ATOM   3639 2HB  ARG A 225      61.799  -3.644  10.794  1.00  0.00           H  
ATOM   3640 1HG  ARG A 225      63.712  -4.899  11.715  1.00  0.00           H  
ATOM   3641 2HG  ARG A 225      63.760  -3.778  13.097  1.00  0.00           H  
ATOM   3642 1HD  ARG A 225      61.456  -4.409  13.646  1.00  0.00           H  
ATOM   3643 2HD  ARG A 225      61.487  -5.587  12.314  1.00  0.00           H  
ATOM   3644  HE  ARG A 225      62.795  -5.800  14.908  1.00  0.00           H  
ATOM   3645 1HH1 ARG A 225      62.631  -6.982  11.604  1.00  0.00           H  
ATOM   3646 2HH1 ARG A 225      63.373  -8.520  11.985  1.00  0.00           H  
ATOM   3647 1HH2 ARG A 225      63.757  -7.799  15.390  1.00  0.00           H  
ATOM   3648 2HH2 ARG A 225      64.011  -8.983  14.128  1.00  0.00           H  
ATOM   3649  N   LEU A 226      62.111  -0.379  10.091  1.00  0.00           N  
ATOM   3650  CA  LEU A 226      61.357   0.480   9.186  1.00  0.00           C  
ATOM   3651  C   LEU A 226      62.265   1.105   8.135  1.00  0.00           C  
ATOM   3652  O   LEU A 226      61.900   1.201   6.963  1.00  0.00           O  
ATOM   3653  CB  LEU A 226      60.643   1.584   9.975  1.00  0.00           C  
ATOM   3654  CG  LEU A 226      59.492   1.120  10.877  1.00  0.00           C  
ATOM   3655  CD1 LEU A 226      59.006   2.288  11.724  1.00  0.00           C  
ATOM   3656  CD2 LEU A 226      58.367   0.561  10.018  1.00  0.00           C  
ATOM   3657  H   LEU A 226      62.180  -0.126  11.066  1.00  0.00           H  
ATOM   3658  HA  LEU A 226      60.609  -0.127   8.677  1.00  0.00           H  
ATOM   3659 1HB  LEU A 226      61.374   2.089  10.605  1.00  0.00           H  
ATOM   3660 2HB  LEU A 226      60.239   2.310   9.270  1.00  0.00           H  
ATOM   3661  HG  LEU A 226      59.851   0.344  11.554  1.00  0.00           H  
ATOM   3662 1HD1 LEU A 226      58.188   1.958  12.364  1.00  0.00           H  
ATOM   3663 2HD1 LEU A 226      59.825   2.655  12.342  1.00  0.00           H  
ATOM   3664 3HD1 LEU A 226      58.655   3.088  11.072  1.00  0.00           H  
ATOM   3665 1HD2 LEU A 226      57.550   0.230  10.659  1.00  0.00           H  
ATOM   3666 2HD2 LEU A 226      58.007   1.337   9.341  1.00  0.00           H  
ATOM   3667 3HD2 LEU A 226      58.738  -0.283   9.437  1.00  0.00           H  
ATOM   3668  N   PHE A 227      63.449   1.529   8.560  1.00  0.00           N  
ATOM   3669  CA  PHE A 227      64.412   2.146   7.655  1.00  0.00           C  
ATOM   3670  C   PHE A 227      64.893   1.154   6.604  1.00  0.00           C  
ATOM   3671  O   PHE A 227      65.042   1.500   5.432  1.00  0.00           O  
ATOM   3672  CB  PHE A 227      65.610   2.688   8.437  1.00  0.00           C  
ATOM   3673  CG  PHE A 227      65.311   3.941   9.211  1.00  0.00           C  
ATOM   3674  CD1 PHE A 227      65.511   3.990  10.583  1.00  0.00           C  
ATOM   3675  CD2 PHE A 227      64.828   5.072   8.570  1.00  0.00           C  
ATOM   3676  CE1 PHE A 227      65.236   5.142  11.296  1.00  0.00           C  
ATOM   3677  CE2 PHE A 227      64.554   6.225   9.280  1.00  0.00           C  
ATOM   3678  CZ  PHE A 227      64.758   6.259  10.644  1.00  0.00           C  
ATOM   3679  H   PHE A 227      63.689   1.422   9.535  1.00  0.00           H  
ATOM   3680  HA  PHE A 227      63.924   2.977   7.144  1.00  0.00           H  
ATOM   3681 1HB  PHE A 227      65.959   1.931   9.138  1.00  0.00           H  
ATOM   3682 2HB  PHE A 227      66.427   2.901   7.750  1.00  0.00           H  
ATOM   3683  HD1 PHE A 227      65.890   3.107  11.097  1.00  0.00           H  
ATOM   3684  HD2 PHE A 227      64.667   5.044   7.492  1.00  0.00           H  
ATOM   3685  HE1 PHE A 227      65.398   5.167  12.373  1.00  0.00           H  
ATOM   3686  HE2 PHE A 227      64.176   7.107   8.763  1.00  0.00           H  
ATOM   3687  HZ  PHE A 227      64.541   7.167  11.206  1.00  0.00           H  
ATOM   3688  N   VAL A 228      65.135  -0.081   7.029  1.00  0.00           N  
ATOM   3689  CA  VAL A 228      65.599  -1.126   6.124  1.00  0.00           C  
ATOM   3690  C   VAL A 228      64.546  -1.452   5.072  1.00  0.00           C  
ATOM   3691  O   VAL A 228      64.866  -1.651   3.900  1.00  0.00           O  
ATOM   3692  CB  VAL A 228      65.944  -2.403   6.914  1.00  0.00           C  
ATOM   3693  CG1 VAL A 228      66.245  -3.552   5.964  1.00  0.00           C  
ATOM   3694  CG2 VAL A 228      67.126  -2.139   7.834  1.00  0.00           C  
ATOM   3695  H   VAL A 228      64.994  -0.302   8.004  1.00  0.00           H  
ATOM   3696  HA  VAL A 228      66.499  -0.773   5.620  1.00  0.00           H  
ATOM   3697  HB  VAL A 228      65.078  -2.696   7.508  1.00  0.00           H  
ATOM   3698 1HG1 VAL A 228      66.487  -4.446   6.539  1.00  0.00           H  
ATOM   3699 2HG1 VAL A 228      65.373  -3.747   5.340  1.00  0.00           H  
ATOM   3700 3HG1 VAL A 228      67.093  -3.288   5.332  1.00  0.00           H  
ATOM   3701 1HG2 VAL A 228      67.363  -3.045   8.390  1.00  0.00           H  
ATOM   3702 2HG2 VAL A 228      67.990  -1.840   7.240  1.00  0.00           H  
ATOM   3703 3HG2 VAL A 228      66.872  -1.341   8.533  1.00  0.00           H  
ATOM   3704  N   GLU A 229      63.289  -1.505   5.498  1.00  0.00           N  
ATOM   3705  CA  GLU A 229      62.186  -1.807   4.593  1.00  0.00           C  
ATOM   3706  C   GLU A 229      62.022  -0.717   3.541  1.00  0.00           C  
ATOM   3707  O   GLU A 229      61.777  -1.004   2.369  1.00  0.00           O  
ATOM   3708  CB  GLU A 229      60.882  -1.973   5.377  1.00  0.00           C  
ATOM   3709  CG  GLU A 229      60.825  -3.222   6.245  1.00  0.00           C  
ATOM   3710  CD  GLU A 229      59.562  -3.314   7.055  1.00  0.00           C  
ATOM   3711  OE1 GLU A 229      58.798  -2.379   7.037  1.00  0.00           O  
ATOM   3712  OE2 GLU A 229      59.361  -4.321   7.693  1.00  0.00           O  
ATOM   3713  H   GLU A 229      63.092  -1.332   6.473  1.00  0.00           H  
ATOM   3714  HA  GLU A 229      62.406  -2.744   4.080  1.00  0.00           H  
ATOM   3715 1HB  GLU A 229      60.735  -1.108   6.025  1.00  0.00           H  
ATOM   3716 2HB  GLU A 229      60.042  -2.008   4.684  1.00  0.00           H  
ATOM   3717 1HG  GLU A 229      60.897  -4.100   5.604  1.00  0.00           H  
ATOM   3718 2HG  GLU A 229      61.683  -3.225   6.916  1.00  0.00           H  
ATOM   3719  N   ALA A 230      62.159   0.534   3.967  1.00  0.00           N  
ATOM   3720  CA  ALA A 230      62.026   1.670   3.062  1.00  0.00           C  
ATOM   3721  C   ALA A 230      63.128   1.668   2.010  1.00  0.00           C  
ATOM   3722  O   ALA A 230      62.881   1.954   0.838  1.00  0.00           O  
ATOM   3723  CB  ALA A 230      62.044   2.975   3.844  1.00  0.00           C  
ATOM   3724  H   ALA A 230      62.360   0.702   4.942  1.00  0.00           H  
ATOM   3725  HA  ALA A 230      61.070   1.581   2.545  1.00  0.00           H  
ATOM   3726 1HB  ALA A 230      61.944   3.814   3.155  1.00  0.00           H  
ATOM   3727 2HB  ALA A 230      61.215   2.987   4.552  1.00  0.00           H  
ATOM   3728 3HB  ALA A 230      62.984   3.062   4.386  1.00  0.00           H  
ATOM   3729  N   MET A 231      64.345   1.344   2.436  1.00  0.00           N  
ATOM   3730  CA  MET A 231      65.487   1.305   1.531  1.00  0.00           C  
ATOM   3731  C   MET A 231      65.320   0.216   0.479  1.00  0.00           C  
ATOM   3732  O   MET A 231      65.640   0.417  -0.693  1.00  0.00           O  
ATOM   3733  CB  MET A 231      66.778   1.091   2.319  1.00  0.00           C  
ATOM   3734  CG  MET A 231      68.051   1.272   1.505  1.00  0.00           C  
ATOM   3735  SD  MET A 231      68.311   2.981   0.992  1.00  0.00           S  
ATOM   3736  CE  MET A 231      67.758   2.912  -0.710  1.00  0.00           C  
ATOM   3737  H   MET A 231      64.481   1.119   3.411  1.00  0.00           H  
ATOM   3738  HA  MET A 231      65.548   2.260   1.010  1.00  0.00           H  
ATOM   3739 1HB  MET A 231      66.814   1.790   3.154  1.00  0.00           H  
ATOM   3740 2HB  MET A 231      66.787   0.083   2.736  1.00  0.00           H  
ATOM   3741 1HG  MET A 231      68.909   0.954   2.096  1.00  0.00           H  
ATOM   3742 2HG  MET A 231      68.003   0.648   0.612  1.00  0.00           H  
ATOM   3743 1HE  MET A 231      67.858   3.898  -1.165  1.00  0.00           H  
ATOM   3744 2HE  MET A 231      68.366   2.193  -1.261  1.00  0.00           H  
ATOM   3745 3HE  MET A 231      66.713   2.603  -0.740  1.00  0.00           H  
ATOM   3746  N   ARG A 232      64.817  -0.938   0.905  1.00  0.00           N  
ATOM   3747  CA  ARG A 232      64.606  -2.062   0.000  1.00  0.00           C  
ATOM   3748  C   ARG A 232      63.554  -1.733  -1.052  1.00  0.00           C  
ATOM   3749  O   ARG A 232      63.704  -2.080  -2.224  1.00  0.00           O  
ATOM   3750  CB  ARG A 232      64.175  -3.299   0.774  1.00  0.00           C  
ATOM   3751  CG  ARG A 232      65.261  -3.925   1.635  1.00  0.00           C  
ATOM   3752  CD  ARG A 232      64.750  -5.090   2.401  1.00  0.00           C  
ATOM   3753  NE  ARG A 232      65.785  -5.693   3.227  1.00  0.00           N  
ATOM   3754  CZ  ARG A 232      65.573  -6.675   4.123  1.00  0.00           C  
ATOM   3755  NH1 ARG A 232      64.361  -7.155   4.299  1.00  0.00           N  
ATOM   3756  NH2 ARG A 232      66.583  -7.157   4.827  1.00  0.00           N  
ATOM   3757  H   ARG A 232      64.575  -1.039   1.880  1.00  0.00           H  
ATOM   3758  HA  ARG A 232      65.547  -2.279  -0.507  1.00  0.00           H  
ATOM   3759 1HB  ARG A 232      63.341  -3.047   1.427  1.00  0.00           H  
ATOM   3760 2HB  ARG A 232      63.826  -4.061   0.077  1.00  0.00           H  
ATOM   3761 1HG  ARG A 232      66.079  -4.264   1.000  1.00  0.00           H  
ATOM   3762 2HG  ARG A 232      65.634  -3.185   2.344  1.00  0.00           H  
ATOM   3763 1HD  ARG A 232      63.938  -4.770   3.053  1.00  0.00           H  
ATOM   3764 2HD  ARG A 232      64.382  -5.847   1.710  1.00  0.00           H  
ATOM   3765  HE  ARG A 232      66.730  -5.350   3.120  1.00  0.00           H  
ATOM   3766 1HH1 ARG A 232      63.589  -6.787   3.761  1.00  0.00           H  
ATOM   3767 2HH1 ARG A 232      64.203  -7.892   4.971  1.00  0.00           H  
ATOM   3768 1HH2 ARG A 232      67.514  -6.789   4.692  1.00  0.00           H  
ATOM   3769 2HH2 ARG A 232      66.424  -7.893   5.499  1.00  0.00           H  
ATOM   3770  N   ALA A 233      62.489  -1.062  -0.626  1.00  0.00           N  
ATOM   3771  CA  ALA A 233      61.410  -0.684  -1.531  1.00  0.00           C  
ATOM   3772  C   ALA A 233      61.894   0.306  -2.583  1.00  0.00           C  
ATOM   3773  O   ALA A 233      61.529   0.209  -3.755  1.00  0.00           O  
ATOM   3774  CB  ALA A 233      60.244  -0.097  -0.749  1.00  0.00           C  
ATOM   3775  H   ALA A 233      62.426  -0.808   0.349  1.00  0.00           H  
ATOM   3776  HA  ALA A 233      61.072  -1.582  -2.048  1.00  0.00           H  
ATOM   3777 1HB  ALA A 233      59.446   0.180  -1.438  1.00  0.00           H  
ATOM   3778 2HB  ALA A 233      59.871  -0.837  -0.041  1.00  0.00           H  
ATOM   3779 3HB  ALA A 233      60.578   0.787  -0.207  1.00  0.00           H  
ATOM   3780  N   LEU A 234      62.717   1.258  -2.157  1.00  0.00           N  
ATOM   3781  CA  LEU A 234      63.253   2.268  -3.062  1.00  0.00           C  
ATOM   3782  C   LEU A 234      64.159   1.641  -4.114  1.00  0.00           C  
ATOM   3783  O   LEU A 234      64.119   2.017  -5.286  1.00  0.00           O  
ATOM   3784  CB  LEU A 234      64.033   3.327  -2.272  1.00  0.00           C  
ATOM   3785  CG  LEU A 234      63.191   4.238  -1.370  1.00  0.00           C  
ATOM   3786  CD1 LEU A 234      64.112   5.106  -0.523  1.00  0.00           C  
ATOM   3787  CD2 LEU A 234      62.270   5.092  -2.229  1.00  0.00           C  
ATOM   3788  H   LEU A 234      62.978   1.283  -1.182  1.00  0.00           H  
ATOM   3789  HA  LEU A 234      62.421   2.753  -3.571  1.00  0.00           H  
ATOM   3790 1HB  LEU A 234      64.764   2.822  -1.643  1.00  0.00           H  
ATOM   3791 2HB  LEU A 234      64.568   3.962  -2.978  1.00  0.00           H  
ATOM   3792  HG  LEU A 234      62.593   3.627  -0.693  1.00  0.00           H  
ATOM   3793 1HD1 LEU A 234      63.513   5.754   0.118  1.00  0.00           H  
ATOM   3794 2HD1 LEU A 234      64.745   4.470   0.095  1.00  0.00           H  
ATOM   3795 3HD1 LEU A 234      64.735   5.717  -1.175  1.00  0.00           H  
ATOM   3796 1HD2 LEU A 234      61.671   5.740  -1.587  1.00  0.00           H  
ATOM   3797 2HD2 LEU A 234      62.868   5.704  -2.905  1.00  0.00           H  
ATOM   3798 3HD2 LEU A 234      61.612   4.447  -2.810  1.00  0.00           H  
ATOM   3799  N   ILE A 235      64.976   0.683  -3.688  1.00  0.00           N  
ATOM   3800  CA  ILE A 235      65.894   0.002  -4.593  1.00  0.00           C  
ATOM   3801  C   ILE A 235      65.138  -0.799  -5.645  1.00  0.00           C  
ATOM   3802  O   ILE A 235      65.515  -0.814  -6.817  1.00  0.00           O  
ATOM   3803  CB  ILE A 235      66.839  -0.933  -3.816  1.00  0.00           C  
ATOM   3804  CG1 ILE A 235      67.794  -0.119  -2.940  1.00  0.00           C  
ATOM   3805  CG2 ILE A 235      67.616  -1.821  -4.775  1.00  0.00           C  
ATOM   3806  CD1 ILE A 235      68.572  -0.952  -1.946  1.00  0.00           C  
ATOM   3807  H   ILE A 235      64.960   0.421  -2.713  1.00  0.00           H  
ATOM   3808  HA  ILE A 235      66.496   0.752  -5.104  1.00  0.00           H  
ATOM   3809  HB  ILE A 235      66.256  -1.563  -3.145  1.00  0.00           H  
ATOM   3810 1HG1 ILE A 235      68.506   0.410  -3.573  1.00  0.00           H  
ATOM   3811 2HG1 ILE A 235      67.230   0.632  -2.387  1.00  0.00           H  
ATOM   3812 1HG2 ILE A 235      68.279  -2.475  -4.210  1.00  0.00           H  
ATOM   3813 2HG2 ILE A 235      66.921  -2.425  -5.357  1.00  0.00           H  
ATOM   3814 3HG2 ILE A 235      68.207  -1.199  -5.448  1.00  0.00           H  
ATOM   3815 1HD1 ILE A 235      69.226  -0.304  -1.363  1.00  0.00           H  
ATOM   3816 2HD1 ILE A 235      67.877  -1.463  -1.279  1.00  0.00           H  
ATOM   3817 3HD1 ILE A 235      69.172  -1.688  -2.480  1.00  0.00           H  
ATOM   3818  N   GLU A 236      64.069  -1.464  -5.219  1.00  0.00           N  
ATOM   3819  CA  GLU A 236      63.257  -2.268  -6.124  1.00  0.00           C  
ATOM   3820  C   GLU A 236      62.578  -1.400  -7.176  1.00  0.00           C  
ATOM   3821  O   GLU A 236      62.504  -1.771  -8.347  1.00  0.00           O  
ATOM   3822  CB  GLU A 236      62.203  -3.053  -5.339  1.00  0.00           C  
ATOM   3823  CG  GLU A 236      61.351  -3.984  -6.189  1.00  0.00           C  
ATOM   3824  CD  GLU A 236      60.389  -4.804  -5.375  1.00  0.00           C  
ATOM   3825  OE1 GLU A 236      60.395  -4.672  -4.174  1.00  0.00           O  
ATOM   3826  OE2 GLU A 236      59.648  -5.562  -5.954  1.00  0.00           O  
ATOM   3827  H   GLU A 236      63.813  -1.411  -4.243  1.00  0.00           H  
ATOM   3828  HA  GLU A 236      63.909  -2.975  -6.638  1.00  0.00           H  
ATOM   3829 1HB  GLU A 236      62.693  -3.654  -4.573  1.00  0.00           H  
ATOM   3830 2HB  GLU A 236      61.535  -2.358  -4.832  1.00  0.00           H  
ATOM   3831 1HG  GLU A 236      60.787  -3.390  -6.907  1.00  0.00           H  
ATOM   3832 2HG  GLU A 236      62.007  -4.651  -6.748  1.00  0.00           H  
ATOM   3833  N   LEU A 237      62.083  -0.243  -6.751  1.00  0.00           N  
ATOM   3834  CA  LEU A 237      61.409   0.681  -7.655  1.00  0.00           C  
ATOM   3835  C   LEU A 237      62.370   1.221  -8.707  1.00  0.00           C  
ATOM   3836  O   LEU A 237      62.015   1.348  -9.879  1.00  0.00           O  
ATOM   3837  CB  LEU A 237      60.799   1.845  -6.865  1.00  0.00           C  
ATOM   3838  CG  LEU A 237      59.612   1.487  -5.962  1.00  0.00           C  
ATOM   3839  CD1 LEU A 237      59.234   2.694  -5.115  1.00  0.00           C  
ATOM   3840  CD2 LEU A 237      58.440   1.033  -6.820  1.00  0.00           C  
ATOM   3841  H   LEU A 237      62.176   0.003  -5.776  1.00  0.00           H  
ATOM   3842  HA  LEU A 237      60.609   0.145  -8.164  1.00  0.00           H  
ATOM   3843 1HB  LEU A 237      61.573   2.282  -6.236  1.00  0.00           H  
ATOM   3844 2HB  LEU A 237      60.461   2.605  -7.570  1.00  0.00           H  
ATOM   3845  HG  LEU A 237      59.899   0.681  -5.285  1.00  0.00           H  
ATOM   3846 1HD1 LEU A 237      58.391   2.439  -4.473  1.00  0.00           H  
ATOM   3847 2HD1 LEU A 237      60.084   2.985  -4.497  1.00  0.00           H  
ATOM   3848 3HD1 LEU A 237      58.957   3.523  -5.765  1.00  0.00           H  
ATOM   3849 1HD2 LEU A 237      57.596   0.777  -6.178  1.00  0.00           H  
ATOM   3850 2HD2 LEU A 237      58.151   1.838  -7.496  1.00  0.00           H  
ATOM   3851 3HD2 LEU A 237      58.732   0.158  -7.401  1.00  0.00           H  
ATOM   3852  N   TYR A 238      63.588   1.537  -8.282  1.00  0.00           N  
ATOM   3853  CA  TYR A 238      64.603   2.064  -9.186  1.00  0.00           C  
ATOM   3854  C   TYR A 238      64.992   1.033 -10.238  1.00  0.00           C  
ATOM   3855  O   TYR A 238      65.171   1.365 -11.410  1.00  0.00           O  
ATOM   3856  CB  TYR A 238      65.838   2.513  -8.401  1.00  0.00           C  
ATOM   3857  CG  TYR A 238      65.627   3.783  -7.606  1.00  0.00           C  
ATOM   3858  CD1 TYR A 238      65.831   3.783  -6.234  1.00  0.00           C  
ATOM   3859  CD2 TYR A 238      65.229   4.946  -8.248  1.00  0.00           C  
ATOM   3860  CE1 TYR A 238      65.638   4.943  -5.507  1.00  0.00           C  
ATOM   3861  CE2 TYR A 238      65.037   6.105  -7.522  1.00  0.00           C  
ATOM   3862  CZ  TYR A 238      65.240   6.106  -6.157  1.00  0.00           C  
ATOM   3863  OH  TYR A 238      65.048   7.260  -5.434  1.00  0.00           O  
ATOM   3864  H   TYR A 238      63.817   1.409  -7.307  1.00  0.00           H  
ATOM   3865  HA  TYR A 238      64.188   2.927  -9.707  1.00  0.00           H  
ATOM   3866 1HB  TYR A 238      66.137   1.724  -7.710  1.00  0.00           H  
ATOM   3867 2HB  TYR A 238      66.666   2.677  -9.089  1.00  0.00           H  
ATOM   3868  HD1 TYR A 238      66.143   2.869  -5.729  1.00  0.00           H  
ATOM   3869  HD2 TYR A 238      65.068   4.945  -9.326  1.00  0.00           H  
ATOM   3870  HE1 TYR A 238      65.799   4.943  -4.430  1.00  0.00           H  
ATOM   3871  HE2 TYR A 238      64.724   7.019  -8.027  1.00  0.00           H  
ATOM   3872  HH  TYR A 238      65.230   7.090  -4.507  1.00  0.00           H  
ATOM   3873  N   GLU A 239      65.121  -0.219  -9.813  1.00  0.00           N  
ATOM   3874  CA  GLU A 239      65.489  -1.302 -10.717  1.00  0.00           C  
ATOM   3875  C   GLU A 239      64.412  -1.531 -11.769  1.00  0.00           C  
ATOM   3876  O   GLU A 239      64.650  -2.189 -12.782  1.00  0.00           O  
ATOM   3877  CB  GLU A 239      65.732  -2.593  -9.932  1.00  0.00           C  
ATOM   3878  CG  GLU A 239      66.960  -2.562  -9.034  1.00  0.00           C  
ATOM   3879  CD  GLU A 239      67.157  -3.839  -8.267  1.00  0.00           C  
ATOM   3880  OE1 GLU A 239      66.316  -4.162  -7.462  1.00  0.00           O  
ATOM   3881  OE2 GLU A 239      68.149  -4.494  -8.485  1.00  0.00           O  
ATOM   3882  H   GLU A 239      64.960  -0.427  -8.838  1.00  0.00           H  
ATOM   3883  HA  GLU A 239      66.411  -1.026 -11.230  1.00  0.00           H  
ATOM   3884 1HB  GLU A 239      64.865  -2.806  -9.306  1.00  0.00           H  
ATOM   3885 2HB  GLU A 239      65.846  -3.425 -10.627  1.00  0.00           H  
ATOM   3886 1HG  GLU A 239      67.842  -2.381  -9.649  1.00  0.00           H  
ATOM   3887 2HG  GLU A 239      66.864  -1.733  -8.334  1.00  0.00           H  
ATOM   3888  N   LYS A 240      63.236  -0.987 -11.523  1.00  0.00           N  
ATOM   3889  CA  LYS A 240      62.173  -1.104 -12.518  1.00  0.00           C  
ATOM   3890  C   LYS A 240      61.916   0.173 -13.255  1.00  0.00           C  
ATOM   3891  O   LYS A 240      60.833   0.377 -13.804  1.00  0.00           O  
ATOM   3892  CB  LYS A 240      60.875  -1.574 -11.859  1.00  0.00           C  
ATOM   3893  CG  LYS A 240      60.943  -2.973 -11.262  1.00  0.00           C  
ATOM   3894  CD  LYS A 240      59.606  -3.385 -10.665  1.00  0.00           C  
ATOM   3895  CE  LYS A 240      59.671  -4.785 -10.073  1.00  0.00           C  
ATOM   3896  NZ  LYS A 240      58.377  -5.190  -9.459  1.00  0.00           N  
ATOM   3897  H   LYS A 240      63.092  -0.499 -10.650  1.00  0.00           H  
ATOM   3898  HA  LYS A 240      62.474  -1.843 -13.261  1.00  0.00           H  
ATOM   3899 1HB  LYS A 240      60.601  -0.883 -11.062  1.00  0.00           H  
ATOM   3900 2HB  LYS A 240      60.069  -1.563 -12.594  1.00  0.00           H  
ATOM   3901 1HG  LYS A 240      61.221  -3.687 -12.038  1.00  0.00           H  
ATOM   3902 2HG  LYS A 240      61.703  -2.998 -10.481  1.00  0.00           H  
ATOM   3903 1HD  LYS A 240      59.325  -2.680  -9.881  1.00  0.00           H  
ATOM   3904 2HD  LYS A 240      58.840  -3.364 -11.440  1.00  0.00           H  
ATOM   3905 1HE  LYS A 240      59.927  -5.499 -10.855  1.00  0.00           H  
ATOM   3906 2HE  LYS A 240      60.448  -4.822  -9.309  1.00  0.00           H  
ATOM   3907 1HZ  LYS A 240      58.462  -6.122  -9.078  1.00  0.00           H  
ATOM   3908 2HZ  LYS A 240      58.139  -4.545  -8.719  1.00  0.00           H  
ATOM   3909 3HZ  LYS A 240      57.652  -5.179 -10.162  1.00  0.00           H  
ATOM   3910  N   GLY A 241      62.923   1.015 -13.254  1.00  0.00           N  
ATOM   3911  CA  GLY A 241      62.982   2.097 -14.204  1.00  0.00           C  
ATOM   3912  C   GLY A 241      62.072   3.236 -13.805  1.00  0.00           C  
ATOM   3913  O   GLY A 241      61.834   4.156 -14.587  1.00  0.00           O  
ATOM   3914  H   GLY A 241      63.662   0.897 -12.576  1.00  0.00           H  
ATOM   3915 1HA  GLY A 241      64.007   2.459 -14.280  1.00  0.00           H  
ATOM   3916 2HA  GLY A 241      62.697   1.731 -15.190  1.00  0.00           H  
ATOM   3917  N   ALA A 242      61.568   3.167 -12.587  1.00  0.00           N  
ATOM   3918  CA  ALA A 242      60.589   4.125 -12.112  1.00  0.00           C  
ATOM   3919  C   ALA A 242      61.300   5.264 -11.386  1.00  0.00           C  
ATOM   3920  O   ALA A 242      60.664   6.210 -10.922  1.00  0.00           O  
ATOM   3921  CB  ALA A 242      59.574   3.450 -11.201  1.00  0.00           C  
ATOM   3922  H   ALA A 242      61.872   2.428 -11.970  1.00  0.00           H  
ATOM   3923  HA  ALA A 242      60.069   4.535 -12.978  1.00  0.00           H  
ATOM   3924 1HB  ALA A 242      58.854   4.188 -10.848  1.00  0.00           H  
ATOM   3925 2HB  ALA A 242      59.052   2.669 -11.754  1.00  0.00           H  
ATOM   3926 3HB  ALA A 242      60.088   3.008 -10.349  1.00  0.00           H  
ATOM   3927  N   GLY A 243      62.626   5.151 -11.300  1.00  0.00           N  
ATOM   3928  CA  GLY A 243      63.468   6.150 -10.648  1.00  0.00           C  
ATOM   3929  C   GLY A 243      64.691   6.486 -11.507  1.00  0.00           C  
ATOM   3930  O   GLY A 243      65.057   5.729 -12.406  1.00  0.00           O  
ATOM   3931  H   GLY A 243      63.078   4.341 -11.701  1.00  0.00           H  
ATOM   3932 1HA  GLY A 243      62.886   7.054 -10.466  1.00  0.00           H  
ATOM   3933 2HA  GLY A 243      63.791   5.776  -9.677  1.00  0.00           H  
ATOM   3934  N   SER A 244      65.326   7.629 -11.229  1.00  0.00           N  
ATOM   3935  CA  SER A 244      66.428   8.118 -12.058  1.00  0.00           C  
ATOM   3936  C   SER A 244      67.790   7.578 -11.634  1.00  0.00           C  
ATOM   3937  O   SER A 244      68.018   7.296 -10.458  1.00  0.00           O  
ATOM   3938  CB  SER A 244      66.458   9.634 -12.021  1.00  0.00           C  
ATOM   3939  OG  SER A 244      67.566  10.131 -12.719  1.00  0.00           O  
ATOM   3940  H   SER A 244      65.038   8.169 -10.426  1.00  0.00           H  
ATOM   3941  HA  SER A 244      66.258   7.794 -13.086  1.00  0.00           H  
ATOM   3942 1HB  SER A 244      65.541  10.026 -12.461  1.00  0.00           H  
ATOM   3943 2HB  SER A 244      66.494   9.971 -10.986  1.00  0.00           H  
ATOM   3944  HG  SER A 244      67.359  11.045 -12.927  1.00  0.00           H  
ATOM   3945  N   PRO A 245      69.133   7.280 -12.567  1.00  0.00           N  
ATOM   3946  CA  PRO A 245      70.012   6.852 -11.483  1.00  0.00           C  
ATOM   3947  C   PRO A 245      70.372   7.947 -10.477  1.00  0.00           C  
ATOM   3948  O   PRO A 245      70.609   7.670  -9.301  1.00  0.00           O  
ATOM   3949  CB  PRO A 245      71.253   6.380 -12.248  1.00  0.00           C  
ATOM   3950  CG  PRO A 245      71.166   7.087 -13.557  1.00  0.00           C  
ATOM   3951  CD  PRO A 245      69.689   7.194 -13.828  1.00  0.00           C  
ATOM   3952  HA  PRO A 245      69.540   6.019 -10.942  1.00  0.00           H  
ATOM   3953 1HB  PRO A 245      72.162   6.636 -11.684  1.00  0.00           H  
ATOM   3954 2HB  PRO A 245      71.236   5.285 -12.352  1.00  0.00           H  
ATOM   3955 1HG  PRO A 245      71.656   8.070 -13.492  1.00  0.00           H  
ATOM   3956 2HG  PRO A 245      71.698   6.517 -14.333  1.00  0.00           H  
ATOM   3957 1HD  PRO A 245      69.487   8.107 -14.407  1.00  0.00           H  
ATOM   3958 2HD  PRO A 245      69.351   6.303 -14.378  1.00  0.00           H  
ATOM   3959  N   LEU A 246      70.418   9.202 -10.922  1.00  0.00           N  
ATOM   3960  CA  LEU A 246      70.769  10.290 -10.017  1.00  0.00           C  
ATOM   3961  C   LEU A 246      69.688  10.503  -8.966  1.00  0.00           C  
ATOM   3962  O   LEU A 246      69.985  10.734  -7.794  1.00  0.00           O  
ATOM   3963  CB  LEU A 246      70.986  11.587 -10.806  1.00  0.00           C  
ATOM   3964  CG  LEU A 246      72.223  11.615 -11.713  1.00  0.00           C  
ATOM   3965  CD1 LEU A 246      72.205  12.883 -12.557  1.00  0.00           C  
ATOM   3966  CD2 LEU A 246      73.480  11.544 -10.860  1.00  0.00           C  
ATOM   3967  H   LEU A 246      70.207   9.388 -11.892  1.00  0.00           H  
ATOM   3968  HA  LEU A 246      71.696  10.030  -9.508  1.00  0.00           H  
ATOM   3969 1HB  LEU A 246      70.112  11.763 -11.432  1.00  0.00           H  
ATOM   3970 2HB  LEU A 246      71.073  12.413 -10.101  1.00  0.00           H  
ATOM   3971  HG  LEU A 246      72.196  10.763 -12.392  1.00  0.00           H  
ATOM   3972 1HD1 LEU A 246      73.084  12.903 -13.202  1.00  0.00           H  
ATOM   3973 2HD1 LEU A 246      71.305  12.898 -13.172  1.00  0.00           H  
ATOM   3974 3HD1 LEU A 246      72.215  13.755 -11.904  1.00  0.00           H  
ATOM   3975 1HD2 LEU A 246      74.359  11.563 -11.504  1.00  0.00           H  
ATOM   3976 2HD2 LEU A 246      73.508  12.397 -10.181  1.00  0.00           H  
ATOM   3977 3HD2 LEU A 246      73.475  10.620 -10.281  1.00  0.00           H  
ATOM   3978  N   GLY A 247      68.432  10.424  -9.391  1.00  0.00           N  
ATOM   3979  CA  GLY A 247      67.304  10.608  -8.486  1.00  0.00           C  
ATOM   3980  C   GLY A 247      67.255   9.507  -7.435  1.00  0.00           C  
ATOM   3981  O   GLY A 247      66.980   9.766  -6.263  1.00  0.00           O  
ATOM   3982  H   GLY A 247      68.254  10.231 -10.366  1.00  0.00           H  
ATOM   3983 1HA  GLY A 247      67.384  11.579  -7.997  1.00  0.00           H  
ATOM   3984 2HA  GLY A 247      66.376  10.612  -9.057  1.00  0.00           H  
ATOM   3985  N   ALA A 248      67.523   8.277  -7.860  1.00  0.00           N  
ATOM   3986  CA  ALA A 248      67.511   7.134  -6.955  1.00  0.00           C  
ATOM   3987  C   ALA A 248      68.606   7.252  -5.904  1.00  0.00           C  
ATOM   3988  O   ALA A 248      68.391   6.942  -4.732  1.00  0.00           O  
ATOM   3989  CB  ALA A 248      67.666   5.838  -7.737  1.00  0.00           C  
ATOM   3990  H   ALA A 248      67.741   8.130  -8.835  1.00  0.00           H  
ATOM   3991  HA  ALA A 248      66.552   7.122  -6.438  1.00  0.00           H  
ATOM   3992 1HB  ALA A 248      67.656   4.993  -7.047  1.00  0.00           H  
ATOM   3993 2HB  ALA A 248      66.843   5.738  -8.444  1.00  0.00           H  
ATOM   3994 3HB  ALA A 248      68.610   5.851  -8.279  1.00  0.00           H  
ATOM   3995  N   MET A 249      69.782   7.702  -6.329  1.00  0.00           N  
ATOM   3996  CA  MET A 249      70.914   7.861  -5.424  1.00  0.00           C  
ATOM   3997  C   MET A 249      70.633   8.927  -4.372  1.00  0.00           C  
ATOM   3998  O   MET A 249      70.973   8.761  -3.200  1.00  0.00           O  
ATOM   3999  CB  MET A 249      72.175   8.209  -6.213  1.00  0.00           C  
ATOM   4000  CG  MET A 249      73.456   8.196  -5.390  1.00  0.00           C  
ATOM   4001  SD  MET A 249      73.885   6.548  -4.797  1.00  0.00           S  
ATOM   4002  CE  MET A 249      75.234   6.929  -3.683  1.00  0.00           C  
ATOM   4003  H   MET A 249      69.894   7.940  -7.304  1.00  0.00           H  
ATOM   4004  HA  MET A 249      71.076   6.917  -4.903  1.00  0.00           H  
ATOM   4005 1HB  MET A 249      72.298   7.503  -7.032  1.00  0.00           H  
ATOM   4006 2HB  MET A 249      72.068   9.203  -6.650  1.00  0.00           H  
ATOM   4007 1HG  MET A 249      74.280   8.571  -5.996  1.00  0.00           H  
ATOM   4008 2HG  MET A 249      73.341   8.853  -4.528  1.00  0.00           H  
ATOM   4009 1HE  MET A 249      75.608   6.008  -3.236  1.00  0.00           H  
ATOM   4010 2HE  MET A 249      76.037   7.417  -4.238  1.00  0.00           H  
ATOM   4011 3HE  MET A 249      74.879   7.596  -2.897  1.00  0.00           H  
ATOM   4012  N   GLU A 250      70.011  10.021  -4.798  1.00  0.00           N  
ATOM   4013  CA  GLU A 250      69.683  11.117  -3.893  1.00  0.00           C  
ATOM   4014  C   GLU A 250      68.672  10.678  -2.841  1.00  0.00           C  
ATOM   4015  O   GLU A 250      68.785  11.038  -1.669  1.00  0.00           O  
ATOM   4016  CB  GLU A 250      69.132  12.310  -4.677  1.00  0.00           C  
ATOM   4017  CG  GLU A 250      70.161  13.021  -5.546  1.00  0.00           C  
ATOM   4018  CD  GLU A 250      69.569  14.141  -6.355  1.00  0.00           C  
ATOM   4019  OE1 GLU A 250      68.372  14.294  -6.336  1.00  0.00           O  
ATOM   4020  OE2 GLU A 250      70.316  14.844  -6.994  1.00  0.00           O  
ATOM   4021  H   GLU A 250      69.759  10.095  -5.773  1.00  0.00           H  
ATOM   4022  HA  GLU A 250      70.594  11.427  -3.380  1.00  0.00           H  
ATOM   4023 1HB  GLU A 250      68.321  11.977  -5.325  1.00  0.00           H  
ATOM   4024 2HB  GLU A 250      68.718  13.042  -3.983  1.00  0.00           H  
ATOM   4025 1HG  GLU A 250      70.944  13.425  -4.905  1.00  0.00           H  
ATOM   4026 2HG  GLU A 250      70.617  12.295  -6.217  1.00  0.00           H  
ATOM   4027  N   ALA A 251      67.684   9.899  -3.267  1.00  0.00           N  
ATOM   4028  CA  ALA A 251      66.650   9.410  -2.362  1.00  0.00           C  
ATOM   4029  C   ALA A 251      67.236   8.476  -1.310  1.00  0.00           C  
ATOM   4030  O   ALA A 251      66.863   8.534  -0.138  1.00  0.00           O  
ATOM   4031  CB  ALA A 251      65.552   8.704  -3.144  1.00  0.00           C  
ATOM   4032  H   ALA A 251      67.648   9.639  -4.242  1.00  0.00           H  
ATOM   4033  HA  ALA A 251      66.219  10.268  -1.845  1.00  0.00           H  
ATOM   4034 1HB  ALA A 251      64.788   8.344  -2.455  1.00  0.00           H  
ATOM   4035 2HB  ALA A 251      65.103   9.401  -3.852  1.00  0.00           H  
ATOM   4036 3HB  ALA A 251      65.977   7.860  -3.686  1.00  0.00           H  
ATOM   4037  N   ALA A 252      68.155   7.616  -1.736  1.00  0.00           N  
ATOM   4038  CA  ALA A 252      68.794   6.668  -0.831  1.00  0.00           C  
ATOM   4039  C   ALA A 252      69.629   7.387   0.221  1.00  0.00           C  
ATOM   4040  O   ALA A 252      69.628   7.009   1.393  1.00  0.00           O  
ATOM   4041  CB  ALA A 252      69.657   5.689  -1.613  1.00  0.00           C  
ATOM   4042  H   ALA A 252      68.417   7.619  -2.711  1.00  0.00           H  
ATOM   4043  HA  ALA A 252      68.011   6.113  -0.314  1.00  0.00           H  
ATOM   4044 1HB  ALA A 252      70.128   4.988  -0.924  1.00  0.00           H  
ATOM   4045 2HB  ALA A 252      69.036   5.140  -2.321  1.00  0.00           H  
ATOM   4046 3HB  ALA A 252      70.427   6.236  -2.155  1.00  0.00           H  
ATOM   4047  N   SER A 253      70.341   8.425  -0.205  1.00  0.00           N  
ATOM   4048  CA  SER A 253      71.182   9.200   0.700  1.00  0.00           C  
ATOM   4049  C   SER A 253      70.345   9.917   1.752  1.00  0.00           C  
ATOM   4050  O   SER A 253      70.718   9.972   2.924  1.00  0.00           O  
ATOM   4051  CB  SER A 253      71.999  10.209  -0.083  1.00  0.00           C  
ATOM   4052  OG  SER A 253      72.818  10.962   0.770  1.00  0.00           O  
ATOM   4053  H   SER A 253      70.299   8.684  -1.180  1.00  0.00           H  
ATOM   4054  HA  SER A 253      71.862   8.517   1.211  1.00  0.00           H  
ATOM   4055 1HB  SER A 253      72.615   9.689  -0.816  1.00  0.00           H  
ATOM   4056 2HB  SER A 253      71.331  10.873  -0.629  1.00  0.00           H  
ATOM   4057  HG  SER A 253      73.509  11.331   0.215  1.00  0.00           H  
ATOM   4058  N   TYR A 254      69.212  10.465   1.326  1.00  0.00           N  
ATOM   4059  CA  TYR A 254      68.320  11.180   2.231  1.00  0.00           C  
ATOM   4060  C   TYR A 254      67.737  10.245   3.283  1.00  0.00           C  
ATOM   4061  O   TYR A 254      67.627  10.605   4.455  1.00  0.00           O  
ATOM   4062  CB  TYR A 254      67.197  11.863   1.447  1.00  0.00           C  
ATOM   4063  CG  TYR A 254      66.259  12.678   2.309  1.00  0.00           C  
ATOM   4064  CD1 TYR A 254      66.646  13.932   2.761  1.00  0.00           C  
ATOM   4065  CD2 TYR A 254      65.013  12.173   2.648  1.00  0.00           C  
ATOM   4066  CE1 TYR A 254      65.789  14.677   3.548  1.00  0.00           C  
ATOM   4067  CE2 TYR A 254      64.156  12.918   3.435  1.00  0.00           C  
ATOM   4068  CZ  TYR A 254      64.541  14.165   3.885  1.00  0.00           C  
ATOM   4069  OH  TYR A 254      63.688  14.907   4.669  1.00  0.00           O  
ATOM   4070  H   TYR A 254      68.963  10.384   0.351  1.00  0.00           H  
ATOM   4071  HA  TYR A 254      68.896  11.945   2.752  1.00  0.00           H  
ATOM   4072 1HB  TYR A 254      67.628  12.523   0.694  1.00  0.00           H  
ATOM   4073 2HB  TYR A 254      66.609  11.109   0.924  1.00  0.00           H  
ATOM   4074  HD1 TYR A 254      67.625  14.329   2.494  1.00  0.00           H  
ATOM   4075  HD2 TYR A 254      64.709  11.188   2.294  1.00  0.00           H  
ATOM   4076  HE1 TYR A 254      66.093  15.661   3.903  1.00  0.00           H  
ATOM   4077  HE2 TYR A 254      63.177  12.521   3.702  1.00  0.00           H  
ATOM   4078  HH  TYR A 254      62.874  14.416   4.808  1.00  0.00           H  
ATOM   4079  N   LEU A 255      67.365   9.042   2.857  1.00  0.00           N  
ATOM   4080  CA  LEU A 255      66.793   8.052   3.762  1.00  0.00           C  
ATOM   4081  C   LEU A 255      67.805   7.617   4.814  1.00  0.00           C  
ATOM   4082  O   LEU A 255      67.465   7.453   5.986  1.00  0.00           O  
ATOM   4083  CB  LEU A 255      66.309   6.829   2.973  1.00  0.00           C  
ATOM   4084  CG  LEU A 255      65.648   5.721   3.802  1.00  0.00           C  
ATOM   4085  CD1 LEU A 255      64.428   6.283   4.519  1.00  0.00           C  
ATOM   4086  CD2 LEU A 255      65.262   4.566   2.890  1.00  0.00           C  
ATOM   4087  H   LEU A 255      67.482   8.808   1.881  1.00  0.00           H  
ATOM   4088  HA  LEU A 255      65.940   8.500   4.271  1.00  0.00           H  
ATOM   4089 1HB  LEU A 255      65.589   7.160   2.227  1.00  0.00           H  
ATOM   4090 2HB  LEU A 255      67.162   6.391   2.454  1.00  0.00           H  
ATOM   4091  HG  LEU A 255      66.347   5.367   4.560  1.00  0.00           H  
ATOM   4092 1HD1 LEU A 255      63.958   5.496   5.109  1.00  0.00           H  
ATOM   4093 2HD1 LEU A 255      64.736   7.094   5.179  1.00  0.00           H  
ATOM   4094 3HD1 LEU A 255      63.716   6.661   3.786  1.00  0.00           H  
ATOM   4095 1HD2 LEU A 255      64.792   3.778   3.479  1.00  0.00           H  
ATOM   4096 2HD2 LEU A 255      64.561   4.919   2.132  1.00  0.00           H  
ATOM   4097 3HD2 LEU A 255      66.154   4.172   2.404  1.00  0.00           H  
ATOM   4098  N   ILE A 256      69.050   7.431   4.388  1.00  0.00           N  
ATOM   4099  CA  ILE A 256      70.114   7.013   5.293  1.00  0.00           C  
ATOM   4100  C   ILE A 256      70.393   8.079   6.345  1.00  0.00           C  
ATOM   4101  O   ILE A 256      70.607   7.768   7.517  1.00  0.00           O  
ATOM   4102  CB  ILE A 256      71.407   6.707   4.516  1.00  0.00           C  
ATOM   4103  CG1 ILE A 256      71.193   5.524   3.568  1.00  0.00           C  
ATOM   4104  CG2 ILE A 256      72.551   6.423   5.477  1.00  0.00           C  
ATOM   4105  CD1 ILE A 256      70.803   4.243   4.270  1.00  0.00           C  
ATOM   4106  H   ILE A 256      69.264   7.583   3.413  1.00  0.00           H  
ATOM   4107  HA  ILE A 256      69.796   6.105   5.804  1.00  0.00           H  
ATOM   4108  HB  ILE A 256      71.670   7.563   3.896  1.00  0.00           H  
ATOM   4109 1HG1 ILE A 256      70.413   5.770   2.849  1.00  0.00           H  
ATOM   4110 2HG1 ILE A 256      72.109   5.338   3.006  1.00  0.00           H  
ATOM   4111 1HG2 ILE A 256      73.457   6.208   4.911  1.00  0.00           H  
ATOM   4112 2HG2 ILE A 256      72.717   7.293   6.111  1.00  0.00           H  
ATOM   4113 3HG2 ILE A 256      72.299   5.564   6.099  1.00  0.00           H  
ATOM   4114 1HD1 ILE A 256      70.670   3.450   3.533  1.00  0.00           H  
ATOM   4115 2HD1 ILE A 256      71.589   3.958   4.971  1.00  0.00           H  
ATOM   4116 3HD1 ILE A 256      69.871   4.394   4.811  1.00  0.00           H  
ATOM   4117  N   ARG A 257      70.389   9.338   5.919  1.00  0.00           N  
ATOM   4118  CA  ARG A 257      70.642  10.453   6.824  1.00  0.00           C  
ATOM   4119  C   ARG A 257      69.546  10.568   7.876  1.00  0.00           C  
ATOM   4120  O   ARG A 257      69.822  10.825   9.048  1.00  0.00           O  
ATOM   4121  CB  ARG A 257      70.737  11.760   6.050  1.00  0.00           C  
ATOM   4122  CG  ARG A 257      71.976  11.898   5.179  1.00  0.00           C  
ATOM   4123  CD  ARG A 257      71.968  13.169   4.411  1.00  0.00           C  
ATOM   4124  NE  ARG A 257      72.072  14.330   5.281  1.00  0.00           N  
ATOM   4125  CZ  ARG A 257      71.827  15.598   4.898  1.00  0.00           C  
ATOM   4126  NH1 ARG A 257      71.464  15.852   3.660  1.00  0.00           N  
ATOM   4127  NH2 ARG A 257      71.951  16.586   5.767  1.00  0.00           N  
ATOM   4128  H   ARG A 257      70.206   9.527   4.944  1.00  0.00           H  
ATOM   4129  HA  ARG A 257      71.592  10.279   7.330  1.00  0.00           H  
ATOM   4130 1HB  ARG A 257      69.867  11.864   5.404  1.00  0.00           H  
ATOM   4131 2HB  ARG A 257      70.729  12.597   6.748  1.00  0.00           H  
ATOM   4132 1HG  ARG A 257      72.866  11.883   5.808  1.00  0.00           H  
ATOM   4133 2HG  ARG A 257      72.018  11.070   4.471  1.00  0.00           H  
ATOM   4134 1HD  ARG A 257      72.811  13.183   3.721  1.00  0.00           H  
ATOM   4135 2HD  ARG A 257      71.038  13.248   3.848  1.00  0.00           H  
ATOM   4136  HE  ARG A 257      72.349  14.174   6.241  1.00  0.00           H  
ATOM   4137 1HH1 ARG A 257      71.370  15.097   2.996  1.00  0.00           H  
ATOM   4138 2HH1 ARG A 257      71.281  16.803   3.373  1.00  0.00           H  
ATOM   4139 1HH2 ARG A 257      72.229  16.391   6.718  1.00  0.00           H  
ATOM   4140 2HH2 ARG A 257      71.767  17.536   5.480  1.00  0.00           H  
ATOM   4141  N   GLU A 258      68.302  10.376   7.451  1.00  0.00           N  
ATOM   4142  CA  GLU A 258      67.162  10.457   8.355  1.00  0.00           C  
ATOM   4143  C   GLU A 258      67.213   9.357   9.407  1.00  0.00           C  
ATOM   4144  O   GLU A 258      66.917   9.591  10.579  1.00  0.00           O  
ATOM   4145  CB  GLU A 258      65.852  10.365   7.570  1.00  0.00           C  
ATOM   4146  CG  GLU A 258      64.598  10.516   8.420  1.00  0.00           C  
ATOM   4147  CD  GLU A 258      63.335  10.509   7.605  1.00  0.00           C  
ATOM   4148  OE1 GLU A 258      63.425  10.412   6.404  1.00  0.00           O  
ATOM   4149  OE2 GLU A 258      62.277  10.600   8.183  1.00  0.00           O  
ATOM   4150  H   GLU A 258      68.142  10.168   6.476  1.00  0.00           H  
ATOM   4151  HA  GLU A 258      67.195  11.419   8.868  1.00  0.00           H  
ATOM   4152 1HB  GLU A 258      65.831  11.140   6.803  1.00  0.00           H  
ATOM   4153 2HB  GLU A 258      65.798   9.401   7.063  1.00  0.00           H  
ATOM   4154 1HG  GLU A 258      64.558   9.697   9.138  1.00  0.00           H  
ATOM   4155 2HG  GLU A 258      64.660  11.449   8.977  1.00  0.00           H  
ATOM   4156  N   ALA A 259      67.590   8.156   8.982  1.00  0.00           N  
ATOM   4157  CA  ALA A 259      67.681   7.016   9.886  1.00  0.00           C  
ATOM   4158  C   ALA A 259      68.762   7.232  10.938  1.00  0.00           C  
ATOM   4159  O   ALA A 259      68.576   6.904  12.110  1.00  0.00           O  
ATOM   4160  CB  ALA A 259      67.952   5.740   9.103  1.00  0.00           C  
ATOM   4161  H   ALA A 259      67.820   8.029   8.007  1.00  0.00           H  
ATOM   4162  HA  ALA A 259      66.727   6.917  10.403  1.00  0.00           H  
ATOM   4163 1HB  ALA A 259      68.017   4.897   9.792  1.00  0.00           H  
ATOM   4164 2HB  ALA A 259      67.141   5.568   8.395  1.00  0.00           H  
ATOM   4165 3HB  ALA A 259      68.891   5.838   8.561  1.00  0.00           H  
ATOM   4166  N   LEU A 260      69.892   7.786  10.513  1.00  0.00           N  
ATOM   4167  CA  LEU A 260      71.005   8.048  11.417  1.00  0.00           C  
ATOM   4168  C   LEU A 260      70.629   9.083  12.469  1.00  0.00           C  
ATOM   4169  O   LEU A 260      70.982   8.948  13.641  1.00  0.00           O  
ATOM   4170  CB  LEU A 260      72.226   8.534  10.627  1.00  0.00           C  
ATOM   4171  CG  LEU A 260      72.894   7.488   9.724  1.00  0.00           C  
ATOM   4172  CD1 LEU A 260      73.967   8.159   8.877  1.00  0.00           C  
ATOM   4173  CD2 LEU A 260      73.487   6.381  10.582  1.00  0.00           C  
ATOM   4174  H   LEU A 260      69.983   8.032   9.538  1.00  0.00           H  
ATOM   4175  HA  LEU A 260      71.263   7.120  11.926  1.00  0.00           H  
ATOM   4176 1HB  LEU A 260      71.923   9.369   9.997  1.00  0.00           H  
ATOM   4177 2HB  LEU A 260      72.977   8.891  11.332  1.00  0.00           H  
ATOM   4178  HG  LEU A 260      72.151   7.064   9.048  1.00  0.00           H  
ATOM   4179 1HD1 LEU A 260      74.441   7.416   8.235  1.00  0.00           H  
ATOM   4180 2HD1 LEU A 260      73.511   8.933   8.259  1.00  0.00           H  
ATOM   4181 3HD1 LEU A 260      74.716   8.607   9.527  1.00  0.00           H  
ATOM   4182 1HD2 LEU A 260      73.961   5.638   9.941  1.00  0.00           H  
ATOM   4183 2HD2 LEU A 260      74.231   6.804  11.258  1.00  0.00           H  
ATOM   4184 3HD2 LEU A 260      72.696   5.908  11.164  1.00  0.00           H  
ATOM   4185  N   GLU A 261      69.911  10.117  12.044  1.00  0.00           N  
ATOM   4186  CA  GLU A 261      69.485  11.178  12.948  1.00  0.00           C  
ATOM   4187  C   GLU A 261      68.518  10.651  14.000  1.00  0.00           C  
ATOM   4188  O   GLU A 261      68.598  11.020  15.172  1.00  0.00           O  
ATOM   4189  CB  GLU A 261      68.829  12.316  12.163  1.00  0.00           C  
ATOM   4190  CG  GLU A 261      69.790  13.116  11.295  1.00  0.00           C  
ATOM   4191  CD  GLU A 261      69.100  14.178  10.484  1.00  0.00           C  
ATOM   4192  OE1 GLU A 261      67.893  14.222  10.502  1.00  0.00           O  
ATOM   4193  OE2 GLU A 261      69.780  14.946   9.846  1.00  0.00           O  
ATOM   4194  H   GLU A 261      69.653  10.169  11.069  1.00  0.00           H  
ATOM   4195  HA  GLU A 261      70.364  11.569  13.461  1.00  0.00           H  
ATOM   4196 1HB  GLU A 261      68.052  11.910  11.515  1.00  0.00           H  
ATOM   4197 2HB  GLU A 261      68.349  13.007  12.856  1.00  0.00           H  
ATOM   4198 1HG  GLU A 261      70.533  13.591  11.936  1.00  0.00           H  
ATOM   4199 2HG  GLU A 261      70.311  12.435  10.624  1.00  0.00           H  
ATOM   4200  N   ALA A 262      67.604   9.786  13.575  1.00  0.00           N  
ATOM   4201  CA  ALA A 262      66.619   9.205  14.479  1.00  0.00           C  
ATOM   4202  C   ALA A 262      67.286   8.328  15.531  1.00  0.00           C  
ATOM   4203  O   ALA A 262      66.909   8.352  16.703  1.00  0.00           O  
ATOM   4204  CB  ALA A 262      65.590   8.402  13.696  1.00  0.00           C  
ATOM   4205  H   ALA A 262      67.591   9.524  12.600  1.00  0.00           H  
ATOM   4206  HA  ALA A 262      66.112  10.020  14.996  1.00  0.00           H  
ATOM   4207 1HB  ALA A 262      64.861   7.975  14.385  1.00  0.00           H  
ATOM   4208 2HB  ALA A 262      65.081   9.056  12.988  1.00  0.00           H  
ATOM   4209 3HB  ALA A 262      66.090   7.601  13.154  1.00  0.00           H  
ATOM   4210  N   VAL A 263      68.279   7.554  15.106  1.00  0.00           N  
ATOM   4211  CA  VAL A 263      69.001   6.668  16.010  1.00  0.00           C  
ATOM   4212  C   VAL A 263      69.626   7.446  17.161  1.00  0.00           C  
ATOM   4213  O   VAL A 263      69.509   7.056  18.323  1.00  0.00           O  
ATOM   4214  CB  VAL A 263      70.104   5.910  15.247  1.00  0.00           C  
ATOM   4215  CG1 VAL A 263      70.997   5.151  16.217  1.00  0.00           C  
ATOM   4216  CG2 VAL A 263      69.476   4.962  14.237  1.00  0.00           C  
ATOM   4217  H   VAL A 263      68.540   7.580  14.131  1.00  0.00           H  
ATOM   4218  HA  VAL A 263      68.297   5.943  16.420  1.00  0.00           H  
ATOM   4219  HB  VAL A 263      70.735   6.631  14.727  1.00  0.00           H  
ATOM   4220 1HG1 VAL A 263      71.771   4.621  15.661  1.00  0.00           H  
ATOM   4221 2HG1 VAL A 263      71.463   5.853  16.908  1.00  0.00           H  
ATOM   4222 3HG1 VAL A 263      70.398   4.433  16.777  1.00  0.00           H  
ATOM   4223 1HG2 VAL A 263      70.262   4.430  13.701  1.00  0.00           H  
ATOM   4224 2HG2 VAL A 263      68.841   4.245  14.756  1.00  0.00           H  
ATOM   4225 3HG2 VAL A 263      68.876   5.532  13.528  1.00  0.00           H  
ATOM   4226  N   LYS A 264      70.290   8.548  16.832  1.00  0.00           N  
ATOM   4227  CA  LYS A 264      70.935   9.383  17.838  1.00  0.00           C  
ATOM   4228  C   LYS A 264      69.932   9.871  18.875  1.00  0.00           C  
ATOM   4229  O   LYS A 264      70.184   9.800  20.078  1.00  0.00           O  
ATOM   4230  CB  LYS A 264      71.631  10.575  17.179  1.00  0.00           C  
ATOM   4231  CG  LYS A 264      72.428  11.448  18.139  1.00  0.00           C  
ATOM   4232  CD  LYS A 264      73.022  12.654  17.426  1.00  0.00           C  
ATOM   4233  CE  LYS A 264      74.146  12.244  16.486  1.00  0.00           C  
ATOM   4234  NZ  LYS A 264      74.805  13.422  15.859  1.00  0.00           N  
ATOM   4235  H   LYS A 264      70.350   8.815  15.860  1.00  0.00           H  
ATOM   4236  HA  LYS A 264      71.685   8.784  18.356  1.00  0.00           H  
ATOM   4237 1HB  LYS A 264      72.314  10.216  16.408  1.00  0.00           H  
ATOM   4238 2HB  LYS A 264      70.888  11.206  16.690  1.00  0.00           H  
ATOM   4239 1HG  LYS A 264      71.776  11.795  18.941  1.00  0.00           H  
ATOM   4240 2HG  LYS A 264      73.235  10.863  18.579  1.00  0.00           H  
ATOM   4241 1HD  LYS A 264      72.243  13.156  16.850  1.00  0.00           H  
ATOM   4242 2HD  LYS A 264      73.415  13.355  18.162  1.00  0.00           H  
ATOM   4243 1HE  LYS A 264      74.894  11.676  17.039  1.00  0.00           H  
ATOM   4244 2HE  LYS A 264      73.747  11.605  15.698  1.00  0.00           H  
ATOM   4245 1HZ  LYS A 264      75.543  13.108  15.245  1.00  0.00           H  
ATOM   4246 2HZ  LYS A 264      74.124  13.945  15.328  1.00  0.00           H  
ATOM   4247 3HZ  LYS A 264      75.196  14.012  16.580  1.00  0.00           H  
ATOM   4248  N   ARG A 265      68.794  10.366  18.403  1.00  0.00           N  
ATOM   4249  CA  ARG A 265      67.750  10.867  19.289  1.00  0.00           C  
ATOM   4250  C   ARG A 265      67.290   9.789  20.262  1.00  0.00           C  
ATOM   4251  O   ARG A 265      67.169  10.033  21.462  1.00  0.00           O  
ATOM   4252  CB  ARG A 265      66.557  11.363  18.485  1.00  0.00           C  
ATOM   4253  CG  ARG A 265      66.795  12.654  17.719  1.00  0.00           C  
ATOM   4254  CD  ARG A 265      65.524  13.234  17.212  1.00  0.00           C  
ATOM   4255  NE  ARG A 265      64.881  12.363  16.240  1.00  0.00           N  
ATOM   4256  CZ  ARG A 265      65.132  12.377  14.916  1.00  0.00           C  
ATOM   4257  NH1 ARG A 265      66.012  13.220  14.423  1.00  0.00           N  
ATOM   4258  NH2 ARG A 265      64.494  11.544  14.114  1.00  0.00           N  
ATOM   4259  H   ARG A 265      68.648  10.396  17.404  1.00  0.00           H  
ATOM   4260  HA  ARG A 265      68.154  11.702  19.862  1.00  0.00           H  
ATOM   4261 1HB  ARG A 265      66.263  10.601  17.764  1.00  0.00           H  
ATOM   4262 2HB  ARG A 265      65.711  11.525  19.152  1.00  0.00           H  
ATOM   4263 1HG  ARG A 265      67.266  13.386  18.376  1.00  0.00           H  
ATOM   4264 2HG  ARG A 265      67.446  12.458  16.867  1.00  0.00           H  
ATOM   4265 1HD  ARG A 265      64.836  13.384  18.042  1.00  0.00           H  
ATOM   4266 2HD  ARG A 265      65.727  14.190  16.731  1.00  0.00           H  
ATOM   4267  HE  ARG A 265      64.198  11.701  16.582  1.00  0.00           H  
ATOM   4268 1HH1 ARG A 265      66.501  13.857  15.037  1.00  0.00           H  
ATOM   4269 2HH1 ARG A 265      66.201  13.231  13.431  1.00  0.00           H  
ATOM   4270 1HH2 ARG A 265      63.817  10.896  14.493  1.00  0.00           H  
ATOM   4271 2HH2 ARG A 265      64.682  11.555  13.122  1.00  0.00           H  
ATOM   4272  N   LEU A 266      67.030   8.587  19.749  1.00  0.00           N  
ATOM   4273  CA  LEU A 266      66.250   7.602  20.500  1.00  0.00           C  
ATOM   4274  C   LEU A 266      67.068   6.544  21.246  1.00  0.00           C  
ATOM   4275  O   LEU A 266      66.803   6.248  22.411  1.00  0.00           O  
ATOM   4276  CB  LEU A 266      65.287   6.892  19.540  1.00  0.00           C  
ATOM   4277  CG  LEU A 266      63.930   7.575  19.333  1.00  0.00           C  
ATOM   4278  CD1 LEU A 266      63.189   7.647  20.661  1.00  0.00           C  
ATOM   4279  CD2 LEU A 266      64.144   8.965  18.751  1.00  0.00           C  
ATOM   4280  H   LEU A 266      67.379   8.359  18.829  1.00  0.00           H  
ATOM   4281  HA  LEU A 266      65.668   8.126  21.257  1.00  0.00           H  
ATOM   4282 1HB  LEU A 266      65.767   6.807  18.566  1.00  0.00           H  
ATOM   4283 2HB  LEU A 266      65.098   5.887  19.917  1.00  0.00           H  
ATOM   4284  HG  LEU A 266      63.325   6.983  18.646  1.00  0.00           H  
ATOM   4285 1HD1 LEU A 266      62.224   8.133  20.514  1.00  0.00           H  
ATOM   4286 2HD1 LEU A 266      63.032   6.639  21.046  1.00  0.00           H  
ATOM   4287 3HD1 LEU A 266      63.778   8.221  21.376  1.00  0.00           H  
ATOM   4288 1HD2 LEU A 266      63.179   9.450  18.603  1.00  0.00           H  
ATOM   4289 2HD2 LEU A 266      64.747   9.558  19.438  1.00  0.00           H  
ATOM   4290 3HD2 LEU A 266      64.659   8.882  17.793  1.00  0.00           H  
ATOM   4291  N   ALA A 267      68.068   5.966  20.584  1.00  0.00           N  
ATOM   4292  CA  ALA A 267      68.506   4.616  20.951  1.00  0.00           C  
ATOM   4293  C   ALA A 267      68.806   4.520  22.446  1.00  0.00           C  
ATOM   4294  O   ALA A 267      69.591   5.301  22.983  1.00  0.00           O  
ATOM   4295  CB  ALA A 267      69.730   4.216  20.141  1.00  0.00           C  
ATOM   4296  H   ALA A 267      68.516   6.469  19.831  1.00  0.00           H  
ATOM   4297  HA  ALA A 267      67.694   3.924  20.728  1.00  0.00           H  
ATOM   4298 1HB  ALA A 267      70.044   3.212  20.426  1.00  0.00           H  
ATOM   4299 2HB  ALA A 267      69.484   4.231  19.079  1.00  0.00           H  
ATOM   4300 3HB  ALA A 267      70.540   4.917  20.335  1.00  0.00           H  
ATOM   4301  N   ARG A 268      68.168   3.551  23.103  1.00  0.00           N  
ATOM   4302  CA  ARG A 268      68.211   3.432  24.558  1.00  0.00           C  
ATOM   4303  C   ARG A 268      69.601   3.066  25.066  1.00  0.00           C  
ATOM   4304  O   ARG A 268      70.012   3.496  26.144  1.00  0.00           O  
ATOM   4305  CB  ARG A 268      67.216   2.383  25.032  1.00  0.00           C  
ATOM   4306  CG  ARG A 268      65.755   2.782  24.901  1.00  0.00           C  
ATOM   4307  CD  ARG A 268      64.863   1.850  25.637  1.00  0.00           C  
ATOM   4308  NE  ARG A 268      64.907   0.506  25.083  1.00  0.00           N  
ATOM   4309  CZ  ARG A 268      64.132   0.071  24.071  1.00  0.00           C  
ATOM   4310  NH1 ARG A 268      63.261   0.882  23.513  1.00  0.00           N  
ATOM   4311  NH2 ARG A 268      64.248  -1.173  23.637  1.00  0.00           N  
ATOM   4312  H   ARG A 268      67.634   2.872  22.580  1.00  0.00           H  
ATOM   4313  HA  ARG A 268      67.935   4.394  24.992  1.00  0.00           H  
ATOM   4314 1HB  ARG A 268      67.359   1.464  24.465  1.00  0.00           H  
ATOM   4315 2HB  ARG A 268      67.402   2.153  26.081  1.00  0.00           H  
ATOM   4316 1HG  ARG A 268      65.613   3.784  25.307  1.00  0.00           H  
ATOM   4317 2HG  ARG A 268      65.468   2.772  23.849  1.00  0.00           H  
ATOM   4318 1HD  ARG A 268      65.172   1.798  26.681  1.00  0.00           H  
ATOM   4319 2HD  ARG A 268      63.836   2.208  25.581  1.00  0.00           H  
ATOM   4320  HE  ARG A 268      65.565  -0.148  25.486  1.00  0.00           H  
ATOM   4321 1HH1 ARG A 268      63.172   1.833  23.844  1.00  0.00           H  
ATOM   4322 2HH1 ARG A 268      62.680   0.556  22.754  1.00  0.00           H  
ATOM   4323 1HH2 ARG A 268      64.918  -1.797  24.066  1.00  0.00           H  
ATOM   4324 2HH2 ARG A 268      63.668  -1.499  22.879  1.00  0.00           H  
ATOM   4325  N   THR A 269      70.325   2.270  24.287  1.00  0.00           N  
ATOM   4326  CA  THR A 269      71.630   1.770  24.710  1.00  0.00           C  
ATOM   4327  C   THR A 269      72.677   1.971  23.621  1.00  0.00           C  
ATOM   4328  O   THR A 269      72.353   2.004  22.434  1.00  0.00           O  
ATOM   4329  CB  THR A 269      71.557   0.279  25.088  1.00  0.00           C  
ATOM   4330  OG1 THR A 269      71.178  -0.490  23.938  1.00  0.00           O  
ATOM   4331  CG2 THR A 269      70.541   0.059  26.197  1.00  0.00           C  
ATOM   4332  H   THR A 269      69.963   2.006  23.382  1.00  0.00           H  
ATOM   4333  HA  THR A 269      71.947   2.331  25.589  1.00  0.00           H  
ATOM   4334  HB  THR A 269      72.536  -0.059  25.427  1.00  0.00           H  
ATOM   4335  HG1 THR A 269      71.430  -1.407  24.071  1.00  0.00           H  
ATOM   4336 1HG2 THR A 269      70.503  -1.000  26.451  1.00  0.00           H  
ATOM   4337 2HG2 THR A 269      70.832   0.633  27.077  1.00  0.00           H  
ATOM   4338 3HG2 THR A 269      69.558   0.386  25.860  1.00  0.00           H  
ATOM   4339  N   GLN A 270      73.936   2.105  24.028  1.00  0.00           N  
ATOM   4340  CA  GLN A 270      75.031   2.259  23.078  1.00  0.00           C  
ATOM   4341  C   GLN A 270      75.145   1.033  22.172  1.00  0.00           C  
ATOM   4342  O   GLN A 270      75.532   1.143  21.009  1.00  0.00           O  
ATOM   4343  CB  GLN A 270      76.352   2.493  23.816  1.00  0.00           C  
ATOM   4344  CG  GLN A 270      76.420   3.811  24.567  1.00  0.00           C  
ATOM   4345  CD  GLN A 270      75.779   3.730  25.940  1.00  0.00           C  
ATOM   4346  OE1 GLN A 270      75.010   2.808  26.227  1.00  0.00           O  
ATOM   4347  NE2 GLN A 270      76.093   4.695  26.797  1.00  0.00           N  
ATOM   4348  H   GLN A 270      74.136   2.100  25.018  1.00  0.00           H  
ATOM   4349  HA  GLN A 270      74.825   3.126  22.450  1.00  0.00           H  
ATOM   4350 1HB  GLN A 270      76.515   1.688  24.533  1.00  0.00           H  
ATOM   4351 2HB  GLN A 270      77.176   2.468  23.104  1.00  0.00           H  
ATOM   4352 1HG  GLN A 270      77.466   4.091  24.695  1.00  0.00           H  
ATOM   4353 2HG  GLN A 270      75.897   4.574  23.990  1.00  0.00           H  
ATOM   4354 1HE2 GLN A 270      75.700   4.694  27.717  1.00  0.00           H  
ATOM   4355 2HE2 GLN A 270      76.721   5.423  26.522  1.00  0.00           H  
ATOM   4356  N   GLU A 271      74.864  -0.231  22.487  1.00  0.00           N  
ATOM   4357  CA  GLU A 271      75.041  -1.334  21.547  1.00  0.00           C  
ATOM   4358  C   GLU A 271      74.028  -1.281  20.406  1.00  0.00           C  
ATOM   4359  O   GLU A 271      74.309  -1.725  19.293  1.00  0.00           O  
ATOM   4360  CB  GLU A 271      74.924  -2.673  22.278  1.00  0.00           C  
ATOM   4361  CG  GLU A 271      76.024  -2.931  23.298  1.00  0.00           C  
ATOM   4362  CD  GLU A 271      75.760  -2.268  24.622  1.00  0.00           C  
ATOM   4363  OE1 GLU A 271      74.741  -1.635  24.755  1.00  0.00           O  
ATOM   4364  OE2 GLU A 271      76.580  -2.395  25.501  1.00  0.00           O  
ATOM   4365  H   GLU A 271      74.514  -0.442  23.411  1.00  0.00           H  
ATOM   4366  HA  GLU A 271      76.038  -1.260  21.110  1.00  0.00           H  
ATOM   4367 1HB  GLU A 271      73.967  -2.722  22.798  1.00  0.00           H  
ATOM   4368 2HB  GLU A 271      74.944  -3.487  21.552  1.00  0.00           H  
ATOM   4369 1HG  GLU A 271      76.115  -4.005  23.455  1.00  0.00           H  
ATOM   4370 2HG  GLU A 271      76.969  -2.568  22.897  1.00  0.00           H  
ATOM   4371  N   GLU A 272      72.865  -0.735  20.711  1.00  0.00           N  
ATOM   4372  CA  GLU A 272      71.858  -0.383  19.717  1.00  0.00           C  
ATOM   4373  C   GLU A 272      72.448   0.498  18.624  1.00  0.00           C  
ATOM   4374  O   GLU A 272      72.234   0.257  17.436  1.00  0.00           O  
ATOM   4375  CB  GLU A 272      70.679   0.332  20.381  1.00  0.00           C  
ATOM   4376  CG  GLU A 272      69.548   0.696  19.430  1.00  0.00           C  
ATOM   4377  CD  GLU A 272      68.396   1.370  20.123  1.00  0.00           C  
ATOM   4378  OE1 GLU A 272      68.459   1.534  21.317  1.00  0.00           O  
ATOM   4379  OE2 GLU A 272      67.452   1.722  19.456  1.00  0.00           O  
ATOM   4380  H   GLU A 272      72.649  -0.546  21.679  1.00  0.00           H  
ATOM   4381  HA  GLU A 272      71.494  -1.300  19.254  1.00  0.00           H  
ATOM   4382 1HB  GLU A 272      70.266  -0.300  21.167  1.00  0.00           H  
ATOM   4383 2HB  GLU A 272      71.030   1.251  20.852  1.00  0.00           H  
ATOM   4384 1HG  GLU A 272      69.935   1.363  18.660  1.00  0.00           H  
ATOM   4385 2HG  GLU A 272      69.192  -0.210  18.942  1.00  0.00           H  
ATOM   4386  N   VAL A 273      73.192   1.520  19.032  1.00  0.00           N  
ATOM   4387  CA  VAL A 273      73.815   2.440  18.087  1.00  0.00           C  
ATOM   4388  C   VAL A 273      74.728   1.700  17.118  1.00  0.00           C  
ATOM   4389  O   VAL A 273      74.674   1.921  15.908  1.00  0.00           O  
ATOM   4390  CB  VAL A 273      74.629   3.509  18.840  1.00  0.00           C  
ATOM   4391  CG1 VAL A 273      75.452   4.337  17.863  1.00  0.00           C  
ATOM   4392  CG2 VAL A 273      73.695   4.398  19.647  1.00  0.00           C  
ATOM   4393  H   VAL A 273      73.330   1.664  20.022  1.00  0.00           H  
ATOM   4394  HA  VAL A 273      73.028   2.936  17.517  1.00  0.00           H  
ATOM   4395  HB  VAL A 273      75.330   3.013  19.511  1.00  0.00           H  
ATOM   4396 1HG1 VAL A 273      76.021   5.087  18.413  1.00  0.00           H  
ATOM   4397 2HG1 VAL A 273      76.138   3.685  17.323  1.00  0.00           H  
ATOM   4398 3HG1 VAL A 273      74.787   4.832  17.156  1.00  0.00           H  
ATOM   4399 1HG2 VAL A 273      74.278   5.151  20.177  1.00  0.00           H  
ATOM   4400 2HG2 VAL A 273      72.991   4.890  18.976  1.00  0.00           H  
ATOM   4401 3HG2 VAL A 273      73.147   3.791  20.367  1.00  0.00           H  
ATOM   4402  N   ASP A 274      75.566   0.821  17.658  1.00  0.00           N  
ATOM   4403  CA  ASP A 274      76.494   0.047  16.842  1.00  0.00           C  
ATOM   4404  C   ASP A 274      75.753  -0.769  15.790  1.00  0.00           C  
ATOM   4405  O   ASP A 274      76.130  -0.778  14.618  1.00  0.00           O  
ATOM   4406  CB  ASP A 274      77.334  -0.884  17.721  1.00  0.00           C  
ATOM   4407  CG  ASP A 274      78.366  -0.138  18.556  1.00  0.00           C  
ATOM   4408  OD1 ASP A 274      78.632   1.002  18.258  1.00  0.00           O  
ATOM   4409  OD2 ASP A 274      78.878  -0.716  19.485  1.00  0.00           O  
ATOM   4410  H   ASP A 274      75.560   0.686  18.659  1.00  0.00           H  
ATOM   4411  HA  ASP A 274      77.163   0.738  16.329  1.00  0.00           H  
ATOM   4412 1HB  ASP A 274      76.678  -1.440  18.391  1.00  0.00           H  
ATOM   4413 2HB  ASP A 274      77.851  -1.609  17.092  1.00  0.00           H  
ATOM   4414  N   GLU A 275      74.697  -1.454  16.215  1.00  0.00           N  
ATOM   4415  CA  GLU A 275      73.901  -2.275  15.310  1.00  0.00           C  
ATOM   4416  C   GLU A 275      73.206  -1.420  14.259  1.00  0.00           C  
ATOM   4417  O   GLU A 275      73.140  -1.791  13.087  1.00  0.00           O  
ATOM   4418  CB  GLU A 275      72.863  -3.081  16.094  1.00  0.00           C  
ATOM   4419  CG  GLU A 275      73.448  -4.186  16.962  1.00  0.00           C  
ATOM   4420  CD  GLU A 275      72.407  -4.908  17.771  1.00  0.00           C  
ATOM   4421  OE1 GLU A 275      71.274  -4.492  17.752  1.00  0.00           O  
ATOM   4422  OE2 GLU A 275      72.746  -5.876  18.409  1.00  0.00           O  
ATOM   4423  H   GLU A 275      74.439  -1.405  17.190  1.00  0.00           H  
ATOM   4424  HA  GLU A 275      74.567  -2.969  14.797  1.00  0.00           H  
ATOM   4425 1HB  GLU A 275      72.296  -2.411  16.742  1.00  0.00           H  
ATOM   4426 2HB  GLU A 275      72.158  -3.539  15.400  1.00  0.00           H  
ATOM   4427 1HG  GLU A 275      73.957  -4.905  16.321  1.00  0.00           H  
ATOM   4428 2HG  GLU A 275      74.188  -3.752  17.633  1.00  0.00           H  
ATOM   4429  N   ALA A 276      72.688  -0.273  14.684  1.00  0.00           N  
ATOM   4430  CA  ALA A 276      71.996   0.637  13.779  1.00  0.00           C  
ATOM   4431  C   ALA A 276      72.946   1.196  12.728  1.00  0.00           C  
ATOM   4432  O   ALA A 276      72.589   1.317  11.556  1.00  0.00           O  
ATOM   4433  CB  ALA A 276      71.346   1.770  14.561  1.00  0.00           C  
ATOM   4434  H   ALA A 276      72.776  -0.025  15.659  1.00  0.00           H  
ATOM   4435  HA  ALA A 276      71.219   0.074  13.262  1.00  0.00           H  
ATOM   4436 1HB  ALA A 276      70.834   2.441  13.871  1.00  0.00           H  
ATOM   4437 2HB  ALA A 276      70.627   1.358  15.268  1.00  0.00           H  
ATOM   4438 3HB  ALA A 276      72.112   2.323  15.103  1.00  0.00           H  
ATOM   4439  N   VAL A 277      74.158   1.536  13.153  1.00  0.00           N  
ATOM   4440  CA  VAL A 277      75.162   2.083  12.248  1.00  0.00           C  
ATOM   4441  C   VAL A 277      75.571   1.060  11.197  1.00  0.00           C  
ATOM   4442  O   VAL A 277      75.744   1.395  10.025  1.00  0.00           O  
ATOM   4443  CB  VAL A 277      76.407   2.529  13.037  1.00  0.00           C  
ATOM   4444  CG1 VAL A 277      77.527   2.923  12.086  1.00  0.00           C  
ATOM   4445  CG2 VAL A 277      76.049   3.686  13.958  1.00  0.00           C  
ATOM   4446  H   VAL A 277      74.390   1.412  14.128  1.00  0.00           H  
ATOM   4447  HA  VAL A 277      74.737   2.952  11.744  1.00  0.00           H  
ATOM   4448  HB  VAL A 277      76.770   1.690  13.631  1.00  0.00           H  
ATOM   4449 1HG1 VAL A 277      78.400   3.236  12.661  1.00  0.00           H  
ATOM   4450 2HG1 VAL A 277      77.792   2.070  11.462  1.00  0.00           H  
ATOM   4451 3HG1 VAL A 277      77.196   3.747  11.455  1.00  0.00           H  
ATOM   4452 1HG2 VAL A 277      76.934   3.996  14.513  1.00  0.00           H  
ATOM   4453 2HG2 VAL A 277      75.681   4.523  13.364  1.00  0.00           H  
ATOM   4454 3HG2 VAL A 277      75.275   3.369  14.657  1.00  0.00           H  
ATOM   4455  N   GLU A 278      75.725  -0.189  11.622  1.00  0.00           N  
ATOM   4456  CA  GLU A 278      76.115  -1.264  10.717  1.00  0.00           C  
ATOM   4457  C   GLU A 278      75.042  -1.515   9.666  1.00  0.00           C  
ATOM   4458  O   GLU A 278      75.347  -1.737   8.494  1.00  0.00           O  
ATOM   4459  CB  GLU A 278      76.385  -2.550  11.501  1.00  0.00           C  
ATOM   4460  CG  GLU A 278      77.635  -2.507  12.369  1.00  0.00           C  
ATOM   4461  CD  GLU A 278      77.829  -3.759  13.178  1.00  0.00           C  
ATOM   4462  OE1 GLU A 278      76.959  -4.596  13.160  1.00  0.00           O  
ATOM   4463  OE2 GLU A 278      78.848  -3.878  13.816  1.00  0.00           O  
ATOM   4464  H   GLU A 278      75.568  -0.400  12.597  1.00  0.00           H  
ATOM   4465  HA  GLU A 278      77.031  -0.969  10.204  1.00  0.00           H  
ATOM   4466 1HB  GLU A 278      75.536  -2.767  12.149  1.00  0.00           H  
ATOM   4467 2HB  GLU A 278      76.489  -3.384  10.807  1.00  0.00           H  
ATOM   4468 1HG  GLU A 278      78.505  -2.364  11.728  1.00  0.00           H  
ATOM   4469 2HG  GLU A 278      77.569  -1.652  13.040  1.00  0.00           H  
ATOM   4470  N   ASP A 279      73.784  -1.479  10.091  1.00  0.00           N  
ATOM   4471  CA  ASP A 279      72.662  -1.703   9.186  1.00  0.00           C  
ATOM   4472  C   ASP A 279      72.576  -0.604   8.135  1.00  0.00           C  
ATOM   4473  O   ASP A 279      72.312  -0.872   6.963  1.00  0.00           O  
ATOM   4474  CB  ASP A 279      71.348  -1.774   9.967  1.00  0.00           C  
ATOM   4475  CG  ASP A 279      70.162  -2.172   9.098  1.00  0.00           C  
ATOM   4476  OD1 ASP A 279      70.015  -3.340   8.827  1.00  0.00           O  
ATOM   4477  OD2 ASP A 279      69.416  -1.304   8.713  1.00  0.00           O  
ATOM   4478  H   ASP A 279      73.599  -1.292  11.066  1.00  0.00           H  
ATOM   4479  HA  ASP A 279      72.815  -2.654   8.674  1.00  0.00           H  
ATOM   4480 1HB  ASP A 279      71.444  -2.498  10.777  1.00  0.00           H  
ATOM   4481 2HB  ASP A 279      71.139  -0.804  10.418  1.00  0.00           H  
ATOM   4482  N   ILE A 280      72.800   0.634   8.560  1.00  0.00           N  
ATOM   4483  CA  ILE A 280      72.748   1.776   7.655  1.00  0.00           C  
ATOM   4484  C   ILE A 280      73.847   1.697   6.604  1.00  0.00           C  
ATOM   4485  O   ILE A 280      73.622   2.000   5.432  1.00  0.00           O  
ATOM   4486  CB  ILE A 280      72.875   3.099   8.432  1.00  0.00           C  
ATOM   4487  CG1 ILE A 280      71.685   3.278   9.379  1.00  0.00           C  
ATOM   4488  CG2 ILE A 280      72.976   4.273   7.471  1.00  0.00           C  
ATOM   4489  CD1 ILE A 280      70.347   3.322   8.676  1.00  0.00           C  
ATOM   4490  H   ILE A 280      73.012   0.789   9.535  1.00  0.00           H  
ATOM   4491  HA  ILE A 280      71.786   1.768   7.143  1.00  0.00           H  
ATOM   4492  HB  ILE A 280      73.770   3.072   9.053  1.00  0.00           H  
ATOM   4493 1HG1 ILE A 280      71.666   2.460  10.098  1.00  0.00           H  
ATOM   4494 2HG1 ILE A 280      71.804   4.204   9.942  1.00  0.00           H  
ATOM   4495 1HG2 ILE A 280      73.064   5.200   8.037  1.00  0.00           H  
ATOM   4496 2HG2 ILE A 280      73.853   4.150   6.837  1.00  0.00           H  
ATOM   4497 3HG2 ILE A 280      72.082   4.312   6.848  1.00  0.00           H  
ATOM   4498 1HD1 ILE A 280      69.554   3.452   9.413  1.00  0.00           H  
ATOM   4499 2HD1 ILE A 280      70.331   4.158   7.975  1.00  0.00           H  
ATOM   4500 3HD1 ILE A 280      70.190   2.391   8.135  1.00  0.00           H  
ATOM   4501  N   ILE A 281      75.038   1.288   7.029  1.00  0.00           N  
ATOM   4502  CA  ILE A 281      76.175   1.168   6.124  1.00  0.00           C  
ATOM   4503  C   ILE A 281      75.931   0.094   5.072  1.00  0.00           C  
ATOM   4504  O   ILE A 281      76.264   0.272   3.900  1.00  0.00           O  
ATOM   4505  CB  ILE A 281      77.464   0.843   6.901  1.00  0.00           C  
ATOM   4506  CG1 ILE A 281      77.820   1.991   7.849  1.00  0.00           C  
ATOM   4507  CG2 ILE A 281      78.609   0.567   5.940  1.00  0.00           C  
ATOM   4508  CD1 ILE A 281      78.065   3.307   7.148  1.00  0.00           C  
ATOM   4509  H   ILE A 281      75.159   1.054   8.004  1.00  0.00           H  
ATOM   4510  HA  ILE A 281      76.312   2.120   5.613  1.00  0.00           H  
ATOM   4511  HB  ILE A 281      77.302  -0.039   7.521  1.00  0.00           H  
ATOM   4512 1HG1 ILE A 281      77.014   2.132   8.568  1.00  0.00           H  
ATOM   4513 2HG1 ILE A 281      78.718   1.733   8.412  1.00  0.00           H  
ATOM   4514 1HG2 ILE A 281      79.512   0.339   6.505  1.00  0.00           H  
ATOM   4515 2HG2 ILE A 281      78.355  -0.282   5.305  1.00  0.00           H  
ATOM   4516 3HG2 ILE A 281      78.782   1.445   5.318  1.00  0.00           H  
ATOM   4517 1HD1 ILE A 281      78.313   4.072   7.885  1.00  0.00           H  
ATOM   4518 2HD1 ILE A 281      78.894   3.198   6.447  1.00  0.00           H  
ATOM   4519 3HD1 ILE A 281      77.168   3.604   6.606  1.00  0.00           H  
ATOM   4520  N   ARG A 282      75.348  -1.022   5.498  1.00  0.00           N  
ATOM   4521  CA  ARG A 282      75.058  -2.128   4.593  1.00  0.00           C  
ATOM   4522  C   ARG A 282      74.032  -1.725   3.541  1.00  0.00           C  
ATOM   4523  O   ARG A 282      74.158  -2.081   2.369  1.00  0.00           O  
ATOM   4524  CB  ARG A 282      74.540  -3.331   5.367  1.00  0.00           C  
ATOM   4525  CG  ARG A 282      75.579  -4.033   6.228  1.00  0.00           C  
ATOM   4526  CD  ARG A 282      74.987  -5.159   6.994  1.00  0.00           C  
ATOM   4527  NE  ARG A 282      75.976  -5.833   7.819  1.00  0.00           N  
ATOM   4528  CZ  ARG A 282      75.695  -6.799   8.716  1.00  0.00           C  
ATOM   4529  NH1 ARG A 282      74.453  -7.191   8.892  1.00  0.00           N  
ATOM   4530  NH2 ARG A 282      76.668  -7.351   9.419  1.00  0.00           N  
ATOM   4531  H   ARG A 282      75.100  -1.106   6.473  1.00  0.00           H  
ATOM   4532  HA  ARG A 282      75.981  -2.412   4.086  1.00  0.00           H  
ATOM   4533 1HB  ARG A 282      73.726  -3.021   6.020  1.00  0.00           H  
ATOM   4534 2HB  ARG A 282      74.138  -4.067   4.670  1.00  0.00           H  
ATOM   4535 1HG  ARG A 282      76.371  -4.429   5.592  1.00  0.00           H  
ATOM   4536 2HG  ARG A 282      76.004  -3.322   6.937  1.00  0.00           H  
ATOM   4537 1HD  ARG A 282      74.200  -4.782   7.646  1.00  0.00           H  
ATOM   4538 2HD  ARG A 282      74.566  -5.888   6.303  1.00  0.00           H  
ATOM   4539  HE  ARG A 282      76.944  -5.558   7.712  1.00  0.00           H  
ATOM   4540 1HH1 ARG A 282      73.709  -6.769   8.354  1.00  0.00           H  
ATOM   4541 2HH1 ARG A 282      74.242  -7.915   9.564  1.00  0.00           H  
ATOM   4542 1HH2 ARG A 282      77.624  -7.049   9.284  1.00  0.00           H  
ATOM   4543 2HH2 ARG A 282      76.458  -8.074  10.091  1.00  0.00           H  
ATOM   4544  N   GLU A 283      73.017  -0.981   3.967  1.00  0.00           N  
ATOM   4545  CA  GLU A 283      71.967  -0.528   3.062  1.00  0.00           C  
ATOM   4546  C   GLU A 283      72.520   0.425   2.010  1.00  0.00           C  
ATOM   4547  O   GLU A 283      72.150   0.354   0.838  1.00  0.00           O  
ATOM   4548  CB  GLU A 283      70.846   0.158   3.846  1.00  0.00           C  
ATOM   4549  CG  GLU A 283      70.026  -0.780   4.721  1.00  0.00           C  
ATOM   4550  CD  GLU A 283      69.265  -1.805   3.927  1.00  0.00           C  
ATOM   4551  OE1 GLU A 283      68.772  -1.469   2.877  1.00  0.00           O  
ATOM   4552  OE2 GLU A 283      69.176  -2.925   4.371  1.00  0.00           O  
ATOM   4553  H   GLU A 283      72.972  -0.723   4.942  1.00  0.00           H  
ATOM   4554  HA  GLU A 283      71.554  -1.397   2.549  1.00  0.00           H  
ATOM   4555 1HB  GLU A 283      71.270   0.929   4.489  1.00  0.00           H  
ATOM   4556 2HB  GLU A 283      70.164   0.649   3.152  1.00  0.00           H  
ATOM   4557 1HG  GLU A 283      70.695  -1.295   5.410  1.00  0.00           H  
ATOM   4558 2HG  GLU A 283      69.326  -0.191   5.311  1.00  0.00           H  
ATOM   4559  N   ALA A 284      73.408   1.317   2.436  1.00  0.00           N  
ATOM   4560  CA  ALA A 284      74.014   2.287   1.531  1.00  0.00           C  
ATOM   4561  C   ALA A 284      74.873   1.597   0.479  1.00  0.00           C  
ATOM   4562  O   ALA A 284      74.858   1.974  -0.693  1.00  0.00           O  
ATOM   4563  CB  ALA A 284      74.844   3.295   2.313  1.00  0.00           C  
ATOM   4564  H   ALA A 284      73.670   1.323   3.411  1.00  0.00           H  
ATOM   4565  HA  ALA A 284      73.212   2.815   1.014  1.00  0.00           H  
ATOM   4566 1HB  ALA A 284      75.289   4.012   1.623  1.00  0.00           H  
ATOM   4567 2HB  ALA A 284      74.204   3.822   3.021  1.00  0.00           H  
ATOM   4568 3HB  ALA A 284      75.632   2.775   2.855  1.00  0.00           H  
ATOM   4569  N   ILE A 285      75.621   0.585   0.905  1.00  0.00           N  
ATOM   4570  CA  ILE A 285      76.489  -0.160   0.000  1.00  0.00           C  
ATOM   4571  C   ILE A 285      75.678  -0.906  -1.052  1.00  0.00           C  
ATOM   4572  O   ILE A 285      76.053  -0.949  -2.224  1.00  0.00           O  
ATOM   4573  CB  ILE A 285      77.365  -1.159   0.777  1.00  0.00           C  
ATOM   4574  CG1 ILE A 285      78.376  -0.415   1.653  1.00  0.00           C  
ATOM   4575  CG2 ILE A 285      78.078  -2.100  -0.182  1.00  0.00           C  
ATOM   4576  CD1 ILE A 285      79.092  -1.300   2.647  1.00  0.00           C  
ATOM   4577  H   ILE A 285      75.588   0.325   1.880  1.00  0.00           H  
ATOM   4578  HA  ILE A 285      77.142   0.546  -0.511  1.00  0.00           H  
ATOM   4579  HB  ILE A 285      76.739  -1.746   1.449  1.00  0.00           H  
ATOM   4580 1HG1 ILE A 285      79.124   0.062   1.020  1.00  0.00           H  
ATOM   4581 2HG1 ILE A 285      77.867   0.375   2.206  1.00  0.00           H  
ATOM   4582 1HG2 ILE A 285      78.693  -2.799   0.384  1.00  0.00           H  
ATOM   4583 2HG2 ILE A 285      77.341  -2.654  -0.763  1.00  0.00           H  
ATOM   4584 3HG2 ILE A 285      78.711  -1.522  -0.855  1.00  0.00           H  
ATOM   4585 1HD1 ILE A 285      79.791  -0.701   3.231  1.00  0.00           H  
ATOM   4586 2HD1 ILE A 285      78.364  -1.761   3.315  1.00  0.00           H  
ATOM   4587 3HD1 ILE A 285      79.638  -2.077   2.114  1.00  0.00           H  
ATOM   4588  N   GLU A 286      74.564  -1.493  -0.626  1.00  0.00           N  
ATOM   4589  CA  GLU A 286      73.697  -2.239  -1.531  1.00  0.00           C  
ATOM   4590  C   GLU A 286      73.082  -1.325  -2.583  1.00  0.00           C  
ATOM   4591  O   GLU A 286      72.984  -1.689  -3.755  1.00  0.00           O  
ATOM   4592  CB  GLU A 286      72.590  -2.947  -0.747  1.00  0.00           C  
ATOM   4593  CG  GLU A 286      71.660  -3.797  -1.601  1.00  0.00           C  
ATOM   4594  CD  GLU A 286      72.359  -4.961  -2.246  1.00  0.00           C  
ATOM   4595  OE1 GLU A 286      73.402  -5.341  -1.771  1.00  0.00           O  
ATOM   4596  OE2 GLU A 286      71.849  -5.471  -3.216  1.00  0.00           O  
ATOM   4597  H   GLU A 286      74.312  -1.420   0.349  1.00  0.00           H  
ATOM   4598  HA  GLU A 286      74.297  -2.991  -2.044  1.00  0.00           H  
ATOM   4599 1HB  GLU A 286      73.036  -3.594   0.008  1.00  0.00           H  
ATOM   4600 2HB  GLU A 286      71.983  -2.207  -0.226  1.00  0.00           H  
ATOM   4601 1HG  GLU A 286      70.853  -4.176  -0.974  1.00  0.00           H  
ATOM   4602 2HG  GLU A 286      71.219  -3.170  -2.374  1.00  0.00           H  
ATOM   4603  N   ALA A 287      72.669  -0.135  -2.157  1.00  0.00           N  
ATOM   4604  CA  ALA A 287      72.062   0.834  -3.062  1.00  0.00           C  
ATOM   4605  C   ALA A 287      73.059   1.304  -4.114  1.00  0.00           C  
ATOM   4606  O   ALA A 287      72.714   1.455  -5.286  1.00  0.00           O  
ATOM   4607  CB  ALA A 287      71.518   2.021  -2.280  1.00  0.00           C  
ATOM   4608  H   ALA A 287      72.779   0.104  -1.182  1.00  0.00           H  
ATOM   4609  HA  ALA A 287      71.237   0.344  -3.579  1.00  0.00           H  
ATOM   4610 1HB  ALA A 287      71.069   2.736  -2.970  1.00  0.00           H  
ATOM   4611 2HB  ALA A 287      70.765   1.676  -1.572  1.00  0.00           H  
ATOM   4612 3HB  ALA A 287      72.331   2.502  -1.739  1.00  0.00           H  
ATOM   4613  N   ALA A 288      74.296   1.534  -3.688  1.00  0.00           N  
ATOM   4614  CA  ALA A 288      75.346   1.988  -4.593  1.00  0.00           C  
ATOM   4615  C   ALA A 288      75.661   0.932  -5.645  1.00  0.00           C  
ATOM   4616  O   ALA A 288      75.862   1.250  -6.817  1.00  0.00           O  
ATOM   4617  CB  ALA A 288      76.601   2.346  -3.811  1.00  0.00           C  
ATOM   4618  H   ALA A 288      74.515   1.391  -2.712  1.00  0.00           H  
ATOM   4619  HA  ALA A 288      74.986   2.878  -5.110  1.00  0.00           H  
ATOM   4620 1HB  ALA A 288      77.376   2.683  -4.500  1.00  0.00           H  
ATOM   4621 2HB  ALA A 288      76.374   3.144  -3.103  1.00  0.00           H  
ATOM   4622 3HB  ALA A 288      76.954   1.470  -3.269  1.00  0.00           H  
ATOM   4623  N   ASP A 289      75.702  -0.326  -5.219  1.00  0.00           N  
ATOM   4624  CA  ASP A 289      75.993  -1.432  -6.124  1.00  0.00           C  
ATOM   4625  C   ASP A 289      74.902  -1.585  -7.176  1.00  0.00           C  
ATOM   4626  O   ASP A 289      75.187  -1.833  -8.348  1.00  0.00           O  
ATOM   4627  CB  ASP A 289      76.143  -2.740  -5.342  1.00  0.00           C  
ATOM   4628  CG  ASP A 289      76.611  -3.899  -6.212  1.00  0.00           C  
ATOM   4629  OD1 ASP A 289      77.633  -3.768  -6.843  1.00  0.00           O  
ATOM   4630  OD2 ASP A 289      75.943  -4.904  -6.236  1.00  0.00           O  
ATOM   4631  H   ASP A 289      75.527  -0.521  -4.244  1.00  0.00           H  
ATOM   4632  HA  ASP A 289      76.933  -1.222  -6.636  1.00  0.00           H  
ATOM   4633 1HB  ASP A 289      76.860  -2.599  -4.533  1.00  0.00           H  
ATOM   4634 2HB  ASP A 289      75.187  -3.006  -4.891  1.00  0.00           H  
ATOM   4635  N   ARG A 290      73.652  -1.436  -6.751  1.00  0.00           N  
ATOM   4636  CA  ARG A 290      72.515  -1.557  -7.655  1.00  0.00           C  
ATOM   4637  C   ARG A 290      72.528  -0.455  -8.707  1.00  0.00           C  
ATOM   4638  O   ARG A 290      72.241  -0.699  -9.879  1.00  0.00           O  
ATOM   4639  CB  ARG A 290      71.207  -1.499  -6.880  1.00  0.00           C  
ATOM   4640  CG  ARG A 290      70.964  -2.674  -5.946  1.00  0.00           C  
ATOM   4641  CD  ARG A 290      70.784  -3.944  -6.696  1.00  0.00           C  
ATOM   4642  NE  ARG A 290      70.446  -5.051  -5.815  1.00  0.00           N  
ATOM   4643  CZ  ARG A 290      70.369  -6.339  -6.201  1.00  0.00           C  
ATOM   4644  NH1 ARG A 290      70.607  -6.666  -7.452  1.00  0.00           N  
ATOM   4645  NH2 ARG A 290      70.053  -7.274  -5.322  1.00  0.00           N  
ATOM   4646  H   ARG A 290      73.485  -1.234  -5.776  1.00  0.00           H  
ATOM   4647  HA  ARG A 290      72.577  -2.521  -8.162  1.00  0.00           H  
ATOM   4648 1HB  ARG A 290      71.179  -0.591  -6.281  1.00  0.00           H  
ATOM   4649 2HB  ARG A 290      70.371  -1.456  -7.579  1.00  0.00           H  
ATOM   4650 1HG  ARG A 290      71.817  -2.790  -5.277  1.00  0.00           H  
ATOM   4651 2HG  ARG A 290      70.064  -2.492  -5.358  1.00  0.00           H  
ATOM   4652 1HD  ARG A 290      69.979  -3.827  -7.421  1.00  0.00           H  
ATOM   4653 2HD  ARG A 290      71.708  -4.193  -7.217  1.00  0.00           H  
ATOM   4654  HE  ARG A 290      70.256  -4.838  -4.845  1.00  0.00           H  
ATOM   4655 1HH1 ARG A 290      70.848  -5.951  -8.124  1.00  0.00           H  
ATOM   4656 2HH1 ARG A 290      70.549  -7.632  -7.741  1.00  0.00           H  
ATOM   4657 1HH2 ARG A 290      69.870  -7.023  -4.361  1.00  0.00           H  
ATOM   4658 2HH2 ARG A 290      69.995  -8.239  -5.611  1.00  0.00           H  
ATOM   4659  N   ILE A 291      72.863   0.758  -8.282  1.00  0.00           N  
ATOM   4660  CA  ILE A 291      72.914   1.900  -9.186  1.00  0.00           C  
ATOM   4661  C   ILE A 291      74.001   1.722 -10.238  1.00  0.00           C  
ATOM   4662  O   ILE A 291      73.803   2.043 -11.410  1.00  0.00           O  
ATOM   4663  CB  ILE A 291      73.160   3.205  -8.408  1.00  0.00           C  
ATOM   4664  CG1 ILE A 291      71.992   3.491  -7.461  1.00  0.00           C  
ATOM   4665  CG2 ILE A 291      73.367   4.366  -9.369  1.00  0.00           C  
ATOM   4666  CD1 ILE A 291      70.664   3.657  -8.162  1.00  0.00           C  
ATOM   4667  H   ILE A 291      73.088   0.893  -7.307  1.00  0.00           H  
ATOM   4668  HA  ILE A 291      71.955   1.979  -9.697  1.00  0.00           H  
ATOM   4669  HB  ILE A 291      74.050   3.097  -7.788  1.00  0.00           H  
ATOM   4670 1HG1 ILE A 291      71.900   2.677  -6.742  1.00  0.00           H  
ATOM   4671 2HG1 ILE A 291      72.195   4.402  -6.897  1.00  0.00           H  
ATOM   4672 1HG2 ILE A 291      73.539   5.281  -8.802  1.00  0.00           H  
ATOM   4673 2HG2 ILE A 291      74.229   4.165 -10.003  1.00  0.00           H  
ATOM   4674 3HG2 ILE A 291      72.480   4.486  -9.990  1.00  0.00           H  
ATOM   4675 1HD1 ILE A 291      69.885   3.857  -7.425  1.00  0.00           H  
ATOM   4676 2HD1 ILE A 291      70.723   4.491  -8.862  1.00  0.00           H  
ATOM   4677 3HD1 ILE A 291      70.422   2.744  -8.705  1.00  0.00           H  
ATOM   4678  N   VAL A 292      75.150   1.208  -9.813  1.00  0.00           N  
ATOM   4679  CA  VAL A 292      76.272   0.985 -10.717  1.00  0.00           C  
ATOM   4680  C   VAL A 292      75.932  -0.063 -11.769  1.00  0.00           C  
ATOM   4681  O   VAL A 292      76.279   0.084 -12.941  1.00  0.00           O  
ATOM   4682  CB  VAL A 292      77.513   0.531  -9.926  1.00  0.00           C  
ATOM   4683  CG1 VAL A 292      78.627   0.115 -10.876  1.00  0.00           C  
ATOM   4684  CG2 VAL A 292      77.978   1.648  -9.006  1.00  0.00           C  
ATOM   4685  H   VAL A 292      75.249   0.965  -8.838  1.00  0.00           H  
ATOM   4686  HA  VAL A 292      76.502   1.924 -11.221  1.00  0.00           H  
ATOM   4687  HB  VAL A 292      77.253  -0.346  -9.332  1.00  0.00           H  
ATOM   4688 1HG1 VAL A 292      79.496  -0.204 -10.300  1.00  0.00           H  
ATOM   4689 2HG1 VAL A 292      78.284  -0.710 -11.500  1.00  0.00           H  
ATOM   4690 3HG1 VAL A 292      78.901   0.960 -11.507  1.00  0.00           H  
ATOM   4691 1HG2 VAL A 292      78.856   1.320  -8.449  1.00  0.00           H  
ATOM   4692 2HG2 VAL A 292      78.233   2.527  -9.599  1.00  0.00           H  
ATOM   4693 3HG2 VAL A 292      77.180   1.901  -8.308  1.00  0.00           H  
ATOM   4694  N   ARG A 293      75.251  -1.121 -11.344  1.00  0.00           N  
ATOM   4695  CA  ARG A 293      74.862  -2.197 -12.248  1.00  0.00           C  
ATOM   4696  C   ARG A 293      73.877  -1.703 -13.300  1.00  0.00           C  
ATOM   4697  O   ARG A 293      73.970  -2.069 -14.472  1.00  0.00           O  
ATOM   4698  CB  ARG A 293      74.237  -3.348 -11.473  1.00  0.00           C  
ATOM   4699  CG  ARG A 293      75.209  -4.144 -10.616  1.00  0.00           C  
ATOM   4700  CD  ARG A 293      74.531  -5.264  -9.914  1.00  0.00           C  
ATOM   4701  NE  ARG A 293      75.439  -5.978  -9.030  1.00  0.00           N  
ATOM   4702  CZ  ARG A 293      76.272  -6.962  -9.421  1.00  0.00           C  
ATOM   4703  NH1 ARG A 293      76.301  -7.337 -10.681  1.00  0.00           N  
ATOM   4704  NH2 ARG A 293      77.059  -7.550  -8.538  1.00  0.00           N  
ATOM   4705  H   ARG A 293      74.996  -1.182 -10.369  1.00  0.00           H  
ATOM   4706  HA  ARG A 293      75.755  -2.563 -12.754  1.00  0.00           H  
ATOM   4707 1HB  ARG A 293      73.457  -2.964 -10.817  1.00  0.00           H  
ATOM   4708 2HB  ARG A 293      73.767  -4.042 -12.169  1.00  0.00           H  
ATOM   4709 1HG  ARG A 293      75.995  -4.559 -11.247  1.00  0.00           H  
ATOM   4710 2HG  ARG A 293      75.654  -3.488  -9.866  1.00  0.00           H  
ATOM   4711 1HD  ARG A 293      73.708  -4.874  -9.316  1.00  0.00           H  
ATOM   4712 2HD  ARG A 293      74.144  -5.971 -10.647  1.00  0.00           H  
ATOM   4713  HE  ARG A 293      75.445  -5.717  -8.053  1.00  0.00           H  
ATOM   4714 1HH1 ARG A 293      75.699  -6.887 -11.356  1.00  0.00           H  
ATOM   4715 2HH1 ARG A 293      76.925  -8.074 -10.973  1.00  0.00           H  
ATOM   4716 1HH2 ARG A 293      77.037  -7.262  -7.569  1.00  0.00           H  
ATOM   4717 2HH2 ARG A 293      77.683  -8.287  -8.830  1.00  0.00           H  
ATOM   4718  N   LEU A 294      72.933  -0.870 -12.875  1.00  0.00           N  
ATOM   4719  CA  LEU A 294      71.929  -0.324 -13.779  1.00  0.00           C  
ATOM   4720  C   LEU A 294      72.565   0.575 -14.831  1.00  0.00           C  
ATOM   4721  O   LEU A 294      72.189   0.537 -16.003  1.00  0.00           O  
ATOM   4722  CB  LEU A 294      70.879   0.467 -12.989  1.00  0.00           C  
ATOM   4723  CG  LEU A 294      69.959  -0.366 -12.086  1.00  0.00           C  
ATOM   4724  CD1 LEU A 294      69.101   0.564 -11.239  1.00  0.00           C  
ATOM   4725  CD2 LEU A 294      69.095  -1.277 -12.945  1.00  0.00           C  
ATOM   4726  H   LEU A 294      72.911  -0.608 -11.900  1.00  0.00           H  
ATOM   4727  HA  LEU A 294      71.435  -1.151 -14.288  1.00  0.00           H  
ATOM   4728 1HB  LEU A 294      71.392   1.193 -12.360  1.00  0.00           H  
ATOM   4729 2HB  LEU A 294      70.249   1.009 -13.694  1.00  0.00           H  
ATOM   4730  HG  LEU A 294      70.564  -0.971 -11.410  1.00  0.00           H  
ATOM   4731 1HD1 LEU A 294      68.448  -0.028 -10.598  1.00  0.00           H  
ATOM   4732 2HD1 LEU A 294      69.745   1.190 -10.621  1.00  0.00           H  
ATOM   4733 3HD1 LEU A 294      68.496   1.194 -11.890  1.00  0.00           H  
ATOM   4734 1HD2 LEU A 294      68.442  -1.869 -12.303  1.00  0.00           H  
ATOM   4735 2HD2 LEU A 294      68.489  -0.673 -13.621  1.00  0.00           H  
ATOM   4736 3HD2 LEU A 294      69.733  -1.942 -13.526  1.00  0.00           H  
ATOM   4737  N   LEU A 295      73.530   1.383 -14.406  1.00  0.00           N  
ATOM   4738  CA  LEU A 295      74.221   2.294 -15.310  1.00  0.00           C  
ATOM   4739  C   LEU A 295      74.873   1.539 -16.461  1.00  0.00           C  
ATOM   4740  O   LEU A 295      74.743   1.926 -17.622  1.00  0.00           O  
ATOM   4741  CB  LEU A 295      75.285   3.093 -14.546  1.00  0.00           C  
ATOM   4742  CG  LEU A 295      74.751   4.138 -13.559  1.00  0.00           C  
ATOM   4743  CD1 LEU A 295      75.905   4.701 -12.741  1.00  0.00           C  
ATOM   4744  CD2 LEU A 295      74.035   5.241 -14.325  1.00  0.00           C  
ATOM   4745  H   LEU A 295      73.792   1.366 -13.431  1.00  0.00           H  
ATOM   4746  HA  LEU A 295      73.492   2.989 -15.725  1.00  0.00           H  
ATOM   4747 1HB  LEU A 295      75.907   2.396 -13.986  1.00  0.00           H  
ATOM   4748 2HB  LEU A 295      75.916   3.611 -15.269  1.00  0.00           H  
ATOM   4749  HG  LEU A 295      74.052   3.664 -12.869  1.00  0.00           H  
ATOM   4750 1HD1 LEU A 295      75.525   5.444 -12.039  1.00  0.00           H  
ATOM   4751 2HD1 LEU A 295      76.386   3.894 -12.188  1.00  0.00           H  
ATOM   4752 3HD1 LEU A 295      76.629   5.168 -13.406  1.00  0.00           H  
ATOM   4753 1HD2 LEU A 295      73.655   5.984 -13.624  1.00  0.00           H  
ATOM   4754 2HD2 LEU A 295      74.733   5.717 -15.015  1.00  0.00           H  
ATOM   4755 3HD2 LEU A 295      73.204   4.814 -14.887  1.00  0.00           H  
ATOM   4756  N   LYS A 296      75.575   0.460 -16.132  1.00  0.00           N  
ATOM   4757  CA  LYS A 296      76.249  -0.352 -17.138  1.00  0.00           C  
ATOM   4758  C   LYS A 296      75.263  -0.874 -18.175  1.00  0.00           C  
ATOM   4759  O   LYS A 296      75.521  -0.812 -19.377  1.00  0.00           O  
ATOM   4760  CB  LYS A 296      76.986  -1.519 -16.479  1.00  0.00           C  
ATOM   4761  CG  LYS A 296      77.755  -2.406 -17.449  1.00  0.00           C  
ATOM   4762  CD  LYS A 296      78.504  -3.508 -16.715  1.00  0.00           C  
ATOM   4763  CE  LYS A 296      79.241  -4.419 -17.686  1.00  0.00           C  
ATOM   4764  NZ  LYS A 296      79.978  -5.503 -16.982  1.00  0.00           N  
ATOM   4765  H   LYS A 296      75.644   0.195 -15.160  1.00  0.00           H  
ATOM   4766  HA  LYS A 296      76.978   0.273 -17.655  1.00  0.00           H  
ATOM   4767 1HB  LYS A 296      77.694  -1.134 -15.744  1.00  0.00           H  
ATOM   4768 2HB  LYS A 296      76.271  -2.147 -15.947  1.00  0.00           H  
ATOM   4769 1HG  LYS A 296      77.061  -2.859 -18.157  1.00  0.00           H  
ATOM   4770 2HG  LYS A 296      78.471  -1.801 -18.006  1.00  0.00           H  
ATOM   4771 1HD  LYS A 296      79.225  -3.064 -16.028  1.00  0.00           H  
ATOM   4772 2HD  LYS A 296      77.798  -4.105 -16.137  1.00  0.00           H  
ATOM   4773 1HE  LYS A 296      78.527  -4.870 -18.375  1.00  0.00           H  
ATOM   4774 2HE  LYS A 296      79.952  -3.832 -18.267  1.00  0.00           H  
ATOM   4775 1HZ  LYS A 296      80.452  -6.083 -17.659  1.00  0.00           H  
ATOM   4776 2HZ  LYS A 296      80.657  -5.096 -16.353  1.00  0.00           H  
ATOM   4777 3HZ  LYS A 296      79.327  -6.066 -16.454  1.00  0.00           H  
ATOM   4778  N   ARG A 297      74.133  -1.389 -17.722  1.00  0.00           N  
ATOM   4779  CA  ARG A 297      73.140  -1.917 -18.647  1.00  0.00           C  
ATOM   4780  C   ARG A 297      72.479  -0.786 -19.433  1.00  0.00           C  
ATOM   4781  O   ARG A 297      72.072  -0.970 -20.580  1.00  0.00           O  
ATOM   4782  CB  ARG A 297      72.076  -2.707 -17.899  1.00  0.00           C  
ATOM   4783  CG  ARG A 297      72.554  -4.026 -17.312  1.00  0.00           C  
ATOM   4784  CD  ARG A 297      71.474  -4.715 -16.560  1.00  0.00           C  
ATOM   4785  NE  ARG A 297      71.926  -5.978 -15.997  1.00  0.00           N  
ATOM   4786  CZ  ARG A 297      71.196  -6.752 -15.171  1.00  0.00           C  
ATOM   4787  NH1 ARG A 297      69.984  -6.381 -14.822  1.00  0.00           N  
ATOM   4788  NH2 ARG A 297      71.698  -7.885 -14.712  1.00  0.00           N  
ATOM   4789  H   ARG A 297      73.967  -1.412 -16.726  1.00  0.00           H  
ATOM   4790  HA  ARG A 297      73.641  -2.586 -19.348  1.00  0.00           H  
ATOM   4791 1HB  ARG A 297      71.685  -2.105 -17.080  1.00  0.00           H  
ATOM   4792 2HB  ARG A 297      71.246  -2.926 -18.571  1.00  0.00           H  
ATOM   4793 1HG  ARG A 297      72.885  -4.683 -18.116  1.00  0.00           H  
ATOM   4794 2HG  ARG A 297      73.384  -3.841 -16.629  1.00  0.00           H  
ATOM   4795 1HD  ARG A 297      71.137  -4.079 -15.743  1.00  0.00           H  
ATOM   4796 2HD  ARG A 297      70.639  -4.920 -17.229  1.00  0.00           H  
ATOM   4797  HE  ARG A 297      72.854  -6.297 -16.243  1.00  0.00           H  
ATOM   4798 1HH1 ARG A 297      69.601  -5.515 -15.173  1.00  0.00           H  
ATOM   4799 2HH1 ARG A 297      69.437  -6.961 -14.203  1.00  0.00           H  
ATOM   4800 1HH2 ARG A 297      72.630  -8.170 -14.980  1.00  0.00           H  
ATOM   4801 2HH2 ARG A 297      71.151  -8.465 -14.093  1.00  0.00           H  
ATOM   4802  N   ARG A 298      72.379   0.381 -18.800  1.00  0.00           N  
ATOM   4803  CA  ARG A 298      71.830   1.576 -19.435  1.00  0.00           C  
ATOM   4804  C   ARG A 298      72.845   2.254 -20.348  1.00  0.00           C  
ATOM   4805  O   ARG A 298      72.527   3.229 -21.030  1.00  0.00           O  
ATOM   4806  CB  ARG A 298      71.364   2.570 -18.381  1.00  0.00           C  
ATOM   4807  CG  ARG A 298      70.167   2.119 -17.561  1.00  0.00           C  
ATOM   4808  CD  ARG A 298      69.807   3.115 -16.519  1.00  0.00           C  
ATOM   4809  NE  ARG A 298      69.375   4.376 -17.101  1.00  0.00           N  
ATOM   4810  CZ  ARG A 298      68.114   4.646 -17.489  1.00  0.00           C  
ATOM   4811  NH1 ARG A 298      67.174   3.737 -17.351  1.00  0.00           N  
ATOM   4812  NH2 ARG A 298      67.821   5.826 -18.007  1.00  0.00           N  
ATOM   4813  H   ARG A 298      72.693   0.450 -17.843  1.00  0.00           H  
ATOM   4814  HA  ARG A 298      70.971   1.283 -20.040  1.00  0.00           H  
ATOM   4815 1HB  ARG A 298      72.180   2.775 -17.689  1.00  0.00           H  
ATOM   4816 2HB  ARG A 298      71.099   3.512 -18.862  1.00  0.00           H  
ATOM   4817 1HG  ARG A 298      69.306   1.983 -18.217  1.00  0.00           H  
ATOM   4818 2HG  ARG A 298      70.399   1.174 -17.067  1.00  0.00           H  
ATOM   4819 1HD  ARG A 298      68.994   2.725 -15.908  1.00  0.00           H  
ATOM   4820 2HD  ARG A 298      70.674   3.310 -15.889  1.00  0.00           H  
ATOM   4821  HE  ARG A 298      70.070   5.100 -17.222  1.00  0.00           H  
ATOM   4822 1HH1 ARG A 298      67.398   2.835 -16.954  1.00  0.00           H  
ATOM   4823 2HH1 ARG A 298      66.229   3.940 -17.642  1.00  0.00           H  
ATOM   4824 1HH2 ARG A 298      68.543   6.525 -18.113  1.00  0.00           H  
ATOM   4825 2HH2 ARG A 298      66.876   6.029 -18.298  1.00  0.00           H  
ATOM   4826  N   GLU A 299      74.068   1.735 -20.359  1.00  0.00           N  
ATOM   4827  CA  GLU A 299      75.121   2.286 -21.206  1.00  0.00           C  
ATOM   4828  C   GLU A 299      75.328   3.765 -20.926  1.00  0.00           C  
ATOM   4829  O   GLU A 299      75.541   4.557 -21.844  1.00  0.00           O  
ATOM   4830  CB  GLU A 299      74.783   2.080 -22.684  1.00  0.00           C  
ATOM   4831  CG  GLU A 299      74.653   0.622 -23.102  1.00  0.00           C  
ATOM   4832  CD  GLU A 299      74.404   0.456 -24.576  1.00  0.00           C  
ATOM   4833  OE1 GLU A 299      74.225   1.446 -25.244  1.00  0.00           O  
ATOM   4834  OE2 GLU A 299      74.393  -0.662 -25.034  1.00  0.00           O  
ATOM   4835  H   GLU A 299      74.271   0.942 -19.768  1.00  0.00           H  
ATOM   4836  HA  GLU A 299      76.052   1.764 -20.984  1.00  0.00           H  
ATOM   4837 1HB  GLU A 299      73.842   2.580 -22.916  1.00  0.00           H  
ATOM   4838 2HB  GLU A 299      75.557   2.537 -23.301  1.00  0.00           H  
ATOM   4839 1HG  GLU A 299      75.570   0.096 -22.839  1.00  0.00           H  
ATOM   4840 2HG  GLU A 299      73.834   0.168 -22.547  1.00  0.00           H  
ATOM   4841  N   GLU A 300      75.263   4.122 -19.652  1.00  0.00           N  
ATOM   4842  CA  GLU A 300      75.567   5.471 -19.200  1.00  0.00           C  
ATOM   4843  C   GLU A 300      77.037   5.818 -19.436  1.00  0.00           C  
ATOM   4844  O   GLU A 300      77.905   4.947 -19.392  1.00  0.00           O  
ATOM   4845  CB  GLU A 300      75.227   5.621 -17.716  1.00  0.00           C  
ATOM   4846  CG  GLU A 300      73.745   5.487 -17.393  1.00  0.00           C  
ATOM   4847  CD  GLU A 300      72.925   6.629 -17.927  1.00  0.00           C  
ATOM   4848  OE1 GLU A 300      73.392   7.310 -18.808  1.00  0.00           O  
ATOM   4849  OE2 GLU A 300      71.829   6.819 -17.454  1.00  0.00           O  
ATOM   4850  H   GLU A 300      74.992   3.436 -18.962  1.00  0.00           H  
ATOM   4851  HA  GLU A 300      74.958   6.173 -19.771  1.00  0.00           H  
ATOM   4852 1HB  GLU A 300      75.764   4.866 -17.141  1.00  0.00           H  
ATOM   4853 2HB  GLU A 300      75.559   6.598 -17.363  1.00  0.00           H  
ATOM   4854 1HG  GLU A 300      73.374   4.557 -17.822  1.00  0.00           H  
ATOM   4855 2HG  GLU A 300      73.623   5.432 -16.313  1.00  0.00           H  
ATOM   4856  N   PRO A 301      77.295   7.095 -19.685  1.00  0.00           N  
ATOM   4857  CA  PRO A 301      78.647   7.633 -19.825  1.00  0.00           C  
ATOM   4858  C   PRO A 301      79.398   7.669 -18.494  1.00  0.00           C  
ATOM   4859  O   PRO A 301      78.798   7.535 -17.428  1.00  0.00           O  
ATOM   4860  CB  PRO A 301      78.393   9.045 -20.363  1.00  0.00           C  
ATOM   4861  CG  PRO A 301      77.046   9.401 -19.835  1.00  0.00           C  
ATOM   4862  CD  PRO A 301      76.283   8.103 -19.848  1.00  0.00           C  
ATOM   4863  HA  PRO A 301      79.204   7.027 -20.555  1.00  0.00           H  
ATOM   4864 1HB  PRO A 301      79.182   9.728 -20.015  1.00  0.00           H  
ATOM   4865 2HB  PRO A 301      78.433   9.041 -21.462  1.00  0.00           H  
ATOM   4866 1HG  PRO A 301      77.135   9.829 -18.825  1.00  0.00           H  
ATOM   4867 2HG  PRO A 301      76.581  10.172 -20.467  1.00  0.00           H  
ATOM   4868 1HD  PRO A 301      75.574   8.085 -19.008  1.00  0.00           H  
ATOM   4869 2HD  PRO A 301      75.753   7.999 -20.806  1.00  0.00           H  
ATOM   4870  N   GLN A 302      80.739   7.848 -18.450  1.00  0.00           N  
ATOM   4871  CA  GLN A 302      81.783   7.976 -17.439  1.00  0.00           C  
ATOM   4872  C   GLN A 302      81.327   9.021 -16.440  1.00  0.00           C  
ATOM   4873  O   GLN A 302      81.570   8.894 -15.240  1.00  0.00           O  
ATOM   4874  CB  GLN A 302      83.126   8.369 -18.061  1.00  0.00           C  
ATOM   4875  CG  GLN A 302      84.273   8.447 -17.068  1.00  0.00           C  
ATOM   4876  CD  GLN A 302      85.589   8.805 -17.731  1.00  0.00           C  
ATOM   4877  OE1 GLN A 302      85.985   8.193 -18.727  1.00  0.00           O  
ATOM   4878  NE2 GLN A 302      86.277   9.799 -17.182  1.00  0.00           N  
ATOM   4879  H   GLN A 302      81.253   7.927 -19.316  1.00  0.00           H  
ATOM   4880  HA  GLN A 302      81.899   7.015 -16.938  1.00  0.00           H  
ATOM   4881 1HB  GLN A 302      83.396   7.646 -18.831  1.00  0.00           H  
ATOM   4882 2HB  GLN A 302      83.032   9.342 -18.544  1.00  0.00           H  
ATOM   4883 1HG  GLN A 302      84.045   9.212 -16.325  1.00  0.00           H  
ATOM   4884 2HG  GLN A 302      84.386   7.478 -16.583  1.00  0.00           H  
ATOM   4885 1HE2 GLN A 302      87.153  10.080 -17.576  1.00  0.00           H  
ATOM   4886 2HE2 GLN A 302      85.919  10.269 -16.374  1.00  0.00           H  
ATOM   4887  N   GLU A 303      80.666  10.047 -16.958  1.00  0.00           N  
ATOM   4888  CA  GLU A 303      80.177  11.152 -16.142  1.00  0.00           C  
ATOM   4889  C   GLU A 303      79.189  10.665 -15.090  1.00  0.00           C  
ATOM   4890  O   GLU A 303      79.285  11.030 -13.918  1.00  0.00           O  
ATOM   4891  CB  GLU A 303      79.516  12.214 -17.023  1.00  0.00           C  
ATOM   4892  CG  GLU A 303      79.010  13.434 -16.266  1.00  0.00           C  
ATOM   4893  CD  GLU A 303      78.402  14.471 -17.167  1.00  0.00           C  
ATOM   4894  OE1 GLU A 303      78.390  14.264 -18.357  1.00  0.00           O  
ATOM   4895  OE2 GLU A 303      77.948  15.473 -16.666  1.00  0.00           O  
ATOM   4896  H   GLU A 303      80.492  10.069 -17.953  1.00  0.00           H  
ATOM   4897  HA  GLU A 303      81.025  11.604 -15.627  1.00  0.00           H  
ATOM   4898 1HB  GLU A 303      80.228  12.558 -17.774  1.00  0.00           H  
ATOM   4899 2HB  GLU A 303      78.670  11.774 -17.551  1.00  0.00           H  
ATOM   4900 1HG  GLU A 303      78.261  13.114 -15.542  1.00  0.00           H  
ATOM   4901 2HG  GLU A 303      79.840  13.877 -15.717  1.00  0.00           H  
ATOM   4902  N   LEU A 304      78.239   9.839 -15.515  1.00  0.00           N  
ATOM   4903  CA  LEU A 304      77.231   9.300 -14.610  1.00  0.00           C  
ATOM   4904  C   LEU A 304      77.861   8.396 -13.559  1.00  0.00           C  
ATOM   4905  O   LEU A 304      77.486   8.435 -12.387  1.00  0.00           O  
ATOM   4906  CB  LEU A 304      76.174   8.517 -15.399  1.00  0.00           C  
ATOM   4907  CG  LEU A 304      74.980   9.336 -15.905  1.00  0.00           C  
ATOM   4908  CD1 LEU A 304      75.478  10.458 -16.806  1.00  0.00           C  
ATOM   4909  CD2 LEU A 304      74.017   8.423 -16.650  1.00  0.00           C  
ATOM   4910  H   LEU A 304      78.214   9.578 -16.490  1.00  0.00           H  
ATOM   4911  HA  LEU A 304      76.744  10.131 -14.101  1.00  0.00           H  
ATOM   4912 1HB  LEU A 304      76.654   8.062 -16.264  1.00  0.00           H  
ATOM   4913 2HB  LEU A 304      75.785   7.721 -14.765  1.00  0.00           H  
ATOM   4914  HG  LEU A 304      74.466   9.792 -15.058  1.00  0.00           H  
ATOM   4915 1HD1 LEU A 304      74.629  11.040 -17.165  1.00  0.00           H  
ATOM   4916 2HD1 LEU A 304      76.149  11.106 -16.243  1.00  0.00           H  
ATOM   4917 3HD1 LEU A 304      76.011  10.033 -17.655  1.00  0.00           H  
ATOM   4918 1HD2 LEU A 304      73.168   9.005 -17.009  1.00  0.00           H  
ATOM   4919 2HD2 LEU A 304      74.530   7.968 -17.498  1.00  0.00           H  
ATOM   4920 3HD2 LEU A 304      73.663   7.641 -15.978  1.00  0.00           H  
ATOM   4921  N   GLY A 305      78.821   7.582 -13.984  1.00  0.00           N  
ATOM   4922  CA  GLY A 305      79.505   6.666 -13.079  1.00  0.00           C  
ATOM   4923  C   GLY A 305      80.304   7.425 -12.028  1.00  0.00           C  
ATOM   4924  O   GLY A 305      80.322   7.048 -10.856  1.00  0.00           O  
ATOM   4925  H   GLY A 305      79.084   7.598 -14.959  1.00  0.00           H  
ATOM   4926 1HA  GLY A 305      78.773   6.023 -12.591  1.00  0.00           H  
ATOM   4927 2HA  GLY A 305      80.170   6.020 -13.650  1.00  0.00           H  
ATOM   4928  N   GLU A 306      80.965   8.496 -12.453  1.00  0.00           N  
ATOM   4929  CA  GLU A 306      81.767   9.310 -11.548  1.00  0.00           C
[truncated: 575,438 more chars]
