# Supplementary material for: Blueprinting extendable nanomaterials with standardized protein blocks
Source: Nature. 2024 Mar 13;627(8005):898–904. doi: 10.1038/s41586-024-07188-4 (PMC10972742; doi:10.1038/s41586-024-07188-4)
Supplement: Supplementary file 4 — Design models with ideal backbones as well as experimentally determined structures for comparison. For reference to design names, see Supplementary Fig. 1. [file 41586_2024_7188_MOESM4_ESM.zip › THR44_design.pdb]

HEADER                                            29-OCT-21   XXXX              
EXPDTA    THEORETICAL MODEL                                                     
REMARK 220                                                                      
REMARK 220 EXPERIMENTAL DETAILS                                                 
REMARK 220  EXPERIMENT TYPE                : THEORETICAL MODELLING              
REMARK 220  DATE OF DATA COLLECTION        : 29-OCT-21                          
REMARK 220                                                                      
REMARK 220 REMARK: MODEL GENERATED BY ROSETTA                                   
REMARK 220  VERSION 2021.41+HEAD.36da336f772                                    
ATOM      1  N   GLU A   1      19.573  -1.394  17.658  1.00  0.00           N  
ATOM      2  CA  GLU A   1      18.767  -2.294  16.842  1.00  0.00           C  
ATOM      3  C   GLU A   1      17.977  -1.525  15.790  1.00  0.00           C  
ATOM      4  O   GLU A   1      17.955  -1.902  14.618  1.00  0.00           O  
ATOM      5  CB  GLU A   1      17.811  -3.101  17.723  1.00  0.00           C  
ATOM      6  CG  GLU A   1      18.497  -4.101  18.643  1.00  0.00           C  
ATOM      7  CD  GLU A   1      19.027  -3.472  19.901  1.00  0.00           C  
ATOM      8  OE1 GLU A   1      18.863  -2.287  20.064  1.00  0.00           O  
ATOM      9  OE2 GLU A   1      19.597  -4.177  20.699  1.00  0.00           O  
ATOM     10 1H   GLU A   1      20.080  -1.924  18.338  1.00  0.00           H  
ATOM     11 2H   GLU A   1      20.217  -0.900  17.074  1.00  0.00           H  
ATOM     12 3H   GLU A   1      18.976  -0.740  18.123  1.00  0.00           H  
ATOM     13  HA  GLU A   1      19.435  -2.985  16.327  1.00  0.00           H  
ATOM     14 1HB  GLU A   1      17.228  -2.421  18.345  1.00  0.00           H  
ATOM     15 2HB  GLU A   1      17.111  -3.650  17.093  1.00  0.00           H  
ATOM     16 1HG  GLU A   1      17.783  -4.879  18.913  1.00  0.00           H  
ATOM     17 2HG  GLU A   1      19.318  -4.571  18.103  1.00  0.00           H  
ATOM     18  N   GLU A   2      17.330  -0.446  16.215  1.00  0.00           N  
ATOM     19  CA  GLU A   2      16.537   0.378  15.310  1.00  0.00           C  
ATOM     20  C   GLU A   2      17.416   1.043  14.259  1.00  0.00           C  
ATOM     21  O   GLU A   2      17.047   1.122  13.087  1.00  0.00           O  
ATOM     22  CB  GLU A   2      15.768   1.444  16.094  1.00  0.00           C  
ATOM     23  CG  GLU A   2      14.686   0.891  17.011  1.00  0.00           C  
ATOM     24  CD  GLU A   2      15.229   0.379  18.315  1.00  0.00           C  
ATOM     25  OE1 GLU A   2      16.416   0.468  18.518  1.00  0.00           O  
ATOM     26  OE2 GLU A   2      14.456  -0.103  19.110  1.00  0.00           O  
ATOM     27  H   GLU A   2      17.389  -0.189  17.190  1.00  0.00           H  
ATOM     28  HA  GLU A   2      15.820  -0.263  14.797  1.00  0.00           H  
ATOM     29 1HB  GLU A   2      16.463   2.018  16.706  1.00  0.00           H  
ATOM     30 2HB  GLU A   2      15.295   2.137  15.398  1.00  0.00           H  
ATOM     31 1HG  GLU A   2      13.961   1.679  17.216  1.00  0.00           H  
ATOM     32 2HG  GLU A   2      14.166   0.083  16.496  1.00  0.00           H  
ATOM     33  N   GLY A   3      18.580   1.521  14.684  1.00  0.00           N  
ATOM     34  CA  GLY A   3      19.514   2.180  13.779  1.00  0.00           C  
ATOM     35  C   GLY A   3      20.039   1.212  12.728  1.00  0.00           C  
ATOM     36  O   GLY A   3      20.172   1.565  11.556  1.00  0.00           O  
ATOM     37  H   GLY A   3      18.824   1.426  15.659  1.00  0.00           H  
ATOM     38 1HA  GLY A   3      19.017   3.018  13.291  1.00  0.00           H  
ATOM     39 2HA  GLY A   3      20.347   2.589  14.350  1.00  0.00           H  
ATOM     40  N   ARG A   4      20.337  -0.011  13.153  1.00  0.00           N  
ATOM     41  CA  ARG A   4      20.848  -1.034  12.248  1.00  0.00           C  
ATOM     42  C   ARG A   4      19.812  -1.407  11.197  1.00  0.00           C  
ATOM     43  O   ARG A   4      20.141  -1.591  10.025  1.00  0.00           O  
ATOM     44  CB  ARG A   4      21.252  -2.280  13.022  1.00  0.00           C  
ATOM     45  CG  ARG A   4      21.937  -3.354  12.192  1.00  0.00           C  
ATOM     46  CD  ARG A   4      22.345  -4.515  13.024  1.00  0.00           C  
ATOM     47  NE  ARG A   4      23.305  -4.137  14.049  1.00  0.00           N  
ATOM     48  CZ  ARG A   4      23.029  -4.059  15.365  1.00  0.00           C  
ATOM     49  NH1 ARG A   4      21.819  -4.335  15.800  1.00  0.00           N  
ATOM     50  NH2 ARG A   4      23.974  -3.705  16.219  1.00  0.00           N  
ATOM     51  H   ARG A   4      20.206  -0.238  14.128  1.00  0.00           H  
ATOM     52  HA  ARG A   4      21.729  -0.639  11.741  1.00  0.00           H  
ATOM     53 1HB  ARG A   4      21.930  -2.004  13.828  1.00  0.00           H  
ATOM     54 2HB  ARG A   4      20.368  -2.729  13.476  1.00  0.00           H  
ATOM     55 1HG  ARG A   4      21.254  -3.709  11.420  1.00  0.00           H  
ATOM     56 2HG  ARG A   4      22.830  -2.938  11.723  1.00  0.00           H  
ATOM     57 1HD  ARG A   4      21.469  -4.935  13.517  1.00  0.00           H  
ATOM     58 2HD  ARG A   4      22.803  -5.273  12.391  1.00  0.00           H  
ATOM     59  HE  ARG A   4      24.247  -3.917  13.752  1.00  0.00           H  
ATOM     60 1HH1 ARG A   4      21.097  -4.606  15.147  1.00  0.00           H  
ATOM     61 2HH1 ARG A   4      21.612  -4.277  16.786  1.00  0.00           H  
ATOM     62 1HH2 ARG A   4      24.904  -3.493  15.884  1.00  0.00           H  
ATOM     63 2HH2 ARG A   4      23.766  -3.647  17.205  1.00  0.00           H  
ATOM     64  N   ALA A   5      18.558  -1.518  11.622  1.00  0.00           N  
ATOM     65  CA  ALA A   5      17.470  -1.869  10.717  1.00  0.00           C  
ATOM     66  C   ALA A   5      17.257  -0.788   9.666  1.00  0.00           C  
ATOM     67  O   ALA A   5      17.026  -1.085   8.494  1.00  0.00           O  
ATOM     68  CB  ALA A   5      16.186  -2.106  11.499  1.00  0.00           C  
ATOM     69  H   ALA A   5      18.353  -1.355  12.597  1.00  0.00           H  
ATOM     70  HA  ALA A   5      17.743  -2.789  10.199  1.00  0.00           H  
ATOM     71 1HB  ALA A   5      15.383  -2.367  10.809  1.00  0.00           H  
ATOM     72 2HB  ALA A   5      16.336  -2.922  12.206  1.00  0.00           H  
ATOM     73 3HB  ALA A   5      15.918  -1.201  12.041  1.00  0.00           H  
ATOM     74  N   ALA A   6      17.336   0.468  10.091  1.00  0.00           N  
ATOM     75  CA  ALA A   6      17.152   1.596   9.186  1.00  0.00           C  
ATOM     76  C   ALA A   6      18.253   1.645   8.135  1.00  0.00           C  
ATOM     77  O   ALA A   6      17.994   1.920   6.963  1.00  0.00           O  
ATOM     78  CB  ALA A   6      17.109   2.901   9.968  1.00  0.00           C  
ATOM     79  H   ALA A   6      17.529   0.646  11.066  1.00  0.00           H  
ATOM     80  HA  ALA A   6      16.202   1.463   8.668  1.00  0.00           H  
ATOM     81 1HB  ALA A   6      16.971   3.734   9.278  1.00  0.00           H  
ATOM     82 2HB  ALA A   6      16.280   2.874  10.675  1.00  0.00           H  
ATOM     83 3HB  ALA A   6      18.044   3.030  10.510  1.00  0.00           H  
ATOM     84  N   THR A   7      19.483   1.377   8.560  1.00  0.00           N  
ATOM     85  CA  THR A   7      20.626   1.389   7.655  1.00  0.00           C  
ATOM     86  C   THR A   7      20.508   0.294   6.604  1.00  0.00           C  
ATOM     87  O   THR A   7      20.818   0.509   5.432  1.00  0.00           O  
ATOM     88  CB  THR A   7      21.947   1.223   8.428  1.00  0.00           C  
ATOM     89  OG1 THR A   7      22.106   2.311   9.347  1.00  0.00           O  
ATOM     90  CG2 THR A   7      23.127   1.198   7.469  1.00  0.00           C  
ATOM     91  H   THR A   7      19.630   1.159   9.535  1.00  0.00           H  
ATOM     92  HA  THR A   7      20.649   2.349   7.139  1.00  0.00           H  
ATOM     93  HB  THR A   7      21.925   0.290   8.991  1.00  0.00           H  
ATOM     94  HG1 THR A   7      21.372   2.316   9.967  1.00  0.00           H  
ATOM     95 1HG2 THR A   7      24.052   1.080   8.033  1.00  0.00           H  
ATOM     96 2HG2 THR A   7      23.015   0.365   6.776  1.00  0.00           H  
ATOM     97 3HG2 THR A   7      23.161   2.133   6.910  1.00  0.00           H  
ATOM     98  N   GLU A   8      20.058  -0.882   7.029  1.00  0.00           N  
ATOM     99  CA  GLU A   8      19.899  -2.014   6.124  1.00  0.00           C  
ATOM    100  C   GLU A   8      18.833  -1.733   5.072  1.00  0.00           C  
ATOM    101  O   GLU A   8      18.999  -2.073   3.900  1.00  0.00           O  
ATOM    102  CB  GLU A   8      19.535  -3.277   6.908  1.00  0.00           C  
ATOM    103  CG  GLU A   8      20.660  -3.824   7.776  1.00  0.00           C  
ATOM    104  CD  GLU A   8      20.245  -5.020   8.586  1.00  0.00           C  
ATOM    105  OE1 GLU A   8      19.084  -5.353   8.567  1.00  0.00           O  
ATOM    106  OE2 GLU A   8      21.090  -5.603   9.224  1.00  0.00           O  
ATOM    107  H   GLU A   8      19.820  -0.994   8.004  1.00  0.00           H  
ATOM    108  HA  GLU A   8      20.846  -2.182   5.611  1.00  0.00           H  
ATOM    109 1HB  GLU A   8      18.683  -3.070   7.556  1.00  0.00           H  
ATOM    110 2HB  GLU A   8      19.236  -4.062   6.215  1.00  0.00           H  
ATOM    111 1HG  GLU A   8      21.495  -4.105   7.135  1.00  0.00           H  
ATOM    112 2HG  GLU A   8      21.002  -3.037   8.448  1.00  0.00           H  
ATOM    113  N   GLU A   9      17.739  -1.111   5.498  1.00  0.00           N  
ATOM    114  CA  GLU A   9      16.643  -0.783   4.593  1.00  0.00           C  
ATOM    115  C   GLU A   9      17.082   0.228   3.541  1.00  0.00           C  
ATOM    116  O   GLU A   9      16.722   0.115   2.369  1.00  0.00           O  
ATOM    117  CB  GLU A   9      15.450  -0.232   5.377  1.00  0.00           C  
ATOM    118  CG  GLU A   9      14.739  -1.261   6.246  1.00  0.00           C  
ATOM    119  CD  GLU A   9      13.619  -0.669   7.055  1.00  0.00           C  
ATOM    120  OE1 GLU A   9      13.466   0.528   7.036  1.00  0.00           O  
ATOM    121  OE2 GLU A   9      12.916  -1.416   7.694  1.00  0.00           O  
ATOM    122  H   GLU A   9      17.665  -0.859   6.473  1.00  0.00           H  
ATOM    123  HA  GLU A   9      16.333  -1.694   4.080  1.00  0.00           H  
ATOM    124 1HB  GLU A   9      15.783   0.579   6.025  1.00  0.00           H  
ATOM    125 2HB  GLU A   9      14.718   0.182   4.683  1.00  0.00           H  
ATOM    126 1HG  GLU A   9      14.335  -2.044   5.605  1.00  0.00           H  
ATOM    127 2HG  GLU A   9      15.465  -1.717   6.917  1.00  0.00           H  
ATOM    128  N   LEU A  10      17.861   1.216   3.967  1.00  0.00           N  
ATOM    129  CA  LEU A  10      18.350   2.250   3.062  1.00  0.00           C  
ATOM    130  C   LEU A  10      19.284   1.664   2.010  1.00  0.00           C  
ATOM    131  O   LEU A  10      19.226   2.037   0.838  1.00  0.00           O  
ATOM    132  CB  LEU A  10      19.081   3.343   3.852  1.00  0.00           C  
ATOM    133  CG  LEU A  10      19.556   4.550   3.033  1.00  0.00           C  
ATOM    134  CD1 LEU A  10      19.643   5.774   3.935  1.00  0.00           C  
ATOM    135  CD2 LEU A  10      20.905   4.238   2.403  1.00  0.00           C  
ATOM    136  H   LEU A  10      18.121   1.252   4.942  1.00  0.00           H  
ATOM    137  HA  LEU A  10      17.496   2.696   2.553  1.00  0.00           H  
ATOM    138 1HB  LEU A  10      18.415   3.713   4.630  1.00  0.00           H  
ATOM    139 2HB  LEU A  10      19.955   2.902   4.329  1.00  0.00           H  
ATOM    140  HG  LEU A  10      18.830   4.766   2.248  1.00  0.00           H  
ATOM    141 1HD1 LEU A  10      19.980   6.632   3.353  1.00  0.00           H  
ATOM    142 2HD1 LEU A  10      18.660   5.986   4.356  1.00  0.00           H  
ATOM    143 3HD1 LEU A  10      20.350   5.582   4.741  1.00  0.00           H  
ATOM    144 1HD2 LEU A  10      21.242   5.096   1.821  1.00  0.00           H  
ATOM    145 2HD2 LEU A  10      21.632   4.024   3.188  1.00  0.00           H  
ATOM    146 3HD2 LEU A  10      20.810   3.370   1.750  1.00  0.00           H  
ATOM    147  N   GLU A  11      20.144   0.745   2.436  1.00  0.00           N  
ATOM    148  CA  GLU A  11      21.092   0.106   1.531  1.00  0.00           C  
ATOM    149  C   GLU A  11      20.373  -0.729   0.479  1.00  0.00           C  
ATOM    150  O   GLU A  11      20.751  -0.728  -0.693  1.00  0.00           O  
ATOM    151  CB  GLU A  11      22.068  -0.774   2.315  1.00  0.00           C  
ATOM    152  CG  GLU A  11      23.231  -1.310   1.493  1.00  0.00           C  
ATOM    153  CD  GLU A  11      22.879  -2.549   0.719  1.00  0.00           C  
ATOM    154  OE1 GLU A  11      21.781  -3.029   0.870  1.00  0.00           O  
ATOM    155  OE2 GLU A  11      23.709  -3.017  -0.025  1.00  0.00           O  
ATOM    156  H   GLU A  11      20.141   0.483   3.411  1.00  0.00           H  
ATOM    157  HA  GLU A  11      21.658   0.884   1.018  1.00  0.00           H  
ATOM    158 1HB  GLU A  11      22.481  -0.206   3.149  1.00  0.00           H  
ATOM    159 2HB  GLU A  11      21.533  -1.627   2.733  1.00  0.00           H  
ATOM    160 1HG  GLU A  11      23.555  -0.539   0.795  1.00  0.00           H  
ATOM    161 2HG  GLU A  11      24.063  -1.529   2.161  1.00  0.00           H  
ATOM    162  N   ARG A  12      19.335  -1.441   0.905  1.00  0.00           N  
ATOM    163  CA  ARG A  12      18.560  -2.282   0.000  1.00  0.00           C  
ATOM    164  C   ARG A  12      17.843  -1.445  -1.052  1.00  0.00           C  
ATOM    165  O   ARG A  12      17.788  -1.818  -2.224  1.00  0.00           O  
ATOM    166  CB  ARG A  12      17.538  -3.102   0.774  1.00  0.00           C  
ATOM    167  CG  ARG A  12      18.128  -4.193   1.654  1.00  0.00           C  
ATOM    168  CD  ARG A  12      18.631  -5.335   0.849  1.00  0.00           C  
ATOM    169  NE  ARG A  12      19.937  -5.059   0.272  1.00  0.00           N  
ATOM    170  CZ  ARG A  12      20.507  -5.781  -0.712  1.00  0.00           C  
ATOM    171  NH1 ARG A  12      19.876  -6.818  -1.217  1.00  0.00           N  
ATOM    172  NH2 ARG A  12      21.701  -5.448  -1.169  1.00  0.00           N  
ATOM    173  H   ARG A  12      19.076  -1.399   1.880  1.00  0.00           H  
ATOM    174  HA  ARG A  12      19.242  -2.965  -0.507  1.00  0.00           H  
ATOM    175 1HB  ARG A  12      16.953  -2.443   1.414  1.00  0.00           H  
ATOM    176 2HB  ARG A  12      16.849  -3.577   0.076  1.00  0.00           H  
ATOM    177 1HG  ARG A  12      18.960  -3.786   2.230  1.00  0.00           H  
ATOM    178 2HG  ARG A  12      17.362  -4.564   2.335  1.00  0.00           H  
ATOM    179 1HD  ARG A  12      18.719  -6.217   1.484  1.00  0.00           H  
ATOM    180 2HD  ARG A  12      17.936  -5.541   0.036  1.00  0.00           H  
ATOM    181  HE  ARG A  12      20.454  -4.269   0.635  1.00  0.00           H  
ATOM    182 1HH1 ARG A  12      18.963  -7.072  -0.867  1.00  0.00           H  
ATOM    183 2HH1 ARG A  12      20.303  -7.359  -1.954  1.00  0.00           H  
ATOM    184 1HH2 ARG A  12      22.187  -4.651  -0.781  1.00  0.00           H  
ATOM    185 2HH2 ARG A  12      22.128  -5.989  -1.906  1.00  0.00           H  
ATOM    186  N   ALA A  13      17.295  -0.312  -0.626  1.00  0.00           N  
ATOM    187  CA  ALA A  13      16.580   0.580  -1.531  1.00  0.00           C  
ATOM    188  C   ALA A  13      17.515   1.163  -2.583  1.00  0.00           C  
ATOM    189  O   ALA A  13      17.155   1.273  -3.755  1.00  0.00           O  
ATOM    190  CB  ALA A  13      15.902   1.696  -0.749  1.00  0.00           C  
ATOM    191  H   ALA A  13      17.376  -0.063   0.349  1.00  0.00           H  
ATOM    192  HA  ALA A  13      15.817  -0.002  -2.048  1.00  0.00           H  
ATOM    193 1HB  ALA A  13      15.373   2.353  -1.439  1.00  0.00           H  
ATOM    194 2HB  ALA A  13      15.194   1.266  -0.041  1.00  0.00           H  
ATOM    195 3HB  ALA A  13      16.654   2.268  -0.207  1.00  0.00           H  
ATOM    196  N   ALA A  14      18.718   1.535  -2.157  1.00  0.00           N  
ATOM    197  CA  ALA A  14      19.708   2.107  -3.062  1.00  0.00           C  
ATOM    198  C   ALA A  14      20.143   1.095  -4.114  1.00  0.00           C  
ATOM    199  O   ALA A  14      20.307   1.435  -5.286  1.00  0.00           O  
ATOM    200  CB  ALA A  14      20.914   2.608  -2.280  1.00  0.00           C  
ATOM    201  H   ALA A  14      18.952   1.418  -1.181  1.00  0.00           H  
ATOM    202  HA  ALA A  14      19.248   2.949  -3.579  1.00  0.00           H  
ATOM    203 1HB  ALA A  14      21.644   3.032  -2.970  1.00  0.00           H  
ATOM    204 2HB  ALA A  14      20.595   3.374  -1.572  1.00  0.00           H  
ATOM    205 3HB  ALA A  14      21.366   1.779  -1.738  1.00  0.00           H  
ATOM    206  N   VAL A  15      20.329  -0.150  -3.688  1.00  0.00           N  
ATOM    207  CA  VAL A  15      20.747  -1.214  -4.593  1.00  0.00           C  
ATOM    208  C   VAL A  15      19.681  -1.493  -5.645  1.00  0.00           C  
ATOM    209  O   VAL A  15      19.992  -1.707  -6.817  1.00  0.00           O  
ATOM    210  CB  VAL A  15      21.035  -2.505  -3.803  1.00  0.00           C  
ATOM    211  CG1 VAL A  15      21.287  -3.666  -4.754  1.00  0.00           C  
ATOM    212  CG2 VAL A  15      22.227  -2.293  -2.883  1.00  0.00           C  
ATOM    213  H   VAL A  15      20.177  -0.364  -2.713  1.00  0.00           H  
ATOM    214  HA  VAL A  15      21.662  -0.900  -5.097  1.00  0.00           H  
ATOM    215  HB  VAL A  15      20.157  -2.760  -3.210  1.00  0.00           H  
ATOM    216 1HG1 VAL A  15      21.489  -4.570  -4.179  1.00  0.00           H  
ATOM    217 2HG1 VAL A  15      20.407  -3.822  -5.378  1.00  0.00           H  
ATOM    218 3HG1 VAL A  15      22.146  -3.439  -5.385  1.00  0.00           H  
ATOM    219 1HG2 VAL A  15      22.425  -3.209  -2.327  1.00  0.00           H  
ATOM    220 2HG2 VAL A  15      23.104  -2.032  -3.476  1.00  0.00           H  
ATOM    221 3HG2 VAL A  15      22.008  -1.485  -2.184  1.00  0.00           H  
ATOM    222  N   GLU A  16      18.422  -1.489  -5.219  1.00  0.00           N  
ATOM    223  CA  GLU A  16      17.307  -1.742  -6.124  1.00  0.00           C  
ATOM    224  C   GLU A  16      17.192  -0.646  -7.176  1.00  0.00           C  
ATOM    225  O   GLU A  16      16.935  -0.922  -8.348  1.00  0.00           O  
ATOM    226  CB  GLU A  16      15.997  -1.849  -5.340  1.00  0.00           C  
ATOM    227  CG  GLU A  16      15.884  -3.095  -4.472  1.00  0.00           C  
ATOM    228  CD  GLU A  16      14.618  -3.130  -3.662  1.00  0.00           C  
ATOM    229  OE1 GLU A  16      13.896  -2.163  -3.681  1.00  0.00           O  
ATOM    230  OE2 GLU A  16      14.373  -4.127  -3.024  1.00  0.00           O  
ATOM    231  H   GLU A  16      18.233  -1.306  -4.244  1.00  0.00           H  
ATOM    232  HA  GLU A  16      17.485  -2.688  -6.637  1.00  0.00           H  
ATOM    233 1HB  GLU A  16      15.888  -0.979  -4.692  1.00  0.00           H  
ATOM    234 2HB  GLU A  16      15.157  -1.848  -6.034  1.00  0.00           H  
ATOM    235 1HG  GLU A  16      15.917  -3.975  -5.112  1.00  0.00           H  
ATOM    236 2HG  GLU A  16      16.741  -3.135  -3.800  1.00  0.00           H  
ATOM    237  N   ALA A  17      17.384   0.598  -6.751  1.00  0.00           N  
ATOM    238  CA  ALA A  17      17.303   1.738  -7.655  1.00  0.00           C  
ATOM    239  C   ALA A  17      18.403   1.687  -8.707  1.00  0.00           C  
ATOM    240  O   ALA A  17      18.169   1.983  -9.879  1.00  0.00           O  
ATOM    241  CB  ALA A  17      17.380   3.041  -6.872  1.00  0.00           C  
ATOM    242  H   ALA A  17      17.592   0.758  -5.776  1.00  0.00           H  
ATOM    243  HA  ALA A  17      16.344   1.693  -8.172  1.00  0.00           H  
ATOM    244 1HB  ALA A  17      17.317   3.883  -7.561  1.00  0.00           H  
ATOM    245 2HB  ALA A  17      16.552   3.089  -6.164  1.00  0.00           H  
ATOM    246 3HB  ALA A  17      18.323   3.084  -6.331  1.00  0.00           H  
ATOM    247  N   ILE A  18      19.604   1.310  -8.282  1.00  0.00           N  
ATOM    248  CA  ILE A  18      20.744   1.219  -9.186  1.00  0.00           C  
ATOM    249  C   ILE A  18      20.528   0.138 -10.238  1.00  0.00           C  
ATOM    250  O   ILE A  18      20.856   0.324 -11.410  1.00  0.00           O  
ATOM    251  CB  ILE A  18      22.040   0.927  -8.408  1.00  0.00           C  
ATOM    252  CG1 ILE A  18      22.418   2.125  -7.532  1.00  0.00           C  
ATOM    253  CG2 ILE A  18      23.171   0.587  -9.366  1.00  0.00           C  
ATOM    254  CD1 ILE A  18      23.518   1.832  -6.537  1.00  0.00           C  
ATOM    255  H   ILE A  18      19.731   1.080  -7.307  1.00  0.00           H  
ATOM    256  HA  ILE A  18      20.857   2.174  -9.697  1.00  0.00           H  
ATOM    257  HB  ILE A  18      21.879   0.085  -7.736  1.00  0.00           H  
ATOM    258 1HG1 ILE A  18      22.742   2.951  -8.166  1.00  0.00           H  
ATOM    259 2HG1 ILE A  18      21.541   2.463  -6.980  1.00  0.00           H  
ATOM    260 1HG2 ILE A  18      24.079   0.384  -8.799  1.00  0.00           H  
ATOM    261 2HG2 ILE A  18      22.902  -0.295  -9.947  1.00  0.00           H  
ATOM    262 3HG2 ILE A  18      23.343   1.426 -10.039  1.00  0.00           H  
ATOM    263 1HD1 ILE A  18      23.729   2.728  -5.954  1.00  0.00           H  
ATOM    264 2HD1 ILE A  18      23.200   1.031  -5.869  1.00  0.00           H  
ATOM    265 3HD1 ILE A  18      24.417   1.525  -7.069  1.00  0.00           H  
ATOM    266  N   LYS A  19      19.974  -0.992  -9.813  1.00  0.00           N  
ATOM    267  CA  LYS A  19      19.712  -2.105 -10.717  1.00  0.00           C  
ATOM    268  C   LYS A  19      18.677  -1.729 -11.769  1.00  0.00           C  
ATOM    269  O   LYS A  19      18.812  -2.082 -12.941  1.00  0.00           O  
ATOM    270  CB  LYS A  19      19.244  -3.332  -9.934  1.00  0.00           C  
ATOM    271  CG  LYS A  19      20.326  -3.990  -9.089  1.00  0.00           C  
ATOM    272  CD  LYS A  19      19.781  -5.188  -8.326  1.00  0.00           C  
ATOM    273  CE  LYS A  19      20.859  -5.840  -7.473  1.00  0.00           C  
ATOM    274  NZ  LYS A  19      20.330  -6.991  -6.691  1.00  0.00           N  
ATOM    275  H   LYS A  19      19.728  -1.083  -8.838  1.00  0.00           H  
ATOM    276  HA  LYS A  19      20.638  -2.355 -11.235  1.00  0.00           H  
ATOM    277 1HB  LYS A  19      18.426  -3.050  -9.269  1.00  0.00           H  
ATOM    278 2HB  LYS A  19      18.859  -4.081 -10.626  1.00  0.00           H  
ATOM    279 1HG  LYS A  19      21.141  -4.321  -9.734  1.00  0.00           H  
ATOM    280 2HG  LYS A  19      20.722  -3.267  -8.377  1.00  0.00           H  
ATOM    281 1HD  LYS A  19      18.963  -4.867  -7.680  1.00  0.00           H  
ATOM    282 2HD  LYS A  19      19.395  -5.924  -9.032  1.00  0.00           H  
ATOM    283 1HE  LYS A  19      21.666  -6.193  -8.114  1.00  0.00           H  
ATOM    284 2HE  LYS A  19      21.269  -5.105  -6.781  1.00  0.00           H  
ATOM    285 1HZ  LYS A  19      21.074  -7.395  -6.140  1.00  0.00           H  
ATOM    286 2HZ  LYS A  19      19.592  -6.672  -6.079  1.00  0.00           H  
ATOM    287 3HZ  LYS A  19      19.964  -7.688  -7.324  1.00  0.00           H  
ATOM    288  N   ALA A  20      17.643  -1.011 -11.344  1.00  0.00           N  
ATOM    289  CA  ALA A  20      16.582  -0.585 -12.248  1.00  0.00           C  
ATOM    290  C   ALA A  20      17.109   0.382 -13.300  1.00  0.00           C  
ATOM    291  O   ALA A  20      16.740   0.302 -14.472  1.00  0.00           O  
ATOM    292  CB  ALA A  20      15.444   0.054 -11.465  1.00  0.00           C  
ATOM    293  H   ALA A  20      17.591  -0.753 -10.369  1.00  0.00           H  
ATOM    294  HA  ALA A  20      16.203  -1.467 -12.765  1.00  0.00           H  
ATOM    295 1HB  ALA A  20      14.659   0.367 -12.154  1.00  0.00           H  
ATOM    296 2HB  ALA A  20      15.039  -0.669 -10.757  1.00  0.00           H  
ATOM    297 3HB  ALA A  20      15.818   0.921 -10.924  1.00  0.00           H  
ATOM    298  N   LEU A  21      17.974   1.296 -12.875  1.00  0.00           N  
ATOM    299  CA  LEU A  21      18.555   2.281 -13.779  1.00  0.00           C  
ATOM    300  C   LEU A  21      19.432   1.614 -14.831  1.00  0.00           C  
ATOM    301  O   LEU A  21      19.408   1.991 -16.003  1.00  0.00           O  
ATOM    302  CB  LEU A  21      19.382   3.303 -12.988  1.00  0.00           C  
ATOM    303  CG  LEU A  21      18.581   4.251 -12.086  1.00  0.00           C  
ATOM    304  CD1 LEU A  21      19.540   5.076 -11.238  1.00  0.00           C  
ATOM    305  CD2 LEU A  21      17.701   5.146 -12.945  1.00  0.00           C  
ATOM    306  H   LEU A  21      18.236   1.309 -11.900  1.00  0.00           H  
ATOM    307  HA  LEU A  21      17.745   2.803 -14.288  1.00  0.00           H  
ATOM    308 1HB  LEU A  21      20.089   2.765 -12.359  1.00  0.00           H  
ATOM    309 2HB  LEU A  21      19.945   3.914 -13.693  1.00  0.00           H  
ATOM    310  HG  LEU A  21      17.956   3.668 -11.410  1.00  0.00           H  
ATOM    311 1HD1 LEU A  21      18.971   5.749 -10.597  1.00  0.00           H  
ATOM    312 2HD1 LEU A  21      20.144   4.411 -10.620  1.00  0.00           H  
ATOM    313 3HD1 LEU A  21      20.191   5.659 -11.889  1.00  0.00           H  
ATOM    314 1HD2 LEU A  21      17.131   5.820 -12.303  1.00  0.00           H  
ATOM    315 2HD2 LEU A  21      18.325   5.731 -13.620  1.00  0.00           H  
ATOM    316 3HD2 LEU A  21      17.014   4.532 -13.526  1.00  0.00           H  
ATOM    317  N   LYS A  22      20.206   0.621 -14.406  1.00  0.00           N  
ATOM    318  CA  LYS A  22      21.092  -0.101 -15.310  1.00  0.00           C  
ATOM    319  C   LYS A  22      20.314  -0.726 -16.461  1.00  0.00           C  
ATOM    320  O   LYS A  22      20.704  -0.609 -17.623  1.00  0.00           O  
ATOM    321  CB  LYS A  22      21.867  -1.180 -14.552  1.00  0.00           C  
ATOM    322  CG  LYS A  22      22.845  -1.972 -15.410  1.00  0.00           C  
ATOM    323  CD  LYS A  22      23.616  -2.984 -14.576  1.00  0.00           C  
ATOM    324  CE  LYS A  22      24.660  -3.710 -15.412  1.00  0.00           C  
ATOM    325  NZ  LYS A  22      24.038  -4.580 -16.447  1.00  0.00           N  
ATOM    326  H   LYS A  22      20.180   0.360 -13.431  1.00  0.00           H  
ATOM    327  HA  LYS A  22      21.805   0.607 -15.735  1.00  0.00           H  
ATOM    328 1HB  LYS A  22      22.431  -0.720 -13.740  1.00  0.00           H  
ATOM    329 2HB  LYS A  22      21.167  -1.885 -14.105  1.00  0.00           H  
ATOM    330 1HG  LYS A  22      22.298  -2.499 -16.192  1.00  0.00           H  
ATOM    331 2HG  LYS A  22      23.551  -1.289 -15.881  1.00  0.00           H  
ATOM    332 1HD  LYS A  22      24.115  -2.473 -13.751  1.00  0.00           H  
ATOM    333 2HD  LYS A  22      22.924  -3.717 -14.161  1.00  0.00           H  
ATOM    334 1HE  LYS A  22      25.301  -2.981 -15.906  1.00  0.00           H  
ATOM    335 2HE  LYS A  22      25.282  -4.327 -14.763  1.00  0.00           H  
ATOM    336 1HZ  LYS A  22      24.762  -5.043 -16.978  1.00  0.00           H  
ATOM    337 2HZ  LYS A  22      23.455  -5.273 -15.998  1.00  0.00           H  
ATOM    338 3HZ  LYS A  22      23.474  -4.017 -17.067  1.00  0.00           H  
ATOM    339  N   LYS A  23      19.212  -1.390 -16.132  1.00  0.00           N  
ATOM    340  CA  LYS A  23      18.377  -2.035 -17.138  1.00  0.00           C  
ATOM    341  C   LYS A  23      17.889  -1.032 -18.175  1.00  0.00           C  
ATOM    342  O   LYS A  23      18.017  -1.257 -19.379  1.00  0.00           O  
ATOM    343  CB  LYS A  23      17.185  -2.731 -16.479  1.00  0.00           C  
ATOM    344  CG  LYS A  23      17.547  -3.977 -15.681  1.00  0.00           C  
ATOM    345  CD  LYS A  23      16.316  -4.600 -15.040  1.00  0.00           C  
ATOM    346  CE  LYS A  23      16.679  -5.833 -14.226  1.00  0.00           C  
ATOM    347  NZ  LYS A  23      15.490  -6.430 -13.559  1.00  0.00           N  
ATOM    348  H   LYS A  23      18.945  -1.450 -15.160  1.00  0.00           H  
ATOM    349  HA  LYS A  23      18.976  -2.785 -17.656  1.00  0.00           H  
ATOM    350 1HB  LYS A  23      16.685  -2.036 -15.804  1.00  0.00           H  
ATOM    351 2HB  LYS A  23      16.465  -3.021 -17.243  1.00  0.00           H  
ATOM    352 1HG  LYS A  23      18.012  -4.710 -16.342  1.00  0.00           H  
ATOM    353 2HG  LYS A  23      18.260  -3.715 -14.900  1.00  0.00           H  
ATOM    354 1HD  LYS A  23      15.839  -3.870 -14.385  1.00  0.00           H  
ATOM    355 2HD  LYS A  23      15.606  -4.885 -15.816  1.00  0.00           H  
ATOM    356 1HE  LYS A  23      17.127  -6.581 -14.879  1.00  0.00           H  
ATOM    357 2HE  LYS A  23      17.410  -5.564 -13.463  1.00  0.00           H  
ATOM    358 1HZ  LYS A  23      15.772  -7.243 -13.031  1.00  0.00           H  
ATOM    359 2HZ  LYS A  23      15.076  -5.750 -12.936  1.00  0.00           H  
ATOM    360 3HZ  LYS A  23      14.812  -6.701 -14.258  1.00  0.00           H  
ATOM    361  N   ILE A  24      17.332   0.069 -17.709  1.00  0.00           N  
ATOM    362  CA  ILE A  24      16.758   1.039 -18.618  1.00  0.00           C  
ATOM    363  C   ILE A  24      17.863   1.600 -19.488  1.00  0.00           C  
ATOM    364  O   ILE A  24      17.604   2.161 -20.553  1.00  0.00           O  
ATOM    365  CB  ILE A  24      16.050   2.177 -17.860  1.00  0.00           C  
ATOM    366  CG1 ILE A  24      14.807   1.646 -17.140  1.00  0.00           C  
ATOM    367  CG2 ILE A  24      15.678   3.301 -18.814  1.00  0.00           C  
ATOM    368  CD1 ILE A  24      14.204   2.626 -16.160  1.00  0.00           C  
ATOM    369  H   ILE A  24      17.311   0.226 -16.711  1.00  0.00           H  
ATOM    370  HA  ILE A  24      16.024   0.533 -19.245  1.00  0.00           H  
ATOM    371  HB  ILE A  24      16.715   2.570 -17.091  1.00  0.00           H  
ATOM    372 1HG1 ILE A  24      14.045   1.386 -17.875  1.00  0.00           H  
ATOM    373 2HG1 ILE A  24      15.062   0.735 -16.598  1.00  0.00           H  
ATOM    374 1HG2 ILE A  24      15.178   4.096 -18.262  1.00  0.00           H  
ATOM    375 2HG2 ILE A  24      16.579   3.695 -19.281  1.00  0.00           H  
ATOM    376 3HG2 ILE A  24      15.008   2.917 -19.584  1.00  0.00           H  
ATOM    377 1HD1 ILE A  24      13.328   2.179 -15.690  1.00  0.00           H  
ATOM    378 2HD1 ILE A  24      14.940   2.874 -15.394  1.00  0.00           H  
ATOM    379 3HD1 ILE A  24      13.909   3.533 -16.686  1.00  0.00           H  
ATOM    380  N   LYS A  25      19.094   1.437 -19.013  1.00  0.00           N  
ATOM    381  CA  LYS A  25      20.266   1.973 -19.681  1.00  0.00           C  
ATOM    382  C   LYS A  25      20.262   3.492 -19.649  1.00  0.00           C  
ATOM    383  O   LYS A  25      20.489   4.145 -20.668  1.00  0.00           O  
ATOM    384  CB  LYS A  25      20.335   1.475 -21.125  1.00  0.00           C  
ATOM    385  CG  LYS A  25      20.423  -0.039 -21.265  1.00  0.00           C  
ATOM    386  CD  LYS A  25      20.572  -0.452 -22.722  1.00  0.00           C  
ATOM    387  CE  LYS A  25      20.622  -1.966 -22.867  1.00  0.00           C  
ATOM    388  NZ  LYS A  25      20.734  -2.385 -24.290  1.00  0.00           N  
ATOM    389  H   LYS A  25      19.226   0.921 -18.155  1.00  0.00           H  
ATOM    390  HA  LYS A  25      21.154   1.628 -19.151  1.00  0.00           H  
ATOM    391 1HB  LYS A  25      19.451   1.810 -21.669  1.00  0.00           H  
ATOM    392 2HB  LYS A  25      21.206   1.908 -21.618  1.00  0.00           H  
ATOM    393 1HG  LYS A  25      21.282  -0.407 -20.703  1.00  0.00           H  
ATOM    394 2HG  LYS A  25      19.522  -0.495 -20.858  1.00  0.00           H  
ATOM    395 1HD  LYS A  25      19.729  -0.067 -23.297  1.00  0.00           H  
ATOM    396 2HD  LYS A  25      21.490  -0.027 -23.128  1.00  0.00           H  
ATOM    397 1HE  LYS A  25      21.478  -2.355 -22.318  1.00  0.00           H  
ATOM    398 2HE  LYS A  25      19.717  -2.402 -22.443  1.00  0.00           H  
ATOM    399 1HZ  LYS A  25      20.764  -3.393 -24.343  1.00  0.00           H  
ATOM    400 2HZ  LYS A  25      19.935  -2.044 -24.806  1.00  0.00           H  
ATOM    401 3HZ  LYS A  25      21.579  -2.002 -24.689  1.00  0.00           H  
ATOM    402  N   ALA A  26      20.002   4.046 -18.471  1.00  0.00           N  
ATOM    403  CA  ALA A  26      20.036   5.486 -18.266  1.00  0.00           C  
ATOM    404  C   ALA A  26      21.464   6.010 -18.312  1.00  0.00           C  
ATOM    405  O   ALA A  26      22.387   5.370 -17.808  1.00  0.00           O  
ATOM    406  CB  ALA A  26      19.380   5.849 -16.942  1.00  0.00           C  
ATOM    407  H   ALA A  26      19.772   3.451 -17.688  1.00  0.00           H  
ATOM    408  HA  ALA A  26      19.479   5.957 -19.077  1.00  0.00           H  
ATOM    409 1HB  ALA A  26      19.414   6.930 -16.803  1.00  0.00           H  
ATOM    410 2HB  ALA A  26      18.342   5.517 -16.947  1.00  0.00           H  
ATOM    411 3HB  ALA A  26      19.912   5.362 -16.127  1.00  0.00           H  
ATOM    412  N   PRO A  27      21.640   7.176 -18.919  1.00  0.00           N  
ATOM    413  CA  PRO A  27      22.967   7.744 -19.110  1.00  0.00           C  
ATOM    414  C   PRO A  27      23.646   8.018 -17.781  1.00  0.00           C  
ATOM    415  O   PRO A  27      23.010   8.473 -16.830  1.00  0.00           O  
ATOM    416  CB  PRO A  27      22.681   9.041 -19.874  1.00  0.00           C  
ATOM    417  CG  PRO A  27      21.364   8.796 -20.529  1.00  0.00           C  
ATOM    418  CD  PRO A  27      20.602   7.960 -19.536  1.00  0.00           C  
ATOM    419  HA  PRO A  27      23.572   7.054 -19.717  1.00  0.00           H  
ATOM    420 1HB  PRO A  27      22.660   9.891 -19.177  1.00  0.00           H  
ATOM    421 2HB  PRO A  27      23.487   9.237 -20.597  1.00  0.00           H  
ATOM    422 1HG  PRO A  27      20.866   9.752 -20.748  1.00  0.00           H  
ATOM    423 2HG  PRO A  27      21.508   8.284 -21.492  1.00  0.00           H  
ATOM    424 1HD  PRO A  27      20.094   8.617 -18.815  1.00  0.00           H  
ATOM    425 2HD  PRO A  27      19.873   7.331 -20.068  1.00  0.00           H  
ATOM    426  N   SER A  28      24.986   7.671 -17.896  1.00  0.00           N  
ATOM    427  CA  SER A  28      25.752   7.584 -16.659  1.00  0.00           C  
ATOM    428  C   SER A  28      25.324   8.670 -15.703  1.00  0.00           C  
ATOM    429  O   SER A  28      25.406   8.506 -14.486  1.00  0.00           O  
ATOM    430  CB  SER A  28      27.237   7.702 -16.941  1.00  0.00           C  
ATOM    431  OG  SER A  28      27.695   6.606 -17.685  1.00  0.00           O  
ATOM    432  H   SER A  28      25.372   7.496 -18.813  1.00  0.00           H  
ATOM    433  HA  SER A  28      25.557   6.614 -16.199  1.00  0.00           H  
ATOM    434 1HB  SER A  28      27.431   8.623 -17.489  1.00  0.00           H  
ATOM    435 2HB  SER A  28      27.783   7.759 -16.000  1.00  0.00           H  
ATOM    436  HG  SER A  28      28.316   6.962 -18.326  1.00  0.00           H  
ATOM    437  N   GLU A  29      24.867   9.781 -16.258  1.00  0.00           N  
ATOM    438  CA  GLU A  29      24.618  10.963 -15.442  1.00  0.00           C  
ATOM    439  C   GLU A  29      23.550  10.692 -14.390  1.00  0.00           C  
ATOM    440  O   GLU A  29      23.720  11.029 -13.218  1.00  0.00           O  
ATOM    441  CB  GLU A  29      24.193  12.139 -16.324  1.00  0.00           C  
ATOM    442  CG  GLU A  29      23.953  13.438 -15.567  1.00  0.00           C  
ATOM    443  CD  GLU A  29      23.579  14.581 -16.469  1.00  0.00           C  
ATOM    444  OE1 GLU A  29      23.527  14.381 -17.659  1.00  0.00           O  
ATOM    445  OE2 GLU A  29      23.345  15.655 -15.968  1.00  0.00           O  
ATOM    446  H   GLU A  29      24.693   9.799 -17.253  1.00  0.00           H  
ATOM    447  HA  GLU A  29      25.542  11.229 -14.927  1.00  0.00           H  
ATOM    448 1HB  GLU A  29      24.959  12.327 -17.075  1.00  0.00           H  
ATOM    449 2HB  GLU A  29      23.273  11.885 -16.850  1.00  0.00           H  
ATOM    450 1HG  GLU A  29      23.152  13.283 -14.844  1.00  0.00           H  
ATOM    451 2HG  GLU A  29      24.857  13.697 -15.016  1.00  0.00           H  
ATOM    452  N   PHE A  30      22.450  10.082 -14.815  1.00  0.00           N  
ATOM    453  CA  PHE A  30      21.351   9.764 -13.910  1.00  0.00           C  
ATOM    454  C   PHE A  30      21.780   8.749 -12.859  1.00  0.00           C  
ATOM    455  O   PHE A  30      21.422   8.866 -11.687  1.00  0.00           O  
ATOM    456  CB  PHE A  30      20.154   9.220 -14.692  1.00  0.00           C  
ATOM    457  CG  PHE A  30      19.408  10.270 -15.466  1.00  0.00           C  
ATOM    458  CD1 PHE A  30      19.677  10.483 -16.810  1.00  0.00           C  
ATOM    459  CD2 PHE A  30      18.438  11.047 -14.852  1.00  0.00           C  
ATOM    460  CE1 PHE A  30      18.992  11.448 -17.523  1.00  0.00           C  
ATOM    461  CE2 PHE A  30      17.750  12.012 -15.563  1.00  0.00           C  
ATOM    462  CZ  PHE A  30      18.029  12.213 -16.900  1.00  0.00           C  
ATOM    463  H   PHE A  30      22.372   9.832 -15.790  1.00  0.00           H  
ATOM    464  HA  PHE A  30      21.048  10.679 -13.399  1.00  0.00           H  
ATOM    465 1HB  PHE A  30      20.493   8.458 -15.393  1.00  0.00           H  
ATOM    466 2HB  PHE A  30      19.456   8.745 -14.005  1.00  0.00           H  
ATOM    467  HD1 PHE A  30      20.438   9.878 -17.303  1.00  0.00           H  
ATOM    468  HD2 PHE A  30      18.218  10.888 -13.796  1.00  0.00           H  
ATOM    469  HE1 PHE A  30      19.213  11.605 -18.579  1.00  0.00           H  
ATOM    470  HE2 PHE A  30      16.989  12.615 -15.069  1.00  0.00           H  
ATOM    471  HZ  PHE A  30      17.489  12.974 -17.461  1.00  0.00           H  
ATOM    472  N   ILE A  31      22.549   7.753 -13.284  1.00  0.00           N  
ATOM    473  CA  ILE A  31      23.028   6.715 -12.379  1.00  0.00           C  
ATOM    474  C   ILE A  31      23.967   7.291 -11.328  1.00  0.00           C  
ATOM    475  O   ILE A  31      23.906   6.919 -10.156  1.00  0.00           O  
ATOM    476  CB  ILE A  31      23.750   5.599 -13.156  1.00  0.00           C  
ATOM    477  CG1 ILE A  31      22.757   4.830 -14.031  1.00  0.00           C  
ATOM    478  CG2 ILE A  31      24.460   4.656 -12.196  1.00  0.00           C  
ATOM    479  CD1 ILE A  31      23.412   3.898 -15.025  1.00  0.00           C  
ATOM    480  H   ILE A  31      22.809   7.714 -14.259  1.00  0.00           H  
ATOM    481  HA  ILE A  31      22.170   6.280 -11.867  1.00  0.00           H  
ATOM    482  HB  ILE A  31      24.485   6.040 -13.828  1.00  0.00           H  
ATOM    483 1HG1 ILE A  31      22.094   4.241 -13.398  1.00  0.00           H  
ATOM    484 2HG1 ILE A  31      22.137   5.535 -14.585  1.00  0.00           H  
ATOM    485 1HG2 ILE A  31      24.964   3.873 -12.762  1.00  0.00           H  
ATOM    486 2HG2 ILE A  31      25.193   5.214 -11.616  1.00  0.00           H  
ATOM    487 3HG2 ILE A  31      23.730   4.205 -11.523  1.00  0.00           H  
ATOM    488 1HD1 ILE A  31      22.645   3.389 -15.608  1.00  0.00           H  
ATOM    489 2HD1 ILE A  31      24.055   4.472 -15.693  1.00  0.00           H  
ATOM    490 3HD1 ILE A  31      24.010   3.160 -14.492  1.00  0.00           H  
ATOM    491  N   THR A  32      24.836   8.201 -11.753  1.00  0.00           N  
ATOM    492  CA  THR A  32      25.791   8.831 -10.848  1.00  0.00           C  
ATOM    493  C   THR A  32      25.080   9.673  -9.797  1.00  0.00           C  
ATOM    494  O   THR A  32      25.457   9.669  -8.625  1.00  0.00           O  
ATOM    495  CB  THR A  32      26.793   9.708 -11.621  1.00  0.00           C  
ATOM    496  OG1 THR A  32      27.533   8.894 -12.541  1.00  0.00           O  
ATOM    497  CG2 THR A  32      27.758  10.388 -10.662  1.00  0.00           C  
ATOM    498  H   THR A  32      24.836   8.464 -12.728  1.00  0.00           H  
ATOM    499  HA  THR A  32      26.347   8.048 -10.332  1.00  0.00           H  
ATOM    500  HB  THR A  32      26.252  10.468 -12.184  1.00  0.00           H  
ATOM    501  HG1 THR A  32      27.003   8.736 -13.326  1.00  0.00           H  
ATOM    502 1HG2 THR A  32      28.458  11.004 -11.226  1.00  0.00           H  
ATOM    503 2HG2 THR A  32      27.199  11.016  -9.969  1.00  0.00           H  
ATOM    504 3HG2 THR A  32      28.308   9.633 -10.103  1.00  0.00           H  
ATOM    505  N   LYS A  33      24.049  10.395 -10.222  1.00  0.00           N  
ATOM    506  CA  LYS A  33      23.283  11.244  -9.317  1.00  0.00           C  
ATOM    507  C   LYS A  33      22.557  10.414  -8.266  1.00  0.00           C  
ATOM    508  O   LYS A  33      22.504  10.787  -7.094  1.00  0.00           O  
ATOM    509  CB  LYS A  33      22.281  12.095 -10.099  1.00  0.00           C  
ATOM    510  CG  LYS A  33      22.913  13.194 -10.944  1.00  0.00           C  
ATOM    511  CD  LYS A  33      21.858  13.981 -11.705  1.00  0.00           C  
ATOM    512  CE  LYS A  33      22.489  15.073 -12.557  1.00  0.00           C  
ATOM    513  NZ  LYS A  33      21.471  15.827 -13.338  1.00  0.00           N  
ATOM    514  H   LYS A  33      23.789  10.355 -11.197  1.00  0.00           H  
ATOM    515  HA  LYS A  33      23.974  11.909  -8.798  1.00  0.00           H  
ATOM    516 1HB  LYS A  33      21.701  11.454 -10.764  1.00  0.00           H  
ATOM    517 2HB  LYS A  33      21.584  12.565  -9.406  1.00  0.00           H  
ATOM    518 1HG  LYS A  33      23.468  13.875 -10.298  1.00  0.00           H  
ATOM    519 2HG  LYS A  33      23.608  12.751 -11.656  1.00  0.00           H  
ATOM    520 1HD  LYS A  33      21.296  13.306 -12.352  1.00  0.00           H  
ATOM    521 2HD  LYS A  33      21.166  14.440 -10.999  1.00  0.00           H  
ATOM    522 1HE  LYS A  33      23.026  15.770 -11.916  1.00  0.00           H  
ATOM    523 2HE  LYS A  33      23.202  14.627 -13.250  1.00  0.00           H  
ATOM    524 1HZ  LYS A  33      21.929  16.540 -13.889  1.00  0.00           H  
ATOM    525 2HZ  LYS A  33      20.978  15.193 -13.951  1.00  0.00           H  
ATOM    526 3HZ  LYS A  33      20.814  16.262 -12.705  1.00  0.00           H  
ATOM    527  N   THR A  34      21.998   9.287  -8.691  1.00  0.00           N  
ATOM    528  CA  THR A  34      21.275   8.402  -7.786  1.00  0.00           C  
ATOM    529  C   THR A  34      22.204   7.809  -6.735  1.00  0.00           C  
ATOM    530  O   THR A  34      21.842   7.701  -5.563  1.00  0.00           O  
ATOM    531  CB  THR A  34      20.578   7.267  -8.560  1.00  0.00           C  
ATOM    532  OG1 THR A  34      19.629   7.824  -9.478  1.00  0.00           O  
ATOM    533  CG2 THR A  34      19.861   6.330  -7.601  1.00  0.00           C  
ATOM    534  H   THR A  34      22.076   9.037  -9.666  1.00  0.00           H  
ATOM    535  HA  THR A  34      20.511   8.984  -7.269  1.00  0.00           H  
ATOM    536  HB  THR A  34      21.321   6.702  -9.123  1.00  0.00           H  
ATOM    537  HG1 THR A  34      20.088   8.134 -10.263  1.00  0.00           H  
ATOM    538 1HG2 THR A  34      19.375   5.534  -8.165  1.00  0.00           H  
ATOM    539 2HG2 THR A  34      20.582   5.896  -6.908  1.00  0.00           H  
ATOM    540 3HG2 THR A  34      19.111   6.887  -7.041  1.00  0.00           H  
ATOM    541  N   ALA A  35      23.403   7.426  -7.160  1.00  0.00           N  
ATOM    542  CA  ALA A  35      24.387   6.844  -6.255  1.00  0.00           C  
ATOM    543  C   ALA A  35      24.833   7.852  -5.204  1.00  0.00           C  
ATOM    544  O   ALA A  35      24.995   7.511  -4.032  1.00  0.00           O  
ATOM    545  CB  ALA A  35      25.587   6.329  -7.037  1.00  0.00           C  
ATOM    546  H   ALA A  35      23.639   7.541  -8.135  1.00  0.00           H  
ATOM    547  HA  ALA A  35      23.918   6.007  -5.737  1.00  0.00           H  
ATOM    548 1HB  ALA A  35      26.313   5.898  -6.347  1.00  0.00           H  
ATOM    549 2HB  ALA A  35      25.260   5.567  -7.744  1.00  0.00           H  
ATOM    550 3HB  ALA A  35      26.048   7.153  -7.579  1.00  0.00           H  
ATOM    551  N   ILE A  36      25.031   9.095  -5.629  1.00  0.00           N  
ATOM    552  CA  ILE A  36      25.458  10.155  -4.724  1.00  0.00           C  
ATOM    553  C   ILE A  36      24.395  10.444  -3.672  1.00  0.00           C  
ATOM    554  O   ILE A  36      24.709  10.654  -2.500  1.00  0.00           O  
ATOM    555  CB  ILE A  36      25.776  11.445  -5.501  1.00  0.00           C  
ATOM    556  CG1 ILE A  36      27.017  11.250  -6.376  1.00  0.00           C  
ATOM    557  CG2 ILE A  36      25.975  12.609  -4.542  1.00  0.00           C  
ATOM    558  CD1 ILE A  36      27.245  12.365  -7.370  1.00  0.00           C  
ATOM    559  H   ILE A  36      24.882   9.311  -6.604  1.00  0.00           H  
ATOM    560  HA  ILE A  36      26.363   9.829  -4.213  1.00  0.00           H  
ATOM    561  HB  ILE A  36      24.950  11.678  -6.173  1.00  0.00           H  
ATOM    562 1HG1 ILE A  36      27.900  11.171  -5.743  1.00  0.00           H  
ATOM    563 2HG1 ILE A  36      26.928  10.314  -6.930  1.00  0.00           H  
ATOM    564 1HG2 ILE A  36      26.199  13.513  -5.108  1.00  0.00           H  
ATOM    565 2HG2 ILE A  36      25.066  12.761  -3.961  1.00  0.00           H  
ATOM    566 3HG2 ILE A  36      26.803  12.387  -3.869  1.00  0.00           H  
ATOM    567 1HD1 ILE A  36      28.142  12.155  -7.954  1.00  0.00           H  
ATOM    568 2HD1 ILE A  36      26.386  12.439  -8.039  1.00  0.00           H  
ATOM    569 3HD1 ILE A  36      27.372  13.307  -6.838  1.00  0.00           H  
ATOM    570  N   GLU A  37      23.137  10.453  -4.098  1.00  0.00           N  
ATOM    571  CA  GLU A  37      22.024  10.716  -3.193  1.00  0.00           C  
ATOM    572  C   GLU A  37      21.898   9.622  -2.141  1.00  0.00           C  
ATOM    573  O   GLU A  37      21.642   9.901  -0.969  1.00  0.00           O  
ATOM    574  CB  GLU A  37      20.715  10.835  -3.977  1.00  0.00           C  
ATOM    575  CG  GLU A  37      20.614  12.082  -4.845  1.00  0.00           C  
ATOM    576  CD  GLU A  37      19.348  12.129  -5.655  1.00  0.00           C  
ATOM    577  OE1 GLU A  37      18.617  11.168  -5.637  1.00  0.00           O  
ATOM    578  OE2 GLU A  37      19.112  13.128  -6.293  1.00  0.00           O  
ATOM    579  H   GLU A  37      22.947  10.273  -5.073  1.00  0.00           H  
ATOM    580  HA  GLU A  37      22.211  11.660  -2.680  1.00  0.00           H  
ATOM    581 1HB  GLU A  37      20.599   9.966  -4.625  1.00  0.00           H  
ATOM    582 2HB  GLU A  37      19.875  10.841  -3.284  1.00  0.00           H  
ATOM    583 1HG  GLU A  37      20.655  12.962  -4.204  1.00  0.00           H  
ATOM    584 2HG  GLU A  37      21.471  12.115  -5.516  1.00  0.00           H  
ATOM    585  N   ALA A  38      22.079   8.376  -2.567  1.00  0.00           N  
ATOM    586  CA  ALA A  38      21.986   7.236  -1.662  1.00  0.00           C  
ATOM    587  C   ALA A  38      23.087   7.277  -0.610  1.00  0.00           C  
ATOM    588  O   ALA A  38      22.850   6.983   0.562  1.00  0.00           O  
ATOM    589  CB  ALA A  38      22.050   5.932  -2.444  1.00  0.00           C  
ATOM    590  H   ALA A  38      22.286   8.215  -3.542  1.00  0.00           H  
ATOM    591  HA  ALA A  38      21.028   7.291  -1.145  1.00  0.00           H  
ATOM    592 1HB  ALA A  38      21.980   5.091  -1.754  1.00  0.00           H  
ATOM    593 2HB  ALA A  38      21.222   5.891  -3.152  1.00  0.00           H  
ATOM    594 3HB  ALA A  38      22.993   5.879  -2.985  1.00  0.00           H  
ATOM    595  N   VAL A  39      24.291   7.643  -1.036  1.00  0.00           N  
ATOM    596  CA  VAL A  39      25.432   7.722  -0.131  1.00  0.00           C  
ATOM    597  C   VAL A  39      25.226   8.805   0.921  1.00  0.00           C  
ATOM    598  O   VAL A  39      25.552   8.616   2.093  1.00  0.00           O  
ATOM    599  CB  VAL A  39      26.721   8.016  -0.921  1.00  0.00           C  
ATOM    600  CG1 VAL A  39      27.878   8.286   0.030  1.00  0.00           C  
ATOM    601  CG2 VAL A  39      27.042   6.848  -1.842  1.00  0.00           C  
ATOM    602  H   VAL A  39      24.419   7.872  -2.011  1.00  0.00           H  
ATOM    603  HA  VAL A  39      25.541   6.761   0.373  1.00  0.00           H  
ATOM    604  HB  VAL A  39      26.575   8.918  -1.514  1.00  0.00           H  
ATOM    605 1HG1 VAL A  39      28.781   8.492  -0.545  1.00  0.00           H  
ATOM    606 2HG1 VAL A  39      27.642   9.148   0.654  1.00  0.00           H  
ATOM    607 3HG1 VAL A  39      28.042   7.413   0.661  1.00  0.00           H  
ATOM    608 1HG2 VAL A  39      27.954   7.063  -2.397  1.00  0.00           H  
ATOM    609 2HG2 VAL A  39      27.182   5.945  -1.248  1.00  0.00           H  
ATOM    610 3HG2 VAL A  39      26.218   6.699  -2.540  1.00  0.00           H  
ATOM    611  N   ARG A  40      24.683   9.940   0.495  1.00  0.00           N  
ATOM    612  CA  ARG A  40      24.433  11.056   1.400  1.00  0.00           C  
ATOM    613  C   ARG A  40      23.394  10.690   2.452  1.00  0.00           C  
ATOM    614  O   ARG A  40      23.532  11.041   3.624  1.00  0.00           O  
ATOM    615  CB  ARG A  40      23.958  12.277   0.626  1.00  0.00           C  
ATOM    616  CG  ARG A  40      25.021  12.941  -0.235  1.00  0.00           C  
ATOM    617  CD  ARG A  40      24.469  14.088  -1.001  1.00  0.00           C  
ATOM    618  NE  ARG A  40      25.481  14.726  -1.827  1.00  0.00           N  
ATOM    619  CZ  ARG A  40      25.234  15.701  -2.724  1.00  0.00           C  
ATOM    620  NH1 ARG A  40      24.006  16.138  -2.898  1.00  0.00           N  
ATOM    621  NH2 ARG A  40      26.226  16.218  -3.428  1.00  0.00           N  
ATOM    622  H   ARG A  40      24.437  10.032  -0.480  1.00  0.00           H  
ATOM    623  HA  ARG A  40      25.366  11.306   1.906  1.00  0.00           H  
ATOM    624 1HB  ARG A  40      23.133  11.996  -0.027  1.00  0.00           H  
ATOM    625 2HB  ARG A  40      23.583  13.026   1.323  1.00  0.00           H  
ATOM    626 1HG  ARG A  40      25.827  13.309   0.400  1.00  0.00           H  
ATOM    627 2HG  ARG A  40      25.420  12.215  -0.945  1.00  0.00           H  
ATOM    628 1HD  ARG A  40      23.668  13.739  -1.653  1.00  0.00           H  
ATOM    629 2HD  ARG A  40      24.075  14.831  -0.309  1.00  0.00           H  
ATOM    630  HE  ARG A  40      26.438  14.417  -1.721  1.00  0.00           H  
ATOM    631 1HH1 ARG A  40      23.248  15.742  -2.360  1.00  0.00           H  
ATOM    632 2HH1 ARG A  40      23.821  16.868  -3.570  1.00  0.00           H  
ATOM    633 1HH2 ARG A  40      27.170  15.882  -3.293  1.00  0.00           H  
ATOM    634 2HH2 ARG A  40      26.041  16.948  -4.099  1.00  0.00           H  
ATOM    635  N   ALA A  41      22.353   9.982   2.026  1.00  0.00           N  
ATOM    636  CA  ALA A  41      21.288   9.567   2.931  1.00  0.00           C  
ATOM    637  C   ALA A  41      21.806   8.595   3.983  1.00  0.00           C  
ATOM    638  O   ALA A  41      21.438   8.679   5.155  1.00  0.00           O  
ATOM    639  CB  ALA A  41      20.143   8.939   2.149  1.00  0.00           C  
ATOM    640  H   ALA A  41      22.299   9.725   1.051  1.00  0.00           H  
ATOM    641  HA  ALA A  41      20.919  10.453   3.448  1.00  0.00           H  
ATOM    642 1HB  ALA A  41      19.356   8.635   2.839  1.00  0.00           H  
ATOM    643 2HB  ALA A  41      19.745   9.666   1.441  1.00  0.00           H  
ATOM    644 3HB  ALA A  41      20.508   8.068   1.608  1.00  0.00           H  
ATOM    645  N   LEU A  42      22.662   7.672   3.557  1.00  0.00           N  
ATOM    646  CA  LEU A  42      23.232   6.681   4.462  1.00  0.00           C  
ATOM    647  C   LEU A  42      24.116   7.340   5.514  1.00  0.00           C  
ATOM    648  O   LEU A  42      24.089   6.964   6.686  1.00  0.00           O  
ATOM    649  CB  LEU A  42      24.048   5.650   3.672  1.00  0.00           C  
ATOM    650  CG  LEU A  42      24.602   4.475   4.488  1.00  0.00           C  
ATOM    651  CD1 LEU A  42      25.844   4.923   5.246  1.00  0.00           C  
ATOM    652  CD2 LEU A  42      23.531   3.969   5.444  1.00  0.00           C  
ATOM    653  H   LEU A  42      22.924   7.657   2.582  1.00  0.00           H  
ATOM    654  HA  LEU A  42      22.417   6.168   4.971  1.00  0.00           H  
ATOM    655 1HB  LEU A  42      23.418   5.238   2.885  1.00  0.00           H  
ATOM    656 2HB  LEU A  42      24.892   6.157   3.206  1.00  0.00           H  
ATOM    657  HG  LEU A  42      24.896   3.670   3.814  1.00  0.00           H  
ATOM    658 1HD1 LEU A  42      26.239   4.088   5.825  1.00  0.00           H  
ATOM    659 2HD1 LEU A  42      26.601   5.261   4.537  1.00  0.00           H  
ATOM    660 3HD1 LEU A  42      25.585   5.740   5.918  1.00  0.00           H  
ATOM    661 1HD2 LEU A  42      23.925   3.134   6.023  1.00  0.00           H  
ATOM    662 2HD2 LEU A  42      23.238   4.773   6.119  1.00  0.00           H  
ATOM    663 3HD2 LEU A  42      22.662   3.639   4.874  1.00  0.00           H  
ATOM    664  N   ARG A  43      24.899   8.325   5.088  1.00  0.00           N  
ATOM    665  CA  ARG A  43      25.793   9.038   5.993  1.00  0.00           C  
ATOM    666  C   ARG A  43      25.009   9.813   7.045  1.00  0.00           C  
ATOM    667  O   ARG A  43      25.386   9.843   8.217  1.00  0.00           O  
ATOM    668  CB  ARG A  43      26.684   9.998   5.219  1.00  0.00           C  
ATOM    669  CG  ARG A  43      27.740  10.705   6.054  1.00  0.00           C  
ATOM    670  CD  ARG A  43      27.284  12.049   6.493  1.00  0.00           C  
ATOM    671  NE  ARG A  43      27.119  12.959   5.371  1.00  0.00           N  
ATOM    672  CZ  ARG A  43      26.511  14.160   5.443  1.00  0.00           C  
ATOM    673  NH1 ARG A  43      26.018  14.580   6.586  1.00  0.00           N  
ATOM    674  NH2 ARG A  43      26.412  14.916   4.363  1.00  0.00           N  
ATOM    675  H   ARG A  43      24.874   8.586   4.113  1.00  0.00           H  
ATOM    676  HA  ARG A  43      26.426   8.309   6.500  1.00  0.00           H  
ATOM    677 1HB  ARG A  43      27.198   9.458   4.426  1.00  0.00           H  
ATOM    678 2HB  ARG A  43      26.069  10.765   4.747  1.00  0.00           H  
ATOM    679 1HG  ARG A  43      27.960  10.111   6.941  1.00  0.00           H  
ATOM    680 2HG  ARG A  43      28.649  10.828   5.464  1.00  0.00           H  
ATOM    681 1HD  ARG A  43      26.325  11.959   7.002  1.00  0.00           H  
ATOM    682 2HD  ARG A  43      28.018  12.478   7.174  1.00  0.00           H  
ATOM    683  HE  ARG A  43      27.486  12.671   4.474  1.00  0.00           H  
ATOM    684 1HH1 ARG A  43      26.094  14.002   7.412  1.00  0.00           H  
ATOM    685 2HH1 ARG A  43      25.563  15.479   6.640  1.00  0.00           H  
ATOM    686 1HH2 ARG A  43      26.791  14.593   3.483  1.00  0.00           H  
ATOM    687 2HH2 ARG A  43      25.957  15.815   4.417  1.00  0.00           H  
ATOM    688  N   GLU A  44      23.917  10.439   6.619  1.00  0.00           N  
ATOM    689  CA  GLU A  44      23.078  11.215   7.524  1.00  0.00           C  
ATOM    690  C   GLU A  44      22.430  10.324   8.576  1.00  0.00           C  
ATOM    691  O   GLU A  44      22.344  10.692   9.748  1.00  0.00           O  
ATOM    692  CB  GLU A  44      21.998  11.963   6.740  1.00  0.00           C  
ATOM    693  CG  GLU A  44      22.523  13.098   5.872  1.00  0.00           C  
ATOM    694  CD  GLU A  44      21.444  13.762   5.062  1.00  0.00           C  
ATOM    695  OE1 GLU A  44      20.335  13.286   5.081  1.00  0.00           O  
ATOM    696  OE2 GLU A  44      21.730  14.748   4.424  1.00  0.00           O  
ATOM    697  H   GLU A  44      23.662  10.375   5.644  1.00  0.00           H  
ATOM    698  HA  GLU A  44      23.705  11.945   8.037  1.00  0.00           H  
ATOM    699 1HB  GLU A  44      21.469  11.264   6.092  1.00  0.00           H  
ATOM    700 2HB  GLU A  44      21.269  12.382   7.433  1.00  0.00           H  
ATOM    701 1HG  GLU A  44      22.992  13.844   6.513  1.00  0.00           H  
ATOM    702 2HG  GLU A  44      23.285  12.705   5.201  1.00  0.00           H  
ATOM    703  N   VAL A  45      21.975   9.150   8.151  1.00  0.00           N  
ATOM    704  CA  VAL A  45      21.334   8.203   9.055  1.00  0.00           C  
ATOM    705  C   VAL A  45      22.313   7.697  10.107  1.00  0.00           C  
ATOM    706  O   VAL A  45      21.962   7.557  11.279  1.00  0.00           O  
ATOM    707  CB  VAL A  45      20.771   7.007   8.264  1.00  0.00           C  
ATOM    708  CG1 VAL A  45      20.271   5.929   9.214  1.00  0.00           C  
ATOM    709  CG2 VAL A  45      19.654   7.475   7.344  1.00  0.00           C  
ATOM    710  H   VAL A  45      22.076   8.907   7.176  1.00  0.00           H  
ATOM    711  HA  VAL A  45      20.510   8.709   9.559  1.00  0.00           H  
ATOM    712  HB  VAL A  45      21.572   6.566   7.671  1.00  0.00           H  
ATOM    713 1HG1 VAL A  45      19.876   5.091   8.638  1.00  0.00           H  
ATOM    714 2HG1 VAL A  45      21.094   5.583   9.838  1.00  0.00           H  
ATOM    715 3HG1 VAL A  45      19.482   6.337   9.845  1.00  0.00           H  
ATOM    716 1HG2 VAL A  45      19.261   6.625   6.787  1.00  0.00           H  
ATOM    717 2HG2 VAL A  45      18.856   7.921   7.937  1.00  0.00           H  
ATOM    718 3HG2 VAL A  45      20.045   8.216   6.645  1.00  0.00           H  
ATOM    719  N   ALA A  46      23.542   7.424   9.682  1.00  0.00           N  
ATOM    720  CA  ALA A  46      24.574   6.933  10.586  1.00  0.00           C  
ATOM    721  C   ALA A  46      24.927   7.976  11.638  1.00  0.00           C  
ATOM    722  O   ALA A  46      25.118   7.650  12.810  1.00  0.00           O  
ATOM    723  CB  ALA A  46      25.815   6.530   9.803  1.00  0.00           C  
ATOM    724  H   ALA A  46      23.767   7.560   8.707  1.00  0.00           H  
ATOM    725  HA  ALA A  46      24.183   6.057  11.103  1.00  0.00           H  
ATOM    726 1HB  ALA A  46      26.577   6.165  10.492  1.00  0.00           H  
ATOM    727 2HB  ALA A  46      25.559   5.742   9.095  1.00  0.00           H  
ATOM    728 3HB  ALA A  46      26.200   7.393   9.262  1.00  0.00           H  
ATOM    729  N   LEU A  47      25.012   9.232  11.213  1.00  0.00           N  
ATOM    730  CA  LEU A  47      25.343  10.327  12.117  1.00  0.00           C  
ATOM    731  C   LEU A  47      24.258  10.519  13.169  1.00  0.00           C  
ATOM    732  O   LEU A  47      24.534  10.955  14.287  1.00  0.00           O  
ATOM    733  CB  LEU A  47      25.534  11.628  11.327  1.00  0.00           C  
ATOM    734  CG  LEU A  47      26.035  12.831  12.136  1.00  0.00           C  
ATOM    735  CD1 LEU A  47      27.382  12.496  12.763  1.00  0.00           C  
ATOM    736  CD2 LEU A  47      26.141  14.046  11.227  1.00  0.00           C  
ATOM    737  H   LEU A  47      24.843   9.434  10.238  1.00  0.00           H  
ATOM    738  HA  LEU A  47      26.276  10.086  12.625  1.00  0.00           H  
ATOM    739 1HB  LEU A  47      26.250  11.446  10.527  1.00  0.00           H  
ATOM    740 2HB  LEU A  47      24.580  11.905  10.877  1.00  0.00           H  
ATOM    741  HG  LEU A  47      25.334  13.042  12.945  1.00  0.00           H  
ATOM    742 1HD1 LEU A  47      27.738  13.351  13.338  1.00  0.00           H  
ATOM    743 2HD1 LEU A  47      27.273  11.636  13.423  1.00  0.00           H  
ATOM    744 3HD1 LEU A  47      28.100  12.264  11.977  1.00  0.00           H  
ATOM    745 1HD2 LEU A  47      26.496  14.901  11.803  1.00  0.00           H  
ATOM    746 2HD2 LEU A  47      26.842  13.836  10.419  1.00  0.00           H  
ATOM    747 3HD2 LEU A  47      25.161  14.273  10.807  1.00  0.00           H  
ATOM    748  N   ALA A  48      23.028  10.191  12.801  1.00  0.00           N  
ATOM    749  CA  ALA A  48      21.886  10.414  13.673  1.00  0.00           C  
ATOM    750  C   ALA A  48      21.643   9.183  14.546  1.00  0.00           C  
ATOM    751  O   ALA A  48      20.675   9.129  15.305  1.00  0.00           O  
ATOM    752  CB  ALA A  48      20.647  10.748  12.855  1.00  0.00           C  
ATOM    753  H   ALA A  48      22.881   9.776  11.892  1.00  0.00           H  
ATOM    754  HA  ALA A  48      22.117  11.257  14.325  1.00  0.00           H  
ATOM    755 1HB  ALA A  48      19.801  10.907  13.525  1.00  0.00           H  
ATOM    756 2HB  ALA A  48      20.826  11.654  12.277  1.00  0.00           H  
ATOM    757 3HB  ALA A  48      20.424   9.924  12.179  1.00  0.00           H  
ATOM    758  N   GLY A  49      22.536   8.201  14.424  1.00  0.00           N  
ATOM    759  CA  GLY A  49      22.568   7.042  15.317  1.00  0.00           C  
ATOM    760  C   GLY A  49      21.524   6.019  14.902  1.00  0.00           C  
ATOM    761  O   GLY A  49      21.171   5.129  15.676  1.00  0.00           O  
ATOM    762  H   GLY A  49      23.224   8.251  13.686  1.00  0.00           H  
ATOM    763 1HA  GLY A  49      23.561   6.592  15.294  1.00  0.00           H  
ATOM    764 2HA  GLY A  49      22.386   7.367  16.341  1.00  0.00           H  
ATOM    765  N   ALA A  50      21.061   6.182  13.682  1.00  0.00           N  
ATOM    766  CA  ALA A  50      20.059   5.342  13.051  1.00  0.00           C  
ATOM    767  C   ALA A  50      20.732   4.163  12.364  1.00  0.00           C  
ATOM    768  O   ALA A  50      20.062   3.269  11.847  1.00  0.00           O  
ATOM    769  CB  ALA A  50      19.232   6.145  12.057  1.00  0.00           C  
ATOM    770  H   ALA A  50      21.414   6.943  13.120  1.00  0.00           H  
ATOM    771  HA  ALA A  50      19.400   4.958  13.830  1.00  0.00           H  
ATOM    772 1HB  ALA A  50      18.494   5.494  11.589  1.00  0.00           H  
ATOM    773 2HB  ALA A  50      18.723   6.956  12.579  1.00  0.00           H  
ATOM    774 3HB  ALA A  50      19.886   6.560  11.292  1.00  0.00           H  
ATOM    775  N   ALA A  51      22.066   4.172  12.365  1.00  0.00           N  
ATOM    776  CA  ALA A  51      22.873   3.127  11.731  1.00  0.00           C  
ATOM    777  C   ALA A  51      24.036   2.694  12.638  1.00  0.00           C  
ATOM    778  O   ALA A  51      24.661   3.522  13.300  1.00  0.00           O  
ATOM    779  CB  ALA A  51      23.399   3.610  10.387  1.00  0.00           C  
ATOM    780  H   ALA A  51      22.553   4.930  12.821  1.00  0.00           H  
ATOM    781  HA  ALA A  51      22.235   2.258  11.569  1.00  0.00           H  
ATOM    782 1HB  ALA A  51      23.994   2.822   9.925  1.00  0.00           H  
ATOM    783 2HB  ALA A  51      22.561   3.860   9.737  1.00  0.00           H  
ATOM    784 3HB  ALA A  51      24.018   4.493  10.535  1.00  0.00           H  
ATOM    785  N   GLU A  52      24.328   1.390  12.669  1.00  0.00           N  
ATOM    786  CA  GLU A  52      25.504   0.869  13.383  1.00  0.00           C  
ATOM    787  C   GLU A  52      26.832   1.318  12.767  1.00  0.00           C  
ATOM    788  O   GLU A  52      26.944   1.465  11.550  1.00  0.00           O  
ATOM    789  CB  GLU A  52      25.456  -0.660  13.420  1.00  0.00           C  
ATOM    790  CG  GLU A  52      26.572  -1.305  14.229  1.00  0.00           C  
ATOM    791  CD  GLU A  52      26.449  -2.801  14.308  1.00  0.00           C  
ATOM    792  OE1 GLU A  52      25.875  -3.378  13.416  1.00  0.00           O  
ATOM    793  OE2 GLU A  52      26.930  -3.368  15.261  1.00  0.00           O  
ATOM    794  H   GLU A  52      23.724   0.739  12.188  1.00  0.00           H  
ATOM    795  HA  GLU A  52      25.481   1.244  14.407  1.00  0.00           H  
ATOM    796 1HB  GLU A  52      24.505  -0.984  13.844  1.00  0.00           H  
ATOM    797 2HB  GLU A  52      25.512  -1.051  12.404  1.00  0.00           H  
ATOM    798 1HG  GLU A  52      27.529  -1.054  13.773  1.00  0.00           H  
ATOM    799 2HG  GLU A  52      26.562  -0.891  15.237  1.00  0.00           H  
ATOM    800  N   LEU A  53      28.083   1.652  13.135  1.00  0.00           N  
ATOM    801  CA  LEU A  53      29.130   2.055  12.201  1.00  0.00           C  
ATOM    802  C   LEU A  53      29.416   0.976  11.156  1.00  0.00           C  
ATOM    803  O   LEU A  53      29.366   1.234   9.953  1.00  0.00           O  
ATOM    804  CB  LEU A  53      30.418   2.380  12.969  1.00  0.00           C  
ATOM    805  CG  LEU A  53      31.569   2.946  12.128  1.00  0.00           C  
ATOM    806  CD1 LEU A  53      32.505   3.748  13.022  1.00  0.00           C  
ATOM    807  CD2 LEU A  53      32.308   1.805  11.445  1.00  0.00           C  
ATOM    808  H   LEU A  53      28.331   1.628  14.114  1.00  0.00           H  
ATOM    809  HA  LEU A  53      28.799   2.951  11.676  1.00  0.00           H  
ATOM    810 1HB  LEU A  53      30.185   3.108  13.744  1.00  0.00           H  
ATOM    811 2HB  LEU A  53      30.775   1.469  13.449  1.00  0.00           H  
ATOM    812  HG  LEU A  53      31.169   3.623  11.372  1.00  0.00           H  
ATOM    813 1HD1 LEU A  53      33.323   4.151  12.424  1.00  0.00           H  
ATOM    814 2HD1 LEU A  53      31.954   4.569  13.481  1.00  0.00           H  
ATOM    815 3HD1 LEU A  53      32.908   3.101  13.799  1.00  0.00           H  
ATOM    816 1HD2 LEU A  53      33.126   2.208  10.847  1.00  0.00           H  
ATOM    817 2HD2 LEU A  53      32.710   1.129  12.200  1.00  0.00           H  
ATOM    818 3HD2 LEU A  53      31.620   1.260  10.799  1.00  0.00           H  
ATOM    819  N   GLU A  54      29.718  -0.242  11.622  1.00  0.00           N  
ATOM    820  CA  GLU A  54      30.069  -1.330  10.717  1.00  0.00           C  
ATOM    821  C   GLU A  54      28.988  -1.543   9.666  1.00  0.00           C  
ATOM    822  O   GLU A  54      29.285  -1.774   8.494  1.00  0.00           O  
ATOM    823  CB  GLU A  54      30.293  -2.625  11.501  1.00  0.00           C  
ATOM    824  CG  GLU A  54      30.731  -3.808  10.649  1.00  0.00           C  
ATOM    825  CD  GLU A  54      30.999  -5.045  11.460  1.00  0.00           C  
ATOM    826  OE1 GLU A  54      31.385  -4.916  12.597  1.00  0.00           O  
ATOM    827  OE2 GLU A  54      30.816  -6.122  10.942  1.00  0.00           O  
ATOM    828  H   GLU A  54      29.701  -0.406  12.619  1.00  0.00           H  
ATOM    829  HA  GLU A  54      30.995  -1.068  10.203  1.00  0.00           H  
ATOM    830 1HB  GLU A  54      31.056  -2.461  12.263  1.00  0.00           H  
ATOM    831 2HB  GLU A  54      29.373  -2.904  12.014  1.00  0.00           H  
ATOM    832 1HG  GLU A  54      29.950  -4.027   9.921  1.00  0.00           H  
ATOM    833 2HG  GLU A  54      31.633  -3.535  10.103  1.00  0.00           H  
ATOM    834  N   THR A  55      27.732  -1.464  10.091  1.00  0.00           N  
ATOM    835  CA  THR A  55      26.604  -1.648   9.186  1.00  0.00           C  
ATOM    836  C   THR A  55      26.555  -0.547   8.135  1.00  0.00           C  
ATOM    837  O   THR A  55      26.280  -0.806   6.963  1.00  0.00           O  
ATOM    838  CB  THR A  55      25.273  -1.684   9.960  1.00  0.00           C  
ATOM    839  OG1 THR A  55      25.281  -2.784  10.878  1.00  0.00           O  
ATOM    840  CG2 THR A  55      24.103  -1.837   9.000  1.00  0.00           C  
ATOM    841  H   THR A  55      27.554  -1.271  11.066  1.00  0.00           H  
ATOM    842  HA  THR A  55      26.727  -2.600   8.670  1.00  0.00           H  
ATOM    843  HB  THR A  55      25.155  -0.759  10.523  1.00  0.00           H  
ATOM    844  HG1 THR A  55      25.778  -2.542  11.663  1.00  0.00           H  
ATOM    845 1HG2 THR A  55      23.170  -1.860   9.565  1.00  0.00           H  
ATOM    846 2HG2 THR A  55      24.087  -0.996   8.308  1.00  0.00           H  
ATOM    847 3HG2 THR A  55      24.210  -2.766   8.441  1.00  0.00           H  
ATOM    848  N   ALA A  56      26.823   0.683   8.560  1.00  0.00           N  
ATOM    849  CA  ALA A  56      26.811   1.826   7.655  1.00  0.00           C  
ATOM    850  C   ALA A  56      27.906   1.708   6.604  1.00  0.00           C  
ATOM    851  O   ALA A  56      27.691   2.018   5.432  1.00  0.00           O  
ATOM    852  CB  ALA A  56      26.966   3.122   8.437  1.00  0.00           C  
ATOM    853  H   ALA A  56      27.041   0.830   9.535  1.00  0.00           H  
ATOM    854  HA  ALA A  56      25.852   1.838   7.138  1.00  0.00           H  
ATOM    855 1HB  ALA A  56      26.956   3.967   7.747  1.00  0.00           H  
ATOM    856 2HB  ALA A  56      26.143   3.222   9.144  1.00  0.00           H  
ATOM    857 3HB  ALA A  56      27.910   3.109   8.979  1.00  0.00           H  
ATOM    858  N   LEU A  57      29.082   1.258   7.029  1.00  0.00           N  
ATOM    859  CA  LEU A  57      30.214   1.099   6.124  1.00  0.00           C  
ATOM    860  C   LEU A  57      29.933   0.033   5.072  1.00  0.00           C  
ATOM    861  O   LEU A  57      30.273   0.199   3.900  1.00  0.00           O  
ATOM    862  CB  LEU A  57      31.475   0.727   6.914  1.00  0.00           C  
ATOM    863  CG  LEU A  57      32.756   0.568   6.085  1.00  0.00           C  
ATOM    864  CD1 LEU A  57      33.063   1.876   5.367  1.00  0.00           C  
ATOM    865  CD2 LEU A  57      33.904   0.162   6.997  1.00  0.00           C  
ATOM    866  H   LEU A  57      29.194   1.020   8.004  1.00  0.00           H  
ATOM    867  HA  LEU A  57      30.386   2.047   5.615  1.00  0.00           H  
ATOM    868 1HB  LEU A  57      31.658   1.499   7.660  1.00  0.00           H  
ATOM    869 2HB  LEU A  57      31.296  -0.215   7.431  1.00  0.00           H  
ATOM    870  HG  LEU A  57      32.606  -0.201   5.326  1.00  0.00           H  
ATOM    871 1HD1 LEU A  57      33.973   1.762   4.778  1.00  0.00           H  
ATOM    872 2HD1 LEU A  57      32.234   2.132   4.707  1.00  0.00           H  
ATOM    873 3HD1 LEU A  57      33.203   2.669   6.101  1.00  0.00           H  
ATOM    874 1HD2 LEU A  57      34.815   0.048   6.407  1.00  0.00           H  
ATOM    875 2HD2 LEU A  57      34.056   0.931   7.754  1.00  0.00           H  
ATOM    876 3HD2 LEU A  57      33.666  -0.784   7.483  1.00  0.00           H  
ATOM    877  N   ARG A  58      29.311  -1.061   5.498  1.00  0.00           N  
ATOM    878  CA  ARG A  58      28.983  -2.157   4.593  1.00  0.00           C  
ATOM    879  C   ARG A  58      27.972  -1.718   3.541  1.00  0.00           C  
ATOM    880  O   ARG A  58      28.085  -2.078   2.369  1.00  0.00           O  
ATOM    881  CB  ARG A  58      28.423  -3.342   5.367  1.00  0.00           C  
ATOM    882  CG  ARG A  58      29.437  -4.082   6.224  1.00  0.00           C  
ATOM    883  CD  ARG A  58      28.824  -5.239   6.924  1.00  0.00           C  
ATOM    884  NE  ARG A  58      29.769  -5.902   7.809  1.00  0.00           N  
ATOM    885  CZ  ARG A  58      30.656  -6.837   7.418  1.00  0.00           C  
ATOM    886  NH1 ARG A  58      30.707  -7.209   6.158  1.00  0.00           N  
ATOM    887  NH2 ARG A  58      31.475  -7.381   8.301  1.00  0.00           N  
ATOM    888  H   ARG A  58      29.059  -1.135   6.473  1.00  0.00           H  
ATOM    889  HA  ARG A  58      29.896  -2.473   4.087  1.00  0.00           H  
ATOM    890 1HB  ARG A  58      27.623  -3.002   6.023  1.00  0.00           H  
ATOM    891 2HB  ARG A  58      27.993  -4.061   4.670  1.00  0.00           H  
ATOM    892 1HG  ARG A  58      30.246  -4.453   5.593  1.00  0.00           H  
ATOM    893 2HG  ARG A  58      29.845  -3.404   6.974  1.00  0.00           H  
ATOM    894 1HD  ARG A  58      27.980  -4.897   7.523  1.00  0.00           H  
ATOM    895 2HD  ARG A  58      28.477  -5.966   6.191  1.00  0.00           H  
ATOM    896  HE  ARG A  58      29.760  -5.642   8.786  1.00  0.00           H  
ATOM    897 1HH1 ARG A  58      30.081  -6.793   5.483  1.00  0.00           H  
ATOM    898 2HH1 ARG A  58      31.372  -7.910   5.865  1.00  0.00           H  
ATOM    899 1HH2 ARG A  58      31.436  -7.095   9.270  1.00  0.00           H  
ATOM    900 2HH2 ARG A  58      32.140  -8.082   8.008  1.00  0.00           H  
ATOM    901  N   ALA A  59      26.984  -0.939   3.967  1.00  0.00           N  
ATOM    902  CA  ALA A  59      25.950  -0.450   3.062  1.00  0.00           C  
ATOM    903  C   ALA A  59      26.536   0.484   2.010  1.00  0.00           C  
ATOM    904  O   ALA A  59      26.163   0.426   0.838  1.00  0.00           O  
ATOM    905  CB  ALA A  59      24.852   0.256   3.844  1.00  0.00           C  
ATOM    906  H   ALA A  59      26.948  -0.679   4.942  1.00  0.00           H  
ATOM    907  HA  ALA A  59      25.519  -1.308   2.545  1.00  0.00           H  
ATOM    908 1HB  ALA A  59      24.088   0.616   3.155  1.00  0.00           H  
ATOM    909 2HB  ALA A  59      24.403  -0.441   4.552  1.00  0.00           H  
ATOM    910 3HB  ALA A  59      25.277   1.100   4.386  1.00  0.00           H  
ATOM    911  N   LEU A  60      27.455   1.344   2.436  1.00  0.00           N  
ATOM    912  CA  LEU A  60      28.094   2.292   1.531  1.00  0.00           C  
ATOM    913  C   LEU A  60      28.929   1.573   0.479  1.00  0.00           C  
ATOM    914  O   LEU A  60      28.928   1.951  -0.693  1.00  0.00           O  
ATOM    915  CB  LEU A  60      28.981   3.263   2.321  1.00  0.00           C  
ATOM    916  CG  LEU A  60      28.239   4.258   3.223  1.00  0.00           C  
ATOM    917  CD1 LEU A  60      29.246   5.024   4.069  1.00  0.00           C  
ATOM    918  CD2 LEU A  60      27.414   5.204   2.364  1.00  0.00           C  
ATOM    919  H   LEU A  60      27.717   1.341   3.411  1.00  0.00           H  
ATOM    920  HA  LEU A  60      27.317   2.862   1.022  1.00  0.00           H  
ATOM    921 1HB  LEU A  60      29.655   2.684   2.950  1.00  0.00           H  
ATOM    922 2HB  LEU A  60      29.580   3.838   1.615  1.00  0.00           H  
ATOM    923  HG  LEU A  60      27.580   3.713   3.900  1.00  0.00           H  
ATOM    924 1HD1 LEU A  60      28.719   5.731   4.711  1.00  0.00           H  
ATOM    925 2HD1 LEU A  60      29.809   4.325   4.688  1.00  0.00           H  
ATOM    926 3HD1 LEU A  60      29.931   5.567   3.418  1.00  0.00           H  
ATOM    927 1HD2 LEU A  60      26.886   5.911   3.006  1.00  0.00           H  
ATOM    928 2HD2 LEU A  60      28.072   5.750   1.688  1.00  0.00           H  
ATOM    929 3HD2 LEU A  60      26.691   4.631   1.783  1.00  0.00           H  
ATOM    930  N   THR A  61      29.641   0.535   0.905  1.00  0.00           N  
ATOM    931  CA  THR A  61      30.482  -0.240  -0.000  1.00  0.00           C  
ATOM    932  C   THR A  61      29.645  -0.957  -1.052  1.00  0.00           C  
ATOM    933  O   THR A  61      30.018  -1.012  -2.224  1.00  0.00           O  
ATOM    934  CB  THR A  61      31.330  -1.266   0.774  1.00  0.00           C  
ATOM    935  OG1 THR A  61      32.191  -0.582   1.693  1.00  0.00           O  
ATOM    936  CG2 THR A  61      32.173  -2.093  -0.185  1.00  0.00           C  
ATOM    937  H   THR A  61      29.599   0.276   1.880  1.00  0.00           H  
ATOM    938  HA  THR A  61      31.157   0.444  -0.516  1.00  0.00           H  
ATOM    939  HB  THR A  61      30.674  -1.930   1.337  1.00  0.00           H  
ATOM    940  HG1 THR A  61      32.228  -1.070   2.519  1.00  0.00           H  
ATOM    941 1HG2 THR A  61      32.765  -2.813   0.379  1.00  0.00           H  
ATOM    942 2HG2 THR A  61      31.520  -2.624  -0.878  1.00  0.00           H  
ATOM    943 3HG2 THR A  61      32.838  -1.436  -0.744  1.00  0.00           H  
ATOM    944  N   ARG A  62      28.512  -1.505  -0.626  1.00  0.00           N  
ATOM    945  CA  ARG A  62      27.620  -2.220  -1.531  1.00  0.00           C  
ATOM    946  C   ARG A  62      27.037  -1.285  -2.583  1.00  0.00           C  
ATOM    947  O   ARG A  62      26.927  -1.645  -3.755  1.00  0.00           O  
ATOM    948  CB  ARG A  62      26.487  -2.877  -0.757  1.00  0.00           C  
ATOM    949  CG  ARG A  62      26.902  -4.060   0.104  1.00  0.00           C  
ATOM    950  CD  ARG A  62      25.755  -4.611   0.870  1.00  0.00           C  
ATOM    951  NE  ARG A  62      26.147  -5.742   1.695  1.00  0.00           N  
ATOM    952  CZ  ARG A  62      25.346  -6.349   2.592  1.00  0.00           C  
ATOM    953  NH1 ARG A  62      24.114  -5.923   2.767  1.00  0.00           N  
ATOM    954  NH2 ARG A  62      25.797  -7.373   3.296  1.00  0.00           N  
ATOM    955  H   ARG A  62      28.263  -1.424   0.349  1.00  0.00           H  
ATOM    956  HA  ARG A  62      28.192  -2.998  -2.038  1.00  0.00           H  
ATOM    957 1HB  ARG A  62      26.018  -2.142  -0.104  1.00  0.00           H  
ATOM    958 2HB  ARG A  62      25.726  -3.228  -1.454  1.00  0.00           H  
ATOM    959 1HG  ARG A  62      27.302  -4.850  -0.531  1.00  0.00           H  
ATOM    960 2HG  ARG A  62      27.667  -3.742   0.813  1.00  0.00           H  
ATOM    961 1HD  ARG A  62      25.348  -3.838   1.522  1.00  0.00           H  
ATOM    962 2HD  ARG A  62      24.983  -4.945   0.178  1.00  0.00           H  
ATOM    963  HE  ARG A  62      27.088  -6.098   1.589  1.00  0.00           H  
ATOM    964 1HH1 ARG A  62      23.769  -5.141   2.230  1.00  0.00           H  
ATOM    965 2HH1 ARG A  62      23.513  -6.378   3.439  1.00  0.00           H  
ATOM    966 1HH2 ARG A  62      26.744  -7.700   3.161  1.00  0.00           H  
ATOM    967 2HH2 ARG A  62      25.197  -7.827   3.967  1.00  0.00           H  
ATOM    968  N   VAL A  63      26.665  -0.082  -2.157  1.00  0.00           N  
ATOM    969  CA  VAL A  63      26.093   0.908  -3.062  1.00  0.00           C  
ATOM    970  C   VAL A  63      27.105   1.343  -4.114  1.00  0.00           C  
ATOM    971  O   VAL A  63      26.765   1.507  -5.286  1.00  0.00           O  
ATOM    972  CB  VAL A  63      25.616   2.141  -2.272  1.00  0.00           C  
ATOM    973  CG1 VAL A  63      25.194   3.252  -3.223  1.00  0.00           C  
ATOM    974  CG2 VAL A  63      24.468   1.755  -1.352  1.00  0.00           C  
ATOM    975  H   VAL A  63      26.782   0.152  -1.181  1.00  0.00           H  
ATOM    976  HA  VAL A  63      25.235   0.461  -3.566  1.00  0.00           H  
ATOM    977  HB  VAL A  63      26.446   2.524  -1.678  1.00  0.00           H  
ATOM    978 1HG1 VAL A  63      24.860   4.116  -2.648  1.00  0.00           H  
ATOM    979 2HG1 VAL A  63      26.041   3.538  -3.847  1.00  0.00           H  
ATOM    980 3HG1 VAL A  63      24.379   2.900  -3.854  1.00  0.00           H  
ATOM    981 1HG2 VAL A  63      24.136   2.631  -0.796  1.00  0.00           H  
ATOM    982 2HG2 VAL A  63      23.641   1.366  -1.946  1.00  0.00           H  
ATOM    983 3HG2 VAL A  63      24.805   0.988  -0.653  1.00  0.00           H  
ATOM    984  N   LEU A  64      28.350   1.529  -3.688  1.00  0.00           N  
ATOM    985  CA  LEU A  64      29.414   1.947  -4.593  1.00  0.00           C  
ATOM    986  C   LEU A  64      29.693   0.881  -5.645  1.00  0.00           C  
ATOM    987  O   LEU A  64      29.907   1.192  -6.817  1.00  0.00           O  
ATOM    988  CB  LEU A  64      30.695   2.243  -3.804  1.00  0.00           C  
ATOM    989  CG  LEU A  64      31.889   2.734  -4.633  1.00  0.00           C  
ATOM    990  CD1 LEU A  64      31.514   4.024  -5.350  1.00  0.00           C  
ATOM    991  CD2 LEU A  64      33.089   2.944  -3.721  1.00  0.00           C  
ATOM    992  H   LEU A  64      28.564   1.377  -2.713  1.00  0.00           H  
ATOM    993  HA  LEU A  64      29.098   2.857  -5.102  1.00  0.00           H  
ATOM    994 1HB  LEU A  64      30.475   3.004  -3.057  1.00  0.00           H  
ATOM    995 2HB  LEU A  64      31.003   1.334  -3.286  1.00  0.00           H  
ATOM    996  HG  LEU A  64      32.136   1.990  -5.391  1.00  0.00           H  
ATOM    997 1HD1 LEU A  64      32.362   4.372  -5.939  1.00  0.00           H  
ATOM    998 2HD1 LEU A  64      30.666   3.840  -6.010  1.00  0.00           H  
ATOM    999 3HD1 LEU A  64      31.246   4.783  -4.616  1.00  0.00           H  
ATOM   1000 1HD2 LEU A  64      33.937   3.292  -4.310  1.00  0.00           H  
ATOM   1001 2HD2 LEU A  64      32.843   3.688  -2.963  1.00  0.00           H  
ATOM   1002 3HD2 LEU A  64      33.346   2.003  -3.235  1.00  0.00           H  
ATOM   1003  N   GLU A  65      29.689  -0.378  -5.219  1.00  0.00           N  
ATOM   1004  CA  GLU A  65      29.942  -1.493  -6.124  1.00  0.00           C  
ATOM   1005  C   GLU A  65      28.846  -1.608  -7.176  1.00  0.00           C  
ATOM   1006  O   GLU A  65      29.122  -1.865  -8.348  1.00  0.00           O  
ATOM   1007  CB  GLU A  65      30.049  -2.803  -5.340  1.00  0.00           C  
ATOM   1008  CG  GLU A  65      30.389  -4.019  -6.190  1.00  0.00           C  
ATOM   1009  CD  GLU A  65      30.574  -5.269  -5.376  1.00  0.00           C  
ATOM   1010  OE1 GLU A  65      30.464  -5.195  -4.176  1.00  0.00           O  
ATOM   1011  OE2 GLU A  65      30.825  -6.299  -5.955  1.00  0.00           O  
ATOM   1012  H   GLU A  65      29.506  -0.567  -4.244  1.00  0.00           H  
ATOM   1013  HA  GLU A  65      30.888  -1.315  -6.637  1.00  0.00           H  
ATOM   1014 1HB  GLU A  65      30.818  -2.706  -4.573  1.00  0.00           H  
ATOM   1015 2HB  GLU A  65      29.105  -3.002  -4.833  1.00  0.00           H  
ATOM   1016 1HG  GLU A  65      29.586  -4.182  -6.909  1.00  0.00           H  
ATOM   1017 2HG  GLU A  65      31.302  -3.815  -6.748  1.00  0.00           H  
ATOM   1018  N   GLU A  66      27.602  -1.416  -6.751  1.00  0.00           N  
ATOM   1019  CA  GLU A  66      26.462  -1.497  -7.655  1.00  0.00           C  
ATOM   1020  C   GLU A  66      26.513  -0.397  -8.707  1.00  0.00           C  
ATOM   1021  O   GLU A  66      26.217  -0.631  -9.879  1.00  0.00           O  
ATOM   1022  CB  GLU A  66      25.152  -1.405  -6.870  1.00  0.00           C  
ATOM   1023  CG  GLU A  66      24.856  -2.615  -5.995  1.00  0.00           C  
ATOM   1024  CD  GLU A  66      24.651  -3.875  -6.790  1.00  0.00           C  
ATOM   1025  OE1 GLU A  66      24.058  -3.803  -7.839  1.00  0.00           O  
ATOM   1026  OE2 GLU A  66      25.089  -4.911  -6.346  1.00  0.00           O  
ATOM   1027  H   GLU A  66      27.442  -1.208  -5.776  1.00  0.00           H  
ATOM   1028  HA  GLU A  66      26.495  -2.459  -8.168  1.00  0.00           H  
ATOM   1029 1HB  GLU A  66      25.174  -0.525  -6.227  1.00  0.00           H  
ATOM   1030 2HB  GLU A  66      24.320  -1.283  -7.564  1.00  0.00           H  
ATOM   1031 1HG  GLU A  66      25.688  -2.765  -5.307  1.00  0.00           H  
ATOM   1032 2HG  GLU A  66      23.964  -2.414  -5.405  1.00  0.00           H  
ATOM   1033  N   ALA A  67      26.890   0.804  -8.282  1.00  0.00           N  
ATOM   1034  CA  ALA A  67      26.981   1.944  -9.186  1.00  0.00           C  
ATOM   1035  C   ALA A  67      28.062   1.728 -10.238  1.00  0.00           C  
ATOM   1036  O   ALA A  67      27.876   2.056 -11.410  1.00  0.00           O  
ATOM   1037  CB  ALA A  67      27.252   3.220  -8.403  1.00  0.00           C  
ATOM   1038  H   ALA A  67      27.120   0.931  -7.307  1.00  0.00           H  
ATOM   1039  HA  ALA A  67      26.027   2.043  -9.703  1.00  0.00           H  
ATOM   1040 1HB  ALA A  67      27.317   4.063  -9.092  1.00  0.00           H  
ATOM   1041 2HB  ALA A  67      26.441   3.392  -7.695  1.00  0.00           H  
ATOM   1042 3HB  ALA A  67      28.191   3.122  -7.861  1.00  0.00           H  
ATOM   1043  N   GLY A  68      29.192   1.174  -9.813  1.00  0.00           N  
ATOM   1044  CA  GLY A  68      30.305   0.912 -10.717  1.00  0.00           C  
ATOM   1045  C   GLY A  68      29.929  -0.123 -11.769  1.00  0.00           C  
ATOM   1046  O   GLY A  68      30.355  -0.034 -12.921  1.00  0.00           O  
ATOM   1047  H   GLY A  68      29.283   0.928  -8.838  1.00  0.00           H  
ATOM   1048 1HA  GLY A  68      30.604   1.840 -11.205  1.00  0.00           H  
ATOM   1049 2HA  GLY A  68      31.163   0.559 -10.145  1.00  0.00           H  
ATOM   1050  N   LYS A  69      29.135  -1.104 -11.385  1.00  0.00           N  
ATOM   1051  CA  LYS A  69      28.801  -2.160 -12.320  1.00  0.00           C  
ATOM   1052  C   LYS A  69      28.007  -1.528 -13.481  1.00  0.00           C  
ATOM   1053  O   LYS A  69      28.026  -2.031 -14.605  1.00  0.00           O  
ATOM   1054  CB  LYS A  69      27.999  -3.268 -11.635  1.00  0.00           C  
ATOM   1055  CG  LYS A  69      28.796  -4.094 -10.634  1.00  0.00           C  
ATOM   1056  CD  LYS A  69      28.003  -5.304 -10.161  1.00  0.00           C  
ATOM   1057  CE  LYS A  69      26.863  -4.893  -9.240  1.00  0.00           C  
ATOM   1058  NZ  LYS A  69      26.140  -6.072  -8.690  1.00  0.00           N  
ATOM   1059  H   LYS A  69      28.772  -1.103 -10.443  1.00  0.00           H  
ATOM   1060  HA  LYS A  69      29.728  -2.587 -12.705  1.00  0.00           H  
ATOM   1061 1HB  LYS A  69      27.151  -2.831 -11.108  1.00  0.00           H  
ATOM   1062 2HB  LYS A  69      27.601  -3.948 -12.389  1.00  0.00           H  
ATOM   1063 1HG  LYS A  69      29.721  -4.436 -11.099  1.00  0.00           H  
ATOM   1064 2HG  LYS A  69      29.049  -3.477  -9.773  1.00  0.00           H  
ATOM   1065 1HD  LYS A  69      27.591  -5.829 -11.024  1.00  0.00           H  
ATOM   1066 2HD  LYS A  69      28.664  -5.984  -9.624  1.00  0.00           H  
ATOM   1067 1HE  LYS A  69      27.258  -4.306  -8.412  1.00  0.00           H  
ATOM   1068 2HE  LYS A  69      26.156  -4.274  -9.790  1.00  0.00           H  
ATOM   1069 1HZ  LYS A  69      25.394  -5.758  -8.086  1.00  0.00           H  
ATOM   1070 2HZ  LYS A  69      25.753  -6.615  -9.450  1.00  0.00           H  
ATOM   1071 3HZ  LYS A  69      26.782  -6.645  -8.161  1.00  0.00           H  
ATOM   1072  N   ALA A  70      27.314  -0.417 -13.174  1.00  0.00           N  
ATOM   1073  CA  ALA A  70      26.245   0.125 -14.029  1.00  0.00           C  
ATOM   1074  C   ALA A  70      26.704   1.340 -14.836  1.00  0.00           C  
ATOM   1075  O   ALA A  70      26.101   1.686 -15.852  1.00  0.00           O  
ATOM   1076  CB  ALA A  70      25.033   0.492 -13.185  1.00  0.00           C  
ATOM   1077  H   ALA A  70      27.529   0.076 -12.319  1.00  0.00           H  
ATOM   1078  HA  ALA A  70      25.957  -0.647 -14.742  1.00  0.00           H  
ATOM   1079 1HB  ALA A  70      24.247   0.886 -13.829  1.00  0.00           H  
ATOM   1080 2HB  ALA A  70      24.668  -0.396 -12.667  1.00  0.00           H  
ATOM   1081 3HB  ALA A  70      25.315   1.247 -12.453  1.00  0.00           H  
ATOM   1082  N   LEU A  71      27.774   1.984 -14.378  1.00  0.00           N  
ATOM   1083  CA  LEU A  71      28.296   3.191 -15.018  1.00  0.00           C  
ATOM   1084  C   LEU A  71      29.299   2.854 -16.115  1.00  0.00           C  
ATOM   1085  O   LEU A  71      30.055   1.889 -16.003  1.00  0.00           O  
ATOM   1086  CB  LEU A  71      28.961   4.098 -13.975  1.00  0.00           C  
ATOM   1087  CG  LEU A  71      28.044   4.608 -12.856  1.00  0.00           C  
ATOM   1088  CD1 LEU A  71      28.863   5.410 -11.853  1.00  0.00           C  
ATOM   1089  CD2 LEU A  71      26.933   5.455 -13.456  1.00  0.00           C  
ATOM   1090  H   LEU A  71      28.247   1.631 -13.559  1.00  0.00           H  
ATOM   1091  HA  LEU A  71      27.464   3.729 -15.471  1.00  0.00           H  
ATOM   1092 1HB  LEU A  71      29.778   3.549 -13.509  1.00  0.00           H  
ATOM   1093 2HB  LEU A  71      29.377   4.967 -14.484  1.00  0.00           H  
ATOM   1094  HG  LEU A  71      27.608   3.759 -12.327  1.00  0.00           H  
ATOM   1095 1HD1 LEU A  71      28.212   5.772 -11.058  1.00  0.00           H  
ATOM   1096 2HD1 LEU A  71      29.638   4.774 -11.425  1.00  0.00           H  
ATOM   1097 3HD1 LEU A  71      29.326   6.257 -12.357  1.00  0.00           H  
ATOM   1098 1HD2 LEU A  71      26.280   5.818 -12.661  1.00  0.00           H  
ATOM   1099 2HD2 LEU A  71      27.368   6.305 -13.984  1.00  0.00           H  
ATOM   1100 3HD2 LEU A  71      26.353   4.853 -14.155  1.00  0.00           H  
ATOM   1101  N   THR A  72      29.307   3.652 -17.180  1.00  0.00           N  
ATOM   1102  CA  THR A  72      30.256   3.441 -18.270  1.00  0.00           C  
ATOM   1103  C   THR A  72      31.174   4.646 -18.467  1.00  0.00           C  
ATOM   1104  O   THR A  72      32.048   4.637 -19.334  1.00  0.00           O  
ATOM   1105  CB  THR A  72      29.520   3.136 -19.587  1.00  0.00           C  
ATOM   1106  OG1 THR A  72      28.670   4.238 -19.929  1.00  0.00           O  
ATOM   1107  CG2 THR A  72      28.678   1.876 -19.449  1.00  0.00           C  
ATOM   1108  H   THR A  72      28.645   4.413 -17.230  1.00  0.00           H  
ATOM   1109  HA  THR A  72      30.884   2.585 -18.021  1.00  0.00           H  
ATOM   1110  HB  THR A  72      30.247   2.994 -20.386  1.00  0.00           H  
ATOM   1111  HG1 THR A  72      28.460   4.201 -20.866  1.00  0.00           H  
ATOM   1112 1HG2 THR A  72      28.166   1.676 -20.389  1.00  0.00           H  
ATOM   1113 2HG2 THR A  72      29.323   1.034 -19.200  1.00  0.00           H  
ATOM   1114 3HG2 THR A  72      27.943   2.015 -18.658  1.00  0.00           H  
ATOM   1115  N   SER A  73      30.978   5.691 -17.660  1.00  0.00           N  
ATOM   1116  CA  SER A  73      31.652   6.967 -17.905  1.00  0.00           C  
ATOM   1117  C   SER A  73      32.856   7.085 -16.993  1.00  0.00           C  
ATOM   1118  O   SER A  73      32.735   6.983 -15.772  1.00  0.00           O  
ATOM   1119  CB  SER A  73      30.707   8.129 -17.672  1.00  0.00           C  
ATOM   1120  OG  SER A  73      31.377   9.354 -17.793  1.00  0.00           O  
ATOM   1121  H   SER A  73      30.355   5.593 -16.871  1.00  0.00           H  
ATOM   1122  HA  SER A  73      31.986   6.988 -18.943  1.00  0.00           H  
ATOM   1123 1HB  SER A  73      29.891   8.085 -18.393  1.00  0.00           H  
ATOM   1124 2HB  SER A  73      30.269   8.048 -16.678  1.00  0.00           H  
ATOM   1125  HG  SER A  73      30.698  10.013 -17.952  1.00  0.00           H  
ATOM   1126  N   GLY A  74      33.928   7.291 -17.644  1.00  0.00           N  
ATOM   1127  CA  GLY A  74      34.977   7.468 -16.649  1.00  0.00           C  
ATOM   1128  C   GLY A  74      34.828   8.693 -15.736  1.00  0.00           C  
ATOM   1129  O   GLY A  74      35.216   8.660 -14.568  1.00  0.00           O  
ATOM   1130  H   GLY A  74      33.896   7.300 -18.653  1.00  0.00           H  
ATOM   1131 1HA  GLY A  74      35.022   6.588 -16.007  1.00  0.00           H  
ATOM   1132 2HA  GLY A  74      35.942   7.551 -17.148  1.00  0.00           H  
ATOM   1133  N   GLU A  75      34.267   9.781 -16.258  1.00  0.00           N  
ATOM   1134  CA  GLU A  75      34.018  10.963 -15.442  1.00  0.00           C  
ATOM   1135  C   GLU A  75      32.950  10.692 -14.390  1.00  0.00           C  
ATOM   1136  O   GLU A  75      33.120  11.029 -13.218  1.00  0.00           O  
ATOM   1137  CB  GLU A  75      33.593  12.139 -16.324  1.00  0.00           C  
ATOM   1138  CG  GLU A  75      33.365  13.441 -15.568  1.00  0.00           C  
ATOM   1139  CD  GLU A  75      33.013  14.589 -16.473  1.00  0.00           C  
ATOM   1140  OE1 GLU A  75      32.967  14.390 -17.663  1.00  0.00           O  
ATOM   1141  OE2 GLU A  75      32.789  15.666 -15.973  1.00  0.00           O  
ATOM   1142  H   GLU A  75      34.012   9.782 -17.235  1.00  0.00           H  
ATOM   1143  HA  GLU A  75      34.942  11.229 -14.927  1.00  0.00           H  
ATOM   1144 1HB  GLU A  75      34.355  12.321 -17.081  1.00  0.00           H  
ATOM   1145 2HB  GLU A  75      32.668  11.888 -16.844  1.00  0.00           H  
ATOM   1146 1HG  GLU A  75      32.556  13.297 -14.852  1.00  0.00           H  
ATOM   1147 2HG  GLU A  75      34.267  13.688 -15.010  1.00  0.00           H  
ATOM   1148  N   PHE A  76      31.850  10.082 -14.815  1.00  0.00           N  
ATOM   1149  CA  PHE A  76      30.751   9.764 -13.910  1.00  0.00           C  
ATOM   1150  C   PHE A  76      31.180   8.749 -12.859  1.00  0.00           C  
ATOM   1151  O   PHE A  76      30.822   8.866 -11.687  1.00  0.00           O  
ATOM   1152  CB  PHE A  76      29.554   9.220 -14.692  1.00  0.00           C  
ATOM   1153  CG  PHE A  76      28.808  10.270 -15.466  1.00  0.00           C  
ATOM   1154  CD1 PHE A  76      28.639  10.151 -16.838  1.00  0.00           C  
ATOM   1155  CD2 PHE A  76      28.276  11.378 -14.825  1.00  0.00           C  
ATOM   1156  CE1 PHE A  76      27.954  11.117 -17.551  1.00  0.00           C  
ATOM   1157  CE2 PHE A  76      27.589  12.343 -15.535  1.00  0.00           C  
ATOM   1158  CZ  PHE A  76      27.428  12.212 -16.900  1.00  0.00           C  
ATOM   1159  H   PHE A  76      31.772   9.832 -15.790  1.00  0.00           H  
ATOM   1160  HA  PHE A  76      30.448  10.679 -13.399  1.00  0.00           H  
ATOM   1161 1HB  PHE A  76      29.893   8.458 -15.393  1.00  0.00           H  
ATOM   1162 2HB  PHE A  76      28.856   8.745 -14.005  1.00  0.00           H  
ATOM   1163  HD1 PHE A  76      29.054   9.284 -17.352  1.00  0.00           H  
ATOM   1164  HD2 PHE A  76      28.403  11.482 -13.747  1.00  0.00           H  
ATOM   1165  HE1 PHE A  76      27.828  11.011 -18.628  1.00  0.00           H  
ATOM   1166  HE2 PHE A  76      27.174  13.209 -15.019  1.00  0.00           H  
ATOM   1167  HZ  PHE A  76      26.889  12.974 -17.461  1.00  0.00           H  
ATOM   1168  N   LEU A  77      31.949   7.753 -13.284  1.00  0.00           N  
ATOM   1169  CA  LEU A  77      32.428   6.715 -12.379  1.00  0.00           C  
ATOM   1170  C   LEU A  77      33.367   7.291 -11.328  1.00  0.00           C  
ATOM   1171  O   LEU A  77      33.306   6.919 -10.156  1.00  0.00           O  
ATOM   1172  CB  LEU A  77      33.148   5.614 -13.168  1.00  0.00           C  
ATOM   1173  CG  LEU A  77      33.671   4.434 -12.339  1.00  0.00           C  
ATOM   1174  CD1 LEU A  77      32.508   3.763 -11.621  1.00  0.00           C  
ATOM   1175  CD2 LEU A  77      34.391   3.452 -13.251  1.00  0.00           C  
ATOM   1176  H   LEU A  77      32.209   7.714 -14.259  1.00  0.00           H  
ATOM   1177  HA  LEU A  77      31.570   6.277 -11.870  1.00  0.00           H  
ATOM   1178 1HB  LEU A  77      32.462   5.216 -13.914  1.00  0.00           H  
ATOM   1179 2HB  LEU A  77      33.998   6.058 -13.686  1.00  0.00           H  
ATOM   1180  HG  LEU A  77      34.363   4.801 -11.581  1.00  0.00           H  
ATOM   1181 1HD1 LEU A  77      32.879   2.925 -11.031  1.00  0.00           H  
ATOM   1182 2HD1 LEU A  77      32.023   4.483 -10.961  1.00  0.00           H  
ATOM   1183 3HD1 LEU A  77      31.789   3.400 -12.354  1.00  0.00           H  
ATOM   1184 1HD2 LEU A  77      34.763   2.614 -12.661  1.00  0.00           H  
ATOM   1185 2HD2 LEU A  77      33.699   3.084 -14.008  1.00  0.00           H  
ATOM   1186 3HD2 LEU A  77      35.228   3.954 -13.737  1.00  0.00           H  
ATOM   1187  N   THR A  78      34.236   8.201 -11.753  1.00  0.00           N  
ATOM   1188  CA  THR A  78      35.191   8.831 -10.848  1.00  0.00           C  
ATOM   1189  C   THR A  78      34.480   9.673  -9.797  1.00  0.00           C  
ATOM   1190  O   THR A  78      34.857   9.669  -8.625  1.00  0.00           O  
ATOM   1191  CB  THR A  78      36.193   9.708 -11.621  1.00  0.00           C  
ATOM   1192  OG1 THR A  78      36.933   8.894 -12.541  1.00  0.00           O  
ATOM   1193  CG2 THR A  78      37.158  10.388 -10.662  1.00  0.00           C  
ATOM   1194  H   THR A  78      34.236   8.464 -12.728  1.00  0.00           H  
ATOM   1195  HA  THR A  78      35.747   8.048 -10.332  1.00  0.00           H  
ATOM   1196  HB  THR A  78      35.652  10.468 -12.184  1.00  0.00           H  
ATOM   1197  HG1 THR A  78      36.403   8.736 -13.326  1.00  0.00           H  
ATOM   1198 1HG2 THR A  78      37.858  11.004 -11.226  1.00  0.00           H  
ATOM   1199 2HG2 THR A  78      36.599  11.016  -9.969  1.00  0.00           H  
ATOM   1200 3HG2 THR A  78      37.708   9.633 -10.103  1.00  0.00           H  
ATOM   1201  N   LYS A  79      33.449  10.395 -10.222  1.00  0.00           N  
ATOM   1202  CA  LYS A  79      32.683  11.244  -9.317  1.00  0.00           C  
ATOM   1203  C   LYS A  79      31.957  10.414  -8.266  1.00  0.00           C  
ATOM   1204  O   LYS A  79      31.904  10.787  -7.094  1.00  0.00           O  
ATOM   1205  CB  LYS A  79      31.681  12.095 -10.099  1.00  0.00           C  
ATOM   1206  CG  LYS A  79      32.313  13.194 -10.944  1.00  0.00           C  
ATOM   1207  CD  LYS A  79      31.258  13.981 -11.705  1.00  0.00           C  
ATOM   1208  CE  LYS A  79      31.889  15.073 -12.557  1.00  0.00           C  
ATOM   1209  NZ  LYS A  79      30.871  15.827 -13.338  1.00  0.00           N  
ATOM   1210  H   LYS A  79      33.189  10.355 -11.197  1.00  0.00           H  
ATOM   1211  HA  LYS A  79      33.374  11.909  -8.798  1.00  0.00           H  
ATOM   1212 1HB  LYS A  79      31.101  11.454 -10.764  1.00  0.00           H  
ATOM   1213 2HB  LYS A  79      30.984  12.565  -9.406  1.00  0.00           H  
ATOM   1214 1HG  LYS A  79      32.868  13.875 -10.298  1.00  0.00           H  
ATOM   1215 2HG  LYS A  79      33.008  12.751 -11.656  1.00  0.00           H  
ATOM   1216 1HD  LYS A  79      30.696  13.306 -12.352  1.00  0.00           H  
ATOM   1217 2HD  LYS A  79      30.566  14.440 -10.999  1.00  0.00           H  
ATOM   1218 1HE  LYS A  79      32.426  15.770 -11.916  1.00  0.00           H  
ATOM   1219 2HE  LYS A  79      32.602  14.627 -13.250  1.00  0.00           H  
ATOM   1220 1HZ  LYS A  79      31.329  16.540 -13.889  1.00  0.00           H  
ATOM   1221 2HZ  LYS A  79      30.378  15.193 -13.951  1.00  0.00           H  
ATOM   1222 3HZ  LYS A  79      30.214  16.262 -12.705  1.00  0.00           H  
ATOM   1223  N   THR A  80      31.398   9.287  -8.691  1.00  0.00           N  
ATOM   1224  CA  THR A  80      30.675   8.402  -7.786  1.00  0.00           C  
ATOM   1225  C   THR A  80      31.604   7.809  -6.735  1.00  0.00           C  
ATOM   1226  O   THR A  80      31.242   7.701  -5.563  1.00  0.00           O  
ATOM   1227  CB  THR A  80      29.978   7.267  -8.560  1.00  0.00           C  
ATOM   1228  OG1 THR A  80      29.029   7.824  -9.478  1.00  0.00           O  
ATOM   1229  CG2 THR A  80      29.261   6.330  -7.601  1.00  0.00           C  
ATOM   1230  H   THR A  80      31.476   9.037  -9.666  1.00  0.00           H  
ATOM   1231  HA  THR A  80      29.911   8.984  -7.269  1.00  0.00           H  
ATOM   1232  HB  THR A  80      30.721   6.702  -9.123  1.00  0.00           H  
ATOM   1233  HG1 THR A  80      29.488   8.134 -10.263  1.00  0.00           H  
ATOM   1234 1HG2 THR A  80      28.775   5.534  -8.165  1.00  0.00           H  
ATOM   1235 2HG2 THR A  80      29.982   5.896  -6.908  1.00  0.00           H  
ATOM   1236 3HG2 THR A  80      28.511   6.887  -7.041  1.00  0.00           H  
ATOM   1237  N   ALA A  81      32.803   7.426  -7.160  1.00  0.00           N  
ATOM   1238  CA  ALA A  81      33.787   6.844  -6.255  1.00  0.00           C  
ATOM   1239  C   ALA A  81      34.233   7.852  -5.204  1.00  0.00           C  
ATOM   1240  O   ALA A  81      34.395   7.511  -4.032  1.00  0.00           O  
ATOM   1241  CB  ALA A  81      34.987   6.329  -7.037  1.00  0.00           C  
ATOM   1242  H   ALA A  81      33.039   7.541  -8.135  1.00  0.00           H  
ATOM   1243  HA  ALA A  81      33.318   6.007  -5.737  1.00  0.00           H  
ATOM   1244 1HB  ALA A  81      35.713   5.898  -6.347  1.00  0.00           H  
ATOM   1245 2HB  ALA A  81      34.660   5.567  -7.744  1.00  0.00           H  
ATOM   1246 3HB  ALA A  81      35.448   7.153  -7.579  1.00  0.00           H  
ATOM   1247  N   ILE A  82      34.431   9.095  -5.629  1.00  0.00           N  
ATOM   1248  CA  ILE A  82      34.858  10.155  -4.724  1.00  0.00           C  
ATOM   1249  C   ILE A  82      33.795  10.444  -3.672  1.00  0.00           C  
ATOM   1250  O   ILE A  82      34.109  10.654  -2.500  1.00  0.00           O  
ATOM   1251  CB  ILE A  82      35.176  11.445  -5.501  1.00  0.00           C  
ATOM   1252  CG1 ILE A  82      36.417  11.250  -6.376  1.00  0.00           C  
ATOM   1253  CG2 ILE A  82      35.375  12.609  -4.542  1.00  0.00           C  
ATOM   1254  CD1 ILE A  82      36.645  12.365  -7.370  1.00  0.00           C  
ATOM   1255  H   ILE A  82      34.282   9.311  -6.604  1.00  0.00           H  
ATOM   1256  HA  ILE A  82      35.763   9.829  -4.213  1.00  0.00           H  
ATOM   1257  HB  ILE A  82      34.350  11.678  -6.173  1.00  0.00           H  
ATOM   1258 1HG1 ILE A  82      37.300  11.171  -5.743  1.00  0.00           H  
ATOM   1259 2HG1 ILE A  82      36.328  10.314  -6.930  1.00  0.00           H  
ATOM   1260 1HG2 ILE A  82      35.599  13.513  -5.108  1.00  0.00           H  
ATOM   1261 2HG2 ILE A  82      34.466  12.761  -3.961  1.00  0.00           H  
ATOM   1262 3HG2 ILE A  82      36.203  12.387  -3.869  1.00  0.00           H  
ATOM   1263 1HD1 ILE A  82      37.542  12.155  -7.954  1.00  0.00           H  
ATOM   1264 2HD1 ILE A  82      35.786  12.439  -8.039  1.00  0.00           H  
ATOM   1265 3HD1 ILE A  82      36.772  13.307  -6.838  1.00  0.00           H  
ATOM   1266  N   GLU A  83      32.537  10.453  -4.098  1.00  0.00           N  
ATOM   1267  CA  GLU A  83      31.424  10.716  -3.193  1.00  0.00           C  
ATOM   1268  C   GLU A  83      31.298   9.622  -2.141  1.00  0.00           C  
ATOM   1269  O   GLU A  83      31.042   9.901  -0.969  1.00  0.00           O  
ATOM   1270  CB  GLU A  83      30.115  10.835  -3.977  1.00  0.00           C  
ATOM   1271  CG  GLU A  83      28.898  11.162  -3.124  1.00  0.00           C  
ATOM   1272  CD  GLU A  83      28.983  12.517  -2.478  1.00  0.00           C  
ATOM   1273  OE1 GLU A  83      29.734  13.334  -2.953  1.00  0.00           O  
ATOM   1274  OE2 GLU A  83      28.296  12.734  -1.508  1.00  0.00           O  
ATOM   1275  H   GLU A  83      32.347  10.273  -5.073  1.00  0.00           H  
ATOM   1276  HA  GLU A  83      31.611  11.660  -2.680  1.00  0.00           H  
ATOM   1277 1HB  GLU A  83      30.213  11.615  -4.732  1.00  0.00           H  
ATOM   1278 2HB  GLU A  83      29.917   9.899  -4.499  1.00  0.00           H  
ATOM   1279 1HG  GLU A  83      28.008  11.126  -3.751  1.00  0.00           H  
ATOM   1280 2HG  GLU A  83      28.795  10.402  -2.351  1.00  0.00           H  
ATOM   1281  N   ALA A  84      31.479   8.376  -2.567  1.00  0.00           N  
ATOM   1282  CA  ALA A  84      31.386   7.236  -1.662  1.00  0.00           C  
ATOM   1283  C   ALA A  84      32.487   7.277  -0.610  1.00  0.00           C  
ATOM   1284  O   ALA A  84      32.250   6.983   0.562  1.00  0.00           O  
ATOM   1285  CB  ALA A  84      31.450   5.932  -2.444  1.00  0.00           C  
ATOM   1286  H   ALA A  84      31.686   8.215  -3.542  1.00  0.00           H  
ATOM   1287  HA  ALA A  84      30.428   7.291  -1.145  1.00  0.00           H  
ATOM   1288 1HB  ALA A  84      31.380   5.091  -1.754  1.00  0.00           H  
ATOM   1289 2HB  ALA A  84      30.622   5.891  -3.152  1.00  0.00           H  
ATOM   1290 3HB  ALA A  84      32.393   5.879  -2.985  1.00  0.00           H  
ATOM   1291  N   LEU A  85      33.691   7.643  -1.036  1.00  0.00           N  
ATOM   1292  CA  LEU A  85      34.832   7.722  -0.131  1.00  0.00           C  
ATOM   1293  C   LEU A  85      34.626   8.805   0.921  1.00  0.00           C  
ATOM   1294  O   LEU A  85      34.952   8.616   2.093  1.00  0.00           O  
ATOM   1295  CB  LEU A  85      36.116   8.005  -0.920  1.00  0.00           C  
ATOM   1296  CG  LEU A  85      37.416   7.989  -0.105  1.00  0.00           C  
ATOM   1297  CD1 LEU A  85      37.555   9.302   0.653  1.00  0.00           C  
ATOM   1298  CD2 LEU A  85      37.401   6.805   0.850  1.00  0.00           C  
ATOM   1299  H   LEU A  85      33.819   7.872  -2.011  1.00  0.00           H  
ATOM   1300  HA  LEU A  85      34.937   6.764   0.378  1.00  0.00           H  
ATOM   1301 1HB  LEU A  85      36.211   7.259  -1.708  1.00  0.00           H  
ATOM   1302 2HB  LEU A  85      36.029   8.986  -1.386  1.00  0.00           H  
ATOM   1303  HG  LEU A  85      38.268   7.901  -0.779  1.00  0.00           H  
ATOM   1304 1HD1 LEU A  85      38.479   9.291   1.233  1.00  0.00           H  
ATOM   1305 2HD1 LEU A  85      37.582  10.130  -0.055  1.00  0.00           H  
ATOM   1306 3HD1 LEU A  85      36.707   9.426   1.325  1.00  0.00           H  
ATOM   1307 1HD2 LEU A  85      38.325   6.794   1.429  1.00  0.00           H  
ATOM   1308 2HD2 LEU A  85      36.551   6.893   1.526  1.00  0.00           H  
ATOM   1309 3HD2 LEU A  85      37.319   5.879   0.281  1.00  0.00           H  
ATOM   1310  N   ARG A  86      34.083   9.940   0.495  1.00  0.00           N  
ATOM   1311  CA  ARG A  86      33.833  11.056   1.400  1.00  0.00           C  
ATOM   1312  C   ARG A  86      32.794  10.690   2.452  1.00  0.00           C  
ATOM   1313  O   ARG A  86      32.932  11.041   3.624  1.00  0.00           O  
ATOM   1314  CB  ARG A  86      33.358  12.277   0.626  1.00  0.00           C  
ATOM   1315  CG  ARG A  86      34.421  12.941  -0.235  1.00  0.00           C  
ATOM   1316  CD  ARG A  86      33.869  14.088  -1.001  1.00  0.00           C  
ATOM   1317  NE  ARG A  86      34.881  14.726  -1.827  1.00  0.00           N  
ATOM   1318  CZ  ARG A  86      34.634  15.701  -2.724  1.00  0.00           C  
ATOM   1319  NH1 ARG A  86      33.406  16.138  -2.898  1.00  0.00           N  
ATOM   1320  NH2 ARG A  86      35.626  16.218  -3.428  1.00  0.00           N  
ATOM   1321  H   ARG A  86      33.837  10.032  -0.480  1.00  0.00           H  
ATOM   1322  HA  ARG A  86      34.766  11.306   1.906  1.00  0.00           H  
ATOM   1323 1HB  ARG A  86      32.533  11.996  -0.027  1.00  0.00           H  
ATOM   1324 2HB  ARG A  86      32.983  13.026   1.323  1.00  0.00           H  
ATOM   1325 1HG  ARG A  86      35.227  13.309   0.400  1.00  0.00           H  
ATOM   1326 2HG  ARG A  86      34.820  12.215  -0.945  1.00  0.00           H  
ATOM   1327 1HD  ARG A  86      33.068  13.739  -1.653  1.00  0.00           H  
ATOM   1328 2HD  ARG A  86      33.475  14.831  -0.309  1.00  0.00           H  
ATOM   1329  HE  ARG A  86      35.838  14.417  -1.721  1.00  0.00           H  
ATOM   1330 1HH1 ARG A  86      32.648  15.742  -2.360  1.00  0.00           H  
ATOM   1331 2HH1 ARG A  86      33.221  16.868  -3.570  1.00  0.00           H  
ATOM   1332 1HH2 ARG A  86      36.570  15.882  -3.293  1.00  0.00           H  
ATOM   1333 2HH2 ARG A  86      35.441  16.948  -4.099  1.00  0.00           H  
ATOM   1334  N   ALA A  87      31.753   9.982   2.026  1.00  0.00           N  
ATOM   1335  CA  ALA A  87      30.688   9.567   2.931  1.00  0.00           C  
ATOM   1336  C   ALA A  87      31.206   8.595   3.983  1.00  0.00           C  
ATOM   1337  O   ALA A  87      30.838   8.679   5.155  1.00  0.00           O  
ATOM   1338  CB  ALA A  87      29.543   8.939   2.149  1.00  0.00           C  
ATOM   1339  H   ALA A  87      31.699   9.725   1.051  1.00  0.00           H  
ATOM   1340  HA  ALA A  87      30.319  10.453   3.448  1.00  0.00           H  
ATOM   1341 1HB  ALA A  87      28.756   8.635   2.839  1.00  0.00           H  
ATOM   1342 2HB  ALA A  87      29.145   9.666   1.441  1.00  0.00           H  
ATOM   1343 3HB  ALA A  87      29.908   8.068   1.608  1.00  0.00           H  
ATOM   1344  N   MET A  88      32.062   7.672   3.557  1.00  0.00           N  
ATOM   1345  CA  MET A  88      32.632   6.681   4.462  1.00  0.00           C  
ATOM   1346  C   MET A  88      33.516   7.340   5.514  1.00  0.00           C  
ATOM   1347  O   MET A  88      33.489   6.964   6.686  1.00  0.00           O  
ATOM   1348  CB  MET A  88      33.426   5.641   3.674  1.00  0.00           C  
ATOM   1349  CG  MET A  88      32.576   4.729   2.800  1.00  0.00           C  
ATOM   1350  SD  MET A  88      33.563   3.546   1.863  1.00  0.00           S  
ATOM   1351  CE  MET A  88      32.291   2.728   0.904  1.00  0.00           C  
ATOM   1352  H   MET A  88      32.324   7.657   2.582  1.00  0.00           H  
ATOM   1353  HA  MET A  88      31.817   6.179   4.983  1.00  0.00           H  
ATOM   1354 1HB  MET A  88      34.145   6.145   3.029  1.00  0.00           H  
ATOM   1355 2HB  MET A  88      33.989   5.013   4.364  1.00  0.00           H  
ATOM   1356 1HG  MET A  88      31.876   4.176   3.426  1.00  0.00           H  
ATOM   1357 2HG  MET A  88      32.001   5.331   2.097  1.00  0.00           H  
ATOM   1358 1HE  MET A  88      32.746   1.966   0.271  1.00  0.00           H  
ATOM   1359 2HE  MET A  88      31.572   2.260   1.578  1.00  0.00           H  
ATOM   1360 3HE  MET A  88      31.779   3.461   0.279  1.00  0.00           H  
ATOM   1361  N   ARG A  89      34.299   8.325   5.088  1.00  0.00           N  
ATOM   1362  CA  ARG A  89      35.193   9.038   5.993  1.00  0.00           C  
ATOM   1363  C   ARG A  89      34.409   9.813   7.045  1.00  0.00           C  
ATOM   1364  O   ARG A  89      34.786   9.843   8.217  1.00  0.00           O  
ATOM   1365  CB  ARG A  89      36.084   9.998   5.219  1.00  0.00           C  
ATOM   1366  CG  ARG A  89      37.140  10.705   6.054  1.00  0.00           C  
ATOM   1367  CD  ARG A  89      36.684  12.049   6.493  1.00  0.00           C  
ATOM   1368  NE  ARG A  89      36.519  12.959   5.371  1.00  0.00           N  
ATOM   1369  CZ  ARG A  89      35.911  14.160   5.443  1.00  0.00           C  
ATOM   1370  NH1 ARG A  89      35.418  14.580   6.586  1.00  0.00           N  
ATOM   1371  NH2 ARG A  89      35.812  14.916   4.363  1.00  0.00           N  
ATOM   1372  H   ARG A  89      34.274   8.586   4.113  1.00  0.00           H  
ATOM   1373  HA  ARG A  89      35.826   8.309   6.500  1.00  0.00           H  
ATOM   1374 1HB  ARG A  89      36.598   9.458   4.426  1.00  0.00           H  
ATOM   1375 2HB  ARG A  89      35.469  10.765   4.747  1.00  0.00           H  
ATOM   1376 1HG  ARG A  89      37.360  10.111   6.941  1.00  0.00           H  
ATOM   1377 2HG  ARG A  89      38.049  10.828   5.464  1.00  0.00           H  
ATOM   1378 1HD  ARG A  89      35.725  11.959   7.002  1.00  0.00           H  
ATOM   1379 2HD  ARG A  89      37.418  12.478   7.174  1.00  0.00           H  
ATOM   1380  HE  ARG A  89      36.886  12.671   4.474  1.00  0.00           H  
ATOM   1381 1HH1 ARG A  89      35.494  14.002   7.412  1.00  0.00           H  
ATOM   1382 2HH1 ARG A  89      34.963  15.479   6.640  1.00  0.00           H  
ATOM   1383 1HH2 ARG A  89      36.191  14.593   3.483  1.00  0.00           H  
ATOM   1384 2HH2 ARG A  89      35.357  15.815   4.417  1.00  0.00           H  
ATOM   1385  N   GLU A  90      33.317  10.439   6.619  1.00  0.00           N  
ATOM   1386  CA  GLU A  90      32.478  11.215   7.524  1.00  0.00           C  
ATOM   1387  C   GLU A  90      31.830  10.324   8.576  1.00  0.00           C  
ATOM   1388  O   GLU A  90      31.744  10.692   9.748  1.00  0.00           O  
ATOM   1389  CB  GLU A  90      31.398  11.963   6.740  1.00  0.00           C  
ATOM   1390  CG  GLU A  90      31.923  13.098   5.872  1.00  0.00           C  
ATOM   1391  CD  GLU A  90      30.844  13.762   5.062  1.00  0.00           C  
ATOM   1392  OE1 GLU A  90      29.735  13.286   5.081  1.00  0.00           O  
ATOM   1393  OE2 GLU A  90      31.130  14.748   4.424  1.00  0.00           O  
ATOM   1394  H   GLU A  90      33.062  10.375   5.644  1.00  0.00           H  
ATOM   1395  HA  GLU A  90      33.105  11.945   8.037  1.00  0.00           H  
ATOM   1396 1HB  GLU A  90      30.869  11.264   6.092  1.00  0.00           H  
ATOM   1397 2HB  GLU A  90      30.669  12.382   7.433  1.00  0.00           H  
ATOM   1398 1HG  GLU A  90      32.392  13.844   6.513  1.00  0.00           H  
ATOM   1399 2HG  GLU A  90      32.685  12.705   5.201  1.00  0.00           H  
ATOM   1400  N   VAL A  91      31.375   9.150   8.151  1.00  0.00           N  
ATOM   1401  CA  VAL A  91      30.734   8.203   9.055  1.00  0.00           C  
ATOM   1402  C   VAL A  91      31.713   7.697  10.107  1.00  0.00           C  
ATOM   1403  O   VAL A  91      31.362   7.557  11.279  1.00  0.00           O  
ATOM   1404  CB  VAL A  91      30.171   7.007   8.264  1.00  0.00           C  
ATOM   1405  CG1 VAL A  91      29.671   5.929   9.214  1.00  0.00           C  
ATOM   1406  CG2 VAL A  91      29.054   7.475   7.344  1.00  0.00           C  
ATOM   1407  H   VAL A  91      31.476   8.907   7.176  1.00  0.00           H  
ATOM   1408  HA  VAL A  91      29.910   8.709   9.559  1.00  0.00           H  
ATOM   1409  HB  VAL A  91      30.972   6.566   7.671  1.00  0.00           H  
ATOM   1410 1HG1 VAL A  91      29.276   5.091   8.638  1.00  0.00           H  
ATOM   1411 2HG1 VAL A  91      30.494   5.583   9.838  1.00  0.00           H  
ATOM   1412 3HG1 VAL A  91      28.882   6.337   9.845  1.00  0.00           H  
ATOM   1413 1HG2 VAL A  91      28.661   6.625   6.787  1.00  0.00           H  
ATOM   1414 2HG2 VAL A  91      28.256   7.921   7.937  1.00  0.00           H  
ATOM   1415 3HG2 VAL A  91      29.445   8.216   6.645  1.00  0.00           H  
ATOM   1416  N   ALA A  92      32.942   7.424   9.682  1.00  0.00           N  
ATOM   1417  CA  ALA A  92      33.974   6.933  10.586  1.00  0.00           C  
ATOM   1418  C   ALA A  92      34.327   7.976  11.638  1.00  0.00           C  
ATOM   1419  O   ALA A  92      34.518   7.650  12.810  1.00  0.00           O  
ATOM   1420  CB  ALA A  92      35.215   6.530   9.803  1.00  0.00           C  
ATOM   1421  H   ALA A  92      33.167   7.560   8.707  1.00  0.00           H  
ATOM   1422  HA  ALA A  92      33.583   6.057  11.103  1.00  0.00           H  
ATOM   1423 1HB  ALA A  92      35.977   6.165  10.492  1.00  0.00           H  
ATOM   1424 2HB  ALA A  92      34.959   5.742   9.095  1.00  0.00           H  
ATOM   1425 3HB  ALA A  92      35.600   7.393   9.262  1.00  0.00           H  
ATOM   1426  N   LEU A  93      34.412   9.232  11.213  1.00  0.00           N  
ATOM   1427  CA  LEU A  93      34.743  10.327  12.117  1.00  0.00           C  
ATOM   1428  C   LEU A  93      33.658  10.519  13.169  1.00  0.00           C  
ATOM   1429  O   LEU A  93      33.937  10.931  14.295  1.00  0.00           O  
ATOM   1430  CB  LEU A  93      34.934  11.628  11.327  1.00  0.00           C  
ATOM   1431  CG  LEU A  93      35.422  12.834  12.139  1.00  0.00           C  
ATOM   1432  CD1 LEU A  93      36.766  12.507  12.776  1.00  0.00           C  
ATOM   1433  CD2 LEU A  93      35.529  14.049  11.229  1.00  0.00           C  
ATOM   1434  H   LEU A  93      34.243   9.434  10.238  1.00  0.00           H  
ATOM   1435  HA  LEU A  93      35.676  10.086  12.625  1.00  0.00           H  
ATOM   1436 1HB  LEU A  93      35.657  11.449  10.533  1.00  0.00           H  
ATOM   1437 2HB  LEU A  93      33.983  11.899  10.869  1.00  0.00           H  
ATOM   1438  HG  LEU A  93      34.714  13.043  12.941  1.00  0.00           H  
ATOM   1439 1HD1 LEU A  93      37.113  13.365  13.354  1.00  0.00           H  
ATOM   1440 2HD1 LEU A  93      36.656  11.647  13.437  1.00  0.00           H  
ATOM   1441 3HD1 LEU A  93      37.492  12.277  11.997  1.00  0.00           H  
ATOM   1442 1HD2 LEU A  93      35.876  14.907  11.807  1.00  0.00           H  
ATOM   1443 2HD2 LEU A  93      36.238  13.841  10.427  1.00  0.00           H  
ATOM   1444 3HD2 LEU A  93      34.552  14.270  10.801  1.00  0.00           H  
ATOM   1445  N   ALA A  94      32.417  10.221  12.806  1.00  0.00           N  
ATOM   1446  CA  ALA A  94      31.296  10.549  13.689  1.00  0.00           C  
ATOM   1447  C   ALA A  94      30.727   9.370  14.425  1.00  0.00           C  
ATOM   1448  O   ALA A  94      29.757   9.501  15.171  1.00  0.00           O  
ATOM   1449  CB  ALA A  94      30.188  11.222  12.893  1.00  0.00           C  
ATOM   1450  H   ALA A  94      32.260   9.768  11.917  1.00  0.00           H  
ATOM   1451  HA  ALA A  94      31.656  11.242  14.449  1.00  0.00           H  
ATOM   1452 1HB  ALA A  94      29.363  11.474  13.559  1.00  0.00           H  
ATOM   1453 2HB  ALA A  94      30.572  12.132  12.431  1.00  0.00           H  
ATOM   1454 3HB  ALA A  94      29.834  10.544  12.118  1.00  0.00           H  
ATOM   1455  N   THR A  95      31.321   8.224  14.221  1.00  0.00           N  
ATOM   1456  CA  THR A  95      30.734   7.002  14.699  1.00  0.00           C  
ATOM   1457  C   THR A  95      31.760   6.220  15.500  1.00  0.00           C  
ATOM   1458  O   THR A  95      31.469   5.733  16.592  1.00  0.00           O  
ATOM   1459  CB  THR A  95      30.201   6.146  13.536  1.00  0.00           C  
ATOM   1460  OG1 THR A  95      31.277   5.820  12.646  1.00  0.00           O  
ATOM   1461  CG2 THR A  95      29.124   6.898  12.769  1.00  0.00           C  
ATOM   1462  H   THR A  95      32.199   8.207  13.722  1.00  0.00           H  
ATOM   1463  HA  THR A  95      29.898   7.252  15.352  1.00  0.00           H  
ATOM   1464  HB  THR A  95      29.779   5.220  13.928  1.00  0.00           H  
ATOM   1465  HG1 THR A  95      31.659   6.629  12.298  1.00  0.00           H  
ATOM   1466 1HG2 THR A  95      28.759   6.278  11.951  1.00  0.00           H  
ATOM   1467 2HG2 THR A  95      28.299   7.137  13.440  1.00  0.00           H  
ATOM   1468 3HG2 THR A  95      29.542   7.820  12.366  1.00  0.00           H  
ATOM   1469  N   ALA A  96      32.963   6.103  14.950  1.00  0.00           N  
ATOM   1470  CA  ALA A  96      33.969   5.216  15.510  1.00  0.00           C  
ATOM   1471  C   ALA A  96      34.311   5.613  16.941  1.00  0.00           C  
ATOM   1472  O   ALA A  96      34.583   6.780  17.224  1.00  0.00           O  
ATOM   1473  CB  ALA A  96      35.220   5.220  14.643  1.00  0.00           C  
ATOM   1474  H   ALA A  96      33.181   6.643  14.125  1.00  0.00           H  
ATOM   1475  HA  ALA A  96      33.557   4.207  15.531  1.00  0.00           H  
ATOM   1476 1HB  ALA A  96      35.964   4.551  15.075  1.00  0.00           H  
ATOM   1477 2HB  ALA A  96      34.967   4.882  13.638  1.00  0.00           H  
ATOM   1478 3HB  ALA A  96      35.625   6.229  14.595  1.00  0.00           H  
ATOM   1479  N   ASP A  97      34.295   4.635  17.839  1.00  0.00           N  
ATOM   1480  CA  ASP A  97      34.417   4.896  19.268  1.00  0.00           C  
ATOM   1481  C   ASP A  97      35.373   3.905  19.929  1.00  0.00           C  
ATOM   1482  O   ASP A  97      35.440   3.816  21.155  1.00  0.00           O  
ATOM   1483  CB  ASP A  97      33.046   4.823  19.945  1.00  0.00           C  
ATOM   1484  CG  ASP A  97      33.037   5.448  21.333  1.00  0.00           C  
ATOM   1485  OD1 ASP A  97      33.858   6.296  21.587  1.00  0.00           O  
ATOM   1486  OD2 ASP A  97      32.208   5.070  22.127  1.00  0.00           O  
ATOM   1487  H   ASP A  97      34.195   3.680  17.525  1.00  0.00           H  
ATOM   1488  HA  ASP A  97      34.819   5.900  19.403  1.00  0.00           H  
ATOM   1489 1HB  ASP A  97      32.308   5.336  19.327  1.00  0.00           H  
ATOM   1490 2HB  ASP A  97      32.736   3.781  20.028  1.00  0.00           H  
ATOM   1491  N   SER A  98      36.114   3.159  19.109  1.00  0.00           N  
ATOM   1492  CA  SER A  98      37.010   2.126  19.623  1.00  0.00           C  
ATOM   1493  C   SER A  98      38.025   1.649  18.575  1.00  0.00           C  
ATOM   1494  O   SER A  98      37.894   1.949  17.388  1.00  0.00           O  
ATOM   1495  CB  SER A  98      36.196   0.946  20.117  1.00  0.00           C  
ATOM   1496  OG  SER A  98      35.564   0.291  19.051  1.00  0.00           O  
ATOM   1497  H   SER A  98      36.052   3.314  18.113  1.00  0.00           H  
ATOM   1498  HA  SER A  98      37.572   2.541  20.461  1.00  0.00           H  
ATOM   1499 1HB  SER A  98      36.848   0.248  20.641  1.00  0.00           H  
ATOM   1500 2HB  SER A  98      35.448   1.293  20.829  1.00  0.00           H  
ATOM   1501  HG  SER A  98      35.073  -0.436  19.441  1.00  0.00           H  
ATOM   1502  N   PRO A  99      39.193   0.787  19.109  1.00  0.00           N  
ATOM   1503  CA  PRO A  99      40.085   0.230  18.092  1.00  0.00           C  
ATOM   1504  C   PRO A  99      39.243  -0.558  17.119  1.00  0.00           C  
ATOM   1505  O   PRO A  99      39.379  -0.411  15.904  1.00  0.00           O  
ATOM   1506  CB  PRO A  99      41.041  -0.668  18.884  1.00  0.00           C  
ATOM   1507  CG  PRO A  99      41.114  -0.027  20.228  1.00  0.00           C  
ATOM   1508  CD  PRO A  99      39.706   0.430  20.503  1.00  0.00           C  
ATOM   1509  HA  PRO A  99      40.632   1.049  17.602  1.00  0.00           H  
ATOM   1510 1HB  PRO A  99      40.648  -1.694  18.922  1.00  0.00           H  
ATOM   1511 2HB  PRO A  99      42.017  -0.715  18.380  1.00  0.00           H  
ATOM   1512 1HG  PRO A  99      41.479  -0.749  20.974  1.00  0.00           H  
ATOM   1513 2HG  PRO A  99      41.834   0.805  20.214  1.00  0.00           H  
ATOM   1514 1HD  PRO A  99      39.132  -0.397  20.947  1.00  0.00           H  
ATOM   1515 2HD  PRO A  99      39.727   1.296  21.181  1.00  0.00           H  
ATOM   1516  N   GLU A 100      38.373  -1.394  17.658  1.00  0.00           N  
ATOM   1517  CA  GLU A 100      37.567  -2.294  16.842  1.00  0.00           C  
ATOM   1518  C   GLU A 100      36.777  -1.525  15.790  1.00  0.00           C  
ATOM   1519  O   GLU A 100      36.755  -1.902  14.618  1.00  0.00           O  
ATOM   1520  CB  GLU A 100      36.611  -3.101  17.723  1.00  0.00           C  
ATOM   1521  CG  GLU A 100      37.297  -4.101  18.643  1.00  0.00           C  
ATOM   1522  CD  GLU A 100      37.827  -3.472  19.901  1.00  0.00           C  
ATOM   1523  OE1 GLU A 100      37.663  -2.287  20.064  1.00  0.00           O  
ATOM   1524  OE2 GLU A 100      38.397  -4.177  20.699  1.00  0.00           O  
ATOM   1525  H   GLU A 100      38.263  -1.410  18.662  1.00  0.00           H  
ATOM   1526  HA  GLU A 100      38.235  -2.985  16.327  1.00  0.00           H  
ATOM   1527 1HB  GLU A 100      36.028  -2.421  18.345  1.00  0.00           H  
ATOM   1528 2HB  GLU A 100      35.911  -3.650  17.093  1.00  0.00           H  
ATOM   1529 1HG  GLU A 100      36.583  -4.879  18.913  1.00  0.00           H  
ATOM   1530 2HG  GLU A 100      38.118  -4.571  18.103  1.00  0.00           H  
ATOM   1531  N   GLU A 101      36.130  -0.446  16.215  1.00  0.00           N  
ATOM   1532  CA  GLU A 101      35.337   0.378  15.310  1.00  0.00           C  
ATOM   1533  C   GLU A 101      36.216   1.043  14.259  1.00  0.00           C  
ATOM   1534  O   GLU A 101      35.847   1.122  13.087  1.00  0.00           O  
ATOM   1535  CB  GLU A 101      34.568   1.444  16.094  1.00  0.00           C  
ATOM   1536  CG  GLU A 101      33.486   0.891  17.011  1.00  0.00           C  
ATOM   1537  CD  GLU A 101      34.029   0.379  18.315  1.00  0.00           C  
ATOM   1538  OE1 GLU A 101      35.216   0.468  18.518  1.00  0.00           O  
ATOM   1539  OE2 GLU A 101      33.256  -0.103  19.110  1.00  0.00           O  
ATOM   1540  H   GLU A 101      36.189  -0.189  17.190  1.00  0.00           H  
ATOM   1541  HA  GLU A 101      34.620  -0.263  14.797  1.00  0.00           H  
ATOM   1542 1HB  GLU A 101      35.263   2.018  16.706  1.00  0.00           H  
ATOM   1543 2HB  GLU A 101      34.095   2.137  15.398  1.00  0.00           H  
ATOM   1544 1HG  GLU A 101      32.761   1.679  17.216  1.00  0.00           H  
ATOM   1545 2HG  GLU A 101      32.966   0.083  16.496  1.00  0.00           H  
ATOM   1546  N   GLY A 102      37.380   1.521  14.684  1.00  0.00           N  
ATOM   1547  CA  GLY A 102      38.314   2.180  13.779  1.00  0.00           C  
ATOM   1548  C   GLY A 102      38.839   1.212  12.728  1.00  0.00           C  
ATOM   1549  O   GLY A 102      38.972   1.565  11.556  1.00  0.00           O  
ATOM   1550  H   GLY A 102      37.624   1.426  15.659  1.00  0.00           H  
ATOM   1551 1HA  GLY A 102      37.817   3.018  13.291  1.00  0.00           H  
ATOM   1552 2HA  GLY A 102      39.147   2.589  14.350  1.00  0.00           H  
ATOM   1553  N   ARG A 103      39.137  -0.011  13.153  1.00  0.00           N  
ATOM   1554  CA  ARG A 103      39.648  -1.034  12.248  1.00  0.00           C  
ATOM   1555  C   ARG A 103      38.612  -1.407  11.197  1.00  0.00           C  
ATOM   1556  O   ARG A 103      38.941  -1.591  10.025  1.00  0.00           O  
ATOM   1557  CB  ARG A 103      40.052  -2.280  13.022  1.00  0.00           C  
ATOM   1558  CG  ARG A 103      40.737  -3.354  12.192  1.00  0.00           C  
ATOM   1559  CD  ARG A 103      41.145  -4.515  13.024  1.00  0.00           C  
ATOM   1560  NE  ARG A 103      42.105  -4.137  14.049  1.00  0.00           N  
ATOM   1561  CZ  ARG A 103      41.829  -4.059  15.365  1.00  0.00           C  
ATOM   1562  NH1 ARG A 103      40.619  -4.335  15.800  1.00  0.00           N  
ATOM   1563  NH2 ARG A 103      42.774  -3.705  16.219  1.00  0.00           N  
ATOM   1564  H   ARG A 103      39.006  -0.238  14.128  1.00  0.00           H  
ATOM   1565  HA  ARG A 103      40.529  -0.639  11.741  1.00  0.00           H  
ATOM   1566 1HB  ARG A 103      40.730  -2.004  13.828  1.00  0.00           H  
ATOM   1567 2HB  ARG A 103      39.168  -2.729  13.476  1.00  0.00           H  
ATOM   1568 1HG  ARG A 103      40.054  -3.709  11.420  1.00  0.00           H  
ATOM   1569 2HG  ARG A 103      41.630  -2.938  11.723  1.00  0.00           H  
ATOM   1570 1HD  ARG A 103      40.269  -4.935  13.517  1.00  0.00           H  
ATOM   1571 2HD  ARG A 103      41.603  -5.273  12.391  1.00  0.00           H  
ATOM   1572  HE  ARG A 103      43.047  -3.917  13.752  1.00  0.00           H  
ATOM   1573 1HH1 ARG A 103      39.897  -4.606  15.147  1.00  0.00           H  
ATOM   1574 2HH1 ARG A 103      40.412  -4.277  16.786  1.00  0.00           H  
ATOM   1575 1HH2 ARG A 103      43.704  -3.493  15.884  1.00  0.00           H  
ATOM   1576 2HH2 ARG A 103      42.566  -3.647  17.205  1.00  0.00           H  
ATOM   1577  N   ALA A 104      37.358  -1.518  11.622  1.00  0.00           N  
ATOM   1578  CA  ALA A 104      36.270  -1.869  10.717  1.00  0.00           C  
ATOM   1579  C   ALA A 104      36.057  -0.788   9.666  1.00  0.00           C  
ATOM   1580  O   ALA A 104      35.826  -1.085   8.494  1.00  0.00           O  
ATOM   1581  CB  ALA A 104      34.986  -2.106  11.499  1.00  0.00           C  
ATOM   1582  H   ALA A 104      37.153  -1.355  12.597  1.00  0.00           H  
ATOM   1583  HA  ALA A 104      36.543  -2.789  10.199  1.00  0.00           H  
ATOM   1584 1HB  ALA A 104      34.183  -2.367  10.809  1.00  0.00           H  
ATOM   1585 2HB  ALA A 104      35.136  -2.922  12.206  1.00  0.00           H  
ATOM   1586 3HB  ALA A 104      34.718  -1.201  12.041  1.00  0.00           H  
ATOM   1587  N   ALA A 105      36.136   0.468  10.091  1.00  0.00           N  
ATOM   1588  CA  ALA A 105      35.952   1.596   9.186  1.00  0.00           C  
ATOM   1589  C   ALA A 105      37.053   1.645   8.135  1.00  0.00           C  
ATOM   1590  O   ALA A 105      36.794   1.920   6.963  1.00  0.00           O  
ATOM   1591  CB  ALA A 105      35.909   2.901   9.968  1.00  0.00           C  
ATOM   1592  H   ALA A 105      36.329   0.646  11.066  1.00  0.00           H  
ATOM   1593  HA  ALA A 105      35.002   1.463   8.668  1.00  0.00           H  
ATOM   1594 1HB  ALA A 105      35.771   3.734   9.278  1.00  0.00           H  
ATOM   1595 2HB  ALA A 105      35.080   2.874  10.675  1.00  0.00           H  
ATOM   1596 3HB  ALA A 105      36.844   3.030  10.510  1.00  0.00           H  
ATOM   1597  N   THR A 106      38.283   1.377   8.560  1.00  0.00           N  
ATOM   1598  CA  THR A 106      39.426   1.389   7.655  1.00  0.00           C  
ATOM   1599  C   THR A 106      39.308   0.294   6.604  1.00  0.00           C  
ATOM   1600  O   THR A 106      39.618   0.509   5.432  1.00  0.00           O  
ATOM   1601  CB  THR A 106      40.747   1.223   8.428  1.00  0.00           C  
ATOM   1602  OG1 THR A 106      40.906   2.311   9.347  1.00  0.00           O  
ATOM   1603  CG2 THR A 106      41.927   1.198   7.469  1.00  0.00           C  
ATOM   1604  H   THR A 106      38.430   1.159   9.535  1.00  0.00           H  
ATOM   1605  HA  THR A 106      39.449   2.349   7.139  1.00  0.00           H  
ATOM   1606  HB  THR A 106      40.725   0.290   8.991  1.00  0.00           H  
ATOM   1607  HG1 THR A 106      40.172   2.316   9.967  1.00  0.00           H  
ATOM   1608 1HG2 THR A 106      42.852   1.080   8.033  1.00  0.00           H  
ATOM   1609 2HG2 THR A 106      41.815   0.365   6.776  1.00  0.00           H  
ATOM   1610 3HG2 THR A 106      41.961   2.133   6.910  1.00  0.00           H  
ATOM   1611  N   GLU A 107      38.858  -0.882   7.029  1.00  0.00           N  
ATOM   1612  CA  GLU A 107      38.699  -2.014   6.124  1.00  0.00           C  
ATOM   1613  C   GLU A 107      37.633  -1.733   5.072  1.00  0.00           C  
ATOM   1614  O   GLU A 107      37.799  -2.073   3.900  1.00  0.00           O  
ATOM   1615  CB  GLU A 107      38.335  -3.277   6.908  1.00  0.00           C  
ATOM   1616  CG  GLU A 107      39.460  -3.824   7.776  1.00  0.00           C  
ATOM   1617  CD  GLU A 107      39.045  -5.020   8.586  1.00  0.00           C  
ATOM   1618  OE1 GLU A 107      37.884  -5.353   8.567  1.00  0.00           O  
ATOM   1619  OE2 GLU A 107      39.890  -5.603   9.224  1.00  0.00           O  
ATOM   1620  H   GLU A 107      38.620  -0.994   8.004  1.00  0.00           H  
ATOM   1621  HA  GLU A 107      39.646  -2.182   5.611  1.00  0.00           H  
ATOM   1622 1HB  GLU A 107      37.483  -3.070   7.556  1.00  0.00           H  
ATOM   1623 2HB  GLU A 107      38.036  -4.062   6.215  1.00  0.00           H  
ATOM   1624 1HG  GLU A 107      40.295  -4.105   7.135  1.00  0.00           H  
ATOM   1625 2HG  GLU A 107      39.802  -3.037   8.448  1.00  0.00           H  
ATOM   1626  N   GLU A 108      36.539  -1.111   5.498  1.00  0.00           N  
ATOM   1627  CA  GLU A 108      35.443  -0.783   4.593  1.00  0.00           C  
ATOM   1628  C   GLU A 108      35.882   0.228   3.541  1.00  0.00           C  
ATOM   1629  O   GLU A 108      35.522   0.115   2.369  1.00  0.00           O  
ATOM   1630  CB  GLU A 108      34.250  -0.232   5.377  1.00  0.00           C  
ATOM   1631  CG  GLU A 108      33.539  -1.261   6.246  1.00  0.00           C  
ATOM   1632  CD  GLU A 108      32.419  -0.669   7.055  1.00  0.00           C  
ATOM   1633  OE1 GLU A 108      32.266   0.528   7.036  1.00  0.00           O  
ATOM   1634  OE2 GLU A 108      31.716  -1.416   7.694  1.00  0.00           O  
ATOM   1635  H   GLU A 108      36.465  -0.859   6.473  1.00  0.00           H  
ATOM   1636  HA  GLU A 108      35.133  -1.694   4.080  1.00  0.00           H  
ATOM   1637 1HB  GLU A 108      34.583   0.579   6.025  1.00  0.00           H  
ATOM   1638 2HB  GLU A 108      33.518   0.182   4.683  1.00  0.00           H  
ATOM   1639 1HG  GLU A 108      33.135  -2.044   5.605  1.00  0.00           H  
ATOM   1640 2HG  GLU A 108      34.265  -1.717   6.917  1.00  0.00           H  
ATOM   1641  N   LEU A 109      36.661   1.216   3.967  1.00  0.00           N  
ATOM   1642  CA  LEU A 109      37.150   2.250   3.062  1.00  0.00           C  
ATOM   1643  C   LEU A 109      38.084   1.664   2.010  1.00  0.00           C  
ATOM   1644  O   LEU A 109      38.026   2.037   0.838  1.00  0.00           O  
ATOM   1645  CB  LEU A 109      37.881   3.343   3.852  1.00  0.00           C  
ATOM   1646  CG  LEU A 109      38.356   4.550   3.033  1.00  0.00           C  
ATOM   1647  CD1 LEU A 109      38.443   5.774   3.935  1.00  0.00           C  
ATOM   1648  CD2 LEU A 109      39.705   4.238   2.403  1.00  0.00           C  
ATOM   1649  H   LEU A 109      36.921   1.252   4.942  1.00  0.00           H  
ATOM   1650  HA  LEU A 109      36.296   2.696   2.553  1.00  0.00           H  
ATOM   1651 1HB  LEU A 109      37.215   3.713   4.630  1.00  0.00           H  
ATOM   1652 2HB  LEU A 109      38.755   2.902   4.329  1.00  0.00           H  
ATOM   1653  HG  LEU A 109      37.630   4.766   2.248  1.00  0.00           H  
ATOM   1654 1HD1 LEU A 109      38.780   6.632   3.353  1.00  0.00           H  
ATOM   1655 2HD1 LEU A 109      37.460   5.986   4.356  1.00  0.00           H  
ATOM   1656 3HD1 LEU A 109      39.150   5.582   4.741  1.00  0.00           H  
ATOM   1657 1HD2 LEU A 109      40.042   5.096   1.821  1.00  0.00           H  
ATOM   1658 2HD2 LEU A 109      40.432   4.024   3.188  1.00  0.00           H  
ATOM   1659 3HD2 LEU A 109      39.610   3.370   1.750  1.00  0.00           H  
ATOM   1660  N   GLU A 110      38.944   0.745   2.436  1.00  0.00           N  
ATOM   1661  CA  GLU A 110      39.892   0.106   1.531  1.00  0.00           C  
ATOM   1662  C   GLU A 110      39.173  -0.729   0.479  1.00  0.00           C  
ATOM   1663  O   GLU A 110      39.551  -0.728  -0.693  1.00  0.00           O  
ATOM   1664  CB  GLU A 110      40.868  -0.774   2.315  1.00  0.00           C  
ATOM   1665  CG  GLU A 110      42.031  -1.310   1.493  1.00  0.00           C  
ATOM   1666  CD  GLU A 110      41.679  -2.549   0.719  1.00  0.00           C  
ATOM   1667  OE1 GLU A 110      40.581  -3.029   0.870  1.00  0.00           O  
ATOM   1668  OE2 GLU A 110      42.509  -3.017  -0.025  1.00  0.00           O  
ATOM   1669  H   GLU A 110      38.941   0.483   3.411  1.00  0.00           H  
ATOM   1670  HA  GLU A 110      40.458   0.884   1.018  1.00  0.00           H  
ATOM   1671 1HB  GLU A 110      41.281  -0.206   3.149  1.00  0.00           H  
ATOM   1672 2HB  GLU A 110      40.333  -1.627   2.733  1.00  0.00           H  
ATOM   1673 1HG  GLU A 110      42.355  -0.539   0.795  1.00  0.00           H  
ATOM   1674 2HG  GLU A 110      42.863  -1.529   2.161  1.00  0.00           H  
ATOM   1675  N   ARG A 111      38.135  -1.441   0.905  1.00  0.00           N  
ATOM   1676  CA  ARG A 111      37.360  -2.282  -0.000  1.00  0.00           C  
ATOM   1677  C   ARG A 111      36.643  -1.445  -1.052  1.00  0.00           C  
ATOM   1678  O   ARG A 111      36.588  -1.818  -2.224  1.00  0.00           O  
ATOM   1679  CB  ARG A 111      36.338  -3.102   0.774  1.00  0.00           C  
ATOM   1680  CG  ARG A 111      36.928  -4.193   1.654  1.00  0.00           C  
ATOM   1681  CD  ARG A 111      37.431  -5.335   0.849  1.00  0.00           C  
ATOM   1682  NE  ARG A 111      38.737  -5.059   0.272  1.00  0.00           N  
ATOM   1683  CZ  ARG A 111      39.307  -5.781  -0.712  1.00  0.00           C  
ATOM   1684  NH1 ARG A 111      38.676  -6.818  -1.217  1.00  0.00           N  
ATOM   1685  NH2 ARG A 111      40.501  -5.448  -1.169  1.00  0.00           N  
ATOM   1686  H   ARG A 111      37.876  -1.399   1.880  1.00  0.00           H  
ATOM   1687  HA  ARG A 111      38.042  -2.965  -0.507  1.00  0.00           H  
ATOM   1688 1HB  ARG A 111      35.753  -2.443   1.414  1.00  0.00           H  
ATOM   1689 2HB  ARG A 111      35.649  -3.577   0.076  1.00  0.00           H  
ATOM   1690 1HG  ARG A 111      37.760  -3.786   2.230  1.00  0.00           H  
ATOM   1691 2HG  ARG A 111      36.162  -4.564   2.335  1.00  0.00           H  
ATOM   1692 1HD  ARG A 111      37.519  -6.217   1.484  1.00  0.00           H  
ATOM   1693 2HD  ARG A 111      36.736  -5.541   0.036  1.00  0.00           H  
ATOM   1694  HE  ARG A 111      39.254  -4.269   0.635  1.00  0.00           H  
ATOM   1695 1HH1 ARG A 111      37.763  -7.072  -0.867  1.00  0.00           H  
ATOM   1696 2HH1 ARG A 111      39.103  -7.359  -1.954  1.00  0.00           H  
ATOM   1697 1HH2 ARG A 111      40.987  -4.651  -0.781  1.00  0.00           H  
ATOM   1698 2HH2 ARG A 111      40.928  -5.989  -1.906  1.00  0.00           H  
ATOM   1699  N   ALA A 112      36.095  -0.312  -0.626  1.00  0.00           N  
ATOM   1700  CA  ALA A 112      35.380   0.580  -1.531  1.00  0.00           C  
ATOM   1701  C   ALA A 112      36.315   1.163  -2.583  1.00  0.00           C  
ATOM   1702  O   ALA A 112      35.955   1.273  -3.755  1.00  0.00           O  
ATOM   1703  CB  ALA A 112      34.702   1.696  -0.749  1.00  0.00           C  
ATOM   1704  H   ALA A 112      36.176  -0.063   0.349  1.00  0.00           H  
ATOM   1705  HA  ALA A 112      34.617  -0.002  -2.048  1.00  0.00           H  
ATOM   1706 1HB  ALA A 112      34.173   2.353  -1.439  1.00  0.00           H  
ATOM   1707 2HB  ALA A 112      33.994   1.266  -0.041  1.00  0.00           H  
ATOM   1708 3HB  ALA A 112      35.454   2.268  -0.207  1.00  0.00           H  
ATOM   1709  N   ALA A 113      37.518   1.535  -2.157  1.00  0.00           N  
ATOM   1710  CA  ALA A 113      38.508   2.107  -3.062  1.00  0.00           C  
ATOM   1711  C   ALA A 113      38.943   1.095  -4.114  1.00  0.00           C  
ATOM   1712  O   ALA A 113      39.107   1.435  -5.286  1.00  0.00           O  
ATOM   1713  CB  ALA A 113      39.714   2.608  -2.280  1.00  0.00           C  
ATOM   1714  H   ALA A 113      37.752   1.418  -1.181  1.00  0.00           H  
ATOM   1715  HA  ALA A 113      38.048   2.949  -3.579  1.00  0.00           H  
ATOM   1716 1HB  ALA A 113      40.444   3.032  -2.970  1.00  0.00           H  
ATOM   1717 2HB  ALA A 113      39.395   3.374  -1.572  1.00  0.00           H  
ATOM   1718 3HB  ALA A 113      40.166   1.779  -1.738  1.00  0.00           H  
ATOM   1719  N   VAL A 114      39.129  -0.150  -3.688  1.00  0.00           N  
ATOM   1720  CA  VAL A 114      39.547  -1.214  -4.593  1.00  0.00           C  
ATOM   1721  C   VAL A 114      38.481  -1.493  -5.645  1.00  0.00           C  
ATOM   1722  O   VAL A 114      38.792  -1.707  -6.817  1.00  0.00           O  
ATOM   1723  CB  VAL A 114      39.835  -2.505  -3.803  1.00  0.00           C  
ATOM   1724  CG1 VAL A 114      40.087  -3.666  -4.754  1.00  0.00           C  
ATOM   1725  CG2 VAL A 114      41.027  -2.293  -2.883  1.00  0.00           C  
ATOM   1726  H   VAL A 114      38.977  -0.364  -2.713  1.00  0.00           H  
ATOM   1727  HA  VAL A 114      40.462  -0.900  -5.097  1.00  0.00           H  
ATOM   1728  HB  VAL A 114      38.957  -2.760  -3.210  1.00  0.00           H  
ATOM   1729 1HG1 VAL A 114      40.289  -4.570  -4.179  1.00  0.00           H  
ATOM   1730 2HG1 VAL A 114      39.207  -3.822  -5.378  1.00  0.00           H  
ATOM   1731 3HG1 VAL A 114      40.946  -3.439  -5.385  1.00  0.00           H  
ATOM   1732 1HG2 VAL A 114      41.225  -3.209  -2.327  1.00  0.00           H  
ATOM   1733 2HG2 VAL A 114      41.904  -2.032  -3.476  1.00  0.00           H  
ATOM   1734 3HG2 VAL A 114      40.808  -1.485  -2.184  1.00  0.00           H  
ATOM   1735  N   GLU A 115      37.222  -1.489  -5.219  1.00  0.00           N  
ATOM   1736  CA  GLU A 115      36.107  -1.742  -6.124  1.00  0.00           C  
ATOM   1737  C   GLU A 115      35.992  -0.646  -7.176  1.00  0.00           C  
ATOM   1738  O   GLU A 115      35.735  -0.922  -8.348  1.00  0.00           O  
ATOM   1739  CB  GLU A 115      34.797  -1.849  -5.340  1.00  0.00           C  
ATOM   1740  CG  GLU A 115      34.684  -3.095  -4.472  1.00  0.00           C  
ATOM   1741  CD  GLU A 115      33.418  -3.130  -3.662  1.00  0.00           C  
ATOM   1742  OE1 GLU A 115      32.696  -2.163  -3.681  1.00  0.00           O  
ATOM   1743  OE2 GLU A 115      33.173  -4.127  -3.024  1.00  0.00           O  
ATOM   1744  H   GLU A 115      37.033  -1.306  -4.244  1.00  0.00           H  
ATOM   1745  HA  GLU A 115      36.285  -2.688  -6.637  1.00  0.00           H  
ATOM   1746 1HB  GLU A 115      34.688  -0.979  -4.692  1.00  0.00           H  
ATOM   1747 2HB  GLU A 115      33.957  -1.848  -6.034  1.00  0.00           H  
ATOM   1748 1HG  GLU A 115      34.717  -3.975  -5.112  1.00  0.00           H  
ATOM   1749 2HG  GLU A 115      35.541  -3.135  -3.800  1.00  0.00           H  
ATOM   1750  N   ALA A 116      36.184   0.598  -6.751  1.00  0.00           N  
ATOM   1751  CA  ALA A 116      36.103   1.738  -7.655  1.00  0.00           C  
ATOM   1752  C   ALA A 116      37.203   1.687  -8.707  1.00  0.00           C  
ATOM   1753  O   ALA A 116      36.969   1.983  -9.879  1.00  0.00           O  
ATOM   1754  CB  ALA A 116      36.180   3.041  -6.872  1.00  0.00           C  
ATOM   1755  H   ALA A 116      36.392   0.758  -5.776  1.00  0.00           H  
ATOM   1756  HA  ALA A 116      35.144   1.693  -8.172  1.00  0.00           H  
ATOM   1757 1HB  ALA A 116      36.117   3.883  -7.561  1.00  0.00           H  
ATOM   1758 2HB  ALA A 116      35.352   3.089  -6.164  1.00  0.00           H  
ATOM   1759 3HB  ALA A 116      37.123   3.084  -6.331  1.00  0.00           H  
ATOM   1760  N   ILE A 117      38.404   1.310  -8.282  1.00  0.00           N  
ATOM   1761  CA  ILE A 117      39.544   1.219  -9.186  1.00  0.00           C  
ATOM   1762  C   ILE A 117      39.328   0.138 -10.238  1.00  0.00           C  
ATOM   1763  O   ILE A 117      39.656   0.324 -11.410  1.00  0.00           O  
ATOM   1764  CB  ILE A 117      40.840   0.927  -8.408  1.00  0.00           C  
ATOM   1765  CG1 ILE A 117      41.218   2.125  -7.532  1.00  0.00           C  
ATOM   1766  CG2 ILE A 117      41.971   0.587  -9.366  1.00  0.00           C  
ATOM   1767  CD1 ILE A 117      42.318   1.832  -6.537  1.00  0.00           C  
ATOM   1768  H   ILE A 117      38.531   1.080  -7.307  1.00  0.00           H  
ATOM   1769  HA  ILE A 117      39.657   2.174  -9.697  1.00  0.00           H  
ATOM   1770  HB  ILE A 117      40.679   0.085  -7.736  1.00  0.00           H  
ATOM   1771 1HG1 ILE A 117      41.542   2.951  -8.166  1.00  0.00           H  
ATOM   1772 2HG1 ILE A 117      40.341   2.463  -6.980  1.00  0.00           H  
ATOM   1773 1HG2 ILE A 117      42.879   0.384  -8.799  1.00  0.00           H  
ATOM   1774 2HG2 ILE A 117      41.702  -0.295  -9.947  1.00  0.00           H  
ATOM   1775 3HG2 ILE A 117      42.143   1.426 -10.039  1.00  0.00           H  
ATOM   1776 1HD1 ILE A 117      42.529   2.728  -5.954  1.00  0.00           H  
ATOM   1777 2HD1 ILE A 117      42.000   1.031  -5.869  1.00  0.00           H  
ATOM   1778 3HD1 ILE A 117      43.217   1.525  -7.069  1.00  0.00           H  
ATOM   1779  N   LYS A 118      38.774  -0.992  -9.813  1.00  0.00           N  
ATOM   1780  CA  LYS A 118      38.512  -2.105 -10.717  1.00  0.00           C  
ATOM   1781  C   LYS A 118      37.477  -1.729 -11.769  1.00  0.00           C  
ATOM   1782  O   LYS A 118      37.612  -2.082 -12.941  1.00  0.00           O  
ATOM   1783  CB  LYS A 118      38.044  -3.332  -9.934  1.00  0.00           C  
ATOM   1784  CG  LYS A 118      39.126  -3.990  -9.089  1.00  0.00           C  
ATOM   1785  CD  LYS A 118      38.581  -5.188  -8.326  1.00  0.00           C  
ATOM   1786  CE  LYS A 118      39.659  -5.840  -7.473  1.00  0.00           C  
ATOM   1787  NZ  LYS A 118      39.130  -6.991  -6.691  1.00  0.00           N  
ATOM   1788  H   LYS A 118      38.528  -1.083  -8.838  1.00  0.00           H  
ATOM   1789  HA  LYS A 118      39.438  -2.355 -11.235  1.00  0.00           H  
ATOM   1790 1HB  LYS A 118      37.226  -3.050  -9.269  1.00  0.00           H  
ATOM   1791 2HB  LYS A 118      37.659  -4.081 -10.626  1.00  0.00           H  
ATOM   1792 1HG  LYS A 118      39.941  -4.321  -9.734  1.00  0.00           H  
ATOM   1793 2HG  LYS A 118      39.522  -3.267  -8.377  1.00  0.00           H  
ATOM   1794 1HD  LYS A 118      37.763  -4.867  -7.680  1.00  0.00           H  
ATOM   1795 2HD  LYS A 118      38.195  -5.924  -9.032  1.00  0.00           H  
ATOM   1796 1HE  LYS A 118      40.466  -6.193  -8.114  1.00  0.00           H  
ATOM   1797 2HE  LYS A 118      40.069  -5.105  -6.781  1.00  0.00           H  
ATOM   1798 1HZ  LYS A 118      39.874  -7.395  -6.140  1.00  0.00           H  
ATOM   1799 2HZ  LYS A 118      38.392  -6.672  -6.079  1.00  0.00           H  
ATOM   1800 3HZ  LYS A 118      38.764  -7.688  -7.324  1.00  0.00           H  
ATOM   1801  N   ALA A 119      36.443  -1.011 -11.344  1.00  0.00           N  
ATOM   1802  CA  ALA A 119      35.382  -0.585 -12.248  1.00  0.00           C  
ATOM   1803  C   ALA A 119      35.909   0.382 -13.300  1.00  0.00           C  
ATOM   1804  O   ALA A 119      35.540   0.302 -14.472  1.00  0.00           O  
ATOM   1805  CB  ALA A 119      34.244   0.054 -11.465  1.00  0.00           C  
ATOM   1806  H   ALA A 119      36.391  -0.753 -10.369  1.00  0.00           H  
ATOM   1807  HA  ALA A 119      35.003  -1.467 -12.765  1.00  0.00           H  
ATOM   1808 1HB  ALA A 119      33.459   0.367 -12.154  1.00  0.00           H  
ATOM   1809 2HB  ALA A 119      33.839  -0.669 -10.757  1.00  0.00           H  
ATOM   1810 3HB  ALA A 119      34.618   0.921 -10.924  1.00  0.00           H  
ATOM   1811  N   LEU A 120      36.774   1.296 -12.875  1.00  0.00           N  
ATOM   1812  CA  LEU A 120      37.355   2.281 -13.779  1.00  0.00           C  
ATOM   1813  C   LEU A 120      38.232   1.614 -14.831  1.00  0.00           C  
ATOM   1814  O   LEU A 120      38.208   1.991 -16.003  1.00  0.00           O  
ATOM   1815  CB  LEU A 120      38.182   3.303 -12.988  1.00  0.00           C  
ATOM   1816  CG  LEU A 120      37.381   4.251 -12.086  1.00  0.00           C  
ATOM   1817  CD1 LEU A 120      38.340   5.076 -11.238  1.00  0.00           C  
ATOM   1818  CD2 LEU A 120      36.501   5.146 -12.945  1.00  0.00           C  
ATOM   1819  H   LEU A 120      37.036   1.309 -11.900  1.00  0.00           H  
ATOM   1820  HA  LEU A 120      36.545   2.803 -14.288  1.00  0.00           H  
ATOM   1821 1HB  LEU A 120      38.889   2.765 -12.359  1.00  0.00           H  
ATOM   1822 2HB  LEU A 120      38.745   3.914 -13.693  1.00  0.00           H  
ATOM   1823  HG  LEU A 120      36.756   3.668 -11.410  1.00  0.00           H  
ATOM   1824 1HD1 LEU A 120      37.771   5.749 -10.597  1.00  0.00           H  
ATOM   1825 2HD1 LEU A 120      38.944   4.411 -10.620  1.00  0.00           H  
ATOM   1826 3HD1 LEU A 120      38.991   5.659 -11.889  1.00  0.00           H  
ATOM   1827 1HD2 LEU A 120      35.931   5.820 -12.303  1.00  0.00           H  
ATOM   1828 2HD2 LEU A 120      37.125   5.731 -13.620  1.00  0.00           H  
ATOM   1829 3HD2 LEU A 120      35.814   4.532 -13.526  1.00  0.00           H  
ATOM   1830  N   LYS A 121      39.006   0.621 -14.406  1.00  0.00           N  
ATOM   1831  CA  LYS A 121      39.892  -0.101 -15.310  1.00  0.00           C  
ATOM   1832  C   LYS A 121      39.114  -0.726 -16.461  1.00  0.00           C  
ATOM   1833  O   LYS A 121      39.504  -0.609 -17.623  1.00  0.00           O  
ATOM   1834  CB  LYS A 121      40.667  -1.180 -14.552  1.00  0.00           C  
ATOM   1835  CG  LYS A 121      41.645  -1.972 -15.410  1.00  0.00           C  
ATOM   1836  CD  LYS A 121      42.416  -2.984 -14.576  1.00  0.00           C  
ATOM   1837  CE  LYS A 121      43.460  -3.710 -15.412  1.00  0.00           C  
ATOM   1838  NZ  LYS A 121      42.838  -4.580 -16.447  1.00  0.00           N  
ATOM   1839  H   LYS A 121      38.980   0.360 -13.431  1.00  0.00           H  
ATOM   1840  HA  LYS A 121      40.605   0.607 -15.735  1.00  0.00           H  
ATOM   1841 1HB  LYS A 121      41.231  -0.720 -13.740  1.00  0.00           H  
ATOM   1842 2HB  LYS A 121      39.967  -1.885 -14.105  1.00  0.00           H  
ATOM   1843 1HG  LYS A 121      41.098  -2.499 -16.192  1.00  0.00           H  
ATOM   1844 2HG  LYS A 121      42.351  -1.289 -15.881  1.00  0.00           H  
ATOM   1845 1HD  LYS A 121      42.915  -2.473 -13.751  1.00  0.00           H  
ATOM   1846 2HD  LYS A 121      41.724  -3.717 -14.161  1.00  0.00           H  
ATOM   1847 1HE  LYS A 121      44.101  -2.981 -15.906  1.00  0.00           H  
ATOM   1848 2HE  LYS A 121      44.082  -4.327 -14.763  1.00  0.00           H  
ATOM   1849 1HZ  LYS A 121      43.562  -5.043 -16.978  1.00  0.00           H  
ATOM   1850 2HZ  LYS A 121      42.255  -5.273 -15.998  1.00  0.00           H  
ATOM   1851 3HZ  LYS A 121      42.274  -4.017 -17.067  1.00  0.00           H  
ATOM   1852  N   LYS A 122      38.012  -1.390 -16.132  1.00  0.00           N  
ATOM   1853  CA  LYS A 122      37.177  -2.035 -17.138  1.00  0.00           C  
ATOM   1854  C   LYS A 122      36.689  -1.032 -18.175  1.00  0.00           C  
ATOM   1855  O   LYS A 122      36.817  -1.257 -19.379  1.00  0.00           O  
ATOM   1856  CB  LYS A 122      35.985  -2.731 -16.479  1.00  0.00           C  
ATOM   1857  CG  LYS A 122      36.347  -3.977 -15.681  1.00  0.00           C  
ATOM   1858  CD  LYS A 122      35.116  -4.600 -15.040  1.00  0.00           C  
ATOM   1859  CE  LYS A 122      35.479  -5.833 -14.226  1.00  0.00           C  
ATOM   1860  NZ  LYS A 122      34.290  -6.430 -13.559  1.00  0.00           N  
ATOM   1861  H   LYS A 122      37.745  -1.450 -15.160  1.00  0.00           H  
ATOM   1862  HA  LYS A 122      37.776  -2.785 -17.656  1.00  0.00           H  
ATOM   1863 1HB  LYS A 122      35.485  -2.036 -15.804  1.00  0.00           H  
ATOM   1864 2HB  LYS A 122      35.265  -3.021 -17.243  1.00  0.00           H  
ATOM   1865 1HG  LYS A 122      36.812  -4.710 -16.342  1.00  0.00           H  
ATOM   1866 2HG  LYS A 122      37.060  -3.715 -14.900  1.00  0.00           H  
ATOM   1867 1HD  LYS A 122      34.639  -3.870 -14.385  1.00  0.00           H  
ATOM   1868 2HD  LYS A 122      34.406  -4.885 -15.816  1.00  0.00           H  
ATOM   1869 1HE  LYS A 122      35.927  -6.581 -14.879  1.00  0.00           H  
ATOM   1870 2HE  LYS A 122      36.210  -5.564 -13.463  1.00  0.00           H  
ATOM   1871 1HZ  LYS A 122      34.572  -7.243 -13.031  1.00  0.00           H  
ATOM   1872 2HZ  LYS A 122      33.876  -5.750 -12.936  1.00  0.00           H  
ATOM   1873 3HZ  LYS A 122      33.612  -6.701 -14.258  1.00  0.00           H  
ATOM   1874  N   ILE A 123      36.132   0.069 -17.709  1.00  0.00           N  
ATOM   1875  CA  ILE A 123      35.558   1.039 -18.618  1.00  0.00           C  
ATOM   1876  C   ILE A 123      36.663   1.600 -19.488  1.00  0.00           C  
ATOM   1877  O   ILE A 123      36.404   2.161 -20.553  1.00  0.00           O  
ATOM   1878  CB  ILE A 123      34.850   2.177 -17.860  1.00  0.00           C  
ATOM   1879  CG1 ILE A 123      33.607   1.646 -17.140  1.00  0.00           C  
ATOM   1880  CG2 ILE A 123      34.478   3.301 -18.814  1.00  0.00           C  
ATOM   1881  CD1 ILE A 123      33.004   2.626 -16.160  1.00  0.00           C  
ATOM   1882  H   ILE A 123      36.111   0.226 -16.711  1.00  0.00           H  
ATOM   1883  HA  ILE A 123      34.824   0.533 -19.245  1.00  0.00           H  
ATOM   1884  HB  ILE A 123      35.515   2.570 -17.091  1.00  0.00           H  
ATOM   1885 1HG1 ILE A 123      32.845   1.386 -17.875  1.00  0.00           H  
ATOM   1886 2HG1 ILE A 123      33.862   0.735 -16.598  1.00  0.00           H  
ATOM   1887 1HG2 ILE A 123      33.978   4.096 -18.262  1.00  0.00           H  
ATOM   1888 2HG2 ILE A 123      35.379   3.695 -19.281  1.00  0.00           H  
ATOM   1889 3HG2 ILE A 123      33.808   2.917 -19.584  1.00  0.00           H  
ATOM   1890 1HD1 ILE A 123      32.128   2.179 -15.690  1.00  0.00           H  
ATOM   1891 2HD1 ILE A 123      33.740   2.874 -15.394  1.00  0.00           H  
ATOM   1892 3HD1 ILE A 123      32.709   3.533 -16.686  1.00  0.00           H  
ATOM   1893  N   LYS A 124      37.894   1.437 -19.013  1.00  0.00           N  
ATOM   1894  CA  LYS A 124      39.066   1.973 -19.681  1.00  0.00           C  
ATOM   1895  C   LYS A 124      39.062   3.492 -19.649  1.00  0.00           C  
ATOM   1896  O   LYS A 124      39.289   4.145 -20.668  1.00  0.00           O  
ATOM   1897  CB  LYS A 124      39.135   1.475 -21.125  1.00  0.00           C  
ATOM   1898  CG  LYS A 124      39.223  -0.039 -21.265  1.00  0.00           C  
ATOM   1899  CD  LYS A 124      39.372  -0.452 -22.722  1.00  0.00           C  
ATOM   1900  CE  LYS A 124      39.422  -1.966 -22.867  1.00  0.00           C  
ATOM   1901  NZ  LYS A 124      39.534  -2.385 -24.290  1.00  0.00           N  
ATOM   1902  H   LYS A 124      38.026   0.921 -18.155  1.00  0.00           H  
ATOM   1903  HA  LYS A 124      39.954   1.628 -19.151  1.00  0.00           H  
ATOM   1904 1HB  LYS A 124      38.251   1.810 -21.669  1.00  0.00           H  
ATOM   1905 2HB  LYS A 124      40.006   1.908 -21.618  1.00  0.00           H  
ATOM   1906 1HG  LYS A 124      40.082  -0.407 -20.703  1.00  0.00           H  
ATOM   1907 2HG  LYS A 124      38.322  -0.495 -20.858  1.00  0.00           H  
ATOM   1908 1HD  LYS A 124      38.529  -0.067 -23.297  1.00  0.00           H  
ATOM   1909 2HD  LYS A 124      40.290  -0.027 -23.128  1.00  0.00           H  
ATOM   1910 1HE  LYS A 124      40.278  -2.355 -22.318  1.00  0.00           H  
ATOM   1911 2HE  LYS A 124      38.517  -2.402 -22.443  1.00  0.00           H  
ATOM   1912 1HZ  LYS A 124      39.564  -3.393 -24.343  1.00  0.00           H  
ATOM   1913 2HZ  LYS A 124      38.735  -2.044 -24.806  1.00  0.00           H  
ATOM   1914 3HZ  LYS A 124      40.379  -2.002 -24.689  1.00  0.00           H  
ATOM   1915  N   ALA A 125      38.802   4.046 -18.471  1.00  0.00           N  
ATOM   1916  CA  ALA A 125      38.836   5.486 -18.266  1.00  0.00           C  
ATOM   1917  C   ALA A 125      40.264   6.010 -18.312  1.00  0.00           C  
ATOM   1918  O   ALA A 125      41.187   5.370 -17.808  1.00  0.00           O  
ATOM   1919  CB  ALA A 125      38.180   5.849 -16.942  1.00  0.00           C  
ATOM   1920  H   ALA A 125      38.572   3.451 -17.688  1.00  0.00           H  
ATOM   1921  HA  ALA A 125      38.279   5.957 -19.077  1.00  0.00           H  
ATOM   1922 1HB  ALA A 125      38.214   6.930 -16.803  1.00  0.00           H  
ATOM   1923 2HB  ALA A 125      37.142   5.517 -16.947  1.00  0.00           H  
ATOM   1924 3HB  ALA A 125      38.712   5.362 -16.127  1.00  0.00           H  
ATOM   1925  N   PRO A 126      40.440   7.176 -18.919  1.00  0.00           N  
ATOM   1926  CA  PRO A 126      41.767   7.744 -19.110  1.00  0.00           C  
ATOM   1927  C   PRO A 126      42.446   8.018 -17.781  1.00  0.00           C  
ATOM   1928  O   PRO A 126      41.810   8.473 -16.830  1.00  0.00           O  
ATOM   1929  CB  PRO A 126      41.481   9.041 -19.874  1.00  0.00           C  
ATOM   1930  CG  PRO A 126      40.164   8.796 -20.529  1.00  0.00           C  
ATOM   1931  CD  PRO A 126      39.402   7.960 -19.536  1.00  0.00           C  
ATOM   1932  HA  PRO A 126      42.372   7.054 -19.717  1.00  0.00           H  
ATOM   1933 1HB  PRO A 126      41.460   9.891 -19.177  1.00  0.00           H  
ATOM   1934 2HB  PRO A 126      42.287   9.237 -20.597  1.00  0.00           H  
ATOM   1935 1HG  PRO A 126      39.666   9.752 -20.748  1.00  0.00           H  
ATOM   1936 2HG  PRO A 126      40.308   8.284 -21.492  1.00  0.00           H  
ATOM   1937 1HD  PRO A 126      38.894   8.617 -18.815  1.00  0.00           H  
ATOM   1938 2HD  PRO A 126      38.673   7.331 -20.068  1.00  0.00           H  
ATOM   1939  N   SER A 127      43.786   7.671 -17.896  1.00  0.00           N  
ATOM   1940  CA  SER A 127      44.552   7.584 -16.659  1.00  0.00           C  
ATOM   1941  C   SER A 127      44.124   8.670 -15.703  1.00  0.00           C  
ATOM   1942  O   SER A 127      44.206   8.506 -14.486  1.00  0.00           O  
ATOM   1943  CB  SER A 127      46.037   7.702 -16.941  1.00  0.00           C  
ATOM   1944  OG  SER A 127      46.495   6.606 -17.685  1.00  0.00           O  
ATOM   1945  H   SER A 127      44.172   7.496 -18.813  1.00  0.00           H  
ATOM   1946  HA  SER A 127      44.357   6.614 -16.199  1.00  0.00           H  
ATOM   1947 1HB  SER A 127      46.231   8.623 -17.489  1.00  0.00           H  
ATOM   1948 2HB  SER A 127      46.583   7.759 -16.000  1.00  0.00           H  
ATOM   1949  HG  SER A 127      47.116   6.962 -18.326  1.00  0.00           H  
ATOM   1950  N   GLU A 128      43.667   9.781 -16.258  1.00  0.00           N  
ATOM   1951  CA  GLU A 128      43.418  10.963 -15.442  1.00  0.00           C  
ATOM   1952  C   GLU A 128      42.350  10.692 -14.390  1.00  0.00           C  
ATOM   1953  O   GLU A 128      42.520  11.029 -13.218  1.00  0.00           O  
ATOM   1954  CB  GLU A 128      42.993  12.139 -16.324  1.00  0.00           C  
ATOM   1955  CG  GLU A 128      42.753  13.438 -15.567  1.00  0.00           C  
ATOM   1956  CD  GLU A 128      42.379  14.581 -16.469  1.00  0.00           C  
ATOM   1957  OE1 GLU A 128      42.327  14.381 -17.659  1.00  0.00           O  
ATOM   1958  OE2 GLU A 128      42.145  15.655 -15.968  1.00  0.00           O  
ATOM   1959  H   GLU A 128      43.493   9.799 -17.253  1.00  0.00           H  
ATOM   1960  HA  GLU A 128      44.342  11.229 -14.927  1.00  0.00           H  
ATOM   1961 1HB  GLU A 128      43.759  12.327 -17.075  1.00  0.00           H  
ATOM   1962 2HB  GLU A 128      42.073  11.885 -16.850  1.00  0.00           H  
ATOM   1963 1HG  GLU A 128      41.952  13.283 -14.844  1.00  0.00           H  
ATOM   1964 2HG  GLU A 128      43.657  13.697 -15.016  1.00  0.00           H  
ATOM   1965  N   PHE A 129      41.250  10.082 -14.815  1.00  0.00           N  
ATOM   1966  CA  PHE A 129      40.151   9.764 -13.910  1.00  0.00           C  
ATOM   1967  C   PHE A 129      40.580   8.749 -12.859  1.00  0.00           C  
ATOM   1968  O   PHE A 129      40.222   8.866 -11.687  1.00  0.00           O  
ATOM   1969  CB  PHE A 129      38.954   9.220 -14.692  1.00  0.00           C  
ATOM   1970  CG  PHE A 129      38.208  10.270 -15.466  1.00  0.00           C  
ATOM   1971  CD1 PHE A 129      38.477  10.483 -16.810  1.00  0.00           C  
ATOM   1972  CD2 PHE A 129      37.238  11.047 -14.852  1.00  0.00           C  
ATOM   1973  CE1 PHE A 129      37.792  11.448 -17.523  1.00  0.00           C  
ATOM   1974  CE2 PHE A 129      36.550  12.012 -15.563  1.00  0.00           C  
ATOM   1975  CZ  PHE A 129      36.829  12.213 -16.900  1.00  0.00           C  
ATOM   1976  H   PHE A 129      41.172   9.832 -15.790  1.00  0.00           H  
ATOM   1977  HA  PHE A 129      39.848  10.679 -13.399  1.00  0.00           H  
ATOM   1978 1HB  PHE A 129      39.293   8.458 -15.393  1.00  0.00           H  
ATOM   1979 2HB  PHE A 129      38.256   8.745 -14.005  1.00  0.00           H  
ATOM   1980  HD1 PHE A 129      39.238   9.878 -17.303  1.00  0.00           H  
ATOM   1981  HD2 PHE A 129      37.018  10.888 -13.796  1.00  0.00           H  
ATOM   1982  HE1 PHE A 129      38.013  11.605 -18.579  1.00  0.00           H  
ATOM   1983  HE2 PHE A 129      35.789  12.615 -15.069  1.00  0.00           H  
ATOM   1984  HZ  PHE A 129      36.289  12.974 -17.461  1.00  0.00           H  
ATOM   1985  N   ILE A 130      41.349   7.753 -13.284  1.00  0.00           N  
ATOM   1986  CA  ILE A 130      41.828   6.715 -12.379  1.00  0.00           C  
ATOM   1987  C   ILE A 130      42.767   7.291 -11.328  1.00  0.00           C  
ATOM   1988  O   ILE A 130      42.706   6.919 -10.156  1.00  0.00           O  
ATOM   1989  CB  ILE A 130      42.550   5.599 -13.156  1.00  0.00           C  
ATOM   1990  CG1 ILE A 130      41.557   4.830 -14.031  1.00  0.00           C  
ATOM   1991  CG2 ILE A 130      43.260   4.656 -12.196  1.00  0.00           C  
ATOM   1992  CD1 ILE A 130      42.212   3.898 -15.025  1.00  0.00           C  
ATOM   1993  H   ILE A 130      41.609   7.714 -14.259  1.00  0.00           H  
ATOM   1994  HA  ILE A 130      40.970   6.280 -11.867  1.00  0.00           H  
ATOM   1995  HB  ILE A 130      43.285   6.040 -13.828  1.00  0.00           H  
ATOM   1996 1HG1 ILE A 130      40.894   4.241 -13.398  1.00  0.00           H  
ATOM   1997 2HG1 ILE A 130      40.937   5.535 -14.585  1.00  0.00           H  
ATOM   1998 1HG2 ILE A 130      43.764   3.873 -12.762  1.00  0.00           H  
ATOM   1999 2HG2 ILE A 130      43.993   5.214 -11.616  1.00  0.00           H  
ATOM   2000 3HG2 ILE A 130      42.530   4.205 -11.523  1.00  0.00           H  
ATOM   2001 1HD1 ILE A 130      41.445   3.389 -15.608  1.00  0.00           H  
ATOM   2002 2HD1 ILE A 130      42.855   4.472 -15.693  1.00  0.00           H  
ATOM   2003 3HD1 ILE A 130      42.810   3.160 -14.492  1.00  0.00           H  
ATOM   2004  N   THR A 131      43.636   8.201 -11.753  1.00  0.00           N  
ATOM   2005  CA  THR A 131      44.591   8.831 -10.848  1.00  0.00           C  
ATOM   2006  C   THR A 131      43.880   9.673  -9.797  1.00  0.00           C  
ATOM   2007  O   THR A 131      44.257   9.669  -8.625  1.00  0.00           O  
ATOM   2008  CB  THR A 131      45.593   9.708 -11.621  1.00  0.00           C  
ATOM   2009  OG1 THR A 131      46.333   8.894 -12.541  1.00  0.00           O  
ATOM   2010  CG2 THR A 131      46.558  10.388 -10.662  1.00  0.00           C  
ATOM   2011  H   THR A 131      43.636   8.464 -12.728  1.00  0.00           H  
ATOM   2012  HA  THR A 131      45.147   8.048 -10.332  1.00  0.00           H  
ATOM   2013  HB  THR A 131      45.052  10.468 -12.184  1.00  0.00           H  
ATOM   2014  HG1 THR A 131      45.803   8.736 -13.326  1.00  0.00           H  
ATOM   2015 1HG2 THR A 131      47.258  11.004 -11.226  1.00  0.00           H  
ATOM   2016 2HG2 THR A 131      45.999  11.016  -9.969  1.00  0.00           H  
ATOM   2017 3HG2 THR A 131      47.108   9.633 -10.103  1.00  0.00           H  
ATOM   2018  N   LYS A 132      42.849  10.395 -10.222  1.00  0.00           N  
ATOM   2019  CA  LYS A 132      42.083  11.244  -9.317  1.00  0.00           C  
ATOM   2020  C   LYS A 132      41.357  10.414  -8.266  1.00  0.00           C  
ATOM   2021  O   LYS A 132      41.304  10.787  -7.094  1.00  0.00           O  
ATOM   2022  CB  LYS A 132      41.081  12.095 -10.099  1.00  0.00           C  
ATOM   2023  CG  LYS A 132      41.713  13.194 -10.944  1.00  0.00           C  
ATOM   2024  CD  LYS A 132      40.658  13.981 -11.705  1.00  0.00           C  
ATOM   2025  CE  LYS A 132      41.289  15.073 -12.557  1.00  0.00           C  
ATOM   2026  NZ  LYS A 132      40.271  15.827 -13.338  1.00  0.00           N  
ATOM   2027  H   LYS A 132      42.589  10.355 -11.197  1.00  0.00           H  
ATOM   2028  HA  LYS A 132      42.774  11.909  -8.798  1.00  0.00           H  
ATOM   2029 1HB  LYS A 132      40.501  11.454 -10.764  1.00  0.00           H  
ATOM   2030 2HB  LYS A 132      40.384  12.565  -9.406  1.00  0.00           H  
ATOM   2031 1HG  LYS A 132      42.268  13.875 -10.298  1.00  0.00           H  
ATOM   2032 2HG  LYS A 132      42.408  12.751 -11.656  1.00  0.00           H  
ATOM   2033 1HD  LYS A 132      40.096  13.306 -12.352  1.00  0.00           H  
ATOM   2034 2HD  LYS A 132      39.966  14.440 -10.999  1.00  0.00           H  
ATOM   2035 1HE  LYS A 132      41.826  15.770 -11.916  1.00  0.00           H  
ATOM   2036 2HE  LYS A 132      42.002  14.627 -13.250  1.00  0.00           H  
ATOM   2037 1HZ  LYS A 132      40.729  16.540 -13.889  1.00  0.00           H  
ATOM   2038 2HZ  LYS A 132      39.778  15.193 -13.951  1.00  0.00           H  
ATOM   2039 3HZ  LYS A 132      39.614  16.262 -12.705  1.00  0.00           H  
ATOM   2040  N   THR A 133      40.798   9.287  -8.691  1.00  0.00           N  
ATOM   2041  CA  THR A 133      40.075   8.402  -7.786  1.00  0.00           C  
ATOM   2042  C   THR A 133      41.004   7.809  -6.735  1.00  0.00           C  
ATOM   2043  O   THR A 133      40.642   7.701  -5.563  1.00  0.00           O  
ATOM   2044  CB  THR A 133      39.378   7.267  -8.560  1.00  0.00           C  
ATOM   2045  OG1 THR A 133      38.429   7.824  -9.478  1.00  0.00           O  
ATOM   2046  CG2 THR A 133      38.661   6.330  -7.601  1.00  0.00           C  
ATOM   2047  H   THR A 133      40.876   9.037  -9.666  1.00  0.00           H  
ATOM   2048  HA  THR A 133      39.311   8.984  -7.269  1.00  0.00           H  
ATOM   2049  HB  THR A 133      40.121   6.702  -9.123  1.00  0.00           H  
ATOM   2050  HG1 THR A 133      38.888   8.134 -10.263  1.00  0.00           H  
ATOM   2051 1HG2 THR A 133      38.175   5.534  -8.165  1.00  0.00           H  
ATOM   2052 2HG2 THR A 133      39.382   5.896  -6.908  1.00  0.00           H  
ATOM   2053 3HG2 THR A 133      37.911   6.887  -7.041  1.00  0.00           H  
ATOM   2054  N   ALA A 134      42.203   7.426  -7.160  1.00  0.00           N  
ATOM   2055  CA  ALA A 134      43.187   6.844  -6.255  1.00  0.00           C  
ATOM   2056  C   ALA A 134      43.633   7.852  -5.204  1.00  0.00           C  
ATOM   2057  O   ALA A 134      43.795   7.511  -4.032  1.00  0.00           O  
ATOM   2058  CB  ALA A 134      44.387   6.329  -7.037  1.00  0.00           C  
ATOM   2059  H   ALA A 134      42.439   7.541  -8.135  1.00  0.00           H  
ATOM   2060  HA  ALA A 134      42.718   6.007  -5.737  1.00  0.00           H  
ATOM   2061 1HB  ALA A 134      45.113   5.898  -6.347  1.00  0.00           H  
ATOM   2062 2HB  ALA A 134      44.060   5.567  -7.744  1.00  0.00           H  
ATOM   2063 3HB  ALA A 134      44.848   7.153  -7.579  1.00  0.00           H  
ATOM   2064  N   ILE A 135      43.831   9.095  -5.629  1.00  0.00           N  
ATOM   2065  CA  ILE A 135      44.258  10.155  -4.724  1.00  0.00           C  
ATOM   2066  C   ILE A 135      43.195  10.444  -3.672  1.00  0.00           C  
ATOM   2067  O   ILE A 135      43.509  10.654  -2.500  1.00  0.00           O  
ATOM   2068  CB  ILE A 135      44.576  11.445  -5.501  1.00  0.00           C  
ATOM   2069  CG1 ILE A 135      45.817  11.250  -6.376  1.00  0.00           C  
ATOM   2070  CG2 ILE A 135      44.775  12.609  -4.542  1.00  0.00           C  
ATOM   2071  CD1 ILE A 135      46.045  12.365  -7.370  1.00  0.00           C  
ATOM   2072  H   ILE A 135      43.682   9.311  -6.604  1.00  0.00           H  
ATOM   2073  HA  ILE A 135      45.163   9.829  -4.213  1.00  0.00           H  
ATOM   2074  HB  ILE A 135      43.750  11.678  -6.173  1.00  0.00           H  
ATOM   2075 1HG1 ILE A 135      46.700  11.171  -5.743  1.00  0.00           H  
ATOM   2076 2HG1 ILE A 135      45.728  10.314  -6.930  1.00  0.00           H  
ATOM   2077 1HG2 ILE A 135      44.999  13.513  -5.108  1.00  0.00           H  
ATOM   2078 2HG2 ILE A 135      43.866  12.761  -3.961  1.00  0.00           H  
ATOM   2079 3HG2 ILE A 135      45.603  12.387  -3.869  1.00  0.00           H  
ATOM   2080 1HD1 ILE A 135      46.942  12.155  -7.954  1.00  0.00           H  
ATOM   2081 2HD1 ILE A 135      45.186  12.439  -8.039  1.00  0.00           H  
ATOM   2082 3HD1 ILE A 135      46.172  13.307  -6.838  1.00  0.00           H  
ATOM   2083  N   GLU A 136      41.937  10.453  -4.098  1.00  0.00           N  
ATOM   2084  CA  GLU A 136      40.824  10.716  -3.193  1.00  0.00           C  
ATOM   2085  C   GLU A 136      40.698   9.622  -2.141  1.00  0.00           C  
ATOM   2086  O   GLU A 136      40.442   9.901  -0.969  1.00  0.00           O  
ATOM   2087  CB  GLU A 136      39.515  10.835  -3.977  1.00  0.00           C  
ATOM   2088  CG  GLU A 136      39.414  12.082  -4.845  1.00  0.00           C  
ATOM   2089  CD  GLU A 136      38.148  12.129  -5.655  1.00  0.00           C  
ATOM   2090  OE1 GLU A 136      37.417  11.168  -5.637  1.00  0.00           O  
ATOM   2091  OE2 GLU A 136      37.912  13.128  -6.293  1.00  0.00           O  
ATOM   2092  H   GLU A 136      41.747  10.273  -5.073  1.00  0.00           H  
ATOM   2093  HA  GLU A 136      41.011  11.660  -2.680  1.00  0.00           H  
ATOM   2094 1HB  GLU A 136      39.399   9.966  -4.625  1.00  0.00           H  
ATOM   2095 2HB  GLU A 136      38.675  10.841  -3.284  1.00  0.00           H  
ATOM   2096 1HG  GLU A 136      39.455  12.962  -4.204  1.00  0.00           H  
ATOM   2097 2HG  GLU A 136      40.271  12.115  -5.516  1.00  0.00           H  
ATOM   2098  N   ALA A 137      40.879   8.376  -2.567  1.00  0.00           N  
ATOM   2099  CA  ALA A 137      40.786   7.236  -1.662  1.00  0.00           C  
ATOM   2100  C   ALA A 137      41.887   7.277  -0.610  1.00  0.00           C  
ATOM   2101  O   ALA A 137      41.650   6.983   0.562  1.00  0.00           O  
ATOM   2102  CB  ALA A 137      40.850   5.932  -2.444  1.00  0.00           C  
ATOM   2103  H   ALA A 137      41.086   8.215  -3.542  1.00  0.00           H  
ATOM   2104  HA  ALA A 137      39.828   7.291  -1.145  1.00  0.00           H  
ATOM   2105 1HB  ALA A 137      40.780   5.091  -1.754  1.00  0.00           H  
ATOM   2106 2HB  ALA A 137      40.022   5.891  -3.152  1.00  0.00           H  
ATOM   2107 3HB  ALA A 137      41.793   5.879  -2.985  1.00  0.00           H  
ATOM   2108  N   VAL A 138      43.091   7.643  -1.036  1.00  0.00           N  
ATOM   2109  CA  VAL A 138      44.232   7.722  -0.131  1.00  0.00           C  
ATOM   2110  C   VAL A 138      44.026   8.805   0.921  1.00  0.00           C  
ATOM   2111  O   VAL A 138      44.352   8.616   2.093  1.00  0.00           O  
ATOM   2112  CB  VAL A 138      45.521   8.016  -0.921  1.00  0.00           C  
ATOM   2113  CG1 VAL A 138      46.678   8.286   0.030  1.00  0.00           C  
ATOM   2114  CG2 VAL A 138      45.842   6.848  -1.842  1.00  0.00           C  
ATOM   2115  H   VAL A 138      43.219   7.872  -2.011  1.00  0.00           H  
ATOM   2116  HA  VAL A 138      44.341   6.761   0.373  1.00  0.00           H  
ATOM   2117  HB  VAL A 138      45.375   8.918  -1.514  1.00  0.00           H  
ATOM   2118 1HG1 VAL A 138      47.581   8.492  -0.545  1.00  0.00           H  
ATOM   2119 2HG1 VAL A 138      46.442   9.148   0.654  1.00  0.00           H  
ATOM   2120 3HG1 VAL A 138      46.842   7.413   0.661  1.00  0.00           H  
ATOM   2121 1HG2 VAL A 138      46.754   7.063  -2.397  1.00  0.00           H  
ATOM   2122 2HG2 VAL A 138      45.982   5.945  -1.248  1.00  0.00           H  
ATOM   2123 3HG2 VAL A 138      45.018   6.699  -2.540  1.00  0.00           H  
ATOM   2124  N   ARG A 139      43.483   9.940   0.495  1.00  0.00           N  
ATOM   2125  CA  ARG A 139      43.233  11.056   1.400  1.00  0.00           C  
ATOM   2126  C   ARG A 139      42.194  10.690   2.452  1.00  0.00           C  
ATOM   2127  O   ARG A 139      42.332  11.041   3.624  1.00  0.00           O  
ATOM   2128  CB  ARG A 139      42.758  12.277   0.626  1.00  0.00           C  
ATOM   2129  CG  ARG A 139      43.821  12.941  -0.235  1.00  0.00           C  
ATOM   2130  CD  ARG A 139      43.269  14.088  -1.001  1.00  0.00           C  
ATOM   2131  NE  ARG A 139      44.281  14.726  -1.827  1.00  0.00           N  
ATOM   2132  CZ  ARG A 139      44.034  15.701  -2.724  1.00  0.00           C  
ATOM   2133  NH1 ARG A 139      42.806  16.138  -2.898  1.00  0.00           N  
ATOM   2134  NH2 ARG A 139      45.026  16.218  -3.428  1.00  0.00           N  
ATOM   2135  H   ARG A 139      43.237  10.032  -0.480  1.00  0.00           H  
ATOM   2136  HA  ARG A 139      44.166  11.306   1.906  1.00  0.00           H  
ATOM   2137 1HB  ARG A 139      41.933  11.996  -0.027  1.00  0.00           H  
ATOM   2138 2HB  ARG A 139      42.383  13.026   1.323  1.00  0.00           H  
ATOM   2139 1HG  ARG A 139      44.627  13.309   0.400  1.00  0.00           H  
ATOM   2140 2HG  ARG A 139      44.220  12.215  -0.945  1.00  0.00           H  
ATOM   2141 1HD  ARG A 139      42.468  13.739  -1.653  1.00  0.00           H  
ATOM   2142 2HD  ARG A 139      42.875  14.831  -0.309  1.00  0.00           H  
ATOM   2143  HE  ARG A 139      45.238  14.417  -1.721  1.00  0.00           H  
ATOM   2144 1HH1 ARG A 139      42.048  15.742  -2.360  1.00  0.00           H  
ATOM   2145 2HH1 ARG A 139      42.621  16.868  -3.570  1.00  0.00           H  
ATOM   2146 1HH2 ARG A 139      45.970  15.882  -3.293  1.00  0.00           H  
ATOM   2147 2HH2 ARG A 139      44.841  16.948  -4.099  1.00  0.00           H  
ATOM   2148  N   ALA A 140      41.153   9.982   2.026  1.00  0.00           N  
ATOM   2149  CA  ALA A 140      40.088   9.567   2.931  1.00  0.00           C  
ATOM   2150  C   ALA A 140      40.606   8.595   3.983  1.00  0.00           C  
ATOM   2151  O   ALA A 140      40.238   8.679   5.155  1.00  0.00           O  
ATOM   2152  CB  ALA A 140      38.943   8.939   2.149  1.00  0.00           C  
ATOM   2153  H   ALA A 140      41.099   9.725   1.051  1.00  0.00           H  
ATOM   2154  HA  ALA A 140      39.719  10.453   3.448  1.00  0.00           H  
ATOM   2155 1HB  ALA A 140      38.156   8.635   2.839  1.00  0.00           H  
ATOM   2156 2HB  ALA A 140      38.545   9.666   1.441  1.00  0.00           H  
ATOM   2157 3HB  ALA A 140      39.308   8.068   1.608  1.00  0.00           H  
ATOM   2158  N   LEU A 141      41.462   7.672   3.557  1.00  0.00           N  
ATOM   2159  CA  LEU A 141      42.032   6.681   4.462  1.00  0.00           C  
ATOM   2160  C   LEU A 141      42.916   7.340   5.514  1.00  0.00           C  
ATOM   2161  O   LEU A 141      42.889   6.964   6.686  1.00  0.00           O  
ATOM   2162  CB  LEU A 141      42.848   5.650   3.672  1.00  0.00           C  
ATOM   2163  CG  LEU A 141      43.402   4.475   4.488  1.00  0.00           C  
ATOM   2164  CD1 LEU A 141      44.644   4.923   5.246  1.00  0.00           C  
ATOM   2165  CD2 LEU A 141      42.331   3.969   5.444  1.00  0.00           C  
ATOM   2166  H   LEU A 141      41.724   7.657   2.582  1.00  0.00           H  
ATOM   2167  HA  LEU A 141      41.217   6.168   4.971  1.00  0.00           H  
ATOM   2168 1HB  LEU A 141      42.218   5.238   2.885  1.00  0.00           H  
ATOM   2169 2HB  LEU A 141      43.692   6.157   3.206  1.00  0.00           H  
ATOM   2170  HG  LEU A 141      43.696   3.670   3.814  1.00  0.00           H  
ATOM   2171 1HD1 LEU A 141      45.039   4.088   5.825  1.00  0.00           H  
ATOM   2172 2HD1 LEU A 141      45.401   5.261   4.537  1.00  0.00           H  
ATOM   2173 3HD1 LEU A 141      44.385   5.740   5.918  1.00  0.00           H  
ATOM   2174 1HD2 LEU A 141      42.725   3.134   6.023  1.00  0.00           H  
ATOM   2175 2HD2 LEU A 141      42.038   4.773   6.119  1.00  0.00           H  
ATOM   2176 3HD2 LEU A 141      41.462   3.639   4.874  1.00  0.00           H  
ATOM   2177  N   ARG A 142      43.699   8.325   5.088  1.00  0.00           N  
ATOM   2178  CA  ARG A 142      44.593   9.038   5.993  1.00  0.00           C  
ATOM   2179  C   ARG A 142      43.809   9.813   7.045  1.00  0.00           C  
ATOM   2180  O   ARG A 142      44.186   9.843   8.217  1.00  0.00           O  
ATOM   2181  CB  ARG A 142      45.484   9.998   5.219  1.00  0.00           C  
ATOM   2182  CG  ARG A 142      46.540  10.705   6.054  1.00  0.00           C  
ATOM   2183  CD  ARG A 142      46.084  12.049   6.493  1.00  0.00           C  
ATOM   2184  NE  ARG A 142      45.919  12.959   5.371  1.00  0.00           N  
ATOM   2185  CZ  ARG A 142      45.311  14.160   5.443  1.00  0.00           C  
ATOM   2186  NH1 ARG A 142      44.818  14.580   6.586  1.00  0.00           N  
ATOM   2187  NH2 ARG A 142      45.212  14.916   4.363  1.00  0.00           N  
ATOM   2188  H   ARG A 142      43.674   8.586   4.113  1.00  0.00           H  
ATOM   2189  HA  ARG A 142      45.226   8.309   6.500  1.00  0.00           H  
ATOM   2190 1HB  ARG A 142      45.998   9.458   4.426  1.00  0.00           H  
ATOM   2191 2HB  ARG A 142      44.869  10.765   4.747  1.00  0.00           H  
ATOM   2192 1HG  ARG A 142      46.760  10.111   6.941  1.00  0.00           H  
ATOM   2193 2HG  ARG A 142      47.449  10.828   5.464  1.00  0.00           H  
ATOM   2194 1HD  ARG A 142      45.125  11.959   7.002  1.00  0.00           H  
ATOM   2195 2HD  ARG A 142      46.818  12.478   7.174  1.00  0.00           H  
ATOM   2196  HE  ARG A 142      46.286  12.671   4.474  1.00  0.00           H  
ATOM   2197 1HH1 ARG A 142      44.894  14.002   7.412  1.00  0.00           H  
ATOM   2198 2HH1 ARG A 142      44.363  15.479   6.640  1.00  0.00           H  
ATOM   2199 1HH2 ARG A 142      45.591  14.593   3.483  1.00  0.00           H  
ATOM   2200 2HH2 ARG A 142      44.757  15.815   4.417  1.00  0.00           H  
ATOM   2201  N   GLU A 143      42.717  10.439   6.619  1.00  0.00           N  
ATOM   2202  CA  GLU A 143      41.878  11.215   7.524  1.00  0.00           C  
ATOM   2203  C   GLU A 143      41.230  10.324   8.576  1.00  0.00           C  
ATOM   2204  O   GLU A 143      41.144  10.692   9.748  1.00  0.00           O  
ATOM   2205  CB  GLU A 143      40.798  11.963   6.740  1.00  0.00           C  
ATOM   2206  CG  GLU A 143      41.323  13.098   5.872  1.00  0.00           C  
ATOM   2207  CD  GLU A 143      40.244  13.762   5.062  1.00  0.00           C  
ATOM   2208  OE1 GLU A 143      39.135  13.286   5.081  1.00  0.00           O  
ATOM   2209  OE2 GLU A 143      40.530  14.748   4.424  1.00  0.00           O  
ATOM   2210  H   GLU A 143      42.462  10.375   5.644  1.00  0.00           H  
ATOM   2211  HA  GLU A 143      42.505  11.945   8.037  1.00  0.00           H  
ATOM   2212 1HB  GLU A 143      40.269  11.264   6.092  1.00  0.00           H  
ATOM   2213 2HB  GLU A 143      40.069  12.382   7.433  1.00  0.00           H  
ATOM   2214 1HG  GLU A 143      41.792  13.844   6.513  1.00  0.00           H  
ATOM   2215 2HG  GLU A 143      42.085  12.705   5.201  1.00  0.00           H  
ATOM   2216  N   VAL A 144      40.775   9.150   8.151  1.00  0.00           N  
ATOM   2217  CA  VAL A 144      40.134   8.203   9.055  1.00  0.00           C  
ATOM   2218  C   VAL A 144      41.113   7.697  10.107  1.00  0.00           C  
ATOM   2219  O   VAL A 144      40.762   7.557  11.279  1.00  0.00           O  
ATOM   2220  CB  VAL A 144      39.571   7.007   8.264  1.00  0.00           C  
ATOM   2221  CG1 VAL A 144      39.071   5.929   9.214  1.00  0.00           C  
ATOM   2222  CG2 VAL A 144      38.454   7.475   7.344  1.00  0.00           C  
ATOM   2223  H   VAL A 144      40.876   8.907   7.176  1.00  0.00           H  
ATOM   2224  HA  VAL A 144      39.310   8.709   9.559  1.00  0.00           H  
ATOM   2225  HB  VAL A 144      40.372   6.566   7.671  1.00  0.00           H  
ATOM   2226 1HG1 VAL A 144      38.676   5.091   8.638  1.00  0.00           H  
ATOM   2227 2HG1 VAL A 144      39.894   5.583   9.838  1.00  0.00           H  
ATOM   2228 3HG1 VAL A 144      38.282   6.337   9.845  1.00  0.00           H  
ATOM   2229 1HG2 VAL A 144      38.061   6.625   6.787  1.00  0.00           H  
ATOM   2230 2HG2 VAL A 144      37.656   7.921   7.937  1.00  0.00           H  
ATOM   2231 3HG2 VAL A 144      38.845   8.216   6.645  1.00  0.00           H  
ATOM   2232  N   ALA A 145      42.342   7.424   9.682  1.00  0.00           N  
ATOM   2233  CA  ALA A 145      43.374   6.933  10.586  1.00  0.00           C  
ATOM   2234  C   ALA A 145      43.727   7.976  11.638  1.00  0.00           C  
ATOM   2235  O   ALA A 145      43.918   7.650  12.810  1.00  0.00           O  
ATOM   2236  CB  ALA A 145      44.615   6.530   9.803  1.00  0.00           C  
ATOM   2237  H   ALA A 145      42.567   7.560   8.707  1.00  0.00           H  
ATOM   2238  HA  ALA A 145      42.983   6.057  11.103  1.00  0.00           H  
ATOM   2239 1HB  ALA A 145      45.377   6.165  10.492  1.00  0.00           H  
ATOM   2240 2HB  ALA A 145      44.359   5.742   9.095  1.00  0.00           H  
ATOM   2241 3HB  ALA A 145      45.000   7.393   9.262  1.00  0.00           H  
ATOM   2242  N   LEU A 146      43.812   9.232  11.213  1.00  0.00           N  
ATOM   2243  CA  LEU A 146      44.143  10.327  12.117  1.00  0.00           C  
ATOM   2244  C   LEU A 146      43.058  10.519  13.169  1.00  0.00           C  
ATOM   2245  O   LEU A 146      43.334  10.955  14.287  1.00  0.00           O  
ATOM   2246  CB  LEU A 146      44.334  11.628  11.327  1.00  0.00           C  
ATOM   2247  CG  LEU A 146      44.835  12.831  12.136  1.00  0.00           C  
ATOM   2248  CD1 LEU A 146      46.182  12.496  12.763  1.00  0.00           C  
ATOM   2249  CD2 LEU A 146      44.941  14.046  11.227  1.00  0.00           C  
ATOM   2250  H   LEU A 146      43.643   9.434  10.238  1.00  0.00           H  
ATOM   2251  HA  LEU A 146      45.076  10.086  12.625  1.00  0.00           H  
ATOM   2252 1HB  LEU A 146      45.050  11.446  10.527  1.00  0.00           H  
ATOM   2253 2HB  LEU A 146      43.380  11.905  10.877  1.00  0.00           H  
ATOM   2254  HG  LEU A 146      44.134  13.042  12.945  1.00  0.00           H  
ATOM   2255 1HD1 LEU A 146      46.538  13.351  13.338  1.00  0.00           H  
ATOM   2256 2HD1 LEU A 146      46.073  11.636  13.423  1.00  0.00           H  
ATOM   2257 3HD1 LEU A 146      46.900  12.264  11.977  1.00  0.00           H  
ATOM   2258 1HD2 LEU A 146      45.296  14.901  11.803  1.00  0.00           H  
ATOM   2259 2HD2 LEU A 146      45.642  13.836  10.419  1.00  0.00           H  
ATOM   2260 3HD2 LEU A 146      43.961  14.273  10.807  1.00  0.00           H  
ATOM   2261  N   ALA A 147      41.828  10.191  12.801  1.00  0.00           N  
ATOM   2262  CA  ALA A 147      40.686  10.414  13.673  1.00  0.00           C  
ATOM   2263  C   ALA A 147      40.443   9.183  14.546  1.00  0.00           C  
ATOM   2264  O   ALA A 147      39.475   9.129  15.305  1.00  0.00           O  
ATOM   2265  CB  ALA A 147      39.447  10.748  12.855  1.00  0.00           C  
ATOM   2266  H   ALA A 147      41.681   9.776  11.892  1.00  0.00           H  
ATOM   2267  HA  ALA A 147      40.917  11.257  14.325  1.00  0.00           H  
ATOM   2268 1HB  ALA A 147      38.601  10.907  13.525  1.00  0.00           H  
ATOM   2269 2HB  ALA A 147      39.626  11.654  12.277  1.00  0.00           H  
ATOM   2270 3HB  ALA A 147      39.224   9.924  12.179  1.00  0.00           H  
ATOM   2271  N   GLY A 148      41.336   8.201  14.424  1.00  0.00           N  
ATOM   2272  CA  GLY A 148      41.368   7.042  15.317  1.00  0.00           C  
ATOM   2273  C   GLY A 148      40.324   6.019  14.902  1.00  0.00           C  
ATOM   2274  O   GLY A 148      39.971   5.129  15.676  1.00  0.00           O  
ATOM   2275  H   GLY A 148      42.024   8.251  13.686  1.00  0.00           H  
ATOM   2276 1HA  GLY A 148      42.361   6.592  15.294  1.00  0.00           H  
ATOM   2277 2HA  GLY A 148      41.186   7.367  16.341  1.00  0.00           H  
ATOM   2278  N   ALA A 149      39.861   6.182  13.682  1.00  0.00           N  
ATOM   2279  CA  ALA A 149      38.859   5.342  13.051  1.00  0.00           C  
ATOM   2280  C   ALA A 149      39.532   4.163  12.364  1.00  0.00           C  
ATOM   2281  O   ALA A 149      38.862   3.269  11.847  1.00  0.00           O  
ATOM   2282  CB  ALA A 149      38.032   6.145  12.057  1.00  0.00           C  
ATOM   2283  H   ALA A 149      40.214   6.943  13.120  1.00  0.00           H  
ATOM   2284  HA  ALA A 149      38.200   4.958  13.830  1.00  0.00           H  
ATOM   2285 1HB  ALA A 149      37.294   5.494  11.589  1.00  0.00           H  
ATOM   2286 2HB  ALA A 149      37.523   6.956  12.579  1.00  0.00           H  
ATOM   2287 3HB  ALA A 149      38.686   6.560  11.292  1.00  0.00           H  
ATOM   2288  N   ALA A 150      40.866   4.172  12.365  1.00  0.00           N  
ATOM   2289  CA  ALA A 150      41.673   3.127  11.731  1.00  0.00           C  
ATOM   2290  C   ALA A 150      42.836   2.694  12.638  1.00  0.00           C  
ATOM   2291  O   ALA A 150      43.461   3.522  13.300  1.00  0.00           O  
ATOM   2292  CB  ALA A 150      42.199   3.610  10.387  1.00  0.00           C  
ATOM   2293  H   ALA A 150      41.353   4.930  12.821  1.00  0.00           H  
ATOM   2294  HA  ALA A 150      41.035   2.258  11.569  1.00  0.00           H  
ATOM   2295 1HB  ALA A 150      42.794   2.822   9.925  1.00  0.00           H  
ATOM   2296 2HB  ALA A 150      41.361   3.860   9.737  1.00  0.00           H  
ATOM   2297 3HB  ALA A 150      42.818   4.493  10.535  1.00  0.00           H  
ATOM   2298  N   GLU A 151      43.128   1.390  12.669  1.00  0.00           N  
ATOM   2299  CA  GLU A 151      44.304   0.869  13.383  1.00  0.00           C  
ATOM   2300  C   GLU A 151      45.632   1.318  12.767  1.00  0.00           C  
ATOM   2301  O   GLU A 151      45.744   1.465  11.550  1.00  0.00           O  
ATOM   2302  CB  GLU A 151      44.256  -0.660  13.420  1.00  0.00           C  
ATOM   2303  CG  GLU A 151      45.372  -1.305  14.229  1.00  0.00           C  
ATOM   2304  CD  GLU A 151      45.249  -2.801  14.308  1.00  0.00           C  
ATOM   2305  OE1 GLU A 151      44.675  -3.378  13.416  1.00  0.00           O  
ATOM   2306  OE2 GLU A 151      45.730  -3.368  15.261  1.00  0.00           O  
ATOM   2307  H   GLU A 151      42.524   0.739  12.188  1.00  0.00           H  
ATOM   2308  HA  GLU A 151      44.281   1.244  14.407  1.00  0.00           H  
ATOM   2309 1HB  GLU A 151      43.305  -0.984  13.844  1.00  0.00           H  
ATOM   2310 2HB  GLU A 151      44.312  -1.051  12.404  1.00  0.00           H  
ATOM   2311 1HG  GLU A 151      46.329  -1.054  13.773  1.00  0.00           H  
ATOM   2312 2HG  GLU A 151      45.362  -0.891  15.237  1.00  0.00           H  
ATOM   2313  N   LEU A 152      46.883   1.652  13.135  1.00  0.00           N  
ATOM   2314  CA  LEU A 152      47.930   2.055  12.201  1.00  0.00           C  
ATOM   2315  C   LEU A 152      48.216   0.976  11.156  1.00  0.00           C  
ATOM   2316  O   LEU A 152      48.166   1.234   9.953  1.00  0.00           O  
ATOM   2317  CB  LEU A 152      49.218   2.380  12.969  1.00  0.00           C  
ATOM   2318  CG  LEU A 152      50.369   2.946  12.128  1.00  0.00           C  
ATOM   2319  CD1 LEU A 152      51.305   3.748  13.022  1.00  0.00           C  
ATOM   2320  CD2 LEU A 152      51.108   1.805  11.445  1.00  0.00           C  
ATOM   2321  H   LEU A 152      47.131   1.628  14.114  1.00  0.00           H  
ATOM   2322  HA  LEU A 152      47.599   2.951  11.676  1.00  0.00           H  
ATOM   2323 1HB  LEU A 152      48.985   3.108  13.744  1.00  0.00           H  
ATOM   2324 2HB  LEU A 152      49.575   1.469  13.449  1.00  0.00           H  
ATOM   2325  HG  LEU A 152      49.969   3.623  11.372  1.00  0.00           H  
ATOM   2326 1HD1 LEU A 152      52.123   4.151  12.424  1.00  0.00           H  
ATOM   2327 2HD1 LEU A 152      50.754   4.569  13.481  1.00  0.00           H  
ATOM   2328 3HD1 LEU A 152      51.708   3.101  13.799  1.00  0.00           H  
ATOM   2329 1HD2 LEU A 152      51.926   2.208  10.847  1.00  0.00           H  
ATOM   2330 2HD2 LEU A 152      51.510   1.129  12.200  1.00  0.00           H  
ATOM   2331 3HD2 LEU A 152      50.420   1.260  10.799  1.00  0.00           H  
ATOM   2332  N   GLU A 153      48.518  -0.242  11.622  1.00  0.00           N  
ATOM   2333  CA  GLU A 153      48.869  -1.330  10.717  1.00  0.00           C  
ATOM   2334  C   GLU A 153      47.788  -1.543   9.666  1.00  0.00           C  
ATOM   2335  O   GLU A 153      48.085  -1.774   8.494  1.00  0.00           O  
ATOM   2336  CB  GLU A 153      49.093  -2.625  11.501  1.00  0.00           C  
ATOM   2337  CG  GLU A 153      49.531  -3.808  10.649  1.00  0.00           C  
ATOM   2338  CD  GLU A 153      49.799  -5.045  11.460  1.00  0.00           C  
ATOM   2339  OE1 GLU A 153      50.185  -4.916  12.597  1.00  0.00           O  
ATOM   2340  OE2 GLU A 153      49.616  -6.122  10.942  1.00  0.00           O  
ATOM   2341  H   GLU A 153      48.501  -0.406  12.619  1.00  0.00           H  
ATOM   2342  HA  GLU A 153      49.795  -1.068  10.203  1.00  0.00           H  
ATOM   2343 1HB  GLU A 153      49.856  -2.461  12.263  1.00  0.00           H  
ATOM   2344 2HB  GLU A 153      48.173  -2.904  12.014  1.00  0.00           H  
ATOM   2345 1HG  GLU A 153      48.750  -4.027   9.921  1.00  0.00           H  
ATOM   2346 2HG  GLU A 153      50.433  -3.535  10.103  1.00  0.00           H  
ATOM   2347  N   THR A 154      46.532  -1.464  10.091  1.00  0.00           N  
ATOM   2348  CA  THR A 154      45.404  -1.648   9.186  1.00  0.00           C  
ATOM   2349  C   THR A 154      45.355  -0.547   8.135  1.00  0.00           C  
ATOM   2350  O   THR A 154      45.080  -0.806   6.963  1.00  0.00           O  
ATOM   2351  CB  THR A 154      44.073  -1.684   9.960  1.00  0.00           C  
ATOM   2352  OG1 THR A 154      44.081  -2.784  10.878  1.00  0.00           O  
ATOM   2353  CG2 THR A 154      42.903  -1.837   9.000  1.00  0.00           C  
ATOM   2354  H   THR A 154      46.354  -1.271  11.066  1.00  0.00           H  
ATOM   2355  HA  THR A 154      45.527  -2.600   8.670  1.00  0.00           H  
ATOM   2356  HB  THR A 154      43.955  -0.759  10.523  1.00  0.00           H  
ATOM   2357  HG1 THR A 154      44.578  -2.542  11.663  1.00  0.00           H  
ATOM   2358 1HG2 THR A 154      41.970  -1.860   9.565  1.00  0.00           H  
ATOM   2359 2HG2 THR A 154      42.887  -0.996   8.308  1.00  0.00           H  
ATOM   2360 3HG2 THR A 154      43.010  -2.766   8.441  1.00  0.00           H  
ATOM   2361  N   ALA A 155      45.623   0.683   8.560  1.00  0.00           N  
ATOM   2362  CA  ALA A 155      45.611   1.826   7.655  1.00  0.00           C  
ATOM   2363  C   ALA A 155      46.706   1.708   6.604  1.00  0.00           C  
ATOM   2364  O   ALA A 155      46.491   2.018   5.432  1.00  0.00           O  
ATOM   2365  CB  ALA A 155      45.766   3.122   8.437  1.00  0.00           C  
ATOM   2366  H   ALA A 155      45.841   0.830   9.535  1.00  0.00           H  
ATOM   2367  HA  ALA A 155      44.652   1.838   7.138  1.00  0.00           H  
ATOM   2368 1HB  ALA A 155      45.756   3.967   7.747  1.00  0.00           H  
ATOM   2369 2HB  ALA A 155      44.943   3.222   9.144  1.00  0.00           H  
ATOM   2370 3HB  ALA A 155      46.710   3.109   8.979  1.00  0.00           H  
ATOM   2371  N   LEU A 156      47.882   1.258   7.029  1.00  0.00           N  
ATOM   2372  CA  LEU A 156      49.014   1.099   6.124  1.00  0.00           C  
ATOM   2373  C   LEU A 156      48.733   0.033   5.072  1.00  0.00           C  
ATOM   2374  O   LEU A 156      49.073   0.199   3.900  1.00  0.00           O  
ATOM   2375  CB  LEU A 156      50.275   0.727   6.914  1.00  0.00           C  
ATOM   2376  CG  LEU A 156      51.556   0.568   6.085  1.00  0.00           C  
ATOM   2377  CD1 LEU A 156      51.863   1.876   5.367  1.00  0.00           C  
ATOM   2378  CD2 LEU A 156      52.704   0.162   6.997  1.00  0.00           C  
ATOM   2379  H   LEU A 156      47.994   1.020   8.004  1.00  0.00           H  
ATOM   2380  HA  LEU A 156      49.186   2.047   5.615  1.00  0.00           H  
ATOM   2381 1HB  LEU A 156      50.458   1.499   7.660  1.00  0.00           H  
ATOM   2382 2HB  LEU A 156      50.096  -0.215   7.431  1.00  0.00           H  
ATOM   2383  HG  LEU A 156      51.406  -0.201   5.326  1.00  0.00           H  
ATOM   2384 1HD1 LEU A 156      52.773   1.762   4.778  1.00  0.00           H  
ATOM   2385 2HD1 LEU A 156      51.034   2.132   4.707  1.00  0.00           H  
ATOM   2386 3HD1 LEU A 156      52.003   2.669   6.101  1.00  0.00           H  
ATOM   2387 1HD2 LEU A 156      53.615   0.048   6.407  1.00  0.00           H  
ATOM   2388 2HD2 LEU A 156      52.856   0.931   7.754  1.00  0.00           H  
ATOM   2389 3HD2 LEU A 156      52.466  -0.784   7.483  1.00  0.00           H  
ATOM   2390  N   ARG A 157      48.111  -1.061   5.498  1.00  0.00           N  
ATOM   2391  CA  ARG A 157      47.783  -2.157   4.593  1.00  0.00           C  
ATOM   2392  C   ARG A 157      46.772  -1.718   3.541  1.00  0.00           C  
ATOM   2393  O   ARG A 157      46.885  -2.078   2.369  1.00  0.00           O  
ATOM   2394  CB  ARG A 157      47.223  -3.342   5.367  1.00  0.00           C  
ATOM   2395  CG  ARG A 157      48.237  -4.082   6.224  1.00  0.00           C  
ATOM   2396  CD  ARG A 157      47.624  -5.239   6.924  1.00  0.00           C  
ATOM   2397  NE  ARG A 157      48.569  -5.902   7.809  1.00  0.00           N  
ATOM   2398  CZ  ARG A 157      49.456  -6.837   7.418  1.00  0.00           C  
ATOM   2399  NH1 ARG A 157      49.507  -7.209   6.158  1.00  0.00           N  
ATOM   2400  NH2 ARG A 157      50.275  -7.381   8.301  1.00  0.00           N  
ATOM   2401  H   ARG A 157      47.859  -1.135   6.473  1.00  0.00           H  
ATOM   2402  HA  ARG A 157      48.696  -2.473   4.087  1.00  0.00           H  
ATOM   2403 1HB  ARG A 157      46.423  -3.002   6.023  1.00  0.00           H  
ATOM   2404 2HB  ARG A 157      46.793  -4.061   4.670  1.00  0.00           H  
ATOM   2405 1HG  ARG A 157      49.046  -4.453   5.593  1.00  0.00           H  
ATOM   2406 2HG  ARG A 157      48.645  -3.404   6.974  1.00  0.00           H  
ATOM   2407 1HD  ARG A 157      46.780  -4.897   7.523  1.00  0.00           H  
ATOM   2408 2HD  ARG A 157      47.277  -5.966   6.191  1.00  0.00           H  
ATOM   2409  HE  ARG A 157      48.560  -5.642   8.786  1.00  0.00           H  
ATOM   2410 1HH1 ARG A 157      48.881  -6.793   5.483  1.00  0.00           H  
ATOM   2411 2HH1 ARG A 157      50.172  -7.910   5.865  1.00  0.00           H  
ATOM   2412 1HH2 ARG A 157      50.236  -7.095   9.270  1.00  0.00           H  
ATOM   2413 2HH2 ARG A 157      50.940  -8.082   8.008  1.00  0.00           H  
ATOM   2414  N   ALA A 158      45.784  -0.939   3.967  1.00  0.00           N  
ATOM   2415  CA  ALA A 158      44.750  -0.450   3.062  1.00  0.00           C  
ATOM   2416  C   ALA A 158      45.336   0.484   2.010  1.00  0.00           C  
ATOM   2417  O   ALA A 158      44.963   0.426   0.838  1.00  0.00           O  
ATOM   2418  CB  ALA A 158      43.652   0.256   3.844  1.00  0.00           C  
ATOM   2419  H   ALA A 158      45.748  -0.679   4.942  1.00  0.00           H  
ATOM   2420  HA  ALA A 158      44.319  -1.308   2.545  1.00  0.00           H  
ATOM   2421 1HB  ALA A 158      42.888   0.616   3.155  1.00  0.00           H  
ATOM   2422 2HB  ALA A 158      43.203  -0.441   4.552  1.00  0.00           H  
ATOM   2423 3HB  ALA A 158      44.077   1.100   4.386  1.00  0.00           H  
ATOM   2424  N   LEU A 159      46.255   1.344   2.436  1.00  0.00           N  
ATOM   2425  CA  LEU A 159      46.894   2.292   1.531  1.00  0.00           C  
ATOM   2426  C   LEU A 159      47.729   1.573   0.479  1.00  0.00           C  
ATOM   2427  O   LEU A 159      47.728   1.951  -0.693  1.00  0.00           O  
ATOM   2428  CB  LEU A 159      47.781   3.263   2.321  1.00  0.00           C  
ATOM   2429  CG  LEU A 159      47.039   4.258   3.223  1.00  0.00           C  
ATOM   2430  CD1 LEU A 159      48.046   5.024   4.069  1.00  0.00           C  
ATOM   2431  CD2 LEU A 159      46.214   5.204   2.364  1.00  0.00           C  
ATOM   2432  H   LEU A 159      46.517   1.341   3.411  1.00  0.00           H  
ATOM   2433  HA  LEU A 159      46.117   2.862   1.022  1.00  0.00           H  
ATOM   2434 1HB  LEU A 159      48.455   2.684   2.950  1.00  0.00           H  
ATOM   2435 2HB  LEU A 159      48.380   3.838   1.615  1.00  0.00           H  
ATOM   2436  HG  LEU A 159      46.380   3.713   3.900  1.00  0.00           H  
ATOM   2437 1HD1 LEU A 159      47.519   5.731   4.711  1.00  0.00           H  
ATOM   2438 2HD1 LEU A 159      48.609   4.325   4.688  1.00  0.00           H  
ATOM   2439 3HD1 LEU A 159      48.731   5.567   3.418  1.00  0.00           H  
ATOM   2440 1HD2 LEU A 159      45.686   5.911   3.006  1.00  0.00           H  
ATOM   2441 2HD2 LEU A 159      46.872   5.750   1.688  1.00  0.00           H  
ATOM   2442 3HD2 LEU A 159      45.491   4.631   1.783  1.00  0.00           H  
ATOM   2443  N   THR A 160      48.441   0.535   0.905  1.00  0.00           N  
ATOM   2444  CA  THR A 160      49.282  -0.240  -0.000  1.00  0.00           C  
ATOM   2445  C   THR A 160      48.445  -0.957  -1.052  1.00  0.00           C  
ATOM   2446  O   THR A 160      48.818  -1.012  -2.224  1.00  0.00           O  
ATOM   2447  CB  THR A 160      50.130  -1.266   0.774  1.00  0.00           C  
ATOM   2448  OG1 THR A 160      50.991  -0.582   1.693  1.00  0.00           O  
ATOM   2449  CG2 THR A 160      50.973  -2.093  -0.185  1.00  0.00           C  
ATOM   2450  H   THR A 160      48.399   0.276   1.880  1.00  0.00           H  
ATOM   2451  HA  THR A 160      49.957   0.444  -0.516  1.00  0.00           H  
ATOM   2452  HB  THR A 160      49.474  -1.930   1.337  1.00  0.00           H  
ATOM   2453  HG1 THR A 160      51.028  -1.070   2.519  1.00  0.00           H  
ATOM   2454 1HG2 THR A 160      51.565  -2.813   0.379  1.00  0.00           H  
ATOM   2455 2HG2 THR A 160      50.320  -2.624  -0.878  1.00  0.00           H  
ATOM   2456 3HG2 THR A 160      51.638  -1.436  -0.744  1.00  0.00           H  
ATOM   2457  N   ARG A 161      47.312  -1.505  -0.626  1.00  0.00           N  
ATOM   2458  CA  ARG A 161      46.420  -2.220  -1.531  1.00  0.00           C  
ATOM   2459  C   ARG A 161      45.837  -1.285  -2.583  1.00  0.00           C  
ATOM   2460  O   ARG A 161      45.727  -1.645  -3.755  1.00  0.00           O  
ATOM   2461  CB  ARG A 161      45.287  -2.877  -0.757  1.00  0.00           C  
ATOM   2462  CG  ARG A 161      45.702  -4.060   0.104  1.00  0.00           C  
ATOM   2463  CD  ARG A 161      44.555  -4.611   0.870  1.00  0.00           C  
ATOM   2464  NE  ARG A 161      44.947  -5.742   1.695  1.00  0.00           N  
ATOM   2465  CZ  ARG A 161      44.146  -6.349   2.592  1.00  0.00           C  
ATOM   2466  NH1 ARG A 161      42.914  -5.923   2.767  1.00  0.00           N  
ATOM   2467  NH2 ARG A 161      44.597  -7.373   3.296  1.00  0.00           N  
ATOM   2468  H   ARG A 161      47.063  -1.424   0.349  1.00  0.00           H  
ATOM   2469  HA  ARG A 161      46.992  -2.998  -2.038  1.00  0.00           H  
ATOM   2470 1HB  ARG A 161      44.818  -2.142  -0.104  1.00  0.00           H  
ATOM   2471 2HB  ARG A 161      44.526  -3.228  -1.454  1.00  0.00           H  
ATOM   2472 1HG  ARG A 161      46.102  -4.850  -0.531  1.00  0.00           H  
ATOM   2473 2HG  ARG A 161      46.467  -3.742   0.813  1.00  0.00           H  
ATOM   2474 1HD  ARG A 161      44.148  -3.838   1.522  1.00  0.00           H  
ATOM   2475 2HD  ARG A 161      43.783  -4.945   0.178  1.00  0.00           H  
ATOM   2476  HE  ARG A 161      45.888  -6.098   1.589  1.00  0.00           H  
ATOM   2477 1HH1 ARG A 161      42.569  -5.141   2.230  1.00  0.00           H  
ATOM   2478 2HH1 ARG A 161      42.313  -6.378   3.439  1.00  0.00           H  
ATOM   2479 1HH2 ARG A 161      45.544  -7.700   3.161  1.00  0.00           H  
ATOM   2480 2HH2 ARG A 161      43.997  -7.827   3.967  1.00  0.00           H  
ATOM   2481  N   VAL A 162      45.465  -0.082  -2.157  1.00  0.00           N  
ATOM   2482  CA  VAL A 162      44.893   0.908  -3.062  1.00  0.00           C  
ATOM   2483  C   VAL A 162      45.905   1.343  -4.114  1.00  0.00           C  
ATOM   2484  O   VAL A 162      45.565   1.507  -5.286  1.00  0.00           O  
ATOM   2485  CB  VAL A 162      44.416   2.141  -2.272  1.00  0.00           C  
ATOM   2486  CG1 VAL A 162      43.994   3.252  -3.223  1.00  0.00           C  
ATOM   2487  CG2 VAL A 162      43.268   1.755  -1.352  1.00  0.00           C  
ATOM   2488  H   VAL A 162      45.582   0.152  -1.181  1.00  0.00           H  
ATOM   2489  HA  VAL A 162      44.035   0.461  -3.566  1.00  0.00           H  
ATOM   2490  HB  VAL A 162      45.246   2.524  -1.678  1.00  0.00           H  
ATOM   2491 1HG1 VAL A 162      43.660   4.116  -2.648  1.00  0.00           H  
ATOM   2492 2HG1 VAL A 162      44.841   3.538  -3.847  1.00  0.00           H  
ATOM   2493 3HG1 VAL A 162      43.179   2.900  -3.854  1.00  0.00           H  
ATOM   2494 1HG2 VAL A 162      42.936   2.631  -0.796  1.00  0.00           H  
ATOM   2495 2HG2 VAL A 162      42.441   1.366  -1.946  1.00  0.00           H  
ATOM   2496 3HG2 VAL A 162      43.605   0.988  -0.653  1.00  0.00           H  
ATOM   2497  N   LEU A 163      47.150   1.529  -3.688  1.00  0.00           N  
ATOM   2498  CA  LEU A 163      48.214   1.947  -4.593  1.00  0.00           C  
ATOM   2499  C   LEU A 163      48.493   0.881  -5.645  1.00  0.00           C  
ATOM   2500  O   LEU A 163      48.707   1.192  -6.817  1.00  0.00           O  
ATOM   2501  CB  LEU A 163      49.495   2.243  -3.804  1.00  0.00           C  
ATOM   2502  CG  LEU A 163      50.689   2.734  -4.633  1.00  0.00           C  
ATOM   2503  CD1 LEU A 163      50.314   4.024  -5.350  1.00  0.00           C  
ATOM   2504  CD2 LEU A 163      51.889   2.944  -3.721  1.00  0.00           C  
ATOM   2505  H   LEU A 163      47.364   1.377  -2.713  1.00  0.00           H  
ATOM   2506  HA  LEU A 163      47.898   2.857  -5.102  1.00  0.00           H  
ATOM   2507 1HB  LEU A 163      49.275   3.004  -3.057  1.00  0.00           H  
ATOM   2508 2HB  LEU A 163      49.803   1.334  -3.286  1.00  0.00           H  
ATOM   2509  HG  LEU A 163      50.936   1.990  -5.391  1.00  0.00           H  
ATOM   2510 1HD1 LEU A 163      51.162   4.372  -5.939  1.00  0.00           H  
ATOM   2511 2HD1 LEU A 163      49.466   3.840  -6.010  1.00  0.00           H  
ATOM   2512 3HD1 LEU A 163      50.046   4.783  -4.616  1.00  0.00           H  
ATOM   2513 1HD2 LEU A 163      52.737   3.292  -4.310  1.00  0.00           H  
ATOM   2514 2HD2 LEU A 163      51.643   3.688  -2.963  1.00  0.00           H  
ATOM   2515 3HD2 LEU A 163      52.146   2.003  -3.235  1.00  0.00           H  
ATOM   2516  N   GLU A 164      48.489  -0.378  -5.219  1.00  0.00           N  
ATOM   2517  CA  GLU A 164      48.742  -1.493  -6.124  1.00  0.00           C  
ATOM   2518  C   GLU A 164      47.646  -1.608  -7.176  1.00  0.00           C  
ATOM   2519  O   GLU A 164      47.922  -1.865  -8.348  1.00  0.00           O  
ATOM   2520  CB  GLU A 164      48.849  -2.803  -5.340  1.00  0.00           C  
ATOM   2521  CG  GLU A 164      49.189  -4.019  -6.190  1.00  0.00           C  
ATOM   2522  CD  GLU A 164      49.374  -5.269  -5.376  1.00  0.00           C  
ATOM   2523  OE1 GLU A 164      49.264  -5.195  -4.176  1.00  0.00           O  
ATOM   2524  OE2 GLU A 164      49.625  -6.299  -5.955  1.00  0.00           O  
ATOM   2525  H   GLU A 164      48.306  -0.567  -4.244  1.00  0.00           H  
ATOM   2526  HA  GLU A 164      49.688  -1.315  -6.637  1.00  0.00           H  
ATOM   2527 1HB  GLU A 164      49.618  -2.706  -4.573  1.00  0.00           H  
ATOM   2528 2HB  GLU A 164      47.905  -3.002  -4.833  1.00  0.00           H  
ATOM   2529 1HG  GLU A 164      48.386  -4.182  -6.909  1.00  0.00           H  
ATOM   2530 2HG  GLU A 164      50.102  -3.815  -6.748  1.00  0.00           H  
ATOM   2531  N   GLU A 165      46.402  -1.416  -6.751  1.00  0.00           N  
ATOM   2532  CA  GLU A 165      45.262  -1.497  -7.655  1.00  0.00           C  
ATOM   2533  C   GLU A 165      45.313  -0.397  -8.707  1.00  0.00           C  
ATOM   2534  O   GLU A 165      45.017  -0.631  -9.879  1.00  0.00           O  
ATOM   2535  CB  GLU A 165      43.952  -1.405  -6.870  1.00  0.00           C  
ATOM   2536  CG  GLU A 165      43.656  -2.615  -5.995  1.00  0.00           C  
ATOM   2537  CD  GLU A 165      43.451  -3.875  -6.790  1.00  0.00           C  
ATOM   2538  OE1 GLU A 165      42.858  -3.803  -7.839  1.00  0.00           O  
ATOM   2539  OE2 GLU A 165      43.889  -4.911  -6.346  1.00  0.00           O  
ATOM   2540  H   GLU A 165      46.242  -1.208  -5.776  1.00  0.00           H  
ATOM   2541  HA  GLU A 165      45.295  -2.459  -8.168  1.00  0.00           H  
ATOM   2542 1HB  GLU A 165      43.974  -0.525  -6.227  1.00  0.00           H  
ATOM   2543 2HB  GLU A 165      43.120  -1.283  -7.564  1.00  0.00           H  
ATOM   2544 1HG  GLU A 165      44.488  -2.765  -5.307  1.00  0.00           H  
ATOM   2545 2HG  GLU A 165      42.764  -2.414  -5.405  1.00  0.00           H  
ATOM   2546  N   ALA A 166      45.690   0.804  -8.282  1.00  0.00           N  
ATOM   2547  CA  ALA A 166      45.781   1.944  -9.186  1.00  0.00           C  
ATOM   2548  C   ALA A 166      46.862   1.728 -10.238  1.00  0.00           C  
ATOM   2549  O   ALA A 166      46.676   2.056 -11.410  1.00  0.00           O  
ATOM   2550  CB  ALA A 166      46.052   3.220  -8.403  1.00  0.00           C  
ATOM   2551  H   ALA A 166      45.920   0.931  -7.307  1.00  0.00           H  
ATOM   2552  HA  ALA A 166      44.827   2.043  -9.703  1.00  0.00           H  
ATOM   2553 1HB  ALA A 166      46.117   4.063  -9.092  1.00  0.00           H  
ATOM   2554 2HB  ALA A 166      45.241   3.392  -7.695  1.00  0.00           H  
ATOM   2555 3HB  ALA A 166      46.991   3.122  -7.861  1.00  0.00           H  
ATOM   2556  N   GLY A 167      47.992   1.174  -9.813  1.00  0.00           N  
ATOM   2557  CA  GLY A 167      49.105   0.912 -10.717  1.00  0.00           C  
ATOM   2558  C   GLY A 167      48.729  -0.123 -11.769  1.00  0.00           C  
ATOM   2559  O   GLY A 167      49.155  -0.034 -12.921  1.00  0.00           O  
ATOM   2560  H   GLY A 167      48.083   0.928  -8.838  1.00  0.00           H  
ATOM   2561 1HA  GLY A 167      49.404   1.840 -11.205  1.00  0.00           H  
ATOM   2562 2HA  GLY A 167      49.963   0.559 -10.145  1.00  0.00           H  
ATOM   2563  N   LYS A 168      47.935  -1.104 -11.385  1.00  0.00           N  
ATOM   2564  CA  LYS A 168      47.601  -2.160 -12.320  1.00  0.00           C  
ATOM   2565  C   LYS A 168      46.807  -1.528 -13.481  1.00  0.00           C  
ATOM   2566  O   LYS A 168      46.826  -2.031 -14.605  1.00  0.00           O  
ATOM   2567  CB  LYS A 168      46.799  -3.268 -11.635  1.00  0.00           C  
ATOM   2568  CG  LYS A 168      47.596  -4.094 -10.634  1.00  0.00           C  
ATOM   2569  CD  LYS A 168      46.803  -5.304 -10.161  1.00  0.00           C  
ATOM   2570  CE  LYS A 168      45.663  -4.893  -9.240  1.00  0.00           C  
ATOM   2571  NZ  LYS A 168      44.940  -6.072  -8.690  1.00  0.00           N  
ATOM   2572  H   LYS A 168      47.572  -1.103 -10.443  1.00  0.00           H  
ATOM   2573  HA  LYS A 168      48.528  -2.587 -12.705  1.00  0.00           H  
ATOM   2574 1HB  LYS A 168      45.951  -2.831 -11.108  1.00  0.00           H  
ATOM   2575 2HB  LYS A 168      46.401  -3.948 -12.389  1.00  0.00           H  
ATOM   2576 1HG  LYS A 168      48.521  -4.436 -11.099  1.00  0.00           H  
ATOM   2577 2HG  LYS A 168      47.849  -3.477  -9.773  1.00  0.00           H  
ATOM   2578 1HD  LYS A 168      46.391  -5.829 -11.024  1.00  0.00           H  
ATOM   2579 2HD  LYS A 168      47.464  -5.984  -9.624  1.00  0.00           H  
ATOM   2580 1HE  LYS A 168      46.058  -4.306  -8.412  1.00  0.00           H  
ATOM   2581 2HE  LYS A 168      44.956  -4.274  -9.790  1.00  0.00           H  
ATOM   2582 1HZ  LYS A 168      44.194  -5.758  -8.086  1.00  0.00           H  
ATOM   2583 2HZ  LYS A 168      44.553  -6.615  -9.450  1.00  0.00           H  
ATOM   2584 3HZ  LYS A 168      45.582  -6.645  -8.161  1.00  0.00           H  
ATOM   2585  N   ALA A 169      46.114  -0.417 -13.174  1.00  0.00           N  
ATOM   2586  CA  ALA A 169      45.045   0.125 -14.029  1.00  0.00           C  
ATOM   2587  C   ALA A 169      45.504   1.340 -14.836  1.00  0.00           C  
ATOM   2588  O   ALA A 169      44.901   1.686 -15.852  1.00  0.00           O  
ATOM   2589  CB  ALA A 169      43.833   0.492 -13.185  1.00  0.00           C  
ATOM   2590  H   ALA A 169      46.329   0.076 -12.319  1.00  0.00           H  
ATOM   2591  HA  ALA A 169      44.757  -0.647 -14.742  1.00  0.00           H  
ATOM   2592 1HB  ALA A 169      43.047   0.886 -13.829  1.00  0.00           H  
ATOM   2593 2HB  ALA A 169      43.468  -0.396 -12.667  1.00  0.00           H  
ATOM   2594 3HB  ALA A 169      44.115   1.247 -12.453  1.00  0.00           H  
ATOM   2595  N   LEU A 170      46.574   1.984 -14.378  1.00  0.00           N  
ATOM   2596  CA  LEU A 170      47.096   3.191 -15.018  1.00  0.00           C  
ATOM   2597  C   LEU A 170      48.099   2.854 -16.115  1.00  0.00           C  
ATOM   2598  O   LEU A 170      48.855   1.889 -16.003  1.00  0.00           O  
ATOM   2599  CB  LEU A 170      47.761   4.098 -13.975  1.00  0.00           C  
ATOM   2600  CG  LEU A 170      46.844   4.608 -12.856  1.00  0.00           C  
ATOM   2601  CD1 LEU A 170      47.663   5.410 -11.853  1.00  0.00           C  
ATOM   2602  CD2 LEU A 170      45.733   5.455 -13.456  1.00  0.00           C  
ATOM   2603  H   LEU A 170      47.047   1.631 -13.559  1.00  0.00           H  
ATOM   2604  HA  LEU A 170      46.264   3.729 -15.471  1.00  0.00           H  
ATOM   2605 1HB  LEU A 170      48.578   3.549 -13.509  1.00  0.00           H  
ATOM   2606 2HB  LEU A 170      48.177   4.967 -14.484  1.00  0.00           H  
ATOM   2607  HG  LEU A 170      46.408   3.759 -12.327  1.00  0.00           H  
ATOM   2608 1HD1 LEU A 170      47.012   5.772 -11.058  1.00  0.00           H  
ATOM   2609 2HD1 LEU A 170      48.438   4.774 -11.425  1.00  0.00           H  
ATOM   2610 3HD1 LEU A 170      48.126   6.257 -12.357  1.00  0.00           H  
ATOM   2611 1HD2 LEU A 170      45.080   5.818 -12.661  1.00  0.00           H  
ATOM   2612 2HD2 LEU A 170      46.168   6.305 -13.984  1.00  0.00           H  
ATOM   2613 3HD2 LEU A 170      45.153   4.853 -14.155  1.00  0.00           H  
ATOM   2614  N   THR A 171      48.107   3.652 -17.180  1.00  0.00           N  
ATOM   2615  CA  THR A 171      49.056   3.441 -18.270  1.00  0.00           C  
ATOM   2616  C   THR A 171      49.974   4.646 -18.467  1.00  0.00           C  
ATOM   2617  O   THR A 171      50.848   4.637 -19.334  1.00  0.00           O  
ATOM   2618  CB  THR A 171      48.320   3.136 -19.587  1.00  0.00           C  
ATOM   2619  OG1 THR A 171      47.470   4.238 -19.929  1.00  0.00           O  
ATOM   2620  CG2 THR A 171      47.478   1.876 -19.449  1.00  0.00           C  
ATOM   2621  H   THR A 171      47.445   4.413 -17.230  1.00  0.00           H  
ATOM   2622  HA  THR A 171      49.684   2.585 -18.021  1.00  0.00           H  
ATOM   2623  HB  THR A 171      49.047   2.994 -20.386  1.00  0.00           H  
ATOM   2624  HG1 THR A 171      47.260   4.201 -20.866  1.00  0.00           H  
ATOM   2625 1HG2 THR A 171      46.966   1.676 -20.389  1.00  0.00           H  
ATOM   2626 2HG2 THR A 171      48.123   1.034 -19.200  1.00  0.00           H  
ATOM   2627 3HG2 THR A 171      46.743   2.015 -18.658  1.00  0.00           H  
ATOM   2628  N   SER A 172      49.778   5.691 -17.660  1.00  0.00           N  
ATOM   2629  CA  SER A 172      50.452   6.967 -17.905  1.00  0.00           C  
ATOM   2630  C   SER A 172      51.656   7.085 -16.993  1.00  0.00           C  
ATOM   2631  O   SER A 172      51.535   6.983 -15.772  1.00  0.00           O  
ATOM   2632  CB  SER A 172      49.507   8.129 -17.672  1.00  0.00           C  
ATOM   2633  OG  SER A 172      50.177   9.354 -17.793  1.00  0.00           O  
ATOM   2634  H   SER A 172      49.155   5.593 -16.871  1.00  0.00           H  
ATOM   2635  HA  SER A 172      50.786   6.988 -18.943  1.00  0.00           H  
ATOM   2636 1HB  SER A 172      48.691   8.085 -18.393  1.00  0.00           H  
ATOM   2637 2HB  SER A 172      49.069   8.048 -16.678  1.00  0.00           H  
ATOM   2638  HG  SER A 172      49.498  10.013 -17.952  1.00  0.00           H  
ATOM   2639  N   GLY A 173      52.728   7.291 -17.644  1.00  0.00           N  
ATOM   2640  CA  GLY A 173      53.777   7.468 -16.649  1.00  0.00           C  
ATOM   2641  C   GLY A 173      53.628   8.693 -15.736  1.00  0.00           C  
ATOM   2642  O   GLY A 173      54.016   8.660 -14.568  1.00  0.00           O  
ATOM   2643  H   GLY A 173      52.696   7.300 -18.653  1.00  0.00           H  
ATOM   2644 1HA  GLY A 173      53.822   6.588 -16.007  1.00  0.00           H  
ATOM   2645 2HA  GLY A 173      54.742   7.551 -17.148  1.00  0.00           H  
ATOM   2646  N   GLU A 174      53.067   9.781 -16.258  1.00  0.00           N  
ATOM   2647  CA  GLU A 174      52.818  10.963 -15.442  1.00  0.00           C  
ATOM   2648  C   GLU A 174      51.750  10.692 -14.390  1.00  0.00           C  
ATOM   2649  O   GLU A 174      51.920  11.029 -13.218  1.00  0.00           O  
ATOM   2650  CB  GLU A 174      52.393  12.139 -16.324  1.00  0.00           C  
ATOM   2651  CG  GLU A 174      52.165  13.441 -15.568  1.00  0.00           C  
ATOM   2652  CD  GLU A 174      51.813  14.589 -16.473  1.00  0.00           C  
ATOM   2653  OE1 GLU A 174      51.767  14.390 -17.663  1.00  0.00           O  
ATOM   2654  OE2 GLU A 174      51.589  15.666 -15.973  1.00  0.00           O  
ATOM   2655  H   GLU A 174      52.812   9.782 -17.235  1.00  0.00           H  
ATOM   2656  HA  GLU A 174      53.742  11.229 -14.927  1.00  0.00           H  
ATOM   2657 1HB  GLU A 174      53.155  12.321 -17.081  1.00  0.00           H  
ATOM   2658 2HB  GLU A 174      51.468  11.888 -16.844  1.00  0.00           H  
ATOM   2659 1HG  GLU A 174      51.356  13.297 -14.852  1.00  0.00           H  
ATOM   2660 2HG  GLU A 174      53.067  13.688 -15.010  1.00  0.00           H  
ATOM   2661  N   PHE A 175      50.650  10.082 -14.815  1.00  0.00           N  
ATOM   2662  CA  PHE A 175      49.551   9.764 -13.910  1.00  0.00           C  
ATOM   2663  C   PHE A 175      49.980   8.749 -12.859  1.00  0.00           C  
ATOM   2664  O   PHE A 175      49.622   8.866 -11.687  1.00  0.00           O  
ATOM   2665  CB  PHE A 175      48.354   9.220 -14.692  1.00  0.00           C  
ATOM   2666  CG  PHE A 175      47.608  10.270 -15.466  1.00  0.00           C  
ATOM   2667  CD1 PHE A 175      47.439  10.151 -16.838  1.00  0.00           C  
ATOM   2668  CD2 PHE A 175      47.076  11.378 -14.825  1.00  0.00           C  
ATOM   2669  CE1 PHE A 175      46.754  11.117 -17.551  1.00  0.00           C  
ATOM   2670  CE2 PHE A 175      46.389  12.343 -15.535  1.00  0.00           C  
ATOM   2671  CZ  PHE A 175      46.228  12.212 -16.900  1.00  0.00           C  
ATOM   2672  H   PHE A 175      50.572   9.832 -15.790  1.00  0.00           H  
ATOM   2673  HA  PHE A 175      49.248  10.679 -13.399  1.00  0.00           H  
ATOM   2674 1HB  PHE A 175      48.693   8.458 -15.393  1.00  0.00           H  
ATOM   2675 2HB  PHE A 175      47.656   8.745 -14.005  1.00  0.00           H  
ATOM   2676  HD1 PHE A 175      47.854   9.284 -17.352  1.00  0.00           H  
ATOM   2677  HD2 PHE A 175      47.203  11.482 -13.747  1.00  0.00           H  
ATOM   2678  HE1 PHE A 175      46.628  11.011 -18.628  1.00  0.00           H  
ATOM   2679  HE2 PHE A 175      45.974  13.209 -15.019  1.00  0.00           H  
ATOM   2680  HZ  PHE A 175      45.689  12.974 -17.461  1.00  0.00           H  
ATOM   2681  N   LEU A 176      50.749   7.753 -13.284  1.00  0.00           N  
ATOM   2682  CA  LEU A 176      51.228   6.715 -12.379  1.00  0.00           C  
ATOM   2683  C   LEU A 176      52.167   7.291 -11.328  1.00  0.00           C  
ATOM   2684  O   LEU A 176      52.106   6.919 -10.156  1.00  0.00           O  
ATOM   2685  CB  LEU A 176      51.948   5.614 -13.168  1.00  0.00           C  
ATOM   2686  CG  LEU A 176      52.471   4.434 -12.339  1.00  0.00           C  
ATOM   2687  CD1 LEU A 176      51.308   3.763 -11.621  1.00  0.00           C  
ATOM   2688  CD2 LEU A 176      53.191   3.452 -13.251  1.00  0.00           C  
ATOM   2689  H   LEU A 176      51.009   7.714 -14.259  1.00  0.00           H  
ATOM   2690  HA  LEU A 176      50.370   6.277 -11.870  1.00  0.00           H  
ATOM   2691 1HB  LEU A 176      51.262   5.216 -13.914  1.00  0.00           H  
ATOM   2692 2HB  LEU A 176      52.798   6.058 -13.686  1.00  0.00           H  
ATOM   2693  HG  LEU A 176      53.163   4.801 -11.581  1.00  0.00           H  
ATOM   2694 1HD1 LEU A 176      51.679   2.925 -11.031  1.00  0.00           H  
ATOM   2695 2HD1 LEU A 176      50.823   4.483 -10.961  1.00  0.00           H  
ATOM   2696 3HD1 LEU A 176      50.589   3.400 -12.354  1.00  0.00           H  
ATOM   2697 1HD2 LEU A 176      53.563   2.614 -12.661  1.00  0.00           H  
ATOM   2698 2HD2 LEU A 176      52.499   3.084 -14.008  1.00  0.00           H  
ATOM   2699 3HD2 LEU A 176      54.028   3.954 -13.737  1.00  0.00           H  
ATOM   2700  N   THR A 177      53.036   8.201 -11.753  1.00  0.00           N  
ATOM   2701  CA  THR A 177      53.991   8.831 -10.848  1.00  0.00           C  
ATOM   2702  C   THR A 177      53.280   9.673  -9.797  1.00  0.00           C  
ATOM   2703  O   THR A 177      53.657   9.669  -8.625  1.00  0.00           O  
ATOM   2704  CB  THR A 177      54.993   9.708 -11.621  1.00  0.00           C  
ATOM   2705  OG1 THR A 177      55.733   8.894 -12.541  1.00  0.00           O  
ATOM   2706  CG2 THR A 177      55.958  10.388 -10.662  1.00  0.00           C  
ATOM   2707  H   THR A 177      53.036   8.464 -12.728  1.00  0.00           H  
ATOM   2708  HA  THR A 177      54.547   8.048 -10.332  1.00  0.00           H  
ATOM   2709  HB  THR A 177      54.452  10.468 -12.184  1.00  0.00           H  
ATOM   2710  HG1 THR A 177      55.203   8.736 -13.326  1.00  0.00           H  
ATOM   2711 1HG2 THR A 177      56.658  11.004 -11.226  1.00  0.00           H  
ATOM   2712 2HG2 THR A 177      55.399  11.016  -9.969  1.00  0.00           H  
ATOM   2713 3HG2 THR A 177      56.508   9.633 -10.103  1.00  0.00           H  
ATOM   2714  N   LYS A 178      52.249  10.395 -10.222  1.00  0.00           N  
ATOM   2715  CA  LYS A 178      51.483  11.244  -9.317  1.00  0.00           C  
ATOM   2716  C   LYS A 178      50.757  10.414  -8.266  1.00  0.00           C  
ATOM   2717  O   LYS A 178      50.704  10.787  -7.094  1.00  0.00           O  
ATOM   2718  CB  LYS A 178      50.481  12.095 -10.099  1.00  0.00           C  
ATOM   2719  CG  LYS A 178      51.113  13.194 -10.944  1.00  0.00           C  
ATOM   2720  CD  LYS A 178      50.058  13.981 -11.705  1.00  0.00           C  
ATOM   2721  CE  LYS A 178      50.689  15.073 -12.557  1.00  0.00           C  
ATOM   2722  NZ  LYS A 178      49.671  15.827 -13.338  1.00  0.00           N  
ATOM   2723  H   LYS A 178      51.989  10.355 -11.197  1.00  0.00           H  
ATOM   2724  HA  LYS A 178      52.174  11.909  -8.798  1.00  0.00           H  
ATOM   2725 1HB  LYS A 178      49.901  11.454 -10.764  1.00  0.00           H  
ATOM   2726 2HB  LYS A 178      49.784  12.565  -9.406  1.00  0.00           H  
ATOM   2727 1HG  LYS A 178      51.668  13.875 -10.298  1.00  0.00           H  
ATOM   2728 2HG  LYS A 178      51.808  12.751 -11.656  1.00  0.00           H  
ATOM   2729 1HD  LYS A 178      49.496  13.306 -12.352  1.00  0.00           H  
ATOM   2730 2HD  LYS A 178      49.366  14.440 -10.999  1.00  0.00           H  
ATOM   2731 1HE  LYS A 178      51.226  15.770 -11.916  1.00  0.00           H  
ATOM   2732 2HE  LYS A 178      51.402  14.627 -13.250  1.00  0.00           H  
ATOM   2733 1HZ  LYS A 178      50.129  16.540 -13.889  1.00  0.00           H  
ATOM   2734 2HZ  LYS A 178      49.178  15.193 -13.951  1.00  0.00           H  
ATOM   2735 3HZ  LYS A 178      49.014  16.262 -12.705  1.00  0.00           H  
ATOM   2736  N   THR A 179      50.198   9.287  -8.691  1.00  0.00           N  
ATOM   2737  CA  THR A 179      49.475   8.402  -7.786  1.00  0.00           C  
ATOM   2738  C   THR A 179      50.404   7.809  -6.735  1.00  0.00           C  
ATOM   2739  O   THR A 179      50.042   7.701  -5.563  1.00  0.00           O  
ATOM   2740  CB  THR A 179      48.778   7.267  -8.560  1.00  0.00           C  
ATOM   2741  OG1 THR A 179      47.829   7.824  -9.478  1.00  0.00           O  
ATOM   2742  CG2 THR A 179      48.061   6.330  -7.601  1.00  0.00           C  
ATOM   2743  H   THR A 179      50.276   9.037  -9.666  1.00  0.00           H  
ATOM   2744  HA  THR A 179      48.711   8.984  -7.269  1.00  0.00           H  
ATOM   2745  HB  THR A 179      49.521   6.702  -9.123  1.00  0.00           H  
ATOM   2746  HG1 THR A 179      48.288   8.134 -10.263  1.00  0.00           H  
ATOM   2747 1HG2 THR A 179      47.575   5.534  -8.165  1.00  0.00           H  
ATOM   2748 2HG2 THR A 179      48.782   5.896  -6.908  1.00  0.00           H  
ATOM   2749 3HG2 THR A 179      47.311   6.887  -7.041  1.00  0.00           H  
ATOM   2750  N   ALA A 180      51.603   7.426  -7.160  1.00  0.00           N  
ATOM   2751  CA  ALA A 180      52.587   6.844  -6.255  1.00  0.00           C  
ATOM   2752  C   ALA A 180      53.033   7.852  -5.204  1.00  0.00           C  
ATOM   2753  O   ALA A 180      53.195   7.511  -4.032  1.00  0.00           O  
ATOM   2754  CB  ALA A 180      53.787   6.329  -7.037  1.00  0.00           C  
ATOM   2755  H   ALA A 180      51.839   7.541  -8.135  1.00  0.00           H  
ATOM   2756  HA  ALA A 180      52.118   6.007  -5.737  1.00  0.00           H  
ATOM   2757 1HB  ALA A 180      54.513   5.898  -6.347  1.00  0.00           H  
ATOM   2758 2HB  ALA A 180      53.460   5.567  -7.744  1.00  0.00           H  
ATOM   2759 3HB  ALA A 180      54.248   7.153  -7.579  1.00  0.00           H  
ATOM   2760  N   ILE A 181      53.231   9.095  -5.629  1.00  0.00           N  
ATOM   2761  CA  ILE A 181      53.658  10.155  -4.724  1.00  0.00           C  
ATOM   2762  C   ILE A 181      52.595  10.444  -3.672  1.00  0.00           C  
ATOM   2763  O   ILE A 181      52.909  10.654  -2.500  1.00  0.00           O  
ATOM   2764  CB  ILE A 181      53.976  11.445  -5.501  1.00  0.00           C  
ATOM   2765  CG1 ILE A 181      55.217  11.250  -6.376  1.00  0.00           C  
ATOM   2766  CG2 ILE A 181      54.175  12.609  -4.542  1.00  0.00           C  
ATOM   2767  CD1 ILE A 181      55.445  12.365  -7.370  1.00  0.00           C  
ATOM   2768  H   ILE A 181      53.082   9.311  -6.604  1.00  0.00           H  
ATOM   2769  HA  ILE A 181      54.563   9.829  -4.213  1.00  0.00           H  
ATOM   2770  HB  ILE A 181      53.150  11.678  -6.173  1.00  0.00           H  
ATOM   2771 1HG1 ILE A 181      56.100  11.171  -5.743  1.00  0.00           H  
ATOM   2772 2HG1 ILE A 181      55.128  10.314  -6.930  1.00  0.00           H  
ATOM   2773 1HG2 ILE A 181      54.399  13.513  -5.108  1.00  0.00           H  
ATOM   2774 2HG2 ILE A 181      53.266  12.761  -3.961  1.00  0.00           H  
ATOM   2775 3HG2 ILE A 181      55.003  12.387  -3.869  1.00  0.00           H  
ATOM   2776 1HD1 ILE A 181      56.342  12.155  -7.954  1.00  0.00           H  
ATOM   2777 2HD1 ILE A 181      54.586  12.439  -8.039  1.00  0.00           H  
ATOM   2778 3HD1 ILE A 181      55.572  13.307  -6.838  1.00  0.00           H  
ATOM   2779  N   GLU A 182      51.337  10.453  -4.098  1.00  0.00           N  
ATOM   2780  CA  GLU A 182      50.224  10.716  -3.193  1.00  0.00           C  
ATOM   2781  C   GLU A 182      50.098   9.622  -2.141  1.00  0.00           C  
ATOM   2782  O   GLU A 182      49.842   9.901  -0.969  1.00  0.00           O  
ATOM   2783  CB  GLU A 182      48.915  10.835  -3.977  1.00  0.00           C  
ATOM   2784  CG  GLU A 182      47.698  11.162  -3.124  1.00  0.00           C  
ATOM   2785  CD  GLU A 182      47.783  12.517  -2.478  1.00  0.00           C  
ATOM   2786  OE1 GLU A 182      48.534  13.334  -2.953  1.00  0.00           O  
ATOM   2787  OE2 GLU A 182      47.096  12.734  -1.508  1.00  0.00           O  
ATOM   2788  H   GLU A 182      51.147  10.273  -5.073  1.00  0.00           H  
ATOM   2789  HA  GLU A 182      50.411  11.660  -2.680  1.00  0.00           H  
ATOM   2790 1HB  GLU A 182      49.013  11.615  -4.732  1.00  0.00           H  
ATOM   2791 2HB  GLU A 182      48.717   9.899  -4.499  1.00  0.00           H  
ATOM   2792 1HG  GLU A 182      46.808  11.126  -3.751  1.00  0.00           H  
ATOM   2793 2HG  GLU A 182      47.595  10.402  -2.351  1.00  0.00           H  
ATOM   2794  N   ALA A 183      50.279   8.376  -2.567  1.00  0.00           N  
ATOM   2795  CA  ALA A 183      50.186   7.236  -1.662  1.00  0.00           C  
ATOM   2796  C   ALA A 183      51.287   7.277  -0.610  1.00  0.00           C  
ATOM   2797  O   ALA A 183      51.050   6.983   0.562  1.00  0.00           O  
ATOM   2798  CB  ALA A 183      50.250   5.932  -2.444  1.00  0.00           C  
ATOM   2799  H   ALA A 183      50.486   8.215  -3.542  1.00  0.00           H  
ATOM   2800  HA  ALA A 183      49.228   7.291  -1.145  1.00  0.00           H  
ATOM   2801 1HB  ALA A 183      50.180   5.091  -1.754  1.00  0.00           H  
ATOM   2802 2HB  ALA A 183      49.422   5.891  -3.152  1.00  0.00           H  
ATOM   2803 3HB  ALA A 183      51.193   5.879  -2.985  1.00  0.00           H  
ATOM   2804  N   LEU A 184      52.491   7.643  -1.036  1.00  0.00           N  
ATOM   2805  CA  LEU A 184      53.632   7.722  -0.131  1.00  0.00           C  
ATOM   2806  C   LEU A 184      53.426   8.805   0.921  1.00  0.00           C  
ATOM   2807  O   LEU A 184      53.752   8.616   2.093  1.00  0.00           O  
ATOM   2808  CB  LEU A 184      54.916   8.005  -0.920  1.00  0.00           C  
ATOM   2809  CG  LEU A 184      56.216   7.989  -0.105  1.00  0.00           C  
ATOM   2810  CD1 LEU A 184      56.355   9.302   0.653  1.00  0.00           C  
ATOM   2811  CD2 LEU A 184      56.201   6.805   0.850  1.00  0.00           C  
ATOM   2812  H   LEU A 184      52.619   7.872  -2.011  1.00  0.00           H  
ATOM   2813  HA  LEU A 184      53.737   6.764   0.378  1.00  0.00           H  
ATOM   2814 1HB  LEU A 184      55.011   7.259  -1.708  1.00  0.00           H  
ATOM   2815 2HB  LEU A 184      54.829   8.986  -1.386  1.00  0.00           H  
ATOM   2816  HG  LEU A 184      57.068   7.901  -0.779  1.00  0.00           H  
ATOM   2817 1HD1 LEU A 184      57.279   9.291   1.233  1.00  0.00           H  
ATOM   2818 2HD1 LEU A 184      56.382  10.130  -0.055  1.00  0.00           H  
ATOM   2819 3HD1 LEU A 184      55.507   9.426   1.325  1.00  0.00           H  
ATOM   2820 1HD2 LEU A 184      57.125   6.794   1.429  1.00  0.00           H  
ATOM   2821 2HD2 LEU A 184      55.351   6.893   1.526  1.00  0.00           H  
ATOM   2822 3HD2 LEU A 184      56.119   5.879   0.281  1.00  0.00           H  
ATOM   2823  N   ARG A 185      52.883   9.940   0.495  1.00  0.00           N  
ATOM   2824  CA  ARG A 185      52.633  11.056   1.400  1.00  0.00           C  
ATOM   2825  C   ARG A 185      51.594  10.690   2.452  1.00  0.00           C  
ATOM   2826  O   ARG A 185      51.732  11.041   3.624  1.00  0.00           O  
ATOM   2827  CB  ARG A 185      52.158  12.277   0.626  1.00  0.00           C  
ATOM   2828  CG  ARG A 185      53.221  12.941  -0.235  1.00  0.00           C  
ATOM   2829  CD  ARG A 185      52.669  14.088  -1.001  1.00  0.00           C  
ATOM   2830  NE  ARG A 185      53.681  14.726  -1.827  1.00  0.00           N  
ATOM   2831  CZ  ARG A 185      53.434  15.701  -2.724  1.00  0.00           C  
ATOM   2832  NH1 ARG A 185      52.206  16.138  -2.898  1.00  0.00           N  
ATOM   2833  NH2 ARG A 185      54.426  16.218  -3.428  1.00  0.00           N  
ATOM   2834  H   ARG A 185      52.637  10.032  -0.480  1.00  0.00           H  
ATOM   2835  HA  ARG A 185      53.566  11.306   1.906  1.00  0.00           H  
ATOM   2836 1HB  ARG A 185      51.333  11.996  -0.027  1.00  0.00           H  
ATOM   2837 2HB  ARG A 185      51.783  13.026   1.323  1.00  0.00           H  
ATOM   2838 1HG  ARG A 185      54.027  13.309   0.400  1.00  0.00           H  
ATOM   2839 2HG  ARG A 185      53.620  12.215  -0.945  1.00  0.00           H  
ATOM   2840 1HD  ARG A 185      51.868  13.739  -1.653  1.00  0.00           H  
ATOM   2841 2HD  ARG A 185      52.275  14.831  -0.309  1.00  0.00           H  
ATOM   2842  HE  ARG A 185      54.638  14.417  -1.721  1.00  0.00           H  
ATOM   2843 1HH1 ARG A 185      51.448  15.742  -2.360  1.00  0.00           H  
ATOM   2844 2HH1 ARG A 185      52.021  16.868  -3.570  1.00  0.00           H  
ATOM   2845 1HH2 ARG A 185      55.370  15.882  -3.293  1.00  0.00           H  
ATOM   2846 2HH2 ARG A 185      54.241  16.948  -4.099  1.00  0.00           H  
ATOM   2847  N   ALA A 186      50.553   9.982   2.026  1.00  0.00           N  
ATOM   2848  CA  ALA A 186      49.488   9.567   2.931  1.00  0.00           C  
ATOM   2849  C   ALA A 186      50.006   8.595   3.983  1.00  0.00           C  
ATOM   2850  O   ALA A 186      49.638   8.679   5.155  1.00  0.00           O  
ATOM   2851  CB  ALA A 186      48.343   8.939   2.149  1.00  0.00           C  
ATOM   2852  H   ALA A 186      50.499   9.725   1.051  1.00  0.00           H  
ATOM   2853  HA  ALA A 186      49.119  10.453   3.448  1.00  0.00           H  
ATOM   2854 1HB  ALA A 186      47.556   8.635   2.839  1.00  0.00           H  
ATOM   2855 2HB  ALA A 186      47.945   9.666   1.441  1.00  0.00           H  
ATOM   2856 3HB  ALA A 186      48.708   8.068   1.608  1.00  0.00           H  
ATOM   2857  N   MET A 187      50.862   7.672   3.557  1.00  0.00           N  
ATOM   2858  CA  MET A 187      51.432   6.681   4.462  1.00  0.00           C  
ATOM   2859  C   MET A 187      52.316   7.340   5.514  1.00  0.00           C  
ATOM   2860  O   MET A 187      52.289   6.964   6.686  1.00  0.00           O  
ATOM   2861  CB  MET A 187      52.226   5.641   3.674  1.00  0.00           C  
ATOM   2862  CG  MET A 187      51.376   4.729   2.800  1.00  0.00           C  
ATOM   2863  SD  MET A 187      52.363   3.546   1.863  1.00  0.00           S  
ATOM   2864  CE  MET A 187      51.091   2.728   0.904  1.00  0.00           C  
ATOM   2865  H   MET A 187      51.124   7.657   2.582  1.00  0.00           H  
ATOM   2866  HA  MET A 187      50.617   6.179   4.983  1.00  0.00           H  
ATOM   2867 1HB  MET A 187      52.945   6.145   3.029  1.00  0.00           H  
ATOM   2868 2HB  MET A 187      52.789   5.013   4.364  1.00  0.00           H  
ATOM   2869 1HG  MET A 187      50.676   4.176   3.426  1.00  0.00           H  
ATOM   2870 2HG  MET A 187      50.801   5.331   2.097  1.00  0.00           H  
ATOM   2871 1HE  MET A 187      51.546   1.966   0.271  1.00  0.00           H  
ATOM   2872 2HE  MET A 187      50.372   2.260   1.578  1.00  0.00           H  
ATOM   2873 3HE  MET A 187      50.579   3.461   0.279  1.00  0.00           H  
ATOM   2874  N   ARG A 188      53.099   8.325   5.088  1.00  0.00           N  
ATOM   2875  CA  ARG A 188      53.993   9.038   5.993  1.00  0.00           C  
ATOM   2876  C   ARG A 188      53.209   9.813   7.045  1.00  0.00           C  
ATOM   2877  O   ARG A 188      53.586   9.843   8.217  1.00  0.00           O  
ATOM   2878  CB  ARG A 188      54.884   9.998   5.219  1.00  0.00           C  
ATOM   2879  CG  ARG A 188      55.940  10.705   6.054  1.00  0.00           C  
ATOM   2880  CD  ARG A 188      55.484  12.049   6.493  1.00  0.00           C  
ATOM   2881  NE  ARG A 188      55.319  12.959   5.371  1.00  0.00           N  
ATOM   2882  CZ  ARG A 188      54.711  14.160   5.443  1.00  0.00           C  
ATOM   2883  NH1 ARG A 188      54.218  14.580   6.586  1.00  0.00           N  
ATOM   2884  NH2 ARG A 188      54.612  14.916   4.363  1.00  0.00           N  
ATOM   2885  H   ARG A 188      53.074   8.586   4.113  1.00  0.00           H  
ATOM   2886  HA  ARG A 188      54.626   8.309   6.500  1.00  0.00           H  
ATOM   2887 1HB  ARG A 188      55.398   9.458   4.426  1.00  0.00           H  
ATOM   2888 2HB  ARG A 188      54.269  10.765   4.747  1.00  0.00           H  
ATOM   2889 1HG  ARG A 188      56.160  10.111   6.941  1.00  0.00           H  
ATOM   2890 2HG  ARG A 188      56.849  10.828   5.464  1.00  0.00           H  
ATOM   2891 1HD  ARG A 188      54.525  11.959   7.002  1.00  0.00           H  
ATOM   2892 2HD  ARG A 188      56.218  12.478   7.174  1.00  0.00           H  
ATOM   2893  HE  ARG A 188      55.686  12.671   4.474  1.00  0.00           H  
ATOM   2894 1HH1 ARG A 188      54.294  14.002   7.412  1.00  0.00           H  
ATOM   2895 2HH1 ARG A 188      53.763  15.479   6.640  1.00  0.00           H  
ATOM   2896 1HH2 ARG A 188      54.991  14.593   3.483  1.00  0.00           H  
ATOM   2897 2HH2 ARG A 188      54.157  15.815   4.417  1.00  0.00           H  
ATOM   2898  N   GLU A 189      52.117  10.439   6.619  1.00  0.00           N  
ATOM   2899  CA  GLU A 189      51.278  11.215   7.524  1.00  0.00           C  
ATOM   2900  C   GLU A 189      50.630  10.324   8.576  1.00  0.00           C  
ATOM   2901  O   GLU A 189      50.544  10.692   9.748  1.00  0.00           O  
ATOM   2902  CB  GLU A 189      50.198  11.963   6.740  1.00  0.00           C  
ATOM   2903  CG  GLU A 189      50.723  13.098   5.872  1.00  0.00           C  
ATOM   2904  CD  GLU A 189      49.644  13.762   5.062  1.00  0.00           C  
ATOM   2905  OE1 GLU A 189      48.535  13.286   5.081  1.00  0.00           O  
ATOM   2906  OE2 GLU A 189      49.930  14.748   4.424  1.00  0.00           O  
ATOM   2907  H   GLU A 189      51.862  10.375   5.644  1.00  0.00           H  
ATOM   2908  HA  GLU A 189      51.905  11.945   8.037  1.00  0.00           H  
ATOM   2909 1HB  GLU A 189      49.669  11.264   6.092  1.00  0.00           H  
ATOM   2910 2HB  GLU A 189      49.469  12.382   7.433  1.00  0.00           H  
ATOM   2911 1HG  GLU A 189      51.192  13.844   6.513  1.00  0.00           H  
ATOM   2912 2HG  GLU A 189      51.485  12.705   5.201  1.00  0.00           H  
ATOM   2913  N   VAL A 190      50.175   9.150   8.151  1.00  0.00           N  
ATOM   2914  CA  VAL A 190      49.534   8.203   9.055  1.00  0.00           C  
ATOM   2915  C   VAL A 190      50.513   7.697  10.107  1.00  0.00           C  
ATOM   2916  O   VAL A 190      50.162   7.557  11.279  1.00  0.00           O  
ATOM   2917  CB  VAL A 190      48.971   7.007   8.264  1.00  0.00           C  
ATOM   2918  CG1 VAL A 190      48.471   5.929   9.214  1.00  0.00           C  
ATOM   2919  CG2 VAL A 190      47.854   7.475   7.344  1.00  0.00           C  
ATOM   2920  H   VAL A 190      50.276   8.907   7.176  1.00  0.00           H  
ATOM   2921  HA  VAL A 190      48.710   8.709   9.559  1.00  0.00           H  
ATOM   2922  HB  VAL A 190      49.772   6.566   7.671  1.00  0.00           H  
ATOM   2923 1HG1 VAL A 190      48.076   5.091   8.638  1.00  0.00           H  
ATOM   2924 2HG1 VAL A 190      49.294   5.583   9.838  1.00  0.00           H  
ATOM   2925 3HG1 VAL A 190      47.682   6.337   9.845  1.00  0.00           H  
ATOM   2926 1HG2 VAL A 190      47.461   6.625   6.787  1.00  0.00           H  
ATOM   2927 2HG2 VAL A 190      47.056   7.921   7.937  1.00  0.00           H  
ATOM   2928 3HG2 VAL A 190      48.245   8.216   6.645  1.00  0.00           H  
ATOM   2929  N   ALA A 191      51.742   7.424   9.682  1.00  0.00           N  
ATOM   2930  CA  ALA A 191      52.774   6.933  10.586  1.00  0.00           C  
ATOM   2931  C   ALA A 191      53.127   7.976  11.638  1.00  0.00           C  
ATOM   2932  O   ALA A 191      53.318   7.650  12.810  1.00  0.00           O  
ATOM   2933  CB  ALA A 191      54.015   6.530   9.803  1.00  0.00           C  
ATOM   2934  H   ALA A 191      51.967   7.560   8.707  1.00  0.00           H  
ATOM   2935  HA  ALA A 191      52.383   6.057  11.103  1.00  0.00           H  
ATOM   2936 1HB  ALA A 191      54.777   6.165  10.492  1.00  0.00           H  
ATOM   2937 2HB  ALA A 191      53.759   5.742   9.095  1.00  0.00           H  
ATOM   2938 3HB  ALA A 191      54.400   7.393   9.262  1.00  0.00           H  
ATOM   2939  N   LEU A 192      53.212   9.232  11.213  1.00  0.00           N  
ATOM   2940  CA  LEU A 192      53.543  10.327  12.117  1.00  0.00           C  
ATOM   2941  C   LEU A 192      52.458  10.519  13.169  1.00  0.00           C  
ATOM   2942  O   LEU A 192      52.737  10.931  14.295  1.00  0.00           O  
ATOM   2943  CB  LEU A 192      53.734  11.628  11.327  1.00  0.00           C  
ATOM   2944  CG  LEU A 192      54.222  12.834  12.139  1.00  0.00           C  
ATOM   2945  CD1 LEU A 192      55.566  12.507  12.776  1.00  0.00           C  
ATOM   2946  CD2 LEU A 192      54.329  14.049  11.229  1.00  0.00           C  
ATOM   2947  H   LEU A 192      53.043   9.434  10.238  1.00  0.00           H  
ATOM   2948  HA  LEU A 192      54.476  10.086  12.625  1.00  0.00           H  
ATOM   2949 1HB  LEU A 192      54.457  11.449  10.533  1.00  0.00           H  
ATOM   2950 2HB  LEU A 192      52.783  11.899  10.869  1.00  0.00           H  
ATOM   2951  HG  LEU A 192      53.514  13.043  12.941  1.00  0.00           H  
ATOM   2952 1HD1 LEU A 192      55.913  13.365  13.354  1.00  0.00           H  
ATOM   2953 2HD1 LEU A 192      55.456  11.647  13.437  1.00  0.00           H  
ATOM   2954 3HD1 LEU A 192      56.292  12.277  11.997  1.00  0.00           H  
ATOM   2955 1HD2 LEU A 192      54.676  14.907  11.807  1.00  0.00           H  
ATOM   2956 2HD2 LEU A 192      55.038  13.841  10.427  1.00  0.00           H  
ATOM   2957 3HD2 LEU A 192      53.352  14.270  10.801  1.00  0.00           H  
ATOM   2958  N   ALA A 193      51.217  10.221  12.806  1.00  0.00           N  
ATOM   2959  CA  ALA A 193      50.096  10.549  13.689  1.00  0.00           C  
ATOM   2960  C   ALA A 193      49.527   9.370  14.425  1.00  0.00           C  
ATOM   2961  O   ALA A 193      48.557   9.501  15.171  1.00  0.00           O  
ATOM   2962  CB  ALA A 193      48.988  11.222  12.893  1.00  0.00           C  
ATOM   2963  H   ALA A 193      51.060   9.768  11.917  1.00  0.00           H  
ATOM   2964  HA  ALA A 193      50.456  11.242  14.449  1.00  0.00           H  
ATOM   2965 1HB  ALA A 193      48.163  11.474  13.559  1.00  0.00           H  
ATOM   2966 2HB  ALA A 193      49.372  12.132  12.431  1.00  0.00           H  
ATOM   2967 3HB  ALA A 193      48.634  10.544  12.118  1.00  0.00           H  
ATOM   2968  N   THR A 194      50.121   8.224  14.221  1.00  0.00           N  
ATOM   2969  CA  THR A 194      49.534   7.002  14.699  1.00  0.00           C  
ATOM   2970  C   THR A 194      50.560   6.220  15.500  1.00  0.00           C  
ATOM   2971  O   THR A 194      50.269   5.733  16.592  1.00  0.00           O  
ATOM   2972  CB  THR A 194      49.001   6.146  13.536  1.00  0.00           C  
ATOM   2973  OG1 THR A 194      50.077   5.820  12.646  1.00  0.00           O  
ATOM   2974  CG2 THR A 194      47.924   6.898  12.769  1.00  0.00           C  
ATOM   2975  H   THR A 194      50.999   8.207  13.722  1.00  0.00           H  
ATOM   2976  HA  THR A 194      48.698   7.252  15.352  1.00  0.00           H  
ATOM   2977  HB  THR A 194      48.579   5.220  13.928  1.00  0.00           H  
ATOM   2978  HG1 THR A 194      50.459   6.629  12.298  1.00  0.00           H  
ATOM   2979 1HG2 THR A 194      47.559   6.278  11.951  1.00  0.00           H  
ATOM   2980 2HG2 THR A 194      47.099   7.137  13.440  1.00  0.00           H  
ATOM   2981 3HG2 THR A 194      48.342   7.820  12.366  1.00  0.00           H  
ATOM   2982  N   ALA A 195      51.763   6.103  14.950  1.00  0.00           N  
ATOM   2983  CA  ALA A 195      52.769   5.216  15.510  1.00  0.00           C  
ATOM   2984  C   ALA A 195      53.111   5.613  16.941  1.00  0.00           C  
ATOM   2985  O   ALA A 195      53.383   6.780  17.224  1.00  0.00           O  
ATOM   2986  CB  ALA A 195      54.020   5.220  14.643  1.00  0.00           C  
ATOM   2987  H   ALA A 195      51.981   6.643  14.125  1.00  0.00           H  
ATOM   2988  HA  ALA A 195      52.357   4.207  15.531  1.00  0.00           H  
ATOM   2989 1HB  ALA A 195      54.764   4.551  15.075  1.00  0.00           H  
ATOM   2990 2HB  ALA A 195      53.767   4.882  13.638  1.00  0.00           H  
ATOM   2991 3HB  ALA A 195      54.425   6.229  14.595  1.00  0.00           H  
ATOM   2992  N   ASP A 196      53.095   4.635  17.839  1.00  0.00           N  
ATOM   2993  CA  ASP A 196      53.217   4.896  19.268  1.00  0.00           C  
ATOM   2994  C   ASP A 196      54.173   3.905  19.929  1.00  0.00           C  
ATOM   2995  O   ASP A 196      54.240   3.816  21.155  1.00  0.00           O  
ATOM   2996  CB  ASP A 196      51.846   4.823  19.945  1.00  0.00           C  
ATOM   2997  CG  ASP A 196      51.837   5.448  21.333  1.00  0.00           C  
ATOM   2998  OD1 ASP A 196      52.658   6.296  21.587  1.00  0.00           O  
ATOM   2999  OD2 ASP A 196      51.008   5.070  22.127  1.00  0.00           O  
ATOM   3000  H   ASP A 196      52.995   3.680  17.525  1.00  0.00           H  
ATOM   3001  HA  ASP A 196      53.619   5.900  19.403  1.00  0.00           H  
ATOM   3002 1HB  ASP A 196      51.108   5.336  19.327  1.00  0.00           H  
ATOM   3003 2HB  ASP A 196      51.536   3.781  20.028  1.00  0.00           H  
ATOM   3004  N   SER A 197      54.914   3.159  19.109  1.00  0.00           N  
ATOM   3005  CA  SER A 197      55.810   2.126  19.623  1.00  0.00           C  
ATOM   3006  C   SER A 197      56.825   1.649  18.575  1.00  0.00           C  
ATOM   3007  O   SER A 197      56.694   1.949  17.388  1.00  0.00           O  
ATOM   3008  CB  SER A 197      54.996   0.946  20.117  1.00  0.00           C  
ATOM   3009  OG  SER A 197      54.364   0.291  19.051  1.00  0.00           O  
ATOM   3010  H   SER A 197      54.852   3.314  18.113  1.00  0.00           H  
ATOM   3011  HA  SER A 197      56.372   2.541  20.461  1.00  0.00           H  
ATOM   3012 1HB  SER A 197      55.648   0.248  20.641  1.00  0.00           H  
ATOM   3013 2HB  SER A 197      54.248   1.293  20.829  1.00  0.00           H  
ATOM   3014  HG  SER A 197      53.873  -0.436  19.441  1.00  0.00           H  
ATOM   3015  N   PRO A 198      57.993   0.787  19.109  1.00  0.00           N  
ATOM   3016  CA  PRO A 198      58.885   0.230  18.092  1.00  0.00           C  
ATOM   3017  C   PRO A 198      58.043  -0.558  17.119  1.00  0.00           C  
ATOM   3018  O   PRO A 198      58.179  -0.411  15.904  1.00  0.00           O  
ATOM   3019  CB  PRO A 198      59.841  -0.668  18.884  1.00  0.00           C  
ATOM   3020  CG  PRO A 198      59.914  -0.027  20.228  1.00  0.00           C  
ATOM   3021  CD  PRO A 198      58.506   0.430  20.503  1.00  0.00           C  
ATOM   3022  HA  PRO A 198      59.432   1.049  17.602  1.00  0.00           H  
ATOM   3023 1HB  PRO A 198      59.448  -1.694  18.922  1.00  0.00           H  
ATOM   3024 2HB  PRO A 198      60.817  -0.715  18.380  1.00  0.00           H  
ATOM   3025 1HG  PRO A 198      60.279  -0.749  20.974  1.00  0.00           H  
ATOM   3026 2HG  PRO A 198      60.634   0.805  20.214  1.00  0.00           H  
ATOM   3027 1HD  PRO A 198      57.932  -0.397  20.947  1.00  0.00           H  
ATOM   3028 2HD  PRO A 198      58.527   1.296  21.181  1.00  0.00           H  
ATOM   3029  N   GLU A 199      57.173  -1.394  17.658  1.00  0.00           N  
ATOM   3030  CA  GLU A 199      56.367  -2.294  16.842  1.00  0.00           C  
ATOM   3031  C   GLU A 199      55.577  -1.525  15.790  1.00  0.00           C  
ATOM   3032  O   GLU A 199      55.555  -1.902  14.618  1.00  0.00           O  
ATOM   3033  CB  GLU A 199      55.411  -3.101  17.723  1.00  0.00           C  
ATOM   3034  CG  GLU A 199      56.097  -4.101  18.643  1.00  0.00           C  
ATOM   3035  CD  GLU A 199      56.627  -3.472  19.901  1.00  0.00           C  
ATOM   3036  OE1 GLU A 199      56.463  -2.287  20.064  1.00  0.00           O  
ATOM   3037  OE2 GLU A 199      57.197  -4.177  20.699  1.00  0.00           O  
ATOM   3038  H   GLU A 199      57.063  -1.410  18.662  1.00  0.00           H  
ATOM   3039  HA  GLU A 199      57.035  -2.985  16.327  1.00  0.00           H  
ATOM   3040 1HB  GLU A 199      54.828  -2.421  18.345  1.00  0.00           H  
ATOM   3041 2HB  GLU A 199      54.711  -3.650  17.093  1.00  0.00           H  
ATOM   3042 1HG  GLU A 199      55.383  -4.879  18.913  1.00  0.00           H  
ATOM   3043 2HG  GLU A 199      56.918  -4.571  18.103  1.00  0.00           H  
ATOM   3044  N   GLU A 200      54.930  -0.446  16.215  1.00  0.00           N  
ATOM   3045  CA  GLU A 200      54.137   0.378  15.310  1.00  0.00           C  
ATOM   3046  C   GLU A 200      55.016   1.043  14.259  1.00  0.00           C  
ATOM   3047  O   GLU A 200      54.647   1.122  13.087  1.00  0.00           O  
ATOM   3048  CB  GLU A 200      53.368   1.444  16.094  1.00  0.00           C  
ATOM   3049  CG  GLU A 200      52.286   0.891  17.011  1.00  0.00           C  
ATOM   3050  CD  GLU A 200      52.829   0.379  18.315  1.00  0.00           C  
ATOM   3051  OE1 GLU A 200      54.016   0.468  18.518  1.00  0.00           O  
ATOM   3052  OE2 GLU A 200      52.056  -0.103  19.110  1.00  0.00           O  
ATOM   3053  H   GLU A 200      54.989  -0.189  17.190  1.00  0.00           H  
ATOM   3054  HA  GLU A 200      53.420  -0.263  14.797  1.00  0.00           H  
ATOM   3055 1HB  GLU A 200      54.063   2.018  16.706  1.00  0.00           H  
ATOM   3056 2HB  GLU A 200      52.895   2.137  15.398  1.00  0.00           H  
ATOM   3057 1HG  GLU A 200      51.561   1.679  17.216  1.00  0.00           H  
ATOM   3058 2HG  GLU A 200      51.766   0.083  16.496  1.00  0.00           H  
ATOM   3059  N   GLY A 201      56.180   1.521  14.684  1.00  0.00           N  
ATOM   3060  CA  GLY A 201      57.114   2.180  13.779  1.00  0.00           C  
ATOM   3061  C   GLY A 201      57.639   1.212  12.728  1.00  0.00           C  
ATOM   3062  O   GLY A 201      57.772   1.565  11.556  1.00  0.00           O  
ATOM   3063  H   GLY A 201      56.424   1.426  15.659  1.00  0.00           H  
ATOM   3064 1HA  GLY A 201      56.617   3.018  13.291  1.00  0.00           H  
ATOM   3065 2HA  GLY A 201      57.947   2.589  14.350  1.00  0.00           H  
ATOM   3066  N   ARG A 202      57.937  -0.011  13.153  1.00  0.00           N  
ATOM   3067  CA  ARG A 202      58.448  -1.034  12.248  1.00  0.00           C  
ATOM   3068  C   ARG A 202      57.412  -1.407  11.197  1.00  0.00           C  
ATOM   3069  O   ARG A 202      57.741  -1.591  10.025  1.00  0.00           O  
ATOM   3070  CB  ARG A 202      58.852  -2.280  13.022  1.00  0.00           C  
ATOM   3071  CG  ARG A 202      59.537  -3.354  12.192  1.00  0.00           C  
ATOM   3072  CD  ARG A 202      59.945  -4.515  13.024  1.00  0.00           C  
ATOM   3073  NE  ARG A 202      60.905  -4.137  14.049  1.00  0.00           N  
ATOM   3074  CZ  ARG A 202      60.629  -4.059  15.365  1.00  0.00           C  
ATOM   3075  NH1 ARG A 202      59.419  -4.335  15.800  1.00  0.00           N  
ATOM   3076  NH2 ARG A 202      61.574  -3.705  16.219  1.00  0.00           N  
ATOM   3077  H   ARG A 202      57.806  -0.238  14.128  1.00  0.00           H  
ATOM   3078  HA  ARG A 202      59.329  -0.639  11.741  1.00  0.00           H  
ATOM   3079 1HB  ARG A 202      59.530  -2.004  13.828  1.00  0.00           H  
ATOM   3080 2HB  ARG A 202      57.968  -2.729  13.476  1.00  0.00           H  
ATOM   3081 1HG  ARG A 202      58.854  -3.709  11.420  1.00  0.00           H  
ATOM   3082 2HG  ARG A 202      60.430  -2.938  11.723  1.00  0.00           H  
ATOM   3083 1HD  ARG A 202      59.069  -4.935  13.517  1.00  0.00           H  
ATOM   3084 2HD  ARG A 202      60.403  -5.273  12.391  1.00  0.00           H  
ATOM   3085  HE  ARG A 202      61.847  -3.917  13.752  1.00  0.00           H  
ATOM   3086 1HH1 ARG A 202      58.697  -4.606  15.147  1.00  0.00           H  
ATOM   3087 2HH1 ARG A 202      59.212  -4.277  16.786  1.00  0.00           H  
ATOM   3088 1HH2 ARG A 202      62.504  -3.493  15.884  1.00  0.00           H  
ATOM   3089 2HH2 ARG A 202      61.366  -3.647  17.205  1.00  0.00           H  
ATOM   3090  N   ALA A 203      56.158  -1.518  11.622  1.00  0.00           N  
ATOM   3091  CA  ALA A 203      55.070  -1.869  10.717  1.00  0.00           C  
ATOM   3092  C   ALA A 203      54.857  -0.788   9.666  1.00  0.00           C  
ATOM   3093  O   ALA A 203      54.626  -1.085   8.494  1.00  0.00           O  
ATOM   3094  CB  ALA A 203      53.786  -2.106  11.499  1.00  0.00           C  
ATOM   3095  H   ALA A 203      55.953  -1.355  12.597  1.00  0.00           H  
ATOM   3096  HA  ALA A 203      55.343  -2.789  10.199  1.00  0.00           H  
ATOM   3097 1HB  ALA A 203      52.983  -2.367  10.809  1.00  0.00           H  
ATOM   3098 2HB  ALA A 203      53.936  -2.922  12.206  1.00  0.00           H  
ATOM   3099 3HB  ALA A 203      53.518  -1.201  12.041  1.00  0.00           H  
ATOM   3100  N   ALA A 204      54.936   0.468  10.091  1.00  0.00           N  
ATOM   3101  CA  ALA A 204      54.752   1.596   9.186  1.00  0.00           C  
ATOM   3102  C   ALA A 204      55.853   1.645   8.135  1.00  0.00           C  
ATOM   3103  O   ALA A 204      55.594   1.920   6.963  1.00  0.00           O  
ATOM   3104  CB  ALA A 204      54.709   2.901   9.968  1.00  0.00           C  
ATOM   3105  H   ALA A 204      55.129   0.646  11.066  1.00  0.00           H  
ATOM   3106  HA  ALA A 204      53.802   1.463   8.668  1.00  0.00           H  
ATOM   3107 1HB  ALA A 204      54.571   3.734   9.278  1.00  0.00           H  
ATOM   3108 2HB  ALA A 204      53.880   2.874  10.675  1.00  0.00           H  
ATOM   3109 3HB  ALA A 204      55.644   3.030  10.510  1.00  0.00           H  
ATOM   3110  N   THR A 205      57.083   1.377   8.560  1.00  0.00           N  
ATOM   3111  CA  THR A 205      58.226   1.389   7.655  1.00  0.00           C  
ATOM   3112  C   THR A 205      58.108   0.294   6.604  1.00  0.00           C  
ATOM   3113  O   THR A 205      58.418   0.509   5.432  1.00  0.00           O  
ATOM   3114  CB  THR A 205      59.547   1.223   8.428  1.00  0.00           C  
ATOM   3115  OG1 THR A 205      59.706   2.311   9.347  1.00  0.00           O  
ATOM   3116  CG2 THR A 205      60.727   1.198   7.469  1.00  0.00           C  
ATOM   3117  H   THR A 205      57.230   1.159   9.535  1.00  0.00           H  
ATOM   3118  HA  THR A 205      58.249   2.349   7.139  1.00  0.00           H  
ATOM   3119  HB  THR A 205      59.525   0.290   8.991  1.00  0.00           H  
ATOM   3120  HG1 THR A 205      58.972   2.316   9.967  1.00  0.00           H  
ATOM   3121 1HG2 THR A 205      61.652   1.080   8.033  1.00  0.00           H  
ATOM   3122 2HG2 THR A 205      60.615   0.365   6.776  1.00  0.00           H  
ATOM   3123 3HG2 THR A 205      60.761   2.133   6.910  1.00  0.00           H  
ATOM   3124  N   GLU A 206      57.658  -0.882   7.029  1.00  0.00           N  
ATOM   3125  CA  GLU A 206      57.499  -2.014   6.124  1.00  0.00           C  
ATOM   3126  C   GLU A 206      56.433  -1.733   5.072  1.00  0.00           C  
ATOM   3127  O   GLU A 206      56.599  -2.073   3.900  1.00  0.00           O  
ATOM   3128  CB  GLU A 206      57.135  -3.277   6.908  1.00  0.00           C  
ATOM   3129  CG  GLU A 206      58.260  -3.824   7.776  1.00  0.00           C  
ATOM   3130  CD  GLU A 206      57.845  -5.020   8.586  1.00  0.00           C  
ATOM   3131  OE1 GLU A 206      56.684  -5.353   8.567  1.00  0.00           O  
ATOM   3132  OE2 GLU A 206      58.690  -5.603   9.224  1.00  0.00           O  
ATOM   3133  H   GLU A 206      57.420  -0.994   8.004  1.00  0.00           H  
ATOM   3134  HA  GLU A 206      58.446  -2.182   5.611  1.00  0.00           H  
ATOM   3135 1HB  GLU A 206      56.283  -3.070   7.556  1.00  0.00           H  
ATOM   3136 2HB  GLU A 206      56.836  -4.062   6.215  1.00  0.00           H  
ATOM   3137 1HG  GLU A 206      59.095  -4.105   7.135  1.00  0.00           H  
ATOM   3138 2HG  GLU A 206      58.602  -3.037   8.448  1.00  0.00           H  
ATOM   3139  N   GLU A 207      55.339  -1.111   5.498  1.00  0.00           N  
ATOM   3140  CA  GLU A 207      54.243  -0.783   4.593  1.00  0.00           C  
ATOM   3141  C   GLU A 207      54.682   0.228   3.541  1.00  0.00           C  
ATOM   3142  O   GLU A 207      54.322   0.115   2.369  1.00  0.00           O  
ATOM   3143  CB  GLU A 207      53.050  -0.232   5.377  1.00  0.00           C  
ATOM   3144  CG  GLU A 207      52.339  -1.261   6.246  1.00  0.00           C  
ATOM   3145  CD  GLU A 207      51.219  -0.669   7.055  1.00  0.00           C  
ATOM   3146  OE1 GLU A 207      51.066   0.528   7.036  1.00  0.00           O  
ATOM   3147  OE2 GLU A 207      50.516  -1.416   7.694  1.00  0.00           O  
ATOM   3148  H   GLU A 207      55.265  -0.859   6.473  1.00  0.00           H  
ATOM   3149  HA  GLU A 207      53.933  -1.694   4.080  1.00  0.00           H  
ATOM   3150 1HB  GLU A 207      53.383   0.579   6.025  1.00  0.00           H  
ATOM   3151 2HB  GLU A 207      52.318   0.182   4.683  1.00  0.00           H  
ATOM   3152 1HG  GLU A 207      51.935  -2.044   5.605  1.00  0.00           H  
ATOM   3153 2HG  GLU A 207      53.065  -1.717   6.917  1.00  0.00           H  
ATOM   3154  N   LEU A 208      55.461   1.216   3.967  1.00  0.00           N  
ATOM   3155  CA  LEU A 208      55.950   2.250   3.062  1.00  0.00           C  
ATOM   3156  C   LEU A 208      56.884   1.664   2.010  1.00  0.00           C  
ATOM   3157  O   LEU A 208      56.826   2.037   0.838  1.00  0.00           O  
ATOM   3158  CB  LEU A 208      56.681   3.343   3.852  1.00  0.00           C  
ATOM   3159  CG  LEU A 208      57.156   4.550   3.033  1.00  0.00           C  
ATOM   3160  CD1 LEU A 208      57.243   5.774   3.935  1.00  0.00           C  
ATOM   3161  CD2 LEU A 208      58.505   4.238   2.403  1.00  0.00           C  
ATOM   3162  H   LEU A 208      55.721   1.252   4.942  1.00  0.00           H  
ATOM   3163  HA  LEU A 208      55.096   2.696   2.553  1.00  0.00           H  
ATOM   3164 1HB  LEU A 208      56.015   3.713   4.630  1.00  0.00           H  
ATOM   3165 2HB  LEU A 208      57.555   2.902   4.329  1.00  0.00           H  
ATOM   3166  HG  LEU A 208      56.430   4.766   2.248  1.00  0.00           H  
ATOM   3167 1HD1 LEU A 208      57.580   6.632   3.353  1.00  0.00           H  
ATOM   3168 2HD1 LEU A 208      56.260   5.986   4.356  1.00  0.00           H  
ATOM   3169 3HD1 LEU A 208      57.950   5.582   4.741  1.00  0.00           H  
ATOM   3170 1HD2 LEU A 208      58.842   5.096   1.821  1.00  0.00           H  
ATOM   3171 2HD2 LEU A 208      59.232   4.024   3.188  1.00  0.00           H  
ATOM   3172 3HD2 LEU A 208      58.410   3.370   1.750  1.00  0.00           H  
ATOM   3173  N   GLU A 209      57.744   0.745   2.436  1.00  0.00           N  
ATOM   3174  CA  GLU A 209      58.692   0.106   1.531  1.00  0.00           C  
ATOM   3175  C   GLU A 209      57.973  -0.729   0.479  1.00  0.00           C  
ATOM   3176  O   GLU A 209      58.351  -0.728  -0.693  1.00  0.00           O  
ATOM   3177  CB  GLU A 209      59.668  -0.774   2.315  1.00  0.00           C  
ATOM   3178  CG  GLU A 209      60.831  -1.310   1.493  1.00  0.00           C  
ATOM   3179  CD  GLU A 209      60.479  -2.549   0.719  1.00  0.00           C  
ATOM   3180  OE1 GLU A 209      59.381  -3.029   0.870  1.00  0.00           O  
ATOM   3181  OE2 GLU A 209      61.309  -3.017  -0.025  1.00  0.00           O  
ATOM   3182  H   GLU A 209      57.741   0.483   3.411  1.00  0.00           H  
ATOM   3183  HA  GLU A 209      59.258   0.884   1.018  1.00  0.00           H  
ATOM   3184 1HB  GLU A 209      60.081  -0.206   3.149  1.00  0.00           H  
ATOM   3185 2HB  GLU A 209      59.133  -1.627   2.733  1.00  0.00           H  
ATOM   3186 1HG  GLU A 209      61.155  -0.539   0.795  1.00  0.00           H  
ATOM   3187 2HG  GLU A 209      61.663  -1.529   2.161  1.00  0.00           H  
ATOM   3188  N   ARG A 210      56.935  -1.441   0.905  1.00  0.00           N  
ATOM   3189  CA  ARG A 210      56.160  -2.282  -0.000  1.00  0.00           C  
ATOM   3190  C   ARG A 210      55.443  -1.445  -1.052  1.00  0.00           C  
ATOM   3191  O   ARG A 210      55.388  -1.818  -2.224  1.00  0.00           O  
ATOM   3192  CB  ARG A 210      55.138  -3.102   0.774  1.00  0.00           C  
ATOM   3193  CG  ARG A 210      55.728  -4.193   1.654  1.00  0.00           C  
ATOM   3194  CD  ARG A 210      56.231  -5.335   0.849  1.00  0.00           C  
ATOM   3195  NE  ARG A 210      57.537  -5.059   0.272  1.00  0.00           N  
ATOM   3196  CZ  ARG A 210      58.107  -5.781  -0.712  1.00  0.00           C  
ATOM   3197  NH1 ARG A 210      57.476  -6.818  -1.217  1.00  0.00           N  
ATOM   3198  NH2 ARG A 210      59.301  -5.448  -1.169  1.00  0.00           N  
ATOM   3199  H   ARG A 210      56.676  -1.399   1.880  1.00  0.00           H  
ATOM   3200  HA  ARG A 210      56.842  -2.965  -0.507  1.00  0.00           H  
ATOM   3201 1HB  ARG A 210      54.553  -2.443   1.414  1.00  0.00           H  
ATOM   3202 2HB  ARG A 210      54.449  -3.577   0.076  1.00  0.00           H  
ATOM   3203 1HG  ARG A 210      56.560  -3.786   2.230  1.00  0.00           H  
ATOM   3204 2HG  ARG A 210      54.962  -4.564   2.335  1.00  0.00           H  
ATOM   3205 1HD  ARG A 210      56.319  -6.217   1.484  1.00  0.00           H  
ATOM   3206 2HD  ARG A 210      55.536  -5.541   0.036  1.00  0.00           H  
ATOM   3207  HE  ARG A 210      58.054  -4.269   0.635  1.00  0.00           H  
ATOM   3208 1HH1 ARG A 210      56.563  -7.072  -0.867  1.00  0.00           H  
ATOM   3209 2HH1 ARG A 210      57.903  -7.359  -1.954  1.00  0.00           H  
ATOM   3210 1HH2 ARG A 210      59.787  -4.651  -0.781  1.00  0.00           H  
ATOM   3211 2HH2 ARG A 210      59.728  -5.989  -1.906  1.00  0.00           H  
ATOM   3212  N   ALA A 211      54.895  -0.312  -0.626  1.00  0.00           N  
ATOM   3213  CA  ALA A 211      54.180   0.580  -1.531  1.00  0.00           C  
ATOM   3214  C   ALA A 211      55.115   1.163  -2.583  1.00  0.00           C  
ATOM   3215  O   ALA A 211      54.755   1.273  -3.755  1.00  0.00           O  
ATOM   3216  CB  ALA A 211      53.502   1.696  -0.749  1.00  0.00           C  
ATOM   3217  H   ALA A 211      54.976  -0.063   0.349  1.00  0.00           H  
ATOM   3218  HA  ALA A 211      53.417  -0.002  -2.048  1.00  0.00           H  
ATOM   3219 1HB  ALA A 211      52.973   2.353  -1.439  1.00  0.00           H  
ATOM   3220 2HB  ALA A 211      52.794   1.266  -0.041  1.00  0.00           H  
ATOM   3221 3HB  ALA A 211      54.254   2.268  -0.207  1.00  0.00           H  
ATOM   3222  N   ALA A 212      56.318   1.535  -2.157  1.00  0.00           N  
ATOM   3223  CA  ALA A 212      57.308   2.107  -3.062  1.00  0.00           C  
ATOM   3224  C   ALA A 212      57.743   1.095  -4.114  1.00  0.00           C  
ATOM   3225  O   ALA A 212      57.907   1.435  -5.286  1.00  0.00           O  
ATOM   3226  CB  ALA A 212      58.514   2.608  -2.280  1.00  0.00           C  
ATOM   3227  H   ALA A 212      56.552   1.418  -1.181  1.00  0.00           H  
ATOM   3228  HA  ALA A 212      56.848   2.949  -3.579  1.00  0.00           H  
ATOM   3229 1HB  ALA A 212      59.244   3.032  -2.970  1.00  0.00           H  
ATOM   3230 2HB  ALA A 212      58.195   3.374  -1.572  1.00  0.00           H  
ATOM   3231 3HB  ALA A 212      58.966   1.779  -1.738  1.00  0.00           H  
ATOM   3232  N   VAL A 213      57.929  -0.150  -3.688  1.00  0.00           N  
ATOM   3233  CA  VAL A 213      58.347  -1.214  -4.593  1.00  0.00           C  
ATOM   3234  C   VAL A 213      57.281  -1.493  -5.645  1.00  0.00           C  
ATOM   3235  O   VAL A 213      57.592  -1.707  -6.817  1.00  0.00           O  
ATOM   3236  CB  VAL A 213      58.635  -2.505  -3.803  1.00  0.00           C  
ATOM   3237  CG1 VAL A 213      58.887  -3.666  -4.754  1.00  0.00           C  
ATOM   3238  CG2 VAL A 213      59.827  -2.293  -2.883  1.00  0.00           C  
ATOM   3239  H   VAL A 213      57.777  -0.364  -2.713  1.00  0.00           H  
ATOM   3240  HA  VAL A 213      59.262  -0.900  -5.097  1.00  0.00           H  
ATOM   3241  HB  VAL A 213      57.757  -2.760  -3.210  1.00  0.00           H  
ATOM   3242 1HG1 VAL A 213      59.089  -4.570  -4.179  1.00  0.00           H  
ATOM   3243 2HG1 VAL A 213      58.007  -3.822  -5.378  1.00  0.00           H  
ATOM   3244 3HG1 VAL A 213      59.746  -3.439  -5.385  1.00  0.00           H  
ATOM   3245 1HG2 VAL A 213      60.025  -3.209  -2.327  1.00  0.00           H  
ATOM   3246 2HG2 VAL A 213      60.704  -2.032  -3.476  1.00  0.00           H  
ATOM   3247 3HG2 VAL A 213      59.608  -1.485  -2.184  1.00  0.00           H  
ATOM   3248  N   GLU A 214      56.022  -1.489  -5.219  1.00  0.00           N  
ATOM   3249  CA  GLU A 214      54.907  -1.742  -6.124  1.00  0.00           C  
ATOM   3250  C   GLU A 214      54.792  -0.646  -7.176  1.00  0.00           C  
ATOM   3251  O   GLU A 214      54.535  -0.922  -8.348  1.00  0.00           O  
ATOM   3252  CB  GLU A 214      53.597  -1.849  -5.340  1.00  0.00           C  
ATOM   3253  CG  GLU A 214      53.484  -3.095  -4.472  1.00  0.00           C  
ATOM   3254  CD  GLU A 214      52.218  -3.130  -3.662  1.00  0.00           C  
ATOM   3255  OE1 GLU A 214      51.496  -2.163  -3.681  1.00  0.00           O  
ATOM   3256  OE2 GLU A 214      51.973  -4.127  -3.024  1.00  0.00           O  
ATOM   3257  H   GLU A 214      55.833  -1.306  -4.244  1.00  0.00           H  
ATOM   3258  HA  GLU A 214      55.085  -2.688  -6.637  1.00  0.00           H  
ATOM   3259 1HB  GLU A 214      53.488  -0.979  -4.692  1.00  0.00           H  
ATOM   3260 2HB  GLU A 214      52.757  -1.848  -6.034  1.00  0.00           H  
ATOM   3261 1HG  GLU A 214      53.517  -3.975  -5.112  1.00  0.00           H  
ATOM   3262 2HG  GLU A 214      54.341  -3.135  -3.800  1.00  0.00           H  
ATOM   3263  N   ALA A 215      54.984   0.598  -6.751  1.00  0.00           N  
ATOM   3264  CA  ALA A 215      54.903   1.738  -7.655  1.00  0.00           C  
ATOM   3265  C   ALA A 215      56.003   1.687  -8.707  1.00  0.00           C  
ATOM   3266  O   ALA A 215      55.769   1.983  -9.879  1.00  0.00           O  
ATOM   3267  CB  ALA A 215      54.980   3.041  -6.872  1.00  0.00           C  
ATOM   3268  H   ALA A 215      55.192   0.758  -5.776  1.00  0.00           H  
ATOM   3269  HA  ALA A 215      53.944   1.693  -8.172  1.00  0.00           H  
ATOM   3270 1HB  ALA A 215      54.917   3.883  -7.561  1.00  0.00           H  
ATOM   3271 2HB  ALA A 215      54.152   3.089  -6.164  1.00  0.00           H  
ATOM   3272 3HB  ALA A 215      55.923   3.084  -6.331  1.00  0.00           H  
ATOM   3273  N   ILE A 216      57.204   1.310  -8.282  1.00  0.00           N  
ATOM   3274  CA  ILE A 216      58.344   1.219  -9.186  1.00  0.00           C  
ATOM   3275  C   ILE A 216      58.128   0.138 -10.238  1.00  0.00           C  
ATOM   3276  O   ILE A 216      58.456   0.324 -11.410  1.00  0.00           O  
ATOM   3277  CB  ILE A 216      59.640   0.927  -8.408  1.00  0.00           C  
ATOM   3278  CG1 ILE A 216      60.018   2.125  -7.532  1.00  0.00           C  
ATOM   3279  CG2 ILE A 216      60.771   0.587  -9.366  1.00  0.00           C  
ATOM   3280  CD1 ILE A 216      61.118   1.832  -6.537  1.00  0.00           C  
ATOM   3281  H   ILE A 216      57.331   1.080  -7.307  1.00  0.00           H  
ATOM   3282  HA  ILE A 216      58.457   2.174  -9.697  1.00  0.00           H  
ATOM   3283  HB  ILE A 216      59.479   0.085  -7.736  1.00  0.00           H  
ATOM   3284 1HG1 ILE A 216      60.342   2.951  -8.166  1.00  0.00           H  
ATOM   3285 2HG1 ILE A 216      59.141   2.463  -6.980  1.00  0.00           H  
ATOM   3286 1HG2 ILE A 216      61.679   0.384  -8.799  1.00  0.00           H  
ATOM   3287 2HG2 ILE A 216      60.502  -0.295  -9.947  1.00  0.00           H  
ATOM   3288 3HG2 ILE A 216      60.943   1.426 -10.039  1.00  0.00           H  
ATOM   3289 1HD1 ILE A 216      61.329   2.728  -5.954  1.00  0.00           H  
ATOM   3290 2HD1 ILE A 216      60.800   1.031  -5.869  1.00  0.00           H  
ATOM   3291 3HD1 ILE A 216      62.017   1.525  -7.069  1.00  0.00           H  
ATOM   3292  N   LYS A 217      57.574  -0.992  -9.813  1.00  0.00           N  
ATOM   3293  CA  LYS A 217      57.312  -2.105 -10.717  1.00  0.00           C  
ATOM   3294  C   LYS A 217      56.277  -1.729 -11.769  1.00  0.00           C  
ATOM   3295  O   LYS A 217      56.412  -2.082 -12.941  1.00  0.00           O  
ATOM   3296  CB  LYS A 217      56.844  -3.332  -9.934  1.00  0.00           C  
ATOM   3297  CG  LYS A 217      57.926  -3.990  -9.089  1.00  0.00           C  
ATOM   3298  CD  LYS A 217      57.381  -5.188  -8.326  1.00  0.00           C  
ATOM   3299  CE  LYS A 217      58.459  -5.840  -7.473  1.00  0.00           C  
ATOM   3300  NZ  LYS A 217      57.930  -6.991  -6.691  1.00  0.00           N  
ATOM   3301  H   LYS A 217      57.328  -1.083  -8.838  1.00  0.00           H  
ATOM   3302  HA  LYS A 217      58.238  -2.355 -11.235  1.00  0.00           H  
ATOM   3303 1HB  LYS A 217      56.026  -3.050  -9.269  1.00  0.00           H  
ATOM   3304 2HB  LYS A 217      56.459  -4.081 -10.626  1.00  0.00           H  
ATOM   3305 1HG  LYS A 217      58.741  -4.321  -9.734  1.00  0.00           H  
ATOM   3306 2HG  LYS A 217      58.322  -3.267  -8.377  1.00  0.00           H  
ATOM   3307 1HD  LYS A 217      56.563  -4.867  -7.680  1.00  0.00           H  
ATOM   3308 2HD  LYS A 217      56.995  -5.924  -9.032  1.00  0.00           H  
ATOM   3309 1HE  LYS A 217      59.266  -6.193  -8.114  1.00  0.00           H  
ATOM   3310 2HE  LYS A 217      58.869  -5.105  -6.781  1.00  0.00           H  
ATOM   3311 1HZ  LYS A 217      58.674  -7.395  -6.140  1.00  0.00           H  
ATOM   3312 2HZ  LYS A 217      57.192  -6.672  -6.079  1.00  0.00           H  
ATOM   3313 3HZ  LYS A 217      57.564  -7.688  -7.324  1.00  0.00           H  
ATOM   3314  N   ALA A 218      55.243  -1.011 -11.344  1.00  0.00           N  
ATOM   3315  CA  ALA A 218      54.182  -0.585 -12.248  1.00  0.00           C  
ATOM   3316  C   ALA A 218      54.709   0.382 -13.300  1.00  0.00           C  
ATOM   3317  O   ALA A 218      54.340   0.302 -14.472  1.00  0.00           O  
ATOM   3318  CB  ALA A 218      53.044   0.054 -11.465  1.00  0.00           C  
ATOM   3319  H   ALA A 218      55.191  -0.753 -10.369  1.00  0.00           H  
ATOM   3320  HA  ALA A 218      53.803  -1.467 -12.765  1.00  0.00           H  
ATOM   3321 1HB  ALA A 218      52.259   0.367 -12.154  1.00  0.00           H  
ATOM   3322 2HB  ALA A 218      52.639  -0.669 -10.757  1.00  0.00           H  
ATOM   3323 3HB  ALA A 218      53.418   0.921 -10.924  1.00  0.00           H  
ATOM   3324  N   LEU A 219      55.574   1.296 -12.875  1.00  0.00           N  
ATOM   3325  CA  LEU A 219      56.155   2.281 -13.779  1.00  0.00           C  
ATOM   3326  C   LEU A 219      57.032   1.614 -14.831  1.00  0.00           C  
ATOM   3327  O   LEU A 219      57.008   1.991 -16.003  1.00  0.00           O  
ATOM   3328  CB  LEU A 219      56.982   3.303 -12.988  1.00  0.00           C  
ATOM   3329  CG  LEU A 219      56.181   4.251 -12.086  1.00  0.00           C  
ATOM   3330  CD1 LEU A 219      57.140   5.076 -11.238  1.00  0.00           C  
ATOM   3331  CD2 LEU A 219      55.301   5.146 -12.945  1.00  0.00           C  
ATOM   3332  H   LEU A 219      55.836   1.309 -11.900  1.00  0.00           H  
ATOM   3333  HA  LEU A 219      55.345   2.803 -14.288  1.00  0.00           H  
ATOM   3334 1HB  LEU A 219      57.689   2.765 -12.359  1.00  0.00           H  
ATOM   3335 2HB  LEU A 219      57.545   3.914 -13.693  1.00  0.00           H  
ATOM   3336  HG  LEU A 219      55.556   3.668 -11.410  1.00  0.00           H  
ATOM   3337 1HD1 LEU A 219      56.571   5.749 -10.597  1.00  0.00           H  
ATOM   3338 2HD1 LEU A 219      57.744   4.411 -10.620  1.00  0.00           H  
ATOM   3339 3HD1 LEU A 219      57.791   5.659 -11.889  1.00  0.00           H  
ATOM   3340 1HD2 LEU A 219      54.731   5.820 -12.303  1.00  0.00           H  
ATOM   3341 2HD2 LEU A 219      55.925   5.731 -13.620  1.00  0.00           H  
ATOM   3342 3HD2 LEU A 219      54.614   4.532 -13.526  1.00  0.00           H  
ATOM   3343  N   LYS A 220      57.806   0.621 -14.406  1.00  0.00           N  
ATOM   3344  CA  LYS A 220      58.692  -0.101 -15.310  1.00  0.00           C  
ATOM   3345  C   LYS A 220      57.914  -0.726 -16.461  1.00  0.00           C  
ATOM   3346  O   LYS A 220      58.304  -0.609 -17.623  1.00  0.00           O  
ATOM   3347  CB  LYS A 220      59.467  -1.180 -14.552  1.00  0.00           C  
ATOM   3348  CG  LYS A 220      60.445  -1.972 -15.410  1.00  0.00           C  
ATOM   3349  CD  LYS A 220      61.216  -2.984 -14.576  1.00  0.00           C  
ATOM   3350  CE  LYS A 220      62.260  -3.710 -15.412  1.00  0.00           C  
ATOM   3351  NZ  LYS A 220      61.638  -4.580 -16.447  1.00  0.00           N  
ATOM   3352  H   LYS A 220      57.780   0.360 -13.431  1.00  0.00           H  
ATOM   3353  HA  LYS A 220      59.405   0.607 -15.735  1.00  0.00           H  
ATOM   3354 1HB  LYS A 220      60.031  -0.720 -13.740  1.00  0.00           H  
ATOM   3355 2HB  LYS A 220      58.767  -1.885 -14.105  1.00  0.00           H  
ATOM   3356 1HG  LYS A 220      59.898  -2.499 -16.192  1.00  0.00           H  
ATOM   3357 2HG  LYS A 220      61.151  -1.289 -15.881  1.00  0.00           H  
ATOM   3358 1HD  LYS A 220      61.715  -2.473 -13.751  1.00  0.00           H  
ATOM   3359 2HD  LYS A 220      60.524  -3.717 -14.161  1.00  0.00           H  
ATOM   3360 1HE  LYS A 220      62.901  -2.981 -15.906  1.00  0.00           H  
ATOM   3361 2HE  LYS A 220      62.882  -4.327 -14.763  1.00  0.00           H  
ATOM   3362 1HZ  LYS A 220      62.362  -5.043 -16.978  1.00  0.00           H  
ATOM   3363 2HZ  LYS A 220      61.055  -5.273 -15.998  1.00  0.00           H  
ATOM   3364 3HZ  LYS A 220      61.074  -4.017 -17.067  1.00  0.00           H  
ATOM   3365  N   LYS A 221      56.812  -1.390 -16.132  1.00  0.00           N  
ATOM   3366  CA  LYS A 221      55.977  -2.035 -17.138  1.00  0.00           C  
ATOM   3367  C   LYS A 221      55.489  -1.032 -18.175  1.00  0.00           C  
ATOM   3368  O   LYS A 221      55.617  -1.257 -19.379  1.00  0.00           O  
ATOM   3369  CB  LYS A 221      54.785  -2.731 -16.479  1.00  0.00           C  
ATOM   3370  CG  LYS A 221      55.147  -3.977 -15.681  1.00  0.00           C  
ATOM   3371  CD  LYS A 221      53.916  -4.600 -15.040  1.00  0.00           C  
ATOM   3372  CE  LYS A 221      54.279  -5.833 -14.226  1.00  0.00           C  
ATOM   3373  NZ  LYS A 221      53.090  -6.430 -13.559  1.00  0.00           N  
ATOM   3374  H   LYS A 221      56.545  -1.450 -15.160  1.00  0.00           H  
ATOM   3375  HA  LYS A 221      56.576  -2.785 -17.656  1.00  0.00           H  
ATOM   3376 1HB  LYS A 221      54.285  -2.036 -15.804  1.00  0.00           H  
ATOM   3377 2HB  LYS A 221      54.065  -3.021 -17.243  1.00  0.00           H  
ATOM   3378 1HG  LYS A 221      55.612  -4.710 -16.342  1.00  0.00           H  
ATOM   3379 2HG  LYS A 221      55.860  -3.715 -14.900  1.00  0.00           H  
ATOM   3380 1HD  LYS A 221      53.439  -3.870 -14.385  1.00  0.00           H  
ATOM   3381 2HD  LYS A 221      53.206  -4.885 -15.816  1.00  0.00           H  
ATOM   3382 1HE  LYS A 221      54.727  -6.581 -14.879  1.00  0.00           H  
ATOM   3383 2HE  LYS A 221      55.010  -5.564 -13.463  1.00  0.00           H  
ATOM   3384 1HZ  LYS A 221      53.372  -7.243 -13.031  1.00  0.00           H  
ATOM   3385 2HZ  LYS A 221      52.676  -5.750 -12.936  1.00  0.00           H  
ATOM   3386 3HZ  LYS A 221      52.412  -6.701 -14.258  1.00  0.00           H  
ATOM   3387  N   ILE A 222      54.932   0.069 -17.709  1.00  0.00           N  
ATOM   3388  CA  ILE A 222      54.358   1.039 -18.618  1.00  0.00           C  
ATOM   3389  C   ILE A 222      55.463   1.600 -19.488  1.00  0.00           C  
ATOM   3390  O   ILE A 222      55.204   2.161 -20.553  1.00  0.00           O  
ATOM   3391  CB  ILE A 222      53.650   2.177 -17.860  1.00  0.00           C  
ATOM   3392  CG1 ILE A 222      52.407   1.646 -17.140  1.00  0.00           C  
ATOM   3393  CG2 ILE A 222      53.278   3.301 -18.814  1.00  0.00           C  
ATOM   3394  CD1 ILE A 222      51.804   2.626 -16.160  1.00  0.00           C  
ATOM   3395  H   ILE A 222      54.911   0.226 -16.711  1.00  0.00           H  
ATOM   3396  HA  ILE A 222      53.624   0.533 -19.245  1.00  0.00           H  
ATOM   3397  HB  ILE A 222      54.315   2.570 -17.091  1.00  0.00           H  
ATOM   3398 1HG1 ILE A 222      51.645   1.386 -17.875  1.00  0.00           H  
ATOM   3399 2HG1 ILE A 222      52.662   0.735 -16.598  1.00  0.00           H  
ATOM   3400 1HG2 ILE A 222      52.778   4.096 -18.262  1.00  0.00           H  
ATOM   3401 2HG2 ILE A 222      54.179   3.695 -19.281  1.00  0.00           H  
ATOM   3402 3HG2 ILE A 222      52.608   2.917 -19.584  1.00  0.00           H  
ATOM   3403 1HD1 ILE A 222      50.928   2.179 -15.690  1.00  0.00           H  
ATOM   3404 2HD1 ILE A 222      52.540   2.874 -15.394  1.00  0.00           H  
ATOM   3405 3HD1 ILE A 222      51.509   3.533 -16.686  1.00  0.00           H  
ATOM   3406  N   LYS A 223      56.694   1.437 -19.013  1.00  0.00           N  
ATOM   3407  CA  LYS A 223      57.866   1.973 -19.681  1.00  0.00           C  
ATOM   3408  C   LYS A 223      57.862   3.492 -19.649  1.00  0.00           C  
ATOM   3409  O   LYS A 223      58.089   4.145 -20.668  1.00  0.00           O  
ATOM   3410  CB  LYS A 223      57.935   1.475 -21.125  1.00  0.00           C  
ATOM   3411  CG  LYS A 223      58.023  -0.039 -21.265  1.00  0.00           C  
ATOM   3412  CD  LYS A 223      58.172  -0.452 -22.722  1.00  0.00           C  
ATOM   3413  CE  LYS A 223      58.222  -1.966 -22.867  1.00  0.00           C  
ATOM   3414  NZ  LYS A 223      58.334  -2.385 -24.290  1.00  0.00           N  
ATOM   3415  H   LYS A 223      56.826   0.921 -18.155  1.00  0.00           H  
ATOM   3416  HA  LYS A 223      58.754   1.628 -19.151  1.00  0.00           H  
ATOM   3417 1HB  LYS A 223      57.051   1.810 -21.669  1.00  0.00           H  
ATOM   3418 2HB  LYS A 223      58.806   1.908 -21.618  1.00  0.00           H  
ATOM   3419 1HG  LYS A 223      58.882  -0.407 -20.703  1.00  0.00           H  
ATOM   3420 2HG  LYS A 223      57.122  -0.495 -20.858  1.00  0.00           H  
ATOM   3421 1HD  LYS A 223      57.329  -0.067 -23.297  1.00  0.00           H  
ATOM   3422 2HD  LYS A 223      59.090  -0.027 -23.128  1.00  0.00           H  
ATOM   3423 1HE  LYS A 223      59.078  -2.355 -22.318  1.00  0.00           H  
ATOM   3424 2HE  LYS A 223      57.317  -2.402 -22.443  1.00  0.00           H  
ATOM   3425 1HZ  LYS A 223      58.364  -3.393 -24.343  1.00  0.00           H  
ATOM   3426 2HZ  LYS A 223      57.535  -2.044 -24.806  1.00  0.00           H  
ATOM   3427 3HZ  LYS A 223      59.179  -2.002 -24.689  1.00  0.00           H  
ATOM   3428  N   ALA A 224      57.602   4.046 -18.471  1.00  0.00           N  
ATOM   3429  CA  ALA A 224      57.636   5.486 -18.266  1.00  0.00           C  
ATOM   3430  C   ALA A 224      59.064   6.010 -18.312  1.00  0.00           C  
ATOM   3431  O   ALA A 224      59.987   5.370 -17.808  1.00  0.00           O  
ATOM   3432  CB  ALA A 224      56.980   5.849 -16.942  1.00  0.00           C  
ATOM   3433  H   ALA A 224      57.372   3.451 -17.688  1.00  0.00           H  
ATOM   3434  HA  ALA A 224      57.079   5.957 -19.077  1.00  0.00           H  
ATOM   3435 1HB  ALA A 224      57.014   6.930 -16.803  1.00  0.00           H  
ATOM   3436 2HB  ALA A 224      55.942   5.517 -16.947  1.00  0.00           H  
ATOM   3437 3HB  ALA A 224      57.512   5.362 -16.127  1.00  0.00           H  
ATOM   3438  N   PRO A 225      59.240   7.176 -18.919  1.00  0.00           N  
ATOM   3439  CA  PRO A 225      60.567   7.744 -19.110  1.00  0.00           C  
ATOM   3440  C   PRO A 225      61.246   8.018 -17.781  1.00  0.00           C  
ATOM   3441  O   PRO A 225      60.610   8.473 -16.830  1.00  0.00           O  
ATOM   3442  CB  PRO A 225      60.281   9.041 -19.874  1.00  0.00           C  
ATOM   3443  CG  PRO A 225      58.964   8.796 -20.529  1.00  0.00           C  
ATOM   3444  CD  PRO A 225      58.202   7.960 -19.536  1.00  0.00           C  
ATOM   3445  HA  PRO A 225      61.172   7.054 -19.717  1.00  0.00           H  
ATOM   3446 1HB  PRO A 225      60.260   9.891 -19.177  1.00  0.00           H  
ATOM   3447 2HB  PRO A 225      61.087   9.237 -20.597  1.00  0.00           H  
ATOM   3448 1HG  PRO A 225      58.466   9.752 -20.748  1.00  0.00           H  
ATOM   3449 2HG  PRO A 225      59.108   8.284 -21.492  1.00  0.00           H  
ATOM   3450 1HD  PRO A 225      57.694   8.617 -18.815  1.00  0.00           H  
ATOM   3451 2HD  PRO A 225      57.473   7.331 -20.068  1.00  0.00           H  
ATOM   3452  N   SER A 226      62.586   7.671 -17.896  1.00  0.00           N  
ATOM   3453  CA  SER A 226      63.352   7.584 -16.659  1.00  0.00           C  
ATOM   3454  C   SER A 226      62.924   8.670 -15.703  1.00  0.00           C  
ATOM   3455  O   SER A 226      63.006   8.506 -14.486  1.00  0.00           O  
ATOM   3456  CB  SER A 226      64.837   7.702 -16.941  1.00  0.00           C  
ATOM   3457  OG  SER A 226      65.295   6.606 -17.685  1.00  0.00           O  
ATOM   3458  H   SER A 226      62.972   7.496 -18.813  1.00  0.00           H  
ATOM   3459  HA  SER A 226      63.157   6.614 -16.199  1.00  0.00           H  
ATOM   3460 1HB  SER A 226      65.031   8.623 -17.489  1.00  0.00           H  
ATOM   3461 2HB  SER A 226      65.383   7.759 -16.000  1.00  0.00           H  
ATOM   3462  HG  SER A 226      65.916   6.962 -18.326  1.00  0.00           H  
ATOM   3463  N   GLU A 227      62.467   9.781 -16.258  1.00  0.00           N  
ATOM   3464  CA  GLU A 227      62.218  10.963 -15.442  1.00  0.00           C  
ATOM   3465  C   GLU A 227      61.150  10.692 -14.390  1.00  0.00           C  
ATOM   3466  O   GLU A 227      61.320  11.029 -13.218  1.00  0.00           O  
ATOM   3467  CB  GLU A 227      61.793  12.139 -16.324  1.00  0.00           C  
ATOM   3468  CG  GLU A 227      61.553  13.438 -15.567  1.00  0.00           C  
ATOM   3469  CD  GLU A 227      61.179  14.581 -16.469  1.00  0.00           C  
ATOM   3470  OE1 GLU A 227      61.127  14.381 -17.659  1.00  0.00           O  
ATOM   3471  OE2 GLU A 227      60.945  15.655 -15.968  1.00  0.00           O  
ATOM   3472  H   GLU A 227      62.293   9.799 -17.253  1.00  0.00           H  
ATOM   3473  HA  GLU A 227      63.142  11.229 -14.927  1.00  0.00           H  
ATOM   3474 1HB  GLU A 227      62.559  12.327 -17.075  1.00  0.00           H  
ATOM   3475 2HB  GLU A 227      60.873  11.885 -16.850  1.00  0.00           H  
ATOM   3476 1HG  GLU A 227      60.752  13.283 -14.844  1.00  0.00           H  
ATOM   3477 2HG  GLU A 227      62.457  13.697 -15.016  1.00  0.00           H  
ATOM   3478  N   PHE A 228      60.050  10.082 -14.815  1.00  0.00           N  
ATOM   3479  CA  PHE A 228      58.951   9.764 -13.910  1.00  0.00           C  
ATOM   3480  C   PHE A 228      59.380   8.749 -12.859  1.00  0.00           C  
ATOM   3481  O   PHE A 228      59.022   8.866 -11.687  1.00  0.00           O  
ATOM   3482  CB  PHE A 228      57.754   9.220 -14.692  1.00  0.00           C  
ATOM   3483  CG  PHE A 228      57.008  10.270 -15.466  1.00  0.00           C  
ATOM   3484  CD1 PHE A 228      57.277  10.483 -16.810  1.00  0.00           C  
ATOM   3485  CD2 PHE A 228      56.038  11.047 -14.852  1.00  0.00           C  
ATOM   3486  CE1 PHE A 228      56.592  11.448 -17.523  1.00  0.00           C  
ATOM   3487  CE2 PHE A 228      55.350  12.012 -15.563  1.00  0.00           C  
ATOM   3488  CZ  PHE A 228      55.629  12.213 -16.900  1.00  0.00           C  
ATOM   3489  H   PHE A 228      59.972   9.832 -15.790  1.00  0.00           H  
ATOM   3490  HA  PHE A 228      58.648  10.679 -13.399  1.00  0.00           H  
ATOM   3491 1HB  PHE A 228      58.093   8.458 -15.393  1.00  0.00           H  
ATOM   3492 2HB  PHE A 228      57.056   8.745 -14.005  1.00  0.00           H  
ATOM   3493  HD1 PHE A 228      58.038   9.878 -17.303  1.00  0.00           H  
ATOM   3494  HD2 PHE A 228      55.818  10.888 -13.796  1.00  0.00           H  
ATOM   3495  HE1 PHE A 228      56.813  11.605 -18.579  1.00  0.00           H  
ATOM   3496  HE2 PHE A 228      54.589  12.615 -15.069  1.00  0.00           H  
ATOM   3497  HZ  PHE A 228      55.089  12.974 -17.461  1.00  0.00           H  
ATOM   3498  N   ILE A 229      60.149   7.753 -13.284  1.00  0.00           N  
ATOM   3499  CA  ILE A 229      60.628   6.715 -12.379  1.00  0.00           C  
ATOM   3500  C   ILE A 229      61.567   7.291 -11.328  1.00  0.00           C  
ATOM   3501  O   ILE A 229      61.506   6.919 -10.156  1.00  0.00           O  
ATOM   3502  CB  ILE A 229      61.350   5.599 -13.156  1.00  0.00           C  
ATOM   3503  CG1 ILE A 229      60.357   4.830 -14.031  1.00  0.00           C  
ATOM   3504  CG2 ILE A 229      62.060   4.656 -12.196  1.00  0.00           C  
ATOM   3505  CD1 ILE A 229      61.012   3.898 -15.025  1.00  0.00           C  
ATOM   3506  H   ILE A 229      60.409   7.714 -14.259  1.00  0.00           H  
ATOM   3507  HA  ILE A 229      59.770   6.280 -11.867  1.00  0.00           H  
ATOM   3508  HB  ILE A 229      62.085   6.040 -13.828  1.00  0.00           H  
ATOM   3509 1HG1 ILE A 229      59.694   4.241 -13.398  1.00  0.00           H  
ATOM   3510 2HG1 ILE A 229      59.737   5.535 -14.585  1.00  0.00           H  
ATOM   3511 1HG2 ILE A 229      62.564   3.873 -12.762  1.00  0.00           H  
ATOM   3512 2HG2 ILE A 229      62.793   5.214 -11.616  1.00  0.00           H  
ATOM   3513 3HG2 ILE A 229      61.330   4.205 -11.523  1.00  0.00           H  
ATOM   3514 1HD1 ILE A 229      60.245   3.389 -15.608  1.00  0.00           H  
ATOM   3515 2HD1 ILE A 229      61.655   4.472 -15.693  1.00  0.00           H  
ATOM   3516 3HD1 ILE A 229      61.610   3.160 -14.492  1.00  0.00           H  
ATOM   3517  N   THR A 230      62.436   8.201 -11.753  1.00  0.00           N  
ATOM   3518  CA  THR A 230      63.391   8.831 -10.848  1.00  0.00           C  
ATOM   3519  C   THR A 230      62.680   9.673  -9.797  1.00  0.00           C  
ATOM   3520  O   THR A 230      63.057   9.669  -8.625  1.00  0.00           O  
ATOM   3521  CB  THR A 230      64.393   9.708 -11.621  1.00  0.00           C  
ATOM   3522  OG1 THR A 230      65.133   8.894 -12.541  1.00  0.00           O  
ATOM   3523  CG2 THR A 230      65.358  10.388 -10.662  1.00  0.00           C  
ATOM   3524  H   THR A 230      62.436   8.464 -12.728  1.00  0.00           H  
ATOM   3525  HA  THR A 230      63.947   8.048 -10.332  1.00  0.00           H  
ATOM   3526  HB  THR A 230      63.852  10.468 -12.184  1.00  0.00           H  
ATOM   3527  HG1 THR A 230      64.603   8.736 -13.326  1.00  0.00           H  
ATOM   3528 1HG2 THR A 230      66.058  11.004 -11.226  1.00  0.00           H  
ATOM   3529 2HG2 THR A 230      64.799  11.016  -9.969  1.00  0.00           H  
ATOM   3530 3HG2 THR A 230      65.908   9.633 -10.103  1.00  0.00           H  
ATOM   3531  N   LYS A 231      61.649  10.395 -10.222  1.00  0.00           N  
ATOM   3532  CA  LYS A 231      60.883  11.244  -9.317  1.00  0.00           C  
ATOM   3533  C   LYS A 231      60.157  10.414  -8.266  1.00  0.00           C  
ATOM   3534  O   LYS A 231      60.104  10.787  -7.094  1.00  0.00           O  
ATOM   3535  CB  LYS A 231      59.881  12.095 -10.099  1.00  0.00           C  
ATOM   3536  CG  LYS A 231      60.513  13.194 -10.944  1.00  0.00           C  
ATOM   3537  CD  LYS A 231      59.458  13.981 -11.705  1.00  0.00           C  
ATOM   3538  CE  LYS A 231      60.089  15.073 -12.557  1.00  0.00           C  
ATOM   3539  NZ  LYS A 231      59.071  15.827 -13.338  1.00  0.00           N  
ATOM   3540  H   LYS A 231      61.389  10.355 -11.197  1.00  0.00           H  
ATOM   3541  HA  LYS A 231      61.574  11.909  -8.798  1.00  0.00           H  
ATOM   3542 1HB  LYS A 231      59.301  11.454 -10.764  1.00  0.00           H  
ATOM   3543 2HB  LYS A 231      59.184  12.565  -9.406  1.00  0.00           H  
ATOM   3544 1HG  LYS A 231      61.068  13.875 -10.298  1.00  0.00           H  
ATOM   3545 2HG  LYS A 231      61.208  12.751 -11.656  1.00  0.00           H  
ATOM   3546 1HD  LYS A 231      58.896  13.306 -12.352  1.00  0.00           H  
ATOM   3547 2HD  LYS A 231      58.766  14.440 -10.999  1.00  0.00           H  
ATOM   3548 1HE  LYS A 231      60.626  15.770 -11.916  1.00  0.00           H  
ATOM   3549 2HE  LYS A 231      60.802  14.627 -13.250  1.00  0.00           H  
ATOM   3550 1HZ  LYS A 231      59.529  16.540 -13.889  1.00  0.00           H  
ATOM   3551 2HZ  LYS A 231      58.578  15.193 -13.951  1.00  0.00           H  
ATOM   3552 3HZ  LYS A 231      58.414  16.262 -12.705  1.00  0.00           H  
ATOM   3553  N   THR A 232      59.598   9.287  -8.691  1.00  0.00           N  
ATOM   3554  CA  THR A 232      58.875   8.402  -7.786  1.00  0.00           C  
ATOM   3555  C   THR A 232      59.804   7.809  -6.735  1.00  0.00           C  
ATOM   3556  O   THR A 232      59.442   7.701  -5.563  1.00  0.00           O  
ATOM   3557  CB  THR A 232      58.178   7.267  -8.560  1.00  0.00           C  
ATOM   3558  OG1 THR A 232      57.229   7.824  -9.478  1.00  0.00           O  
ATOM   3559  CG2 THR A 232      57.461   6.330  -7.601  1.00  0.00           C  
ATOM   3560  H   THR A 232      59.676   9.037  -9.666  1.00  0.00           H  
ATOM   3561  HA  THR A 232      58.111   8.984  -7.269  1.00  0.00           H  
ATOM   3562  HB  THR A 232      58.921   6.702  -9.123  1.00  0.00           H  
ATOM   3563  HG1 THR A 232      57.688   8.134 -10.263  1.00  0.00           H  
ATOM   3564 1HG2 THR A 232      56.975   5.534  -8.165  1.00  0.00           H  
ATOM   3565 2HG2 THR A 232      58.182   5.896  -6.908  1.00  0.00           H  
ATOM   3566 3HG2 THR A 232      56.711   6.887  -7.041  1.00  0.00           H  
ATOM   3567  N   ALA A 233      61.003   7.426  -7.160  1.00  0.00           N  
ATOM   3568  CA  ALA A 233      61.987   6.844  -6.255  1.00  0.00           C  
ATOM   3569  C   ALA A 233      62.433   7.852  -5.204  1.00  0.00           C  
ATOM   3570  O   ALA A 233      62.595   7.511  -4.032  1.00  0.00           O  
ATOM   3571  CB  ALA A 233      63.187   6.329  -7.037  1.00  0.00           C  
ATOM   3572  H   ALA A 233      61.239   7.541  -8.135  1.00  0.00           H  
ATOM   3573  HA  ALA A 233      61.518   6.007  -5.737  1.00  0.00           H  
ATOM   3574 1HB  ALA A 233      63.913   5.898  -6.347  1.00  0.00           H  
ATOM   3575 2HB  ALA A 233      62.860   5.567  -7.744  1.00  0.00           H  
ATOM   3576 3HB  ALA A 233      63.648   7.153  -7.579  1.00  0.00           H  
ATOM   3577  N   ILE A 234      62.631   9.095  -5.629  1.00  0.00           N  
ATOM   3578  CA  ILE A 234      63.058  10.155  -4.724  1.00  0.00           C  
ATOM   3579  C   ILE A 234      61.995  10.444  -3.672  1.00  0.00           C  
ATOM   3580  O   ILE A 234      62.309  10.654  -2.500  1.00  0.00           O  
ATOM   3581  CB  ILE A 234      63.376  11.445  -5.501  1.00  0.00           C  
ATOM   3582  CG1 ILE A 234      64.617  11.250  -6.376  1.00  0.00           C  
ATOM   3583  CG2 ILE A 234      63.575  12.609  -4.542  1.00  0.00           C  
ATOM   3584  CD1 ILE A 234      64.845  12.365  -7.370  1.00  0.00           C  
ATOM   3585  H   ILE A 234      62.482   9.311  -6.604  1.00  0.00           H  
ATOM   3586  HA  ILE A 234      63.963   9.829  -4.213  1.00  0.00           H  
ATOM   3587  HB  ILE A 234      62.550  11.678  -6.173  1.00  0.00           H  
ATOM   3588 1HG1 ILE A 234      65.500  11.171  -5.743  1.00  0.00           H  
ATOM   3589 2HG1 ILE A 234      64.528  10.314  -6.930  1.00  0.00           H  
ATOM   3590 1HG2 ILE A 234      63.799  13.513  -5.108  1.00  0.00           H  
ATOM   3591 2HG2 ILE A 234      62.666  12.761  -3.961  1.00  0.00           H  
ATOM   3592 3HG2 ILE A 234      64.403  12.387  -3.869  1.00  0.00           H  
ATOM   3593 1HD1 ILE A 234      65.742  12.155  -7.954  1.00  0.00           H  
ATOM   3594 2HD1 ILE A 234      63.986  12.439  -8.039  1.00  0.00           H  
ATOM   3595 3HD1 ILE A 234      64.972  13.307  -6.838  1.00  0.00           H  
ATOM   3596  N   GLU A 235      60.737  10.453  -4.098  1.00  0.00           N  
ATOM   3597  CA  GLU A 235      59.624  10.716  -3.193  1.00  0.00           C  
ATOM   3598  C   GLU A 235      59.498   9.622  -2.141  1.00  0.00           C  
ATOM   3599  O   GLU A 235      59.242   9.901  -0.969  1.00  0.00           O  
ATOM   3600  CB  GLU A 235      58.315  10.835  -3.977  1.00  0.00           C  
ATOM   3601  CG  GLU A 235      58.214  12.082  -4.845  1.00  0.00           C  
ATOM   3602  CD  GLU A 235      56.948  12.129  -5.655  1.00  0.00           C  
ATOM   3603  OE1 GLU A 235      56.217  11.168  -5.637  1.00  0.00           O  
ATOM   3604  OE2 GLU A 235      56.712  13.128  -6.293  1.00  0.00           O  
ATOM   3605  H   GLU A 235      60.547  10.273  -5.073  1.00  0.00           H  
ATOM   3606  HA  GLU A 235      59.811  11.660  -2.680  1.00  0.00           H  
ATOM   3607 1HB  GLU A 235      58.199   9.966  -4.625  1.00  0.00           H  
ATOM   3608 2HB  GLU A 235      57.475  10.841  -3.284  1.00  0.00           H  
ATOM   3609 1HG  GLU A 235      58.255  12.962  -4.204  1.00  0.00           H  
ATOM   3610 2HG  GLU A 235      59.071  12.115  -5.516  1.00  0.00           H  
ATOM   3611  N   ALA A 236      59.679   8.376  -2.567  1.00  0.00           N  
ATOM   3612  CA  ALA A 236      59.586   7.236  -1.662  1.00  0.00           C  
ATOM   3613  C   ALA A 236      60.687   7.277  -0.610  1.00  0.00           C  
ATOM   3614  O   ALA A 236      60.450   6.983   0.562  1.00  0.00           O  
ATOM   3615  CB  ALA A 236      59.650   5.932  -2.444  1.00  0.00           C  
ATOM   3616  H   ALA A 236      59.886   8.215  -3.542  1.00  0.00           H  
ATOM   3617  HA  ALA A 236      58.628   7.291  -1.145  1.00  0.00           H  
ATOM   3618 1HB  ALA A 236      59.580   5.091  -1.754  1.00  0.00           H  
ATOM   3619 2HB  ALA A 236      58.822   5.891  -3.152  1.00  0.00           H  
ATOM   3620 3HB  ALA A 236      60.593   5.879  -2.985  1.00  0.00           H  
ATOM   3621  N   VAL A 237      61.891   7.643  -1.036  1.00  0.00           N  
ATOM   3622  CA  VAL A 237      63.032   7.722  -0.131  1.00  0.00           C  
ATOM   3623  C   VAL A 237      62.826   8.805   0.921  1.00  0.00           C  
ATOM   3624  O   VAL A 237      63.152   8.616   2.093  1.00  0.00           O  
ATOM   3625  CB  VAL A 237      64.321   8.016  -0.921  1.00  0.00           C  
ATOM   3626  CG1 VAL A 237      65.478   8.286   0.030  1.00  0.00           C  
ATOM   3627  CG2 VAL A 237      64.642   6.848  -1.842  1.00  0.00           C  
ATOM   3628  H   VAL A 237      62.019   7.872  -2.011  1.00  0.00           H  
ATOM   3629  HA  VAL A 237      63.141   6.761   0.373  1.00  0.00           H  
ATOM   3630  HB  VAL A 237      64.175   8.918  -1.514  1.00  0.00           H  
ATOM   3631 1HG1 VAL A 237      66.381   8.492  -0.545  1.00  0.00           H  
ATOM   3632 2HG1 VAL A 237      65.242   9.148   0.654  1.00  0.00           H  
ATOM   3633 3HG1 VAL A 237      65.642   7.413   0.661  1.00  0.00           H  
ATOM   3634 1HG2 VAL A 237      65.554   7.063  -2.397  1.00  0.00           H  
ATOM   3635 2HG2 VAL A 237      64.782   5.945  -1.248  1.00  0.00           H  
ATOM   3636 3HG2 VAL A 237      63.818   6.699  -2.540  1.00  0.00           H  
ATOM   3637  N   ARG A 238      62.283   9.940   0.495  1.00  0.00           N  
ATOM   3638  CA  ARG A 238      62.033  11.056   1.400  1.00  0.00           C  
ATOM   3639  C   ARG A 238      60.994  10.690   2.452  1.00  0.00           C  
ATOM   3640  O   ARG A 238      61.132  11.041   3.624  1.00  0.00           O  
ATOM   3641  CB  ARG A 238      61.558  12.277   0.626  1.00  0.00           C  
ATOM   3642  CG  ARG A 238      62.621  12.941  -0.235  1.00  0.00           C  
ATOM   3643  CD  ARG A 238      62.069  14.088  -1.001  1.00  0.00           C  
ATOM   3644  NE  ARG A 238      63.081  14.726  -1.827  1.00  0.00           N  
ATOM   3645  CZ  ARG A 238      62.834  15.701  -2.724  1.00  0.00           C  
ATOM   3646  NH1 ARG A 238      61.606  16.138  -2.898  1.00  0.00           N  
ATOM   3647  NH2 ARG A 238      63.826  16.218  -3.428  1.00  0.00           N  
ATOM   3648  H   ARG A 238      62.037  10.032  -0.480  1.00  0.00           H  
ATOM   3649  HA  ARG A 238      62.966  11.306   1.906  1.00  0.00           H  
ATOM   3650 1HB  ARG A 238      60.733  11.996  -0.027  1.00  0.00           H  
ATOM   3651 2HB  ARG A 238      61.183  13.026   1.323  1.00  0.00           H  
ATOM   3652 1HG  ARG A 238      63.427  13.309   0.400  1.00  0.00           H  
ATOM   3653 2HG  ARG A 238      63.020  12.215  -0.945  1.00  0.00           H  
ATOM   3654 1HD  ARG A 238      61.268  13.739  -1.653  1.00  0.00           H  
ATOM   3655 2HD  ARG A 238      61.675  14.831  -0.309  1.00  0.00           H  
ATOM   3656  HE  ARG A 238      64.038  14.417  -1.721  1.00  0.00           H  
ATOM   3657 1HH1 ARG A 238      60.848  15.742  -2.360  1.00  0.00           H  
ATOM   3658 2HH1 ARG A 238      61.421  16.868  -3.570  1.00  0.00           H  
ATOM   3659 1HH2 ARG A 238      64.770  15.882  -3.293  1.00  0.00           H  
ATOM   3660 2HH2 ARG A 238      63.641  16.948  -4.099  1.00  0.00           H  
ATOM   3661  N   ALA A 239      59.953   9.982   2.026  1.00  0.00           N  
ATOM   3662  CA  ALA A 239      58.888   9.567   2.931  1.00  0.00           C  
ATOM   3663  C   ALA A 239      59.406   8.595   3.983  1.00  0.00           C  
ATOM   3664  O   ALA A 239      59.038   8.679   5.155  1.00  0.00           O  
ATOM   3665  CB  ALA A 239      57.743   8.939   2.149  1.00  0.00           C  
ATOM   3666  H   ALA A 239      59.899   9.725   1.051  1.00  0.00           H  
ATOM   3667  HA  ALA A 239      58.519  10.453   3.448  1.00  0.00           H  
ATOM   3668 1HB  ALA A 239      56.956   8.635   2.839  1.00  0.00           H  
ATOM   3669 2HB  ALA A 239      57.345   9.666   1.441  1.00  0.00           H  
ATOM   3670 3HB  ALA A 239      58.108   8.068   1.608  1.00  0.00           H  
ATOM   3671  N   LEU A 240      60.262   7.672   3.557  1.00  0.00           N  
ATOM   3672  CA  LEU A 240      60.832   6.681   4.462  1.00  0.00           C  
ATOM   3673  C   LEU A 240      61.716   7.340   5.514  1.00  0.00           C  
ATOM   3674  O   LEU A 240      61.689   6.964   6.686  1.00  0.00           O  
ATOM   3675  CB  LEU A 240      61.648   5.650   3.672  1.00  0.00           C  
ATOM   3676  CG  LEU A 240      62.202   4.475   4.488  1.00  0.00           C  
ATOM   3677  CD1 LEU A 240      63.444   4.923   5.246  1.00  0.00           C  
ATOM   3678  CD2 LEU A 240      61.131   3.969   5.444  1.00  0.00           C  
ATOM   3679  H   LEU A 240      60.524   7.657   2.582  1.00  0.00           H  
ATOM   3680  HA  LEU A 240      60.017   6.168   4.971  1.00  0.00           H  
ATOM   3681 1HB  LEU A 240      61.018   5.238   2.885  1.00  0.00           H  
ATOM   3682 2HB  LEU A 240      62.492   6.157   3.206  1.00  0.00           H  
ATOM   3683  HG  LEU A 240      62.496   3.670   3.814  1.00  0.00           H  
ATOM   3684 1HD1 LEU A 240      63.839   4.088   5.825  1.00  0.00           H  
ATOM   3685 2HD1 LEU A 240      64.201   5.261   4.537  1.00  0.00           H  
ATOM   3686 3HD1 LEU A 240      63.185   5.740   5.918  1.00  0.00           H  
ATOM   3687 1HD2 LEU A 240      61.525   3.134   6.023  1.00  0.00           H  
ATOM   3688 2HD2 LEU A 240      60.838   4.773   6.119  1.00  0.00           H  
ATOM   3689 3HD2 LEU A 240      60.262   3.639   4.874  1.00  0.00           H  
ATOM   3690  N   ARG A 241      62.499   8.325   5.088  1.00  0.00           N  
ATOM   3691  CA  ARG A 241      63.393   9.038   5.993  1.00  0.00           C  
ATOM   3692  C   ARG A 241      62.609   9.813   7.045  1.00  0.00           C  
ATOM   3693  O   ARG A 241      62.986   9.843   8.217  1.00  0.00           O  
ATOM   3694  CB  ARG A 241      64.284   9.998   5.219  1.00  0.00           C  
ATOM   3695  CG  ARG A 241      65.340  10.705   6.054  1.00  0.00           C  
ATOM   3696  CD  ARG A 241      64.884  12.049   6.493  1.00  0.00           C  
ATOM   3697  NE  ARG A 241      64.719  12.959   5.371  1.00  0.00           N  
ATOM   3698  CZ  ARG A 241      64.111  14.160   5.443  1.00  0.00           C  
ATOM   3699  NH1 ARG A 241      63.618  14.580   6.586  1.00  0.00           N  
ATOM   3700  NH2 ARG A 241      64.012  14.916   4.363  1.00  0.00           N  
ATOM   3701  H   ARG A 241      62.474   8.586   4.113  1.00  0.00           H  
ATOM   3702  HA  ARG A 241      64.026   8.309   6.500  1.00  0.00           H  
ATOM   3703 1HB  ARG A 241      64.798   9.458   4.426  1.00  0.00           H  
ATOM   3704 2HB  ARG A 241      63.669  10.765   4.747  1.00  0.00           H  
ATOM   3705 1HG  ARG A 241      65.560  10.111   6.941  1.00  0.00           H  
ATOM   3706 2HG  ARG A 241      66.249  10.828   5.464  1.00  0.00           H  
ATOM   3707 1HD  ARG A 241      63.925  11.959   7.002  1.00  0.00           H  
ATOM   3708 2HD  ARG A 241      65.618  12.478   7.174  1.00  0.00           H  
ATOM   3709  HE  ARG A 241      65.086  12.671   4.474  1.00  0.00           H  
ATOM   3710 1HH1 ARG A 241      63.694  14.002   7.412  1.00  0.00           H  
ATOM   3711 2HH1 ARG A 241      63.163  15.479   6.640  1.00  0.00           H  
ATOM   3712 1HH2 ARG A 241      64.391  14.593   3.483  1.00  0.00           H  
ATOM   3713 2HH2 ARG A 241      63.557  15.815   4.417  1.00  0.00           H  
ATOM   3714  N   GLU A 242      61.517  10.439   6.619  1.00  0.00           N  
ATOM   3715  CA  GLU A 242      60.678  11.215   7.524  1.00  0.00           C  
ATOM   3716  C   GLU A 242      60.030  10.324   8.576  1.00  0.00           C  
ATOM   3717  O   GLU A 242      59.944  10.692   9.748  1.00  0.00           O  
ATOM   3718  CB  GLU A 242      59.598  11.963   6.740  1.00  0.00           C  
ATOM   3719  CG  GLU A 242      60.123  13.098   5.872  1.00  0.00           C  
ATOM   3720  CD  GLU A 242      59.044  13.762   5.062  1.00  0.00           C  
ATOM   3721  OE1 GLU A 242      57.935  13.286   5.081  1.00  0.00           O  
ATOM   3722  OE2 GLU A 242      59.330  14.748   4.424  1.00  0.00           O  
ATOM   3723  H   GLU A 242      61.262  10.375   5.644  1.00  0.00           H  
ATOM   3724  HA  GLU A 242      61.305  11.945   8.037  1.00  0.00           H  
ATOM   3725 1HB  GLU A 242      59.069  11.264   6.092  1.00  0.00           H  
ATOM   3726 2HB  GLU A 242      58.869  12.382   7.433  1.00  0.00           H  
ATOM   3727 1HG  GLU A 242      60.592  13.844   6.513  1.00  0.00           H  
ATOM   3728 2HG  GLU A 242      60.885  12.705   5.201  1.00  0.00           H  
ATOM   3729  N   VAL A 243      59.575   9.150   8.151  1.00  0.00           N  
ATOM   3730  CA  VAL A 243      58.934   8.203   9.055  1.00  0.00           C  
ATOM   3731  C   VAL A 243      59.913   7.697  10.107  1.00  0.00           C  
ATOM   3732  O   VAL A 243      59.562   7.557  11.279  1.00  0.00           O  
ATOM   3733  CB  VAL A 243      58.371   7.007   8.264  1.00  0.00           C  
ATOM   3734  CG1 VAL A 243      57.871   5.929   9.214  1.00  0.00           C  
ATOM   3735  CG2 VAL A 243      57.254   7.475   7.344  1.00  0.00           C  
ATOM   3736  H   VAL A 243      59.676   8.907   7.176  1.00  0.00           H  
ATOM   3737  HA  VAL A 243      58.110   8.709   9.559  1.00  0.00           H  
ATOM   3738  HB  VAL A 243      59.172   6.566   7.671  1.00  0.00           H  
ATOM   3739 1HG1 VAL A 243      57.476   5.091   8.638  1.00  0.00           H  
ATOM   3740 2HG1 VAL A 243      58.694   5.583   9.838  1.00  0.00           H  
ATOM   3741 3HG1 VAL A 243      57.082   6.337   9.845  1.00  0.00           H  
ATOM   3742 1HG2 VAL A 243      56.861   6.625   6.787  1.00  0.00           H  
ATOM   3743 2HG2 VAL A 243      56.456   7.921   7.937  1.00  0.00           H  
ATOM   3744 3HG2 VAL A 243      57.645   8.216   6.645  1.00  0.00           H  
ATOM   3745  N   ALA A 244      61.142   7.424   9.682  1.00  0.00           N  
ATOM   3746  CA  ALA A 244      62.174   6.933  10.586  1.00  0.00           C  
ATOM   3747  C   ALA A 244      62.527   7.976  11.638  1.00  0.00           C  
ATOM   3748  O   ALA A 244      62.718   7.650  12.810  1.00  0.00           O  
ATOM   3749  CB  ALA A 244      63.415   6.530   9.803  1.00  0.00           C  
ATOM   3750  H   ALA A 244      61.367   7.560   8.707  1.00  0.00           H  
ATOM   3751  HA  ALA A 244      61.783   6.057  11.103  1.00  0.00           H  
ATOM   3752 1HB  ALA A 244      64.177   6.165  10.492  1.00  0.00           H  
ATOM   3753 2HB  ALA A 244      63.159   5.742   9.095  1.00  0.00           H  
ATOM   3754 3HB  ALA A 244      63.800   7.393   9.262  1.00  0.00           H  
ATOM   3755  N   LEU A 245      62.612   9.232  11.213  1.00  0.00           N  
ATOM   3756  CA  LEU A 245      62.943  10.327  12.117  1.00  0.00           C  
ATOM   3757  C   LEU A 245      61.858  10.519  13.169  1.00  0.00           C  
ATOM   3758  O   LEU A 245      62.134  10.955  14.287  1.00  0.00           O  
ATOM   3759  CB  LEU A 245      63.134  11.628  11.327  1.00  0.00           C  
ATOM   3760  CG  LEU A 245      63.635  12.831  12.136  1.00  0.00           C  
ATOM   3761  CD1 LEU A 245      64.982  12.496  12.763  1.00  0.00           C  
ATOM   3762  CD2 LEU A 245      63.741  14.046  11.227  1.00  0.00           C  
ATOM   3763  H   LEU A 245      62.443   9.434  10.238  1.00  0.00           H  
ATOM   3764  HA  LEU A 245      63.876  10.086  12.625  1.00  0.00           H  
ATOM   3765 1HB  LEU A 245      63.850  11.446  10.527  1.00  0.00           H  
ATOM   3766 2HB  LEU A 245      62.180  11.905  10.877  1.00  0.00           H  
ATOM   3767  HG  LEU A 245      62.934  13.042  12.945  1.00  0.00           H  
ATOM   3768 1HD1 LEU A 245      65.338  13.351  13.338  1.00  0.00           H  
ATOM   3769 2HD1 LEU A 245      64.873  11.636  13.423  1.00  0.00           H  
ATOM   3770 3HD1 LEU A 245      65.700  12.264  11.977  1.00  0.00           H  
ATOM   3771 1HD2 LEU A 245      64.096  14.901  11.803  1.00  0.00           H  
ATOM   3772 2HD2 LEU A 245      64.442  13.836  10.419  1.00  0.00           H  
ATOM   3773 3HD2 LEU A 245      62.761  14.273  10.807  1.00  0.00           H  
ATOM   3774  N   ALA A 246      60.628  10.191  12.801  1.00  0.00           N  
ATOM   3775  CA  ALA A 246      59.486  10.414  13.673  1.00  0.00           C  
ATOM   3776  C   ALA A 246      59.243   9.183  14.546  1.00  0.00           C  
ATOM   3777  O   ALA A 246      58.275   9.129  15.305  1.00  0.00           O  
ATOM   3778  CB  ALA A 246      58.247  10.748  12.855  1.00  0.00           C  
ATOM   3779  H   ALA A 246      60.481   9.776  11.892  1.00  0.00           H  
ATOM   3780  HA  ALA A 246      59.717  11.257  14.325  1.00  0.00           H  
ATOM   3781 1HB  ALA A 246      57.401  10.907  13.525  1.00  0.00           H  
ATOM   3782 2HB  ALA A 246      58.426  11.654  12.277  1.00  0.00           H  
ATOM   3783 3HB  ALA A 246      58.024   9.924  12.179  1.00  0.00           H  
ATOM   3784  N   GLY A 247      60.136   8.201  14.424  1.00  0.00           N  
ATOM   3785  CA  GLY A 247      60.168   7.042  15.317  1.00  0.00           C  
ATOM   3786  C   GLY A 247      59.124   6.019  14.902  1.00  0.00           C  
ATOM   3787  O   GLY A 247      58.771   5.129  15.676  1.00  0.00           O  
ATOM   3788  H   GLY A 247      60.824   8.251  13.686  1.00  0.00           H  
ATOM   3789 1HA  GLY A 247      61.161   6.592  15.294  1.00  0.00           H  
ATOM   3790 2HA  GLY A 247      59.986   7.367  16.341  1.00  0.00           H  
ATOM   3791  N   ALA A 248      58.661   6.182  13.682  1.00  0.00           N  
ATOM   3792  CA  ALA A 248      57.659   5.342  13.051  1.00  0.00           C  
ATOM   3793  C   ALA A 248      58.332   4.163  12.364  1.00  0.00           C  
ATOM   3794  O   ALA A 248      57.662   3.269  11.847  1.00  0.00           O  
ATOM   3795  CB  ALA A 248      56.832   6.145  12.057  1.00  0.00           C  
ATOM   3796  H   ALA A 248      59.014   6.943  13.120  1.00  0.00           H  
ATOM   3797  HA  ALA A 248      57.000   4.958  13.830  1.00  0.00           H  
ATOM   3798 1HB  ALA A 248      56.094   5.494  11.589  1.00  0.00           H  
ATOM   3799 2HB  ALA A 248      56.323   6.956  12.579  1.00  0.00           H  
ATOM   3800 3HB  ALA A 248      57.486   6.560  11.292  1.00  0.00           H  
ATOM   3801  N   ALA A 249      59.666   4.172  12.365  1.00  0.00           N  
ATOM   3802  CA  ALA A 249      60.473   3.127  11.731  1.00  0.00           C  
ATOM   3803  C   ALA A 249      61.636   2.694  12.638  1.00  0.00           C  
ATOM   3804  O   ALA A 249      62.261   3.522  13.300  1.00  0.00           O  
ATOM   3805  CB  ALA A 249      60.999   3.610  10.387  1.00  0.00           C  
ATOM   3806  H   ALA A 249      60.153   4.930  12.821  1.00  0.00           H  
ATOM   3807  HA  ALA A 249      59.835   2.258  11.569  1.00  0.00           H  
ATOM   3808 1HB  ALA A 249      61.594   2.822   9.925  1.00  0.00           H  
ATOM   3809 2HB  ALA A 249      60.161   3.860   9.737  1.00  0.00           H  
ATOM   3810 3HB  ALA A 249      61.618   4.493  10.535  1.00  0.00           H  
ATOM   3811  N   GLU A 250      61.928   1.390  12.669  1.00  0.00           N  
ATOM   3812  CA  GLU A 250      63.104   0.869  13.383  1.00  0.00           C  
ATOM   3813  C   GLU A 250      64.432   1.318  12.767  1.00  0.00           C  
ATOM   3814  O   GLU A 250      64.544   1.465  11.550  1.00  0.00           O  
ATOM   3815  CB  GLU A 250      63.056  -0.660  13.420  1.00  0.00           C  
ATOM   3816  CG  GLU A 250      64.172  -1.305  14.229  1.00  0.00           C  
ATOM   3817  CD  GLU A 250      64.049  -2.801  14.308  1.00  0.00           C  
ATOM   3818  OE1 GLU A 250      63.475  -3.378  13.416  1.00  0.00           O  
ATOM   3819  OE2 GLU A 250      64.530  -3.368  15.261  1.00  0.00           O  
ATOM   3820  H   GLU A 250      61.324   0.739  12.188  1.00  0.00           H  
ATOM   3821  HA  GLU A 250      63.081   1.244  14.407  1.00  0.00           H  
ATOM   3822 1HB  GLU A 250      62.105  -0.984  13.844  1.00  0.00           H  
ATOM   3823 2HB  GLU A 250      63.112  -1.051  12.404  1.00  0.00           H  
ATOM   3824 1HG  GLU A 250      65.129  -1.054  13.773  1.00  0.00           H  
ATOM   3825 2HG  GLU A 250      64.162  -0.891  15.237  1.00  0.00           H  
ATOM   3826  N   LEU A 251      65.683   1.652  13.135  1.00  0.00           N  
ATOM   3827  CA  LEU A 251      66.730   2.055  12.201  1.00  0.00           C  
ATOM   3828  C   LEU A 251      67.016   0.976  11.156  1.00  0.00           C  
ATOM   3829  O   LEU A 251      66.966   1.234   9.953  1.00  0.00           O  
ATOM   3830  CB  LEU A 251      68.018   2.380  12.969  1.00  0.00           C  
ATOM   3831  CG  LEU A 251      69.169   2.946  12.128  1.00  0.00           C  
ATOM   3832  CD1 LEU A 251      70.105   3.748  13.022  1.00  0.00           C  
ATOM   3833  CD2 LEU A 251      69.908   1.805  11.445  1.00  0.00           C  
ATOM   3834  H   LEU A 251      65.931   1.628  14.114  1.00  0.00           H  
ATOM   3835  HA  LEU A 251      66.399   2.951  11.676  1.00  0.00           H  
ATOM   3836 1HB  LEU A 251      67.785   3.108  13.744  1.00  0.00           H  
ATOM   3837 2HB  LEU A 251      68.375   1.469  13.449  1.00  0.00           H  
ATOM   3838  HG  LEU A 251      68.769   3.623  11.372  1.00  0.00           H  
ATOM   3839 1HD1 LEU A 251      70.923   4.151  12.424  1.00  0.00           H  
ATOM   3840 2HD1 LEU A 251      69.554   4.569  13.481  1.00  0.00           H  
ATOM   3841 3HD1 LEU A 251      70.508   3.101  13.799  1.00  0.00           H  
ATOM   3842 1HD2 LEU A 251      70.726   2.208  10.847  1.00  0.00           H  
ATOM   3843 2HD2 LEU A 251      70.310   1.129  12.200  1.00  0.00           H  
ATOM   3844 3HD2 LEU A 251      69.220   1.260  10.799  1.00  0.00           H  
ATOM   3845  N   GLU A 252      67.318  -0.242  11.622  1.00  0.00           N  
ATOM   3846  CA  GLU A 252      67.669  -1.330  10.717  1.00  0.00           C  
ATOM   3847  C   GLU A 252      66.588  -1.543   9.666  1.00  0.00           C  
ATOM   3848  O   GLU A 252      66.885  -1.774   8.494  1.00  0.00           O  
ATOM   3849  CB  GLU A 252      67.893  -2.625  11.501  1.00  0.00           C  
ATOM   3850  CG  GLU A 252      68.331  -3.808  10.649  1.00  0.00           C  
ATOM   3851  CD  GLU A 252      68.599  -5.045  11.460  1.00  0.00           C  
ATOM   3852  OE1 GLU A 252      68.985  -4.916  12.597  1.00  0.00           O  
ATOM   3853  OE2 GLU A 252      68.416  -6.122  10.942  1.00  0.00           O  
ATOM   3854  H   GLU A 252      67.301  -0.406  12.619  1.00  0.00           H  
ATOM   3855  HA  GLU A 252      68.595  -1.068  10.203  1.00  0.00           H  
ATOM   3856 1HB  GLU A 252      68.656  -2.461  12.263  1.00  0.00           H  
ATOM   3857 2HB  GLU A 252      66.973  -2.904  12.014  1.00  0.00           H  
ATOM   3858 1HG  GLU A 252      67.550  -4.027   9.921  1.00  0.00           H  
ATOM   3859 2HG  GLU A 252      69.233  -3.535  10.103  1.00  0.00           H  
ATOM   3860  N   THR A 253      65.332  -1.464  10.091  1.00  0.00           N  
ATOM   3861  CA  THR A 253      64.204  -1.648   9.186  1.00  0.00           C  
ATOM   3862  C   THR A 253      64.155  -0.547   8.135  1.00  0.00           C  
ATOM   3863  O   THR A 253      63.880  -0.806   6.963  1.00  0.00           O  
ATOM   3864  CB  THR A 253      62.873  -1.684   9.960  1.00  0.00           C  
ATOM   3865  OG1 THR A 253      62.881  -2.784  10.878  1.00  0.00           O  
ATOM   3866  CG2 THR A 253      61.703  -1.837   9.000  1.00  0.00           C  
ATOM   3867  H   THR A 253      65.154  -1.271  11.066  1.00  0.00           H  
ATOM   3868  HA  THR A 253      64.327  -2.600   8.670  1.00  0.00           H  
ATOM   3869  HB  THR A 253      62.755  -0.759  10.523  1.00  0.00           H  
ATOM   3870  HG1 THR A 253      63.378  -2.542  11.663  1.00  0.00           H  
ATOM   3871 1HG2 THR A 253      60.770  -1.860   9.565  1.00  0.00           H  
ATOM   3872 2HG2 THR A 253      61.687  -0.996   8.308  1.00  0.00           H  
ATOM   3873 3HG2 THR A 253      61.810  -2.766   8.441  1.00  0.00           H  
ATOM   3874  N   ALA A 254      64.423   0.683   8.560  1.00  0.00           N  
ATOM   3875  CA  ALA A 254      64.411   1.826   7.655  1.00  0.00           C  
ATOM   3876  C   ALA A 254      65.506   1.708   6.604  1.00  0.00           C  
ATOM   3877  O   ALA A 254      65.291   2.018   5.432  1.00  0.00           O  
ATOM   3878  CB  ALA A 254      64.566   3.122   8.437  1.00  0.00           C  
ATOM   3879  H   ALA A 254      64.641   0.830   9.535  1.00  0.00           H  
ATOM   3880  HA  ALA A 254      63.452   1.838   7.138  1.00  0.00           H  
ATOM   3881 1HB  ALA A 254      64.556   3.967   7.747  1.00  0.00           H  
ATOM   3882 2HB  ALA A 254      63.743   3.222   9.144  1.00  0.00           H  
ATOM   3883 3HB  ALA A 254      65.510   3.109   8.979  1.00  0.00           H  
ATOM   3884  N   LEU A 255      66.682   1.258   7.029  1.00  0.00           N  
ATOM   3885  CA  LEU A 255      67.814   1.099   6.124  1.00  0.00           C  
ATOM   3886  C   LEU A 255      67.533   0.033   5.072  1.00  0.00           C  
ATOM   3887  O   LEU A 255      67.873   0.199   3.900  1.00  0.00           O  
ATOM   3888  CB  LEU A 255      69.075   0.727   6.914  1.00  0.00           C  
ATOM   3889  CG  LEU A 255      70.356   0.568   6.085  1.00  0.00           C  
ATOM   3890  CD1 LEU A 255      70.663   1.876   5.367  1.00  0.00           C  
ATOM   3891  CD2 LEU A 255      71.504   0.162   6.997  1.00  0.00           C  
ATOM   3892  H   LEU A 255      66.794   1.020   8.004  1.00  0.00           H  
ATOM   3893  HA  LEU A 255      67.986   2.047   5.615  1.00  0.00           H  
ATOM   3894 1HB  LEU A 255      69.258   1.499   7.660  1.00  0.00           H  
ATOM   3895 2HB  LEU A 255      68.896  -0.215   7.431  1.00  0.00           H  
ATOM   3896  HG  LEU A 255      70.206  -0.201   5.326  1.00  0.00           H  
ATOM   3897 1HD1 LEU A 255      71.573   1.762   4.778  1.00  0.00           H  
ATOM   3898 2HD1 LEU A 255      69.834   2.132   4.707  1.00  0.00           H  
ATOM   3899 3HD1 LEU A 255      70.803   2.669   6.101  1.00  0.00           H  
ATOM   3900 1HD2 LEU A 255      72.415   0.048   6.407  1.00  0.00           H  
ATOM   3901 2HD2 LEU A 255      71.656   0.931   7.754  1.00  0.00           H  
ATOM   3902 3HD2 LEU A 255      71.266  -0.784   7.483  1.00  0.00           H  
ATOM   3903  N   ARG A 256      66.911  -1.061   5.498  1.00  0.00           N  
ATOM   3904  CA  ARG A 256      66.583  -2.157   4.593  1.00  0.00           C  
ATOM   3905  C   ARG A 256      65.572  -1.718   3.541  1.00  0.00           C  
ATOM   3906  O   ARG A 256      65.685  -2.078   2.369  1.00  0.00           O  
ATOM   3907  CB  ARG A 256      66.023  -3.342   5.367  1.00  0.00           C  
ATOM   3908  CG  ARG A 256      67.037  -4.082   6.224  1.00  0.00           C  
ATOM   3909  CD  ARG A 256      66.424  -5.239   6.924  1.00  0.00           C  
ATOM   3910  NE  ARG A 256      67.369  -5.902   7.809  1.00  0.00           N  
ATOM   3911  CZ  ARG A 256      68.256  -6.837   7.418  1.00  0.00           C  
ATOM   3912  NH1 ARG A 256      68.307  -7.209   6.158  1.00  0.00           N  
ATOM   3913  NH2 ARG A 256      69.075  -7.381   8.301  1.00  0.00           N  
ATOM   3914  H   ARG A 256      66.659  -1.135   6.473  1.00  0.00           H  
ATOM   3915  HA  ARG A 256      67.496  -2.473   4.087  1.00  0.00           H  
ATOM   3916 1HB  ARG A 256      65.223  -3.002   6.023  1.00  0.00           H  
ATOM   3917 2HB  ARG A 256      65.593  -4.061   4.670  1.00  0.00           H  
ATOM   3918 1HG  ARG A 256      67.846  -4.453   5.593  1.00  0.00           H  
ATOM   3919 2HG  ARG A 256      67.445  -3.404   6.974  1.00  0.00           H  
ATOM   3920 1HD  ARG A 256      65.580  -4.897   7.523  1.00  0.00           H  
ATOM   3921 2HD  ARG A 256      66.077  -5.966   6.191  1.00  0.00           H  
ATOM   3922  HE  ARG A 256      67.360  -5.642   8.786  1.00  0.00           H  
ATOM   3923 1HH1 ARG A 256      67.681  -6.793   5.483  1.00  0.00           H  
ATOM   3924 2HH1 ARG A 256      68.972  -7.910   5.865  1.00  0.00           H  
ATOM   3925 1HH2 ARG A 256      69.036  -7.095   9.270  1.00  0.00           H  
ATOM   3926 2HH2 ARG A 256      69.740  -8.082   8.008  1.00  0.00           H  
ATOM   3927  N   ALA A 257      64.584  -0.939   3.967  1.00  0.00           N  
ATOM   3928  CA  ALA A 257      63.550  -0.450   3.062  1.00  0.00           C  
ATOM   3929  C   ALA A 257      64.136   0.484   2.010  1.00  0.00           C  
ATOM   3930  O   ALA A 257      63.763   0.426   0.838  1.00  0.00           O  
ATOM   3931  CB  ALA A 257      62.452   0.256   3.844  1.00  0.00           C  
ATOM   3932  H   ALA A 257      64.548  -0.679   4.942  1.00  0.00           H  
ATOM   3933  HA  ALA A 257      63.119  -1.308   2.545  1.00  0.00           H  
ATOM   3934 1HB  ALA A 257      61.688   0.616   3.155  1.00  0.00           H  
ATOM   3935 2HB  ALA A 257      62.003  -0.441   4.552  1.00  0.00           H  
ATOM   3936 3HB  ALA A 257      62.877   1.100   4.386  1.00  0.00           H  
ATOM   3937  N   LEU A 258      65.055   1.344   2.436  1.00  0.00           N  
ATOM   3938  CA  LEU A 258      65.694   2.292   1.531  1.00  0.00           C  
ATOM   3939  C   LEU A 258      66.529   1.573   0.479  1.00  0.00           C  
ATOM   3940  O   LEU A 258      66.528   1.951  -0.693  1.00  0.00           O  
ATOM   3941  CB  LEU A 258      66.581   3.263   2.321  1.00  0.00           C  
ATOM   3942  CG  LEU A 258      65.839   4.258   3.223  1.00  0.00           C  
ATOM   3943  CD1 LEU A 258      66.846   5.024   4.069  1.00  0.00           C  
ATOM   3944  CD2 LEU A 258      65.014   5.204   2.364  1.00  0.00           C  
ATOM   3945  H   LEU A 258      65.317   1.341   3.411  1.00  0.00           H  
ATOM   3946  HA  LEU A 258      64.917   2.862   1.022  1.00  0.00           H  
ATOM   3947 1HB  LEU A 258      67.255   2.684   2.950  1.00  0.00           H  
ATOM   3948 2HB  LEU A 258      67.180   3.838   1.615  1.00  0.00           H  
ATOM   3949  HG  LEU A 258      65.180   3.713   3.900  1.00  0.00           H  
ATOM   3950 1HD1 LEU A 258      66.319   5.731   4.711  1.00  0.00           H  
ATOM   3951 2HD1 LEU A 258      67.409   4.325   4.688  1.00  0.00           H  
ATOM   3952 3HD1 LEU A 258      67.531   5.567   3.418  1.00  0.00           H  
ATOM   3953 1HD2 LEU A 258      64.486   5.911   3.006  1.00  0.00           H  
ATOM   3954 2HD2 LEU A 258      65.672   5.750   1.688  1.00  0.00           H  
ATOM   3955 3HD2 LEU A 258      64.291   4.631   1.783  1.00  0.00           H  
ATOM   3956  N   THR A 259      67.241   0.535   0.905  1.00  0.00           N  
ATOM   3957  CA  THR A 259      68.082  -0.240  -0.000  1.00  0.00           C  
ATOM   3958  C   THR A 259      67.245  -0.957  -1.052  1.00  0.00           C  
ATOM   3959  O   THR A 259      67.618  -1.012  -2.224  1.00  0.00           O  
ATOM   3960  CB  THR A 259      68.930  -1.266   0.774  1.00  0.00           C  
ATOM   3961  OG1 THR A 259      69.791  -0.582   1.693  1.00  0.00           O  
ATOM   3962  CG2 THR A 259      69.773  -2.093  -0.185  1.00  0.00           C  
ATOM   3963  H   THR A 259      67.199   0.276   1.880  1.00  0.00           H  
ATOM   3964  HA  THR A 259      68.757   0.444  -0.516  1.00  0.00           H  
ATOM   3965  HB  THR A 259      68.274  -1.930   1.337  1.00  0.00           H  
ATOM   3966  HG1 THR A 259      69.828  -1.070   2.519  1.00  0.00           H  
ATOM   3967 1HG2 THR A 259      70.365  -2.813   0.379  1.00  0.00           H  
ATOM   3968 2HG2 THR A 259      69.120  -2.624  -0.878  1.00  0.00           H  
ATOM   3969 3HG2 THR A 259      70.438  -1.436  -0.744  1.00  0.00           H  
ATOM   3970  N   ARG A 260      66.112  -1.505  -0.626  1.00  0.00           N  
ATOM   3971  CA  ARG A 260      65.220  -2.220  -1.531  1.00  0.00           C  
ATOM   3972  C   ARG A 260      64.637  -1.285  -2.583  1.00  0.00           C  
ATOM   3973  O   ARG A 260      64.527  -1.645  -3.755  1.00  0.00           O  
ATOM   3974  CB  ARG A 260      64.087  -2.877  -0.757  1.00  0.00           C  
ATOM   3975  CG  ARG A 260      64.502  -4.060   0.104  1.00  0.00           C  
ATOM   3976  CD  ARG A 260      63.355  -4.611   0.870  1.00  0.00           C  
ATOM   3977  NE  ARG A 260      63.747  -5.742   1.695  1.00  0.00           N  
ATOM   3978  CZ  ARG A 260      62.946  -6.349   2.592  1.00  0.00           C  
ATOM   3979  NH1 ARG A 260      61.714  -5.923   2.767  1.00  0.00           N  
ATOM   3980  NH2 ARG A 260      63.397  -7.373   3.296  1.00  0.00           N  
ATOM   3981  H   ARG A 260      65.863  -1.424   0.349  1.00  0.00           H  
ATOM   3982  HA  ARG A 260      65.792  -2.998  -2.038  1.00  0.00           H  
ATOM   3983 1HB  ARG A 260      63.618  -2.142  -0.104  1.00  0.00           H  
ATOM   3984 2HB  ARG A 260      63.326  -3.228  -1.454  1.00  0.00           H  
ATOM   3985 1HG  ARG A 260      64.902  -4.850  -0.531  1.00  0.00           H  
ATOM   3986 2HG  ARG A 260      65.267  -3.742   0.813  1.00  0.00           H  
ATOM   3987 1HD  ARG A 260      62.948  -3.838   1.522  1.00  0.00           H  
ATOM   3988 2HD  ARG A 260      62.583  -4.945   0.178  1.00  0.00           H  
ATOM   3989  HE  ARG A 260      64.688  -6.098   1.589  1.00  0.00           H  
ATOM   3990 1HH1 ARG A 260      61.369  -5.141   2.230  1.00  0.00           H  
ATOM   3991 2HH1 ARG A 260      61.113  -6.378   3.439  1.00  0.00           H  
ATOM   3992 1HH2 ARG A 260      64.344  -7.700   3.161  1.00  0.00           H  
ATOM   3993 2HH2 ARG A 260      62.797  -7.827   3.967  1.00  0.00           H  
ATOM   3994  N   VAL A 261      64.265  -0.082  -2.157  1.00  0.00           N  
ATOM   3995  CA  VAL A 261      63.693   0.908  -3.062  1.00  0.00           C  
ATOM   3996  C   VAL A 261      64.705   1.343  -4.114  1.00  0.00           C  
ATOM   3997  O   VAL A 261      64.365   1.507  -5.286  1.00  0.00           O  
ATOM   3998  CB  VAL A 261      63.216   2.141  -2.272  1.00  0.00           C  
ATOM   3999  CG1 VAL A 261      62.794   3.252  -3.223  1.00  0.00           C  
ATOM   4000  CG2 VAL A 261      62.068   1.755  -1.352  1.00  0.00           C  
ATOM   4001  H   VAL A 261      64.382   0.152  -1.181  1.00  0.00           H  
ATOM   4002  HA  VAL A 261      62.835   0.461  -3.566  1.00  0.00           H  
ATOM   4003  HB  VAL A 261      64.046   2.524  -1.678  1.00  0.00           H  
ATOM   4004 1HG1 VAL A 261      62.460   4.116  -2.648  1.00  0.00           H  
ATOM   4005 2HG1 VAL A 261      63.641   3.538  -3.847  1.00  0.00           H  
ATOM   4006 3HG1 VAL A 261      61.979   2.900  -3.854  1.00  0.00           H  
ATOM   4007 1HG2 VAL A 261      61.736   2.631  -0.796  1.00  0.00           H  
ATOM   4008 2HG2 VAL A 261      61.241   1.366  -1.946  1.00  0.00           H  
ATOM   4009 3HG2 VAL A 261      62.405   0.988  -0.653  1.00  0.00           H  
ATOM   4010  N   LEU A 262      65.950   1.529  -3.688  1.00  0.00           N  
ATOM   4011  CA  LEU A 262      67.014   1.947  -4.593  1.00  0.00           C  
ATOM   4012  C   LEU A 262      67.293   0.881  -5.645  1.00  0.00           C  
ATOM   4013  O   LEU A 262      67.507   1.192  -6.817  1.00  0.00           O  
ATOM   4014  CB  LEU A 262      68.295   2.243  -3.804  1.00  0.00           C  
ATOM   4015  CG  LEU A 262      69.489   2.734  -4.633  1.00  0.00           C  
ATOM   4016  CD1 LEU A 262      69.114   4.024  -5.350  1.00  0.00           C  
ATOM   4017  CD2 LEU A 262      70.689   2.944  -3.721  1.00  0.00           C  
ATOM   4018  H   LEU A 262      66.164   1.377  -2.713  1.00  0.00           H  
ATOM   4019  HA  LEU A 262      66.698   2.857  -5.102  1.00  0.00           H  
ATOM   4020 1HB  LEU A 262      68.075   3.004  -3.057  1.00  0.00           H  
ATOM   4021 2HB  LEU A 262      68.603   1.334  -3.286  1.00  0.00           H  
ATOM   4022  HG  LEU A 262      69.736   1.990  -5.391  1.00  0.00           H  
ATOM   4023 1HD1 LEU A 262      69.962   4.372  -5.939  1.00  0.00           H  
ATOM   4024 2HD1 LEU A 262      68.266   3.840  -6.010  1.00  0.00           H  
ATOM   4025 3HD1 LEU A 262      68.846   4.783  -4.616  1.00  0.00           H  
ATOM   4026 1HD2 LEU A 262      71.537   3.292  -4.310  1.00  0.00           H  
ATOM   4027 2HD2 LEU A 262      70.443   3.688  -2.963  1.00  0.00           H  
ATOM   4028 3HD2 LEU A 262      70.946   2.003  -3.235  1.00  0.00           H  
ATOM   4029  N   GLU A 263      67.289  -0.378  -5.219  1.00  0.00           N  
ATOM   4030  CA  GLU A 263      67.542  -1.493  -6.124  1.00  0.00           C  
ATOM   4031  C   GLU A 263      66.446  -1.608  -7.176  1.00  0.00           C  
ATOM   4032  O   GLU A 263      66.722  -1.865  -8.348  1.00  0.00           O  
ATOM   4033  CB  GLU A 263      67.649  -2.803  -5.340  1.00  0.00           C  
ATOM   4034  CG  GLU A 263      67.989  -4.019  -6.190  1.00  0.00           C  
ATOM   4035  CD  GLU A 263      68.174  -5.269  -5.376  1.00  0.00           C  
ATOM   4036  OE1 GLU A 263      68.064  -5.195  -4.176  1.00  0.00           O  
ATOM   4037  OE2 GLU A 263      68.425  -6.299  -5.955  1.00  0.00           O  
ATOM   4038  H   GLU A 263      67.106  -0.567  -4.244  1.00  0.00           H  
ATOM   4039  HA  GLU A 263      68.488  -1.315  -6.637  1.00  0.00           H  
ATOM   4040 1HB  GLU A 263      68.418  -2.706  -4.573  1.00  0.00           H  
ATOM   4041 2HB  GLU A 263      66.705  -3.002  -4.833  1.00  0.00           H  
ATOM   4042 1HG  GLU A 263      67.186  -4.182  -6.909  1.00  0.00           H  
ATOM   4043 2HG  GLU A 263      68.902  -3.815  -6.748  1.00  0.00           H  
ATOM   4044  N   GLU A 264      65.202  -1.416  -6.751  1.00  0.00           N  
ATOM   4045  CA  GLU A 264      64.062  -1.497  -7.655  1.00  0.00           C  
ATOM   4046  C   GLU A 264      64.113  -0.397  -8.707  1.00  0.00           C  
ATOM   4047  O   GLU A 264      63.817  -0.631  -9.879  1.00  0.00           O  
ATOM   4048  CB  GLU A 264      62.752  -1.405  -6.870  1.00  0.00           C  
ATOM   4049  CG  GLU A 264      62.456  -2.615  -5.995  1.00  0.00           C  
ATOM   4050  CD  GLU A 264      62.251  -3.875  -6.790  1.00  0.00           C  
ATOM   4051  OE1 GLU A 264      61.658  -3.803  -7.839  1.00  0.00           O  
ATOM   4052  OE2 GLU A 264      62.689  -4.911  -6.346  1.00  0.00           O  
ATOM   4053  H   GLU A 264      65.042  -1.208  -5.776  1.00  0.00           H  
ATOM   4054  HA  GLU A 264      64.095  -2.459  -8.168  1.00  0.00           H  
ATOM   4055 1HB  GLU A 264      62.774  -0.525  -6.227  1.00  0.00           H  
ATOM   4056 2HB  GLU A 264      61.920  -1.283  -7.564  1.00  0.00           H  
ATOM   4057 1HG  GLU A 264      63.288  -2.765  -5.307  1.00  0.00           H  
ATOM   4058 2HG  GLU A 264      61.564  -2.414  -5.405  1.00  0.00           H  
ATOM   4059  N   ALA A 265      64.490   0.804  -8.282  1.00  0.00           N  
ATOM   4060  CA  ALA A 265      64.581   1.944  -9.186  1.00  0.00           C  
ATOM   4061  C   ALA A 265      65.662   1.728 -10.238  1.00  0.00           C  
ATOM   4062  O   ALA A 265      65.476   2.056 -11.410  1.00  0.00           O  
ATOM   4063  CB  ALA A 265      64.852   3.220  -8.403  1.00  0.00           C  
ATOM   4064  H   ALA A 265      64.720   0.931  -7.307  1.00  0.00           H  
ATOM   4065  HA  ALA A 265      63.627   2.043  -9.703  1.00  0.00           H  
ATOM   4066 1HB  ALA A 265      64.917   4.063  -9.092  1.00  0.00           H  
ATOM   4067 2HB  ALA A 265      64.041   3.392  -7.695  1.00  0.00           H  
ATOM   4068 3HB  ALA A 265      65.791   3.122  -7.861  1.00  0.00           H  
ATOM   4069  N   GLY A 266      66.792   1.174  -9.813  1.00  0.00           N  
ATOM   4070  CA  GLY A 266      67.905   0.912 -10.717  1.00  0.00           C  
ATOM   4071  C   GLY A 266      67.529  -0.123 -11.769  1.00  0.00           C  
ATOM   4072  O   GLY A 266      67.955  -0.034 -12.921  1.00  0.00           O  
ATOM   4073  H   GLY A 266      66.883   0.928  -8.838  1.00  0.00           H  
ATOM   4074 1HA  GLY A 266      68.204   1.840 -11.205  1.00  0.00           H  
ATOM   4075 2HA  GLY A 266      68.763   0.559 -10.145  1.00  0.00           H  
ATOM   4076  N   LYS A 267      66.735  -1.104 -11.385  1.00  0.00           N  
ATOM   4077  CA  LYS A 267      66.401  -2.160 -12.320  1.00  0.00           C  
ATOM   4078  C   LYS A 267      65.607  -1.528 -13.481  1.00  0.00           C  
ATOM   4079  O   LYS A 267      65.626  -2.031 -14.605  1.00  0.00           O  
ATOM   4080  CB  LYS A 267      65.599  -3.268 -11.635  1.00  0.00           C  
ATOM   4081  CG  LYS A 267      66.396  -4.094 -10.634  1.00  0.00           C  
ATOM   4082  CD  LYS A 267      65.603  -5.304 -10.161  1.00  0.00           C  
ATOM   4083  CE  LYS A 267      64.463  -4.893  -9.240  1.00  0.00           C  
ATOM   4084  NZ  LYS A 267      63.740  -6.072  -8.690  1.00  0.00           N  
ATOM   4085  H   LYS A 267      66.372  -1.103 -10.443  1.00  0.00           H  
ATOM   4086  HA  LYS A 267      67.328  -2.587 -12.705  1.00  0.00           H  
ATOM   4087 1HB  LYS A 267      64.751  -2.831 -11.108  1.00  0.00           H  
ATOM   4088 2HB  LYS A 267      65.201  -3.948 -12.389  1.00  0.00           H  
ATOM   4089 1HG  LYS A 267      67.321  -4.436 -11.099  1.00  0.00           H  
ATOM   4090 2HG  LYS A 267      66.649  -3.477  -9.773  1.00  0.00           H  
ATOM   4091 1HD  LYS A 267      65.191  -5.829 -11.024  1.00  0.00           H  
ATOM   4092 2HD  LYS A 267      66.264  -5.984  -9.624  1.00  0.00           H  
ATOM   4093 1HE  LYS A 267      64.858  -4.306  -8.412  1.00  0.00           H  
ATOM   4094 2HE  LYS A 267      63.756  -4.274  -9.790  1.00  0.00           H  
ATOM   4095 1HZ  LYS A 267      62.994  -5.758  -8.086  1.00  0.00           H  
ATOM   4096 2HZ  LYS A 267      63.353  -6.615  -9.450  1.00  0.00           H  
ATOM   4097 3HZ  LYS A 267      64.382  -6.645  -8.161  1.00  0.00           H  
ATOM   4098  N   ALA A 268      64.914  -0.417 -13.174  1.00  0.00           N  
ATOM   4099  CA  ALA A 268      63.845   0.125 -14.029  1.00  0.00           C  
ATOM   4100  C   ALA A 268      64.304   1.340 -14.836  1.00  0.00           C  
ATOM   4101  O   ALA A 268      63.701   1.686 -15.852  1.00  0.00           O  
ATOM   4102  CB  ALA A 268      62.633   0.492 -13.185  1.00  0.00           C  
ATOM   4103  H   ALA A 268      65.129   0.076 -12.319  1.00  0.00           H  
ATOM   4104  HA  ALA A 268      63.557  -0.647 -14.742  1.00  0.00           H  
ATOM   4105 1HB  ALA A 268      61.847   0.886 -13.829  1.00  0.00           H  
ATOM   4106 2HB  ALA A 268      62.268  -0.396 -12.667  1.00  0.00           H  
ATOM   4107 3HB  ALA A 268      62.915   1.247 -12.453  1.00  0.00           H  
ATOM   4108  N   LEU A 269      65.374   1.984 -14.378  1.00  0.00           N  
ATOM   4109  CA  LEU A 269      65.896   3.191 -15.018  1.00  0.00           C  
ATOM   4110  C   LEU A 269      66.899   2.854 -16.115  1.00  0.00           C  
ATOM   4111  O   LEU A 269      67.655   1.889 -16.003  1.00  0.00           O  
ATOM   4112  CB  LEU A 269      66.561   4.098 -13.975  1.00  0.00           C  
ATOM   4113  CG  LEU A 269      65.644   4.608 -12.856  1.00  0.00           C  
ATOM   4114  CD1 LEU A 269      66.463   5.410 -11.853  1.00  0.00           C  
ATOM   4115  CD2 LEU A 269      64.533   5.455 -13.456  1.00  0.00           C  
ATOM   4116  H   LEU A 269      65.847   1.631 -13.559  1.00  0.00           H  
ATOM   4117  HA  LEU A 269      65.064   3.729 -15.471  1.00  0.00           H  
ATOM   4118 1HB  LEU A 269      67.378   3.549 -13.509  1.00  0.00           H  
ATOM   4119 2HB  LEU A 269      66.977   4.967 -14.484  1.00  0.00           H  
ATOM   4120  HG  LEU A 269      65.208   3.759 -12.327  1.00  0.00           H  
ATOM   4121 1HD1 LEU A 269      65.812   5.772 -11.058  1.00  0.00           H  
ATOM   4122 2HD1 LEU A 269      67.238   4.774 -11.425  1.00  0.00           H  
ATOM   4123 3HD1 LEU A 269      66.926   6.257 -12.357  1.00  0.00           H  
ATOM   4124 1HD2 LEU A 269      63.880   5.818 -12.661  1.00  0.00           H  
ATOM   4125 2HD2 LEU A 269      64.968   6.305 -13.984  1.00  0.00           H  
ATOM   4126 3HD2 LEU A 269      63.953   4.853 -14.155  1.00  0.00           H  
ATOM   4127  N   THR A 270      66.907   3.652 -17.180  1.00  0.00           N  
ATOM   4128  CA  THR A 270      67.856   3.441 -18.270  1.00  0.00           C  
ATOM   4129  C   THR A 270      68.774   4.646 -18.467  1.00  0.00           C  
ATOM   4130  O   THR A 270      69.648   4.637 -19.334  1.00  0.00           O  
ATOM   4131  CB  THR A 270      67.120   3.136 -19.587  1.00  0.00           C  
ATOM   4132  OG1 THR A 270      66.270   4.238 -19.929  1.00  0.00           O  
ATOM   4133  CG2 THR A 270      66.278   1.876 -19.449  1.00  0.00           C  
ATOM   4134  H   THR A 270      66.245   4.413 -17.230  1.00  0.00           H  
ATOM   4135  HA  THR A 270      68.484   2.585 -18.021  1.00  0.00           H  
ATOM   4136  HB  THR A 270      67.847   2.994 -20.386  1.00  0.00           H  
ATOM   4137  HG1 THR A 270      66.060   4.201 -20.866  1.00  0.00           H  
ATOM   4138 1HG2 THR A 270      65.766   1.676 -20.389  1.00  0.00           H  
ATOM   4139 2HG2 THR A 270      66.923   1.034 -19.200  1.00  0.00           H  
ATOM   4140 3HG2 THR A 270      65.543   2.015 -18.658  1.00  0.00           H  
ATOM   4141  N   SER A 271      68.578   5.691 -17.660  1.00  0.00           N  
ATOM   4142  CA  SER A 271      69.252   6.967 -17.905  1.00  0.00           C  
ATOM   4143  C   SER A 271      70.456   7.085 -16.993  1.00  0.00           C  
ATOM   4144  O   SER A 271      70.335   6.983 -15.772  1.00  0.00           O  
ATOM   4145  CB  SER A 271      68.307   8.129 -17.672  1.00  0.00           C  
ATOM   4146  OG  SER A 271      68.977   9.354 -17.793  1.00  0.00           O  
ATOM   4147  H   SER A 271      67.955   5.593 -16.871  1.00  0.00           H  
ATOM   4148  HA  SER A 271      69.586   6.988 -18.943  1.00  0.00           H  
ATOM   4149 1HB  SER A 271      67.491   8.085 -18.393  1.00  0.00           H  
ATOM   4150 2HB  SER A 271      67.869   8.048 -16.678  1.00  0.00           H  
ATOM   4151  HG  SER A 271      68.298  10.013 -17.952  1.00  0.00           H  
ATOM   4152  N   GLY A 272      71.528   7.291 -17.644  1.00  0.00           N  
ATOM   4153  CA  GLY A 272      72.577   7.468 -16.649  1.00  0.00           C  
ATOM   4154  C   GLY A 272      72.428   8.693 -15.736  1.00  0.00           C  
ATOM   4155  O   GLY A 272      72.816   8.660 -14.568  1.00  0.00           O  
ATOM   4156  H   GLY A 272      71.496   7.300 -18.653  1.00  0.00           H  
ATOM   4157 1HA  GLY A 272      72.622   6.588 -16.007  1.00  0.00           H  
ATOM   4158 2HA  GLY A 272      73.542   7.551 -17.148  1.00  0.00           H  
ATOM   4159  N   GLU A 273      71.867   9.781 -16.258  1.00  0.00           N  
ATOM   4160  CA  GLU A 273      71.618  10.963 -15.442  1.00  0.00           C  
ATOM   4161  C   GLU A 273      70.550  10.692 -14.390  1.00  0.00           C  
ATOM   4162  O   GLU A 273      70.720  11.029 -13.218  1.00  0.00           O  
ATOM   4163  CB  GLU A 273      71.193  12.139 -16.324  1.00  0.00           C  
ATOM   4164  CG  GLU A 273      70.965  13.441 -15.568  1.00  0.00           C  
ATOM   4165  CD  GLU A 273      70.613  14.589 -16.473  1.00  0.00           C  
ATOM   4166  OE1 GLU A 273      70.567  14.390 -17.663  1.00  0.00           O  
ATOM   4167  OE2 GLU A 273      70.389  15.666 -15.973  1.00  0.00           O  
ATOM   4168  H   GLU A 273      71.612   9.782 -17.235  1.00  0.00           H  
ATOM   4169  HA  GLU A 273      72.542  11.229 -14.927  1.00  0.00           H  
ATOM   4170 1HB  GLU A 273      71.955  12.321 -17.081  1.00  0.00           H  
ATOM   4171 2HB  GLU A 273      70.268  11.888 -16.844  1.00  0.00           H  
ATOM   4172 1HG  GLU A 273      70.156  13.297 -14.852  1.00  0.00           H  
ATOM   4173 2HG  GLU A 273      71.867  13.688 -15.010  1.00  0.00           H  
ATOM   4174  N   PHE A 274      69.450  10.082 -14.815  1.00  0.00           N  
ATOM   4175  CA  PHE A 274      68.351   9.764 -13.910  1.00  0.00           C  
ATOM   4176  C   PHE A 274      68.780   8.749 -12.859  1.00  0.00           C  
ATOM   4177  O   PHE A 274      68.422   8.866 -11.687  1.00  0.00           O  
ATOM   4178  CB  PHE A 274      67.154   9.220 -14.692  1.00  0.00           C  
ATOM   4179  CG  PHE A 274      66.408  10.270 -15.466  1.00  0.00           C  
ATOM   4180  CD1 PHE A 274      66.239  10.151 -16.838  1.00  0.00           C  
ATOM   4181  CD2 PHE A 274      65.876  11.378 -14.825  1.00  0.00           C  
ATOM   4182  CE1 PHE A 274      65.554  11.117 -17.551  1.00  0.00           C  
ATOM   4183  CE2 PHE A 274      65.189  12.343 -15.535  1.00  0.00           C  
ATOM   4184  CZ  PHE A 274      65.028  12.212 -16.900  1.00  0.00           C  
ATOM   4185  H   PHE A 274      69.372   9.832 -15.790  1.00  0.00           H  
ATOM   4186  HA  PHE A 274      68.048  10.679 -13.399  1.00  0.00           H  
ATOM   4187 1HB  PHE A 274      67.493   8.458 -15.393  1.00  0.00           H  
ATOM   4188 2HB  PHE A 274      66.456   8.745 -14.005  1.00  0.00           H  
ATOM   4189  HD1 PHE A 274      66.654   9.284 -17.352  1.00  0.00           H  
ATOM   4190  HD2 PHE A 274      66.003  11.482 -13.747  1.00  0.00           H  
ATOM   4191  HE1 PHE A 274      65.428  11.011 -18.628  1.00  0.00           H  
ATOM   4192  HE2 PHE A 274      64.774  13.209 -15.019  1.00  0.00           H  
ATOM   4193  HZ  PHE A 274      64.489  12.974 -17.461  1.00  0.00           H  
ATOM   4194  N   LEU A 275      69.549   7.753 -13.284  1.00  0.00           N  
ATOM   4195  CA  LEU A 275      70.028   6.715 -12.379  1.00  0.00           C  
ATOM   4196  C   LEU A 275      70.967   7.291 -11.328  1.00  0.00           C  
ATOM   4197  O   LEU A 275      70.906   6.919 -10.156  1.00  0.00           O  
ATOM   4198  CB  LEU A 275      70.748   5.614 -13.168  1.00  0.00           C  
ATOM   4199  CG  LEU A 275      71.271   4.434 -12.339  1.00  0.00           C  
ATOM   4200  CD1 LEU A 275      70.108   3.763 -11.621  1.00  0.00           C  
ATOM   4201  CD2 LEU A 275      71.991   3.452 -13.251  1.00  0.00           C  
ATOM   4202  H   LEU A 275      69.809   7.714 -14.259  1.00  0.00           H  
ATOM   4203  HA  LEU A 275      69.170   6.277 -11.870  1.00  0.00           H  
ATOM   4204 1HB  LEU A 275      70.062   5.216 -13.914  1.00  0.00           H  
ATOM   4205 2HB  LEU A 275      71.598   6.058 -13.686  1.00  0.00           H  
ATOM   4206  HG  LEU A 275      71.963   4.801 -11.581  1.00  0.00           H  
ATOM   4207 1HD1 LEU A 275      70.479   2.925 -11.031  1.00  0.00           H  
ATOM   4208 2HD1 LEU A 275      69.623   4.483 -10.961  1.00  0.00           H  
ATOM   4209 3HD1 LEU A 275      69.389   3.400 -12.354  1.00  0.00           H  
ATOM   4210 1HD2 LEU A 275      72.363   2.614 -12.661  1.00  0.00           H  
ATOM   4211 2HD2 LEU A 275      71.299   3.084 -14.008  1.00  0.00           H  
ATOM   4212 3HD2 LEU A 275      72.828   3.954 -13.737  1.00  0.00           H  
ATOM   4213  N   THR A 276      71.836   8.201 -11.753  1.00  0.00           N  
ATOM   4214  CA  THR A 276      72.791   8.831 -10.848  1.00  0.00           C  
ATOM   4215  C   THR A 276      72.080   9.673  -9.797  1.00  0.00           C  
ATOM   4216  O   THR A 276      72.457   9.669  -8.625  1.00  0.00           O  
ATOM   4217  CB  THR A 276      73.793   9.708 -11.621  1.00  0.00           C  
ATOM   4218  OG1 THR A 276      74.533   8.894 -12.541  1.00  0.00           O  
ATOM   4219  CG2 THR A 276      74.758  10.388 -10.662  1.00  0.00           C  
ATOM   4220  H   THR A 276      71.836   8.464 -12.728  1.00  0.00           H  
ATOM   4221  HA  THR A 276      73.347   8.048 -10.332  1.00  0.00           H  
ATOM   4222  HB  THR A 276      73.252  10.468 -12.184  1.00  0.00           H  
ATOM   4223  HG1 THR A 276      74.003   8.736 -13.326  1.00  0.00           H  
ATOM   4224 1HG2 THR A 276      75.458  11.004 -11.226  1.00  0.00           H  
ATOM   4225 2HG2 THR A 276      74.199  11.016  -9.969  1.00  0.00           H  
ATOM   4226 3HG2 THR A 276      75.308   9.633 -10.103  1.00  0.00           H  
ATOM   4227  N   LYS A 277      71.049  10.395 -10.222  1.00  0.00           N  
ATOM   4228  CA  LYS A 277      70.283  11.244  -9.317  1.00  0.00           C  
ATOM   4229  C   LYS A 277      69.557  10.414  -8.266  1.00  0.00           C  
ATOM   4230  O   LYS A 277      69.504  10.787  -7.094  1.00  0.00           O  
ATOM   4231  CB  LYS A 277      69.281  12.095 -10.099  1.00  0.00           C  
ATOM   4232  CG  LYS A 277      69.913  13.194 -10.944  1.00  0.00           C  
ATOM   4233  CD  LYS A 277      68.858  13.981 -11.705  1.00  0.00           C  
ATOM   4234  CE  LYS A 277      69.489  15.073 -12.557  1.00  0.00           C  
ATOM   4235  NZ  LYS A 277      68.471  15.827 -13.338  1.00  0.00           N  
ATOM   4236  H   LYS A 277      70.789  10.355 -11.197  1.00  0.00           H  
ATOM   4237  HA  LYS A 277      70.974  11.909  -8.798  1.00  0.00           H  
ATOM   4238 1HB  LYS A 277      68.701  11.454 -10.764  1.00  0.00           H  
ATOM   4239 2HB  LYS A 277      68.584  12.565  -9.406  1.00  0.00           H  
ATOM   4240 1HG  LYS A 277      70.468  13.875 -10.298  1.00  0.00           H  
ATOM   4241 2HG  LYS A 277      70.608  12.751 -11.656  1.00  0.00           H  
ATOM   4242 1HD  LYS A 277      68.296  13.306 -12.352  1.00  0.00           H  
ATOM   4243 2HD  LYS A 277      68.166  14.440 -10.999  1.00  0.00           H  
ATOM   4244 1HE  LYS A 277      70.026  15.770 -11.916  1.00  0.00           H  
ATOM   4245 2HE  LYS A 277      70.202  14.627 -13.250  1.00  0.00           H  
ATOM   4246 1HZ  LYS A 277      68.929  16.540 -13.889  1.00  0.00           H  
ATOM   4247 2HZ  LYS A 277      67.978  15.193 -13.951  1.00  0.00           H  
ATOM   4248 3HZ  LYS A 277      67.814  16.262 -12.705  1.00  0.00           H  
ATOM   4249  N   THR A 278      68.998   9.287  -8.691  1.00  0.00           N  
ATOM   4250  CA  THR A 278      68.275   8.402  -7.786  1.00  0.00           C  
ATOM   4251  C   THR A 278      69.204   7.809  -6.735  1.00  0.00           C  
ATOM   4252  O   THR A 278      68.842   7.701  -5.563  1.00  0.00           O  
ATOM   4253  CB  THR A 278      67.578   7.267  -8.560  1.00  0.00           C  
ATOM   4254  OG1 THR A 278      66.629   7.824  -9.478  1.00  0.00           O  
ATOM   4255  CG2 THR A 278      66.861   6.330  -7.601  1.00  0.00           C  
ATOM   4256  H   THR A 278      69.076   9.037  -9.666  1.00  0.00           H  
ATOM   4257  HA  THR A 278      67.511   8.984  -7.269  1.00  0.00           H  
ATOM   4258  HB  THR A 278      68.321   6.702  -9.123  1.00  0.00           H  
ATOM   4259  HG1 THR A 278      67.088   8.134 -10.263  1.00  0.00           H  
ATOM   4260 1HG2 THR A 278      66.375   5.534  -8.165  1.00  0.00           H  
ATOM   4261 2HG2 THR A 278      67.582   5.896  -6.908  1.00  0.00           H  
ATOM   4262 3HG2 THR A 278      66.111   6.887  -7.041  1.00  0.00           H  
ATOM   4263  N   ALA A 279      70.403   7.426  -7.160  1.00  0.00           N  
ATOM   4264  CA  ALA A 279      71.387   6.844  -6.255  1.00  0.00           C  
ATOM   4265  C   ALA A 279      71.833   7.852  -5.204  1.00  0.00           C  
ATOM   4266  O   ALA A 279      71.995   7.511  -4.032  1.00  0.00           O  
ATOM   4267  CB  ALA A 279      72.587   6.329  -7.037  1.00  0.00           C  
ATOM   4268  H   ALA A 279      70.639   7.541  -8.135  1.00  0.00           H  
ATOM   4269  HA  ALA A 279      70.918   6.007  -5.737  1.00  0.00           H  
ATOM   4270 1HB  ALA A 279      73.313   5.898  -6.347  1.00  0.00           H  
ATOM   4271 2HB  ALA A 279      72.260   5.567  -7.744  1.00  0.00           H  
ATOM   4272 3HB  ALA A 279      73.048   7.153  -7.579  1.00  0.00           H  
ATOM   4273  N   ILE A 280      72.031   9.095  -5.629  1.00  0.00           N  
ATOM   4274  CA  ILE A 280      72.458  10.155  -4.724  1.00  0.00           C  
ATOM   4275  C   ILE A 280      71.395  10.444  -3.672  1.00  0.00           C  
ATOM   4276  O   ILE A 280      71.709  10.654  -2.500  1.00  0.00           O  
ATOM   4277  CB  ILE A 280      72.776  11.445  -5.501  1.00  0.00           C  
ATOM   4278  CG1 ILE A 280      74.017  11.250  -6.376  1.00  0.00           C  
ATOM   4279  CG2 ILE A 280      72.975  12.609  -4.542  1.00  0.00           C  
ATOM   4280  CD1 ILE A 280      74.245  12.365  -7.370  1.00  0.00           C  
ATOM   4281  H   ILE A 280      71.882   9.311  -6.604  1.00  0.00           H  
ATOM   4282  HA  ILE A 280      73.363   9.829  -4.213  1.00  0.00           H  
ATOM   4283  HB  ILE A 280      71.950  11.678  -6.173  1.00  0.00           H  
ATOM   4284 1HG1 ILE A 280      74.900  11.171  -5.743  1.00  0.00           H  
ATOM   4285 2HG1 ILE A 280      73.928  10.314  -6.930  1.00  0.00           H  
ATOM   4286 1HG2 ILE A 280      73.199  13.513  -5.108  1.00  0.00           H  
ATOM   4287 2HG2 ILE A 280      72.066  12.761  -3.961  1.00  0.00           H  
ATOM   4288 3HG2 ILE A 280      73.803  12.387  -3.869  1.00  0.00           H  
ATOM   4289 1HD1 ILE A 280      75.142  12.155  -7.954  1.00  0.00           H  
ATOM   4290 2HD1 ILE A 280      73.386  12.439  -8.039  1.00  0.00           H  
ATOM   4291 3HD1 ILE A 280      74.372  13.307  -6.838  1.00  0.00           H  
ATOM   4292  N   GLU A 281      70.137  10.453  -4.098  1.00  0.00           N  
ATOM   4293  CA  GLU A 281      69.024  10.716  -3.193  1.00  0.00           C  
ATOM   4294  C   GLU A 281      68.898   9.622  -2.141  1.00  0.00           C  
ATOM   4295  O   GLU A 281      68.642   9.901  -0.969  1.00  0.00           O  
ATOM   4296  CB  GLU A 281      67.715  10.835  -3.977  1.00  0.00           C  
ATOM   4297  CG  GLU A 281      66.498  11.162  -3.124  1.00  0.00           C  
ATOM   4298  CD  GLU A 281      66.583  12.517  -2.478  1.00  0.00           C  
ATOM   4299  OE1 GLU A 281      67.334  13.334  -2.953  1.00  0.00           O  
ATOM   4300  OE2 GLU A 281      65.896  12.734  -1.508  1.00  0.00           O  
ATOM   4301  H   GLU A 281      69.947  10.273  -5.073  1.00  0.00           H  
ATOM   4302  HA  GLU A 281      69.211  11.660  -2.680  1.00  0.00           H  
ATOM   4303 1HB  GLU A 281      67.813  11.615  -4.732  1.00  0.00           H  
ATOM   4304 2HB  GLU A 281      67.517   9.899  -4.499  1.00  0.00           H  
ATOM   4305 1HG  GLU A 281      65.608  11.126  -3.751  1.00  0.00           H  
ATOM   4306 2HG  GLU A 281      66.395  10.402  -2.351  1.00  0.00           H  
ATOM   4307  N   ALA A 282      69.079   8.376  -2.567  1.00  0.00           N  
ATOM   4308  CA  ALA A 282      68.986   7.236  -1.662  1.00  0.00           C  
ATOM   4309  C   ALA A 282      70.087   7.277  -0.610  1.00  0.00           C  
ATOM   4310  O   ALA A 282      69.850   6.983   0.562  1.00  0.00           O  
ATOM   4311  CB  ALA A 282      69.050   5.932  -2.444  1.00  0.00           C  
ATOM   4312  H   ALA A 282      69.286   8.215  -3.542  1.00  0.00           H  
ATOM   4313  HA  ALA A 282      68.028   7.291  -1.145  1.00  0.00           H  
ATOM   4314 1HB  ALA A 282      68.980   5.091  -1.754  1.00  0.00           H  
ATOM   4315 2HB  ALA A 282      68.222   5.891  -3.152  1.00  0.00           H  
ATOM   4316 3HB  ALA A 282      69.993   5.879  -2.985  1.00  0.00           H  
ATOM   4317  N   LEU A 283      71.291   7.643  -1.036  1.00  0.00           N  
ATOM   4318  CA  LEU A 283      72.432   7.722  -0.131  1.00  0.00           C  
ATOM   4319  C   LEU A 283      72.226   8.805   0.921  1.00  0.00           C  
ATOM   4320  O   LEU A 283      72.552   8.616   2.093  1.00  0.00           O  
ATOM   4321  CB  LEU A 283      73.716   8.005  -0.920  1.00  0.00           C  
ATOM   4322  CG  LEU A 283      75.016   7.989  -0.105  1.00  0.00           C  
ATOM   4323  CD1 LEU A 283      75.155   9.302   0.653  1.00  0.00           C  
ATOM   4324  CD2 LEU A 283      75.001   6.805   0.850  1.00  0.00           C  
ATOM   4325  H   LEU A 283      71.419   7.872  -2.011  1.00  0.00           H  
ATOM   4326  HA  LEU A 283      72.537   6.764   0.378  1.00  0.00           H  
ATOM   4327 1HB  LEU A 283      73.811   7.259  -1.708  1.00  0.00           H  
ATOM   4328 2HB  LEU A 283      73.629   8.986  -1.386  1.00  0.00           H  
ATOM   4329  HG  LEU A 283      75.868   7.901  -0.779  1.00  0.00           H  
ATOM   4330 1HD1 LEU A 283      76.079   9.291   1.233  1.00  0.00           H  
ATOM   4331 2HD1 LEU A 283      75.182  10.130  -0.055  1.00  0.00           H  
ATOM   4332 3HD1 LEU A 283      74.307   9.426   1.325  1.00  0.00           H  
ATOM   4333 1HD2 LEU A 283      75.925   6.794   1.429  1.00  0.00           H  
ATOM   4334 2HD2 LEU A 283      74.151   6.893   1.526  1.00  0.00           H  
ATOM   4335 3HD2 LEU A 283      74.919   5.879   0.281  1.00  0.00           H  
ATOM   4336  N   ARG A 284      71.683   9.940   0.495  1.00  0.00           N  
ATOM   4337  CA  ARG A 284      71.433  11.056   1.400  1.00  0.00           C  
ATOM   4338  C   ARG A 284      70.394  10.690   2.452  1.00  0.00           C  
ATOM   4339  O   ARG A 284      70.532  11.041   3.624  1.00  0.00           O  
ATOM   4340  CB  ARG A 284      70.958  12.277   0.626  1.00  0.00           C  
ATOM   4341  CG  ARG A 284      72.021  12.941  -0.235  1.00  0.00           C  
ATOM   4342  CD  ARG A 284      71.469  14.088  -1.001  1.00  0.00           C  
ATOM   4343  NE  ARG A 284      72.481  14.726  -1.827  1.00  0.00           N  
ATOM   4344  CZ  ARG A 284      72.234  15.701  -2.724  1.00  0.00           C  
ATOM   4345  NH1 ARG A 284      71.006  16.138  -2.898  1.00  0.00           N  
ATOM   4346  NH2 ARG A 284      73.226  16.218  -3.428  1.00  0.00           N  
ATOM   4347  H   ARG A 284      71.437  10.032  -0.480  1.00  0.00           H  
ATOM   4348  HA  ARG A 284      72.366  11.306   1.906  1.00  0.00           H  
ATOM   4349 1HB  ARG A 284      70.133  11.996  -0.027  1.00  0.00           H  
ATOM   4350 2HB  ARG A 284      70.583  13.026   1.323  1.00  0.00           H  
ATOM   4351 1HG  ARG A 284      72.827  13.309   0.400  1.00  0.00           H  
ATOM   4352 2HG  ARG A 284      72.420  12.215  -0.945  1.00  0.00           H  
ATOM   4353 1HD  ARG A 284      70.668  13.739  -1.653  1.00  0.00           H  
ATOM   4354 2HD  ARG A 284      71.075  14.831  -0.309  1.00  0.00           H  
ATOM   4355  HE  ARG A 284      73.438  14.417  -1.721  1.00  0.00           H  
ATOM   4356 1HH1 ARG A 284      70.248  15.742  -2.360  1.00  0.00           H  
ATOM   4357 2HH1 ARG A 284      70.821  16.868  -3.570  1.00  0.00           H  
ATOM   4358 1HH2 ARG A 284      74.170  15.882  -3.293  1.00  0.00           H  
ATOM   4359 2HH2 ARG A 284      73.041  16.948  -4.099  1.00  0.00           H  
ATOM   4360  N   ALA A 285      69.353   9.982   2.026  1.00  0.00           N  
ATOM   4361  CA  ALA A 285      68.288   9.567   2.931  1.00  0.00           C  
ATOM   4362  C   ALA A 285      68.806   8.595   3.983  1.00  0.00           C  
ATOM   4363  O   ALA A 285      68.438   8.679   5.155  1.00  0.00           O  
ATOM   4364  CB  ALA A 285      67.143   8.939   2.149  1.00  0.00           C  
ATOM   4365  H   ALA A 285      69.299   9.725   1.051  1.00  0.00           H  
ATOM   4366  HA  ALA A 285      67.919  10.453   3.448  1.00  0.00           H  
ATOM   4367 1HB  ALA A 285      66.356   8.635   2.839  1.00  0.00           H  
ATOM   4368 2HB  ALA A 285      66.745   9.666   1.441  1.00  0.00           H  
ATOM   4369 3HB  ALA A 285      67.508   8.068   1.608  1.00  0.00           H  
ATOM   4370  N   MET A 286      69.662   7.672   3.557  1.00  0.00           N  
ATOM   4371  CA  MET A 286      70.232   6.681   4.462  1.00  0.00           C  
ATOM   4372  C   MET A 286      71.116   7.340   5.514  1.00  0.00           C  
ATOM   4373  O   MET A 286      71.089   6.964   6.686  1.00  0.00           O  
ATOM   4374  CB  MET A 286      71.026   5.641   3.674  1.00  0.00           C  
ATOM   4375  CG  MET A 286      70.176   4.729   2.800  1.00  0.00           C  
ATOM   4376  SD  MET A 286      71.163   3.546   1.863  1.00  0.00           S  
ATOM   4377  CE  MET A 286      69.891   2.728   0.904  1.00  0.00           C  
ATOM   4378  H   MET A 286      69.924   7.657   2.582  1.00  0.00           H  
ATOM   4379  HA  MET A 286      69.417   6.179   4.983  1.00  0.00           H  
ATOM   4380 1HB  MET A 286      71.745   6.145   3.029  1.00  0.00           H  
ATOM   4381 2HB  MET A 286      71.589   5.013   4.364  1.00  0.00           H  
ATOM   4382 1HG  MET A 286      69.476   4.176   3.426  1.00  0.00           H  
ATOM   4383 2HG  MET A 286      69.601   5.331   2.097  1.00  0.00           H  
ATOM   4384 1HE  MET A 286      70.346   1.966   0.271  1.00  0.00           H  
ATOM   4385 2HE  MET A 286      69.172   2.260   1.578  1.00  0.00           H  
ATOM   4386 3HE  MET A 286      69.379   3.461   0.279  1.00  0.00           H  
ATOM   4387  N   ARG A 287      71.899   8.325   5.088  1.00  0.00           N  
ATOM   4388  CA  ARG A 287      72.793   9.038   5.993  1.00  0.00           C  
ATOM   4389  C   ARG A 287      72.009   9.813   7.045  1.00  0.00           C  
ATOM   4390  O   ARG A 287      72.386   9.843   8.217  1.00  0.00           O  
ATOM   4391  CB  ARG A 287      73.684   9.998   5.219  1.00  0.00           C  
ATOM   4392  CG  ARG A 287      74.740  10.705   6.054  1.00  0.00           C  
ATOM   4393  CD  ARG A 287      74.284  12.049   6.493  1.00  0.00           C  
ATOM   4394  NE  ARG A 287      74.119  12.959   5.371  1.00  0.00           N  
ATOM   4395  CZ  ARG A 287      73.511  14.160   5.443  1.00  0.00           C  
ATOM   4396  NH1 ARG A 287      73.018  14.580   6.586  1.00  0.00           N  
ATOM   4397  NH2 ARG A 287      73.412  14.916   4.363  1.00  0.00           N  
ATOM   4398  H   ARG A 287      71.874   8.586   4.113  1.00  0.00           H  
ATOM   4399  HA  ARG A 287      73.426   8.309   6.500  1.00  0.00           H  
ATOM   4400 1HB  ARG A 287      74.198   9.458   4.426  1.00  0.00           H  
ATOM   4401 2HB  ARG A 287      73.069  10.765   4.747  1.00  0.00           H  
ATOM   4402 1HG  ARG A 287      74.960  10.111   6.941  1.00  0.00           H  
ATOM   4403 2HG  ARG A 287      75.649  10.828   5.464  1.00  0.00           H  
ATOM   4404 1HD  ARG A 287      73.325  11.959   7.002  1.00  0.00           H  
ATOM   4405 2HD  ARG A 287      75.018  12.478   7.174  1.00  0.00           H  
ATOM   4406  HE  ARG A 287      74.486  12.671   4.474  1.00  0.00           H  
ATOM   4407 1HH1 ARG A 287      73.094  14.002   7.412  1.00  0.00           H  
ATOM   4408 2HH1 ARG A 287      72.563  15.479   6.640  1.00  0.00           H  
ATOM   4409 1HH2 ARG A 287      73.791  14.593   3.483  1.00  0.00           H  
ATOM   4410 2HH2 ARG A 287      72.957  15.815   4.417  1.00  0.00           H  
ATOM   4411  N   GLU A 288      70.917  10.439   6.619  1.00  0.00           N  
ATOM   4412  CA  GLU A 288      70.078  11.215   7.524  1.00  0.00           C  
ATOM   4413  C   GLU A 288      69.430  10.324   8.576  1.00  0.00           C  
ATOM   4414  O   GLU A 288      69.344  10.692   9.748  1.00  0.00           O  
ATOM   4415  CB  GLU A 288      68.998  11.963   6.740  1.00  0.00           C  
ATOM   4416  CG  GLU A 288      69.523  13.098   5.872  1.00  0.00           C  
ATOM   4417  CD  GLU A 288      68.444  13.762   5.062  1.00  0.00           C  
ATOM   4418  OE1 GLU A 288      67.335  13.286   5.081  1.00  0.00           O  
ATOM   4419  OE2 GLU A 288      68.730  14.748   4.424  1.00  0.00           O  
ATOM   4420  H   GLU A 288      70.662  10.375   5.644  1.00  0.00           H  
ATOM   4421  HA  GLU A 288      70.705  11.945   8.037  1.00  0.00           H  
ATOM   4422 1HB  GLU A 288      68.469  11.264   6.092  1.00  0.00           H  
ATOM   4423 2HB  GLU A 288      68.269  12.382   7.433  1.00  0.00           H  
ATOM   4424 1HG  GLU A 288      69.992  13.844   6.513  1.00  0.00           H  
ATOM   4425 2HG  GLU A 288      70.285  12.705   5.201  1.00  0.00           H  
ATOM   4426  N   VAL A 289      68.975   9.150   8.151  1.00  0.00           N  
ATOM   4427  CA  VAL A 289      68.334   8.203   9.055  1.00  0.00           C  
ATOM   4428  C   VAL A 289      69.313   7.697  10.107  1.00  0.00           C  
ATOM   4429  O   VAL A 289      68.962   7.557  11.279  1.00  0.00           O  
ATOM   4430  CB  VAL A 289      67.771   7.007   8.264  1.00  0.00           C  
ATOM   4431  CG1 VAL A 289      67.271   5.929   9.214  1.00  0.00           C  
ATOM   4432  CG2 VAL A 289      66.654   7.475   7.344  1.00  0.00           C  
ATOM   4433  H   VAL A 289      69.076   8.907   7.176  1.00  0.00           H  
ATOM   4434  HA  VAL A 289      67.510   8.709   9.559  1.00  0.00           H  
ATOM   4435  HB  VAL A 289      68.572   6.566   7.671  1.00  0.00           H  
ATOM   4436 1HG1 VAL A 289      66.876   5.091   8.638  1.00  0.00           H  
ATOM   4437 2HG1 VAL A 289      68.094   5.583   9.838  1.00  0.00           H  
ATOM   4438 3HG1 VAL A 289      66.482   6.337   9.845  1.00  0.00           H  
ATOM   4439 1HG2 VAL A 289      66.261   6.625   6.787  1.00  0.00           H  
ATOM   4440 2HG2 VAL A 289      65.856   7.921   7.937  1.00  0.00           H  
ATOM   4441 3HG2 VAL A 289      67.045   8.216   6.645  1.00  0.00           H  
ATOM   4442  N   ALA A 290      70.542   7.424   9.682  1.00  0.00           N  
ATOM   4443  CA  ALA A 290      71.574   6.933  10.586  1.00  0.00           C  
ATOM   4444  C   ALA A 290      71.927   7.976  11.638  1.00  0.00           C  
ATOM   4445  O   ALA A 290      72.118   7.650  12.810  1.00  0.00           O  
ATOM   4446  CB  ALA A 290      72.815   6.530   9.803  1.00  0.00           C  
ATOM   4447  H   ALA A 290      70.767   7.560   8.707  1.00  0.00           H  
ATOM   4448  HA  ALA A 290      71.183   6.057  11.103  1.00  0.00           H  
ATOM   4449 1HB  ALA A 290      73.577   6.165  10.492  1.00  0.00           H  
ATOM   4450 2HB  ALA A 290      72.559   5.742   9.095  1.00  0.00           H  
ATOM   4451 3HB  ALA A 290      73.200   7.393   9.262  1.00  0.00           H  
ATOM   4452  N   LEU A 291      72.012   9.232  11.213  1.00  0.00           N  
ATOM   4453  CA  LEU A 291      72.343  10.327  12.117  1.00  0.00           C  
ATOM   4454  C   LEU A 291      71.258  10.519  13.169  1.00  0.00           C  
ATOM   4455  O   LEU A 291      71.537  10.931  14.295  1.00  0.00           O  
ATOM   4456  CB  LEU A 291      72.534  11.628  11.327  1.00  0.00           C  
ATOM   4457  CG  LEU A 291      73.022  12.834  12.139  1.00  0.00           C  
ATOM   4458  CD1 LEU A 291      74.366  12.507  12.776  1.00  0.00           C  
ATOM   4459  CD2 LEU A 291      73.129  14.049  11.229  1.00  0.00           C  
ATOM   4460  H   LEU A 291      71.843   9.434  10.238  1.00  0.00           H  
ATOM   4461  HA  LEU A 291      73.276  10.086  12.625  1.00  0.00           H  
ATOM   4462 1HB  LEU A 291      73.257  11.449  10.533  1.00  0.00           H  
ATOM   4463 2HB  LEU A 291      71.583  11.899  10.869  1.00  0.00           H  
ATOM   4464  HG  LEU A 291      72.314  13.043  12.941  1.00  0.00           H  
ATOM   4465 1HD1 LEU A 291      74.713  13.365  13.354  1.00  0.00           H  
ATOM   4466 2HD1 LEU A 291      74.256  11.647  13.437  1.00  0.00           H  
ATOM   4467 3HD1 LEU A 291      75.092  12.277  11.997  1.00  0.00           H  
ATOM   4468 1HD2 LEU A 291      73.476  14.907  11.807  1.00  0.00           H  
ATOM   4469 2HD2 LEU A 291      73.838  13.841  10.427  1.00  0.00           H  
ATOM   4470 3HD2 LEU A 291      72.152  14.270  10.801  1.00  0.00           H  
ATOM   4471  N   ALA A 292      70.017  10.221  12.806  1.00  0.00           N  
ATOM   4472  CA  ALA A 292      68.896  10.549  13.689  1.00  0.00           C  
ATOM   4473  C   ALA A 292      68.327   9.370  14.425  1.00  0.00           C  
ATOM   4474  O   ALA A 292      67.357   9.501  15.171  1.00  0.00           O  
ATOM   4475  CB  ALA A 292      67.788  11.222  12.893  1.00  0.00           C  
ATOM   4476  H   ALA A 292      69.860   9.768  11.917  1.00  0.00           H  
ATOM   4477  HA  ALA A 292      69.256  11.242  14.449  1.00  0.00           H  
ATOM   4478 1HB  ALA A 292      66.963  11.474  13.559  1.00  0.00           H  
ATOM   4479 2HB  ALA A 292      68.172  12.132  12.431  1.00  0.00           H  
ATOM   4480 3HB  ALA A 292      67.434  10.544  12.118  1.00  0.00           H  
ATOM   4481  N   THR A 293      68.921   8.224  14.221  1.00  0.00           N  
ATOM   4482  CA  THR A 293      68.334   7.002  14.699  1.00  0.00           C  
ATOM   4483  C   THR A 293      69.360   6.220  15.500  1.00  0.00           C  
ATOM   4484  O   THR A 293      69.069   5.733  16.592  1.00  0.00           O  
ATOM   4485  CB  THR A 293      67.801   6.146  13.536  1.00  0.00           C  
ATOM   4486  OG1 THR A 293      68.877   5.820  12.646  1.00  0.00           O  
ATOM   4487  CG2 THR A 293      66.724   6.898  12.769  1.00  0.00           C  
ATOM   4488  H   THR A 293      69.799   8.207  13.722  1.00  0.00           H  
ATOM   4489  HA  THR A 293      67.498   7.252  15.352  1.00  0.00           H  
ATOM   4490  HB  THR A 293      67.379   5.220  13.928  1.00  0.00           H  
ATOM   4491  HG1 THR A 293      69.259   6.629  12.298  1.00  0.00           H  
ATOM   4492 1HG2 THR A 293      66.359   6.278  11.951  1.00  0.00           H  
ATOM   4493 2HG2 THR A 293      65.899   7.137  13.440  1.00  0.00           H  
ATOM   4494 3HG2 THR A 293      67.142   7.820  12.366  1.00  0.00           H  
ATOM   4495  N   ALA A 294      70.563   6.103  14.950  1.00  0.00           N  
ATOM   4496  CA  ALA A 294      71.569   5.216  15.510  1.00  0.00           C  
ATOM   4497  C   ALA A 294      71.911   5.613  16.941  1.00  0.00           C  
ATOM   4498  O   ALA A 294      72.183   6.780  17.224  1.00  0.00           O  
ATOM   4499  CB  ALA A 294      72.820   5.220  14.643  1.00  0.00           C  
ATOM   4500  H   ALA A 294      70.781   6.643  14.125  1.00  0.00           H  
ATOM   4501  HA  ALA A 294      71.157   4.207  15.531  1.00  0.00           H  
ATOM   4502 1HB  ALA A 294      73.564   4.551  15.075  1.00  0.00           H  
ATOM   4503 2HB  ALA A 294      72.567   4.882  13.638  1.00  0.00           H  
ATOM   4504 3HB  ALA A 294      73.225   6.229  14.595  1.00  0.00           H  
ATOM   4505  N   ASP A 295      71.895   4.635  17.839  1.00  0.00           N  
ATOM   4506  CA  ASP A 295      72.017   4.896  19.268  1.00  0.00           C  
ATOM   4507  C   ASP A 295      72.973   3.905  19.929  1.00  0.00           C  
ATOM   4508  O   ASP A 295      73.040   3.816  21.155  1.00  0.00           O  
ATOM   4509  CB  ASP A 295      70.646   4.823  19.945  1.00  0.00           C  
ATOM   4510  CG  ASP A 295      70.637   5.448  21.333  1.00  0.00           C  
ATOM   4511  OD1 ASP A 295      71.458   6.296  21.587  1.00  0.00           O  
ATOM   4512  OD2 ASP A 295      69.808   5.070  22.127  1.00  0.00           O  
ATOM   4513  H   ASP A 295      71.795   3.680  17.525  1.00  0.00           H  
ATOM   4514  HA  ASP A 295      72.419   5.900  19.403  1.00  0.00           H  
ATOM   4515 1HB  ASP A 295      69.908   5.336  19.327  1.00  0.00           H  
ATOM   4516 2HB  ASP A 295      70.336   3.781  20.028  1.00  0.00           H  
ATOM   4517  N   SER A 296      73.714   3.159  19.109  1.00  0.00           N  
ATOM   4518  CA  SER A 296      74.610   2.126  19.623  1.00  0.00           C  
ATOM   4519  C   SER A 296      75.625   1.649  18.575  1.00  0.00           C  
ATOM   4520  O   SER A 296      75.494   1.949  17.388  1.00  0.00           O  
ATOM   4521  CB  SER A 296      73.796   0.946  20.117  1.00  0.00           C  
ATOM   4522  OG  SER A 296      73.164   0.291  19.051  1.00  0.00           O  
ATOM   4523  H   SER A 296      73.652   3.314  18.113  1.00  0.00           H  
ATOM   4524  HA  SER A 296      75.172   2.541  20.461  1.00  0.00           H  
ATOM   4525 1HB  SER A 296      74.448   0.248  20.641  1.00  0.00           H  
ATOM   4526 2HB  SER A 296      73.048   1.293  20.829  1.00  0.00           H  
ATOM   4527  HG  SER A 296      72.673  -0.436  19.441  1.00  0.00           H  
ATOM   4528  N   PRO A 297      76.793   0.787  19.109  1.00  0.00           N  
ATOM   4529  CA  PRO A 297      77.685   0.230  18.092  1.00  0.00           C  
ATOM   4530  C   PRO A 297      76.843  -0.558  17.119  1.00  0.00           C  
ATOM   4531  O   PRO A 297      76.979  -0.411  15.904  1.00  0.00           O  
ATOM   4532  CB  PRO A 297      78.641  -0.668  18.884  1.00  0.00           C  
ATOM   4533  CG  PRO A 297      78.714  -0.027  20.228  1.00  0.00           C  
ATOM   4534  CD  PRO A 297      77.306   0.430  20.503  1.00  0.00           C  
ATOM   4535  HA  PRO A 297      78.232   1.049  17.602  1.00  0.00           H  
ATOM   4536 1HB  PRO A 297      78.248  -1.694  18.922  1.00  0.00           H  
ATOM   4537 2HB  PRO A 297      79.617  -0.715  18.380  1.00  0.00           H  
ATOM   4538 1HG  PRO A 297      79.079  -0.749  20.974  1.00  0.00           H  
ATOM   4539 2HG  PRO A 297      79.434   0.805  20.214  1.00  0.00           H  
ATOM   4540 1HD  PRO A 297      76.732  -0.397  20.947  1.00  0.00           H  
ATOM   4541 2HD  PRO A 297      77.327   1.296  21.181  1.00  0.00           H  
ATOM   4542  N   GLU A 298      75.973  -1.394  17.658  1.00  0.00           N  
ATOM   4543  CA  GLU A 298      75.167  -2.294  16.842  1.00  0.00           C  
ATOM   4544  C   GLU A 298      74.377  -1.525  15.790  1.00  0.00           C  
ATOM   4545  O   GLU A 298      74.355  -1.902  14.618  1.00  0.00           O  
ATOM   4546  CB  GLU A 298      74.211  -3.101  17.723  1.00  0.00           C  
ATOM   4547  CG  GLU A 298      74.897  -4.101  18.643  1.00  0.00           C  
ATOM   4548  CD  GLU A 298      75.427  -3.472  19.901  1.00  0.00           C  
ATOM   4549  OE1 GLU A 298      75.263  -2.287  20.064  1.00  0.00           O  
ATOM   4550  OE2 GLU A 298      75.997  -4.177  20.699  1.00  0.00           O  
ATOM   4551  H   GLU A 298      75.863  -1.410  18.662  1.00  0.00           H  
ATOM   4552  HA  GLU A 298      75.835  -2.985  16.327  1.00  0.00           H  
ATOM   4553 1HB  GLU A 298      73.628  -2.421  18.345  1.00  0.00           H  
ATOM   4554 2HB  GLU A 298      73.511  -3.650  17.093  1.00  0.00           H  
ATOM   4555 1HG  GLU A 298      74.183  -4.879  18.913  1.00  0.00           H  
ATOM   4556 2HG  GLU A 298      75.718  -4.571  18.103  1.00  0.00           H  
ATOM   4557  N   GLU A 299      73.730  -0.446  16.215  1.00  0.00           N  
ATOM   4558  CA  GLU A 299      72.937   0.378  15.310  1.00  0.00           C  
ATOM   4559  C   GLU A 299      73.816   1.043  14.259  1.00  0.00           C  
ATOM   4560  O   GLU A 299      73.447   1.122  13.087  1.00  0.00           O  
ATOM   4561  CB  GLU A 299      72.168   1.444  16.094  1.00  0.00           C  
ATOM   4562  CG  GLU A 299      71.086   0.891  17.011  1.00  0.00           C  
ATOM   4563  CD  GLU A 299      71.629   0.379  18.315  1.00  0.00           C  
ATOM   4564  OE1 GLU A 299      72.816   0.468  18.518  1.00  0.00           O  
ATOM   4565  OE2 GLU A 299      70.856  -0.103  19.110  1.00  0.00           O  
ATOM   4566  H   GLU A 299      73.789  -0.189  17.190  1.00  0.00           H  
ATOM   4567  HA  GLU A 299      72.220  -0.263  14.797  1.00  0.00           H  
ATOM   4568 1HB  GLU A 299      72.863   2.018  16.706  1.00  0.00           H  
ATOM   4569 2HB  GLU A 299      71.695   2.137  15.398  1.00  0.00           H  
ATOM   4570 1HG  GLU A 299      70.361   1.679  17.216  1.00  0.00           H  
ATOM   4571 2HG  GLU A 299      70.566   0.083  16.496  1.00  0.00           H  
ATOM   4572  N   GLY A 300      74.980   1.521  14.684  1.00  0.00           N  
ATOM   4573  CA  GLY A 300      75.914   2.180  13.779  1.00  0.00           C  
ATOM   4574  C   GLY A 300      76.439   1.212  12.728  1.00  0.00           C  
ATOM   4575  O   GLY A 300      76.572   1.565  11.556  1.00  0.00           O  
ATOM   4576  H   GLY A 300      75.224   1.426  15.659  1.00  0.00           H  
ATOM   4577 1HA  GLY A 300      75.417   3.018  13.291  1.00  0.00           H  
ATOM   4578 2HA  GLY A 300      76.747   2.589  14.350  1.00  0.00           H  
ATOM   4579  N   ARG A 301      76.737  -0.011  13.153  1.00  0.00           N  
ATOM   4580  CA  ARG A 301      77.248  -1.034  12.248  1.00  0.00           C  
ATOM   4581  C   ARG A 301      76.212  -1.407  11.197  1.00  0.00           C  
ATOM   4582  O   ARG A 301      76.541  -1.591  10.025  1.00  0.00           O  
ATOM   4583  CB  ARG A 301      77.652  -2.280  13.022  1.00  0.00           C  
ATOM   4584  CG  ARG A 301      78.337  -3.354  12.192  1.00  0.00           C  
ATOM   4585  CD  ARG A 301      78.745  -4.515  13.024  1.00  0.00           C  
ATOM   4586  NE  ARG A 301      79.705  -4.137  14.049  1.00  0.00           N  
ATOM   4587  CZ  ARG A 301      79.429  -4.059  15.365  1.00  0.00           C  
ATOM   4588  NH1 ARG A 301      78.219  -4.335  15.800  1.00  0.00           N  
ATOM   4589  NH2 ARG A 301      80.374  -3.705  16.219  1.00  0.00           N  
ATOM   4590  H   ARG A 301      76.606  -0.238  14.128  1.00  0.00           H  
ATOM   4591  HA  ARG A 301      78.129  -0.639  11.741  1.00  0.00           H  
ATOM   4592 1HB  ARG A 301      78.330  -2.004  13.828  1.00  0.00           H  
ATOM   4593 2HB  ARG A 301      76.768  -2.729  13.476  1.00  0.00           H  
ATOM   4594 1HG  ARG A 301      77.654  -3.709  11.420  1.00  0.00           H  
ATOM   4595 2HG  ARG A 301      79.230  -2.938  11.723  1.00  0.00           H  
ATOM   4596 1HD  ARG A 301      77.869  -4.935  13.517  1.00  0.00           H  
ATOM   4597 2HD  ARG A 301      79.203  -5.273  12.391  1.00  0.00           H  
ATOM   4598  HE  ARG A 301      80.647  -3.917  13.752  1.00  0.00           H  
ATOM   4599 1HH1 ARG A 301      77.497  -4.606  15.147  1.00  0.00           H  
ATOM   4600 2HH1 ARG A 301      78.012  -4.277  16.786  1.00  0.00           H  
ATOM   4601 1HH2 ARG A 301      81.304  -3.493  15.884  1.00  0.00           H  
ATOM   4602 2HH2 ARG A 301      80.166  -3.647  17.205  1.00  0.00           H  
ATOM   4603  N   ALA A 302      74.958  -1.518  11.622  1.00  0.00           N  
ATOM   4604  CA  ALA A 302      73.870  -1.869  10.717  1.00  0.00           C  
ATOM   4605  C   ALA A 302      73.657  -0.788   9.666  1.00  0.00           C  
ATOM   4606  O   ALA A 302      73.426  -1.085   8.494  1.00  0.00           O  
ATOM   4607  CB  ALA A 302      72.586  -2.106  11.499  1.00  0.00           C  
ATOM   4608  H   ALA A 302      74.753  -1.355  12.597  1.00  0.00           H  
ATOM   4609  HA  ALA A 302      74.143  -2.789  10.199  1.00  0.00           H  
ATOM   4610 1HB  ALA A 302      71.783  -2.367  10.809  1.00  0.00           H  
ATOM   4611 2HB  ALA A 302      72.736  -2.922  12.206  1.00  0.00           H  
ATOM   4612 3HB  ALA A 302      72.318  -1.201  12.041  1.00  0.00           H  
ATOM   4613  N   ALA A 303      73.736   0.468  10.091  1.00  0.00           N  
ATOM   4614  CA  ALA A 303      73.552   1.596   9.186  1.00  0.00           C  
ATOM   4615  C   ALA A 303      74.653   1.645   8.135  1.00  0.00           C  
ATOM   4616  O   ALA A 303      74.394   1.920   6.963  1.00  0.00           O  
ATOM   4617  CB  ALA A 303      73.509   2.901   9.968  1.00  0.00           C  
ATOM   4618  H   ALA A 303      73.929   0.646  11.066  1.00  0.00           H  
ATOM   4619  HA  ALA A 303      72.602   1.463   8.668  1.00  0.00           H  
ATOM   4620 1HB  ALA A 303      73.371   3.734   9.278  1.00  0.00           H  
ATOM   4621 2HB  ALA A 303      72.680   2.874  10.675  1.00  0.00           H  
ATOM   4622 3HB  ALA A 303      74.444   3.030  10.510  1.00  0.00           H  
ATOM   4623  N   THR A 304      75.883   1.377   8.560  1.00  0.00           N  
ATOM   4624  CA  THR A 304      77.026   1.389   7.655  1.00  0.00           C  
ATOM   4625  C   THR A 304      76.908   0.294   6.604  1.00  0.00           C  
ATOM   4626  O   THR A 304      77.218   0.509   5.432  1.00  0.00           O  
ATOM   4627  CB  THR A 304      78.347   1.223   8.428  1.00  0.00           C  
ATOM   4628  OG1 THR A 304      78.506   2.311   9.347  1.00  0.00           O  
ATOM   4629  CG2 THR A 304      79.527   1.198   7.469  1.00  0.00           C  
ATOM   4630  H   THR A 304      76.030   1.159   9.535  1.00  0.00           H  
ATOM   4631  HA  THR A 304      77.049   2.349   7.139  1.00  0.00           H  
ATOM   4632  HB  THR A 304      78.325   0.290   8.991  1.00  0.00           H  
ATOM   4633  HG1 THR A 304      77.772   2.316   9.967  1.00  0.00           H  
ATOM   4634 1HG2 THR A 304      80.452   1.080   8.033  1.00  0.00           H  
ATOM   4635 2HG2 THR A 304      79.415   0.365   6.776  1.00  0.00           H  
ATOM   4636 3HG2 THR A 304      79.561   2.133   6.910  1.00  0.00           H  
ATOM   4637  N   GLU A 305      76.458  -0.882   7.029  1.00  0.00           N  
ATOM   4638  CA  GLU A 305      76.299  -2.014   6.124  1.00  0.00           C  
ATOM   4639  C   GLU A 305      75.233  -1.733   5.072  1.00  0.00           C  
ATOM   4640  O   GLU A 305      75.399  -2.073   3.900  1.00  0.00           O  
ATOM   4641  CB  GLU A 305      75.935  -3.277   6.908  1.00  0.00           C  
ATOM   4642  CG  GLU A 305      77.060  -3.824   7.776  1.00  0.00           C  
ATOM   4643  CD  GLU A 305      76.645  -5.020   8.586  1.00  0.00           C  
ATOM   4644  OE1 GLU A 305      75.484  -5.353   8.567  1.00  0.00           O  
ATOM   4645  OE2 GLU A 305      77.490  -5.603   9.224  1.00  0.00           O  
ATOM   4646  H   GLU A 305      76.220  -0.994   8.004  1.00  0.00           H  
ATOM   4647  HA  GLU A 305      77.246  -2.182   5.611  1.00  0.00           H  
ATOM   4648 1HB  GLU A 305      75.083  -3.070   7.556  1.00  0.00           H  
ATOM   4649 2HB  GLU A 305      75.636  -4.062   6.215  1.00  0.00           H  
ATOM   4650 1HG  GLU A 305      77.895  -4.105   7.135  1.00  0.00           H  
ATOM   4651 2HG  GLU A 305      77.402  -3.037   8.448  1.00  0.00           H  
ATOM   4652  N   GLU A 306      74.139  -1.111   5.498  1.00  0.00           N  
ATOM   4653  CA  GLU A 306      73.043  -0.783   4.593  1.00  0.00           C  
ATOM   4654  C   GLU A 306      73.482   0.228   3.541  1.00  0.00           C  
ATOM   4655  O   GLU A 306      73.122   0.115   2.369  1.00  0.00           O  
ATOM   4656  CB  GLU A 306      71.850  -0.232   5.377  1.00  0.00           C  
ATOM   4657  CG  GLU A 306      71.139  -1.261   6.246  1.00  0.00           C  
ATOM   4658  CD  GLU A 306      70.019  -0.669   7.055  1.00  0.00           C  
ATOM   4659  OE1 GLU A 306      69.866   0.528   7.036  1.00  0.00           O  
ATOM   4660  OE2 GLU A 306      69.316  -1.416   7.694  1.00  0.00           O  
ATOM   4661  H   GLU A 306      74.065  -0.859   6.473  1.00  0.00           H  
ATOM   4662  HA  GLU A 306      72.733  -1.694   4.080  1.00  0.00           H  
ATOM   4663 1HB  GLU A 306      72.183   0.579   6.025  1.00  0.00           H  
ATOM   4664 2HB  GLU A 306      71.118   0.182   4.683  1.00  0.00           H  
ATOM   4665 1HG  GLU A 306      70.735  -2.044   5.605  1.00  0.00           H  
ATOM   4666 2HG  GLU A 306      71.865  -1.717   6.917  1.00  0.00           H  
ATOM   4667  N   LEU A 307      74.261   1.216   3.967  1.00  0.00           N  
ATOM   4668  CA  LEU A 307      74.750   2.250   3.062  1.00  0.00           C  
ATOM   4669  C   LEU A 307      75.684   1.664   2.010  1.00  0.00           C  
ATOM   4670  O   LEU A 307      75.626   2.037   0.838  1.00  0.00           O  
ATOM   4671  CB  LEU A 307      75.481   3.343   3.852  1.00  0.00           C  
ATOM   4672  CG  LEU A 307      75.956   4.550   3.033  1.00  0.00           C  
ATOM   4673  CD1 LEU A 307      76.043   5.774   3.935  1.00  0.00           C  
ATOM   4674  CD2 LEU A 307      77.305   4.238   2.403  1.00  0.00           C  
ATOM   4675  H   LEU A 307      74.521   1.252   4.942  1.00  0.00           H  
ATOM   4676  HA  LEU A 307      73.896   2.696   2.553  1.00  0.00           H  
ATOM   4677 1HB  LEU A 307      74.815   3.713   4.630  1.00  0.00           H  
ATOM   4678 2HB  LEU A 307      76.355   2.902   4.329  1.00  0.00           H  
ATOM   4679  HG  LEU A 307      75.230   4.766   2.248  1.00  0.00           H  
ATOM   4680 1HD1 LEU A 307      76.380   6.632   3.353  1.00  0.00           H  
ATOM   4681 2HD1 LEU A 307      75.060   5.986   4.356  1.00  0.00           H  
ATOM   4682 3HD1 LEU A 307      76.750   5.582   4.741  1.00  0.00           H  
ATOM   4683 1HD2 LEU A 307      77.642   5.096   1.821  1.00  0.00           H  
ATOM   4684 2HD2 LEU A 307      78.032   4.024   3.188  1.00  0.00           H  
ATOM   4685 3HD2 LEU A 307      77.210   3.370   1.750  1.00  0.00           H  
ATOM   4686  N   GLU A 308      76.544   0.745   2.436  1.00  0.00           N  
ATOM   4687  CA  GLU A 308      77.492   0.106   1.531  1.00  0.00           C  
ATOM   4688  C   GLU A 308      76.773  -0.729   0.479  1.00  0.00           C  
ATOM   4689  O   GLU A 308      77.151  -0.728  -0.693  1.00  0.00           O  
ATOM   4690  CB  GLU A 308      78.468  -0.774   2.315  1.00  0.00           C  
ATOM   4691  CG  GLU A 308      79.631  -1.310   1.493  1.00  0.00           C  
ATOM   4692  CD  GLU A 308      79.279  -2.549   0.719  1.00  0.00           C  
ATOM   4693  OE1 GLU A 308      78.181  -3.029   0.870  1.00  0.00           O  
ATOM   4694  OE2 GLU A 308      80.109  -3.017  -0.025  1.00  0.00           O  
ATOM   4695  H   GLU A 308      76.541   0.483   3.411  1.00  0.00           H  
ATOM   4696  HA  GLU A 308      78.058   0.884   1.018  1.00  0.00           H  
ATOM   4697 1HB  GLU A 308      78.881  -0.206   3.149  1.00  0.00           H  
ATOM   4698 2HB  GLU A 308      77.933  -1.627   2.733  1.00  0.00           H  
ATOM   4699 1HG  GLU A 308      79.955  -0.539   0.795  1.00  0.00           H  
ATOM   4700 2HG  GLU A 308      80.463  -1.529   2.161  1.00  0.00           H  
ATOM   4701  N   ARG A 309      75.735  -1.441   0.905  1.00  0.00           N  
ATOM   4702  CA  ARG A 309      74.960  -2.282  -0.000  1.00  0.00           C  
ATOM   4703  C   ARG A 309      74.243  -1.445  -1.052  1.00  0.00           C  
ATOM   4704  O   ARG A 309      74.188  -1.818  -2.224  1.00  0.00           O  
ATOM   4705  CB  ARG A 309      73.938  -3.102   0.774  1.00  0.00           C  
ATOM   4706  CG  ARG A 309      74.528  -4.193   1.654  1.00  0.00           C  
ATOM   4707  CD  ARG A 309      75.031  -5.335   0.849  1.00  0.00           C  
ATOM   4708  NE  ARG A 309      76.337  -5.059   0.272  1.00  0.00           N  
ATOM   4709  CZ  ARG A 309      76.907  -5.781  -0.712  1.00  0.00           C  
ATOM   4710  NH1 ARG A 309      76.276  -6.818  -1.217  1.00  0.00           N  
ATOM   4711  NH2 ARG A 309      78.101  -5.448  -1.169  1.00  0.00           N  
ATOM   4712  H   ARG A 309      75.476  -1.399   1.880  1.00  0.00           H  
ATOM   4713  HA  ARG A 309      75.642  -2.965  -0.507  1.00  0.00           H  
ATOM   4714 1HB  ARG A 309      73.353  -2.443   1.414  1.00  0.00           H  
ATOM   4715 2HB  ARG A 309      73.249  -3.577   0.076  1.00  0.00           H  
ATOM   4716 1HG  ARG A 309      75.360  -3.786   2.230  1.00  0.00           H  
ATOM   4717 2HG  ARG A 309      73.762  -4.564   2.335  1.00  0.00           H  
ATOM   4718 1HD  ARG A 309      75.119  -6.217   1.484  1.00  0.00           H  
ATOM   4719 2HD  ARG A 309      74.336  -5.541   0.036  1.00  0.00           H  
ATOM   4720  HE  ARG A 309      76.854  -4.269   0.635  1.00  0.00           H  
ATOM   4721 1HH1 ARG A 309      75.363  -7.072  -0.867  1.00  0.00           H  
ATOM   4722 2HH1 ARG A 309      76.703  -7.359  -1.954  1.00  0.00           H  
ATOM   4723 1HH2 ARG A 309      78.587  -4.651  -0.781  1.00  0.00           H  
ATOM   4724 2HH2 ARG A 309      78.528  -5.989  -1.906  1.00  0.00           H  
ATOM   4725  N   ALA A 310      73.695  -0.312  -0.626  1.00  0.00           N  
ATOM   4726  CA  ALA A 310      72.980   0.580  -1.531  1.00  0.00           C  
ATOM   4727  C   ALA A 310      73.915   1.163  -2.583  1.00  0.00           C  
ATOM   4728  O   ALA A 310      73.555   1.273  -3.755  1.00  0.00           O  
ATOM   4729  CB  ALA A 310      72.302   1.696  -0.749  1.00  0.00           C  
ATOM   4730  H   ALA A 310      73.776  -0.063   0.349  1.00  0.00           H  
ATOM   4731  HA  ALA A 310      72.217  -0.002  -2.048  1.00  0.00           H  
ATOM   4732 1HB  ALA A 310      71.773   2.353  -1.439  1.00  0.00           H  
ATOM   4733 2HB  ALA A 310      71.594   1.266  -0.041  1.00  0.00           H  
ATOM   4734 3HB  ALA A 310      73.054   2.268  -0.207  1.00  0.00           H  
ATOM   4735  N   ALA A 311      75.118   1.535  -2.157  1.00  0.00           N  
ATOM   4736  CA  ALA A 311      76.108   2.107  -3.062  1.00  0.00           C  
ATOM   4737  C   ALA A 311      76.543   1.095  -4.114  1.00  0.00           C  
ATOM   4738  O   ALA A 311      76.707   1.435  -5.286  1.00  0.00           O  
ATOM   4739  CB  ALA A 311      77.314   2.608  -2.280  1.00  0.00           C  
ATOM   4740  H   ALA A 311      75.352   1.418  -1.181  1.00  0.00           H  
ATOM   4741  HA  ALA A 311      75.648   2.949  -3.579  1.00  0.00           H  
ATOM   4742 1HB  ALA A 311      78.044   3.032  -2.970  1.00  0.00           H  
ATOM   4743 2HB  ALA A 311      76.995   3.374  -1.572  1.00  0.00           H  
ATOM   4744 3HB  ALA A 311      77.766   1.779  -1.738  1.00  0.00           H  
ATOM   4745  N   VAL A 312      76.729  -0.150  -3.688  1.00  0.00           N  
ATOM   4746  CA  VAL A 312      77.147  -1.214  -4.593  1.00  0.00           C  
ATOM   4747  C   VAL A 312      76.081  -1.493  -5.645  1.00  0.00           C  
ATOM   4748  O   VAL A 312      76.392  -1.707  -6.817  1.00  0.00           O  
ATOM   4749  CB  VAL A 312      77.435  -2.505  -3.803  1.00  0.00           C  
ATOM   4750  CG1 VAL A 312      77.687  -3.666  -4.754  1.00  0.00           C  
ATOM   4751  CG2 VAL A 312      78.627  -2.293  -2.883  1.00  0.00           C  
ATOM   4752  H   VAL A 312      76.577  -0.364  -2.713  1.00  0.00           H  
ATOM   4753  HA  VAL A 312      78.062  -0.900  -5.097  1.00  0.00           H  
ATOM   4754  HB  VAL A 312      76.557  -2.760  -3.210  1.00  0.00           H  
ATOM   4755 1HG1 VAL A 312      77.889  -4.570  -4.179  1.00  0.00           H  
ATOM   4756 2HG1 VAL A 312      76.807  -3.822  -5.378  1.00  0.00           H  
ATOM   4757 3HG1 VAL A 312      78.546  -3.439  -5.385  1.00  0.00           H  
ATOM   4758 1HG2 VAL A 312      78.825  -3.209  -2.327  1.00  0.00           H  
ATOM   4759 2HG2 VAL A 312      79.504  -2.032  -3.476  1.00  0.00           H  
ATOM   4760 3HG2 VAL A 312      78.408  -1.485  -2.184  1.00  0.00           H  
ATOM   4761  N   GLU A 313      74.822  -1.489  -5.219  1.00  0.00           N  
ATOM   4762  CA  GLU A 313      73.707  -1.742  -6.124  1.00  0.00           C  
ATOM   4763  C   GLU A 313      73.592  -0.646  -7.176  1.00  0.00           C  
ATOM   4764  O   GLU A 313      73.335  -0.922  -8.348  1.00  0.00           O  
ATOM   4765  CB  GLU A 313      72.397  -1.849  -5.340  1.00  0.00           C  
ATOM   4766  CG  GLU A 313      72.284  -3.095  -4.472  1.00  0.00           C  
ATOM   4767  CD  GLU A 313      71.018  -3.130  -3.662  1.00  0.00           C  
ATOM   4768  OE1 GLU A 313      70.296  -2.163  -3.681  1.00  0.00           O  
ATOM   4769  OE2 GLU A 313      70.773  -4.127  -3.024  1.00  0.00           O  
ATOM   4770  H   GLU A 313      74.633  -1.306  -4.244  1.00  0.00           H  
ATOM   4771  HA  GLU A 313      73.885  -2.688  -6.637  1.00  0.00           H  
ATOM   4772 1HB  GLU A 313      72.288  -0.979  -4.692  1.00  0.00           H  
ATOM   4773 2HB  GLU A 313      71.557  -1.848  -6.034  1.00  0.00           H  
ATOM   4774 1HG  GLU A 313      72.317  -3.975  -5.112  1.00  0.00           H  
ATOM   4775 2HG  GLU A 313      73.141  -3.135  -3.800  1.00  0.00           H  
ATOM   4776  N   ALA A 314      73.784   0.598  -6.751  1.00  0.00           N  
ATOM   4777  CA  ALA A 314      73.703   1.738  -7.655  1.00  0.00           C  
ATOM   4778  C   ALA A 314      74.803   1.687  -8.707  1.00  0.00           C  
ATOM   4779  O   ALA A 314      74.569   1.983  -9.879  1.00  0.00           O  
ATOM   4780  CB  ALA A 314      73.780   3.041  -6.872  1.00  0.00           C  
ATOM   4781  H   ALA A 314      73.992   0.758  -5.776  1.00  0.00           H  
ATOM   4782  HA  ALA A 314      72.744   1.693  -8.172  1.00  0.00           H  
ATOM   4783 1HB  ALA A 314      73.717   3.883  -7.561  1.00  0.00           H  
ATOM   4784 2HB  ALA A 314      72.952   3.089  -6.164  1.00  0.00           H  
ATOM   4785 3HB  ALA A 314      74.723   3.084  -6.331  1.00  0.00           H  
ATOM   4786  N   ILE A 315      76.004   1.310  -8.282  1.00  0.00           N  
ATOM   4787  CA  ILE A 315      77.144   1.219  -9.186  1.00  0.00           C  
ATOM   4788  C   ILE A 315      76.928   0.138 -10.238  1.00  0.00           C  
ATOM   4789  O   ILE A 315      77.256   0.324 -11.410  1.00  0.00           O  
ATOM   4790  CB  ILE A 315      78.440   0.927  -8.408  1.00  0.00           C  
ATOM   4791  CG1 ILE A 315      78.818   2.125  -7.532  1.00  0.00           C  
ATOM   4792  CG2 ILE A 315      79.571   0.587  -9.366  1.00  0.00           C  
ATOM   4793  CD1 ILE A 315      79.918   1.832  -6.537  1.00  0.00           C  
ATOM   4794  H   ILE A 315      76.131   1.080  -7.307  1.00  0.00           H  
ATOM   4795  HA  ILE A 315      77.257   2.174  -9.697  1.00  0.00           H  
ATOM   4796  HB  ILE A 315      78.279   0.085  -7.736  1.00  0.00           H  
ATOM   4797 1HG1 ILE A 315      79.142   2.951  -8.166  1.00  0.00           H  
ATOM   4798 2HG1 ILE A 315      77.941   2.463  -6.980  1.00  0.00           H  
ATOM   4799 1HG2 ILE A 315      80.479   0.384  -8.799  1.00  0.00           H  
ATOM   4800 2HG2 ILE A 315      79.302  -0.295  -9.947  1.00  0.00           H  
ATOM   4801 3HG2 ILE A 315      79.743   1.426 -10.039  1.00  0.00           H  
ATOM   4802 1HD1 ILE A 315      80.129   2.728  -5.954  1.00  0.00           H  
ATOM   4803 2HD1 ILE A 315      79.600   1.031  -5.869  1.00  0.00           H  
ATOM   4804 3HD1 ILE A 315      80.817   1.525  -7.069  1.00  0.00           H  
ATOM   4805  N   LYS A 316      76.374  -0.992  -9.813  1.00  0.00           N  
ATOM   4806  CA  LYS A 316      76.112  -2.105 -10.717  1.00  0.00           C  
ATOM   4807  C   LYS A 316      75.077  -1.729 -11.769  1.00  0.00           C  
ATOM   4808  O   LYS A 316      75.212  -2.082 -12.941  1.00  0.00           O  
ATOM   4809  CB  LYS A 316      75.644  -3.332  -9.934  1.00  0.00           C  
ATOM   4810  CG  LYS A 316      76.726  -3.990  -9.089  1.00  0.00           C  
ATOM   4811  CD  LYS A 316      76.181  -5.188  -8.326  1.00  0.00           C  
ATOM   4812  CE  LYS A 316      77.259  -5.840  -7.473  1.00  0.00           C  
ATOM   4813  NZ  LYS A 316      76.730  -6.991  -6.691  1.00  0.00           N  
ATOM   4814  H   LYS A 316      76.128  -1.083  -8.838  1.00  0.00           H  
ATOM   4815  HA  LYS A 316      77.038  -2.355 -11.235  1.00  0.00           H  
ATOM   4816 1HB  LYS A 316      74.826  -3.050  -9.269  1.00  0.00           H  
ATOM   4817 2HB  LYS A 316      75.259  -4.081 -10.626  1.00  0.00           H  
ATOM   4818 1HG  LYS A 316      77.541  -4.321  -9.734  1.00  0.00           H  
ATOM   4819 2HG  LYS A 316      77.122  -3.267  -8.377  1.00  0.00           H  
ATOM   4820 1HD  LYS A 316      75.363  -4.867  -7.680  1.00  0.00           H  
ATOM   4821 2HD  LYS A 316      75.795  -5.924  -9.032  1.00  0.00           H  
ATOM   4822 1HE  LYS A 316      78.066  -6.193  -8.114  1.00  0.00           H  
ATOM   4823 2HE  LYS A 316      77.669  -5.105  -6.781  1.00  0.00           H  
ATOM   4824 1HZ  LYS A 316      77.474  -7.395  -6.140  1.00  0.00           H  
ATOM   4825 2HZ  LYS A 316      75.992  -6.672  -6.079  1.00  0.00           H  
ATOM   4826 3HZ  LYS A 316      76.364  -7.688  -7.324  1.00  0.00           H  
ATOM   4827  N   ALA A 317      74.043  -1.011 -11.344  1.00  0.00           N  
ATOM   4828  CA  ALA A 317      72.982  -0.585 -12.248  1.00  0.00           C  
ATOM   4829  C   ALA A 317      73.509   0.382 -13.300  1.00  0.00           C  
ATOM   4830  O   ALA A 317      73.140   0.302 -14.472  1.00  0.00           O  
ATOM   4831  CB  ALA A 317      71.844   0.054 -11.465  1.00  0.00           C  
ATOM   4832  H   ALA A 317      73.991  -0.753 -10.369  1.00  0.00           H  
ATOM   4833  HA  ALA A 317      72.603  -1.467 -12.765  1.00  0.00           H  
ATOM   4834 1HB  ALA A 317      71.059   0.367 -12.154  1.00  0.00           H  
ATOM   4835 2HB  ALA A 317      71.439  -0.669 -10.757  1.00  0.00           H  
ATOM   4836 3HB  ALA A 317      72.218   0.921 -10.924  1.00  0.00           H  
ATOM   4837  N   LEU A 318      74.374   1.296 -12.875  1.00  0.00           N  
ATOM   4838  CA  LEU A 318      74.955   2.281 -13.779  1.00  0.00           C  
ATOM   4839  C   LEU A 318      75.832   1.614 -14.831  1.00  0.00           C  
ATOM   4840  O   LEU A 318      75.808   1.991 -16.003  1.00  0.00           O  
ATOM   4841  CB  LEU A 318      75.782   3.303 -12.988  1.00  0.00           C  
ATOM   4842  CG  LEU A 318      74.981   4.251 -12.086  1.00  0.00           C  
ATOM   4843  CD1 LEU A 318      75.940   5.076 -11.238  1.00  0.00           C  
ATOM   4844  CD2 LEU A 318      74.101   5.146 -12.945  1.00  0.00           C  
ATOM   4845  H   LEU A 318      74.636   1.309 -11.900  1.00  0.00           H  
ATOM   4846  HA  LEU A 318      74.145   2.803 -14.288  1.00  0.00           H  
ATOM   4847 1HB  LEU A 318      76.489   2.765 -12.359  1.00  0.00           H  
ATOM   4848 2HB  LEU A 318      76.345   3.914 -13.693  1.00  0.00           H  
ATOM   4849  HG  LEU A 318      74.356   3.668 -11.410  1.00  0.00           H  
ATOM   4850 1HD1 LEU A 318      75.371   5.749 -10.597  1.00  0.00           H  
ATOM   4851 2HD1 LEU A 318      76.544   4.411 -10.620  1.00  0.00           H  
ATOM   4852 3HD1 LEU A 318      76.591   5.659 -11.889  1.00  0.00           H  
ATOM   4853 1HD2 LEU A 318      73.531   5.820 -12.303  1.00  0.00           H  
ATOM   4854 2HD2 LEU A 318      74.725   5.731 -13.620  1.00  0.00           H  
ATOM   4855 3HD2 LEU A 318      73.414   4.532 -13.526  1.00  0.00           H  
ATOM   4856  N   LYS A 319      76.606   0.621 -14.406  1.00  0.00           N  
ATOM   4857  CA  LYS A 319      77.492  -0.101 -15.310  1.00  0.00           C  
ATOM   4858  C   LYS A 319      76.714  -0.726 -16.461  1.00  0.00           C  
ATOM   4859  O   LYS A 319      77.104  -0.609 -17.623  1.00  0.00           O  
ATOM   4860  CB  LYS A 319      78.267  -1.180 -14.552  1.00  0.00           C  
ATOM   4861  CG  LYS A 319      79.245  -1.972 -15.410  1.00  0.00           C  
ATOM   4862  CD  LYS A 319      80.016  -2.984 -14.576  1.00  0.00           C  
ATOM   4863  CE  LYS A 319      81.060  -3.710 -15.412  1.00  0.00           C  
ATOM   4864  NZ  LYS A 319      80.438  -4.580 -16.447  1.00  0.00           N  
ATOM   4865  H   LYS A 319      76.580   0.360 -13.431  1.00  0.00           H  
ATOM   4866  HA  LYS A 319      78.205   0.607 -15.735  1.00  0.00           H  
ATOM   4867 1HB  LYS A 319      78.831  -0.720 -13.740  1.00  0.00           H  
ATOM   4868 2HB  LYS A 319      77.567  -1.885 -14.105  1.00  0.00           H  
ATOM   4869 1HG  LYS A 319      78.698  -2.499 -16.192  1.00  0.00           H  
ATOM   4870 2HG  LYS A 319      79.951  -1.289 -15.881  1.00  0.00           H  
ATOM   4871 1HD  LYS A 319      80.515  -2.473 -13.751  1.00  0.00           H  
ATOM   4872 2HD  LYS A 319      79.324  -3.717 -14.161  1.00  0.00           H  
ATOM   4873 1HE  LYS A 319      81.701  -2.981 -15.906  1.00  0.00           H  
ATOM   4874 2HE  LYS A 319      81.682  -4.327 -14.763  1.00  0.00           H  
ATOM   4875 1HZ  LYS A 319      81.162  -5.043 -16.978  1.00  0.00           H  
ATOM   4876 2HZ  LYS A 319      79.855  -5.273 -15.998  1.00  0.00           H  
ATOM   4877 3HZ  LYS A 319      79.874  -4.017 -17.067  1.00  0.00           H  
ATOM   4878  N   LYS A 320      75.612  -1.390 -16.132  1.00  0.00           N  
ATOM   4879  CA  LYS A 320      74.777  -2.035 -17.138  1.00  0.00           C  
ATOM   4880  C   LYS A 320      74.289  -1.032 -18.175  1.00  0.00           C  
ATOM   4881  O   LYS A 320      74.417  -1.257 -19.379  1.00  0.00           O  
ATOM   4882  CB  LYS A 320      73.585  -2.731 -16.479  1.00  0.00           C  
ATOM   4883  CG  LYS A 320      73.947  -3.977 -15.681  1.00  0.00           C  
ATOM   4884  CD  LYS A 320      72.716  -4.600 -15.040  1.00  0.00           C  
ATOM   4885  CE  LYS A 320      73.079  -5.833 -14.226  1.00  0.00           C  
ATOM   4886  NZ  LYS A 320      71.890  -6.430 -13.559  1.00  0.00           N  
ATOM   4887  H   LYS A 320      75.345  -1.450 -15.160  1.00  0.00           H  
ATOM   4888  HA  LYS A 320      75.376  -2.785 -17.656  1.00  0.00           H  
ATOM   4889 1HB  LYS A 320      73.085  -2.036 -15.804  1.00  0.00           H  
ATOM   4890 2HB  LYS A 320      72.865  -3.021 -17.243  1.00  0.00           H  
ATOM   4891 1HG  LYS A 320      74.412  -4.710 -16.342  1.00  0.00           H  
ATOM   4892 2HG  LYS A 320      74.660  -3.715 -14.900  1.00  0.00           H  
ATOM   4893 1HD  LYS A 320      72.239  -3.870 -14.385  1.00  0.00           H  
ATOM   4894 2HD  LYS A 320      72.006  -4.885 -15.816  1.00  0.00           H  
ATOM   4895 1HE  LYS A 320      73.527  -6.581 -14.879  1.00  0.00           H  
ATOM   4896 2HE  LYS A 320      73.810  -5.564 -13.463  1.00  0.00           H  
ATOM   4897 1HZ  LYS A 320      72.172  -7.243 -13.031  1.00  0.00           H  
ATOM   4898 2HZ  LYS A 320      71.476  -5.750 -12.936  1.00  0.00           H  
ATOM   4899 3HZ  LYS A 320      71.212  -6.701 -14.258  1.00  0.00           H  
ATOM   4900  N   ILE A 321      73.732   0.069 -17.709  1.00  0.00           N  
ATOM   4901  CA  ILE A 321      73.158   1.039 -18.618  1.00  0.00           C  
ATOM   4902  C   ILE A 321      74.263   1.600 -19.488  1.00  0.00           C  
ATOM   4903  O   ILE A 321      74.004   2.161 -20.553  1.00  0.00           O  
ATOM   4904  CB  ILE A 321      72.450   2.177 -17.860  1.00  0.00           C  
ATOM   4905  CG1 ILE A 321      71.207   1.646 -17.140  1.00  0.00           C  
ATOM   4906  CG2 ILE A 321      72.078   3.301 -18.814  1.00  0.00           C  
ATOM   4907  CD1 ILE A 321      70.604   2.626 -16.160  1.00  0.00           C  
ATOM   4908  H   ILE A 321      73.711   0.226 -16.711  1.00  0.00           H  
ATOM   4909  HA  ILE A 321      72.424   0.533 -19.245  1.00  0.00           H  
ATOM   4910  HB  ILE A 321      73.115   2.570 -17.091  1.00  0.00           H  
ATOM   4911 1HG1 ILE A 321      70.445   1.386 -17.875  1.00  0.00           H  
ATOM   4912 2HG1 ILE A 321      71.462   0.735 -16.598  1.00  0.00           H  
ATOM   4913 1HG2 ILE A 321      71.578   4.096 -18.262  1.00  0.00           H  
ATOM   4914 2HG2 ILE A 321      72.979   3.695 -19.281  1.00  0.00           H  
ATOM   4915 3HG2 ILE A 321      71.408   2.917 -19.584  1.00  0.00           H  
ATOM   4916 1HD1 ILE A 321      69.728   2.179 -15.690  1.00  0.00           H  
ATOM   4917 2HD1 ILE A 321      71.340   2.874 -15.394  1.00  0.00           H  
ATOM   4918 3HD1 ILE A 321      70.309   3.533 -16.686  1.00  0.00           H  
ATOM   4919  N   LYS A 322      75.494   1.437 -19.013  1.00  0.00           N  
ATOM   4920  CA  LYS A 322      76.666   1.973 -19.681  1.00  0.00           C  
ATOM   4921  C   LYS A 322      76.662   3.492 -19.649  1.00  0.00           C  
ATOM   4922  O   LYS A 322      76.889   4.145 -20.668  1.00  0.00           O  
ATOM   4923  CB  LYS A 322      76.735   1.475 -21.125  1.00  0.00           C  
ATOM   4924  CG  LYS A 322      76.823  -0.039 -21.265  1.00  0.00           C  
ATOM   4925  CD  LYS A 322      76.972  -0.452 -22.722  1.00  0.00           C  
ATOM   4926  CE  LYS A 322      77.022  -1.966 -22.867  1.00  0.00           C  
ATOM   4927  NZ  LYS A 322      77.134  -2.385 -24.290  1.00  0.00           N  
ATOM   4928  H   LYS A 322      75.626   0.921 -18.155  1.00  0.00           H  
ATOM   4929  HA  LYS A 322      77.554   1.628 -19.151  1.00  0.00           H
[truncated: 436,694 more chars]
