# Supplementary material for: Blueprinting extendable nanomaterials with standardized protein blocks
Source: Nature. 2024 Mar 13;627(8005):898–904. doi: 10.1038/s41586-024-07188-4 (PMC10972742; doi:10.1038/s41586-024-07188-4)
Supplement: Supplementary file 4 — Design models with ideal backbones as well as experimentally determined structures for comparison. For reference to design names, see Supplementary Fig. 1. [file 41586_2024_7188_MOESM4_ESM.zip › THR45_design.pdb]

HEADER                                            29-OCT-21   XXXX              
EXPDTA    THEORETICAL MODEL                                                     
REMARK 220                                                                      
REMARK 220 EXPERIMENTAL DETAILS                                                 
REMARK 220  EXPERIMENT TYPE                : THEORETICAL MODELLING              
REMARK 220  DATE OF DATA COLLECTION        : 29-OCT-21                          
REMARK 220                                                                      
REMARK 220 REMARK: MODEL GENERATED BY ROSETTA                                   
REMARK 220  VERSION 2021.41+HEAD.36da336f772                                    
ATOM      1  N   LYS A   1      14.954   7.524  13.652  1.00  0.00           N  
ATOM      2  CA  LYS A   1      16.048   7.011  14.454  1.00  0.00           C  
ATOM      3  C   LYS A   1      16.131   5.497  14.340  1.00  0.00           C  
ATOM      4  O   LYS A   1      16.129   4.788  15.346  1.00  0.00           O  
ATOM      5  CB  LYS A   1      15.883   7.426  15.917  1.00  0.00           C  
ATOM      6  CG  LYS A   1      15.733   8.926  16.132  1.00  0.00           C  
ATOM      7  CD  LYS A   1      16.991   9.673  15.715  1.00  0.00           C  
ATOM      8  CE  LYS A   1      16.867  11.164  15.989  1.00  0.00           C  
ATOM      9  NZ  LYS A   1      18.053  11.920  15.504  1.00  0.00           N  
ATOM     10 1H   LYS A   1      14.915   8.519  13.739  1.00  0.00           H  
ATOM     11 2H   LYS A   1      15.099   7.279  12.693  1.00  0.00           H  
ATOM     12 3H   LYS A   1      14.093   7.128  13.970  1.00  0.00           H  
ATOM     13  HA  LYS A   1      16.981   7.431  14.076  1.00  0.00           H  
ATOM     14 1HB  LYS A   1      15.003   6.938  16.337  1.00  0.00           H  
ATOM     15 2HB  LYS A   1      16.748   7.090  16.490  1.00  0.00           H  
ATOM     16 1HG  LYS A   1      14.890   9.295  15.547  1.00  0.00           H  
ATOM     17 2HG  LYS A   1      15.535   9.124  17.185  1.00  0.00           H  
ATOM     18 1HD  LYS A   1      17.847   9.281  16.267  1.00  0.00           H  
ATOM     19 2HD  LYS A   1      17.167   9.522  14.650  1.00  0.00           H  
ATOM     20 1HE  LYS A   1      15.977  11.552  15.495  1.00  0.00           H  
ATOM     21 2HE  LYS A   1      16.761  11.330  17.061  1.00  0.00           H  
ATOM     22 1HZ  LYS A   1      17.932  12.903  15.704  1.00  0.00           H  
ATOM     23 2HZ  LYS A   1      18.883  11.581  15.970  1.00  0.00           H  
ATOM     24 3HZ  LYS A   1      18.151  11.790  14.507  1.00  0.00           H  
ATOM     25  N   ALA A   2      16.203   5.026  13.105  1.00  0.00           N  
ATOM     26  CA  ALA A   2      16.355   3.613  12.792  1.00  0.00           C  
ATOM     27  C   ALA A   2      17.697   3.112  13.309  1.00  0.00           C  
ATOM     28  O   ALA A   2      18.706   3.812  13.224  1.00  0.00           O  
ATOM     29  CB  ALA A   2      16.233   3.377  11.294  1.00  0.00           C  
ATOM     30  H   ALA A   2      16.151   5.670  12.329  1.00  0.00           H  
ATOM     31  HA  ALA A   2      15.562   3.066  13.302  1.00  0.00           H  
ATOM     32 1HB  ALA A   2      16.360   2.315  11.081  1.00  0.00           H  
ATOM     33 2HB  ALA A   2      15.248   3.699  10.954  1.00  0.00           H  
ATOM     34 3HB  ALA A   2      17.001   3.946  10.772  1.00  0.00           H  
ATOM     35  N   PRO A   3      17.711   1.900  13.845  1.00  0.00           N  
ATOM     36  CA  PRO A   3      18.954   1.282  14.288  1.00  0.00           C  
ATOM     37  C   PRO A   3      19.840   0.913  13.111  1.00  0.00           C  
ATOM     38  O   PRO A   3      19.363   0.396  12.101  1.00  0.00           O  
ATOM     39  CB  PRO A   3      18.471   0.038  15.041  1.00  0.00           C  
ATOM     40  CG  PRO A   3      17.143  -0.263  14.435  1.00  0.00           C  
ATOM     41  CD  PRO A   3      16.577   1.087  14.083  1.00  0.00           C  
ATOM     42  HA  PRO A   3      19.480   1.972  14.964  1.00  0.00           H  
ATOM     43 1HB  PRO A   3      19.194  -0.782  14.915  1.00  0.00           H  
ATOM     44 2HB  PRO A   3      18.410   0.250  16.118  1.00  0.00           H  
ATOM     45 1HG  PRO A   3      17.265  -0.913  13.556  1.00  0.00           H  
ATOM     46 2HG  PRO A   3      16.514  -0.812  15.151  1.00  0.00           H  
ATOM     47 1HD  PRO A   3      15.969   1.003  13.170  1.00  0.00           H  
ATOM     48 2HD  PRO A   3      15.969   1.460  14.921  1.00  0.00           H  
ATOM     49  N   VAL A   4      21.131   1.209  13.312  1.00  0.00           N  
ATOM     50  CA  VAL A   4      22.009   1.360  12.158  1.00  0.00           C  
ATOM     51  C   VAL A   4      21.739   0.266  11.149  1.00  0.00           C  
ATOM     52  O   VAL A   4      21.959   0.445   9.951  1.00  0.00           O  
ATOM     53  CB  VAL A   4      23.487   1.308  12.587  1.00  0.00           C  
ATOM     54  CG1 VAL A   4      23.859  -0.093  13.048  1.00  0.00           C  
ATOM     55  CG2 VAL A   4      24.377   1.751  11.436  1.00  0.00           C  
ATOM     56  H   VAL A   4      21.469   1.321  14.257  1.00  0.00           H  
ATOM     57  HA  VAL A   4      21.812   2.329  11.698  1.00  0.00           H  
ATOM     58  HB  VAL A   4      23.633   1.975  13.437  1.00  0.00           H  
ATOM     59 1HG1 VAL A   4      24.907  -0.112  13.348  1.00  0.00           H  
ATOM     60 2HG1 VAL A   4      23.235  -0.376  13.895  1.00  0.00           H  
ATOM     61 3HG1 VAL A   4      23.704  -0.798  12.231  1.00  0.00           H  
ATOM     62 1HG2 VAL A   4      25.420   1.713  11.747  1.00  0.00           H  
ATOM     63 2HG2 VAL A   4      24.227   1.088  10.584  1.00  0.00           H  
ATOM     64 3HG2 VAL A   4      24.121   2.772  11.150  1.00  0.00           H  
ATOM     65  N   GLU A   5      21.258  -0.883  11.622  1.00  0.00           N  
ATOM     66  CA  GLU A   5      21.097  -2.015  10.717  1.00  0.00           C  
ATOM     67  C   GLU A   5      20.032  -1.733   9.666  1.00  0.00           C  
ATOM     68  O   GLU A   5      20.198  -2.072   8.494  1.00  0.00           O  
ATOM     69  CB  GLU A   5      20.731  -3.277  11.501  1.00  0.00           C  
ATOM     70  CG  GLU A   5      21.833  -3.788  12.419  1.00  0.00           C  
ATOM     71  CD  GLU A   5      21.901  -3.042  13.722  1.00  0.00           C  
ATOM     72  OE1 GLU A   5      21.098  -2.163  13.925  1.00  0.00           O  
ATOM     73  OE2 GLU A   5      22.758  -3.351  14.516  1.00  0.00           O  
ATOM     74  H   GLU A   5      21.014  -0.949  12.600  1.00  0.00           H  
ATOM     75  HA  GLU A   5      22.044  -2.185  10.203  1.00  0.00           H  
ATOM     76 1HB  GLU A   5      19.850  -3.083  12.112  1.00  0.00           H  
ATOM     77 2HB  GLU A   5      20.478  -4.077  10.805  1.00  0.00           H  
ATOM     78 1HG  GLU A   5      21.658  -4.844  12.627  1.00  0.00           H  
ATOM     79 2HG  GLU A   5      22.789  -3.701  11.905  1.00  0.00           H  
ATOM     80  N   HIS A   6      18.938  -1.111  10.091  1.00  0.00           N  
ATOM     81  CA  HIS A   6      17.843  -0.781   9.186  1.00  0.00           C  
ATOM     82  C   HIS A   6      18.282   0.229   8.135  1.00  0.00           C  
ATOM     83  O   HIS A   6      17.922   0.116   6.963  1.00  0.00           O  
ATOM     84  CB  HIS A   6      16.645  -0.228   9.964  1.00  0.00           C  
ATOM     85  CG  HIS A   6      15.933  -1.258  10.785  1.00  0.00           C  
ATOM     86  ND1 HIS A   6      14.684  -1.043  11.328  1.00  0.00           N  
ATOM     87  CD2 HIS A   6      16.295  -2.508  11.157  1.00  0.00           C  
ATOM     88  CE1 HIS A   6      14.307  -2.118  11.998  1.00  0.00           C  
ATOM     89  NE2 HIS A   6      15.268  -3.020  11.910  1.00  0.00           N  
ATOM     90  H   HIS A   6      18.862  -0.860  11.066  1.00  0.00           H  
ATOM     91  HA  HIS A   6      17.519  -1.681   8.664  1.00  0.00           H  
ATOM     92 1HB  HIS A   6      16.980   0.568  10.631  1.00  0.00           H  
ATOM     93 2HB  HIS A   6      15.929   0.208   9.268  1.00  0.00           H  
ATOM     94  HD2 HIS A   6      17.229  -3.013  10.907  1.00  0.00           H  
ATOM     95  HE1 HIS A   6      13.365  -2.240  12.531  1.00  0.00           H  
ATOM     96  HE2 HIS A   6      15.254  -3.941  12.326  1.00  0.00           H  
ATOM     97  N   ILE A   7      19.062   1.217   8.560  1.00  0.00           N  
ATOM     98  CA  ILE A   7      19.552   2.250   7.655  1.00  0.00           C  
ATOM     99  C   ILE A   7      20.485   1.664   6.604  1.00  0.00           C  
ATOM    100  O   ILE A   7      20.428   2.037   5.432  1.00  0.00           O  
ATOM    101  CB  ILE A   7      20.285   3.359   8.432  1.00  0.00           C  
ATOM    102  CG1 ILE A   7      19.300   4.138   9.307  1.00  0.00           C  
ATOM    103  CG2 ILE A   7      21.005   4.294   7.473  1.00  0.00           C  
ATOM    104  CD1 ILE A   7      19.966   5.063  10.301  1.00  0.00           C  
ATOM    105  H   ILE A   7      19.322   1.254   9.535  1.00  0.00           H  
ATOM    106  HA  ILE A   7      18.699   2.694   7.143  1.00  0.00           H  
ATOM    107  HB  ILE A   7      21.016   2.909   9.104  1.00  0.00           H  
ATOM    108 1HG1 ILE A   7      18.644   4.734   8.674  1.00  0.00           H  
ATOM    109 2HG1 ILE A   7      18.673   3.439   9.861  1.00  0.00           H  
ATOM    110 1HG2 ILE A   7      21.518   5.071   8.038  1.00  0.00           H  
ATOM    111 2HG2 ILE A   7      21.733   3.729   6.892  1.00  0.00           H  
ATOM    112 3HG2 ILE A   7      20.281   4.752   6.799  1.00  0.00           H  
ATOM    113 1HD1 ILE A   7      19.203   5.580  10.884  1.00  0.00           H  
ATOM    114 2HD1 ILE A   7      20.602   4.482  10.969  1.00  0.00           H  
ATOM    115 3HD1 ILE A   7      20.571   5.794   9.768  1.00  0.00           H  
ATOM    116  N   THR A   8      21.344   0.744   7.029  1.00  0.00           N  
ATOM    117  CA  THR A   8      22.292   0.104   6.124  1.00  0.00           C  
ATOM    118  C   THR A   8      21.572  -0.730   5.072  1.00  0.00           C  
ATOM    119  O   THR A   8      21.949  -0.729   3.900  1.00  0.00           O  
ATOM    120  CB  THR A   8      23.284  -0.784   6.898  1.00  0.00           C  
ATOM    121  OG1 THR A   8      24.033   0.021   7.817  1.00  0.00           O  
ATOM    122  CG2 THR A   8      24.242  -1.475   5.939  1.00  0.00           C  
ATOM    123  H   THR A   8      21.341   0.481   8.004  1.00  0.00           H  
ATOM    124  HA  THR A   8      22.857   0.881   5.608  1.00  0.00           H  
ATOM    125  HB  THR A   8      22.735  -1.539   7.460  1.00  0.00           H  
ATOM    126  HG1 THR A   8      23.504   0.185   8.602  1.00  0.00           H  
ATOM    127 1HG2 THR A   8      24.935  -2.098   6.503  1.00  0.00           H  
ATOM    128 2HG2 THR A   8      23.676  -2.097   5.245  1.00  0.00           H  
ATOM    129 3HG2 THR A   8      24.801  -0.725   5.380  1.00  0.00           H  
ATOM    130  N   GLU A   9      20.534  -1.441   5.498  1.00  0.00           N  
ATOM    131  CA  GLU A   9      19.758  -2.282   4.593  1.00  0.00           C  
ATOM    132  C   GLU A   9      19.042  -1.444   3.541  1.00  0.00           C  
ATOM    133  O   GLU A   9      18.987  -1.816   2.369  1.00  0.00           O  
ATOM    134  CB  GLU A   9      18.740  -3.112   5.377  1.00  0.00           C  
ATOM    135  CG  GLU A   9      17.913  -4.064   4.524  1.00  0.00           C  
ATOM    136  CD  GLU A   9      18.741  -5.140   3.878  1.00  0.00           C  
ATOM    137  OE1 GLU A   9      19.820  -5.398   4.353  1.00  0.00           O  
ATOM    138  OE2 GLU A   9      18.293  -5.705   2.908  1.00  0.00           O  
ATOM    139  H   GLU A   9      20.275  -1.398   6.473  1.00  0.00           H  
ATOM    140  HA  GLU A   9      20.441  -2.960   4.080  1.00  0.00           H  
ATOM    141 1HB  GLU A   9      19.257  -3.704   6.132  1.00  0.00           H  
ATOM    142 2HB  GLU A   9      18.051  -2.447   5.898  1.00  0.00           H  
ATOM    143 1HG  GLU A   9      17.154  -4.532   5.150  1.00  0.00           H  
ATOM    144 2HG  GLU A   9      17.403  -3.491   3.750  1.00  0.00           H  
ATOM    145  N   LEU A  10      18.495  -0.311   3.967  1.00  0.00           N  
ATOM    146  CA  LEU A  10      17.781   0.582   3.062  1.00  0.00           C  
ATOM    147  C   LEU A  10      18.716   1.164   2.010  1.00  0.00           C  
ATOM    148  O   LEU A  10      18.355   1.275   0.838  1.00  0.00           O  
ATOM    149  CB  LEU A  10      17.119   1.719   3.852  1.00  0.00           C  
ATOM    150  CG  LEU A  10      15.949   1.308   4.754  1.00  0.00           C  
ATOM    151  CD1 LEU A  10      15.518   2.498   5.600  1.00  0.00           C  
ATOM    152  CD2 LEU A  10      14.799   0.803   3.895  1.00  0.00           C  
ATOM    153  H   LEU A  10      18.576  -0.062   4.942  1.00  0.00           H  
ATOM    154  HA  LEU A  10      17.005   0.011   2.553  1.00  0.00           H  
ATOM    155 1HB  LEU A  10      17.873   2.189   4.481  1.00  0.00           H  
ATOM    156 2HB  LEU A  10      16.749   2.462   3.146  1.00  0.00           H  
ATOM    157  HG  LEU A  10      16.271   0.517   5.431  1.00  0.00           H  
ATOM    158 1HD1 LEU A  10      14.686   2.206   6.242  1.00  0.00           H  
ATOM    159 2HD1 LEU A  10      16.354   2.826   6.219  1.00  0.00           H  
ATOM    160 3HD1 LEU A  10      15.205   3.314   4.949  1.00  0.00           H  
ATOM    161 1HD2 LEU A  10      13.967   0.511   4.537  1.00  0.00           H  
ATOM    162 2HD2 LEU A  10      14.475   1.594   3.219  1.00  0.00           H  
ATOM    163 3HD2 LEU A  10      15.129  -0.058   3.314  1.00  0.00           H  
ATOM    164  N   ALA A  11      19.919   1.535   2.436  1.00  0.00           N  
ATOM    165  CA  ALA A  11      20.909   2.106   1.531  1.00  0.00           C  
ATOM    166  C   ALA A  11      21.344   1.094   0.479  1.00  0.00           C  
ATOM    167  O   ALA A  11      21.508   1.434  -0.693  1.00  0.00           O  
ATOM    168  CB  ALA A  11      22.115   2.607   2.313  1.00  0.00           C  
ATOM    169  H   ALA A  11      20.153   1.418   3.412  1.00  0.00           H  
ATOM    170  HA  ALA A  11      20.449   2.948   1.014  1.00  0.00           H  
ATOM    171 1HB  ALA A  11      22.845   3.031   1.624  1.00  0.00           H  
ATOM    172 2HB  ALA A  11      21.797   3.372   3.021  1.00  0.00           H  
ATOM    173 3HB  ALA A  11      22.566   1.778   2.855  1.00  0.00           H  
ATOM    174  N   LEU A  12      21.529  -0.151   0.905  1.00  0.00           N  
ATOM    175  CA  LEU A  12      21.946  -1.216   0.000  1.00  0.00           C  
ATOM    176  C   LEU A  12      20.879  -1.493  -1.052  1.00  0.00           C  
ATOM    177  O   LEU A  12      21.190  -1.706  -2.224  1.00  0.00           O  
ATOM    178  CB  LEU A  12      22.240  -2.498   0.789  1.00  0.00           C  
ATOM    179  CG  LEU A  12      22.792  -3.671  -0.030  1.00  0.00           C  
ATOM    180  CD1 LEU A  12      23.622  -4.575   0.873  1.00  0.00           C  
ATOM    181  CD2 LEU A  12      21.639  -4.438  -0.660  1.00  0.00           C  
ATOM    182  H   LEU A  12      21.377  -0.365   1.880  1.00  0.00           H  
ATOM    183  HA  LEU A  12      22.856  -0.901  -0.508  1.00  0.00           H  
ATOM    184 1HB  LEU A  12      22.965  -2.267   1.568  1.00  0.00           H  
ATOM    185 2HB  LEU A  12      21.318  -2.831   1.266  1.00  0.00           H  
ATOM    186  HG  LEU A  12      23.447  -3.291  -0.814  1.00  0.00           H  
ATOM    187 1HD1 LEU A  12      24.015  -5.409   0.291  1.00  0.00           H  
ATOM    188 2HD1 LEU A  12      24.451  -4.006   1.294  1.00  0.00           H  
ATOM    189 3HD1 LEU A  12      22.997  -4.958   1.678  1.00  0.00           H  
ATOM    190 1HD2 LEU A  12      22.032  -5.272  -1.242  1.00  0.00           H  
ATOM    191 2HD2 LEU A  12      20.985  -4.820   0.124  1.00  0.00           H  
ATOM    192 3HD2 LEU A  12      21.074  -3.774  -1.313  1.00  0.00           H  
ATOM    193  N   ARG A  13      19.621  -1.489  -0.626  1.00  0.00           N  
ATOM    194  CA  ARG A  13      18.505  -1.741  -1.531  1.00  0.00           C  
ATOM    195  C   ARG A  13      18.391  -0.645  -2.583  1.00  0.00           C  
ATOM    196  O   ARG A  13      18.133  -0.920  -3.755  1.00  0.00           O  
ATOM    197  CB  ARG A  13      17.198  -1.835  -0.757  1.00  0.00           C  
ATOM    198  CG  ARG A  13      17.053  -3.079   0.105  1.00  0.00           C  
ATOM    199  CD  ARG A  13      15.781  -3.071   0.871  1.00  0.00           C  
ATOM    200  NE  ARG A  13      15.637  -4.259   1.696  1.00  0.00           N  
ATOM    201  CZ  ARG A  13      14.651  -4.453   2.593  1.00  0.00           C  
ATOM    202  NH1 ARG A  13      13.731  -3.531   2.768  1.00  0.00           N  
ATOM    203  NH2 ARG A  13      14.608  -5.571   3.297  1.00  0.00           N  
ATOM    204  H   ARG A  13      19.432  -1.307   0.349  1.00  0.00           H  
ATOM    205  HA  ARG A  13      18.678  -2.691  -2.037  1.00  0.00           H  
ATOM    206 1HB  ARG A  13      17.099  -0.968  -0.104  1.00  0.00           H  
ATOM    207 2HB  ARG A  13      16.360  -1.817  -1.454  1.00  0.00           H  
ATOM    208 1HG  ARG A  13      17.066  -3.965  -0.531  1.00  0.00           H  
ATOM    209 2HG  ARG A  13      17.880  -3.129   0.814  1.00  0.00           H  
ATOM    210 1HD  ARG A  13      15.753  -2.198   1.522  1.00  0.00           H  
ATOM    211 2HD  ARG A  13      14.940  -3.034   0.179  1.00  0.00           H  
ATOM    212  HE  ARG A  13      16.327  -4.992   1.590  1.00  0.00           H  
ATOM    213 1HH1 ARG A  13      13.763  -2.676   2.230  1.00  0.00           H  
ATOM    214 2HH1 ARG A  13      12.991  -3.676   3.440  1.00  0.00           H  
ATOM    215 1HH2 ARG A  13      15.315  -6.281   3.162  1.00  0.00           H  
ATOM    216 2HH2 ARG A  13      13.869  -5.716   3.969  1.00  0.00           H  
ATOM    217  N   ALA A  14      18.585   0.599  -2.157  1.00  0.00           N  
ATOM    218  CA  ALA A  14      18.504   1.740  -3.062  1.00  0.00           C  
ATOM    219  C   ALA A  14      19.605   1.687  -4.114  1.00  0.00           C  
ATOM    220  O   ALA A  14      19.372   1.982  -5.286  1.00  0.00           O  
ATOM    221  CB  ALA A  14      18.582   3.043  -2.280  1.00  0.00           C  
ATOM    222  H   ALA A  14      18.794   0.758  -1.182  1.00  0.00           H  
ATOM    223  HA  ALA A  14      17.545   1.695  -3.579  1.00  0.00           H  
ATOM    224 1HB  ALA A  14      18.520   3.885  -2.970  1.00  0.00           H  
ATOM    225 2HB  ALA A  14      17.754   3.093  -1.572  1.00  0.00           H  
ATOM    226 3HB  ALA A  14      19.525   3.086  -1.738  1.00  0.00           H  
ATOM    227  N   ILE A  15      20.805   1.309  -3.688  1.00  0.00           N  
ATOM    228  CA  ILE A  15      21.945   1.217  -4.593  1.00  0.00           C  
ATOM    229  C   ILE A  15      21.728   0.137  -5.645  1.00  0.00           C  
ATOM    230  O   ILE A  15      22.056   0.323  -6.817  1.00  0.00           O  
ATOM    231  CB  ILE A  15      23.241   0.924  -3.816  1.00  0.00           C  
ATOM    232  CG1 ILE A  15      23.569   2.081  -2.868  1.00  0.00           C  
ATOM    233  CG2 ILE A  15      24.393   0.676  -4.777  1.00  0.00           C  
ATOM    234  CD1 ILE A  15      23.782   3.403  -3.570  1.00  0.00           C  
ATOM    235  H   ILE A  15      20.931   1.079  -2.713  1.00  0.00           H  
ATOM    236  HA  ILE A  15      22.058   2.172  -5.104  1.00  0.00           H  
ATOM    237  HB  ILE A  15      23.101   0.039  -3.195  1.00  0.00           H  
ATOM    238 1HG1 ILE A  15      22.760   2.203  -2.149  1.00  0.00           H  
ATOM    239 2HG1 ILE A  15      24.473   1.846  -2.305  1.00  0.00           H  
ATOM    240 1HG2 ILE A  15      25.302   0.471  -4.211  1.00  0.00           H  
ATOM    241 2HG2 ILE A  15      24.161  -0.179  -5.411  1.00  0.00           H  
ATOM    242 3HG2 ILE A  15      24.545   1.558  -5.399  1.00  0.00           H  
ATOM    243 1HD1 ILE A  15      24.011   4.173  -2.833  1.00  0.00           H  
ATOM    244 2HD1 ILE A  15      24.613   3.313  -4.271  1.00  0.00           H  
ATOM    245 3HD1 ILE A  15      22.878   3.677  -4.112  1.00  0.00           H  
ATOM    246  N   GLU A  16      21.173  -0.993  -5.219  1.00  0.00           N  
ATOM    247  CA  GLU A  16      20.911  -2.106  -6.124  1.00  0.00           C  
ATOM    248  C   GLU A  16      19.876  -1.729  -7.176  1.00  0.00           C  
ATOM    249  O   GLU A  16      20.011  -2.082  -8.348  1.00  0.00           O  
ATOM    250  CB  GLU A  16      20.433  -3.330  -5.340  1.00  0.00           C  
ATOM    251  CG  GLU A  16      21.500  -3.973  -4.465  1.00  0.00           C  
ATOM    252  CD  GLU A  16      22.642  -4.542  -5.259  1.00  0.00           C  
ATOM    253  OE1 GLU A  16      22.419  -5.461  -6.011  1.00  0.00           O  
ATOM    254  OE2 GLU A  16      23.740  -4.058  -5.114  1.00  0.00           O  
ATOM    255  H   GLU A  16      20.927  -1.083  -4.244  1.00  0.00           H  
ATOM    256  HA  GLU A  16      21.839  -2.361  -6.637  1.00  0.00           H  
ATOM    257 1HB  GLU A  16      19.599  -3.047  -4.697  1.00  0.00           H  
ATOM    258 2HB  GLU A  16      20.069  -4.087  -6.034  1.00  0.00           H  
ATOM    259 1HG  GLU A  16      21.889  -3.224  -3.776  1.00  0.00           H  
ATOM    260 2HG  GLU A  16      21.042  -4.766  -3.875  1.00  0.00           H  
ATOM    261  N   ALA A  17      18.842  -1.010  -6.751  1.00  0.00           N  
ATOM    262  CA  ALA A  17      17.781  -0.584  -7.655  1.00  0.00           C  
ATOM    263  C   ALA A  17      18.310   0.383  -8.707  1.00  0.00           C  
ATOM    264  O   ALA A  17      17.942   0.302  -9.879  1.00  0.00           O  
ATOM    265  CB  ALA A  17      16.643   0.055  -6.872  1.00  0.00           C  
ATOM    266  H   ALA A  17      18.790  -0.752  -5.776  1.00  0.00           H  
ATOM    267  HA  ALA A  17      17.402  -1.466  -8.172  1.00  0.00           H  
ATOM    268 1HB  ALA A  17      15.859   0.368  -7.561  1.00  0.00           H  
ATOM    269 2HB  ALA A  17      16.237  -0.667  -6.164  1.00  0.00           H  
ATOM    270 3HB  ALA A  17      17.017   0.923  -6.331  1.00  0.00           H  
ATOM    271  N   ILE A  18      19.175   1.297  -8.282  1.00  0.00           N  
ATOM    272  CA  ILE A  18      19.757   2.281  -9.186  1.00  0.00           C  
ATOM    273  C   ILE A  18      20.633   1.613 -10.238  1.00  0.00           C  
ATOM    274  O   ILE A  18      20.609   1.989 -11.410  1.00  0.00           O  
ATOM    275  CB  ILE A  18      20.588   3.317  -8.408  1.00  0.00           C  
ATOM    276  CG1 ILE A  18      19.678   4.183  -7.533  1.00  0.00           C  
ATOM    277  CG2 ILE A  18      21.391   4.184  -9.366  1.00  0.00           C  
ATOM    278  CD1 ILE A  18      20.425   5.042  -6.538  1.00  0.00           C  
ATOM    279  H   ILE A  18      19.437   1.311  -7.307  1.00  0.00           H  
ATOM    280  HA  ILE A  18      18.948   2.802  -9.697  1.00  0.00           H  
ATOM    281  HB  ILE A  18      21.275   2.803  -7.736  1.00  0.00           H  
ATOM    282 1HG1 ILE A  18      19.079   4.837  -8.166  1.00  0.00           H  
ATOM    283 2HG1 ILE A  18      18.989   3.544  -6.980  1.00  0.00           H  
ATOM    284 1HG2 ILE A  18      21.972   4.911  -8.800  1.00  0.00           H  
ATOM    285 2HG2 ILE A  18      22.064   3.555  -9.947  1.00  0.00           H  
ATOM    286 3HG2 ILE A  18      20.712   4.707 -10.040  1.00  0.00           H  
ATOM    287 1HD1 ILE A  18      19.712   5.626  -5.954  1.00  0.00           H  
ATOM    288 2HD1 ILE A  18      21.005   4.405  -5.869  1.00  0.00           H  
ATOM    289 3HD1 ILE A  18      21.095   5.716  -7.070  1.00  0.00           H  
ATOM    290  N   ARG A  19      21.406   0.620  -9.813  1.00  0.00           N  
ATOM    291  CA  ARG A  19      22.292  -0.103 -10.717  1.00  0.00           C  
ATOM    292  C   ARG A  19      21.500  -0.869 -11.769  1.00  0.00           C  
ATOM    293  O   ARG A  19      21.877  -0.903 -12.941  1.00  0.00           O  
ATOM    294  CB  ARG A  19      23.171  -1.073  -9.942  1.00  0.00           C  
ATOM    295  CG  ARG A  19      24.172  -1.845 -10.788  1.00  0.00           C  
ATOM    296  CD  ARG A  19      25.009  -2.750  -9.959  1.00  0.00           C  
ATOM    297  NE  ARG A  19      24.215  -3.781  -9.311  1.00  0.00           N  
ATOM    298  CZ  ARG A  19      23.792  -4.911  -9.910  1.00  0.00           C  
ATOM    299  NH1 ARG A  19      24.095  -5.141 -11.168  1.00  0.00           N  
ATOM    300  NH2 ARG A  19      23.073  -5.789  -9.232  1.00  0.00           N  
ATOM    301  H   ARG A  19      21.379   0.359  -8.838  1.00  0.00           H  
ATOM    302  HA  ARG A  19      22.933   0.619 -11.223  1.00  0.00           H  
ATOM    303 1HB  ARG A  19      23.731  -0.530  -9.183  1.00  0.00           H  
ATOM    304 2HB  ARG A  19      22.544  -1.801  -9.427  1.00  0.00           H  
ATOM    305 1HG  ARG A  19      23.639  -2.448 -11.523  1.00  0.00           H  
ATOM    306 2HG  ARG A  19      24.831  -1.144 -11.302  1.00  0.00           H  
ATOM    307 1HD  ARG A  19      25.751  -3.238 -10.590  1.00  0.00           H  
ATOM    308 2HD  ARG A  19      25.514  -2.172  -9.186  1.00  0.00           H  
ATOM    309  HE  ARG A  19      23.962  -3.639  -8.342  1.00  0.00           H  
ATOM    310 1HH1 ARG A  19      24.645  -4.470 -11.686  1.00  0.00           H  
ATOM    311 2HH1 ARG A  19      23.779  -5.988 -11.617  1.00  0.00           H  
ATOM    312 1HH2 ARG A  19      22.840  -5.612  -8.264  1.00  0.00           H  
ATOM    313 2HH2 ARG A  19      22.756  -6.635  -9.681  1.00  0.00           H  
ATOM    314  N   GLU A  20      20.401  -1.483 -11.344  1.00  0.00           N  
ATOM    315  CA  GLU A  20      19.554  -2.250 -12.248  1.00  0.00           C  
ATOM    316  C   GLU A  20      18.916  -1.352 -13.300  1.00  0.00           C  
ATOM    317  O   GLU A  20      18.827  -1.719 -14.472  1.00  0.00           O  
ATOM    318  CB  GLU A  20      18.466  -2.986 -11.463  1.00  0.00           C  
ATOM    319  CG  GLU A  20      18.979  -4.126 -10.595  1.00  0.00           C  
ATOM    320  CD  GLU A  20      17.893  -4.778  -9.785  1.00  0.00           C  
ATOM    321  OE1 GLU A  20      16.789  -4.290  -9.803  1.00  0.00           O  
ATOM    322  OE2 GLU A  20      18.169  -5.767  -9.146  1.00  0.00           O  
ATOM    323  H   GLU A  20      20.146  -1.416 -10.369  1.00  0.00           H  
ATOM    324  HA  GLU A  20      20.173  -2.987 -12.761  1.00  0.00           H  
ATOM    325 1HB  GLU A  20      17.944  -2.281 -10.816  1.00  0.00           H  
ATOM    326 2HB  GLU A  20      17.732  -3.397 -12.157  1.00  0.00           H  
ATOM    327 1HG  GLU A  20      19.439  -4.878 -11.235  1.00  0.00           H  
ATOM    328 2HG  GLU A  20      19.745  -3.741  -9.924  1.00  0.00           H  
ATOM    329  N   ALA A  21      18.473  -0.174 -12.875  1.00  0.00           N  
ATOM    330  CA  ALA A  21      17.842   0.780 -13.779  1.00  0.00           C  
ATOM    331  C   ALA A  21      18.826   1.275 -14.831  1.00  0.00           C  
ATOM    332  O   ALA A  21      18.477   1.418 -16.003  1.00  0.00           O  
ATOM    333  CB  ALA A  21      17.270   1.953 -12.996  1.00  0.00           C  
ATOM    334  H   ALA A  21      18.576   0.068 -11.900  1.00  0.00           H  
ATOM    335  HA  ALA A  21      17.029   0.270 -14.296  1.00  0.00           H  
ATOM    336 1HB  ALA A  21      16.802   2.657 -13.685  1.00  0.00           H  
ATOM    337 2HB  ALA A  21      16.525   1.589 -12.288  1.00  0.00           H  
ATOM    338 3HB  ALA A  21      18.071   2.454 -12.455  1.00  0.00           H  
ATOM    339  N   ALA A  22      20.058   1.536 -14.406  1.00  0.00           N  
ATOM    340  CA  ALA A  22      21.096   2.016 -15.310  1.00  0.00           C  
ATOM    341  C   ALA A  22      21.316   1.043 -16.461  1.00  0.00           C  
ATOM    342  O   ALA A  22      21.381   1.445 -17.623  1.00  0.00           O  
ATOM    343  CB  ALA A  22      22.396   2.242 -14.552  1.00  0.00           C  
ATOM    344  H   ALA A  22      20.281   1.398 -13.431  1.00  0.00           H  
ATOM    345  HA  ALA A  22      20.765   2.965 -15.733  1.00  0.00           H  
ATOM    346 1HB  ALA A  22      23.161   2.600 -15.241  1.00  0.00           H  
ATOM    347 2HB  ALA A  22      22.237   2.983 -13.769  1.00  0.00           H  
ATOM    348 3HB  ALA A  22      22.722   1.305 -14.103  1.00  0.00           H  
ATOM    349  N   LEU A  23      21.430  -0.239 -16.132  1.00  0.00           N  
ATOM    350  CA  LEU A  23      21.644  -1.273 -17.138  1.00  0.00           C  
ATOM    351  C   LEU A  23      20.528  -1.271 -18.175  1.00  0.00           C  
ATOM    352  O   LEU A  23      20.758  -1.562 -19.349  1.00  0.00           O  
ATOM    353  CB  LEU A  23      21.729  -2.652 -16.472  1.00  0.00           C  
ATOM    354  CG  LEU A  23      22.972  -2.898 -15.607  1.00  0.00           C  
ATOM    355  CD1 LEU A  23      22.835  -4.233 -14.888  1.00  0.00           C  
ATOM    356  CD2 LEU A  23      24.214  -2.873 -16.485  1.00  0.00           C  
ATOM    357  H   LEU A  23      21.367  -0.505 -15.160  1.00  0.00           H  
ATOM    358  HA  LEU A  23      22.586  -1.071 -17.646  1.00  0.00           H  
ATOM    359 1HB  LEU A  23      20.853  -2.786 -15.838  1.00  0.00           H  
ATOM    360 2HB  LEU A  23      21.710  -3.416 -17.249  1.00  0.00           H  
ATOM    361  HG  LEU A  23      23.048  -2.118 -14.849  1.00  0.00           H  
ATOM    362 1HD1 LEU A  23      23.719  -4.408 -14.274  1.00  0.00           H  
ATOM    363 2HD1 LEU A  23      21.950  -4.216 -14.253  1.00  0.00           H  
ATOM    364 3HD1 LEU A  23      22.741  -5.033 -15.622  1.00  0.00           H  
ATOM    365 1HD2 LEU A  23      25.098  -3.047 -15.870  1.00  0.00           H  
ATOM    366 2HD2 LEU A  23      24.140  -3.654 -17.242  1.00  0.00           H  
ATOM    367 3HD2 LEU A  23      24.296  -1.902 -16.972  1.00  0.00           H  
ATOM    368  N   LEU A  24      19.318  -0.943 -17.743  1.00  0.00           N  
ATOM    369  CA  LEU A  24      18.178  -0.942 -18.656  1.00  0.00           C  
ATOM    370  C   LEU A  24      17.984   0.403 -19.317  1.00  0.00           C  
ATOM    371  O   LEU A  24      17.061   0.588 -20.110  1.00  0.00           O  
ATOM    372  CB  LEU A  24      16.897  -1.327 -17.905  1.00  0.00           C  
ATOM    373  CG  LEU A  24      16.877  -2.739 -17.305  1.00  0.00           C  
ATOM    374  CD1 LEU A  24      15.593  -2.935 -16.510  1.00  0.00           C  
ATOM    375  CD2 LEU A  24      16.992  -3.767 -18.421  1.00  0.00           C  
ATOM    376  H   LEU A  24      19.193  -0.693 -16.772  1.00  0.00           H  
ATOM    377  HA  LEU A  24      18.361  -1.678 -19.438  1.00  0.00           H  
ATOM    378 1HB  LEU A  24      16.745  -0.620 -17.092  1.00  0.00           H  
ATOM    379 2HB  LEU A  24      16.054  -1.247 -18.591  1.00  0.00           H  
ATOM    380  HG  LEU A  24      17.716  -2.854 -16.618  1.00  0.00           H  
ATOM    381 1HD1 LEU A  24      15.579  -3.938 -16.083  1.00  0.00           H  
ATOM    382 2HD1 LEU A  24      15.547  -2.199 -15.707  1.00  0.00           H  
ATOM    383 3HD1 LEU A  24      14.735  -2.809 -17.168  1.00  0.00           H  
ATOM    384 1HD2 LEU A  24      16.978  -4.770 -17.994  1.00  0.00           H  
ATOM    385 2HD2 LEU A  24      16.153  -3.653 -19.108  1.00  0.00           H  
ATOM    386 3HD2 LEU A  24      17.926  -3.615 -18.961  1.00  0.00           H  
ATOM    387  N   GLY A  25      18.854   1.338 -18.989  1.00  0.00           N  
ATOM    388  CA  GLY A  25      19.016   2.529 -19.801  1.00  0.00           C  
ATOM    389  C   GLY A  25      17.976   3.579 -19.450  1.00  0.00           C  
ATOM    390  O   GLY A  25      17.612   4.409 -20.283  1.00  0.00           O  
ATOM    391  H   GLY A  25      19.415   1.218 -18.158  1.00  0.00           H  
ATOM    392 1HA  GLY A  25      20.016   2.938 -19.652  1.00  0.00           H  
ATOM    393 2HA  GLY A  25      18.931   2.265 -20.854  1.00  0.00           H  
ATOM    394  N   ASN A  26      17.504   3.535 -18.215  1.00  0.00           N  
ATOM    395  CA  ASN A  26      16.480   4.458 -17.760  1.00  0.00           C  
ATOM    396  C   ASN A  26      17.124   5.748 -17.270  1.00  0.00           C  
ATOM    397  O   ASN A  26      16.468   6.785 -17.180  1.00  0.00           O  
ATOM    398  CB  ASN A  26      15.628   3.828 -16.673  1.00  0.00           C  
ATOM    399  CG  ASN A  26      14.754   2.721 -17.193  1.00  0.00           C  
ATOM    400  OD1 ASN A  26      14.381   2.709 -18.372  1.00  0.00           O  
ATOM    401  ND2 ASN A  26      14.420   1.790 -16.337  1.00  0.00           N  
ATOM    402  H   ASN A  26      17.865   2.843 -17.575  1.00  0.00           H  
ATOM    403  HA  ASN A  26      15.837   4.706 -18.606  1.00  0.00           H  
ATOM    404 1HB  ASN A  26      16.274   3.428 -15.890  1.00  0.00           H  
ATOM    405 2HB  ASN A  26      14.996   4.591 -16.218  1.00  0.00           H  
ATOM    406 1HD2 ASN A  26      13.839   1.028 -16.627  1.00  0.00           H  
ATOM    407 2HD2 ASN A  26      14.744   1.839 -15.393  1.00  0.00           H  
ATOM    408  N   GLY A  27      18.418   5.665 -16.956  1.00  0.00           N  
ATOM    409  CA  GLY A  27      19.293   6.832 -16.964  1.00  0.00           C  
ATOM    410  C   GLY A  27      20.697   6.478 -17.452  1.00  0.00           C  
ATOM    411  O   GLY A  27      21.120   5.325 -17.373  1.00  0.00           O  
ATOM    412  H   GLY A  27      18.807   4.767 -16.704  1.00  0.00           H  
ATOM    413 1HA  GLY A  27      18.867   7.602 -17.608  1.00  0.00           H  
ATOM    414 2HA  GLY A  27      19.351   7.250 -15.960  1.00  0.00           H  
ATOM    415  N   ASP A  28      21.404   7.482 -17.953  1.00  0.00           N  
ATOM    416  CA  ASP A  28      22.688   7.302 -18.632  1.00  0.00           C  
ATOM    417  C   ASP A  28      23.867   7.156 -17.672  1.00  0.00           C  
ATOM    418  O   ASP A  28      23.707   7.267 -16.456  1.00  0.00           O  
ATOM    419  CB  ASP A  28      22.950   8.481 -19.573  1.00  0.00           C  
ATOM    420  CG  ASP A  28      23.960   8.154 -20.665  1.00  0.00           C  
ATOM    421  OD1 ASP A  28      24.531   7.090 -20.620  1.00  0.00           O  
ATOM    422  OD2 ASP A  28      24.150   8.972 -21.533  1.00  0.00           O  
ATOM    423  H   ASP A  28      21.049   8.424 -17.868  1.00  0.00           H  
ATOM    424  HA  ASP A  28      22.641   6.388 -19.224  1.00  0.00           H  
ATOM    425 1HB  ASP A  28      22.015   8.787 -20.042  1.00  0.00           H  
ATOM    426 2HB  ASP A  28      23.321   9.330 -18.998  1.00  0.00           H  
ATOM    427  N   VAL A  29      25.385   6.844 -18.273  1.00  0.00           N  
ATOM    428  CA  VAL A  29      26.344   6.598 -17.200  1.00  0.00           C  
ATOM    429  C   VAL A  29      26.506   7.836 -16.339  1.00  0.00           C  
ATOM    430  O   VAL A  29      26.589   7.745 -15.114  1.00  0.00           O  
ATOM    431  CB  VAL A  29      27.713   6.194 -17.778  1.00  0.00           C  
ATOM    432  CG1 VAL A  29      28.759   6.128 -16.675  1.00  0.00           C  
ATOM    433  CG2 VAL A  29      27.599   4.856 -18.493  1.00  0.00           C  
ATOM    434  H   VAL A  29      25.528   6.846 -19.273  1.00  0.00           H  
ATOM    435  HA  VAL A  29      25.970   5.781 -16.582  1.00  0.00           H  
ATOM    436  HB  VAL A  29      28.039   6.958 -18.484  1.00  0.00           H  
ATOM    437 1HG1 VAL A  29      29.720   5.841 -17.102  1.00  0.00           H  
ATOM    438 2HG1 VAL A  29      28.850   7.105 -16.201  1.00  0.00           H  
ATOM    439 3HG1 VAL A  29      28.458   5.390 -15.932  1.00  0.00           H  
ATOM    440 1HG2 VAL A  29      28.570   4.577 -18.900  1.00  0.00           H  
ATOM    441 2HG2 VAL A  29      27.268   4.094 -17.788  1.00  0.00           H  
ATOM    442 3HG2 VAL A  29      26.876   4.939 -19.305  1.00  0.00           H  
ATOM    443  N   GLU A  30      26.554   9.018 -16.958  1.00  0.00           N  
ATOM    444  CA  GLU A  30      26.683  10.220 -16.142  1.00  0.00           C  
ATOM    445  C   GLU A  30      25.583  10.292 -15.090  1.00  0.00           C  
ATOM    446  O   GLU A  30      25.848  10.560 -13.918  1.00  0.00           O  
ATOM    447  CB  GLU A  30      26.642  11.470 -17.023  1.00  0.00           C  
ATOM    448  CG  GLU A  30      27.880  11.673 -17.886  1.00  0.00           C  
ATOM    449  CD  GLU A  30      27.769  12.862 -18.798  1.00  0.00           C  
ATOM    450  OE1 GLU A  30      26.717  13.453 -18.848  1.00  0.00           O  
ATOM    451  OE2 GLU A  30      28.738  13.181 -19.446  1.00  0.00           O  
ATOM    452  H   GLU A  30      26.500   9.048 -17.966  1.00  0.00           H  
ATOM    453  HA  GLU A  30      27.644  10.187 -15.627  1.00  0.00           H  
ATOM    454 1HB  GLU A  30      25.777  11.420 -17.686  1.00  0.00           H  
ATOM    455 2HB  GLU A  30      26.523  12.354 -16.396  1.00  0.00           H  
ATOM    456 1HG  GLU A  30      28.744  11.807 -17.236  1.00  0.00           H  
ATOM    457 2HG  GLU A  30      28.044  10.777 -18.483  1.00  0.00           H  
ATOM    458  N   GLU A  31      24.348  10.051 -15.515  1.00  0.00           N  
ATOM    459  CA  GLU A  31      23.205  10.089 -14.610  1.00  0.00           C  
ATOM    460  C   GLU A  31      23.299   8.991 -13.559  1.00  0.00           C  
ATOM    461  O   GLU A  31      22.994   9.212 -12.387  1.00  0.00           O  
ATOM    462  CB  GLU A  31      21.898   9.947 -15.394  1.00  0.00           C  
ATOM    463  CG  GLU A  31      21.553  11.149 -16.262  1.00  0.00           C  
ATOM    464  CD  GLU A  31      20.302  10.946 -17.071  1.00  0.00           C  
ATOM    465  OE1 GLU A  31      20.051   9.835 -17.473  1.00  0.00           O  
ATOM    466  OE2 GLU A  31      19.597  11.903 -17.288  1.00  0.00           O  
ATOM    467  H   GLU A  31      24.196   9.836 -16.490  1.00  0.00           H  
ATOM    468  HA  GLU A  31      23.202  11.051 -14.097  1.00  0.00           H  
ATOM    469 1HB  GLU A  31      21.955   9.072 -16.042  1.00  0.00           H  
ATOM    470 2HB  GLU A  31      21.073   9.788 -14.700  1.00  0.00           H  
ATOM    471 1HG  GLU A  31      21.419  12.020 -15.621  1.00  0.00           H  
ATOM    472 2HG  GLU A  31      22.386  11.351 -16.934  1.00  0.00           H  
ATOM    473  N   ALA A  32      23.723   7.806 -13.984  1.00  0.00           N  
ATOM    474  CA  ALA A  32      23.857   6.670 -13.079  1.00  0.00           C  
ATOM    475  C   ALA A  32      24.929   6.928 -12.028  1.00  0.00           C  
ATOM    476  O   ALA A  32      24.757   6.593 -10.856  1.00  0.00           O  
ATOM    477  CB  ALA A  32      24.176   5.404 -13.861  1.00  0.00           C  
ATOM    478  H   ALA A  32      23.959   7.689 -14.959  1.00  0.00           H  
ATOM    479  HA  ALA A  32      22.907   6.535 -12.562  1.00  0.00           H  
ATOM    480 1HB  ALA A  32      24.274   4.565 -13.171  1.00  0.00           H  
ATOM    481 2HB  ALA A  32      23.372   5.200 -14.568  1.00  0.00           H  
ATOM    482 3HB  ALA A  32      25.111   5.538 -14.403  1.00  0.00           H  
ATOM    483  N   SER A  33      26.037   7.526 -12.453  1.00  0.00           N  
ATOM    484  CA  SER A  33      27.139   7.830 -11.548  1.00  0.00           C  
ATOM    485  C   SER A  33      26.723   8.850 -10.497  1.00  0.00           C  
ATOM    486  O   SER A  33      27.080   8.729  -9.325  1.00  0.00           O  
ATOM    487  CB  SER A  33      28.328   8.353 -12.330  1.00  0.00           C  
ATOM    488  OG  SER A  33      28.855   7.360 -13.167  1.00  0.00           O  
ATOM    489  H   SER A  33      26.118   7.776 -13.428  1.00  0.00           H  
ATOM    490  HA  SER A  33      27.431   6.911 -11.037  1.00  0.00           H  
ATOM    491 1HB  SER A  33      28.021   9.211 -12.928  1.00  0.00           H  
ATOM    492 2HB  SER A  33      29.097   8.695 -11.638  1.00  0.00           H  
ATOM    493  HG  SER A  33      28.286   7.337 -13.940  1.00  0.00           H  
ATOM    494  N   GLU A  34      25.966   9.855 -10.922  1.00  0.00           N  
ATOM    495  CA  GLU A  34      25.499  10.899 -10.017  1.00  0.00           C  
ATOM    496  C   GLU A  34      24.553  10.335  -8.966  1.00  0.00           C  
ATOM    497  O   GLU A  34      24.618  10.707  -7.794  1.00  0.00           O  
ATOM    498  CB  GLU A  34      24.800  12.012 -10.801  1.00  0.00           C  
ATOM    499  CG  GLU A  34      25.729  12.849 -11.669  1.00  0.00           C  
ATOM    500  CD  GLU A  34      24.998  13.884 -12.478  1.00  0.00           C  
ATOM    501  OE1 GLU A  34      23.791  13.881 -12.460  1.00  0.00           O  
ATOM    502  OE2 GLU A  34      25.649  14.678 -13.116  1.00  0.00           O  
ATOM    503  H   GLU A  34      25.707   9.898 -11.897  1.00  0.00           H  
ATOM    504  HA  GLU A  34      26.362  11.323  -9.503  1.00  0.00           H  
ATOM    505 1HB  GLU A  34      24.038  11.577 -11.449  1.00  0.00           H  
ATOM    506 2HB  GLU A  34      24.294  12.683 -10.107  1.00  0.00           H  
ATOM    507 1HG  GLU A  34      26.453  13.351 -11.028  1.00  0.00           H  
ATOM    508 2HG  GLU A  34      26.275  12.188 -12.340  1.00  0.00           H  
ATOM    509  N   ALA A  35      23.673   9.435  -9.391  1.00  0.00           N  
ATOM    510  CA  ALA A  35      22.711   8.817  -8.486  1.00  0.00           C  
ATOM    511  C   ALA A  35      23.412   7.966  -7.435  1.00  0.00           C  
ATOM    512  O   ALA A  35      23.035   7.975  -6.263  1.00  0.00           O  
ATOM    513  CB  ALA A  35      21.713   7.976  -9.268  1.00  0.00           C  
ATOM    514  H   ALA A  35      23.670   9.172 -10.366  1.00  0.00           H  
ATOM    515  HA  ALA A  35      22.174   9.612  -7.968  1.00  0.00           H  
ATOM    516 1HB  ALA A  35      21.001   7.521  -8.578  1.00  0.00           H  
ATOM    517 2HB  ALA A  35      21.178   8.610  -9.975  1.00  0.00           H  
ATOM    518 3HB  ALA A  35      22.242   7.194  -9.810  1.00  0.00           H  
ATOM    519  N   ILE A  36      24.434   7.231  -7.860  1.00  0.00           N  
ATOM    520  CA  ILE A  36      25.190   6.374  -6.955  1.00  0.00           C  
ATOM    521  C   ILE A  36      25.925   7.194  -5.904  1.00  0.00           C  
ATOM    522  O   ILE A  36      25.973   6.820  -4.732  1.00  0.00           O  
ATOM    523  CB  ILE A  36      26.201   5.511  -7.732  1.00  0.00           C  
ATOM    524  CG1 ILE A  36      25.469   4.489  -8.607  1.00  0.00           C  
ATOM    525  CG2 ILE A  36      27.151   4.811  -6.773  1.00  0.00           C  
ATOM    526  CD1 ILE A  36      26.364   3.785  -9.601  1.00  0.00           C  
ATOM    527  H   ILE A  36      24.694   7.267  -8.835  1.00  0.00           H  
ATOM    528  HA  ILE A  36      24.493   5.712  -6.443  1.00  0.00           H  
ATOM    529  HB  ILE A  36      26.779   6.144  -8.404  1.00  0.00           H  
ATOM    530 1HG1 ILE A  36      25.003   3.736  -7.973  1.00  0.00           H  
ATOM    531 2HG1 ILE A  36      24.673   4.988  -9.160  1.00  0.00           H  
ATOM    532 1HG2 ILE A  36      27.858   4.205  -7.338  1.00  0.00           H  
ATOM    533 2HG2 ILE A  36      27.695   5.555  -6.192  1.00  0.00           H  
ATOM    534 3HG2 ILE A  36      26.582   4.171  -6.099  1.00  0.00           H  
ATOM    535 1HD1 ILE A  36      25.774   3.077 -10.184  1.00  0.00           H  
ATOM    536 2HD1 ILE A  36      26.815   4.519 -10.269  1.00  0.00           H  
ATOM    537 3HD1 ILE A  36      27.148   3.249  -9.068  1.00  0.00           H  
ATOM    538  N   VAL A  37      26.498   8.315  -6.329  1.00  0.00           N  
ATOM    539  CA  VAL A  37      27.232   9.191  -5.424  1.00  0.00           C  
ATOM    540  C   VAL A  37      26.310   9.795  -4.372  1.00  0.00           C  
ATOM    541  O   VAL A  37      26.673   9.899  -3.200  1.00  0.00           O  
ATOM    542  CB  VAL A  37      27.916  10.323  -6.214  1.00  0.00           C  
ATOM    543  CG1 VAL A  37      28.523  11.344  -5.264  1.00  0.00           C  
ATOM    544  CG2 VAL A  37      28.979   9.743  -7.134  1.00  0.00           C  
ATOM    545  H   VAL A  37      26.423   8.567  -7.304  1.00  0.00           H  
ATOM    546  HA  VAL A  37      28.000   8.603  -4.920  1.00  0.00           H  
ATOM    547  HB  VAL A  37      27.165  10.844  -6.808  1.00  0.00           H  
ATOM    548 1HG1 VAL A  37      29.002  12.137  -5.839  1.00  0.00           H  
ATOM    549 2HG1 VAL A  37      27.739  11.772  -4.640  1.00  0.00           H  
ATOM    550 3HG1 VAL A  37      29.265  10.857  -4.632  1.00  0.00           H  
ATOM    551 1HG2 VAL A  37      29.458  10.548  -7.690  1.00  0.00           H  
ATOM    552 2HG2 VAL A  37      29.727   9.217  -6.540  1.00  0.00           H  
ATOM    553 3HG2 VAL A  37      28.515   9.046  -7.833  1.00  0.00           H  
ATOM    554  N   GLU A  38      25.116  10.192  -4.798  1.00  0.00           N  
ATOM    555  CA  GLU A  38      24.139  10.787  -3.893  1.00  0.00           C  
ATOM    556  C   GLU A  38      23.681   9.784  -2.841  1.00  0.00           C  
ATOM    557  O   GLU A  38      23.524  10.127  -1.669  1.00  0.00           O  
ATOM    558  CB  GLU A  38      22.932  11.306  -4.677  1.00  0.00           C  
ATOM    559  CG  GLU A  38      23.223  12.517  -5.552  1.00  0.00           C  
ATOM    560  CD  GLU A  38      23.620  13.730  -4.758  1.00  0.00           C  
ATOM    561  OE1 GLU A  38      23.061  13.938  -3.708  1.00  0.00           O  
ATOM    562  OE2 GLU A  38      24.483  14.450  -5.203  1.00  0.00           O  
ATOM    563  H   GLU A  38      24.879  10.079  -5.773  1.00  0.00           H  
ATOM    564  HA  GLU A  38      24.609  11.627  -3.380  1.00  0.00           H  
ATOM    565 1HB  GLU A  38      22.548  10.513  -5.320  1.00  0.00           H  
ATOM    566 2HB  GLU A  38      22.137  11.578  -3.983  1.00  0.00           H  
ATOM    567 1HG  GLU A  38      24.030  12.268  -6.241  1.00  0.00           H  
ATOM    568 2HG  GLU A  38      22.337  12.748  -6.142  1.00  0.00           H  
ATOM    569  N   ALA A  39      23.468   8.544  -3.267  1.00  0.00           N  
ATOM    570  CA  ALA A  39      23.027   7.489  -2.362  1.00  0.00           C  
ATOM    571  C   ALA A  39      24.087   7.187  -1.310  1.00  0.00           C  
ATOM    572  O   ALA A  39      23.771   6.980  -0.138  1.00  0.00           O  
ATOM    573  CB  ALA A  39      22.684   6.229  -3.144  1.00  0.00           C  
ATOM    574  H   ALA A  39      23.615   8.327  -4.242  1.00  0.00           H  
ATOM    575  HA  ALA A  39      22.133   7.838  -1.845  1.00  0.00           H  
ATOM    576 1HB  ALA A  39      22.356   5.451  -2.455  1.00  0.00           H  
ATOM    577 2HB  ALA A  39      21.884   6.447  -3.852  1.00  0.00           H  
ATOM    578 3HB  ALA A  39      23.564   5.887  -3.686  1.00  0.00           H  
ATOM    579  N   LEU A  40      25.345   7.163  -1.736  1.00  0.00           N  
ATOM    580  CA  LEU A  40      26.455   6.886  -0.831  1.00  0.00           C  
ATOM    581  C   LEU A  40      26.594   7.979   0.221  1.00  0.00           C  
ATOM    582  O   LEU A  40      26.846   7.698   1.393  1.00  0.00           O  
ATOM    583  CB  LEU A  40      27.764   6.759  -1.621  1.00  0.00           C  
ATOM    584  CG  LEU A  40      28.999   6.361  -0.802  1.00  0.00           C  
ATOM    585  CD1 LEU A  40      30.001   5.654  -1.704  1.00  0.00           C  
ATOM    586  CD2 LEU A  40      29.612   7.603  -0.172  1.00  0.00           C  
ATOM    587  H   LEU A  40      25.538   7.341  -2.711  1.00  0.00           H  
ATOM    588  HA  LEU A  40      26.259   5.943  -0.322  1.00  0.00           H  
ATOM    589 1HB  LEU A  40      27.628   6.010  -2.400  1.00  0.00           H  
ATOM    590 2HB  LEU A  40      27.976   7.715  -2.098  1.00  0.00           H  
ATOM    591  HG  LEU A  40      28.706   5.663  -0.017  1.00  0.00           H  
ATOM    592 1HD1 LEU A  40      30.878   5.371  -1.122  1.00  0.00           H  
ATOM    593 2HD1 LEU A  40      29.542   4.759  -2.125  1.00  0.00           H  
ATOM    594 3HD1 LEU A  40      30.300   6.323  -2.510  1.00  0.00           H  
ATOM    595 1HD2 LEU A  40      30.489   7.321   0.410  1.00  0.00           H  
ATOM    596 2HD2 LEU A  40      29.906   8.301  -0.956  1.00  0.00           H  
ATOM    597 3HD2 LEU A  40      28.880   8.079   0.481  1.00  0.00           H  
ATOM    598  N   ARG A  41      26.428   9.227  -0.205  1.00  0.00           N  
ATOM    599  CA  ARG A  41      26.535  10.365   0.700  1.00  0.00           C  
ATOM    600  C   ARG A  41      25.434  10.338   1.752  1.00  0.00           C  
ATOM    601  O   ARG A  41      25.675  10.629   2.924  1.00  0.00           O  
ATOM    602  CB  ARG A  41      26.461  11.673  -0.074  1.00  0.00           C  
ATOM    603  CG  ARG A  41      26.614  12.927   0.773  1.00  0.00           C  
ATOM    604  CD  ARG A  41      26.557  14.159  -0.054  1.00  0.00           C  
ATOM    605  NE  ARG A  41      25.265  14.317  -0.703  1.00  0.00           N  
ATOM    606  CZ  ARG A  41      24.163  14.809  -0.103  1.00  0.00           C  
ATOM    607  NH1 ARG A  41      24.212  15.185   1.156  1.00  0.00           N  
ATOM    608  NH2 ARG A  41      23.033  14.913  -0.780  1.00  0.00           N  
ATOM    609  H   ARG A  41      26.223   9.391  -1.180  1.00  0.00           H  
ATOM    610  HA  ARG A  41      27.499  10.315   1.206  1.00  0.00           H  
ATOM    611 1HB  ARG A  41      27.241  11.691  -0.833  1.00  0.00           H  
ATOM    612 2HB  ARG A  41      25.502  11.738  -0.588  1.00  0.00           H  
ATOM    613 1HG  ARG A  41      25.810  12.970   1.508  1.00  0.00           H  
ATOM    614 2HG  ARG A  41      27.576  12.903   1.287  1.00  0.00           H  
ATOM    615 1HD  ARG A  41      26.730  15.029   0.577  1.00  0.00           H  
ATOM    616 2HD  ARG A  41      27.323  14.113  -0.828  1.00  0.00           H  
ATOM    617  HE  ARG A  41      25.188  14.038  -1.672  1.00  0.00           H  
ATOM    618 1HH1 ARG A  41      25.076  15.105   1.673  1.00  0.00           H  
ATOM    619 2HH1 ARG A  41      23.387  15.554   1.605  1.00  0.00           H  
ATOM    620 1HH2 ARG A  41      22.995  14.624  -1.748  1.00  0.00           H  
ATOM    621 2HH2 ARG A  41      22.208  15.282  -0.331  1.00  0.00           H  
ATOM    622  N   GLU A  42      24.225   9.987   1.326  1.00  0.00           N  
ATOM    623  CA  GLU A  42      23.083   9.921   2.231  1.00  0.00           C  
ATOM    624  C   GLU A  42      23.276   8.836   3.283  1.00  0.00           C  
ATOM    625  O   GLU A  42      22.953   9.030   4.455  1.00  0.00           O  
ATOM    626  CB  GLU A  42      21.795   9.661   1.447  1.00  0.00           C  
ATOM    627  CG  GLU A  42      21.341  10.826   0.579  1.00  0.00           C  
ATOM    628  CD  GLU A  42      20.115  10.510  -0.231  1.00  0.00           C  
ATOM    629  OE1 GLU A  42      19.689   9.380  -0.213  1.00  0.00           O  
ATOM    630  OE2 GLU A  42      19.603  11.399  -0.870  1.00  0.00           O  
ATOM    631  H   GLU A  42      24.094   9.760   0.351  1.00  0.00           H  
ATOM    632  HA  GLU A  42      22.992  10.879   2.744  1.00  0.00           H  
ATOM    633 1HB  GLU A  42      21.932   8.795   0.799  1.00  0.00           H  
ATOM    634 2HB  GLU A  42      20.987   9.427   2.140  1.00  0.00           H  
ATOM    635 1HG  GLU A  42      21.129  11.682   1.219  1.00  0.00           H  
ATOM    636 2HG  GLU A  42      22.153  11.103  -0.092  1.00  0.00           H  
ATOM    637  N   GLY A  43      23.805   7.694   2.857  1.00  0.00           N  
ATOM    638  CA  GLY A  43      24.041   6.576   3.762  1.00  0.00           C  
ATOM    639  C   GLY A  43      25.085   6.929   4.814  1.00  0.00           C  
ATOM    640  O   GLY A  43      24.942   6.579   5.986  1.00  0.00           O  
ATOM    641  H   GLY A  43      24.050   7.599   1.882  1.00  0.00           H  
ATOM    642 1HA  GLY A  43      23.106   6.299   4.250  1.00  0.00           H  
ATOM    643 2HA  GLY A  43      24.373   5.710   3.191  1.00  0.00           H  
ATOM    644  N   LEU A  44      26.135   7.624   4.388  1.00  0.00           N  
ATOM    645  CA  LEU A  44      27.205   8.026   5.293  1.00  0.00           C  
ATOM    646  C   LEU A  44      26.699   9.005   6.345  1.00  0.00           C  
ATOM    647  O   LEU A  44      27.066   8.917   7.517  1.00  0.00           O  
ATOM    648  CB  LEU A  44      28.355   8.664   4.503  1.00  0.00           C  
ATOM    649  CG  LEU A  44      29.151   7.712   3.601  1.00  0.00           C  
ATOM    650  CD1 LEU A  44      30.130   8.513   2.755  1.00  0.00           C  
ATOM    651  CD2 LEU A  44      29.880   6.689   4.460  1.00  0.00           C  
ATOM    652  H   LEU A  44      26.193   7.880   3.413  1.00  0.00           H  
ATOM    653  HA  LEU A  44      27.579   7.138   5.802  1.00  0.00           H  
ATOM    654 1HB  LEU A  44      27.948   9.453   3.874  1.00  0.00           H  
ATOM    655 2HB  LEU A  44      29.054   9.113   5.209  1.00  0.00           H  
ATOM    656  HG  LEU A  44      28.469   7.197   2.924  1.00  0.00           H  
ATOM    657 1HD1 LEU A  44      30.695   7.837   2.114  1.00  0.00           H  
ATOM    658 2HD1 LEU A  44      29.580   9.223   2.136  1.00  0.00           H  
ATOM    659 3HD1 LEU A  44      30.816   9.054   3.406  1.00  0.00           H  
ATOM    660 1HD2 LEU A  44      30.445   6.012   3.819  1.00  0.00           H  
ATOM    661 2HD2 LEU A  44      30.563   7.203   5.136  1.00  0.00           H  
ATOM    662 3HD2 LEU A  44      29.155   6.119   5.041  1.00  0.00           H  
ATOM    663  N   GLU A  45      25.854   9.938   5.919  1.00  0.00           N  
ATOM    664  CA  GLU A  45      25.295  10.935   6.824  1.00  0.00           C  
ATOM    665  C   GLU A  45      24.404  10.287   7.876  1.00  0.00           C  
ATOM    666  O   GLU A  45      24.437  10.662   9.048  1.00  0.00           O  
ATOM    667  CB  GLU A  45      24.498  11.980   6.040  1.00  0.00           C  
ATOM    668  CG  GLU A  45      25.347  12.898   5.172  1.00  0.00           C  
ATOM    669  CD  GLU A  45      24.526  13.862   4.362  1.00  0.00           C  
ATOM    670  OE1 GLU A  45      23.324  13.750   4.380  1.00  0.00           O  
ATOM    671  OE2 GLU A  45      25.102  14.711   3.724  1.00  0.00           O  
ATOM    672  H   GLU A  45      25.593   9.957   4.944  1.00  0.00           H  
ATOM    673  HA  GLU A  45      26.117  11.436   7.337  1.00  0.00           H  
ATOM    674 1HB  GLU A  45      23.779  11.478   5.392  1.00  0.00           H  
ATOM    675 2HB  GLU A  45      23.933  12.603   6.733  1.00  0.00           H  
ATOM    676 1HG  GLU A  45      26.023  13.463   5.813  1.00  0.00           H  
ATOM    677 2HG  GLU A  45      25.951  12.289   4.501  1.00  0.00           H  
ATOM    678  N   ALA A  46      23.608   9.312   7.451  1.00  0.00           N  
ATOM    679  CA  ALA A  46      22.706   8.610   8.355  1.00  0.00           C  
ATOM    680  C   ALA A  46      23.481   7.826   9.407  1.00  0.00           C  
ATOM    681  O   ALA A  46      23.105   7.801  10.579  1.00  0.00           O  
ATOM    682  CB  ALA A  46      21.788   7.682   7.572  1.00  0.00           C  
ATOM    683  H   ALA A  46      23.628   9.050   6.476  1.00  0.00           H  
ATOM    684  HA  ALA A  46      22.099   9.353   8.872  1.00  0.00           H  
ATOM    685 1HB  ALA A  46      21.120   7.165   8.261  1.00  0.00           H  
ATOM    686 2HB  ALA A  46      21.199   8.265   6.864  1.00  0.00           H  
ATOM    687 3HB  ALA A  46      22.387   6.951   7.031  1.00  0.00           H  
ATOM    688  N   ILE A  47      24.565   7.186   8.982  1.00  0.00           N  
ATOM    689  CA  ILE A  47      25.395   6.400   9.886  1.00  0.00           C  
ATOM    690  C   ILE A  47      26.053   7.284  10.938  1.00  0.00           C  
ATOM    691  O   ILE A  47      26.133   6.916  12.110  1.00  0.00           O  
ATOM    692  CB  ILE A  47      26.479   5.632   9.108  1.00  0.00           C  
ATOM    693  CG1 ILE A  47      25.837   4.615   8.161  1.00  0.00           C  
ATOM    694  CG2 ILE A  47      27.434   4.941  10.069  1.00  0.00           C  
ATOM    695  CD1 ILE A  47      24.997   3.573   8.862  1.00  0.00           C  
ATOM    696  H   ILE A  47      24.821   7.246   8.007  1.00  0.00           H  
ATOM    697  HA  ILE A  47      24.760   5.677  10.397  1.00  0.00           H  
ATOM    698  HB  ILE A  47      27.043   6.328   8.488  1.00  0.00           H  
ATOM    699 1HG1 ILE A  47      25.206   5.136   7.442  1.00  0.00           H  
ATOM    700 2HG1 ILE A  47      26.616   4.101   7.597  1.00  0.00           H  
ATOM    701 1HG2 ILE A  47      28.194   4.402   9.502  1.00  0.00           H  
ATOM    702 2HG2 ILE A  47      27.914   5.685  10.703  1.00  0.00           H  
ATOM    703 3HG2 ILE A  47      26.879   4.238  10.691  1.00  0.00           H  
ATOM    704 1HD1 ILE A  47      24.576   2.888   8.125  1.00  0.00           H  
ATOM    705 2HD1 ILE A  47      25.619   3.014   9.562  1.00  0.00           H  
ATOM    706 3HD1 ILE A  47      24.189   4.062   9.405  1.00  0.00           H  
ATOM    707  N   VAL A  48      26.523   8.452  10.513  1.00  0.00           N  
ATOM    708  CA  VAL A  48      27.175   9.390  11.417  1.00  0.00           C  
ATOM    709  C   VAL A  48      26.202   9.908  12.469  1.00  0.00           C  
ATOM    710  O   VAL A  48      26.554  10.043  13.641  1.00  0.00           O  
ATOM    711  CB  VAL A  48      27.754  10.579  10.627  1.00  0.00           C  
ATOM    712  CG1 VAL A  48      28.267  11.651  11.576  1.00  0.00           C  
ATOM    713  CG2 VAL A  48      28.865  10.097   9.706  1.00  0.00           C  
ATOM    714  H   VAL A  48      26.426   8.696   9.538  1.00  0.00           H  
ATOM    715  HA  VAL A  48      27.993   8.873  11.921  1.00  0.00           H  
ATOM    716  HB  VAL A  48      26.959  11.029  10.032  1.00  0.00           H  
ATOM    717 1HG1 VAL A  48      28.672  12.483  11.001  1.00  0.00           H  
ATOM    718 2HG1 VAL A  48      27.447  12.006  12.200  1.00  0.00           H  
ATOM    719 3HG1 VAL A  48      29.050  11.232  12.208  1.00  0.00           H  
ATOM    720 1HG2 VAL A  48      29.269  10.942   9.150  1.00  0.00           H  
ATOM    721 2HG2 VAL A  48      29.657   9.641  10.300  1.00  0.00           H  
ATOM    722 3HG2 VAL A  48      28.465   9.361   9.008  1.00  0.00           H  
ATOM    723  N   LYS A  49      24.977  10.197  12.044  1.00  0.00           N  
ATOM    724  CA  LYS A  49      23.951  10.700  12.948  1.00  0.00           C  
ATOM    725  C   LYS A  49      23.585   9.661  14.000  1.00  0.00           C  
ATOM    726  O   LYS A  49      23.528   9.964  15.192  1.00  0.00           O  
ATOM    727  CB  LYS A  49      22.705  11.117  12.165  1.00  0.00           C  
ATOM    728  CG  LYS A  49      22.883  12.373  11.322  1.00  0.00           C  
ATOM    729  CD  LYS A  49      21.612  12.710  10.557  1.00  0.00           C  
ATOM    730  CE  LYS A  49      21.793  13.955   9.702  1.00  0.00           C  
ATOM    731  NZ  LYS A  49      20.569  14.275   8.918  1.00  0.00           N  
ATOM    732  H   LYS A  49      24.751  10.065  11.069  1.00  0.00           H  
ATOM    733  HA  LYS A  49      24.345  11.575  13.467  1.00  0.00           H  
ATOM    734 1HB  LYS A  49      22.406  10.307  11.499  1.00  0.00           H  
ATOM    735 2HB  LYS A  49      21.882  11.293  12.857  1.00  0.00           H  
ATOM    736 1HG  LYS A  49      23.142  13.212  11.968  1.00  0.00           H  
ATOM    737 2HG  LYS A  49      23.695  12.221  10.611  1.00  0.00           H  
ATOM    738 1HD  LYS A  49      21.341  11.873   9.913  1.00  0.00           H  
ATOM    739 2HD  LYS A  49      20.798  12.881  11.262  1.00  0.00           H  
ATOM    740 1HE  LYS A  49      22.031  14.804  10.342  1.00  0.00           H  
ATOM    741 2HE  LYS A  49      22.622  13.805   9.012  1.00  0.00           H  
ATOM    742 1HZ  LYS A  49      20.730  15.105   8.365  1.00  0.00           H  
ATOM    743 2HZ  LYS A  49      20.349  13.501   8.306  1.00  0.00           H  
ATOM    744 3HZ  LYS A  49      19.797  14.435   9.548  1.00  0.00           H  
ATOM    745  N   ASN A  50      23.339   8.437  13.540  1.00  0.00           N  
ATOM    746  CA  ASN A  50      22.474   7.522  14.276  1.00  0.00           C  
ATOM    747  C   ASN A  50      23.211   6.460  15.088  1.00  0.00           C  
ATOM    748  O   ASN A  50      22.627   5.813  15.957  1.00  0.00           O  
ATOM    749  CB  ASN A  50      21.509   6.854  13.315  1.00  0.00           C  
ATOM    750  CG  ASN A  50      20.529   7.822  12.713  1.00  0.00           C  
ATOM    751  OD1 ASN A  50      19.510   8.158  13.329  1.00  0.00           O  
ATOM    752  ND2 ASN A  50      20.816   8.279  11.521  1.00  0.00           N  
ATOM    753  H   ASN A  50      23.760   8.145  12.670  1.00  0.00           H  
ATOM    754  HA  ASN A  50      21.899   8.098  15.003  1.00  0.00           H  
ATOM    755 1HB  ASN A  50      22.069   6.375  12.510  1.00  0.00           H  
ATOM    756 2HB  ASN A  50      20.955   6.074  13.838  1.00  0.00           H  
ATOM    757 1HD2 ASN A  50      20.200   8.927  11.071  1.00  0.00           H  
ATOM    758 2HD2 ASN A  50      21.651   7.981  11.059  1.00  0.00           H  
ATOM    759  N   SER A  51      24.494   6.273  14.814  1.00  0.00           N  
ATOM    760  CA  SER A  51      25.177   5.070  15.290  1.00  0.00           C  
ATOM    761  C   SER A  51      26.088   5.353  16.480  1.00  0.00           C  
ATOM    762  O   SER A  51      27.143   5.971  16.334  1.00  0.00           O  
ATOM    763  CB  SER A  51      25.989   4.459  14.165  1.00  0.00           C  
ATOM    764  OG  SER A  51      25.156   4.007  13.132  1.00  0.00           O  
ATOM    765  H   SER A  51      24.989   6.970  14.275  1.00  0.00           H  
ATOM    766  HA  SER A  51      24.424   4.349  15.612  1.00  0.00           H  
ATOM    767 1HB  SER A  51      26.686   5.201  13.775  1.00  0.00           H  
ATOM    768 2HB  SER A  51      26.578   3.628  14.551  1.00  0.00           H  
ATOM    769  HG  SER A  51      24.926   4.785  12.618  1.00  0.00           H  
ATOM    770  N   LYS A  52      25.670   4.895  17.659  1.00  0.00           N  
ATOM    771  CA  LYS A  52      26.517   4.923  18.849  1.00  0.00           C  
ATOM    772  C   LYS A  52      27.572   3.824  18.817  1.00  0.00           C  
ATOM    773  O   LYS A  52      28.699   4.019  19.273  1.00  0.00           O  
ATOM    774  CB  LYS A  52      25.665   4.791  20.112  1.00  0.00           C  
ATOM    775  CG  LYS A  52      24.796   6.005  20.414  1.00  0.00           C  
ATOM    776  CD  LYS A  52      23.977   5.797  21.679  1.00  0.00           C  
ATOM    777  CE  LYS A  52      23.106   7.008  21.981  1.00  0.00           C  
ATOM    778  NZ  LYS A  52      22.271   6.804  23.196  1.00  0.00           N  
ATOM    779  H   LYS A  52      24.737   4.515  17.737  1.00  0.00           H  
ATOM    780  HA  LYS A  52      27.040   5.880  18.879  1.00  0.00           H  
ATOM    781 1HB  LYS A  52      25.010   3.925  20.021  1.00  0.00           H  
ATOM    782 2HB  LYS A  52      26.313   4.622  20.972  1.00  0.00           H  
ATOM    783 1HG  LYS A  52      25.429   6.884  20.542  1.00  0.00           H  
ATOM    784 2HG  LYS A  52      24.120   6.185  19.579  1.00  0.00           H  
ATOM    785 1HD  LYS A  52      23.338   4.921  21.559  1.00  0.00           H  
ATOM    786 2HD  LYS A  52      24.646   5.624  22.522  1.00  0.00           H  
ATOM    787 1HE  LYS A  52      23.739   7.882  22.133  1.00  0.00           H  
ATOM    788 2HE  LYS A  52      22.450   7.205  21.134  1.00  0.00           H  
ATOM    789 1HZ  LYS A  52      21.710   7.628  23.361  1.00  0.00           H  
ATOM    790 2HZ  LYS A  52      21.666   6.006  23.059  1.00  0.00           H  
ATOM    791 3HZ  LYS A  52      22.869   6.640  23.993  1.00  0.00           H  
ATOM    792  N   ASP A  53      27.198   2.670  18.276  1.00  0.00           N  
ATOM    793  CA  ASP A  53      28.073   1.504  18.296  1.00  0.00           C  
ATOM    794  C   ASP A  53      29.163   1.628  17.242  1.00  0.00           C  
ATOM    795  O   ASP A  53      28.880   1.667  16.044  1.00  0.00           O  
ATOM    796  CB  ASP A  53      27.270   0.222  18.062  1.00  0.00           C  
ATOM    797  CG  ASP A  53      28.120  -1.037  18.166  1.00  0.00           C  
ATOM    798  OD1 ASP A  53      29.005  -1.201  17.360  1.00  0.00           O  
ATOM    799  OD2 ASP A  53      27.876  -1.823  19.050  1.00  0.00           O  
ATOM    800  H   ASP A  53      26.288   2.602  17.843  1.00  0.00           H  
ATOM    801  HA  ASP A  53      28.547   1.444  19.276  1.00  0.00           H  
ATOM    802 1HB  ASP A  53      26.463   0.160  18.793  1.00  0.00           H  
ATOM    803 2HB  ASP A  53      26.813   0.254  17.073  1.00  0.00           H  
ATOM    804  N   LYS A  54      30.450   1.685  17.856  1.00  0.00           N  
ATOM    805  CA  LYS A  54      31.312   2.110  16.761  1.00  0.00           C  
ATOM    806  C   LYS A  54      31.480   1.002  15.745  1.00  0.00           C  
ATOM    807  O   LYS A  54      31.576   1.257  14.545  1.00  0.00           O  
ATOM    808  CB  LYS A  54      32.679   2.550  17.288  1.00  0.00           C  
ATOM    809  CG  LYS A  54      32.660   3.853  18.076  1.00  0.00           C  
ATOM    810  CD  LYS A  54      34.050   4.218  18.574  1.00  0.00           C  
ATOM    811  CE  LYS A  54      34.032   5.518  19.365  1.00  0.00           C  
ATOM    812  NZ  LYS A  54      35.379   5.868  19.891  1.00  0.00           N  
ATOM    813  H   LYS A  54      30.539   1.449  18.834  1.00  0.00           H  
ATOM    814  HA  LYS A  54      30.843   2.957  16.260  1.00  0.00           H  
ATOM    815 1HB  LYS A  54      33.087   1.773  17.935  1.00  0.00           H  
ATOM    816 2HB  LYS A  54      33.368   2.674  16.452  1.00  0.00           H  
ATOM    817 1HG  LYS A  54      32.288   4.658  17.440  1.00  0.00           H  
ATOM    818 2HG  LYS A  54      31.991   3.752  18.930  1.00  0.00           H  
ATOM    819 1HD  LYS A  54      34.429   3.419  19.213  1.00  0.00           H  
ATOM    820 2HD  LYS A  54      34.723   4.330  17.725  1.00  0.00           H  
ATOM    821 1HE  LYS A  54      33.684   6.328  18.725  1.00  0.00           H  
ATOM    822 2HE  LYS A  54      33.342   5.425  20.203  1.00  0.00           H  
ATOM    823 1HZ  LYS A  54      35.325   6.734  20.408  1.00  0.00           H  
ATOM    824 2HZ  LYS A  54      35.704   5.131  20.502  1.00  0.00           H  
ATOM    825 3HZ  LYS A  54      36.024   5.976  19.122  1.00  0.00           H  
ATOM    826  N   GLU A  55      31.517  -0.243  16.215  1.00  0.00           N  
ATOM    827  CA  GLU A  55      31.868  -1.332  15.310  1.00  0.00           C  
ATOM    828  C   GLU A  55      30.787  -1.544  14.259  1.00  0.00           C  
ATOM    829  O   GLU A  55      31.084  -1.776  13.087  1.00  0.00           O  
ATOM    830  CB  GLU A  55      32.091  -2.627  16.094  1.00  0.00           C  
ATOM    831  CG  GLU A  55      33.336  -2.626  16.969  1.00  0.00           C  
ATOM    832  CD  GLU A  55      33.487  -3.887  17.774  1.00  0.00           C  
ATOM    833  OE1 GLU A  55      32.593  -4.697  17.746  1.00  0.00           O  
ATOM    834  OE2 GLU A  55      34.499  -4.040  18.417  1.00  0.00           O  
ATOM    835  H   GLU A  55      31.301  -0.408  17.188  1.00  0.00           H  
ATOM    836  HA  GLU A  55      32.794  -1.071  14.797  1.00  0.00           H  
ATOM    837 1HB  GLU A  55      31.231  -2.816  16.736  1.00  0.00           H  
ATOM    838 2HB  GLU A  55      32.171  -3.464  15.400  1.00  0.00           H  
ATOM    839 1HG  GLU A  55      34.214  -2.506  16.335  1.00  0.00           H  
ATOM    840 2HG  GLU A  55      33.291  -1.773  17.645  1.00  0.00           H  
ATOM    841  N   LEU A  56      29.531  -1.463  14.684  1.00  0.00           N  
ATOM    842  CA  LEU A  56      28.402  -1.647  13.779  1.00  0.00           C  
ATOM    843  C   LEU A  56      28.355  -0.546  12.728  1.00  0.00           C  
ATOM    844  O   LEU A  56      28.081  -0.805  11.556  1.00  0.00           O  
ATOM    845  CB  LEU A  56      27.087  -1.665  14.568  1.00  0.00           C  
ATOM    846  CG  LEU A  56      26.870  -2.887  15.471  1.00  0.00           C  
ATOM    847  CD1 LEU A  56      25.621  -2.678  16.317  1.00  0.00           C  
ATOM    848  CD2 LEU A  56      26.746  -4.137  14.613  1.00  0.00           C  
ATOM    849  H   LEU A  56      29.353  -1.269  15.659  1.00  0.00           H  
ATOM    850  HA  LEU A  56      28.519  -2.603  13.270  1.00  0.00           H  
ATOM    851 1HB  LEU A  56      27.047  -0.778  15.197  1.00  0.00           H  
ATOM    852 2HB  LEU A  56      26.257  -1.623  13.862  1.00  0.00           H  
ATOM    853  HG  LEU A  56      27.717  -2.994  16.148  1.00  0.00           H  
ATOM    854 1HD1 LEU A  56      25.467  -3.546  16.958  1.00  0.00           H  
ATOM    855 2HD1 LEU A  56      25.745  -1.788  16.935  1.00  0.00           H  
ATOM    856 3HD1 LEU A  56      24.757  -2.551  15.665  1.00  0.00           H  
ATOM    857 1HD2 LEU A  56      26.592  -5.005  15.254  1.00  0.00           H  
ATOM    858 2HD2 LEU A  56      25.898  -4.031  13.936  1.00  0.00           H  
ATOM    859 3HD2 LEU A  56      27.659  -4.272  14.032  1.00  0.00           H  
ATOM    860  N   ALA A  57      28.624   0.684  13.153  1.00  0.00           N  
ATOM    861  CA  ALA A  57      28.612   1.827  12.248  1.00  0.00           C  
ATOM    862  C   ALA A  57      29.708   1.708  11.197  1.00  0.00           C  
ATOM    863  O   ALA A  57      29.494   2.017  10.025  1.00  0.00           O  
ATOM    864  CB  ALA A  57      28.767   3.123  13.030  1.00  0.00           C  
ATOM    865  H   ALA A  57      28.842   0.831  14.128  1.00  0.00           H  
ATOM    866  HA  ALA A  57      27.653   1.839  11.731  1.00  0.00           H  
ATOM    867 1HB  ALA A  57      28.756   3.968  12.340  1.00  0.00           H  
ATOM    868 2HB  ALA A  57      27.944   3.223  13.737  1.00  0.00           H  
ATOM    869 3HB  ALA A  57      29.711   3.110  13.572  1.00  0.00           H  
ATOM    870  N   SER A  58      30.883   1.258  11.622  1.00  0.00           N  
ATOM    871  CA  SER A  58      32.015   1.097  10.717  1.00  0.00           C  
ATOM    872  C   SER A  58      31.733   0.032   9.666  1.00  0.00           C  
ATOM    873  O   SER A  58      32.072   0.198   8.494  1.00  0.00           O  
ATOM    874  CB  SER A  58      33.261   0.730  11.499  1.00  0.00           C  
ATOM    875  OG  SER A  58      33.657   1.782  12.336  1.00  0.00           O  
ATOM    876  H   SER A  58      30.996   1.021  12.597  1.00  0.00           H  
ATOM    877  HA  SER A  58      32.187   2.045  10.206  1.00  0.00           H  
ATOM    878 1HB  SER A  58      33.066  -0.160  12.097  1.00  0.00           H  
ATOM    879 2HB  SER A  58      34.067   0.489  10.807  1.00  0.00           H  
ATOM    880  HG  SER A  58      33.090   1.733  13.109  1.00  0.00           H  
ATOM    881  N   GLN A  59      31.111  -1.062  10.091  1.00  0.00           N  
ATOM    882  CA  GLN A  59      30.781  -2.157   9.186  1.00  0.00           C  
ATOM    883  C   GLN A  59      29.771  -1.718   8.135  1.00  0.00           C  
ATOM    884  O   GLN A  59      29.884  -2.078   6.963  1.00  0.00           O  
ATOM    885  CB  GLN A  59      30.233  -3.353   9.969  1.00  0.00           C  
ATOM    886  CG  GLN A  59      29.967  -4.584   9.119  1.00  0.00           C  
ATOM    887  CD  GLN A  59      31.234  -5.150   8.507  1.00  0.00           C  
ATOM    888  OE1 GLN A  59      32.336  -4.941   9.022  1.00  0.00           O  
ATOM    889  NE2 GLN A  59      31.085  -5.872   7.402  1.00  0.00           N  
ATOM    890  H   GLN A  59      30.860  -1.138  11.066  1.00  0.00           H  
ATOM    891  HA  GLN A  59      31.690  -2.465   8.670  1.00  0.00           H  
ATOM    892 1HB  GLN A  59      30.940  -3.631  10.751  1.00  0.00           H  
ATOM    893 2HB  GLN A  59      29.300  -3.072  10.456  1.00  0.00           H  
ATOM    894 1HG  GLN A  59      29.516  -5.354   9.745  1.00  0.00           H  
ATOM    895 2HG  GLN A  59      29.287  -4.314   8.311  1.00  0.00           H  
ATOM    896 1HE2 GLN A  59      31.885  -6.271   6.953  1.00  0.00           H  
ATOM    897 2HE2 GLN A  59      30.173  -6.017   7.018  1.00  0.00           H  
ATOM    898  N   ALA A  60      28.783  -0.938   8.560  1.00  0.00           N  
ATOM    899  CA  ALA A  60      27.750  -0.448   7.655  1.00  0.00           C  
ATOM    900  C   ALA A  60      28.336   0.485   6.604  1.00  0.00           C  
ATOM    901  O   ALA A  60      27.963   0.428   5.432  1.00  0.00           O  
ATOM    902  CB  ALA A  60      26.652   0.259   8.437  1.00  0.00           C  
ATOM    903  H   ALA A  60      28.746  -0.678   9.535  1.00  0.00           H  
ATOM    904  HA  ALA A  60      27.319  -1.305   7.138  1.00  0.00           H  
ATOM    905 1HB  ALA A  60      25.889   0.619   7.747  1.00  0.00           H  
ATOM    906 2HB  ALA A  60      26.203  -0.438   9.144  1.00  0.00           H  
ATOM    907 3HB  ALA A  60      27.078   1.102   8.979  1.00  0.00           H  
ATOM    908  N   LEU A  61      29.256   1.344   7.029  1.00  0.00           N  
ATOM    909  CA  LEU A  61      29.896   2.292   6.124  1.00  0.00           C  
ATOM    910  C   LEU A  61      30.730   1.572   5.072  1.00  0.00           C  
ATOM    911  O   LEU A  61      30.729   1.949   3.900  1.00  0.00           O  
ATOM    912  CB  LEU A  61      30.784   3.262   6.913  1.00  0.00           C  
ATOM    913  CG  LEU A  61      30.044   4.257   7.816  1.00  0.00           C  
ATOM    914  CD1 LEU A  61      31.052   5.023   8.663  1.00  0.00           C  
ATOM    915  CD2 LEU A  61      29.219   5.205   6.958  1.00  0.00           C  
ATOM    916  H   LEU A  61      29.519   1.341   8.004  1.00  0.00           H  
ATOM    917  HA  LEU A  61      29.120   2.863   5.615  1.00  0.00           H  
ATOM    918 1HB  LEU A  61      31.458   2.682   7.542  1.00  0.00           H  
ATOM    919 2HB  LEU A  61      31.384   3.837   6.208  1.00  0.00           H  
ATOM    920  HG  LEU A  61      29.384   3.713   8.493  1.00  0.00           H  
ATOM    921 1HD1 LEU A  61      30.526   5.730   9.304  1.00  0.00           H  
ATOM    922 2HD1 LEU A  61      31.614   4.322   9.280  1.00  0.00           H  
ATOM    923 3HD1 LEU A  61      31.737   5.564   8.011  1.00  0.00           H  
ATOM    924 1HD2 LEU A  61      28.692   5.911   7.600  1.00  0.00           H  
ATOM    925 2HD2 LEU A  61      29.877   5.750   6.282  1.00  0.00           H  
ATOM    926 3HD2 LEU A  61      28.495   4.633   6.377  1.00  0.00           H  
ATOM    927  N   LEU A  62      31.441   0.534   5.498  1.00  0.00           N  
ATOM    928  CA  LEU A  62      32.282  -0.242   4.593  1.00  0.00           C  
ATOM    929  C   LEU A  62      31.444  -0.958   3.541  1.00  0.00           C  
ATOM    930  O   LEU A  62      31.816  -1.013   2.369  1.00  0.00           O  
ATOM    931  CB  LEU A  62      33.107  -1.266   5.383  1.00  0.00           C  
ATOM    932  CG  LEU A  62      34.068  -2.128   4.554  1.00  0.00           C  
ATOM    933  CD1 LEU A  62      35.066  -1.229   3.836  1.00  0.00           C  
ATOM    934  CD2 LEU A  62      34.780  -3.116   5.466  1.00  0.00           C  
ATOM    935  H   LEU A  62      31.398   0.275   6.473  1.00  0.00           H  
ATOM    936  HA  LEU A  62      32.963   0.439   4.084  1.00  0.00           H  
ATOM    937 1HB  LEU A  62      33.697  -0.736   6.129  1.00  0.00           H  
ATOM    938 2HB  LEU A  62      32.423  -1.938   5.901  1.00  0.00           H  
ATOM    939  HG  LEU A  62      33.506  -2.673   3.795  1.00  0.00           H  
ATOM    940 1HD1 LEU A  62      35.749  -1.841   3.247  1.00  0.00           H  
ATOM    941 2HD1 LEU A  62      34.531  -0.545   3.176  1.00  0.00           H  
ATOM    942 3HD1 LEU A  62      35.633  -0.657   4.570  1.00  0.00           H  
ATOM    943 1HD2 LEU A  62      35.462  -3.729   4.876  1.00  0.00           H  
ATOM    944 2HD2 LEU A  62      35.343  -2.571   6.223  1.00  0.00           H  
ATOM    945 3HD2 LEU A  62      34.044  -3.757   5.952  1.00  0.00           H  
ATOM    946  N   GLU A  63      30.311  -1.505   3.967  1.00  0.00           N  
ATOM    947  CA  GLU A  63      29.418  -2.219   3.062  1.00  0.00           C  
ATOM    948  C   GLU A  63      28.836  -1.284   2.010  1.00  0.00           C  
ATOM    949  O   GLU A  63      28.725  -1.645   0.838  1.00  0.00           O  
ATOM    950  CB  GLU A  63      28.286  -2.887   3.846  1.00  0.00           C  
ATOM    951  CG  GLU A  63      28.728  -4.057   4.714  1.00  0.00           C  
ATOM    952  CD  GLU A  63      27.605  -4.641   5.524  1.00  0.00           C  
ATOM    953  OE1 GLU A  63      26.533  -4.086   5.506  1.00  0.00           O  
ATOM    954  OE2 GLU A  63      27.819  -5.645   6.162  1.00  0.00           O  
ATOM    955  H   GLU A  63      30.062  -1.424   4.942  1.00  0.00           H  
ATOM    956  HA  GLU A  63      29.991  -2.992   2.549  1.00  0.00           H  
ATOM    957 1HB  GLU A  63      27.809  -2.152   4.494  1.00  0.00           H  
ATOM    958 2HB  GLU A  63      27.529  -3.252   3.152  1.00  0.00           H  
ATOM    959 1HG  GLU A  63      29.142  -4.835   4.073  1.00  0.00           H  
ATOM    960 2HG  GLU A  63      29.517  -3.720   5.385  1.00  0.00           H  
ATOM    961  N   LEU A  64      28.465  -0.081   2.436  1.00  0.00           N  
ATOM    962  CA  LEU A  64      27.894   0.909   1.531  1.00  0.00           C  
ATOM    963  C   LEU A  64      28.906   1.344   0.479  1.00  0.00           C  
ATOM    964  O   LEU A  64      28.566   1.508  -0.693  1.00  0.00           O  
ATOM    965  CB  LEU A  64      27.411   2.132   2.321  1.00  0.00           C  
ATOM    966  CG  LEU A  64      26.749   3.240   1.492  1.00  0.00           C  
ATOM    967  CD1 LEU A  64      25.530   2.679   0.773  1.00  0.00           C  
ATOM    968  CD2 LEU A  64      26.363   4.395   2.404  1.00  0.00           C  
ATOM    969  H   LEU A  64      28.582   0.153   3.412  1.00  0.00           H  
ATOM    970  HA  LEU A  64      27.041   0.461   1.022  1.00  0.00           H  
ATOM    971 1HB  LEU A  64      26.690   1.801   3.066  1.00  0.00           H  
ATOM    972 2HB  LEU A  64      28.263   2.570   2.839  1.00  0.00           H  
ATOM    973  HG  LEU A  64      27.449   3.594   0.734  1.00  0.00           H  
ATOM    974 1HD1 LEU A  64      25.060   3.466   0.184  1.00  0.00           H  
ATOM    975 2HD1 LEU A  64      25.837   1.868   0.114  1.00  0.00           H  
ATOM    976 3HD1 LEU A  64      24.818   2.301   1.507  1.00  0.00           H  
ATOM    977 1HD2 LEU A  64      25.894   5.183   1.814  1.00  0.00           H  
ATOM    978 2HD2 LEU A  64      25.663   4.042   3.161  1.00  0.00           H  
ATOM    979 3HD2 LEU A  64      27.256   4.789   2.890  1.00  0.00           H  
ATOM    980  N   GLY A  65      30.151   1.529   0.905  1.00  0.00           N  
ATOM    981  CA  GLY A  65      31.216   1.946   0.000  1.00  0.00           C  
ATOM    982  C   GLY A  65      31.493   0.879  -1.052  1.00  0.00           C  
ATOM    983  O   GLY A  65      31.706   1.190  -2.224  1.00  0.00           O  
ATOM    984  H   GLY A  65      30.365   1.377   1.880  1.00  0.00           H  
ATOM    985 1HA  GLY A  65      30.934   2.879  -0.488  1.00  0.00           H  
ATOM    986 2HA  GLY A  65      32.122   2.143   0.571  1.00  0.00           H  
ATOM    987  N   GLU A  66      31.489  -0.379  -0.626  1.00  0.00           N  
ATOM    988  CA  GLU A  66      31.741  -1.495  -1.531  1.00  0.00           C  
ATOM    989  C   GLU A  66      30.645  -1.609  -2.583  1.00  0.00           C  
ATOM    990  O   GLU A  66      30.920  -1.867  -3.755  1.00  0.00           O  
ATOM    991  CB  GLU A  66      31.847  -2.805  -0.747  1.00  0.00           C  
ATOM    992  CG  GLU A  66      33.092  -2.919   0.121  1.00  0.00           C  
ATOM    993  CD  GLU A  66      33.126  -4.185   0.931  1.00  0.00           C  
ATOM    994  OE1 GLU A  66      32.157  -4.906   0.913  1.00  0.00           O  
ATOM    995  OE2 GLU A  66      34.122  -4.432   1.570  1.00  0.00           O  
ATOM    996  H   GLU A  66      31.307  -0.568   0.349  1.00  0.00           H  
ATOM    997  HA  GLU A  66      32.687  -1.318  -2.044  1.00  0.00           H  
ATOM    998 1HB  GLU A  66      30.976  -2.912  -0.099  1.00  0.00           H  
ATOM    999 2HB  GLU A  66      31.844  -3.646  -1.441  1.00  0.00           H  
ATOM   1000 1HG  GLU A  66      33.973  -2.887  -0.519  1.00  0.00           H  
ATOM   1001 2HG  GLU A  66      33.133  -2.063   0.793  1.00  0.00           H  
ATOM   1002  N   ARG A  67      29.401  -1.415  -2.157  1.00  0.00           N  
ATOM   1003  CA  ARG A  67      28.260  -1.496  -3.062  1.00  0.00           C  
ATOM   1004  C   ARG A  67      28.313  -0.395  -4.114  1.00  0.00           C  
ATOM   1005  O   ARG A  67      28.018  -0.628  -5.286  1.00  0.00           O  
ATOM   1006  CB  ARG A  67      26.954  -1.392  -2.288  1.00  0.00           C  
ATOM   1007  CG  ARG A  67      26.669  -2.557  -1.354  1.00  0.00           C  
ATOM   1008  CD  ARG A  67      26.445  -3.820  -2.103  1.00  0.00           C  
ATOM   1009  NE  ARG A  67      26.067  -4.913  -1.223  1.00  0.00           N  
ATOM   1010  CZ  ARG A  67      25.945  -6.198  -1.608  1.00  0.00           C  
ATOM   1011  NH1 ARG A  67      26.172  -6.534  -2.859  1.00  0.00           N  
ATOM   1012  NH2 ARG A  67      25.595  -7.122  -0.729  1.00  0.00           N  
ATOM   1013  H   ARG A  67      29.242  -1.206  -1.182  1.00  0.00           H  
ATOM   1014  HA  ARG A  67      28.288  -2.461  -3.568  1.00  0.00           H  
ATOM   1015 1HB  ARG A  67      26.958  -0.482  -1.689  1.00  0.00           H  
ATOM   1016 2HB  ARG A  67      26.121  -1.319  -2.988  1.00  0.00           H  
ATOM   1017 1HG  ARG A  67      27.517  -2.702  -0.684  1.00  0.00           H  
ATOM   1018 2HG  ARG A  67      25.776  -2.343  -0.767  1.00  0.00           H  
ATOM   1019 1HD  ARG A  67      25.645  -3.675  -2.829  1.00  0.00           H  
ATOM   1020 2HD  ARG A  67      27.360  -4.101  -2.624  1.00  0.00           H  
ATOM   1021  HE  ARG A  67      25.884  -4.694  -0.253  1.00  0.00           H  
ATOM   1022 1HH1 ARG A  67      26.439  -5.829  -3.531  1.00  0.00           H  
ATOM   1023 2HH1 ARG A  67      26.080  -7.497  -3.147  1.00  0.00           H  
ATOM   1024 1HH2 ARG A  67      25.420  -6.863   0.232  1.00  0.00           H  
ATOM   1025 2HH2 ARG A  67      25.504  -8.084  -1.018  1.00  0.00           H  
ATOM   1026  N   ALA A  68      28.691   0.805  -3.688  1.00  0.00           N  
ATOM   1027  CA  ALA A  68      28.783   1.945  -4.593  1.00  0.00           C  
ATOM   1028  C   ALA A  68      29.863   1.728  -5.645  1.00  0.00           C  
ATOM   1029  O   ALA A  68      29.677   2.056  -6.817  1.00  0.00           O  
ATOM   1030  CB  ALA A  68      29.056   3.222  -3.811  1.00  0.00           C  
ATOM   1031  H   ALA A  68      28.921   0.931  -2.713  1.00  0.00           H  
ATOM   1032  HA  ALA A  68      27.829   2.045  -5.110  1.00  0.00           H  
ATOM   1033 1HB  ALA A  68      29.122   4.063  -4.500  1.00  0.00           H  
ATOM   1034 2HB  ALA A  68      28.245   3.395  -3.103  1.00  0.00           H  
ATOM   1035 3HB  ALA A  68      29.995   3.122  -3.269  1.00  0.00           H  
ATOM   1036  N   LEU A  69      30.993   1.173  -5.219  1.00  0.00           N  
ATOM   1037  CA  LEU A  69      32.106   0.911  -6.124  1.00  0.00           C  
ATOM   1038  C   LEU A  69      31.729  -0.124  -7.176  1.00  0.00           C  
ATOM   1039  O   LEU A  69      32.082   0.011  -8.348  1.00  0.00           O  
ATOM   1040  CB  LEU A  69      33.328   0.425  -5.335  1.00  0.00           C  
ATOM   1041  CG  LEU A  69      33.996   1.470  -4.432  1.00  0.00           C  
ATOM   1042  CD1 LEU A  69      35.069   0.799  -3.586  1.00  0.00           C  
ATOM   1043  CD2 LEU A  69      34.589   2.577  -5.290  1.00  0.00           C  
ATOM   1044  H   LEU A  69      31.083   0.927  -4.244  1.00  0.00           H  
ATOM   1045  HA  LEU A  69      32.364   1.839  -6.633  1.00  0.00           H  
ATOM   1046 1HB  LEU A  69      33.025  -0.411  -4.705  1.00  0.00           H  
ATOM   1047 2HB  LEU A  69      34.078   0.068  -6.040  1.00  0.00           H  
ATOM   1048  HG  LEU A  69      33.254   1.894  -3.755  1.00  0.00           H  
ATOM   1049 1HD1 LEU A  69      35.544   1.542  -2.944  1.00  0.00           H  
ATOM   1050 2HD1 LEU A  69      34.614   0.025  -2.968  1.00  0.00           H  
ATOM   1051 3HD1 LEU A  69      35.819   0.351  -4.237  1.00  0.00           H  
ATOM   1052 1HD2 LEU A  69      35.063   3.321  -4.649  1.00  0.00           H  
ATOM   1053 2HD2 LEU A  69      35.332   2.155  -5.967  1.00  0.00           H  
ATOM   1054 3HD2 LEU A  69      33.797   3.051  -5.871  1.00  0.00           H  
ATOM   1055  N   GLU A  70      31.010  -1.158  -6.751  1.00  0.00           N  
ATOM   1056  CA  GLU A  70      30.584  -2.219  -7.655  1.00  0.00           C  
ATOM   1057  C   GLU A  70      29.617  -1.690  -8.707  1.00  0.00           C  
ATOM   1058  O   GLU A  70      29.698  -2.058  -9.879  1.00  0.00           O  
ATOM   1059  CB  GLU A  70      29.927  -3.357  -6.870  1.00  0.00           C  
ATOM   1060  CG  GLU A  70      30.888  -4.157  -6.002  1.00  0.00           C  
ATOM   1061  CD  GLU A  70      30.197  -5.219  -5.191  1.00  0.00           C  
ATOM   1062  OE1 GLU A  70      28.990  -5.263  -5.210  1.00  0.00           O  
ATOM   1063  OE2 GLU A  70      30.877  -5.987  -4.553  1.00  0.00           O  
ATOM   1064  H   GLU A  70      30.752  -1.210  -5.776  1.00  0.00           H  
ATOM   1065  HA  GLU A  70      31.463  -2.610  -8.168  1.00  0.00           H  
ATOM   1066 1HB  GLU A  70      29.150  -2.951  -6.223  1.00  0.00           H  
ATOM   1067 2HB  GLU A  70      29.448  -4.048  -7.564  1.00  0.00           H  
ATOM   1068 1HG  GLU A  70      31.631  -4.632  -6.642  1.00  0.00           H  
ATOM   1069 2HG  GLU A  70      31.408  -3.476  -5.331  1.00  0.00           H  
ATOM   1070  N   ALA A  71      28.703  -0.825  -8.282  1.00  0.00           N  
ATOM   1071  CA  ALA A  71      27.719  -0.243  -9.186  1.00  0.00           C  
ATOM   1072  C   ALA A  71      28.387   0.633 -10.238  1.00  0.00           C  
ATOM   1073  O   ALA A  71      28.011   0.609 -11.410  1.00  0.00           O  
ATOM   1074  CB  ALA A  71      26.691   0.561  -8.403  1.00  0.00           C  
ATOM   1075  H   ALA A  71      28.689  -0.563  -7.307  1.00  0.00           H  
ATOM   1076  HA  ALA A  71      27.211  -1.057  -9.703  1.00  0.00           H  
ATOM   1077 1HB  ALA A  71      25.963   0.989  -9.092  1.00  0.00           H  
ATOM   1078 2HB  ALA A  71      26.181  -0.092  -7.695  1.00  0.00           H  
ATOM   1079 3HB  ALA A  71      27.192   1.362  -7.862  1.00  0.00           H  
ATOM   1080  N   LEU A  72      29.380   1.406  -9.813  1.00  0.00           N  
ATOM   1081  CA  LEU A  72      30.103   2.292 -10.717  1.00  0.00           C  
ATOM   1082  C   LEU A  72      30.869   1.500 -11.769  1.00  0.00           C  
ATOM   1083  O   LEU A  72      30.903   1.877 -12.941  1.00  0.00           O  
ATOM   1084  CB  LEU A  72      31.075   3.177  -9.927  1.00  0.00           C  
ATOM   1085  CG  LEU A  72      30.427   4.235  -9.024  1.00  0.00           C  
ATOM   1086  CD1 LEU A  72      31.499   4.906  -8.177  1.00  0.00           C  
ATOM   1087  CD2 LEU A  72      29.691   5.253  -9.882  1.00  0.00           C  
ATOM   1088  H   LEU A  72      29.641   1.379  -8.838  1.00  0.00           H  
ATOM   1089  HA  LEU A  72      29.382   2.930 -11.226  1.00  0.00           H  
ATOM   1090 1HB  LEU A  72      31.693   2.539  -9.297  1.00  0.00           H  
ATOM   1091 2HB  LEU A  72      31.724   3.696 -10.631  1.00  0.00           H  
ATOM   1092  HG  LEU A  72      29.720   3.753  -8.347  1.00  0.00           H  
ATOM   1093 1HD1 LEU A  72      31.039   5.658  -7.535  1.00  0.00           H  
ATOM   1094 2HD1 LEU A  72      31.996   4.158  -7.559  1.00  0.00           H  
ATOM   1095 3HD1 LEU A  72      32.230   5.384  -8.827  1.00  0.00           H  
ATOM   1096 1HD2 LEU A  72      29.230   6.005  -9.241  1.00  0.00           H  
ATOM   1097 2HD2 LEU A  72      30.397   5.737 -10.558  1.00  0.00           H  
ATOM   1098 3HD2 LEU A  72      28.919   4.749 -10.464  1.00  0.00           H  
ATOM   1099  N   LEU A  73      31.483   0.401 -11.344  1.00  0.00           N  
ATOM   1100  CA  LEU A  73      32.250  -0.446 -12.248  1.00  0.00           C  
ATOM   1101  C   LEU A  73      31.352  -1.084 -13.300  1.00  0.00           C  
ATOM   1102  O   LEU A  73      31.719  -1.173 -14.472  1.00  0.00           O  
ATOM   1103  CB  LEU A  73      32.980  -1.540 -11.458  1.00  0.00           C  
ATOM   1104  CG  LEU A  73      34.123  -1.058 -10.555  1.00  0.00           C  
ATOM   1105  CD1 LEU A  73      34.625  -2.219  -9.708  1.00  0.00           C  
ATOM   1106  CD2 LEU A  73      35.240  -0.483 -11.413  1.00  0.00           C  
ATOM   1107  H   LEU A  73      31.416   0.146 -10.369  1.00  0.00           H  
ATOM   1108  HA  LEU A  73      32.989   0.172 -12.757  1.00  0.00           H  
ATOM   1109 1HB  LEU A  73      32.256  -2.055 -10.829  1.00  0.00           H  
ATOM   1110 2HB  LEU A  73      33.395  -2.259 -12.163  1.00  0.00           H  
ATOM   1111  HG  LEU A  73      33.752  -0.287  -9.878  1.00  0.00           H  
ATOM   1112 1HD1 LEU A  73      35.437  -1.877  -9.067  1.00  0.00           H  
ATOM   1113 2HD1 LEU A  73      33.811  -2.598  -9.090  1.00  0.00           H  
ATOM   1114 3HD1 LEU A  73      34.988  -3.014 -10.359  1.00  0.00           H  
ATOM   1115 1HD2 LEU A  73      36.052  -0.140 -10.772  1.00  0.00           H  
ATOM   1116 2HD2 LEU A  73      35.612  -1.253 -12.089  1.00  0.00           H  
ATOM   1117 3HD2 LEU A  73      34.857   0.356 -11.995  1.00  0.00           H  
ATOM   1118  N   GLU A  74      30.174  -1.527 -12.875  1.00  0.00           N  
ATOM   1119  CA  GLU A  74      29.220  -2.158 -13.779  1.00  0.00           C  
ATOM   1120  C   GLU A  74      28.725  -1.174 -14.831  1.00  0.00           C  
ATOM   1121  O   GLU A  74      28.679  -1.492 -16.019  1.00  0.00           O  
ATOM   1122  CB  GLU A  74      28.033  -2.721 -12.994  1.00  0.00           C  
ATOM   1123  CG  GLU A  74      26.990  -3.426 -13.850  1.00  0.00           C  
ATOM   1124  CD  GLU A  74      27.511  -4.682 -14.490  1.00  0.00           C  
ATOM   1125  OE1 GLU A  74      28.483  -5.213 -14.008  1.00  0.00           O  
ATOM   1126  OE2 GLU A  74      26.937  -5.112 -15.462  1.00  0.00           O  
ATOM   1127  H   GLU A  74      29.932  -1.424 -11.900  1.00  0.00           H  
ATOM   1128  HA  GLU A  74      29.721  -2.980 -14.292  1.00  0.00           H  
ATOM   1129 1HB  GLU A  74      28.393  -3.433 -12.251  1.00  0.00           H  
ATOM   1130 2HB  GLU A  74      27.535  -1.912 -12.458  1.00  0.00           H  
ATOM   1131 1HG  GLU A  74      26.133  -3.678 -13.226  1.00  0.00           H  
ATOM   1132 2HG  GLU A  74      26.651  -2.742 -14.627  1.00  0.00           H  
ATOM   1133  N   VAL A  75      28.360   0.014 -14.377  1.00  0.00           N  
ATOM   1134  CA  VAL A  75      27.774   1.013 -15.247  1.00  0.00           C  
ATOM   1135  C   VAL A  75      28.852   1.589 -16.150  1.00  0.00           C  
ATOM   1136  O   VAL A  75      28.554   2.213 -17.168  1.00  0.00           O  
ATOM   1137  CB  VAL A  75      27.123   2.140 -14.423  1.00  0.00           C  
ATOM   1138  CG1 VAL A  75      26.026   1.581 -13.530  1.00  0.00           C  
ATOM   1139  CG2 VAL A  75      28.182   2.853 -13.594  1.00  0.00           C  
ATOM   1140  H   VAL A  75      28.493   0.229 -13.399  1.00  0.00           H  
ATOM   1141  HA  VAL A  75      27.005   0.535 -15.855  1.00  0.00           H  
ATOM   1142  HB  VAL A  75      26.654   2.850 -15.103  1.00  0.00           H  
ATOM   1143 1HG1 VAL A  75      25.577   2.391 -12.955  1.00  0.00           H  
ATOM   1144 2HG1 VAL A  75      25.262   1.107 -14.146  1.00  0.00           H  
ATOM   1145 3HG1 VAL A  75      26.451   0.845 -12.848  1.00  0.00           H  
ATOM   1146 1HG2 VAL A  75      27.715   3.648 -13.015  1.00  0.00           H  
ATOM   1147 2HG2 VAL A  75      28.655   2.140 -12.918  1.00  0.00           H  
ATOM   1148 3HG2 VAL A  75      28.935   3.280 -14.257  1.00  0.00           H  
ATOM   1149  N   LYS A  76      30.103   1.370 -15.761  1.00  0.00           N  
ATOM   1150  CA  LYS A  76      31.244   1.988 -16.419  1.00  0.00           C  
ATOM   1151  C   LYS A  76      31.279   3.486 -16.158  1.00  0.00           C  
ATOM   1152  O   LYS A  76      31.348   4.287 -17.090  1.00  0.00           O  
ATOM   1153  CB  LYS A  76      31.208   1.716 -17.924  1.00  0.00           C  
ATOM   1154  CG  LYS A  76      31.254   0.240 -18.297  1.00  0.00           C  
ATOM   1155  CD  LYS A  76      31.295   0.053 -19.806  1.00  0.00           C  
ATOM   1156  CE  LYS A  76      31.302  -1.422 -20.182  1.00  0.00           C  
ATOM   1157  NZ  LYS A  76      31.309  -1.620 -21.657  1.00  0.00           N  
ATOM   1158  H   LYS A  76      30.275   0.753 -14.980  1.00  0.00           H  
ATOM   1159  HA  LYS A  76      32.157   1.555 -16.008  1.00  0.00           H  
ATOM   1160 1HB  LYS A  76      30.298   2.140 -18.349  1.00  0.00           H  
ATOM   1161 2HB  LYS A  76      32.054   2.208 -18.403  1.00  0.00           H  
ATOM   1162 1HG  LYS A  76      32.140  -0.220 -17.858  1.00  0.00           H  
ATOM   1163 2HG  LYS A  76      30.372  -0.263 -17.901  1.00  0.00           H  
ATOM   1164 1HD  LYS A  76      30.423   0.530 -20.256  1.00  0.00           H  
ATOM   1165 2HD  LYS A  76      32.192   0.524 -20.207  1.00  0.00           H  
ATOM   1166 1HE  LYS A  76      32.184  -1.901 -19.759  1.00  0.00           H  
ATOM   1167 2HE  LYS A  76      30.419  -1.907 -19.767  1.00  0.00           H  
ATOM   1168 1HZ  LYS A  76      31.314  -2.609 -21.864  1.00  0.00           H  
ATOM   1169 2HZ  LYS A  76      30.485  -1.196 -22.058  1.00  0.00           H  
ATOM   1170 3HZ  LYS A  76      32.134  -1.191 -22.051  1.00  0.00           H  
ATOM   1171  N   ALA A  77      31.230   3.839 -14.885  1.00  0.00           N  
ATOM   1172  CA  ALA A  77      31.302   5.219 -14.426  1.00  0.00           C  
ATOM   1173  C   ALA A  77      32.696   5.786 -14.674  1.00  0.00           C  
ATOM   1174  O   ALA A  77      33.700   5.105 -14.464  1.00  0.00           O  
ATOM   1175  CB  ALA A  77      30.940   5.312 -12.951  1.00  0.00           C  
ATOM   1176  H   ALA A  77      31.138   3.123 -14.179  1.00  0.00           H  
ATOM   1177  HA  ALA A  77      30.587   5.805 -15.003  1.00  0.00           H  
ATOM   1178 1HB  ALA A  77      31.006   6.350 -12.625  1.00  0.00           H  
ATOM   1179 2HB  ALA A  77      29.923   4.949 -12.802  1.00  0.00           H  
ATOM   1180 3HB  ALA A  77      31.631   4.705 -12.368  1.00  0.00           H  
ATOM   1181  N   PRO A  78      32.758   7.033 -15.121  1.00  0.00           N  
ATOM   1182  CA  PRO A  78      34.035   7.696 -15.364  1.00  0.00           C  
ATOM   1183  C   PRO A  78      34.788   7.938 -14.063  1.00  0.00           C  
ATOM   1184  O   PRO A  78      34.197   8.329 -13.056  1.00  0.00           O  
ATOM   1185  CB  PRO A  78      33.619   9.012 -16.028  1.00  0.00           C  
ATOM   1186  CG  PRO A  78      32.224   9.236 -15.554  1.00  0.00           C  
ATOM   1187  CD  PRO A  78      31.648   7.852 -15.418  1.00  0.00           C  
ATOM   1188  HA  PRO A  78      34.637   7.082 -16.050  1.00  0.00           H  
ATOM   1189 1HB  PRO A  78      34.306   9.818 -15.729  1.00  0.00           H  
ATOM   1190 2HB  PRO A  78      33.689   8.920 -17.122  1.00  0.00           H  
ATOM   1191 1HG  PRO A  78      32.230   9.788 -14.603  1.00  0.00           H  
ATOM   1192 2HG  PRO A  78      31.672   9.855 -16.277  1.00  0.00           H  
ATOM   1193 1HD  PRO A  78      30.928   7.834 -14.586  1.00  0.00           H  
ATOM   1194 2HD  PRO A  78      31.160   7.563 -16.360  1.00  0.00           H  
ATOM   1195  N   ILE A  79      36.079   7.675 -14.200  1.00  0.00           N  
ATOM   1196  CA  ILE A  79      36.959   7.499 -13.050  1.00  0.00           C  
ATOM   1197  C   ILE A  79      36.695   8.575 -12.010  1.00  0.00           C  
ATOM   1198  O   ILE A  79      36.992   8.396 -10.829  1.00  0.00           O  
ATOM   1199  CB  ILE A  79      38.439   7.539 -13.471  1.00  0.00           C  
ATOM   1200  CG1 ILE A  79      39.332   7.038 -12.333  1.00  0.00           C  
ATOM   1201  CG2 ILE A  79      38.837   8.948 -13.883  1.00  0.00           C  
ATOM   1202  CD1 ILE A  79      39.119   5.582 -11.985  1.00  0.00           C  
ATOM   1203  H   ILE A  79      36.469   7.593 -15.128  1.00  0.00           H  
ATOM   1204  HA  ILE A  79      36.754   6.527 -12.603  1.00  0.00           H  
ATOM   1205  HB  ILE A  79      38.596   6.866 -14.314  1.00  0.00           H  
ATOM   1206 1HG1 ILE A  79      40.378   7.174 -12.604  1.00  0.00           H  
ATOM   1207 2HG1 ILE A  79      39.148   7.632 -11.437  1.00  0.00           H  
ATOM   1208 1HG2 ILE A  79      39.887   8.958 -14.177  1.00  0.00           H  
ATOM   1209 2HG2 ILE A  79      38.222   9.268 -14.723  1.00  0.00           H  
ATOM   1210 3HG2 ILE A  79      38.689   9.628 -13.044  1.00  0.00           H  
ATOM   1211 1HD1 ILE A  79      39.786   5.301 -11.170  1.00  0.00           H  
ATOM   1212 2HD1 ILE A  79      38.084   5.430 -11.676  1.00  0.00           H  
ATOM   1213 3HD1 ILE A  79      39.332   4.965 -12.857  1.00  0.00           H  
ATOM   1214  N   GLU A  80      36.134   9.697 -12.453  1.00  0.00           N  
ATOM   1215  CA  GLU A  80      35.830  10.799 -11.548  1.00  0.00           C  
ATOM   1216  C   GLU A  80      34.810  10.383 -10.497  1.00  0.00           C  
ATOM   1217  O   GLU A  80      34.931  10.740  -9.325  1.00  0.00           O  
ATOM   1218  CB  GLU A  80      35.306  12.004 -12.332  1.00  0.00           C  
ATOM   1219  CG  GLU A  80      36.352  12.697 -13.194  1.00  0.00           C  
ATOM   1220  CD  GLU A  80      35.785  13.827 -14.007  1.00  0.00           C  
ATOM   1221  OE1 GLU A  80      34.590  14.001 -13.995  1.00  0.00           O  
ATOM   1222  OE2 GLU A  80      36.548  14.517 -14.642  1.00  0.00           O  
ATOM   1223  H   GLU A  80      35.916   9.783 -13.435  1.00  0.00           H  
ATOM   1224  HA  GLU A  80      36.748  11.088 -11.035  1.00  0.00           H  
ATOM   1225 1HB  GLU A  80      34.491  11.688 -12.984  1.00  0.00           H  
ATOM   1226 2HB  GLU A  80      34.903  12.742 -11.638  1.00  0.00           H  
ATOM   1227 1HG  GLU A  80      37.139  13.087 -12.549  1.00  0.00           H  
ATOM   1228 2HG  GLU A  80      36.800  11.963 -13.863  1.00  0.00           H  
ATOM   1229  N   TYR A  81      33.805   9.626 -10.922  1.00  0.00           N  
ATOM   1230  CA  TYR A  81      32.761   9.159 -10.017  1.00  0.00           C  
ATOM   1231  C   TYR A  81      33.325   8.213  -8.966  1.00  0.00           C  
ATOM   1232  O   TYR A  81      32.953   8.278  -7.794  1.00  0.00           O  
ATOM   1233  CB  TYR A  81      31.640   8.472 -10.801  1.00  0.00           C  
ATOM   1234  CG  TYR A  81      30.777   9.428 -11.595  1.00  0.00           C  
ATOM   1235  CD1 TYR A  81      30.649   9.268 -12.968  1.00  0.00           C  
ATOM   1236  CD2 TYR A  81      30.115  10.462 -10.952  1.00  0.00           C  
ATOM   1237  CE1 TYR A  81      29.861  10.141 -13.693  1.00  0.00           C  
ATOM   1238  CE2 TYR A  81      29.327  11.334 -11.678  1.00  0.00           C  
ATOM   1239  CZ  TYR A  81      29.199  11.176 -13.043  1.00  0.00           C  
ATOM   1240  OH  TYR A  81      28.414  12.045 -13.765  1.00  0.00           O  
ATOM   1241  H   TYR A  81      33.762   9.367 -11.897  1.00  0.00           H  
ATOM   1242  HA  TYR A  81      32.344  10.021  -9.496  1.00  0.00           H  
ATOM   1243 1HB  TYR A  81      32.071   7.747 -11.493  1.00  0.00           H  
ATOM   1244 2HB  TYR A  81      30.997   7.925 -10.112  1.00  0.00           H  
ATOM   1245  HD1 TYR A  81      31.169   8.455 -13.473  1.00  0.00           H  
ATOM   1246  HD2 TYR A  81      30.217  10.588  -9.874  1.00  0.00           H  
ATOM   1247  HE1 TYR A  81      29.759  10.016 -14.771  1.00  0.00           H  
ATOM   1248  HE2 TYR A  81      28.807  12.148 -11.172  1.00  0.00           H  
ATOM   1249  HH  TYR A  81      28.031  12.697 -13.173  1.00  0.00           H  
ATOM   1250  N   LEU A  82      34.225   7.333  -9.391  1.00  0.00           N  
ATOM   1251  CA  LEU A  82      34.843   6.371  -8.486  1.00  0.00           C  
ATOM   1252  C   LEU A  82      35.694   7.072  -7.435  1.00  0.00           C  
ATOM   1253  O   LEU A  82      35.685   6.695  -6.263  1.00  0.00           O  
ATOM   1254  CB  LEU A  82      35.708   5.380  -9.275  1.00  0.00           C  
ATOM   1255  CG  LEU A  82      34.944   4.402 -10.177  1.00  0.00           C  
ATOM   1256  CD1 LEU A  82      35.933   3.613 -11.024  1.00  0.00           C  
ATOM   1257  CD2 LEU A  82      34.097   3.475  -9.318  1.00  0.00           C  
ATOM   1258  H   LEU A  82      34.488   7.330 -10.366  1.00  0.00           H  
ATOM   1259  HA  LEU A  82      34.054   5.819  -7.977  1.00  0.00           H  
ATOM   1260 1HB  LEU A  82      36.395   5.944  -9.905  1.00  0.00           H  
ATOM   1261 2HB  LEU A  82      36.294   4.792  -8.570  1.00  0.00           H  
ATOM   1262  HG  LEU A  82      34.297   4.961 -10.854  1.00  0.00           H  
ATOM   1263 1HD1 LEU A  82      35.391   2.918 -11.665  1.00  0.00           H  
ATOM   1264 2HD1 LEU A  82      36.512   4.299 -11.642  1.00  0.00           H  
ATOM   1265 3HD1 LEU A  82      36.606   3.056 -10.372  1.00  0.00           H  
ATOM   1266 1HD2 LEU A  82      33.554   2.780  -9.960  1.00  0.00           H  
ATOM   1267 2HD2 LEU A  82      34.743   2.915  -8.642  1.00  0.00           H  
ATOM   1268 3HD2 LEU A  82      33.387   4.064  -8.738  1.00  0.00           H  
ATOM   1269  N   THR A  83      36.429   8.094  -7.860  1.00  0.00           N  
ATOM   1270  CA  THR A  83      37.286   8.850  -6.955  1.00  0.00           C  
ATOM   1271  C   THR A  83      36.466   9.585  -5.904  1.00  0.00           C  
ATOM   1272  O   THR A  83      36.840   9.633  -4.732  1.00  0.00           O  
ATOM   1273  CB  THR A  83      38.157   9.857  -7.728  1.00  0.00           C  
ATOM   1274  OG1 THR A  83      39.003   9.155  -8.647  1.00  0.00           O  
ATOM   1275  CG2 THR A  83      39.017  10.666  -6.769  1.00  0.00           C  
ATOM   1276  H   THR A  83      36.393   8.354  -8.835  1.00  0.00           H  
ATOM   1277  HA  THR A  83      37.945   8.152  -6.439  1.00  0.00           H  
ATOM   1278  HB  THR A  83      37.516  10.535  -8.292  1.00  0.00           H  
ATOM   1279  HG1 THR A  83      38.501   8.924  -9.432  1.00  0.00           H  
ATOM   1280 1HG2 THR A  83      39.625  11.372  -7.333  1.00  0.00           H  
ATOM   1281 2HG2 THR A  83      38.376  11.210  -6.076  1.00  0.00           H  
ATOM   1282 3HG2 THR A  83      39.667   9.994  -6.210  1.00  0.00           H  
ATOM   1283  N   GLU A  84      35.345  10.158  -6.329  1.00  0.00           N  
ATOM   1284  CA  GLU A  84      34.469  10.892  -5.424  1.00  0.00           C  
ATOM   1285  C   GLU A  84      33.865   9.970  -4.372  1.00  0.00           C  
ATOM   1286  O   GLU A  84      33.761  10.333  -3.200  1.00  0.00           O  
ATOM   1287  CB  GLU A  84      33.354  11.587  -6.208  1.00  0.00           C  
ATOM   1288  CG  GLU A  84      33.824  12.740  -7.083  1.00  0.00           C  
ATOM   1289  CD  GLU A  84      34.398  13.880  -6.288  1.00  0.00           C  
ATOM   1290  OE1 GLU A  84      33.877  14.169  -5.238  1.00  0.00           O  
ATOM   1291  OE2 GLU A  84      35.360  14.462  -6.731  1.00  0.00           O  
ATOM   1292  H   GLU A  84      35.093  10.083  -7.304  1.00  0.00           H  
ATOM   1293  HA  GLU A  84      35.060  11.651  -4.910  1.00  0.00           H  
ATOM   1294 1HB  GLU A  84      32.855  10.861  -6.852  1.00  0.00           H  
ATOM   1295 2HB  GLU A  84      32.608  11.975  -5.514  1.00  0.00           H  
ATOM   1296 1HG  GLU A  84      34.585  12.374  -7.772  1.00  0.00           H  
ATOM   1297 2HG  GLU A  84      32.983  13.102  -7.672  1.00  0.00           H  
ATOM   1298  N   ALA A  85      33.468   8.776  -4.798  1.00  0.00           N  
ATOM   1299  CA  ALA A  85      32.873   7.799  -3.893  1.00  0.00           C  
ATOM   1300  C   ALA A  85      33.876   7.341  -2.841  1.00  0.00           C  
ATOM   1301  O   ALA A  85      33.533   7.184  -1.669  1.00  0.00           O  
ATOM   1302  CB  ALA A  85      32.344   6.605  -4.675  1.00  0.00           C  
ATOM   1303  H   ALA A  85      33.581   8.539  -5.773  1.00  0.00           H  
ATOM   1304  HA  ALA A  85      32.042   8.279  -3.376  1.00  0.00           H  
ATOM   1305 1HB  ALA A  85      31.904   5.885  -3.986  1.00  0.00           H  
ATOM   1306 2HB  ALA A  85      31.586   6.941  -5.383  1.00  0.00           H  
ATOM   1307 3HB  ALA A  85      33.163   6.134  -5.217  1.00  0.00           H  
ATOM   1308  N   MET A  86      35.116   7.128  -3.267  1.00  0.00           N  
ATOM   1309  CA  MET A  86      36.171   6.687  -2.362  1.00  0.00           C  
ATOM   1310  C   MET A  86      36.473   7.747  -1.310  1.00  0.00           C  
ATOM   1311  O   MET A  86      36.680   7.431  -0.138  1.00  0.00           O  
ATOM   1312  CB  MET A  86      37.433   6.344  -3.151  1.00  0.00           C  
ATOM   1313  CG  MET A  86      38.588   5.834  -2.300  1.00  0.00           C  
ATOM   1314  SD  MET A  86      39.593   7.168  -1.620  1.00  0.00           S  
ATOM   1315  CE  MET A  86      40.642   6.260  -0.489  1.00  0.00           C  
ATOM   1316  H   MET A  86      35.333   7.275  -4.242  1.00  0.00           H  
ATOM   1317  HA  MET A  86      35.829   5.793  -1.841  1.00  0.00           H  
ATOM   1318 1HB  MET A  86      37.202   5.580  -3.892  1.00  0.00           H  
ATOM   1319 2HB  MET A  86      37.779   7.228  -3.688  1.00  0.00           H  
ATOM   1320 1HG  MET A  86      38.197   5.241  -1.473  1.00  0.00           H  
ATOM   1321 2HG  MET A  86      39.230   5.193  -2.904  1.00  0.00           H  
ATOM   1322 1HE  MET A  86      41.322   6.950   0.011  1.00  0.00           H  
ATOM   1323 2HE  MET A  86      40.024   5.755   0.255  1.00  0.00           H  
ATOM   1324 3HE  MET A  86      41.219   5.519  -1.043  1.00  0.00           H  
ATOM   1325  N   ARG A  87      36.497   9.005  -1.736  1.00  0.00           N  
ATOM   1326  CA  ARG A  87      36.774  10.115  -0.831  1.00  0.00           C  
ATOM   1327  C   ARG A  87      35.681  10.254   0.221  1.00  0.00           C  
ATOM   1328  O   ARG A  87      35.962  10.506   1.393  1.00  0.00           O  
ATOM   1329  CB  ARG A  87      36.897  11.419  -1.605  1.00  0.00           C  
ATOM   1330  CG  ARG A  87      37.237  12.636  -0.759  1.00  0.00           C  
ATOM   1331  CD  ARG A  87      37.366  13.862  -1.586  1.00  0.00           C  
ATOM   1332  NE  ARG A  87      36.112  14.213  -2.235  1.00  0.00           N  
ATOM   1333  CZ  ARG A  87      35.097  14.865  -1.635  1.00  0.00           C  
ATOM   1334  NH1 ARG A  87      35.202  15.230  -0.377  1.00  0.00           N  
ATOM   1335  NH2 ARG A  87      33.995  15.138  -2.313  1.00  0.00           N  
ATOM   1336  H   ARG A  87      36.319   9.198  -2.711  1.00  0.00           H  
ATOM   1337  HA  ARG A  87      37.720   9.921  -0.325  1.00  0.00           H  
ATOM   1338 1HB  ARG A  87      37.671  11.319  -2.364  1.00  0.00           H  
ATOM   1339 2HB  ARG A  87      35.959  11.627  -2.119  1.00  0.00           H  
ATOM   1340 1HG  ARG A  87      36.449  12.799  -0.023  1.00  0.00           H  
ATOM   1341 2HG  ARG A  87      38.184  12.468  -0.244  1.00  0.00           H  
ATOM   1342 1HD  ARG A  87      37.668  14.697  -0.955  1.00  0.00           H  
ATOM   1343 2HD  ARG A  87      38.116  13.702  -2.360  1.00  0.00           H  
ATOM   1344  HE  ARG A  87      35.994  13.948  -3.204  1.00  0.00           H  
ATOM   1345 1HH1 ARG A  87      36.044  15.021   0.141  1.00  0.00           H  
ATOM   1346 2HH1 ARG A  87      34.441  15.718   0.073  1.00  0.00           H  
ATOM   1347 1HH2 ARG A  87      33.914  14.857  -3.280  1.00  0.00           H  
ATOM   1348 2HH2 ARG A  87      33.235  15.626  -1.864  1.00  0.00           H  
ATOM   1349  N   LEU A  88      34.433  10.088  -0.205  1.00  0.00           N  
ATOM   1350  CA  LEU A  88      33.295  10.195   0.700  1.00  0.00           C  
ATOM   1351  C   LEU A  88      33.322   9.094   1.752  1.00  0.00           C  
ATOM   1352  O   LEU A  88      33.031   9.335   2.924  1.00  0.00           O  
ATOM   1353  CB  LEU A  88      31.982  10.124  -0.089  1.00  0.00           C  
ATOM   1354  CG  LEU A  88      31.682  11.328  -0.992  1.00  0.00           C  
ATOM   1355  CD1 LEU A  88      30.451  11.035  -1.838  1.00  0.00           C  
ATOM   1356  CD2 LEU A  88      31.474  12.567  -0.134  1.00  0.00           C  
ATOM   1357  H   LEU A  88      34.269   9.883  -1.180  1.00  0.00           H  
ATOM   1358  HA  LEU A  88      33.347  11.157   1.209  1.00  0.00           H  
ATOM   1359 1HB  LEU A  88      32.002   9.236  -0.718  1.00  0.00           H  
ATOM   1360 2HB  LEU A  88      31.157  10.026   0.616  1.00  0.00           H  
ATOM   1361  HG  LEU A  88      32.521  11.493  -1.669  1.00  0.00           H  
ATOM   1362 1HD1 LEU A  88      30.238  11.890  -2.480  1.00  0.00           H  
ATOM   1363 2HD1 LEU A  88      30.635  10.156  -2.456  1.00  0.00           H  
ATOM   1364 3HD1 LEU A  88      29.598  10.849  -1.187  1.00  0.00           H  
ATOM   1365 1HD2 LEU A  88      31.262  13.423  -0.775  1.00  0.00           H  
ATOM   1366 2HD2 LEU A  88      30.635  12.404   0.543  1.00  0.00           H  
ATOM   1367 3HD2 LEU A  88      32.375  12.763   0.447  1.00  0.00           H  
ATOM   1368  N   THR A  89      33.673   7.885   1.326  1.00  0.00           N  
ATOM   1369  CA  THR A  89      33.739   6.743   2.231  1.00  0.00           C  
ATOM   1370  C   THR A  89      34.824   6.936   3.283  1.00  0.00           C  
ATOM   1371  O   THR A  89      34.630   6.613   4.455  1.00  0.00           O  
ATOM   1372  CB  THR A  89      33.995   5.436   1.457  1.00  0.00           C  
ATOM   1373  OG1 THR A  89      35.224   5.544   0.727  1.00  0.00           O  
ATOM   1374  CG2 THR A  89      32.856   5.158   0.489  1.00  0.00           C  
ATOM   1375  H   THR A  89      33.900   7.754   0.351  1.00  0.00           H  
ATOM   1376  HA  THR A  89      32.782   6.654   2.747  1.00  0.00           H  
ATOM   1377  HB  THR A  89      34.078   4.608   2.160  1.00  0.00           H  
ATOM   1378  HG1 THR A  89      35.382   4.728   0.245  1.00  0.00           H  
ATOM   1379 1HG2 THR A  89      33.054   4.231  -0.049  1.00  0.00           H  
ATOM   1380 2HG2 THR A  89      31.922   5.064   1.042  1.00  0.00           H  
ATOM   1381 3HG2 THR A  89      32.775   5.979  -0.223  1.00  0.00           H  
ATOM   1382  N   LEU A  90      35.966   7.465   2.857  1.00  0.00           N  
ATOM   1383  CA  LEU A  90      37.084   7.701   3.762  1.00  0.00           C  
ATOM   1384  C   LEU A  90      36.731   8.745   4.814  1.00  0.00           C  
ATOM   1385  O   LEU A  90      37.081   8.602   5.986  1.00  0.00           O  
ATOM   1386  CB  LEU A  90      38.317   8.158   2.973  1.00  0.00           C  
ATOM   1387  CG  LEU A  90      39.606   8.323   3.788  1.00  0.00           C  
ATOM   1388  CD1 LEU A  90      39.563   9.643   4.546  1.00  0.00           C  
ATOM   1389  CD2 LEU A  90      39.755   7.148   4.744  1.00  0.00           C  
ATOM   1390  H   LEU A  90      36.061   7.710   1.882  1.00  0.00           H  
ATOM   1391  HA  LEU A  90      37.320   6.767   4.271  1.00  0.00           H  
ATOM   1392 1HB  LEU A  90      38.514   7.432   2.185  1.00  0.00           H  
ATOM   1393 2HB  LEU A  90      38.095   9.118   2.506  1.00  0.00           H  
ATOM   1394  HG  LEU A  90      40.462   8.353   3.114  1.00  0.00           H  
ATOM   1395 1HD1 LEU A  90      40.479   9.760   5.125  1.00  0.00           H  
ATOM   1396 2HD1 LEU A  90      39.475  10.466   3.837  1.00  0.00           H  
ATOM   1397 3HD1 LEU A  90      38.706   9.649   5.218  1.00  0.00           H  
ATOM   1398 1HD2 LEU A  90      40.672   7.265   5.323  1.00  0.00           H  
ATOM   1399 2HD2 LEU A  90      38.900   7.118   5.420  1.00  0.00           H  
ATOM   1400 3HD2 LEU A  90      39.801   6.220   4.175  1.00  0.00           H  
ATOM   1401  N   GLU A  91      36.036   9.795   4.388  1.00  0.00           N  
ATOM   1402  CA  GLU A  91      35.634  10.865   5.293  1.00  0.00           C  
ATOM   1403  C   GLU A  91      34.655  10.359   6.345  1.00  0.00           C  
ATOM   1404  O   GLU A  91      34.743  10.726   7.517  1.00  0.00           O  
ATOM   1405  CB  GLU A  91      35.004  12.018   4.509  1.00  0.00           C  
ATOM   1406  CG  GLU A  91      35.982  12.797   3.641  1.00  0.00           C  
ATOM   1407  CD  GLU A  91      35.317  13.874   2.831  1.00  0.00           C  
ATOM   1408  OE1 GLU A  91      34.111  13.946   2.849  1.00  0.00           O  
ATOM   1409  OE2 GLU A  91      36.014  14.627   2.193  1.00  0.00           O  
ATOM   1410  H   GLU A  91      35.780   9.853   3.413  1.00  0.00           H  
ATOM   1411  HA  GLU A  91      36.522  11.236   5.806  1.00  0.00           H  
ATOM   1412 1HB  GLU A  91      34.218  11.630   3.861  1.00  0.00           H  
ATOM   1413 2HB  GLU A  91      34.540  12.719   5.202  1.00  0.00           H  
ATOM   1414 1HG  GLU A  91      36.736  13.254   4.282  1.00  0.00           H  
ATOM   1415 2HG  GLU A  91      36.488  12.104   2.970  1.00  0.00           H  
ATOM   1416  N   GLY A  92      33.722   9.514   5.919  1.00  0.00           N  
ATOM   1417  CA  GLY A  92      32.725   8.955   6.824  1.00  0.00           C  
ATOM   1418  C   GLY A  92      33.373   8.064   7.876  1.00  0.00           C  
ATOM   1419  O   GLY A  92      32.998   8.097   9.048  1.00  0.00           O  
ATOM   1420  H   GLY A  92      33.703   9.253   4.944  1.00  0.00           H  
ATOM   1421 1HA  GLY A  92      32.182   9.765   7.312  1.00  0.00           H  
ATOM   1422 2HA  GLY A  92      31.998   8.379   6.253  1.00  0.00           H  
ATOM   1423  N   LEU A  93      34.348   7.268   7.451  1.00  0.00           N  
ATOM   1424  CA  LEU A  93      35.050   6.366   8.355  1.00  0.00           C  
ATOM   1425  C   LEU A  93      35.834   7.141   9.407  1.00  0.00           C  
ATOM   1426  O   LEU A  93      35.859   6.765  10.579  1.00  0.00           O  
ATOM   1427  CB  LEU A  93      36.001   5.458   7.565  1.00  0.00           C  
ATOM   1428  CG  LEU A  93      35.329   4.416   6.662  1.00  0.00           C  
ATOM   1429  CD1 LEU A  93      36.385   3.720   5.815  1.00  0.00           C  
ATOM   1430  CD2 LEU A  93      34.570   3.415   7.521  1.00  0.00           C  
ATOM   1431  H   LEU A  93      34.610   7.288   6.476  1.00  0.00           H  
ATOM   1432  HA  LEU A  93      34.314   5.744   8.864  1.00  0.00           H  
ATOM   1433 1HB  LEU A  93      36.634   6.082   6.935  1.00  0.00           H  
ATOM   1434 2HB  LEU A  93      36.638   4.925   8.270  1.00  0.00           H  
ATOM   1435  HG  LEU A  93      34.634   4.914   5.986  1.00  0.00           H  
ATOM   1436 1HD1 LEU A  93      35.907   2.979   5.174  1.00  0.00           H  
ATOM   1437 2HD1 LEU A  93      36.899   4.456   5.197  1.00  0.00           H  
ATOM   1438 3HD1 LEU A  93      37.105   3.225   6.466  1.00  0.00           H  
ATOM   1439 1HD2 LEU A  93      34.091   2.674   6.879  1.00  0.00           H  
ATOM   1440 2HD2 LEU A  93      35.264   2.915   8.197  1.00  0.00           H  
ATOM   1441 3HD2 LEU A  93      33.810   3.936   8.102  1.00  0.00           H  
ATOM   1442  N   VAL A  94      36.474   8.225   8.982  1.00  0.00           N  
ATOM   1443  CA  VAL A  94      37.260   9.055   9.886  1.00  0.00           C  
ATOM   1444  C   VAL A  94      36.376   9.713  10.938  1.00  0.00           C  
ATOM   1445  O   VAL A  94      36.744   9.793  12.110  1.00  0.00           O  
ATOM   1446  CB  VAL A  94      38.010  10.144   9.096  1.00  0.00           C  
ATOM   1447  CG1 VAL A  94      38.678  11.126  10.045  1.00  0.00           C  
ATOM   1448  CG2 VAL A  94      39.036   9.501   8.175  1.00  0.00           C  
ATOM   1449  H   VAL A  94      36.414   8.481   8.007  1.00  0.00           H  
ATOM   1450  HA  VAL A  94      37.991   8.422  10.390  1.00  0.00           H  
ATOM   1451  HB  VAL A  94      37.291  10.709   8.502  1.00  0.00           H  
ATOM   1452 1HG1 VAL A  94      39.204  11.889   9.470  1.00  0.00           H  
ATOM   1453 2HG1 VAL A  94      37.922  11.601  10.670  1.00  0.00           H  
ATOM   1454 3HG1 VAL A  94      39.390  10.595  10.677  1.00  0.00           H  
ATOM   1455 1HG2 VAL A  94      39.562  10.276   7.619  1.00  0.00           H  
ATOM   1456 2HG2 VAL A  94      39.751   8.931   8.768  1.00  0.00           H  
ATOM   1457 3HG2 VAL A  94      38.531   8.833   7.477  1.00  0.00           H  
ATOM   1458  N   LYS A  95      35.208  10.183  10.513  1.00  0.00           N  
ATOM   1459  CA  LYS A  95      34.270  10.835  11.417  1.00  0.00           C  
ATOM   1460  C   LYS A  95      33.752   9.862  12.469  1.00  0.00           C  
ATOM   1461  O   LYS A  95      33.720  10.178  13.658  1.00  0.00           O  
ATOM   1462  CB  LYS A  95      33.101  11.435  10.634  1.00  0.00           C  
ATOM   1463  CG  LYS A  95      33.467  12.649   9.790  1.00  0.00           C  
ATOM   1464  CD  LYS A  95      32.260  13.175   9.027  1.00  0.00           C  
ATOM   1465  CE  LYS A  95      32.627  14.379   8.172  1.00  0.00           C  
ATOM   1466  NZ  LYS A  95      31.465  14.880   7.388  1.00  0.00           N  
ATOM   1467  H   LYS A  95      34.964  10.086   9.538  1.00  0.00           H  
ATOM   1468  HA  LYS A  95      34.792  11.640  11.935  1.00  0.00           H  
ATOM   1469 1HB  LYS A  95      32.683  10.679   9.968  1.00  0.00           H  
ATOM   1470 2HB  LYS A  95      32.314  11.733  11.326  1.00  0.00           H  
ATOM   1471 1HG  LYS A  95      33.850  13.440  10.437  1.00  0.00           H  
ATOM   1472 2HG  LYS A  95      34.246  12.377   9.079  1.00  0.00           H  
ATOM   1473 1HD  LYS A  95      31.867  12.388   8.382  1.00  0.00           H  
ATOM   1474 2HD  LYS A  95      31.482  13.466   9.732  1.00  0.00           H  
ATOM   1475 1HE  LYS A  95      32.991  15.182   8.812  1.00  0.00           H  
ATOM   1476 2HE  LYS A  95      33.424  14.106   7.481  1.00  0.00           H  
ATOM   1477 1HZ  LYS A  95      31.750  15.677   6.836  1.00  0.00           H  
ATOM   1478 2HZ  LYS A  95      31.131  14.149   6.777  1.00  0.00           H  
ATOM   1479 3HZ  LYS A  95      30.727  15.155   8.019  1.00  0.00           H  
ATOM   1480  N   ILE A  96      33.350   8.687  12.029  1.00  0.00           N  
ATOM   1481  CA  ILE A  96      32.679   7.767  12.923  1.00  0.00           C  
ATOM   1482  C   ILE A  96      33.685   7.250  13.930  1.00  0.00           C  
ATOM   1483  O   ILE A  96      33.317   6.624  14.924  1.00  0.00           O  
ATOM   1484  CB  ILE A  96      32.044   6.593  12.156  1.00  0.00           C  
ATOM   1485  CG1 ILE A  96      30.994   5.894  13.023  1.00  0.00           C  
ATOM   1486  CG2 ILE A  96      33.114   5.607  11.712  1.00  0.00           C  
ATOM   1487  CD1 ILE A  96      29.801   6.760  13.355  1.00  0.00           C  
ATOM   1488  H   ILE A  96      33.516   8.440  11.064  1.00  0.00           H  
ATOM   1489  HA  ILE A  96      31.889   8.306  13.444  1.00  0.00           H  
ATOM   1490  HB  ILE A  96      31.525   6.971  11.276  1.00  0.00           H  
ATOM   1491 1HG1 ILE A  96      30.636   5.001  12.512  1.00  0.00           H  
ATOM   1492 2HG1 ILE A  96      31.451   5.572  13.959  1.00  0.00           H  
ATOM   1493 1HG2 ILE A  96      32.648   4.783  11.171  1.00  0.00           H  
ATOM   1494 2HG2 ILE A  96      33.825   6.112  11.059  1.00  0.00           H  
ATOM   1495 3HG2 ILE A  96      33.636   5.219  12.586  1.00  0.00           H  
ATOM   1496 1HD1 ILE A  96      29.101   6.196  13.972  1.00  0.00           H  
ATOM   1497 2HD1 ILE A  96      30.133   7.645  13.899  1.00  0.00           H  
ATOM   1498 3HD1 ILE A  96      29.306   7.066  12.434  1.00  0.00           H  
ATOM   1499  N   LYS A  97      34.954   7.524  13.652  1.00  0.00           N  
ATOM   1500  CA  LYS A  97      36.048   7.011  14.454  1.00  0.00           C  
ATOM   1501  C   LYS A  97      36.131   5.497  14.340  1.00  0.00           C  
ATOM   1502  O   LYS A  97      36.129   4.788  15.346  1.00  0.00           O  
ATOM   1503  CB  LYS A  97      35.883   7.426  15.917  1.00  0.00           C  
ATOM   1504  CG  LYS A  97      35.733   8.926  16.132  1.00  0.00           C  
ATOM   1505  CD  LYS A  97      36.991   9.673  15.715  1.00  0.00           C  
ATOM   1506  CE  LYS A  97      36.867  11.164  15.989  1.00  0.00           C  
ATOM   1507  NZ  LYS A  97      38.053  11.920  15.504  1.00  0.00           N  
ATOM   1508  H   LYS A  97      35.168   8.109  12.857  1.00  0.00           H  
ATOM   1509  HA  LYS A  97      36.981   7.431  14.076  1.00  0.00           H  
ATOM   1510 1HB  LYS A  97      35.003   6.938  16.337  1.00  0.00           H  
ATOM   1511 2HB  LYS A  97      36.748   7.090  16.490  1.00  0.00           H  
ATOM   1512 1HG  LYS A  97      34.890   9.295  15.547  1.00  0.00           H  
ATOM   1513 2HG  LYS A  97      35.535   9.124  17.185  1.00  0.00           H  
ATOM   1514 1HD  LYS A  97      37.847   9.281  16.267  1.00  0.00           H  
ATOM   1515 2HD  LYS A  97      37.167   9.522  14.650  1.00  0.00           H  
ATOM   1516 1HE  LYS A  97      35.977  11.552  15.495  1.00  0.00           H  
ATOM   1517 2HE  LYS A  97      36.761  11.330  17.061  1.00  0.00           H  
ATOM   1518 1HZ  LYS A  97      37.932  12.903  15.704  1.00  0.00           H  
ATOM   1519 2HZ  LYS A  97      38.883  11.581  15.970  1.00  0.00           H  
ATOM   1520 3HZ  LYS A  97      38.151  11.790  14.507  1.00  0.00           H  
ATOM   1521  N   ALA A  98      36.203   5.026  13.105  1.00  0.00           N  
ATOM   1522  CA  ALA A  98      36.355   3.613  12.792  1.00  0.00           C  
ATOM   1523  C   ALA A  98      37.697   3.112  13.309  1.00  0.00           C  
ATOM   1524  O   ALA A  98      38.706   3.812  13.224  1.00  0.00           O  
ATOM   1525  CB  ALA A  98      36.233   3.377  11.294  1.00  0.00           C  
ATOM   1526  H   ALA A  98      36.151   5.670  12.329  1.00  0.00           H  
ATOM   1527  HA  ALA A  98      35.562   3.066  13.302  1.00  0.00           H  
ATOM   1528 1HB  ALA A  98      36.360   2.315  11.081  1.00  0.00           H  
ATOM   1529 2HB  ALA A  98      35.248   3.699  10.954  1.00  0.00           H  
ATOM   1530 3HB  ALA A  98      37.001   3.946  10.772  1.00  0.00           H  
ATOM   1531  N   PRO A  99      37.711   1.900  13.845  1.00  0.00           N  
ATOM   1532  CA  PRO A  99      38.954   1.282  14.288  1.00  0.00           C  
ATOM   1533  C   PRO A  99      39.840   0.913  13.111  1.00  0.00           C  
ATOM   1534  O   PRO A  99      39.363   0.396  12.101  1.00  0.00           O  
ATOM   1535  CB  PRO A  99      38.471   0.038  15.041  1.00  0.00           C  
ATOM   1536  CG  PRO A  99      37.143  -0.263  14.435  1.00  0.00           C  
ATOM   1537  CD  PRO A  99      36.577   1.087  14.083  1.00  0.00           C  
ATOM   1538  HA  PRO A  99      39.480   1.972  14.964  1.00  0.00           H  
ATOM   1539 1HB  PRO A  99      39.194  -0.782  14.915  1.00  0.00           H  
ATOM   1540 2HB  PRO A  99      38.410   0.250  16.118  1.00  0.00           H  
ATOM   1541 1HG  PRO A  99      37.265  -0.913  13.556  1.00  0.00           H  
ATOM   1542 2HG  PRO A  99      36.514  -0.812  15.151  1.00  0.00           H  
ATOM   1543 1HD  PRO A  99      35.969   1.003  13.170  1.00  0.00           H  
ATOM   1544 2HD  PRO A  99      35.969   1.460  14.921  1.00  0.00           H  
ATOM   1545  N   VAL A 100      41.131   1.209  13.312  1.00  0.00           N  
ATOM   1546  CA  VAL A 100      42.009   1.360  12.158  1.00  0.00           C  
ATOM   1547  C   VAL A 100      41.739   0.266  11.149  1.00  0.00           C  
ATOM   1548  O   VAL A 100      41.959   0.445   9.951  1.00  0.00           O  
ATOM   1549  CB  VAL A 100      43.487   1.308  12.587  1.00  0.00           C  
ATOM   1550  CG1 VAL A 100      43.859  -0.093  13.048  1.00  0.00           C  
ATOM   1551  CG2 VAL A 100      44.377   1.751  11.436  1.00  0.00           C  
ATOM   1552  H   VAL A 100      41.469   1.321  14.257  1.00  0.00           H  
ATOM   1553  HA  VAL A 100      41.812   2.329  11.698  1.00  0.00           H  
ATOM   1554  HB  VAL A 100      43.633   1.975  13.437  1.00  0.00           H  
ATOM   1555 1HG1 VAL A 100      44.907  -0.112  13.348  1.00  0.00           H  
ATOM   1556 2HG1 VAL A 100      43.235  -0.376  13.895  1.00  0.00           H  
ATOM   1557 3HG1 VAL A 100      43.704  -0.798  12.231  1.00  0.00           H  
ATOM   1558 1HG2 VAL A 100      45.420   1.713  11.747  1.00  0.00           H  
ATOM   1559 2HG2 VAL A 100      44.227   1.088  10.584  1.00  0.00           H  
ATOM   1560 3HG2 VAL A 100      44.121   2.772  11.150  1.00  0.00           H  
ATOM   1561  N   GLU A 101      41.258  -0.883  11.622  1.00  0.00           N  
ATOM   1562  CA  GLU A 101      41.097  -2.015  10.717  1.00  0.00           C  
ATOM   1563  C   GLU A 101      40.032  -1.733   9.666  1.00  0.00           C  
ATOM   1564  O   GLU A 101      40.198  -2.072   8.494  1.00  0.00           O  
ATOM   1565  CB  GLU A 101      40.731  -3.277  11.501  1.00  0.00           C  
ATOM   1566  CG  GLU A 101      41.833  -3.788  12.419  1.00  0.00           C  
ATOM   1567  CD  GLU A 101      41.901  -3.042  13.722  1.00  0.00           C  
ATOM   1568  OE1 GLU A 101      41.098  -2.163  13.925  1.00  0.00           O  
ATOM   1569  OE2 GLU A 101      42.758  -3.351  14.516  1.00  0.00           O  
ATOM   1570  H   GLU A 101      41.014  -0.949  12.600  1.00  0.00           H  
ATOM   1571  HA  GLU A 101      42.044  -2.185  10.203  1.00  0.00           H  
ATOM   1572 1HB  GLU A 101      39.850  -3.083  12.112  1.00  0.00           H  
ATOM   1573 2HB  GLU A 101      40.478  -4.077  10.805  1.00  0.00           H  
ATOM   1574 1HG  GLU A 101      41.658  -4.844  12.627  1.00  0.00           H  
ATOM   1575 2HG  GLU A 101      42.789  -3.701  11.905  1.00  0.00           H  
ATOM   1576  N   HIS A 102      38.938  -1.111  10.091  1.00  0.00           N  
ATOM   1577  CA  HIS A 102      37.843  -0.781   9.186  1.00  0.00           C  
ATOM   1578  C   HIS A 102      38.282   0.229   8.135  1.00  0.00           C  
ATOM   1579  O   HIS A 102      37.922   0.116   6.963  1.00  0.00           O  
ATOM   1580  CB  HIS A 102      36.645  -0.228   9.964  1.00  0.00           C  
ATOM   1581  CG  HIS A 102      35.933  -1.258  10.785  1.00  0.00           C  
ATOM   1582  ND1 HIS A 102      34.684  -1.043  11.328  1.00  0.00           N  
ATOM   1583  CD2 HIS A 102      36.295  -2.508  11.157  1.00  0.00           C  
ATOM   1584  CE1 HIS A 102      34.307  -2.118  11.998  1.00  0.00           C  
ATOM   1585  NE2 HIS A 102      35.268  -3.020  11.910  1.00  0.00           N  
ATOM   1586  H   HIS A 102      38.862  -0.860  11.066  1.00  0.00           H  
ATOM   1587  HA  HIS A 102      37.519  -1.681   8.664  1.00  0.00           H  
ATOM   1588 1HB  HIS A 102      36.980   0.568  10.631  1.00  0.00           H  
ATOM   1589 2HB  HIS A 102      35.929   0.208   9.268  1.00  0.00           H  
ATOM   1590  HD2 HIS A 102      37.229  -3.013  10.907  1.00  0.00           H  
ATOM   1591  HE1 HIS A 102      33.365  -2.240  12.531  1.00  0.00           H  
ATOM   1592  HE2 HIS A 102      35.254  -3.941  12.326  1.00  0.00           H  
ATOM   1593  N   ILE A 103      39.062   1.217   8.560  1.00  0.00           N  
ATOM   1594  CA  ILE A 103      39.552   2.250   7.655  1.00  0.00           C  
ATOM   1595  C   ILE A 103      40.485   1.664   6.604  1.00  0.00           C  
ATOM   1596  O   ILE A 103      40.428   2.037   5.432  1.00  0.00           O  
ATOM   1597  CB  ILE A 103      40.285   3.359   8.432  1.00  0.00           C  
ATOM   1598  CG1 ILE A 103      39.300   4.138   9.307  1.00  0.00           C  
ATOM   1599  CG2 ILE A 103      41.005   4.294   7.473  1.00  0.00           C  
ATOM   1600  CD1 ILE A 103      39.966   5.063  10.301  1.00  0.00           C  
ATOM   1601  H   ILE A 103      39.322   1.254   9.535  1.00  0.00           H  
ATOM   1602  HA  ILE A 103      38.699   2.694   7.143  1.00  0.00           H  
ATOM   1603  HB  ILE A 103      41.016   2.909   9.104  1.00  0.00           H  
ATOM   1604 1HG1 ILE A 103      38.644   4.734   8.674  1.00  0.00           H  
ATOM   1605 2HG1 ILE A 103      38.673   3.439   9.861  1.00  0.00           H  
ATOM   1606 1HG2 ILE A 103      41.518   5.071   8.038  1.00  0.00           H  
ATOM   1607 2HG2 ILE A 103      41.733   3.729   6.892  1.00  0.00           H  
ATOM   1608 3HG2 ILE A 103      40.281   4.752   6.799  1.00  0.00           H  
ATOM   1609 1HD1 ILE A 103      39.203   5.580  10.884  1.00  0.00           H  
ATOM   1610 2HD1 ILE A 103      40.602   4.482  10.969  1.00  0.00           H  
ATOM   1611 3HD1 ILE A 103      40.571   5.794   9.768  1.00  0.00           H  
ATOM   1612  N   THR A 104      41.344   0.744   7.029  1.00  0.00           N  
ATOM   1613  CA  THR A 104      42.292   0.104   6.124  1.00  0.00           C  
ATOM   1614  C   THR A 104      41.572  -0.730   5.072  1.00  0.00           C  
ATOM   1615  O   THR A 104      41.949  -0.729   3.900  1.00  0.00           O  
ATOM   1616  CB  THR A 104      43.284  -0.784   6.898  1.00  0.00           C  
ATOM   1617  OG1 THR A 104      44.033   0.021   7.817  1.00  0.00           O  
ATOM   1618  CG2 THR A 104      44.242  -1.475   5.939  1.00  0.00           C  
ATOM   1619  H   THR A 104      41.341   0.481   8.004  1.00  0.00           H  
ATOM   1620  HA  THR A 104      42.857   0.881   5.608  1.00  0.00           H  
ATOM   1621  HB  THR A 104      42.735  -1.539   7.460  1.00  0.00           H  
ATOM   1622  HG1 THR A 104      43.504   0.185   8.602  1.00  0.00           H  
ATOM   1623 1HG2 THR A 104      44.935  -2.098   6.503  1.00  0.00           H  
ATOM   1624 2HG2 THR A 104      43.676  -2.097   5.245  1.00  0.00           H  
ATOM   1625 3HG2 THR A 104      44.801  -0.725   5.380  1.00  0.00           H  
ATOM   1626  N   GLU A 105      40.534  -1.441   5.498  1.00  0.00           N  
ATOM   1627  CA  GLU A 105      39.758  -2.282   4.593  1.00  0.00           C  
ATOM   1628  C   GLU A 105      39.042  -1.444   3.541  1.00  0.00           C  
ATOM   1629  O   GLU A 105      38.987  -1.816   2.369  1.00  0.00           O  
ATOM   1630  CB  GLU A 105      38.740  -3.112   5.377  1.00  0.00           C  
ATOM   1631  CG  GLU A 105      37.913  -4.064   4.524  1.00  0.00           C  
ATOM   1632  CD  GLU A 105      38.741  -5.140   3.878  1.00  0.00           C  
ATOM   1633  OE1 GLU A 105      39.820  -5.398   4.353  1.00  0.00           O  
ATOM   1634  OE2 GLU A 105      38.293  -5.705   2.908  1.00  0.00           O  
ATOM   1635  H   GLU A 105      40.275  -1.398   6.473  1.00  0.00           H  
ATOM   1636  HA  GLU A 105      40.441  -2.960   4.080  1.00  0.00           H  
ATOM   1637 1HB  GLU A 105      39.257  -3.704   6.132  1.00  0.00           H  
ATOM   1638 2HB  GLU A 105      38.051  -2.447   5.898  1.00  0.00           H  
ATOM   1639 1HG  GLU A 105      37.154  -4.532   5.150  1.00  0.00           H  
ATOM   1640 2HG  GLU A 105      37.403  -3.491   3.750  1.00  0.00           H  
ATOM   1641  N   LEU A 106      38.495  -0.311   3.967  1.00  0.00           N  
ATOM   1642  CA  LEU A 106      37.781   0.582   3.062  1.00  0.00           C  
ATOM   1643  C   LEU A 106      38.716   1.164   2.010  1.00  0.00           C  
ATOM   1644  O   LEU A 106      38.355   1.275   0.838  1.00  0.00           O  
ATOM   1645  CB  LEU A 106      37.119   1.719   3.852  1.00  0.00           C  
ATOM   1646  CG  LEU A 106      35.949   1.308   4.754  1.00  0.00           C  
ATOM   1647  CD1 LEU A 106      35.518   2.498   5.600  1.00  0.00           C  
ATOM   1648  CD2 LEU A 106      34.799   0.803   3.895  1.00  0.00           C  
ATOM   1649  H   LEU A 106      38.576  -0.062   4.942  1.00  0.00           H  
ATOM   1650  HA  LEU A 106      37.005   0.011   2.553  1.00  0.00           H  
ATOM   1651 1HB  LEU A 106      37.873   2.189   4.481  1.00  0.00           H  
ATOM   1652 2HB  LEU A 106      36.749   2.462   3.146  1.00  0.00           H  
ATOM   1653  HG  LEU A 106      36.271   0.517   5.431  1.00  0.00           H  
ATOM   1654 1HD1 LEU A 106      34.686   2.206   6.242  1.00  0.00           H  
ATOM   1655 2HD1 LEU A 106      36.354   2.826   6.219  1.00  0.00           H  
ATOM   1656 3HD1 LEU A 106      35.205   3.314   4.949  1.00  0.00           H  
ATOM   1657 1HD2 LEU A 106      33.967   0.511   4.537  1.00  0.00           H  
ATOM   1658 2HD2 LEU A 106      34.475   1.594   3.219  1.00  0.00           H  
ATOM   1659 3HD2 LEU A 106      35.129  -0.058   3.314  1.00  0.00           H  
ATOM   1660  N   ALA A 107      39.919   1.535   2.436  1.00  0.00           N  
ATOM   1661  CA  ALA A 107      40.909   2.106   1.531  1.00  0.00           C  
ATOM   1662  C   ALA A 107      41.344   1.094   0.479  1.00  0.00           C  
ATOM   1663  O   ALA A 107      41.508   1.434  -0.693  1.00  0.00           O  
ATOM   1664  CB  ALA A 107      42.115   2.607   2.313  1.00  0.00           C  
ATOM   1665  H   ALA A 107      40.153   1.418   3.412  1.00  0.00           H  
ATOM   1666  HA  ALA A 107      40.449   2.948   1.014  1.00  0.00           H  
ATOM   1667 1HB  ALA A 107      42.845   3.031   1.624  1.00  0.00           H  
ATOM   1668 2HB  ALA A 107      41.797   3.372   3.021  1.00  0.00           H  
ATOM   1669 3HB  ALA A 107      42.566   1.778   2.855  1.00  0.00           H  
ATOM   1670  N   LEU A 108      41.529  -0.151   0.905  1.00  0.00           N  
ATOM   1671  CA  LEU A 108      41.946  -1.216   0.000  1.00  0.00           C  
ATOM   1672  C   LEU A 108      40.879  -1.493  -1.052  1.00  0.00           C  
ATOM   1673  O   LEU A 108      41.190  -1.706  -2.224  1.00  0.00           O  
ATOM   1674  CB  LEU A 108      42.240  -2.498   0.789  1.00  0.00           C  
ATOM   1675  CG  LEU A 108      42.792  -3.671  -0.030  1.00  0.00           C  
ATOM   1676  CD1 LEU A 108      43.622  -4.575   0.873  1.00  0.00           C  
ATOM   1677  CD2 LEU A 108      41.639  -4.438  -0.660  1.00  0.00           C  
ATOM   1678  H   LEU A 108      41.377  -0.365   1.880  1.00  0.00           H  
ATOM   1679  HA  LEU A 108      42.856  -0.901  -0.508  1.00  0.00           H  
ATOM   1680 1HB  LEU A 108      42.965  -2.267   1.568  1.00  0.00           H  
ATOM   1681 2HB  LEU A 108      41.318  -2.831   1.266  1.00  0.00           H  
ATOM   1682  HG  LEU A 108      43.447  -3.291  -0.814  1.00  0.00           H  
ATOM   1683 1HD1 LEU A 108      44.015  -5.409   0.291  1.00  0.00           H  
ATOM   1684 2HD1 LEU A 108      44.451  -4.006   1.294  1.00  0.00           H  
ATOM   1685 3HD1 LEU A 108      42.997  -4.958   1.678  1.00  0.00           H  
ATOM   1686 1HD2 LEU A 108      42.032  -5.272  -1.242  1.00  0.00           H  
ATOM   1687 2HD2 LEU A 108      40.985  -4.820   0.124  1.00  0.00           H  
ATOM   1688 3HD2 LEU A 108      41.074  -3.774  -1.313  1.00  0.00           H  
ATOM   1689  N   ARG A 109      39.621  -1.489  -0.626  1.00  0.00           N  
ATOM   1690  CA  ARG A 109      38.505  -1.741  -1.531  1.00  0.00           C  
ATOM   1691  C   ARG A 109      38.391  -0.645  -2.583  1.00  0.00           C  
ATOM   1692  O   ARG A 109      38.133  -0.920  -3.755  1.00  0.00           O  
ATOM   1693  CB  ARG A 109      37.198  -1.835  -0.757  1.00  0.00           C  
ATOM   1694  CG  ARG A 109      37.053  -3.079   0.105  1.00  0.00           C  
ATOM   1695  CD  ARG A 109      35.781  -3.071   0.871  1.00  0.00           C  
ATOM   1696  NE  ARG A 109      35.637  -4.259   1.696  1.00  0.00           N  
ATOM   1697  CZ  ARG A 109      34.651  -4.453   2.593  1.00  0.00           C  
ATOM   1698  NH1 ARG A 109      33.731  -3.531   2.768  1.00  0.00           N  
ATOM   1699  NH2 ARG A 109      34.608  -5.571   3.297  1.00  0.00           N  
ATOM   1700  H   ARG A 109      39.432  -1.307   0.349  1.00  0.00           H  
ATOM   1701  HA  ARG A 109      38.678  -2.691  -2.037  1.00  0.00           H  
ATOM   1702 1HB  ARG A 109      37.099  -0.968  -0.104  1.00  0.00           H  
ATOM   1703 2HB  ARG A 109      36.360  -1.817  -1.454  1.00  0.00           H  
ATOM   1704 1HG  ARG A 109      37.066  -3.965  -0.531  1.00  0.00           H  
ATOM   1705 2HG  ARG A 109      37.880  -3.129   0.814  1.00  0.00           H  
ATOM   1706 1HD  ARG A 109      35.753  -2.198   1.522  1.00  0.00           H  
ATOM   1707 2HD  ARG A 109      34.940  -3.034   0.179  1.00  0.00           H  
ATOM   1708  HE  ARG A 109      36.327  -4.992   1.590  1.00  0.00           H  
ATOM   1709 1HH1 ARG A 109      33.763  -2.676   2.230  1.00  0.00           H  
ATOM   1710 2HH1 ARG A 109      32.991  -3.676   3.440  1.00  0.00           H  
ATOM   1711 1HH2 ARG A 109      35.315  -6.281   3.162  1.00  0.00           H  
ATOM   1712 2HH2 ARG A 109      33.869  -5.716   3.969  1.00  0.00           H  
ATOM   1713  N   ALA A 110      38.585   0.599  -2.157  1.00  0.00           N  
ATOM   1714  CA  ALA A 110      38.504   1.740  -3.062  1.00  0.00           C  
ATOM   1715  C   ALA A 110      39.605   1.687  -4.114  1.00  0.00           C  
ATOM   1716  O   ALA A 110      39.372   1.982  -5.286  1.00  0.00           O  
ATOM   1717  CB  ALA A 110      38.582   3.043  -2.280  1.00  0.00           C  
ATOM   1718  H   ALA A 110      38.794   0.758  -1.182  1.00  0.00           H  
ATOM   1719  HA  ALA A 110      37.545   1.695  -3.579  1.00  0.00           H  
ATOM   1720 1HB  ALA A 110      38.520   3.885  -2.970  1.00  0.00           H  
ATOM   1721 2HB  ALA A 110      37.754   3.093  -1.572  1.00  0.00           H  
ATOM   1722 3HB  ALA A 110      39.525   3.086  -1.738  1.00  0.00           H  
ATOM   1723  N   ILE A 111      40.805   1.309  -3.688  1.00  0.00           N  
ATOM   1724  CA  ILE A 111      41.945   1.217  -4.593  1.00  0.00           C  
ATOM   1725  C   ILE A 111      41.728   0.137  -5.645  1.00  0.00           C  
ATOM   1726  O   ILE A 111      42.056   0.323  -6.817  1.00  0.00           O  
ATOM   1727  CB  ILE A 111      43.241   0.924  -3.816  1.00  0.00           C  
ATOM   1728  CG1 ILE A 111      43.569   2.081  -2.868  1.00  0.00           C  
ATOM   1729  CG2 ILE A 111      44.393   0.676  -4.777  1.00  0.00           C  
ATOM   1730  CD1 ILE A 111      43.782   3.403  -3.570  1.00  0.00           C  
ATOM   1731  H   ILE A 111      40.931   1.079  -2.713  1.00  0.00           H  
ATOM   1732  HA  ILE A 111      42.058   2.172  -5.104  1.00  0.00           H  
ATOM   1733  HB  ILE A 111      43.101   0.039  -3.195  1.00  0.00           H  
ATOM   1734 1HG1 ILE A 111      42.760   2.203  -2.149  1.00  0.00           H  
ATOM   1735 2HG1 ILE A 111      44.473   1.846  -2.305  1.00  0.00           H  
ATOM   1736 1HG2 ILE A 111      45.302   0.471  -4.211  1.00  0.00           H  
ATOM   1737 2HG2 ILE A 111      44.161  -0.179  -5.411  1.00  0.00           H  
ATOM   1738 3HG2 ILE A 111      44.545   1.558  -5.399  1.00  0.00           H  
ATOM   1739 1HD1 ILE A 111      44.011   4.173  -2.833  1.00  0.00           H  
ATOM   1740 2HD1 ILE A 111      44.613   3.313  -4.271  1.00  0.00           H  
ATOM   1741 3HD1 ILE A 111      42.878   3.677  -4.112  1.00  0.00           H  
ATOM   1742  N   GLU A 112      41.173  -0.993  -5.219  1.00  0.00           N  
ATOM   1743  CA  GLU A 112      40.911  -2.106  -6.124  1.00  0.00           C  
ATOM   1744  C   GLU A 112      39.876  -1.729  -7.176  1.00  0.00           C  
ATOM   1745  O   GLU A 112      40.011  -2.082  -8.348  1.00  0.00           O  
ATOM   1746  CB  GLU A 112      40.433  -3.330  -5.340  1.00  0.00           C  
ATOM   1747  CG  GLU A 112      41.500  -3.973  -4.465  1.00  0.00           C  
ATOM   1748  CD  GLU A 112      42.642  -4.542  -5.259  1.00  0.00           C  
ATOM   1749  OE1 GLU A 112      42.419  -5.461  -6.011  1.00  0.00           O  
ATOM   1750  OE2 GLU A 112      43.740  -4.058  -5.114  1.00  0.00           O  
ATOM   1751  H   GLU A 112      40.927  -1.083  -4.244  1.00  0.00           H  
ATOM   1752  HA  GLU A 112      41.839  -2.361  -6.637  1.00  0.00           H  
ATOM   1753 1HB  GLU A 112      39.599  -3.047  -4.697  1.00  0.00           H  
ATOM   1754 2HB  GLU A 112      40.069  -4.087  -6.034  1.00  0.00           H  
ATOM   1755 1HG  GLU A 112      41.889  -3.224  -3.776  1.00  0.00           H  
ATOM   1756 2HG  GLU A 112      41.042  -4.766  -3.875  1.00  0.00           H  
ATOM   1757  N   ALA A 113      38.842  -1.010  -6.751  1.00  0.00           N  
ATOM   1758  CA  ALA A 113      37.781  -0.584  -7.655  1.00  0.00           C  
ATOM   1759  C   ALA A 113      38.310   0.383  -8.707  1.00  0.00           C  
ATOM   1760  O   ALA A 113      37.942   0.302  -9.879  1.00  0.00           O  
ATOM   1761  CB  ALA A 113      36.643   0.055  -6.872  1.00  0.00           C  
ATOM   1762  H   ALA A 113      38.790  -0.752  -5.776  1.00  0.00           H  
ATOM   1763  HA  ALA A 113      37.402  -1.466  -8.172  1.00  0.00           H  
ATOM   1764 1HB  ALA A 113      35.859   0.368  -7.561  1.00  0.00           H  
ATOM   1765 2HB  ALA A 113      36.237  -0.667  -6.164  1.00  0.00           H  
ATOM   1766 3HB  ALA A 113      37.017   0.923  -6.331  1.00  0.00           H  
ATOM   1767  N   ILE A 114      39.175   1.297  -8.282  1.00  0.00           N  
ATOM   1768  CA  ILE A 114      39.757   2.281  -9.186  1.00  0.00           C  
ATOM   1769  C   ILE A 114      40.633   1.613 -10.238  1.00  0.00           C  
ATOM   1770  O   ILE A 114      40.609   1.989 -11.410  1.00  0.00           O  
ATOM   1771  CB  ILE A 114      40.588   3.317  -8.408  1.00  0.00           C  
ATOM   1772  CG1 ILE A 114      39.678   4.183  -7.533  1.00  0.00           C  
ATOM   1773  CG2 ILE A 114      41.391   4.184  -9.366  1.00  0.00           C  
ATOM   1774  CD1 ILE A 114      40.425   5.042  -6.538  1.00  0.00           C  
ATOM   1775  H   ILE A 114      39.437   1.311  -7.307  1.00  0.00           H  
ATOM   1776  HA  ILE A 114      38.948   2.802  -9.697  1.00  0.00           H  
ATOM   1777  HB  ILE A 114      41.275   2.803  -7.736  1.00  0.00           H  
ATOM   1778 1HG1 ILE A 114      39.079   4.837  -8.166  1.00  0.00           H  
ATOM   1779 2HG1 ILE A 114      38.989   3.544  -6.980  1.00  0.00           H  
ATOM   1780 1HG2 ILE A 114      41.972   4.911  -8.800  1.00  0.00           H  
ATOM   1781 2HG2 ILE A 114      42.064   3.555  -9.947  1.00  0.00           H  
ATOM   1782 3HG2 ILE A 114      40.712   4.707 -10.040  1.00  0.00           H  
ATOM   1783 1HD1 ILE A 114      39.712   5.626  -5.954  1.00  0.00           H  
ATOM   1784 2HD1 ILE A 114      41.005   4.405  -5.869  1.00  0.00           H  
ATOM   1785 3HD1 ILE A 114      41.095   5.716  -7.070  1.00  0.00           H  
ATOM   1786  N   ARG A 115      41.406   0.620  -9.813  1.00  0.00           N  
ATOM   1787  CA  ARG A 115      42.292  -0.103 -10.717  1.00  0.00           C  
ATOM   1788  C   ARG A 115      41.500  -0.869 -11.769  1.00  0.00           C  
ATOM   1789  O   ARG A 115      41.877  -0.903 -12.941  1.00  0.00           O  
ATOM   1790  CB  ARG A 115      43.171  -1.073  -9.942  1.00  0.00           C  
ATOM   1791  CG  ARG A 115      44.172  -1.845 -10.788  1.00  0.00           C  
ATOM   1792  CD  ARG A 115      45.009  -2.750  -9.959  1.00  0.00           C  
ATOM   1793  NE  ARG A 115      44.215  -3.781  -9.311  1.00  0.00           N  
ATOM   1794  CZ  ARG A 115      43.792  -4.911  -9.910  1.00  0.00           C  
ATOM   1795  NH1 ARG A 115      44.095  -5.141 -11.168  1.00  0.00           N  
ATOM   1796  NH2 ARG A 115      43.073  -5.789  -9.232  1.00  0.00           N  
ATOM   1797  H   ARG A 115      41.379   0.359  -8.838  1.00  0.00           H  
ATOM   1798  HA  ARG A 115      42.933   0.619 -11.223  1.00  0.00           H  
ATOM   1799 1HB  ARG A 115      43.731  -0.530  -9.183  1.00  0.00           H  
ATOM   1800 2HB  ARG A 115      42.544  -1.801  -9.427  1.00  0.00           H  
ATOM   1801 1HG  ARG A 115      43.639  -2.448 -11.523  1.00  0.00           H  
ATOM   1802 2HG  ARG A 115      44.831  -1.144 -11.302  1.00  0.00           H  
ATOM   1803 1HD  ARG A 115      45.751  -3.238 -10.590  1.00  0.00           H  
ATOM   1804 2HD  ARG A 115      45.514  -2.172  -9.186  1.00  0.00           H  
ATOM   1805  HE  ARG A 115      43.962  -3.639  -8.342  1.00  0.00           H  
ATOM   1806 1HH1 ARG A 115      44.645  -4.470 -11.686  1.00  0.00           H  
ATOM   1807 2HH1 ARG A 115      43.779  -5.988 -11.617  1.00  0.00           H  
ATOM   1808 1HH2 ARG A 115      42.840  -5.612  -8.264  1.00  0.00           H  
ATOM   1809 2HH2 ARG A 115      42.756  -6.635  -9.681  1.00  0.00           H  
ATOM   1810  N   GLU A 116      40.401  -1.483 -11.344  1.00  0.00           N  
ATOM   1811  CA  GLU A 116      39.554  -2.250 -12.248  1.00  0.00           C  
ATOM   1812  C   GLU A 116      38.916  -1.352 -13.300  1.00  0.00           C  
ATOM   1813  O   GLU A 116      38.827  -1.719 -14.472  1.00  0.00           O  
ATOM   1814  CB  GLU A 116      38.466  -2.986 -11.463  1.00  0.00           C  
ATOM   1815  CG  GLU A 116      38.979  -4.126 -10.595  1.00  0.00           C  
ATOM   1816  CD  GLU A 116      37.893  -4.778  -9.785  1.00  0.00           C  
ATOM   1817  OE1 GLU A 116      36.789  -4.290  -9.803  1.00  0.00           O  
ATOM   1818  OE2 GLU A 116      38.169  -5.767  -9.146  1.00  0.00           O  
ATOM   1819  H   GLU A 116      40.146  -1.416 -10.369  1.00  0.00           H  
ATOM   1820  HA  GLU A 116      40.173  -2.987 -12.761  1.00  0.00           H  
ATOM   1821 1HB  GLU A 116      37.944  -2.281 -10.816  1.00  0.00           H  
ATOM   1822 2HB  GLU A 116      37.732  -3.397 -12.157  1.00  0.00           H  
ATOM   1823 1HG  GLU A 116      39.439  -4.878 -11.235  1.00  0.00           H  
ATOM   1824 2HG  GLU A 116      39.745  -3.741  -9.924  1.00  0.00           H  
ATOM   1825  N   ALA A 117      38.473  -0.174 -12.875  1.00  0.00           N  
ATOM   1826  CA  ALA A 117      37.842   0.780 -13.779  1.00  0.00           C  
ATOM   1827  C   ALA A 117      38.826   1.275 -14.831  1.00  0.00           C  
ATOM   1828  O   ALA A 117      38.477   1.418 -16.003  1.00  0.00           O  
ATOM   1829  CB  ALA A 117      37.270   1.953 -12.996  1.00  0.00           C  
ATOM   1830  H   ALA A 117      38.576   0.068 -11.900  1.00  0.00           H  
ATOM   1831  HA  ALA A 117      37.029   0.270 -14.296  1.00  0.00           H  
ATOM   1832 1HB  ALA A 117      36.802   2.657 -13.685  1.00  0.00           H  
ATOM   1833 2HB  ALA A 117      36.525   1.589 -12.288  1.00  0.00           H  
ATOM   1834 3HB  ALA A 117      38.071   2.454 -12.455  1.00  0.00           H  
ATOM   1835  N   ALA A 118      40.058   1.536 -14.406  1.00  0.00           N  
ATOM   1836  CA  ALA A 118      41.096   2.016 -15.310  1.00  0.00           C  
ATOM   1837  C   ALA A 118      41.316   1.043 -16.461  1.00  0.00           C  
ATOM   1838  O   ALA A 118      41.381   1.445 -17.623  1.00  0.00           O  
ATOM   1839  CB  ALA A 118      42.396   2.242 -14.552  1.00  0.00           C  
ATOM   1840  H   ALA A 118      40.281   1.398 -13.431  1.00  0.00           H  
ATOM   1841  HA  ALA A 118      40.765   2.965 -15.733  1.00  0.00           H  
ATOM   1842 1HB  ALA A 118      43.161   2.600 -15.241  1.00  0.00           H  
ATOM   1843 2HB  ALA A 118      42.237   2.983 -13.769  1.00  0.00           H  
ATOM   1844 3HB  ALA A 118      42.722   1.305 -14.103  1.00  0.00           H  
ATOM   1845  N   LEU A 119      41.430  -0.239 -16.132  1.00  0.00           N  
ATOM   1846  CA  LEU A 119      41.644  -1.273 -17.138  1.00  0.00           C  
ATOM   1847  C   LEU A 119      40.528  -1.271 -18.175  1.00  0.00           C  
ATOM   1848  O   LEU A 119      40.758  -1.562 -19.349  1.00  0.00           O  
ATOM   1849  CB  LEU A 119      41.729  -2.652 -16.472  1.00  0.00           C  
ATOM   1850  CG  LEU A 119      42.972  -2.898 -15.607  1.00  0.00           C  
ATOM   1851  CD1 LEU A 119      42.835  -4.233 -14.888  1.00  0.00           C  
ATOM   1852  CD2 LEU A 119      44.214  -2.873 -16.485  1.00  0.00           C  
ATOM   1853  H   LEU A 119      41.367  -0.505 -15.160  1.00  0.00           H  
ATOM   1854  HA  LEU A 119      42.586  -1.071 -17.646  1.00  0.00           H  
ATOM   1855 1HB  LEU A 119      40.853  -2.786 -15.838  1.00  0.00           H  
ATOM   1856 2HB  LEU A 119      41.710  -3.416 -17.249  1.00  0.00           H  
ATOM   1857  HG  LEU A 119      43.048  -2.118 -14.849  1.00  0.00           H  
ATOM   1858 1HD1 LEU A 119      43.719  -4.408 -14.274  1.00  0.00           H  
ATOM   1859 2HD1 LEU A 119      41.950  -4.216 -14.253  1.00  0.00           H  
ATOM   1860 3HD1 LEU A 119      42.741  -5.033 -15.622  1.00  0.00           H  
ATOM   1861 1HD2 LEU A 119      45.098  -3.047 -15.870  1.00  0.00           H  
ATOM   1862 2HD2 LEU A 119      44.140  -3.654 -17.242  1.00  0.00           H  
ATOM   1863 3HD2 LEU A 119      44.296  -1.902 -16.972  1.00  0.00           H  
ATOM   1864  N   LEU A 120      39.318  -0.943 -17.743  1.00  0.00           N  
ATOM   1865  CA  LEU A 120      38.178  -0.942 -18.656  1.00  0.00           C  
ATOM   1866  C   LEU A 120      37.984   0.403 -19.317  1.00  0.00           C  
ATOM   1867  O   LEU A 120      37.061   0.588 -20.110  1.00  0.00           O  
ATOM   1868  CB  LEU A 120      36.897  -1.327 -17.905  1.00  0.00           C  
ATOM   1869  CG  LEU A 120      36.877  -2.739 -17.305  1.00  0.00           C  
ATOM   1870  CD1 LEU A 120      35.593  -2.935 -16.510  1.00  0.00           C  
ATOM   1871  CD2 LEU A 120      36.992  -3.767 -18.421  1.00  0.00           C  
ATOM   1872  H   LEU A 120      39.193  -0.693 -16.772  1.00  0.00           H  
ATOM   1873  HA  LEU A 120      38.361  -1.678 -19.438  1.00  0.00           H  
ATOM   1874 1HB  LEU A 120      36.745  -0.620 -17.092  1.00  0.00           H  
ATOM   1875 2HB  LEU A 120      36.054  -1.247 -18.591  1.00  0.00           H  
ATOM   1876  HG  LEU A 120      37.716  -2.854 -16.618  1.00  0.00           H  
ATOM   1877 1HD1 LEU A 120      35.579  -3.938 -16.083  1.00  0.00           H  
ATOM   1878 2HD1 LEU A 120      35.547  -2.199 -15.707  1.00  0.00           H  
ATOM   1879 3HD1 LEU A 120      34.735  -2.809 -17.168  1.00  0.00           H  
ATOM   1880 1HD2 LEU A 120      36.978  -4.770 -17.994  1.00  0.00           H  
ATOM   1881 2HD2 LEU A 120      36.153  -3.653 -19.108  1.00  0.00           H  
ATOM   1882 3HD2 LEU A 120      37.926  -3.615 -18.961  1.00  0.00           H  
ATOM   1883  N   GLY A 121      38.854   1.338 -18.989  1.00  0.00           N  
ATOM   1884  CA  GLY A 121      39.016   2.529 -19.801  1.00  0.00           C  
ATOM   1885  C   GLY A 121      37.976   3.579 -19.450  1.00  0.00           C  
ATOM   1886  O   GLY A 121      37.612   4.409 -20.283  1.00  0.00           O  
ATOM   1887  H   GLY A 121      39.415   1.218 -18.158  1.00  0.00           H  
ATOM   1888 1HA  GLY A 121      40.016   2.938 -19.652  1.00  0.00           H  
ATOM   1889 2HA  GLY A 121      38.931   2.265 -20.854  1.00  0.00           H  
ATOM   1890  N   ASN A 122      37.504   3.535 -18.215  1.00  0.00           N  
ATOM   1891  CA  ASN A 122      36.480   4.458 -17.760  1.00  0.00           C  
ATOM   1892  C   ASN A 122      37.124   5.748 -17.270  1.00  0.00           C  
ATOM   1893  O   ASN A 122      36.468   6.785 -17.180  1.00  0.00           O  
ATOM   1894  CB  ASN A 122      35.628   3.828 -16.673  1.00  0.00           C  
ATOM   1895  CG  ASN A 122      34.754   2.721 -17.193  1.00  0.00           C  
ATOM   1896  OD1 ASN A 122      34.381   2.709 -18.372  1.00  0.00           O  
ATOM   1897  ND2 ASN A 122      34.420   1.790 -16.337  1.00  0.00           N  
ATOM   1898  H   ASN A 122      37.865   2.843 -17.575  1.00  0.00           H  
ATOM   1899  HA  ASN A 122      35.837   4.706 -18.606  1.00  0.00           H  
ATOM   1900 1HB  ASN A 122      36.274   3.428 -15.890  1.00  0.00           H  
ATOM   1901 2HB  ASN A 122      34.996   4.591 -16.218  1.00  0.00           H  
ATOM   1902 1HD2 ASN A 122      33.839   1.028 -16.627  1.00  0.00           H  
ATOM   1903 2HD2 ASN A 122      34.744   1.839 -15.393  1.00  0.00           H  
ATOM   1904  N   GLY A 123      38.418   5.665 -16.956  1.00  0.00           N  
ATOM   1905  CA  GLY A 123      39.293   6.832 -16.964  1.00  0.00           C  
ATOM   1906  C   GLY A 123      40.697   6.478 -17.452  1.00  0.00           C  
ATOM   1907  O   GLY A 123      41.120   5.325 -17.373  1.00  0.00           O  
ATOM   1908  H   GLY A 123      38.807   4.767 -16.704  1.00  0.00           H  
ATOM   1909 1HA  GLY A 123      38.867   7.602 -17.608  1.00  0.00           H  
ATOM   1910 2HA  GLY A 123      39.351   7.250 -15.960  1.00  0.00           H  
ATOM   1911  N   ASP A 124      41.404   7.482 -17.953  1.00  0.00           N  
ATOM   1912  CA  ASP A 124      42.688   7.302 -18.632  1.00  0.00           C  
ATOM   1913  C   ASP A 124      43.867   7.156 -17.672  1.00  0.00           C  
ATOM   1914  O   ASP A 124      43.707   7.267 -16.456  1.00  0.00           O  
ATOM   1915  CB  ASP A 124      42.950   8.481 -19.573  1.00  0.00           C  
ATOM   1916  CG  ASP A 124      43.960   8.154 -20.665  1.00  0.00           C  
ATOM   1917  OD1 ASP A 124      44.531   7.090 -20.620  1.00  0.00           O  
ATOM   1918  OD2 ASP A 124      44.150   8.972 -21.533  1.00  0.00           O  
ATOM   1919  H   ASP A 124      41.049   8.424 -17.868  1.00  0.00           H  
ATOM   1920  HA  ASP A 124      42.641   6.388 -19.224  1.00  0.00           H  
ATOM   1921 1HB  ASP A 124      42.015   8.787 -20.042  1.00  0.00           H  
ATOM   1922 2HB  ASP A 124      43.321   9.330 -18.998  1.00  0.00           H  
ATOM   1923  N   VAL A 125      45.385   6.844 -18.273  1.00  0.00           N  
ATOM   1924  CA  VAL A 125      46.344   6.598 -17.200  1.00  0.00           C  
ATOM   1925  C   VAL A 125      46.506   7.836 -16.339  1.00  0.00           C  
ATOM   1926  O   VAL A 125      46.589   7.745 -15.114  1.00  0.00           O  
ATOM   1927  CB  VAL A 125      47.713   6.194 -17.778  1.00  0.00           C  
ATOM   1928  CG1 VAL A 125      48.759   6.128 -16.675  1.00  0.00           C  
ATOM   1929  CG2 VAL A 125      47.599   4.856 -18.493  1.00  0.00           C  
ATOM   1930  H   VAL A 125      45.528   6.846 -19.273  1.00  0.00           H  
ATOM   1931  HA  VAL A 125      45.970   5.781 -16.582  1.00  0.00           H  
ATOM   1932  HB  VAL A 125      48.039   6.958 -18.484  1.00  0.00           H  
ATOM   1933 1HG1 VAL A 125      49.720   5.841 -17.102  1.00  0.00           H  
ATOM   1934 2HG1 VAL A 125      48.850   7.105 -16.201  1.00  0.00           H  
ATOM   1935 3HG1 VAL A 125      48.458   5.390 -15.932  1.00  0.00           H  
ATOM   1936 1HG2 VAL A 125      48.570   4.577 -18.900  1.00  0.00           H  
ATOM   1937 2HG2 VAL A 125      47.268   4.094 -17.788  1.00  0.00           H  
ATOM   1938 3HG2 VAL A 125      46.876   4.939 -19.305  1.00  0.00           H  
ATOM   1939  N   GLU A 126      46.554   9.018 -16.958  1.00  0.00           N  
ATOM   1940  CA  GLU A 126      46.683  10.220 -16.142  1.00  0.00           C  
ATOM   1941  C   GLU A 126      45.583  10.292 -15.090  1.00  0.00           C  
ATOM   1942  O   GLU A 126      45.848  10.560 -13.918  1.00  0.00           O  
ATOM   1943  CB  GLU A 126      46.642  11.470 -17.023  1.00  0.00           C  
ATOM   1944  CG  GLU A 126      47.880  11.673 -17.886  1.00  0.00           C  
ATOM   1945  CD  GLU A 126      47.769  12.862 -18.798  1.00  0.00           C  
ATOM   1946  OE1 GLU A 126      46.717  13.453 -18.848  1.00  0.00           O  
ATOM   1947  OE2 GLU A 126      48.738  13.181 -19.446  1.00  0.00           O  
ATOM   1948  H   GLU A 126      46.500   9.048 -17.966  1.00  0.00           H  
ATOM   1949  HA  GLU A 126      47.644  10.187 -15.627  1.00  0.00           H  
ATOM   1950 1HB  GLU A 126      45.777  11.420 -17.686  1.00  0.00           H  
ATOM   1951 2HB  GLU A 126      46.523  12.354 -16.396  1.00  0.00           H  
ATOM   1952 1HG  GLU A 126      48.744  11.807 -17.236  1.00  0.00           H  
ATOM   1953 2HG  GLU A 126      48.044  10.777 -18.483  1.00  0.00           H  
ATOM   1954  N   GLU A 127      44.348  10.051 -15.515  1.00  0.00           N  
ATOM   1955  CA  GLU A 127      43.205  10.089 -14.610  1.00  0.00           C  
ATOM   1956  C   GLU A 127      43.299   8.991 -13.559  1.00  0.00           C  
ATOM   1957  O   GLU A 127      42.994   9.212 -12.387  1.00  0.00           O  
ATOM   1958  CB  GLU A 127      41.898   9.947 -15.394  1.00  0.00           C  
ATOM   1959  CG  GLU A 127      41.553  11.149 -16.262  1.00  0.00           C  
ATOM   1960  CD  GLU A 127      40.302  10.946 -17.071  1.00  0.00           C  
ATOM   1961  OE1 GLU A 127      40.051   9.835 -17.473  1.00  0.00           O  
ATOM   1962  OE2 GLU A 127      39.597  11.903 -17.288  1.00  0.00           O  
ATOM   1963  H   GLU A 127      44.196   9.836 -16.490  1.00  0.00           H  
ATOM   1964  HA  GLU A 127      43.202  11.051 -14.097  1.00  0.00           H  
ATOM   1965 1HB  GLU A 127      41.955   9.072 -16.042  1.00  0.00           H  
ATOM   1966 2HB  GLU A 127      41.073   9.788 -14.700  1.00  0.00           H  
ATOM   1967 1HG  GLU A 127      41.419  12.020 -15.621  1.00  0.00           H  
ATOM   1968 2HG  GLU A 127      42.386  11.351 -16.934  1.00  0.00           H  
ATOM   1969  N   ALA A 128      43.723   7.806 -13.984  1.00  0.00           N  
ATOM   1970  CA  ALA A 128      43.857   6.670 -13.079  1.00  0.00           C  
ATOM   1971  C   ALA A 128      44.929   6.928 -12.028  1.00  0.00           C  
ATOM   1972  O   ALA A 128      44.757   6.593 -10.856  1.00  0.00           O  
ATOM   1973  CB  ALA A 128      44.176   5.404 -13.861  1.00  0.00           C  
ATOM   1974  H   ALA A 128      43.959   7.689 -14.959  1.00  0.00           H  
ATOM   1975  HA  ALA A 128      42.907   6.535 -12.562  1.00  0.00           H  
ATOM   1976 1HB  ALA A 128      44.274   4.565 -13.171  1.00  0.00           H  
ATOM   1977 2HB  ALA A 128      43.372   5.200 -14.568  1.00  0.00           H  
ATOM   1978 3HB  ALA A 128      45.111   5.538 -14.403  1.00  0.00           H  
ATOM   1979  N   SER A 129      46.037   7.526 -12.453  1.00  0.00           N  
ATOM   1980  CA  SER A 129      47.139   7.830 -11.548  1.00  0.00           C  
ATOM   1981  C   SER A 129      46.723   8.850 -10.497  1.00  0.00           C  
ATOM   1982  O   SER A 129      47.080   8.729  -9.325  1.00  0.00           O  
ATOM   1983  CB  SER A 129      48.328   8.353 -12.330  1.00  0.00           C  
ATOM   1984  OG  SER A 129      48.855   7.360 -13.167  1.00  0.00           O  
ATOM   1985  H   SER A 129      46.118   7.776 -13.428  1.00  0.00           H  
ATOM   1986  HA  SER A 129      47.431   6.911 -11.037  1.00  0.00           H  
ATOM   1987 1HB  SER A 129      48.021   9.211 -12.928  1.00  0.00           H  
ATOM   1988 2HB  SER A 129      49.097   8.695 -11.638  1.00  0.00           H  
ATOM   1989  HG  SER A 129      48.286   7.337 -13.940  1.00  0.00           H  
ATOM   1990  N   GLU A 130      45.966   9.855 -10.922  1.00  0.00           N  
ATOM   1991  CA  GLU A 130      45.499  10.899 -10.017  1.00  0.00           C  
ATOM   1992  C   GLU A 130      44.553  10.335  -8.966  1.00  0.00           C  
ATOM   1993  O   GLU A 130      44.618  10.707  -7.794  1.00  0.00           O  
ATOM   1994  CB  GLU A 130      44.800  12.012 -10.801  1.00  0.00           C  
ATOM   1995  CG  GLU A 130      45.729  12.849 -11.669  1.00  0.00           C  
ATOM   1996  CD  GLU A 130      44.998  13.884 -12.478  1.00  0.00           C  
ATOM   1997  OE1 GLU A 130      43.791  13.881 -12.460  1.00  0.00           O  
ATOM   1998  OE2 GLU A 130      45.649  14.678 -13.116  1.00  0.00           O  
ATOM   1999  H   GLU A 130      45.707   9.898 -11.897  1.00  0.00           H  
ATOM   2000  HA  GLU A 130      46.362  11.323  -9.503  1.00  0.00           H  
ATOM   2001 1HB  GLU A 130      44.038  11.577 -11.449  1.00  0.00           H  
ATOM   2002 2HB  GLU A 130      44.294  12.683 -10.107  1.00  0.00           H  
ATOM   2003 1HG  GLU A 130      46.453  13.351 -11.028  1.00  0.00           H  
ATOM   2004 2HG  GLU A 130      46.275  12.188 -12.340  1.00  0.00           H  
ATOM   2005  N   ALA A 131      43.673   9.435  -9.391  1.00  0.00           N  
ATOM   2006  CA  ALA A 131      42.711   8.817  -8.486  1.00  0.00           C  
ATOM   2007  C   ALA A 131      43.412   7.966  -7.435  1.00  0.00           C  
ATOM   2008  O   ALA A 131      43.035   7.975  -6.263  1.00  0.00           O  
ATOM   2009  CB  ALA A 131      41.713   7.976  -9.268  1.00  0.00           C  
ATOM   2010  H   ALA A 131      43.670   9.172 -10.366  1.00  0.00           H  
ATOM   2011  HA  ALA A 131      42.174   9.612  -7.968  1.00  0.00           H  
ATOM   2012 1HB  ALA A 131      41.001   7.521  -8.578  1.00  0.00           H  
ATOM   2013 2HB  ALA A 131      41.178   8.610  -9.975  1.00  0.00           H  
ATOM   2014 3HB  ALA A 131      42.242   7.194  -9.810  1.00  0.00           H  
ATOM   2015  N   ILE A 132      44.434   7.231  -7.860  1.00  0.00           N  
ATOM   2016  CA  ILE A 132      45.190   6.374  -6.955  1.00  0.00           C  
ATOM   2017  C   ILE A 132      45.925   7.194  -5.904  1.00  0.00           C  
ATOM   2018  O   ILE A 132      45.973   6.820  -4.732  1.00  0.00           O  
ATOM   2019  CB  ILE A 132      46.201   5.511  -7.732  1.00  0.00           C  
ATOM   2020  CG1 ILE A 132      45.469   4.489  -8.607  1.00  0.00           C  
ATOM   2021  CG2 ILE A 132      47.151   4.811  -6.773  1.00  0.00           C  
ATOM   2022  CD1 ILE A 132      46.364   3.785  -9.601  1.00  0.00           C  
ATOM   2023  H   ILE A 132      44.694   7.267  -8.835  1.00  0.00           H  
ATOM   2024  HA  ILE A 132      44.493   5.712  -6.443  1.00  0.00           H  
ATOM   2025  HB  ILE A 132      46.779   6.144  -8.404  1.00  0.00           H  
ATOM   2026 1HG1 ILE A 132      45.003   3.736  -7.973  1.00  0.00           H  
ATOM   2027 2HG1 ILE A 132      44.673   4.988  -9.160  1.00  0.00           H  
ATOM   2028 1HG2 ILE A 132      47.858   4.205  -7.338  1.00  0.00           H  
ATOM   2029 2HG2 ILE A 132      47.695   5.555  -6.192  1.00  0.00           H  
ATOM   2030 3HG2 ILE A 132      46.582   4.171  -6.099  1.00  0.00           H  
ATOM   2031 1HD1 ILE A 132      45.774   3.077 -10.184  1.00  0.00           H  
ATOM   2032 2HD1 ILE A 132      46.815   4.519 -10.269  1.00  0.00           H  
ATOM   2033 3HD1 ILE A 132      47.148   3.249  -9.068  1.00  0.00           H  
ATOM   2034  N   VAL A 133      46.498   8.315  -6.329  1.00  0.00           N  
ATOM   2035  CA  VAL A 133      47.232   9.191  -5.424  1.00  0.00           C  
ATOM   2036  C   VAL A 133      46.310   9.795  -4.372  1.00  0.00           C  
ATOM   2037  O   VAL A 133      46.673   9.899  -3.200  1.00  0.00           O  
ATOM   2038  CB  VAL A 133      47.916  10.323  -6.214  1.00  0.00           C  
ATOM   2039  CG1 VAL A 133      48.523  11.344  -5.264  1.00  0.00           C  
ATOM   2040  CG2 VAL A 133      48.979   9.743  -7.134  1.00  0.00           C  
ATOM   2041  H   VAL A 133      46.423   8.567  -7.304  1.00  0.00           H  
ATOM   2042  HA  VAL A 133      48.000   8.603  -4.920  1.00  0.00           H  
ATOM   2043  HB  VAL A 133      47.165  10.844  -6.808  1.00  0.00           H  
ATOM   2044 1HG1 VAL A 133      49.002  12.137  -5.839  1.00  0.00           H  
ATOM   2045 2HG1 VAL A 133      47.739  11.772  -4.640  1.00  0.00           H  
ATOM   2046 3HG1 VAL A 133      49.265  10.857  -4.632  1.00  0.00           H  
ATOM   2047 1HG2 VAL A 133      49.458  10.548  -7.690  1.00  0.00           H  
ATOM   2048 2HG2 VAL A 133      49.727   9.217  -6.540  1.00  0.00           H  
ATOM   2049 3HG2 VAL A 133      48.515   9.046  -7.833  1.00  0.00           H  
ATOM   2050  N   GLU A 134      45.116  10.192  -4.798  1.00  0.00           N  
ATOM   2051  CA  GLU A 134      44.139  10.787  -3.893  1.00  0.00           C  
ATOM   2052  C   GLU A 134      43.681   9.784  -2.841  1.00  0.00           C  
ATOM   2053  O   GLU A 134      43.524  10.127  -1.669  1.00  0.00           O  
ATOM   2054  CB  GLU A 134      42.932  11.306  -4.677  1.00  0.00           C  
ATOM   2055  CG  GLU A 134      43.223  12.517  -5.552  1.00  0.00           C  
ATOM   2056  CD  GLU A 134      43.620  13.730  -4.758  1.00  0.00           C  
ATOM   2057  OE1 GLU A 134      43.061  13.938  -3.708  1.00  0.00           O  
ATOM   2058  OE2 GLU A 134      44.483  14.450  -5.203  1.00  0.00           O  
ATOM   2059  H   GLU A 134      44.879  10.079  -5.773  1.00  0.00           H  
ATOM   2060  HA  GLU A 134      44.609  11.627  -3.380  1.00  0.00           H  
ATOM   2061 1HB  GLU A 134      42.548  10.513  -5.320  1.00  0.00           H  
ATOM   2062 2HB  GLU A 134      42.137  11.578  -3.983  1.00  0.00           H  
ATOM   2063 1HG  GLU A 134      44.030  12.268  -6.241  1.00  0.00           H  
ATOM   2064 2HG  GLU A 134      42.337  12.748  -6.142  1.00  0.00           H  
ATOM   2065  N   ALA A 135      43.468   8.544  -3.267  1.00  0.00           N  
ATOM   2066  CA  ALA A 135      43.027   7.489  -2.362  1.00  0.00           C  
ATOM   2067  C   ALA A 135      44.087   7.187  -1.310  1.00  0.00           C  
ATOM   2068  O   ALA A 135      43.771   6.980  -0.138  1.00  0.00           O  
ATOM   2069  CB  ALA A 135      42.684   6.229  -3.144  1.00  0.00           C  
ATOM   2070  H   ALA A 135      43.615   8.327  -4.242  1.00  0.00           H  
ATOM   2071  HA  ALA A 135      42.133   7.838  -1.845  1.00  0.00           H  
ATOM   2072 1HB  ALA A 135      42.356   5.451  -2.455  1.00  0.00           H  
ATOM   2073 2HB  ALA A 135      41.884   6.447  -3.852  1.00  0.00           H  
ATOM   2074 3HB  ALA A 135      43.564   5.887  -3.686  1.00  0.00           H  
ATOM   2075  N   LEU A 136      45.345   7.163  -1.736  1.00  0.00           N  
ATOM   2076  CA  LEU A 136      46.455   6.886  -0.831  1.00  0.00           C  
ATOM   2077  C   LEU A 136      46.594   7.979   0.221  1.00  0.00           C  
ATOM   2078  O   LEU A 136      46.846   7.698   1.393  1.00  0.00           O  
ATOM   2079  CB  LEU A 136      47.764   6.759  -1.621  1.00  0.00           C  
ATOM   2080  CG  LEU A 136      48.999   6.361  -0.802  1.00  0.00           C  
ATOM   2081  CD1 LEU A 136      50.001   5.654  -1.704  1.00  0.00           C  
ATOM   2082  CD2 LEU A 136      49.612   7.603  -0.172  1.00  0.00           C  
ATOM   2083  H   LEU A 136      45.538   7.341  -2.711  1.00  0.00           H  
ATOM   2084  HA  LEU A 136      46.259   5.943  -0.322  1.00  0.00           H  
ATOM   2085 1HB  LEU A 136      47.628   6.010  -2.400  1.00  0.00           H  
ATOM   2086 2HB  LEU A 136      47.976   7.715  -2.098  1.00  0.00           H  
ATOM   2087  HG  LEU A 136      48.706   5.663  -0.017  1.00  0.00           H  
ATOM   2088 1HD1 LEU A 136      50.878   5.371  -1.122  1.00  0.00           H  
ATOM   2089 2HD1 LEU A 136      49.542   4.759  -2.125  1.00  0.00           H  
ATOM   2090 3HD1 LEU A 136      50.300   6.323  -2.510  1.00  0.00           H  
ATOM   2091 1HD2 LEU A 136      50.489   7.321   0.410  1.00  0.00           H  
ATOM   2092 2HD2 LEU A 136      49.906   8.301  -0.956  1.00  0.00           H  
ATOM   2093 3HD2 LEU A 136      48.880   8.079   0.481  1.00  0.00           H  
ATOM   2094  N   ARG A 137      46.428   9.227  -0.205  1.00  0.00           N  
ATOM   2095  CA  ARG A 137      46.535  10.365   0.700  1.00  0.00           C  
ATOM   2096  C   ARG A 137      45.434  10.338   1.752  1.00  0.00           C  
ATOM   2097  O   ARG A 137      45.675  10.629   2.924  1.00  0.00           O  
ATOM   2098  CB  ARG A 137      46.461  11.673  -0.074  1.00  0.00           C  
ATOM   2099  CG  ARG A 137      46.614  12.927   0.773  1.00  0.00           C  
ATOM   2100  CD  ARG A 137      46.557  14.159  -0.054  1.00  0.00           C  
ATOM   2101  NE  ARG A 137      45.265  14.317  -0.703  1.00  0.00           N  
ATOM   2102  CZ  ARG A 137      44.163  14.809  -0.103  1.00  0.00           C  
ATOM   2103  NH1 ARG A 137      44.212  15.185   1.156  1.00  0.00           N  
ATOM   2104  NH2 ARG A 137      43.033  14.913  -0.780  1.00  0.00           N  
ATOM   2105  H   ARG A 137      46.223   9.391  -1.180  1.00  0.00           H  
ATOM   2106  HA  ARG A 137      47.499  10.315   1.206  1.00  0.00           H  
ATOM   2107 1HB  ARG A 137      47.241  11.691  -0.833  1.00  0.00           H  
ATOM   2108 2HB  ARG A 137      45.502  11.738  -0.588  1.00  0.00           H  
ATOM   2109 1HG  ARG A 137      45.810  12.970   1.508  1.00  0.00           H  
ATOM   2110 2HG  ARG A 137      47.576  12.903   1.287  1.00  0.00           H  
ATOM   2111 1HD  ARG A 137      46.730  15.029   0.577  1.00  0.00           H  
ATOM   2112 2HD  ARG A 137      47.323  14.113  -0.828  1.00  0.00           H  
ATOM   2113  HE  ARG A 137      45.188  14.038  -1.672  1.00  0.00           H  
ATOM   2114 1HH1 ARG A 137      45.076  15.105   1.673  1.00  0.00           H  
ATOM   2115 2HH1 ARG A 137      43.387  15.554   1.605  1.00  0.00           H  
ATOM   2116 1HH2 ARG A 137      42.995  14.624  -1.748  1.00  0.00           H  
ATOM   2117 2HH2 ARG A 137      42.208  15.282  -0.331  1.00  0.00           H  
ATOM   2118  N   GLU A 138      44.225   9.987   1.326  1.00  0.00           N  
ATOM   2119  CA  GLU A 138      43.083   9.921   2.231  1.00  0.00           C  
ATOM   2120  C   GLU A 138      43.276   8.836   3.283  1.00  0.00           C  
ATOM   2121  O   GLU A 138      42.953   9.030   4.455  1.00  0.00           O  
ATOM   2122  CB  GLU A 138      41.795   9.661   1.447  1.00  0.00           C  
ATOM   2123  CG  GLU A 138      41.341  10.826   0.579  1.00  0.00           C  
ATOM   2124  CD  GLU A 138      40.115  10.510  -0.231  1.00  0.00           C  
ATOM   2125  OE1 GLU A 138      39.689   9.380  -0.213  1.00  0.00           O  
ATOM   2126  OE2 GLU A 138      39.603  11.399  -0.870  1.00  0.00           O  
ATOM   2127  H   GLU A 138      44.094   9.760   0.351  1.00  0.00           H  
ATOM   2128  HA  GLU A 138      42.992  10.879   2.744  1.00  0.00           H  
ATOM   2129 1HB  GLU A 138      41.932   8.795   0.799  1.00  0.00           H  
ATOM   2130 2HB  GLU A 138      40.987   9.427   2.140  1.00  0.00           H  
ATOM   2131 1HG  GLU A 138      41.129  11.682   1.219  1.00  0.00           H  
ATOM   2132 2HG  GLU A 138      42.153  11.103  -0.092  1.00  0.00           H  
ATOM   2133  N   GLY A 139      43.805   7.694   2.857  1.00  0.00           N  
ATOM   2134  CA  GLY A 139      44.041   6.576   3.762  1.00  0.00           C  
ATOM   2135  C   GLY A 139      45.085   6.929   4.814  1.00  0.00           C  
ATOM   2136  O   GLY A 139      44.942   6.579   5.986  1.00  0.00           O  
ATOM   2137  H   GLY A 139      44.050   7.599   1.882  1.00  0.00           H  
ATOM   2138 1HA  GLY A 139      43.106   6.299   4.250  1.00  0.00           H  
ATOM   2139 2HA  GLY A 139      44.373   5.710   3.191  1.00  0.00           H  
ATOM   2140  N   LEU A 140      46.135   7.624   4.388  1.00  0.00           N  
ATOM   2141  CA  LEU A 140      47.205   8.026   5.293  1.00  0.00           C  
ATOM   2142  C   LEU A 140      46.699   9.005   6.345  1.00  0.00           C  
ATOM   2143  O   LEU A 140      47.066   8.917   7.517  1.00  0.00           O  
ATOM   2144  CB  LEU A 140      48.355   8.664   4.503  1.00  0.00           C  
ATOM   2145  CG  LEU A 140      49.151   7.712   3.601  1.00  0.00           C  
ATOM   2146  CD1 LEU A 140      50.130   8.513   2.755  1.00  0.00           C  
ATOM   2147  CD2 LEU A 140      49.880   6.689   4.460  1.00  0.00           C  
ATOM   2148  H   LEU A 140      46.193   7.880   3.413  1.00  0.00           H  
ATOM   2149  HA  LEU A 140      47.579   7.138   5.802  1.00  0.00           H  
ATOM   2150 1HB  LEU A 140      47.948   9.453   3.874  1.00  0.00           H  
ATOM   2151 2HB  LEU A 140      49.054   9.113   5.209  1.00  0.00           H  
ATOM   2152  HG  LEU A 140      48.469   7.197   2.924  1.00  0.00           H  
ATOM   2153 1HD1 LEU A 140      50.695   7.837   2.114  1.00  0.00           H  
ATOM   2154 2HD1 LEU A 140      49.580   9.223   2.136  1.00  0.00           H  
ATOM   2155 3HD1 LEU A 140      50.816   9.054   3.406  1.00  0.00           H  
ATOM   2156 1HD2 LEU A 140      50.445   6.012   3.819  1.00  0.00           H  
ATOM   2157 2HD2 LEU A 140      50.563   7.203   5.136  1.00  0.00           H  
ATOM   2158 3HD2 LEU A 140      49.155   6.119   5.041  1.00  0.00           H  
ATOM   2159  N   GLU A 141      45.854   9.938   5.919  1.00  0.00           N  
ATOM   2160  CA  GLU A 141      45.295  10.935   6.824  1.00  0.00           C  
ATOM   2161  C   GLU A 141      44.404  10.287   7.876  1.00  0.00           C  
ATOM   2162  O   GLU A 141      44.437  10.662   9.048  1.00  0.00           O  
ATOM   2163  CB  GLU A 141      44.498  11.980   6.040  1.00  0.00           C  
ATOM   2164  CG  GLU A 141      45.347  12.898   5.172  1.00  0.00           C  
ATOM   2165  CD  GLU A 141      44.526  13.862   4.362  1.00  0.00           C  
ATOM   2166  OE1 GLU A 141      43.324  13.750   4.380  1.00  0.00           O  
ATOM   2167  OE2 GLU A 141      45.102  14.711   3.724  1.00  0.00           O  
ATOM   2168  H   GLU A 141      45.593   9.957   4.944  1.00  0.00           H  
ATOM   2169  HA  GLU A 141      46.117  11.436   7.337  1.00  0.00           H  
ATOM   2170 1HB  GLU A 141      43.779  11.478   5.392  1.00  0.00           H  
ATOM   2171 2HB  GLU A 141      43.933  12.603   6.733  1.00  0.00           H  
ATOM   2172 1HG  GLU A 141      46.023  13.463   5.813  1.00  0.00           H  
ATOM   2173 2HG  GLU A 141      45.951  12.289   4.501  1.00  0.00           H  
ATOM   2174  N   ALA A 142      43.608   9.312   7.451  1.00  0.00           N  
ATOM   2175  CA  ALA A 142      42.706   8.610   8.355  1.00  0.00           C  
ATOM   2176  C   ALA A 142      43.481   7.826   9.407  1.00  0.00           C  
ATOM   2177  O   ALA A 142      43.105   7.801  10.579  1.00  0.00           O  
ATOM   2178  CB  ALA A 142      41.788   7.682   7.572  1.00  0.00           C  
ATOM   2179  H   ALA A 142      43.628   9.050   6.476  1.00  0.00           H  
ATOM   2180  HA  ALA A 142      42.099   9.353   8.872  1.00  0.00           H  
ATOM   2181 1HB  ALA A 142      41.120   7.165   8.261  1.00  0.00           H  
ATOM   2182 2HB  ALA A 142      41.199   8.265   6.864  1.00  0.00           H  
ATOM   2183 3HB  ALA A 142      42.387   6.951   7.031  1.00  0.00           H  
ATOM   2184  N   ILE A 143      44.565   7.186   8.982  1.00  0.00           N  
ATOM   2185  CA  ILE A 143      45.395   6.400   9.886  1.00  0.00           C  
ATOM   2186  C   ILE A 143      46.053   7.284  10.938  1.00  0.00           C  
ATOM   2187  O   ILE A 143      46.133   6.916  12.110  1.00  0.00           O  
ATOM   2188  CB  ILE A 143      46.479   5.632   9.108  1.00  0.00           C  
ATOM   2189  CG1 ILE A 143      45.837   4.615   8.161  1.00  0.00           C  
ATOM   2190  CG2 ILE A 143      47.434   4.941  10.069  1.00  0.00           C  
ATOM   2191  CD1 ILE A 143      44.997   3.573   8.862  1.00  0.00           C  
ATOM   2192  H   ILE A 143      44.821   7.246   8.007  1.00  0.00           H  
ATOM   2193  HA  ILE A 143      44.760   5.677  10.397  1.00  0.00           H  
ATOM   2194  HB  ILE A 143      47.043   6.328   8.488  1.00  0.00           H  
ATOM   2195 1HG1 ILE A 143      45.206   5.136   7.442  1.00  0.00           H  
ATOM   2196 2HG1 ILE A 143      46.616   4.101   7.597  1.00  0.00           H  
ATOM   2197 1HG2 ILE A 143      48.194   4.402   9.502  1.00  0.00           H  
ATOM   2198 2HG2 ILE A 143      47.914   5.685  10.703  1.00  0.00           H  
ATOM   2199 3HG2 ILE A 143      46.879   4.238  10.691  1.00  0.00           H  
ATOM   2200 1HD1 ILE A 143      44.576   2.888   8.125  1.00  0.00           H  
ATOM   2201 2HD1 ILE A 143      45.619   3.014   9.562  1.00  0.00           H  
ATOM   2202 3HD1 ILE A 143      44.189   4.062   9.405  1.00  0.00           H  
ATOM   2203  N   VAL A 144      46.523   8.452  10.513  1.00  0.00           N  
ATOM   2204  CA  VAL A 144      47.175   9.390  11.417  1.00  0.00           C  
ATOM   2205  C   VAL A 144      46.202   9.908  12.469  1.00  0.00           C  
ATOM   2206  O   VAL A 144      46.554  10.043  13.641  1.00  0.00           O  
ATOM   2207  CB  VAL A 144      47.754  10.579  10.627  1.00  0.00           C  
ATOM   2208  CG1 VAL A 144      48.267  11.651  11.576  1.00  0.00           C  
ATOM   2209  CG2 VAL A 144      48.865  10.097   9.706  1.00  0.00           C  
ATOM   2210  H   VAL A 144      46.426   8.696   9.538  1.00  0.00           H  
ATOM   2211  HA  VAL A 144      47.993   8.873  11.921  1.00  0.00           H  
ATOM   2212  HB  VAL A 144      46.959  11.029  10.032  1.00  0.00           H  
ATOM   2213 1HG1 VAL A 144      48.672  12.483  11.001  1.00  0.00           H  
ATOM   2214 2HG1 VAL A 144      47.447  12.006  12.200  1.00  0.00           H  
ATOM   2215 3HG1 VAL A 144      49.050  11.232  12.208  1.00  0.00           H  
ATOM   2216 1HG2 VAL A 144      49.269  10.942   9.150  1.00  0.00           H  
ATOM   2217 2HG2 VAL A 144      49.657   9.641  10.300  1.00  0.00           H  
ATOM   2218 3HG2 VAL A 144      48.465   9.361   9.008  1.00  0.00           H  
ATOM   2219  N   LYS A 145      44.977  10.197  12.044  1.00  0.00           N  
ATOM   2220  CA  LYS A 145      43.951  10.700  12.948  1.00  0.00           C  
ATOM   2221  C   LYS A 145      43.585   9.661  14.000  1.00  0.00           C  
ATOM   2222  O   LYS A 145      43.528   9.964  15.192  1.00  0.00           O  
ATOM   2223  CB  LYS A 145      42.705  11.117  12.165  1.00  0.00           C  
ATOM   2224  CG  LYS A 145      42.883  12.373  11.322  1.00  0.00           C  
ATOM   2225  CD  LYS A 145      41.612  12.710  10.557  1.00  0.00           C  
ATOM   2226  CE  LYS A 145      41.793  13.955   9.702  1.00  0.00           C  
ATOM   2227  NZ  LYS A 145      40.569  14.275   8.918  1.00  0.00           N  
ATOM   2228  H   LYS A 145      44.751  10.065  11.069  1.00  0.00           H  
ATOM   2229  HA  LYS A 145      44.345  11.575  13.467  1.00  0.00           H  
ATOM   2230 1HB  LYS A 145      42.406  10.307  11.499  1.00  0.00           H  
ATOM   2231 2HB  LYS A 145      41.882  11.293  12.857  1.00  0.00           H  
ATOM   2232 1HG  LYS A 145      43.142  13.212  11.968  1.00  0.00           H  
ATOM   2233 2HG  LYS A 145      43.695  12.221  10.611  1.00  0.00           H  
ATOM   2234 1HD  LYS A 145      41.341  11.873   9.913  1.00  0.00           H  
ATOM   2235 2HD  LYS A 145      40.798  12.881  11.262  1.00  0.00           H  
ATOM   2236 1HE  LYS A 145      42.031  14.804  10.342  1.00  0.00           H  
ATOM   2237 2HE  LYS A 145      42.622  13.805   9.012  1.00  0.00           H  
ATOM   2238 1HZ  LYS A 145      40.730  15.105   8.365  1.00  0.00           H  
ATOM   2239 2HZ  LYS A 145      40.349  13.501   8.306  1.00  0.00           H  
ATOM   2240 3HZ  LYS A 145      39.797  14.435   9.548  1.00  0.00           H  
ATOM   2241  N   ASN A 146      43.339   8.437  13.540  1.00  0.00           N  
ATOM   2242  CA  ASN A 146      42.474   7.522  14.276  1.00  0.00           C  
ATOM   2243  C   ASN A 146      43.211   6.460  15.088  1.00  0.00           C  
ATOM   2244  O   ASN A 146      42.627   5.813  15.957  1.00  0.00           O  
ATOM   2245  CB  ASN A 146      41.509   6.854  13.315  1.00  0.00           C  
ATOM   2246  CG  ASN A 146      40.529   7.822  12.713  1.00  0.00           C  
ATOM   2247  OD1 ASN A 146      39.510   8.158  13.329  1.00  0.00           O  
ATOM   2248  ND2 ASN A 146      40.816   8.279  11.521  1.00  0.00           N  
ATOM   2249  H   ASN A 146      43.760   8.145  12.670  1.00  0.00           H  
ATOM   2250  HA  ASN A 146      41.899   8.098  15.003  1.00  0.00           H  
ATOM   2251 1HB  ASN A 146      42.069   6.375  12.510  1.00  0.00           H  
ATOM   2252 2HB  ASN A 146      40.955   6.074  13.838  1.00  0.00           H  
ATOM   2253 1HD2 ASN A 146      40.200   8.927  11.071  1.00  0.00           H  
ATOM   2254 2HD2 ASN A 146      41.651   7.981  11.059  1.00  0.00           H  
ATOM   2255  N   SER A 147      44.494   6.273  14.814  1.00  0.00           N  
ATOM   2256  CA  SER A 147      45.177   5.070  15.290  1.00  0.00           C  
ATOM   2257  C   SER A 147      46.088   5.353  16.480  1.00  0.00           C  
ATOM   2258  O   SER A 147      47.143   5.971  16.334  1.00  0.00           O  
ATOM   2259  CB  SER A 147      45.989   4.459  14.165  1.00  0.00           C  
ATOM   2260  OG  SER A 147      45.156   4.007  13.132  1.00  0.00           O  
ATOM   2261  H   SER A 147      44.989   6.970  14.275  1.00  0.00           H  
ATOM   2262  HA  SER A 147      44.424   4.349  15.612  1.00  0.00           H  
ATOM   2263 1HB  SER A 147      46.686   5.201  13.775  1.00  0.00           H  
ATOM   2264 2HB  SER A 147      46.578   3.628  14.551  1.00  0.00           H  
ATOM   2265  HG  SER A 147      44.926   4.785  12.618  1.00  0.00           H  
ATOM   2266  N   LYS A 148      45.670   4.895  17.659  1.00  0.00           N  
ATOM   2267  CA  LYS A 148      46.517   4.923  18.849  1.00  0.00           C  
ATOM   2268  C   LYS A 148      47.572   3.824  18.817  1.00  0.00           C  
ATOM   2269  O   LYS A 148      48.699   4.019  19.273  1.00  0.00           O  
ATOM   2270  CB  LYS A 148      45.665   4.791  20.112  1.00  0.00           C  
ATOM   2271  CG  LYS A 148      44.796   6.005  20.414  1.00  0.00           C  
ATOM   2272  CD  LYS A 148      43.977   5.797  21.679  1.00  0.00           C  
ATOM   2273  CE  LYS A 148      43.106   7.008  21.981  1.00  0.00           C  
ATOM   2274  NZ  LYS A 148      42.271   6.804  23.196  1.00  0.00           N  
ATOM   2275  H   LYS A 148      44.737   4.515  17.737  1.00  0.00           H  
ATOM   2276  HA  LYS A 148      47.040   5.880  18.879  1.00  0.00           H  
ATOM   2277 1HB  LYS A 148      45.010   3.925  20.021  1.00  0.00           H  
ATOM   2278 2HB  LYS A 148      46.313   4.622  20.972  1.00  0.00           H  
ATOM   2279 1HG  LYS A 148      45.429   6.884  20.542  1.00  0.00           H  
ATOM   2280 2HG  LYS A 148      44.120   6.185  19.579  1.00  0.00           H  
ATOM   2281 1HD  LYS A 148      43.338   4.921  21.559  1.00  0.00           H  
ATOM   2282 2HD  LYS A 148      44.646   5.624  22.522  1.00  0.00           H  
ATOM   2283 1HE  LYS A 148      43.739   7.882  22.133  1.00  0.00           H  
ATOM   2284 2HE  LYS A 148      42.450   7.205  21.134  1.00  0.00           H  
ATOM   2285 1HZ  LYS A 148      41.710   7.628  23.361  1.00  0.00           H  
ATOM   2286 2HZ  LYS A 148      41.666   6.006  23.059  1.00  0.00           H  
ATOM   2287 3HZ  LYS A 148      42.869   6.640  23.993  1.00  0.00           H  
ATOM   2288  N   ASP A 149      47.198   2.670  18.276  1.00  0.00           N  
ATOM   2289  CA  ASP A 149      48.073   1.504  18.296  1.00  0.00           C  
ATOM   2290  C   ASP A 149      49.163   1.628  17.242  1.00  0.00           C  
ATOM   2291  O   ASP A 149      48.880   1.667  16.044  1.00  0.00           O  
ATOM   2292  CB  ASP A 149      47.270   0.222  18.062  1.00  0.00           C  
ATOM   2293  CG  ASP A 149      48.120  -1.037  18.166  1.00  0.00           C  
ATOM   2294  OD1 ASP A 149      49.005  -1.201  17.360  1.00  0.00           O  
ATOM   2295  OD2 ASP A 149      47.876  -1.823  19.050  1.00  0.00           O  
ATOM   2296  H   ASP A 149      46.288   2.602  17.843  1.00  0.00           H  
ATOM   2297  HA  ASP A 149      48.547   1.444  19.276  1.00  0.00           H  
ATOM   2298 1HB  ASP A 149      46.463   0.160  18.793  1.00  0.00           H  
ATOM   2299 2HB  ASP A 149      46.813   0.254  17.073  1.00  0.00           H  
ATOM   2300  N   LYS A 150      50.450   1.685  17.856  1.00  0.00           N  
ATOM   2301  CA  LYS A 150      51.312   2.110  16.761  1.00  0.00           C  
ATOM   2302  C   LYS A 150      51.480   1.002  15.745  1.00  0.00           C  
ATOM   2303  O   LYS A 150      51.576   1.257  14.545  1.00  0.00           O  
ATOM   2304  CB  LYS A 150      52.679   2.550  17.288  1.00  0.00           C  
ATOM   2305  CG  LYS A 150      52.660   3.853  18.076  1.00  0.00           C  
ATOM   2306  CD  LYS A 150      54.050   4.218  18.574  1.00  0.00           C  
ATOM   2307  CE  LYS A 150      54.032   5.518  19.365  1.00  0.00           C  
ATOM   2308  NZ  LYS A 150      55.379   5.868  19.891  1.00  0.00           N  
ATOM   2309  H   LYS A 150      50.539   1.449  18.834  1.00  0.00           H  
ATOM   2310  HA  LYS A 150      50.843   2.957  16.260  1.00  0.00           H  
ATOM   2311 1HB  LYS A 150      53.087   1.773  17.935  1.00  0.00           H  
ATOM   2312 2HB  LYS A 150      53.368   2.674  16.452  1.00  0.00           H  
ATOM   2313 1HG  LYS A 150      52.288   4.658  17.440  1.00  0.00           H  
ATOM   2314 2HG  LYS A 150      51.991   3.752  18.930  1.00  0.00           H  
ATOM   2315 1HD  LYS A 150      54.429   3.419  19.213  1.00  0.00           H  
ATOM   2316 2HD  LYS A 150      54.723   4.330  17.725  1.00  0.00           H  
ATOM   2317 1HE  LYS A 150      53.684   6.328  18.725  1.00  0.00           H  
ATOM   2318 2HE  LYS A 150      53.342   5.425  20.203  1.00  0.00           H  
ATOM   2319 1HZ  LYS A 150      55.325   6.734  20.408  1.00  0.00           H  
ATOM   2320 2HZ  LYS A 150      55.704   5.131  20.502  1.00  0.00           H  
ATOM   2321 3HZ  LYS A 150      56.024   5.976  19.122  1.00  0.00           H  
ATOM   2322  N   GLU A 151      51.517  -0.243  16.215  1.00  0.00           N  
ATOM   2323  CA  GLU A 151      51.868  -1.332  15.310  1.00  0.00           C  
ATOM   2324  C   GLU A 151      50.787  -1.544  14.259  1.00  0.00           C  
ATOM   2325  O   GLU A 151      51.084  -1.776  13.087  1.00  0.00           O  
ATOM   2326  CB  GLU A 151      52.091  -2.627  16.094  1.00  0.00           C  
ATOM   2327  CG  GLU A 151      53.336  -2.626  16.969  1.00  0.00           C  
ATOM   2328  CD  GLU A 151      53.487  -3.887  17.774  1.00  0.00           C  
ATOM   2329  OE1 GLU A 151      52.593  -4.697  17.746  1.00  0.00           O  
ATOM   2330  OE2 GLU A 151      54.499  -4.040  18.417  1.00  0.00           O  
ATOM   2331  H   GLU A 151      51.301  -0.408  17.188  1.00  0.00           H  
ATOM   2332  HA  GLU A 151      52.794  -1.071  14.797  1.00  0.00           H  
ATOM   2333 1HB  GLU A 151      51.231  -2.816  16.736  1.00  0.00           H  
ATOM   2334 2HB  GLU A 151      52.171  -3.464  15.400  1.00  0.00           H  
ATOM   2335 1HG  GLU A 151      54.214  -2.506  16.335  1.00  0.00           H  
ATOM   2336 2HG  GLU A 151      53.291  -1.773  17.645  1.00  0.00           H  
ATOM   2337  N   LEU A 152      49.531  -1.463  14.684  1.00  0.00           N  
ATOM   2338  CA  LEU A 152      48.402  -1.647  13.779  1.00  0.00           C  
ATOM   2339  C   LEU A 152      48.355  -0.546  12.728  1.00  0.00           C  
ATOM   2340  O   LEU A 152      48.081  -0.805  11.556  1.00  0.00           O  
ATOM   2341  CB  LEU A 152      47.087  -1.665  14.568  1.00  0.00           C  
ATOM   2342  CG  LEU A 152      46.870  -2.887  15.471  1.00  0.00           C  
ATOM   2343  CD1 LEU A 152      45.621  -2.678  16.317  1.00  0.00           C  
ATOM   2344  CD2 LEU A 152      46.746  -4.137  14.613  1.00  0.00           C  
ATOM   2345  H   LEU A 152      49.353  -1.269  15.659  1.00  0.00           H  
ATOM   2346  HA  LEU A 152      48.519  -2.603  13.270  1.00  0.00           H  
ATOM   2347 1HB  LEU A 152      47.047  -0.778  15.197  1.00  0.00           H  
ATOM   2348 2HB  LEU A 152      46.257  -1.623  13.862  1.00  0.00           H  
ATOM   2349  HG  LEU A 152      47.717  -2.994  16.148  1.00  0.00           H  
ATOM   2350 1HD1 LEU A 152      45.467  -3.546  16.958  1.00  0.00           H  
ATOM   2351 2HD1 LEU A 152      45.745  -1.788  16.935  1.00  0.00           H  
ATOM   2352 3HD1 LEU A 152      44.757  -2.551  15.665  1.00  0.00           H  
ATOM   2353 1HD2 LEU A 152      46.592  -5.005  15.254  1.00  0.00           H  
ATOM   2354 2HD2 LEU A 152      45.898  -4.031  13.936  1.00  0.00           H  
ATOM   2355 3HD2 LEU A 152      47.659  -4.272  14.032  1.00  0.00           H  
ATOM   2356  N   ALA A 153      48.624   0.684  13.153  1.00  0.00           N  
ATOM   2357  CA  ALA A 153      48.612   1.827  12.248  1.00  0.00           C  
ATOM   2358  C   ALA A 153      49.708   1.708  11.197  1.00  0.00           C  
ATOM   2359  O   ALA A 153      49.494   2.017  10.025  1.00  0.00           O  
ATOM   2360  CB  ALA A 153      48.767   3.123  13.030  1.00  0.00           C  
ATOM   2361  H   ALA A 153      48.842   0.831  14.128  1.00  0.00           H  
ATOM   2362  HA  ALA A 153      47.653   1.839  11.731  1.00  0.00           H  
ATOM   2363 1HB  ALA A 153      48.756   3.968  12.340  1.00  0.00           H  
ATOM   2364 2HB  ALA A 153      47.944   3.223  13.737  1.00  0.00           H  
ATOM   2365 3HB  ALA A 153      49.711   3.110  13.572  1.00  0.00           H  
ATOM   2366  N   SER A 154      50.883   1.258  11.622  1.00  0.00           N  
ATOM   2367  CA  SER A 154      52.015   1.097  10.717  1.00  0.00           C  
ATOM   2368  C   SER A 154      51.733   0.032   9.666  1.00  0.00           C  
ATOM   2369  O   SER A 154      52.072   0.198   8.494  1.00  0.00           O  
ATOM   2370  CB  SER A 154      53.261   0.730  11.499  1.00  0.00           C  
ATOM   2371  OG  SER A 154      53.657   1.782  12.336  1.00  0.00           O  
ATOM   2372  H   SER A 154      50.996   1.021  12.597  1.00  0.00           H  
ATOM   2373  HA  SER A 154      52.187   2.045  10.206  1.00  0.00           H  
ATOM   2374 1HB  SER A 154      53.066  -0.160  12.097  1.00  0.00           H  
ATOM   2375 2HB  SER A 154      54.067   0.489  10.807  1.00  0.00           H  
ATOM   2376  HG  SER A 154      53.090   1.733  13.109  1.00  0.00           H  
ATOM   2377  N   GLN A 155      51.111  -1.062  10.091  1.00  0.00           N  
ATOM   2378  CA  GLN A 155      50.781  -2.157   9.186  1.00  0.00           C  
ATOM   2379  C   GLN A 155      49.771  -1.718   8.135  1.00  0.00           C  
ATOM   2380  O   GLN A 155      49.884  -2.078   6.963  1.00  0.00           O  
ATOM   2381  CB  GLN A 155      50.233  -3.353   9.969  1.00  0.00           C  
ATOM   2382  CG  GLN A 155      49.967  -4.584   9.119  1.00  0.00           C  
ATOM   2383  CD  GLN A 155      51.234  -5.150   8.507  1.00  0.00           C  
ATOM   2384  OE1 GLN A 155      52.336  -4.941   9.022  1.00  0.00           O  
ATOM   2385  NE2 GLN A 155      51.085  -5.872   7.402  1.00  0.00           N  
ATOM   2386  H   GLN A 155      50.860  -1.138  11.066  1.00  0.00           H  
ATOM   2387  HA  GLN A 155      51.690  -2.465   8.670  1.00  0.00           H  
ATOM   2388 1HB  GLN A 155      50.940  -3.631  10.751  1.00  0.00           H  
ATOM   2389 2HB  GLN A 155      49.300  -3.072  10.456  1.00  0.00           H  
ATOM   2390 1HG  GLN A 155      49.516  -5.354   9.745  1.00  0.00           H  
ATOM   2391 2HG  GLN A 155      49.287  -4.314   8.311  1.00  0.00           H  
ATOM   2392 1HE2 GLN A 155      51.885  -6.271   6.953  1.00  0.00           H  
ATOM   2393 2HE2 GLN A 155      50.173  -6.017   7.018  1.00  0.00           H  
ATOM   2394  N   ALA A 156      48.783  -0.938   8.560  1.00  0.00           N  
ATOM   2395  CA  ALA A 156      47.750  -0.448   7.655  1.00  0.00           C  
ATOM   2396  C   ALA A 156      48.336   0.485   6.604  1.00  0.00           C  
ATOM   2397  O   ALA A 156      47.963   0.428   5.432  1.00  0.00           O  
ATOM   2398  CB  ALA A 156      46.652   0.259   8.437  1.00  0.00           C  
ATOM   2399  H   ALA A 156      48.746  -0.678   9.535  1.00  0.00           H  
ATOM   2400  HA  ALA A 156      47.319  -1.305   7.138  1.00  0.00           H  
ATOM   2401 1HB  ALA A 156      45.889   0.619   7.747  1.00  0.00           H  
ATOM   2402 2HB  ALA A 156      46.203  -0.438   9.144  1.00  0.00           H  
ATOM   2403 3HB  ALA A 156      47.078   1.102   8.979  1.00  0.00           H  
ATOM   2404  N   LEU A 157      49.256   1.344   7.029  1.00  0.00           N  
ATOM   2405  CA  LEU A 157      49.896   2.292   6.124  1.00  0.00           C  
ATOM   2406  C   LEU A 157      50.730   1.572   5.072  1.00  0.00           C  
ATOM   2407  O   LEU A 157      50.729   1.949   3.900  1.00  0.00           O  
ATOM   2408  CB  LEU A 157      50.784   3.262   6.913  1.00  0.00           C  
ATOM   2409  CG  LEU A 157      50.044   4.257   7.816  1.00  0.00           C  
ATOM   2410  CD1 LEU A 157      51.052   5.023   8.663  1.00  0.00           C  
ATOM   2411  CD2 LEU A 157      49.219   5.205   6.958  1.00  0.00           C  
ATOM   2412  H   LEU A 157      49.519   1.341   8.004  1.00  0.00           H  
ATOM   2413  HA  LEU A 157      49.120   2.863   5.615  1.00  0.00           H  
ATOM   2414 1HB  LEU A 157      51.458   2.682   7.542  1.00  0.00           H  
ATOM   2415 2HB  LEU A 157      51.384   3.837   6.208  1.00  0.00           H  
ATOM   2416  HG  LEU A 157      49.384   3.713   8.493  1.00  0.00           H  
ATOM   2417 1HD1 LEU A 157      50.526   5.730   9.304  1.00  0.00           H  
ATOM   2418 2HD1 LEU A 157      51.614   4.322   9.280  1.00  0.00           H  
ATOM   2419 3HD1 LEU A 157      51.737   5.564   8.011  1.00  0.00           H  
ATOM   2420 1HD2 LEU A 157      48.692   5.911   7.600  1.00  0.00           H  
ATOM   2421 2HD2 LEU A 157      49.877   5.750   6.282  1.00  0.00           H  
ATOM   2422 3HD2 LEU A 157      48.495   4.633   6.377  1.00  0.00           H  
ATOM   2423  N   LEU A 158      51.441   0.534   5.498  1.00  0.00           N  
ATOM   2424  CA  LEU A 158      52.282  -0.242   4.593  1.00  0.00           C  
ATOM   2425  C   LEU A 158      51.444  -0.958   3.541  1.00  0.00           C  
ATOM   2426  O   LEU A 158      51.816  -1.013   2.369  1.00  0.00           O  
ATOM   2427  CB  LEU A 158      53.107  -1.266   5.383  1.00  0.00           C  
ATOM   2428  CG  LEU A 158      54.068  -2.128   4.554  1.00  0.00           C  
ATOM   2429  CD1 LEU A 158      55.066  -1.229   3.836  1.00  0.00           C  
ATOM   2430  CD2 LEU A 158      54.780  -3.116   5.466  1.00  0.00           C  
ATOM   2431  H   LEU A 158      51.398   0.275   6.473  1.00  0.00           H  
ATOM   2432  HA  LEU A 158      52.963   0.439   4.084  1.00  0.00           H  
ATOM   2433 1HB  LEU A 158      53.697  -0.736   6.129  1.00  0.00           H  
ATOM   2434 2HB  LEU A 158      52.423  -1.938   5.901  1.00  0.00           H  
ATOM   2435  HG  LEU A 158      53.506  -2.673   3.795  1.00  0.00           H  
ATOM   2436 1HD1 LEU A 158      55.749  -1.841   3.247  1.00  0.00           H  
ATOM   2437 2HD1 LEU A 158      54.531  -0.545   3.176  1.00  0.00           H  
ATOM   2438 3HD1 LEU A 158      55.633  -0.657   4.570  1.00  0.00           H  
ATOM   2439 1HD2 LEU A 158      55.462  -3.729   4.876  1.00  0.00           H  
ATOM   2440 2HD2 LEU A 158      55.343  -2.571   6.223  1.00  0.00           H  
ATOM   2441 3HD2 LEU A 158      54.044  -3.757   5.952  1.00  0.00           H  
ATOM   2442  N   GLU A 159      50.311  -1.505   3.967  1.00  0.00           N  
ATOM   2443  CA  GLU A 159      49.418  -2.219   3.062  1.00  0.00           C  
ATOM   2444  C   GLU A 159      48.836  -1.284   2.010  1.00  0.00           C  
ATOM   2445  O   GLU A 159      48.725  -1.645   0.838  1.00  0.00           O  
ATOM   2446  CB  GLU A 159      48.286  -2.887   3.846  1.00  0.00           C  
ATOM   2447  CG  GLU A 159      48.728  -4.057   4.714  1.00  0.00           C  
ATOM   2448  CD  GLU A 159      47.605  -4.641   5.524  1.00  0.00           C  
ATOM   2449  OE1 GLU A 159      46.533  -4.086   5.506  1.00  0.00           O  
ATOM   2450  OE2 GLU A 159      47.819  -5.645   6.162  1.00  0.00           O  
ATOM   2451  H   GLU A 159      50.062  -1.424   4.942  1.00  0.00           H  
ATOM   2452  HA  GLU A 159      49.991  -2.992   2.549  1.00  0.00           H  
ATOM   2453 1HB  GLU A 159      47.809  -2.152   4.494  1.00  0.00           H  
ATOM   2454 2HB  GLU A 159      47.529  -3.252   3.152  1.00  0.00           H  
ATOM   2455 1HG  GLU A 159      49.142  -4.835   4.073  1.00  0.00           H  
ATOM   2456 2HG  GLU A 159      49.517  -3.720   5.385  1.00  0.00           H  
ATOM   2457  N   LEU A 160      48.465  -0.081   2.436  1.00  0.00           N  
ATOM   2458  CA  LEU A 160      47.894   0.909   1.531  1.00  0.00           C  
ATOM   2459  C   LEU A 160      48.906   1.344   0.479  1.00  0.00           C  
ATOM   2460  O   LEU A 160      48.566   1.508  -0.693  1.00  0.00           O  
ATOM   2461  CB  LEU A 160      47.411   2.132   2.321  1.00  0.00           C  
ATOM   2462  CG  LEU A 160      46.749   3.240   1.492  1.00  0.00           C  
ATOM   2463  CD1 LEU A 160      45.530   2.679   0.773  1.00  0.00           C  
ATOM   2464  CD2 LEU A 160      46.363   4.395   2.404  1.00  0.00           C  
ATOM   2465  H   LEU A 160      48.582   0.153   3.412  1.00  0.00           H  
ATOM   2466  HA  LEU A 160      47.041   0.461   1.022  1.00  0.00           H  
ATOM   2467 1HB  LEU A 160      46.690   1.801   3.066  1.00  0.00           H  
ATOM   2468 2HB  LEU A 160      48.263   2.570   2.839  1.00  0.00           H  
ATOM   2469  HG  LEU A 160      47.449   3.594   0.734  1.00  0.00           H  
ATOM   2470 1HD1 LEU A 160      45.060   3.466   0.184  1.00  0.00           H  
ATOM   2471 2HD1 LEU A 160      45.837   1.868   0.114  1.00  0.00           H  
ATOM   2472 3HD1 LEU A 160      44.818   2.301   1.507  1.00  0.00           H  
ATOM   2473 1HD2 LEU A 160      45.894   5.183   1.814  1.00  0.00           H  
ATOM   2474 2HD2 LEU A 160      45.663   4.042   3.161  1.00  0.00           H  
ATOM   2475 3HD2 LEU A 160      47.256   4.789   2.890  1.00  0.00           H  
ATOM   2476  N   GLY A 161      50.151   1.529   0.905  1.00  0.00           N  
ATOM   2477  CA  GLY A 161      51.216   1.946   0.000  1.00  0.00           C  
ATOM   2478  C   GLY A 161      51.493   0.879  -1.052  1.00  0.00           C  
ATOM   2479  O   GLY A 161      51.706   1.190  -2.224  1.00  0.00           O  
ATOM   2480  H   GLY A 161      50.365   1.377   1.880  1.00  0.00           H  
ATOM   2481 1HA  GLY A 161      50.934   2.879  -0.488  1.00  0.00           H  
ATOM   2482 2HA  GLY A 161      52.122   2.143   0.571  1.00  0.00           H  
ATOM   2483  N   GLU A 162      51.489  -0.379  -0.626  1.00  0.00           N  
ATOM   2484  CA  GLU A 162      51.741  -1.495  -1.531  1.00  0.00           C  
ATOM   2485  C   GLU A 162      50.645  -1.609  -2.583  1.00  0.00           C  
ATOM   2486  O   GLU A 162      50.920  -1.867  -3.755  1.00  0.00           O  
ATOM   2487  CB  GLU A 162      51.847  -2.805  -0.747  1.00  0.00           C  
ATOM   2488  CG  GLU A 162      53.092  -2.919   0.121  1.00  0.00           C  
ATOM   2489  CD  GLU A 162      53.126  -4.185   0.931  1.00  0.00           C  
ATOM   2490  OE1 GLU A 162      52.157  -4.906   0.913  1.00  0.00           O  
ATOM   2491  OE2 GLU A 162      54.122  -4.432   1.570  1.00  0.00           O  
ATOM   2492  H   GLU A 162      51.307  -0.568   0.349  1.00  0.00           H  
ATOM   2493  HA  GLU A 162      52.687  -1.318  -2.044  1.00  0.00           H  
ATOM   2494 1HB  GLU A 162      50.976  -2.912  -0.099  1.00  0.00           H  
ATOM   2495 2HB  GLU A 162      51.844  -3.646  -1.441  1.00  0.00           H  
ATOM   2496 1HG  GLU A 162      53.973  -2.887  -0.519  1.00  0.00           H  
ATOM   2497 2HG  GLU A 162      53.133  -2.063   0.793  1.00  0.00           H  
ATOM   2498  N   ARG A 163      49.401  -1.415  -2.157  1.00  0.00           N  
ATOM   2499  CA  ARG A 163      48.260  -1.496  -3.062  1.00  0.00           C  
ATOM   2500  C   ARG A 163      48.313  -0.395  -4.114  1.00  0.00           C  
ATOM   2501  O   ARG A 163      48.018  -0.628  -5.286  1.00  0.00           O  
ATOM   2502  CB  ARG A 163      46.954  -1.392  -2.288  1.00  0.00           C  
ATOM   2503  CG  ARG A 163      46.669  -2.557  -1.354  1.00  0.00           C  
ATOM   2504  CD  ARG A 163      46.445  -3.820  -2.103  1.00  0.00           C  
ATOM   2505  NE  ARG A 163      46.067  -4.913  -1.223  1.00  0.00           N  
ATOM   2506  CZ  ARG A 163      45.945  -6.198  -1.608  1.00  0.00           C  
ATOM   2507  NH1 ARG A 163      46.172  -6.534  -2.859  1.00  0.00           N  
ATOM   2508  NH2 ARG A 163      45.595  -7.122  -0.729  1.00  0.00           N  
ATOM   2509  H   ARG A 163      49.242  -1.206  -1.182  1.00  0.00           H  
ATOM   2510  HA  ARG A 163      48.288  -2.461  -3.568  1.00  0.00           H  
ATOM   2511 1HB  ARG A 163      46.958  -0.482  -1.689  1.00  0.00           H  
ATOM   2512 2HB  ARG A 163      46.121  -1.319  -2.988  1.00  0.00           H  
ATOM   2513 1HG  ARG A 163      47.517  -2.702  -0.684  1.00  0.00           H  
ATOM   2514 2HG  ARG A 163      45.776  -2.343  -0.767  1.00  0.00           H  
ATOM   2515 1HD  ARG A 163      45.645  -3.675  -2.829  1.00  0.00           H  
ATOM   2516 2HD  ARG A 163      47.360  -4.101  -2.624  1.00  0.00           H  
ATOM   2517  HE  ARG A 163      45.884  -4.694  -0.253  1.00  0.00           H  
ATOM   2518 1HH1 ARG A 163      46.439  -5.829  -3.531  1.00  0.00           H  
ATOM   2519 2HH1 ARG A 163      46.080  -7.497  -3.147  1.00  0.00           H  
ATOM   2520 1HH2 ARG A 163      45.420  -6.863   0.232  1.00  0.00           H  
ATOM   2521 2HH2 ARG A 163      45.504  -8.084  -1.018  1.00  0.00           H  
ATOM   2522  N   ALA A 164      48.691   0.805  -3.688  1.00  0.00           N  
ATOM   2523  CA  ALA A 164      48.783   1.945  -4.593  1.00  0.00           C  
ATOM   2524  C   ALA A 164      49.863   1.728  -5.645  1.00  0.00           C  
ATOM   2525  O   ALA A 164      49.677   2.056  -6.817  1.00  0.00           O  
ATOM   2526  CB  ALA A 164      49.056   3.222  -3.811  1.00  0.00           C  
ATOM   2527  H   ALA A 164      48.921   0.931  -2.713  1.00  0.00           H  
ATOM   2528  HA  ALA A 164      47.829   2.045  -5.110  1.00  0.00           H  
ATOM   2529 1HB  ALA A 164      49.122   4.063  -4.500  1.00  0.00           H  
ATOM   2530 2HB  ALA A 164      48.245   3.395  -3.103  1.00  0.00           H  
ATOM   2531 3HB  ALA A 164      49.995   3.122  -3.269  1.00  0.00           H  
ATOM   2532  N   LEU A 165      50.993   1.173  -5.219  1.00  0.00           N  
ATOM   2533  CA  LEU A 165      52.106   0.911  -6.124  1.00  0.00           C  
ATOM   2534  C   LEU A 165      51.729  -0.124  -7.176  1.00  0.00           C  
ATOM   2535  O   LEU A 165      52.082   0.011  -8.348  1.00  0.00           O  
ATOM   2536  CB  LEU A 165      53.328   0.425  -5.335  1.00  0.00           C  
ATOM   2537  CG  LEU A 165      53.996   1.470  -4.432  1.00  0.00           C  
ATOM   2538  CD1 LEU A 165      55.069   0.799  -3.586  1.00  0.00           C  
ATOM   2539  CD2 LEU A 165      54.589   2.577  -5.290  1.00  0.00           C  
ATOM   2540  H   LEU A 165      51.083   0.927  -4.244  1.00  0.00           H  
ATOM   2541  HA  LEU A 165      52.364   1.839  -6.633  1.00  0.00           H  
ATOM   2542 1HB  LEU A 165      53.025  -0.411  -4.705  1.00  0.00           H  
ATOM   2543 2HB  LEU A 165      54.078   0.068  -6.040  1.00  0.00           H  
ATOM   2544  HG  LEU A 165      53.254   1.894  -3.755  1.00  0.00           H  
ATOM   2545 1HD1 LEU A 165      55.544   1.542  -2.944  1.00  0.00           H  
ATOM   2546 2HD1 LEU A 165      54.614   0.025  -2.968  1.00  0.00           H  
ATOM   2547 3HD1 LEU A 165      55.819   0.351  -4.237  1.00  0.00           H  
ATOM   2548 1HD2 LEU A 165      55.063   3.321  -4.649  1.00  0.00           H  
ATOM   2549 2HD2 LEU A 165      55.332   2.155  -5.967  1.00  0.00           H  
ATOM   2550 3HD2 LEU A 165      53.797   3.051  -5.871  1.00  0.00           H  
ATOM   2551  N   GLU A 166      51.010  -1.158  -6.751  1.00  0.00           N  
ATOM   2552  CA  GLU A 166      50.584  -2.219  -7.655  1.00  0.00           C  
ATOM   2553  C   GLU A 166      49.617  -1.690  -8.707  1.00  0.00           C  
ATOM   2554  O   GLU A 166      49.698  -2.058  -9.879  1.00  0.00           O  
ATOM   2555  CB  GLU A 166      49.927  -3.357  -6.870  1.00  0.00           C  
ATOM   2556  CG  GLU A 166      50.888  -4.157  -6.002  1.00  0.00           C  
ATOM   2557  CD  GLU A 166      50.197  -5.219  -5.191  1.00  0.00           C  
ATOM   2558  OE1 GLU A 166      48.990  -5.263  -5.210  1.00  0.00           O  
ATOM   2559  OE2 GLU A 166      50.877  -5.987  -4.553  1.00  0.00           O  
ATOM   2560  H   GLU A 166      50.752  -1.210  -5.776  1.00  0.00           H  
ATOM   2561  HA  GLU A 166      51.463  -2.610  -8.168  1.00  0.00           H  
ATOM   2562 1HB  GLU A 166      49.150  -2.951  -6.223  1.00  0.00           H  
ATOM   2563 2HB  GLU A 166      49.448  -4.048  -7.564  1.00  0.00           H  
ATOM   2564 1HG  GLU A 166      51.631  -4.632  -6.642  1.00  0.00           H  
ATOM   2565 2HG  GLU A 166      51.408  -3.476  -5.331  1.00  0.00           H  
ATOM   2566  N   ALA A 167      48.703  -0.825  -8.282  1.00  0.00           N  
ATOM   2567  CA  ALA A 167      47.719  -0.243  -9.186  1.00  0.00           C  
ATOM   2568  C   ALA A 167      48.387   0.633 -10.238  1.00  0.00           C  
ATOM   2569  O   ALA A 167      48.011   0.609 -11.410  1.00  0.00           O  
ATOM   2570  CB  ALA A 167      46.691   0.561  -8.403  1.00  0.00           C  
ATOM   2571  H   ALA A 167      48.689  -0.563  -7.307  1.00  0.00           H  
ATOM   2572  HA  ALA A 167      47.211  -1.057  -9.703  1.00  0.00           H  
ATOM   2573 1HB  ALA A 167      45.963   0.989  -9.092  1.00  0.00           H  
ATOM   2574 2HB  ALA A 167      46.181  -0.092  -7.695  1.00  0.00           H  
ATOM   2575 3HB  ALA A 167      47.192   1.362  -7.862  1.00  0.00           H  
ATOM   2576  N   LEU A 168      49.380   1.406  -9.813  1.00  0.00           N  
ATOM   2577  CA  LEU A 168      50.103   2.292 -10.717  1.00  0.00           C  
ATOM   2578  C   LEU A 168      50.869   1.500 -11.769  1.00  0.00           C  
ATOM   2579  O   LEU A 168      50.903   1.877 -12.941  1.00  0.00           O  
ATOM   2580  CB  LEU A 168      51.075   3.177  -9.927  1.00  0.00           C  
ATOM   2581  CG  LEU A 168      50.427   4.235  -9.024  1.00  0.00           C  
ATOM   2582  CD1 LEU A 168      51.499   4.906  -8.177  1.00  0.00           C  
ATOM   2583  CD2 LEU A 168      49.691   5.253  -9.882  1.00  0.00           C  
ATOM   2584  H   LEU A 168      49.641   1.379  -8.838  1.00  0.00           H  
ATOM   2585  HA  LEU A 168      49.382   2.930 -11.226  1.00  0.00           H  
ATOM   2586 1HB  LEU A 168      51.693   2.539  -9.297  1.00  0.00           H  
ATOM   2587 2HB  LEU A 168      51.724   3.696 -10.631  1.00  0.00           H  
ATOM   2588  HG  LEU A 168      49.720   3.753  -8.347  1.00  0.00           H  
ATOM   2589 1HD1 LEU A 168      51.039   5.658  -7.535  1.00  0.00           H  
ATOM   2590 2HD1 LEU A 168      51.996   4.158  -7.559  1.00  0.00           H  
ATOM   2591 3HD1 LEU A 168      52.230   5.384  -8.827  1.00  0.00           H  
ATOM   2592 1HD2 LEU A 168      49.230   6.005  -9.241  1.00  0.00           H  
ATOM   2593 2HD2 LEU A 168      50.397   5.737 -10.558  1.00  0.00           H  
ATOM   2594 3HD2 LEU A 168      48.919   4.749 -10.464  1.00  0.00           H  
ATOM   2595  N   LEU A 169      51.483   0.401 -11.344  1.00  0.00           N  
ATOM   2596  CA  LEU A 169      52.250  -0.446 -12.248  1.00  0.00           C  
ATOM   2597  C   LEU A 169      51.352  -1.084 -13.300  1.00  0.00           C  
ATOM   2598  O   LEU A 169      51.719  -1.173 -14.472  1.00  0.00           O  
ATOM   2599  CB  LEU A 169      52.980  -1.540 -11.458  1.00  0.00           C  
ATOM   2600  CG  LEU A 169      54.123  -1.058 -10.555  1.00  0.00           C  
ATOM   2601  CD1 LEU A 169      54.625  -2.219  -9.708  1.00  0.00           C  
ATOM   2602  CD2 LEU A 169      55.240  -0.483 -11.413  1.00  0.00           C  
ATOM   2603  H   LEU A 169      51.416   0.146 -10.369  1.00  0.00           H  
ATOM   2604  HA  LEU A 169      52.989   0.172 -12.757  1.00  0.00           H  
ATOM   2605 1HB  LEU A 169      52.256  -2.055 -10.829  1.00  0.00           H  
ATOM   2606 2HB  LEU A 169      53.395  -2.259 -12.163  1.00  0.00           H  
ATOM   2607  HG  LEU A 169      53.752  -0.287  -9.878  1.00  0.00           H  
ATOM   2608 1HD1 LEU A 169      55.437  -1.877  -9.067  1.00  0.00           H  
ATOM   2609 2HD1 LEU A 169      53.811  -2.598  -9.090  1.00  0.00           H  
ATOM   2610 3HD1 LEU A 169      54.988  -3.014 -10.359  1.00  0.00           H  
ATOM   2611 1HD2 LEU A 169      56.052  -0.140 -10.772  1.00  0.00           H  
ATOM   2612 2HD2 LEU A 169      55.612  -1.253 -12.089  1.00  0.00           H  
ATOM   2613 3HD2 LEU A 169      54.857   0.356 -11.995  1.00  0.00           H  
ATOM   2614  N   GLU A 170      50.174  -1.527 -12.875  1.00  0.00           N  
ATOM   2615  CA  GLU A 170      49.220  -2.158 -13.779  1.00  0.00           C  
ATOM   2616  C   GLU A 170      48.725  -1.174 -14.831  1.00  0.00           C  
ATOM   2617  O   GLU A 170      48.679  -1.492 -16.019  1.00  0.00           O  
ATOM   2618  CB  GLU A 170      48.033  -2.721 -12.994  1.00  0.00           C  
ATOM   2619  CG  GLU A 170      46.990  -3.426 -13.850  1.00  0.00           C  
ATOM   2620  CD  GLU A 170      47.511  -4.682 -14.490  1.00  0.00           C  
ATOM   2621  OE1 GLU A 170      48.483  -5.213 -14.008  1.00  0.00           O  
ATOM   2622  OE2 GLU A 170      46.937  -5.112 -15.462  1.00  0.00           O  
ATOM   2623  H   GLU A 170      49.932  -1.424 -11.900  1.00  0.00           H  
ATOM   2624  HA  GLU A 170      49.721  -2.980 -14.292  1.00  0.00           H  
ATOM   2625 1HB  GLU A 170      48.393  -3.433 -12.251  1.00  0.00           H  
ATOM   2626 2HB  GLU A 170      47.535  -1.912 -12.458  1.00  0.00           H  
ATOM   2627 1HG  GLU A 170      46.133  -3.678 -13.226  1.00  0.00           H  
ATOM   2628 2HG  GLU A 170      46.651  -2.742 -14.627  1.00  0.00           H  
ATOM   2629  N   VAL A 171      48.360   0.014 -14.377  1.00  0.00           N  
ATOM   2630  CA  VAL A 171      47.774   1.013 -15.247  1.00  0.00           C  
ATOM   2631  C   VAL A 171      48.852   1.589 -16.150  1.00  0.00           C  
ATOM   2632  O   VAL A 171      48.554   2.213 -17.168  1.00  0.00           O  
ATOM   2633  CB  VAL A 171      47.123   2.140 -14.423  1.00  0.00           C  
ATOM   2634  CG1 VAL A 171      46.026   1.581 -13.530  1.00  0.00           C  
ATOM   2635  CG2 VAL A 171      48.182   2.853 -13.594  1.00  0.00           C  
ATOM   2636  H   VAL A 171      48.493   0.229 -13.399  1.00  0.00           H  
ATOM   2637  HA  VAL A 171      47.005   0.535 -15.855  1.00  0.00           H  
ATOM   2638  HB  VAL A 171      46.654   2.850 -15.103  1.00  0.00           H  
ATOM   2639 1HG1 VAL A 171      45.577   2.391 -12.955  1.00  0.00           H  
ATOM   2640 2HG1 VAL A 171      45.262   1.107 -14.146  1.00  0.00           H  
ATOM   2641 3HG1 VAL A 171      46.451   0.845 -12.848  1.00  0.00           H  
ATOM   2642 1HG2 VAL A 171      47.715   3.648 -13.015  1.00  0.00           H  
ATOM   2643 2HG2 VAL A 171      48.655   2.140 -12.918  1.00  0.00           H  
ATOM   2644 3HG2 VAL A 171      48.935   3.280 -14.257  1.00  0.00           H  
ATOM   2645  N   LYS A 172      50.103   1.370 -15.761  1.00  0.00           N  
ATOM   2646  CA  LYS A 172      51.244   1.988 -16.419  1.00  0.00           C  
ATOM   2647  C   LYS A 172      51.279   3.486 -16.158  1.00  0.00           C  
ATOM   2648  O   LYS A 172      51.348   4.287 -17.090  1.00  0.00           O  
ATOM   2649  CB  LYS A 172      51.208   1.716 -17.924  1.00  0.00           C  
ATOM   2650  CG  LYS A 172      51.254   0.240 -18.297  1.00  0.00           C  
ATOM   2651  CD  LYS A 172      51.295   0.053 -19.806  1.00  0.00           C  
ATOM   2652  CE  LYS A 172      51.302  -1.422 -20.182  1.00  0.00           C  
ATOM   2653  NZ  LYS A 172      51.309  -1.620 -21.657  1.00  0.00           N  
ATOM   2654  H   LYS A 172      50.275   0.753 -14.980  1.00  0.00           H  
ATOM   2655  HA  LYS A 172      52.157   1.555 -16.008  1.00  0.00           H  
ATOM   2656 1HB  LYS A 172      50.298   2.140 -18.349  1.00  0.00           H  
ATOM   2657 2HB  LYS A 172      52.054   2.208 -18.403  1.00  0.00           H  
ATOM   2658 1HG  LYS A 172      52.140  -0.220 -17.858  1.00  0.00           H  
ATOM   2659 2HG  LYS A 172      50.372  -0.263 -17.901  1.00  0.00           H  
ATOM   2660 1HD  LYS A 172      50.423   0.530 -20.256  1.00  0.00           H  
ATOM   2661 2HD  LYS A 172      52.192   0.524 -20.207  1.00  0.00           H  
ATOM   2662 1HE  LYS A 172      52.184  -1.901 -19.759  1.00  0.00           H  
ATOM   2663 2HE  LYS A 172      50.419  -1.907 -19.767  1.00  0.00           H  
ATOM   2664 1HZ  LYS A 172      51.314  -2.609 -21.864  1.00  0.00           H  
ATOM   2665 2HZ  LYS A 172      50.485  -1.196 -22.058  1.00  0.00           H  
ATOM   2666 3HZ  LYS A 172      52.134  -1.191 -22.051  1.00  0.00           H  
ATOM   2667  N   ALA A 173      51.230   3.839 -14.885  1.00  0.00           N  
ATOM   2668  CA  ALA A 173      51.302   5.219 -14.426  1.00  0.00           C  
ATOM   2669  C   ALA A 173      52.696   5.786 -14.674  1.00  0.00           C  
ATOM   2670  O   ALA A 173      53.700   5.105 -14.464  1.00  0.00           O  
ATOM   2671  CB  ALA A 173      50.940   5.312 -12.951  1.00  0.00           C  
ATOM   2672  H   ALA A 173      51.138   3.123 -14.179  1.00  0.00           H  
ATOM   2673  HA  ALA A 173      50.587   5.805 -15.003  1.00  0.00           H  
ATOM   2674 1HB  ALA A 173      51.006   6.350 -12.625  1.00  0.00           H  
ATOM   2675 2HB  ALA A 173      49.923   4.949 -12.802  1.00  0.00           H  
ATOM   2676 3HB  ALA A 173      51.631   4.705 -12.368  1.00  0.00           H  
ATOM   2677  N   PRO A 174      52.758   7.033 -15.121  1.00  0.00           N  
ATOM   2678  CA  PRO A 174      54.035   7.696 -15.364  1.00  0.00           C  
ATOM   2679  C   PRO A 174      54.788   7.938 -14.063  1.00  0.00           C  
ATOM   2680  O   PRO A 174      54.197   8.329 -13.056  1.00  0.00           O  
ATOM   2681  CB  PRO A 174      53.619   9.012 -16.028  1.00  0.00           C  
ATOM   2682  CG  PRO A 174      52.224   9.236 -15.554  1.00  0.00           C  
ATOM   2683  CD  PRO A 174      51.648   7.852 -15.418  1.00  0.00           C  
ATOM   2684  HA  PRO A 174      54.637   7.082 -16.050  1.00  0.00           H  
ATOM   2685 1HB  PRO A 174      54.306   9.818 -15.729  1.00  0.00           H  
ATOM   2686 2HB  PRO A 174      53.689   8.920 -17.122  1.00  0.00           H  
ATOM   2687 1HG  PRO A 174      52.230   9.788 -14.603  1.00  0.00           H  
ATOM   2688 2HG  PRO A 174      51.672   9.855 -16.277  1.00  0.00           H  
ATOM   2689 1HD  PRO A 174      50.928   7.834 -14.586  1.00  0.00           H  
ATOM   2690 2HD  PRO A 174      51.160   7.563 -16.360  1.00  0.00           H  
ATOM   2691  N   ILE A 175      56.079   7.675 -14.200  1.00  0.00           N  
ATOM   2692  CA  ILE A 175      56.959   7.499 -13.050  1.00  0.00           C  
ATOM   2693  C   ILE A 175      56.695   8.575 -12.010  1.00  0.00           C  
ATOM   2694  O   ILE A 175      56.992   8.396 -10.829  1.00  0.00           O  
ATOM   2695  CB  ILE A 175      58.439   7.539 -13.471  1.00  0.00           C  
ATOM   2696  CG1 ILE A 175      59.332   7.038 -12.333  1.00  0.00           C  
ATOM   2697  CG2 ILE A 175      58.837   8.948 -13.883  1.00  0.00           C  
ATOM   2698  CD1 ILE A 175      59.119   5.582 -11.985  1.00  0.00           C  
ATOM   2699  H   ILE A 175      56.469   7.593 -15.128  1.00  0.00           H  
ATOM   2700  HA  ILE A 175      56.754   6.527 -12.603  1.00  0.00           H  
ATOM   2701  HB  ILE A 175      58.596   6.866 -14.314  1.00  0.00           H  
ATOM   2702 1HG1 ILE A 175      60.378   7.174 -12.604  1.00  0.00           H  
ATOM   2703 2HG1 ILE A 175      59.148   7.632 -11.437  1.00  0.00           H  
ATOM   2704 1HG2 ILE A 175      59.887   8.958 -14.177  1.00  0.00           H  
ATOM   2705 2HG2 ILE A 175      58.222   9.268 -14.723  1.00  0.00           H  
ATOM   2706 3HG2 ILE A 175      58.689   9.628 -13.044  1.00  0.00           H  
ATOM   2707 1HD1 ILE A 175      59.786   5.301 -11.170  1.00  0.00           H  
ATOM   2708 2HD1 ILE A 175      58.084   5.430 -11.676  1.00  0.00           H  
ATOM   2709 3HD1 ILE A 175      59.332   4.965 -12.857  1.00  0.00           H  
ATOM   2710  N   GLU A 176      56.134   9.697 -12.453  1.00  0.00           N  
ATOM   2711  CA  GLU A 176      55.830  10.799 -11.548  1.00  0.00           C  
ATOM   2712  C   GLU A 176      54.810  10.383 -10.497  1.00  0.00           C  
ATOM   2713  O   GLU A 176      54.931  10.740  -9.325  1.00  0.00           O  
ATOM   2714  CB  GLU A 176      55.306  12.004 -12.332  1.00  0.00           C  
ATOM   2715  CG  GLU A 176      56.352  12.697 -13.194  1.00  0.00           C  
ATOM   2716  CD  GLU A 176      55.785  13.827 -14.007  1.00  0.00           C  
ATOM   2717  OE1 GLU A 176      54.590  14.001 -13.995  1.00  0.00           O  
ATOM   2718  OE2 GLU A 176      56.548  14.517 -14.642  1.00  0.00           O  
ATOM   2719  H   GLU A 176      55.916   9.783 -13.435  1.00  0.00           H  
ATOM   2720  HA  GLU A 176      56.748  11.088 -11.035  1.00  0.00           H  
ATOM   2721 1HB  GLU A 176      54.491  11.688 -12.984  1.00  0.00           H  
ATOM   2722 2HB  GLU A 176      54.903  12.742 -11.638  1.00  0.00           H  
ATOM   2723 1HG  GLU A 176      57.139  13.087 -12.549  1.00  0.00           H  
ATOM   2724 2HG  GLU A 176      56.800  11.963 -13.863  1.00  0.00           H  
ATOM   2725  N   TYR A 177      53.805   9.626 -10.922  1.00  0.00           N  
ATOM   2726  CA  TYR A 177      52.761   9.159 -10.017  1.00  0.00           C  
ATOM   2727  C   TYR A 177      53.325   8.213  -8.966  1.00  0.00           C  
ATOM   2728  O   TYR A 177      52.953   8.278  -7.794  1.00  0.00           O  
ATOM   2729  CB  TYR A 177      51.640   8.472 -10.801  1.00  0.00           C  
ATOM   2730  CG  TYR A 177      50.777   9.428 -11.595  1.00  0.00           C  
ATOM   2731  CD1 TYR A 177      50.649   9.268 -12.968  1.00  0.00           C  
ATOM   2732  CD2 TYR A 177      50.115  10.462 -10.952  1.00  0.00           C  
ATOM   2733  CE1 TYR A 177      49.861  10.141 -13.693  1.00  0.00           C  
ATOM   2734  CE2 TYR A 177      49.327  11.334 -11.678  1.00  0.00           C  
ATOM   2735  CZ  TYR A 177      49.199  11.176 -13.043  1.00  0.00           C  
ATOM   2736  OH  TYR A 177      48.414  12.045 -13.765  1.00  0.00           O  
ATOM   2737  H   TYR A 177      53.762   9.367 -11.897  1.00  0.00           H  
ATOM   2738  HA  TYR A 177      52.344  10.021  -9.496  1.00  0.00           H  
ATOM   2739 1HB  TYR A 177      52.071   7.747 -11.493  1.00  0.00           H  
ATOM   2740 2HB  TYR A 177      50.997   7.925 -10.112  1.00  0.00           H  
ATOM   2741  HD1 TYR A 177      51.169   8.455 -13.473  1.00  0.00           H  
ATOM   2742  HD2 TYR A 177      50.217  10.588  -9.874  1.00  0.00           H  
ATOM   2743  HE1 TYR A 177      49.759  10.016 -14.771  1.00  0.00           H  
ATOM   2744  HE2 TYR A 177      48.807  12.148 -11.172  1.00  0.00           H  
ATOM   2745  HH  TYR A 177      48.031  12.697 -13.173  1.00  0.00           H  
ATOM   2746  N   LEU A 178      54.225   7.333  -9.391  1.00  0.00           N  
ATOM   2747  CA  LEU A 178      54.843   6.371  -8.486  1.00  0.00           C  
ATOM   2748  C   LEU A 178      55.694   7.072  -7.435  1.00  0.00           C  
ATOM   2749  O   LEU A 178      55.685   6.695  -6.263  1.00  0.00           O  
ATOM   2750  CB  LEU A 178      55.708   5.380  -9.275  1.00  0.00           C  
ATOM   2751  CG  LEU A 178      54.944   4.402 -10.177  1.00  0.00           C  
ATOM   2752  CD1 LEU A 178      55.933   3.613 -11.024  1.00  0.00           C  
ATOM   2753  CD2 LEU A 178      54.097   3.475  -9.318  1.00  0.00           C  
ATOM   2754  H   LEU A 178      54.488   7.330 -10.366  1.00  0.00           H  
ATOM   2755  HA  LEU A 178      54.054   5.819  -7.977  1.00  0.00           H  
ATOM   2756 1HB  LEU A 178      56.395   5.944  -9.905  1.00  0.00           H  
ATOM   2757 2HB  LEU A 178      56.294   4.792  -8.570  1.00  0.00           H  
ATOM   2758  HG  LEU A 178      54.297   4.961 -10.854  1.00  0.00           H  
ATOM   2759 1HD1 LEU A 178      55.391   2.918 -11.665  1.00  0.00           H  
ATOM   2760 2HD1 LEU A 178      56.512   4.299 -11.642  1.00  0.00           H  
ATOM   2761 3HD1 LEU A 178      56.606   3.056 -10.372  1.00  0.00           H  
ATOM   2762 1HD2 LEU A 178      53.554   2.780  -9.960  1.00  0.00           H  
ATOM   2763 2HD2 LEU A 178      54.743   2.915  -8.642  1.00  0.00           H  
ATOM   2764 3HD2 LEU A 178      53.387   4.064  -8.738  1.00  0.00           H  
ATOM   2765  N   THR A 179      56.429   8.094  -7.860  1.00  0.00           N  
ATOM   2766  CA  THR A 179      57.286   8.850  -6.955  1.00  0.00           C  
ATOM   2767  C   THR A 179      56.466   9.585  -5.904  1.00  0.00           C  
ATOM   2768  O   THR A 179      56.840   9.633  -4.732  1.00  0.00           O  
ATOM   2769  CB  THR A 179      58.157   9.857  -7.728  1.00  0.00           C  
ATOM   2770  OG1 THR A 179      59.003   9.155  -8.647  1.00  0.00           O  
ATOM   2771  CG2 THR A 179      59.017  10.666  -6.769  1.00  0.00           C  
ATOM   2772  H   THR A 179      56.393   8.354  -8.835  1.00  0.00           H  
ATOM   2773  HA  THR A 179      57.945   8.152  -6.439  1.00  0.00           H  
ATOM   2774  HB  THR A 179      57.516  10.535  -8.292  1.00  0.00           H  
ATOM   2775  HG1 THR A 179      58.501   8.924  -9.432  1.00  0.00           H  
ATOM   2776 1HG2 THR A 179      59.625  11.372  -7.333  1.00  0.00           H  
ATOM   2777 2HG2 THR A 179      58.376  11.210  -6.076  1.00  0.00           H  
ATOM   2778 3HG2 THR A 179      59.667   9.994  -6.210  1.00  0.00           H  
ATOM   2779  N   GLU A 180      55.345  10.158  -6.329  1.00  0.00           N  
ATOM   2780  CA  GLU A 180      54.469  10.892  -5.424  1.00  0.00           C  
ATOM   2781  C   GLU A 180      53.865   9.970  -4.372  1.00  0.00           C  
ATOM   2782  O   GLU A 180      53.761  10.333  -3.200  1.00  0.00           O  
ATOM   2783  CB  GLU A 180      53.354  11.587  -6.208  1.00  0.00           C  
ATOM   2784  CG  GLU A 180      53.824  12.740  -7.083  1.00  0.00           C  
ATOM   2785  CD  GLU A 180      54.398  13.880  -6.288  1.00  0.00           C  
ATOM   2786  OE1 GLU A 180      53.877  14.169  -5.238  1.00  0.00           O  
ATOM   2787  OE2 GLU A 180      55.360  14.462  -6.731  1.00  0.00           O  
ATOM   2788  H   GLU A 180      55.093  10.083  -7.304  1.00  0.00           H  
ATOM   2789  HA  GLU A 180      55.060  11.651  -4.910  1.00  0.00           H  
ATOM   2790 1HB  GLU A 180      52.855  10.861  -6.852  1.00  0.00           H  
ATOM   2791 2HB  GLU A 180      52.608  11.975  -5.514  1.00  0.00           H  
ATOM   2792 1HG  GLU A 180      54.585  12.374  -7.772  1.00  0.00           H  
ATOM   2793 2HG  GLU A 180      52.983  13.102  -7.672  1.00  0.00           H  
ATOM   2794  N   ALA A 181      53.468   8.776  -4.798  1.00  0.00           N  
ATOM   2795  CA  ALA A 181      52.873   7.799  -3.893  1.00  0.00           C  
ATOM   2796  C   ALA A 181      53.876   7.341  -2.841  1.00  0.00           C  
ATOM   2797  O   ALA A 181      53.533   7.184  -1.669  1.00  0.00           O  
ATOM   2798  CB  ALA A 181      52.344   6.605  -4.675  1.00  0.00           C  
ATOM   2799  H   ALA A 181      53.581   8.539  -5.773  1.00  0.00           H  
ATOM   2800  HA  ALA A 181      52.042   8.279  -3.376  1.00  0.00           H  
ATOM   2801 1HB  ALA A 181      51.904   5.885  -3.986  1.00  0.00           H  
ATOM   2802 2HB  ALA A 181      51.586   6.941  -5.383  1.00  0.00           H  
ATOM   2803 3HB  ALA A 181      53.163   6.134  -5.217  1.00  0.00           H  
ATOM   2804  N   MET A 182      55.116   7.128  -3.267  1.00  0.00           N  
ATOM   2805  CA  MET A 182      56.171   6.687  -2.362  1.00  0.00           C  
ATOM   2806  C   MET A 182      56.473   7.747  -1.310  1.00  0.00           C  
ATOM   2807  O   MET A 182      56.680   7.431  -0.138  1.00  0.00           O  
ATOM   2808  CB  MET A 182      57.433   6.344  -3.151  1.00  0.00           C  
ATOM   2809  CG  MET A 182      58.588   5.834  -2.300  1.00  0.00           C  
ATOM   2810  SD  MET A 182      59.593   7.168  -1.620  1.00  0.00           S  
ATOM   2811  CE  MET A 182      60.642   6.260  -0.489  1.00  0.00           C  
ATOM   2812  H   MET A 182      55.333   7.275  -4.242  1.00  0.00           H  
ATOM   2813  HA  MET A 182      55.829   5.793  -1.841  1.00  0.00           H  
ATOM   2814 1HB  MET A 182      57.202   5.580  -3.892  1.00  0.00           H  
ATOM   2815 2HB  MET A 182      57.779   7.228  -3.688  1.00  0.00           H  
ATOM   2816 1HG  MET A 182      58.197   5.241  -1.473  1.00  0.00           H  
ATOM   2817 2HG  MET A 182      59.230   5.193  -2.904  1.00  0.00           H  
ATOM   2818 1HE  MET A 182      61.322   6.950   0.011  1.00  0.00           H  
ATOM   2819 2HE  MET A 182      60.024   5.755   0.255  1.00  0.00           H  
ATOM   2820 3HE  MET A 182      61.219   5.519  -1.043  1.00  0.00           H  
ATOM   2821  N   ARG A 183      56.497   9.005  -1.736  1.00  0.00           N  
ATOM   2822  CA  ARG A 183      56.774  10.115  -0.831  1.00  0.00           C  
ATOM   2823  C   ARG A 183      55.681  10.254   0.221  1.00  0.00           C  
ATOM   2824  O   ARG A 183      55.962  10.506   1.393  1.00  0.00           O  
ATOM   2825  CB  ARG A 183      56.897  11.419  -1.605  1.00  0.00           C  
ATOM   2826  CG  ARG A 183      57.237  12.636  -0.759  1.00  0.00           C  
ATOM   2827  CD  ARG A 183      57.366  13.862  -1.586  1.00  0.00           C  
ATOM   2828  NE  ARG A 183      56.112  14.213  -2.235  1.00  0.00           N  
ATOM   2829  CZ  ARG A 183      55.097  14.865  -1.635  1.00  0.00           C  
ATOM   2830  NH1 ARG A 183      55.202  15.230  -0.377  1.00  0.00           N  
ATOM   2831  NH2 ARG A 183      53.995  15.138  -2.313  1.00  0.00           N  
ATOM   2832  H   ARG A 183      56.319   9.198  -2.711  1.00  0.00           H  
ATOM   2833  HA  ARG A 183      57.720   9.921  -0.325  1.00  0.00           H  
ATOM   2834 1HB  ARG A 183      57.671  11.319  -2.364  1.00  0.00           H  
ATOM   2835 2HB  ARG A 183      55.959  11.627  -2.119  1.00  0.00           H  
ATOM   2836 1HG  ARG A 183      56.449  12.799  -0.023  1.00  0.00           H  
ATOM   2837 2HG  ARG A 183      58.184  12.468  -0.244  1.00  0.00           H  
ATOM   2838 1HD  ARG A 183      57.668  14.697  -0.955  1.00  0.00           H  
ATOM   2839 2HD  ARG A 183      58.116  13.702  -2.360  1.00  0.00           H  
ATOM   2840  HE  ARG A 183      55.994  13.948  -3.204  1.00  0.00           H  
ATOM   2841 1HH1 ARG A 183      56.044  15.021   0.141  1.00  0.00           H  
ATOM   2842 2HH1 ARG A 183      54.441  15.718   0.073  1.00  0.00           H  
ATOM   2843 1HH2 ARG A 183      53.914  14.857  -3.280  1.00  0.00           H  
ATOM   2844 2HH2 ARG A 183      53.235  15.626  -1.864  1.00  0.00           H  
ATOM   2845  N   LEU A 184      54.433  10.088  -0.205  1.00  0.00           N  
ATOM   2846  CA  LEU A 184      53.295  10.195   0.700  1.00  0.00           C  
ATOM   2847  C   LEU A 184      53.322   9.094   1.752  1.00  0.00           C  
ATOM   2848  O   LEU A 184      53.031   9.335   2.924  1.00  0.00           O  
ATOM   2849  CB  LEU A 184      51.982  10.124  -0.089  1.00  0.00           C  
ATOM   2850  CG  LEU A 184      51.682  11.328  -0.992  1.00  0.00           C  
ATOM   2851  CD1 LEU A 184      50.451  11.035  -1.838  1.00  0.00           C  
ATOM   2852  CD2 LEU A 184      51.474  12.567  -0.134  1.00  0.00           C  
ATOM   2853  H   LEU A 184      54.269   9.883  -1.180  1.00  0.00           H  
ATOM   2854  HA  LEU A 184      53.347  11.157   1.209  1.00  0.00           H  
ATOM   2855 1HB  LEU A 184      52.002   9.236  -0.718  1.00  0.00           H  
ATOM   2856 2HB  LEU A 184      51.157  10.026   0.616  1.00  0.00           H  
ATOM   2857  HG  LEU A 184      52.521  11.493  -1.669  1.00  0.00           H  
ATOM   2858 1HD1 LEU A 184      50.238  11.890  -2.480  1.00  0.00           H  
ATOM   2859 2HD1 LEU A 184      50.635  10.156  -2.456  1.00  0.00           H  
ATOM   2860 3HD1 LEU A 184      49.598  10.849  -1.187  1.00  0.00           H  
ATOM   2861 1HD2 LEU A 184      51.262  13.423  -0.775  1.00  0.00           H  
ATOM   2862 2HD2 LEU A 184      50.635  12.404   0.543  1.00  0.00           H  
ATOM   2863 3HD2 LEU A 184      52.375  12.763   0.447  1.00  0.00           H  
ATOM   2864  N   THR A 185      53.673   7.885   1.326  1.00  0.00           N  
ATOM   2865  CA  THR A 185      53.739   6.743   2.231  1.00  0.00           C  
ATOM   2866  C   THR A 185      54.824   6.936   3.283  1.00  0.00           C  
ATOM   2867  O   THR A 185      54.630   6.613   4.455  1.00  0.00           O  
ATOM   2868  CB  THR A 185      53.995   5.436   1.457  1.00  0.00           C  
ATOM   2869  OG1 THR A 185      55.224   5.544   0.727  1.00  0.00           O  
ATOM   2870  CG2 THR A 185      52.856   5.158   0.489  1.00  0.00           C  
ATOM   2871  H   THR A 185      53.900   7.754   0.351  1.00  0.00           H  
ATOM   2872  HA  THR A 185      52.782   6.654   2.747  1.00  0.00           H  
ATOM   2873  HB  THR A 185      54.078   4.608   2.160  1.00  0.00           H  
ATOM   2874  HG1 THR A 185      55.382   4.728   0.245  1.00  0.00           H  
ATOM   2875 1HG2 THR A 185      53.054   4.231  -0.049  1.00  0.00           H  
ATOM   2876 2HG2 THR A 185      51.922   5.064   1.042  1.00  0.00           H  
ATOM   2877 3HG2 THR A 185      52.775   5.979  -0.223  1.00  0.00           H  
ATOM   2878  N   LEU A 186      55.966   7.465   2.857  1.00  0.00           N  
ATOM   2879  CA  LEU A 186      57.084   7.701   3.762  1.00  0.00           C  
ATOM   2880  C   LEU A 186      56.731   8.745   4.814  1.00  0.00           C  
ATOM   2881  O   LEU A 186      57.081   8.602   5.986  1.00  0.00           O  
ATOM   2882  CB  LEU A 186      58.317   8.158   2.973  1.00  0.00           C  
ATOM   2883  CG  LEU A 186      59.606   8.323   3.788  1.00  0.00           C  
ATOM   2884  CD1 LEU A 186      59.563   9.643   4.546  1.00  0.00           C  
ATOM   2885  CD2 LEU A 186      59.755   7.148   4.744  1.00  0.00           C  
ATOM   2886  H   LEU A 186      56.061   7.710   1.882  1.00  0.00           H  
ATOM   2887  HA  LEU A 186      57.320   6.767   4.271  1.00  0.00           H  
ATOM   2888 1HB  LEU A 186      58.514   7.432   2.185  1.00  0.00           H  
ATOM   2889 2HB  LEU A 186      58.095   9.118   2.506  1.00  0.00           H  
ATOM   2890  HG  LEU A 186      60.462   8.353   3.114  1.00  0.00           H  
ATOM   2891 1HD1 LEU A 186      60.479   9.760   5.125  1.00  0.00           H  
ATOM   2892 2HD1 LEU A 186      59.475  10.466   3.837  1.00  0.00           H  
ATOM   2893 3HD1 LEU A 186      58.706   9.649   5.218  1.00  0.00           H  
ATOM   2894 1HD2 LEU A 186      60.672   7.265   5.323  1.00  0.00           H  
ATOM   2895 2HD2 LEU A 186      58.900   7.118   5.420  1.00  0.00           H  
ATOM   2896 3HD2 LEU A 186      59.801   6.220   4.175  1.00  0.00           H  
ATOM   2897  N   GLU A 187      56.036   9.795   4.388  1.00  0.00           N  
ATOM   2898  CA  GLU A 187      55.634  10.865   5.293  1.00  0.00           C  
ATOM   2899  C   GLU A 187      54.655  10.359   6.345  1.00  0.00           C  
ATOM   2900  O   GLU A 187      54.743  10.726   7.517  1.00  0.00           O  
ATOM   2901  CB  GLU A 187      55.004  12.018   4.509  1.00  0.00           C  
ATOM   2902  CG  GLU A 187      55.982  12.797   3.641  1.00  0.00           C  
ATOM   2903  CD  GLU A 187      55.317  13.874   2.831  1.00  0.00           C  
ATOM   2904  OE1 GLU A 187      54.111  13.946   2.849  1.00  0.00           O  
ATOM   2905  OE2 GLU A 187      56.014  14.627   2.193  1.00  0.00           O  
ATOM   2906  H   GLU A 187      55.780   9.853   3.413  1.00  0.00           H  
ATOM   2907  HA  GLU A 187      56.522  11.236   5.806  1.00  0.00           H  
ATOM   2908 1HB  GLU A 187      54.218  11.630   3.861  1.00  0.00           H  
ATOM   2909 2HB  GLU A 187      54.540  12.719   5.202  1.00  0.00           H  
ATOM   2910 1HG  GLU A 187      56.736  13.254   4.282  1.00  0.00           H  
ATOM   2911 2HG  GLU A 187      56.488  12.104   2.970  1.00  0.00           H  
ATOM   2912  N   GLY A 188      53.722   9.514   5.919  1.00  0.00           N  
ATOM   2913  CA  GLY A 188      52.725   8.955   6.824  1.00  0.00           C  
ATOM   2914  C   GLY A 188      53.373   8.064   7.876  1.00  0.00           C  
ATOM   2915  O   GLY A 188      52.998   8.097   9.048  1.00  0.00           O  
ATOM   2916  H   GLY A 188      53.703   9.253   4.944  1.00  0.00           H  
ATOM   2917 1HA  GLY A 188      52.182   9.765   7.312  1.00  0.00           H  
ATOM   2918 2HA  GLY A 188      51.998   8.379   6.253  1.00  0.00           H  
ATOM   2919  N   LEU A 189      54.348   7.268   7.451  1.00  0.00           N  
ATOM   2920  CA  LEU A 189      55.050   6.366   8.355  1.00  0.00           C  
ATOM   2921  C   LEU A 189      55.834   7.141   9.407  1.00  0.00           C  
ATOM   2922  O   LEU A 189      55.859   6.765  10.579  1.00  0.00           O  
ATOM   2923  CB  LEU A 189      56.001   5.458   7.565  1.00  0.00           C  
ATOM   2924  CG  LEU A 189      55.329   4.416   6.662  1.00  0.00           C  
ATOM   2925  CD1 LEU A 189      56.385   3.720   5.815  1.00  0.00           C  
ATOM   2926  CD2 LEU A 189      54.570   3.415   7.521  1.00  0.00           C  
ATOM   2927  H   LEU A 189      54.610   7.288   6.476  1.00  0.00           H  
ATOM   2928  HA  LEU A 189      54.314   5.744   8.864  1.00  0.00           H  
ATOM   2929 1HB  LEU A 189      56.634   6.082   6.935  1.00  0.00           H  
ATOM   2930 2HB  LEU A 189      56.638   4.925   8.270  1.00  0.00           H  
ATOM   2931  HG  LEU A 189      54.634   4.914   5.986  1.00  0.00           H  
ATOM   2932 1HD1 LEU A 189      55.907   2.979   5.174  1.00  0.00           H  
ATOM   2933 2HD1 LEU A 189      56.899   4.456   5.197  1.00  0.00           H  
ATOM   2934 3HD1 LEU A 189      57.105   3.225   6.466  1.00  0.00           H  
ATOM   2935 1HD2 LEU A 189      54.091   2.674   6.879  1.00  0.00           H  
ATOM   2936 2HD2 LEU A 189      55.264   2.915   8.197  1.00  0.00           H  
ATOM   2937 3HD2 LEU A 189      53.810   3.936   8.102  1.00  0.00           H  
ATOM   2938  N   VAL A 190      56.474   8.225   8.982  1.00  0.00           N  
ATOM   2939  CA  VAL A 190      57.260   9.055   9.886  1.00  0.00           C  
ATOM   2940  C   VAL A 190      56.376   9.713  10.938  1.00  0.00           C  
ATOM   2941  O   VAL A 190      56.744   9.793  12.110  1.00  0.00           O  
ATOM   2942  CB  VAL A 190      58.010  10.144   9.096  1.00  0.00           C  
ATOM   2943  CG1 VAL A 190      58.678  11.126  10.045  1.00  0.00           C  
ATOM   2944  CG2 VAL A 190      59.036   9.501   8.175  1.00  0.00           C  
ATOM   2945  H   VAL A 190      56.414   8.481   8.007  1.00  0.00           H  
ATOM   2946  HA  VAL A 190      57.991   8.422  10.390  1.00  0.00           H  
ATOM   2947  HB  VAL A 190      57.291  10.709   8.502  1.00  0.00           H  
ATOM   2948 1HG1 VAL A 190      59.204  11.889   9.470  1.00  0.00           H  
ATOM   2949 2HG1 VAL A 190      57.922  11.601  10.670  1.00  0.00           H  
ATOM   2950 3HG1 VAL A 190      59.390  10.595  10.677  1.00  0.00           H  
ATOM   2951 1HG2 VAL A 190      59.562  10.276   7.619  1.00  0.00           H  
ATOM   2952 2HG2 VAL A 190      59.751   8.931   8.768  1.00  0.00           H  
ATOM   2953 3HG2 VAL A 190      58.531   8.833   7.477  1.00  0.00           H  
ATOM   2954  N   LYS A 191      55.208  10.183  10.513  1.00  0.00           N  
ATOM   2955  CA  LYS A 191      54.270  10.835  11.417  1.00  0.00           C  
ATOM   2956  C   LYS A 191      53.752   9.862  12.469  1.00  0.00           C  
ATOM   2957  O   LYS A 191      53.720  10.178  13.658  1.00  0.00           O  
ATOM   2958  CB  LYS A 191      53.101  11.435  10.634  1.00  0.00           C  
ATOM   2959  CG  LYS A 191      53.467  12.649   9.790  1.00  0.00           C  
ATOM   2960  CD  LYS A 191      52.260  13.175   9.027  1.00  0.00           C  
ATOM   2961  CE  LYS A 191      52.627  14.379   8.172  1.00  0.00           C  
ATOM   2962  NZ  LYS A 191      51.465  14.880   7.388  1.00  0.00           N  
ATOM   2963  H   LYS A 191      54.964  10.086   9.538  1.00  0.00           H  
ATOM   2964  HA  LYS A 191      54.792  11.640  11.935  1.00  0.00           H  
ATOM   2965 1HB  LYS A 191      52.683  10.679   9.968  1.00  0.00           H  
ATOM   2966 2HB  LYS A 191      52.314  11.733  11.326  1.00  0.00           H  
ATOM   2967 1HG  LYS A 191      53.850  13.440  10.437  1.00  0.00           H  
ATOM   2968 2HG  LYS A 191      54.246  12.377   9.079  1.00  0.00           H  
ATOM   2969 1HD  LYS A 191      51.867  12.388   8.382  1.00  0.00           H  
ATOM   2970 2HD  LYS A 191      51.482  13.466   9.732  1.00  0.00           H  
ATOM   2971 1HE  LYS A 191      52.991  15.182   8.812  1.00  0.00           H  
ATOM   2972 2HE  LYS A 191      53.424  14.106   7.481  1.00  0.00           H  
ATOM   2973 1HZ  LYS A 191      51.750  15.677   6.836  1.00  0.00           H  
ATOM   2974 2HZ  LYS A 191      51.131  14.149   6.777  1.00  0.00           H  
ATOM   2975 3HZ  LYS A 191      50.727  15.155   8.019  1.00  0.00           H  
ATOM   2976  N   ILE A 192      53.350   8.687  12.029  1.00  0.00           N  
ATOM   2977  CA  ILE A 192      52.679   7.767  12.923  1.00  0.00           C  
ATOM   2978  C   ILE A 192      53.685   7.250  13.930  1.00  0.00           C  
ATOM   2979  O   ILE A 192      53.317   6.624  14.924  1.00  0.00           O  
ATOM   2980  CB  ILE A 192      52.044   6.593  12.156  1.00  0.00           C  
ATOM   2981  CG1 ILE A 192      50.994   5.894  13.023  1.00  0.00           C  
ATOM   2982  CG2 ILE A 192      53.114   5.607  11.712  1.00  0.00           C  
ATOM   2983  CD1 ILE A 192      49.801   6.760  13.355  1.00  0.00           C  
ATOM   2984  H   ILE A 192      53.516   8.440  11.064  1.00  0.00           H  
ATOM   2985  HA  ILE A 192      51.889   8.306  13.444  1.00  0.00           H  
ATOM   2986  HB  ILE A 192      51.525   6.971  11.276  1.00  0.00           H  
ATOM   2987 1HG1 ILE A 192      50.636   5.001  12.512  1.00  0.00           H  
ATOM   2988 2HG1 ILE A 192      51.451   5.572  13.959  1.00  0.00           H  
ATOM   2989 1HG2 ILE A 192      52.648   4.783  11.171  1.00  0.00           H  
ATOM   2990 2HG2 ILE A 192      53.825   6.112  11.059  1.00  0.00           H  
ATOM   2991 3HG2 ILE A 192      53.636   5.219  12.586  1.00  0.00           H  
ATOM   2992 1HD1 ILE A 192      49.101   6.196  13.972  1.00  0.00           H  
ATOM   2993 2HD1 ILE A 192      50.133   7.645  13.899  1.00  0.00           H  
ATOM   2994 3HD1 ILE A 192      49.306   7.066  12.434  1.00  0.00           H  
ATOM   2995  N   LYS A 193      54.954   7.524  13.652  1.00  0.00           N  
ATOM   2996  CA  LYS A 193      56.048   7.011  14.454  1.00  0.00           C  
ATOM   2997  C   LYS A 193      56.131   5.497  14.340  1.00  0.00           C  
ATOM   2998  O   LYS A 193      56.129   4.788  15.346  1.00  0.00           O  
ATOM   2999  CB  LYS A 193      55.883   7.426  15.917  1.00  0.00           C  
ATOM   3000  CG  LYS A 193      55.733   8.926  16.132  1.00  0.00           C  
ATOM   3001  CD  LYS A 193      56.991   9.673  15.715  1.00  0.00           C  
ATOM   3002  CE  LYS A 193      56.867  11.164  15.989  1.00  0.00           C  
ATOM   3003  NZ  LYS A 193      58.053  11.920  15.504  1.00  0.00           N  
ATOM   3004  H   LYS A 193      55.168   8.109  12.857  1.00  0.00           H  
ATOM   3005  HA  LYS A 193      56.981   7.431  14.076  1.00  0.00           H  
ATOM   3006 1HB  LYS A 193      55.003   6.938  16.337  1.00  0.00           H  
ATOM   3007 2HB  LYS A 193      56.748   7.090  16.490  1.00  0.00           H  
ATOM   3008 1HG  LYS A 193      54.890   9.295  15.547  1.00  0.00           H  
ATOM   3009 2HG  LYS A 193      55.535   9.124  17.185  1.00  0.00           H  
ATOM   3010 1HD  LYS A 193      57.847   9.281  16.267  1.00  0.00           H  
ATOM   3011 2HD  LYS A 193      57.167   9.522  14.650  1.00  0.00           H  
ATOM   3012 1HE  LYS A 193      55.977  11.552  15.495  1.00  0.00           H  
ATOM   3013 2HE  LYS A 193      56.761  11.330  17.061  1.00  0.00           H  
ATOM   3014 1HZ  LYS A 193      57.932  12.903  15.704  1.00  0.00           H  
ATOM   3015 2HZ  LYS A 193      58.883  11.581  15.970  1.00  0.00           H  
ATOM   3016 3HZ  LYS A 193      58.151  11.790  14.507  1.00  0.00           H  
ATOM   3017  N   ALA A 194      56.203   5.026  13.105  1.00  0.00           N  
ATOM   3018  CA  ALA A 194      56.355   3.613  12.792  1.00  0.00           C  
ATOM   3019  C   ALA A 194      57.697   3.112  13.309  1.00  0.00           C  
ATOM   3020  O   ALA A 194      58.706   3.812  13.224  1.00  0.00           O  
ATOM   3021  CB  ALA A 194      56.233   3.377  11.294  1.00  0.00           C  
ATOM   3022  H   ALA A 194      56.151   5.670  12.329  1.00  0.00           H  
ATOM   3023  HA  ALA A 194      55.562   3.066  13.302  1.00  0.00           H  
ATOM   3024 1HB  ALA A 194      56.360   2.315  11.081  1.00  0.00           H  
ATOM   3025 2HB  ALA A 194      55.248   3.699  10.954  1.00  0.00           H  
ATOM   3026 3HB  ALA A 194      57.001   3.946  10.772  1.00  0.00           H  
ATOM   3027  N   PRO A 195      57.711   1.900  13.845  1.00  0.00           N  
ATOM   3028  CA  PRO A 195      58.954   1.282  14.288  1.00  0.00           C  
ATOM   3029  C   PRO A 195      59.840   0.913  13.111  1.00  0.00           C  
ATOM   3030  O   PRO A 195      59.363   0.396  12.101  1.00  0.00           O  
ATOM   3031  CB  PRO A 195      58.471   0.038  15.041  1.00  0.00           C  
ATOM   3032  CG  PRO A 195      57.143  -0.263  14.435  1.00  0.00           C  
ATOM   3033  CD  PRO A 195      56.577   1.087  14.083  1.00  0.00           C  
ATOM   3034  HA  PRO A 195      59.480   1.972  14.964  1.00  0.00           H  
ATOM   3035 1HB  PRO A 195      59.194  -0.782  14.915  1.00  0.00           H  
ATOM   3036 2HB  PRO A 195      58.410   0.250  16.118  1.00  0.00           H  
ATOM   3037 1HG  PRO A 195      57.265  -0.913  13.556  1.00  0.00           H  
ATOM   3038 2HG  PRO A 195      56.514  -0.812  15.151  1.00  0.00           H  
ATOM   3039 1HD  PRO A 195      55.969   1.003  13.170  1.00  0.00           H  
ATOM   3040 2HD  PRO A 195      55.969   1.460  14.921  1.00  0.00           H  
ATOM   3041  N   VAL A 196      61.131   1.209  13.312  1.00  0.00           N  
ATOM   3042  CA  VAL A 196      62.009   1.360  12.158  1.00  0.00           C  
ATOM   3043  C   VAL A 196      61.739   0.266  11.149  1.00  0.00           C  
ATOM   3044  O   VAL A 196      61.959   0.445   9.951  1.00  0.00           O  
ATOM   3045  CB  VAL A 196      63.487   1.308  12.587  1.00  0.00           C  
ATOM   3046  CG1 VAL A 196      63.859  -0.093  13.048  1.00  0.00           C  
ATOM   3047  CG2 VAL A 196      64.377   1.751  11.436  1.00  0.00           C  
ATOM   3048  H   VAL A 196      61.469   1.321  14.257  1.00  0.00           H  
ATOM   3049  HA  VAL A 196      61.812   2.329  11.698  1.00  0.00           H  
ATOM   3050  HB  VAL A 196      63.633   1.975  13.437  1.00  0.00           H  
ATOM   3051 1HG1 VAL A 196      64.907  -0.112  13.348  1.00  0.00           H  
ATOM   3052 2HG1 VAL A 196      63.235  -0.376  13.895  1.00  0.00           H  
ATOM   3053 3HG1 VAL A 196      63.704  -0.798  12.231  1.00  0.00           H  
ATOM   3054 1HG2 VAL A 196      65.420   1.713  11.747  1.00  0.00           H  
ATOM   3055 2HG2 VAL A 196      64.227   1.088  10.584  1.00  0.00           H  
ATOM   3056 3HG2 VAL A 196      64.121   2.772  11.150  1.00  0.00           H  
ATOM   3057  N   GLU A 197      61.258  -0.883  11.622  1.00  0.00           N  
ATOM   3058  CA  GLU A 197      61.097  -2.015  10.717  1.00  0.00           C  
ATOM   3059  C   GLU A 197      60.032  -1.733   9.666  1.00  0.00           C  
ATOM   3060  O   GLU A 197      60.198  -2.072   8.494  1.00  0.00           O  
ATOM   3061  CB  GLU A 197      60.731  -3.277  11.501  1.00  0.00           C  
ATOM   3062  CG  GLU A 197      61.833  -3.788  12.419  1.00  0.00           C  
ATOM   3063  CD  GLU A 197      61.901  -3.042  13.722  1.00  0.00           C  
ATOM   3064  OE1 GLU A 197      61.098  -2.163  13.925  1.00  0.00           O  
ATOM   3065  OE2 GLU A 197      62.758  -3.351  14.516  1.00  0.00           O  
ATOM   3066  H   GLU A 197      61.014  -0.949  12.600  1.00  0.00           H  
ATOM   3067  HA  GLU A 197      62.044  -2.185  10.203  1.00  0.00           H  
ATOM   3068 1HB  GLU A 197      59.850  -3.083  12.112  1.00  0.00           H  
ATOM   3069 2HB  GLU A 197      60.478  -4.077  10.805  1.00  0.00           H  
ATOM   3070 1HG  GLU A 197      61.658  -4.844  12.627  1.00  0.00           H  
ATOM   3071 2HG  GLU A 197      62.789  -3.701  11.905  1.00  0.00           H  
ATOM   3072  N   HIS A 198      58.938  -1.111  10.091  1.00  0.00           N  
ATOM   3073  CA  HIS A 198      57.843  -0.781   9.186  1.00  0.00           C  
ATOM   3074  C   HIS A 198      58.282   0.229   8.135  1.00  0.00           C  
ATOM   3075  O   HIS A 198      57.922   0.116   6.963  1.00  0.00           O  
ATOM   3076  CB  HIS A 198      56.645  -0.228   9.964  1.00  0.00           C  
ATOM   3077  CG  HIS A 198      55.933  -1.258  10.785  1.00  0.00           C  
ATOM   3078  ND1 HIS A 198      54.684  -1.043  11.328  1.00  0.00           N  
ATOM   3079  CD2 HIS A 198      56.295  -2.508  11.157  1.00  0.00           C  
ATOM   3080  CE1 HIS A 198      54.307  -2.118  11.998  1.00  0.00           C  
ATOM   3081  NE2 HIS A 198      55.268  -3.020  11.910  1.00  0.00           N  
ATOM   3082  H   HIS A 198      58.862  -0.860  11.066  1.00  0.00           H  
ATOM   3083  HA  HIS A 198      57.519  -1.681   8.664  1.00  0.00           H  
ATOM   3084 1HB  HIS A 198      56.980   0.568  10.631  1.00  0.00           H  
ATOM   3085 2HB  HIS A 198      55.929   0.208   9.268  1.00  0.00           H  
ATOM   3086  HD2 HIS A 198      57.229  -3.013  10.907  1.00  0.00           H  
ATOM   3087  HE1 HIS A 198      53.365  -2.240  12.531  1.00  0.00           H  
ATOM   3088  HE2 HIS A 198      55.254  -3.941  12.326  1.00  0.00           H  
ATOM   3089  N   ILE A 199      59.062   1.217   8.560  1.00  0.00           N  
ATOM   3090  CA  ILE A 199      59.552   2.250   7.655  1.00  0.00           C  
ATOM   3091  C   ILE A 199      60.485   1.664   6.604  1.00  0.00           C  
ATOM   3092  O   ILE A 199      60.428   2.037   5.432  1.00  0.00           O  
ATOM   3093  CB  ILE A 199      60.285   3.359   8.432  1.00  0.00           C  
ATOM   3094  CG1 ILE A 199      59.300   4.138   9.307  1.00  0.00           C  
ATOM   3095  CG2 ILE A 199      61.005   4.294   7.473  1.00  0.00           C  
ATOM   3096  CD1 ILE A 199      59.966   5.063  10.301  1.00  0.00           C  
ATOM   3097  H   ILE A 199      59.322   1.254   9.535  1.00  0.00           H  
ATOM   3098  HA  ILE A 199      58.699   2.694   7.143  1.00  0.00           H  
ATOM   3099  HB  ILE A 199      61.016   2.909   9.104  1.00  0.00           H  
ATOM   3100 1HG1 ILE A 199      58.644   4.734   8.674  1.00  0.00           H  
ATOM   3101 2HG1 ILE A 199      58.673   3.439   9.861  1.00  0.00           H  
ATOM   3102 1HG2 ILE A 199      61.518   5.071   8.038  1.00  0.00           H  
ATOM   3103 2HG2 ILE A 199      61.733   3.729   6.892  1.00  0.00           H  
ATOM   3104 3HG2 ILE A 199      60.281   4.752   6.799  1.00  0.00           H  
ATOM   3105 1HD1 ILE A 199      59.203   5.580  10.884  1.00  0.00           H  
ATOM   3106 2HD1 ILE A 199      60.602   4.482  10.969  1.00  0.00           H  
ATOM   3107 3HD1 ILE A 199      60.571   5.794   9.768  1.00  0.00           H  
ATOM   3108  N   THR A 200      61.344   0.744   7.029  1.00  0.00           N  
ATOM   3109  CA  THR A 200      62.292   0.104   6.124  1.00  0.00           C  
ATOM   3110  C   THR A 200      61.572  -0.730   5.072  1.00  0.00           C  
ATOM   3111  O   THR A 200      61.949  -0.729   3.900  1.00  0.00           O  
ATOM   3112  CB  THR A 200      63.284  -0.784   6.898  1.00  0.00           C  
ATOM   3113  OG1 THR A 200      64.033   0.021   7.817  1.00  0.00           O  
ATOM   3114  CG2 THR A 200      64.242  -1.475   5.939  1.00  0.00           C  
ATOM   3115  H   THR A 200      61.341   0.481   8.004  1.00  0.00           H  
ATOM   3116  HA  THR A 200      62.857   0.881   5.608  1.00  0.00           H  
ATOM   3117  HB  THR A 200      62.735  -1.539   7.460  1.00  0.00           H  
ATOM   3118  HG1 THR A 200      63.504   0.185   8.602  1.00  0.00           H  
ATOM   3119 1HG2 THR A 200      64.935  -2.098   6.503  1.00  0.00           H  
ATOM   3120 2HG2 THR A 200      63.676  -2.097   5.245  1.00  0.00           H  
ATOM   3121 3HG2 THR A 200      64.801  -0.725   5.380  1.00  0.00           H  
ATOM   3122  N   GLU A 201      60.534  -1.441   5.498  1.00  0.00           N  
ATOM   3123  CA  GLU A 201      59.758  -2.282   4.593  1.00  0.00           C  
ATOM   3124  C   GLU A 201      59.042  -1.444   3.541  1.00  0.00           C  
ATOM   3125  O   GLU A 201      58.987  -1.816   2.369  1.00  0.00           O  
ATOM   3126  CB  GLU A 201      58.740  -3.112   5.377  1.00  0.00           C  
ATOM   3127  CG  GLU A 201      57.913  -4.064   4.524  1.00  0.00           C  
ATOM   3128  CD  GLU A 201      58.741  -5.140   3.878  1.00  0.00           C  
ATOM   3129  OE1 GLU A 201      59.820  -5.398   4.353  1.00  0.00           O  
ATOM   3130  OE2 GLU A 201      58.293  -5.705   2.908  1.00  0.00           O  
ATOM   3131  H   GLU A 201      60.275  -1.398   6.473  1.00  0.00           H  
ATOM   3132  HA  GLU A 201      60.441  -2.960   4.080  1.00  0.00           H  
ATOM   3133 1HB  GLU A 201      59.257  -3.704   6.132  1.00  0.00           H  
ATOM   3134 2HB  GLU A 201      58.051  -2.447   5.898  1.00  0.00           H  
ATOM   3135 1HG  GLU A 201      57.154  -4.532   5.150  1.00  0.00           H  
ATOM   3136 2HG  GLU A 201      57.403  -3.491   3.750  1.00  0.00           H  
ATOM   3137  N   LEU A 202      58.495  -0.311   3.967  1.00  0.00           N  
ATOM   3138  CA  LEU A 202      57.781   0.582   3.062  1.00  0.00           C  
ATOM   3139  C   LEU A 202      58.716   1.164   2.010  1.00  0.00           C  
ATOM   3140  O   LEU A 202      58.355   1.275   0.838  1.00  0.00           O  
ATOM   3141  CB  LEU A 202      57.119   1.719   3.852  1.00  0.00           C  
ATOM   3142  CG  LEU A 202      55.949   1.308   4.754  1.00  0.00           C  
ATOM   3143  CD1 LEU A 202      55.518   2.498   5.600  1.00  0.00           C  
ATOM   3144  CD2 LEU A 202      54.799   0.803   3.895  1.00  0.00           C  
ATOM   3145  H   LEU A 202      58.576  -0.062   4.942  1.00  0.00           H  
ATOM   3146  HA  LEU A 202      57.005   0.011   2.553  1.00  0.00           H  
ATOM   3147 1HB  LEU A 202      57.873   2.189   4.481  1.00  0.00           H  
ATOM   3148 2HB  LEU A 202      56.749   2.462   3.146  1.00  0.00           H  
ATOM   3149  HG  LEU A 202      56.271   0.517   5.431  1.00  0.00           H  
ATOM   3150 1HD1 LEU A 202      54.686   2.206   6.242  1.00  0.00           H  
ATOM   3151 2HD1 LEU A 202      56.354   2.826   6.219  1.00  0.00           H  
ATOM   3152 3HD1 LEU A 202      55.205   3.314   4.949  1.00  0.00           H  
ATOM   3153 1HD2 LEU A 202      53.967   0.511   4.537  1.00  0.00           H  
ATOM   3154 2HD2 LEU A 202      54.475   1.594   3.219  1.00  0.00           H  
ATOM   3155 3HD2 LEU A 202      55.129  -0.058   3.314  1.00  0.00           H  
ATOM   3156  N   ALA A 203      59.919   1.535   2.436  1.00  0.00           N  
ATOM   3157  CA  ALA A 203      60.909   2.106   1.531  1.00  0.00           C  
ATOM   3158  C   ALA A 203      61.344   1.094   0.479  1.00  0.00           C  
ATOM   3159  O   ALA A 203      61.508   1.434  -0.693  1.00  0.00           O  
ATOM   3160  CB  ALA A 203      62.115   2.607   2.313  1.00  0.00           C  
ATOM   3161  H   ALA A 203      60.153   1.418   3.412  1.00  0.00           H  
ATOM   3162  HA  ALA A 203      60.449   2.948   1.014  1.00  0.00           H  
ATOM   3163 1HB  ALA A 203      62.845   3.031   1.624  1.00  0.00           H  
ATOM   3164 2HB  ALA A 203      61.797   3.372   3.021  1.00  0.00           H  
ATOM   3165 3HB  ALA A 203      62.566   1.778   2.855  1.00  0.00           H  
ATOM   3166  N   LEU A 204      61.529  -0.151   0.905  1.00  0.00           N  
ATOM   3167  CA  LEU A 204      61.946  -1.216   0.000  1.00  0.00           C  
ATOM   3168  C   LEU A 204      60.879  -1.493  -1.052  1.00  0.00           C  
ATOM   3169  O   LEU A 204      61.190  -1.706  -2.224  1.00  0.00           O  
ATOM   3170  CB  LEU A 204      62.240  -2.498   0.789  1.00  0.00           C  
ATOM   3171  CG  LEU A 204      62.792  -3.671  -0.030  1.00  0.00           C  
ATOM   3172  CD1 LEU A 204      63.622  -4.575   0.873  1.00  0.00           C  
ATOM   3173  CD2 LEU A 204      61.639  -4.438  -0.660  1.00  0.00           C  
ATOM   3174  H   LEU A 204      61.377  -0.365   1.880  1.00  0.00           H  
ATOM   3175  HA  LEU A 204      62.856  -0.901  -0.508  1.00  0.00           H  
ATOM   3176 1HB  LEU A 204      62.965  -2.267   1.568  1.00  0.00           H  
ATOM   3177 2HB  LEU A 204      61.318  -2.831   1.266  1.00  0.00           H  
ATOM   3178  HG  LEU A 204      63.447  -3.291  -0.814  1.00  0.00           H  
ATOM   3179 1HD1 LEU A 204      64.015  -5.409   0.291  1.00  0.00           H  
ATOM   3180 2HD1 LEU A 204      64.451  -4.006   1.294  1.00  0.00           H  
ATOM   3181 3HD1 LEU A 204      62.997  -4.958   1.678  1.00  0.00           H  
ATOM   3182 1HD2 LEU A 204      62.032  -5.272  -1.242  1.00  0.00           H  
ATOM   3183 2HD2 LEU A 204      60.985  -4.820   0.124  1.00  0.00           H  
ATOM   3184 3HD2 LEU A 204      61.074  -3.774  -1.313  1.00  0.00           H  
ATOM   3185  N   ARG A 205      59.621  -1.489  -0.626  1.00  0.00           N  
ATOM   3186  CA  ARG A 205      58.505  -1.741  -1.531  1.00  0.00           C  
ATOM   3187  C   ARG A 205      58.391  -0.645  -2.583  1.00  0.00           C  
ATOM   3188  O   ARG A 205      58.133  -0.920  -3.755  1.00  0.00           O  
ATOM   3189  CB  ARG A 205      57.198  -1.835  -0.757  1.00  0.00           C  
ATOM   3190  CG  ARG A 205      57.053  -3.079   0.105  1.00  0.00           C  
ATOM   3191  CD  ARG A 205      55.781  -3.071   0.871  1.00  0.00           C  
ATOM   3192  NE  ARG A 205      55.637  -4.259   1.696  1.00  0.00           N  
ATOM   3193  CZ  ARG A 205      54.651  -4.453   2.593  1.00  0.00           C  
ATOM   3194  NH1 ARG A 205      53.731  -3.531   2.768  1.00  0.00           N  
ATOM   3195  NH2 ARG A 205      54.608  -5.571   3.297  1.00  0.00           N  
ATOM   3196  H   ARG A 205      59.432  -1.307   0.349  1.00  0.00           H  
ATOM   3197  HA  ARG A 205      58.678  -2.691  -2.037  1.00  0.00           H  
ATOM   3198 1HB  ARG A 205      57.099  -0.968  -0.104  1.00  0.00           H  
ATOM   3199 2HB  ARG A 205      56.360  -1.817  -1.454  1.00  0.00           H  
ATOM   3200 1HG  ARG A 205      57.066  -3.965  -0.531  1.00  0.00           H  
ATOM   3201 2HG  ARG A 205      57.880  -3.129   0.814  1.00  0.00           H  
ATOM   3202 1HD  ARG A 205      55.753  -2.198   1.522  1.00  0.00           H  
ATOM   3203 2HD  ARG A 205      54.940  -3.034   0.179  1.00  0.00           H  
ATOM   3204  HE  ARG A 205      56.327  -4.992   1.590  1.00  0.00           H  
ATOM   3205 1HH1 ARG A 205      53.763  -2.676   2.230  1.00  0.00           H  
ATOM   3206 2HH1 ARG A 205      52.991  -3.676   3.440  1.00  0.00           H  
ATOM   3207 1HH2 ARG A 205      55.315  -6.281   3.162  1.00  0.00           H  
ATOM   3208 2HH2 ARG A 205      53.869  -5.716   3.969  1.00  0.00           H  
ATOM   3209  N   ALA A 206      58.585   0.599  -2.157  1.00  0.00           N  
ATOM   3210  CA  ALA A 206      58.504   1.740  -3.062  1.00  0.00           C  
ATOM   3211  C   ALA A 206      59.605   1.687  -4.114  1.00  0.00           C  
ATOM   3212  O   ALA A 206      59.372   1.982  -5.286  1.00  0.00           O  
ATOM   3213  CB  ALA A 206      58.582   3.043  -2.280  1.00  0.00           C  
ATOM   3214  H   ALA A 206      58.794   0.758  -1.182  1.00  0.00           H  
ATOM   3215  HA  ALA A 206      57.545   1.695  -3.579  1.00  0.00           H  
ATOM   3216 1HB  ALA A 206      58.520   3.885  -2.970  1.00  0.00           H  
ATOM   3217 2HB  ALA A 206      57.754   3.093  -1.572  1.00  0.00           H  
ATOM   3218 3HB  ALA A 206      59.525   3.086  -1.738  1.00  0.00           H  
ATOM   3219  N   ILE A 207      60.805   1.309  -3.688  1.00  0.00           N  
ATOM   3220  CA  ILE A 207      61.945   1.217  -4.593  1.00  0.00           C  
ATOM   3221  C   ILE A 207      61.728   0.137  -5.645  1.00  0.00           C  
ATOM   3222  O   ILE A 207      62.056   0.323  -6.817  1.00  0.00           O  
ATOM   3223  CB  ILE A 207      63.241   0.924  -3.816  1.00  0.00           C  
ATOM   3224  CG1 ILE A 207      63.569   2.081  -2.868  1.00  0.00           C  
ATOM   3225  CG2 ILE A 207      64.393   0.676  -4.777  1.00  0.00           C  
ATOM   3226  CD1 ILE A 207      63.782   3.403  -3.570  1.00  0.00           C  
ATOM   3227  H   ILE A 207      60.931   1.079  -2.713  1.00  0.00           H  
ATOM   3228  HA  ILE A 207      62.058   2.172  -5.104  1.00  0.00           H  
ATOM   3229  HB  ILE A 207      63.101   0.039  -3.195  1.00  0.00           H  
ATOM   3230 1HG1 ILE A 207      62.760   2.203  -2.149  1.00  0.00           H  
ATOM   3231 2HG1 ILE A 207      64.473   1.846  -2.305  1.00  0.00           H  
ATOM   3232 1HG2 ILE A 207      65.302   0.471  -4.211  1.00  0.00           H  
ATOM   3233 2HG2 ILE A 207      64.161  -0.179  -5.411  1.00  0.00           H  
ATOM   3234 3HG2 ILE A 207      64.545   1.558  -5.399  1.00  0.00           H  
ATOM   3235 1HD1 ILE A 207      64.011   4.173  -2.833  1.00  0.00           H  
ATOM   3236 2HD1 ILE A 207      64.613   3.313  -4.271  1.00  0.00           H  
ATOM   3237 3HD1 ILE A 207      62.878   3.677  -4.112  1.00  0.00           H  
ATOM   3238  N   GLU A 208      61.173  -0.993  -5.219  1.00  0.00           N  
ATOM   3239  CA  GLU A 208      60.911  -2.106  -6.124  1.00  0.00           C  
ATOM   3240  C   GLU A 208      59.876  -1.729  -7.176  1.00  0.00           C  
ATOM   3241  O   GLU A 208      60.011  -2.082  -8.348  1.00  0.00           O  
ATOM   3242  CB  GLU A 208      60.433  -3.330  -5.340  1.00  0.00           C  
ATOM   3243  CG  GLU A 208      61.500  -3.973  -4.465  1.00  0.00           C  
ATOM   3244  CD  GLU A 208      62.642  -4.542  -5.259  1.00  0.00           C  
ATOM   3245  OE1 GLU A 208      62.419  -5.461  -6.011  1.00  0.00           O  
ATOM   3246  OE2 GLU A 208      63.740  -4.058  -5.114  1.00  0.00           O  
ATOM   3247  H   GLU A 208      60.927  -1.083  -4.244  1.00  0.00           H  
ATOM   3248  HA  GLU A 208      61.839  -2.361  -6.637  1.00  0.00           H  
ATOM   3249 1HB  GLU A 208      59.599  -3.047  -4.697  1.00  0.00           H  
ATOM   3250 2HB  GLU A 208      60.069  -4.087  -6.034  1.00  0.00           H  
ATOM   3251 1HG  GLU A 208      61.889  -3.224  -3.776  1.00  0.00           H  
ATOM   3252 2HG  GLU A 208      61.042  -4.766  -3.875  1.00  0.00           H  
ATOM   3253  N   ALA A 209      58.842  -1.010  -6.751  1.00  0.00           N  
ATOM   3254  CA  ALA A 209      57.781  -0.584  -7.655  1.00  0.00           C  
ATOM   3255  C   ALA A 209      58.310   0.383  -8.707  1.00  0.00           C  
ATOM   3256  O   ALA A 209      57.942   0.302  -9.879  1.00  0.00           O  
ATOM   3257  CB  ALA A 209      56.643   0.055  -6.872  1.00  0.00           C  
ATOM   3258  H   ALA A 209      58.790  -0.752  -5.776  1.00  0.00           H  
ATOM   3259  HA  ALA A 209      57.402  -1.466  -8.172  1.00  0.00           H  
ATOM   3260 1HB  ALA A 209      55.859   0.368  -7.561  1.00  0.00           H  
ATOM   3261 2HB  ALA A 209      56.237  -0.667  -6.164  1.00  0.00           H  
ATOM   3262 3HB  ALA A 209      57.017   0.923  -6.331  1.00  0.00           H  
ATOM   3263  N   ILE A 210      59.175   1.297  -8.282  1.00  0.00           N  
ATOM   3264  CA  ILE A 210      59.757   2.281  -9.186  1.00  0.00           C  
ATOM   3265  C   ILE A 210      60.633   1.613 -10.238  1.00  0.00           C  
ATOM   3266  O   ILE A 210      60.609   1.989 -11.410  1.00  0.00           O  
ATOM   3267  CB  ILE A 210      60.588   3.317  -8.408  1.00  0.00           C  
ATOM   3268  CG1 ILE A 210      59.678   4.183  -7.533  1.00  0.00           C  
ATOM   3269  CG2 ILE A 210      61.391   4.184  -9.366  1.00  0.00           C  
ATOM   3270  CD1 ILE A 210      60.425   5.042  -6.538  1.00  0.00           C  
ATOM   3271  H   ILE A 210      59.437   1.311  -7.307  1.00  0.00           H  
ATOM   3272  HA  ILE A 210      58.948   2.802  -9.697  1.00  0.00           H  
ATOM   3273  HB  ILE A 210      61.275   2.803  -7.736  1.00  0.00           H  
ATOM   3274 1HG1 ILE A 210      59.079   4.837  -8.166  1.00  0.00           H  
ATOM   3275 2HG1 ILE A 210      58.989   3.544  -6.980  1.00  0.00           H  
ATOM   3276 1HG2 ILE A 210      61.972   4.911  -8.800  1.00  0.00           H  
ATOM   3277 2HG2 ILE A 210      62.064   3.555  -9.947  1.00  0.00           H  
ATOM   3278 3HG2 ILE A 210      60.712   4.707 -10.040  1.00  0.00           H  
ATOM   3279 1HD1 ILE A 210      59.712   5.626  -5.954  1.00  0.00           H  
ATOM   3280 2HD1 ILE A 210      61.005   4.405  -5.869  1.00  0.00           H  
ATOM   3281 3HD1 ILE A 210      61.095   5.716  -7.070  1.00  0.00           H  
ATOM   3282  N   ARG A 211      61.406   0.620  -9.813  1.00  0.00           N  
ATOM   3283  CA  ARG A 211      62.292  -0.103 -10.717  1.00  0.00           C  
ATOM   3284  C   ARG A 211      61.500  -0.869 -11.769  1.00  0.00           C  
ATOM   3285  O   ARG A 211      61.877  -0.903 -12.941  1.00  0.00           O  
ATOM   3286  CB  ARG A 211      63.171  -1.073  -9.942  1.00  0.00           C  
ATOM   3287  CG  ARG A 211      64.172  -1.845 -10.788  1.00  0.00           C  
ATOM   3288  CD  ARG A 211      65.009  -2.750  -9.959  1.00  0.00           C  
ATOM   3289  NE  ARG A 211      64.215  -3.781  -9.311  1.00  0.00           N  
ATOM   3290  CZ  ARG A 211      63.792  -4.911  -9.910  1.00  0.00           C  
ATOM   3291  NH1 ARG A 211      64.095  -5.141 -11.168  1.00  0.00           N  
ATOM   3292  NH2 ARG A 211      63.073  -5.789  -9.232  1.00  0.00           N  
ATOM   3293  H   ARG A 211      61.379   0.359  -8.838  1.00  0.00           H  
ATOM   3294  HA  ARG A 211      62.933   0.619 -11.223  1.00  0.00           H  
ATOM   3295 1HB  ARG A 211      63.731  -0.530  -9.183  1.00  0.00           H  
ATOM   3296 2HB  ARG A 211      62.544  -1.801  -9.427  1.00  0.00           H  
ATOM   3297 1HG  ARG A 211      63.639  -2.448 -11.523  1.00  0.00           H  
ATOM   3298 2HG  ARG A 211      64.831  -1.144 -11.302  1.00  0.00           H  
ATOM   3299 1HD  ARG A 211      65.751  -3.238 -10.590  1.00  0.00           H  
ATOM   3300 2HD  ARG A 211      65.514  -2.172  -9.186  1.00  0.00           H  
ATOM   3301  HE  ARG A 211      63.962  -3.639  -8.342  1.00  0.00           H  
ATOM   3302 1HH1 ARG A 211      64.645  -4.470 -11.686  1.00  0.00           H  
ATOM   3303 2HH1 ARG A 211      63.779  -5.988 -11.617  1.00  0.00           H  
ATOM   3304 1HH2 ARG A 211      62.840  -5.612  -8.264  1.00  0.00           H  
ATOM   3305 2HH2 ARG A 211      62.756  -6.635  -9.681  1.00  0.00           H  
ATOM   3306  N   GLU A 212      60.401  -1.483 -11.344  1.00  0.00           N  
ATOM   3307  CA  GLU A 212      59.554  -2.250 -12.248  1.00  0.00           C  
ATOM   3308  C   GLU A 212      58.916  -1.352 -13.300  1.00  0.00           C  
ATOM   3309  O   GLU A 212      58.827  -1.719 -14.472  1.00  0.00           O  
ATOM   3310  CB  GLU A 212      58.466  -2.986 -11.463  1.00  0.00           C  
ATOM   3311  CG  GLU A 212      58.979  -4.126 -10.595  1.00  0.00           C  
ATOM   3312  CD  GLU A 212      57.893  -4.778  -9.785  1.00  0.00           C  
ATOM   3313  OE1 GLU A 212      56.789  -4.290  -9.803  1.00  0.00           O  
ATOM   3314  OE2 GLU A 212      58.169  -5.767  -9.146  1.00  0.00           O  
ATOM   3315  H   GLU A 212      60.146  -1.416 -10.369  1.00  0.00           H  
ATOM   3316  HA  GLU A 212      60.173  -2.987 -12.761  1.00  0.00           H  
ATOM   3317 1HB  GLU A 212      57.944  -2.281 -10.816  1.00  0.00           H  
ATOM   3318 2HB  GLU A 212      57.732  -3.397 -12.157  1.00  0.00           H  
ATOM   3319 1HG  GLU A 212      59.439  -4.878 -11.235  1.00  0.00           H  
ATOM   3320 2HG  GLU A 212      59.745  -3.741  -9.924  1.00  0.00           H  
ATOM   3321  N   ALA A 213      58.473  -0.174 -12.875  1.00  0.00           N  
ATOM   3322  CA  ALA A 213      57.842   0.780 -13.779  1.00  0.00           C  
ATOM   3323  C   ALA A 213      58.826   1.275 -14.831  1.00  0.00           C  
ATOM   3324  O   ALA A 213      58.477   1.418 -16.003  1.00  0.00           O  
ATOM   3325  CB  ALA A 213      57.270   1.953 -12.996  1.00  0.00           C  
ATOM   3326  H   ALA A 213      58.576   0.068 -11.900  1.00  0.00           H  
ATOM   3327  HA  ALA A 213      57.029   0.270 -14.296  1.00  0.00           H  
ATOM   3328 1HB  ALA A 213      56.802   2.657 -13.685  1.00  0.00           H  
ATOM   3329 2HB  ALA A 213      56.525   1.589 -12.288  1.00  0.00           H  
ATOM   3330 3HB  ALA A 213      58.071   2.454 -12.455  1.00  0.00           H  
ATOM   3331  N   ALA A 214      60.058   1.536 -14.406  1.00  0.00           N  
ATOM   3332  CA  ALA A 214      61.096   2.016 -15.310  1.00  0.00           C  
ATOM   3333  C   ALA A 214      61.316   1.043 -16.461  1.00  0.00           C  
ATOM   3334  O   ALA A 214      61.381   1.445 -17.623  1.00  0.00           O  
ATOM   3335  CB  ALA A 214      62.396   2.242 -14.552  1.00  0.00           C  
ATOM   3336  H   ALA A 214      60.281   1.398 -13.431  1.00  0.00           H  
ATOM   3337  HA  ALA A 214      60.765   2.965 -15.733  1.00  0.00           H  
ATOM   3338 1HB  ALA A 214      63.161   2.600 -15.241  1.00  0.00           H  
ATOM   3339 2HB  ALA A 214      62.237   2.983 -13.769  1.00  0.00           H  
ATOM   3340 3HB  ALA A 214      62.722   1.305 -14.103  1.00  0.00           H  
ATOM   3341  N   LEU A 215      61.430  -0.239 -16.132  1.00  0.00           N  
ATOM   3342  CA  LEU A 215      61.644  -1.273 -17.138  1.00  0.00           C  
ATOM   3343  C   LEU A 215      60.528  -1.271 -18.175  1.00  0.00           C  
ATOM   3344  O   LEU A 215      60.758  -1.562 -19.349  1.00  0.00           O  
ATOM   3345  CB  LEU A 215      61.729  -2.652 -16.472  1.00  0.00           C  
ATOM   3346  CG  LEU A 215      62.972  -2.898 -15.607  1.00  0.00           C  
ATOM   3347  CD1 LEU A 215      62.835  -4.233 -14.888  1.00  0.00           C  
ATOM   3348  CD2 LEU A 215      64.214  -2.873 -16.485  1.00  0.00           C  
ATOM   3349  H   LEU A 215      61.367  -0.505 -15.160  1.00  0.00           H  
ATOM   3350  HA  LEU A 215      62.586  -1.071 -17.646  1.00  0.00           H  
ATOM   3351 1HB  LEU A 215      60.853  -2.786 -15.838  1.00  0.00           H  
ATOM   3352 2HB  LEU A 215      61.710  -3.416 -17.249  1.00  0.00           H  
ATOM   3353  HG  LEU A 215      63.048  -2.118 -14.849  1.00  0.00           H  
ATOM   3354 1HD1 LEU A 215      63.719  -4.408 -14.274  1.00  0.00           H  
ATOM   3355 2HD1 LEU A 215      61.950  -4.216 -14.253  1.00  0.00           H  
ATOM   3356 3HD1 LEU A 215      62.741  -5.033 -15.622  1.00  0.00           H  
ATOM   3357 1HD2 LEU A 215      65.098  -3.047 -15.870  1.00  0.00           H  
ATOM   3358 2HD2 LEU A 215      64.140  -3.654 -17.242  1.00  0.00           H  
ATOM   3359 3HD2 LEU A 215      64.296  -1.902 -16.972  1.00  0.00           H  
ATOM   3360  N   LEU A 216      59.318  -0.943 -17.743  1.00  0.00           N  
ATOM   3361  CA  LEU A 216      58.178  -0.942 -18.656  1.00  0.00           C  
ATOM   3362  C   LEU A 216      57.984   0.403 -19.317  1.00  0.00           C  
ATOM   3363  O   LEU A 216      57.061   0.588 -20.110  1.00  0.00           O  
ATOM   3364  CB  LEU A 216      56.897  -1.327 -17.905  1.00  0.00           C  
ATOM   3365  CG  LEU A 216      56.877  -2.739 -17.305  1.00  0.00           C  
ATOM   3366  CD1 LEU A 216      55.593  -2.935 -16.510  1.00  0.00           C  
ATOM   3367  CD2 LEU A 216      56.992  -3.767 -18.421  1.00  0.00           C  
ATOM   3368  H   LEU A 216      59.193  -0.693 -16.772  1.00  0.00           H  
ATOM   3369  HA  LEU A 216      58.361  -1.678 -19.438  1.00  0.00           H  
ATOM   3370 1HB  LEU A 216      56.745  -0.620 -17.092  1.00  0.00           H  
ATOM   3371 2HB  LEU A 216      56.054  -1.247 -18.591  1.00  0.00           H  
ATOM   3372  HG  LEU A 216      57.716  -2.854 -16.618  1.00  0.00           H  
ATOM   3373 1HD1 LEU A 216      55.579  -3.938 -16.083  1.00  0.00           H  
ATOM   3374 2HD1 LEU A 216      55.547  -2.199 -15.707  1.00  0.00           H  
ATOM   3375 3HD1 LEU A 216      54.735  -2.809 -17.168  1.00  0.00           H  
ATOM   3376 1HD2 LEU A 216      56.978  -4.770 -17.994  1.00  0.00           H  
ATOM   3377 2HD2 LEU A 216      56.153  -3.653 -19.108  1.00  0.00           H  
ATOM   3378 3HD2 LEU A 216      57.926  -3.615 -18.961  1.00  0.00           H  
ATOM   3379  N   GLY A 217      58.854   1.338 -18.989  1.00  0.00           N  
ATOM   3380  CA  GLY A 217      59.016   2.529 -19.801  1.00  0.00           C  
ATOM   3381  C   GLY A 217      57.976   3.579 -19.450  1.00  0.00           C  
ATOM   3382  O   GLY A 217      57.612   4.409 -20.283  1.00  0.00           O  
ATOM   3383  H   GLY A 217      59.415   1.218 -18.158  1.00  0.00           H  
ATOM   3384 1HA  GLY A 217      60.016   2.938 -19.652  1.00  0.00           H  
ATOM   3385 2HA  GLY A 217      58.931   2.265 -20.854  1.00  0.00           H  
ATOM   3386  N   ASN A 218      57.504   3.535 -18.215  1.00  0.00           N  
ATOM   3387  CA  ASN A 218      56.480   4.458 -17.760  1.00  0.00           C  
ATOM   3388  C   ASN A 218      57.124   5.748 -17.270  1.00  0.00           C  
ATOM   3389  O   ASN A 218      56.468   6.785 -17.180  1.00  0.00           O  
ATOM   3390  CB  ASN A 218      55.628   3.828 -16.673  1.00  0.00           C  
ATOM   3391  CG  ASN A 218      54.754   2.721 -17.193  1.00  0.00           C  
ATOM   3392  OD1 ASN A 218      54.381   2.709 -18.372  1.00  0.00           O  
ATOM   3393  ND2 ASN A 218      54.420   1.790 -16.337  1.00  0.00           N  
ATOM   3394  H   ASN A 218      57.865   2.843 -17.575  1.00  0.00           H  
ATOM   3395  HA  ASN A 218      55.837   4.706 -18.606  1.00  0.00           H  
ATOM   3396 1HB  ASN A 218      56.274   3.428 -15.890  1.00  0.00           H  
ATOM   3397 2HB  ASN A 218      54.996   4.591 -16.218  1.00  0.00           H  
ATOM   3398 1HD2 ASN A 218      53.839   1.028 -16.627  1.00  0.00           H  
ATOM   3399 2HD2 ASN A 218      54.744   1.839 -15.393  1.00  0.00           H  
ATOM   3400  N   GLY A 219      58.418   5.665 -16.956  1.00  0.00           N  
ATOM   3401  CA  GLY A 219      59.293   6.832 -16.964  1.00  0.00           C  
ATOM   3402  C   GLY A 219      60.697   6.478 -17.452  1.00  0.00           C  
ATOM   3403  O   GLY A 219      61.120   5.325 -17.373  1.00  0.00           O  
ATOM   3404  H   GLY A 219      58.807   4.767 -16.704  1.00  0.00           H  
ATOM   3405 1HA  GLY A 219      58.867   7.602 -17.608  1.00  0.00           H  
ATOM   3406 2HA  GLY A 219      59.351   7.250 -15.960  1.00  0.00           H  
ATOM   3407  N   ASP A 220      61.404   7.482 -17.953  1.00  0.00           N  
ATOM   3408  CA  ASP A 220      62.688   7.302 -18.632  1.00  0.00           C  
ATOM   3409  C   ASP A 220      63.867   7.156 -17.672  1.00  0.00           C  
ATOM   3410  O   ASP A 220      63.707   7.267 -16.456  1.00  0.00           O  
ATOM   3411  CB  ASP A 220      62.950   8.481 -19.573  1.00  0.00           C  
ATOM   3412  CG  ASP A 220      63.960   8.154 -20.665  1.00  0.00           C  
ATOM   3413  OD1 ASP A 220      64.531   7.090 -20.620  1.00  0.00           O  
ATOM   3414  OD2 ASP A 220      64.150   8.972 -21.533  1.00  0.00           O  
ATOM   3415  H   ASP A 220      61.049   8.424 -17.868  1.00  0.00           H  
ATOM   3416  HA  ASP A 220      62.641   6.388 -19.224  1.00  0.00           H  
ATOM   3417 1HB  ASP A 220      62.015   8.787 -20.042  1.00  0.00           H  
ATOM   3418 2HB  ASP A 220      63.321   9.330 -18.998  1.00  0.00           H  
ATOM   3419  N   VAL A 221      65.385   6.844 -18.273  1.00  0.00           N  
ATOM   3420  CA  VAL A 221      66.344   6.598 -17.200  1.00  0.00           C  
ATOM   3421  C   VAL A 221      66.506   7.836 -16.339  1.00  0.00           C  
ATOM   3422  O   VAL A 221      66.589   7.745 -15.114  1.00  0.00           O  
ATOM   3423  CB  VAL A 221      67.713   6.194 -17.778  1.00  0.00           C  
ATOM   3424  CG1 VAL A 221      68.759   6.128 -16.675  1.00  0.00           C  
ATOM   3425  CG2 VAL A 221      67.599   4.856 -18.493  1.00  0.00           C  
ATOM   3426  H   VAL A 221      65.528   6.846 -19.273  1.00  0.00           H  
ATOM   3427  HA  VAL A 221      65.970   5.781 -16.582  1.00  0.00           H  
ATOM   3428  HB  VAL A 221      68.039   6.958 -18.484  1.00  0.00           H  
ATOM   3429 1HG1 VAL A 221      69.720   5.841 -17.102  1.00  0.00           H  
ATOM   3430 2HG1 VAL A 221      68.850   7.105 -16.201  1.00  0.00           H  
ATOM   3431 3HG1 VAL A 221      68.458   5.390 -15.932  1.00  0.00           H  
ATOM   3432 1HG2 VAL A 221      68.570   4.577 -18.900  1.00  0.00           H  
ATOM   3433 2HG2 VAL A 221      67.268   4.094 -17.788  1.00  0.00           H  
ATOM   3434 3HG2 VAL A 221      66.876   4.939 -19.305  1.00  0.00           H  
ATOM   3435  N   GLU A 222      66.554   9.018 -16.958  1.00  0.00           N  
ATOM   3436  CA  GLU A 222      66.683  10.220 -16.142  1.00  0.00           C  
ATOM   3437  C   GLU A 222      65.583  10.292 -15.090  1.00  0.00           C  
ATOM   3438  O   GLU A 222      65.848  10.560 -13.918  1.00  0.00           O  
ATOM   3439  CB  GLU A 222      66.642  11.470 -17.023  1.00  0.00           C  
ATOM   3440  CG  GLU A 222      67.880  11.673 -17.886  1.00  0.00           C  
ATOM   3441  CD  GLU A 222      67.769  12.862 -18.798  1.00  0.00           C  
ATOM   3442  OE1 GLU A 222      66.717  13.453 -18.848  1.00  0.00           O  
ATOM   3443  OE2 GLU A 222      68.738  13.181 -19.446  1.00  0.00           O  
ATOM   3444  H   GLU A 222      66.500   9.048 -17.966  1.00  0.00           H  
ATOM   3445  HA  GLU A 222      67.644  10.187 -15.627  1.00  0.00           H  
ATOM   3446 1HB  GLU A 222      65.777  11.420 -17.686  1.00  0.00           H  
ATOM   3447 2HB  GLU A 222      66.523  12.354 -16.396  1.00  0.00           H  
ATOM   3448 1HG  GLU A 222      68.744  11.807 -17.236  1.00  0.00           H  
ATOM   3449 2HG  GLU A 222      68.044  10.777 -18.483  1.00  0.00           H  
ATOM   3450  N   GLU A 223      64.348  10.051 -15.515  1.00  0.00           N  
ATOM   3451  CA  GLU A 223      63.205  10.089 -14.610  1.00  0.00           C  
ATOM   3452  C   GLU A 223      63.299   8.991 -13.559  1.00  0.00           C  
ATOM   3453  O   GLU A 223      62.994   9.212 -12.387  1.00  0.00           O  
ATOM   3454  CB  GLU A 223      61.898   9.947 -15.394  1.00  0.00           C  
ATOM   3455  CG  GLU A 223      61.553  11.149 -16.262  1.00  0.00           C  
ATOM   3456  CD  GLU A 223      60.302  10.946 -17.071  1.00  0.00           C  
ATOM   3457  OE1 GLU A 223      60.051   9.835 -17.473  1.00  0.00           O  
ATOM   3458  OE2 GLU A 223      59.597  11.903 -17.288  1.00  0.00           O  
ATOM   3459  H   GLU A 223      64.196   9.836 -16.490  1.00  0.00           H  
ATOM   3460  HA  GLU A 223      63.202  11.051 -14.097  1.00  0.00           H  
ATOM   3461 1HB  GLU A 223      61.955   9.072 -16.042  1.00  0.00           H  
ATOM   3462 2HB  GLU A 223      61.073   9.788 -14.700  1.00  0.00           H  
ATOM   3463 1HG  GLU A 223      61.419  12.020 -15.621  1.00  0.00           H  
ATOM   3464 2HG  GLU A 223      62.386  11.351 -16.934  1.00  0.00           H  
ATOM   3465  N   ALA A 224      63.723   7.806 -13.984  1.00  0.00           N  
ATOM   3466  CA  ALA A 224      63.857   6.670 -13.079  1.00  0.00           C  
ATOM   3467  C   ALA A 224      64.929   6.928 -12.028  1.00  0.00           C  
ATOM   3468  O   ALA A 224      64.757   6.593 -10.856  1.00  0.00           O  
ATOM   3469  CB  ALA A 224      64.176   5.404 -13.861  1.00  0.00           C  
ATOM   3470  H   ALA A 224      63.959   7.689 -14.959  1.00  0.00           H  
ATOM   3471  HA  ALA A 224      62.907   6.535 -12.562  1.00  0.00           H  
ATOM   3472 1HB  ALA A 224      64.274   4.565 -13.171  1.00  0.00           H  
ATOM   3473 2HB  ALA A 224      63.372   5.200 -14.568  1.00  0.00           H  
ATOM   3474 3HB  ALA A 224      65.111   5.538 -14.403  1.00  0.00           H  
ATOM   3475  N   SER A 225      66.037   7.526 -12.453  1.00  0.00           N  
ATOM   3476  CA  SER A 225      67.139   7.830 -11.548  1.00  0.00           C  
ATOM   3477  C   SER A 225      66.723   8.850 -10.497  1.00  0.00           C  
ATOM   3478  O   SER A 225      67.080   8.729  -9.325  1.00  0.00           O  
ATOM   3479  CB  SER A 225      68.328   8.353 -12.330  1.00  0.00           C  
ATOM   3480  OG  SER A 225      68.855   7.360 -13.167  1.00  0.00           O  
ATOM   3481  H   SER A 225      66.118   7.776 -13.428  1.00  0.00           H  
ATOM   3482  HA  SER A 225      67.431   6.911 -11.037  1.00  0.00           H  
ATOM   3483 1HB  SER A 225      68.021   9.211 -12.928  1.00  0.00           H  
ATOM   3484 2HB  SER A 225      69.097   8.695 -11.638  1.00  0.00           H  
ATOM   3485  HG  SER A 225      68.286   7.337 -13.940  1.00  0.00           H  
ATOM   3486  N   GLU A 226      65.966   9.855 -10.922  1.00  0.00           N  
ATOM   3487  CA  GLU A 226      65.499  10.899 -10.017  1.00  0.00           C  
ATOM   3488  C   GLU A 226      64.553  10.335  -8.966  1.00  0.00           C  
ATOM   3489  O   GLU A 226      64.618  10.707  -7.794  1.00  0.00           O  
ATOM   3490  CB  GLU A 226      64.800  12.012 -10.801  1.00  0.00           C  
ATOM   3491  CG  GLU A 226      65.729  12.849 -11.669  1.00  0.00           C  
ATOM   3492  CD  GLU A 226      64.998  13.884 -12.478  1.00  0.00           C  
ATOM   3493  OE1 GLU A 226      63.791  13.881 -12.460  1.00  0.00           O  
ATOM   3494  OE2 GLU A 226      65.649  14.678 -13.116  1.00  0.00           O  
ATOM   3495  H   GLU A 226      65.707   9.898 -11.897  1.00  0.00           H  
ATOM   3496  HA  GLU A 226      66.362  11.323  -9.503  1.00  0.00           H  
ATOM   3497 1HB  GLU A 226      64.038  11.577 -11.449  1.00  0.00           H  
ATOM   3498 2HB  GLU A 226      64.294  12.683 -10.107  1.00  0.00           H  
ATOM   3499 1HG  GLU A 226      66.453  13.351 -11.028  1.00  0.00           H  
ATOM   3500 2HG  GLU A 226      66.275  12.188 -12.340  1.00  0.00           H  
ATOM   3501  N   ALA A 227      63.673   9.435  -9.391  1.00  0.00           N  
ATOM   3502  CA  ALA A 227      62.711   8.817  -8.486  1.00  0.00           C  
ATOM   3503  C   ALA A 227      63.412   7.966  -7.435  1.00  0.00           C  
ATOM   3504  O   ALA A 227      63.035   7.975  -6.263  1.00  0.00           O  
ATOM   3505  CB  ALA A 227      61.713   7.976  -9.268  1.00  0.00           C  
ATOM   3506  H   ALA A 227      63.670   9.172 -10.366  1.00  0.00           H  
ATOM   3507  HA  ALA A 227      62.174   9.612  -7.968  1.00  0.00           H  
ATOM   3508 1HB  ALA A 227      61.001   7.521  -8.578  1.00  0.00           H  
ATOM   3509 2HB  ALA A 227      61.178   8.610  -9.975  1.00  0.00           H  
ATOM   3510 3HB  ALA A 227      62.242   7.194  -9.810  1.00  0.00           H  
ATOM   3511  N   ILE A 228      64.434   7.231  -7.860  1.00  0.00           N  
ATOM   3512  CA  ILE A 228      65.190   6.374  -6.955  1.00  0.00           C  
ATOM   3513  C   ILE A 228      65.925   7.194  -5.904  1.00  0.00           C  
ATOM   3514  O   ILE A 228      65.973   6.820  -4.732  1.00  0.00           O  
ATOM   3515  CB  ILE A 228      66.201   5.511  -7.732  1.00  0.00           C  
ATOM   3516  CG1 ILE A 228      65.469   4.489  -8.607  1.00  0.00           C  
ATOM   3517  CG2 ILE A 228      67.151   4.811  -6.773  1.00  0.00           C  
ATOM   3518  CD1 ILE A 228      66.364   3.785  -9.601  1.00  0.00           C  
ATOM   3519  H   ILE A 228      64.694   7.267  -8.835  1.00  0.00           H  
ATOM   3520  HA  ILE A 228      64.493   5.712  -6.443  1.00  0.00           H  
ATOM   3521  HB  ILE A 228      66.779   6.144  -8.404  1.00  0.00           H  
ATOM   3522 1HG1 ILE A 228      65.003   3.736  -7.973  1.00  0.00           H  
ATOM   3523 2HG1 ILE A 228      64.673   4.988  -9.160  1.00  0.00           H  
ATOM   3524 1HG2 ILE A 228      67.858   4.205  -7.338  1.00  0.00           H  
ATOM   3525 2HG2 ILE A 228      67.695   5.555  -6.192  1.00  0.00           H  
ATOM   3526 3HG2 ILE A 228      66.582   4.171  -6.099  1.00  0.00           H  
ATOM   3527 1HD1 ILE A 228      65.774   3.077 -10.184  1.00  0.00           H  
ATOM   3528 2HD1 ILE A 228      66.815   4.519 -10.269  1.00  0.00           H  
ATOM   3529 3HD1 ILE A 228      67.148   3.249  -9.068  1.00  0.00           H  
ATOM   3530  N   VAL A 229      66.498   8.315  -6.329  1.00  0.00           N  
ATOM   3531  CA  VAL A 229      67.232   9.191  -5.424  1.00  0.00           C  
ATOM   3532  C   VAL A 229      66.310   9.795  -4.372  1.00  0.00           C  
ATOM   3533  O   VAL A 229      66.673   9.899  -3.200  1.00  0.00           O  
ATOM   3534  CB  VAL A 229      67.916  10.323  -6.214  1.00  0.00           C  
ATOM   3535  CG1 VAL A 229      68.523  11.344  -5.264  1.00  0.00           C  
ATOM   3536  CG2 VAL A 229      68.979   9.743  -7.134  1.00  0.00           C  
ATOM   3537  H   VAL A 229      66.423   8.567  -7.304  1.00  0.00           H  
ATOM   3538  HA  VAL A 229      68.000   8.603  -4.920  1.00  0.00           H  
ATOM   3539  HB  VAL A 229      67.165  10.844  -6.808  1.00  0.00           H  
ATOM   3540 1HG1 VAL A 229      69.002  12.137  -5.839  1.00  0.00           H  
ATOM   3541 2HG1 VAL A 229      67.739  11.772  -4.640  1.00  0.00           H  
ATOM   3542 3HG1 VAL A 229      69.265  10.857  -4.632  1.00  0.00           H  
ATOM   3543 1HG2 VAL A 229      69.458  10.548  -7.690  1.00  0.00           H  
ATOM   3544 2HG2 VAL A 229      69.727   9.217  -6.540  1.00  0.00           H  
ATOM   3545 3HG2 VAL A 229      68.515   9.046  -7.833  1.00  0.00           H  
ATOM   3546  N   GLU A 230      65.116  10.192  -4.798  1.00  0.00           N  
ATOM   3547  CA  GLU A 230      64.139  10.787  -3.893  1.00  0.00           C  
ATOM   3548  C   GLU A 230      63.681   9.784  -2.841  1.00  0.00           C  
ATOM   3549  O   GLU A 230      63.524  10.127  -1.669  1.00  0.00           O  
ATOM   3550  CB  GLU A 230      62.932  11.306  -4.677  1.00  0.00           C  
ATOM   3551  CG  GLU A 230      63.223  12.517  -5.552  1.00  0.00           C  
ATOM   3552  CD  GLU A 230      63.620  13.730  -4.758  1.00  0.00           C  
ATOM   3553  OE1 GLU A 230      63.061  13.938  -3.708  1.00  0.00           O  
ATOM   3554  OE2 GLU A 230      64.483  14.450  -5.203  1.00  0.00           O  
ATOM   3555  H   GLU A 230      64.879  10.079  -5.773  1.00  0.00           H  
ATOM   3556  HA  GLU A 230      64.609  11.627  -3.380  1.00  0.00           H  
ATOM   3557 1HB  GLU A 230      62.548  10.513  -5.320  1.00  0.00           H  
ATOM   3558 2HB  GLU A 230      62.137  11.578  -3.983  1.00  0.00           H  
ATOM   3559 1HG  GLU A 230      64.030  12.268  -6.241  1.00  0.00           H  
ATOM   3560 2HG  GLU A 230      62.337  12.748  -6.142  1.00  0.00           H  
ATOM   3561  N   ALA A 231      63.468   8.544  -3.267  1.00  0.00           N  
ATOM   3562  CA  ALA A 231      63.027   7.489  -2.362  1.00  0.00           C  
ATOM   3563  C   ALA A 231      64.087   7.187  -1.310  1.00  0.00           C  
ATOM   3564  O   ALA A 231      63.771   6.980  -0.138  1.00  0.00           O  
ATOM   3565  CB  ALA A 231      62.684   6.229  -3.144  1.00  0.00           C  
ATOM   3566  H   ALA A 231      63.615   8.327  -4.242  1.00  0.00           H  
ATOM   3567  HA  ALA A 231      62.133   7.838  -1.845  1.00  0.00           H  
ATOM   3568 1HB  ALA A 231      62.356   5.451  -2.455  1.00  0.00           H  
ATOM   3569 2HB  ALA A 231      61.884   6.447  -3.852  1.00  0.00           H  
ATOM   3570 3HB  ALA A 231      63.564   5.887  -3.686  1.00  0.00           H  
ATOM   3571  N   LEU A 232      65.345   7.163  -1.736  1.00  0.00           N  
ATOM   3572  CA  LEU A 232      66.455   6.886  -0.831  1.00  0.00           C  
ATOM   3573  C   LEU A 232      66.594   7.979   0.221  1.00  0.00           C  
ATOM   3574  O   LEU A 232      66.846   7.698   1.393  1.00  0.00           O  
ATOM   3575  CB  LEU A 232      67.764   6.759  -1.621  1.00  0.00           C  
ATOM   3576  CG  LEU A 232      68.999   6.361  -0.802  1.00  0.00           C  
ATOM   3577  CD1 LEU A 232      70.001   5.654  -1.704  1.00  0.00           C  
ATOM   3578  CD2 LEU A 232      69.612   7.603  -0.172  1.00  0.00           C  
ATOM   3579  H   LEU A 232      65.538   7.341  -2.711  1.00  0.00           H  
ATOM   3580  HA  LEU A 232      66.259   5.943  -0.322  1.00  0.00           H  
ATOM   3581 1HB  LEU A 232      67.628   6.010  -2.400  1.00  0.00           H  
ATOM   3582 2HB  LEU A 232      67.976   7.715  -2.098  1.00  0.00           H  
ATOM   3583  HG  LEU A 232      68.706   5.663  -0.017  1.00  0.00           H  
ATOM   3584 1HD1 LEU A 232      70.878   5.371  -1.122  1.00  0.00           H  
ATOM   3585 2HD1 LEU A 232      69.542   4.759  -2.125  1.00  0.00           H  
ATOM   3586 3HD1 LEU A 232      70.300   6.323  -2.510  1.00  0.00           H  
ATOM   3587 1HD2 LEU A 232      70.489   7.321   0.410  1.00  0.00           H  
ATOM   3588 2HD2 LEU A 232      69.906   8.301  -0.956  1.00  0.00           H  
ATOM   3589 3HD2 LEU A 232      68.880   8.079   0.481  1.00  0.00           H  
ATOM   3590  N   ARG A 233      66.428   9.227  -0.205  1.00  0.00           N  
ATOM   3591  CA  ARG A 233      66.535  10.365   0.700  1.00  0.00           C  
ATOM   3592  C   ARG A 233      65.434  10.338   1.752  1.00  0.00           C  
ATOM   3593  O   ARG A 233      65.675  10.629   2.924  1.00  0.00           O  
ATOM   3594  CB  ARG A 233      66.461  11.673  -0.074  1.00  0.00           C  
ATOM   3595  CG  ARG A 233      66.614  12.927   0.773  1.00  0.00           C  
ATOM   3596  CD  ARG A 233      66.557  14.159  -0.054  1.00  0.00           C  
ATOM   3597  NE  ARG A 233      65.265  14.317  -0.703  1.00  0.00           N  
ATOM   3598  CZ  ARG A 233      64.163  14.809  -0.103  1.00  0.00           C  
ATOM   3599  NH1 ARG A 233      64.212  15.185   1.156  1.00  0.00           N  
ATOM   3600  NH2 ARG A 233      63.033  14.913  -0.780  1.00  0.00           N  
ATOM   3601  H   ARG A 233      66.223   9.391  -1.180  1.00  0.00           H  
ATOM   3602  HA  ARG A 233      67.499  10.315   1.206  1.00  0.00           H  
ATOM   3603 1HB  ARG A 233      67.241  11.691  -0.833  1.00  0.00           H  
ATOM   3604 2HB  ARG A 233      65.502  11.738  -0.588  1.00  0.00           H  
ATOM   3605 1HG  ARG A 233      65.810  12.970   1.508  1.00  0.00           H  
ATOM   3606 2HG  ARG A 233      67.576  12.903   1.287  1.00  0.00           H  
ATOM   3607 1HD  ARG A 233      66.730  15.029   0.577  1.00  0.00           H  
ATOM   3608 2HD  ARG A 233      67.323  14.113  -0.828  1.00  0.00           H  
ATOM   3609  HE  ARG A 233      65.188  14.038  -1.672  1.00  0.00           H  
ATOM   3610 1HH1 ARG A 233      65.076  15.105   1.673  1.00  0.00           H  
ATOM   3611 2HH1 ARG A 233      63.387  15.554   1.605  1.00  0.00           H  
ATOM   3612 1HH2 ARG A 233      62.995  14.624  -1.748  1.00  0.00           H  
ATOM   3613 2HH2 ARG A 233      62.208  15.282  -0.331  1.00  0.00           H  
ATOM   3614  N   GLU A 234      64.225   9.987   1.326  1.00  0.00           N  
ATOM   3615  CA  GLU A 234      63.083   9.921   2.231  1.00  0.00           C  
ATOM   3616  C   GLU A 234      63.276   8.836   3.283  1.00  0.00           C  
ATOM   3617  O   GLU A 234      62.953   9.030   4.455  1.00  0.00           O  
ATOM   3618  CB  GLU A 234      61.795   9.661   1.447  1.00  0.00           C  
ATOM   3619  CG  GLU A 234      61.341  10.826   0.579  1.00  0.00           C  
ATOM   3620  CD  GLU A 234      60.115  10.510  -0.231  1.00  0.00           C  
ATOM   3621  OE1 GLU A 234      59.689   9.380  -0.213  1.00  0.00           O  
ATOM   3622  OE2 GLU A 234      59.603  11.399  -0.870  1.00  0.00           O  
ATOM   3623  H   GLU A 234      64.094   9.760   0.351  1.00  0.00           H  
ATOM   3624  HA  GLU A 234      62.992  10.879   2.744  1.00  0.00           H  
ATOM   3625 1HB  GLU A 234      61.932   8.795   0.799  1.00  0.00           H  
ATOM   3626 2HB  GLU A 234      60.987   9.427   2.140  1.00  0.00           H  
ATOM   3627 1HG  GLU A 234      61.129  11.682   1.219  1.00  0.00           H  
ATOM   3628 2HG  GLU A 234      62.153  11.103  -0.092  1.00  0.00           H  
ATOM   3629  N   GLY A 235      63.805   7.694   2.857  1.00  0.00           N  
ATOM   3630  CA  GLY A 235      64.041   6.576   3.762  1.00  0.00           C  
ATOM   3631  C   GLY A 235      65.085   6.929   4.814  1.00  0.00           C  
ATOM   3632  O   GLY A 235      64.942   6.579   5.986  1.00  0.00           O  
ATOM   3633  H   GLY A 235      64.050   7.599   1.882  1.00  0.00           H  
ATOM   3634 1HA  GLY A 235      63.106   6.299   4.250  1.00  0.00           H  
ATOM   3635 2HA  GLY A 235      64.373   5.710   3.191  1.00  0.00           H  
ATOM   3636  N   LEU A 236      66.135   7.624   4.388  1.00  0.00           N  
ATOM   3637  CA  LEU A 236      67.205   8.026   5.293  1.00  0.00           C  
ATOM   3638  C   LEU A 236      66.699   9.005   6.345  1.00  0.00           C  
ATOM   3639  O   LEU A 236      67.066   8.917   7.517  1.00  0.00           O  
ATOM   3640  CB  LEU A 236      68.355   8.664   4.503  1.00  0.00           C  
ATOM   3641  CG  LEU A 236      69.151   7.712   3.601  1.00  0.00           C  
ATOM   3642  CD1 LEU A 236      70.130   8.513   2.755  1.00  0.00           C  
ATOM   3643  CD2 LEU A 236      69.880   6.689   4.460  1.00  0.00           C  
ATOM   3644  H   LEU A 236      66.193   7.880   3.413  1.00  0.00           H  
ATOM   3645  HA  LEU A 236      67.579   7.138   5.802  1.00  0.00           H  
ATOM   3646 1HB  LEU A 236      67.948   9.453   3.874  1.00  0.00           H  
ATOM   3647 2HB  LEU A 236      69.054   9.113   5.209  1.00  0.00           H  
ATOM   3648  HG  LEU A 236      68.469   7.197   2.924  1.00  0.00           H  
ATOM   3649 1HD1 LEU A 236      70.695   7.837   2.114  1.00  0.00           H  
ATOM   3650 2HD1 LEU A 236      69.580   9.223   2.136  1.00  0.00           H  
ATOM   3651 3HD1 LEU A 236      70.816   9.054   3.406  1.00  0.00           H  
ATOM   3652 1HD2 LEU A 236      70.445   6.012   3.819  1.00  0.00           H  
ATOM   3653 2HD2 LEU A 236      70.563   7.203   5.136  1.00  0.00           H  
ATOM   3654 3HD2 LEU A 236      69.155   6.119   5.041  1.00  0.00           H  
ATOM   3655  N   GLU A 237      65.854   9.938   5.919  1.00  0.00           N  
ATOM   3656  CA  GLU A 237      65.295  10.935   6.824  1.00  0.00           C  
ATOM   3657  C   GLU A 237      64.404  10.287   7.876  1.00  0.00           C  
ATOM   3658  O   GLU A 237      64.437  10.662   9.048  1.00  0.00           O  
ATOM   3659  CB  GLU A 237      64.498  11.980   6.040  1.00  0.00           C  
ATOM   3660  CG  GLU A 237      65.347  12.898   5.172  1.00  0.00           C  
ATOM   3661  CD  GLU A 237      64.526  13.862   4.362  1.00  0.00           C  
ATOM   3662  OE1 GLU A 237      63.324  13.750   4.380  1.00  0.00           O  
ATOM   3663  OE2 GLU A 237      65.102  14.711   3.724  1.00  0.00           O  
ATOM   3664  H   GLU A 237      65.593   9.957   4.944  1.00  0.00           H  
ATOM   3665  HA  GLU A 237      66.117  11.436   7.337  1.00  0.00           H  
ATOM   3666 1HB  GLU A 237      63.779  11.478   5.392  1.00  0.00           H  
ATOM   3667 2HB  GLU A 237      63.933  12.603   6.733  1.00  0.00           H  
ATOM   3668 1HG  GLU A 237      66.023  13.463   5.813  1.00  0.00           H  
ATOM   3669 2HG  GLU A 237      65.951  12.289   4.501  1.00  0.00           H  
ATOM   3670  N   ALA A 238      63.608   9.312   7.451  1.00  0.00           N  
ATOM   3671  CA  ALA A 238      62.706   8.610   8.355  1.00  0.00           C  
ATOM   3672  C   ALA A 238      63.481   7.826   9.407  1.00  0.00           C  
ATOM   3673  O   ALA A 238      63.105   7.801  10.579  1.00  0.00           O  
ATOM   3674  CB  ALA A 238      61.788   7.682   7.572  1.00  0.00           C  
ATOM   3675  H   ALA A 238      63.628   9.050   6.476  1.00  0.00           H  
ATOM   3676  HA  ALA A 238      62.099   9.353   8.872  1.00  0.00           H  
ATOM   3677 1HB  ALA A 238      61.120   7.165   8.261  1.00  0.00           H  
ATOM   3678 2HB  ALA A 238      61.199   8.265   6.864  1.00  0.00           H  
ATOM   3679 3HB  ALA A 238      62.387   6.951   7.031  1.00  0.00           H  
ATOM   3680  N   ILE A 239      64.565   7.186   8.982  1.00  0.00           N  
ATOM   3681  CA  ILE A 239      65.395   6.400   9.886  1.00  0.00           C  
ATOM   3682  C   ILE A 239      66.053   7.284  10.938  1.00  0.00           C  
ATOM   3683  O   ILE A 239      66.133   6.916  12.110  1.00  0.00           O  
ATOM   3684  CB  ILE A 239      66.479   5.632   9.108  1.00  0.00           C  
ATOM   3685  CG1 ILE A 239      65.837   4.615   8.161  1.00  0.00           C  
ATOM   3686  CG2 ILE A 239      67.434   4.941  10.069  1.00  0.00           C  
ATOM   3687  CD1 ILE A 239      64.997   3.573   8.862  1.00  0.00           C  
ATOM   3688  H   ILE A 239      64.821   7.246   8.007  1.00  0.00           H  
ATOM   3689  HA  ILE A 239      64.760   5.677  10.397  1.00  0.00           H  
ATOM   3690  HB  ILE A 239      67.043   6.328   8.488  1.00  0.00           H  
ATOM   3691 1HG1 ILE A 239      65.206   5.136   7.442  1.00  0.00           H  
ATOM   3692 2HG1 ILE A 239      66.616   4.101   7.597  1.00  0.00           H  
ATOM   3693 1HG2 ILE A 239      68.194   4.402   9.502  1.00  0.00           H  
ATOM   3694 2HG2 ILE A 239      67.914   5.685  10.703  1.00  0.00           H  
ATOM   3695 3HG2 ILE A 239      66.879   4.238  10.691  1.00  0.00           H  
ATOM   3696 1HD1 ILE A 239      64.576   2.888   8.125  1.00  0.00           H  
ATOM   3697 2HD1 ILE A 239      65.619   3.014   9.562  1.00  0.00           H  
ATOM   3698 3HD1 ILE A 239      64.189   4.062   9.405  1.00  0.00           H  
ATOM   3699  N   VAL A 240      66.523   8.452  10.513  1.00  0.00           N  
ATOM   3700  CA  VAL A 240      67.175   9.390  11.417  1.00  0.00           C  
ATOM   3701  C   VAL A 240      66.202   9.908  12.469  1.00  0.00           C  
ATOM   3702  O   VAL A 240      66.554  10.043  13.641  1.00  0.00           O  
ATOM   3703  CB  VAL A 240      67.754  10.579  10.627  1.00  0.00           C  
ATOM   3704  CG1 VAL A 240      68.267  11.651  11.576  1.00  0.00           C  
ATOM   3705  CG2 VAL A 240      68.865  10.097   9.706  1.00  0.00           C  
ATOM   3706  H   VAL A 240      66.426   8.696   9.538  1.00  0.00           H  
ATOM   3707  HA  VAL A 240      67.993   8.873  11.921  1.00  0.00           H  
ATOM   3708  HB  VAL A 240      66.959  11.029  10.032  1.00  0.00           H  
ATOM   3709 1HG1 VAL A 240      68.672  12.483  11.001  1.00  0.00           H  
ATOM   3710 2HG1 VAL A 240      67.447  12.006  12.200  1.00  0.00           H  
ATOM   3711 3HG1 VAL A 240      69.050  11.232  12.208  1.00  0.00           H  
ATOM   3712 1HG2 VAL A 240      69.269  10.942   9.150  1.00  0.00           H  
ATOM   3713 2HG2 VAL A 240      69.657   9.641  10.300  1.00  0.00           H  
ATOM   3714 3HG2 VAL A 240      68.465   9.361   9.008  1.00  0.00           H  
ATOM   3715  N   LYS A 241      64.977  10.197  12.044  1.00  0.00           N  
ATOM   3716  CA  LYS A 241      63.951  10.700  12.948  1.00  0.00           C  
ATOM   3717  C   LYS A 241      63.585   9.661  14.000  1.00  0.00           C  
ATOM   3718  O   LYS A 241      63.528   9.964  15.192  1.00  0.00           O  
ATOM   3719  CB  LYS A 241      62.705  11.117  12.165  1.00  0.00           C  
ATOM   3720  CG  LYS A 241      62.883  12.373  11.322  1.00  0.00           C  
ATOM   3721  CD  LYS A 241      61.612  12.710  10.557  1.00  0.00           C  
ATOM   3722  CE  LYS A 241      61.793  13.955   9.702  1.00  0.00           C  
ATOM   3723  NZ  LYS A 241      60.569  14.275   8.918  1.00  0.00           N  
ATOM   3724  H   LYS A 241      64.751  10.065  11.069  1.00  0.00           H  
ATOM   3725  HA  LYS A 241      64.345  11.575  13.467  1.00  0.00           H  
ATOM   3726 1HB  LYS A 241      62.406  10.307  11.499  1.00  0.00           H  
ATOM   3727 2HB  LYS A 241      61.882  11.293  12.857  1.00  0.00           H  
ATOM   3728 1HG  LYS A 241      63.142  13.212  11.968  1.00  0.00           H  
ATOM   3729 2HG  LYS A 241      63.695  12.221  10.611  1.00  0.00           H  
ATOM   3730 1HD  LYS A 241      61.341  11.873   9.913  1.00  0.00           H  
ATOM   3731 2HD  LYS A 241      60.798  12.881  11.262  1.00  0.00           H  
ATOM   3732 1HE  LYS A 241      62.031  14.804  10.342  1.00  0.00           H  
ATOM   3733 2HE  LYS A 241      62.622  13.805   9.012  1.00  0.00           H  
ATOM   3734 1HZ  LYS A 241      60.730  15.105   8.365  1.00  0.00           H  
ATOM   3735 2HZ  LYS A 241      60.349  13.501   8.306  1.00  0.00           H  
ATOM   3736 3HZ  LYS A 241      59.797  14.435   9.548  1.00  0.00           H  
ATOM   3737  N   ASN A 242      63.339   8.437  13.540  1.00  0.00           N  
ATOM   3738  CA  ASN A 242      62.474   7.522  14.276  1.00  0.00           C  
ATOM   3739  C   ASN A 242      63.211   6.460  15.088  1.00  0.00           C  
ATOM   3740  O   ASN A 242      62.627   5.813  15.957  1.00  0.00           O  
ATOM   3741  CB  ASN A 242      61.509   6.854  13.315  1.00  0.00           C  
ATOM   3742  CG  ASN A 242      60.529   7.822  12.713  1.00  0.00           C  
ATOM   3743  OD1 ASN A 242      59.510   8.158  13.329  1.00  0.00           O  
ATOM   3744  ND2 ASN A 242      60.816   8.279  11.521  1.00  0.00           N  
ATOM   3745  H   ASN A 242      63.760   8.145  12.670  1.00  0.00           H  
ATOM   3746  HA  ASN A 242      61.899   8.098  15.003  1.00  0.00           H  
ATOM   3747 1HB  ASN A 242      62.069   6.375  12.510  1.00  0.00           H  
ATOM   3748 2HB  ASN A 242      60.955   6.074  13.838  1.00  0.00           H  
ATOM   3749 1HD2 ASN A 242      60.200   8.927  11.071  1.00  0.00           H  
ATOM   3750 2HD2 ASN A 242      61.651   7.981  11.059  1.00  0.00           H  
ATOM   3751  N   SER A 243      64.494   6.273  14.814  1.00  0.00           N  
ATOM   3752  CA  SER A 243      65.177   5.070  15.290  1.00  0.00           C  
ATOM   3753  C   SER A 243      66.088   5.353  16.480  1.00  0.00           C  
ATOM   3754  O   SER A 243      67.143   5.971  16.334  1.00  0.00           O  
ATOM   3755  CB  SER A 243      65.989   4.459  14.165  1.00  0.00           C  
ATOM   3756  OG  SER A 243      65.156   4.007  13.132  1.00  0.00           O  
ATOM   3757  H   SER A 243      64.989   6.970  14.275  1.00  0.00           H  
ATOM   3758  HA  SER A 243      64.424   4.349  15.612  1.00  0.00           H  
ATOM   3759 1HB  SER A 243      66.686   5.201  13.775  1.00  0.00           H  
ATOM   3760 2HB  SER A 243      66.578   3.628  14.551  1.00  0.00           H  
ATOM   3761  HG  SER A 243      64.926   4.785  12.618  1.00  0.00           H  
ATOM   3762  N   LYS A 244      65.670   4.895  17.659  1.00  0.00           N  
ATOM   3763  CA  LYS A 244      66.517   4.923  18.849  1.00  0.00           C  
ATOM   3764  C   LYS A 244      67.572   3.824  18.817  1.00  0.00           C  
ATOM   3765  O   LYS A 244      68.699   4.019  19.273  1.00  0.00           O  
ATOM   3766  CB  LYS A 244      65.665   4.791  20.112  1.00  0.00           C  
ATOM   3767  CG  LYS A 244      64.796   6.005  20.414  1.00  0.00           C  
ATOM   3768  CD  LYS A 244      63.977   5.797  21.679  1.00  0.00           C  
ATOM   3769  CE  LYS A 244      63.106   7.008  21.981  1.00  0.00           C  
ATOM   3770  NZ  LYS A 244      62.271   6.804  23.196  1.00  0.00           N  
ATOM   3771  H   LYS A 244      64.737   4.515  17.737  1.00  0.00           H  
ATOM   3772  HA  LYS A 244      67.040   5.880  18.879  1.00  0.00           H  
ATOM   3773 1HB  LYS A 244      65.010   3.925  20.021  1.00  0.00           H  
ATOM   3774 2HB  LYS A 244      66.313   4.622  20.972  1.00  0.00           H  
ATOM   3775 1HG  LYS A 244      65.429   6.884  20.542  1.00  0.00           H  
ATOM   3776 2HG  LYS A 244      64.120   6.185  19.579  1.00  0.00           H  
ATOM   3777 1HD  LYS A 244      63.338   4.921  21.559  1.00  0.00           H  
ATOM   3778 2HD  LYS A 244      64.646   5.624  22.522  1.00  0.00           H  
ATOM   3779 1HE  LYS A 244      63.739   7.882  22.133  1.00  0.00           H  
ATOM   3780 2HE  LYS A 244      62.450   7.205  21.134  1.00  0.00           H  
ATOM   3781 1HZ  LYS A 244      61.710   7.628  23.361  1.00  0.00           H  
ATOM   3782 2HZ  LYS A 244      61.666   6.006  23.059  1.00  0.00           H  
ATOM   3783 3HZ  LYS A 244      62.869   6.640  23.993  1.00  0.00           H  
ATOM   3784  N   ASP A 245      67.198   2.670  18.276  1.00  0.00           N  
ATOM   3785  CA  ASP A 245      68.073   1.504  18.296  1.00  0.00           C  
ATOM   3786  C   ASP A 245      69.163   1.628  17.242  1.00  0.00           C  
ATOM   3787  O   ASP A 245      68.880   1.667  16.044  1.00  0.00           O  
ATOM   3788  CB  ASP A 245      67.270   0.222  18.062  1.00  0.00           C  
ATOM   3789  CG  ASP A 245      68.120  -1.037  18.166  1.00  0.00           C  
ATOM   3790  OD1 ASP A 245      69.005  -1.201  17.360  1.00  0.00           O  
ATOM   3791  OD2 ASP A 245      67.876  -1.823  19.050  1.00  0.00           O  
ATOM   3792  H   ASP A 245      66.288   2.602  17.843  1.00  0.00           H  
ATOM   3793  HA  ASP A 245      68.547   1.444  19.276  1.00  0.00           H  
ATOM   3794 1HB  ASP A 245      66.463   0.160  18.793  1.00  0.00           H  
ATOM   3795 2HB  ASP A 245      66.813   0.254  17.073  1.00  0.00           H  
ATOM   3796  N   LYS A 246      70.450   1.685  17.856  1.00  0.00           N  
ATOM   3797  CA  LYS A 246      71.312   2.110  16.761  1.00  0.00           C  
ATOM   3798  C   LYS A 246      71.480   1.002  15.745  1.00  0.00           C  
ATOM   3799  O   LYS A 246      71.576   1.257  14.545  1.00  0.00           O  
ATOM   3800  CB  LYS A 246      72.679   2.550  17.288  1.00  0.00           C  
ATOM   3801  CG  LYS A 246      72.660   3.853  18.076  1.00  0.00           C  
ATOM   3802  CD  LYS A 246      74.050   4.218  18.574  1.00  0.00           C  
ATOM   3803  CE  LYS A 246      74.032   5.518  19.365  1.00  0.00           C  
ATOM   3804  NZ  LYS A 246      75.379   5.868  19.891  1.00  0.00           N  
ATOM   3805  H   LYS A 246      70.539   1.449  18.834  1.00  0.00           H  
ATOM   3806  HA  LYS A 246      70.843   2.957  16.260  1.00  0.00           H  
ATOM   3807 1HB  LYS A 246      73.087   1.773  17.935  1.00  0.00           H  
ATOM   3808 2HB  LYS A 246      73.368   2.674  16.452  1.00  0.00           H  
ATOM   3809 1HG  LYS A 246      72.288   4.658  17.440  1.00  0.00           H  
ATOM   3810 2HG  LYS A 246      71.991   3.752  18.930  1.00  0.00           H  
ATOM   3811 1HD  LYS A 246      74.429   3.419  19.213  1.00  0.00           H  
ATOM   3812 2HD  LYS A 246      74.723   4.330  17.725  1.00  0.00           H  
ATOM   3813 1HE  LYS A 246      73.684   6.328  18.725  1.00  0.00           H  
ATOM   3814 2HE  LYS A 246      73.342   5.425  20.203  1.00  0.00           H  
ATOM   3815 1HZ  LYS A 246      75.325   6.734  20.408  1.00  0.00           H  
ATOM   3816 2HZ  LYS A 246      75.704   5.131  20.502  1.00  0.00           H  
ATOM   3817 3HZ  LYS A 246      76.024   5.976  19.122  1.00  0.00           H  
ATOM   3818  N   GLU A 247      71.517  -0.243  16.215  1.00  0.00           N  
ATOM   3819  CA  GLU A 247      71.868  -1.332  15.310  1.00  0.00           C  
ATOM   3820  C   GLU A 247      70.787  -1.544  14.259  1.00  0.00           C  
ATOM   3821  O   GLU A 247      71.084  -1.776  13.087  1.00  0.00           O  
ATOM   3822  CB  GLU A 247      72.091  -2.627  16.094  1.00  0.00           C  
ATOM   3823  CG  GLU A 247      73.336  -2.626  16.969  1.00  0.00           C  
ATOM   3824  CD  GLU A 247      73.487  -3.887  17.774  1.00  0.00           C  
ATOM   3825  OE1 GLU A 247      72.593  -4.697  17.746  1.00  0.00           O  
ATOM   3826  OE2 GLU A 247      74.499  -4.040  18.417  1.00  0.00           O  
ATOM   3827  H   GLU A 247      71.301  -0.408  17.188  1.00  0.00           H  
ATOM   3828  HA  GLU A 247      72.794  -1.071  14.797  1.00  0.00           H  
ATOM   3829 1HB  GLU A 247      71.231  -2.816  16.736  1.00  0.00           H  
ATOM   3830 2HB  GLU A 247      72.171  -3.464  15.400  1.00  0.00           H  
ATOM   3831 1HG  GLU A 247      74.214  -2.506  16.335  1.00  0.00           H  
ATOM   3832 2HG  GLU A 247      73.291  -1.773  17.645  1.00  0.00           H  
ATOM   3833  N   LEU A 248      69.531  -1.463  14.684  1.00  0.00           N  
ATOM   3834  CA  LEU A 248      68.402  -1.647  13.779  1.00  0.00           C  
ATOM   3835  C   LEU A 248      68.355  -0.546  12.728  1.00  0.00           C  
ATOM   3836  O   LEU A 248      68.081  -0.805  11.556  1.00  0.00           O  
ATOM   3837  CB  LEU A 248      67.087  -1.665  14.568  1.00  0.00           C  
ATOM   3838  CG  LEU A 248      66.870  -2.887  15.471  1.00  0.00           C  
ATOM   3839  CD1 LEU A 248      65.621  -2.678  16.317  1.00  0.00           C  
ATOM   3840  CD2 LEU A 248      66.746  -4.137  14.613  1.00  0.00           C  
ATOM   3841  H   LEU A 248      69.353  -1.269  15.659  1.00  0.00           H  
ATOM   3842  HA  LEU A 248      68.519  -2.603  13.270  1.00  0.00           H  
ATOM   3843 1HB  LEU A 248      67.047  -0.778  15.197  1.00  0.00           H  
ATOM   3844 2HB  LEU A 248      66.257  -1.623  13.862  1.00  0.00           H  
ATOM   3845  HG  LEU A 248      67.717  -2.994  16.148  1.00  0.00           H  
ATOM   3846 1HD1 LEU A 248      65.467  -3.546  16.958  1.00  0.00           H  
ATOM   3847 2HD1 LEU A 248      65.745  -1.788  16.935  1.00  0.00           H  
ATOM   3848 3HD1 LEU A 248      64.757  -2.551  15.665  1.00  0.00           H  
ATOM   3849 1HD2 LEU A 248      66.592  -5.005  15.254  1.00  0.00           H  
ATOM   3850 2HD2 LEU A 248      65.898  -4.031  13.936  1.00  0.00           H  
ATOM   3851 3HD2 LEU A 248      67.659  -4.272  14.032  1.00  0.00           H  
ATOM   3852  N   ALA A 249      68.624   0.684  13.153  1.00  0.00           N  
ATOM   3853  CA  ALA A 249      68.612   1.827  12.248  1.00  0.00           C  
ATOM   3854  C   ALA A 249      69.708   1.708  11.197  1.00  0.00           C  
ATOM   3855  O   ALA A 249      69.494   2.017  10.025  1.00  0.00           O  
ATOM   3856  CB  ALA A 249      68.767   3.123  13.030  1.00  0.00           C  
ATOM   3857  H   ALA A 249      68.842   0.831  14.128  1.00  0.00           H  
ATOM   3858  HA  ALA A 249      67.653   1.839  11.731  1.00  0.00           H  
ATOM   3859 1HB  ALA A 249      68.756   3.968  12.340  1.00  0.00           H  
ATOM   3860 2HB  ALA A 249      67.944   3.223  13.737  1.00  0.00           H  
ATOM   3861 3HB  ALA A 249      69.711   3.110  13.572  1.00  0.00           H  
ATOM   3862  N   SER A 250      70.883   1.258  11.622  1.00  0.00           N  
ATOM   3863  CA  SER A 250      72.015   1.097  10.717  1.00  0.00           C  
ATOM   3864  C   SER A 250      71.733   0.032   9.666  1.00  0.00           C  
ATOM   3865  O   SER A 250      72.072   0.198   8.494  1.00  0.00           O  
ATOM   3866  CB  SER A 250      73.261   0.730  11.499  1.00  0.00           C  
ATOM   3867  OG  SER A 250      73.657   1.782  12.336  1.00  0.00           O  
ATOM   3868  H   SER A 250      70.996   1.021  12.597  1.00  0.00           H  
ATOM   3869  HA  SER A 250      72.187   2.045  10.206  1.00  0.00           H  
ATOM   3870 1HB  SER A 250      73.066  -0.160  12.097  1.00  0.00           H  
ATOM   3871 2HB  SER A 250      74.067   0.489  10.807  1.00  0.00           H  
ATOM   3872  HG  SER A 250      73.090   1.733  13.109  1.00  0.00           H  
ATOM   3873  N   GLN A 251      71.111  -1.062  10.091  1.00  0.00           N  
ATOM   3874  CA  GLN A 251      70.781  -2.157   9.186  1.00  0.00           C  
ATOM   3875  C   GLN A 251      69.771  -1.718   8.135  1.00  0.00           C  
ATOM   3876  O   GLN A 251      69.884  -2.078   6.963  1.00  0.00           O  
ATOM   3877  CB  GLN A 251      70.233  -3.353   9.969  1.00  0.00           C  
ATOM   3878  CG  GLN A 251      69.967  -4.584   9.119  1.00  0.00           C  
ATOM   3879  CD  GLN A 251      71.234  -5.150   8.507  1.00  0.00           C  
ATOM   3880  OE1 GLN A 251      72.336  -4.941   9.022  1.00  0.00           O  
ATOM   3881  NE2 GLN A 251      71.085  -5.872   7.402  1.00  0.00           N  
ATOM   3882  H   GLN A 251      70.860  -1.138  11.066  1.00  0.00           H  
ATOM   3883  HA  GLN A 251      71.690  -2.465   8.670  1.00  0.00           H  
ATOM   3884 1HB  GLN A 251      70.940  -3.631  10.751  1.00  0.00           H  
ATOM   3885 2HB  GLN A 251      69.300  -3.072  10.456  1.00  0.00           H  
ATOM   3886 1HG  GLN A 251      69.516  -5.354   9.745  1.00  0.00           H  
ATOM   3887 2HG  GLN A 251      69.287  -4.314   8.311  1.00  0.00           H  
ATOM   3888 1HE2 GLN A 251      71.885  -6.271   6.953  1.00  0.00           H  
ATOM   3889 2HE2 GLN A 251      70.173  -6.017   7.018  1.00  0.00           H  
ATOM   3890  N   ALA A 252      68.783  -0.938   8.560  1.00  0.00           N  
ATOM   3891  CA  ALA A 252      67.750  -0.448   7.655  1.00  0.00           C  
ATOM   3892  C   ALA A 252      68.336   0.485   6.604  1.00  0.00           C  
ATOM   3893  O   ALA A 252      67.963   0.428   5.432  1.00  0.00           O  
ATOM   3894  CB  ALA A 252      66.652   0.259   8.437  1.00  0.00           C  
ATOM   3895  H   ALA A 252      68.746  -0.678   9.535  1.00  0.00           H  
ATOM   3896  HA  ALA A 252      67.319  -1.305   7.138  1.00  0.00           H  
ATOM   3897 1HB  ALA A 252      65.889   0.619   7.747  1.00  0.00           H  
ATOM   3898 2HB  ALA A 252      66.203  -0.438   9.144  1.00  0.00           H  
ATOM   3899 3HB  ALA A 252      67.078   1.102   8.979  1.00  0.00           H  
ATOM   3900  N   LEU A 253      69.256   1.344   7.029  1.00  0.00           N  
ATOM   3901  CA  LEU A 253      69.896   2.292   6.124  1.00  0.00           C  
ATOM   3902  C   LEU A 253      70.730   1.572   5.072  1.00  0.00           C  
ATOM   3903  O   LEU A 253      70.729   1.949   3.900  1.00  0.00           O  
ATOM   3904  CB  LEU A 253      70.784   3.262   6.913  1.00  0.00           C  
ATOM   3905  CG  LEU A 253      70.044   4.257   7.816  1.00  0.00           C  
ATOM   3906  CD1 LEU A 253      71.052   5.023   8.663  1.00  0.00           C  
ATOM   3907  CD2 LEU A 253      69.219   5.205   6.958  1.00  0.00           C  
ATOM   3908  H   LEU A 253      69.519   1.341   8.004  1.00  0.00           H  
ATOM   3909  HA  LEU A 253      69.120   2.863   5.615  1.00  0.00           H  
ATOM   3910 1HB  LEU A 253      71.458   2.682   7.542  1.00  0.00           H  
ATOM   3911 2HB  LEU A 253      71.384   3.837   6.208  1.00  0.00           H  
ATOM   3912  HG  LEU A 253      69.384   3.713   8.493  1.00  0.00           H  
ATOM   3913 1HD1 LEU A 253      70.526   5.730   9.304  1.00  0.00           H  
ATOM   3914 2HD1 LEU A 253      71.614   4.322   9.280  1.00  0.00           H  
ATOM   3915 3HD1 LEU A 253      71.737   5.564   8.011  1.00  0.00           H  
ATOM   3916 1HD2 LEU A 253      68.692   5.911   7.600  1.00  0.00           H  
ATOM   3917 2HD2 LEU A 253      69.877   5.750   6.282  1.00  0.00           H  
ATOM   3918 3HD2 LEU A 253      68.495   4.633   6.377  1.00  0.00           H  
ATOM   3919  N   LEU A 254      71.441   0.534   5.498  1.00  0.00           N  
ATOM   3920  CA  LEU A 254      72.282  -0.242   4.593  1.00  0.00           C  
ATOM   3921  C   LEU A 254      71.444  -0.958   3.541  1.00  0.00           C  
ATOM   3922  O   LEU A 254      71.816  -1.013   2.369  1.00  0.00           O  
ATOM   3923  CB  LEU A 254      73.107  -1.266   5.383  1.00  0.00           C  
ATOM   3924  CG  LEU A 254      74.068  -2.128   4.554  1.00  0.00           C  
ATOM   3925  CD1 LEU A 254      75.066  -1.229   3.836  1.00  0.00           C  
ATOM   3926  CD2 LEU A 254      74.780  -3.116   5.466  1.00  0.00           C  
ATOM   3927  H   LEU A 254      71.398   0.275   6.473  1.00  0.00           H  
ATOM   3928  HA  LEU A 254      72.963   0.439   4.084  1.00  0.00           H  
ATOM   3929 1HB  LEU A 254      73.697  -0.736   6.129  1.00  0.00           H  
ATOM   3930 2HB  LEU A 254      72.423  -1.938   5.901  1.00  0.00           H  
ATOM   3931  HG  LEU A 254      73.506  -2.673   3.795  1.00  0.00           H  
ATOM   3932 1HD1 LEU A 254      75.749  -1.841   3.247  1.00  0.00           H  
ATOM   3933 2HD1 LEU A 254      74.531  -0.545   3.176  1.00  0.00           H  
ATOM   3934 3HD1 LEU A 254      75.633  -0.657   4.570  1.00  0.00           H  
ATOM   3935 1HD2 LEU A 254      75.462  -3.729   4.876  1.00  0.00           H  
ATOM   3936 2HD2 LEU A 254      75.343  -2.571   6.223  1.00  0.00           H  
ATOM   3937 3HD2 LEU A 254      74.044  -3.757   5.952  1.00  0.00           H  
ATOM   3938  N   GLU A 255      70.311  -1.505   3.967  1.00  0.00           N  
ATOM   3939  CA  GLU A 255      69.418  -2.219   3.062  1.00  0.00           C  
ATOM   3940  C   GLU A 255      68.836  -1.284   2.010  1.00  0.00           C  
ATOM   3941  O   GLU A 255      68.725  -1.645   0.838  1.00  0.00           O  
ATOM   3942  CB  GLU A 255      68.286  -2.887   3.846  1.00  0.00           C  
ATOM   3943  CG  GLU A 255      68.728  -4.057   4.714  1.00  0.00           C  
ATOM   3944  CD  GLU A 255      67.605  -4.641   5.524  1.00  0.00           C  
ATOM   3945  OE1 GLU A 255      66.533  -4.086   5.506  1.00  0.00           O  
ATOM   3946  OE2 GLU A 255      67.819  -5.645   6.162  1.00  0.00           O  
ATOM   3947  H   GLU A 255      70.062  -1.424   4.942  1.00  0.00           H  
ATOM   3948  HA  GLU A 255      69.991  -2.992   2.549  1.00  0.00           H  
ATOM   3949 1HB  GLU A 255      67.809  -2.152   4.494  1.00  0.00           H  
ATOM   3950 2HB  GLU A 255      67.529  -3.252   3.152  1.00  0.00           H  
ATOM   3951 1HG  GLU A 255      69.142  -4.835   4.073  1.00  0.00           H  
ATOM   3952 2HG  GLU A 255      69.517  -3.720   5.385  1.00  0.00           H  
ATOM   3953  N   LEU A 256      68.465  -0.081   2.436  1.00  0.00           N  
ATOM   3954  CA  LEU A 256      67.894   0.909   1.531  1.00  0.00           C  
ATOM   3955  C   LEU A 256      68.906   1.344   0.479  1.00  0.00           C  
ATOM   3956  O   LEU A 256      68.566   1.508  -0.693  1.00  0.00           O  
ATOM   3957  CB  LEU A 256      67.411   2.132   2.321  1.00  0.00           C  
ATOM   3958  CG  LEU A 256      66.749   3.240   1.492  1.00  0.00           C  
ATOM   3959  CD1 LEU A 256      65.530   2.679   0.773  1.00  0.00           C  
ATOM   3960  CD2 LEU A 256      66.363   4.395   2.404  1.00  0.00           C  
ATOM   3961  H   LEU A 256      68.582   0.153   3.412  1.00  0.00           H  
ATOM   3962  HA  LEU A 256      67.041   0.461   1.022  1.00  0.00           H  
ATOM   3963 1HB  LEU A 256      66.690   1.801   3.066  1.00  0.00           H  
ATOM   3964 2HB  LEU A 256      68.263   2.570   2.839  1.00  0.00           H  
ATOM   3965  HG  LEU A 256      67.449   3.594   0.734  1.00  0.00           H  
ATOM   3966 1HD1 LEU A 256      65.060   3.466   0.184  1.00  0.00           H  
ATOM   3967 2HD1 LEU A 256      65.837   1.868   0.114  1.00  0.00           H  
ATOM   3968 3HD1 LEU A 256      64.818   2.301   1.507  1.00  0.00           H  
ATOM   3969 1HD2 LEU A 256      65.894   5.183   1.814  1.00  0.00           H  
ATOM   3970 2HD2 LEU A 256      65.663   4.042   3.161  1.00  0.00           H  
ATOM   3971 3HD2 LEU A 256      67.256   4.789   2.890  1.00  0.00           H  
ATOM   3972  N   GLY A 257      70.151   1.529   0.905  1.00  0.00           N  
ATOM   3973  CA  GLY A 257      71.216   1.946   0.000  1.00  0.00           C  
ATOM   3974  C   GLY A 257      71.493   0.879  -1.052  1.00  0.00           C  
ATOM   3975  O   GLY A 257      71.706   1.190  -2.224  1.00  0.00           O  
ATOM   3976  H   GLY A 257      70.365   1.377   1.880  1.00  0.00           H  
ATOM   3977 1HA  GLY A 257      70.934   2.879  -0.488  1.00  0.00           H  
ATOM   3978 2HA  GLY A 257      72.122   2.143   0.571  1.00  0.00           H  
ATOM   3979  N   GLU A 258      71.489  -0.379  -0.626  1.00  0.00           N  
ATOM   3980  CA  GLU A 258      71.741  -1.495  -1.531  1.00  0.00           C  
ATOM   3981  C   GLU A 258      70.645  -1.609  -2.583  1.00  0.00           C  
ATOM   3982  O   GLU A 258      70.920  -1.867  -3.755  1.00  0.00           O  
ATOM   3983  CB  GLU A 258      71.847  -2.805  -0.747  1.00  0.00           C  
ATOM   3984  CG  GLU A 258      73.092  -2.919   0.121  1.00  0.00           C  
ATOM   3985  CD  GLU A 258      73.126  -4.185   0.931  1.00  0.00           C  
ATOM   3986  OE1 GLU A 258      72.157  -4.906   0.913  1.00  0.00           O  
ATOM   3987  OE2 GLU A 258      74.122  -4.432   1.570  1.00  0.00           O  
ATOM   3988  H   GLU A 258      71.307  -0.568   0.349  1.00  0.00           H  
ATOM   3989  HA  GLU A 258      72.687  -1.318  -2.044  1.00  0.00           H  
ATOM   3990 1HB  GLU A 258      70.976  -2.912  -0.099  1.00  0.00           H  
ATOM   3991 2HB  GLU A 258      71.844  -3.646  -1.441  1.00  0.00           H  
ATOM   3992 1HG  GLU A 258      73.973  -2.887  -0.519  1.00  0.00           H  
ATOM   3993 2HG  GLU A 258      73.133  -2.063   0.793  1.00  0.00           H  
ATOM   3994  N   ARG A 259      69.401  -1.415  -2.157  1.00  0.00           N  
ATOM   3995  CA  ARG A 259      68.260  -1.496  -3.062  1.00  0.00           C  
ATOM   3996  C   ARG A 259      68.313  -0.395  -4.114  1.00  0.00           C  
ATOM   3997  O   ARG A 259      68.018  -0.628  -5.286  1.00  0.00           O  
ATOM   3998  CB  ARG A 259      66.954  -1.392  -2.288  1.00  0.00           C  
ATOM   3999  CG  ARG A 259      66.669  -2.557  -1.354  1.00  0.00           C  
ATOM   4000  CD  ARG A 259      66.445  -3.820  -2.103  1.00  0.00           C  
ATOM   4001  NE  ARG A 259      66.067  -4.913  -1.223  1.00  0.00           N  
ATOM   4002  CZ  ARG A 259      65.945  -6.198  -1.608  1.00  0.00           C  
ATOM   4003  NH1 ARG A 259      66.172  -6.534  -2.859  1.00  0.00           N  
ATOM   4004  NH2 ARG A 259      65.595  -7.122  -0.729  1.00  0.00           N  
ATOM   4005  H   ARG A 259      69.242  -1.206  -1.182  1.00  0.00           H  
ATOM   4006  HA  ARG A 259      68.288  -2.461  -3.568  1.00  0.00           H  
ATOM   4007 1HB  ARG A 259      66.958  -0.482  -1.689  1.00  0.00           H  
ATOM   4008 2HB  ARG A 259      66.121  -1.319  -2.988  1.00  0.00           H  
ATOM   4009 1HG  ARG A 259      67.517  -2.702  -0.684  1.00  0.00           H  
ATOM   4010 2HG  ARG A 259      65.776  -2.343  -0.767  1.00  0.00           H  
ATOM   4011 1HD  ARG A 259      65.645  -3.675  -2.829  1.00  0.00           H  
ATOM   4012 2HD  ARG A 259      67.360  -4.101  -2.624  1.00  0.00           H  
ATOM   4013  HE  ARG A 259      65.884  -4.694  -0.253  1.00  0.00           H  
ATOM   4014 1HH1 ARG A 259      66.439  -5.829  -3.531  1.00  0.00           H  
ATOM   4015 2HH1 ARG A 259      66.080  -7.497  -3.147  1.00  0.00           H  
ATOM   4016 1HH2 ARG A 259      65.420  -6.863   0.232  1.00  0.00           H  
ATOM   4017 2HH2 ARG A 259      65.504  -8.084  -1.018  1.00  0.00           H  
ATOM   4018  N   ALA A 260      68.691   0.805  -3.688  1.00  0.00           N  
ATOM   4019  CA  ALA A 260      68.783   1.945  -4.593  1.00  0.00           C  
ATOM   4020  C   ALA A 260      69.863   1.728  -5.645  1.00  0.00           C  
ATOM   4021  O   ALA A 260      69.677   2.056  -6.817  1.00  0.00           O  
ATOM   4022  CB  ALA A 260      69.056   3.222  -3.811  1.00  0.00           C  
ATOM   4023  H   ALA A 260      68.921   0.931  -2.713  1.00  0.00           H  
ATOM   4024  HA  ALA A 260      67.829   2.045  -5.110  1.00  0.00           H  
ATOM   4025 1HB  ALA A 260      69.122   4.063  -4.500  1.00  0.00           H  
ATOM   4026 2HB  ALA A 260      68.245   3.395  -3.103  1.00  0.00           H  
ATOM   4027 3HB  ALA A 260      69.995   3.122  -3.269  1.00  0.00           H  
ATOM   4028  N   LEU A 261      70.993   1.173  -5.219  1.00  0.00           N  
ATOM   4029  CA  LEU A 261      72.106   0.911  -6.124  1.00  0.00           C  
ATOM   4030  C   LEU A 261      71.729  -0.124  -7.176  1.00  0.00           C  
ATOM   4031  O   LEU A 261      72.082   0.011  -8.348  1.00  0.00           O  
ATOM   4032  CB  LEU A 261      73.328   0.425  -5.335  1.00  0.00           C  
ATOM   4033  CG  LEU A 261      73.996   1.470  -4.432  1.00  0.00           C  
ATOM   4034  CD1 LEU A 261      75.069   0.799  -3.586  1.00  0.00           C  
ATOM   4035  CD2 LEU A 261      74.589   2.577  -5.290  1.00  0.00           C  
ATOM   4036  H   LEU A 261      71.083   0.927  -4.244  1.00  0.00           H  
ATOM   4037  HA  LEU A 261      72.364   1.839  -6.633  1.00  0.00           H  
ATOM   4038 1HB  LEU A 261      73.025  -0.411  -4.705  1.00  0.00           H  
ATOM   4039 2HB  LEU A 261      74.078   0.068  -6.040  1.00  0.00           H  
ATOM   4040  HG  LEU A 261      73.254   1.894  -3.755  1.00  0.00           H  
ATOM   4041 1HD1 LEU A 261      75.544   1.542  -2.944  1.00  0.00           H  
ATOM   4042 2HD1 LEU A 261      74.614   0.025  -2.968  1.00  0.00           H  
ATOM   4043 3HD1 LEU A 261      75.819   0.351  -4.237  1.00  0.00           H  
ATOM   4044 1HD2 LEU A 261      75.063   3.321  -4.649  1.00  0.00           H  
ATOM   4045 2HD2 LEU A 261      75.332   2.155  -5.967  1.00  0.00           H  
ATOM   4046 3HD2 LEU A 261      73.797   3.051  -5.871  1.00  0.00           H  
ATOM   4047  N   GLU A 262      71.010  -1.158  -6.751  1.00  0.00           N  
ATOM   4048  CA  GLU A 262      70.584  -2.219  -7.655  1.00  0.00           C  
ATOM   4049  C   GLU A 262      69.617  -1.690  -8.707  1.00  0.00           C  
ATOM   4050  O   GLU A 262      69.698  -2.058  -9.879  1.00  0.00           O  
ATOM   4051  CB  GLU A 262      69.927  -3.357  -6.870  1.00  0.00           C  
ATOM   4052  CG  GLU A 262      70.888  -4.157  -6.002  1.00  0.00           C  
ATOM   4053  CD  GLU A 262      70.197  -5.219  -5.191  1.00  0.00           C  
ATOM   4054  OE1 GLU A 262      68.990  -5.263  -5.210  1.00  0.00           O  
ATOM   4055  OE2 GLU A 262      70.877  -5.987  -4.553  1.00  0.00           O  
ATOM   4056  H   GLU A 262      70.752  -1.210  -5.776  1.00  0.00           H  
ATOM   4057  HA  GLU A 262      71.463  -2.610  -8.168  1.00  0.00           H  
ATOM   4058 1HB  GLU A 262      69.150  -2.951  -6.223  1.00  0.00           H  
ATOM   4059 2HB  GLU A 262      69.448  -4.048  -7.564  1.00  0.00           H  
ATOM   4060 1HG  GLU A 262      71.631  -4.632  -6.642  1.00  0.00           H  
ATOM   4061 2HG  GLU A 262      71.408  -3.476  -5.331  1.00  0.00           H  
ATOM   4062  N   ALA A 263      68.703  -0.825  -8.282  1.00  0.00           N  
ATOM   4063  CA  ALA A 263      67.719  -0.243  -9.186  1.00  0.00           C  
ATOM   4064  C   ALA A 263      68.387   0.633 -10.238  1.00  0.00           C  
ATOM   4065  O   ALA A 263      68.011   0.609 -11.410  1.00  0.00           O  
ATOM   4066  CB  ALA A 263      66.691   0.561  -8.403  1.00  0.00           C  
ATOM   4067  H   ALA A 263      68.689  -0.563  -7.307  1.00  0.00           H  
ATOM   4068  HA  ALA A 263      67.211  -1.057  -9.703  1.00  0.00           H  
ATOM   4069 1HB  ALA A 263      65.963   0.989  -9.092  1.00  0.00           H  
ATOM   4070 2HB  ALA A 263      66.181  -0.092  -7.695  1.00  0.00           H  
ATOM   4071 3HB  ALA A 263      67.192   1.362  -7.862  1.00  0.00           H  
ATOM   4072  N   LEU A 264      69.380   1.406  -9.813  1.00  0.00           N  
ATOM   4073  CA  LEU A 264      70.103   2.292 -10.717  1.00  0.00           C  
ATOM   4074  C   LEU A 264      70.869   1.500 -11.769  1.00  0.00           C  
ATOM   4075  O   LEU A 264      70.903   1.877 -12.941  1.00  0.00           O  
ATOM   4076  CB  LEU A 264      71.075   3.177  -9.927  1.00  0.00           C  
ATOM   4077  CG  LEU A 264      70.427   4.235  -9.024  1.00  0.00           C  
ATOM   4078  CD1 LEU A 264      71.499   4.906  -8.177  1.00  0.00           C  
ATOM   4079  CD2 LEU A 264      69.691   5.253  -9.882  1.00  0.00           C  
ATOM   4080  H   LEU A 264      69.641   1.379  -8.838  1.00  0.00           H  
ATOM   4081  HA  LEU A 264      69.382   2.930 -11.226  1.00  0.00           H  
ATOM   4082 1HB  LEU A 264      71.693   2.539  -9.297  1.00  0.00           H  
ATOM   4083 2HB  LEU A 264      71.724   3.696 -10.631  1.00  0.00           H  
ATOM   4084  HG  LEU A 264      69.720   3.753  -8.347  1.00  0.00           H  
ATOM   4085 1HD1 LEU A 264      71.039   5.658  -7.535  1.00  0.00           H  
ATOM   4086 2HD1 LEU A 264      71.996   4.158  -7.559  1.00  0.00           H  
ATOM   4087 3HD1 LEU A 264      72.230   5.384  -8.827  1.00  0.00           H  
ATOM   4088 1HD2 LEU A 264      69.230   6.005  -9.241  1.00  0.00           H  
ATOM   4089 2HD2 LEU A 264      70.397   5.737 -10.558  1.00  0.00           H  
ATOM   4090 3HD2 LEU A 264      68.919   4.749 -10.464  1.00  0.00           H  
ATOM   4091  N   LEU A 265      71.483   0.401 -11.344  1.00  0.00           N  
ATOM   4092  CA  LEU A 265      72.250  -0.446 -12.248  1.00  0.00           C  
ATOM   4093  C   LEU A 265      71.352  -1.084 -13.300  1.00  0.00           C  
ATOM   4094  O   LEU A 265      71.719  -1.173 -14.472  1.00  0.00           O  
ATOM   4095  CB  LEU A 265      72.980  -1.540 -11.458  1.00  0.00           C  
ATOM   4096  CG  LEU A 265      74.123  -1.058 -10.555  1.00  0.00           C  
ATOM   4097  CD1 LEU A 265      74.625  -2.219  -9.708  1.00  0.00           C  
ATOM   4098  CD2 LEU A 265      75.240  -0.483 -11.413  1.00  0.00           C  
ATOM   4099  H   LEU A 265      71.416   0.146 -10.369  1.00  0.00           H  
ATOM   4100  HA  LEU A 265      72.989   0.172 -12.757  1.00  0.00           H  
ATOM   4101 1HB  LEU A 265      72.256  -2.055 -10.829  1.00  0.00           H  
ATOM   4102 2HB  LEU A 265      73.395  -2.259 -12.163  1.00  0.00           H  
ATOM   4103  HG  LEU A 265      73.752  -0.287  -9.878  1.00  0.00           H  
ATOM   4104 1HD1 LEU A 265      75.437  -1.877  -9.067  1.00  0.00           H  
ATOM   4105 2HD1 LEU A 265      73.811  -2.598  -9.090  1.00  0.00           H  
ATOM   4106 3HD1 LEU A 265      74.988  -3.014 -10.359  1.00  0.00           H  
ATOM   4107 1HD2 LEU A 265      76.052  -0.140 -10.772  1.00  0.00           H  
ATOM   4108 2HD2 LEU A 265      75.612  -1.253 -12.089  1.00  0.00           H  
ATOM   4109 3HD2 LEU A 265      74.857   0.356 -11.995  1.00  0.00           H  
ATOM   4110  N   GLU A 266      70.174  -1.527 -12.875  1.00  0.00           N  
ATOM   4111  CA  GLU A 266      69.220  -2.158 -13.779  1.00  0.00           C  
ATOM   4112  C   GLU A 266      68.725  -1.174 -14.831  1.00  0.00           C  
ATOM   4113  O   GLU A 266      68.679  -1.492 -16.019  1.00  0.00           O  
ATOM   4114  CB  GLU A 266      68.033  -2.721 -12.994  1.00  0.00           C  
ATOM   4115  CG  GLU A 266      66.990  -3.426 -13.850  1.00  0.00           C  
ATOM   4116  CD  GLU A 266      67.511  -4.682 -14.490  1.00  0.00           C  
ATOM   4117  OE1 GLU A 266      68.483  -5.213 -14.008  1.00  0.00           O  
ATOM   4118  OE2 GLU A 266      66.937  -5.112 -15.462  1.00  0.00           O  
ATOM   4119  H   GLU A 266      69.932  -1.424 -11.900  1.00  0.00           H  
ATOM   4120  HA  GLU A 266      69.721  -2.980 -14.292  1.00  0.00           H  
ATOM   4121 1HB  GLU A 266      68.393  -3.433 -12.251  1.00  0.00           H  
ATOM   4122 2HB  GLU A 266      67.535  -1.912 -12.458  1.00  0.00           H  
ATOM   4123 1HG  GLU A 266      66.133  -3.678 -13.226  1.00  0.00           H  
ATOM   4124 2HG  GLU A 266      66.651  -2.742 -14.627  1.00  0.00           H  
ATOM   4125  N   VAL A 267      68.360   0.014 -14.377  1.00  0.00           N  
ATOM   4126  CA  VAL A 267      67.774   1.013 -15.247  1.00  0.00           C  
ATOM   4127  C   VAL A 267      68.852   1.589 -16.150  1.00  0.00           C  
ATOM   4128  O   VAL A 267      68.554   2.213 -17.168  1.00  0.00           O  
ATOM   4129  CB  VAL A 267      67.123   2.140 -14.423  1.00  0.00           C  
ATOM   4130  CG1 VAL A 267      66.026   1.581 -13.530  1.00  0.00           C  
ATOM   4131  CG2 VAL A 267      68.182   2.853 -13.594  1.00  0.00           C  
ATOM   4132  H   VAL A 267      68.493   0.229 -13.399  1.00  0.00           H  
ATOM   4133  HA  VAL A 267      67.005   0.535 -15.855  1.00  0.00           H  
ATOM   4134  HB  VAL A 267      66.654   2.850 -15.103  1.00  0.00           H  
ATOM   4135 1HG1 VAL A 267      65.577   2.391 -12.955  1.00  0.00           H  
ATOM   4136 2HG1 VAL A 267      65.262   1.107 -14.146  1.00  0.00           H  
ATOM   4137 3HG1 VAL A 267      66.451   0.845 -12.848  1.00  0.00           H  
ATOM   4138 1HG2 VAL A 267      67.715   3.648 -13.015  1.00  0.00           H  
ATOM   4139 2HG2 VAL A 267      68.655   2.140 -12.918  1.00  0.00           H  
ATOM   4140 3HG2 VAL A 267      68.935   3.280 -14.257  1.00  0.00           H  
ATOM   4141  N   LYS A 268      70.103   1.370 -15.761  1.00  0.00           N  
ATOM   4142  CA  LYS A 268      71.244   1.988 -16.419  1.00  0.00           C  
ATOM   4143  C   LYS A 268      71.279   3.486 -16.158  1.00  0.00           C  
ATOM   4144  O   LYS A 268      71.348   4.287 -17.090  1.00  0.00           O  
ATOM   4145  CB  LYS A 268      71.208   1.716 -17.924  1.00  0.00           C  
ATOM   4146  CG  LYS A 268      71.254   0.240 -18.297  1.00  0.00           C  
ATOM   4147  CD  LYS A 268      71.295   0.053 -19.806  1.00  0.00           C  
ATOM   4148  CE  LYS A 268      71.302  -1.422 -20.182  1.00  0.00           C  
ATOM   4149  NZ  LYS A 268      71.309  -1.620 -21.657  1.00  0.00           N  
ATOM   4150  H   LYS A 268      70.275   0.753 -14.980  1.00  0.00           H  
ATOM   4151  HA  LYS A 268      72.157   1.555 -16.008  1.00  0.00           H  
ATOM   4152 1HB  LYS A 268      70.298   2.140 -18.349  1.00  0.00           H  
ATOM   4153 2HB  LYS A 268      72.054   2.208 -18.403  1.00  0.00           H  
ATOM   4154 1HG  LYS A 268      72.140  -0.220 -17.858  1.00  0.00           H  
ATOM   4155 2HG  LYS A 268      70.372  -0.263 -17.901  1.00  0.00           H  
ATOM   4156 1HD  LYS A 268      70.423   0.530 -20.256  1.00  0.00           H  
ATOM   4157 2HD  LYS A 268      72.192   0.524 -20.207  1.00  0.00           H  
ATOM   4158 1HE  LYS A 268      72.184  -1.901 -19.759  1.00  0.00           H  
ATOM   4159 2HE  LYS A 268      70.419  -1.907 -19.767  1.00  0.00           H  
ATOM   4160 1HZ  LYS A 268      71.314  -2.609 -21.864  1.00  0.00           H  
ATOM   4161 2HZ  LYS A 268      70.485  -1.196 -22.058  1.00  0.00           H  
ATOM   4162 3HZ  LYS A 268      72.134  -1.191 -22.051  1.00  0.00           H  
ATOM   4163  N   ALA A 269      71.230   3.839 -14.885  1.00  0.00           N  
ATOM   4164  CA  ALA A 269      71.302   5.219 -14.426  1.00  0.00           C  
ATOM   4165  C   ALA A 269      72.696   5.786 -14.674  1.00  0.00           C  
ATOM   4166  O   ALA A 269      73.700   5.105 -14.464  1.00  0.00           O  
ATOM   4167  CB  ALA A 269      70.940   5.312 -12.951  1.00  0.00           C  
ATOM   4168  H   ALA A 269      71.138   3.123 -14.179  1.00  0.00           H  
ATOM   4169  HA  ALA A 269      70.587   5.805 -15.003  1.00  0.00           H  
ATOM   4170 1HB  ALA A 269      71.006   6.350 -12.625  1.00  0.00           H  
ATOM   4171 2HB  ALA A 269      69.923   4.949 -12.802  1.00  0.00           H  
ATOM   4172 3HB  ALA A 269      71.631   4.705 -12.368  1.00  0.00           H  
ATOM   4173  N   PRO A 270      72.758   7.033 -15.121  1.00  0.00           N  
ATOM   4174  CA  PRO A 270      74.035   7.696 -15.364  1.00  0.00           C  
ATOM   4175  C   PRO A 270      74.788   7.938 -14.063  1.00  0.00           C  
ATOM   4176  O   PRO A 270      74.197   8.329 -13.056  1.00  0.00           O  
ATOM   4177  CB  PRO A 270      73.619   9.012 -16.028  1.00  0.00           C  
ATOM   4178  CG  PRO A 270      72.224   9.236 -15.554  1.00  0.00           C  
ATOM   4179  CD  PRO A 270      71.648   7.852 -15.418  1.00  0.00           C  
ATOM   4180  HA  PRO A 270      74.637   7.082 -16.050  1.00  0.00           H  
ATOM   4181 1HB  PRO A 270      74.306   9.818 -15.729  1.00  0.00           H  
ATOM   4182 2HB  PRO A 270      73.689   8.920 -17.122  1.00  0.00           H  
ATOM   4183 1HG  PRO A 270      72.230   9.788 -14.603  1.00  0.00           H  
ATOM   4184 2HG  PRO A 270      71.672   9.855 -16.277  1.00  0.00           H  
ATOM   4185 1HD  PRO A 270      70.928   7.834 -14.586  1.00  0.00           H  
ATOM   4186 2HD  PRO A 270      71.160   7.563 -16.360  1.00  0.00           H  
ATOM   4187  N   ILE A 271      76.079   7.675 -14.200  1.00  0.00           N  
ATOM   4188  CA  ILE A 271      76.959   7.499 -13.050  1.00  0.00           C  
ATOM   4189  C   ILE A 271      76.695   8.575 -12.010  1.00  0.00           C  
ATOM   4190  O   ILE A 271      76.992   8.396 -10.829  1.00  0.00           O  
ATOM   4191  CB  ILE A 271      78.439   7.539 -13.471  1.00  0.00           C  
ATOM   4192  CG1 ILE A 271      79.332   7.038 -12.333  1.00  0.00           C  
ATOM   4193  CG2 ILE A 271      78.837   8.948 -13.883  1.00  0.00           C  
ATOM   4194  CD1 ILE A 271      79.119   5.582 -11.985  1.00  0.00           C  
ATOM   4195  H   ILE A 271      76.469   7.593 -15.128  1.00  0.00           H  
ATOM   4196  HA  ILE A 271      76.754   6.527 -12.603  1.00  0.00           H  
ATOM   4197  HB  ILE A 271      78.596   6.866 -14.314  1.00  0.00           H  
ATOM   4198 1HG1 ILE A 271      80.378   7.174 -12.604  1.00  0.00           H  
ATOM   4199 2HG1 ILE A 271      79.148   7.632 -11.437  1.00  0.00           H  
ATOM   4200 1HG2 ILE A 271      79.887   8.958 -14.177  1.00  0.00           H  
ATOM   4201 2HG2 ILE A 271      78.222   9.268 -14.723  1.00  0.00           H  
ATOM   4202 3HG2 ILE A 271      78.689   9.628 -13.044  1.00  0.00           H  
ATOM   4203 1HD1 ILE A 271      79.786   5.301 -11.170  1.00  0.00           H  
ATOM   4204 2HD1 ILE A 271      78.084   5.430 -11.676  1.00  0.00           H  
ATOM   4205 3HD1 ILE A 271      79.332   4.965 -12.857  1.00  0.00           H  
ATOM   4206  N   GLU A 272      76.134   9.697 -12.453  1.00  0.00           N  
ATOM   4207  CA  GLU A 272      75.830  10.799 -11.548  1.00  0.00           C  
ATOM   4208  C   GLU A 272      74.810  10.383 -10.497  1.00  0.00           C  
ATOM   4209  O   GLU A 272      74.931  10.740  -9.325  1.00  0.00           O  
ATOM   4210  CB  GLU A 272      75.306  12.004 -12.332  1.00  0.00           C  
ATOM   4211  CG  GLU A 272      76.352  12.697 -13.194  1.00  0.00           C  
ATOM   4212  CD  GLU A 272      75.785  13.827 -14.007  1.00  0.00           C  
ATOM   4213  OE1 GLU A 272      74.590  14.001 -13.995  1.00  0.00           O  
ATOM   4214  OE2 GLU A 272      76.548  14.517 -14.642  1.00  0.00           O  
ATOM   4215  H   GLU A 272      75.916   9.783 -13.435  1.00  0.00           H  
ATOM   4216  HA  GLU A 272      76.748  11.088 -11.035  1.00  0.00           H  
ATOM   4217 1HB  GLU A 272      74.491  11.688 -12.984  1.00  0.00           H  
ATOM   4218 2HB  GLU A 272      74.903  12.742 -11.638  1.00  0.00           H  
ATOM   4219 1HG  GLU A 272      77.139  13.087 -12.549  1.00  0.00           H  
ATOM   4220 2HG  GLU A 272      76.800  11.963 -13.863  1.00  0.00           H  
ATOM   4221  N   TYR A 273      73.805   9.626 -10.922  1.00  0.00           N  
ATOM   4222  CA  TYR A 273      72.761   9.159 -10.017  1.00  0.00           C  
ATOM   4223  C   TYR A 273      73.325   8.213  -8.966  1.00  0.00           C  
ATOM   4224  O   TYR A 273      72.953   8.278  -7.794  1.00  0.00           O  
ATOM   4225  CB  TYR A 273      71.640   8.472 -10.801  1.00  0.00           C  
ATOM   4226  CG  TYR A 273      70.777   9.428 -11.595  1.00  0.00           C  
ATOM   4227  CD1 TYR A 273      70.649   9.268 -12.968  1.00  0.00           C  
ATOM   4228  CD2 TYR A 273      70.115  10.462 -10.952  1.00  0.00           C  
ATOM   4229  CE1 TYR A 273      69.861  10.141 -13.693  1.00  0.00           C  
ATOM   4230  CE2 TYR A 273      69.327  11.334 -11.678  1.00  0.00           C  
ATOM   4231  CZ  TYR A 273      69.199  11.176 -13.043  1.00  0.00           C  
ATOM   4232  OH  TYR A 273      68.414  12.045 -13.765  1.00  0.00           O  
ATOM   4233  H   TYR A 273      73.762   9.367 -11.897  1.00  0.00           H  
ATOM   4234  HA  TYR A 273      72.344  10.021  -9.496  1.00  0.00           H  
ATOM   4235 1HB  TYR A 273      72.071   7.747 -11.493  1.00  0.00           H  
ATOM   4236 2HB  TYR A 273      70.997   7.925 -10.112  1.00  0.00           H  
ATOM   4237  HD1 TYR A 273      71.169   8.455 -13.473  1.00  0.00           H  
ATOM   4238  HD2 TYR A 273      70.217  10.588  -9.874  1.00  0.00           H  
ATOM   4239  HE1 TYR A 273      69.759  10.016 -14.771  1.00  0.00           H  
ATOM   4240  HE2 TYR A 273      68.807  12.148 -11.172  1.00  0.00           H  
ATOM   4241  HH  TYR A 273      68.031  12.697 -13.173  1.00  0.00           H  
ATOM   4242  N   LEU A 274      74.225   7.333  -9.391  1.00  0.00           N  
ATOM   4243  CA  LEU A 274      74.843   6.371  -8.486  1.00  0.00           C  
ATOM   4244  C   LEU A 274      75.694   7.072  -7.435  1.00  0.00           C  
ATOM   4245  O   LEU A 274      75.685   6.695  -6.263  1.00  0.00           O  
ATOM   4246  CB  LEU A 274      75.708   5.380  -9.275  1.00  0.00           C  
ATOM   4247  CG  LEU A 274      74.944   4.402 -10.177  1.00  0.00           C  
ATOM   4248  CD1 LEU A 274      75.933   3.613 -11.024  1.00  0.00           C  
ATOM   4249  CD2 LEU A 274      74.097   3.475  -9.318  1.00  0.00           C  
ATOM   4250  H   LEU A 274      74.488   7.330 -10.366  1.00  0.00           H  
ATOM   4251  HA  LEU A 274      74.054   5.819  -7.977  1.00  0.00           H  
ATOM   4252 1HB  LEU A 274      76.395   5.944  -9.905  1.00  0.00           H  
ATOM   4253 2HB  LEU A 274      76.294   4.792  -8.570  1.00  0.00           H  
ATOM   4254  HG  LEU A 274      74.297   4.961 -10.854  1.00  0.00           H  
ATOM   4255 1HD1 LEU A 274      75.391   2.918 -11.665  1.00  0.00           H  
ATOM   4256 2HD1 LEU A 274      76.512   4.299 -11.642  1.00  0.00           H  
ATOM   4257 3HD1 LEU A 274      76.606   3.056 -10.372  1.00  0.00           H  
ATOM   4258 1HD2 LEU A 274      73.554   2.780  -9.960  1.00  0.00           H  
ATOM   4259 2HD2 LEU A 274      74.743   2.915  -8.642  1.00  0.00           H  
ATOM   4260 3HD2 LEU A 274      73.387   4.064  -8.738  1.00  0.00           H  
ATOM   4261  N   THR A 275      76.429   8.094  -7.860  1.00  0.00           N  
ATOM   4262  CA  THR A 275      77.286   8.850  -6.955  1.00  0.00           C  
ATOM   4263  C   THR A 275      76.466   9.585  -5.904  1.00  0.00           C  
ATOM   4264  O   THR A 275      76.840   9.633  -4.732  1.00  0.00           O  
ATOM   4265  CB  THR A 275      78.157   9.857  -7.728  1.00  0.00           C  
ATOM   4266  OG1 THR A 275      79.003   9.155  -8.647  1.00  0.00           O  
ATOM   4267  CG2 THR A 275      79.017  10.666  -6.769  1.00  0.00           C  
ATOM   4268  H   THR A 275      76.393   8.354  -8.835  1.00  0.00           H  
ATOM   4269  HA  THR A 275      77.945   8.152  -6.439  1.00  0.00           H  
ATOM   4270  HB  THR A 275      77.516  10.535  -8.292  1.00  0.00           H  
ATOM   4271  HG1 THR A 275      78.501   8.924  -9.432  1.00  0.00           H  
ATOM   4272 1HG2 THR A 275      79.625  11.372  -7.333  1.00  0.00           H  
ATOM   4273 2HG2 THR A 275      78.376  11.210  -6.076  1.00  0.00           H  
ATOM   4274 3HG2 THR A 275      79.667   9.994  -6.210  1.00  0.00           H  
ATOM   4275  N   GLU A 276      75.345  10.158  -6.329  1.00  0.00           N  
ATOM   4276  CA  GLU A 276      74.469  10.892  -5.424  1.00  0.00           C  
ATOM   4277  C   GLU A 276      73.865   9.970  -4.372  1.00  0.00           C  
ATOM   4278  O   GLU A 276      73.761  10.333  -3.200  1.00  0.00           O  
ATOM   4279  CB  GLU A 276      73.354  11.587  -6.208  1.00  0.00           C  
ATOM   4280  CG  GLU A 276      73.824  12.740  -7.083  1.00  0.00           C  
ATOM   4281  CD  GLU A 276      74.398  13.880  -6.288  1.00  0.00           C  
ATOM   4282  OE1 GLU A 276      73.877  14.169  -5.238  1.00  0.00           O  
ATOM   4283  OE2 GLU A 276      75.360  14.462  -6.731  1.00  0.00           O  
ATOM   4284  H   GLU A 276      75.093  10.083  -7.304  1.00  0.00           H  
ATOM   4285  HA  GLU A 276      75.060  11.651  -4.910  1.00  0.00           H  
ATOM   4286 1HB  GLU A 276      72.855  10.861  -6.852  1.00  0.00           H  
ATOM   4287 2HB  GLU A 276      72.608  11.975  -5.514  1.00  0.00           H  
ATOM   4288 1HG  GLU A 276      74.585  12.374  -7.772  1.00  0.00           H  
ATOM   4289 2HG  GLU A 276      72.983  13.102  -7.672  1.00  0.00           H  
ATOM   4290  N   ALA A 277      73.468   8.776  -4.798  1.00  0.00           N  
ATOM   4291  CA  ALA A 277      72.873   7.799  -3.893  1.00  0.00           C  
ATOM   4292  C   ALA A 277      73.876   7.341  -2.841  1.00  0.00           C  
ATOM   4293  O   ALA A 277      73.533   7.184  -1.669  1.00  0.00           O  
ATOM   4294  CB  ALA A 277      72.344   6.605  -4.675  1.00  0.00           C  
ATOM   4295  H   ALA A 277      73.581   8.539  -5.773  1.00  0.00           H  
ATOM   4296  HA  ALA A 277      72.042   8.279  -3.376  1.00  0.00           H  
ATOM   4297 1HB  ALA A 277      71.904   5.885  -3.986  1.00  0.00           H  
ATOM   4298 2HB  ALA A 277      71.586   6.941  -5.383  1.00  0.00           H  
ATOM   4299 3HB  ALA A 277      73.163   6.134  -5.217  1.00  0.00           H  
ATOM   4300  N   MET A 278      75.116   7.128  -3.267  1.00  0.00           N  
ATOM   4301  CA  MET A 278      76.171   6.687  -2.362  1.00  0.00           C  
ATOM   4302  C   MET A 278      76.473   7.747  -1.310  1.00  0.00           C  
ATOM   4303  O   MET A 278      76.680   7.431  -0.138  1.00  0.00           O  
ATOM   4304  CB  MET A 278      77.433   6.344  -3.151  1.00  0.00           C  
ATOM   4305  CG  MET A 278      78.588   5.834  -2.300  1.00  0.00           C  
ATOM   4306  SD  MET A 278      79.593   7.168  -1.620  1.00  0.00           S  
ATOM   4307  CE  MET A 278      80.642   6.260  -0.489  1.00  0.00           C  
ATOM   4308  H   MET A 278      75.333   7.275  -4.242  1.00  0.00           H  
ATOM   4309  HA  MET A 278      75.829   5.793  -1.841  1.00  0.00           H  
ATOM   4310 1HB  MET A 278      77.202   5.580  -3.892  1.00  0.00           H  
ATOM   4311 2HB  MET A 278      77.779   7.228  -3.688  1.00  0.00           H  
ATOM   4312 1HG  MET A 278      78.197   5.241  -1.473  1.00  0.00           H  
ATOM   4313 2HG  MET A 278      79.230   5.193  -2.904  1.00  0.00           H  
ATOM   4314 1HE  MET A 278      81.322   6.950   0.011  1.00  0.00           H  
ATOM   4315 2HE  MET A 278      80.024   5.755   0.255  1.00  0.00           H  
ATOM   4316 3HE  MET A 278      81.219   5.519  -1.043  1.00  0.00           H  
ATOM   4317  N   ARG A 279      76.497   9.005  -1.736  1.00  0.00           N  
ATOM   4318  CA  ARG A 279      76.774  10.115  -0.831  1.00  0.00           C  
ATOM   4319  C   ARG A 279      75.681  10.254   0.221  1.00  0.00           C  
ATOM   4320  O   ARG A 279      75.962  10.506   1.393  1.00  0.00           O  
ATOM   4321  CB  ARG A 279      76.897  11.419  -1.605  1.00  0.00           C  
ATOM   4322  CG  ARG A 279      77.237  12.636  -0.759  1.00  0.00           C  
ATOM   4323  CD  ARG A 279      77.366  13.862  -1.586  1.00  0.00           C  
ATOM   4324  NE  ARG A 279      76.112  14.213  -2.235  1.00  0.00           N  
ATOM   4325  CZ  ARG A 279      75.097  14.865  -1.635  1.00  0.00           C  
ATOM   4326  NH1 ARG A 279      75.202  15.230  -0.377  1.00  0.00           N  
ATOM   4327  NH2 ARG A 279      73.995  15.138  -2.313  1.00  0.00           N  
ATOM   4328  H   ARG A 279      76.319   9.198  -2.711  1.00  0.00           H  
ATOM   4329  HA  ARG A 279      77.720   9.921  -0.325  1.00  0.00           H  
ATOM   4330 1HB  ARG A 279      77.671  11.319  -2.364  1.00  0.00           H  
ATOM   4331 2HB  ARG A 279      75.959  11.627  -2.119  1.00  0.00           H  
ATOM   4332 1HG  ARG A 279      76.449  12.799  -0.023  1.00  0.00           H  
ATOM   4333 2HG  ARG A 279      78.184  12.468  -0.244  1.00  0.00           H  
ATOM   4334 1HD  ARG A 279      77.668  14.697  -0.955  1.00  0.00           H  
ATOM   4335 2HD  ARG A 279      78.116  13.702  -2.360  1.00  0.00           H  
ATOM   4336  HE  ARG A 279      75.994  13.948  -3.204  1.00  0.00           H  
ATOM   4337 1HH1 ARG A 279      76.044  15.021   0.141  1.00  0.00           H  
ATOM   4338 2HH1 ARG A 279      74.441  15.718   0.073  1.00  0.00           H  
ATOM   4339 1HH2 ARG A 279      73.914  14.857  -3.280  1.00  0.00           H  
ATOM   4340 2HH2 ARG A 279      73.235  15.626  -1.864  1.00  0.00           H  
ATOM   4341  N   LEU A 280      74.433  10.088  -0.205  1.00  0.00           N  
ATOM   4342  CA  LEU A 280      73.295  10.195   0.700  1.00  0.00           C  
ATOM   4343  C   LEU A 280      73.322   9.094   1.752  1.00  0.00           C  
ATOM   4344  O   LEU A 280      73.031   9.335   2.924  1.00  0.00           O  
ATOM   4345  CB  LEU A 280      71.982  10.124  -0.089  1.00  0.00           C  
ATOM   4346  CG  LEU A 280      71.682  11.328  -0.992  1.00  0.00           C  
ATOM   4347  CD1 LEU A 280      70.451  11.035  -1.838  1.00  0.00           C  
ATOM   4348  CD2 LEU A 280      71.474  12.567  -0.134  1.00  0.00           C  
ATOM   4349  H   LEU A 280      74.269   9.883  -1.180  1.00  0.00           H  
ATOM   4350  HA  LEU A 280      73.347  11.157   1.209  1.00  0.00           H  
ATOM   4351 1HB  LEU A 280      72.002   9.236  -0.718  1.00  0.00           H  
ATOM   4352 2HB  LEU A 280      71.157  10.026   0.616  1.00  0.00           H  
ATOM   4353  HG  LEU A 280      72.521  11.493  -1.669  1.00  0.00           H  
ATOM   4354 1HD1 LEU A 280      70.238  11.890  -2.480  1.00  0.00           H  
ATOM   4355 2HD1 LEU A 280      70.635  10.156  -2.456  1.00  0.00           H  
ATOM   4356 3HD1 LEU A 280      69.598  10.849  -1.187  1.00  0.00           H  
ATOM   4357 1HD2 LEU A 280      71.262  13.423  -0.775  1.00  0.00           H  
ATOM   4358 2HD2 LEU A 280      70.635  12.404   0.543  1.00  0.00           H  
ATOM   4359 3HD2 LEU A 280      72.375  12.763   0.447  1.00  0.00           H  
ATOM   4360  N   THR A 281      73.673   7.885   1.326  1.00  0.00           N  
ATOM   4361  CA  THR A 281      73.739   6.743   2.231  1.00  0.00           C  
ATOM   4362  C   THR A 281      74.824   6.936   3.283  1.00  0.00           C  
ATOM   4363  O   THR A 281      74.630   6.613   4.455  1.00  0.00           O  
ATOM   4364  CB  THR A 281      73.995   5.436   1.457  1.00  0.00           C  
ATOM   4365  OG1 THR A 281      75.224   5.544   0.727  1.00  0.00           O  
ATOM   4366  CG2 THR A 281      72.856   5.158   0.489  1.00  0.00           C  
ATOM   4367  H   THR A 281      73.900   7.754   0.351  1.00  0.00           H  
ATOM   4368  HA  THR A 281      72.782   6.654   2.747  1.00  0.00           H  
ATOM   4369  HB  THR A 281      74.078   4.608   2.160  1.00  0.00           H  
ATOM   4370  HG1 THR A 281      75.382   4.728   0.245  1.00  0.00           H  
ATOM   4371 1HG2 THR A 281      73.054   4.231  -0.049  1.00  0.00           H  
ATOM   4372 2HG2 THR A 281      71.922   5.064   1.042  1.00  0.00           H  
ATOM   4373 3HG2 THR A 281      72.775   5.979  -0.223  1.00  0.00           H  
ATOM   4374  N   LEU A 282      75.966   7.465   2.857  1.00  0.00           N  
ATOM   4375  CA  LEU A 282      77.084   7.701   3.762  1.00  0.00           C  
ATOM   4376  C   LEU A 282      76.731   8.745   4.814  1.00  0.00           C  
ATOM   4377  O   LEU A 282      77.081   8.602   5.986  1.00  0.00           O  
ATOM   4378  CB  LEU A 282      78.317   8.158   2.973  1.00  0.00           C  
ATOM   4379  CG  LEU A 282      79.606   8.323   3.788  1.00  0.00           C  
ATOM   4380  CD1 LEU A 282      79.563   9.643   4.546  1.00  0.00           C  
ATOM   4381  CD2 LEU A 282      79.755   7.148   4.744  1.00  0.00           C  
ATOM   4382  H   LEU A 282      76.061   7.710   1.882  1.00  0.00           H  
ATOM   4383  HA  LEU A 282      77.320   6.767   4.271  1.00  0.00           H  
ATOM   4384 1HB  LEU A 282      78.514   7.432   2.185  1.00  0.00           H  
ATOM   4385 2HB  LEU A 282      78.095   9.118   2.506  1.00  0.00           H  
ATOM   4386  HG  LEU A 282      80.462   8.353   3.114  1.00  0.00           H  
ATOM   4387 1HD1 LEU A 282      80.479   9.760   5.125  1.00  0.00           H  
ATOM   4388 2HD1 LEU A 282      79.475  10.466   3.837  1.00  0.00           H  
ATOM   4389 3HD1 LEU A 282      78.706   9.649   5.218  1.00  0.00           H  
ATOM   4390 1HD2 LEU A 282      80.672   7.265   5.323  1.00  0.00           H  
ATOM   4391 2HD2 LEU A 282      78.900   7.118   5.420  1.00  0.00           H  
ATOM   4392 3HD2 LEU A 282      79.801   6.220   4.175  1.00  0.00           H  
ATOM   4393  N   GLU A 283      76.036   9.795   4.388  1.00  0.00           N  
ATOM   4394  CA  GLU A 283      75.634  10.865   5.293  1.00  0.00           C  
ATOM   4395  C   GLU A 283      74.655  10.359   6.345  1.00  0.00           C  
ATOM   4396  O   GLU A 283      74.743  10.726   7.517  1.00  0.00           O  
ATOM   4397  CB  GLU A 283      75.004  12.018   4.509  1.00  0.00           C  
ATOM   4398  CG  GLU A 283      75.982  12.797   3.641  1.00  0.00           C  
ATOM   4399  CD  GLU A 283      75.317  13.874   2.831  1.00  0.00           C  
ATOM   4400  OE1 GLU A 283      74.111  13.946   2.849  1.00  0.00           O  
ATOM   4401  OE2 GLU A 283      76.014  14.627   2.193  1.00  0.00           O  
ATOM   4402  H   GLU A 283      75.780   9.853   3.413  1.00  0.00           H  
ATOM   4403  HA  GLU A 283      76.522  11.236   5.806  1.00  0.00           H  
ATOM   4404 1HB  GLU A 283      74.218  11.630   3.861  1.00  0.00           H  
ATOM   4405 2HB  GLU A 283      74.540  12.719   5.202  1.00  0.00           H  
ATOM   4406 1HG  GLU A 283      76.736  13.254   4.282  1.00  0.00           H  
ATOM   4407 2HG  GLU A 283      76.488  12.104   2.970  1.00  0.00           H  
ATOM   4408  N   GLY A 284      73.722   9.514   5.919  1.00  0.00           N  
ATOM   4409  CA  GLY A 284      72.725   8.955   6.824  1.00  0.00           C  
ATOM   4410  C   GLY A 284      73.373   8.064   7.876  1.00  0.00           C  
ATOM   4411  O   GLY A 284      72.998   8.097   9.048  1.00  0.00           O  
ATOM   4412  H   GLY A 284      73.703   9.253   4.944  1.00  0.00           H  
ATOM   4413 1HA  GLY A 284      72.182   9.765   7.312  1.00  0.00           H  
ATOM   4414 2HA  GLY A 284      71.998   8.379   6.253  1.00  0.00           H  
ATOM   4415  N   LEU A 285      74.348   7.268   7.451  1.00  0.00           N  
ATOM   4416  CA  LEU A 285      75.050   6.366   8.355  1.00  0.00           C  
ATOM   4417  C   LEU A 285      75.834   7.141   9.407  1.00  0.00           C  
ATOM   4418  O   LEU A 285      75.859   6.765  10.579  1.00  0.00           O  
ATOM   4419  CB  LEU A 285      76.001   5.458   7.565  1.00  0.00           C  
ATOM   4420  CG  LEU A 285      75.329   4.416   6.662  1.00  0.00           C  
ATOM   4421  CD1 LEU A 285      76.385   3.720   5.815  1.00  0.00           C  
ATOM   4422  CD2 LEU A 285      74.570   3.415   7.521  1.00  0.00           C  
ATOM   4423  H   LEU A 285      74.610   7.288   6.476  1.00  0.00           H  
ATOM   4424  HA  LEU A 285      74.314   5.744   8.864  1.00  0.00           H  
ATOM   4425 1HB  LEU A 285      76.634   6.082   6.935  1.00  0.00           H  
ATOM   4426 2HB  LEU A 285      76.638   4.925   8.270  1.00  0.00           H  
ATOM   4427  HG  LEU A 285      74.634   4.914   5.986  1.00  0.00           H  
ATOM   4428 1HD1 LEU A 285      75.907   2.979   5.174  1.00  0.00           H  
ATOM   4429 2HD1 LEU A 285      76.899   4.456   5.197  1.00  0.00           H  
ATOM   4430 3HD1 LEU A 285      77.105   3.225   6.466  1.00  0.00           H  
ATOM   4431 1HD2 LEU A 285      74.091   2.674   6.879  1.00  0.00           H  
ATOM   4432 2HD2 LEU A 285      75.264   2.915   8.197  1.00  0.00           H  
ATOM   4433 3HD2 LEU A 285      73.810   3.936   8.102  1.00  0.00           H  
ATOM   4434  N   VAL A 286      76.474   8.225   8.982  1.00  0.00           N  
ATOM   4435  CA  VAL A 286      77.260   9.055   9.886  1.00  0.00           C  
ATOM   4436  C   VAL A 286      76.376   9.713  10.938  1.00  0.00           C  
ATOM   4437  O   VAL A 286      76.744   9.793  12.110  1.00  0.00           O  
ATOM   4438  CB  VAL A 286      78.010  10.144   9.096  1.00  0.00           C  
ATOM   4439  CG1 VAL A 286      78.678  11.126  10.045  1.00  0.00           C  
ATOM   4440  CG2 VAL A 286      79.036   9.501   8.175  1.00  0.00           C  
ATOM   4441  H   VAL A 286      76.414   8.481   8.007  1.00  0.00           H  
ATOM   4442  HA  VAL A 286      77.991   8.422  10.390  1.00  0.00           H  
ATOM   4443  HB  VAL A 286      77.291  10.709   8.502  1.00  0.00           H  
ATOM   4444 1HG1 VAL A 286      79.204  11.889   9.470  1.00  0.00           H  
ATOM   4445 2HG1 VAL A 286      77.922  11.601  10.670  1.00  0.00           H  
ATOM   4446 3HG1 VAL A 286      79.390  10.595  10.677  1.00  0.00           H  
ATOM   4447 1HG2 VAL A 286      79.562  10.276   7.619  1.00  0.00           H  
ATOM   4448 2HG2 VAL A 286      79.751   8.931   8.768  1.00  0.00           H  
ATOM   4449 3HG2 VAL A 286      78.531   8.833   7.477  1.00  0.00           H  
ATOM   4450  N   LYS A 287      75.208  10.183  10.513  1.00  0.00           N  
ATOM   4451  CA  LYS A 287      74.270  10.835  11.417  1.00  0.00           C  
ATOM   4452  C   LYS A 287      73.752   9.862  12.469  1.00  0.00           C  
ATOM   4453  O   LYS A 287      73.720  10.178  13.658  1.00  0.00           O  
ATOM   4454  CB  LYS A 287      73.101  11.435  10.634  1.00  0.00           C  
ATOM   4455  CG  LYS A 287      73.467  12.649   9.790  1.00  0.00           C  
ATOM   4456  CD  LYS A 287      72.260  13.175   9.027  1.00  0.00           C  
ATOM   4457  CE  LYS A 287      72.627  14.379   8.172  1.00  0.00           C  
ATOM   4458  NZ  LYS A 287      71.465  14.880   7.388  1.00  0.00           N  
ATOM   4459  H   LYS A 287      74.964  10.086   9.538  1.00  0.00           H  
ATOM   4460  HA  LYS A 287      74.792  11.640  11.935  1.00  0.00           H  
ATOM   4461 1HB  LYS A 287      72.683  10.679   9.968  1.00  0.00           H  
ATOM   4462 2HB  LYS A 287      72.314  11.733  11.326  1.00  0.00           H  
ATOM   4463 1HG  LYS A 287      73.850  13.440  10.437  1.00  0.00           H  
ATOM   4464 2HG  LYS A 287      74.246  12.377   9.079  1.00  0.00           H  
ATOM   4465 1HD  LYS A 287      71.867  12.388   8.382  1.00  0.00           H  
ATOM   4466 2HD  LYS A 287      71.482  13.466   9.732  1.00  0.00           H  
ATOM   4467 1HE  LYS A 287      72.991  15.182   8.812  1.00  0.00           H  
ATOM   4468 2HE  LYS A 287      73.424  14.106   7.481  1.00  0.00           H  
ATOM   4469 1HZ  LYS A 287      71.750  15.677   6.836  1.00  0.00           H  
ATOM   4470 2HZ  LYS A 287      71.131  14.149   6.777  1.00  0.00           H  
ATOM   4471 3HZ  LYS A 287      70.727  15.155   8.019  1.00  0.00           H  
ATOM   4472  N   ILE A 288      73.350   8.687  12.029  1.00  0.00           N  
ATOM   4473  CA  ILE A 288      72.679   7.767  12.923  1.00  0.00           C  
ATOM   4474  C   ILE A 288      73.685   7.250  13.930  1.00  0.00           C  
ATOM   4475  O   ILE A 288      73.317   6.624  14.924  1.00  0.00           O  
ATOM   4476  CB  ILE A 288      72.044   6.593  12.156  1.00  0.00           C  
ATOM   4477  CG1 ILE A 288      70.994   5.894  13.023  1.00  0.00           C  
ATOM   4478  CG2 ILE A 288      73.114   5.607  11.712  1.00  0.00           C  
ATOM   4479  CD1 ILE A 288      69.801   6.760  13.355  1.00  0.00           C  
ATOM   4480  H   ILE A 288      73.516   8.440  11.064  1.00  0.00           H  
ATOM   4481  HA  ILE A 288      71.889   8.306  13.444  1.00  0.00           H  
ATOM   4482  HB  ILE A 288      71.525   6.971  11.276  1.00  0.00           H  
ATOM   4483 1HG1 ILE A 288      70.636   5.001  12.512  1.00  0.00           H  
ATOM   4484 2HG1 ILE A 288      71.451   5.572  13.959  1.00  0.00           H  
ATOM   4485 1HG2 ILE A 288      72.648   4.783  11.171  1.00  0.00           H  
ATOM   4486 2HG2 ILE A 288      73.825   6.112  11.059  1.00  0.00           H  
ATOM   4487 3HG2 ILE A 288      73.636   5.219  12.586  1.00  0.00           H  
ATOM   4488 1HD1 ILE A 288      69.101   6.196  13.972  1.00  0.00           H  
ATOM   4489 2HD1 ILE A 288      70.133   7.645  13.899  1.00  0.00           H  
ATOM   4490 3HD1 ILE A 288      69.306   7.066  12.434  1.00  0.00           H  
ATOM   4491  N   LYS A 289      74.954   7.524  13.652  1.00  0.00           N  
ATOM   4492  CA  LYS A 289      76.048   7.011  14.454  1.00  0.00           C  
ATOM   4493  C   LYS A 289      76.131   5.497  14.340  1.00  0.00           C  
ATOM   4494  O   LYS A 289      76.129   4.788  15.346  1.00  0.00           O  
ATOM   4495  CB  LYS A 289      75.883   7.426  15.917  1.00  0.00           C  
ATOM   4496  CG  LYS A 289      75.733   8.926  16.132  1.00  0.00           C  
ATOM   4497  CD  LYS A 289      76.991   9.673  15.715  1.00  0.00           C  
ATOM   4498  CE  LYS A 289      76.867  11.164  15.989  1.00  0.00           C  
ATOM   4499  NZ  LYS A 289      78.053  11.920  15.504  1.00  0.00           N  
ATOM   4500  H   LYS A 289      75.168   8.109  12.857  1.00  0.00           H  
ATOM   4501  HA  LYS A 289      76.981   7.431  14.076  1.00  0.00           H  
ATOM   4502 1HB  LYS A 289      75.003   6.938  16.337  1.00  0.00           H  
ATOM   4503 2HB  LYS A 289      76.748   7.090  16.490  1.00  0.00           H  
ATOM   4504 1HG  LYS A 289      74.890   9.295  15.547  1.00  0.00           H  
ATOM   4505 2HG  LYS A 289      75.535   9.124  17.185  1.00  0.00           H  
ATOM   4506 1HD  LYS A 289      77.847   9.281  16.267  1.00  0.00           H  
ATOM   4507 2HD  LYS A 289      77.167   9.522  14.650  1.00  0.00           H  
ATOM   4508 1HE  LYS A 289      75.977  11.552  15.495  1.00  0.00           H  
ATOM   4509 2HE  LYS A 289      76.761  11.330  17.061  1.00  0.00           H  
ATOM   4510 1HZ  LYS A 289      77.932  12.903  15.704  1.00  0.00           H  
ATOM   4511 2HZ  LYS A 289      78.883  11.581  15.970  1.00  0.00           H  
ATOM   4512 3HZ  LYS A 289      78.151  11.790  14.507  1.00  0.00           H  
ATOM   4513  N   ALA A 290      76.203   5.026  13.105  1.00  0.00           N  
ATOM   4514  CA  ALA A 290      76.355   3.613  12.792  1.00  0.00           C  
ATOM   4515  C   ALA A 290      77.697   3.112  13.309  1.00  0.00           C  
ATOM   4516  O   ALA A 290      78.706   3.812  13.224  1.00  0.00           O  
ATOM   4517  CB  ALA A 290      76.233   3.377  11.294  1.00  0.00           C  
ATOM   4518  H   ALA A 290      76.151   5.670  12.329  1.00  0.00           H  
ATOM   4519  HA  ALA A 290      75.562   3.066  13.302  1.00  0.00           H  
ATOM   4520 1HB  ALA A 290      76.360   2.315  11.081  1.00  0.00           H  
ATOM   4521 2HB  ALA A 290      75.248   3.699  10.954  1.00  0.00           H  
ATOM   4522 3HB  ALA A 290      77.001   3.946  10.772  1.00  0.00           H  
ATOM   4523  N   PRO A 291      77.711   1.900  13.845  1.00  0.00           N  
ATOM   4524  CA  PRO A 291      78.954   1.282  14.288  1.00  0.00           C  
ATOM   4525  C   PRO A 291      79.840   0.913  13.111  1.00  0.00           C  
ATOM   4526  O   PRO A 291      79.363   0.396  12.101  1.00  0.00           O  
ATOM   4527  CB  PRO A 291      78.471   0.038  15.041  1.00  0.00           C  
ATOM   4528  CG  PRO A 291      77.143  -0.263  14.435  1.00  0.00           C  
ATOM   4529  CD  PRO A 291      76.577   1.087  14.083  1.00  0.00           C  
ATOM   4530  HA  PRO A 291      79.480   1.972  14.964  1.00  0.00           H  
ATOM   4531 1HB  PRO A 291      79.194  -0.782  14.915  1.00  0.00           H  
ATOM   4532 2HB  PRO A 291      78.410   0.250  16.118  1.00  0.00           H  
ATOM   4533 1HG  PRO A 291      77.265  -0.913  13.556  1.00  0.00           H  
ATOM   4534 2HG  PRO A 291      76.514  -0.812  15.151  1.00  0.00           H  
ATOM   4535 1HD  PRO A 291      75.969   1.003  13.170  1.00  0.00           H  
ATOM   4536 2HD  PRO A 291      75.969   1.460  14.921  1.00  0.00           H  
ATOM   4537  N   VAL A 292      81.131   1.209  13.312  1.00  0.00           N  
ATOM   4538  CA  VAL A 292      82.009   1.360  12.158  1.00  0.00           C  
ATOM   4539  C   VAL A 292      81.739   0.266  11.149  1.00  0.00           C  
ATOM   4540  O   VAL A 292      81.959   0.445   9.951  1.00  0.00           O  
ATOM   4541  CB  VAL A 292      83.487   1.308  12.587  1.00  0.00           C  
ATOM   4542  CG1 VAL A 292      83.859  -0.093  13.048  1.00  0.00           C  
ATOM   4543  CG2 VAL A 292      84.377   1.751  11.436  1.00  0.00           C  
ATOM   4544  H   VAL A 292      81.469   1.321  14.257  1.00  0.00           H  
ATOM   4545  HA  VAL A 292      81.812   2.329  11.698  1.00  0.00           H  
ATOM   4546  HB  VAL A 292      83.633   1.975  13.437  1.00  0.00           H  
ATOM   4547 1HG1 VAL A 292      84.907  -0.112  13.348  1.00  0.00           H  
ATOM   4548 2HG1 VAL A 292      83.235  -0.376  13.895  1.00  0.00           H  
ATOM   4549 3HG1 VAL A 292      83.704  -0.798  12.231  1.00  0.00           H  
ATOM   4550 1HG2 VAL A 292      85.420   1.713  11.747  1.00  0.00           H  
ATOM   4551 2HG2 VAL A 292      84.227   1.088  10.584  1.00  0.00           H  
ATOM   4552 3HG2 VAL A 292      84.121   2.772  11.150  1.00  0.00           H  
ATOM   4553  N   GLU A 293      81.258  -0.883  11.622  1.00  0.00           N  
ATOM   4554  CA  GLU A 293      81.097  -2.015  10.717  1.00  0.00           C  
ATOM   4555  C   GLU A 293      80.032  -1.733   9.666  1.00  0.00           C  
ATOM   4556  O   GLU A 293      80.198  -2.072   8.494  1.00  0.00           O  
ATOM   4557  CB  GLU A 293      80.731  -3.277  11.501  1.00  0.00           C  
ATOM   4558  CG  GLU A 293      81.833  -3.788  12.419  1.00  0.00           C  
ATOM   4559  CD  GLU A 293      81.901  -3.042  13.722  1.00  0.00           C  
ATOM   4560  OE1 GLU A 293      81.098  -2.163  13.925  1.00  0.00           O  
ATOM   4561  OE2 GLU A 293      82.758  -3.351  14.516  1.00  0.00           O  
ATOM   4562  H   GLU A 293      81.014  -0.949  12.600  1.00  0.00           H  
ATOM   4563  HA  GLU A 293      82.044  -2.185  10.203  1.00  0.00           H  
ATOM   4564 1HB  GLU A 293      79.850  -3.083  12.112  1.00  0.00           H  
ATOM   4565 2HB  GLU A 293      80.478  -4.077  10.805  1.00  0.00           H  
ATOM   4566 1HG  GLU A 293      81.658  -4.844  12.627  1.00  0.00           H  
ATOM   4567 2HG  GLU A 293      82.789  -3.701  11.905  1.00  0.00           H  
ATOM   4568  N   HIS A 294      78.938  -1.111  10.091  1.00  0.00           N  
ATOM   4569  CA  HIS A 294      77.843  -0.781   9.186  1.00  0.00           C  
ATOM   4570  C   HIS A 294      78.282   0.229   8.135  1.00  0.00           C  
ATOM   4571  O   HIS A 294      77.922   0.116   6.963  1.00  0.00           O  
ATOM   4572  CB  HIS A 294      76.645  -0.228   9.964  1.00  0.00           C  
ATOM   4573  CG  HIS A 294      75.933  -1.258  10.785  1.00  0.00           C  
ATOM   4574  ND1 HIS A 294      74.684  -1.043  11.328  1.00  0.00           N  
ATOM   4575  CD2 HIS A 294      76.295  -2.508  11.157  1.00  0.00           C  
ATOM   4576  CE1 HIS A 294      74.307  -2.118  11.998  1.00  0.00           C  
ATOM   4577  NE2 HIS A 294      75.268  -3.020  11.910  1.00  0.00           N  
ATOM   4578  H   HIS A 294      78.862  -0.860  11.066  1.00  0.00           H  
ATOM   4579  HA  HIS A 294      77.519  -1.681   8.664  1.00  0.00           H  
ATOM   4580 1HB  HIS A 294      76.980   0.568  10.631  1.00  0.00           H  
ATOM   4581 2HB  HIS A 294      75.929   0.208   9.268  1.00  0.00           H  
ATOM   4582  HD2 HIS A 294      77.229  -3.013  10.907  1.00  0.00           H  
ATOM   4583  HE1 HIS A 294      73.365  -2.240  12.531  1.00  0.00           H  
ATOM   4584  HE2 HIS A 294      75.254  -3.941  12.326  1.00  0.00           H  
ATOM   4585  N   ILE A 295      79.062   1.217   8.560  1.00  0.00           N  
ATOM   4586  CA  ILE A 295      79.552   2.250   7.655  1.00  0.00           C  
ATOM   4587  C   ILE A 295      80.485   1.664   6.604  1.00  0.00           C  
ATOM   4588  O   ILE A 295      80.428   2.037   5.432  1.00  0.00           O  
ATOM   4589  CB  ILE A 295      80.285   3.359   8.432  1.00  0.00           C  
ATOM   4590  CG1 ILE A 295      79.300   4.138   9.307  1.00  0.00           C  
ATOM   4591  CG2 ILE A 295      81.005   4.294   7.473  1.00  0.00           C  
ATOM   4592  CD1 ILE A 295      79.966   5.063  10.301  1.00  0.00           C  
ATOM   4593  H   ILE A 295      79.322   1.254   9.535  1.00  0.00           H  
ATOM   4594  HA  ILE A 295      78.699   2.694   7.143  1.00  0.00           H  
ATOM   4595  HB  ILE A 295      81.016   2.909   9.104  1.00  0.00           H  
ATOM   4596 1HG1 ILE A 295      78.644   4.734   8.674  1.00  0.00           H  
ATOM   4597 2HG1 ILE A 295      78.673   3.439   9.861  1.00  0.00           H  
ATOM   4598 1HG2 ILE A 295      81.518   5.071   8.038  1.00  0.00           H  
ATOM   4599 2HG2 ILE A 295      81.733   3.729   6.892  1.00  0.00           H  
ATOM   4600 3HG2 ILE A 295      80.281   4.752   6.799  1.00  0.00           H  
ATOM   4601 1HD1 ILE A 295      79.203   5.580  10.884  1.00  0.00           H  
ATOM   4602 2HD1 ILE A 295      80.602   4.482  10.969  1.00  0.00           H  
ATOM   4603 3HD1 ILE A 295      80.571   5.794   9.768  1.00  0.00           H  
ATOM   4604  N   THR A 296      81.344   0.744   7.029  1.00  0.00           N  
ATOM   4605  CA  THR A 296      82.292   0.104   6.124  1.00  0.00           C  
ATOM   4606  C   THR A 296      81.572  -0.730   5.072  1.00  0.00           C  
ATOM   4607  O   THR A 296      81.949  -0.729   3.900  1.00  0.00           O  
ATOM   4608  CB  THR A 296      83.284  -0.784   6.898  1.00  0.00           C  
ATOM   4609  OG1 THR A 296      84.033   0.021   7.817  1.00  0.00           O  
ATOM   4610  CG2 THR A 296      84.242  -1.475   5.939  1.00  0.00           C  
ATOM   4611  H   THR A 296      81.341   0.481   8.004  1.00  0.00           H  
ATOM   4612  HA  THR A 296      82.857   0.881   5.608  1.00  0.00           H  
ATOM   4613  HB  THR A 296      82.735  -1.539   7.460  1.00  0.00           H  
ATOM   4614  HG1 THR A 296      83.504   0.185   8.602  1.00  0.00           H  
ATOM   4615 1HG2 THR A 296      84.935  -2.098   6.503  1.00  0.00           H  
ATOM   4616 2HG2 THR A 296      83.676  -2.097   5.245  1.00  0.00           H  
ATOM   4617 3HG2 THR A 296      84.801  -0.725   5.380  1.00  0.00           H  
ATOM   4618  N   GLU A 297      80.534  -1.441   5.498  1.00  0.00           N  
ATOM   4619  CA  GLU A 297      79.758  -2.282   4.593  1.00  0.00           C  
ATOM   4620  C   GLU A 297      79.042  -1.444   3.541  1.00  0.00           C  
ATOM   4621  O   GLU A 297      78.987  -1.816   2.369  1.00  0.00           O  
ATOM   4622  CB  GLU A 297      78.740  -3.112   5.377  1.00  0.00           C  
ATOM   4623  CG  GLU A 297      77.913  -4.064   4.524  1.00  0.00           C  
ATOM   4624  CD  GLU A 297      78.741  -5.140   3.878  1.00  0.00           C  
ATOM   4625  OE1 GLU A 297      79.820  -5.398   4.353  1.00  0.00           O  
ATOM   4626  OE2 GLU A 297      78.293  -5.705   2.908  1.00  0.00           O  
ATOM   4627  H   GLU A 297      80.275  -1.398   6.473  1.00  0.00           H  
ATOM   4628  HA  GLU A 297      80.441  -2.960   4.080  1.00  0.00           H  
ATOM   4629 1HB  GLU A 297      79.257  -3.704   6.132  1.00  0.00           H  
ATOM   4630 2HB  GLU A 297      78.051  -2.447   5.898  1.00  0.00           H  
ATOM   4631 1HG  GLU A 297      77.154  -4.532   5.150  1.00  0.00           H  
ATOM   4632 2HG  GLU A 297      77.403  -3.491   3.750  1.00  0.00           H  
ATOM   4633  N   LEU A 298      78.495  -0.311   3.967  1.00  0.00           N  
ATOM   4634  CA  LEU A 298      77.781   0.582   3.062  1.00  0.00           C  
ATOM   4635  C   LEU A 298      78.716   1.164   2.010  1.00  0.00           C  
ATOM   4636  O   LEU A 298      78.355   1.275   0.838  1.00  0.00           O  
ATOM   4637  CB  LEU A 298      77.119   1.719   3.852  1.00  0.00           C  
ATOM   4638  CG  LEU A 298      75.949   1.308   4.754  1.00  0.00           C  
ATOM   4639  CD1 LEU A 298      75.518   2.498   5.600  1.00  0.00           C  
ATOM   4640  CD2 LEU A 298      74.799   0.803   3.895  1.00  0.00           C  
ATOM   4641  H   LEU A 298      78.576  -0.062   4.942  1.00  0.00           H  
ATOM   4642  HA  LEU A 298      77.005   0.011   2.553  1.00  0.00           H  
ATOM   4643 1HB  LEU A 298      77.873   2.189   4.481  1.00  0.00           H  
ATOM   4644 2HB  LEU A 298      76.749   2.462   3.146  1.00  0.00           H  
ATOM   4645  HG  LEU A 298      76.271   0.517   5.431  1.00  0.00           H  
ATOM   4646 1HD1 LEU A 298      74.686   2.206   6.242  1.00  0.00           H  
ATOM   4647 2HD1 LEU A 298      76.354   2.826   6.219  1.00  0.00           H  
ATOM   4648 3HD1 LEU A 298      75.205   3.314   4.949  1.00  0.00           H  
ATOM   4649 1HD2 LEU A 298      73.967   0.511   4.537  1.00  0.00           H  
ATOM   4650 2HD2 LEU A 298      74.475   1.594   3.219  1.00  0.00           H  
ATOM   4651 3HD2 LEU A 298      75.129  -0.058   3.314  1.00  0.00           H  
ATOM   4652  N   ALA A 299      79.919   1.535   2.436  1.00  0.00           N  
ATOM   4653  CA  ALA A 299      80.909   2.106   1.531  1.00  0.00           C  
ATOM   4654  C   ALA A 299      81.344   1.094   0.479  1.00  0.00           C  
ATOM   4655  O   ALA A 299      81.508   1.434  -0.693  1.00  0.00           O  
ATOM   4656  CB  ALA A 299      82.115   2.607   2.313  1.00  0.00           C  
ATOM   4657  H   ALA A 299      80.153   1.418   3.412  1.00  0.00           H  
ATOM   4658  HA  ALA A 299      80.449   2.948   1.014  1.00  0.00           H  
ATOM   4659 1HB  ALA A 299      82.845   3.031   1.624  1.00  0.00           H  
ATOM   4660 2HB  ALA A 299      81.797   3.372   3.021  1.00  0.00           H  
ATOM   4661 3HB  ALA A 299      82.566   1.778   2.855  1.00  0.00           H  
ATOM   4662  N   LEU A 300      81.529  -0.151   0.905  1.00  0.00           N  
ATOM   4663  CA  LEU A 300      81.946  -1.216   0.000  1.00  0.00           C  
ATOM   4664  C   LEU A 300      80.879  -1.493  -1.052  1.00  0.00           C  
ATOM   4665  O   LEU A 300      81.190  -1.706  -2.224  1.00  0.00           O  
ATOM   4666  CB  LEU A 300      82.240  -2.498   0.789  1.00  0.00           C  
ATOM   4667  CG  LEU A 300      82.792  -3.671  -0.030  1.00  0.00           C  
ATOM   4668  CD1 LEU A 300      83.622  -4.575   0.873  1.00  0.00           C  
ATOM   4669  CD2 LEU A 300      81.639  -4.438  -0.660  1.00  0.00           C  
ATOM   4670  H   LEU A 300      81.377  -0.365   1.880  1.00  0.00           H  
ATOM   4671  HA  LEU A 300      82.856  -0.901  -0.508  1.00  0.00           H  
ATOM   4672 1HB  LEU A 300      82.965  -2.267   1.568  1.00  0.00           H  
ATOM   4673 2HB  LEU A 300      81.318  -2.831   1.266  1.00  0.00           H  
ATOM   4674  HG  LEU A 300      83.447  -3.291  -0.814  1.00  0.00           H  
ATOM   4675 1HD1 LEU A 300      84.015  -5.409   0.291  1.00  0.00           H  
ATOM   4676 2HD1 LEU A 300      84.451  -4.006   1.294  1.00  0.00           H  
ATOM   4677 3HD1 LEU A 300      82.997  -4.958   1.678  1.00  0.00           H  
ATOM   4678 1HD2 LEU A 300      82.032  -5.272  -1.242  1.00  0.00           H  
ATOM   4679 2HD2 LEU A 300      80.985  -4.820   0.124  1.00  0.00           H  
ATOM   4680 3HD2 LEU A 300      81.074  -3.774  -1.313  1.00  0.00           H  
ATOM   4681  N   ARG A 301      79.621  -1.489  -0.626  1.00  0.00           N  
ATOM   4682  CA  ARG A 301      78.505  -1.741  -1.531  1.00  0.00           C  
ATOM   4683  C   ARG A 301      78.391  -0.645  -2.583  1.00  0.00           C  
ATOM   4684  O   ARG A 301      78.133  -0.920  -3.755  1.00  0.00           O  
ATOM   4685  CB  ARG A 301      77.198  -1.835  -0.757  1.00  0.00           C  
ATOM   4686  CG  ARG A 301      77.053  -3.079   0.105  1.00  0.00           C  
ATOM   4687  CD  ARG A 301      75.781  -3.071   0.871  1.00  0.00           C  
ATOM   4688  NE  ARG A 301      75.637  -4.259   1.696  1.00  0.00           N  
ATOM   4689  CZ  ARG A 301      74.651  -4.453   2.593  1.00  0.00           C  
ATOM   4690  NH1 ARG A 301      73.731  -3.531   2.768  1.00  0.00           N  
ATOM   4691  NH2 ARG A 301      74.608  -5.571   3.297  1.00  0.00           N  
ATOM   4692  H   ARG A 301      79.432  -1.307   0.349  1.00  0.00           H  
ATOM   4693  HA  ARG A 301      78.678  -2.691  -2.037  1.00  0.00           H  
ATOM   4694 1HB  ARG A 301      77.099  -0.968  -0.104  1.00  0.00           H  
ATOM   4695 2HB  ARG A 301      76.360  -1.817  -1.454  1.00  0.00           H  
ATOM   4696 1HG  ARG A 301      77.066  -3.965  -0.531  1.00  0.00           H  
ATOM   4697 2HG  ARG A 301      77.880  -3.129   0.814  1.00  0.00           H  
ATOM   4698 1HD  ARG A 301      75.753  -2.198   1.522  1.00  0.00           H  
ATOM   4699 2HD  ARG A 301      74.940  -3.034   0.179  1.00  0.00           H  
ATOM   4700  HE  ARG A 301      76.327  -4.992   1.590  1.00  0.00           H  
ATOM   4701 1HH1 ARG A 301      73.763  -2.676   2.230  1.00  0.00           H  
ATOM   4702 2HH1 ARG A 301      72.991  -3.676   3.440  1.00  0.00           H  
ATOM   4703 1HH2 ARG A 301      75.315  -6.281   3.162  1.00  0.00           H  
ATOM   4704 2HH2 ARG A 301      73.869  -5.716   3.969  1.00  0.00           H  
ATOM   4705  N   ALA A 302      78.585   0.599  -2.157  1.00  0.00           N  
ATOM   4706  CA  ALA A 302      78.504   1.740  -3.062  1.00  0.00           C  
ATOM   4707  C   ALA A 302      79.605   1.687  -4.114  1.00  0.00           C  
ATOM   4708  O   ALA A 302      79.372   1.982  -5.286  1.00  0.00           O  
ATOM   4709  CB  ALA A 302      78.582   3.043  -2.280  1.00  0.00           C  
ATOM   4710  H   ALA A 302      78.794   0.758  -1.182  1.00  0.00           H  
ATOM   4711  HA  ALA A 302      77.545   1.695  -3.579  1.00  0.00           H  
ATOM   4712 1HB  ALA A 302      78.520   3.885  -2.970  1.00  0.00           H  
ATOM   4713 2HB  ALA A 302      77.754   3.093  -1.572  1.00  0.00           H  
ATOM   4714 3HB  ALA A 302      79.525   3.086  -1.738  1.00  0.00           H  
ATOM   4715  N   ILE A 303      80.805   1.309  -3.688  1.00  0.00           N  
ATOM   4716  CA  ILE A 303      81.945   1.217  -4.593  1.00  0.00           C  
ATOM   4717  C   ILE A 303      81.728   0.137  -5.645  1.00  0.00           C  
ATOM   4718  O   ILE A 303      82.056   0.323  -6.817  1.00  0.00           O  
ATOM   4719  CB  ILE A 303      83.241   0.924  -3.816  1.00  0.00           C  
ATOM   4720  CG1 ILE A 303      83.569   2.081  -2.868  1.00  0.00           C  
ATOM   4721  CG2 ILE A 303      84.393   0.676  -4.777  1.00  0.00           C  
ATOM   4722  CD1 ILE A 303      83.782   3.403  -3.570  1.00  0.00           C  
ATOM   4723  H   ILE A 303      80.931   1.079  -2.713  1.00  0.00           H  
ATOM   4724  HA  ILE A 303      82.058   2.172  -5.104  1.00  0.00           H  
ATOM   4725  HB  ILE A 303      83.101   0.039  -3.195  1.00  0.00           H  
ATOM   4726 1HG1 ILE A 303      82.760   2.203  -2.149  1.00  0.00           H  
ATOM   4727 2HG1 ILE A 303      84.473   1.846  -2.305  1.00  0.00           H  
ATOM   4728 1HG2 ILE A 303      85.302   0.471  -4.211  1.00  0.00           H  
ATOM   4729 2HG2 ILE A 303      84.161  -0.179  -5.411  1.00  0.00           H  
ATOM   4730 3HG2 ILE A 303      84.545   1.558  -5.399  1.00  0.00           H  
ATOM   4731 1HD1 ILE A 303      84.011   4.173  -2.833  1.00  0.00           H  
ATOM   4732 2HD1 ILE A 303      84.613   3.313  -4.271  1.00  0.00           H  
ATOM   4733 3HD1 ILE A 303      82.878   3.677  -4.112  1.00  0.00           H  
ATOM   4734  N   GLU A 304      81.173  -0.993  -5.219  1.00  0.00           N  
ATOM   4735  CA  GLU A 304      80.911  -2.106  -6.124  1.00  0.00           C  
ATOM   4736  C   GLU A 304      79.876  -1.729  -7.176  1.00  0.00           C  
ATOM   4737  O   GLU A 304      80.011  -2.082  -8.348  1.00  0.00           O  
ATOM   4738  CB  GLU A 304      80.433  -3.330  -5.340  1.00  0.00           C  
ATOM   4739  CG  GLU A 304      81.500  -3.973  -4.465  1.00  0.00           C  
ATOM   4740  CD  GLU A 304      82.642  -4.542  -5.259  1.00  0.00           C  
ATOM   4741  OE1 GLU A 304      82.419  -5.461  -6.011  1.00  0.00           O  
ATOM   4742  OE2 GLU A 304      83.740  -4.058  -5.114  1.00  0.00           O  
ATOM   4743  H   GLU A 304      80.927  -1.083  -4.244  1.00  0.00           H  
ATOM   4744  HA  GLU A 304      81.839  -2.361  -6.637  1.00  0.00           H  
ATOM   4745 1HB  GLU A 304      79.599  -3.047  -4.697  1.00  0.00           H  
ATOM   4746 2HB  GLU A 304      80.069  -4.087  -6.034  1.00  0.00           H  
ATOM   4747 1HG  GLU A 304      81.889  -3.224  -3.776  1.00  0.00           H  
ATOM   4748 2HG  GLU A 304      81.042  -4.766  -3.875  1.00  0.00           H  
ATOM   4749  N   ALA A 305      78.842  -1.010  -6.751  1.00  0.00           N  
ATOM   4750  CA  ALA A 305      77.781  -0.584  -7.655  1.00  0.00           C  
ATOM   4751  C   ALA A 305      78.310   0.383  -8.707  1.00  0.00           C  
ATOM   4752  O   ALA A 305      77.942   0.302  -9.879  1.00  0.00           O  
ATOM   4753  CB  ALA A 305      76.643   0.055  -6.872  1.00  0.00           C  
ATOM   4754  H   ALA A 305      78.790  -0.752  -5.776  1.00  0.00           H  
ATOM   4755  HA  ALA A 305      77.402  -1.466  -8.172  1.00  0.00           H  
ATOM   4756 1HB  ALA A 305      75.859   0.368  -7.561  1.00  0.00           H  
ATOM   4757 2HB  ALA A 305      76.237  -0.667  -6.164  1.00  0.00           H  
ATOM   4758 3HB  ALA A 305      77.017   0.923  -6.331  1.00  0.00           H  
ATOM   4759  N   ILE A 306      79.175   1.297  -8.282  1.00  0.00           N  
ATOM   4760  CA  ILE A 306      79.757   2.281  -9.186  1.00  0.00           C  
ATOM   4761  C   ILE A 306      80.633   1.613 -10.238  1.00  0.00           C  
ATOM   4762  O   ILE A 306      80.609   1.989 -11.410  1.00  0.00           O  
ATOM   4763  CB  ILE A 306      80.588   3.317  -8.408  1.00  0.00           C  
ATOM   4764  CG1 ILE A 306      79.678   4.183  -7.533  1.00  0.00           C  
ATOM   4765  CG2 ILE A 306      81.391   4.184  -9.366  1.00  0.00           C  
ATOM   4766  CD1 ILE A 306      80.425   5.042  -6.538  1.00  0.00           C  
ATOM   4767  H   ILE A 306      79.437   1.311  -7.307  1.00  0.00           H  
ATOM   4768  HA  ILE A 306      78.948   2.802  -9.697  1.00  0.00           H  
ATOM   4769  HB  ILE A 306      81.275   2.803  -7.736  1.00  0.00           H  
ATOM   4770 1HG1 ILE A 306      79.079   4.837  -8.166  1.00  0.00           H  
ATOM   4771 2HG1 ILE A 306      78.989   3.544  -6.980  1.00  0.00           H  
ATOM   4772 1HG2 ILE A 306      81.972   4.911  -8.800  1.00  0.00           H  
ATOM   4773 2HG2 ILE A 306      82.064   3.555  -9.947  1.00  0.00           H  
ATOM   4774 3HG2 ILE A 306      80.712   4.707 -10.040  1.00  0.00           H  
ATOM   4775 1HD1 ILE A 306      79.712   5.626  -5.954  1.00  0.00           H  
ATOM   4776 2HD1 ILE A 306      81.005   4.405  -5.869  1.00  0.00           H  
ATOM   4777 3HD1 ILE A 306      81.095   5.716  -7.070  1.00  0.00           H  
ATOM   4778  N   ARG A 307      81.406   0.620  -9.813  1.00  0.00           N  
ATOM   4779  CA  ARG A 307      82.292  -0.103 -10.717  1.00  0.00           C  
ATOM   4780  C   ARG A 307      81.500  -0.869 -11.769  1.00  0.00           C  
ATOM   4781  O   ARG A 307      81.877  -0.903 -12.941  1.00  0.00           O  
ATOM   4782  CB  ARG A 307      83.171  -1.073  -9.942  1.00  0.00           C  
ATOM   4783  CG  ARG A 307      84.172  -1.845 -10.788  1.00  0.00           C  
ATOM   4784  CD  ARG A 307      85.009  -2.750  -9.959  1.00  0.00           C  
ATOM   4785  NE  ARG A 307      84.215  -3.781  -9.311  1.00  0.00           N  
ATOM   4786  CZ  ARG A 307      83.792  -4.911  -9.910  1.00  0.00           C  
ATOM   4787  NH1 ARG A 307      84.095  -5.141 -11.168  1.00  0.00           N  
ATOM   4788  NH2 ARG A 307      83.073  -5.789  -9.232  1.00  0.00           N  
ATOM   4789  H   ARG A 307      81.379   0.359  -8.838  1.00  0.00           H  
ATOM   4790  HA  ARG A 307      82.933   0.619 -11.223  1.00  0.00           H  
ATOM   4791 1HB  ARG A 307      83.731  -0.530  -9.183  1.00  0.00           H  
ATOM   4792 2HB  ARG A 307      82.544  -1.801  -9.427  1.00  0.00           H  
ATOM   4793 1HG  ARG A 307      83.639  -2.448 -11.523  1.00  0.00           H  
ATOM   4794 2HG  ARG A 307      84.831  -1.144 -11.302  1.00  0.00           H  
ATOM   4795 1HD  ARG A 307      85.751  -3.238 -10.590  1.00  0.00           H  
ATOM   4796 2HD  ARG A 307      85.514  -2.172  -9.186  1.00  0.00           H  
ATOM   4797  HE  ARG A 307      83.962  -3.639  -8.342  1.00  0.00           H  
ATOM   4798 1HH1 ARG A 307      84.645  -4.470 -11.686  1.00  0.00           H  
ATOM   4799 2HH1 ARG A 307      83.779  -5.988 -11.617  1.00  0.00           H  
ATOM   4800 1HH2 ARG A 307      82.840  -5.612  -8.264  1.00  0.00           H  
ATOM   4801 2HH2 ARG A 307      82.756  -6.635  -9.681  1.00  0.00           H  
ATOM   4802  N   GLU A 308      80.401  -1.483 -11.344  1.00  0.00           N  
ATOM   4803  CA  GLU A 308      79.554  -2.250 -12.248  1.00  0.00           C  
ATOM   4804  C   GLU A 308      78.916  -1.352 -13.300  1.00  0.00           C  
ATOM   4805  O   GLU A 308      78.827  -1.719 -14.472  1.00  0.00           O  
ATOM   4806  CB  GLU A 308      78.466  -2.986 -11.463  1.00  0.00           C  
ATOM   4807  CG  GLU A 308      78.979  -4.126 -10.595  1.00  0.00           C  
ATOM   4808  CD  GLU A 308      77.893  -4.778  -9.785  1.00  0.00           C  
ATOM   4809  OE1 GLU A 308      76.789  -4.290  -9.803  1.00  0.00           O  
ATOM   4810  OE2 GLU A 308      78.169  -5.767  -9.146  1.00  0.00           O  
ATOM   4811  H   GLU A 308      80.146  -1.416 -10.369  1.00  0.00           H  
ATOM   4812  HA  GLU A 308      80.173  -2.987 -12.761  1.00  0.00           H  
ATOM   4813 1HB  GLU A 308      77.944  -2.281 -10.816  1.00  0.00           H  
ATOM   4814 2HB  GLU A 308      77.732  -3.397 -12.157  1.00  0.00           H  
ATOM   4815 1HG  GLU A 308      79.439  -4.878 -11.235  1.00  0.00           H  
ATOM   4816 2HG  GLU A 308      79.745  -3.741  -9.924  1.00  0.00           H  
ATOM   4817  N   ALA A 309      78.473  -0.174 -12.875  1.00  0.00           N  
ATOM   4818  CA  ALA A 309      77.842   0.780 -13.779  1.00  0.00           C  
ATOM   4819  C   ALA A 309      78.826   1.275 -14.831  1.00  0.00           C  
ATOM   4820  O   ALA A 309      78.477   1.418 -16.003  1.00  0.00           O  
ATOM   4821  CB  ALA A 309      77.270   1.953 -12.996  1.00  0.00           C  
ATOM   4822  H   ALA A 309      78.576   0.068 -11.900  1.00  0.00           H  
ATOM   4823  HA  ALA A 309      77.029   0.270 -14.296  1.00  0.00           H  
ATOM   4824 1HB  ALA A 309      76.802   2.657 -13.685  1.00  0.00           H  
ATOM   4825 2HB  ALA A 309      76.525   1.589 -12.288  1.00  0.00           H  
ATOM   4826 3HB  ALA A 309      78.071   2.454 -12.455  1.00  0.00           H  
ATOM   4827  N   ALA A 310      80.058   1.536 -14.406  1.00  0.00           N  
ATOM   4828  CA  ALA A 310      81.096   2.016 -15.310  1.00  0.00           C  
ATOM   4829  C   ALA A 310      81.316   1.043 -16.461  1.00  0.00           C  
ATOM   4830  O   ALA A 310      81.381   1.445 -17.623  1.00  0.00           O  
ATOM   4831  CB  ALA A 310      82.396   2.242 -14.552  1.00  0.00           C  
ATOM   4832  H   ALA A 310      80.281   1.398 -13.431  1.00  0.00           H  
ATOM   4833  HA  ALA A 310      80.765   2.965 -15.733  1.00  0.00           H  
ATOM   4834 1HB  ALA A 310      83.161   2.600 -15.241  1.00  0.00           H  
ATOM   4835 2HB  ALA A 310      82.237   2.983 -13.769  1.00  0.00           H  
ATOM   4836 3HB  ALA A 310      82.722   1.305 -14.103  1.00  0.00           H  
ATOM   4837  N   LEU A 311      81.430  -0.239 -16.132  1.00  0.00           N  
ATOM   4838  CA  LEU A 311      81.644  -1.273 -17.138  1.00  0.00           C  
ATOM   4839  C   LEU A 311      80.528  -1.271 -18.175  1.00  0.00           C  
ATOM   4840  O   LEU A 311      80.758  -1.562 -19.349  1.00  0.00           O  
ATOM   4841  CB  LEU A 311      81.729  -2.652 -16.472  1.00  0.00           C  
ATOM   4842  CG  LEU A 311      82.972  -2.898 -15.607  1.00  0.00           C  
ATOM   4843  CD1 LEU A 311      82.835  -4.233 -14.888  1.00  0.00           C  
ATOM   4844  CD2 LEU A 311      84.214  -2.873 -16.485  1.00  0.00           C  
ATOM   4845  H   LEU A 311      81.367  -0.505 -15.160  1.00  0.00           H  
ATOM   4846  HA  LEU A 311      82.586  -1.071 -17.646  1.00  0.00           H  
ATOM   4847 1HB  LEU A 311      80.853  -2.786 -15.838  1.00  0.00           H  
ATOM   4848 2HB  LEU A 311      81.710  -3.416 -17.249  1.00  0.00           H  
ATOM   4849  HG  LEU A 311      83.048  -2.118 -14.849  1.00  0.00           H  
ATOM   4850 1HD1 LEU A 311      83.719  -4.408 -14.274  1.00  0.00           H  
ATOM   4851 2HD1 LEU A 311      81.950  -4.216 -14.253  1.00  0.00           H  
ATOM   4852 3HD1 LEU A 311      82.741  -5.033 -15.622  1.00  0.00           H  
ATOM   4853 1HD2 LEU A 311      85.098  -3.047 -15.870  1.00  0.00           H  
ATOM   4854 2HD2 LEU A 311      84.140  -3.654 -17.242  1.00  0.00           H  
ATOM   4855 3HD2 LEU A 311      84.296  -1.902 -16.972  1.00  0.00           H  
ATOM   4856  N   LEU A 312      79.318  -0.943 -17.743  1.00  0.00           N  
ATOM   4857  CA  LEU A 312      78.178  -0.942 -18.656  1.00  0.00           C  
ATOM   4858  C   LEU A 312      77.984   0.403 -19.317  1.00  0.00           C  
ATOM   4859  O   LEU A 312      77.061   0.588 -20.110  1.00  0.00           O  
ATOM   4860  CB  LEU A 312      76.897  -1.327 -17.905  1.00  0.00           C  
ATOM   4861  CG  LEU A 312      76.877  -2.739 -17.305  1.00  0.00           C  
ATOM   4862  CD1 LEU A 312      75.593  -2.935 -16.510  1.00  0.00           C  
ATOM   4863  CD2 LEU A 312      76.992  -3.767 -18.421  1.00  0.00           C  
ATOM   4864  H   LEU A 312      79.193  -0.693 -16.772  1.00  0.00           H  
ATOM   4865  HA  LEU A 312      78.361  -1.678 -19.438  1.00  0.00           H  
ATOM   4866 1HB  LEU A 312      76.745  -0.620 -17.092  1.00  0.00           H  
ATOM   4867 2HB  LEU A 312      76.054  -1.247 -18.591  1.00  0.00           H  
ATOM   4868  HG  LEU A 312      77.716  -2.854 -16.618  1.00  0.00           H  
ATOM   4869 1HD1 LEU A 312      75.579  -3.938 -16.083  1.00  0.00           H  
ATOM   4870 2HD1 LEU A 312      75.547  -2.199 -15.707  1.00  0.00           H  
ATOM   4871 3HD1 LEU A 312      74.735  -2.809 -17.168  1.00  0.00           H  
ATOM   4872 1HD2 LEU A 312      76.978  -4.770 -17.994  1.00  0.00           H  
ATOM   4873 2HD2 LEU A 312      76.153  -3.653 -19.108  1.00  0.00           H  
ATOM   4874 3HD2 LEU A 312      77.926  -3.615 -18.961  1.00  0.00           H  
ATOM   4875  N   GLY A 313      78.854   1.338 -18.989  1.00  0.00           N  
ATOM   4876  CA  GLY A 313      79.016   2.529 -19.801  1.00  0.00           C  
ATOM   4877  C   GLY A 313      77.976   3.579 -19.450  1.00  0.00           C  
ATOM   4878  O   GLY A 313      77.612   4.409 -20.283  1.00  0.00           O  
ATOM   4879  H   GLY A 313      79.415   1.218 -18.158  1.00  0.00           H  
ATOM   4880 1HA  GLY A 313      80.016   2.938 -19.652  1.00  0.00           H  
ATOM   4881 2HA  GLY A 313      78.931   2.265 -20.854  1.00  0.00           H  
ATOM   4882  N   ASN A 314      77.504   3.535 -18.215  1.00  0.00           N  
ATOM   4883  CA  ASN A 314      76.480   4.458 -17.760  1.00  0.00           C  
ATOM   4884  C   ASN A 314      77.124   5.748 -17.270  1.00  0.00           C  
ATOM   4885  O   ASN A 314      76.468   6.785 -17.180  1.00  0.00           O  
ATOM   4886  CB  ASN A 314      75.628   3.828 -16.673  1.00  0.00           C  
ATOM   4887  CG  ASN A 314      74.754   2.721 -17.193  1.00  0.00           C  
ATOM   4888  OD1 ASN A 314      74.381   2.709 -18.372  1.00  0.00           O  
ATOM   4889  ND2 ASN A 314      74.420   1.790 -16.337  1.00  0.00           N  
ATOM   4890  H   ASN A 314      77.865   2.843 -17.575  1.00  0.00           H  
ATOM   4891  HA  ASN A 314      75.837   4.706 -18.606  1.00  0.00           H  
ATOM   4892 1HB  ASN A 314      76.274   3.428 -15.890  1.00  0.00           H  
ATOM   4893 2HB  ASN A 314      74.996   4.591 -16.218  1.00  0.00           H  
ATOM   4894 1HD2 ASN A 314      73.839   1.028 -16.627  1.00  0.00           H  
ATOM   4895 2HD2 ASN A 314      74.744   1.839 -15.393  1.00  0.00           H  
ATOM   4896  N   GLY A 315      78.418   5.665 -16.956  1.00  0.00           N  
ATOM   4897  CA  GLY A 315      79.293   6.832 -16.964  1.00  0.00           C  
ATOM   4898  C   GLY A 315      80.697   6.478 -17.452  1.00  0.00           C  
ATOM   4899  O   GLY A 315      81.120   5.325 -17.373  1.00  0.00           O  
ATOM   4900  H   GLY A 315      78.807   4.767 -16.704  1.00  0.00           H  
ATOM   4901 1HA  GLY A 315      78.867   7.602 -17.608  1.00  0.00           H  
ATOM   4902 2HA  GLY A 315      79.351   7.250 -15.960  1.00  0.00           H  
ATOM   4903  N   ASP A 316      81.404   7.482 -17.953  1.00  0.00           N  
ATOM   4904  CA  ASP A 316      82.688   7.302 -18.632  1.00  0.00           C  
ATOM   4905  C   ASP A 316      83.867   7.156 -17.672  1.00  0.00           C  
ATOM   4906  O   ASP A 316      83.707   7.267 -16.456  1.00  0.00           O  
ATOM   4907  CB  ASP A 316      82.950   8.481 -19.573  1.00  0.00           C  
ATOM   4908  CG  ASP A 316      83.960   8.154 -20.665  1.00  0.00           C  
ATOM   4909  OD1 ASP A 316      84.531   7.090 -20.620  1.00  0.00           O  
ATOM   4910  OD2 ASP A 316      84.150   8.972 -21.533  1.00  0.00           O  
ATOM   4911  H   ASP A 316      81.049   8.424 -17.868  1.00  0.00           H  
ATOM   4912  HA  ASP A 316      82.641   6.388 -19.224  1.00  0.00           H  
ATOM   4913 1HB  ASP A 316      82.015   8.787 -20.042  1.00  0.00           H  
ATOM   4914 2HB  ASP A 316      83.321   9.330 -18.998  1.00  0.00           H  
ATOM   4915  N   VAL A 317      85.385   6.844 -18.273  1.00  0.00           N  
ATOM   4916  CA  VAL A 317      86.344   6.598 -17.200  1.00  0.00           C  
ATOM   4917  C   VAL A 317      86.506   7.836 -16.339  1.00  0.00           C  
ATOM   4918  O   VAL A 317      86.589   7.745 -15.114  1.00  0.00           O  
ATOM   4919  CB  VAL A 317      87.713   6.194 -17.778  1.00  0.00           C  
ATOM   4920  CG1 VAL A 317      88.759   6.128 -16.675  1.00  0.00           C  
ATOM   4921  CG2 VAL A 317      87.599   4.856 -18.493  1.00  0.00           C  
ATOM   4922  H   VAL A 317      85.528   6.846 -19.273  1.00  0.00           H  
ATOM   4923  HA  VAL A 317      85.970   5.781 -16.582  1.00  0.00           H  
ATOM   4924  HB  VAL A 317      88.039   6.958 -18.484  1.00  0.00           H  
ATOM   4925 1HG1 VAL A 317      89.720   5.841 -17.102  1.00  0.00           H  
ATOM   4926 2HG1 VAL A 317      88.850   7.105 -16.201  1.00  0.00           H  
ATOM   4927 3HG1 VAL A 317      88.458   5.390 -15.932  1.00  0.00           H  
ATOM   4928 1HG2 VAL A 317      88.570   4.577 -18.900  1.00  0.00           H  
ATOM   4929 2HG2 VAL A 317      87.268   4.094 -17.788  1.00  0.00           H
[truncated: 424,988 more chars]
