# Supplementary material for: Blueprinting extendable nanomaterials with standardized protein blocks
Source: Nature. 2024 Mar 13;627(8005):898–904. doi: 10.1038/s41586-024-07188-4 (PMC10972742; doi:10.1038/s41586-024-07188-4)
Supplement: Supplementary file 4 — Design models with ideal backbones as well as experimentally determined structures for comparison. For reference to design names, see Supplementary Fig. 1. [file 41586_2024_7188_MOESM4_ESM.zip › THR46_design.pdb]

HEADER                                            29-OCT-21   XXXX              
EXPDTA    THEORETICAL MODEL                                                     
REMARK 220                                                                      
REMARK 220 EXPERIMENTAL DETAILS                                                 
REMARK 220  EXPERIMENT TYPE                : THEORETICAL MODELLING              
REMARK 220  DATE OF DATA COLLECTION        : 29-OCT-21                          
REMARK 220                                                                      
REMARK 220 REMARK: MODEL GENERATED BY ROSETTA                                   
REMARK 220  VERSION 2021.41+HEAD.36da336f772                                    
ATOM      1  N   GLU A   1      20.195  -0.773  17.658  1.00  0.00           N  
ATOM      2  CA  GLU A   1      19.988  -1.963  16.842  1.00  0.00           C  
ATOM      3  C   GLU A   1      18.911  -1.730  15.790  1.00  0.00           C  
ATOM      4  O   GLU A   1      19.092  -2.061  14.618  1.00  0.00           O  
ATOM      5  CB  GLU A   1      19.605  -3.154  17.724  1.00  0.00           C  
ATOM      6  CG  GLU A   1      20.715  -3.636  18.647  1.00  0.00           C  
ATOM      7  CD  GLU A   1      20.840  -2.806  19.894  1.00  0.00           C  
ATOM      8  OE1 GLU A   1      20.076  -1.884  20.050  1.00  0.00           O  
ATOM      9  OE2 GLU A   1      21.701  -3.094  20.691  1.00  0.00           O  
ATOM     10 1H   GLU A   1      20.905  -0.954  18.338  1.00  0.00           H  
ATOM     11 2H   GLU A   1      20.480  -0.013  17.074  1.00  0.00           H  
ATOM     12 3H   GLU A   1      19.342  -0.534  18.123  1.00  0.00           H  
ATOM     13  HA  GLU A   1      20.921  -2.196  16.327  1.00  0.00           H  
ATOM     14 1HB  GLU A   1      18.747  -2.887  18.342  1.00  0.00           H  
ATOM     15 2HB  GLU A   1      19.306  -3.992  17.093  1.00  0.00           H  
ATOM     16 1HG  GLU A   1      20.514  -4.669  18.930  1.00  0.00           H  
ATOM     17 2HG  GLU A   1      21.659  -3.614  18.105  1.00  0.00           H  
ATOM     18  N   ASP A   2      17.789  -1.158  16.215  1.00  0.00           N  
ATOM     19  CA  ASP A   2      16.681  -0.879  15.310  1.00  0.00           C  
ATOM     20  C   ASP A   2      17.073   0.151  14.259  1.00  0.00           C  
ATOM     21  O   ASP A   2      16.718   0.023  13.087  1.00  0.00           O  
ATOM     22  CB  ASP A   2      15.463  -0.381  16.091  1.00  0.00           C  
ATOM     23  CG  ASP A   2      14.796  -1.477  16.912  1.00  0.00           C  
ATOM     24  OD1 ASP A   2      15.067  -2.628  16.661  1.00  0.00           O  
ATOM     25  OD2 ASP A   2      14.023  -1.153  17.781  1.00  0.00           O  
ATOM     26  H   ASP A   2      17.702  -0.910  17.190  1.00  0.00           H  
ATOM     27  HA  ASP A   2      16.412  -1.803  14.797  1.00  0.00           H  
ATOM     28 1HB  ASP A   2      15.765   0.423  16.763  1.00  0.00           H  
ATOM     29 2HB  ASP A   2      14.729   0.031  15.398  1.00  0.00           H  
ATOM     30  N   LEU A   3      17.807   1.173  14.684  1.00  0.00           N  
ATOM     31  CA  LEU A   3      18.250   2.227  13.779  1.00  0.00           C  
ATOM     32  C   LEU A   3      19.209   1.684  12.728  1.00  0.00           C  
ATOM     33  O   LEU A   3      19.135   2.054  11.556  1.00  0.00           O  
ATOM     34  CB  LEU A   3      18.931   3.352  14.569  1.00  0.00           C  
ATOM     35  CG  LEU A   3      18.010   4.184  15.470  1.00  0.00           C  
ATOM     36  CD1 LEU A   3      18.848   5.132  16.317  1.00  0.00           C  
ATOM     37  CD2 LEU A   3      17.016   4.951  14.611  1.00  0.00           C  
ATOM     38  H   LEU A   3      18.065   1.221  15.659  1.00  0.00           H  
ATOM     39  HA  LEU A   3      17.377   2.635  13.270  1.00  0.00           H  
ATOM     40 1HB  LEU A   3      19.704   2.915  15.198  1.00  0.00           H  
ATOM     41 2HB  LEU A   3      19.407   4.033  13.863  1.00  0.00           H  
ATOM     42  HG  LEU A   3      17.469   3.522  16.147  1.00  0.00           H  
ATOM     43 1HD1 LEU A   3      18.194   5.723  16.958  1.00  0.00           H  
ATOM     44 2HD1 LEU A   3      19.536   4.555  16.935  1.00  0.00           H  
ATOM     45 3HD1 LEU A   3      19.415   5.797  15.666  1.00  0.00           H  
ATOM     46 1HD2 LEU A   3      16.361   5.542  15.252  1.00  0.00           H  
ATOM     47 2HD2 LEU A   3      17.556   5.614  13.935  1.00  0.00           H  
ATOM     48 3HD2 LEU A   3      16.419   4.249  14.030  1.00  0.00           H  
ATOM     49  N   GLY A   4      20.109   0.805  13.153  1.00  0.00           N  
ATOM     50  CA  GLY A   4      21.085   0.209  12.248  1.00  0.00           C  
ATOM     51  C   GLY A   4      20.404  -0.657  11.197  1.00  0.00           C  
ATOM     52  O   GLY A   4      20.781  -0.639  10.025  1.00  0.00           O  
ATOM     53  H   GLY A   4      20.118   0.542  14.128  1.00  0.00           H  
ATOM     54 1HA  GLY A   4      21.658   0.998  11.760  1.00  0.00           H  
ATOM     55 2HA  GLY A   4      21.790  -0.393  12.819  1.00  0.00           H  
ATOM     56  N   GLU A   5      19.399  -1.415  11.622  1.00  0.00           N  
ATOM     57  CA  GLU A   5      18.663  -2.290  10.717  1.00  0.00           C  
ATOM     58  C   GLU A   5      17.909  -1.486   9.666  1.00  0.00           C  
ATOM     59  O   GLU A   5      17.870  -1.861   8.494  1.00  0.00           O  
ATOM     60  CB  GLU A   5      17.684  -3.167  11.501  1.00  0.00           C  
ATOM     61  CG  GLU A   5      18.347  -4.222  12.375  1.00  0.00           C  
ATOM     62  CD  GLU A   5      19.110  -5.245  11.581  1.00  0.00           C  
ATOM     63  OE1 GLU A   5      18.497  -5.964  10.829  1.00  0.00           O  
ATOM     64  OE2 GLU A   5      20.308  -5.308  11.726  1.00  0.00           O  
ATOM     65  H   GLU A   5      19.138  -1.384  12.597  1.00  0.00           H  
ATOM     66  HA  GLU A   5      19.376  -2.935  10.203  1.00  0.00           H  
ATOM     67 1HB  GLU A   5      17.068  -2.539  12.144  1.00  0.00           H  
ATOM     68 2HB  GLU A   5      17.018  -3.679  10.807  1.00  0.00           H  
ATOM     69 1HG  GLU A   5      19.033  -3.730  13.065  1.00  0.00           H  
ATOM     70 2HG  GLU A   5      17.581  -4.724  12.965  1.00  0.00           H  
ATOM     71  N   ALA A   6      17.311  -0.379  10.091  1.00  0.00           N  
ATOM     72  CA  ALA A   6      16.557   0.480   9.186  1.00  0.00           C  
ATOM     73  C   ALA A   6      17.465   1.105   8.135  1.00  0.00           C  
ATOM     74  O   ALA A   6      17.100   1.201   6.963  1.00  0.00           O  
ATOM     75  CB  ALA A   6      15.829   1.564   9.968  1.00  0.00           C  
ATOM     76  H   ALA A   6      17.380  -0.126  11.066  1.00  0.00           H  
ATOM     77  HA  ALA A   6      15.822  -0.136   8.668  1.00  0.00           H  
ATOM     78 1HB  ALA A   6      15.271   2.197   9.278  1.00  0.00           H  
ATOM     79 2HB  ALA A   6      15.140   1.102  10.675  1.00  0.00           H  
ATOM     80 3HB  ALA A   6      16.553   2.169  10.510  1.00  0.00           H  
ATOM     81  N   ALA A   7      18.649   1.529   8.560  1.00  0.00           N  
ATOM     82  CA  ALA A   7      19.612   2.146   7.655  1.00  0.00           C  
ATOM     83  C   ALA A   7      20.093   1.154   6.604  1.00  0.00           C  
ATOM     84  O   ALA A   7      20.242   1.500   5.432  1.00  0.00           O  
ATOM     85  CB  ALA A   7      20.793   2.703   8.437  1.00  0.00           C  
ATOM     86  H   ALA A   7      18.889   1.422   9.535  1.00  0.00           H  
ATOM     87  HA  ALA A   7      19.113   2.966   7.138  1.00  0.00           H  
ATOM     88 1HB  ALA A   7      21.503   3.159   7.747  1.00  0.00           H  
ATOM     89 2HB  ALA A   7      20.440   3.453   9.144  1.00  0.00           H  
ATOM     90 3HB  ALA A   7      21.283   1.895   8.979  1.00  0.00           H  
ATOM     91  N   LYS A   8      20.335  -0.081   7.029  1.00  0.00           N  
ATOM     92  CA  LYS A   8      20.799  -1.126   6.124  1.00  0.00           C  
ATOM     93  C   LYS A   8      19.746  -1.452   5.072  1.00  0.00           C  
ATOM     94  O   LYS A   8      20.066  -1.651   3.900  1.00  0.00           O  
ATOM     95  CB  LYS A   8      21.168  -2.387   6.907  1.00  0.00           C  
ATOM     96  CG  LYS A   8      22.431  -2.258   7.749  1.00  0.00           C  
ATOM     97  CD  LYS A   8      22.855  -3.603   8.318  1.00  0.00           C  
ATOM     98  CE  LYS A   8      21.911  -4.062   9.420  1.00  0.00           C  
ATOM     99  NZ  LYS A   8      22.387  -5.309  10.077  1.00  0.00           N  
ATOM    100  H   LYS A   8      20.194  -0.302   8.004  1.00  0.00           H  
ATOM    101  HA  LYS A   8      21.688  -0.765   5.605  1.00  0.00           H  
ATOM    102 1HB  LYS A   8      20.348  -2.655   7.573  1.00  0.00           H  
ATOM    103 2HB  LYS A   8      21.312  -3.216   6.214  1.00  0.00           H  
ATOM    104 1HG  LYS A   8      23.240  -1.861   7.133  1.00  0.00           H  
ATOM    105 2HG  LYS A   8      22.251  -1.565   8.570  1.00  0.00           H  
ATOM    106 1HD  LYS A   8      22.863  -4.349   7.523  1.00  0.00           H  
ATOM    107 2HD  LYS A   8      23.863  -3.523   8.727  1.00  0.00           H  
ATOM    108 1HE  LYS A   8      21.823  -3.280  10.172  1.00  0.00           H  
ATOM    109 2HE  LYS A   8      20.922  -4.242   8.999  1.00  0.00           H  
ATOM    110 1HZ  LYS A   8      21.734  -5.580  10.799  1.00  0.00           H  
ATOM    111 2HZ  LYS A   8      22.454  -6.048   9.390  1.00  0.00           H  
ATOM    112 3HZ  LYS A   8      23.295  -5.149  10.488  1.00  0.00           H  
ATOM    113  N   GLU A   9      18.489  -1.505   5.498  1.00  0.00           N  
ATOM    114  CA  GLU A   9      17.386  -1.807   4.593  1.00  0.00           C  
ATOM    115  C   GLU A   9      17.222  -0.717   3.541  1.00  0.00           C  
ATOM    116  O   GLU A   9      16.977  -1.004   2.369  1.00  0.00           O  
ATOM    117  CB  GLU A   9      16.082  -1.973   5.377  1.00  0.00           C  
ATOM    118  CG  GLU A   9      16.025  -3.222   6.245  1.00  0.00           C  
ATOM    119  CD  GLU A   9      14.762  -3.314   7.055  1.00  0.00           C  
ATOM    120  OE1 GLU A   9      13.998  -2.379   7.037  1.00  0.00           O  
ATOM    121  OE2 GLU A   9      14.561  -4.321   7.693  1.00  0.00           O  
ATOM    122  H   GLU A   9      18.292  -1.332   6.473  1.00  0.00           H  
ATOM    123  HA  GLU A   9      17.606  -2.744   4.080  1.00  0.00           H  
ATOM    124 1HB  GLU A   9      15.935  -1.108   6.025  1.00  0.00           H  
ATOM    125 2HB  GLU A   9      15.242  -2.008   4.684  1.00  0.00           H  
ATOM    126 1HG  GLU A   9      16.097  -4.100   5.604  1.00  0.00           H  
ATOM    127 2HG  GLU A   9      16.883  -3.225   6.916  1.00  0.00           H  
ATOM    128  N   VAL A  10      17.359   0.534   3.967  1.00  0.00           N  
ATOM    129  CA  VAL A  10      17.226   1.670   3.062  1.00  0.00           C  
ATOM    130  C   VAL A  10      18.328   1.668   2.010  1.00  0.00           C  
ATOM    131  O   VAL A  10      18.081   1.954   0.838  1.00  0.00           O  
ATOM    132  CB  VAL A  10      17.277   2.991   3.852  1.00  0.00           C  
ATOM    133  CG1 VAL A  10      17.329   4.178   2.901  1.00  0.00           C  
ATOM    134  CG2 VAL A  10      16.070   3.091   4.773  1.00  0.00           C  
ATOM    135  H   VAL A  10      17.560   0.702   4.942  1.00  0.00           H  
ATOM    136  HA  VAL A  10      16.261   1.600   2.558  1.00  0.00           H  
ATOM    137  HB  VAL A  10      18.191   3.014   4.445  1.00  0.00           H  
ATOM    138 1HG1 VAL A  10      17.365   5.104   3.477  1.00  0.00           H  
ATOM    139 2HG1 VAL A  10      18.219   4.105   2.277  1.00  0.00           H  
ATOM    140 3HG1 VAL A  10      16.441   4.178   2.270  1.00  0.00           H  
ATOM    141 1HG2 VAL A  10      16.113   4.027   5.328  1.00  0.00           H  
ATOM    142 2HG2 VAL A  10      15.156   3.062   4.179  1.00  0.00           H  
ATOM    143 3HG2 VAL A  10      16.076   2.254   5.471  1.00  0.00           H  
ATOM    144  N   ILE A  11      19.545   1.344   2.436  1.00  0.00           N  
ATOM    145  CA  ILE A  11      20.687   1.305   1.531  1.00  0.00           C  
ATOM    146  C   ILE A  11      20.520   0.216   0.479  1.00  0.00           C  
ATOM    147  O   ILE A  11      20.840   0.417  -0.693  1.00  0.00           O  
ATOM    148  CB  ILE A  11      21.996   1.073   2.308  1.00  0.00           C  
ATOM    149  CG1 ILE A  11      22.319   2.286   3.183  1.00  0.00           C  
ATOM    150  CG2 ILE A  11      23.140   0.784   1.349  1.00  0.00           C  
ATOM    151  CD1 ILE A  11      23.432   2.043   4.177  1.00  0.00           C  
ATOM    152  H   ILE A  11      19.681   1.119   3.411  1.00  0.00           H  
ATOM    153  HA  ILE A  11      20.756   2.264   1.020  1.00  0.00           H  
ATOM    154  HB  ILE A  11      21.874   0.223   2.980  1.00  0.00           H  
ATOM    155 1HG1 ILE A  11      22.605   3.125   2.550  1.00  0.00           H  
ATOM    156 2HG1 ILE A  11      21.429   2.584   3.737  1.00  0.00           H  
ATOM    157 1HG2 ILE A  11      24.057   0.622   1.915  1.00  0.00           H  
ATOM    158 2HG2 ILE A  11      22.911  -0.109   0.768  1.00  0.00           H  
ATOM    159 3HG2 ILE A  11      23.273   1.631   0.676  1.00  0.00           H  
ATOM    160 1HD1 ILE A  11      23.603   2.948   4.761  1.00  0.00           H  
ATOM    161 2HD1 ILE A  11      23.152   1.228   4.845  1.00  0.00           H  
ATOM    162 3HD1 ILE A  11      24.344   1.778   3.644  1.00  0.00           H  
ATOM    163  N   LYS A  12      20.017  -0.938   0.905  1.00  0.00           N  
ATOM    164  CA  LYS A  12      19.806  -2.062   0.000  1.00  0.00           C  
ATOM    165  C   LYS A  12      18.754  -1.733  -1.052  1.00  0.00           C  
ATOM    166  O   LYS A  12      18.904  -2.080  -2.224  1.00  0.00           O  
ATOM    167  CB  LYS A  12      19.394  -3.310   0.783  1.00  0.00           C  
ATOM    168  CG  LYS A  12      20.507  -3.918   1.627  1.00  0.00           C  
ATOM    169  CD  LYS A  12      20.016  -5.140   2.389  1.00  0.00           C  
ATOM    170  CE  LYS A  12      21.124  -5.743   3.242  1.00  0.00           C  
ATOM    171  NZ  LYS A  12      20.648  -6.917   4.023  1.00  0.00           N  
ATOM    172  H   LYS A  12      19.775  -1.039   1.880  1.00  0.00           H  
ATOM    173  HA  LYS A  12      20.743  -2.269  -0.519  1.00  0.00           H  
ATOM    174 1HB  LYS A  12      18.565  -3.066   1.447  1.00  0.00           H  
ATOM    175 2HB  LYS A  12      19.044  -4.075   0.090  1.00  0.00           H  
ATOM    176 1HG  LYS A  12      21.335  -4.211   0.981  1.00  0.00           H  
ATOM    177 2HG  LYS A  12      20.869  -3.177   2.339  1.00  0.00           H  
ATOM    178 1HD  LYS A  12      19.185  -4.857   3.036  1.00  0.00           H  
ATOM    179 2HD  LYS A  12      19.665  -5.892   1.683  1.00  0.00           H  
ATOM    180 1HE  LYS A  12      21.946  -6.057   2.600  1.00  0.00           H  
ATOM    181 2HE  LYS A  12      21.500  -4.990   3.934  1.00  0.00           H  
ATOM    182 1HZ  LYS A  12      21.410  -7.286   4.574  1.00  0.00           H  
ATOM    183 2HZ  LYS A  12      19.897  -6.632   4.636  1.00  0.00           H  
ATOM    184 3HZ  LYS A  12      20.314  -7.630   3.390  1.00  0.00           H  
ATOM    185  N   SER A  13      17.689  -1.062  -0.626  1.00  0.00           N  
ATOM    186  CA  SER A  13      16.610  -0.684  -1.531  1.00  0.00           C  
ATOM    187  C   SER A  13      17.094   0.306  -2.583  1.00  0.00           C  
ATOM    188  O   SER A  13      16.729   0.209  -3.755  1.00  0.00           O  
ATOM    189  CB  SER A  13      15.459  -0.082  -0.748  1.00  0.00           C  
ATOM    190  OG  SER A  13      14.410   0.285  -1.601  1.00  0.00           O  
ATOM    191  H   SER A  13      17.626  -0.808   0.349  1.00  0.00           H  
ATOM    192  HA  SER A  13      16.257  -1.581  -2.042  1.00  0.00           H  
ATOM    193 1HB  SER A  13      15.101  -0.804  -0.015  1.00  0.00           H  
ATOM    194 2HB  SER A  13      15.810   0.793  -0.202  1.00  0.00           H  
ATOM    195  HG  SER A  13      13.727   0.654  -1.036  1.00  0.00           H  
ATOM    196  N   VAL A  14      17.917   1.258  -2.157  1.00  0.00           N  
ATOM    197  CA  VAL A  14      18.453   2.268  -3.062  1.00  0.00           C  
ATOM    198  C   VAL A  14      19.359   1.641  -4.114  1.00  0.00           C  
ATOM    199  O   VAL A  14      19.319   2.017  -5.286  1.00  0.00           O  
ATOM    200  CB  VAL A  14      19.245   3.327  -2.272  1.00  0.00           C  
ATOM    201  CG1 VAL A  14      19.963   4.273  -3.222  1.00  0.00           C  
ATOM    202  CG2 VAL A  14      18.308   4.094  -1.352  1.00  0.00           C  
ATOM    203  H   VAL A  14      18.178   1.283  -1.182  1.00  0.00           H  
ATOM    204  HA  VAL A  14      17.619   2.758  -3.566  1.00  0.00           H  
ATOM    205  HB  VAL A  14      20.010   2.826  -1.678  1.00  0.00           H  
ATOM    206 1HG1 VAL A  14      20.518   5.015  -2.647  1.00  0.00           H  
ATOM    207 2HG1 VAL A  14      20.654   3.707  -3.846  1.00  0.00           H  
ATOM    208 3HG1 VAL A  14      19.232   4.778  -3.854  1.00  0.00           H  
ATOM    209 1HG2 VAL A  14      18.875   4.840  -0.796  1.00  0.00           H  
ATOM    210 2HG2 VAL A  14      17.540   4.590  -1.946  1.00  0.00           H  
ATOM    211 3HG2 VAL A  14      17.837   3.402  -0.653  1.00  0.00           H  
ATOM    212  N   GLU A  15      20.176   0.683  -3.688  1.00  0.00           N  
ATOM    213  CA  GLU A  15      21.094   0.002  -4.593  1.00  0.00           C  
ATOM    214  C   GLU A  15      20.338  -0.799  -5.645  1.00  0.00           C  
ATOM    215  O   GLU A  15      20.715  -0.814  -6.817  1.00  0.00           O  
ATOM    216  CB  GLU A  15      22.029  -0.922  -3.809  1.00  0.00           C  
ATOM    217  CG  GLU A  15      23.167  -1.510  -4.631  1.00  0.00           C  
ATOM    218  CD  GLU A  15      22.758  -2.731  -5.406  1.00  0.00           C  
ATOM    219  OE1 GLU A  15      21.640  -3.161  -5.255  1.00  0.00           O  
ATOM    220  OE2 GLU A  15      23.566  -3.236  -6.150  1.00  0.00           O  
ATOM    221  H   GLU A  15      20.160   0.421  -2.713  1.00  0.00           H  
ATOM    222  HA  GLU A  15      21.695   0.753  -5.106  1.00  0.00           H  
ATOM    223 1HB  GLU A  15      22.467  -0.373  -2.975  1.00  0.00           H  
ATOM    224 2HB  GLU A  15      21.456  -1.750  -3.391  1.00  0.00           H  
ATOM    225 1HG  GLU A  15      23.525  -0.753  -5.329  1.00  0.00           H  
ATOM    226 2HG  GLU A  15      23.988  -1.766  -3.964  1.00  0.00           H  
ATOM    227  N   ARG A  16      19.269  -1.464  -5.219  1.00  0.00           N  
ATOM    228  CA  ARG A  16      18.457  -2.268  -6.124  1.00  0.00           C  
ATOM    229  C   ARG A  16      17.778  -1.400  -7.176  1.00  0.00           C  
ATOM    230  O   ARG A  16      17.704  -1.771  -8.347  1.00  0.00           O  
ATOM    231  CB  ARG A  16      17.400  -3.041  -5.350  1.00  0.00           C  
ATOM    232  CG  ARG A  16      17.940  -4.158  -4.471  1.00  0.00           C  
ATOM    233  CD  ARG A  16      18.391  -5.322  -5.276  1.00  0.00           C  
ATOM    234  NE  ARG A  16      19.707  -5.104  -5.854  1.00  0.00           N  
ATOM    235  CZ  ARG A  16      20.243  -5.851  -6.839  1.00  0.00           C  
ATOM    236  NH1 ARG A  16      19.565  -6.858  -7.344  1.00  0.00           N  
ATOM    237  NH2 ARG A  16      21.451  -5.571  -7.297  1.00  0.00           N  
ATOM    238  H   ARG A  16      19.013  -1.411  -4.243  1.00  0.00           H  
ATOM    239  HA  ARG A  16      19.107  -2.981  -6.631  1.00  0.00           H  
ATOM    240 1HB  ARG A  16      16.845  -2.357  -4.709  1.00  0.00           H  
ATOM    241 2HB  ARG A  16      16.689  -3.485  -6.047  1.00  0.00           H  
ATOM    242 1HG  ARG A  16      18.789  -3.790  -3.895  1.00  0.00           H  
ATOM    243 2HG  ARG A  16      17.158  -4.495  -3.789  1.00  0.00           H  
ATOM    244 1HD  ARG A  16      18.439  -6.206  -4.642  1.00  0.00           H  
ATOM    245 2HD  ARG A  16      17.686  -5.496  -6.089  1.00  0.00           H  
ATOM    246  HE  ARG A  16      20.259  -4.338  -5.491  1.00  0.00           H  
ATOM    247 1HH1 ARG A  16      18.642  -7.071  -6.993  1.00  0.00           H  
ATOM    248 2HH1 ARG A  16      19.967  -7.417  -8.082  1.00  0.00           H  
ATOM    249 1HH2 ARG A  16      21.972  -4.797  -6.909  1.00  0.00           H  
ATOM    250 2HH2 ARG A  16      21.853  -6.131  -8.035  1.00  0.00           H  
ATOM    251  N   ALA A  17      17.283  -0.243  -6.751  1.00  0.00           N  
ATOM    252  CA  ALA A  17      16.609   0.681  -7.655  1.00  0.00           C  
ATOM    253  C   ALA A  17      17.570   1.221  -8.707  1.00  0.00           C  
ATOM    254  O   ALA A  17      17.215   1.348  -9.879  1.00  0.00           O  
ATOM    255  CB  ALA A  17      15.983   1.826  -6.872  1.00  0.00           C  
ATOM    256  H   ALA A  17      17.376   0.003  -5.776  1.00  0.00           H  
ATOM    257  HA  ALA A  17      15.820   0.134  -8.172  1.00  0.00           H  
ATOM    258 1HB  ALA A  17      15.484   2.507  -7.561  1.00  0.00           H  
ATOM    259 2HB  ALA A  17      15.256   1.428  -6.164  1.00  0.00           H  
ATOM    260 3HB  ALA A  17      16.760   2.363  -6.331  1.00  0.00           H  
ATOM    261  N   ALA A  18      18.788   1.537  -8.282  1.00  0.00           N  
ATOM    262  CA  ALA A  18      19.803   2.064  -9.186  1.00  0.00           C  
ATOM    263  C   ALA A  18      20.192   1.033 -10.238  1.00  0.00           C  
ATOM    264  O   ALA A  18      20.371   1.365 -11.410  1.00  0.00           O  
ATOM    265  CB  ALA A  18      21.029   2.510  -8.403  1.00  0.00           C  
ATOM    266  H   ALA A  18      19.017   1.409  -7.307  1.00  0.00           H  
ATOM    267  HA  ALA A  18      19.381   2.926  -9.703  1.00  0.00           H  
ATOM    268 1HB  ALA A  18      21.778   2.901  -9.092  1.00  0.00           H  
ATOM    269 2HB  ALA A  18      20.746   3.289  -7.695  1.00  0.00           H  
ATOM    270 3HB  ALA A  18      21.443   1.661  -7.862  1.00  0.00           H  
ATOM    271  N   VAL A  19      20.321  -0.219  -9.813  1.00  0.00           N  
ATOM    272  CA  VAL A  19      20.689  -1.302 -10.717  1.00  0.00           C  
ATOM    273  C   VAL A  19      19.612  -1.531 -11.769  1.00  0.00           C  
ATOM    274  O   VAL A  19      19.914  -1.757 -12.941  1.00  0.00           O  
ATOM    275  CB  VAL A  19      20.916  -2.604  -9.927  1.00  0.00           C  
ATOM    276  CG1 VAL A  19      21.113  -3.776 -10.876  1.00  0.00           C  
ATOM    277  CG2 VAL A  19      22.116  -2.449  -9.005  1.00  0.00           C  
ATOM    278  H   VAL A  19      20.160  -0.427  -8.838  1.00  0.00           H  
ATOM    279  HA  VAL A  19      21.618  -1.032 -11.221  1.00  0.00           H  
ATOM    280  HB  VAL A  19      20.026  -2.818  -9.333  1.00  0.00           H  
ATOM    281 1HG1 VAL A  19      21.271  -4.689 -10.301  1.00  0.00           H  
ATOM    282 2HG1 VAL A  19      20.227  -3.891 -11.501  1.00  0.00           H  
ATOM    283 3HG1 VAL A  19      21.982  -3.591 -11.507  1.00  0.00           H  
ATOM    284 1HG2 VAL A  19      22.270  -3.373  -8.449  1.00  0.00           H  
ATOM    285 2HG2 VAL A  19      23.004  -2.230  -9.599  1.00  0.00           H  
ATOM    286 3HG2 VAL A  19      21.935  -1.631  -8.307  1.00  0.00           H  
ATOM    287  N   VAL A  20      18.354  -1.471 -11.344  1.00  0.00           N  
ATOM    288  CA  VAL A  20      17.229  -1.672 -12.248  1.00  0.00           C  
ATOM    289  C   VAL A  20      17.164  -0.572 -13.300  1.00  0.00           C  
ATOM    290  O   VAL A  20      16.894  -0.836 -14.472  1.00  0.00           O  
ATOM    291  CB  VAL A  20      15.907  -1.701 -11.457  1.00  0.00           C  
ATOM    292  CG1 VAL A  20      14.719  -1.720 -12.407  1.00  0.00           C  
ATOM    293  CG2 VAL A  20      15.882  -2.912 -10.537  1.00  0.00           C  
ATOM    294  H   VAL A  20      18.173  -1.281 -10.369  1.00  0.00           H  
ATOM    295  HA  VAL A  20      17.357  -2.631 -12.752  1.00  0.00           H  
ATOM    296  HB  VAL A  20      15.830  -0.791 -10.863  1.00  0.00           H  
ATOM    297 1HG1 VAL A  20      13.793  -1.741 -11.831  1.00  0.00           H  
ATOM    298 2HG1 VAL A  20      14.738  -0.827 -13.031  1.00  0.00           H  
ATOM    299 3HG1 VAL A  20      14.772  -2.607 -13.039  1.00  0.00           H  
ATOM    300 1HG2 VAL A  20      14.945  -2.926  -9.981  1.00  0.00           H  
ATOM    301 2HG2 VAL A  20      15.965  -3.823 -11.131  1.00  0.00           H  
ATOM    302 3HG2 VAL A  20      16.717  -2.856  -9.839  1.00  0.00           H  
ATOM    303  N   ALA A  21      17.413   0.662 -12.875  1.00  0.00           N  
ATOM    304  CA  ALA A  21      17.383   1.805 -13.779  1.00  0.00           C  
ATOM    305  C   ALA A  21      18.481   1.703 -14.831  1.00  0.00           C  
ATOM    306  O   ALA A  21      18.261   2.009 -16.003  1.00  0.00           O  
ATOM    307  CB  ALA A  21      17.518   3.103 -12.996  1.00  0.00           C  
ATOM    308  H   ALA A  21      17.629   0.812 -11.900  1.00  0.00           H  
ATOM    309  HA  ALA A  21      16.423   1.803 -14.296  1.00  0.00           H  
ATOM    310 1HB  ALA A  21      17.494   3.947 -13.685  1.00  0.00           H  
ATOM    311 2HB  ALA A  21      16.694   3.189 -12.288  1.00  0.00           H  
ATOM    312 3HB  ALA A  21      18.463   3.104 -12.455  1.00  0.00           H  
ATOM    313  N   LEU A  22      19.663   1.272 -14.406  1.00  0.00           N  
ATOM    314  CA  LEU A  22      20.797   1.129 -15.310  1.00  0.00           C  
ATOM    315  C   LEU A  22      20.469   0.187 -16.461  1.00  0.00           C  
ATOM    316  O   LEU A  22      20.738   0.493 -17.623  1.00  0.00           O  
ATOM    317  CB  LEU A  22      22.021   0.607 -14.546  1.00  0.00           C  
ATOM    318  CG  LEU A  22      22.659   1.592 -13.559  1.00  0.00           C  
ATOM    319  CD1 LEU A  22      23.723   0.874 -12.741  1.00  0.00           C  
ATOM    320  CD2 LEU A  22      23.256   2.763 -14.326  1.00  0.00           C  
ATOM    321  H   LEU A  22      19.779   1.037 -13.431  1.00  0.00           H  
ATOM    322  HA  LEU A  22      21.034   2.108 -15.725  1.00  0.00           H  
ATOM    323 1HB  LEU A  22      21.728  -0.280 -13.986  1.00  0.00           H  
ATOM    324 2HB  LEU A  22      22.784   0.319 -15.269  1.00  0.00           H  
ATOM    325  HG  LEU A  22      21.899   1.960 -12.869  1.00  0.00           H  
ATOM    326 1HD1 LEU A  22      24.177   1.574 -12.039  1.00  0.00           H  
ATOM    327 2HD1 LEU A  22      23.265   0.054 -12.188  1.00  0.00           H  
ATOM    328 3HD1 LEU A  22      24.490   0.480 -13.407  1.00  0.00           H  
ATOM    329 1HD2 LEU A  22      23.710   3.464 -13.624  1.00  0.00           H  
ATOM    330 2HD2 LEU A  22      24.017   2.397 -15.015  1.00  0.00           H  
ATOM    331 3HD2 LEU A  22      22.471   3.269 -14.888  1.00  0.00           H  
ATOM    332  N   LYS A  23      19.886  -0.961 -16.132  1.00  0.00           N  
ATOM    333  CA  LYS A  23      19.520  -1.950 -17.138  1.00  0.00           C  
ATOM    334  C   LYS A  23      18.575  -1.358 -18.175  1.00  0.00           C  
ATOM    335  O   LYS A  23      18.677  -1.658 -19.365  1.00  0.00           O  
ATOM    336  CB  LYS A  23      18.878  -3.172 -16.479  1.00  0.00           C  
ATOM    337  CG  LYS A  23      19.845  -4.034 -15.677  1.00  0.00           C  
ATOM    338  CD  LYS A  23      19.130  -5.215 -15.037  1.00  0.00           C  
ATOM    339  CE  LYS A  23      20.092  -6.071 -14.226  1.00  0.00           C  
ATOM    340  NZ  LYS A  23      19.400  -7.209 -13.562  1.00  0.00           N  
ATOM    341  H   LYS A  23      19.692  -1.153 -15.160  1.00  0.00           H  
ATOM    342  HA  LYS A  23      20.425  -2.268 -17.656  1.00  0.00           H  
ATOM    343 1HB  LYS A  23      18.083  -2.848 -15.807  1.00  0.00           H  
ATOM    344 2HB  LYS A  23      18.424  -3.802 -17.244  1.00  0.00           H  
ATOM    345 1HG  LYS A  23      20.630  -4.408 -16.335  1.00  0.00           H  
ATOM    346 2HG  LYS A  23      20.306  -3.432 -14.895  1.00  0.00           H  
ATOM    347 1HD  LYS A  23      18.339  -4.850 -14.381  1.00  0.00           H  
ATOM    348 2HD  LYS A  23      18.678  -5.832 -15.814  1.00  0.00           H  
ATOM    349 1HE  LYS A  23      20.868  -6.465 -14.880  1.00  0.00           H  
ATOM    350 2HE  LYS A  23      20.569  -5.458 -13.462  1.00  0.00           H  
ATOM    351 1HZ  LYS A  23      20.071  -7.751 -13.035  1.00  0.00           H  
ATOM    352 2HZ  LYS A  23      18.689  -6.854 -12.938  1.00  0.00           H  
ATOM    353 3HZ  LYS A  23      18.970  -7.796 -14.262  1.00  0.00           H  
ATOM    354  N   ALA A  24      17.660  -0.510 -17.668  1.00  0.00           N  
ATOM    355  CA  ALA A  24      16.722   0.294 -18.460  1.00  0.00           C  
ATOM    356  C   ALA A  24      17.377   1.365 -19.333  1.00  0.00           C  
ATOM    357  O   ALA A  24      16.839   1.747 -20.372  1.00  0.00           O  
ATOM    358  CB  ALA A  24      15.709   0.949 -17.532  1.00  0.00           C  
ATOM    359  H   ALA A  24      17.593  -0.400 -16.666  1.00  0.00           H  
ATOM    360  HA  ALA A  24      16.196  -0.374 -19.143  1.00  0.00           H  
ATOM    361 1HB  ALA A  24      14.994   1.524 -18.122  1.00  0.00           H  
ATOM    362 2HB  ALA A  24      15.179   0.179 -16.971  1.00  0.00           H  
ATOM    363 3HB  ALA A  24      16.225   1.612 -16.840  1.00  0.00           H  
ATOM    364  N   GLY A  25      18.532   1.851 -18.919  1.00  0.00           N  
ATOM    365  CA  GLY A  25      19.083   3.075 -19.491  1.00  0.00           C  
ATOM    366  C   GLY A  25      18.615   4.296 -18.719  1.00  0.00           C  
ATOM    367  O   GLY A  25      17.898   5.142 -19.253  1.00  0.00           O  
ATOM    368  H   GLY A  25      19.039   1.364 -18.194  1.00  0.00           H  
ATOM    369 1HA  GLY A  25      20.172   3.025 -19.478  1.00  0.00           H  
ATOM    370 2HA  GLY A  25      18.778   3.159 -20.533  1.00  0.00           H  
ATOM    371  N   GLY A  26      19.032   4.372 -17.457  1.00  0.00           N  
ATOM    372  CA  GLY A  26      18.760   5.528 -16.627  1.00  0.00           C  
ATOM    373  C   GLY A  26      20.058   6.183 -16.172  1.00  0.00           C  
ATOM    374  O   GLY A  26      21.066   5.507 -15.964  1.00  0.00           O  
ATOM    375  H   GLY A  26      19.554   3.602 -17.064  1.00  0.00           H  
ATOM    376 1HA  GLY A  26      18.158   6.244 -17.187  1.00  0.00           H  
ATOM    377 2HA  GLY A  26      18.174   5.224 -15.761  1.00  0.00           H  
ATOM    378  N   ASP A  27      20.040   7.494 -16.016  1.00  0.00           N  
ATOM    379  CA  ASP A  27      21.262   8.246 -15.748  1.00  0.00           C  
ATOM    380  C   ASP A  27      21.871   7.866 -14.402  1.00  0.00           C  
ATOM    381  O   ASP A  27      21.260   8.070 -13.353  1.00  0.00           O  
ATOM    382  CB  ASP A  27      20.980   9.750 -15.778  1.00  0.00           C  
ATOM    383  CG  ASP A  27      20.660  10.265 -17.175  1.00  0.00           C  
ATOM    384  OD1 ASP A  27      20.930   9.565 -18.122  1.00  0.00           O  
ATOM    385  OD2 ASP A  27      20.147  11.353 -17.282  1.00  0.00           O  
ATOM    386  H   ASP A  27      19.160   7.985 -16.084  1.00  0.00           H  
ATOM    387  HA  ASP A  27      21.990   8.012 -16.526  1.00  0.00           H  
ATOM    388 1HB  ASP A  27      20.140   9.976 -15.122  1.00  0.00           H  
ATOM    389 2HB  ASP A  27      21.848  10.291 -15.398  1.00  0.00           H  
ATOM    390  N   PRO A  28      22.891   7.401 -14.471  1.00  0.00           N  
ATOM    391  CA  PRO A  28      23.993   6.711 -13.817  1.00  0.00           C  
ATOM    392  C   PRO A  28      24.614   7.613 -12.749  1.00  0.00           C  
ATOM    393  O   PRO A  28      24.715   7.232 -11.583  1.00  0.00           O  
ATOM    394  CB  PRO A  28      24.965   6.433 -14.968  1.00  0.00           C  
ATOM    395  CG  PRO A  28      24.594   7.434 -16.009  1.00  0.00           C  
ATOM    396  CD  PRO A  28      23.107   7.607 -15.849  1.00  0.00           C  
ATOM    397  HA  PRO A  28      23.623   5.772 -13.379  1.00  0.00           H  
ATOM    398 1HB  PRO A  28      26.002   6.544 -14.620  1.00  0.00           H  
ATOM    399 2HB  PRO A  28      24.851   5.395 -15.315  1.00  0.00           H  
ATOM    400 1HG  PRO A  28      25.148   8.370 -15.850  1.00  0.00           H  
ATOM    401 2HG  PRO A  28      24.873   7.065 -17.007  1.00  0.00           H  
ATOM    402 1HD  PRO A  28      22.823   8.630 -16.137  1.00  0.00           H  
ATOM    403 2HD  PRO A  28      22.582   6.869 -16.474  1.00  0.00           H  
ATOM    404  N   VAL A  29      25.029   8.811 -13.153  1.00  0.00           N  
ATOM    405  CA  VAL A  29      25.645   9.774 -12.248  1.00  0.00           C  
ATOM    406  C   VAL A  29      24.653  10.254 -11.197  1.00  0.00           C  
ATOM    407  O   VAL A  29      24.999  10.403 -10.025  1.00  0.00           O  
ATOM    408  CB  VAL A  29      26.178  10.984 -13.037  1.00  0.00           C  
ATOM    409  CG1 VAL A  29      26.653  12.073 -12.087  1.00  0.00           C  
ATOM    410  CG2 VAL A  29      27.304  10.545 -13.961  1.00  0.00           C  
ATOM    411  H   VAL A  29      24.916   9.070 -14.123  1.00  0.00           H  
ATOM    412  HA  VAL A  29      26.482   9.289 -11.744  1.00  0.00           H  
ATOM    413  HB  VAL A  29      25.366  11.407 -13.629  1.00  0.00           H  
ATOM    414 1HG1 VAL A  29      27.026  12.921 -12.662  1.00  0.00           H  
ATOM    415 2HG1 VAL A  29      25.822  12.397 -11.460  1.00  0.00           H  
ATOM    416 3HG1 VAL A  29      27.452  11.683 -11.457  1.00  0.00           H  
ATOM    417 1HG2 VAL A  29      27.676  11.406 -14.516  1.00  0.00           H  
ATOM    418 2HG2 VAL A  29      28.114  10.118 -13.369  1.00  0.00           H  
ATOM    419 3HG2 VAL A  29      26.931   9.796 -14.659  1.00  0.00           H  
ATOM    420  N   LEU A  30      23.418  10.495 -11.622  1.00  0.00           N  
ATOM    421  CA  LEU A  30      22.372  10.958 -10.717  1.00  0.00           C  
ATOM    422  C   LEU A  30      22.047   9.905  -9.666  1.00  0.00           C  
ATOM    423  O   LEU A  30      21.847  10.225  -8.494  1.00  0.00           O  
ATOM    424  CB  LEU A  30      21.105  11.309 -11.507  1.00  0.00           C  
ATOM    425  CG  LEU A  30      21.204  12.546 -12.408  1.00  0.00           C  
ATOM    426  CD1 LEU A  30      19.943  12.660 -13.255  1.00  0.00           C  
ATOM    427  CD2 LEU A  30      21.399  13.786 -11.549  1.00  0.00           C  
ATOM    428  H   LEU A  30      23.197  10.354 -12.597  1.00  0.00           H  
ATOM    429  HA  LEU A  30      22.727  11.853 -10.208  1.00  0.00           H  
ATOM    430 1HB  LEU A  30      20.842  10.460 -12.136  1.00  0.00           H  
ATOM    431 2HB  LEU A  30      20.291  11.477 -10.801  1.00  0.00           H  
ATOM    432  HG  LEU A  30      22.051  12.436 -13.085  1.00  0.00           H  
ATOM    433 1HD1 LEU A  30      20.014  13.539 -13.896  1.00  0.00           H  
ATOM    434 2HD1 LEU A  30      19.839  11.768 -13.874  1.00  0.00           H  
ATOM    435 3HD1 LEU A  30      19.075  12.755 -12.604  1.00  0.00           H  
ATOM    436 1HD2 LEU A  30      21.471  14.665 -12.190  1.00  0.00           H  
ATOM    437 2HD2 LEU A  30      20.552  13.898 -10.873  1.00  0.00           H  
ATOM    438 3HD2 LEU A  30      22.316  13.686 -10.968  1.00  0.00           H  
ATOM    439  N   ALA A  31      21.995   8.648 -10.091  1.00  0.00           N  
ATOM    440  CA  ALA A  31      21.694   7.545  -9.186  1.00  0.00           C  
ATOM    441  C   ALA A  31      22.784   7.382  -8.135  1.00  0.00           C  
ATOM    442  O   ALA A  31      22.498   7.137  -6.963  1.00  0.00           O  
ATOM    443  CB  ALA A  31      21.516   6.252  -9.968  1.00  0.00           C  
ATOM    444  H   ALA A  31      22.168   8.451 -11.066  1.00  0.00           H  
ATOM    445  HA  ALA A  31      20.763   7.776  -8.669  1.00  0.00           H  
ATOM    446 1HB  ALA A  31      21.292   5.438  -9.278  1.00  0.00           H  
ATOM    447 2HB  ALA A  31      20.694   6.364 -10.675  1.00  0.00           H  
ATOM    448 3HB  ALA A  31      22.432   6.025 -10.510  1.00  0.00           H  
ATOM    449  N   VAL A  32      24.035   7.519  -8.560  1.00  0.00           N  
ATOM    450  CA  VAL A  32      25.171   7.388  -7.655  1.00  0.00           C  
ATOM    451  C   VAL A  32      25.168   8.490  -6.604  1.00  0.00           C  
ATOM    452  O   VAL A  32      25.453   8.244  -5.432  1.00  0.00           O  
ATOM    453  CB  VAL A  32      26.492   7.440  -8.445  1.00  0.00           C  
ATOM    454  CG1 VAL A  32      27.679   7.495  -7.494  1.00  0.00           C  
ATOM    455  CG2 VAL A  32      26.593   6.233  -9.365  1.00  0.00           C  
ATOM    456  H   VAL A  32      24.204   7.719  -9.535  1.00  0.00           H  
ATOM    457  HA  VAL A  32      25.102   6.424  -7.150  1.00  0.00           H  
ATOM    458  HB  VAL A  32      26.514   8.353  -9.039  1.00  0.00           H  
ATOM    459 1HG1 VAL A  32      28.605   7.531  -8.069  1.00  0.00           H  
ATOM    460 2HG1 VAL A  32      27.605   8.385  -6.871  1.00  0.00           H  
ATOM    461 3HG1 VAL A  32      27.680   6.607  -6.862  1.00  0.00           H  
ATOM    462 1HG2 VAL A  32      27.530   6.276  -9.920  1.00  0.00           H  
ATOM    463 2HG2 VAL A  32      26.566   5.319  -8.771  1.00  0.00           H  
ATOM    464 3HG2 VAL A  32      25.757   6.237 -10.063  1.00  0.00           H  
ATOM    465  N   GLU A  33      24.844   9.706  -7.029  1.00  0.00           N  
ATOM    466  CA  GLU A  33      24.803  10.848  -6.124  1.00  0.00           C  
ATOM    467  C   GLU A  33      23.714  10.680  -5.072  1.00  0.00           C  
ATOM    468  O   GLU A  33      23.915  11.000  -3.900  1.00  0.00           O  
ATOM    469  CB  GLU A  33      24.572  12.142  -6.908  1.00  0.00           C  
ATOM    470  CG  GLU A  33      25.748  12.569  -7.776  1.00  0.00           C  
ATOM    471  CD  GLU A  33      25.460  13.802  -8.586  1.00  0.00           C  
ATOM    472  OE1 GLU A  33      24.340  14.253  -8.568  1.00  0.00           O  
ATOM    473  OE2 GLU A  33      26.361  14.294  -9.223  1.00  0.00           O  
ATOM    474  H   GLU A  33      24.620   9.843  -8.004  1.00  0.00           H  
ATOM    475  HA  GLU A  33      25.763  10.917  -5.610  1.00  0.00           H  
ATOM    476 1HB  GLU A  33      23.704  12.024  -7.557  1.00  0.00           H  
ATOM    477 2HB  GLU A  33      24.356  12.954  -6.215  1.00  0.00           H  
ATOM    478 1HG  GLU A  33      26.608  12.762  -7.134  1.00  0.00           H  
ATOM    479 2HG  GLU A  33      26.007  11.751  -8.447  1.00  0.00           H  
ATOM    480  N   LYS A  34      22.561  10.176  -5.498  1.00  0.00           N  
ATOM    481  CA  LYS A  34      21.437   9.964  -4.593  1.00  0.00           C  
ATOM    482  C   LYS A  34      21.767   8.913  -3.541  1.00  0.00           C  
ATOM    483  O   LYS A  34      21.421   9.063  -2.369  1.00  0.00           O  
ATOM    484  CB  LYS A  34      20.190   9.551  -5.376  1.00  0.00           C  
ATOM    485  CG  LYS A  34      19.580  10.662  -6.220  1.00  0.00           C  
ATOM    486  CD  LYS A  34      18.359  10.170  -6.982  1.00  0.00           C  
ATOM    487  CE  LYS A  34      17.755  11.276  -7.835  1.00  0.00           C  
ATOM    488  NZ  LYS A  34      16.581  10.799  -8.616  1.00  0.00           N  
ATOM    489  H   LYS A  34      22.460   9.934  -6.473  1.00  0.00           H  
ATOM    490  HA  LYS A  34      21.229  10.901  -4.075  1.00  0.00           H  
ATOM    491 1HB  LYS A  34      20.435   8.722  -6.040  1.00  0.00           H  
ATOM    492 2HB  LYS A  34      19.425   9.200  -4.682  1.00  0.00           H  
ATOM    493 1HG  LYS A  34      19.286  11.490  -5.575  1.00  0.00           H  
ATOM    494 2HG  LYS A  34      20.320  11.024  -6.933  1.00  0.00           H  
ATOM    495 1HD  LYS A  34      18.643   9.338  -7.628  1.00  0.00           H  
ATOM    496 2HD  LYS A  34      17.607   9.818  -6.276  1.00  0.00           H  
ATOM    497 1HE  LYS A  34      17.439  12.098  -7.194  1.00  0.00           H  
ATOM    498 2HE  LYS A  34      18.507  11.653  -8.528  1.00  0.00           H  
ATOM    499 1HZ  LYS A  34      16.211  11.560  -9.167  1.00  0.00           H  
ATOM    500 2HZ  LYS A  34      16.867  10.048  -9.229  1.00  0.00           H  
ATOM    501 3HZ  LYS A  34      15.869  10.464  -7.983  1.00  0.00           H  
ATOM    502  N   ILE A  35      22.439   7.848  -3.967  1.00  0.00           N  
ATOM    503  CA  ILE A  35      22.818   6.770  -3.062  1.00  0.00           C  
ATOM    504  C   ILE A  35      23.807   7.254  -2.010  1.00  0.00           C  
ATOM    505  O   ILE A  35      23.710   6.889  -0.838  1.00  0.00           O  
ATOM    506  CB  ILE A  35      23.431   5.591  -3.839  1.00  0.00           C  
ATOM    507  CG1 ILE A  35      22.370   4.919  -4.714  1.00  0.00           C  
ATOM    508  CG2 ILE A  35      24.050   4.586  -2.880  1.00  0.00           C  
ATOM    509  CD1 ILE A  35      22.935   3.930  -5.708  1.00  0.00           C  
ATOM    510  H   ILE A  35      22.693   7.784  -4.942  1.00  0.00           H  
ATOM    511  HA  ILE A  35      21.923   6.417  -2.551  1.00  0.00           H  
ATOM    512  HB  ILE A  35      24.205   5.961  -4.511  1.00  0.00           H  
ATOM    513 1HG1 ILE A  35      21.655   4.395  -4.081  1.00  0.00           H  
ATOM    514 2HG1 ILE A  35      21.819   5.680  -5.268  1.00  0.00           H  
ATOM    515 1HG2 ILE A  35      24.478   3.759  -3.446  1.00  0.00           H  
ATOM    516 2HG2 ILE A  35      24.833   5.071  -2.299  1.00  0.00           H  
ATOM    517 3HG2 ILE A  35      23.281   4.205  -2.207  1.00  0.00           H  
ATOM    518 1HD1 ILE A  35      22.123   3.496  -6.292  1.00  0.00           H  
ATOM    519 2HD1 ILE A  35      23.628   4.442  -6.377  1.00  0.00           H  
ATOM    520 3HD1 ILE A  35      23.461   3.139  -5.176  1.00  0.00           H  
ATOM    521  N   ALA A  36      24.759   8.078  -2.436  1.00  0.00           N  
ATOM    522  CA  ALA A  36      25.768   8.615  -1.531  1.00  0.00           C  
ATOM    523  C   ALA A  36      25.140   9.520  -0.479  1.00  0.00           C  
ATOM    524  O   ALA A  36      25.515   9.479   0.693  1.00  0.00           O  
ATOM    525  CB  ALA A  36      26.831   9.372  -2.313  1.00  0.00           C  
ATOM    526  H   ALA A  36      24.784   8.339  -3.411  1.00  0.00           H  
ATOM    527  HA  ALA A  36      26.239   7.779  -1.014  1.00  0.00           H  
ATOM    528 1HB  ALA A  36      27.578   9.767  -1.624  1.00  0.00           H  
ATOM    529 2HB  ALA A  36      27.312   8.697  -3.021  1.00  0.00           H  
ATOM    530 3HB  ALA A  36      26.368  10.195  -2.855  1.00  0.00           H  
ATOM    531  N   GLU A  37      24.182  10.337  -0.905  1.00  0.00           N  
ATOM    532  CA  GLU A  37      23.500  11.254   0.000  1.00  0.00           C  
ATOM    533  C   GLU A  37      22.699  10.497   1.052  1.00  0.00           C  
ATOM    534  O   GLU A  37      22.682  10.874   2.224  1.00  0.00           O  
ATOM    535  CB  GLU A  37      22.576  12.188  -0.784  1.00  0.00           C  
ATOM    536  CG  GLU A  37      23.301  13.207  -1.652  1.00  0.00           C  
ATOM    537  CD  GLU A  37      22.363  14.059  -2.462  1.00  0.00           C  
ATOM    538  OE1 GLU A  37      21.185  13.794  -2.444  1.00  0.00           O  
ATOM    539  OE2 GLU A  37      22.826  14.975  -3.100  1.00  0.00           O  
ATOM    540  H   GLU A  37      23.920  10.322  -1.880  1.00  0.00           H  
ATOM    541  HA  GLU A  37      24.251  11.856   0.513  1.00  0.00           H  
ATOM    542 1HB  GLU A  37      21.927  11.598  -1.432  1.00  0.00           H  
ATOM    543 2HB  GLU A  37      21.936  12.734  -0.091  1.00  0.00           H  
ATOM    544 1HG  GLU A  37      23.899  13.854  -1.011  1.00  0.00           H  
ATOM    545 2HG  GLU A  37      23.978  12.681  -2.323  1.00  0.00           H  
ATOM    546  N   VAL A  38      22.036   9.427   0.626  1.00  0.00           N  
ATOM    547  CA  VAL A  38      21.232   8.615   1.531  1.00  0.00           C  
ATOM    548  C   VAL A  38      22.101   7.937   2.583  1.00  0.00           C  
ATOM    549  O   VAL A  38      21.731   7.864   3.755  1.00  0.00           O  
ATOM    550  CB  VAL A  38      20.457   7.544   0.741  1.00  0.00           C  
ATOM    551  CG1 VAL A  38      19.767   6.576   1.692  1.00  0.00           C  
ATOM    552  CG2 VAL A  38      19.445   8.210  -0.179  1.00  0.00           C  
ATOM    553  H   VAL A  38      22.091   9.170  -0.349  1.00  0.00           H  
ATOM    554  HA  VAL A  38      20.516   9.265   2.035  1.00  0.00           H  
ATOM    555  HB  VAL A  38      21.162   6.962   0.147  1.00  0.00           H  
ATOM    556 1HG1 VAL A  38      19.224   5.826   1.116  1.00  0.00           H  
ATOM    557 2HG1 VAL A  38      20.513   6.085   2.316  1.00  0.00           H  
ATOM    558 3HG1 VAL A  38      19.068   7.124   2.323  1.00  0.00           H  
ATOM    559 1HG2 VAL A  38      18.902   7.446  -0.735  1.00  0.00           H  
ATOM    560 2HG2 VAL A  38      18.744   8.796   0.415  1.00  0.00           H  
ATOM    561 3HG2 VAL A  38      19.965   8.865  -0.878  1.00  0.00           H  
ATOM    562  N   VAL A  39      23.258   7.442   2.157  1.00  0.00           N  
ATOM    563  CA  VAL A  39      24.182   6.770   3.062  1.00  0.00           C  
ATOM    564  C   VAL A  39      24.722   7.730   4.114  1.00  0.00           C  
ATOM    565  O   VAL A  39      24.850   7.374   5.285  1.00  0.00           O  
ATOM    566  CB  VAL A  39      25.358   6.165   2.272  1.00  0.00           C  
ATOM    567  CG1 VAL A  39      26.418   5.629   3.222  1.00  0.00           C  
ATOM    568  CG2 VAL A  39      24.852   5.064   1.352  1.00  0.00           C  
ATOM    569  H   VAL A  39      23.503   7.534   1.181  1.00  0.00           H  
ATOM    570  HA  VAL A  39      23.648   5.964   3.567  1.00  0.00           H  
ATOM    571  HB  VAL A  39      25.826   6.950   1.677  1.00  0.00           H  
ATOM    572 1HG1 VAL A  39      27.242   5.206   2.647  1.00  0.00           H  
ATOM    573 2HG1 VAL A  39      26.792   6.441   3.846  1.00  0.00           H  
ATOM    574 3HG1 VAL A  39      25.983   4.856   3.854  1.00  0.00           H  
ATOM    575 1HG2 VAL A  39      25.688   4.642   0.796  1.00  0.00           H  
ATOM    576 2HG2 VAL A  39      24.378   4.283   1.947  1.00  0.00           H  
ATOM    577 3HG2 VAL A  39      24.125   5.479   0.654  1.00  0.00           H  
ATOM    578  N   VAL A  40      25.037   8.949   3.688  1.00  0.00           N  
ATOM    579  CA  VAL A  40      25.563   9.964   4.593  1.00  0.00           C  
ATOM    580  C   VAL A  40      24.532  10.353   5.645  1.00  0.00           C  
ATOM    581  O   VAL A  40      24.864  10.533   6.817  1.00  0.00           O  
ATOM    582  CB  VAL A  40      25.984  11.217   3.803  1.00  0.00           C  
ATOM    583  CG1 VAL A  40      26.355  12.346   4.753  1.00  0.00           C  
ATOM    584  CG2 VAL A  40      27.148  10.883   2.883  1.00  0.00           C  
ATOM    585  H   VAL A  40      24.909   9.178   2.713  1.00  0.00           H  
ATOM    586  HA  VAL A  40      26.440   9.557   5.097  1.00  0.00           H  
ATOM    587  HB  VAL A  40      25.137  11.562   3.209  1.00  0.00           H  
ATOM    588 1HG1 VAL A  40      26.649  13.224   4.178  1.00  0.00           H  
ATOM    589 2HG1 VAL A  40      25.496  12.593   5.377  1.00  0.00           H  
ATOM    590 3HG1 VAL A  40      27.185  12.032   5.385  1.00  0.00           H  
ATOM    591 1HG2 VAL A  40      27.440  11.773   2.327  1.00  0.00           H  
ATOM    592 2HG2 VAL A  40      27.992  10.532   3.477  1.00  0.00           H  
ATOM    593 3HG2 VAL A  40      26.847  10.102   2.184  1.00  0.00           H  
ATOM    594  N   GLU A  41      23.280  10.481   5.219  1.00  0.00           N  
ATOM    595  CA  GLU A  41      22.197  10.848   6.124  1.00  0.00           C  
ATOM    596  C   GLU A  41      21.968   9.771   7.176  1.00  0.00           C  
ATOM    597  O   GLU A  41      21.740  10.073   8.348  1.00  0.00           O  
ATOM    598  CB  GLU A  41      20.906  11.090   5.340  1.00  0.00           C  
ATOM    599  CG  GLU A  41      20.922  12.341   4.472  1.00  0.00           C  
ATOM    600  CD  GLU A  41      19.667  12.508   3.662  1.00  0.00           C  
ATOM    601  OE1 GLU A  41      18.848  11.620   3.680  1.00  0.00           O  
ATOM    602  OE2 GLU A  41      19.526  13.524   3.024  1.00  0.00           O  
ATOM    603  H   GLU A  41      23.073  10.320   4.244  1.00  0.00           H  
ATOM    604  HA  GLU A  41      22.472  11.770   6.637  1.00  0.00           H  
ATOM    605 1HB  GLU A  41      20.707  10.236   4.692  1.00  0.00           H  
ATOM    606 2HB  GLU A  41      20.069  11.176   6.033  1.00  0.00           H  
ATOM    607 1HG  GLU A  41      21.046  13.214   5.113  1.00  0.00           H  
ATOM    608 2HG  GLU A  41      21.779  12.293   3.801  1.00  0.00           H  
ATOM    609  N   ALA A  42      22.030   8.513   6.751  1.00  0.00           N  
ATOM    610  CA  ALA A  42      21.829   7.388   7.655  1.00  0.00           C  
ATOM    611  C   ALA A  42      22.929   7.324   8.707  1.00  0.00           C  
ATOM    612  O   ALA A  42      22.666   7.054   9.879  1.00  0.00           O  
ATOM    613  CB  ALA A  42      21.768   6.084   6.873  1.00  0.00           C  
ATOM    614  H   ALA A  42      22.221   8.332   5.776  1.00  0.00           H  
ATOM    615  HA  ALA A  42      20.880   7.534   8.172  1.00  0.00           H  
ATOM    616 1HB  ALA A  42      21.617   5.253   7.562  1.00  0.00           H  
ATOM    617 2HB  ALA A  42      20.940   6.123   6.164  1.00  0.00           H  
ATOM    618 3HB  ALA A  42      22.702   5.941   6.331  1.00  0.00           H  
ATOM    619  N   ALA A  43      24.163   7.574   8.282  1.00  0.00           N  
ATOM    620  CA  ALA A  43      25.306   7.545   9.186  1.00  0.00           C  
ATOM    621  C   ALA A  43      25.204   8.642  10.238  1.00  0.00           C  
ATOM    622  O   ALA A  43      25.511   8.422  11.410  1.00  0.00           O  
ATOM    623  CB  ALA A  43      26.604   7.681   8.403  1.00  0.00           C  
ATOM    624  H   ALA A  43      24.313   7.790   7.307  1.00  0.00           H  
ATOM    625  HA  ALA A  43      25.305   6.585   9.703  1.00  0.00           H  
ATOM    626 1HB  ALA A  43      27.448   7.658   9.092  1.00  0.00           H  
ATOM    627 2HB  ALA A  43      26.690   6.857   7.695  1.00  0.00           H  
ATOM    628 3HB  ALA A  43      26.604   8.626   7.862  1.00  0.00           H  
ATOM    629  N   ARG A  44      24.771   9.824   9.813  1.00  0.00           N  
ATOM    630  CA  ARG A  44      24.628  10.958  10.717  1.00  0.00           C  
ATOM    631  C   ARG A  44      23.558  10.692  11.769  1.00  0.00           C  
ATOM    632  O   ARG A  44      23.729  11.028  12.941  1.00  0.00           O  
ATOM    633  CB  ARG A  44      24.272  12.218   9.942  1.00  0.00           C  
ATOM    634  CG  ARG A  44      25.393  12.778   9.081  1.00  0.00           C  
ATOM    635  CD  ARG A  44      24.953  13.971   8.314  1.00  0.00           C  
ATOM    636  NE  ARG A  44      26.022  14.510   7.489  1.00  0.00           N  
ATOM    637  CZ  ARG A  44      25.870  15.503   6.591  1.00  0.00           C  
ATOM    638  NH1 ARG A  44      24.689  16.055   6.416  1.00  0.00           N  
ATOM    639  NH2 ARG A  44      26.907  15.923   5.888  1.00  0.00           N  
ATOM    640  H   ARG A  44      24.535   9.940   8.838  1.00  0.00           H  
ATOM    641  HA  ARG A  44      25.580  11.119  11.224  1.00  0.00           H  
ATOM    642 1HB  ARG A  44      23.424  12.016   9.289  1.00  0.00           H  
ATOM    643 2HB  ARG A  44      23.969  13.000  10.639  1.00  0.00           H  
ATOM    644 1HG  ARG A  44      26.230  13.068   9.716  1.00  0.00           H  
ATOM    645 2HG  ARG A  44      25.722  12.017   8.372  1.00  0.00           H  
ATOM    646 1HD  ARG A  44      24.123  13.700   7.662  1.00  0.00           H  
ATOM    647 2HD  ARG A  44      24.632  14.749   9.005  1.00  0.00           H  
ATOM    648  HE  ARG A  44      26.945  14.111   7.596  1.00  0.00           H  
ATOM    649 1HH1 ARG A  44      23.897  15.734   6.954  1.00  0.00           H  
ATOM    650 2HH1 ARG A  44      24.575  16.799   5.743  1.00  0.00           H  
ATOM    651 1HH2 ARG A  44      27.814  15.499   6.023  1.00  0.00           H  
ATOM    652 2HH2 ARG A  44      26.792  16.667   5.216  1.00  0.00           H  
ATOM    653  N   GLY A  45      22.455  10.087  11.344  1.00  0.00           N  
ATOM    654  CA  GLY A  45      21.355   9.774  12.248  1.00  0.00           C  
ATOM    655  C   GLY A  45      21.779   8.757  13.300  1.00  0.00           C  
ATOM    656  O   GLY A  45      21.421   8.876  14.472  1.00  0.00           O  
ATOM    657  H   GLY A  45      22.376   9.837  10.369  1.00  0.00           H  
ATOM    658 1HA  GLY A  45      21.014  10.687  12.736  1.00  0.00           H  
ATOM    659 2HA  GLY A  45      20.515   9.382  11.676  1.00  0.00           H  
ATOM    660  N   LEU A  46      22.544   7.757  12.875  1.00  0.00           N  
ATOM    661  CA  LEU A  46      23.018   6.717  13.779  1.00  0.00           C  
ATOM    662  C   LEU A  46      23.960   7.289  14.831  1.00  0.00           C  
ATOM    663  O   LEU A  46      23.897   6.917  16.003  1.00  0.00           O  
ATOM    664  CB  LEU A  46      23.733   5.614  12.989  1.00  0.00           C  
ATOM    665  CG  LEU A  46      22.837   4.755  12.086  1.00  0.00           C  
ATOM    666  CD1 LEU A  46      23.704   3.834  11.239  1.00  0.00           C  
ATOM    667  CD2 LEU A  46      21.867   3.957  12.945  1.00  0.00           C  
ATOM    668  H   LEU A  46      22.804   7.716  11.900  1.00  0.00           H  
ATOM    669  HA  LEU A  46      22.158   6.283  14.288  1.00  0.00           H  
ATOM    670 1HB  LEU A  46      24.493   6.074  12.359  1.00  0.00           H  
ATOM    671 2HB  LEU A  46      24.229   4.947  13.694  1.00  0.00           H  
ATOM    672  HG  LEU A  46      22.277   5.401  11.410  1.00  0.00           H  
ATOM    673 1HD1 LEU A  46      23.068   3.224  10.598  1.00  0.00           H  
ATOM    674 2HD1 LEU A  46      24.375   4.431  10.621  1.00  0.00           H  
ATOM    675 3HD1 LEU A  46      24.290   3.186  11.890  1.00  0.00           H  
ATOM    676 1HD2 LEU A  46      21.230   3.347  12.303  1.00  0.00           H  
ATOM    677 2HD2 LEU A  46      22.427   3.310  13.621  1.00  0.00           H  
ATOM    678 3HD2 LEU A  46      21.249   4.641  13.526  1.00  0.00           H  
ATOM    679  N   LYS A  47      24.833   8.195  14.406  1.00  0.00           N  
ATOM    680  CA  LYS A  47      25.790   8.821  15.310  1.00  0.00           C  
ATOM    681  C   LYS A  47      25.082   9.524  16.461  1.00  0.00           C  
ATOM    682  O   LYS A  47      25.458   9.367  17.623  1.00  0.00           O  
ATOM    683  CB  LYS A  47      26.673   9.813  14.552  1.00  0.00           C  
ATOM    684  CG  LYS A  47      27.717  10.512  15.413  1.00  0.00           C  
ATOM    685  CD  LYS A  47      27.226  11.875  15.877  1.00  0.00           C  
ATOM    686  CE  LYS A  47      27.180  12.869  14.726  1.00  0.00           C  
ATOM    687  NZ  LYS A  47      26.656  14.195  15.156  1.00  0.00           N  
ATOM    688  H   LYS A  47      24.834   8.457  13.431  1.00  0.00           H  
ATOM    689  HA  LYS A  47      26.425   8.043  15.735  1.00  0.00           H  
ATOM    690 1HB  LYS A  47      27.196   9.294  13.748  1.00  0.00           H  
ATOM    691 2HB  LYS A  47      26.049  10.580  14.094  1.00  0.00           H  
ATOM    692 1HG  LYS A  47      27.939   9.898  16.287  1.00  0.00           H  
ATOM    693 2HG  LYS A  47      28.634  10.641  14.839  1.00  0.00           H  
ATOM    694 1HD  LYS A  47      26.227  11.777  16.302  1.00  0.00           H  
ATOM    695 2HD  LYS A  47      27.894  12.259  16.649  1.00  0.00           H  
ATOM    696 1HE  LYS A  47      28.181  13.002  14.320  1.00  0.00           H  
ATOM    697 2HE  LYS A  47      26.540  12.480  13.935  1.00  0.00           H  
ATOM    698 1HZ  LYS A  47      26.641  14.824  14.365  1.00  0.00           H  
ATOM    699 2HZ  LYS A  47      25.719  14.086  15.517  1.00  0.00           H  
ATOM    700 3HZ  LYS A  47      27.253  14.575  15.876  1.00  0.00           H  
ATOM    701  N   GLU A  48      24.055  10.300  16.132  1.00  0.00           N  
ATOM    702  CA  GLU A  48      23.292  11.029  17.138  1.00  0.00           C  
ATOM    703  C   GLU A  48      22.702  10.082  18.175  1.00  0.00           C  
ATOM    704  O   GLU A  48      22.822  10.311  19.379  1.00  0.00           O  
ATOM    705  CB  GLU A  48      22.174  11.838  16.477  1.00  0.00           C  
ATOM    706  CG  GLU A  48      22.657  13.024  15.655  1.00  0.00           C  
ATOM    707  CD  GLU A  48      23.280  14.104  16.496  1.00  0.00           C  
ATOM    708  OE1 GLU A  48      22.584  14.684  17.294  1.00  0.00           O  
ATOM    709  OE2 GLU A  48      24.453  14.348  16.341  1.00  0.00           O  
ATOM    710  H   GLU A  48      23.796  10.387  15.160  1.00  0.00           H  
ATOM    711  HA  GLU A  48      23.965  11.717  17.651  1.00  0.00           H  
ATOM    712 1HB  GLU A  48      21.595  11.189  15.819  1.00  0.00           H  
ATOM    713 2HB  GLU A  48      21.496  12.215  17.243  1.00  0.00           H  
ATOM    714 1HG  GLU A  48      23.392  12.675  14.930  1.00  0.00           H  
ATOM    715 2HG  GLU A  48      21.814  13.440  15.105  1.00  0.00           H  
ATOM    716  N   LEU A  49      22.068   9.023  17.699  1.00  0.00           N  
ATOM    717  CA  LEU A  49      21.438   8.058  18.579  1.00  0.00           C  
ATOM    718  C   LEU A  49      22.512   7.414  19.442  1.00  0.00           C  
ATOM    719  O   LEU A  49      22.218   6.839  20.490  1.00  0.00           O  
ATOM    720  CB  LEU A  49      20.688   6.991  17.772  1.00  0.00           C  
ATOM    721  CG  LEU A  49      19.231   7.321  17.424  1.00  0.00           C  
ATOM    722  CD1 LEU A  49      18.415   7.430  18.704  1.00  0.00           C  
ATOM    723  CD2 LEU A  49      19.180   8.619  16.631  1.00  0.00           C  
ATOM    724  H   LEU A  49      22.023   8.885  16.700  1.00  0.00           H  
ATOM    725  HA  LEU A  49      20.725   8.583  19.214  1.00  0.00           H  
ATOM    726 1HB  LEU A  49      21.222   6.823  16.838  1.00  0.00           H  
ATOM    727 2HB  LEU A  49      20.691   6.060  18.339  1.00  0.00           H  
ATOM    728  HG  LEU A  49      18.808   6.514  16.826  1.00  0.00           H  
ATOM    729 1HD1 LEU A  49      17.380   7.665  18.457  1.00  0.00           H  
ATOM    730 2HD1 LEU A  49      18.453   6.483  19.242  1.00  0.00           H  
ATOM    731 3HD1 LEU A  49      18.826   8.221  19.331  1.00  0.00           H  
ATOM    732 1HD2 LEU A  49      18.145   8.853  16.382  1.00  0.00           H  
ATOM    733 2HD2 LEU A  49      19.603   9.427  17.228  1.00  0.00           H  
ATOM    734 3HD2 LEU A  49      19.757   8.507  15.712  1.00  0.00           H  
ATOM    735  N   LYS A  50      23.752   7.524  18.979  1.00  0.00           N  
ATOM    736  CA  LYS A  50      24.890   6.930  19.664  1.00  0.00           C  
ATOM    737  C   LYS A  50      24.830   5.412  19.603  1.00  0.00           C  
ATOM    738  O   LYS A  50      24.992   4.733  20.617  1.00  0.00           O  
ATOM    739  CB  LYS A  50      24.945   7.398  21.119  1.00  0.00           C  
ATOM    740  CG  LYS A  50      25.086   8.904  21.291  1.00  0.00           C  
ATOM    741  CD  LYS A  50      25.218   9.283  22.758  1.00  0.00           C  
ATOM    742  CE  LYS A  50      25.320  10.791  22.934  1.00  0.00           C  
ATOM    743  NZ  LYS A  50      25.416  11.179  24.368  1.00  0.00           N  
ATOM    744  H   LYS A  50      23.914   8.036  18.124  1.00  0.00           H  
ATOM    745  HA  LYS A  50      25.803   7.250  19.160  1.00  0.00           H  
ATOM    746 1HB  LYS A  50      24.038   7.085  21.636  1.00  0.00           H  
ATOM    747 2HB  LYS A  50      25.788   6.924  21.622  1.00  0.00           H  
ATOM    748 1HG  LYS A  50      25.969   9.251  20.754  1.00  0.00           H  
ATOM    749 2HG  LYS A  50      24.210   9.401  20.874  1.00  0.00           H  
ATOM    750 1HD  LYS A  50      24.349   8.919  23.308  1.00  0.00           H  
ATOM    751 2HD  LYS A  50      26.111   8.818  23.175  1.00  0.00           H  
ATOM    752 1HE  LYS A  50      26.201  11.160  22.411  1.00  0.00           H  
ATOM    753 2HE  LYS A  50      24.441  11.268  22.501  1.00  0.00           H  
ATOM    754 1HZ  LYS A  50      25.482  12.184  24.442  1.00  0.00           H  
ATOM    755 2HZ  LYS A  50      24.594  10.858  24.860  1.00  0.00           H  
ATOM    756 3HZ  LYS A  50      26.238  10.758  24.776  1.00  0.00           H  
ATOM    757  N   ALA A  51      24.596   4.888  18.407  1.00  0.00           N  
ATOM    758  CA  ALA A  51      24.584   3.451  18.177  1.00  0.00           C  
ATOM    759  C   ALA A  51      25.990   2.873  18.236  1.00  0.00           C  
ATOM    760  O   ALA A  51      26.940   3.474  17.735  1.00  0.00           O  
ATOM    761  CB  ALA A  51      23.938   3.135  16.836  1.00  0.00           C  
ATOM    762  H   ALA A  51      24.420   5.504  17.626  1.00  0.00           H  
ATOM    763  HA  ALA A  51      23.998   2.986  18.970  1.00  0.00           H  
ATOM    764 1HB  ALA A  51      23.936   2.056  16.679  1.00  0.00           H  
ATOM    765 2HB  ALA A  51      22.912   3.504  16.831  1.00  0.00           H  
ATOM    766 3HB  ALA A  51      24.501   3.617  16.039  1.00  0.00           H  
ATOM    767  N   PRO A  52      26.119   1.703  18.850  1.00  0.00           N  
ATOM    768  CA  PRO A  52      27.418   1.072  19.043  1.00  0.00           C  
ATOM    769  C   PRO A  52      28.068   0.720  17.716  1.00  0.00           C  
ATOM    770  O   PRO A  52      27.406   0.236  16.798  1.00  0.00           O  
ATOM    771  CB  PRO A  52      27.074  -0.183  19.851  1.00  0.00           C  
ATOM    772  CG  PRO A  52      25.637  -0.433  19.545  1.00  0.00           C  
ATOM    773  CD  PRO A  52      25.052   0.940  19.346  1.00  0.00           C  
ATOM    774  HA  PRO A  52      28.066   1.747  19.621  1.00  0.00           H  
ATOM    775 1HB  PRO A  52      27.726  -1.016  19.549  1.00  0.00           H  
ATOM    776 2HB  PRO A  52      27.257  -0.003  20.921  1.00  0.00           H  
ATOM    777 1HG  PRO A  52      25.544  -1.066  18.650  1.00  0.00           H  
ATOM    778 2HG  PRO A  52      25.161  -0.980  20.372  1.00  0.00           H  
ATOM    779 1HD  PRO A  52      24.241   0.890  18.605  1.00  0.00           H  
ATOM    780 2HD  PRO A  52      24.677   1.322  20.307  1.00  0.00           H  
ATOM    781  N   GLY A  53      29.344   1.063  17.895  1.00  0.00           N  
ATOM    782  CA  GLY A  53      30.268   1.149  16.772  1.00  0.00           C  
ATOM    783  C   GLY A  53      29.945   0.088  15.752  1.00  0.00           C  
ATOM    784  O   GLY A  53      30.219   0.252  14.563  1.00  0.00           O  
ATOM    785  H   GLY A  53      29.673   1.266  18.828  1.00  0.00           H  
ATOM    786 1HA  GLY A  53      30.201   2.139  16.321  1.00  0.00           H  
ATOM    787 2HA  GLY A  53      31.289   1.028  17.131  1.00  0.00           H  
ATOM    788  N   GLU A  54      29.358  -1.011  16.215  1.00  0.00           N  
ATOM    789  CA  GLU A  54      29.079  -2.119  15.310  1.00  0.00           C  
ATOM    790  C   GLU A  54      28.049  -1.727  14.259  1.00  0.00           C  
ATOM    791  O   GLU A  54      28.177  -2.082  13.087  1.00  0.00           O  
ATOM    792  CB  GLU A  54      28.584  -3.336  16.094  1.00  0.00           C  
ATOM    793  CG  GLU A  54      29.644  -3.998  16.963  1.00  0.00           C  
ATOM    794  CD  GLU A  54      29.104  -5.145  17.771  1.00  0.00           C  
ATOM    795  OE1 GLU A  54      27.915  -5.355  17.751  1.00  0.00           O  
ATOM    796  OE2 GLU A  54      29.883  -5.814  18.410  1.00  0.00           O  
ATOM    797  H   GLU A  54      29.112  -1.063  17.193  1.00  0.00           H  
ATOM    798  HA  GLU A  54      30.003  -2.387  14.796  1.00  0.00           H  
ATOM    799 1HB  GLU A  54      27.758  -3.040  16.741  1.00  0.00           H  
ATOM    800 2HB  GLU A  54      28.203  -4.086  15.400  1.00  0.00           H  
ATOM    801 1HG  GLU A  54      30.446  -4.365  16.323  1.00  0.00           H  
ATOM    802 2HG  GLU A  54      30.065  -3.252  17.635  1.00  0.00           H  
ATOM    803  N   ASN A  55      27.027  -0.993  14.684  1.00  0.00           N  
ATOM    804  CA  ASN A  55      25.973  -0.550  13.779  1.00  0.00           C  
ATOM    805  C   ASN A  55      26.516   0.409  12.728  1.00  0.00           C  
ATOM    806  O   ASN A  55      26.146   0.335  11.556  1.00  0.00           O  
ATOM    807  CB  ASN A  55      24.839   0.095  14.555  1.00  0.00           C  
ATOM    808  CG  ASN A  55      24.011  -0.909  15.309  1.00  0.00           C  
ATOM    809  OD1 ASN A  55      23.955  -2.088  14.941  1.00  0.00           O  
ATOM    810  ND2 ASN A  55      23.367  -0.464  16.357  1.00  0.00           N  
ATOM    811  H   ASN A  55      26.979  -0.735  15.659  1.00  0.00           H  
ATOM    812  HA  ASN A  55      25.582  -1.421  13.250  1.00  0.00           H  
ATOM    813 1HB  ASN A  55      25.247   0.817  15.263  1.00  0.00           H  
ATOM    814 2HB  ASN A  55      24.191   0.639  13.868  1.00  0.00           H  
ATOM    815 1HD2 ASN A  55      22.800  -1.087  16.898  1.00  0.00           H  
ATOM    816 2HD2 ASN A  55      23.441   0.498  16.619  1.00  0.00           H  
ATOM    817  N   LEU A  56      27.395   1.309  13.153  1.00  0.00           N  
ATOM    818  CA  LEU A  56      27.991   2.285  12.248  1.00  0.00           C  
ATOM    819  C   LEU A  56      28.857   1.604  11.197  1.00  0.00           C  
ATOM    820  O   LEU A  56      28.839   1.981  10.025  1.00  0.00           O  
ATOM    821  CB  LEU A  56      28.834   3.295  13.037  1.00  0.00           C  
ATOM    822  CG  LEU A  56      28.048   4.255  13.939  1.00  0.00           C  
ATOM    823  CD1 LEU A  56      29.020   5.067  14.786  1.00  0.00           C  
ATOM    824  CD2 LEU A  56      27.181   5.164  13.081  1.00  0.00           C  
ATOM    825  H   LEU A  56      27.658   1.318  14.128  1.00  0.00           H  
ATOM    826  HA  LEU A  56      27.189   2.819  11.739  1.00  0.00           H  
ATOM    827 1HB  LEU A  56      29.533   2.747  13.666  1.00  0.00           H  
ATOM    828 2HB  LEU A  56      29.406   3.897  12.332  1.00  0.00           H  
ATOM    829  HG  LEU A  56      27.415   3.682  14.617  1.00  0.00           H  
ATOM    830 1HD1 LEU A  56      28.462   5.749  15.427  1.00  0.00           H  
ATOM    831 2HD1 LEU A  56      29.614   4.393  15.404  1.00  0.00           H  
ATOM    832 3HD1 LEU A  56      29.680   5.639  14.134  1.00  0.00           H  
ATOM    833 1HD2 LEU A  56      26.622   5.846  13.722  1.00  0.00           H  
ATOM    834 2HD2 LEU A  56      27.814   5.738  12.404  1.00  0.00           H  
ATOM    835 3HD2 LEU A  56      26.484   4.559  12.500  1.00  0.00           H  
ATOM    836  N   VAL A  57      29.615   0.599  11.622  1.00  0.00           N  
ATOM    837  CA  VAL A  57      30.490  -0.137  10.717  1.00  0.00           C  
ATOM    838  C   VAL A  57      29.686  -0.891   9.666  1.00  0.00           C  
ATOM    839  O   VAL A  57      30.061  -0.930   8.494  1.00  0.00           O  
ATOM    840  CB  VAL A  57      31.359  -1.134  11.507  1.00  0.00           C  
ATOM    841  CG1 VAL A  57      32.134  -2.034  10.556  1.00  0.00           C  
ATOM    842  CG2 VAL A  57      32.306  -0.379  12.427  1.00  0.00           C  
ATOM    843  H   VAL A  57      29.584   0.338  12.597  1.00  0.00           H  
ATOM    844  HA  VAL A  57      31.144   0.575  10.213  1.00  0.00           H  
ATOM    845  HB  VAL A  57      30.710  -1.777  12.101  1.00  0.00           H  
ATOM    846 1HG1 VAL A  57      32.743  -2.732  11.131  1.00  0.00           H  
ATOM    847 2HG1 VAL A  57      31.436  -2.591   9.932  1.00  0.00           H  
ATOM    848 3HG1 VAL A  57      32.781  -1.425   9.924  1.00  0.00           H  
ATOM    849 1HG2 VAL A  57      32.917  -1.089  12.982  1.00  0.00           H  
ATOM    850 2HG2 VAL A  57      32.952   0.269  11.833  1.00  0.00           H  
ATOM    851 3HG2 VAL A  57      31.729   0.227  13.126  1.00  0.00           H  
ATOM    852  N   GLU A  58      28.579  -1.489  10.091  1.00  0.00           N  
ATOM    853  CA  GLU A  58      27.720  -2.243   9.186  1.00  0.00           C  
ATOM    854  C   GLU A  58      27.095  -1.335   8.135  1.00  0.00           C  
ATOM    855  O   GLU A  58      26.999  -1.700   6.963  1.00  0.00           O  
ATOM    856  CB  GLU A  58      26.621  -2.963   9.970  1.00  0.00           C  
ATOM    857  CG  GLU A  58      27.117  -4.112  10.837  1.00  0.00           C  
ATOM    858  CD  GLU A  58      26.022  -4.749  11.647  1.00  0.00           C  
ATOM    859  OE1 GLU A  58      24.925  -4.244  11.629  1.00  0.00           O  
ATOM    860  OE2 GLU A  58      26.283  -5.742  12.284  1.00  0.00           O  
ATOM    861  H   GLU A  58      28.326  -1.420  11.066  1.00  0.00           H  
ATOM    862  HA  GLU A  58      28.328  -2.988   8.672  1.00  0.00           H  
ATOM    863 1HB  GLU A  58      26.110  -2.251  10.618  1.00  0.00           H  
ATOM    864 2HB  GLU A  58      25.881  -3.363   9.276  1.00  0.00           H  
ATOM    865 1HG  GLU A  58      27.567  -4.870  10.196  1.00  0.00           H  
ATOM    866 2HG  GLU A  58      27.889  -3.739  11.509  1.00  0.00           H  
ATOM    867  N   VAL A  59      26.671  -0.151   8.560  1.00  0.00           N  
ATOM    868  CA  VAL A  59      26.054   0.812   7.655  1.00  0.00           C  
ATOM    869  C   VAL A  59      27.046   1.293   6.604  1.00  0.00           C  
ATOM    870  O   VAL A  59      26.700   1.442   5.432  1.00  0.00           O  
ATOM    871  CB  VAL A  59      25.520   2.022   8.445  1.00  0.00           C  
ATOM    872  CG1 VAL A  59      25.047   3.112   7.494  1.00  0.00           C  
ATOM    873  CG2 VAL A  59      24.392   1.582   9.365  1.00  0.00           C  
ATOM    874  H   VAL A  59      26.778   0.089   9.535  1.00  0.00           H  
ATOM    875  HA  VAL A  59      25.218   0.326   7.151  1.00  0.00           H  
ATOM    876  HB  VAL A  59      26.331   2.443   9.038  1.00  0.00           H  
ATOM    877 1HG1 VAL A  59      24.674   3.959   8.069  1.00  0.00           H  
ATOM    878 2HG1 VAL A  59      25.880   3.436   6.870  1.00  0.00           H  
ATOM    879 3HG1 VAL A  59      24.249   2.722   6.863  1.00  0.00           H  
ATOM    880 1HG2 VAL A  59      24.020   2.443   9.921  1.00  0.00           H  
ATOM    881 2HG2 VAL A  59      23.583   1.156   8.771  1.00  0.00           H  
ATOM    882 3HG2 VAL A  59      24.763   0.833  10.064  1.00  0.00           H  
ATOM    883  N   LEU A  60      28.281   1.535   7.029  1.00  0.00           N  
ATOM    884  CA  LEU A  60      29.326   1.999   6.124  1.00  0.00           C  
ATOM    885  C   LEU A  60      29.652   0.946   5.072  1.00  0.00           C  
ATOM    886  O   LEU A  60      29.851   1.266   3.900  1.00  0.00           O  
ATOM    887  CB  LEU A  60      30.593   2.351   6.914  1.00  0.00           C  
ATOM    888  CG  LEU A  60      31.741   2.955   6.095  1.00  0.00           C  
ATOM    889  CD1 LEU A  60      32.605   3.826   6.997  1.00  0.00           C  
ATOM    890  CD2 LEU A  60      32.559   1.838   5.466  1.00  0.00           C  
ATOM    891  H   LEU A  60      28.502   1.394   8.004  1.00  0.00           H  
ATOM    892  HA  LEU A  60      28.970   2.894   5.615  1.00  0.00           H  
ATOM    893 1HB  LEU A  60      30.330   3.065   7.692  1.00  0.00           H  
ATOM    894 2HB  LEU A  60      30.967   1.446   7.392  1.00  0.00           H  
ATOM    895  HG  LEU A  60      31.332   3.592   5.310  1.00  0.00           H  
ATOM    896 1HD1 LEU A  60      33.421   4.256   6.415  1.00  0.00           H  
ATOM    897 2HD1 LEU A  60      31.999   4.628   7.418  1.00  0.00           H  
ATOM    898 3HD1 LEU A  60      33.016   3.219   7.803  1.00  0.00           H  
ATOM    899 1HD2 LEU A  60      33.375   2.267   4.883  1.00  0.00           H  
ATOM    900 2HD2 LEU A  60      32.970   1.202   6.250  1.00  0.00           H  
ATOM    901 3HD2 LEU A  60      31.921   1.243   4.813  1.00  0.00           H  
ATOM    902  N   LYS A  61      29.705  -0.311   5.498  1.00  0.00           N  
ATOM    903  CA  LYS A  61      30.007  -1.414   4.593  1.00  0.00           C  
ATOM    904  C   LYS A  61      28.917  -1.578   3.541  1.00  0.00           C  
ATOM    905  O   LYS A  61      29.204  -1.823   2.369  1.00  0.00           O  
ATOM    906  CB  LYS A  61      30.183  -2.716   5.376  1.00  0.00           C  
ATOM    907  CG  LYS A  61      30.573  -3.916   4.522  1.00  0.00           C  
ATOM    908  CD  LYS A  61      30.820  -5.148   5.380  1.00  0.00           C  
ATOM    909  CE  LYS A  61      31.195  -6.351   4.527  1.00  0.00           C  
ATOM    910  NZ  LYS A  61      31.440  -7.564   5.353  1.00  0.00           N  
ATOM    911  H   LYS A  61      29.532  -0.508   6.473  1.00  0.00           H  
ATOM    912  HA  LYS A  61      30.940  -1.191   4.074  1.00  0.00           H  
ATOM    913 1HB  LYS A  61      30.952  -2.583   6.136  1.00  0.00           H  
ATOM    914 2HB  LYS A  61      29.253  -2.960   5.890  1.00  0.00           H  
ATOM    915 1HG  LYS A  61      29.774  -4.132   3.811  1.00  0.00           H  
ATOM    916 2HG  LYS A  61      31.479  -3.685   3.963  1.00  0.00           H  
ATOM    917 1HD  LYS A  61      31.628  -4.945   6.084  1.00  0.00           H  
ATOM    918 2HD  LYS A  61      29.918  -5.383   5.946  1.00  0.00           H  
ATOM    919 1HE  LYS A  61      30.392  -6.562   3.822  1.00  0.00           H  
ATOM    920 2HE  LYS A  61      32.098  -6.126   3.959  1.00  0.00           H  
ATOM    921 1HZ  LYS A  61      31.686  -8.337   4.752  1.00  0.00           H  
ATOM    922 2HZ  LYS A  61      32.196  -7.385   5.999  1.00  0.00           H  
ATOM    923 3HZ  LYS A  61      30.603  -7.793   5.871  1.00  0.00           H  
ATOM    924  N   GLU A  62      27.666  -1.441   3.967  1.00  0.00           N  
ATOM    925  CA  GLU A  62      26.530  -1.574   3.062  1.00  0.00           C  
ATOM    926  C   GLU A  62      26.532  -0.472   2.010  1.00  0.00           C  
ATOM    927  O   GLU A  62      26.246  -0.719   0.838  1.00  0.00           O  
ATOM    928  CB  GLU A  62      25.216  -1.541   3.846  1.00  0.00           C  
ATOM    929  CG  GLU A  62      24.976  -2.763   4.721  1.00  0.00           C  
ATOM    930  CD  GLU A  62      24.830  -4.032   3.927  1.00  0.00           C  
ATOM    931  OE1 GLU A  62      24.235  -3.988   2.877  1.00  0.00           O  
ATOM    932  OE2 GLU A  62      25.314  -5.046   4.372  1.00  0.00           O  
ATOM    933  H   GLU A  62      27.498  -1.240   4.942  1.00  0.00           H  
ATOM    934  HA  GLU A  62      26.607  -2.533   2.549  1.00  0.00           H  
ATOM    935 1HB  GLU A  62      25.198  -0.661   4.489  1.00  0.00           H  
ATOM    936 2HB  GLU A  62      24.380  -1.457   3.152  1.00  0.00           H  
ATOM    937 1HG  GLU A  62      25.813  -2.874   5.410  1.00  0.00           H  
ATOM    938 2HG  GLU A  62      24.074  -2.603   5.311  1.00  0.00           H  
ATOM    939  N   GLY A  63      26.856   0.745   2.436  1.00  0.00           N  
ATOM    940  CA  GLY A  63      26.895   1.887   1.531  1.00  0.00           C  
ATOM    941  C   GLY A  63      27.984   1.720   0.479  1.00  0.00           C  
ATOM    942  O   GLY A  63      27.783   2.040  -0.693  1.00  0.00           O  
ATOM    943  H   GLY A  63      27.081   0.881   3.411  1.00  0.00           H  
ATOM    944 1HA  GLY A  63      25.927   1.998   1.043  1.00  0.00           H  
ATOM    945 2HA  GLY A  63      27.073   2.798   2.102  1.00  0.00           H  
ATOM    946  N   GLY A  64      29.138   1.217   0.905  1.00  0.00           N  
ATOM    947  CA  GLY A  64      30.262   1.006   0.000  1.00  0.00           C  
ATOM    948  C   GLY A  64      29.933  -0.046  -1.052  1.00  0.00           C  
ATOM    949  O   GLY A  64      30.280   0.104  -2.224  1.00  0.00           O  
ATOM    950  H   GLY A  64      29.239   0.975   1.880  1.00  0.00           H  
ATOM    951 1HA  GLY A  64      30.518   1.947  -0.488  1.00  0.00           H  
ATOM    952 2HA  GLY A  64      31.135   0.693   0.571  1.00  0.00           H  
ATOM    953  N   GLU A  65      29.262  -1.111  -0.626  1.00  0.00           N  
ATOM    954  CA  GLU A  65      28.884  -2.190  -1.531  1.00  0.00           C  
ATOM    955  C   GLU A  65      27.894  -1.706  -2.583  1.00  0.00           C  
ATOM    956  O   GLU A  65      27.991  -2.071  -3.755  1.00  0.00           O  
ATOM    957  CB  GLU A  65      28.280  -3.357  -0.747  1.00  0.00           C  
ATOM    958  CG  GLU A  65      27.899  -4.558  -1.600  1.00  0.00           C  
ATOM    959  CD  GLU A  65      29.086  -5.216  -2.247  1.00  0.00           C  
ATOM    960  OE1 GLU A  65      30.180  -5.024  -1.772  1.00  0.00           O  
ATOM    961  OE2 GLU A  65      28.899  -5.912  -3.217  1.00  0.00           O  
ATOM    962  H   GLU A  65      29.008  -1.174   0.349  1.00  0.00           H  
ATOM    963  HA  GLU A  65      29.780  -2.541  -2.044  1.00  0.00           H  
ATOM    964 1HB  GLU A  65      28.990  -3.695   0.008  1.00  0.00           H  
ATOM    965 2HB  GLU A  65      27.384  -3.020  -0.225  1.00  0.00           H  
ATOM    966 1HG  GLU A  65      27.389  -5.289  -0.973  1.00  0.00           H  
ATOM    967 2HG  GLU A  65      27.203  -4.235  -2.373  1.00  0.00           H  
ATOM    968  N   ALA A  66      26.942  -0.883  -2.157  1.00  0.00           N  
ATOM    969  CA  ALA A  66      25.932  -0.347  -3.062  1.00  0.00           C  
ATOM    970  C   ALA A  66      26.559   0.559  -4.114  1.00  0.00           C  
ATOM    971  O   ALA A  66      26.183   0.519  -5.286  1.00  0.00           O  
ATOM    972  CB  ALA A  66      24.868   0.409  -2.280  1.00  0.00           C  
ATOM    973  H   ALA A  66      26.917  -0.622  -1.182  1.00  0.00           H  
ATOM    974  HA  ALA A  66      25.462  -1.184  -3.579  1.00  0.00           H  
ATOM    975 1HB  ALA A  66      24.121   0.803  -2.969  1.00  0.00           H  
ATOM    976 2HB  ALA A  66      24.388  -0.267  -1.572  1.00  0.00           H  
ATOM    977 3HB  ALA A  66      25.331   1.232  -1.738  1.00  0.00           H  
ATOM    978  N   LEU A  67      27.517   1.376  -3.688  1.00  0.00           N  
ATOM    979  CA  LEU A  67      28.198   2.294  -4.593  1.00  0.00           C  
ATOM    980  C   LEU A  67      28.999   1.538  -5.645  1.00  0.00           C  
ATOM    981  O   LEU A  67      29.014   1.915  -6.817  1.00  0.00           O  
ATOM    982  CB  LEU A  67      29.128   3.224  -3.804  1.00  0.00           C  
ATOM    983  CG  LEU A  67      28.433   4.251  -2.901  1.00  0.00           C  
ATOM    984  CD1 LEU A  67      29.474   4.971  -2.055  1.00  0.00           C  
ATOM    985  CD2 LEU A  67      27.651   5.234  -3.759  1.00  0.00           C  
ATOM    986  H   LEU A  67      27.779   1.360  -2.713  1.00  0.00           H  
ATOM    987  HA  LEU A  67      27.448   2.898  -5.102  1.00  0.00           H  
ATOM    988 1HB  LEU A  67      29.776   2.615  -3.175  1.00  0.00           H  
ATOM    989 2HB  LEU A  67      29.753   3.771  -4.509  1.00  0.00           H  
ATOM    990  HG  LEU A  67      27.750   3.737  -2.224  1.00  0.00           H  
ATOM    991 1HD1 LEU A  67      28.980   5.701  -1.413  1.00  0.00           H  
ATOM    992 2HD1 LEU A  67      30.005   4.247  -1.437  1.00  0.00           H  
ATOM    993 3HD1 LEU A  67      30.182   5.482  -2.706  1.00  0.00           H  
ATOM    994 1HD2 LEU A  67      27.156   5.964  -3.118  1.00  0.00           H  
ATOM    995 2HD2 LEU A  67      28.333   5.749  -4.436  1.00  0.00           H  
ATOM    996 3HD2 LEU A  67      26.902   4.694  -4.340  1.00  0.00           H  
ATOM    997  N   VAL A  68      29.664   0.469  -5.219  1.00  0.00           N  
ATOM    998  CA  VAL A  68      30.468  -0.343  -6.124  1.00  0.00           C  
ATOM    999  C   VAL A  68      29.600  -1.022  -7.176  1.00  0.00           C  
ATOM   1000  O   VAL A  68      29.971  -1.096  -8.347  1.00  0.00           O  
ATOM   1001  CB  VAL A  68      31.244  -1.414  -5.334  1.00  0.00           C  
ATOM   1002  CG1 VAL A  68      31.933  -2.381  -6.284  1.00  0.00           C  
ATOM   1003  CG2 VAL A  68      32.255  -0.747  -4.414  1.00  0.00           C  
ATOM   1004  H   VAL A  68      29.611   0.213  -4.243  1.00  0.00           H  
ATOM   1005  HA  VAL A  68      31.184   0.307  -6.629  1.00  0.00           H  
ATOM   1006  HB  VAL A  68      30.539  -1.995  -4.739  1.00  0.00           H  
ATOM   1007 1HG1 VAL A  68      32.477  -3.131  -5.708  1.00  0.00           H  
ATOM   1008 2HG1 VAL A  68      31.187  -2.873  -6.907  1.00  0.00           H  
ATOM   1009 3HG1 VAL A  68      32.632  -1.834  -6.916  1.00  0.00           H  
ATOM   1010 1HG2 VAL A  68      32.800  -1.510  -3.858  1.00  0.00           H  
ATOM   1011 2HG2 VAL A  68      32.957  -0.161  -5.009  1.00  0.00           H  
ATOM   1012 3HG2 VAL A  68      31.735  -0.091  -3.716  1.00  0.00           H  
ATOM   1013  N   ARG A  69      28.443  -1.517  -6.751  1.00  0.00           N  
ATOM   1014  CA  ARG A  69      27.519  -2.191  -7.655  1.00  0.00           C  
ATOM   1015  C   ARG A  69      26.979  -1.230  -8.707  1.00  0.00           C  
ATOM   1016  O   ARG A  69      26.852  -1.585  -9.879  1.00  0.00           O  
ATOM   1017  CB  ARG A  69      26.357  -2.796  -6.880  1.00  0.00           C  
ATOM   1018  CG  ARG A  69      26.735  -3.934  -5.946  1.00  0.00           C  
ATOM   1019  CD  ARG A  69      27.215  -5.123  -6.696  1.00  0.00           C  
ATOM   1020  NE  ARG A  69      27.476  -6.251  -5.815  1.00  0.00           N  
ATOM   1021  CZ  ARG A  69      28.054  -7.405  -6.200  1.00  0.00           C  
ATOM   1022  NH1 ARG A  69      28.425  -7.569  -7.451  1.00  0.00           N  
ATOM   1023  NH2 ARG A  69      28.249  -8.372  -5.321  1.00  0.00           N  
ATOM   1024  H   ARG A  69      28.197  -1.424  -5.776  1.00  0.00           H  
ATOM   1025  HA  ARG A  69      28.055  -2.994  -8.161  1.00  0.00           H  
ATOM   1026 1HB  ARG A  69      25.879  -2.023  -6.281  1.00  0.00           H  
ATOM   1027 2HB  ARG A  69      25.612  -3.176  -7.579  1.00  0.00           H  
ATOM   1028 1HG  ARG A  69      27.531  -3.607  -5.277  1.00  0.00           H  
ATOM   1029 2HG  ARG A  69      25.865  -4.227  -5.359  1.00  0.00           H  
ATOM   1030 1HD  ARG A  69      26.460  -5.425  -7.421  1.00  0.00           H  
ATOM   1031 2HD  ARG A  69      28.140  -4.876  -7.216  1.00  0.00           H  
ATOM   1032  HE  ARG A  69      27.205  -6.162  -4.845  1.00  0.00           H  
ATOM   1033 1HH1 ARG A  69      28.277  -6.829  -8.123  1.00  0.00           H  
ATOM   1034 2HH1 ARG A  69      28.858  -8.434  -7.740  1.00  0.00           H  
ATOM   1035 1HH2 ARG A  69      27.964  -8.246  -4.360  1.00  0.00           H  
ATOM   1036 2HH2 ARG A  69      28.682  -9.237  -5.610  1.00  0.00           H  
ATOM   1037  N   VAL A  70      26.663  -0.012  -8.282  1.00  0.00           N  
ATOM   1038  CA  VAL A  70      26.136   1.003  -9.186  1.00  0.00           C  
ATOM   1039  C   VAL A  70      27.167   1.392 -10.238  1.00  0.00           C  
ATOM   1040  O   VAL A  70      26.835   1.571 -11.410  1.00  0.00           O  
ATOM   1041  CB  VAL A  70      25.715   2.256  -8.395  1.00  0.00           C  
ATOM   1042  CG1 VAL A  70      25.343   3.385  -9.345  1.00  0.00           C  
ATOM   1043  CG2 VAL A  70      24.552   1.921  -7.475  1.00  0.00           C  
ATOM   1044  H   VAL A  70      26.791   0.217  -7.307  1.00  0.00           H  
ATOM   1045  HA  VAL A  70      25.259   0.596  -9.690  1.00  0.00           H  
ATOM   1046  HB  VAL A  70      26.562   2.601  -7.802  1.00  0.00           H  
ATOM   1047 1HG1 VAL A  70      25.049   4.263  -8.769  1.00  0.00           H  
ATOM   1048 2HG1 VAL A  70      26.202   3.633  -9.970  1.00  0.00           H  
ATOM   1049 3HG1 VAL A  70      24.513   3.071  -9.976  1.00  0.00           H  
ATOM   1050 1HG2 VAL A  70      24.260   2.811  -6.918  1.00  0.00           H  
ATOM   1051 2HG2 VAL A  70      23.707   1.570  -8.068  1.00  0.00           H  
ATOM   1052 3HG2 VAL A  70      24.854   1.140  -6.776  1.00  0.00           H  
ATOM   1053  N   VAL A  71      28.419   1.521  -9.813  1.00  0.00           N  
ATOM   1054  CA  VAL A  71      29.502   1.889 -10.717  1.00  0.00           C  
ATOM   1055  C   VAL A  71      29.731   0.812 -11.769  1.00  0.00           C  
ATOM   1056  O   VAL A  71      29.957   1.114 -12.941  1.00  0.00           O  
ATOM   1057  CB  VAL A  71      30.804   2.116  -9.927  1.00  0.00           C  
ATOM   1058  CG1 VAL A  71      31.976   2.313 -10.876  1.00  0.00           C  
ATOM   1059  CG2 VAL A  71      30.649   3.316  -9.005  1.00  0.00           C  
ATOM   1060  H   VAL A  71      28.627   1.360  -8.838  1.00  0.00           H  
ATOM   1061  HA  VAL A  71      29.232   2.818 -11.221  1.00  0.00           H  
ATOM   1062  HB  VAL A  71      31.018   1.226  -9.333  1.00  0.00           H  
ATOM   1063 1HG1 VAL A  71      32.889   2.471 -10.301  1.00  0.00           H  
ATOM   1064 2HG1 VAL A  71      32.091   1.427 -11.501  1.00  0.00           H  
ATOM   1065 3HG1 VAL A  71      31.791   3.182 -11.507  1.00  0.00           H  
ATOM   1066 1HG2 VAL A  71      31.573   3.470  -8.449  1.00  0.00           H  
ATOM   1067 2HG2 VAL A  71      30.430   4.204  -9.599  1.00  0.00           H  
ATOM   1068 3HG2 VAL A  71      29.831   3.135  -8.307  1.00  0.00           H  
ATOM   1069  N   GLU A  72      29.671  -0.446 -11.344  1.00  0.00           N  
ATOM   1070  CA  GLU A  72      29.872  -1.571 -12.248  1.00  0.00           C  
ATOM   1071  C   GLU A  72      28.772  -1.636 -13.300  1.00  0.00           C  
ATOM   1072  O   GLU A  72      29.036  -1.906 -14.472  1.00  0.00           O  
ATOM   1073  CB  GLU A  72      29.919  -2.884 -11.463  1.00  0.00           C  
ATOM   1074  CG  GLU A  72      30.202  -4.115 -12.313  1.00  0.00           C  
ATOM   1075  CD  GLU A  72      30.329  -5.371 -11.497  1.00  0.00           C  
ATOM   1076  OE1 GLU A  72      30.223  -5.292 -10.297  1.00  0.00           O  
ATOM   1077  OE2 GLU A  72      30.532  -6.413 -12.076  1.00  0.00           O  
ATOM   1078  H   GLU A  72      29.481  -0.627 -10.369  1.00  0.00           H  
ATOM   1079  HA  GLU A  72      30.825  -1.437 -12.761  1.00  0.00           H  
ATOM   1080 1HB  GLU A  72      30.692  -2.822 -10.696  1.00  0.00           H  
ATOM   1081 2HB  GLU A  72      28.967  -3.039 -10.956  1.00  0.00           H  
ATOM   1082 1HG  GLU A  72      29.392  -4.241 -13.031  1.00  0.00           H  
ATOM   1083 2HG  GLU A  72      31.123  -3.954 -12.870  1.00  0.00           H  
ATOM   1084  N   GLU A  73      27.538  -1.387 -12.875  1.00  0.00           N  
ATOM   1085  CA  GLU A  73      26.395  -1.417 -13.779  1.00  0.00           C  
ATOM   1086  C   GLU A  73      26.497  -0.319 -14.831  1.00  0.00           C  
ATOM   1087  O   GLU A  73      26.191  -0.539 -16.003  1.00  0.00           O  
ATOM   1088  CB  GLU A  73      25.090  -1.266 -12.994  1.00  0.00           C  
ATOM   1089  CG  GLU A  73      24.741  -2.462 -12.119  1.00  0.00           C  
ATOM   1090  CD  GLU A  73      24.480  -3.711 -12.913  1.00  0.00           C  
ATOM   1091  OE1 GLU A  73      23.891  -3.614 -13.963  1.00  0.00           O  
ATOM   1092  OE2 GLU A  73      24.871  -4.765 -12.469  1.00  0.00           O  
ATOM   1093  H   GLU A  73      27.388  -1.171 -11.900  1.00  0.00           H  
ATOM   1094  HA  GLU A  73      26.385  -2.379 -14.292  1.00  0.00           H  
ATOM   1095 1HB  GLU A  73      25.152  -0.388 -12.351  1.00  0.00           H  
ATOM   1096 2HB  GLU A  73      24.264  -1.107 -13.688  1.00  0.00           H  
ATOM   1097 1HG  GLU A  73      25.565  -2.648 -11.431  1.00  0.00           H  
ATOM   1098 2HG  GLU A  73      23.858  -2.221 -11.529  1.00  0.00           H  
ATOM   1099  N   ALA A  74      26.928   0.863 -14.406  1.00  0.00           N  
ATOM   1100  CA  ALA A  74      27.071   1.997 -15.310  1.00  0.00           C  
ATOM   1101  C   ALA A  74      28.013   1.669 -16.461  1.00  0.00           C  
ATOM   1102  O   ALA A  74      27.707   1.938 -17.623  1.00  0.00           O  
ATOM   1103  CB  ALA A  74      27.568   3.219 -14.552  1.00  0.00           C  
ATOM   1104  H   ALA A  74      27.163   0.979 -13.431  1.00  0.00           H  
ATOM   1105  HA  ALA A  74      26.091   2.218 -15.733  1.00  0.00           H  
ATOM   1106 1HB  ALA A  74      27.669   4.058 -15.240  1.00  0.00           H  
ATOM   1107 2HB  ALA A  74      26.854   3.477 -13.769  1.00  0.00           H  
ATOM   1108 3HB  ALA A  74      28.535   3.000 -14.103  1.00  0.00           H  
ATOM   1109  N   VAL A  75      29.161   1.086 -16.132  1.00  0.00           N  
ATOM   1110  CA  VAL A  75      30.150   0.720 -17.138  1.00  0.00           C  
ATOM   1111  C   VAL A  75      29.558  -0.225 -18.175  1.00  0.00           C  
ATOM   1112  O   VAL A  75      29.734  -0.031 -19.378  1.00  0.00           O  
ATOM   1113  CB  VAL A  75      31.366   0.050 -16.472  1.00  0.00           C  
ATOM   1114  CG1 VAL A  75      32.300  -0.527 -17.526  1.00  0.00           C  
ATOM   1115  CG2 VAL A  75      32.097   1.056 -15.596  1.00  0.00           C  
ATOM   1116  H   VAL A  75      29.353   0.892 -15.160  1.00  0.00           H  
ATOM   1117  HA  VAL A  75      30.483   1.628 -17.642  1.00  0.00           H  
ATOM   1118  HB  VAL A  75      31.020  -0.783 -15.859  1.00  0.00           H  
ATOM   1119 1HG1 VAL A  75      33.154  -0.997 -17.038  1.00  0.00           H  
ATOM   1120 2HG1 VAL A  75      31.766  -1.270 -18.118  1.00  0.00           H  
ATOM   1121 3HG1 VAL A  75      32.651   0.273 -18.178  1.00  0.00           H  
ATOM   1122 1HG2 VAL A  75      32.955   0.575 -15.128  1.00  0.00           H  
ATOM   1123 2HG2 VAL A  75      32.438   1.891 -16.208  1.00  0.00           H  
ATOM   1124 3HG2 VAL A  75      31.422   1.424 -14.824  1.00  0.00           H  
ATOM   1125  N   LYS A  76      28.855  -1.249 -17.703  1.00  0.00           N  
ATOM   1126  CA  LYS A  76      28.235  -2.227 -18.589  1.00  0.00           C  
ATOM   1127  C   LYS A  76      27.274  -1.556 -19.562  1.00  0.00           C  
ATOM   1128  O   LYS A  76      27.217  -1.913 -20.739  1.00  0.00           O  
ATOM   1129  CB  LYS A  76      27.501  -3.296 -17.778  1.00  0.00           C  
ATOM   1130  CG  LYS A  76      28.416  -4.258 -17.031  1.00  0.00           C  
ATOM   1131  CD  LYS A  76      27.632  -5.417 -16.435  1.00  0.00           C  
ATOM   1132  CE  LYS A  76      26.787  -4.965 -15.253  1.00  0.00           C  
ATOM   1133  NZ  LYS A  76      26.121  -6.110 -14.575  1.00  0.00           N  
ATOM   1134  H   LYS A  76      28.747  -1.353 -16.704  1.00  0.00           H  
ATOM   1135  HA  LYS A  76      29.019  -2.710 -19.174  1.00  0.00           H  
ATOM   1136 1HB  LYS A  76      26.852  -2.815 -17.045  1.00  0.00           H  
ATOM   1137 2HB  LYS A  76      26.867  -3.884 -18.441  1.00  0.00           H  
ATOM   1138 1HG  LYS A  76      29.167  -4.653 -17.717  1.00  0.00           H  
ATOM   1139 2HG  LYS A  76      28.927  -3.725 -16.230  1.00  0.00           H  
ATOM   1140 1HD  LYS A  76      26.977  -5.843 -17.197  1.00  0.00           H  
ATOM   1141 2HD  LYS A  76      28.323  -6.190 -16.101  1.00  0.00           H  
ATOM   1142 1HE  LYS A  76      27.419  -4.449 -14.531  1.00  0.00           H  
ATOM   1143 2HE  LYS A  76      26.023  -4.268 -15.596  1.00  0.00           H  
ATOM   1144 1HZ  LYS A  76      25.572  -5.768 -13.798  1.00  0.00           H  
ATOM   1145 2HZ  LYS A  76      25.517  -6.585 -15.231  1.00  0.00           H  
ATOM   1146 3HZ  LYS A  76      26.821  -6.753 -14.234  1.00  0.00           H  
ATOM   1147  N   VAL A  77      26.519  -0.572 -19.037  1.00  0.00           N  
ATOM   1148  CA  VAL A  77      25.618   0.264 -19.837  1.00  0.00           C  
ATOM   1149  C   VAL A  77      26.343   1.393 -20.577  1.00  0.00           C  
ATOM   1150  O   VAL A  77      26.236   1.517 -21.797  1.00  0.00           O  
ATOM   1151  CB  VAL A  77      24.535   0.878 -18.930  1.00  0.00           C  
ATOM   1152  CG1 VAL A  77      23.677   1.859 -19.715  1.00  0.00           C  
ATOM   1153  CG2 VAL A  77      23.678  -0.225 -18.328  1.00  0.00           C  
ATOM   1154  H   VAL A  77      26.567  -0.391 -18.044  1.00  0.00           H  
ATOM   1155  HA  VAL A  77      25.134  -0.366 -20.584  1.00  0.00           H  
ATOM   1156  HB  VAL A  77      25.018   1.440 -18.132  1.00  0.00           H  
ATOM   1157 1HG1 VAL A  77      22.917   2.284 -19.058  1.00  0.00           H  
ATOM   1158 2HG1 VAL A  77      24.305   2.659 -20.106  1.00  0.00           H  
ATOM   1159 3HG1 VAL A  77      23.192   1.339 -20.541  1.00  0.00           H  
ATOM   1160 1HG2 VAL A  77      22.915   0.215 -17.687  1.00  0.00           H  
ATOM   1161 2HG2 VAL A  77      23.199  -0.792 -19.127  1.00  0.00           H  
ATOM   1162 3HG2 VAL A  77      24.306  -0.892 -17.737  1.00  0.00           H  
ATOM   1163  N   ASN A  78      27.081   2.216 -19.838  1.00  0.00           N  
ATOM   1164  CA  ASN A  78      27.768   3.367 -20.432  1.00  0.00           C  
ATOM   1165  C   ASN A  78      29.250   3.354 -20.069  1.00  0.00           C  
ATOM   1166  O   ASN A  78      29.612   3.205 -18.902  1.00  0.00           O  
ATOM   1167  CB  ASN A  78      27.121   4.668 -19.994  1.00  0.00           C  
ATOM   1168  CG  ASN A  78      27.723   5.869 -20.668  1.00  0.00           C  
ATOM   1169  OD1 ASN A  78      28.931   6.114 -20.564  1.00  0.00           O  
ATOM   1170  ND2 ASN A  78      26.906   6.623 -21.358  1.00  0.00           N  
ATOM   1171  H   ASN A  78      27.169   2.042 -18.847  1.00  0.00           H  
ATOM   1172  HA  ASN A  78      27.695   3.291 -21.518  1.00  0.00           H  
ATOM   1173 1HB  ASN A  78      26.054   4.637 -20.218  1.00  0.00           H  
ATOM   1174 2HB  ASN A  78      27.225   4.781 -18.915  1.00  0.00           H  
ATOM   1175 1HD2 ASN A  78      27.252   7.436 -21.828  1.00  0.00           H  
ATOM   1176 2HD2 ASN A  78      25.937   6.387 -21.415  1.00  0.00           H  
ATOM   1177  N   ASN A  79      30.109   3.510 -21.070  1.00  0.00           N  
ATOM   1178  CA  ASN A  79      31.547   3.387 -20.855  1.00  0.00           C  
ATOM   1179  C   ASN A  79      32.277   4.705 -21.098  1.00  0.00           C  
ATOM   1180  O   ASN A  79      33.503   4.736 -21.205  1.00  0.00           O  
ATOM   1181  CB  ASN A  79      32.120   2.294 -21.738  1.00  0.00           C  
ATOM   1182  CG  ASN A  79      32.001   2.611 -23.202  1.00  0.00           C  
ATOM   1183  OD1 ASN A  79      31.198   3.462 -23.602  1.00  0.00           O  
ATOM   1184  ND2 ASN A  79      32.785   1.944 -24.010  1.00  0.00           N  
ATOM   1185  H   ASN A  79      29.756   3.717 -21.993  1.00  0.00           H  
ATOM   1186  HA  ASN A  79      31.719   3.118 -19.812  1.00  0.00           H  
ATOM   1187 1HB  ASN A  79      33.173   2.144 -21.495  1.00  0.00           H  
ATOM   1188 2HB  ASN A  79      31.602   1.356 -21.538  1.00  0.00           H  
ATOM   1189 1HD2 ASN A  79      32.749   2.114 -24.996  1.00  0.00           H  
ATOM   1190 2HD2 ASN A  79      33.420   1.265 -23.643  1.00  0.00           H  
ATOM   1191  N   ASP A  80      31.519   5.792 -21.185  1.00  0.00           N  
ATOM   1192  CA  ASP A  80      32.094   7.096 -21.491  1.00  0.00           C  
ATOM   1193  C   ASP A  80      32.885   7.659 -20.318  1.00  0.00           C  
ATOM   1194  O   ASP A  80      32.409   7.667 -19.183  1.00  0.00           O  
ATOM   1195  CB  ASP A  80      30.992   8.083 -21.886  1.00  0.00           C  
ATOM   1196  CG  ASP A  80      31.539   9.426 -22.352  1.00  0.00           C  
ATOM   1197  OD1 ASP A  80      32.724   9.632 -22.243  1.00  0.00           O  
ATOM   1198  OD2 ASP A  80      30.766  10.231 -22.812  1.00  0.00           O  
ATOM   1199  H   ASP A  80      30.523   5.711 -21.036  1.00  0.00           H  
ATOM   1200  HA  ASP A  80      32.779   6.983 -22.332  1.00  0.00           H  
ATOM   1201 1HB  ASP A  80      30.390   7.654 -22.687  1.00  0.00           H  
ATOM   1202 2HB  ASP A  80      30.333   8.251 -21.034  1.00  0.00           H  
ATOM   1203  N   LYS A  81      34.089   8.119 -20.640  1.00  0.00           N  
ATOM   1204  CA  LYS A  81      35.119   8.305 -19.620  1.00  0.00           C  
ATOM   1205  C   LYS A  81      34.693   9.343 -18.583  1.00  0.00           C  
ATOM   1206  O   LYS A  81      34.971   9.196 -17.393  1.00  0.00           O  
ATOM   1207  CB  LYS A  81      36.442   8.720 -20.266  1.00  0.00           C  
ATOM   1208  CG  LYS A  81      37.613   8.812 -19.297  1.00  0.00           C  
ATOM   1209  CD  LYS A  81      38.886   9.245 -20.009  1.00  0.00           C  
ATOM   1210  CE  LYS A  81      39.414   8.146 -20.919  1.00  0.00           C  
ATOM   1211  NZ  LYS A  81      40.714   8.516 -21.543  1.00  0.00           N  
ATOM   1212  H   LYS A  81      34.289   8.341 -21.605  1.00  0.00           H  
ATOM   1213  HA  LYS A  81      35.267   7.358 -19.101  1.00  0.00           H  
ATOM   1214 1HB  LYS A  81      36.707   8.004 -21.044  1.00  0.00           H  
ATOM   1215 2HB  LYS A  81      36.325   9.693 -20.743  1.00  0.00           H  
ATOM   1216 1HG  LYS A  81      37.382   9.534 -18.513  1.00  0.00           H  
ATOM   1217 2HG  LYS A  81      37.779   7.840 -18.833  1.00  0.00           H  
ATOM   1218 1HD  LYS A  81      38.684  10.135 -20.607  1.00  0.00           H  
ATOM   1219 2HD  LYS A  81      39.650   9.490 -19.271  1.00  0.00           H  
ATOM   1220 1HE  LYS A  81      39.549   7.231 -20.343  1.00  0.00           H  
ATOM   1221 2HE  LYS A  81      38.690   7.948 -21.709  1.00  0.00           H  
ATOM   1222 1HZ  LYS A  81      41.029   7.763 -22.137  1.00  0.00           H  
ATOM   1223 2HZ  LYS A  81      40.596   9.354 -22.095  1.00  0.00           H  
ATOM   1224 3HZ  LYS A  81      41.399   8.683 -20.820  1.00  0.00           H  
ATOM   1225  N   GLU A  82      34.011  10.406 -19.032  1.00  0.00           N  
ATOM   1226  CA  GLU A  82      33.455  11.367 -18.087  1.00  0.00           C  
ATOM   1227  C   GLU A  82      32.492  10.693 -17.118  1.00  0.00           C  
ATOM   1228  O   GLU A  82      32.561  10.909 -15.908  1.00  0.00           O  
ATOM   1229  CB  GLU A  82      32.738  12.494 -18.833  1.00  0.00           C  
ATOM   1230  CG  GLU A  82      32.137  13.563 -17.930  1.00  0.00           C  
ATOM   1231  CD  GLU A  82      33.179  14.378 -17.216  1.00  0.00           C  
ATOM   1232  OE1 GLU A  82      34.298  14.407 -17.670  1.00  0.00           O  
ATOM   1233  OE2 GLU A  82      32.855  14.973 -16.215  1.00  0.00           O  
ATOM   1234  H   GLU A  82      33.890  10.528 -20.027  1.00  0.00           H  
ATOM   1235  HA  GLU A  82      34.273  11.796 -17.508  1.00  0.00           H  
ATOM   1236 1HB  GLU A  82      33.436  12.984 -19.512  1.00  0.00           H  
ATOM   1237 2HB  GLU A  82      31.933  12.076 -19.437  1.00  0.00           H  
ATOM   1238 1HG  GLU A  82      31.521  14.229 -18.533  1.00  0.00           H  
ATOM   1239 2HG  GLU A  82      31.492  13.083 -17.196  1.00  0.00           H  
ATOM   1240  N   THR A  83      31.594   9.875 -17.658  1.00  0.00           N  
ATOM   1241  CA  THR A  83      30.615   9.167 -16.842  1.00  0.00           C  
ATOM   1242  C   THR A  83      31.297   8.301 -15.790  1.00  0.00           C  
ATOM   1243  O   THR A  83      30.920   8.319 -14.618  1.00  0.00           O  
ATOM   1244  CB  THR A  83      29.695   8.293 -17.714  1.00  0.00           C  
ATOM   1245  OG1 THR A  83      28.968   9.124 -18.629  1.00  0.00           O  
ATOM   1246  CG2 THR A  83      28.713   7.521 -16.847  1.00  0.00           C  
ATOM   1247  H   THR A  83      31.590   9.741 -18.659  1.00  0.00           H  
ATOM   1248  HA  THR A  83      29.999   9.903 -16.324  1.00  0.00           H  
ATOM   1249  HB  THR A  83      30.298   7.588 -18.286  1.00  0.00           H  
ATOM   1250  HG1 THR A  83      28.647   8.590 -19.359  1.00  0.00           H  
ATOM   1251 1HG2 THR A  83      28.071   6.909 -17.480  1.00  0.00           H  
ATOM   1252 2HG2 THR A  83      29.262   6.879 -16.158  1.00  0.00           H  
ATOM   1253 3HG2 THR A  83      28.101   8.221 -16.279  1.00  0.00           H  
ATOM   1254  N   LEU A  84      32.302   7.544 -16.215  1.00  0.00           N  
ATOM   1255  CA  LEU A  84      33.039   6.670 -15.310  1.00  0.00           C  
ATOM   1256  C   LEU A  84      33.792   7.474 -14.259  1.00  0.00           C  
ATOM   1257  O   LEU A  84      33.831   7.099 -13.087  1.00  0.00           O  
ATOM   1258  CB  LEU A  84      34.025   5.799 -16.099  1.00  0.00           C  
ATOM   1259  CG  LEU A  84      33.472   4.461 -16.605  1.00  0.00           C  
ATOM   1260  CD1 LEU A  84      32.271   4.714 -17.506  1.00  0.00           C  
ATOM   1261  CD2 LEU A  84      34.566   3.709 -17.350  1.00  0.00           C  
ATOM   1262  H   LEU A  84      32.563   7.574 -17.190  1.00  0.00           H  
ATOM   1263  HA  LEU A  84      32.328   6.021 -14.801  1.00  0.00           H  
ATOM   1264 1HB  LEU A  84      34.370   6.363 -16.964  1.00  0.00           H  
ATOM   1265 2HB  LEU A  84      34.884   5.585 -15.464  1.00  0.00           H  
ATOM   1266  HG  LEU A  84      33.134   3.863 -15.759  1.00  0.00           H  
ATOM   1267 1HD1 LEU A  84      31.879   3.763 -17.866  1.00  0.00           H  
ATOM   1268 2HD1 LEU A  84      31.497   5.236 -16.943  1.00  0.00           H  
ATOM   1269 3HD1 LEU A  84      32.576   5.325 -18.355  1.00  0.00           H  
ATOM   1270 1HD2 LEU A  84      34.173   2.757 -17.709  1.00  0.00           H  
ATOM   1271 2HD2 LEU A  84      34.904   4.305 -18.198  1.00  0.00           H  
ATOM   1272 3HD2 LEU A  84      35.404   3.526 -16.678  1.00  0.00           H  
ATOM   1273  N   SER A  85      34.390   8.582 -14.684  1.00  0.00           N  
ATOM   1274  CA  SER A  85      35.143   9.442 -13.779  1.00  0.00           C  
ATOM   1275  C   SER A  85      34.235  10.066 -12.728  1.00  0.00           C  
ATOM   1276  O   SER A  85      34.600  10.163 -11.556  1.00  0.00           O  
ATOM   1277  CB  SER A  85      35.849  10.532 -14.561  1.00  0.00           C  
ATOM   1278  OG  SER A  85      36.835   9.992 -15.398  1.00  0.00           O  
ATOM   1279  H   SER A  85      34.321   8.835 -15.659  1.00  0.00           H  
ATOM   1280  HA  SER A  85      35.892   8.835 -13.268  1.00  0.00           H  
ATOM   1281 1HB  SER A  85      35.121  11.080 -15.160  1.00  0.00           H  
ATOM   1282 2HB  SER A  85      36.303  11.240 -13.870  1.00  0.00           H  
ATOM   1283  HG  SER A  85      37.232  10.738 -15.854  1.00  0.00           H  
ATOM   1284  N   ARG A  86      33.049  10.489 -13.153  1.00  0.00           N  
ATOM   1285  CA  ARG A  86      32.086  11.105 -12.248  1.00  0.00           C  
ATOM   1286  C   ARG A  86      31.606  10.113 -11.197  1.00  0.00           C  
ATOM   1287  O   ARG A  86      31.457  10.459 -10.025  1.00  0.00           O  
ATOM   1288  CB  ARG A  86      30.889  11.638 -13.022  1.00  0.00           C  
ATOM   1289  CG  ARG A  86      31.176  12.858 -13.883  1.00  0.00           C  
ATOM   1290  CD  ARG A  86      29.977  13.285 -14.648  1.00  0.00           C  
ATOM   1291  NE  ARG A  86      30.247  14.451 -15.473  1.00  0.00           N  
ATOM   1292  CZ  ARG A  86      29.385  14.970 -16.370  1.00  0.00           C  
ATOM   1293  NH1 ARG A  86      28.206  14.416 -16.544  1.00  0.00           N  
ATOM   1294  NH2 ARG A  86      29.725  16.036 -17.073  1.00  0.00           N  
ATOM   1295  H   ARG A  86      32.809  10.381 -14.128  1.00  0.00           H  
ATOM   1296  HA  ARG A  86      32.572  11.939 -11.741  1.00  0.00           H  
ATOM   1297 1HB  ARG A  86      30.501  10.858 -13.675  1.00  0.00           H  
ATOM   1298 2HB  ARG A  86      30.095  11.906 -12.324  1.00  0.00           H  
ATOM   1299 1HG  ARG A  86      31.490  13.687 -13.247  1.00  0.00           H  
ATOM   1300 2HG  ARG A  86      31.971  12.624 -14.592  1.00  0.00           H  
ATOM   1301 1HD  ARG A  86      29.654  12.473 -15.300  1.00  0.00           H  
ATOM   1302 2HD  ARG A  86      29.174  13.535 -13.956  1.00  0.00           H  
ATOM   1303  HE  ARG A  86      31.144  14.905 -15.367  1.00  0.00           H  
ATOM   1304 1HH1 ARG A  86      27.945  13.601 -16.007  1.00  0.00           H  
ATOM   1305 2HH1 ARG A  86      27.560  14.805 -17.216  1.00  0.00           H  
ATOM   1306 1HH2 ARG A  86      30.632  16.462 -16.939  1.00  0.00           H  
ATOM   1307 2HH2 ARG A  86      29.080  16.425 -17.744  1.00  0.00           H  
ATOM   1308  N   LEU A  87      31.365   8.878 -11.622  1.00  0.00           N  
ATOM   1309  CA  LEU A  87      30.902   7.832 -10.717  1.00  0.00           C  
ATOM   1310  C   LEU A  87      31.955   7.507  -9.666  1.00  0.00           C  
ATOM   1311  O   LEU A  87      31.635   7.307  -8.494  1.00  0.00           O  
ATOM   1312  CB  LEU A  87      30.551   6.565 -11.507  1.00  0.00           C  
ATOM   1313  CG  LEU A  87      29.314   6.664 -12.408  1.00  0.00           C  
ATOM   1314  CD1 LEU A  87      29.200   5.403 -13.255  1.00  0.00           C  
ATOM   1315  CD2 LEU A  87      28.074   6.859 -11.549  1.00  0.00           C  
ATOM   1316  H   LEU A  87      31.506   8.657 -12.597  1.00  0.00           H  
ATOM   1317  HA  LEU A  87      30.007   8.187 -10.208  1.00  0.00           H  
ATOM   1318 1HB  LEU A  87      31.400   6.302 -12.136  1.00  0.00           H  
ATOM   1319 2HB  LEU A  87      30.383   5.751 -10.801  1.00  0.00           H  
ATOM   1320  HG  LEU A  87      29.424   7.511 -13.085  1.00  0.00           H  
ATOM   1321 1HD1 LEU A  87      28.321   5.474 -13.896  1.00  0.00           H  
ATOM   1322 2HD1 LEU A  87      30.092   5.299 -13.874  1.00  0.00           H  
ATOM   1323 3HD1 LEU A  87      29.105   4.535 -12.604  1.00  0.00           H  
ATOM   1324 1HD2 LEU A  87      27.195   6.931 -12.190  1.00  0.00           H  
ATOM   1325 2HD2 LEU A  87      27.962   6.012 -10.873  1.00  0.00           H  
ATOM   1326 3HD2 LEU A  87      28.174   7.776 -10.968  1.00  0.00           H  
ATOM   1327  N   LEU A  88      33.212   7.455 -10.091  1.00  0.00           N  
ATOM   1328  CA  LEU A  88      34.315   7.154  -9.186  1.00  0.00           C  
ATOM   1329  C   LEU A  88      34.478   8.244  -8.135  1.00  0.00           C  
ATOM   1330  O   LEU A  88      34.723   7.958  -6.963  1.00  0.00           O  
ATOM   1331  CB  LEU A  88      35.621   6.997  -9.975  1.00  0.00           C  
ATOM   1332  CG  LEU A  88      35.708   5.759 -10.877  1.00  0.00           C  
ATOM   1333  CD1 LEU A  88      36.972   5.835 -11.724  1.00  0.00           C  
ATOM   1334  CD2 LEU A  88      35.700   4.503 -10.018  1.00  0.00           C  
ATOM   1335  H   LEU A  88      33.409   7.628 -11.066  1.00  0.00           H  
ATOM   1336  HA  LEU A  88      34.098   6.216  -8.677  1.00  0.00           H  
ATOM   1337 1HB  LEU A  88      35.754   7.875 -10.605  1.00  0.00           H  
ATOM   1338 2HB  LEU A  88      36.450   6.952  -9.270  1.00  0.00           H  
ATOM   1339  HG  LEU A  88      34.854   5.741 -11.554  1.00  0.00           H  
ATOM   1340 1HD1 LEU A  88      37.034   4.956 -12.365  1.00  0.00           H  
ATOM   1341 2HD1 LEU A  88      36.942   6.732 -12.342  1.00  0.00           H  
ATOM   1342 3HD1 LEU A  88      37.844   5.871 -11.072  1.00  0.00           H  
ATOM   1343 1HD2 LEU A  88      35.762   3.623 -10.659  1.00  0.00           H  
ATOM   1344 2HD2 LEU A  88      36.555   4.520  -9.342  1.00  0.00           H  
ATOM   1345 3HD2 LEU A  88      34.779   4.466  -9.437  1.00  0.00           H  
ATOM   1346  N   GLU A  89      34.341   9.495  -8.560  1.00  0.00           N  
ATOM   1347  CA  GLU A  89      34.472  10.631  -7.655  1.00  0.00           C  
ATOM   1348  C   GLU A  89      33.370  10.628  -6.604  1.00  0.00           C  
ATOM   1349  O   GLU A  89      33.616  10.913  -5.432  1.00  0.00           O  
ATOM   1350  CB  GLU A  89      34.438  11.945  -8.439  1.00  0.00           C  
ATOM   1351  CG  GLU A  89      35.665  12.191  -9.306  1.00  0.00           C  
ATOM   1352  CD  GLU A  89      35.565  13.454 -10.116  1.00  0.00           C  
ATOM   1353  OE1 GLU A  89      34.525  14.067 -10.098  1.00  0.00           O  
ATOM   1354  OE2 GLU A  89      36.529  13.805 -10.754  1.00  0.00           O  
ATOM   1355  H   GLU A  89      34.141   9.664  -9.535  1.00  0.00           H  
ATOM   1356  HA  GLU A  89      35.431  10.555  -7.141  1.00  0.00           H  
ATOM   1357 1HB  GLU A  89      33.562  11.959  -9.087  1.00  0.00           H  
ATOM   1358 2HB  GLU A  89      34.346  12.780  -7.745  1.00  0.00           H  
ATOM   1359 1HG  GLU A  89      36.544  12.253  -8.665  1.00  0.00           H  
ATOM   1360 2HG  GLU A  89      35.798  11.344  -9.978  1.00  0.00           H  
ATOM   1361  N   ILE A  90      32.154  10.304  -7.029  1.00  0.00           N  
ATOM   1362  CA  ILE A  90      31.012  10.263  -6.124  1.00  0.00           C  
ATOM   1363  C   ILE A  90      31.180   9.174  -5.072  1.00  0.00           C  
ATOM   1364  O   ILE A  90      30.860   9.375  -3.900  1.00  0.00           O  
ATOM   1365  CB  ILE A  90      29.704  10.029  -6.901  1.00  0.00           C  
ATOM   1366  CG1 ILE A  90      29.429  11.200  -7.848  1.00  0.00           C  
ATOM   1367  CG2 ILE A  90      28.542   9.833  -5.940  1.00  0.00           C  
ATOM   1368  CD1 ILE A  90      29.275  12.530  -7.146  1.00  0.00           C  
ATOM   1369  H   ILE A  90      32.017  10.080  -8.004  1.00  0.00           H  
ATOM   1370  HA  ILE A  90      30.942  11.222  -5.612  1.00  0.00           H  
ATOM   1371  HB  ILE A  90      29.804   9.139  -7.522  1.00  0.00           H  
ATOM   1372 1HG1 ILE A  90      30.242  11.286  -8.567  1.00  0.00           H  
ATOM   1373 2HG1 ILE A  90      28.515  11.006  -8.411  1.00  0.00           H  
ATOM   1374 1HG2 ILE A  90      27.625   9.669  -6.506  1.00  0.00           H  
ATOM   1375 2HG2 ILE A  90      28.736   8.968  -5.307  1.00  0.00           H  
ATOM   1376 3HG2 ILE A  90      28.430  10.721  -5.318  1.00  0.00           H  
ATOM   1377 1HD1 ILE A  90      29.082  13.310  -7.882  1.00  0.00           H  
ATOM   1378 2HD1 ILE A  90      28.441  12.478  -6.445  1.00  0.00           H  
ATOM   1379 3HD1 ILE A  90      30.191  12.762  -6.604  1.00  0.00           H  
ATOM   1380  N   VAL A  91      31.684   8.021  -5.498  1.00  0.00           N  
ATOM   1381  CA  VAL A  91      31.896   6.897  -4.593  1.00  0.00           C  
ATOM   1382  C   VAL A  91      32.947   7.227  -3.541  1.00  0.00           C  
ATOM   1383  O   VAL A  91      32.797   6.881  -2.369  1.00  0.00           O  
ATOM   1384  CB  VAL A  91      32.338   5.651  -5.383  1.00  0.00           C  
ATOM   1385  CG1 VAL A  91      32.743   4.534  -4.432  1.00  0.00           C  
ATOM   1386  CG2 VAL A  91      31.216   5.196  -6.304  1.00  0.00           C  
ATOM   1387  H   VAL A  91      31.926   7.920  -6.473  1.00  0.00           H  
ATOM   1388  HA  VAL A  91      30.954   6.676  -4.089  1.00  0.00           H  
ATOM   1389  HB  VAL A  91      33.218   5.902  -5.977  1.00  0.00           H  
ATOM   1390 1HG1 VAL A  91      33.053   3.661  -5.008  1.00  0.00           H  
ATOM   1391 2HG1 VAL A  91      33.571   4.869  -3.808  1.00  0.00           H  
ATOM   1392 3HG1 VAL A  91      31.895   4.269  -3.801  1.00  0.00           H  
ATOM   1393 1HG2 VAL A  91      31.537   4.315  -6.859  1.00  0.00           H  
ATOM   1394 2HG2 VAL A  91      30.335   4.951  -5.710  1.00  0.00           H  
ATOM   1395 3HG2 VAL A  91      30.972   5.997  -7.002  1.00  0.00           H  
ATOM   1396  N   GLY A  92      34.012   7.899  -3.967  1.00  0.00           N  
ATOM   1397  CA  GLY A  92      35.090   8.278  -3.062  1.00  0.00           C  
ATOM   1398  C   GLY A  92      34.606   9.267  -2.010  1.00  0.00           C  
ATOM   1399  O   GLY A  92      34.971   9.170  -0.838  1.00  0.00           O  
ATOM   1400  H   GLY A  92      34.076   8.153  -4.942  1.00  0.00           H  
ATOM   1401 1HA  GLY A  92      35.485   7.387  -2.574  1.00  0.00           H  
ATOM   1402 2HA  GLY A  92      35.906   8.720  -3.633  1.00  0.00           H  
ATOM   1403  N   GLU A  93      33.782  10.219  -2.436  1.00  0.00           N  
ATOM   1404  CA  GLU A  93      33.245  11.228  -1.531  1.00  0.00           C  
ATOM   1405  C   GLU A  93      32.340  10.600  -0.479  1.00  0.00           C  
ATOM   1406  O   GLU A  93      32.381  10.975   0.693  1.00  0.00           O  
ATOM   1407  CB  GLU A  93      32.471  12.290  -2.315  1.00  0.00           C  
ATOM   1408  CG  GLU A  93      33.340  13.189  -3.183  1.00  0.00           C  
ATOM   1409  CD  GLU A  93      32.540  14.171  -3.993  1.00  0.00           C  
ATOM   1410  OE1 GLU A  93      31.336  14.086  -3.975  1.00  0.00           O  
ATOM   1411  OE2 GLU A  93      33.135  15.008  -4.631  1.00  0.00           O  
ATOM   1412  H   GLU A  93      33.521  10.244  -3.411  1.00  0.00           H  
ATOM   1413  HA  GLU A  93      34.077  11.711  -1.018  1.00  0.00           H  
ATOM   1414 1HB  GLU A  93      31.741  11.804  -2.963  1.00  0.00           H  
ATOM   1415 2HB  GLU A  93      31.920  12.925  -1.622  1.00  0.00           H  
ATOM   1416 1HG  GLU A  93      34.028  13.740  -2.542  1.00  0.00           H  
ATOM   1417 2HG  GLU A  93      33.931  12.567  -3.854  1.00  0.00           H  
ATOM   1418  N   ALA A  94      31.523   9.642  -0.905  1.00  0.00           N  
ATOM   1419  CA  ALA A  94      30.606   8.960   0.000  1.00  0.00           C  
ATOM   1420  C   ALA A  94      31.363   8.159   1.052  1.00  0.00           C  
ATOM   1421  O   ALA A  94      30.986   8.142   2.224  1.00  0.00           O  
ATOM   1422  CB  ALA A  94      29.668   8.052  -0.782  1.00  0.00           C  
ATOM   1423  H   ALA A  94      31.538   9.380  -1.880  1.00  0.00           H  
ATOM   1424  HA  ALA A  94      30.016   9.716   0.517  1.00  0.00           H  
ATOM   1425 1HB  ALA A  94      28.989   7.550  -0.093  1.00  0.00           H  
ATOM   1426 2HB  ALA A  94      29.091   8.648  -1.490  1.00  0.00           H  
ATOM   1427 3HB  ALA A  94      30.250   7.308  -1.324  1.00  0.00           H  
ATOM   1428  N   LEU A  95      32.433   7.496   0.626  1.00  0.00           N  
ATOM   1429  CA  LEU A  95      33.245   6.692   1.531  1.00  0.00           C  
ATOM   1430  C   LEU A  95      33.923   7.561   2.583  1.00  0.00           C  
ATOM   1431  O   LEU A  95      33.996   7.191   3.755  1.00  0.00           O  
ATOM   1432  CB  LEU A  95      34.305   5.913   0.741  1.00  0.00           C  
ATOM   1433  CG  LEU A  95      33.772   4.793  -0.161  1.00  0.00           C  
ATOM   1434  CD1 LEU A  95      34.910   4.238  -1.007  1.00  0.00           C  
ATOM   1435  CD2 LEU A  95      33.148   3.703   0.698  1.00  0.00           C  
ATOM   1436  H   LEU A  95      32.690   7.551  -0.349  1.00  0.00           H  
ATOM   1437  HA  LEU A  95      32.595   5.981   2.040  1.00  0.00           H  
ATOM   1438 1HB  LEU A  95      34.852   6.613   0.112  1.00  0.00           H  
ATOM   1439 2HB  LEU A  95      35.005   5.467   1.447  1.00  0.00           H  
ATOM   1440  HG  LEU A  95      33.019   5.197  -0.838  1.00  0.00           H  
ATOM   1441 1HD1 LEU A  95      34.531   3.441  -1.648  1.00  0.00           H  
ATOM   1442 2HD1 LEU A  95      35.325   5.034  -1.625  1.00  0.00           H  
ATOM   1443 3HD1 LEU A  95      35.687   3.840  -0.356  1.00  0.00           H  
ATOM   1444 1HD2 LEU A  95      32.769   2.907   0.057  1.00  0.00           H  
ATOM   1445 2HD2 LEU A  95      33.900   3.297   1.375  1.00  0.00           H  
ATOM   1446 3HD2 LEU A  95      32.327   4.123   1.279  1.00  0.00           H  
ATOM   1447  N   LYS A  96      34.418   8.718   2.157  1.00  0.00           N  
ATOM   1448  CA  LYS A  96      35.090   9.642   3.062  1.00  0.00           C  
ATOM   1449  C   LYS A  96      34.130  10.182   4.114  1.00  0.00           C  
ATOM   1450  O   LYS A  96      34.486  10.310   5.285  1.00  0.00           O  
ATOM   1451  CB  LYS A  96      35.716  10.797   2.279  1.00  0.00           C  
ATOM   1452  CG  LYS A  96      36.505  11.781   3.133  1.00  0.00           C  
ATOM   1453  CD  LYS A  96      37.173  12.846   2.275  1.00  0.00           C  
ATOM   1454  CE  LYS A  96      37.949  13.838   3.128  1.00  0.00           C  
ATOM   1455  NZ  LYS A  96      38.608  14.886   2.301  1.00  0.00           N  
ATOM   1456  H   LYS A  96      34.326   8.963   1.181  1.00  0.00           H  
ATOM   1457  HA  LYS A  96      35.883   9.103   3.581  1.00  0.00           H  
ATOM   1458 1HB  LYS A  96      36.388  10.400   1.519  1.00  0.00           H  
ATOM   1459 2HB  LYS A  96      34.933  11.355   1.764  1.00  0.00           H  
ATOM   1460 1HG  LYS A  96      35.834  12.266   3.843  1.00  0.00           H  
ATOM   1461 2HG  LYS A  96      37.271  11.244   3.692  1.00  0.00           H  
ATOM   1462 1HD  LYS A  96      37.857  12.370   1.571  1.00  0.00           H  
ATOM   1463 2HD  LYS A  96      36.414  13.385   1.708  1.00  0.00           H  
ATOM   1464 1HE  LYS A  96      37.273  14.320   3.832  1.00  0.00           H  
ATOM   1465 2HE  LYS A  96      38.714  13.308   3.697  1.00  0.00           H  
ATOM   1466 1HZ  LYS A  96      39.112  15.522   2.903  1.00  0.00           H  
ATOM   1467 2HZ  LYS A  96      39.253  14.451   1.656  1.00  0.00           H  
ATOM   1468 3HZ  LYS A  96      37.908  15.396   1.783  1.00  0.00           H  
ATOM   1469  N   GLU A  97      32.911  10.497   3.688  1.00  0.00           N  
ATOM   1470  CA  GLU A  97      31.896  11.023   4.593  1.00  0.00           C  
ATOM   1471  C   GLU A  97      31.507   9.992   5.645  1.00  0.00           C  
ATOM   1472  O   GLU A  97      31.327  10.324   6.817  1.00  0.00           O  
ATOM   1473  CB  GLU A  97      30.656  11.458   3.809  1.00  0.00           C  
ATOM   1474  CG  GLU A  97      30.864  12.686   2.934  1.00  0.00           C  
ATOM   1475  CD  GLU A  97      31.177  13.924   3.729  1.00  0.00           C  
ATOM   1476  OE1 GLU A  97      30.604  14.093   4.779  1.00  0.00           O  
ATOM   1477  OE2 GLU A  97      31.988  14.701   3.285  1.00  0.00           O  
ATOM   1478  H   GLU A  97      32.682  10.369   2.713  1.00  0.00           H  
ATOM   1479  HA  GLU A  97      32.307  11.893   5.106  1.00  0.00           H  
ATOM   1480 1HB  GLU A  97      30.327  10.642   3.165  1.00  0.00           H  
ATOM   1481 2HB  GLU A  97      29.844  11.675   4.503  1.00  0.00           H  
ATOM   1482 1HG  GLU A  97      31.686  12.494   2.245  1.00  0.00           H  
ATOM   1483 2HG  GLU A  97      29.965  12.856   2.345  1.00  0.00           H  
ATOM   1484  N   LEU A  98      31.379   8.740   5.219  1.00  0.00           N  
ATOM   1485  CA  LEU A  98      31.012   7.657   6.124  1.00  0.00           C  
ATOM   1486  C   LEU A  98      32.089   7.428   7.176  1.00  0.00           C  
ATOM   1487  O   LEU A  98      31.787   7.200   8.348  1.00  0.00           O  
ATOM   1488  CB  LEU A  98      30.777   6.363   5.334  1.00  0.00           C  
ATOM   1489  CG  LEU A  98      29.537   6.350   4.432  1.00  0.00           C  
ATOM   1490  CD1 LEU A  98      29.537   5.085   3.585  1.00  0.00           C  
ATOM   1491  CD2 LEU A  98      28.283   6.433   5.291  1.00  0.00           C  
ATOM   1492  H   LEU A  98      31.540   8.533   4.244  1.00  0.00           H  
ATOM   1493  HA  LEU A  98      30.088   7.930   6.633  1.00  0.00           H  
ATOM   1494 1HB  LEU A  98      31.646   6.178   4.705  1.00  0.00           H  
ATOM   1495 2HB  LEU A  98      30.683   5.538   6.040  1.00  0.00           H  
ATOM   1496  HG  LEU A  98      29.570   7.204   3.755  1.00  0.00           H  
ATOM   1497 1HD1 LEU A  98      28.656   5.076   2.944  1.00  0.00           H  
ATOM   1498 2HD1 LEU A  98      30.435   5.061   2.967  1.00  0.00           H  
ATOM   1499 3HD1 LEU A  98      29.521   4.211   4.237  1.00  0.00           H  
ATOM   1500 1HD2 LEU A  98      27.402   6.425   4.649  1.00  0.00           H  
ATOM   1501 2HD2 LEU A  98      28.248   5.579   5.967  1.00  0.00           H  
ATOM   1502 3HD2 LEU A  98      28.301   7.356   5.872  1.00  0.00           H  
ATOM   1503  N   VAL A  99      33.347   7.490   6.751  1.00  0.00           N  
ATOM   1504  CA  VAL A  99      34.472   7.289   7.655  1.00  0.00           C  
ATOM   1505  C   VAL A  99      34.536   8.389   8.707  1.00  0.00           C  
ATOM   1506  O   VAL A  99      34.806   8.126   9.879  1.00  0.00           O  
ATOM   1507  CB  VAL A  99      35.794   7.260   6.865  1.00  0.00           C  
ATOM   1508  CG1 VAL A  99      36.982   7.241   7.815  1.00  0.00           C  
ATOM   1509  CG2 VAL A  99      35.820   6.050   5.944  1.00  0.00           C  
ATOM   1510  H   VAL A  99      33.528   7.681   5.776  1.00  0.00           H  
ATOM   1511  HA  VAL A  99      34.344   6.330   8.159  1.00  0.00           H  
ATOM   1512  HB  VAL A  99      35.871   8.171   6.271  1.00  0.00           H  
ATOM   1513 1HG1 VAL A  99      37.908   7.221   7.239  1.00  0.00           H  
ATOM   1514 2HG1 VAL A  99      36.963   8.134   8.439  1.00  0.00           H  
ATOM   1515 3HG1 VAL A  99      36.929   6.354   8.446  1.00  0.00           H  
ATOM   1516 1HG2 VAL A  99      36.757   6.036   5.388  1.00  0.00           H  
ATOM   1517 2HG2 VAL A  99      35.736   5.139   6.537  1.00  0.00           H  
ATOM   1518 3HG2 VAL A  99      34.985   6.106   5.245  1.00  0.00           H  
ATOM   1519  N   ARG A 100      34.286   9.623   8.282  1.00  0.00           N  
ATOM   1520  CA  ARG A 100      34.315  10.766   9.186  1.00  0.00           C  
ATOM   1521  C   ARG A 100      33.218  10.664  10.238  1.00  0.00           C  
ATOM   1522  O   ARG A 100      33.438  10.971  11.410  1.00  0.00           O  
ATOM   1523  CB  ARG A 100      34.152  12.065   8.411  1.00  0.00           C  
ATOM   1524  CG  ARG A 100      34.219  13.327   9.257  1.00  0.00           C  
ATOM   1525  CD  ARG A 100      34.077  14.552   8.429  1.00  0.00           C  
ATOM   1526  NE  ARG A 100      32.778  14.621   7.780  1.00  0.00           N  
ATOM   1527  CZ  ARG A 100      31.645  15.037   8.380  1.00  0.00           C  
ATOM   1528  NH1 ARG A 100      31.668  15.416   9.638  1.00  0.00           N  
ATOM   1529  NH2 ARG A 100      30.510  15.063   7.703  1.00  0.00           N  
ATOM   1530  H   ARG A 100      34.070   9.773   7.307  1.00  0.00           H  
ATOM   1531  HA  ARG A 100      35.281  10.782   9.692  1.00  0.00           H  
ATOM   1532 1HB  ARG A 100      34.929  12.136   7.652  1.00  0.00           H  
ATOM   1533 2HB  ARG A 100      33.191  12.064   7.897  1.00  0.00           H  
ATOM   1534 1HG  ARG A 100      33.414  13.315   9.992  1.00  0.00           H  
ATOM   1535 2HG  ARG A 100      35.180  13.370   9.771  1.00  0.00           H  
ATOM   1536 1HD  ARG A 100      34.191  15.433   9.060  1.00  0.00           H  
ATOM   1537 2HD  ARG A 100      34.845  14.558   7.655  1.00  0.00           H  
ATOM   1538  HE  ARG A 100      32.720  14.337   6.812  1.00  0.00           H  
ATOM   1539 1HH1 ARG A 100      32.535  15.396  10.156  1.00  0.00           H  
ATOM   1540 2HH1 ARG A 100      30.819  15.727  10.087  1.00  0.00           H  
ATOM   1541 1HH2 ARG A 100      30.492  14.771   6.735  1.00  0.00           H  
ATOM   1542 2HH2 ARG A 100      29.662  15.374   8.152  1.00  0.00           H  
ATOM   1543  N   ILE A 101      32.036  10.231   9.813  1.00  0.00           N  
ATOM   1544  CA  ILE A 101      30.902  10.088  10.717  1.00  0.00           C  
ATOM   1545  C   ILE A 101      31.168   9.018  11.769  1.00  0.00           C  
ATOM   1546  O   ILE A 101      30.832   9.189  12.941  1.00  0.00           O  
ATOM   1547  CB  ILE A 101      29.621   9.737   9.939  1.00  0.00           C  
ATOM   1548  CG1 ILE A 101      29.188  10.916   9.063  1.00  0.00           C  
ATOM   1549  CG2 ILE A 101      28.507   9.345  10.897  1.00  0.00           C  
ATOM   1550  CD1 ILE A 101      28.103  10.573   8.069  1.00  0.00           C  
ATOM   1551  H   ILE A 101      31.920   9.995   8.838  1.00  0.00           H  
ATOM   1552  HA  ILE A 101      30.746  11.037  11.228  1.00  0.00           H  
ATOM   1553  HB  ILE A 101      29.820   8.903   9.267  1.00  0.00           H  
ATOM   1554 1HG1 ILE A 101      28.827  11.726   9.697  1.00  0.00           H  
ATOM   1555 2HG1 ILE A 101      30.049  11.294   8.511  1.00  0.00           H  
ATOM   1556 1HG2 ILE A 101      27.608   9.101  10.331  1.00  0.00           H  
ATOM   1557 2HG2 ILE A 101      28.816   8.477  11.478  1.00  0.00           H  
ATOM   1558 3HG2 ILE A 101      28.297  10.177  11.571  1.00  0.00           H  
ATOM   1559 1HD1 ILE A 101      27.850  11.458   7.485  1.00  0.00           H  
ATOM   1560 2HD1 ILE A 101      28.457   9.787   7.401  1.00  0.00           H  
ATOM   1561 3HD1 ILE A 101      27.218  10.226   8.601  1.00  0.00           H  
ATOM   1562  N   VAL A 102      31.773   7.915  11.344  1.00  0.00           N  
ATOM   1563  CA  VAL A 102      32.086   6.815  12.248  1.00  0.00           C  
ATOM   1564  C   VAL A 102      33.103   7.239  13.300  1.00  0.00           C  
ATOM   1565  O   VAL A 102      32.984   6.881  14.472  1.00  0.00           O  
ATOM   1566  CB  VAL A 102      32.639   5.615  11.457  1.00  0.00           C  
ATOM   1567  CG1 VAL A 102      33.144   4.538  12.407  1.00  0.00           C  
ATOM   1568  CG2 VAL A 102      31.563   5.060  10.537  1.00  0.00           C  
ATOM   1569  H   VAL A 102      32.023   7.836  10.369  1.00  0.00           H  
ATOM   1570  HA  VAL A 102      31.168   6.509  12.752  1.00  0.00           H  
ATOM   1571  HB  VAL A 102      33.492   5.944  10.864  1.00  0.00           H  
ATOM   1572 1HG1 VAL A 102      33.532   3.698  11.831  1.00  0.00           H  
ATOM   1573 2HG1 VAL A 102      33.938   4.947  13.031  1.00  0.00           H  
ATOM   1574 3HG1 VAL A 102      32.324   4.197  13.038  1.00  0.00           H  
ATOM   1575 1HG2 VAL A 102      31.961   4.213   9.980  1.00  0.00           H  
ATOM   1576 2HG2 VAL A 102      30.708   4.736  11.130  1.00  0.00           H  
ATOM   1577 3HG2 VAL A 102      31.247   5.836   9.839  1.00  0.00           H  
ATOM   1578  N   ALA A 103      34.103   8.004  12.875  1.00  0.00           N  
ATOM   1579  CA  ALA A 103      35.143   8.478  13.779  1.00  0.00           C  
ATOM   1580  C   ALA A 103      34.571   9.420  14.831  1.00  0.00           C  
ATOM   1581  O   ALA A 103      34.943   9.357  16.003  1.00  0.00           O  
ATOM   1582  CB  ALA A 103      36.250   9.168  12.996  1.00  0.00           C  
ATOM   1583  H   ALA A 103      34.144   8.264  11.900  1.00  0.00           H  
ATOM   1584  HA  ALA A 103      35.562   7.614  14.296  1.00  0.00           H  
ATOM   1585 1HB  ALA A 103      37.020   9.517  13.685  1.00  0.00           H  
ATOM   1586 2HB  ALA A 103      36.689   8.465  12.288  1.00  0.00           H  
ATOM   1587 3HB  ALA A 103      35.838  10.018  12.455  1.00  0.00           H  
ATOM   1588  N   GLU A 104      33.665  10.293  14.406  1.00  0.00           N  
ATOM   1589  CA  GLU A 104      33.039  11.250  15.310  1.00  0.00           C  
ATOM   1590  C   GLU A 104      32.336  10.542  16.461  1.00  0.00           C  
ATOM   1591  O   GLU A 104      32.473  10.934  17.620  1.00  0.00           O  
ATOM   1592  CB  GLU A 104      32.040  12.126  14.551  1.00  0.00           C  
ATOM   1593  CG  GLU A 104      31.368  13.195  15.401  1.00  0.00           C  
ATOM   1594  CD  GLU A 104      30.425  14.061  14.614  1.00  0.00           C  
ATOM   1595  OE1 GLU A 104      30.308  13.856  13.429  1.00  0.00           O  
ATOM   1596  OE2 GLU A 104      29.820  14.929  15.198  1.00  0.00           O  
ATOM   1597  H   GLU A 104      33.403  10.294  13.431  1.00  0.00           H  
ATOM   1598  HA  GLU A 104      33.816  11.890  15.729  1.00  0.00           H  
ATOM   1599 1HB  GLU A 104      32.548  12.626  13.726  1.00  0.00           H  
ATOM   1600 2HB  GLU A 104      31.258  11.499  14.122  1.00  0.00           H  
ATOM   1601 1HG  GLU A 104      30.813  12.710  16.204  1.00  0.00           H  
ATOM   1602 2HG  GLU A 104      32.136  13.820  15.854  1.00  0.00           H  
ATOM   1603  N   SER A 105      31.585   9.498  16.129  1.00  0.00           N  
ATOM   1604  CA  SER A 105      30.733   8.819  17.094  1.00  0.00           C  
ATOM   1605  C   SER A 105      31.548   8.349  18.285  1.00  0.00           C  
ATOM   1606  O   SER A 105      31.002   8.079  19.355  1.00  0.00           O  
ATOM   1607  CB  SER A 105      30.037   7.639  16.445  1.00  0.00           C  
ATOM   1608  OG  SER A 105      29.137   8.066  15.460  1.00  0.00           O  
ATOM   1609  H   SER A 105      31.603   9.162  15.177  1.00  0.00           H  
ATOM   1610  HA  SER A 105      29.978   9.524  17.445  1.00  0.00           H  
ATOM   1611 1HB  SER A 105      30.780   6.978  16.000  1.00  0.00           H  
ATOM   1612 2HB  SER A 105      29.504   7.068  17.204  1.00  0.00           H  
ATOM   1613  HG  SER A 105      29.666   8.253  14.681  1.00  0.00           H  
ATOM   1614  N   LYS A 106      32.857   8.253  18.094  1.00  0.00           N  
ATOM   1615  CA  LYS A 106      33.753   7.785  19.142  1.00  0.00           C  
ATOM   1616  C   LYS A 106      33.736   6.266  19.241  1.00  0.00           C  
ATOM   1617  O   LYS A 106      33.564   5.707  20.324  1.00  0.00           O  
ATOM   1618  CB  LYS A 106      33.373   8.405  20.488  1.00  0.00           C  
ATOM   1619  CG  LYS A 106      33.306   9.926  20.483  1.00  0.00           C  
ATOM   1620  CD  LYS A 106      34.669  10.539  20.197  1.00  0.00           C  
ATOM   1621  CE  LYS A 106      34.617  12.058  20.255  1.00  0.00           C  
ATOM   1622  NZ  LYS A 106      35.922  12.674  19.893  1.00  0.00           N  
ATOM   1623  H   LYS A 106      33.244   8.511  17.197  1.00  0.00           H  
ATOM   1624  HA  LYS A 106      34.769   8.092  18.891  1.00  0.00           H  
ATOM   1625 1HB  LYS A 106      32.399   8.028  20.800  1.00  0.00           H  
ATOM   1626 2HB  LYS A 106      34.098   8.104  21.244  1.00  0.00           H  
ATOM   1627 1HG  LYS A 106      32.601  10.257  19.719  1.00  0.00           H  
ATOM   1628 2HG  LYS A 106      32.955  10.278  21.453  1.00  0.00           H  
ATOM   1629 1HD  LYS A 106      35.391  10.180  20.932  1.00  0.00           H  
ATOM   1630 2HD  LYS A 106      35.004  10.234  19.206  1.00  0.00           H  
ATOM   1631 1HE  LYS A 106      33.854  12.422  19.568  1.00  0.00           H  
ATOM   1632 2HE  LYS A 106      34.347  12.375  21.262  1.00  0.00           H  
ATOM   1633 1HZ  LYS A 106      35.846  13.680  19.944  1.00  0.00           H  
ATOM   1634 2HZ  LYS A 106      36.634  12.358  20.537  1.00  0.00           H  
ATOM   1635 3HZ  LYS A 106      36.174  12.403  18.954  1.00  0.00           H  
ATOM   1636  N   VAL A 107      33.916   5.614  18.101  1.00  0.00           N  
ATOM   1637  CA  VAL A 107      33.955   4.160  18.027  1.00  0.00           C  
ATOM   1638  C   VAL A 107      35.282   3.608  18.541  1.00  0.00           C  
ATOM   1639  O   VAL A 107      36.344   4.173  18.278  1.00  0.00           O  
ATOM   1640  CB  VAL A 107      33.738   3.697  16.574  1.00  0.00           C  
ATOM   1641  CG1 VAL A 107      32.384   4.165  16.062  1.00  0.00           C  
ATOM   1642  CG2 VAL A 107      34.860   4.223  15.691  1.00  0.00           C  
ATOM   1643  H   VAL A 107      34.031   6.140  17.246  1.00  0.00           H  
ATOM   1644  HA  VAL A 107      33.150   3.760  18.645  1.00  0.00           H  
ATOM   1645  HB  VAL A 107      33.734   2.607  16.547  1.00  0.00           H  
ATOM   1646 1HG1 VAL A 107      32.248   3.828  15.034  1.00  0.00           H  
ATOM   1647 2HG1 VAL A 107      31.595   3.747  16.688  1.00  0.00           H  
ATOM   1648 3HG1 VAL A 107      32.338   5.253  16.096  1.00  0.00           H  
ATOM   1649 1HG2 VAL A 107      34.701   3.891  14.665  1.00  0.00           H  
ATOM   1650 2HG2 VAL A 107      34.868   5.312  15.723  1.00  0.00           H  
ATOM   1651 3HG2 VAL A 107      35.816   3.842  16.051  1.00  0.00           H  
ATOM   1652  N   PRO A 108      35.210   2.504  19.273  1.00  0.00           N  
ATOM   1653  CA  PRO A 108      36.391   1.872  19.849  1.00  0.00           C  
ATOM   1654  C   PRO A 108      37.304   1.297  18.777  1.00  0.00           C  
ATOM   1655  O   PRO A 108      36.837   0.757  17.775  1.00  0.00           O  
ATOM   1656  CB  PRO A 108      35.793   0.769  20.728  1.00  0.00           C  
ATOM   1657  CG  PRO A 108      34.464   0.491  20.113  1.00  0.00           C  
ATOM   1658  CD  PRO A 108      34.012   1.825  19.579  1.00  0.00           C  
ATOM   1659  HA  PRO A 108      36.935   2.609  20.458  1.00  0.00           H  
ATOM   1660 1HB  PRO A 108      36.455  -0.110  20.730  1.00  0.00           H  
ATOM   1661 2HB  PRO A 108      35.717   1.117  21.769  1.00  0.00           H  
ATOM   1662 1HG  PRO A 108      34.562  -0.269  19.324  1.00  0.00           H  
ATOM   1663 2HG  PRO A 108      33.775   0.081  20.866  1.00  0.00           H  
ATOM   1664 1HD  PRO A 108      33.414   1.672  18.669  1.00  0.00           H  
ATOM   1665 2HD  PRO A 108      33.424   2.347  20.348  1.00  0.00           H  
ATOM   1666  N   GLY A 109      38.652   1.486  19.123  1.00  0.00           N  
ATOM   1667  CA  GLY A 109      39.587   1.541  18.005  1.00  0.00           C  
ATOM   1668  C   GLY A 109      39.380   0.361  17.086  1.00  0.00           C  
ATOM   1669  O   GLY A 109      39.564   0.467  15.873  1.00  0.00           O  
ATOM   1670  H   GLY A 109      38.902   1.572  20.098  1.00  0.00           H  
ATOM   1671 1HA  GLY A 109      39.444   2.472  17.457  1.00  0.00           H  
ATOM   1672 2HA  GLY A 109      40.608   1.545  18.385  1.00  0.00           H  
ATOM   1673  N   GLU A 110      38.995  -0.773  17.658  1.00  0.00           N  
ATOM   1674  CA  GLU A 110      38.788  -1.963  16.842  1.00  0.00           C  
ATOM   1675  C   GLU A 110      37.711  -1.730  15.790  1.00  0.00           C  
ATOM   1676  O   GLU A 110      37.892  -2.061  14.618  1.00  0.00           O  
ATOM   1677  CB  GLU A 110      38.405  -3.154  17.724  1.00  0.00           C  
ATOM   1678  CG  GLU A 110      39.515  -3.636  18.647  1.00  0.00           C  
ATOM   1679  CD  GLU A 110      39.640  -2.806  19.894  1.00  0.00           C  
ATOM   1680  OE1 GLU A 110      38.876  -1.884  20.050  1.00  0.00           O  
ATOM   1681  OE2 GLU A 110      40.501  -3.094  20.691  1.00  0.00           O  
ATOM   1682  H   GLU A 110      38.850  -0.795  18.657  1.00  0.00           H  
ATOM   1683  HA  GLU A 110      39.721  -2.196  16.327  1.00  0.00           H  
ATOM   1684 1HB  GLU A 110      37.547  -2.887  18.342  1.00  0.00           H  
ATOM   1685 2HB  GLU A 110      38.106  -3.992  17.093  1.00  0.00           H  
ATOM   1686 1HG  GLU A 110      39.314  -4.669  18.930  1.00  0.00           H  
ATOM   1687 2HG  GLU A 110      40.459  -3.614  18.105  1.00  0.00           H  
ATOM   1688  N   ASP A 111      36.589  -1.158  16.215  1.00  0.00           N  
ATOM   1689  CA  ASP A 111      35.481  -0.879  15.310  1.00  0.00           C  
ATOM   1690  C   ASP A 111      35.873   0.151  14.259  1.00  0.00           C  
ATOM   1691  O   ASP A 111      35.518   0.023  13.087  1.00  0.00           O  
ATOM   1692  CB  ASP A 111      34.263  -0.381  16.091  1.00  0.00           C  
ATOM   1693  CG  ASP A 111      33.596  -1.477  16.912  1.00  0.00           C  
ATOM   1694  OD1 ASP A 111      33.867  -2.628  16.661  1.00  0.00           O  
ATOM   1695  OD2 ASP A 111      32.823  -1.153  17.781  1.00  0.00           O  
ATOM   1696  H   ASP A 111      36.502  -0.910  17.190  1.00  0.00           H  
ATOM   1697  HA  ASP A 111      35.212  -1.803  14.797  1.00  0.00           H  
ATOM   1698 1HB  ASP A 111      34.565   0.423  16.763  1.00  0.00           H  
ATOM   1699 2HB  ASP A 111      33.529   0.031  15.398  1.00  0.00           H  
ATOM   1700  N   LEU A 112      36.607   1.173  14.684  1.00  0.00           N  
ATOM   1701  CA  LEU A 112      37.050   2.227  13.779  1.00  0.00           C  
ATOM   1702  C   LEU A 112      38.009   1.684  12.728  1.00  0.00           C  
ATOM   1703  O   LEU A 112      37.935   2.054  11.556  1.00  0.00           O  
ATOM   1704  CB  LEU A 112      37.731   3.352  14.569  1.00  0.00           C  
ATOM   1705  CG  LEU A 112      36.810   4.184  15.470  1.00  0.00           C  
ATOM   1706  CD1 LEU A 112      37.648   5.132  16.317  1.00  0.00           C  
ATOM   1707  CD2 LEU A 112      35.816   4.951  14.611  1.00  0.00           C  
ATOM   1708  H   LEU A 112      36.865   1.221  15.659  1.00  0.00           H  
ATOM   1709  HA  LEU A 112      36.177   2.635  13.270  1.00  0.00           H  
ATOM   1710 1HB  LEU A 112      38.504   2.915  15.198  1.00  0.00           H  
ATOM   1711 2HB  LEU A 112      38.207   4.033  13.863  1.00  0.00           H  
ATOM   1712  HG  LEU A 112      36.269   3.522  16.147  1.00  0.00           H  
ATOM   1713 1HD1 LEU A 112      36.994   5.723  16.958  1.00  0.00           H  
ATOM   1714 2HD1 LEU A 112      38.336   4.555  16.935  1.00  0.00           H  
ATOM   1715 3HD1 LEU A 112      38.215   5.797  15.666  1.00  0.00           H  
ATOM   1716 1HD2 LEU A 112      35.161   5.542  15.252  1.00  0.00           H  
ATOM   1717 2HD2 LEU A 112      36.356   5.614  13.935  1.00  0.00           H  
ATOM   1718 3HD2 LEU A 112      35.219   4.249  14.030  1.00  0.00           H  
ATOM   1719  N   GLY A 113      38.909   0.805  13.153  1.00  0.00           N  
ATOM   1720  CA  GLY A 113      39.885   0.209  12.248  1.00  0.00           C  
ATOM   1721  C   GLY A 113      39.204  -0.657  11.197  1.00  0.00           C  
ATOM   1722  O   GLY A 113      39.581  -0.639  10.025  1.00  0.00           O  
ATOM   1723  H   GLY A 113      38.918   0.542  14.128  1.00  0.00           H  
ATOM   1724 1HA  GLY A 113      40.458   0.998  11.760  1.00  0.00           H  
ATOM   1725 2HA  GLY A 113      40.590  -0.393  12.819  1.00  0.00           H  
ATOM   1726  N   GLU A 114      38.199  -1.415  11.622  1.00  0.00           N  
ATOM   1727  CA  GLU A 114      37.463  -2.290  10.717  1.00  0.00           C  
ATOM   1728  C   GLU A 114      36.709  -1.486   9.666  1.00  0.00           C  
ATOM   1729  O   GLU A 114      36.670  -1.861   8.494  1.00  0.00           O  
ATOM   1730  CB  GLU A 114      36.484  -3.167  11.501  1.00  0.00           C  
ATOM   1731  CG  GLU A 114      37.147  -4.222  12.375  1.00  0.00           C  
ATOM   1732  CD  GLU A 114      37.910  -5.245  11.581  1.00  0.00           C  
ATOM   1733  OE1 GLU A 114      37.297  -5.964  10.829  1.00  0.00           O  
ATOM   1734  OE2 GLU A 114      39.108  -5.308  11.726  1.00  0.00           O  
ATOM   1735  H   GLU A 114      37.938  -1.384  12.597  1.00  0.00           H  
ATOM   1736  HA  GLU A 114      38.176  -2.935  10.203  1.00  0.00           H  
ATOM   1737 1HB  GLU A 114      35.868  -2.539  12.144  1.00  0.00           H  
ATOM   1738 2HB  GLU A 114      35.818  -3.679  10.807  1.00  0.00           H  
ATOM   1739 1HG  GLU A 114      37.833  -3.730  13.065  1.00  0.00           H  
ATOM   1740 2HG  GLU A 114      36.381  -4.724  12.965  1.00  0.00           H  
ATOM   1741  N   ALA A 115      36.111  -0.379  10.091  1.00  0.00           N  
ATOM   1742  CA  ALA A 115      35.357   0.480   9.186  1.00  0.00           C  
ATOM   1743  C   ALA A 115      36.265   1.105   8.135  1.00  0.00           C  
ATOM   1744  O   ALA A 115      35.900   1.201   6.963  1.00  0.00           O  
ATOM   1745  CB  ALA A 115      34.629   1.564   9.968  1.00  0.00           C  
ATOM   1746  H   ALA A 115      36.180  -0.126  11.066  1.00  0.00           H  
ATOM   1747  HA  ALA A 115      34.622  -0.136   8.668  1.00  0.00           H  
ATOM   1748 1HB  ALA A 115      34.071   2.197   9.278  1.00  0.00           H  
ATOM   1749 2HB  ALA A 115      33.940   1.102  10.675  1.00  0.00           H  
ATOM   1750 3HB  ALA A 115      35.353   2.169  10.510  1.00  0.00           H  
ATOM   1751  N   ALA A 116      37.449   1.529   8.560  1.00  0.00           N  
ATOM   1752  CA  ALA A 116      38.412   2.146   7.655  1.00  0.00           C  
ATOM   1753  C   ALA A 116      38.893   1.154   6.604  1.00  0.00           C  
ATOM   1754  O   ALA A 116      39.042   1.500   5.432  1.00  0.00           O  
ATOM   1755  CB  ALA A 116      39.593   2.703   8.437  1.00  0.00           C  
ATOM   1756  H   ALA A 116      37.689   1.422   9.535  1.00  0.00           H  
ATOM   1757  HA  ALA A 116      37.913   2.966   7.138  1.00  0.00           H  
ATOM   1758 1HB  ALA A 116      40.303   3.159   7.747  1.00  0.00           H  
ATOM   1759 2HB  ALA A 116      39.240   3.453   9.144  1.00  0.00           H  
ATOM   1760 3HB  ALA A 116      40.083   1.895   8.979  1.00  0.00           H  
ATOM   1761  N   LYS A 117      39.135  -0.081   7.029  1.00  0.00           N  
ATOM   1762  CA  LYS A 117      39.599  -1.126   6.124  1.00  0.00           C  
ATOM   1763  C   LYS A 117      38.546  -1.452   5.072  1.00  0.00           C  
ATOM   1764  O   LYS A 117      38.866  -1.651   3.900  1.00  0.00           O  
ATOM   1765  CB  LYS A 117      39.968  -2.387   6.907  1.00  0.00           C  
ATOM   1766  CG  LYS A 117      41.231  -2.258   7.749  1.00  0.00           C  
ATOM   1767  CD  LYS A 117      41.655  -3.603   8.318  1.00  0.00           C  
ATOM   1768  CE  LYS A 117      40.711  -4.062   9.420  1.00  0.00           C  
ATOM   1769  NZ  LYS A 117      41.187  -5.309  10.077  1.00  0.00           N  
ATOM   1770  H   LYS A 117      38.994  -0.302   8.004  1.00  0.00           H  
ATOM   1771  HA  LYS A 117      40.488  -0.765   5.605  1.00  0.00           H  
ATOM   1772 1HB  LYS A 117      39.148  -2.655   7.573  1.00  0.00           H  
ATOM   1773 2HB  LYS A 117      40.112  -3.216   6.214  1.00  0.00           H  
ATOM   1774 1HG  LYS A 117      42.040  -1.861   7.133  1.00  0.00           H  
ATOM   1775 2HG  LYS A 117      41.051  -1.565   8.570  1.00  0.00           H  
ATOM   1776 1HD  LYS A 117      41.663  -4.349   7.523  1.00  0.00           H  
ATOM   1777 2HD  LYS A 117      42.663  -3.523   8.727  1.00  0.00           H  
ATOM   1778 1HE  LYS A 117      40.623  -3.280  10.172  1.00  0.00           H  
ATOM   1779 2HE  LYS A 117      39.722  -4.242   8.999  1.00  0.00           H  
ATOM   1780 1HZ  LYS A 117      40.534  -5.580  10.799  1.00  0.00           H  
ATOM   1781 2HZ  LYS A 117      41.254  -6.048   9.390  1.00  0.00           H  
ATOM   1782 3HZ  LYS A 117      42.095  -5.149  10.488  1.00  0.00           H  
ATOM   1783  N   GLU A 118      37.289  -1.505   5.498  1.00  0.00           N  
ATOM   1784  CA  GLU A 118      36.186  -1.807   4.593  1.00  0.00           C  
ATOM   1785  C   GLU A 118      36.022  -0.717   3.541  1.00  0.00           C  
ATOM   1786  O   GLU A 118      35.777  -1.004   2.369  1.00  0.00           O  
ATOM   1787  CB  GLU A 118      34.882  -1.973   5.377  1.00  0.00           C  
ATOM   1788  CG  GLU A 118      34.825  -3.222   6.245  1.00  0.00           C  
ATOM   1789  CD  GLU A 118      33.562  -3.314   7.055  1.00  0.00           C  
ATOM   1790  OE1 GLU A 118      32.798  -2.379   7.037  1.00  0.00           O  
ATOM   1791  OE2 GLU A 118      33.361  -4.321   7.693  1.00  0.00           O  
ATOM   1792  H   GLU A 118      37.092  -1.332   6.473  1.00  0.00           H  
ATOM   1793  HA  GLU A 118      36.406  -2.744   4.080  1.00  0.00           H  
ATOM   1794 1HB  GLU A 118      34.735  -1.108   6.025  1.00  0.00           H  
ATOM   1795 2HB  GLU A 118      34.042  -2.008   4.684  1.00  0.00           H  
ATOM   1796 1HG  GLU A 118      34.897  -4.100   5.604  1.00  0.00           H  
ATOM   1797 2HG  GLU A 118      35.683  -3.225   6.916  1.00  0.00           H  
ATOM   1798  N   VAL A 119      36.159   0.534   3.967  1.00  0.00           N  
ATOM   1799  CA  VAL A 119      36.026   1.670   3.062  1.00  0.00           C  
ATOM   1800  C   VAL A 119      37.128   1.668   2.010  1.00  0.00           C  
ATOM   1801  O   VAL A 119      36.881   1.954   0.838  1.00  0.00           O  
ATOM   1802  CB  VAL A 119      36.077   2.991   3.852  1.00  0.00           C  
ATOM   1803  CG1 VAL A 119      36.129   4.178   2.901  1.00  0.00           C  
ATOM   1804  CG2 VAL A 119      34.870   3.091   4.773  1.00  0.00           C  
ATOM   1805  H   VAL A 119      36.360   0.702   4.942  1.00  0.00           H  
ATOM   1806  HA  VAL A 119      35.061   1.600   2.558  1.00  0.00           H  
ATOM   1807  HB  VAL A 119      36.991   3.014   4.445  1.00  0.00           H  
ATOM   1808 1HG1 VAL A 119      36.165   5.104   3.477  1.00  0.00           H  
ATOM   1809 2HG1 VAL A 119      37.019   4.105   2.277  1.00  0.00           H  
ATOM   1810 3HG1 VAL A 119      35.241   4.178   2.270  1.00  0.00           H  
ATOM   1811 1HG2 VAL A 119      34.913   4.027   5.328  1.00  0.00           H  
ATOM   1812 2HG2 VAL A 119      33.956   3.062   4.179  1.00  0.00           H  
ATOM   1813 3HG2 VAL A 119      34.876   2.254   5.471  1.00  0.00           H  
ATOM   1814  N   ILE A 120      38.345   1.344   2.436  1.00  0.00           N  
ATOM   1815  CA  ILE A 120      39.487   1.305   1.531  1.00  0.00           C  
ATOM   1816  C   ILE A 120      39.320   0.216   0.479  1.00  0.00           C  
ATOM   1817  O   ILE A 120      39.640   0.417  -0.693  1.00  0.00           O  
ATOM   1818  CB  ILE A 120      40.796   1.073   2.308  1.00  0.00           C  
ATOM   1819  CG1 ILE A 120      41.119   2.286   3.183  1.00  0.00           C  
ATOM   1820  CG2 ILE A 120      41.940   0.784   1.349  1.00  0.00           C  
ATOM   1821  CD1 ILE A 120      42.232   2.043   4.177  1.00  0.00           C  
ATOM   1822  H   ILE A 120      38.481   1.119   3.411  1.00  0.00           H  
ATOM   1823  HA  ILE A 120      39.556   2.264   1.020  1.00  0.00           H  
ATOM   1824  HB  ILE A 120      40.674   0.223   2.980  1.00  0.00           H  
ATOM   1825 1HG1 ILE A 120      41.405   3.125   2.550  1.00  0.00           H  
ATOM   1826 2HG1 ILE A 120      40.229   2.584   3.737  1.00  0.00           H  
ATOM   1827 1HG2 ILE A 120      42.857   0.622   1.915  1.00  0.00           H  
ATOM   1828 2HG2 ILE A 120      41.711  -0.109   0.768  1.00  0.00           H  
ATOM   1829 3HG2 ILE A 120      42.073   1.631   0.676  1.00  0.00           H  
ATOM   1830 1HD1 ILE A 120      42.403   2.948   4.761  1.00  0.00           H  
ATOM   1831 2HD1 ILE A 120      41.952   1.228   4.845  1.00  0.00           H  
ATOM   1832 3HD1 ILE A 120      43.144   1.778   3.644  1.00  0.00           H  
ATOM   1833  N   LYS A 121      38.817  -0.938   0.905  1.00  0.00           N  
ATOM   1834  CA  LYS A 121      38.606  -2.062   0.000  1.00  0.00           C  
ATOM   1835  C   LYS A 121      37.554  -1.733  -1.052  1.00  0.00           C  
ATOM   1836  O   LYS A 121      37.704  -2.080  -2.224  1.00  0.00           O  
ATOM   1837  CB  LYS A 121      38.194  -3.310   0.783  1.00  0.00           C  
ATOM   1838  CG  LYS A 121      39.307  -3.918   1.627  1.00  0.00           C  
ATOM   1839  CD  LYS A 121      38.816  -5.140   2.389  1.00  0.00           C  
ATOM   1840  CE  LYS A 121      39.924  -5.743   3.242  1.00  0.00           C  
ATOM   1841  NZ  LYS A 121      39.448  -6.917   4.023  1.00  0.00           N  
ATOM   1842  H   LYS A 121      38.575  -1.039   1.880  1.00  0.00           H  
ATOM   1843  HA  LYS A 121      39.543  -2.269  -0.519  1.00  0.00           H  
ATOM   1844 1HB  LYS A 121      37.365  -3.066   1.447  1.00  0.00           H  
ATOM   1845 2HB  LYS A 121      37.844  -4.075   0.090  1.00  0.00           H  
ATOM   1846 1HG  LYS A 121      40.135  -4.211   0.981  1.00  0.00           H  
ATOM   1847 2HG  LYS A 121      39.669  -3.177   2.339  1.00  0.00           H  
ATOM   1848 1HD  LYS A 121      37.985  -4.857   3.036  1.00  0.00           H  
ATOM   1849 2HD  LYS A 121      38.465  -5.892   1.683  1.00  0.00           H  
ATOM   1850 1HE  LYS A 121      40.746  -6.057   2.600  1.00  0.00           H  
ATOM   1851 2HE  LYS A 121      40.300  -4.990   3.934  1.00  0.00           H  
ATOM   1852 1HZ  LYS A 121      40.210  -7.286   4.574  1.00  0.00           H  
ATOM   1853 2HZ  LYS A 121      38.697  -6.632   4.636  1.00  0.00           H  
ATOM   1854 3HZ  LYS A 121      39.114  -7.630   3.390  1.00  0.00           H  
ATOM   1855  N   SER A 122      36.489  -1.062  -0.626  1.00  0.00           N  
ATOM   1856  CA  SER A 122      35.410  -0.684  -1.531  1.00  0.00           C  
ATOM   1857  C   SER A 122      35.894   0.306  -2.583  1.00  0.00           C  
ATOM   1858  O   SER A 122      35.529   0.209  -3.755  1.00  0.00           O  
ATOM   1859  CB  SER A 122      34.259  -0.082  -0.748  1.00  0.00           C  
ATOM   1860  OG  SER A 122      33.210   0.285  -1.601  1.00  0.00           O  
ATOM   1861  H   SER A 122      36.426  -0.808   0.349  1.00  0.00           H  
ATOM   1862  HA  SER A 122      35.057  -1.581  -2.042  1.00  0.00           H  
ATOM   1863 1HB  SER A 122      33.901  -0.804  -0.015  1.00  0.00           H  
ATOM   1864 2HB  SER A 122      34.610   0.793  -0.202  1.00  0.00           H  
ATOM   1865  HG  SER A 122      32.527   0.654  -1.036  1.00  0.00           H  
ATOM   1866  N   VAL A 123      36.717   1.258  -2.157  1.00  0.00           N  
ATOM   1867  CA  VAL A 123      37.253   2.268  -3.062  1.00  0.00           C  
ATOM   1868  C   VAL A 123      38.159   1.641  -4.114  1.00  0.00           C  
ATOM   1869  O   VAL A 123      38.119   2.017  -5.286  1.00  0.00           O  
ATOM   1870  CB  VAL A 123      38.045   3.327  -2.272  1.00  0.00           C  
ATOM   1871  CG1 VAL A 123      38.763   4.273  -3.222  1.00  0.00           C  
ATOM   1872  CG2 VAL A 123      37.108   4.094  -1.352  1.00  0.00           C  
ATOM   1873  H   VAL A 123      36.978   1.283  -1.182  1.00  0.00           H  
ATOM   1874  HA  VAL A 123      36.419   2.758  -3.566  1.00  0.00           H  
ATOM   1875  HB  VAL A 123      38.810   2.826  -1.678  1.00  0.00           H  
ATOM   1876 1HG1 VAL A 123      39.318   5.015  -2.647  1.00  0.00           H  
ATOM   1877 2HG1 VAL A 123      39.454   3.707  -3.846  1.00  0.00           H  
ATOM   1878 3HG1 VAL A 123      38.032   4.778  -3.854  1.00  0.00           H  
ATOM   1879 1HG2 VAL A 123      37.675   4.840  -0.796  1.00  0.00           H  
ATOM   1880 2HG2 VAL A 123      36.340   4.590  -1.946  1.00  0.00           H  
ATOM   1881 3HG2 VAL A 123      36.637   3.402  -0.653  1.00  0.00           H  
ATOM   1882  N   GLU A 124      38.976   0.683  -3.688  1.00  0.00           N  
ATOM   1883  CA  GLU A 124      39.894   0.002  -4.593  1.00  0.00           C  
ATOM   1884  C   GLU A 124      39.138  -0.799  -5.645  1.00  0.00           C  
ATOM   1885  O   GLU A 124      39.515  -0.814  -6.817  1.00  0.00           O  
ATOM   1886  CB  GLU A 124      40.829  -0.922  -3.809  1.00  0.00           C  
ATOM   1887  CG  GLU A 124      41.967  -1.510  -4.631  1.00  0.00           C  
ATOM   1888  CD  GLU A 124      41.558  -2.731  -5.406  1.00  0.00           C  
ATOM   1889  OE1 GLU A 124      40.440  -3.161  -5.255  1.00  0.00           O  
ATOM   1890  OE2 GLU A 124      42.366  -3.236  -6.150  1.00  0.00           O  
ATOM   1891  H   GLU A 124      38.960   0.421  -2.713  1.00  0.00           H  
ATOM   1892  HA  GLU A 124      40.495   0.753  -5.106  1.00  0.00           H  
ATOM   1893 1HB  GLU A 124      41.267  -0.373  -2.975  1.00  0.00           H  
ATOM   1894 2HB  GLU A 124      40.256  -1.750  -3.391  1.00  0.00           H  
ATOM   1895 1HG  GLU A 124      42.325  -0.753  -5.329  1.00  0.00           H  
ATOM   1896 2HG  GLU A 124      42.788  -1.766  -3.964  1.00  0.00           H  
ATOM   1897  N   ARG A 125      38.069  -1.464  -5.219  1.00  0.00           N  
ATOM   1898  CA  ARG A 125      37.257  -2.268  -6.124  1.00  0.00           C  
ATOM   1899  C   ARG A 125      36.578  -1.400  -7.176  1.00  0.00           C  
ATOM   1900  O   ARG A 125      36.504  -1.771  -8.347  1.00  0.00           O  
ATOM   1901  CB  ARG A 125      36.200  -3.041  -5.350  1.00  0.00           C  
ATOM   1902  CG  ARG A 125      36.740  -4.158  -4.471  1.00  0.00           C  
ATOM   1903  CD  ARG A 125      37.191  -5.322  -5.276  1.00  0.00           C  
ATOM   1904  NE  ARG A 125      38.507  -5.104  -5.854  1.00  0.00           N  
ATOM   1905  CZ  ARG A 125      39.043  -5.851  -6.839  1.00  0.00           C  
ATOM   1906  NH1 ARG A 125      38.365  -6.858  -7.344  1.00  0.00           N  
ATOM   1907  NH2 ARG A 125      40.251  -5.571  -7.297  1.00  0.00           N  
ATOM   1908  H   ARG A 125      37.813  -1.411  -4.243  1.00  0.00           H  
ATOM   1909  HA  ARG A 125      37.907  -2.981  -6.631  1.00  0.00           H  
ATOM   1910 1HB  ARG A 125      35.645  -2.357  -4.709  1.00  0.00           H  
ATOM   1911 2HB  ARG A 125      35.489  -3.485  -6.047  1.00  0.00           H  
ATOM   1912 1HG  ARG A 125      37.589  -3.790  -3.895  1.00  0.00           H  
ATOM   1913 2HG  ARG A 125      35.958  -4.495  -3.789  1.00  0.00           H  
ATOM   1914 1HD  ARG A 125      37.239  -6.206  -4.642  1.00  0.00           H  
ATOM   1915 2HD  ARG A 125      36.486  -5.496  -6.089  1.00  0.00           H  
ATOM   1916  HE  ARG A 125      39.059  -4.338  -5.491  1.00  0.00           H  
ATOM   1917 1HH1 ARG A 125      37.442  -7.071  -6.993  1.00  0.00           H  
ATOM   1918 2HH1 ARG A 125      38.767  -7.417  -8.082  1.00  0.00           H  
ATOM   1919 1HH2 ARG A 125      40.772  -4.797  -6.909  1.00  0.00           H  
ATOM   1920 2HH2 ARG A 125      40.653  -6.131  -8.035  1.00  0.00           H  
ATOM   1921  N   ALA A 126      36.083  -0.243  -6.751  1.00  0.00           N  
ATOM   1922  CA  ALA A 126      35.409   0.681  -7.655  1.00  0.00           C  
ATOM   1923  C   ALA A 126      36.370   1.221  -8.707  1.00  0.00           C  
ATOM   1924  O   ALA A 126      36.015   1.348  -9.879  1.00  0.00           O  
ATOM   1925  CB  ALA A 126      34.783   1.826  -6.872  1.00  0.00           C  
ATOM   1926  H   ALA A 126      36.176   0.003  -5.776  1.00  0.00           H  
ATOM   1927  HA  ALA A 126      34.620   0.134  -8.172  1.00  0.00           H  
ATOM   1928 1HB  ALA A 126      34.284   2.507  -7.561  1.00  0.00           H  
ATOM   1929 2HB  ALA A 126      34.056   1.428  -6.164  1.00  0.00           H  
ATOM   1930 3HB  ALA A 126      35.560   2.363  -6.331  1.00  0.00           H  
ATOM   1931  N   ALA A 127      37.588   1.537  -8.282  1.00  0.00           N  
ATOM   1932  CA  ALA A 127      38.603   2.064  -9.186  1.00  0.00           C  
ATOM   1933  C   ALA A 127      38.992   1.033 -10.238  1.00  0.00           C  
ATOM   1934  O   ALA A 127      39.171   1.365 -11.410  1.00  0.00           O  
ATOM   1935  CB  ALA A 127      39.829   2.510  -8.403  1.00  0.00           C  
ATOM   1936  H   ALA A 127      37.817   1.409  -7.307  1.00  0.00           H  
ATOM   1937  HA  ALA A 127      38.181   2.926  -9.703  1.00  0.00           H  
ATOM   1938 1HB  ALA A 127      40.578   2.901  -9.092  1.00  0.00           H  
ATOM   1939 2HB  ALA A 127      39.546   3.289  -7.695  1.00  0.00           H  
ATOM   1940 3HB  ALA A 127      40.243   1.661  -7.862  1.00  0.00           H  
ATOM   1941  N   VAL A 128      39.121  -0.219  -9.813  1.00  0.00           N  
ATOM   1942  CA  VAL A 128      39.489  -1.302 -10.717  1.00  0.00           C  
ATOM   1943  C   VAL A 128      38.412  -1.531 -11.769  1.00  0.00           C  
ATOM   1944  O   VAL A 128      38.714  -1.757 -12.941  1.00  0.00           O  
ATOM   1945  CB  VAL A 128      39.716  -2.604  -9.927  1.00  0.00           C  
ATOM   1946  CG1 VAL A 128      39.913  -3.776 -10.876  1.00  0.00           C  
ATOM   1947  CG2 VAL A 128      40.916  -2.449  -9.005  1.00  0.00           C  
ATOM   1948  H   VAL A 128      38.960  -0.427  -8.838  1.00  0.00           H  
ATOM   1949  HA  VAL A 128      40.418  -1.032 -11.221  1.00  0.00           H  
ATOM   1950  HB  VAL A 128      38.826  -2.818  -9.333  1.00  0.00           H  
ATOM   1951 1HG1 VAL A 128      40.071  -4.689 -10.301  1.00  0.00           H  
ATOM   1952 2HG1 VAL A 128      39.027  -3.891 -11.501  1.00  0.00           H  
ATOM   1953 3HG1 VAL A 128      40.782  -3.591 -11.507  1.00  0.00           H  
ATOM   1954 1HG2 VAL A 128      41.070  -3.373  -8.449  1.00  0.00           H  
ATOM   1955 2HG2 VAL A 128      41.804  -2.230  -9.599  1.00  0.00           H  
ATOM   1956 3HG2 VAL A 128      40.735  -1.631  -8.307  1.00  0.00           H  
ATOM   1957  N   VAL A 129      37.154  -1.471 -11.344  1.00  0.00           N  
ATOM   1958  CA  VAL A 129      36.029  -1.672 -12.248  1.00  0.00           C  
ATOM   1959  C   VAL A 129      35.964  -0.572 -13.300  1.00  0.00           C  
ATOM   1960  O   VAL A 129      35.694  -0.836 -14.472  1.00  0.00           O  
ATOM   1961  CB  VAL A 129      34.707  -1.701 -11.457  1.00  0.00           C  
ATOM   1962  CG1 VAL A 129      33.519  -1.720 -12.407  1.00  0.00           C  
ATOM   1963  CG2 VAL A 129      34.682  -2.912 -10.537  1.00  0.00           C  
ATOM   1964  H   VAL A 129      36.973  -1.281 -10.369  1.00  0.00           H  
ATOM   1965  HA  VAL A 129      36.157  -2.631 -12.752  1.00  0.00           H  
ATOM   1966  HB  VAL A 129      34.630  -0.791 -10.863  1.00  0.00           H  
ATOM   1967 1HG1 VAL A 129      32.593  -1.741 -11.831  1.00  0.00           H  
ATOM   1968 2HG1 VAL A 129      33.538  -0.827 -13.031  1.00  0.00           H  
ATOM   1969 3HG1 VAL A 129      33.572  -2.607 -13.039  1.00  0.00           H  
ATOM   1970 1HG2 VAL A 129      33.745  -2.926  -9.981  1.00  0.00           H  
ATOM   1971 2HG2 VAL A 129      34.765  -3.823 -11.131  1.00  0.00           H  
ATOM   1972 3HG2 VAL A 129      35.517  -2.856  -9.839  1.00  0.00           H  
ATOM   1973  N   ALA A 130      36.213   0.662 -12.875  1.00  0.00           N  
ATOM   1974  CA  ALA A 130      36.183   1.805 -13.779  1.00  0.00           C  
ATOM   1975  C   ALA A 130      37.281   1.703 -14.831  1.00  0.00           C  
ATOM   1976  O   ALA A 130      37.061   2.009 -16.003  1.00  0.00           O  
ATOM   1977  CB  ALA A 130      36.318   3.103 -12.996  1.00  0.00           C  
ATOM   1978  H   ALA A 130      36.429   0.812 -11.900  1.00  0.00           H  
ATOM   1979  HA  ALA A 130      35.223   1.803 -14.296  1.00  0.00           H  
ATOM   1980 1HB  ALA A 130      36.294   3.947 -13.685  1.00  0.00           H  
ATOM   1981 2HB  ALA A 130      35.494   3.189 -12.288  1.00  0.00           H  
ATOM   1982 3HB  ALA A 130      37.263   3.104 -12.455  1.00  0.00           H  
ATOM   1983  N   LEU A 131      38.463   1.272 -14.406  1.00  0.00           N  
ATOM   1984  CA  LEU A 131      39.597   1.129 -15.310  1.00  0.00           C  
ATOM   1985  C   LEU A 131      39.269   0.187 -16.461  1.00  0.00           C  
ATOM   1986  O   LEU A 131      39.538   0.493 -17.623  1.00  0.00           O  
ATOM   1987  CB  LEU A 131      40.821   0.607 -14.546  1.00  0.00           C  
ATOM   1988  CG  LEU A 131      41.459   1.592 -13.559  1.00  0.00           C  
ATOM   1989  CD1 LEU A 131      42.523   0.874 -12.741  1.00  0.00           C  
ATOM   1990  CD2 LEU A 131      42.056   2.763 -14.326  1.00  0.00           C  
ATOM   1991  H   LEU A 131      38.579   1.037 -13.431  1.00  0.00           H  
ATOM   1992  HA  LEU A 131      39.834   2.108 -15.725  1.00  0.00           H  
ATOM   1993 1HB  LEU A 131      40.528  -0.280 -13.986  1.00  0.00           H  
ATOM   1994 2HB  LEU A 131      41.584   0.319 -15.269  1.00  0.00           H  
ATOM   1995  HG  LEU A 131      40.699   1.960 -12.869  1.00  0.00           H  
ATOM   1996 1HD1 LEU A 131      42.977   1.574 -12.039  1.00  0.00           H  
ATOM   1997 2HD1 LEU A 131      42.065   0.054 -12.188  1.00  0.00           H  
ATOM   1998 3HD1 LEU A 131      43.290   0.480 -13.407  1.00  0.00           H  
ATOM   1999 1HD2 LEU A 131      42.510   3.464 -13.624  1.00  0.00           H  
ATOM   2000 2HD2 LEU A 131      42.817   2.397 -15.015  1.00  0.00           H  
ATOM   2001 3HD2 LEU A 131      41.271   3.269 -14.888  1.00  0.00           H  
ATOM   2002  N   LYS A 132      38.686  -0.961 -16.132  1.00  0.00           N  
ATOM   2003  CA  LYS A 132      38.320  -1.950 -17.138  1.00  0.00           C  
ATOM   2004  C   LYS A 132      37.375  -1.358 -18.175  1.00  0.00           C  
ATOM   2005  O   LYS A 132      37.477  -1.658 -19.365  1.00  0.00           O  
ATOM   2006  CB  LYS A 132      37.678  -3.172 -16.479  1.00  0.00           C  
ATOM   2007  CG  LYS A 132      38.645  -4.034 -15.677  1.00  0.00           C  
ATOM   2008  CD  LYS A 132      37.930  -5.215 -15.037  1.00  0.00           C  
ATOM   2009  CE  LYS A 132      38.892  -6.071 -14.226  1.00  0.00           C  
ATOM   2010  NZ  LYS A 132      38.200  -7.209 -13.562  1.00  0.00           N  
ATOM   2011  H   LYS A 132      38.492  -1.153 -15.160  1.00  0.00           H  
ATOM   2012  HA  LYS A 132      39.225  -2.268 -17.656  1.00  0.00           H  
ATOM   2013 1HB  LYS A 132      36.883  -2.848 -15.807  1.00  0.00           H  
ATOM   2014 2HB  LYS A 132      37.224  -3.802 -17.244  1.00  0.00           H  
ATOM   2015 1HG  LYS A 132      39.430  -4.408 -16.335  1.00  0.00           H  
ATOM   2016 2HG  LYS A 132      39.106  -3.432 -14.895  1.00  0.00           H  
ATOM   2017 1HD  LYS A 132      37.139  -4.850 -14.381  1.00  0.00           H  
ATOM   2018 2HD  LYS A 132      37.478  -5.832 -15.814  1.00  0.00           H  
ATOM   2019 1HE  LYS A 132      39.668  -6.465 -14.880  1.00  0.00           H  
ATOM   2020 2HE  LYS A 132      39.369  -5.458 -13.462  1.00  0.00           H  
ATOM   2021 1HZ  LYS A 132      38.871  -7.751 -13.035  1.00  0.00           H  
ATOM   2022 2HZ  LYS A 132      37.489  -6.854 -12.938  1.00  0.00           H  
ATOM   2023 3HZ  LYS A 132      37.770  -7.796 -14.262  1.00  0.00           H  
ATOM   2024  N   ALA A 133      36.460  -0.510 -17.668  1.00  0.00           N  
ATOM   2025  CA  ALA A 133      35.522   0.294 -18.460  1.00  0.00           C  
ATOM   2026  C   ALA A 133      36.177   1.365 -19.333  1.00  0.00           C  
ATOM   2027  O   ALA A 133      35.639   1.747 -20.372  1.00  0.00           O  
ATOM   2028  CB  ALA A 133      34.509   0.949 -17.532  1.00  0.00           C  
ATOM   2029  H   ALA A 133      36.393  -0.400 -16.666  1.00  0.00           H  
ATOM   2030  HA  ALA A 133      34.996  -0.374 -19.143  1.00  0.00           H  
ATOM   2031 1HB  ALA A 133      33.794   1.524 -18.122  1.00  0.00           H  
ATOM   2032 2HB  ALA A 133      33.979   0.179 -16.971  1.00  0.00           H  
ATOM   2033 3HB  ALA A 133      35.025   1.612 -16.840  1.00  0.00           H  
ATOM   2034  N   GLY A 134      37.332   1.851 -18.919  1.00  0.00           N  
ATOM   2035  CA  GLY A 134      37.883   3.075 -19.491  1.00  0.00           C  
ATOM   2036  C   GLY A 134      37.415   4.296 -18.719  1.00  0.00           C  
ATOM   2037  O   GLY A 134      36.698   5.142 -19.253  1.00  0.00           O  
ATOM   2038  H   GLY A 134      37.839   1.364 -18.194  1.00  0.00           H  
ATOM   2039 1HA  GLY A 134      38.972   3.025 -19.478  1.00  0.00           H  
ATOM   2040 2HA  GLY A 134      37.578   3.159 -20.533  1.00  0.00           H  
ATOM   2041  N   GLY A 135      37.832   4.372 -17.457  1.00  0.00           N  
ATOM   2042  CA  GLY A 135      37.560   5.528 -16.627  1.00  0.00           C  
ATOM   2043  C   GLY A 135      38.858   6.183 -16.172  1.00  0.00           C  
ATOM   2044  O   GLY A 135      39.866   5.507 -15.964  1.00  0.00           O  
ATOM   2045  H   GLY A 135      38.354   3.602 -17.064  1.00  0.00           H  
ATOM   2046 1HA  GLY A 135      36.958   6.244 -17.187  1.00  0.00           H  
ATOM   2047 2HA  GLY A 135      36.974   5.224 -15.761  1.00  0.00           H  
ATOM   2048  N   ASP A 136      38.840   7.494 -16.016  1.00  0.00           N  
ATOM   2049  CA  ASP A 136      40.062   8.246 -15.748  1.00  0.00           C  
ATOM   2050  C   ASP A 136      40.671   7.866 -14.402  1.00  0.00           C  
ATOM   2051  O   ASP A 136      40.060   8.070 -13.353  1.00  0.00           O  
ATOM   2052  CB  ASP A 136      39.780   9.750 -15.778  1.00  0.00           C  
ATOM   2053  CG  ASP A 136      39.460  10.265 -17.175  1.00  0.00           C  
ATOM   2054  OD1 ASP A 136      39.730   9.565 -18.122  1.00  0.00           O  
ATOM   2055  OD2 ASP A 136      38.947  11.353 -17.282  1.00  0.00           O  
ATOM   2056  H   ASP A 136      37.960   7.985 -16.084  1.00  0.00           H  
ATOM   2057  HA  ASP A 136      40.790   8.012 -16.526  1.00  0.00           H  
ATOM   2058 1HB  ASP A 136      38.940   9.976 -15.122  1.00  0.00           H  
ATOM   2059 2HB  ASP A 136      40.648  10.291 -15.398  1.00  0.00           H  
ATOM   2060  N   PRO A 137      41.691   7.401 -14.471  1.00  0.00           N  
ATOM   2061  CA  PRO A 137      42.793   6.711 -13.817  1.00  0.00           C  
ATOM   2062  C   PRO A 137      43.414   7.613 -12.749  1.00  0.00           C  
ATOM   2063  O   PRO A 137      43.515   7.232 -11.583  1.00  0.00           O  
ATOM   2064  CB  PRO A 137      43.765   6.433 -14.968  1.00  0.00           C  
ATOM   2065  CG  PRO A 137      43.394   7.434 -16.009  1.00  0.00           C  
ATOM   2066  CD  PRO A 137      41.907   7.607 -15.849  1.00  0.00           C  
ATOM   2067  HA  PRO A 137      42.423   5.772 -13.379  1.00  0.00           H  
ATOM   2068 1HB  PRO A 137      44.802   6.544 -14.620  1.00  0.00           H  
ATOM   2069 2HB  PRO A 137      43.651   5.395 -15.315  1.00  0.00           H  
ATOM   2070 1HG  PRO A 137      43.948   8.370 -15.850  1.00  0.00           H  
ATOM   2071 2HG  PRO A 137      43.673   7.065 -17.007  1.00  0.00           H  
ATOM   2072 1HD  PRO A 137      41.623   8.630 -16.137  1.00  0.00           H  
ATOM   2073 2HD  PRO A 137      41.382   6.869 -16.474  1.00  0.00           H  
ATOM   2074  N   VAL A 138      43.829   8.811 -13.153  1.00  0.00           N  
ATOM   2075  CA  VAL A 138      44.445   9.774 -12.248  1.00  0.00           C  
ATOM   2076  C   VAL A 138      43.453  10.254 -11.197  1.00  0.00           C  
ATOM   2077  O   VAL A 138      43.799  10.403 -10.025  1.00  0.00           O  
ATOM   2078  CB  VAL A 138      44.978  10.984 -13.037  1.00  0.00           C  
ATOM   2079  CG1 VAL A 138      45.453  12.073 -12.087  1.00  0.00           C  
ATOM   2080  CG2 VAL A 138      46.104  10.545 -13.961  1.00  0.00           C  
ATOM   2081  H   VAL A 138      43.716   9.070 -14.123  1.00  0.00           H  
ATOM   2082  HA  VAL A 138      45.282   9.289 -11.744  1.00  0.00           H  
ATOM   2083  HB  VAL A 138      44.166  11.407 -13.629  1.00  0.00           H  
ATOM   2084 1HG1 VAL A 138      45.826  12.921 -12.662  1.00  0.00           H  
ATOM   2085 2HG1 VAL A 138      44.622  12.397 -11.460  1.00  0.00           H  
ATOM   2086 3HG1 VAL A 138      46.252  11.683 -11.457  1.00  0.00           H  
ATOM   2087 1HG2 VAL A 138      46.476  11.406 -14.516  1.00  0.00           H  
ATOM   2088 2HG2 VAL A 138      46.914  10.118 -13.369  1.00  0.00           H  
ATOM   2089 3HG2 VAL A 138      45.731   9.796 -14.659  1.00  0.00           H  
ATOM   2090  N   LEU A 139      42.218  10.495 -11.622  1.00  0.00           N  
ATOM   2091  CA  LEU A 139      41.172  10.958 -10.717  1.00  0.00           C  
ATOM   2092  C   LEU A 139      40.847   9.905  -9.666  1.00  0.00           C  
ATOM   2093  O   LEU A 139      40.647  10.225  -8.494  1.00  0.00           O  
ATOM   2094  CB  LEU A 139      39.905  11.309 -11.507  1.00  0.00           C  
ATOM   2095  CG  LEU A 139      40.004  12.546 -12.408  1.00  0.00           C  
ATOM   2096  CD1 LEU A 139      38.743  12.660 -13.255  1.00  0.00           C  
ATOM   2097  CD2 LEU A 139      40.199  13.786 -11.549  1.00  0.00           C  
ATOM   2098  H   LEU A 139      41.997  10.354 -12.597  1.00  0.00           H  
ATOM   2099  HA  LEU A 139      41.527  11.853 -10.208  1.00  0.00           H  
ATOM   2100 1HB  LEU A 139      39.642  10.460 -12.136  1.00  0.00           H  
ATOM   2101 2HB  LEU A 139      39.091  11.477 -10.801  1.00  0.00           H  
ATOM   2102  HG  LEU A 139      40.851  12.436 -13.085  1.00  0.00           H  
ATOM   2103 1HD1 LEU A 139      38.814  13.539 -13.896  1.00  0.00           H  
ATOM   2104 2HD1 LEU A 139      38.639  11.768 -13.874  1.00  0.00           H  
ATOM   2105 3HD1 LEU A 139      37.875  12.755 -12.604  1.00  0.00           H  
ATOM   2106 1HD2 LEU A 139      40.271  14.665 -12.190  1.00  0.00           H  
ATOM   2107 2HD2 LEU A 139      39.352  13.898 -10.873  1.00  0.00           H  
ATOM   2108 3HD2 LEU A 139      41.116  13.686 -10.968  1.00  0.00           H  
ATOM   2109  N   ALA A 140      40.795   8.648 -10.091  1.00  0.00           N  
ATOM   2110  CA  ALA A 140      40.494   7.545  -9.186  1.00  0.00           C  
ATOM   2111  C   ALA A 140      41.584   7.382  -8.135  1.00  0.00           C  
ATOM   2112  O   ALA A 140      41.298   7.137  -6.963  1.00  0.00           O  
ATOM   2113  CB  ALA A 140      40.316   6.252  -9.968  1.00  0.00           C  
ATOM   2114  H   ALA A 140      40.968   8.451 -11.066  1.00  0.00           H  
ATOM   2115  HA  ALA A 140      39.563   7.776  -8.669  1.00  0.00           H  
ATOM   2116 1HB  ALA A 140      40.092   5.438  -9.278  1.00  0.00           H  
ATOM   2117 2HB  ALA A 140      39.494   6.364 -10.675  1.00  0.00           H  
ATOM   2118 3HB  ALA A 140      41.232   6.025 -10.510  1.00  0.00           H  
ATOM   2119  N   VAL A 141      42.835   7.519  -8.560  1.00  0.00           N  
ATOM   2120  CA  VAL A 141      43.971   7.388  -7.655  1.00  0.00           C  
ATOM   2121  C   VAL A 141      43.968   8.490  -6.604  1.00  0.00           C  
ATOM   2122  O   VAL A 141      44.253   8.244  -5.432  1.00  0.00           O  
ATOM   2123  CB  VAL A 141      45.292   7.440  -8.445  1.00  0.00           C  
ATOM   2124  CG1 VAL A 141      46.479   7.495  -7.494  1.00  0.00           C  
ATOM   2125  CG2 VAL A 141      45.393   6.233  -9.365  1.00  0.00           C  
ATOM   2126  H   VAL A 141      43.004   7.719  -9.535  1.00  0.00           H  
ATOM   2127  HA  VAL A 141      43.902   6.424  -7.150  1.00  0.00           H  
ATOM   2128  HB  VAL A 141      45.314   8.353  -9.039  1.00  0.00           H  
ATOM   2129 1HG1 VAL A 141      47.405   7.531  -8.069  1.00  0.00           H  
ATOM   2130 2HG1 VAL A 141      46.405   8.385  -6.871  1.00  0.00           H  
ATOM   2131 3HG1 VAL A 141      46.480   6.607  -6.862  1.00  0.00           H  
ATOM   2132 1HG2 VAL A 141      46.330   6.276  -9.920  1.00  0.00           H  
ATOM   2133 2HG2 VAL A 141      45.366   5.319  -8.771  1.00  0.00           H  
ATOM   2134 3HG2 VAL A 141      44.557   6.237 -10.063  1.00  0.00           H  
ATOM   2135  N   GLU A 142      43.644   9.706  -7.029  1.00  0.00           N  
ATOM   2136  CA  GLU A 142      43.603  10.848  -6.124  1.00  0.00           C  
ATOM   2137  C   GLU A 142      42.514  10.680  -5.072  1.00  0.00           C  
ATOM   2138  O   GLU A 142      42.715  11.000  -3.900  1.00  0.00           O  
ATOM   2139  CB  GLU A 142      43.372  12.142  -6.908  1.00  0.00           C  
ATOM   2140  CG  GLU A 142      44.548  12.569  -7.776  1.00  0.00           C  
ATOM   2141  CD  GLU A 142      44.260  13.802  -8.586  1.00  0.00           C  
ATOM   2142  OE1 GLU A 142      43.140  14.253  -8.568  1.00  0.00           O  
ATOM   2143  OE2 GLU A 142      45.161  14.294  -9.223  1.00  0.00           O  
ATOM   2144  H   GLU A 142      43.420   9.843  -8.004  1.00  0.00           H  
ATOM   2145  HA  GLU A 142      44.563  10.917  -5.610  1.00  0.00           H  
ATOM   2146 1HB  GLU A 142      42.504  12.024  -7.557  1.00  0.00           H  
ATOM   2147 2HB  GLU A 142      43.156  12.954  -6.215  1.00  0.00           H  
ATOM   2148 1HG  GLU A 142      45.408  12.762  -7.134  1.00  0.00           H  
ATOM   2149 2HG  GLU A 142      44.807  11.751  -8.447  1.00  0.00           H  
ATOM   2150  N   LYS A 143      41.361  10.176  -5.498  1.00  0.00           N  
ATOM   2151  CA  LYS A 143      40.237   9.964  -4.593  1.00  0.00           C  
ATOM   2152  C   LYS A 143      40.567   8.913  -3.541  1.00  0.00           C  
ATOM   2153  O   LYS A 143      40.221   9.063  -2.369  1.00  0.00           O  
ATOM   2154  CB  LYS A 143      38.990   9.551  -5.376  1.00  0.00           C  
ATOM   2155  CG  LYS A 143      38.380  10.662  -6.220  1.00  0.00           C  
ATOM   2156  CD  LYS A 143      37.159  10.170  -6.982  1.00  0.00           C  
ATOM   2157  CE  LYS A 143      36.555  11.276  -7.835  1.00  0.00           C  
ATOM   2158  NZ  LYS A 143      35.381  10.799  -8.616  1.00  0.00           N  
ATOM   2159  H   LYS A 143      41.260   9.934  -6.473  1.00  0.00           H  
ATOM   2160  HA  LYS A 143      40.029  10.901  -4.075  1.00  0.00           H  
ATOM   2161 1HB  LYS A 143      39.235   8.722  -6.040  1.00  0.00           H  
ATOM   2162 2HB  LYS A 143      38.225   9.200  -4.682  1.00  0.00           H  
ATOM   2163 1HG  LYS A 143      38.086  11.490  -5.575  1.00  0.00           H  
ATOM   2164 2HG  LYS A 143      39.120  11.024  -6.933  1.00  0.00           H  
ATOM   2165 1HD  LYS A 143      37.443   9.338  -7.628  1.00  0.00           H  
ATOM   2166 2HD  LYS A 143      36.407   9.818  -6.276  1.00  0.00           H  
ATOM   2167 1HE  LYS A 143      36.239  12.098  -7.194  1.00  0.00           H  
ATOM   2168 2HE  LYS A 143      37.307  11.653  -8.528  1.00  0.00           H  
ATOM   2169 1HZ  LYS A 143      35.011  11.560  -9.167  1.00  0.00           H  
ATOM   2170 2HZ  LYS A 143      35.667  10.048  -9.229  1.00  0.00           H  
ATOM   2171 3HZ  LYS A 143      34.669  10.464  -7.983  1.00  0.00           H  
ATOM   2172  N   ILE A 144      41.239   7.848  -3.967  1.00  0.00           N  
ATOM   2173  CA  ILE A 144      41.618   6.770  -3.062  1.00  0.00           C  
ATOM   2174  C   ILE A 144      42.607   7.254  -2.010  1.00  0.00           C  
ATOM   2175  O   ILE A 144      42.510   6.889  -0.838  1.00  0.00           O  
ATOM   2176  CB  ILE A 144      42.231   5.591  -3.839  1.00  0.00           C  
ATOM   2177  CG1 ILE A 144      41.170   4.919  -4.714  1.00  0.00           C  
ATOM   2178  CG2 ILE A 144      42.850   4.586  -2.880  1.00  0.00           C  
ATOM   2179  CD1 ILE A 144      41.735   3.930  -5.708  1.00  0.00           C  
ATOM   2180  H   ILE A 144      41.493   7.784  -4.942  1.00  0.00           H  
ATOM   2181  HA  ILE A 144      40.723   6.417  -2.551  1.00  0.00           H  
ATOM   2182  HB  ILE A 144      43.005   5.961  -4.511  1.00  0.00           H  
ATOM   2183 1HG1 ILE A 144      40.455   4.395  -4.081  1.00  0.00           H  
ATOM   2184 2HG1 ILE A 144      40.619   5.680  -5.268  1.00  0.00           H  
ATOM   2185 1HG2 ILE A 144      43.278   3.759  -3.446  1.00  0.00           H  
ATOM   2186 2HG2 ILE A 144      43.633   5.071  -2.299  1.00  0.00           H  
ATOM   2187 3HG2 ILE A 144      42.081   4.205  -2.207  1.00  0.00           H  
ATOM   2188 1HD1 ILE A 144      40.923   3.496  -6.292  1.00  0.00           H  
ATOM   2189 2HD1 ILE A 144      42.428   4.442  -6.377  1.00  0.00           H  
ATOM   2190 3HD1 ILE A 144      42.261   3.139  -5.176  1.00  0.00           H  
ATOM   2191  N   ALA A 145      43.559   8.078  -2.436  1.00  0.00           N  
ATOM   2192  CA  ALA A 145      44.568   8.615  -1.531  1.00  0.00           C  
ATOM   2193  C   ALA A 145      43.940   9.520  -0.479  1.00  0.00           C  
ATOM   2194  O   ALA A 145      44.315   9.479   0.693  1.00  0.00           O  
ATOM   2195  CB  ALA A 145      45.631   9.372  -2.313  1.00  0.00           C  
ATOM   2196  H   ALA A 145      43.584   8.339  -3.411  1.00  0.00           H  
ATOM   2197  HA  ALA A 145      45.039   7.779  -1.014  1.00  0.00           H  
ATOM   2198 1HB  ALA A 145      46.378   9.767  -1.624  1.00  0.00           H  
ATOM   2199 2HB  ALA A 145      46.112   8.697  -3.021  1.00  0.00           H  
ATOM   2200 3HB  ALA A 145      45.168  10.195  -2.855  1.00  0.00           H  
ATOM   2201  N   GLU A 146      42.982  10.337  -0.905  1.00  0.00           N  
ATOM   2202  CA  GLU A 146      42.300  11.254   0.000  1.00  0.00           C  
ATOM   2203  C   GLU A 146      41.499  10.497   1.052  1.00  0.00           C  
ATOM   2204  O   GLU A 146      41.482  10.874   2.224  1.00  0.00           O  
ATOM   2205  CB  GLU A 146      41.376  12.188  -0.784  1.00  0.00           C  
ATOM   2206  CG  GLU A 146      42.101  13.207  -1.652  1.00  0.00           C  
ATOM   2207  CD  GLU A 146      41.163  14.059  -2.462  1.00  0.00           C  
ATOM   2208  OE1 GLU A 146      39.985  13.794  -2.444  1.00  0.00           O  
ATOM   2209  OE2 GLU A 146      41.626  14.975  -3.100  1.00  0.00           O  
ATOM   2210  H   GLU A 146      42.720  10.322  -1.880  1.00  0.00           H  
ATOM   2211  HA  GLU A 146      43.051  11.856   0.513  1.00  0.00           H  
ATOM   2212 1HB  GLU A 146      40.727  11.598  -1.432  1.00  0.00           H  
ATOM   2213 2HB  GLU A 146      40.736  12.734  -0.091  1.00  0.00           H  
ATOM   2214 1HG  GLU A 146      42.699  13.854  -1.011  1.00  0.00           H  
ATOM   2215 2HG  GLU A 146      42.778  12.681  -2.323  1.00  0.00           H  
ATOM   2216  N   VAL A 147      40.836   9.427   0.626  1.00  0.00           N  
ATOM   2217  CA  VAL A 147      40.032   8.615   1.531  1.00  0.00           C  
ATOM   2218  C   VAL A 147      40.901   7.937   2.583  1.00  0.00           C  
ATOM   2219  O   VAL A 147      40.531   7.864   3.755  1.00  0.00           O  
ATOM   2220  CB  VAL A 147      39.257   7.544   0.741  1.00  0.00           C  
ATOM   2221  CG1 VAL A 147      38.567   6.576   1.692  1.00  0.00           C  
ATOM   2222  CG2 VAL A 147      38.245   8.210  -0.179  1.00  0.00           C  
ATOM   2223  H   VAL A 147      40.891   9.170  -0.349  1.00  0.00           H  
ATOM   2224  HA  VAL A 147      39.316   9.265   2.035  1.00  0.00           H  
ATOM   2225  HB  VAL A 147      39.962   6.962   0.147  1.00  0.00           H  
ATOM   2226 1HG1 VAL A 147      38.024   5.826   1.116  1.00  0.00           H  
ATOM   2227 2HG1 VAL A 147      39.313   6.085   2.316  1.00  0.00           H  
ATOM   2228 3HG1 VAL A 147      37.868   7.124   2.323  1.00  0.00           H  
ATOM   2229 1HG2 VAL A 147      37.702   7.446  -0.735  1.00  0.00           H  
ATOM   2230 2HG2 VAL A 147      37.544   8.796   0.415  1.00  0.00           H  
ATOM   2231 3HG2 VAL A 147      38.765   8.865  -0.878  1.00  0.00           H  
ATOM   2232  N   VAL A 148      42.058   7.442   2.157  1.00  0.00           N  
ATOM   2233  CA  VAL A 148      42.982   6.770   3.062  1.00  0.00           C  
ATOM   2234  C   VAL A 148      43.522   7.730   4.114  1.00  0.00           C  
ATOM   2235  O   VAL A 148      43.650   7.374   5.285  1.00  0.00           O  
ATOM   2236  CB  VAL A 148      44.158   6.165   2.272  1.00  0.00           C  
ATOM   2237  CG1 VAL A 148      45.218   5.629   3.222  1.00  0.00           C  
ATOM   2238  CG2 VAL A 148      43.652   5.064   1.352  1.00  0.00           C  
ATOM   2239  H   VAL A 148      42.303   7.534   1.181  1.00  0.00           H  
ATOM   2240  HA  VAL A 148      42.448   5.964   3.567  1.00  0.00           H  
ATOM   2241  HB  VAL A 148      44.626   6.950   1.677  1.00  0.00           H  
ATOM   2242 1HG1 VAL A 148      46.042   5.206   2.647  1.00  0.00           H  
ATOM   2243 2HG1 VAL A 148      45.592   6.441   3.846  1.00  0.00           H  
ATOM   2244 3HG1 VAL A 148      44.783   4.856   3.854  1.00  0.00           H  
ATOM   2245 1HG2 VAL A 148      44.488   4.642   0.796  1.00  0.00           H  
ATOM   2246 2HG2 VAL A 148      43.178   4.283   1.947  1.00  0.00           H  
ATOM   2247 3HG2 VAL A 148      42.925   5.479   0.654  1.00  0.00           H  
ATOM   2248  N   VAL A 149      43.837   8.949   3.688  1.00  0.00           N  
ATOM   2249  CA  VAL A 149      44.363   9.964   4.593  1.00  0.00           C  
ATOM   2250  C   VAL A 149      43.332  10.353   5.645  1.00  0.00           C  
ATOM   2251  O   VAL A 149      43.664  10.533   6.817  1.00  0.00           O  
ATOM   2252  CB  VAL A 149      44.784  11.217   3.803  1.00  0.00           C  
ATOM   2253  CG1 VAL A 149      45.155  12.346   4.753  1.00  0.00           C  
ATOM   2254  CG2 VAL A 149      45.948  10.883   2.883  1.00  0.00           C  
ATOM   2255  H   VAL A 149      43.709   9.178   2.713  1.00  0.00           H  
ATOM   2256  HA  VAL A 149      45.240   9.557   5.097  1.00  0.00           H  
ATOM   2257  HB  VAL A 149      43.937  11.562   3.209  1.00  0.00           H  
ATOM   2258 1HG1 VAL A 149      45.449  13.224   4.178  1.00  0.00           H  
ATOM   2259 2HG1 VAL A 149      44.296  12.593   5.377  1.00  0.00           H  
ATOM   2260 3HG1 VAL A 149      45.985  12.032   5.385  1.00  0.00           H  
ATOM   2261 1HG2 VAL A 149      46.240  11.773   2.327  1.00  0.00           H  
ATOM   2262 2HG2 VAL A 149      46.792  10.532   3.477  1.00  0.00           H  
ATOM   2263 3HG2 VAL A 149      45.647  10.102   2.184  1.00  0.00           H  
ATOM   2264  N   GLU A 150      42.080  10.481   5.219  1.00  0.00           N  
ATOM   2265  CA  GLU A 150      40.997  10.848   6.124  1.00  0.00           C  
ATOM   2266  C   GLU A 150      40.768   9.771   7.176  1.00  0.00           C  
ATOM   2267  O   GLU A 150      40.540  10.073   8.348  1.00  0.00           O  
ATOM   2268  CB  GLU A 150      39.706  11.090   5.340  1.00  0.00           C  
ATOM   2269  CG  GLU A 150      39.722  12.341   4.472  1.00  0.00           C  
ATOM   2270  CD  GLU A 150      38.467  12.508   3.662  1.00  0.00           C  
ATOM   2271  OE1 GLU A 150      37.648  11.620   3.680  1.00  0.00           O  
ATOM   2272  OE2 GLU A 150      38.326  13.524   3.024  1.00  0.00           O  
ATOM   2273  H   GLU A 150      41.873  10.320   4.244  1.00  0.00           H  
ATOM   2274  HA  GLU A 150      41.272  11.770   6.637  1.00  0.00           H  
ATOM   2275 1HB  GLU A 150      39.507  10.236   4.692  1.00  0.00           H  
ATOM   2276 2HB  GLU A 150      38.869  11.176   6.033  1.00  0.00           H  
ATOM   2277 1HG  GLU A 150      39.846  13.214   5.113  1.00  0.00           H  
ATOM   2278 2HG  GLU A 150      40.579  12.293   3.801  1.00  0.00           H  
ATOM   2279  N   ALA A 151      40.830   8.513   6.751  1.00  0.00           N  
ATOM   2280  CA  ALA A 151      40.629   7.388   7.655  1.00  0.00           C  
ATOM   2281  C   ALA A 151      41.729   7.324   8.707  1.00  0.00           C  
ATOM   2282  O   ALA A 151      41.466   7.054   9.879  1.00  0.00           O  
ATOM   2283  CB  ALA A 151      40.568   6.084   6.873  1.00  0.00           C  
ATOM   2284  H   ALA A 151      41.021   8.332   5.776  1.00  0.00           H  
ATOM   2285  HA  ALA A 151      39.680   7.534   8.172  1.00  0.00           H  
ATOM   2286 1HB  ALA A 151      40.417   5.253   7.562  1.00  0.00           H  
ATOM   2287 2HB  ALA A 151      39.740   6.123   6.164  1.00  0.00           H  
ATOM   2288 3HB  ALA A 151      41.502   5.941   6.331  1.00  0.00           H  
ATOM   2289  N   ALA A 152      42.963   7.574   8.282  1.00  0.00           N  
ATOM   2290  CA  ALA A 152      44.106   7.545   9.186  1.00  0.00           C  
ATOM   2291  C   ALA A 152      44.004   8.642  10.238  1.00  0.00           C  
ATOM   2292  O   ALA A 152      44.311   8.422  11.410  1.00  0.00           O  
ATOM   2293  CB  ALA A 152      45.404   7.681   8.403  1.00  0.00           C  
ATOM   2294  H   ALA A 152      43.113   7.790   7.307  1.00  0.00           H  
ATOM   2295  HA  ALA A 152      44.105   6.585   9.703  1.00  0.00           H  
ATOM   2296 1HB  ALA A 152      46.248   7.658   9.092  1.00  0.00           H  
ATOM   2297 2HB  ALA A 152      45.490   6.857   7.695  1.00  0.00           H  
ATOM   2298 3HB  ALA A 152      45.404   8.626   7.862  1.00  0.00           H  
ATOM   2299  N   ARG A 153      43.571   9.824   9.813  1.00  0.00           N  
ATOM   2300  CA  ARG A 153      43.428  10.958  10.717  1.00  0.00           C  
ATOM   2301  C   ARG A 153      42.358  10.692  11.769  1.00  0.00           C  
ATOM   2302  O   ARG A 153      42.529  11.028  12.941  1.00  0.00           O  
ATOM   2303  CB  ARG A 153      43.072  12.218   9.942  1.00  0.00           C  
ATOM   2304  CG  ARG A 153      44.193  12.778   9.081  1.00  0.00           C  
ATOM   2305  CD  ARG A 153      43.753  13.971   8.314  1.00  0.00           C  
ATOM   2306  NE  ARG A 153      44.822  14.510   7.489  1.00  0.00           N  
ATOM   2307  CZ  ARG A 153      44.670  15.503   6.591  1.00  0.00           C  
ATOM   2308  NH1 ARG A 153      43.489  16.055   6.416  1.00  0.00           N  
ATOM   2309  NH2 ARG A 153      45.707  15.923   5.888  1.00  0.00           N  
ATOM   2310  H   ARG A 153      43.335   9.940   8.838  1.00  0.00           H  
ATOM   2311  HA  ARG A 153      44.380  11.119  11.224  1.00  0.00           H  
ATOM   2312 1HB  ARG A 153      42.224  12.016   9.289  1.00  0.00           H  
ATOM   2313 2HB  ARG A 153      42.769  13.000  10.639  1.00  0.00           H  
ATOM   2314 1HG  ARG A 153      45.030  13.068   9.716  1.00  0.00           H  
ATOM   2315 2HG  ARG A 153      44.522  12.017   8.372  1.00  0.00           H  
ATOM   2316 1HD  ARG A 153      42.923  13.700   7.662  1.00  0.00           H  
ATOM   2317 2HD  ARG A 153      43.432  14.749   9.005  1.00  0.00           H  
ATOM   2318  HE  ARG A 153      45.745  14.111   7.596  1.00  0.00           H  
ATOM   2319 1HH1 ARG A 153      42.697  15.734   6.954  1.00  0.00           H  
ATOM   2320 2HH1 ARG A 153      43.375  16.799   5.743  1.00  0.00           H  
ATOM   2321 1HH2 ARG A 153      46.614  15.499   6.023  1.00  0.00           H  
ATOM   2322 2HH2 ARG A 153      45.592  16.667   5.216  1.00  0.00           H  
ATOM   2323  N   GLY A 154      41.255  10.087  11.344  1.00  0.00           N  
ATOM   2324  CA  GLY A 154      40.155   9.774  12.248  1.00  0.00           C  
ATOM   2325  C   GLY A 154      40.579   8.757  13.300  1.00  0.00           C  
ATOM   2326  O   GLY A 154      40.221   8.876  14.472  1.00  0.00           O  
ATOM   2327  H   GLY A 154      41.176   9.837  10.369  1.00  0.00           H  
ATOM   2328 1HA  GLY A 154      39.814  10.687  12.736  1.00  0.00           H  
ATOM   2329 2HA  GLY A 154      39.315   9.382  11.676  1.00  0.00           H  
ATOM   2330  N   LEU A 155      41.344   7.757  12.875  1.00  0.00           N  
ATOM   2331  CA  LEU A 155      41.818   6.717  13.779  1.00  0.00           C  
ATOM   2332  C   LEU A 155      42.760   7.289  14.831  1.00  0.00           C  
ATOM   2333  O   LEU A 155      42.697   6.917  16.003  1.00  0.00           O  
ATOM   2334  CB  LEU A 155      42.533   5.614  12.989  1.00  0.00           C  
ATOM   2335  CG  LEU A 155      41.637   4.755  12.086  1.00  0.00           C  
ATOM   2336  CD1 LEU A 155      42.504   3.834  11.239  1.00  0.00           C  
ATOM   2337  CD2 LEU A 155      40.667   3.957  12.945  1.00  0.00           C  
ATOM   2338  H   LEU A 155      41.604   7.716  11.900  1.00  0.00           H  
ATOM   2339  HA  LEU A 155      40.958   6.283  14.288  1.00  0.00           H  
ATOM   2340 1HB  LEU A 155      43.293   6.074  12.359  1.00  0.00           H  
ATOM   2341 2HB  LEU A 155      43.029   4.947  13.694  1.00  0.00           H  
ATOM   2342  HG  LEU A 155      41.077   5.401  11.410  1.00  0.00           H  
ATOM   2343 1HD1 LEU A 155      41.868   3.224  10.598  1.00  0.00           H  
ATOM   2344 2HD1 LEU A 155      43.175   4.431  10.621  1.00  0.00           H  
ATOM   2345 3HD1 LEU A 155      43.090   3.186  11.890  1.00  0.00           H  
ATOM   2346 1HD2 LEU A 155      40.030   3.347  12.303  1.00  0.00           H  
ATOM   2347 2HD2 LEU A 155      41.227   3.310  13.621  1.00  0.00           H  
ATOM   2348 3HD2 LEU A 155      40.049   4.641  13.526  1.00  0.00           H  
ATOM   2349  N   LYS A 156      43.633   8.195  14.406  1.00  0.00           N  
ATOM   2350  CA  LYS A 156      44.590   8.821  15.310  1.00  0.00           C  
ATOM   2351  C   LYS A 156      43.882   9.524  16.461  1.00  0.00           C  
ATOM   2352  O   LYS A 156      44.258   9.367  17.623  1.00  0.00           O  
ATOM   2353  CB  LYS A 156      45.473   9.813  14.552  1.00  0.00           C  
ATOM   2354  CG  LYS A 156      46.517  10.512  15.413  1.00  0.00           C  
ATOM   2355  CD  LYS A 156      46.026  11.875  15.877  1.00  0.00           C  
ATOM   2356  CE  LYS A 156      45.980  12.869  14.726  1.00  0.00           C  
ATOM   2357  NZ  LYS A 156      45.456  14.195  15.156  1.00  0.00           N  
ATOM   2358  H   LYS A 156      43.634   8.457  13.431  1.00  0.00           H  
ATOM   2359  HA  LYS A 156      45.225   8.043  15.735  1.00  0.00           H  
ATOM   2360 1HB  LYS A 156      45.996   9.294  13.748  1.00  0.00           H  
ATOM   2361 2HB  LYS A 156      44.849  10.580  14.094  1.00  0.00           H  
ATOM   2362 1HG  LYS A 156      46.739   9.898  16.287  1.00  0.00           H  
ATOM   2363 2HG  LYS A 156      47.434  10.641  14.839  1.00  0.00           H  
ATOM   2364 1HD  LYS A 156      45.027  11.777  16.302  1.00  0.00           H  
ATOM   2365 2HD  LYS A 156      46.694  12.259  16.649  1.00  0.00           H  
ATOM   2366 1HE  LYS A 156      46.981  13.002  14.320  1.00  0.00           H  
ATOM   2367 2HE  LYS A 156      45.340  12.480  13.935  1.00  0.00           H  
ATOM   2368 1HZ  LYS A 156      45.441  14.824  14.365  1.00  0.00           H  
ATOM   2369 2HZ  LYS A 156      44.519  14.086  15.517  1.00  0.00           H  
ATOM   2370 3HZ  LYS A 156      46.053  14.575  15.876  1.00  0.00           H  
ATOM   2371  N   GLU A 157      42.855  10.300  16.132  1.00  0.00           N  
ATOM   2372  CA  GLU A 157      42.092  11.029  17.138  1.00  0.00           C  
ATOM   2373  C   GLU A 157      41.502  10.082  18.175  1.00  0.00           C  
ATOM   2374  O   GLU A 157      41.622  10.311  19.379  1.00  0.00           O  
ATOM   2375  CB  GLU A 157      40.974  11.838  16.477  1.00  0.00           C  
ATOM   2376  CG  GLU A 157      41.457  13.024  15.655  1.00  0.00           C  
ATOM   2377  CD  GLU A 157      42.080  14.104  16.496  1.00  0.00           C  
ATOM   2378  OE1 GLU A 157      41.384  14.684  17.294  1.00  0.00           O  
ATOM   2379  OE2 GLU A 157      43.253  14.348  16.341  1.00  0.00           O  
ATOM   2380  H   GLU A 157      42.596  10.387  15.160  1.00  0.00           H  
ATOM   2381  HA  GLU A 157      42.765  11.717  17.651  1.00  0.00           H  
ATOM   2382 1HB  GLU A 157      40.395  11.189  15.819  1.00  0.00           H  
ATOM   2383 2HB  GLU A 157      40.296  12.215  17.243  1.00  0.00           H  
ATOM   2384 1HG  GLU A 157      42.192  12.675  14.930  1.00  0.00           H  
ATOM   2385 2HG  GLU A 157      40.614  13.440  15.105  1.00  0.00           H  
ATOM   2386  N   LEU A 158      40.868   9.023  17.699  1.00  0.00           N  
ATOM   2387  CA  LEU A 158      40.238   8.058  18.579  1.00  0.00           C  
ATOM   2388  C   LEU A 158      41.312   7.414  19.442  1.00  0.00           C  
ATOM   2389  O   LEU A 158      41.018   6.839  20.490  1.00  0.00           O  
ATOM   2390  CB  LEU A 158      39.488   6.991  17.772  1.00  0.00           C  
ATOM   2391  CG  LEU A 158      38.031   7.321  17.424  1.00  0.00           C  
ATOM   2392  CD1 LEU A 158      37.215   7.430  18.704  1.00  0.00           C  
ATOM   2393  CD2 LEU A 158      37.980   8.619  16.631  1.00  0.00           C  
ATOM   2394  H   LEU A 158      40.823   8.885  16.700  1.00  0.00           H  
ATOM   2395  HA  LEU A 158      39.525   8.583  19.214  1.00  0.00           H  
ATOM   2396 1HB  LEU A 158      40.022   6.823  16.838  1.00  0.00           H  
ATOM   2397 2HB  LEU A 158      39.491   6.060  18.339  1.00  0.00           H  
ATOM   2398  HG  LEU A 158      37.608   6.514  16.826  1.00  0.00           H  
ATOM   2399 1HD1 LEU A 158      36.180   7.665  18.457  1.00  0.00           H  
ATOM   2400 2HD1 LEU A 158      37.253   6.483  19.242  1.00  0.00           H  
ATOM   2401 3HD1 LEU A 158      37.626   8.221  19.331  1.00  0.00           H  
ATOM   2402 1HD2 LEU A 158      36.945   8.853  16.382  1.00  0.00           H  
ATOM   2403 2HD2 LEU A 158      38.403   9.427  17.228  1.00  0.00           H  
ATOM   2404 3HD2 LEU A 158      38.557   8.507  15.712  1.00  0.00           H  
ATOM   2405  N   LYS A 159      42.552   7.524  18.979  1.00  0.00           N  
ATOM   2406  CA  LYS A 159      43.690   6.930  19.664  1.00  0.00           C  
ATOM   2407  C   LYS A 159      43.630   5.412  19.603  1.00  0.00           C  
ATOM   2408  O   LYS A 159      43.792   4.733  20.617  1.00  0.00           O  
ATOM   2409  CB  LYS A 159      43.745   7.398  21.119  1.00  0.00           C  
ATOM   2410  CG  LYS A 159      43.886   8.904  21.291  1.00  0.00           C  
ATOM   2411  CD  LYS A 159      44.018   9.283  22.758  1.00  0.00           C  
ATOM   2412  CE  LYS A 159      44.120  10.791  22.934  1.00  0.00           C  
ATOM   2413  NZ  LYS A 159      44.216  11.179  24.368  1.00  0.00           N  
ATOM   2414  H   LYS A 159      42.714   8.036  18.124  1.00  0.00           H  
ATOM   2415  HA  LYS A 159      44.603   7.250  19.160  1.00  0.00           H  
ATOM   2416 1HB  LYS A 159      42.838   7.085  21.636  1.00  0.00           H  
ATOM   2417 2HB  LYS A 159      44.588   6.924  21.622  1.00  0.00           H  
ATOM   2418 1HG  LYS A 159      44.769   9.251  20.754  1.00  0.00           H  
ATOM   2419 2HG  LYS A 159      43.010   9.401  20.874  1.00  0.00           H  
ATOM   2420 1HD  LYS A 159      43.149   8.919  23.308  1.00  0.00           H  
ATOM   2421 2HD  LYS A 159      44.911   8.818  23.175  1.00  0.00           H  
ATOM   2422 1HE  LYS A 159      45.001  11.160  22.411  1.00  0.00           H  
ATOM   2423 2HE  LYS A 159      43.241  11.268  22.501  1.00  0.00           H  
ATOM   2424 1HZ  LYS A 159      44.282  12.184  24.442  1.00  0.00           H  
ATOM   2425 2HZ  LYS A 159      43.394  10.858  24.860  1.00  0.00           H  
ATOM   2426 3HZ  LYS A 159      45.038  10.758  24.776  1.00  0.00           H  
ATOM   2427  N   ALA A 160      43.396   4.888  18.407  1.00  0.00           N  
ATOM   2428  CA  ALA A 160      43.384   3.451  18.177  1.00  0.00           C  
ATOM   2429  C   ALA A 160      44.790   2.873  18.236  1.00  0.00           C  
ATOM   2430  O   ALA A 160      45.740   3.474  17.735  1.00  0.00           O  
ATOM   2431  CB  ALA A 160      42.738   3.135  16.836  1.00  0.00           C  
ATOM   2432  H   ALA A 160      43.220   5.504  17.626  1.00  0.00           H  
ATOM   2433  HA  ALA A 160      42.798   2.986  18.970  1.00  0.00           H  
ATOM   2434 1HB  ALA A 160      42.736   2.056  16.679  1.00  0.00           H  
ATOM   2435 2HB  ALA A 160      41.712   3.504  16.831  1.00  0.00           H  
ATOM   2436 3HB  ALA A 160      43.301   3.617  16.039  1.00  0.00           H  
ATOM   2437  N   PRO A 161      44.919   1.703  18.850  1.00  0.00           N  
ATOM   2438  CA  PRO A 161      46.218   1.072  19.043  1.00  0.00           C  
ATOM   2439  C   PRO A 161      46.868   0.720  17.716  1.00  0.00           C  
ATOM   2440  O   PRO A 161      46.206   0.236  16.798  1.00  0.00           O  
ATOM   2441  CB  PRO A 161      45.874  -0.183  19.851  1.00  0.00           C  
ATOM   2442  CG  PRO A 161      44.437  -0.433  19.545  1.00  0.00           C  
ATOM   2443  CD  PRO A 161      43.852   0.940  19.346  1.00  0.00           C  
ATOM   2444  HA  PRO A 161      46.866   1.747  19.621  1.00  0.00           H  
ATOM   2445 1HB  PRO A 161      46.526  -1.016  19.549  1.00  0.00           H  
ATOM   2446 2HB  PRO A 161      46.057  -0.003  20.921  1.00  0.00           H  
ATOM   2447 1HG  PRO A 161      44.344  -1.066  18.650  1.00  0.00           H  
ATOM   2448 2HG  PRO A 161      43.961  -0.980  20.372  1.00  0.00           H  
ATOM   2449 1HD  PRO A 161      43.041   0.890  18.605  1.00  0.00           H  
ATOM   2450 2HD  PRO A 161      43.477   1.322  20.307  1.00  0.00           H  
ATOM   2451  N   GLY A 162      48.144   1.063  17.895  1.00  0.00           N  
ATOM   2452  CA  GLY A 162      49.068   1.149  16.772  1.00  0.00           C  
ATOM   2453  C   GLY A 162      48.745   0.088  15.752  1.00  0.00           C  
ATOM   2454  O   GLY A 162      49.019   0.252  14.563  1.00  0.00           O  
ATOM   2455  H   GLY A 162      48.473   1.266  18.828  1.00  0.00           H  
ATOM   2456 1HA  GLY A 162      49.001   2.139  16.321  1.00  0.00           H  
ATOM   2457 2HA  GLY A 162      50.089   1.028  17.131  1.00  0.00           H  
ATOM   2458  N   GLU A 163      48.158  -1.011  16.215  1.00  0.00           N  
ATOM   2459  CA  GLU A 163      47.879  -2.119  15.310  1.00  0.00           C  
ATOM   2460  C   GLU A 163      46.849  -1.727  14.259  1.00  0.00           C  
ATOM   2461  O   GLU A 163      46.977  -2.082  13.087  1.00  0.00           O  
ATOM   2462  CB  GLU A 163      47.384  -3.336  16.094  1.00  0.00           C  
ATOM   2463  CG  GLU A 163      48.444  -3.998  16.963  1.00  0.00           C  
ATOM   2464  CD  GLU A 163      47.904  -5.145  17.771  1.00  0.00           C  
ATOM   2465  OE1 GLU A 163      46.715  -5.355  17.751  1.00  0.00           O  
ATOM   2466  OE2 GLU A 163      48.683  -5.814  18.410  1.00  0.00           O  
ATOM   2467  H   GLU A 163      47.912  -1.063  17.193  1.00  0.00           H  
ATOM   2468  HA  GLU A 163      48.803  -2.387  14.796  1.00  0.00           H  
ATOM   2469 1HB  GLU A 163      46.558  -3.040  16.741  1.00  0.00           H  
ATOM   2470 2HB  GLU A 163      47.003  -4.086  15.400  1.00  0.00           H  
ATOM   2471 1HG  GLU A 163      49.246  -4.365  16.323  1.00  0.00           H  
ATOM   2472 2HG  GLU A 163      48.865  -3.252  17.635  1.00  0.00           H  
ATOM   2473  N   ASN A 164      45.827  -0.993  14.684  1.00  0.00           N  
ATOM   2474  CA  ASN A 164      44.773  -0.550  13.779  1.00  0.00           C  
ATOM   2475  C   ASN A 164      45.316   0.409  12.728  1.00  0.00           C  
ATOM   2476  O   ASN A 164      44.946   0.335  11.556  1.00  0.00           O  
ATOM   2477  CB  ASN A 164      43.639   0.095  14.555  1.00  0.00           C  
ATOM   2478  CG  ASN A 164      42.811  -0.909  15.309  1.00  0.00           C  
ATOM   2479  OD1 ASN A 164      42.755  -2.088  14.941  1.00  0.00           O  
ATOM   2480  ND2 ASN A 164      42.167  -0.464  16.357  1.00  0.00           N  
ATOM   2481  H   ASN A 164      45.779  -0.735  15.659  1.00  0.00           H  
ATOM   2482  HA  ASN A 164      44.382  -1.421  13.250  1.00  0.00           H  
ATOM   2483 1HB  ASN A 164      44.047   0.817  15.263  1.00  0.00           H  
ATOM   2484 2HB  ASN A 164      42.991   0.639  13.868  1.00  0.00           H  
ATOM   2485 1HD2 ASN A 164      41.600  -1.087  16.898  1.00  0.00           H  
ATOM   2486 2HD2 ASN A 164      42.241   0.498  16.619  1.00  0.00           H  
ATOM   2487  N   LEU A 165      46.195   1.309  13.153  1.00  0.00           N  
ATOM   2488  CA  LEU A 165      46.791   2.285  12.248  1.00  0.00           C  
ATOM   2489  C   LEU A 165      47.657   1.604  11.197  1.00  0.00           C  
ATOM   2490  O   LEU A 165      47.639   1.981  10.025  1.00  0.00           O  
ATOM   2491  CB  LEU A 165      47.634   3.295  13.037  1.00  0.00           C  
ATOM   2492  CG  LEU A 165      46.848   4.255  13.939  1.00  0.00           C  
ATOM   2493  CD1 LEU A 165      47.820   5.067  14.786  1.00  0.00           C  
ATOM   2494  CD2 LEU A 165      45.981   5.164  13.081  1.00  0.00           C  
ATOM   2495  H   LEU A 165      46.458   1.318  14.128  1.00  0.00           H  
ATOM   2496  HA  LEU A 165      45.989   2.819  11.739  1.00  0.00           H  
ATOM   2497 1HB  LEU A 165      48.333   2.747  13.666  1.00  0.00           H  
ATOM   2498 2HB  LEU A 165      48.206   3.897  12.332  1.00  0.00           H  
ATOM   2499  HG  LEU A 165      46.215   3.682  14.617  1.00  0.00           H  
ATOM   2500 1HD1 LEU A 165      47.262   5.749  15.427  1.00  0.00           H  
ATOM   2501 2HD1 LEU A 165      48.414   4.393  15.404  1.00  0.00           H  
ATOM   2502 3HD1 LEU A 165      48.480   5.639  14.134  1.00  0.00           H  
ATOM   2503 1HD2 LEU A 165      45.422   5.846  13.722  1.00  0.00           H  
ATOM   2504 2HD2 LEU A 165      46.614   5.738  12.404  1.00  0.00           H  
ATOM   2505 3HD2 LEU A 165      45.284   4.559  12.500  1.00  0.00           H  
ATOM   2506  N   VAL A 166      48.415   0.599  11.622  1.00  0.00           N  
ATOM   2507  CA  VAL A 166      49.290  -0.137  10.717  1.00  0.00           C  
ATOM   2508  C   VAL A 166      48.486  -0.891   9.666  1.00  0.00           C  
ATOM   2509  O   VAL A 166      48.861  -0.930   8.494  1.00  0.00           O  
ATOM   2510  CB  VAL A 166      50.159  -1.134  11.507  1.00  0.00           C  
ATOM   2511  CG1 VAL A 166      50.934  -2.034  10.556  1.00  0.00           C  
ATOM   2512  CG2 VAL A 166      51.106  -0.379  12.427  1.00  0.00           C  
ATOM   2513  H   VAL A 166      48.384   0.338  12.597  1.00  0.00           H  
ATOM   2514  HA  VAL A 166      49.944   0.575  10.213  1.00  0.00           H  
ATOM   2515  HB  VAL A 166      49.510  -1.777  12.101  1.00  0.00           H  
ATOM   2516 1HG1 VAL A 166      51.543  -2.732  11.131  1.00  0.00           H  
ATOM   2517 2HG1 VAL A 166      50.236  -2.591   9.932  1.00  0.00           H  
ATOM   2518 3HG1 VAL A 166      51.581  -1.425   9.924  1.00  0.00           H  
ATOM   2519 1HG2 VAL A 166      51.717  -1.089  12.982  1.00  0.00           H  
ATOM   2520 2HG2 VAL A 166      51.752   0.269  11.833  1.00  0.00           H  
ATOM   2521 3HG2 VAL A 166      50.529   0.227  13.126  1.00  0.00           H  
ATOM   2522  N   GLU A 167      47.379  -1.489  10.091  1.00  0.00           N  
ATOM   2523  CA  GLU A 167      46.520  -2.243   9.186  1.00  0.00           C  
ATOM   2524  C   GLU A 167      45.895  -1.335   8.135  1.00  0.00           C  
ATOM   2525  O   GLU A 167      45.799  -1.700   6.963  1.00  0.00           O  
ATOM   2526  CB  GLU A 167      45.421  -2.963   9.970  1.00  0.00           C  
ATOM   2527  CG  GLU A 167      45.917  -4.112  10.837  1.00  0.00           C  
ATOM   2528  CD  GLU A 167      44.822  -4.749  11.647  1.00  0.00           C  
ATOM   2529  OE1 GLU A 167      43.725  -4.244  11.629  1.00  0.00           O  
ATOM   2530  OE2 GLU A 167      45.083  -5.742  12.284  1.00  0.00           O  
ATOM   2531  H   GLU A 167      47.126  -1.420  11.066  1.00  0.00           H  
ATOM   2532  HA  GLU A 167      47.128  -2.988   8.672  1.00  0.00           H  
ATOM   2533 1HB  GLU A 167      44.910  -2.251  10.618  1.00  0.00           H  
ATOM   2534 2HB  GLU A 167      44.681  -3.363   9.276  1.00  0.00           H  
ATOM   2535 1HG  GLU A 167      46.367  -4.870  10.196  1.00  0.00           H  
ATOM   2536 2HG  GLU A 167      46.689  -3.739  11.509  1.00  0.00           H  
ATOM   2537  N   VAL A 168      45.471  -0.151   8.560  1.00  0.00           N  
ATOM   2538  CA  VAL A 168      44.854   0.812   7.655  1.00  0.00           C  
ATOM   2539  C   VAL A 168      45.846   1.293   6.604  1.00  0.00           C  
ATOM   2540  O   VAL A 168      45.500   1.442   5.432  1.00  0.00           O  
ATOM   2541  CB  VAL A 168      44.320   2.022   8.445  1.00  0.00           C  
ATOM   2542  CG1 VAL A 168      43.847   3.112   7.494  1.00  0.00           C  
ATOM   2543  CG2 VAL A 168      43.192   1.582   9.365  1.00  0.00           C  
ATOM   2544  H   VAL A 168      45.578   0.089   9.535  1.00  0.00           H  
ATOM   2545  HA  VAL A 168      44.018   0.326   7.151  1.00  0.00           H  
ATOM   2546  HB  VAL A 168      45.131   2.443   9.038  1.00  0.00           H  
ATOM   2547 1HG1 VAL A 168      43.474   3.959   8.069  1.00  0.00           H  
ATOM   2548 2HG1 VAL A 168      44.680   3.436   6.870  1.00  0.00           H  
ATOM   2549 3HG1 VAL A 168      43.049   2.722   6.863  1.00  0.00           H  
ATOM   2550 1HG2 VAL A 168      42.820   2.443   9.921  1.00  0.00           H  
ATOM   2551 2HG2 VAL A 168      42.383   1.156   8.771  1.00  0.00           H  
ATOM   2552 3HG2 VAL A 168      43.563   0.833  10.064  1.00  0.00           H  
ATOM   2553  N   LEU A 169      47.081   1.535   7.029  1.00  0.00           N  
ATOM   2554  CA  LEU A 169      48.126   1.999   6.124  1.00  0.00           C  
ATOM   2555  C   LEU A 169      48.452   0.946   5.072  1.00  0.00           C  
ATOM   2556  O   LEU A 169      48.651   1.266   3.900  1.00  0.00           O  
ATOM   2557  CB  LEU A 169      49.393   2.351   6.914  1.00  0.00           C  
ATOM   2558  CG  LEU A 169      50.541   2.955   6.095  1.00  0.00           C  
ATOM   2559  CD1 LEU A 169      51.405   3.826   6.997  1.00  0.00           C  
ATOM   2560  CD2 LEU A 169      51.359   1.838   5.466  1.00  0.00           C  
ATOM   2561  H   LEU A 169      47.302   1.394   8.004  1.00  0.00           H  
ATOM   2562  HA  LEU A 169      47.770   2.894   5.615  1.00  0.00           H  
ATOM   2563 1HB  LEU A 169      49.130   3.065   7.692  1.00  0.00           H  
ATOM   2564 2HB  LEU A 169      49.767   1.446   7.392  1.00  0.00           H  
ATOM   2565  HG  LEU A 169      50.132   3.592   5.310  1.00  0.00           H  
ATOM   2566 1HD1 LEU A 169      52.221   4.256   6.415  1.00  0.00           H  
ATOM   2567 2HD1 LEU A 169      50.799   4.628   7.418  1.00  0.00           H  
ATOM   2568 3HD1 LEU A 169      51.816   3.219   7.803  1.00  0.00           H  
ATOM   2569 1HD2 LEU A 169      52.175   2.267   4.883  1.00  0.00           H  
ATOM   2570 2HD2 LEU A 169      51.770   1.202   6.250  1.00  0.00           H  
ATOM   2571 3HD2 LEU A 169      50.721   1.243   4.813  1.00  0.00           H  
ATOM   2572  N   LYS A 170      48.505  -0.311   5.498  1.00  0.00           N  
ATOM   2573  CA  LYS A 170      48.807  -1.414   4.593  1.00  0.00           C  
ATOM   2574  C   LYS A 170      47.717  -1.578   3.541  1.00  0.00           C  
ATOM   2575  O   LYS A 170      48.004  -1.823   2.369  1.00  0.00           O  
ATOM   2576  CB  LYS A 170      48.983  -2.716   5.376  1.00  0.00           C  
ATOM   2577  CG  LYS A 170      49.373  -3.916   4.522  1.00  0.00           C  
ATOM   2578  CD  LYS A 170      49.620  -5.148   5.380  1.00  0.00           C  
ATOM   2579  CE  LYS A 170      49.995  -6.351   4.527  1.00  0.00           C  
ATOM   2580  NZ  LYS A 170      50.240  -7.564   5.353  1.00  0.00           N  
ATOM   2581  H   LYS A 170      48.332  -0.508   6.473  1.00  0.00           H  
ATOM   2582  HA  LYS A 170      49.740  -1.191   4.074  1.00  0.00           H  
ATOM   2583 1HB  LYS A 170      49.752  -2.583   6.136  1.00  0.00           H  
ATOM   2584 2HB  LYS A 170      48.053  -2.960   5.890  1.00  0.00           H  
ATOM   2585 1HG  LYS A 170      48.574  -4.132   3.811  1.00  0.00           H  
ATOM   2586 2HG  LYS A 170      50.279  -3.685   3.963  1.00  0.00           H  
ATOM   2587 1HD  LYS A 170      50.428  -4.945   6.084  1.00  0.00           H  
ATOM   2588 2HD  LYS A 170      48.718  -5.383   5.946  1.00  0.00           H  
ATOM   2589 1HE  LYS A 170      49.192  -6.562   3.822  1.00  0.00           H  
ATOM   2590 2HE  LYS A 170      50.898  -6.126   3.959  1.00  0.00           H  
ATOM   2591 1HZ  LYS A 170      50.486  -8.337   4.752  1.00  0.00           H  
ATOM   2592 2HZ  LYS A 170      50.996  -7.385   5.999  1.00  0.00           H  
ATOM   2593 3HZ  LYS A 170      49.403  -7.793   5.871  1.00  0.00           H  
ATOM   2594  N   GLU A 171      46.466  -1.441   3.967  1.00  0.00           N  
ATOM   2595  CA  GLU A 171      45.330  -1.574   3.062  1.00  0.00           C  
ATOM   2596  C   GLU A 171      45.332  -0.472   2.010  1.00  0.00           C  
ATOM   2597  O   GLU A 171      45.046  -0.719   0.838  1.00  0.00           O  
ATOM   2598  CB  GLU A 171      44.016  -1.541   3.846  1.00  0.00           C  
ATOM   2599  CG  GLU A 171      43.776  -2.763   4.721  1.00  0.00           C  
ATOM   2600  CD  GLU A 171      43.630  -4.032   3.927  1.00  0.00           C  
ATOM   2601  OE1 GLU A 171      43.035  -3.988   2.877  1.00  0.00           O  
ATOM   2602  OE2 GLU A 171      44.114  -5.046   4.372  1.00  0.00           O  
ATOM   2603  H   GLU A 171      46.298  -1.240   4.942  1.00  0.00           H  
ATOM   2604  HA  GLU A 171      45.407  -2.533   2.549  1.00  0.00           H  
ATOM   2605 1HB  GLU A 171      43.998  -0.661   4.489  1.00  0.00           H  
ATOM   2606 2HB  GLU A 171      43.180  -1.457   3.152  1.00  0.00           H  
ATOM   2607 1HG  GLU A 171      44.613  -2.874   5.410  1.00  0.00           H  
ATOM   2608 2HG  GLU A 171      42.874  -2.603   5.311  1.00  0.00           H  
ATOM   2609  N   GLY A 172      45.656   0.745   2.436  1.00  0.00           N  
ATOM   2610  CA  GLY A 172      45.695   1.887   1.531  1.00  0.00           C  
ATOM   2611  C   GLY A 172      46.784   1.720   0.479  1.00  0.00           C  
ATOM   2612  O   GLY A 172      46.583   2.040  -0.693  1.00  0.00           O  
ATOM   2613  H   GLY A 172      45.881   0.881   3.411  1.00  0.00           H  
ATOM   2614 1HA  GLY A 172      44.727   1.998   1.043  1.00  0.00           H  
ATOM   2615 2HA  GLY A 172      45.873   2.798   2.102  1.00  0.00           H  
ATOM   2616  N   GLY A 173      47.938   1.217   0.905  1.00  0.00           N  
ATOM   2617  CA  GLY A 173      49.062   1.006   0.000  1.00  0.00           C  
ATOM   2618  C   GLY A 173      48.733  -0.046  -1.052  1.00  0.00           C  
ATOM   2619  O   GLY A 173      49.080   0.104  -2.224  1.00  0.00           O  
ATOM   2620  H   GLY A 173      48.039   0.975   1.880  1.00  0.00           H  
ATOM   2621 1HA  GLY A 173      49.318   1.947  -0.488  1.00  0.00           H  
ATOM   2622 2HA  GLY A 173      49.935   0.693   0.571  1.00  0.00           H  
ATOM   2623  N   GLU A 174      48.062  -1.111  -0.626  1.00  0.00           N  
ATOM   2624  CA  GLU A 174      47.684  -2.190  -1.531  1.00  0.00           C  
ATOM   2625  C   GLU A 174      46.694  -1.706  -2.583  1.00  0.00           C  
ATOM   2626  O   GLU A 174      46.791  -2.071  -3.755  1.00  0.00           O  
ATOM   2627  CB  GLU A 174      47.080  -3.357  -0.747  1.00  0.00           C  
ATOM   2628  CG  GLU A 174      46.699  -4.558  -1.600  1.00  0.00           C  
ATOM   2629  CD  GLU A 174      47.886  -5.216  -2.247  1.00  0.00           C  
ATOM   2630  OE1 GLU A 174      48.980  -5.024  -1.772  1.00  0.00           O  
ATOM   2631  OE2 GLU A 174      47.699  -5.912  -3.217  1.00  0.00           O  
ATOM   2632  H   GLU A 174      47.808  -1.174   0.349  1.00  0.00           H  
ATOM   2633  HA  GLU A 174      48.580  -2.541  -2.044  1.00  0.00           H  
ATOM   2634 1HB  GLU A 174      47.790  -3.695   0.008  1.00  0.00           H  
ATOM   2635 2HB  GLU A 174      46.184  -3.020  -0.225  1.00  0.00           H  
ATOM   2636 1HG  GLU A 174      46.189  -5.289  -0.973  1.00  0.00           H  
ATOM   2637 2HG  GLU A 174      46.003  -4.235  -2.373  1.00  0.00           H  
ATOM   2638  N   ALA A 175      45.742  -0.883  -2.157  1.00  0.00           N  
ATOM   2639  CA  ALA A 175      44.732  -0.347  -3.062  1.00  0.00           C  
ATOM   2640  C   ALA A 175      45.359   0.559  -4.114  1.00  0.00           C  
ATOM   2641  O   ALA A 175      44.983   0.519  -5.286  1.00  0.00           O  
ATOM   2642  CB  ALA A 175      43.668   0.409  -2.280  1.00  0.00           C  
ATOM   2643  H   ALA A 175      45.717  -0.622  -1.182  1.00  0.00           H  
ATOM   2644  HA  ALA A 175      44.262  -1.184  -3.579  1.00  0.00           H  
ATOM   2645 1HB  ALA A 175      42.921   0.803  -2.969  1.00  0.00           H  
ATOM   2646 2HB  ALA A 175      43.188  -0.267  -1.572  1.00  0.00           H  
ATOM   2647 3HB  ALA A 175      44.131   1.232  -1.738  1.00  0.00           H  
ATOM   2648  N   LEU A 176      46.317   1.376  -3.688  1.00  0.00           N  
ATOM   2649  CA  LEU A 176      46.998   2.294  -4.593  1.00  0.00           C  
ATOM   2650  C   LEU A 176      47.799   1.538  -5.645  1.00  0.00           C  
ATOM   2651  O   LEU A 176      47.814   1.915  -6.817  1.00  0.00           O  
ATOM   2652  CB  LEU A 176      47.928   3.224  -3.804  1.00  0.00           C  
ATOM   2653  CG  LEU A 176      47.233   4.251  -2.901  1.00  0.00           C  
ATOM   2654  CD1 LEU A 176      48.274   4.971  -2.055  1.00  0.00           C  
ATOM   2655  CD2 LEU A 176      46.451   5.234  -3.759  1.00  0.00           C  
ATOM   2656  H   LEU A 176      46.579   1.360  -2.713  1.00  0.00           H  
ATOM   2657  HA  LEU A 176      46.248   2.898  -5.102  1.00  0.00           H  
ATOM   2658 1HB  LEU A 176      48.576   2.615  -3.175  1.00  0.00           H  
ATOM   2659 2HB  LEU A 176      48.553   3.771  -4.509  1.00  0.00           H  
ATOM   2660  HG  LEU A 176      46.550   3.737  -2.224  1.00  0.00           H  
ATOM   2661 1HD1 LEU A 176      47.780   5.701  -1.413  1.00  0.00           H  
ATOM   2662 2HD1 LEU A 176      48.805   4.247  -1.437  1.00  0.00           H  
ATOM   2663 3HD1 LEU A 176      48.982   5.482  -2.706  1.00  0.00           H  
ATOM   2664 1HD2 LEU A 176      45.956   5.964  -3.118  1.00  0.00           H  
ATOM   2665 2HD2 LEU A 176      47.133   5.749  -4.436  1.00  0.00           H  
ATOM   2666 3HD2 LEU A 176      45.702   4.694  -4.340  1.00  0.00           H  
ATOM   2667  N   VAL A 177      48.464   0.469  -5.219  1.00  0.00           N  
ATOM   2668  CA  VAL A 177      49.268  -0.343  -6.124  1.00  0.00           C  
ATOM   2669  C   VAL A 177      48.400  -1.022  -7.176  1.00  0.00           C  
ATOM   2670  O   VAL A 177      48.771  -1.096  -8.347  1.00  0.00           O  
ATOM   2671  CB  VAL A 177      50.044  -1.414  -5.334  1.00  0.00           C  
ATOM   2672  CG1 VAL A 177      50.733  -2.381  -6.284  1.00  0.00           C  
ATOM   2673  CG2 VAL A 177      51.055  -0.747  -4.414  1.00  0.00           C  
ATOM   2674  H   VAL A 177      48.411   0.213  -4.243  1.00  0.00           H  
ATOM   2675  HA  VAL A 177      49.984   0.307  -6.629  1.00  0.00           H  
ATOM   2676  HB  VAL A 177      49.339  -1.995  -4.739  1.00  0.00           H  
ATOM   2677 1HG1 VAL A 177      51.277  -3.131  -5.708  1.00  0.00           H  
ATOM   2678 2HG1 VAL A 177      49.987  -2.873  -6.907  1.00  0.00           H  
ATOM   2679 3HG1 VAL A 177      51.432  -1.834  -6.916  1.00  0.00           H  
ATOM   2680 1HG2 VAL A 177      51.600  -1.510  -3.858  1.00  0.00           H  
ATOM   2681 2HG2 VAL A 177      51.757  -0.161  -5.009  1.00  0.00           H  
ATOM   2682 3HG2 VAL A 177      50.535  -0.091  -3.716  1.00  0.00           H  
ATOM   2683  N   ARG A 178      47.243  -1.517  -6.751  1.00  0.00           N  
ATOM   2684  CA  ARG A 178      46.319  -2.191  -7.655  1.00  0.00           C  
ATOM   2685  C   ARG A 178      45.779  -1.230  -8.707  1.00  0.00           C  
ATOM   2686  O   ARG A 178      45.652  -1.585  -9.879  1.00  0.00           O  
ATOM   2687  CB  ARG A 178      45.157  -2.796  -6.880  1.00  0.00           C  
ATOM   2688  CG  ARG A 178      45.535  -3.934  -5.946  1.00  0.00           C  
ATOM   2689  CD  ARG A 178      46.015  -5.123  -6.696  1.00  0.00           C  
ATOM   2690  NE  ARG A 178      46.276  -6.251  -5.815  1.00  0.00           N  
ATOM   2691  CZ  ARG A 178      46.854  -7.405  -6.200  1.00  0.00           C  
ATOM   2692  NH1 ARG A 178      47.225  -7.569  -7.451  1.00  0.00           N  
ATOM   2693  NH2 ARG A 178      47.049  -8.372  -5.321  1.00  0.00           N  
ATOM   2694  H   ARG A 178      46.997  -1.424  -5.776  1.00  0.00           H  
ATOM   2695  HA  ARG A 178      46.855  -2.994  -8.161  1.00  0.00           H  
ATOM   2696 1HB  ARG A 178      44.679  -2.023  -6.281  1.00  0.00           H  
ATOM   2697 2HB  ARG A 178      44.412  -3.176  -7.579  1.00  0.00           H  
ATOM   2698 1HG  ARG A 178      46.331  -3.607  -5.277  1.00  0.00           H  
ATOM   2699 2HG  ARG A 178      44.665  -4.227  -5.359  1.00  0.00           H  
ATOM   2700 1HD  ARG A 178      45.260  -5.425  -7.421  1.00  0.00           H  
ATOM   2701 2HD  ARG A 178      46.940  -4.876  -7.216  1.00  0.00           H  
ATOM   2702  HE  ARG A 178      46.005  -6.162  -4.845  1.00  0.00           H  
ATOM   2703 1HH1 ARG A 178      47.077  -6.829  -8.123  1.00  0.00           H  
ATOM   2704 2HH1 ARG A 178      47.658  -8.434  -7.740  1.00  0.00           H  
ATOM   2705 1HH2 ARG A 178      46.764  -8.246  -4.360  1.00  0.00           H  
ATOM   2706 2HH2 ARG A 178      47.482  -9.237  -5.610  1.00  0.00           H  
ATOM   2707  N   VAL A 179      45.463  -0.012  -8.282  1.00  0.00           N  
ATOM   2708  CA  VAL A 179      44.936   1.003  -9.186  1.00  0.00           C  
ATOM   2709  C   VAL A 179      45.967   1.392 -10.238  1.00  0.00           C  
ATOM   2710  O   VAL A 179      45.635   1.571 -11.410  1.00  0.00           O  
ATOM   2711  CB  VAL A 179      44.515   2.256  -8.395  1.00  0.00           C  
ATOM   2712  CG1 VAL A 179      44.143   3.385  -9.345  1.00  0.00           C  
ATOM   2713  CG2 VAL A 179      43.352   1.921  -7.475  1.00  0.00           C  
ATOM   2714  H   VAL A 179      45.591   0.217  -7.307  1.00  0.00           H  
ATOM   2715  HA  VAL A 179      44.059   0.596  -9.690  1.00  0.00           H  
ATOM   2716  HB  VAL A 179      45.362   2.601  -7.802  1.00  0.00           H  
ATOM   2717 1HG1 VAL A 179      43.849   4.263  -8.769  1.00  0.00           H  
ATOM   2718 2HG1 VAL A 179      45.002   3.633  -9.970  1.00  0.00           H  
ATOM   2719 3HG1 VAL A 179      43.313   3.071  -9.976  1.00  0.00           H  
ATOM   2720 1HG2 VAL A 179      43.060   2.811  -6.918  1.00  0.00           H  
ATOM   2721 2HG2 VAL A 179      42.507   1.570  -8.068  1.00  0.00           H  
ATOM   2722 3HG2 VAL A 179      43.654   1.140  -6.776  1.00  0.00           H  
ATOM   2723  N   VAL A 180      47.219   1.521  -9.813  1.00  0.00           N  
ATOM   2724  CA  VAL A 180      48.302   1.889 -10.717  1.00  0.00           C  
ATOM   2725  C   VAL A 180      48.531   0.812 -11.769  1.00  0.00           C  
ATOM   2726  O   VAL A 180      48.757   1.114 -12.941  1.00  0.00           O  
ATOM   2727  CB  VAL A 180      49.604   2.116  -9.927  1.00  0.00           C  
ATOM   2728  CG1 VAL A 180      50.776   2.313 -10.876  1.00  0.00           C  
ATOM   2729  CG2 VAL A 180      49.449   3.316  -9.005  1.00  0.00           C  
ATOM   2730  H   VAL A 180      47.427   1.360  -8.838  1.00  0.00           H  
ATOM   2731  HA  VAL A 180      48.032   2.818 -11.221  1.00  0.00           H  
ATOM   2732  HB  VAL A 180      49.818   1.226  -9.333  1.00  0.00           H  
ATOM   2733 1HG1 VAL A 180      51.689   2.471 -10.301  1.00  0.00           H  
ATOM   2734 2HG1 VAL A 180      50.891   1.427 -11.501  1.00  0.00           H  
ATOM   2735 3HG1 VAL A 180      50.591   3.182 -11.507  1.00  0.00           H  
ATOM   2736 1HG2 VAL A 180      50.373   3.470  -8.449  1.00  0.00           H  
ATOM   2737 2HG2 VAL A 180      49.230   4.204  -9.599  1.00  0.00           H  
ATOM   2738 3HG2 VAL A 180      48.631   3.135  -8.307  1.00  0.00           H  
ATOM   2739  N   GLU A 181      48.471  -0.446 -11.344  1.00  0.00           N  
ATOM   2740  CA  GLU A 181      48.672  -1.571 -12.248  1.00  0.00           C  
ATOM   2741  C   GLU A 181      47.572  -1.636 -13.300  1.00  0.00           C  
ATOM   2742  O   GLU A 181      47.836  -1.906 -14.472  1.00  0.00           O  
ATOM   2743  CB  GLU A 181      48.719  -2.884 -11.463  1.00  0.00           C  
ATOM   2744  CG  GLU A 181      49.002  -4.115 -12.313  1.00  0.00           C  
ATOM   2745  CD  GLU A 181      49.129  -5.371 -11.497  1.00  0.00           C  
ATOM   2746  OE1 GLU A 181      49.023  -5.292 -10.297  1.00  0.00           O  
ATOM   2747  OE2 GLU A 181      49.332  -6.413 -12.076  1.00  0.00           O  
ATOM   2748  H   GLU A 181      48.281  -0.627 -10.369  1.00  0.00           H  
ATOM   2749  HA  GLU A 181      49.625  -1.437 -12.761  1.00  0.00           H  
ATOM   2750 1HB  GLU A 181      49.492  -2.822 -10.696  1.00  0.00           H  
ATOM   2751 2HB  GLU A 181      47.767  -3.039 -10.956  1.00  0.00           H  
ATOM   2752 1HG  GLU A 181      48.192  -4.241 -13.031  1.00  0.00           H  
ATOM   2753 2HG  GLU A 181      49.923  -3.954 -12.870  1.00  0.00           H  
ATOM   2754  N   GLU A 182      46.338  -1.387 -12.875  1.00  0.00           N  
ATOM   2755  CA  GLU A 182      45.195  -1.417 -13.779  1.00  0.00           C  
ATOM   2756  C   GLU A 182      45.297  -0.319 -14.831  1.00  0.00           C  
ATOM   2757  O   GLU A 182      44.991  -0.539 -16.003  1.00  0.00           O  
ATOM   2758  CB  GLU A 182      43.890  -1.266 -12.994  1.00  0.00           C  
ATOM   2759  CG  GLU A 182      43.541  -2.462 -12.119  1.00  0.00           C  
ATOM   2760  CD  GLU A 182      43.280  -3.711 -12.913  1.00  0.00           C  
ATOM   2761  OE1 GLU A 182      42.691  -3.614 -13.963  1.00  0.00           O  
ATOM   2762  OE2 GLU A 182      43.671  -4.765 -12.469  1.00  0.00           O  
ATOM   2763  H   GLU A 182      46.188  -1.171 -11.900  1.00  0.00           H  
ATOM   2764  HA  GLU A 182      45.185  -2.379 -14.292  1.00  0.00           H  
ATOM   2765 1HB  GLU A 182      43.952  -0.388 -12.351  1.00  0.00           H  
ATOM   2766 2HB  GLU A 182      43.064  -1.107 -13.688  1.00  0.00           H  
ATOM   2767 1HG  GLU A 182      44.365  -2.648 -11.431  1.00  0.00           H  
ATOM   2768 2HG  GLU A 182      42.658  -2.221 -11.529  1.00  0.00           H  
ATOM   2769  N   ALA A 183      45.728   0.863 -14.406  1.00  0.00           N  
ATOM   2770  CA  ALA A 183      45.871   1.997 -15.310  1.00  0.00           C  
ATOM   2771  C   ALA A 183      46.813   1.669 -16.461  1.00  0.00           C  
ATOM   2772  O   ALA A 183      46.507   1.938 -17.623  1.00  0.00           O  
ATOM   2773  CB  ALA A 183      46.368   3.219 -14.552  1.00  0.00           C  
ATOM   2774  H   ALA A 183      45.963   0.979 -13.431  1.00  0.00           H  
ATOM   2775  HA  ALA A 183      44.891   2.218 -15.733  1.00  0.00           H  
ATOM   2776 1HB  ALA A 183      46.469   4.058 -15.240  1.00  0.00           H  
ATOM   2777 2HB  ALA A 183      45.654   3.477 -13.769  1.00  0.00           H  
ATOM   2778 3HB  ALA A 183      47.335   3.000 -14.103  1.00  0.00           H  
ATOM   2779  N   VAL A 184      47.961   1.086 -16.132  1.00  0.00           N  
ATOM   2780  CA  VAL A 184      48.950   0.720 -17.138  1.00  0.00           C  
ATOM   2781  C   VAL A 184      48.358  -0.225 -18.175  1.00  0.00           C  
ATOM   2782  O   VAL A 184      48.534  -0.031 -19.378  1.00  0.00           O  
ATOM   2783  CB  VAL A 184      50.166   0.050 -16.472  1.00  0.00           C  
ATOM   2784  CG1 VAL A 184      51.100  -0.527 -17.526  1.00  0.00           C  
ATOM   2785  CG2 VAL A 184      50.897   1.056 -15.596  1.00  0.00           C  
ATOM   2786  H   VAL A 184      48.153   0.892 -15.160  1.00  0.00           H  
ATOM   2787  HA  VAL A 184      49.283   1.628 -17.642  1.00  0.00           H  
ATOM   2788  HB  VAL A 184      49.820  -0.783 -15.859  1.00  0.00           H  
ATOM   2789 1HG1 VAL A 184      51.954  -0.997 -17.038  1.00  0.00           H  
ATOM   2790 2HG1 VAL A 184      50.566  -1.270 -18.118  1.00  0.00           H  
ATOM   2791 3HG1 VAL A 184      51.451   0.273 -18.178  1.00  0.00           H  
ATOM   2792 1HG2 VAL A 184      51.755   0.575 -15.128  1.00  0.00           H  
ATOM   2793 2HG2 VAL A 184      51.238   1.891 -16.208  1.00  0.00           H  
ATOM   2794 3HG2 VAL A 184      50.222   1.424 -14.824  1.00  0.00           H  
ATOM   2795  N   LYS A 185      47.655  -1.249 -17.703  1.00  0.00           N  
ATOM   2796  CA  LYS A 185      47.035  -2.227 -18.589  1.00  0.00           C  
ATOM   2797  C   LYS A 185      46.074  -1.556 -19.562  1.00  0.00           C  
ATOM   2798  O   LYS A 185      46.017  -1.913 -20.739  1.00  0.00           O  
ATOM   2799  CB  LYS A 185      46.301  -3.296 -17.778  1.00  0.00           C  
ATOM   2800  CG  LYS A 185      47.216  -4.258 -17.031  1.00  0.00           C  
ATOM   2801  CD  LYS A 185      46.432  -5.417 -16.435  1.00  0.00           C  
ATOM   2802  CE  LYS A 185      45.587  -4.965 -15.253  1.00  0.00           C  
ATOM   2803  NZ  LYS A 185      44.921  -6.110 -14.575  1.00  0.00           N  
ATOM   2804  H   LYS A 185      47.547  -1.353 -16.704  1.00  0.00           H  
ATOM   2805  HA  LYS A 185      47.819  -2.710 -19.174  1.00  0.00           H  
ATOM   2806 1HB  LYS A 185      45.652  -2.815 -17.045  1.00  0.00           H  
ATOM   2807 2HB  LYS A 185      45.667  -3.884 -18.441  1.00  0.00           H  
ATOM   2808 1HG  LYS A 185      47.967  -4.653 -17.717  1.00  0.00           H  
ATOM   2809 2HG  LYS A 185      47.727  -3.725 -16.230  1.00  0.00           H  
ATOM   2810 1HD  LYS A 185      45.777  -5.843 -17.197  1.00  0.00           H  
ATOM   2811 2HD  LYS A 185      47.123  -6.190 -16.101  1.00  0.00           H  
ATOM   2812 1HE  LYS A 185      46.219  -4.449 -14.531  1.00  0.00           H  
ATOM   2813 2HE  LYS A 185      44.823  -4.268 -15.596  1.00  0.00           H  
ATOM   2814 1HZ  LYS A 185      44.372  -5.768 -13.798  1.00  0.00           H  
ATOM   2815 2HZ  LYS A 185      44.317  -6.585 -15.231  1.00  0.00           H  
ATOM   2816 3HZ  LYS A 185      45.621  -6.753 -14.234  1.00  0.00           H  
ATOM   2817  N   VAL A 186      45.319  -0.572 -19.037  1.00  0.00           N  
ATOM   2818  CA  VAL A 186      44.418   0.264 -19.837  1.00  0.00           C  
ATOM   2819  C   VAL A 186      45.143   1.393 -20.577  1.00  0.00           C  
ATOM   2820  O   VAL A 186      45.036   1.517 -21.797  1.00  0.00           O  
ATOM   2821  CB  VAL A 186      43.335   0.878 -18.930  1.00  0.00           C  
ATOM   2822  CG1 VAL A 186      42.477   1.859 -19.715  1.00  0.00           C  
ATOM   2823  CG2 VAL A 186      42.478  -0.225 -18.328  1.00  0.00           C  
ATOM   2824  H   VAL A 186      45.367  -0.391 -18.044  1.00  0.00           H  
ATOM   2825  HA  VAL A 186      43.934  -0.366 -20.584  1.00  0.00           H  
ATOM   2826  HB  VAL A 186      43.818   1.440 -18.132  1.00  0.00           H  
ATOM   2827 1HG1 VAL A 186      41.717   2.284 -19.058  1.00  0.00           H  
ATOM   2828 2HG1 VAL A 186      43.105   2.659 -20.106  1.00  0.00           H  
ATOM   2829 3HG1 VAL A 186      41.992   1.339 -20.541  1.00  0.00           H  
ATOM   2830 1HG2 VAL A 186      41.715   0.215 -17.687  1.00  0.00           H  
ATOM   2831 2HG2 VAL A 186      41.999  -0.792 -19.127  1.00  0.00           H  
ATOM   2832 3HG2 VAL A 186      43.106  -0.892 -17.737  1.00  0.00           H  
ATOM   2833  N   ASN A 187      45.881   2.216 -19.838  1.00  0.00           N  
ATOM   2834  CA  ASN A 187      46.568   3.367 -20.432  1.00  0.00           C  
ATOM   2835  C   ASN A 187      48.050   3.354 -20.069  1.00  0.00           C  
ATOM   2836  O   ASN A 187      48.412   3.205 -18.902  1.00  0.00           O  
ATOM   2837  CB  ASN A 187      45.921   4.668 -19.994  1.00  0.00           C  
ATOM   2838  CG  ASN A 187      46.523   5.869 -20.668  1.00  0.00           C  
ATOM   2839  OD1 ASN A 187      47.731   6.114 -20.564  1.00  0.00           O  
ATOM   2840  ND2 ASN A 187      45.706   6.623 -21.358  1.00  0.00           N  
ATOM   2841  H   ASN A 187      45.969   2.042 -18.847  1.00  0.00           H  
ATOM   2842  HA  ASN A 187      46.495   3.291 -21.518  1.00  0.00           H  
ATOM   2843 1HB  ASN A 187      44.854   4.637 -20.218  1.00  0.00           H  
ATOM   2844 2HB  ASN A 187      46.025   4.781 -18.915  1.00  0.00           H  
ATOM   2845 1HD2 ASN A 187      46.052   7.436 -21.828  1.00  0.00           H  
ATOM   2846 2HD2 ASN A 187      44.737   6.387 -21.415  1.00  0.00           H  
ATOM   2847  N   ASN A 188      48.909   3.510 -21.070  1.00  0.00           N  
ATOM   2848  CA  ASN A 188      50.347   3.387 -20.855  1.00  0.00           C  
ATOM   2849  C   ASN A 188      51.077   4.705 -21.098  1.00  0.00           C  
ATOM   2850  O   ASN A 188      52.303   4.736 -21.205  1.00  0.00           O  
ATOM   2851  CB  ASN A 188      50.920   2.294 -21.738  1.00  0.00           C  
ATOM   2852  CG  ASN A 188      50.801   2.611 -23.202  1.00  0.00           C  
ATOM   2853  OD1 ASN A 188      49.998   3.462 -23.602  1.00  0.00           O  
ATOM   2854  ND2 ASN A 188      51.585   1.944 -24.010  1.00  0.00           N  
ATOM   2855  H   ASN A 188      48.556   3.717 -21.993  1.00  0.00           H  
ATOM   2856  HA  ASN A 188      50.519   3.118 -19.812  1.00  0.00           H  
ATOM   2857 1HB  ASN A 188      51.973   2.144 -21.495  1.00  0.00           H  
ATOM   2858 2HB  ASN A 188      50.402   1.356 -21.538  1.00  0.00           H  
ATOM   2859 1HD2 ASN A 188      51.549   2.114 -24.996  1.00  0.00           H  
ATOM   2860 2HD2 ASN A 188      52.220   1.265 -23.643  1.00  0.00           H  
ATOM   2861  N   ASP A 189      50.319   5.792 -21.185  1.00  0.00           N  
ATOM   2862  CA  ASP A 189      50.894   7.096 -21.491  1.00  0.00           C  
ATOM   2863  C   ASP A 189      51.685   7.659 -20.318  1.00  0.00           C  
ATOM   2864  O   ASP A 189      51.209   7.667 -19.183  1.00  0.00           O  
ATOM   2865  CB  ASP A 189      49.792   8.083 -21.886  1.00  0.00           C  
ATOM   2866  CG  ASP A 189      50.339   9.426 -22.352  1.00  0.00           C  
ATOM   2867  OD1 ASP A 189      51.524   9.632 -22.243  1.00  0.00           O  
ATOM   2868  OD2 ASP A 189      49.566  10.231 -22.812  1.00  0.00           O  
ATOM   2869  H   ASP A 189      49.323   5.711 -21.036  1.00  0.00           H  
ATOM   2870  HA  ASP A 189      51.579   6.983 -22.332  1.00  0.00           H  
ATOM   2871 1HB  ASP A 189      49.190   7.654 -22.687  1.00  0.00           H  
ATOM   2872 2HB  ASP A 189      49.133   8.251 -21.034  1.00  0.00           H  
ATOM   2873  N   LYS A 190      52.889   8.119 -20.640  1.00  0.00           N  
ATOM   2874  CA  LYS A 190      53.919   8.305 -19.620  1.00  0.00           C  
ATOM   2875  C   LYS A 190      53.493   9.343 -18.583  1.00  0.00           C  
ATOM   2876  O   LYS A 190      53.771   9.196 -17.393  1.00  0.00           O  
ATOM   2877  CB  LYS A 190      55.242   8.720 -20.266  1.00  0.00           C  
ATOM   2878  CG  LYS A 190      56.413   8.812 -19.297  1.00  0.00           C  
ATOM   2879  CD  LYS A 190      57.686   9.245 -20.009  1.00  0.00           C  
ATOM   2880  CE  LYS A 190      58.214   8.146 -20.919  1.00  0.00           C  
ATOM   2881  NZ  LYS A 190      59.514   8.516 -21.543  1.00  0.00           N  
ATOM   2882  H   LYS A 190      53.089   8.341 -21.605  1.00  0.00           H  
ATOM   2883  HA  LYS A 190      54.067   7.358 -19.101  1.00  0.00           H  
ATOM   2884 1HB  LYS A 190      55.507   8.004 -21.044  1.00  0.00           H  
ATOM   2885 2HB  LYS A 190      55.125   9.693 -20.743  1.00  0.00           H  
ATOM   2886 1HG  LYS A 190      56.182   9.534 -18.513  1.00  0.00           H  
ATOM   2887 2HG  LYS A 190      56.579   7.840 -18.833  1.00  0.00           H  
ATOM   2888 1HD  LYS A 190      57.484  10.135 -20.607  1.00  0.00           H  
ATOM   2889 2HD  LYS A 190      58.450   9.490 -19.271  1.00  0.00           H  
ATOM   2890 1HE  LYS A 190      58.349   7.231 -20.343  1.00  0.00           H  
ATOM   2891 2HE  LYS A 190      57.490   7.948 -21.709  1.00  0.00           H  
ATOM   2892 1HZ  LYS A 190      59.829   7.763 -22.137  1.00  0.00           H  
ATOM   2893 2HZ  LYS A 190      59.396   9.354 -22.095  1.00  0.00           H  
ATOM   2894 3HZ  LYS A 190      60.199   8.683 -20.820  1.00  0.00           H  
ATOM   2895  N   GLU A 191      52.811  10.406 -19.032  1.00  0.00           N  
ATOM   2896  CA  GLU A 191      52.255  11.367 -18.087  1.00  0.00           C  
ATOM   2897  C   GLU A 191      51.292  10.693 -17.118  1.00  0.00           C  
ATOM   2898  O   GLU A 191      51.361  10.909 -15.908  1.00  0.00           O  
ATOM   2899  CB  GLU A 191      51.538  12.494 -18.833  1.00  0.00           C  
ATOM   2900  CG  GLU A 191      50.937  13.563 -17.930  1.00  0.00           C  
ATOM   2901  CD  GLU A 191      51.979  14.378 -17.216  1.00  0.00           C  
ATOM   2902  OE1 GLU A 191      53.098  14.407 -17.670  1.00  0.00           O  
ATOM   2903  OE2 GLU A 191      51.655  14.973 -16.215  1.00  0.00           O  
ATOM   2904  H   GLU A 191      52.690  10.528 -20.027  1.00  0.00           H  
ATOM   2905  HA  GLU A 191      53.073  11.796 -17.508  1.00  0.00           H  
ATOM   2906 1HB  GLU A 191      52.236  12.984 -19.512  1.00  0.00           H  
ATOM   2907 2HB  GLU A 191      50.733  12.076 -19.437  1.00  0.00           H  
ATOM   2908 1HG  GLU A 191      50.321  14.229 -18.533  1.00  0.00           H  
ATOM   2909 2HG  GLU A 191      50.292  13.083 -17.196  1.00  0.00           H  
ATOM   2910  N   THR A 192      50.394   9.875 -17.658  1.00  0.00           N  
ATOM   2911  CA  THR A 192      49.415   9.167 -16.842  1.00  0.00           C  
ATOM   2912  C   THR A 192      50.097   8.301 -15.790  1.00  0.00           C  
ATOM   2913  O   THR A 192      49.720   8.319 -14.618  1.00  0.00           O  
ATOM   2914  CB  THR A 192      48.495   8.293 -17.714  1.00  0.00           C  
ATOM   2915  OG1 THR A 192      47.768   9.124 -18.629  1.00  0.00           O  
ATOM   2916  CG2 THR A 192      47.513   7.521 -16.847  1.00  0.00           C  
ATOM   2917  H   THR A 192      50.390   9.741 -18.659  1.00  0.00           H  
ATOM   2918  HA  THR A 192      48.799   9.903 -16.324  1.00  0.00           H  
ATOM   2919  HB  THR A 192      49.098   7.588 -18.286  1.00  0.00           H  
ATOM   2920  HG1 THR A 192      47.447   8.590 -19.359  1.00  0.00           H  
ATOM   2921 1HG2 THR A 192      46.871   6.909 -17.480  1.00  0.00           H  
ATOM   2922 2HG2 THR A 192      48.062   6.879 -16.158  1.00  0.00           H  
ATOM   2923 3HG2 THR A 192      46.901   8.221 -16.279  1.00  0.00           H  
ATOM   2924  N   LEU A 193      51.102   7.544 -16.215  1.00  0.00           N  
ATOM   2925  CA  LEU A 193      51.839   6.670 -15.310  1.00  0.00           C  
ATOM   2926  C   LEU A 193      52.592   7.474 -14.259  1.00  0.00           C  
ATOM   2927  O   LEU A 193      52.631   7.099 -13.087  1.00  0.00           O  
ATOM   2928  CB  LEU A 193      52.825   5.799 -16.099  1.00  0.00           C  
ATOM   2929  CG  LEU A 193      52.272   4.461 -16.605  1.00  0.00           C  
ATOM   2930  CD1 LEU A 193      51.071   4.714 -17.506  1.00  0.00           C  
ATOM   2931  CD2 LEU A 193      53.366   3.709 -17.350  1.00  0.00           C  
ATOM   2932  H   LEU A 193      51.363   7.574 -17.190  1.00  0.00           H  
ATOM   2933  HA  LEU A 193      51.128   6.021 -14.801  1.00  0.00           H  
ATOM   2934 1HB  LEU A 193      53.170   6.363 -16.964  1.00  0.00           H  
ATOM   2935 2HB  LEU A 193      53.684   5.585 -15.464  1.00  0.00           H  
ATOM   2936  HG  LEU A 193      51.934   3.863 -15.759  1.00  0.00           H  
ATOM   2937 1HD1 LEU A 193      50.679   3.763 -17.866  1.00  0.00           H  
ATOM   2938 2HD1 LEU A 193      50.297   5.236 -16.943  1.00  0.00           H  
ATOM   2939 3HD1 LEU A 193      51.376   5.325 -18.355  1.00  0.00           H  
ATOM   2940 1HD2 LEU A 193      52.973   2.757 -17.709  1.00  0.00           H  
ATOM   2941 2HD2 LEU A 193      53.704   4.305 -18.198  1.00  0.00           H  
ATOM   2942 3HD2 LEU A 193      54.204   3.526 -16.678  1.00  0.00           H  
ATOM   2943  N   SER A 194      53.190   8.582 -14.684  1.00  0.00           N  
ATOM   2944  CA  SER A 194      53.943   9.442 -13.779  1.00  0.00           C  
ATOM   2945  C   SER A 194      53.035  10.066 -12.728  1.00  0.00           C  
ATOM   2946  O   SER A 194      53.400  10.163 -11.556  1.00  0.00           O  
ATOM   2947  CB  SER A 194      54.649  10.532 -14.561  1.00  0.00           C  
ATOM   2948  OG  SER A 194      55.635   9.992 -15.398  1.00  0.00           O  
ATOM   2949  H   SER A 194      53.121   8.835 -15.659  1.00  0.00           H  
ATOM   2950  HA  SER A 194      54.692   8.835 -13.268  1.00  0.00           H  
ATOM   2951 1HB  SER A 194      53.921  11.080 -15.160  1.00  0.00           H  
ATOM   2952 2HB  SER A 194      55.103  11.240 -13.870  1.00  0.00           H  
ATOM   2953  HG  SER A 194      56.032  10.738 -15.854  1.00  0.00           H  
ATOM   2954  N   ARG A 195      51.849  10.489 -13.153  1.00  0.00           N  
ATOM   2955  CA  ARG A 195      50.886  11.105 -12.248  1.00  0.00           C  
ATOM   2956  C   ARG A 195      50.406  10.113 -11.197  1.00  0.00           C  
ATOM   2957  O   ARG A 195      50.257  10.459 -10.025  1.00  0.00           O  
ATOM   2958  CB  ARG A 195      49.689  11.638 -13.022  1.00  0.00           C  
ATOM   2959  CG  ARG A 195      49.976  12.858 -13.883  1.00  0.00           C  
ATOM   2960  CD  ARG A 195      48.777  13.285 -14.648  1.00  0.00           C  
ATOM   2961  NE  ARG A 195      49.047  14.451 -15.473  1.00  0.00           N  
ATOM   2962  CZ  ARG A 195      48.185  14.970 -16.370  1.00  0.00           C  
ATOM   2963  NH1 ARG A 195      47.006  14.416 -16.544  1.00  0.00           N  
ATOM   2964  NH2 ARG A 195      48.525  16.036 -17.073  1.00  0.00           N  
ATOM   2965  H   ARG A 195      51.609  10.381 -14.128  1.00  0.00           H  
ATOM   2966  HA  ARG A 195      51.372  11.939 -11.741  1.00  0.00           H  
ATOM   2967 1HB  ARG A 195      49.301  10.858 -13.675  1.00  0.00           H  
ATOM   2968 2HB  ARG A 195      48.895  11.906 -12.324  1.00  0.00           H  
ATOM   2969 1HG  ARG A 195      50.290  13.687 -13.247  1.00  0.00           H  
ATOM   2970 2HG  ARG A 195      50.771  12.624 -14.592  1.00  0.00           H  
ATOM   2971 1HD  ARG A 195      48.454  12.473 -15.300  1.00  0.00           H  
ATOM   2972 2HD  ARG A 195      47.974  13.535 -13.956  1.00  0.00           H  
ATOM   2973  HE  ARG A 195      49.944  14.905 -15.367  1.00  0.00           H  
ATOM   2974 1HH1 ARG A 195      46.745  13.601 -16.007  1.00  0.00           H  
ATOM   2975 2HH1 ARG A 195      46.360  14.805 -17.216  1.00  0.00           H  
ATOM   2976 1HH2 ARG A 195      49.432  16.462 -16.939  1.00  0.00           H  
ATOM   2977 2HH2 ARG A 195      47.880  16.425 -17.744  1.00  0.00           H  
ATOM   2978  N   LEU A 196      50.165   8.878 -11.622  1.00  0.00           N  
ATOM   2979  CA  LEU A 196      49.702   7.832 -10.717  1.00  0.00           C  
ATOM   2980  C   LEU A 196      50.755   7.507  -9.666  1.00  0.00           C  
ATOM   2981  O   LEU A 196      50.435   7.307  -8.494  1.00  0.00           O  
ATOM   2982  CB  LEU A 196      49.351   6.565 -11.507  1.00  0.00           C  
ATOM   2983  CG  LEU A 196      48.114   6.664 -12.408  1.00  0.00           C  
ATOM   2984  CD1 LEU A 196      48.000   5.403 -13.255  1.00  0.00           C  
ATOM   2985  CD2 LEU A 196      46.874   6.859 -11.549  1.00  0.00           C  
ATOM   2986  H   LEU A 196      50.306   8.657 -12.597  1.00  0.00           H  
ATOM   2987  HA  LEU A 196      48.807   8.187 -10.208  1.00  0.00           H  
ATOM   2988 1HB  LEU A 196      50.200   6.302 -12.136  1.00  0.00           H  
ATOM   2989 2HB  LEU A 196      49.183   5.751 -10.801  1.00  0.00           H  
ATOM   2990  HG  LEU A 196      48.224   7.511 -13.085  1.00  0.00           H  
ATOM   2991 1HD1 LEU A 196      47.121   5.474 -13.896  1.00  0.00           H  
ATOM   2992 2HD1 LEU A 196      48.892   5.299 -13.874  1.00  0.00           H  
ATOM   2993 3HD1 LEU A 196      47.905   4.535 -12.604  1.00  0.00           H  
ATOM   2994 1HD2 LEU A 196      45.995   6.931 -12.190  1.00  0.00           H  
ATOM   2995 2HD2 LEU A 196      46.762   6.012 -10.873  1.00  0.00           H  
ATOM   2996 3HD2 LEU A 196      46.974   7.776 -10.968  1.00  0.00           H  
ATOM   2997  N   LEU A 197      52.012   7.455 -10.091  1.00  0.00           N  
ATOM   2998  CA  LEU A 197      53.115   7.154  -9.186  1.00  0.00           C  
ATOM   2999  C   LEU A 197      53.278   8.244  -8.135  1.00  0.00           C  
ATOM   3000  O   LEU A 197      53.523   7.958  -6.963  1.00  0.00           O  
ATOM   3001  CB  LEU A 197      54.421   6.997  -9.975  1.00  0.00           C  
ATOM   3002  CG  LEU A 197      54.508   5.759 -10.877  1.00  0.00           C  
ATOM   3003  CD1 LEU A 197      55.772   5.835 -11.724  1.00  0.00           C  
ATOM   3004  CD2 LEU A 197      54.500   4.503 -10.018  1.00  0.00           C  
ATOM   3005  H   LEU A 197      52.209   7.628 -11.066  1.00  0.00           H  
ATOM   3006  HA  LEU A 197      52.898   6.216  -8.677  1.00  0.00           H  
ATOM   3007 1HB  LEU A 197      54.554   7.875 -10.605  1.00  0.00           H  
ATOM   3008 2HB  LEU A 197      55.250   6.952  -9.270  1.00  0.00           H  
ATOM   3009  HG  LEU A 197      53.654   5.741 -11.554  1.00  0.00           H  
ATOM   3010 1HD1 LEU A 197      55.834   4.956 -12.365  1.00  0.00           H  
ATOM   3011 2HD1 LEU A 197      55.742   6.732 -12.342  1.00  0.00           H  
ATOM   3012 3HD1 LEU A 197      56.644   5.871 -11.072  1.00  0.00           H  
ATOM   3013 1HD2 LEU A 197      54.562   3.623 -10.659  1.00  0.00           H  
ATOM   3014 2HD2 LEU A 197      55.355   4.520  -9.342  1.00  0.00           H  
ATOM   3015 3HD2 LEU A 197      53.579   4.466  -9.437  1.00  0.00           H  
ATOM   3016  N   GLU A 198      53.141   9.495  -8.560  1.00  0.00           N  
ATOM   3017  CA  GLU A 198      53.272  10.631  -7.655  1.00  0.00           C  
ATOM   3018  C   GLU A 198      52.170  10.628  -6.604  1.00  0.00           C  
ATOM   3019  O   GLU A 198      52.416  10.913  -5.432  1.00  0.00           O  
ATOM   3020  CB  GLU A 198      53.238  11.945  -8.439  1.00  0.00           C  
ATOM   3021  CG  GLU A 198      54.465  12.191  -9.306  1.00  0.00           C  
ATOM   3022  CD  GLU A 198      54.365  13.454 -10.116  1.00  0.00           C  
ATOM   3023  OE1 GLU A 198      53.325  14.067 -10.098  1.00  0.00           O  
ATOM   3024  OE2 GLU A 198      55.329  13.805 -10.754  1.00  0.00           O  
ATOM   3025  H   GLU A 198      52.941   9.664  -9.535  1.00  0.00           H  
ATOM   3026  HA  GLU A 198      54.231  10.555  -7.141  1.00  0.00           H  
ATOM   3027 1HB  GLU A 198      52.362  11.959  -9.087  1.00  0.00           H  
ATOM   3028 2HB  GLU A 198      53.146  12.780  -7.745  1.00  0.00           H  
ATOM   3029 1HG  GLU A 198      55.344  12.253  -8.665  1.00  0.00           H  
ATOM   3030 2HG  GLU A 198      54.598  11.344  -9.978  1.00  0.00           H  
ATOM   3031  N   ILE A 199      50.954  10.304  -7.029  1.00  0.00           N  
ATOM   3032  CA  ILE A 199      49.812  10.263  -6.124  1.00  0.00           C  
ATOM   3033  C   ILE A 199      49.980   9.174  -5.072  1.00  0.00           C  
ATOM   3034  O   ILE A 199      49.660   9.375  -3.900  1.00  0.00           O  
ATOM   3035  CB  ILE A 199      48.504  10.029  -6.901  1.00  0.00           C  
ATOM   3036  CG1 ILE A 199      48.229  11.200  -7.848  1.00  0.00           C  
ATOM   3037  CG2 ILE A 199      47.342   9.833  -5.940  1.00  0.00           C  
ATOM   3038  CD1 ILE A 199      48.075  12.530  -7.146  1.00  0.00           C  
ATOM   3039  H   ILE A 199      50.817  10.080  -8.004  1.00  0.00           H  
ATOM   3040  HA  ILE A 199      49.742  11.222  -5.612  1.00  0.00           H  
ATOM   3041  HB  ILE A 199      48.604   9.139  -7.522  1.00  0.00           H  
ATOM   3042 1HG1 ILE A 199      49.042  11.286  -8.567  1.00  0.00           H  
ATOM   3043 2HG1 ILE A 199      47.315  11.006  -8.411  1.00  0.00           H  
ATOM   3044 1HG2 ILE A 199      46.425   9.669  -6.506  1.00  0.00           H  
ATOM   3045 2HG2 ILE A 199      47.536   8.968  -5.307  1.00  0.00           H  
ATOM   3046 3HG2 ILE A 199      47.230  10.721  -5.318  1.00  0.00           H  
ATOM   3047 1HD1 ILE A 199      47.882  13.310  -7.882  1.00  0.00           H  
ATOM   3048 2HD1 ILE A 199      47.241  12.478  -6.445  1.00  0.00           H  
ATOM   3049 3HD1 ILE A 199      48.991  12.762  -6.604  1.00  0.00           H  
ATOM   3050  N   VAL A 200      50.484   8.021  -5.498  1.00  0.00           N  
ATOM   3051  CA  VAL A 200      50.696   6.897  -4.593  1.00  0.00           C  
ATOM   3052  C   VAL A 200      51.747   7.227  -3.541  1.00  0.00           C  
ATOM   3053  O   VAL A 200      51.597   6.881  -2.369  1.00  0.00           O  
ATOM   3054  CB  VAL A 200      51.138   5.651  -5.383  1.00  0.00           C  
ATOM   3055  CG1 VAL A 200      51.543   4.534  -4.432  1.00  0.00           C  
ATOM   3056  CG2 VAL A 200      50.016   5.196  -6.304  1.00  0.00           C  
ATOM   3057  H   VAL A 200      50.726   7.920  -6.473  1.00  0.00           H  
ATOM   3058  HA  VAL A 200      49.754   6.676  -4.089  1.00  0.00           H  
ATOM   3059  HB  VAL A 200      52.018   5.902  -5.977  1.00  0.00           H  
ATOM   3060 1HG1 VAL A 200      51.853   3.661  -5.008  1.00  0.00           H  
ATOM   3061 2HG1 VAL A 200      52.371   4.869  -3.808  1.00  0.00           H  
ATOM   3062 3HG1 VAL A 200      50.695   4.269  -3.801  1.00  0.00           H  
ATOM   3063 1HG2 VAL A 200      50.337   4.315  -6.859  1.00  0.00           H  
ATOM   3064 2HG2 VAL A 200      49.135   4.951  -5.710  1.00  0.00           H  
ATOM   3065 3HG2 VAL A 200      49.772   5.997  -7.002  1.00  0.00           H  
ATOM   3066  N   GLY A 201      52.812   7.899  -3.967  1.00  0.00           N  
ATOM   3067  CA  GLY A 201      53.890   8.278  -3.062  1.00  0.00           C  
ATOM   3068  C   GLY A 201      53.406   9.267  -2.010  1.00  0.00           C  
ATOM   3069  O   GLY A 201      53.771   9.170  -0.838  1.00  0.00           O  
ATOM   3070  H   GLY A 201      52.876   8.153  -4.942  1.00  0.00           H  
ATOM   3071 1HA  GLY A 201      54.285   7.387  -2.574  1.00  0.00           H  
ATOM   3072 2HA  GLY A 201      54.706   8.720  -3.633  1.00  0.00           H  
ATOM   3073  N   GLU A 202      52.582  10.219  -2.436  1.00  0.00           N  
ATOM   3074  CA  GLU A 202      52.045  11.228  -1.531  1.00  0.00           C  
ATOM   3075  C   GLU A 202      51.140  10.600  -0.479  1.00  0.00           C  
ATOM   3076  O   GLU A 202      51.181  10.975   0.693  1.00  0.00           O  
ATOM   3077  CB  GLU A 202      51.271  12.290  -2.315  1.00  0.00           C  
ATOM   3078  CG  GLU A 202      52.140  13.189  -3.183  1.00  0.00           C  
ATOM   3079  CD  GLU A 202      51.340  14.171  -3.993  1.00  0.00           C  
ATOM   3080  OE1 GLU A 202      50.136  14.086  -3.975  1.00  0.00           O  
ATOM   3081  OE2 GLU A 202      51.935  15.008  -4.631  1.00  0.00           O  
ATOM   3082  H   GLU A 202      52.321  10.244  -3.411  1.00  0.00           H  
ATOM   3083  HA  GLU A 202      52.877  11.711  -1.018  1.00  0.00           H  
ATOM   3084 1HB  GLU A 202      50.541  11.804  -2.963  1.00  0.00           H  
ATOM   3085 2HB  GLU A 202      50.720  12.925  -1.622  1.00  0.00           H  
ATOM   3086 1HG  GLU A 202      52.828  13.740  -2.542  1.00  0.00           H  
ATOM   3087 2HG  GLU A 202      52.731  12.567  -3.854  1.00  0.00           H  
ATOM   3088  N   ALA A 203      50.323   9.642  -0.905  1.00  0.00           N  
ATOM   3089  CA  ALA A 203      49.406   8.960   0.000  1.00  0.00           C  
ATOM   3090  C   ALA A 203      50.163   8.159   1.052  1.00  0.00           C  
ATOM   3091  O   ALA A 203      49.786   8.142   2.224  1.00  0.00           O  
ATOM   3092  CB  ALA A 203      48.468   8.052  -0.782  1.00  0.00           C  
ATOM   3093  H   ALA A 203      50.338   9.380  -1.880  1.00  0.00           H  
ATOM   3094  HA  ALA A 203      48.816   9.716   0.517  1.00  0.00           H  
ATOM   3095 1HB  ALA A 203      47.789   7.550  -0.093  1.00  0.00           H  
ATOM   3096 2HB  ALA A 203      47.891   8.648  -1.490  1.00  0.00           H  
ATOM   3097 3HB  ALA A 203      49.050   7.308  -1.324  1.00  0.00           H  
ATOM   3098  N   LEU A 204      51.233   7.496   0.626  1.00  0.00           N  
ATOM   3099  CA  LEU A 204      52.045   6.692   1.531  1.00  0.00           C  
ATOM   3100  C   LEU A 204      52.723   7.561   2.583  1.00  0.00           C  
ATOM   3101  O   LEU A 204      52.796   7.191   3.755  1.00  0.00           O  
ATOM   3102  CB  LEU A 204      53.105   5.913   0.741  1.00  0.00           C  
ATOM   3103  CG  LEU A 204      52.572   4.793  -0.161  1.00  0.00           C  
ATOM   3104  CD1 LEU A 204      53.710   4.238  -1.007  1.00  0.00           C  
ATOM   3105  CD2 LEU A 204      51.948   3.703   0.698  1.00  0.00           C  
ATOM   3106  H   LEU A 204      51.490   7.551  -0.349  1.00  0.00           H  
ATOM   3107  HA  LEU A 204      51.395   5.981   2.040  1.00  0.00           H  
ATOM   3108 1HB  LEU A 204      53.652   6.613   0.112  1.00  0.00           H  
ATOM   3109 2HB  LEU A 204      53.805   5.467   1.447  1.00  0.00           H  
ATOM   3110  HG  LEU A 204      51.819   5.197  -0.838  1.00  0.00           H  
ATOM   3111 1HD1 LEU A 204      53.331   3.441  -1.648  1.00  0.00           H  
ATOM   3112 2HD1 LEU A 204      54.125   5.034  -1.625  1.00  0.00           H  
ATOM   3113 3HD1 LEU A 204      54.487   3.840  -0.356  1.00  0.00           H  
ATOM   3114 1HD2 LEU A 204      51.569   2.907   0.057  1.00  0.00           H  
ATOM   3115 2HD2 LEU A 204      52.700   3.297   1.375  1.00  0.00           H  
ATOM   3116 3HD2 LEU A 204      51.127   4.123   1.279  1.00  0.00           H  
ATOM   3117  N   LYS A 205      53.218   8.718   2.157  1.00  0.00           N  
ATOM   3118  CA  LYS A 205      53.890   9.642   3.062  1.00  0.00           C  
ATOM   3119  C   LYS A 205      52.930  10.182   4.114  1.00  0.00           C  
ATOM   3120  O   LYS A 205      53.286  10.310   5.285  1.00  0.00           O  
ATOM   3121  CB  LYS A 205      54.516  10.797   2.279  1.00  0.00           C  
ATOM   3122  CG  LYS A 205      55.305  11.781   3.133  1.00  0.00           C  
ATOM   3123  CD  LYS A 205      55.973  12.846   2.275  1.00  0.00           C  
ATOM   3124  CE  LYS A 205      56.749  13.838   3.128  1.00  0.00           C  
ATOM   3125  NZ  LYS A 205      57.408  14.886   2.301  1.00  0.00           N  
ATOM   3126  H   LYS A 205      53.126   8.963   1.181  1.00  0.00           H  
ATOM   3127  HA  LYS A 205      54.683   9.103   3.581  1.00  0.00           H  
ATOM   3128 1HB  LYS A 205      55.188  10.400   1.519  1.00  0.00           H  
ATOM   3129 2HB  LYS A 205      53.733  11.355   1.764  1.00  0.00           H  
ATOM   3130 1HG  LYS A 205      54.634  12.266   3.843  1.00  0.00           H  
ATOM   3131 2HG  LYS A 205      56.071  11.244   3.692  1.00  0.00           H  
ATOM   3132 1HD  LYS A 205      56.657  12.370   1.571  1.00  0.00           H  
ATOM   3133 2HD  LYS A 205      55.214  13.385   1.708  1.00  0.00           H  
ATOM   3134 1HE  LYS A 205      56.073  14.320   3.832  1.00  0.00           H  
ATOM   3135 2HE  LYS A 205      57.514  13.308   3.697  1.00  0.00           H  
ATOM   3136 1HZ  LYS A 205      57.912  15.522   2.903  1.00  0.00           H  
ATOM   3137 2HZ  LYS A 205      58.053  14.451   1.656  1.00  0.00           H  
ATOM   3138 3HZ  LYS A 205      56.708  15.396   1.783  1.00  0.00           H  
ATOM   3139  N   GLU A 206      51.711  10.497   3.688  1.00  0.00           N  
ATOM   3140  CA  GLU A 206      50.696  11.023   4.593  1.00  0.00           C  
ATOM   3141  C   GLU A 206      50.307   9.992   5.645  1.00  0.00           C  
ATOM   3142  O   GLU A 206      50.127  10.324   6.817  1.00  0.00           O  
ATOM   3143  CB  GLU A 206      49.456  11.458   3.809  1.00  0.00           C  
ATOM   3144  CG  GLU A 206      49.664  12.686   2.934  1.00  0.00           C  
ATOM   3145  CD  GLU A 206      49.977  13.924   3.729  1.00  0.00           C  
ATOM   3146  OE1 GLU A 206      49.404  14.093   4.779  1.00  0.00           O  
ATOM   3147  OE2 GLU A 206      50.788  14.701   3.285  1.00  0.00           O  
ATOM   3148  H   GLU A 206      51.482  10.369   2.713  1.00  0.00           H  
ATOM   3149  HA  GLU A 206      51.107  11.893   5.106  1.00  0.00           H  
ATOM   3150 1HB  GLU A 206      49.127  10.642   3.165  1.00  0.00           H  
ATOM   3151 2HB  GLU A 206      48.644  11.675   4.503  1.00  0.00           H  
ATOM   3152 1HG  GLU A 206      50.486  12.494   2.245  1.00  0.00           H  
ATOM   3153 2HG  GLU A 206      48.765  12.856   2.345  1.00  0.00           H  
ATOM   3154  N   LEU A 207      50.179   8.740   5.219  1.00  0.00           N  
ATOM   3155  CA  LEU A 207      49.812   7.657   6.124  1.00  0.00           C  
ATOM   3156  C   LEU A 207      50.889   7.428   7.176  1.00  0.00           C  
ATOM   3157  O   LEU A 207      50.587   7.200   8.348  1.00  0.00           O  
ATOM   3158  CB  LEU A 207      49.577   6.363   5.334  1.00  0.00           C  
ATOM   3159  CG  LEU A 207      48.337   6.350   4.432  1.00  0.00           C  
ATOM   3160  CD1 LEU A 207      48.337   5.085   3.585  1.00  0.00           C  
ATOM   3161  CD2 LEU A 207      47.083   6.433   5.291  1.00  0.00           C  
ATOM   3162  H   LEU A 207      50.340   8.533   4.244  1.00  0.00           H  
ATOM   3163  HA  LEU A 207      48.888   7.930   6.633  1.00  0.00           H  
ATOM   3164 1HB  LEU A 207      50.446   6.178   4.705  1.00  0.00           H  
ATOM   3165 2HB  LEU A 207      49.483   5.538   6.040  1.00  0.00           H  
ATOM   3166  HG  LEU A 207      48.370   7.204   3.755  1.00  0.00           H  
ATOM   3167 1HD1 LEU A 207      47.456   5.076   2.944  1.00  0.00           H  
ATOM   3168 2HD1 LEU A 207      49.235   5.061   2.967  1.00  0.00           H  
ATOM   3169 3HD1 LEU A 207      48.321   4.211   4.237  1.00  0.00           H  
ATOM   3170 1HD2 LEU A 207      46.202   6.425   4.649  1.00  0.00           H  
ATOM   3171 2HD2 LEU A 207      47.048   5.579   5.967  1.00  0.00           H  
ATOM   3172 3HD2 LEU A 207      47.101   7.356   5.872  1.00  0.00           H  
ATOM   3173  N   VAL A 208      52.147   7.490   6.751  1.00  0.00           N  
ATOM   3174  CA  VAL A 208      53.272   7.289   7.655  1.00  0.00           C  
ATOM   3175  C   VAL A 208      53.336   8.389   8.707  1.00  0.00           C  
ATOM   3176  O   VAL A 208      53.606   8.126   9.879  1.00  0.00           O  
ATOM   3177  CB  VAL A 208      54.594   7.260   6.865  1.00  0.00           C  
ATOM   3178  CG1 VAL A 208      55.782   7.241   7.815  1.00  0.00           C  
ATOM   3179  CG2 VAL A 208      54.620   6.050   5.944  1.00  0.00           C  
ATOM   3180  H   VAL A 208      52.328   7.681   5.776  1.00  0.00           H  
ATOM   3181  HA  VAL A 208      53.144   6.330   8.159  1.00  0.00           H  
ATOM   3182  HB  VAL A 208      54.671   8.171   6.271  1.00  0.00           H  
ATOM   3183 1HG1 VAL A 208      56.708   7.221   7.239  1.00  0.00           H  
ATOM   3184 2HG1 VAL A 208      55.763   8.134   8.439  1.00  0.00           H  
ATOM   3185 3HG1 VAL A 208      55.729   6.354   8.446  1.00  0.00           H  
ATOM   3186 1HG2 VAL A 208      55.557   6.036   5.388  1.00  0.00           H  
ATOM   3187 2HG2 VAL A 208      54.536   5.139   6.537  1.00  0.00           H  
ATOM   3188 3HG2 VAL A 208      53.785   6.106   5.245  1.00  0.00           H  
ATOM   3189  N   ARG A 209      53.086   9.623   8.282  1.00  0.00           N  
ATOM   3190  CA  ARG A 209      53.115  10.766   9.186  1.00  0.00           C  
ATOM   3191  C   ARG A 209      52.018  10.664  10.238  1.00  0.00           C  
ATOM   3192  O   ARG A 209      52.238  10.971  11.410  1.00  0.00           O  
ATOM   3193  CB  ARG A 209      52.952  12.065   8.411  1.00  0.00           C  
ATOM   3194  CG  ARG A 209      53.019  13.327   9.257  1.00  0.00           C  
ATOM   3195  CD  ARG A 209      52.877  14.552   8.429  1.00  0.00           C  
ATOM   3196  NE  ARG A 209      51.578  14.621   7.780  1.00  0.00           N  
ATOM   3197  CZ  ARG A 209      50.445  15.037   8.380  1.00  0.00           C  
ATOM   3198  NH1 ARG A 209      50.468  15.416   9.638  1.00  0.00           N  
ATOM   3199  NH2 ARG A 209      49.310  15.063   7.703  1.00  0.00           N  
ATOM   3200  H   ARG A 209      52.870   9.773   7.307  1.00  0.00           H  
ATOM   3201  HA  ARG A 209      54.081  10.782   9.692  1.00  0.00           H  
ATOM   3202 1HB  ARG A 209      53.729  12.136   7.652  1.00  0.00           H  
ATOM   3203 2HB  ARG A 209      51.991  12.064   7.897  1.00  0.00           H  
ATOM   3204 1HG  ARG A 209      52.214  13.315   9.992  1.00  0.00           H  
ATOM   3205 2HG  ARG A 209      53.980  13.370   9.771  1.00  0.00           H  
ATOM   3206 1HD  ARG A 209      52.991  15.433   9.060  1.00  0.00           H  
ATOM   3207 2HD  ARG A 209      53.645  14.558   7.655  1.00  0.00           H  
ATOM   3208  HE  ARG A 209      51.520  14.337   6.812  1.00  0.00           H  
ATOM   3209 1HH1 ARG A 209      51.335  15.396  10.156  1.00  0.00           H  
ATOM   3210 2HH1 ARG A 209      49.619  15.727  10.087  1.00  0.00           H  
ATOM   3211 1HH2 ARG A 209      49.292  14.771   6.735  1.00  0.00           H  
ATOM   3212 2HH2 ARG A 209      48.462  15.374   8.152  1.00  0.00           H  
ATOM   3213  N   ILE A 210      50.836  10.231   9.813  1.00  0.00           N  
ATOM   3214  CA  ILE A 210      49.702  10.088  10.717  1.00  0.00           C  
ATOM   3215  C   ILE A 210      49.968   9.018  11.769  1.00  0.00           C  
ATOM   3216  O   ILE A 210      49.632   9.189  12.941  1.00  0.00           O  
ATOM   3217  CB  ILE A 210      48.421   9.737   9.939  1.00  0.00           C  
ATOM   3218  CG1 ILE A 210      47.988  10.916   9.063  1.00  0.00           C  
ATOM   3219  CG2 ILE A 210      47.307   9.345  10.897  1.00  0.00           C  
ATOM   3220  CD1 ILE A 210      46.903  10.573   8.069  1.00  0.00           C  
ATOM   3221  H   ILE A 210      50.720   9.995   8.838  1.00  0.00           H  
ATOM   3222  HA  ILE A 210      49.546  11.037  11.228  1.00  0.00           H  
ATOM   3223  HB  ILE A 210      48.620   8.903   9.267  1.00  0.00           H  
ATOM   3224 1HG1 ILE A 210      47.627  11.726   9.697  1.00  0.00           H  
ATOM   3225 2HG1 ILE A 210      48.849  11.294   8.511  1.00  0.00           H  
ATOM   3226 1HG2 ILE A 210      46.408   9.101  10.331  1.00  0.00           H  
ATOM   3227 2HG2 ILE A 210      47.616   8.477  11.478  1.00  0.00           H  
ATOM   3228 3HG2 ILE A 210      47.097  10.177  11.571  1.00  0.00           H  
ATOM   3229 1HD1 ILE A 210      46.650  11.458   7.485  1.00  0.00           H  
ATOM   3230 2HD1 ILE A 210      47.257   9.787   7.401  1.00  0.00           H  
ATOM   3231 3HD1 ILE A 210      46.018  10.226   8.601  1.00  0.00           H  
ATOM   3232  N   VAL A 211      50.573   7.915  11.344  1.00  0.00           N  
ATOM   3233  CA  VAL A 211      50.886   6.815  12.248  1.00  0.00           C  
ATOM   3234  C   VAL A 211      51.903   7.239  13.300  1.00  0.00           C  
ATOM   3235  O   VAL A 211      51.784   6.881  14.472  1.00  0.00           O  
ATOM   3236  CB  VAL A 211      51.439   5.615  11.457  1.00  0.00           C  
ATOM   3237  CG1 VAL A 211      51.944   4.538  12.407  1.00  0.00           C  
ATOM   3238  CG2 VAL A 211      50.363   5.060  10.537  1.00  0.00           C  
ATOM   3239  H   VAL A 211      50.823   7.836  10.369  1.00  0.00           H  
ATOM   3240  HA  VAL A 211      49.968   6.509  12.752  1.00  0.00           H  
ATOM   3241  HB  VAL A 211      52.292   5.944  10.864  1.00  0.00           H  
ATOM   3242 1HG1 VAL A 211      52.332   3.698  11.831  1.00  0.00           H  
ATOM   3243 2HG1 VAL A 211      52.738   4.947  13.031  1.00  0.00           H  
ATOM   3244 3HG1 VAL A 211      51.124   4.197  13.038  1.00  0.00           H  
ATOM   3245 1HG2 VAL A 211      50.761   4.213   9.980  1.00  0.00           H  
ATOM   3246 2HG2 VAL A 211      49.508   4.736  11.130  1.00  0.00           H  
ATOM   3247 3HG2 VAL A 211      50.047   5.836   9.839  1.00  0.00           H  
ATOM   3248  N   ALA A 212      52.903   8.004  12.875  1.00  0.00           N  
ATOM   3249  CA  ALA A 212      53.943   8.478  13.779  1.00  0.00           C  
ATOM   3250  C   ALA A 212      53.371   9.420  14.831  1.00  0.00           C  
ATOM   3251  O   ALA A 212      53.743   9.357  16.003  1.00  0.00           O  
ATOM   3252  CB  ALA A 212      55.050   9.168  12.996  1.00  0.00           C  
ATOM   3253  H   ALA A 212      52.944   8.264  11.900  1.00  0.00           H  
ATOM   3254  HA  ALA A 212      54.362   7.614  14.296  1.00  0.00           H  
ATOM   3255 1HB  ALA A 212      55.820   9.517  13.685  1.00  0.00           H  
ATOM   3256 2HB  ALA A 212      55.489   8.465  12.288  1.00  0.00           H  
ATOM   3257 3HB  ALA A 212      54.638  10.018  12.455  1.00  0.00           H  
ATOM   3258  N   GLU A 213      52.465  10.293  14.406  1.00  0.00           N  
ATOM   3259  CA  GLU A 213      51.839  11.250  15.310  1.00  0.00           C  
ATOM   3260  C   GLU A 213      51.136  10.542  16.461  1.00  0.00           C  
ATOM   3261  O   GLU A 213      51.273  10.934  17.620  1.00  0.00           O  
ATOM   3262  CB  GLU A 213      50.840  12.126  14.551  1.00  0.00           C  
ATOM   3263  CG  GLU A 213      50.168  13.195  15.401  1.00  0.00           C  
ATOM   3264  CD  GLU A 213      49.225  14.061  14.614  1.00  0.00           C  
ATOM   3265  OE1 GLU A 213      49.108  13.856  13.429  1.00  0.00           O  
ATOM   3266  OE2 GLU A 213      48.620  14.929  15.198  1.00  0.00           O  
ATOM   3267  H   GLU A 213      52.203  10.294  13.431  1.00  0.00           H  
ATOM   3268  HA  GLU A 213      52.616  11.890  15.729  1.00  0.00           H  
ATOM   3269 1HB  GLU A 213      51.348  12.626  13.726  1.00  0.00           H  
ATOM   3270 2HB  GLU A 213      50.058  11.499  14.122  1.00  0.00           H  
ATOM   3271 1HG  GLU A 213      49.613  12.710  16.204  1.00  0.00           H  
ATOM   3272 2HG  GLU A 213      50.936  13.820  15.854  1.00  0.00           H  
ATOM   3273  N   SER A 214      50.385   9.498  16.129  1.00  0.00           N  
ATOM   3274  CA  SER A 214      49.533   8.819  17.094  1.00  0.00           C  
ATOM   3275  C   SER A 214      50.348   8.349  18.285  1.00  0.00           C  
ATOM   3276  O   SER A 214      49.802   8.079  19.355  1.00  0.00           O  
ATOM   3277  CB  SER A 214      48.837   7.639  16.445  1.00  0.00           C  
ATOM   3278  OG  SER A 214      47.937   8.066  15.460  1.00  0.00           O  
ATOM   3279  H   SER A 214      50.403   9.162  15.177  1.00  0.00           H  
ATOM   3280  HA  SER A 214      48.778   9.524  17.445  1.00  0.00           H  
ATOM   3281 1HB  SER A 214      49.580   6.978  16.000  1.00  0.00           H  
ATOM   3282 2HB  SER A 214      48.304   7.068  17.204  1.00  0.00           H  
ATOM   3283  HG  SER A 214      48.466   8.253  14.681  1.00  0.00           H  
ATOM   3284  N   LYS A 215      51.657   8.253  18.094  1.00  0.00           N  
ATOM   3285  CA  LYS A 215      52.553   7.785  19.142  1.00  0.00           C  
ATOM   3286  C   LYS A 215      52.536   6.266  19.241  1.00  0.00           C  
ATOM   3287  O   LYS A 215      52.364   5.707  20.324  1.00  0.00           O  
ATOM   3288  CB  LYS A 215      52.173   8.405  20.488  1.00  0.00           C  
ATOM   3289  CG  LYS A 215      52.106   9.926  20.483  1.00  0.00           C  
ATOM   3290  CD  LYS A 215      53.469  10.539  20.197  1.00  0.00           C  
ATOM   3291  CE  LYS A 215      53.417  12.058  20.255  1.00  0.00           C  
ATOM   3292  NZ  LYS A 215      54.722  12.674  19.893  1.00  0.00           N  
ATOM   3293  H   LYS A 215      52.044   8.511  17.197  1.00  0.00           H  
ATOM   3294  HA  LYS A 215      53.569   8.092  18.891  1.00  0.00           H  
ATOM   3295 1HB  LYS A 215      51.199   8.028  20.800  1.00  0.00           H  
ATOM   3296 2HB  LYS A 215      52.898   8.104  21.244  1.00  0.00           H  
ATOM   3297 1HG  LYS A 215      51.401  10.257  19.719  1.00  0.00           H  
ATOM   3298 2HG  LYS A 215      51.755  10.278  21.453  1.00  0.00           H  
ATOM   3299 1HD  LYS A 215      54.191  10.180  20.932  1.00  0.00           H  
ATOM   3300 2HD  LYS A 215      53.804  10.234  19.206  1.00  0.00           H  
ATOM   3301 1HE  LYS A 215      52.654  12.422  19.568  1.00  0.00           H  
ATOM   3302 2HE  LYS A 215      53.147  12.375  21.262  1.00  0.00           H  
ATOM   3303 1HZ  LYS A 215      54.646  13.680  19.944  1.00  0.00           H  
ATOM   3304 2HZ  LYS A 215      55.434  12.358  20.537  1.00  0.00           H  
ATOM   3305 3HZ  LYS A 215      54.974  12.403  18.954  1.00  0.00           H  
ATOM   3306  N   VAL A 216      52.716   5.614  18.101  1.00  0.00           N  
ATOM   3307  CA  VAL A 216      52.755   4.160  18.027  1.00  0.00           C  
ATOM   3308  C   VAL A 216      54.082   3.608  18.541  1.00  0.00           C  
ATOM   3309  O   VAL A 216      55.144   4.173  18.278  1.00  0.00           O  
ATOM   3310  CB  VAL A 216      52.538   3.697  16.574  1.00  0.00           C  
ATOM   3311  CG1 VAL A 216      51.184   4.165  16.062  1.00  0.00           C  
ATOM   3312  CG2 VAL A 216      53.660   4.223  15.691  1.00  0.00           C  
ATOM   3313  H   VAL A 216      52.831   6.140  17.246  1.00  0.00           H  
ATOM   3314  HA  VAL A 216      51.950   3.760  18.645  1.00  0.00           H  
ATOM   3315  HB  VAL A 216      52.534   2.607  16.547  1.00  0.00           H  
ATOM   3316 1HG1 VAL A 216      51.048   3.828  15.034  1.00  0.00           H  
ATOM   3317 2HG1 VAL A 216      50.395   3.747  16.688  1.00  0.00           H  
ATOM   3318 3HG1 VAL A 216      51.138   5.253  16.096  1.00  0.00           H  
ATOM   3319 1HG2 VAL A 216      53.501   3.891  14.665  1.00  0.00           H  
ATOM   3320 2HG2 VAL A 216      53.668   5.312  15.723  1.00  0.00           H  
ATOM   3321 3HG2 VAL A 216      54.616   3.842  16.051  1.00  0.00           H  
ATOM   3322  N   PRO A 217      54.010   2.504  19.273  1.00  0.00           N  
ATOM   3323  CA  PRO A 217      55.191   1.872  19.849  1.00  0.00           C  
ATOM   3324  C   PRO A 217      56.104   1.297  18.777  1.00  0.00           C  
ATOM   3325  O   PRO A 217      55.637   0.757  17.775  1.00  0.00           O  
ATOM   3326  CB  PRO A 217      54.593   0.769  20.728  1.00  0.00           C  
ATOM   3327  CG  PRO A 217      53.264   0.491  20.113  1.00  0.00           C  
ATOM   3328  CD  PRO A 217      52.812   1.825  19.579  1.00  0.00           C  
ATOM   3329  HA  PRO A 217      55.735   2.609  20.458  1.00  0.00           H  
ATOM   3330 1HB  PRO A 217      55.255  -0.110  20.730  1.00  0.00           H  
ATOM   3331 2HB  PRO A 217      54.517   1.117  21.769  1.00  0.00           H  
ATOM   3332 1HG  PRO A 217      53.362  -0.269  19.324  1.00  0.00           H  
ATOM   3333 2HG  PRO A 217      52.575   0.081  20.866  1.00  0.00           H  
ATOM   3334 1HD  PRO A 217      52.214   1.672  18.669  1.00  0.00           H  
ATOM   3335 2HD  PRO A 217      52.224   2.347  20.348  1.00  0.00           H  
ATOM   3336  N   GLY A 218      57.452   1.486  19.123  1.00  0.00           N  
ATOM   3337  CA  GLY A 218      58.387   1.541  18.005  1.00  0.00           C  
ATOM   3338  C   GLY A 218      58.180   0.361  17.086  1.00  0.00           C  
ATOM   3339  O   GLY A 218      58.364   0.467  15.873  1.00  0.00           O  
ATOM   3340  H   GLY A 218      57.702   1.572  20.098  1.00  0.00           H  
ATOM   3341 1HA  GLY A 218      58.244   2.472  17.457  1.00  0.00           H  
ATOM   3342 2HA  GLY A 218      59.408   1.545  18.385  1.00  0.00           H  
ATOM   3343  N   GLU A 219      57.795  -0.773  17.658  1.00  0.00           N  
ATOM   3344  CA  GLU A 219      57.588  -1.963  16.842  1.00  0.00           C  
ATOM   3345  C   GLU A 219      56.511  -1.730  15.790  1.00  0.00           C  
ATOM   3346  O   GLU A 219      56.692  -2.061  14.618  1.00  0.00           O  
ATOM   3347  CB  GLU A 219      57.205  -3.154  17.724  1.00  0.00           C  
ATOM   3348  CG  GLU A 219      58.315  -3.636  18.647  1.00  0.00           C  
ATOM   3349  CD  GLU A 219      58.440  -2.806  19.894  1.00  0.00           C  
ATOM   3350  OE1 GLU A 219      57.676  -1.884  20.050  1.00  0.00           O  
ATOM   3351  OE2 GLU A 219      59.301  -3.094  20.691  1.00  0.00           O  
ATOM   3352  H   GLU A 219      57.650  -0.795  18.657  1.00  0.00           H  
ATOM   3353  HA  GLU A 219      58.521  -2.196  16.327  1.00  0.00           H  
ATOM   3354 1HB  GLU A 219      56.347  -2.887  18.342  1.00  0.00           H  
ATOM   3355 2HB  GLU A 219      56.906  -3.992  17.093  1.00  0.00           H  
ATOM   3356 1HG  GLU A 219      58.114  -4.669  18.930  1.00  0.00           H  
ATOM   3357 2HG  GLU A 219      59.259  -3.614  18.105  1.00  0.00           H  
ATOM   3358  N   ASP A 220      55.389  -1.158  16.215  1.00  0.00           N  
ATOM   3359  CA  ASP A 220      54.281  -0.879  15.310  1.00  0.00           C  
ATOM   3360  C   ASP A 220      54.673   0.151  14.259  1.00  0.00           C  
ATOM   3361  O   ASP A 220      54.318   0.023  13.087  1.00  0.00           O  
ATOM   3362  CB  ASP A 220      53.063  -0.381  16.091  1.00  0.00           C  
ATOM   3363  CG  ASP A 220      52.396  -1.477  16.912  1.00  0.00           C  
ATOM   3364  OD1 ASP A 220      52.667  -2.628  16.661  1.00  0.00           O  
ATOM   3365  OD2 ASP A 220      51.623  -1.153  17.781  1.00  0.00           O  
ATOM   3366  H   ASP A 220      55.302  -0.910  17.190  1.00  0.00           H  
ATOM   3367  HA  ASP A 220      54.012  -1.803  14.797  1.00  0.00           H  
ATOM   3368 1HB  ASP A 220      53.365   0.423  16.763  1.00  0.00           H  
ATOM   3369 2HB  ASP A 220      52.329   0.031  15.398  1.00  0.00           H  
ATOM   3370  N   LEU A 221      55.407   1.173  14.684  1.00  0.00           N  
ATOM   3371  CA  LEU A 221      55.850   2.227  13.779  1.00  0.00           C  
ATOM   3372  C   LEU A 221      56.809   1.684  12.728  1.00  0.00           C  
ATOM   3373  O   LEU A 221      56.735   2.054  11.556  1.00  0.00           O  
ATOM   3374  CB  LEU A 221      56.531   3.352  14.569  1.00  0.00           C  
ATOM   3375  CG  LEU A 221      55.610   4.184  15.470  1.00  0.00           C  
ATOM   3376  CD1 LEU A 221      56.448   5.132  16.317  1.00  0.00           C  
ATOM   3377  CD2 LEU A 221      54.616   4.951  14.611  1.00  0.00           C  
ATOM   3378  H   LEU A 221      55.665   1.221  15.659  1.00  0.00           H  
ATOM   3379  HA  LEU A 221      54.977   2.635  13.270  1.00  0.00           H  
ATOM   3380 1HB  LEU A 221      57.304   2.915  15.198  1.00  0.00           H  
ATOM   3381 2HB  LEU A 221      57.007   4.033  13.863  1.00  0.00           H  
ATOM   3382  HG  LEU A 221      55.069   3.522  16.147  1.00  0.00           H  
ATOM   3383 1HD1 LEU A 221      55.794   5.723  16.958  1.00  0.00           H  
ATOM   3384 2HD1 LEU A 221      57.136   4.555  16.935  1.00  0.00           H  
ATOM   3385 3HD1 LEU A 221      57.015   5.797  15.666  1.00  0.00           H  
ATOM   3386 1HD2 LEU A 221      53.961   5.542  15.252  1.00  0.00           H  
ATOM   3387 2HD2 LEU A 221      55.156   5.614  13.935  1.00  0.00           H  
ATOM   3388 3HD2 LEU A 221      54.019   4.249  14.030  1.00  0.00           H  
ATOM   3389  N   GLY A 222      57.709   0.805  13.153  1.00  0.00           N  
ATOM   3390  CA  GLY A 222      58.685   0.209  12.248  1.00  0.00           C  
ATOM   3391  C   GLY A 222      58.004  -0.657  11.197  1.00  0.00           C  
ATOM   3392  O   GLY A 222      58.381  -0.639  10.025  1.00  0.00           O  
ATOM   3393  H   GLY A 222      57.718   0.542  14.128  1.00  0.00           H  
ATOM   3394 1HA  GLY A 222      59.258   0.998  11.760  1.00  0.00           H  
ATOM   3395 2HA  GLY A 222      59.390  -0.393  12.819  1.00  0.00           H  
ATOM   3396  N   GLU A 223      56.999  -1.415  11.622  1.00  0.00           N  
ATOM   3397  CA  GLU A 223      56.263  -2.290  10.717  1.00  0.00           C  
ATOM   3398  C   GLU A 223      55.509  -1.486   9.666  1.00  0.00           C  
ATOM   3399  O   GLU A 223      55.470  -1.861   8.494  1.00  0.00           O  
ATOM   3400  CB  GLU A 223      55.284  -3.167  11.501  1.00  0.00           C  
ATOM   3401  CG  GLU A 223      55.947  -4.222  12.375  1.00  0.00           C  
ATOM   3402  CD  GLU A 223      56.710  -5.245  11.581  1.00  0.00           C  
ATOM   3403  OE1 GLU A 223      56.097  -5.964  10.829  1.00  0.00           O  
ATOM   3404  OE2 GLU A 223      57.908  -5.308  11.726  1.00  0.00           O  
ATOM   3405  H   GLU A 223      56.738  -1.384  12.597  1.00  0.00           H  
ATOM   3406  HA  GLU A 223      56.976  -2.935  10.203  1.00  0.00           H  
ATOM   3407 1HB  GLU A 223      54.668  -2.539  12.144  1.00  0.00           H  
ATOM   3408 2HB  GLU A 223      54.618  -3.679  10.807  1.00  0.00           H  
ATOM   3409 1HG  GLU A 223      56.633  -3.730  13.065  1.00  0.00           H  
ATOM   3410 2HG  GLU A 223      55.181  -4.724  12.965  1.00  0.00           H  
ATOM   3411  N   ALA A 224      54.911  -0.379  10.091  1.00  0.00           N  
ATOM   3412  CA  ALA A 224      54.157   0.480   9.186  1.00  0.00           C  
ATOM   3413  C   ALA A 224      55.065   1.105   8.135  1.00  0.00           C  
ATOM   3414  O   ALA A 224      54.700   1.201   6.963  1.00  0.00           O  
ATOM   3415  CB  ALA A 224      53.429   1.564   9.968  1.00  0.00           C  
ATOM   3416  H   ALA A 224      54.980  -0.126  11.066  1.00  0.00           H  
ATOM   3417  HA  ALA A 224      53.422  -0.136   8.668  1.00  0.00           H  
ATOM   3418 1HB  ALA A 224      52.871   2.197   9.278  1.00  0.00           H  
ATOM   3419 2HB  ALA A 224      52.740   1.102  10.675  1.00  0.00           H  
ATOM   3420 3HB  ALA A 224      54.153   2.169  10.510  1.00  0.00           H  
ATOM   3421  N   ALA A 225      56.249   1.529   8.560  1.00  0.00           N  
ATOM   3422  CA  ALA A 225      57.212   2.146   7.655  1.00  0.00           C  
ATOM   3423  C   ALA A 225      57.693   1.154   6.604  1.00  0.00           C  
ATOM   3424  O   ALA A 225      57.842   1.500   5.432  1.00  0.00           O  
ATOM   3425  CB  ALA A 225      58.393   2.703   8.437  1.00  0.00           C  
ATOM   3426  H   ALA A 225      56.489   1.422   9.535  1.00  0.00           H  
ATOM   3427  HA  ALA A 225      56.713   2.966   7.138  1.00  0.00           H  
ATOM   3428 1HB  ALA A 225      59.103   3.159   7.747  1.00  0.00           H  
ATOM   3429 2HB  ALA A 225      58.040   3.453   9.144  1.00  0.00           H  
ATOM   3430 3HB  ALA A 225      58.883   1.895   8.979  1.00  0.00           H  
ATOM   3431  N   LYS A 226      57.935  -0.081   7.029  1.00  0.00           N  
ATOM   3432  CA  LYS A 226      58.399  -1.126   6.124  1.00  0.00           C  
ATOM   3433  C   LYS A 226      57.346  -1.452   5.072  1.00  0.00           C  
ATOM   3434  O   LYS A 226      57.666  -1.651   3.900  1.00  0.00           O  
ATOM   3435  CB  LYS A 226      58.768  -2.387   6.907  1.00  0.00           C  
ATOM   3436  CG  LYS A 226      60.031  -2.258   7.749  1.00  0.00           C  
ATOM   3437  CD  LYS A 226      60.455  -3.603   8.318  1.00  0.00           C  
ATOM   3438  CE  LYS A 226      59.511  -4.062   9.420  1.00  0.00           C  
ATOM   3439  NZ  LYS A 226      59.987  -5.309  10.077  1.00  0.00           N  
ATOM   3440  H   LYS A 226      57.794  -0.302   8.004  1.00  0.00           H  
ATOM   3441  HA  LYS A 226      59.288  -0.765   5.605  1.00  0.00           H  
ATOM   3442 1HB  LYS A 226      57.948  -2.655   7.573  1.00  0.00           H  
ATOM   3443 2HB  LYS A 226      58.912  -3.216   6.214  1.00  0.00           H  
ATOM   3444 1HG  LYS A 226      60.840  -1.861   7.133  1.00  0.00           H  
ATOM   3445 2HG  LYS A 226      59.851  -1.565   8.570  1.00  0.00           H  
ATOM   3446 1HD  LYS A 226      60.463  -4.349   7.523  1.00  0.00           H  
ATOM   3447 2HD  LYS A 226      61.463  -3.523   8.727  1.00  0.00           H  
ATOM   3448 1HE  LYS A 226      59.423  -3.280  10.172  1.00  0.00           H  
ATOM   3449 2HE  LYS A 226      58.522  -4.242   8.999  1.00  0.00           H  
ATOM   3450 1HZ  LYS A 226      59.334  -5.580  10.799  1.00  0.00           H  
ATOM   3451 2HZ  LYS A 226      60.054  -6.048   9.390  1.00  0.00           H  
ATOM   3452 3HZ  LYS A 226      60.895  -5.149  10.488  1.00  0.00           H  
ATOM   3453  N   GLU A 227      56.089  -1.505   5.498  1.00  0.00           N  
ATOM   3454  CA  GLU A 227      54.986  -1.807   4.593  1.00  0.00           C  
ATOM   3455  C   GLU A 227      54.822  -0.717   3.541  1.00  0.00           C  
ATOM   3456  O   GLU A 227      54.577  -1.004   2.369  1.00  0.00           O  
ATOM   3457  CB  GLU A 227      53.682  -1.973   5.377  1.00  0.00           C  
ATOM   3458  CG  GLU A 227      53.625  -3.222   6.245  1.00  0.00           C  
ATOM   3459  CD  GLU A 227      52.362  -3.314   7.055  1.00  0.00           C  
ATOM   3460  OE1 GLU A 227      51.598  -2.379   7.037  1.00  0.00           O  
ATOM   3461  OE2 GLU A 227      52.161  -4.321   7.693  1.00  0.00           O  
ATOM   3462  H   GLU A 227      55.892  -1.332   6.473  1.00  0.00           H  
ATOM   3463  HA  GLU A 227      55.206  -2.744   4.080  1.00  0.00           H  
ATOM   3464 1HB  GLU A 227      53.535  -1.108   6.025  1.00  0.00           H  
ATOM   3465 2HB  GLU A 227      52.842  -2.008   4.684  1.00  0.00           H  
ATOM   3466 1HG  GLU A 227      53.697  -4.100   5.604  1.00  0.00           H  
ATOM   3467 2HG  GLU A 227      54.483  -3.225   6.916  1.00  0.00           H  
ATOM   3468  N   VAL A 228      54.959   0.534   3.967  1.00  0.00           N  
ATOM   3469  CA  VAL A 228      54.826   1.670   3.062  1.00  0.00           C  
ATOM   3470  C   VAL A 228      55.928   1.668   2.010  1.00  0.00           C  
ATOM   3471  O   VAL A 228      55.681   1.954   0.838  1.00  0.00           O  
ATOM   3472  CB  VAL A 228      54.877   2.991   3.852  1.00  0.00           C  
ATOM   3473  CG1 VAL A 228      54.929   4.178   2.901  1.00  0.00           C  
ATOM   3474  CG2 VAL A 228      53.670   3.091   4.773  1.00  0.00           C  
ATOM   3475  H   VAL A 228      55.160   0.702   4.942  1.00  0.00           H  
ATOM   3476  HA  VAL A 228      53.861   1.600   2.558  1.00  0.00           H  
ATOM   3477  HB  VAL A 228      55.791   3.014   4.445  1.00  0.00           H  
ATOM   3478 1HG1 VAL A 228      54.965   5.104   3.477  1.00  0.00           H  
ATOM   3479 2HG1 VAL A 228      55.819   4.105   2.277  1.00  0.00           H  
ATOM   3480 3HG1 VAL A 228      54.041   4.178   2.270  1.00  0.00           H  
ATOM   3481 1HG2 VAL A 228      53.713   4.027   5.328  1.00  0.00           H  
ATOM   3482 2HG2 VAL A 228      52.756   3.062   4.179  1.00  0.00           H  
ATOM   3483 3HG2 VAL A 228      53.676   2.254   5.471  1.00  0.00           H  
ATOM   3484  N   ILE A 229      57.145   1.344   2.436  1.00  0.00           N  
ATOM   3485  CA  ILE A 229      58.287   1.305   1.531  1.00  0.00           C  
ATOM   3486  C   ILE A 229      58.120   0.216   0.479  1.00  0.00           C  
ATOM   3487  O   ILE A 229      58.440   0.417  -0.693  1.00  0.00           O  
ATOM   3488  CB  ILE A 229      59.596   1.073   2.308  1.00  0.00           C  
ATOM   3489  CG1 ILE A 229      59.919   2.286   3.183  1.00  0.00           C  
ATOM   3490  CG2 ILE A 229      60.740   0.784   1.349  1.00  0.00           C  
ATOM   3491  CD1 ILE A 229      61.032   2.043   4.177  1.00  0.00           C  
ATOM   3492  H   ILE A 229      57.281   1.119   3.411  1.00  0.00           H  
ATOM   3493  HA  ILE A 229      58.356   2.264   1.020  1.00  0.00           H  
ATOM   3494  HB  ILE A 229      59.474   0.223   2.980  1.00  0.00           H  
ATOM   3495 1HG1 ILE A 229      60.205   3.125   2.550  1.00  0.00           H  
ATOM   3496 2HG1 ILE A 229      59.029   2.584   3.737  1.00  0.00           H  
ATOM   3497 1HG2 ILE A 229      61.657   0.622   1.915  1.00  0.00           H  
ATOM   3498 2HG2 ILE A 229      60.511  -0.109   0.768  1.00  0.00           H  
ATOM   3499 3HG2 ILE A 229      60.873   1.631   0.676  1.00  0.00           H  
ATOM   3500 1HD1 ILE A 229      61.203   2.948   4.761  1.00  0.00           H  
ATOM   3501 2HD1 ILE A 229      60.752   1.228   4.845  1.00  0.00           H  
ATOM   3502 3HD1 ILE A 229      61.944   1.778   3.644  1.00  0.00           H  
ATOM   3503  N   LYS A 230      57.617  -0.938   0.905  1.00  0.00           N  
ATOM   3504  CA  LYS A 230      57.406  -2.062   0.000  1.00  0.00           C  
ATOM   3505  C   LYS A 230      56.354  -1.733  -1.052  1.00  0.00           C  
ATOM   3506  O   LYS A 230      56.504  -2.080  -2.224  1.00  0.00           O  
ATOM   3507  CB  LYS A 230      56.994  -3.310   0.783  1.00  0.00           C  
ATOM   3508  CG  LYS A 230      58.107  -3.918   1.627  1.00  0.00           C  
ATOM   3509  CD  LYS A 230      57.616  -5.140   2.389  1.00  0.00           C  
ATOM   3510  CE  LYS A 230      58.724  -5.743   3.242  1.00  0.00           C  
ATOM   3511  NZ  LYS A 230      58.248  -6.917   4.023  1.00  0.00           N  
ATOM   3512  H   LYS A 230      57.375  -1.039   1.880  1.00  0.00           H  
ATOM   3513  HA  LYS A 230      58.343  -2.269  -0.519  1.00  0.00           H  
ATOM   3514 1HB  LYS A 230      56.165  -3.066   1.447  1.00  0.00           H  
ATOM   3515 2HB  LYS A 230      56.644  -4.075   0.090  1.00  0.00           H  
ATOM   3516 1HG  LYS A 230      58.935  -4.211   0.981  1.00  0.00           H  
ATOM   3517 2HG  LYS A 230      58.469  -3.177   2.339  1.00  0.00           H  
ATOM   3518 1HD  LYS A 230      56.785  -4.857   3.036  1.00  0.00           H  
ATOM   3519 2HD  LYS A 230      57.265  -5.892   1.683  1.00  0.00           H  
ATOM   3520 1HE  LYS A 230      59.546  -6.057   2.600  1.00  0.00           H  
ATOM   3521 2HE  LYS A 230      59.100  -4.990   3.934  1.00  0.00           H  
ATOM   3522 1HZ  LYS A 230      59.010  -7.286   4.574  1.00  0.00           H  
ATOM   3523 2HZ  LYS A 230      57.497  -6.632   4.636  1.00  0.00           H  
ATOM   3524 3HZ  LYS A 230      57.914  -7.630   3.390  1.00  0.00           H  
ATOM   3525  N   SER A 231      55.289  -1.062  -0.626  1.00  0.00           N  
ATOM   3526  CA  SER A 231      54.210  -0.684  -1.531  1.00  0.00           C  
ATOM   3527  C   SER A 231      54.694   0.306  -2.583  1.00  0.00           C  
ATOM   3528  O   SER A 231      54.329   0.209  -3.755  1.00  0.00           O  
ATOM   3529  CB  SER A 231      53.059  -0.082  -0.748  1.00  0.00           C  
ATOM   3530  OG  SER A 231      52.010   0.285  -1.601  1.00  0.00           O  
ATOM   3531  H   SER A 231      55.226  -0.808   0.349  1.00  0.00           H  
ATOM   3532  HA  SER A 231      53.857  -1.581  -2.042  1.00  0.00           H  
ATOM   3533 1HB  SER A 231      52.701  -0.804  -0.015  1.00  0.00           H  
ATOM   3534 2HB  SER A 231      53.410   0.793  -0.202  1.00  0.00           H  
ATOM   3535  HG  SER A 231      51.327   0.654  -1.036  1.00  0.00           H  
ATOM   3536  N   VAL A 232      55.517   1.258  -2.157  1.00  0.00           N  
ATOM   3537  CA  VAL A 232      56.053   2.268  -3.062  1.00  0.00           C  
ATOM   3538  C   VAL A 232      56.959   1.641  -4.114  1.00  0.00           C  
ATOM   3539  O   VAL A 232      56.919   2.017  -5.286  1.00  0.00           O  
ATOM   3540  CB  VAL A 232      56.845   3.327  -2.272  1.00  0.00           C  
ATOM   3541  CG1 VAL A 232      57.563   4.273  -3.222  1.00  0.00           C  
ATOM   3542  CG2 VAL A 232      55.908   4.094  -1.352  1.00  0.00           C  
ATOM   3543  H   VAL A 232      55.778   1.283  -1.182  1.00  0.00           H  
ATOM   3544  HA  VAL A 232      55.219   2.758  -3.566  1.00  0.00           H  
ATOM   3545  HB  VAL A 232      57.610   2.826  -1.678  1.00  0.00           H  
ATOM   3546 1HG1 VAL A 232      58.118   5.015  -2.647  1.00  0.00           H  
ATOM   3547 2HG1 VAL A 232      58.254   3.707  -3.846  1.00  0.00           H  
ATOM   3548 3HG1 VAL A 232      56.832   4.778  -3.854  1.00  0.00           H  
ATOM   3549 1HG2 VAL A 232      56.475   4.840  -0.796  1.00  0.00           H  
ATOM   3550 2HG2 VAL A 232      55.140   4.590  -1.946  1.00  0.00           H  
ATOM   3551 3HG2 VAL A 232      55.437   3.402  -0.653  1.00  0.00           H  
ATOM   3552  N   GLU A 233      57.776   0.683  -3.688  1.00  0.00           N  
ATOM   3553  CA  GLU A 233      58.694   0.002  -4.593  1.00  0.00           C  
ATOM   3554  C   GLU A 233      57.938  -0.799  -5.645  1.00  0.00           C  
ATOM   3555  O   GLU A 233      58.315  -0.814  -6.817  1.00  0.00           O  
ATOM   3556  CB  GLU A 233      59.629  -0.922  -3.809  1.00  0.00           C  
ATOM   3557  CG  GLU A 233      60.767  -1.510  -4.631  1.00  0.00           C  
ATOM   3558  CD  GLU A 233      60.358  -2.731  -5.406  1.00  0.00           C  
ATOM   3559  OE1 GLU A 233      59.240  -3.161  -5.255  1.00  0.00           O  
ATOM   3560  OE2 GLU A 233      61.166  -3.236  -6.150  1.00  0.00           O  
ATOM   3561  H   GLU A 233      57.760   0.421  -2.713  1.00  0.00           H  
ATOM   3562  HA  GLU A 233      59.295   0.753  -5.106  1.00  0.00           H  
ATOM   3563 1HB  GLU A 233      60.067  -0.373  -2.975  1.00  0.00           H  
ATOM   3564 2HB  GLU A 233      59.056  -1.750  -3.391  1.00  0.00           H  
ATOM   3565 1HG  GLU A 233      61.125  -0.753  -5.329  1.00  0.00           H  
ATOM   3566 2HG  GLU A 233      61.588  -1.766  -3.964  1.00  0.00           H  
ATOM   3567  N   ARG A 234      56.869  -1.464  -5.219  1.00  0.00           N  
ATOM   3568  CA  ARG A 234      56.057  -2.268  -6.124  1.00  0.00           C  
ATOM   3569  C   ARG A 234      55.378  -1.400  -7.176  1.00  0.00           C  
ATOM   3570  O   ARG A 234      55.304  -1.771  -8.347  1.00  0.00           O  
ATOM   3571  CB  ARG A 234      55.000  -3.041  -5.350  1.00  0.00           C  
ATOM   3572  CG  ARG A 234      55.540  -4.158  -4.471  1.00  0.00           C  
ATOM   3573  CD  ARG A 234      55.991  -5.322  -5.276  1.00  0.00           C  
ATOM   3574  NE  ARG A 234      57.307  -5.104  -5.854  1.00  0.00           N  
ATOM   3575  CZ  ARG A 234      57.843  -5.851  -6.839  1.00  0.00           C  
ATOM   3576  NH1 ARG A 234      57.165  -6.858  -7.344  1.00  0.00           N  
ATOM   3577  NH2 ARG A 234      59.051  -5.571  -7.297  1.00  0.00           N  
ATOM   3578  H   ARG A 234      56.613  -1.411  -4.243  1.00  0.00           H  
ATOM   3579  HA  ARG A 234      56.707  -2.981  -6.631  1.00  0.00           H  
ATOM   3580 1HB  ARG A 234      54.445  -2.357  -4.709  1.00  0.00           H  
ATOM   3581 2HB  ARG A 234      54.289  -3.485  -6.047  1.00  0.00           H  
ATOM   3582 1HG  ARG A 234      56.389  -3.790  -3.895  1.00  0.00           H  
ATOM   3583 2HG  ARG A 234      54.758  -4.495  -3.789  1.00  0.00           H  
ATOM   3584 1HD  ARG A 234      56.039  -6.206  -4.642  1.00  0.00           H  
ATOM   3585 2HD  ARG A 234      55.286  -5.496  -6.089  1.00  0.00           H  
ATOM   3586  HE  ARG A 234      57.859  -4.338  -5.491  1.00  0.00           H  
ATOM   3587 1HH1 ARG A 234      56.242  -7.071  -6.993  1.00  0.00           H  
ATOM   3588 2HH1 ARG A 234      57.567  -7.417  -8.082  1.00  0.00           H  
ATOM   3589 1HH2 ARG A 234      59.572  -4.797  -6.909  1.00  0.00           H  
ATOM   3590 2HH2 ARG A 234      59.453  -6.131  -8.035  1.00  0.00           H  
ATOM   3591  N   ALA A 235      54.883  -0.243  -6.751  1.00  0.00           N  
ATOM   3592  CA  ALA A 235      54.209   0.681  -7.655  1.00  0.00           C  
ATOM   3593  C   ALA A 235      55.170   1.221  -8.707  1.00  0.00           C  
ATOM   3594  O   ALA A 235      54.815   1.348  -9.879  1.00  0.00           O  
ATOM   3595  CB  ALA A 235      53.583   1.826  -6.872  1.00  0.00           C  
ATOM   3596  H   ALA A 235      54.976   0.003  -5.776  1.00  0.00           H  
ATOM   3597  HA  ALA A 235      53.420   0.134  -8.172  1.00  0.00           H  
ATOM   3598 1HB  ALA A 235      53.084   2.507  -7.561  1.00  0.00           H  
ATOM   3599 2HB  ALA A 235      52.856   1.428  -6.164  1.00  0.00           H  
ATOM   3600 3HB  ALA A 235      54.360   2.363  -6.331  1.00  0.00           H  
ATOM   3601  N   ALA A 236      56.388   1.537  -8.282  1.00  0.00           N  
ATOM   3602  CA  ALA A 236      57.403   2.064  -9.186  1.00  0.00           C  
ATOM   3603  C   ALA A 236      57.792   1.033 -10.238  1.00  0.00           C  
ATOM   3604  O   ALA A 236      57.971   1.365 -11.410  1.00  0.00           O  
ATOM   3605  CB  ALA A 236      58.629   2.510  -8.403  1.00  0.00           C  
ATOM   3606  H   ALA A 236      56.617   1.409  -7.307  1.00  0.00           H  
ATOM   3607  HA  ALA A 236      56.981   2.926  -9.703  1.00  0.00           H  
ATOM   3608 1HB  ALA A 236      59.378   2.901  -9.092  1.00  0.00           H  
ATOM   3609 2HB  ALA A 236      58.346   3.289  -7.695  1.00  0.00           H  
ATOM   3610 3HB  ALA A 236      59.043   1.661  -7.862  1.00  0.00           H  
ATOM   3611  N   VAL A 237      57.921  -0.219  -9.813  1.00  0.00           N  
ATOM   3612  CA  VAL A 237      58.289  -1.302 -10.717  1.00  0.00           C  
ATOM   3613  C   VAL A 237      57.212  -1.531 -11.769  1.00  0.00           C  
ATOM   3614  O   VAL A 237      57.514  -1.757 -12.941  1.00  0.00           O  
ATOM   3615  CB  VAL A 237      58.516  -2.604  -9.927  1.00  0.00           C  
ATOM   3616  CG1 VAL A 237      58.713  -3.776 -10.876  1.00  0.00           C  
ATOM   3617  CG2 VAL A 237      59.716  -2.449  -9.005  1.00  0.00           C  
ATOM   3618  H   VAL A 237      57.760  -0.427  -8.838  1.00  0.00           H  
ATOM   3619  HA  VAL A 237      59.218  -1.032 -11.221  1.00  0.00           H  
ATOM   3620  HB  VAL A 237      57.626  -2.818  -9.333  1.00  0.00           H  
ATOM   3621 1HG1 VAL A 237      58.871  -4.689 -10.301  1.00  0.00           H  
ATOM   3622 2HG1 VAL A 237      57.827  -3.891 -11.501  1.00  0.00           H  
ATOM   3623 3HG1 VAL A 237      59.582  -3.591 -11.507  1.00  0.00           H  
ATOM   3624 1HG2 VAL A 237      59.870  -3.373  -8.449  1.00  0.00           H  
ATOM   3625 2HG2 VAL A 237      60.604  -2.230  -9.599  1.00  0.00           H  
ATOM   3626 3HG2 VAL A 237      59.535  -1.631  -8.307  1.00  0.00           H  
ATOM   3627  N   VAL A 238      55.954  -1.471 -11.344  1.00  0.00           N  
ATOM   3628  CA  VAL A 238      54.829  -1.672 -12.248  1.00  0.00           C  
ATOM   3629  C   VAL A 238      54.764  -0.572 -13.300  1.00  0.00           C  
ATOM   3630  O   VAL A 238      54.494  -0.836 -14.472  1.00  0.00           O  
ATOM   3631  CB  VAL A 238      53.507  -1.701 -11.457  1.00  0.00           C  
ATOM   3632  CG1 VAL A 238      52.319  -1.720 -12.407  1.00  0.00           C  
ATOM   3633  CG2 VAL A 238      53.482  -2.912 -10.537  1.00  0.00           C  
ATOM   3634  H   VAL A 238      55.773  -1.281 -10.369  1.00  0.00           H  
ATOM   3635  HA  VAL A 238      54.957  -2.631 -12.752  1.00  0.00           H  
ATOM   3636  HB  VAL A 238      53.430  -0.791 -10.863  1.00  0.00           H  
ATOM   3637 1HG1 VAL A 238      51.393  -1.741 -11.831  1.00  0.00           H  
ATOM   3638 2HG1 VAL A 238      52.338  -0.827 -13.031  1.00  0.00           H  
ATOM   3639 3HG1 VAL A 238      52.372  -2.607 -13.039  1.00  0.00           H  
ATOM   3640 1HG2 VAL A 238      52.545  -2.926  -9.981  1.00  0.00           H  
ATOM   3641 2HG2 VAL A 238      53.565  -3.823 -11.131  1.00  0.00           H  
ATOM   3642 3HG2 VAL A 238      54.317  -2.856  -9.839  1.00  0.00           H  
ATOM   3643  N   ALA A 239      55.013   0.662 -12.875  1.00  0.00           N  
ATOM   3644  CA  ALA A 239      54.983   1.805 -13.779  1.00  0.00           C  
ATOM   3645  C   ALA A 239      56.081   1.703 -14.831  1.00  0.00           C  
ATOM   3646  O   ALA A 239      55.861   2.009 -16.003  1.00  0.00           O  
ATOM   3647  CB  ALA A 239      55.118   3.103 -12.996  1.00  0.00           C  
ATOM   3648  H   ALA A 239      55.229   0.812 -11.900  1.00  0.00           H  
ATOM   3649  HA  ALA A 239      54.023   1.803 -14.296  1.00  0.00           H  
ATOM   3650 1HB  ALA A 239      55.094   3.947 -13.685  1.00  0.00           H  
ATOM   3651 2HB  ALA A 239      54.294   3.189 -12.288  1.00  0.00           H  
ATOM   3652 3HB  ALA A 239      56.063   3.104 -12.455  1.00  0.00           H  
ATOM   3653  N   LEU A 240      57.263   1.272 -14.406  1.00  0.00           N  
ATOM   3654  CA  LEU A 240      58.397   1.129 -15.310  1.00  0.00           C  
ATOM   3655  C   LEU A 240      58.069   0.187 -16.461  1.00  0.00           C  
ATOM   3656  O   LEU A 240      58.338   0.493 -17.623  1.00  0.00           O  
ATOM   3657  CB  LEU A 240      59.621   0.607 -14.546  1.00  0.00           C  
ATOM   3658  CG  LEU A 240      60.259   1.592 -13.559  1.00  0.00           C  
ATOM   3659  CD1 LEU A 240      61.323   0.874 -12.741  1.00  0.00           C  
ATOM   3660  CD2 LEU A 240      60.856   2.763 -14.326  1.00  0.00           C  
ATOM   3661  H   LEU A 240      57.379   1.037 -13.431  1.00  0.00           H  
ATOM   3662  HA  LEU A 240      58.634   2.108 -15.725  1.00  0.00           H  
ATOM   3663 1HB  LEU A 240      59.328  -0.280 -13.986  1.00  0.00           H  
ATOM   3664 2HB  LEU A 240      60.384   0.319 -15.269  1.00  0.00           H  
ATOM   3665  HG  LEU A 240      59.499   1.960 -12.869  1.00  0.00           H  
ATOM   3666 1HD1 LEU A 240      61.777   1.574 -12.039  1.00  0.00           H  
ATOM   3667 2HD1 LEU A 240      60.865   0.054 -12.188  1.00  0.00           H  
ATOM   3668 3HD1 LEU A 240      62.090   0.480 -13.407  1.00  0.00           H  
ATOM   3669 1HD2 LEU A 240      61.310   3.464 -13.624  1.00  0.00           H  
ATOM   3670 2HD2 LEU A 240      61.617   2.397 -15.015  1.00  0.00           H  
ATOM   3671 3HD2 LEU A 240      60.071   3.269 -14.888  1.00  0.00           H  
ATOM   3672  N   LYS A 241      57.486  -0.961 -16.132  1.00  0.00           N  
ATOM   3673  CA  LYS A 241      57.120  -1.950 -17.138  1.00  0.00           C  
ATOM   3674  C   LYS A 241      56.175  -1.358 -18.175  1.00  0.00           C  
ATOM   3675  O   LYS A 241      56.277  -1.658 -19.365  1.00  0.00           O  
ATOM   3676  CB  LYS A 241      56.478  -3.172 -16.479  1.00  0.00           C  
ATOM   3677  CG  LYS A 241      57.445  -4.034 -15.677  1.00  0.00           C  
ATOM   3678  CD  LYS A 241      56.730  -5.215 -15.037  1.00  0.00           C  
ATOM   3679  CE  LYS A 241      57.692  -6.071 -14.226  1.00  0.00           C  
ATOM   3680  NZ  LYS A 241      57.000  -7.209 -13.562  1.00  0.00           N  
ATOM   3681  H   LYS A 241      57.292  -1.153 -15.160  1.00  0.00           H  
ATOM   3682  HA  LYS A 241      58.025  -2.268 -17.656  1.00  0.00           H  
ATOM   3683 1HB  LYS A 241      55.683  -2.848 -15.807  1.00  0.00           H  
ATOM   3684 2HB  LYS A 241      56.024  -3.802 -17.244  1.00  0.00           H  
ATOM   3685 1HG  LYS A 241      58.230  -4.408 -16.335  1.00  0.00           H  
ATOM   3686 2HG  LYS A 241      57.906  -3.432 -14.895  1.00  0.00           H  
ATOM   3687 1HD  LYS A 241      55.939  -4.850 -14.381  1.00  0.00           H  
ATOM   3688 2HD  LYS A 241      56.278  -5.832 -15.814  1.00  0.00           H  
ATOM   3689 1HE  LYS A 241      58.468  -6.465 -14.880  1.00  0.00           H  
ATOM   3690 2HE  LYS A 241      58.169  -5.458 -13.462  1.00  0.00           H  
ATOM   3691 1HZ  LYS A 241      57.671  -7.751 -13.035  1.00  0.00           H  
ATOM   3692 2HZ  LYS A 241      56.289  -6.854 -12.938  1.00  0.00           H  
ATOM   3693 3HZ  LYS A 241      56.570  -7.796 -14.262  1.00  0.00           H  
ATOM   3694  N   ALA A 242      55.260  -0.510 -17.668  1.00  0.00           N  
ATOM   3695  CA  ALA A 242      54.322   0.294 -18.460  1.00  0.00           C  
ATOM   3696  C   ALA A 242      54.977   1.365 -19.333  1.00  0.00           C  
ATOM   3697  O   ALA A 242      54.439   1.747 -20.372  1.00  0.00           O  
ATOM   3698  CB  ALA A 242      53.309   0.949 -17.532  1.00  0.00           C  
ATOM   3699  H   ALA A 242      55.193  -0.400 -16.666  1.00  0.00           H  
ATOM   3700  HA  ALA A 242      53.796  -0.374 -19.143  1.00  0.00           H  
ATOM   3701 1HB  ALA A 242      52.594   1.524 -18.122  1.00  0.00           H  
ATOM   3702 2HB  ALA A 242      52.779   0.179 -16.971  1.00  0.00           H  
ATOM   3703 3HB  ALA A 242      53.825   1.612 -16.840  1.00  0.00           H  
ATOM   3704  N   GLY A 243      56.132   1.851 -18.919  1.00  0.00           N  
ATOM   3705  CA  GLY A 243      56.683   3.075 -19.491  1.00  0.00           C  
ATOM   3706  C   GLY A 243      56.215   4.296 -18.719  1.00  0.00           C  
ATOM   3707  O   GLY A 243      55.498   5.142 -19.253  1.00  0.00           O  
ATOM   3708  H   GLY A 243      56.639   1.364 -18.194  1.00  0.00           H  
ATOM   3709 1HA  GLY A 243      57.772   3.025 -19.478  1.00  0.00           H  
ATOM   3710 2HA  GLY A 243      56.378   3.159 -20.533  1.00  0.00           H  
ATOM   3711  N   GLY A 244      56.632   4.372 -17.457  1.00  0.00           N  
ATOM   3712  CA  GLY A 244      56.360   5.528 -16.627  1.00  0.00           C  
ATOM   3713  C   GLY A 244      57.658   6.183 -16.172  1.00  0.00           C  
ATOM   3714  O   GLY A 244      58.666   5.507 -15.964  1.00  0.00           O  
ATOM   3715  H   GLY A 244      57.154   3.602 -17.064  1.00  0.00           H  
ATOM   3716 1HA  GLY A 244      55.758   6.244 -17.187  1.00  0.00           H  
ATOM   3717 2HA  GLY A 244      55.774   5.224 -15.761  1.00  0.00           H  
ATOM   3718  N   ASP A 245      57.640   7.494 -16.016  1.00  0.00           N  
ATOM   3719  CA  ASP A 245      58.862   8.246 -15.748  1.00  0.00           C  
ATOM   3720  C   ASP A 245      59.471   7.866 -14.402  1.00  0.00           C  
ATOM   3721  O   ASP A 245      58.860   8.070 -13.353  1.00  0.00           O  
ATOM   3722  CB  ASP A 245      58.580   9.750 -15.778  1.00  0.00           C  
ATOM   3723  CG  ASP A 245      58.260  10.265 -17.175  1.00  0.00           C  
ATOM   3724  OD1 ASP A 245      58.530   9.565 -18.122  1.00  0.00           O  
ATOM   3725  OD2 ASP A 245      57.747  11.353 -17.282  1.00  0.00           O  
ATOM   3726  H   ASP A 245      56.760   7.985 -16.084  1.00  0.00           H  
ATOM   3727  HA  ASP A 245      59.590   8.012 -16.526  1.00  0.00           H  
ATOM   3728 1HB  ASP A 245      57.740   9.976 -15.122  1.00  0.00           H  
ATOM   3729 2HB  ASP A 245      59.448  10.291 -15.398  1.00  0.00           H  
ATOM   3730  N   PRO A 246      60.491   7.401 -14.471  1.00  0.00           N  
ATOM   3731  CA  PRO A 246      61.593   6.711 -13.817  1.00  0.00           C  
ATOM   3732  C   PRO A 246      62.214   7.613 -12.749  1.00  0.00           C  
ATOM   3733  O   PRO A 246      62.315   7.232 -11.583  1.00  0.00           O  
ATOM   3734  CB  PRO A 246      62.565   6.433 -14.968  1.00  0.00           C  
ATOM   3735  CG  PRO A 246      62.194   7.434 -16.009  1.00  0.00           C  
ATOM   3736  CD  PRO A 246      60.707   7.607 -15.849  1.00  0.00           C  
ATOM   3737  HA  PRO A 246      61.223   5.772 -13.379  1.00  0.00           H  
ATOM   3738 1HB  PRO A 246      63.602   6.544 -14.620  1.00  0.00           H  
ATOM   3739 2HB  PRO A 246      62.451   5.395 -15.315  1.00  0.00           H  
ATOM   3740 1HG  PRO A 246      62.748   8.370 -15.850  1.00  0.00           H  
ATOM   3741 2HG  PRO A 246      62.473   7.065 -17.007  1.00  0.00           H  
ATOM   3742 1HD  PRO A 246      60.423   8.630 -16.137  1.00  0.00           H  
ATOM   3743 2HD  PRO A 246      60.182   6.869 -16.474  1.00  0.00           H  
ATOM   3744  N   VAL A 247      62.629   8.811 -13.153  1.00  0.00           N  
ATOM   3745  CA  VAL A 247      63.245   9.774 -12.248  1.00  0.00           C  
ATOM   3746  C   VAL A 247      62.253  10.254 -11.197  1.00  0.00           C  
ATOM   3747  O   VAL A 247      62.599  10.403 -10.025  1.00  0.00           O  
ATOM   3748  CB  VAL A 247      63.778  10.984 -13.037  1.00  0.00           C  
ATOM   3749  CG1 VAL A 247      64.253  12.073 -12.087  1.00  0.00           C  
ATOM   3750  CG2 VAL A 247      64.904  10.545 -13.961  1.00  0.00           C  
ATOM   3751  H   VAL A 247      62.516   9.070 -14.123  1.00  0.00           H  
ATOM   3752  HA  VAL A 247      64.082   9.289 -11.744  1.00  0.00           H  
ATOM   3753  HB  VAL A 247      62.966  11.407 -13.629  1.00  0.00           H  
ATOM   3754 1HG1 VAL A 247      64.626  12.921 -12.662  1.00  0.00           H  
ATOM   3755 2HG1 VAL A 247      63.422  12.397 -11.460  1.00  0.00           H  
ATOM   3756 3HG1 VAL A 247      65.052  11.683 -11.457  1.00  0.00           H  
ATOM   3757 1HG2 VAL A 247      65.276  11.406 -14.516  1.00  0.00           H  
ATOM   3758 2HG2 VAL A 247      65.714  10.118 -13.369  1.00  0.00           H  
ATOM   3759 3HG2 VAL A 247      64.531   9.796 -14.659  1.00  0.00           H  
ATOM   3760  N   LEU A 248      61.018  10.495 -11.622  1.00  0.00           N  
ATOM   3761  CA  LEU A 248      59.972  10.958 -10.717  1.00  0.00           C  
ATOM   3762  C   LEU A 248      59.647   9.905  -9.666  1.00  0.00           C  
ATOM   3763  O   LEU A 248      59.447  10.225  -8.494  1.00  0.00           O  
ATOM   3764  CB  LEU A 248      58.705  11.309 -11.507  1.00  0.00           C  
ATOM   3765  CG  LEU A 248      58.804  12.546 -12.408  1.00  0.00           C  
ATOM   3766  CD1 LEU A 248      57.543  12.660 -13.255  1.00  0.00           C  
ATOM   3767  CD2 LEU A 248      58.999  13.786 -11.549  1.00  0.00           C  
ATOM   3768  H   LEU A 248      60.797  10.354 -12.597  1.00  0.00           H  
ATOM   3769  HA  LEU A 248      60.327  11.853 -10.208  1.00  0.00           H  
ATOM   3770 1HB  LEU A 248      58.442  10.460 -12.136  1.00  0.00           H  
ATOM   3771 2HB  LEU A 248      57.891  11.477 -10.801  1.00  0.00           H  
ATOM   3772  HG  LEU A 248      59.651  12.436 -13.085  1.00  0.00           H  
ATOM   3773 1HD1 LEU A 248      57.614  13.539 -13.896  1.00  0.00           H  
ATOM   3774 2HD1 LEU A 248      57.439  11.768 -13.874  1.00  0.00           H  
ATOM   3775 3HD1 LEU A 248      56.675  12.755 -12.604  1.00  0.00           H  
ATOM   3776 1HD2 LEU A 248      59.071  14.665 -12.190  1.00  0.00           H  
ATOM   3777 2HD2 LEU A 248      58.152  13.898 -10.873  1.00  0.00           H  
ATOM   3778 3HD2 LEU A 248      59.916  13.686 -10.968  1.00  0.00           H  
ATOM   3779  N   ALA A 249      59.595   8.648 -10.091  1.00  0.00           N  
ATOM   3780  CA  ALA A 249      59.294   7.545  -9.186  1.00  0.00           C  
ATOM   3781  C   ALA A 249      60.384   7.382  -8.135  1.00  0.00           C  
ATOM   3782  O   ALA A 249      60.098   7.137  -6.963  1.00  0.00           O  
ATOM   3783  CB  ALA A 249      59.116   6.252  -9.968  1.00  0.00           C  
ATOM   3784  H   ALA A 249      59.768   8.451 -11.066  1.00  0.00           H  
ATOM   3785  HA  ALA A 249      58.363   7.776  -8.669  1.00  0.00           H  
ATOM   3786 1HB  ALA A 249      58.892   5.438  -9.278  1.00  0.00           H  
ATOM   3787 2HB  ALA A 249      58.294   6.364 -10.675  1.00  0.00           H  
ATOM   3788 3HB  ALA A 249      60.032   6.025 -10.510  1.00  0.00           H  
ATOM   3789  N   VAL A 250      61.635   7.519  -8.560  1.00  0.00           N  
ATOM   3790  CA  VAL A 250      62.771   7.388  -7.655  1.00  0.00           C  
ATOM   3791  C   VAL A 250      62.768   8.490  -6.604  1.00  0.00           C  
ATOM   3792  O   VAL A 250      63.053   8.244  -5.432  1.00  0.00           O  
ATOM   3793  CB  VAL A 250      64.092   7.440  -8.445  1.00  0.00           C  
ATOM   3794  CG1 VAL A 250      65.279   7.495  -7.494  1.00  0.00           C  
ATOM   3795  CG2 VAL A 250      64.193   6.233  -9.365  1.00  0.00           C  
ATOM   3796  H   VAL A 250      61.804   7.719  -9.535  1.00  0.00           H  
ATOM   3797  HA  VAL A 250      62.702   6.424  -7.150  1.00  0.00           H  
ATOM   3798  HB  VAL A 250      64.114   8.353  -9.039  1.00  0.00           H  
ATOM   3799 1HG1 VAL A 250      66.205   7.531  -8.069  1.00  0.00           H  
ATOM   3800 2HG1 VAL A 250      65.205   8.385  -6.871  1.00  0.00           H  
ATOM   3801 3HG1 VAL A 250      65.280   6.607  -6.862  1.00  0.00           H  
ATOM   3802 1HG2 VAL A 250      65.130   6.276  -9.920  1.00  0.00           H  
ATOM   3803 2HG2 VAL A 250      64.166   5.319  -8.771  1.00  0.00           H  
ATOM   3804 3HG2 VAL A 250      63.357   6.237 -10.063  1.00  0.00           H  
ATOM   3805  N   GLU A 251      62.444   9.706  -7.029  1.00  0.00           N  
ATOM   3806  CA  GLU A 251      62.403  10.848  -6.124  1.00  0.00           C  
ATOM   3807  C   GLU A 251      61.314  10.680  -5.072  1.00  0.00           C  
ATOM   3808  O   GLU A 251      61.515  11.000  -3.900  1.00  0.00           O  
ATOM   3809  CB  GLU A 251      62.172  12.142  -6.908  1.00  0.00           C  
ATOM   3810  CG  GLU A 251      63.348  12.569  -7.776  1.00  0.00           C  
ATOM   3811  CD  GLU A 251      63.060  13.802  -8.586  1.00  0.00           C  
ATOM   3812  OE1 GLU A 251      61.940  14.253  -8.568  1.00  0.00           O  
ATOM   3813  OE2 GLU A 251      63.961  14.294  -9.223  1.00  0.00           O  
ATOM   3814  H   GLU A 251      62.220   9.843  -8.004  1.00  0.00           H  
ATOM   3815  HA  GLU A 251      63.363  10.917  -5.610  1.00  0.00           H  
ATOM   3816 1HB  GLU A 251      61.304  12.024  -7.557  1.00  0.00           H  
ATOM   3817 2HB  GLU A 251      61.956  12.954  -6.215  1.00  0.00           H  
ATOM   3818 1HG  GLU A 251      64.208  12.762  -7.134  1.00  0.00           H  
ATOM   3819 2HG  GLU A 251      63.607  11.751  -8.447  1.00  0.00           H  
ATOM   3820  N   LYS A 252      60.161  10.176  -5.498  1.00  0.00           N  
ATOM   3821  CA  LYS A 252      59.037   9.964  -4.593  1.00  0.00           C  
ATOM   3822  C   LYS A 252      59.367   8.913  -3.541  1.00  0.00           C  
ATOM   3823  O   LYS A 252      59.021   9.063  -2.369  1.00  0.00           O  
ATOM   3824  CB  LYS A 252      57.790   9.551  -5.376  1.00  0.00           C  
ATOM   3825  CG  LYS A 252      57.180  10.662  -6.220  1.00  0.00           C  
ATOM   3826  CD  LYS A 252      55.959  10.170  -6.982  1.00  0.00           C  
ATOM   3827  CE  LYS A 252      55.355  11.276  -7.835  1.00  0.00           C  
ATOM   3828  NZ  LYS A 252      54.181  10.799  -8.616  1.00  0.00           N  
ATOM   3829  H   LYS A 252      60.060   9.934  -6.473  1.00  0.00           H  
ATOM   3830  HA  LYS A 252      58.829  10.901  -4.075  1.00  0.00           H  
ATOM   3831 1HB  LYS A 252      58.035   8.722  -6.040  1.00  0.00           H  
ATOM   3832 2HB  LYS A 252      57.025   9.200  -4.682  1.00  0.00           H  
ATOM   3833 1HG  LYS A 252      56.886  11.490  -5.575  1.00  0.00           H  
ATOM   3834 2HG  LYS A 252      57.920  11.024  -6.933  1.00  0.00           H  
ATOM   3835 1HD  LYS A 252      56.243   9.338  -7.628  1.00  0.00           H  
ATOM   3836 2HD  LYS A 252      55.207   9.818  -6.276  1.00  0.00           H  
ATOM   3837 1HE  LYS A 252      55.039  12.098  -7.194  1.00  0.00           H  
ATOM   3838 2HE  LYS A 252      56.107  11.653  -8.528  1.00  0.00           H  
ATOM   3839 1HZ  LYS A 252      53.811  11.560  -9.167  1.00  0.00           H  
ATOM   3840 2HZ  LYS A 252      54.467  10.048  -9.229  1.00  0.00           H  
ATOM   3841 3HZ  LYS A 252      53.469  10.464  -7.983  1.00  0.00           H  
ATOM   3842  N   ILE A 253      60.039   7.848  -3.967  1.00  0.00           N  
ATOM   3843  CA  ILE A 253      60.418   6.770  -3.062  1.00  0.00           C  
ATOM   3844  C   ILE A 253      61.407   7.254  -2.010  1.00  0.00           C  
ATOM   3845  O   ILE A 253      61.310   6.889  -0.838  1.00  0.00           O  
ATOM   3846  CB  ILE A 253      61.031   5.591  -3.839  1.00  0.00           C  
ATOM   3847  CG1 ILE A 253      59.970   4.919  -4.714  1.00  0.00           C  
ATOM   3848  CG2 ILE A 253      61.650   4.586  -2.880  1.00  0.00           C  
ATOM   3849  CD1 ILE A 253      60.535   3.930  -5.708  1.00  0.00           C  
ATOM   3850  H   ILE A 253      60.293   7.784  -4.942  1.00  0.00           H  
ATOM   3851  HA  ILE A 253      59.523   6.417  -2.551  1.00  0.00           H  
ATOM   3852  HB  ILE A 253      61.805   5.961  -4.511  1.00  0.00           H  
ATOM   3853 1HG1 ILE A 253      59.255   4.395  -4.081  1.00  0.00           H  
ATOM   3854 2HG1 ILE A 253      59.419   5.680  -5.268  1.00  0.00           H  
ATOM   3855 1HG2 ILE A 253      62.078   3.759  -3.446  1.00  0.00           H  
ATOM   3856 2HG2 ILE A 253      62.433   5.071  -2.299  1.00  0.00           H  
ATOM   3857 3HG2 ILE A 253      60.881   4.205  -2.207  1.00  0.00           H  
ATOM   3858 1HD1 ILE A 253      59.723   3.496  -6.292  1.00  0.00           H  
ATOM   3859 2HD1 ILE A 253      61.228   4.442  -6.377  1.00  0.00           H  
ATOM   3860 3HD1 ILE A 253      61.061   3.139  -5.176  1.00  0.00           H  
ATOM   3861  N   ALA A 254      62.359   8.078  -2.436  1.00  0.00           N  
ATOM   3862  CA  ALA A 254      63.368   8.615  -1.531  1.00  0.00           C  
ATOM   3863  C   ALA A 254      62.740   9.520  -0.479  1.00  0.00           C  
ATOM   3864  O   ALA A 254      63.115   9.479   0.693  1.00  0.00           O  
ATOM   3865  CB  ALA A 254      64.431   9.372  -2.313  1.00  0.00           C  
ATOM   3866  H   ALA A 254      62.384   8.339  -3.411  1.00  0.00           H  
ATOM   3867  HA  ALA A 254      63.839   7.779  -1.014  1.00  0.00           H  
ATOM   3868 1HB  ALA A 254      65.178   9.767  -1.624  1.00  0.00           H  
ATOM   3869 2HB  ALA A 254      64.912   8.697  -3.021  1.00  0.00           H  
ATOM   3870 3HB  ALA A 254      63.968  10.195  -2.855  1.00  0.00           H  
ATOM   3871  N   GLU A 255      61.782  10.337  -0.905  1.00  0.00           N  
ATOM   3872  CA  GLU A 255      61.100  11.254   0.000  1.00  0.00           C  
ATOM   3873  C   GLU A 255      60.299  10.497   1.052  1.00  0.00           C  
ATOM   3874  O   GLU A 255      60.282  10.874   2.224  1.00  0.00           O  
ATOM   3875  CB  GLU A 255      60.176  12.188  -0.784  1.00  0.00           C  
ATOM   3876  CG  GLU A 255      60.901  13.207  -1.652  1.00  0.00           C  
ATOM   3877  CD  GLU A 255      59.963  14.059  -2.462  1.00  0.00           C  
ATOM   3878  OE1 GLU A 255      58.785  13.794  -2.444  1.00  0.00           O  
ATOM   3879  OE2 GLU A 255      60.426  14.975  -3.100  1.00  0.00           O  
ATOM   3880  H   GLU A 255      61.520  10.322  -1.880  1.00  0.00           H  
ATOM   3881  HA  GLU A 255      61.851  11.856   0.513  1.00  0.00           H  
ATOM   3882 1HB  GLU A 255      59.527  11.598  -1.432  1.00  0.00           H  
ATOM   3883 2HB  GLU A 255      59.536  12.734  -0.091  1.00  0.00           H  
ATOM   3884 1HG  GLU A 255      61.499  13.854  -1.011  1.00  0.00           H  
ATOM   3885 2HG  GLU A 255      61.578  12.681  -2.323  1.00  0.00           H  
ATOM   3886  N   VAL A 256      59.636   9.427   0.626  1.00  0.00           N  
ATOM   3887  CA  VAL A 256      58.832   8.615   1.531  1.00  0.00           C  
ATOM   3888  C   VAL A 256      59.701   7.937   2.583  1.00  0.00           C  
ATOM   3889  O   VAL A 256      59.331   7.864   3.755  1.00  0.00           O  
ATOM   3890  CB  VAL A 256      58.057   7.544   0.741  1.00  0.00           C  
ATOM   3891  CG1 VAL A 256      57.367   6.576   1.692  1.00  0.00           C  
ATOM   3892  CG2 VAL A 256      57.045   8.210  -0.179  1.00  0.00           C  
ATOM   3893  H   VAL A 256      59.691   9.170  -0.349  1.00  0.00           H  
ATOM   3894  HA  VAL A 256      58.116   9.265   2.035  1.00  0.00           H  
ATOM   3895  HB  VAL A 256      58.762   6.962   0.147  1.00  0.00           H  
ATOM   3896 1HG1 VAL A 256      56.824   5.826   1.116  1.00  0.00           H  
ATOM   3897 2HG1 VAL A 256      58.113   6.085   2.316  1.00  0.00           H  
ATOM   3898 3HG1 VAL A 256      56.668   7.124   2.323  1.00  0.00           H  
ATOM   3899 1HG2 VAL A 256      56.502   7.446  -0.735  1.00  0.00           H  
ATOM   3900 2HG2 VAL A 256      56.344   8.796   0.415  1.00  0.00           H  
ATOM   3901 3HG2 VAL A 256      57.565   8.865  -0.878  1.00  0.00           H  
ATOM   3902  N   VAL A 257      60.858   7.442   2.157  1.00  0.00           N  
ATOM   3903  CA  VAL A 257      61.782   6.770   3.062  1.00  0.00           C  
ATOM   3904  C   VAL A 257      62.322   7.730   4.114  1.00  0.00           C  
ATOM   3905  O   VAL A 257      62.450   7.374   5.285  1.00  0.00           O  
ATOM   3906  CB  VAL A 257      62.958   6.165   2.272  1.00  0.00           C  
ATOM   3907  CG1 VAL A 257      64.018   5.629   3.222  1.00  0.00           C  
ATOM   3908  CG2 VAL A 257      62.452   5.064   1.352  1.00  0.00           C  
ATOM   3909  H   VAL A 257      61.103   7.534   1.181  1.00  0.00           H  
ATOM   3910  HA  VAL A 257      61.248   5.964   3.567  1.00  0.00           H  
ATOM   3911  HB  VAL A 257      63.426   6.950   1.677  1.00  0.00           H  
ATOM   3912 1HG1 VAL A 257      64.842   5.206   2.647  1.00  0.00           H  
ATOM   3913 2HG1 VAL A 257      64.392   6.441   3.846  1.00  0.00           H  
ATOM   3914 3HG1 VAL A 257      63.583   4.856   3.854  1.00  0.00           H  
ATOM   3915 1HG2 VAL A 257      63.288   4.642   0.796  1.00  0.00           H  
ATOM   3916 2HG2 VAL A 257      61.978   4.283   1.947  1.00  0.00           H  
ATOM   3917 3HG2 VAL A 257      61.725   5.479   0.654  1.00  0.00           H  
ATOM   3918  N   VAL A 258      62.637   8.949   3.688  1.00  0.00           N  
ATOM   3919  CA  VAL A 258      63.163   9.964   4.593  1.00  0.00           C  
ATOM   3920  C   VAL A 258      62.132  10.353   5.645  1.00  0.00           C  
ATOM   3921  O   VAL A 258      62.464  10.533   6.817  1.00  0.00           O  
ATOM   3922  CB  VAL A 258      63.584  11.217   3.803  1.00  0.00           C  
ATOM   3923  CG1 VAL A 258      63.955  12.346   4.753  1.00  0.00           C  
ATOM   3924  CG2 VAL A 258      64.748  10.883   2.883  1.00  0.00           C  
ATOM   3925  H   VAL A 258      62.509   9.178   2.713  1.00  0.00           H  
ATOM   3926  HA  VAL A 258      64.040   9.557   5.097  1.00  0.00           H  
ATOM   3927  HB  VAL A 258      62.737  11.562   3.209  1.00  0.00           H  
ATOM   3928 1HG1 VAL A 258      64.249  13.224   4.178  1.00  0.00           H  
ATOM   3929 2HG1 VAL A 258      63.096  12.593   5.377  1.00  0.00           H  
ATOM   3930 3HG1 VAL A 258      64.785  12.032   5.385  1.00  0.00           H  
ATOM   3931 1HG2 VAL A 258      65.040  11.773   2.327  1.00  0.00           H  
ATOM   3932 2HG2 VAL A 258      65.592  10.532   3.477  1.00  0.00           H  
ATOM   3933 3HG2 VAL A 258      64.447  10.102   2.184  1.00  0.00           H  
ATOM   3934  N   GLU A 259      60.880  10.481   5.219  1.00  0.00           N  
ATOM   3935  CA  GLU A 259      59.797  10.848   6.124  1.00  0.00           C  
ATOM   3936  C   GLU A 259      59.568   9.771   7.176  1.00  0.00           C  
ATOM   3937  O   GLU A 259      59.340  10.073   8.348  1.00  0.00           O  
ATOM   3938  CB  GLU A 259      58.506  11.090   5.340  1.00  0.00           C  
ATOM   3939  CG  GLU A 259      58.522  12.341   4.472  1.00  0.00           C  
ATOM   3940  CD  GLU A 259      57.267  12.508   3.662  1.00  0.00           C  
ATOM   3941  OE1 GLU A 259      56.448  11.620   3.680  1.00  0.00           O  
ATOM   3942  OE2 GLU A 259      57.126  13.524   3.024  1.00  0.00           O  
ATOM   3943  H   GLU A 259      60.673  10.320   4.244  1.00  0.00           H  
ATOM   3944  HA  GLU A 259      60.072  11.770   6.637  1.00  0.00           H  
ATOM   3945 1HB  GLU A 259      58.307  10.236   4.692  1.00  0.00           H  
ATOM   3946 2HB  GLU A 259      57.669  11.176   6.033  1.00  0.00           H  
ATOM   3947 1HG  GLU A 259      58.646  13.214   5.113  1.00  0.00           H  
ATOM   3948 2HG  GLU A 259      59.379  12.293   3.801  1.00  0.00           H  
ATOM   3949  N   ALA A 260      59.630   8.513   6.751  1.00  0.00           N  
ATOM   3950  CA  ALA A 260      59.429   7.388   7.655  1.00  0.00           C  
ATOM   3951  C   ALA A 260      60.529   7.324   8.707  1.00  0.00           C  
ATOM   3952  O   ALA A 260      60.266   7.054   9.879  1.00  0.00           O  
ATOM   3953  CB  ALA A 260      59.368   6.084   6.873  1.00  0.00           C  
ATOM   3954  H   ALA A 260      59.821   8.332   5.776  1.00  0.00           H  
ATOM   3955  HA  ALA A 260      58.480   7.534   8.172  1.00  0.00           H  
ATOM   3956 1HB  ALA A 260      59.217   5.253   7.562  1.00  0.00           H  
ATOM   3957 2HB  ALA A 260      58.540   6.123   6.164  1.00  0.00           H  
ATOM   3958 3HB  ALA A 260      60.302   5.941   6.331  1.00  0.00           H  
ATOM   3959  N   ALA A 261      61.763   7.574   8.282  1.00  0.00           N  
ATOM   3960  CA  ALA A 261      62.906   7.545   9.186  1.00  0.00           C  
ATOM   3961  C   ALA A 261      62.804   8.642  10.238  1.00  0.00           C  
ATOM   3962  O   ALA A 261      63.111   8.422  11.410  1.00  0.00           O  
ATOM   3963  CB  ALA A 261      64.204   7.681   8.403  1.00  0.00           C  
ATOM   3964  H   ALA A 261      61.913   7.790   7.307  1.00  0.00           H  
ATOM   3965  HA  ALA A 261      62.905   6.585   9.703  1.00  0.00           H  
ATOM   3966 1HB  ALA A 261      65.048   7.658   9.092  1.00  0.00           H  
ATOM   3967 2HB  ALA A 261      64.290   6.857   7.695  1.00  0.00           H  
ATOM   3968 3HB  ALA A 261      64.204   8.626   7.862  1.00  0.00           H  
ATOM   3969  N   ARG A 262      62.371   9.824   9.813  1.00  0.00           N  
ATOM   3970  CA  ARG A 262      62.228  10.958  10.717  1.00  0.00           C  
ATOM   3971  C   ARG A 262      61.158  10.692  11.769  1.00  0.00           C  
ATOM   3972  O   ARG A 262      61.329  11.028  12.941  1.00  0.00           O  
ATOM   3973  CB  ARG A 262      61.872  12.218   9.942  1.00  0.00           C  
ATOM   3974  CG  ARG A 262      62.993  12.778   9.081  1.00  0.00           C  
ATOM   3975  CD  ARG A 262      62.553  13.971   8.314  1.00  0.00           C  
ATOM   3976  NE  ARG A 262      63.622  14.510   7.489  1.00  0.00           N  
ATOM   3977  CZ  ARG A 262      63.470  15.503   6.591  1.00  0.00           C  
ATOM   3978  NH1 ARG A 262      62.289  16.055   6.416  1.00  0.00           N  
ATOM   3979  NH2 ARG A 262      64.507  15.923   5.888  1.00  0.00           N  
ATOM   3980  H   ARG A 262      62.135   9.940   8.838  1.00  0.00           H  
ATOM   3981  HA  ARG A 262      63.180  11.119  11.224  1.00  0.00           H  
ATOM   3982 1HB  ARG A 262      61.024  12.016   9.289  1.00  0.00           H  
ATOM   3983 2HB  ARG A 262      61.569  13.000  10.639  1.00  0.00           H  
ATOM   3984 1HG  ARG A 262      63.830  13.068   9.716  1.00  0.00           H  
ATOM   3985 2HG  ARG A 262      63.322  12.017   8.372  1.00  0.00           H  
ATOM   3986 1HD  ARG A 262      61.723  13.700   7.662  1.00  0.00           H  
ATOM   3987 2HD  ARG A 262      62.232  14.749   9.005  1.00  0.00           H  
ATOM   3988  HE  ARG A 262      64.545  14.111   7.596  1.00  0.00           H  
ATOM   3989 1HH1 ARG A 262      61.497  15.734   6.954  1.00  0.00           H  
ATOM   3990 2HH1 ARG A 262      62.175  16.799   5.743  1.00  0.00           H  
ATOM   3991 1HH2 ARG A 262      65.414  15.499   6.023  1.00  0.00           H  
ATOM   3992 2HH2 ARG A 262      64.392  16.667   5.216  1.00  0.00           H  
ATOM   3993  N   GLY A 263      60.055  10.087  11.344  1.00  0.00           N  
ATOM   3994  CA  GLY A 263      58.955   9.774  12.248  1.00  0.00           C  
ATOM   3995  C   GLY A 263      59.379   8.757  13.300  1.00  0.00           C  
ATOM   3996  O   GLY A 263      59.021   8.876  14.472  1.00  0.00           O  
ATOM   3997  H   GLY A 263      59.976   9.837  10.369  1.00  0.00           H  
ATOM   3998 1HA  GLY A 263      58.614  10.687  12.736  1.00  0.00           H  
ATOM   3999 2HA  GLY A 263      58.115   9.382  11.676  1.00  0.00           H  
ATOM   4000  N   LEU A 264      60.144   7.757  12.875  1.00  0.00           N  
ATOM   4001  CA  LEU A 264      60.618   6.717  13.779  1.00  0.00           C  
ATOM   4002  C   LEU A 264      61.560   7.289  14.831  1.00  0.00           C  
ATOM   4003  O   LEU A 264      61.497   6.917  16.003  1.00  0.00           O  
ATOM   4004  CB  LEU A 264      61.333   5.614  12.989  1.00  0.00           C  
ATOM   4005  CG  LEU A 264      60.437   4.755  12.086  1.00  0.00           C  
ATOM   4006  CD1 LEU A 264      61.304   3.834  11.239  1.00  0.00           C  
ATOM   4007  CD2 LEU A 264      59.467   3.957  12.945  1.00  0.00           C  
ATOM   4008  H   LEU A 264      60.404   7.716  11.900  1.00  0.00           H  
ATOM   4009  HA  LEU A 264      59.758   6.283  14.288  1.00  0.00           H  
ATOM   4010 1HB  LEU A 264      62.093   6.074  12.359  1.00  0.00           H  
ATOM   4011 2HB  LEU A 264      61.829   4.947  13.694  1.00  0.00           H  
ATOM   4012  HG  LEU A 264      59.877   5.401  11.410  1.00  0.00           H  
ATOM   4013 1HD1 LEU A 264      60.668   3.224  10.598  1.00  0.00           H  
ATOM   4014 2HD1 LEU A 264      61.975   4.431  10.621  1.00  0.00           H  
ATOM   4015 3HD1 LEU A 264      61.890   3.186  11.890  1.00  0.00           H  
ATOM   4016 1HD2 LEU A 264      58.830   3.347  12.303  1.00  0.00           H  
ATOM   4017 2HD2 LEU A 264      60.027   3.310  13.621  1.00  0.00           H  
ATOM   4018 3HD2 LEU A 264      58.849   4.641  13.526  1.00  0.00           H  
ATOM   4019  N   LYS A 265      62.433   8.195  14.406  1.00  0.00           N  
ATOM   4020  CA  LYS A 265      63.390   8.821  15.310  1.00  0.00           C  
ATOM   4021  C   LYS A 265      62.682   9.524  16.461  1.00  0.00           C  
ATOM   4022  O   LYS A 265      63.058   9.367  17.623  1.00  0.00           O  
ATOM   4023  CB  LYS A 265      64.273   9.813  14.552  1.00  0.00           C  
ATOM   4024  CG  LYS A 265      65.317  10.512  15.413  1.00  0.00           C  
ATOM   4025  CD  LYS A 265      64.826  11.875  15.877  1.00  0.00           C  
ATOM   4026  CE  LYS A 265      64.780  12.869  14.726  1.00  0.00           C  
ATOM   4027  NZ  LYS A 265      64.256  14.195  15.156  1.00  0.00           N  
ATOM   4028  H   LYS A 265      62.434   8.457  13.431  1.00  0.00           H  
ATOM   4029  HA  LYS A 265      64.025   8.043  15.735  1.00  0.00           H  
ATOM   4030 1HB  LYS A 265      64.796   9.294  13.748  1.00  0.00           H  
ATOM   4031 2HB  LYS A 265      63.649  10.580  14.094  1.00  0.00           H  
ATOM   4032 1HG  LYS A 265      65.539   9.898  16.287  1.00  0.00           H  
ATOM   4033 2HG  LYS A 265      66.234  10.641  14.839  1.00  0.00           H  
ATOM   4034 1HD  LYS A 265      63.827  11.777  16.302  1.00  0.00           H  
ATOM   4035 2HD  LYS A 265      65.494  12.259  16.649  1.00  0.00           H  
ATOM   4036 1HE  LYS A 265      65.781  13.002  14.320  1.00  0.00           H  
ATOM   4037 2HE  LYS A 265      64.140  12.480  13.935  1.00  0.00           H  
ATOM   4038 1HZ  LYS A 265      64.241  14.824  14.365  1.00  0.00           H  
ATOM   4039 2HZ  LYS A 265      63.319  14.086  15.517  1.00  0.00           H  
ATOM   4040 3HZ  LYS A 265      64.853  14.575  15.876  1.00  0.00           H  
ATOM   4041  N   GLU A 266      61.655  10.300  16.132  1.00  0.00           N  
ATOM   4042  CA  GLU A 266      60.892  11.029  17.138  1.00  0.00           C  
ATOM   4043  C   GLU A 266      60.302  10.082  18.175  1.00  0.00           C  
ATOM   4044  O   GLU A 266      60.422  10.311  19.379  1.00  0.00           O  
ATOM   4045  CB  GLU A 266      59.774  11.838  16.477  1.00  0.00           C  
ATOM   4046  CG  GLU A 266      60.257  13.024  15.655  1.00  0.00           C  
ATOM   4047  CD  GLU A 266      60.880  14.104  16.496  1.00  0.00           C  
ATOM   4048  OE1 GLU A 266      60.184  14.684  17.294  1.00  0.00           O  
ATOM   4049  OE2 GLU A 266      62.053  14.348  16.341  1.00  0.00           O  
ATOM   4050  H   GLU A 266      61.396  10.387  15.160  1.00  0.00           H  
ATOM   4051  HA  GLU A 266      61.565  11.717  17.651  1.00  0.00           H  
ATOM   4052 1HB  GLU A 266      59.195  11.189  15.819  1.00  0.00           H  
ATOM   4053 2HB  GLU A 266      59.096  12.215  17.243  1.00  0.00           H  
ATOM   4054 1HG  GLU A 266      60.992  12.675  14.930  1.00  0.00           H  
ATOM   4055 2HG  GLU A 266      59.414  13.440  15.105  1.00  0.00           H  
ATOM   4056  N   LEU A 267      59.668   9.023  17.699  1.00  0.00           N  
ATOM   4057  CA  LEU A 267      59.038   8.058  18.579  1.00  0.00           C  
ATOM   4058  C   LEU A 267      60.112   7.414  19.442  1.00  0.00           C  
ATOM   4059  O   LEU A 267      59.818   6.839  20.490  1.00  0.00           O  
ATOM   4060  CB  LEU A 267      58.288   6.991  17.772  1.00  0.00           C  
ATOM   4061  CG  LEU A 267      56.831   7.321  17.424  1.00  0.00           C  
ATOM   4062  CD1 LEU A 267      56.015   7.430  18.704  1.00  0.00           C  
ATOM   4063  CD2 LEU A 267      56.780   8.619  16.631  1.00  0.00           C  
ATOM   4064  H   LEU A 267      59.623   8.885  16.700  1.00  0.00           H  
ATOM   4065  HA  LEU A 267      58.325   8.583  19.214  1.00  0.00           H  
ATOM   4066 1HB  LEU A 267      58.822   6.823  16.838  1.00  0.00           H  
ATOM   4067 2HB  LEU A 267      58.291   6.060  18.339  1.00  0.00           H  
ATOM   4068  HG  LEU A 267      56.408   6.514  16.826  1.00  0.00           H  
ATOM   4069 1HD1 LEU A 267      54.980   7.665  18.457  1.00  0.00           H  
ATOM   4070 2HD1 LEU A 267      56.053   6.483  19.242  1.00  0.00           H  
ATOM   4071 3HD1 LEU A 267      56.426   8.221  19.331  1.00  0.00           H  
ATOM   4072 1HD2 LEU A 267      55.745   8.853  16.382  1.00  0.00           H  
ATOM   4073 2HD2 LEU A 267      57.203   9.427  17.228  1.00  0.00           H  
ATOM   4074 3HD2 LEU A 267      57.357   8.507  15.712  1.00  0.00           H  
ATOM   4075  N   LYS A 268      61.352   7.524  18.979  1.00  0.00           N  
ATOM   4076  CA  LYS A 268      62.490   6.930  19.664  1.00  0.00           C  
ATOM   4077  C   LYS A 268      62.430   5.412  19.603  1.00  0.00           C  
ATOM   4078  O   LYS A 268      62.592   4.733  20.617  1.00  0.00           O  
ATOM   4079  CB  LYS A 268      62.545   7.398  21.119  1.00  0.00           C  
ATOM   4080  CG  LYS A 268      62.686   8.904  21.291  1.00  0.00           C  
ATOM   4081  CD  LYS A 268      62.818   9.283  22.758  1.00  0.00           C  
ATOM   4082  CE  LYS A 268      62.920  10.791  22.934  1.00  0.00           C  
ATOM   4083  NZ  LYS A 268      63.016  11.179  24.368  1.00  0.00           N  
ATOM   4084  H   LYS A 268      61.514   8.036  18.124  1.00  0.00           H  
ATOM   4085  HA  LYS A 268      63.403   7.250  19.160  1.00  0.00           H  
ATOM   4086 1HB  LYS A 268      61.638   7.085  21.636  1.00  0.00           H  
ATOM   4087 2HB  LYS A 268      63.388   6.924  21.622  1.00  0.00           H  
ATOM   4088 1HG  LYS A 268      63.569   9.251  20.754  1.00  0.00           H  
ATOM   4089 2HG  LYS A 268      61.810   9.401  20.874  1.00  0.00           H  
ATOM   4090 1HD  LYS A 268      61.949   8.919  23.308  1.00  0.00           H  
ATOM   4091 2HD  LYS A 268      63.711   8.818  23.175  1.00  0.00           H  
ATOM   4092 1HE  LYS A 268      63.801  11.160  22.411  1.00  0.00           H  
ATOM   4093 2HE  LYS A 268      62.041  11.268  22.501  1.00  0.00           H  
ATOM   4094 1HZ  LYS A 268      63.082  12.184  24.442  1.00  0.00           H  
ATOM   4095 2HZ  LYS A 268      62.194  10.858  24.860  1.00  0.00           H  
ATOM   4096 3HZ  LYS A 268      63.838  10.758  24.776  1.00  0.00           H  
ATOM   4097  N   ALA A 269      62.196   4.888  18.407  1.00  0.00           N  
ATOM   4098  CA  ALA A 269      62.184   3.451  18.177  1.00  0.00           C  
ATOM   4099  C   ALA A 269      63.590   2.873  18.236  1.00  0.00           C  
ATOM   4100  O   ALA A 269      64.540   3.474  17.735  1.00  0.00           O  
ATOM   4101  CB  ALA A 269      61.538   3.135  16.836  1.00  0.00           C  
ATOM   4102  H   ALA A 269      62.020   5.504  17.626  1.00  0.00           H  
ATOM   4103  HA  ALA A 269      61.598   2.986  18.970  1.00  0.00           H  
ATOM   4104 1HB  ALA A 269      61.536   2.056  16.679  1.00  0.00           H  
ATOM   4105 2HB  ALA A 269      60.512   3.504  16.831  1.00  0.00           H  
ATOM   4106 3HB  ALA A 269      62.101   3.617  16.039  1.00  0.00           H  
ATOM   4107  N   PRO A 270      63.719   1.703  18.850  1.00  0.00           N  
ATOM   4108  CA  PRO A 270      65.018   1.072  19.043  1.00  0.00           C  
ATOM   4109  C   PRO A 270      65.668   0.720  17.716  1.00  0.00           C  
ATOM   4110  O   PRO A 270      65.006   0.236  16.798  1.00  0.00           O  
ATOM   4111  CB  PRO A 270      64.674  -0.183  19.851  1.00  0.00           C  
ATOM   4112  CG  PRO A 270      63.237  -0.433  19.545  1.00  0.00           C  
ATOM   4113  CD  PRO A 270      62.652   0.940  19.346  1.00  0.00           C  
ATOM   4114  HA  PRO A 270      65.666   1.747  19.621  1.00  0.00           H  
ATOM   4115 1HB  PRO A 270      65.326  -1.016  19.549  1.00  0.00           H  
ATOM   4116 2HB  PRO A 270      64.857  -0.003  20.921  1.00  0.00           H  
ATOM   4117 1HG  PRO A 270      63.144  -1.066  18.650  1.00  0.00           H  
ATOM   4118 2HG  PRO A 270      62.761  -0.980  20.372  1.00  0.00           H  
ATOM   4119 1HD  PRO A 270      61.841   0.890  18.605  1.00  0.00           H  
ATOM   4120 2HD  PRO A 270      62.277   1.322  20.307  1.00  0.00           H  
ATOM   4121  N   GLY A 271      66.944   1.063  17.895  1.00  0.00           N  
ATOM   4122  CA  GLY A 271      67.868   1.149  16.772  1.00  0.00           C  
ATOM   4123  C   GLY A 271      67.545   0.088  15.752  1.00  0.00           C  
ATOM   4124  O   GLY A 271      67.819   0.252  14.563  1.00  0.00           O  
ATOM   4125  H   GLY A 271      67.273   1.266  18.828  1.00  0.00           H  
ATOM   4126 1HA  GLY A 271      67.801   2.139  16.321  1.00  0.00           H  
ATOM   4127 2HA  GLY A 271      68.889   1.028  17.131  1.00  0.00           H  
ATOM   4128  N   GLU A 272      66.958  -1.011  16.215  1.00  0.00           N  
ATOM   4129  CA  GLU A 272      66.679  -2.119  15.310  1.00  0.00           C  
ATOM   4130  C   GLU A 272      65.649  -1.727  14.259  1.00  0.00           C  
ATOM   4131  O   GLU A 272      65.777  -2.082  13.087  1.00  0.00           O  
ATOM   4132  CB  GLU A 272      66.184  -3.336  16.094  1.00  0.00           C  
ATOM   4133  CG  GLU A 272      67.244  -3.998  16.963  1.00  0.00           C  
ATOM   4134  CD  GLU A 272      66.704  -5.145  17.771  1.00  0.00           C  
ATOM   4135  OE1 GLU A 272      65.515  -5.355  17.751  1.00  0.00           O  
ATOM   4136  OE2 GLU A 272      67.483  -5.814  18.410  1.00  0.00           O  
ATOM   4137  H   GLU A 272      66.712  -1.063  17.193  1.00  0.00           H  
ATOM   4138  HA  GLU A 272      67.603  -2.387  14.796  1.00  0.00           H  
ATOM   4139 1HB  GLU A 272      65.358  -3.040  16.741  1.00  0.00           H  
ATOM   4140 2HB  GLU A 272      65.803  -4.086  15.400  1.00  0.00           H  
ATOM   4141 1HG  GLU A 272      68.046  -4.365  16.323  1.00  0.00           H  
ATOM   4142 2HG  GLU A 272      67.665  -3.252  17.635  1.00  0.00           H  
ATOM   4143  N   ASN A 273      64.627  -0.993  14.684  1.00  0.00           N  
ATOM   4144  CA  ASN A 273      63.573  -0.550  13.779  1.00  0.00           C  
ATOM   4145  C   ASN A 273      64.116   0.409  12.728  1.00  0.00           C  
ATOM   4146  O   ASN A 273      63.746   0.335  11.556  1.00  0.00           O  
ATOM   4147  CB  ASN A 273      62.439   0.095  14.555  1.00  0.00           C  
ATOM   4148  CG  ASN A 273      61.611  -0.909  15.309  1.00  0.00           C  
ATOM   4149  OD1 ASN A 273      61.555  -2.088  14.941  1.00  0.00           O  
ATOM   4150  ND2 ASN A 273      60.967  -0.464  16.357  1.00  0.00           N  
ATOM   4151  H   ASN A 273      64.579  -0.735  15.659  1.00  0.00           H  
ATOM   4152  HA  ASN A 273      63.182  -1.421  13.250  1.00  0.00           H  
ATOM   4153 1HB  ASN A 273      62.847   0.817  15.263  1.00  0.00           H  
ATOM   4154 2HB  ASN A 273      61.791   0.639  13.868  1.00  0.00           H  
ATOM   4155 1HD2 ASN A 273      60.400  -1.087  16.898  1.00  0.00           H  
ATOM   4156 2HD2 ASN A 273      61.041   0.498  16.619  1.00  0.00           H  
ATOM   4157  N   LEU A 274      64.995   1.309  13.153  1.00  0.00           N  
ATOM   4158  CA  LEU A 274      65.591   2.285  12.248  1.00  0.00           C  
ATOM   4159  C   LEU A 274      66.457   1.604  11.197  1.00  0.00           C  
ATOM   4160  O   LEU A 274      66.439   1.981  10.025  1.00  0.00           O  
ATOM   4161  CB  LEU A 274      66.434   3.295  13.037  1.00  0.00           C  
ATOM   4162  CG  LEU A 274      65.648   4.255  13.939  1.00  0.00           C  
ATOM   4163  CD1 LEU A 274      66.620   5.067  14.786  1.00  0.00           C  
ATOM   4164  CD2 LEU A 274      64.781   5.164  13.081  1.00  0.00           C  
ATOM   4165  H   LEU A 274      65.258   1.318  14.128  1.00  0.00           H  
ATOM   4166  HA  LEU A 274      64.789   2.819  11.739  1.00  0.00           H  
ATOM   4167 1HB  LEU A 274      67.133   2.747  13.666  1.00  0.00           H  
ATOM   4168 2HB  LEU A 274      67.006   3.897  12.332  1.00  0.00           H  
ATOM   4169  HG  LEU A 274      65.015   3.682  14.617  1.00  0.00           H  
ATOM   4170 1HD1 LEU A 274      66.062   5.749  15.427  1.00  0.00           H  
ATOM   4171 2HD1 LEU A 274      67.214   4.393  15.404  1.00  0.00           H  
ATOM   4172 3HD1 LEU A 274      67.280   5.639  14.134  1.00  0.00           H  
ATOM   4173 1HD2 LEU A 274      64.222   5.846  13.722  1.00  0.00           H  
ATOM   4174 2HD2 LEU A 274      65.414   5.738  12.404  1.00  0.00           H  
ATOM   4175 3HD2 LEU A 274      64.084   4.559  12.500  1.00  0.00           H  
ATOM   4176  N   VAL A 275      67.215   0.599  11.622  1.00  0.00           N  
ATOM   4177  CA  VAL A 275      68.090  -0.137  10.717  1.00  0.00           C  
ATOM   4178  C   VAL A 275      67.286  -0.891   9.666  1.00  0.00           C  
ATOM   4179  O   VAL A 275      67.661  -0.930   8.494  1.00  0.00           O  
ATOM   4180  CB  VAL A 275      68.959  -1.134  11.507  1.00  0.00           C  
ATOM   4181  CG1 VAL A 275      69.734  -2.034  10.556  1.00  0.00           C  
ATOM   4182  CG2 VAL A 275      69.906  -0.379  12.427  1.00  0.00           C  
ATOM   4183  H   VAL A 275      67.184   0.338  12.597  1.00  0.00           H  
ATOM   4184  HA  VAL A 275      68.744   0.575  10.213  1.00  0.00           H  
ATOM   4185  HB  VAL A 275      68.310  -1.777  12.101  1.00  0.00           H  
ATOM   4186 1HG1 VAL A 275      70.343  -2.732  11.131  1.00  0.00           H  
ATOM   4187 2HG1 VAL A 275      69.036  -2.591   9.932  1.00  0.00           H  
ATOM   4188 3HG1 VAL A 275      70.381  -1.425   9.924  1.00  0.00           H  
ATOM   4189 1HG2 VAL A 275      70.517  -1.089  12.982  1.00  0.00           H  
ATOM   4190 2HG2 VAL A 275      70.552   0.269  11.833  1.00  0.00           H  
ATOM   4191 3HG2 VAL A 275      69.329   0.227  13.126  1.00  0.00           H  
ATOM   4192  N   GLU A 276      66.179  -1.489  10.091  1.00  0.00           N  
ATOM   4193  CA  GLU A 276      65.320  -2.243   9.186  1.00  0.00           C  
ATOM   4194  C   GLU A 276      64.695  -1.335   8.135  1.00  0.00           C  
ATOM   4195  O   GLU A 276      64.599  -1.700   6.963  1.00  0.00           O  
ATOM   4196  CB  GLU A 276      64.221  -2.963   9.970  1.00  0.00           C  
ATOM   4197  CG  GLU A 276      64.717  -4.112  10.837  1.00  0.00           C  
ATOM   4198  CD  GLU A 276      63.622  -4.749  11.647  1.00  0.00           C  
ATOM   4199  OE1 GLU A 276      62.525  -4.244  11.629  1.00  0.00           O  
ATOM   4200  OE2 GLU A 276      63.883  -5.742  12.284  1.00  0.00           O  
ATOM   4201  H   GLU A 276      65.926  -1.420  11.066  1.00  0.00           H  
ATOM   4202  HA  GLU A 276      65.928  -2.988   8.672  1.00  0.00           H  
ATOM   4203 1HB  GLU A 276      63.710  -2.251  10.618  1.00  0.00           H  
ATOM   4204 2HB  GLU A 276      63.481  -3.363   9.276  1.00  0.00           H  
ATOM   4205 1HG  GLU A 276      65.167  -4.870  10.196  1.00  0.00           H  
ATOM   4206 2HG  GLU A 276      65.489  -3.739  11.509  1.00  0.00           H  
ATOM   4207  N   VAL A 277      64.271  -0.151   8.560  1.00  0.00           N  
ATOM   4208  CA  VAL A 277      63.654   0.812   7.655  1.00  0.00           C  
ATOM   4209  C   VAL A 277      64.646   1.293   6.604  1.00  0.00           C  
ATOM   4210  O   VAL A 277      64.300   1.442   5.432  1.00  0.00           O  
ATOM   4211  CB  VAL A 277      63.120   2.022   8.445  1.00  0.00           C  
ATOM   4212  CG1 VAL A 277      62.647   3.112   7.494  1.00  0.00           C  
ATOM   4213  CG2 VAL A 277      61.992   1.582   9.365  1.00  0.00           C  
ATOM   4214  H   VAL A 277      64.378   0.089   9.535  1.00  0.00           H  
ATOM   4215  HA  VAL A 277      62.818   0.326   7.151  1.00  0.00           H  
ATOM   4216  HB  VAL A 277      63.931   2.443   9.038  1.00  0.00           H  
ATOM   4217 1HG1 VAL A 277      62.274   3.959   8.069  1.00  0.00           H  
ATOM   4218 2HG1 VAL A 277      63.480   3.436   6.870  1.00  0.00           H  
ATOM   4219 3HG1 VAL A 277      61.849   2.722   6.863  1.00  0.00           H  
ATOM   4220 1HG2 VAL A 277      61.620   2.443   9.921  1.00  0.00           H  
ATOM   4221 2HG2 VAL A 277      61.183   1.156   8.771  1.00  0.00           H  
ATOM   4222 3HG2 VAL A 277      62.363   0.833  10.064  1.00  0.00           H  
ATOM   4223  N   LEU A 278      65.881   1.535   7.029  1.00  0.00           N  
ATOM   4224  CA  LEU A 278      66.926   1.999   6.124  1.00  0.00           C  
ATOM   4225  C   LEU A 278      67.252   0.946   5.072  1.00  0.00           C  
ATOM   4226  O   LEU A 278      67.451   1.266   3.900  1.00  0.00           O  
ATOM   4227  CB  LEU A 278      68.193   2.351   6.914  1.00  0.00           C  
ATOM   4228  CG  LEU A 278      69.341   2.955   6.095  1.00  0.00           C  
ATOM   4229  CD1 LEU A 278      70.205   3.826   6.997  1.00  0.00           C  
ATOM   4230  CD2 LEU A 278      70.159   1.838   5.466  1.00  0.00           C  
ATOM   4231  H   LEU A 278      66.102   1.394   8.004  1.00  0.00           H  
ATOM   4232  HA  LEU A 278      66.570   2.894   5.615  1.00  0.00           H  
ATOM   4233 1HB  LEU A 278      67.930   3.065   7.692  1.00  0.00           H  
ATOM   4234 2HB  LEU A 278      68.567   1.446   7.392  1.00  0.00           H  
ATOM   4235  HG  LEU A 278      68.932   3.592   5.310  1.00  0.00           H  
ATOM   4236 1HD1 LEU A 278      71.021   4.256   6.415  1.00  0.00           H  
ATOM   4237 2HD1 LEU A 278      69.599   4.628   7.418  1.00  0.00           H  
ATOM   4238 3HD1 LEU A 278      70.616   3.219   7.803  1.00  0.00           H  
ATOM   4239 1HD2 LEU A 278      70.975   2.267   4.883  1.00  0.00           H  
ATOM   4240 2HD2 LEU A 278      70.570   1.202   6.250  1.00  0.00           H  
ATOM   4241 3HD2 LEU A 278      69.521   1.243   4.813  1.00  0.00           H  
ATOM   4242  N   LYS A 279      67.305  -0.311   5.498  1.00  0.00           N  
ATOM   4243  CA  LYS A 279      67.607  -1.414   4.593  1.00  0.00           C  
ATOM   4244  C   LYS A 279      66.517  -1.578   3.541  1.00  0.00           C  
ATOM   4245  O   LYS A 279      66.804  -1.823   2.369  1.00  0.00           O  
ATOM   4246  CB  LYS A 279      67.783  -2.716   5.376  1.00  0.00           C  
ATOM   4247  CG  LYS A 279      68.173  -3.916   4.522  1.00  0.00           C  
ATOM   4248  CD  LYS A 279      68.420  -5.148   5.380  1.00  0.00           C  
ATOM   4249  CE  LYS A 279      68.795  -6.351   4.527  1.00  0.00           C  
ATOM   4250  NZ  LYS A 279      69.040  -7.564   5.353  1.00  0.00           N  
ATOM   4251  H   LYS A 279      67.132  -0.508   6.473  1.00  0.00           H  
ATOM   4252  HA  LYS A 279      68.540  -1.191   4.074  1.00  0.00           H  
ATOM   4253 1HB  LYS A 279      68.552  -2.583   6.136  1.00  0.00           H  
ATOM   4254 2HB  LYS A 279      66.853  -2.960   5.890  1.00  0.00           H  
ATOM   4255 1HG  LYS A 279      67.374  -4.132   3.811  1.00  0.00           H  
ATOM   4256 2HG  LYS A 279      69.079  -3.685   3.963  1.00  0.00           H  
ATOM   4257 1HD  LYS A 279      69.228  -4.945   6.084  1.00  0.00           H  
ATOM   4258 2HD  LYS A 279      67.518  -5.383   5.946  1.00  0.00           H  
ATOM   4259 1HE  LYS A 279      67.992  -6.562   3.822  1.00  0.00           H  
ATOM   4260 2HE  LYS A 279      69.698  -6.126   3.959  1.00  0.00           H  
ATOM   4261 1HZ  LYS A 279      69.286  -8.337   4.752  1.00  0.00           H  
ATOM   4262 2HZ  LYS A 279      69.796  -7.385   5.999  1.00  0.00           H  
ATOM   4263 3HZ  LYS A 279      68.203  -7.793   5.871  1.00  0.00           H  
ATOM   4264  N   GLU A 280      65.266  -1.441   3.967  1.00  0.00           N  
ATOM   4265  CA  GLU A 280      64.130  -1.574   3.062  1.00  0.00           C  
ATOM   4266  C   GLU A 280      64.132  -0.472   2.010  1.00  0.00           C  
ATOM   4267  O   GLU A 280      63.846  -0.719   0.838  1.00  0.00           O  
ATOM   4268  CB  GLU A 280      62.816  -1.541   3.846  1.00  0.00           C  
ATOM   4269  CG  GLU A 280      62.576  -2.763   4.721  1.00  0.00           C  
ATOM   4270  CD  GLU A 280      62.430  -4.032   3.927  1.00  0.00           C  
ATOM   4271  OE1 GLU A 280      61.835  -3.988   2.877  1.00  0.00           O  
ATOM   4272  OE2 GLU A 280      62.914  -5.046   4.372  1.00  0.00           O  
ATOM   4273  H   GLU A 280      65.098  -1.240   4.942  1.00  0.00           H  
ATOM   4274  HA  GLU A 280      64.207  -2.533   2.549  1.00  0.00           H  
ATOM   4275 1HB  GLU A 280      62.798  -0.661   4.489  1.00  0.00           H  
ATOM   4276 2HB  GLU A 280      61.980  -1.457   3.152  1.00  0.00           H  
ATOM   4277 1HG  GLU A 280      63.413  -2.874   5.410  1.00  0.00           H  
ATOM   4278 2HG  GLU A 280      61.674  -2.603   5.311  1.00  0.00           H  
ATOM   4279  N   GLY A 281      64.456   0.745   2.436  1.00  0.00           N  
ATOM   4280  CA  GLY A 281      64.495   1.887   1.531  1.00  0.00           C  
ATOM   4281  C   GLY A 281      65.584   1.720   0.479  1.00  0.00           C  
ATOM   4282  O   GLY A 281      65.383   2.040  -0.693  1.00  0.00           O  
ATOM   4283  H   GLY A 281      64.681   0.881   3.411  1.00  0.00           H  
ATOM   4284 1HA  GLY A 281      63.527   1.998   1.043  1.00  0.00           H  
ATOM   4285 2HA  GLY A 281      64.673   2.798   2.102  1.00  0.00           H  
ATOM   4286  N   GLY A 282      66.738   1.217   0.905  1.00  0.00           N  
ATOM   4287  CA  GLY A 282      67.862   1.006   0.000  1.00  0.00           C  
ATOM   4288  C   GLY A 282      67.533  -0.046  -1.052  1.00  0.00           C  
ATOM   4289  O   GLY A 282      67.880   0.104  -2.224  1.00  0.00           O  
ATOM   4290  H   GLY A 282      66.839   0.975   1.880  1.00  0.00           H  
ATOM   4291 1HA  GLY A 282      68.118   1.947  -0.488  1.00  0.00           H  
ATOM   4292 2HA  GLY A 282      68.735   0.693   0.571  1.00  0.00           H  
ATOM   4293  N   GLU A 283      66.862  -1.111  -0.626  1.00  0.00           N  
ATOM   4294  CA  GLU A 283      66.484  -2.190  -1.531  1.00  0.00           C  
ATOM   4295  C   GLU A 283      65.494  -1.706  -2.583  1.00  0.00           C  
ATOM   4296  O   GLU A 283      65.591  -2.071  -3.755  1.00  0.00           O  
ATOM   4297  CB  GLU A 283      65.880  -3.357  -0.747  1.00  0.00           C  
ATOM   4298  CG  GLU A 283      65.499  -4.558  -1.600  1.00  0.00           C  
ATOM   4299  CD  GLU A 283      66.686  -5.216  -2.247  1.00  0.00           C  
ATOM   4300  OE1 GLU A 283      67.780  -5.024  -1.772  1.00  0.00           O  
ATOM   4301  OE2 GLU A 283      66.499  -5.912  -3.217  1.00  0.00           O  
ATOM   4302  H   GLU A 283      66.608  -1.174   0.349  1.00  0.00           H  
ATOM   4303  HA  GLU A 283      67.380  -2.541  -2.044  1.00  0.00           H  
ATOM   4304 1HB  GLU A 283      66.590  -3.695   0.008  1.00  0.00           H  
ATOM   4305 2HB  GLU A 283      64.984  -3.020  -0.225  1.00  0.00           H  
ATOM   4306 1HG  GLU A 283      64.989  -5.289  -0.973  1.00  0.00           H  
ATOM   4307 2HG  GLU A 283      64.803  -4.235  -2.373  1.00  0.00           H  
ATOM   4308  N   ALA A 284      64.542  -0.883  -2.157  1.00  0.00           N  
ATOM   4309  CA  ALA A 284      63.532  -0.347  -3.062  1.00  0.00           C  
ATOM   4310  C   ALA A 284      64.159   0.559  -4.114  1.00  0.00           C  
ATOM   4311  O   ALA A 284      63.783   0.519  -5.286  1.00  0.00           O  
ATOM   4312  CB  ALA A 284      62.468   0.409  -2.280  1.00  0.00           C  
ATOM   4313  H   ALA A 284      64.517  -0.622  -1.182  1.00  0.00           H  
ATOM   4314  HA  ALA A 284      63.062  -1.184  -3.579  1.00  0.00           H  
ATOM   4315 1HB  ALA A 284      61.721   0.803  -2.969  1.00  0.00           H  
ATOM   4316 2HB  ALA A 284      61.988  -0.267  -1.572  1.00  0.00           H  
ATOM   4317 3HB  ALA A 284      62.931   1.232  -1.738  1.00  0.00           H  
ATOM   4318  N   LEU A 285      65.117   1.376  -3.688  1.00  0.00           N  
ATOM   4319  CA  LEU A 285      65.798   2.294  -4.593  1.00  0.00           C  
ATOM   4320  C   LEU A 285      66.599   1.538  -5.645  1.00  0.00           C  
ATOM   4321  O   LEU A 285      66.614   1.915  -6.817  1.00  0.00           O  
ATOM   4322  CB  LEU A 285      66.728   3.224  -3.804  1.00  0.00           C  
ATOM   4323  CG  LEU A 285      66.033   4.251  -2.901  1.00  0.00           C  
ATOM   4324  CD1 LEU A 285      67.074   4.971  -2.055  1.00  0.00           C  
ATOM   4325  CD2 LEU A 285      65.251   5.234  -3.759  1.00  0.00           C  
ATOM   4326  H   LEU A 285      65.379   1.360  -2.713  1.00  0.00           H  
ATOM   4327  HA  LEU A 285      65.048   2.898  -5.102  1.00  0.00           H  
ATOM   4328 1HB  LEU A 285      67.376   2.615  -3.175  1.00  0.00           H  
ATOM   4329 2HB  LEU A 285      67.353   3.771  -4.509  1.00  0.00           H  
ATOM   4330  HG  LEU A 285      65.350   3.737  -2.224  1.00  0.00           H  
ATOM   4331 1HD1 LEU A 285      66.580   5.701  -1.413  1.00  0.00           H  
ATOM   4332 2HD1 LEU A 285      67.605   4.247  -1.437  1.00  0.00           H  
ATOM   4333 3HD1 LEU A 285      67.782   5.482  -2.706  1.00  0.00           H  
ATOM   4334 1HD2 LEU A 285      64.756   5.964  -3.118  1.00  0.00           H  
ATOM   4335 2HD2 LEU A 285      65.933   5.749  -4.436  1.00  0.00           H  
ATOM   4336 3HD2 LEU A 285      64.502   4.694  -4.340  1.00  0.00           H  
ATOM   4337  N   VAL A 286      67.264   0.469  -5.219  1.00  0.00           N  
ATOM   4338  CA  VAL A 286      68.068  -0.343  -6.124  1.00  0.00           C  
ATOM   4339  C   VAL A 286      67.200  -1.022  -7.176  1.00  0.00           C  
ATOM   4340  O   VAL A 286      67.571  -1.096  -8.347  1.00  0.00           O  
ATOM   4341  CB  VAL A 286      68.844  -1.414  -5.334  1.00  0.00           C  
ATOM   4342  CG1 VAL A 286      69.533  -2.381  -6.284  1.00  0.00           C  
ATOM   4343  CG2 VAL A 286      69.855  -0.747  -4.414  1.00  0.00           C  
ATOM   4344  H   VAL A 286      67.211   0.213  -4.243  1.00  0.00           H  
ATOM   4345  HA  VAL A 286      68.784   0.307  -6.629  1.00  0.00           H  
ATOM   4346  HB  VAL A 286      68.139  -1.995  -4.739  1.00  0.00           H  
ATOM   4347 1HG1 VAL A 286      70.077  -3.131  -5.708  1.00  0.00           H  
ATOM   4348 2HG1 VAL A 286      68.787  -2.873  -6.907  1.00  0.00           H  
ATOM   4349 3HG1 VAL A 286      70.232  -1.834  -6.916  1.00  0.00           H  
ATOM   4350 1HG2 VAL A 286      70.400  -1.510  -3.858  1.00  0.00           H  
ATOM   4351 2HG2 VAL A 286      70.557  -0.161  -5.009  1.00  0.00           H  
ATOM   4352 3HG2 VAL A 286      69.335  -0.091  -3.716  1.00  0.00           H  
ATOM   4353  N   ARG A 287      66.043  -1.517  -6.751  1.00  0.00           N  
ATOM   4354  CA  ARG A 287      65.119  -2.191  -7.655  1.00  0.00           C  
ATOM   4355  C   ARG A 287      64.579  -1.230  -8.707  1.00  0.00           C  
ATOM   4356  O   ARG A 287      64.452  -1.585  -9.879  1.00  0.00           O  
ATOM   4357  CB  ARG A 287      63.957  -2.796  -6.880  1.00  0.00           C  
ATOM   4358  CG  ARG A 287      64.335  -3.934  -5.946  1.00  0.00           C  
ATOM   4359  CD  ARG A 287      64.815  -5.123  -6.696  1.00  0.00           C  
ATOM   4360  NE  ARG A 287      65.076  -6.251  -5.815  1.00  0.00           N  
ATOM   4361  CZ  ARG A 287      65.654  -7.405  -6.200  1.00  0.00           C  
ATOM   4362  NH1 ARG A 287      66.025  -7.569  -7.451  1.00  0.00           N  
ATOM   4363  NH2 ARG A 287      65.849  -8.372  -5.321  1.00  0.00           N  
ATOM   4364  H   ARG A 287      65.797  -1.424  -5.776  1.00  0.00           H  
ATOM   4365  HA  ARG A 287      65.655  -2.994  -8.161  1.00  0.00           H  
ATOM   4366 1HB  ARG A 287      63.479  -2.023  -6.281  1.00  0.00           H  
ATOM   4367 2HB  ARG A 287      63.212  -3.176  -7.579  1.00  0.00           H  
ATOM   4368 1HG  ARG A 287      65.131  -3.607  -5.277  1.00  0.00           H  
ATOM   4369 2HG  ARG A 287      63.465  -4.227  -5.359  1.00  0.00           H  
ATOM   4370 1HD  ARG A 287      64.060  -5.425  -7.421  1.00  0.00           H  
ATOM   4371 2HD  ARG A 287      65.740  -4.876  -7.216  1.00  0.00           H  
ATOM   4372  HE  ARG A 287      64.805  -6.162  -4.845  1.00  0.00           H  
ATOM   4373 1HH1 ARG A 287      65.877  -6.829  -8.123  1.00  0.00           H  
ATOM   4374 2HH1 ARG A 287      66.458  -8.434  -7.740  1.00  0.00           H  
ATOM   4375 1HH2 ARG A 287      65.564  -8.246  -4.360  1.00  0.00           H  
ATOM   4376 2HH2 ARG A 287      66.282  -9.237  -5.610  1.00  0.00           H  
ATOM   4377  N   VAL A 288      64.263  -0.012  -8.282  1.00  0.00           N  
ATOM   4378  CA  VAL A 288      63.736   1.003  -9.186  1.00  0.00           C  
ATOM   4379  C   VAL A 288      64.767   1.392 -10.238  1.00  0.00           C  
ATOM   4380  O   VAL A 288      64.435   1.571 -11.410  1.00  0.00           O  
ATOM   4381  CB  VAL A 288      63.315   2.256  -8.395  1.00  0.00           C  
ATOM   4382  CG1 VAL A 288      62.943   3.385  -9.345  1.00  0.00           C  
ATOM   4383  CG2 VAL A 288      62.152   1.921  -7.475  1.00  0.00           C  
ATOM   4384  H   VAL A 288      64.391   0.217  -7.307  1.00  0.00           H  
ATOM   4385  HA  VAL A 288      62.859   0.596  -9.690  1.00  0.00           H  
ATOM   4386  HB  VAL A 288      64.162   2.601  -7.802  1.00  0.00           H  
ATOM   4387 1HG1 VAL A 288      62.649   4.263  -8.769  1.00  0.00           H  
ATOM   4388 2HG1 VAL A 288      63.802   3.633  -9.970  1.00  0.00           H  
ATOM   4389 3HG1 VAL A 288      62.113   3.071  -9.976  1.00  0.00           H  
ATOM   4390 1HG2 VAL A 288      61.860   2.811  -6.918  1.00  0.00           H  
ATOM   4391 2HG2 VAL A 288      61.307   1.570  -8.068  1.00  0.00           H  
ATOM   4392 3HG2 VAL A 288      62.454   1.140  -6.776  1.00  0.00           H  
ATOM   4393  N   VAL A 289      66.019   1.521  -9.813  1.00  0.00           N  
ATOM   4394  CA  VAL A 289      67.102   1.889 -10.717  1.00  0.00           C  
ATOM   4395  C   VAL A 289      67.331   0.812 -11.769  1.00  0.00           C  
ATOM   4396  O   VAL A 289      67.557   1.114 -12.941  1.00  0.00           O  
ATOM   4397  CB  VAL A 289      68.404   2.116  -9.927  1.00  0.00           C  
ATOM   4398  CG1 VAL A 289      69.576   2.313 -10.876  1.00  0.00           C  
ATOM   4399  CG2 VAL A 289      68.249   3.316  -9.005  1.00  0.00           C  
ATOM   4400  H   VAL A 289      66.227   1.360  -8.838  1.00  0.00           H  
ATOM   4401  HA  VAL A 289      66.832   2.818 -11.221  1.00  0.00           H  
ATOM   4402  HB  VAL A 289      68.618   1.226  -9.333  1.00  0.00           H  
ATOM   4403 1HG1 VAL A 289      70.489   2.471 -10.301  1.00  0.00           H  
ATOM   4404 2HG1 VAL A 289      69.691   1.427 -11.501  1.00  0.00           H  
ATOM   4405 3HG1 VAL A 289      69.391   3.182 -11.507  1.00  0.00           H  
ATOM   4406 1HG2 VAL A 289      69.173   3.470  -8.449  1.00  0.00           H  
ATOM   4407 2HG2 VAL A 289      68.030   4.204  -9.599  1.00  0.00           H  
ATOM   4408 3HG2 VAL A 289      67.431   3.135  -8.307  1.00  0.00           H  
ATOM   4409  N   GLU A 290      67.271  -0.446 -11.344  1.00  0.00           N  
ATOM   4410  CA  GLU A 290      67.472  -1.571 -12.248  1.00  0.00           C  
ATOM   4411  C   GLU A 290      66.372  -1.636 -13.300  1.00  0.00           C  
ATOM   4412  O   GLU A 290      66.636  -1.906 -14.472  1.00  0.00           O  
ATOM   4413  CB  GLU A 290      67.519  -2.884 -11.463  1.00  0.00           C  
ATOM   4414  CG  GLU A 290      67.802  -4.115 -12.313  1.00  0.00           C  
ATOM   4415  CD  GLU A 290      67.929  -5.371 -11.497  1.00  0.00           C  
ATOM   4416  OE1 GLU A 290      67.823  -5.292 -10.297  1.00  0.00           O  
ATOM   4417  OE2 GLU A 290      68.132  -6.413 -12.076  1.00  0.00           O  
ATOM   4418  H   GLU A 290      67.081  -0.627 -10.369  1.00  0.00           H  
ATOM   4419  HA  GLU A 290      68.425  -1.437 -12.761  1.00  0.00           H  
ATOM   4420 1HB  GLU A 290      68.292  -2.822 -10.696  1.00  0.00           H  
ATOM   4421 2HB  GLU A 290      66.567  -3.039 -10.956  1.00  0.00           H  
ATOM   4422 1HG  GLU A 290      66.992  -4.241 -13.031  1.00  0.00           H  
ATOM   4423 2HG  GLU A 290      68.723  -3.954 -12.870  1.00  0.00           H  
ATOM   4424  N   GLU A 291      65.138  -1.387 -12.875  1.00  0.00           N  
ATOM   4425  CA  GLU A 291      63.995  -1.417 -13.779  1.00  0.00           C  
ATOM   4426  C   GLU A 291      64.097  -0.319 -14.831  1.00  0.00           C  
ATOM   4427  O   GLU A 291      63.791  -0.539 -16.003  1.00  0.00           O  
ATOM   4428  CB  GLU A 291      62.690  -1.266 -12.994  1.00  0.00           C  
ATOM   4429  CG  GLU A 291      62.341  -2.462 -12.119  1.00  0.00           C  
ATOM   4430  CD  GLU A 291      62.080  -3.711 -12.913  1.00  0.00           C  
ATOM   4431  OE1 GLU A 291      61.491  -3.614 -13.963  1.00  0.00           O  
ATOM   4432  OE2 GLU A 291      62.471  -4.765 -12.469  1.00  0.00           O  
ATOM   4433  H   GLU A 291      64.988  -1.171 -11.900  1.00  0.00           H  
ATOM   4434  HA  GLU A 291      63.985  -2.379 -14.292  1.00  0.00           H  
ATOM   4435 1HB  GLU A 291      62.752  -0.388 -12.351  1.00  0.00           H  
ATOM   4436 2HB  GLU A 291      61.864  -1.107 -13.688  1.00  0.00           H  
ATOM   4437 1HG  GLU A 291      63.165  -2.648 -11.431  1.00  0.00           H  
ATOM   4438 2HG  GLU A 291      61.458  -2.221 -11.529  1.00  0.00           H  
ATOM   4439  N   ALA A 292      64.528   0.863 -14.406  1.00  0.00           N  
ATOM   4440  CA  ALA A 292      64.671   1.997 -15.310  1.00  0.00           C  
ATOM   4441  C   ALA A 292      65.613   1.669 -16.461  1.00  0.00           C  
ATOM   4442  O   ALA A 292      65.307   1.938 -17.623  1.00  0.00           O  
ATOM   4443  CB  ALA A 292      65.168   3.219 -14.552  1.00  0.00           C  
ATOM   4444  H   ALA A 292      64.763   0.979 -13.431  1.00  0.00           H  
ATOM   4445  HA  ALA A 292      63.691   2.218 -15.733  1.00  0.00           H  
ATOM   4446 1HB  ALA A 292      65.269   4.058 -15.240  1.00  0.00           H  
ATOM   4447 2HB  ALA A 292      64.454   3.477 -13.769  1.00  0.00           H  
ATOM   4448 3HB  ALA A 292      66.135   3.000 -14.103  1.00  0.00           H  
ATOM   4449  N   VAL A 293      66.761   1.086 -16.132  1.00  0.00           N  
ATOM   4450  CA  VAL A 293      67.750   0.720 -17.138  1.00  0.00           C  
ATOM   4451  C   VAL A 293      67.158  -0.225 -18.175  1.00  0.00           C  
ATOM   4452  O   VAL A 293      67.334  -0.031 -19.378  1.00  0.00           O  
ATOM   4453  CB  VAL A 293      68.966   0.050 -16.472  1.00  0.00           C  
ATOM   4454  CG1 VAL A 293      69.900  -0.527 -17.526  1.00  0.00           C  
ATOM   4455  CG2 VAL A 293      69.697   1.056 -15.596  1.00  0.00           C  
ATOM   4456  H   VAL A 293      66.953   0.892 -15.160  1.00  0.00           H  
ATOM   4457  HA  VAL A 293      68.083   1.628 -17.642  1.00  0.00           H  
ATOM   4458  HB  VAL A 293      68.620  -0.783 -15.859  1.00  0.00           H  
ATOM   4459 1HG1 VAL A 293      70.754  -0.997 -17.038  1.00  0.00           H  
ATOM   4460 2HG1 VAL A 293      69.366  -1.270 -18.118  1.00  0.00           H  
ATOM   4461 3HG1 VAL A 293      70.251   0.273 -18.178  1.00  0.00           H  
ATOM   4462 1HG2 VAL A 293      70.555   0.575 -15.128  1.00  0.00           H  
ATOM   4463 2HG2 VAL A 293      70.038   1.891 -16.208  1.00  0.00           H  
ATOM   4464 3HG2 VAL A 293      69.022   1.424 -14.824  1.00  0.00           H  
ATOM   4465  N   LYS A 294      66.455  -1.249 -17.703  1.00  0.00           N  
ATOM   4466  CA  LYS A 294      65.835  -2.227 -18.589  1.00  0.00           C  
ATOM   4467  C   LYS A 294      64.874  -1.556 -19.562  1.00  0.00           C  
ATOM   4468  O   LYS A 294      64.817  -1.913 -20.739  1.00  0.00           O  
ATOM   4469  CB  LYS A 294      65.101  -3.296 -17.778  1.00  0.00           C  
ATOM   4470  CG  LYS A 294      66.016  -4.258 -17.031  1.00  0.00           C  
ATOM   4471  CD  LYS A 294      65.232  -5.417 -16.435  1.00  0.00           C  
ATOM   4472  CE  LYS A 294      64.387  -4.965 -15.253  1.00  0.00           C  
ATOM   4473  NZ  LYS A 294      63.721  -6.110 -14.575  1.00  0.00           N  
ATOM   4474  H   LYS A 294      66.347  -1.353 -16.704  1.00  0.00           H  
ATOM   4475  HA  LYS A 294      66.619  -2.710 -19.174  1.00  0.00           H  
ATOM   4476 1HB  LYS A 294      64.452  -2.815 -17.045  1.00  0.00           H  
ATOM   4477 2HB  LYS A 294      64.467  -3.884 -18.441  1.00  0.00           H  
ATOM   4478 1HG  LYS A 294      66.767  -4.653 -17.717  1.00  0.00           H  
ATOM   4479 2HG  LYS A 294      66.527  -3.725 -16.230  1.00  0.00           H  
ATOM   4480 1HD  LYS A 294      64.577  -5.843 -17.197  1.00  0.00           H  
ATOM   4481 2HD  LYS A 294      65.923  -6.190 -16.101  1.00  0.00           H  
ATOM   4482 1HE  LYS A 294      65.019  -4.449 -14.531  1.00  0.00           H  
ATOM   4483 2HE  LYS A 294      63.623  -4.268 -15.596  1.00  0.00           H  
ATOM   4484 1HZ  LYS A 294      63.172  -5.768 -13.798  1.00  0.00           H  
ATOM   4485 2HZ  LYS A 294      63.117  -6.585 -15.231  1.00  0.00           H  
ATOM   4486 3HZ  LYS A 294      64.421  -6.753 -14.234  1.00  0.00           H  
ATOM   4487  N   VAL A 295      64.119  -0.572 -19.037  1.00  0.00           N  
ATOM   4488  CA  VAL A 295      63.218   0.264 -19.837  1.00  0.00           C  
ATOM   4489  C   VAL A 295      63.943   1.393 -20.577  1.00  0.00           C  
ATOM   4490  O   VAL A 295      63.836   1.517 -21.797  1.00  0.00           O  
ATOM   4491  CB  VAL A 295      62.135   0.878 -18.930  1.00  0.00           C  
ATOM   4492  CG1 VAL A 295      61.277   1.859 -19.715  1.00  0.00           C  
ATOM   4493  CG2 VAL A 295      61.278  -0.225 -18.328  1.00  0.00           C  
ATOM   4494  H   VAL A 295      64.167  -0.391 -18.044  1.00  0.00           H  
ATOM   4495  HA  VAL A 295      62.734  -0.366 -20.584  1.00  0.00           H  
ATOM   4496  HB  VAL A 295      62.618   1.440 -18.132  1.00  0.00           H  
ATOM   4497 1HG1 VAL A 295      60.517   2.284 -19.058  1.00  0.00           H  
ATOM   4498 2HG1 VAL A 295      61.905   2.659 -20.106  1.00  0.00           H  
ATOM   4499 3HG1 VAL A 295      60.792   1.339 -20.541  1.00  0.00           H  
ATOM   4500 1HG2 VAL A 295      60.515   0.215 -17.687  1.00  0.00           H  
ATOM   4501 2HG2 VAL A 295      60.799  -0.792 -19.127  1.00  0.00           H  
ATOM   4502 3HG2 VAL A 295      61.906  -0.892 -17.737  1.00  0.00           H  
ATOM   4503  N   ASN A 296      64.681   2.216 -19.838  1.00  0.00           N  
ATOM   4504  CA  ASN A 296      65.368   3.367 -20.432  1.00  0.00           C  
ATOM   4505  C   ASN A 296      66.850   3.354 -20.069  1.00  0.00           C  
ATOM   4506  O   ASN A 296      67.212   3.205 -18.902  1.00  0.00           O  
ATOM   4507  CB  ASN A 296      64.721   4.668 -19.994  1.00  0.00           C  
ATOM   4508  CG  ASN A 296      65.323   5.869 -20.668  1.00  0.00           C  
ATOM   4509  OD1 ASN A 296      66.531   6.114 -20.564  1.00  0.00           O  
ATOM   4510  ND2 ASN A 296      64.506   6.623 -21.358  1.00  0.00           N  
ATOM   4511  H   ASN A 296      64.769   2.042 -18.847  1.00  0.00           H  
ATOM   4512  HA  ASN A 296      65.295   3.291 -21.518  1.00  0.00           H  
ATOM   4513 1HB  ASN A 296      63.654   4.637 -20.218  1.00  0.00           H  
ATOM   4514 2HB  ASN A 296      64.825   4.781 -18.915  1.00  0.00           H  
ATOM   4515 1HD2 ASN A 296      64.852   7.436 -21.828  1.00  0.00           H  
ATOM   4516 2HD2 ASN A 296      63.537   6.387 -21.415  1.00  0.00           H  
ATOM   4517  N   ASN A 297      67.709   3.510 -21.070  1.00  0.00           N  
ATOM   4518  CA  ASN A 297      69.147   3.387 -20.855  1.00  0.00           C  
ATOM   4519  C   ASN A 297      69.877   4.705 -21.098  1.00  0.00           C  
ATOM   4520  O   ASN A 297      71.103   4.736 -21.205  1.00  0.00           O  
ATOM   4521  CB  ASN A 297      69.720   2.294 -21.738  1.00  0.00           C  
ATOM   4522  CG  ASN A 297      69.601   2.611 -23.202  1.00  0.00           C  
ATOM   4523  OD1 ASN A 297      68.798   3.462 -23.602  1.00  0.00           O  
ATOM   4524  ND2 ASN A 297      70.385   1.944 -24.010  1.00  0.00           N  
ATOM   4525  H   ASN A 297      67.356   3.717 -21.993  1.00  0.00           H  
ATOM   4526  HA  ASN A 297      69.319   3.118 -19.812  1.00  0.00           H  
ATOM   4527 1HB  ASN A 297      70.773   2.144 -21.495  1.00  0.00           H  
ATOM   4528 2HB  ASN A 297      69.202   1.356 -21.538  1.00  0.00           H  
ATOM   4529 1HD2 ASN A 297      70.349   2.114 -24.996  1.00  0.00           H  
ATOM   4530 2HD2 ASN A 297      71.020   1.265 -23.643  1.00  0.00           H  
ATOM   4531  N   ASP A 298      69.119   5.792 -21.185  1.00  0.00           N  
ATOM   4532  CA  ASP A 298      69.694   7.096 -21.491  1.00  0.00           C  
ATOM   4533  C   ASP A 298      70.485   7.659 -20.318  1.00  0.00           C  
ATOM   4534  O   ASP A 298      70.009   7.667 -19.183  1.00  0.00           O  
ATOM   4535  CB  ASP A 298      68.592   8.083 -21.886  1.00  0.00           C  
ATOM   4536  CG  ASP A 298      69.139   9.426 -22.352  1.00  0.00           C  
ATOM   4537  OD1 ASP A 298      70.324   9.632 -22.243  1.00  0.00           O  
ATOM   4538  OD2 ASP A 298      68.366  10.231 -22.812  1.00  0.00           O  
ATOM   4539  H   ASP A 298      68.123   5.711 -21.036  1.00  0.00           H  
ATOM   4540  HA  ASP A 298      70.379   6.983 -22.332  1.00  0.00           H  
ATOM   4541 1HB  ASP A 298      67.990   7.654 -22.687  1.00  0.00           H  
ATOM   4542 2HB  ASP A 298      67.933   8.251 -21.034  1.00  0.00           H  
ATOM   4543  N   LYS A 299      71.689   8.119 -20.640  1.00  0.00           N  
ATOM   4544  CA  LYS A 299      72.719   8.305 -19.620  1.00  0.00           C  
ATOM   4545  C   LYS A 299      72.293   9.343 -18.583  1.00  0.00           C  
ATOM   4546  O   LYS A 299      72.571   9.196 -17.393  1.00  0.00           O  
ATOM   4547  CB  LYS A 299      74.042   8.720 -20.266  1.00  0.00           C  
ATOM   4548  CG  LYS A 299      75.213   8.812 -19.297  1.00  0.00           C  
ATOM   4549  CD  LYS A 299      76.486   9.245 -20.009  1.00  0.00           C  
ATOM   4550  CE  LYS A 299      77.014   8.146 -20.919  1.00  0.00           C  
ATOM   4551  NZ  LYS A 299      78.314   8.516 -21.543  1.00  0.00           N  
ATOM   4552  H   LYS A 299      71.889   8.341 -21.605  1.00  0.00           H  
ATOM   4553  HA  LYS A 299      72.867   7.358 -19.101  1.00  0.00           H  
ATOM   4554 1HB  LYS A 299      74.307   8.004 -21.044  1.00  0.00           H  
ATOM   4555 2HB  LYS A 299      73.925   9.693 -20.743  1.00  0.00           H  
ATOM   4556 1HG  LYS A 299      74.982   9.534 -18.513  1.00  0.00           H  
ATOM   4557 2HG  LYS A 299      75.379   7.840 -18.833  1.00  0.00           H  
ATOM   4558 1HD  LYS A 299      76.284  10.135 -20.607  1.00  0.00           H  
ATOM   4559 2HD  LYS A 299      77.250   9.490 -19.271  1.00  0.00           H  
ATOM   4560 1HE  LYS A 299      77.149   7.231 -20.343  1.00  0.00           H  
ATOM   4561 2HE  LYS A 299      76.290   7.948 -21.709  1.00  0.00           H  
ATOM   4562 1HZ  LYS A 299      78.629   7.763 -22.137  1.00  0.00           H  
ATOM   4563 2HZ  LYS A 299      78.196   9.354 -22.095  1.00  0.00           H  
ATOM   4564 3HZ  LYS A 299      78.999   8.683 -20.820  1.00  0.00           H  
ATOM   4565  N   GLU A 300      71.611  10.406 -19.032  1.00  0.00           N  
ATOM   4566  CA  GLU A 300      71.055  11.367 -18.087  1.00  0.00           C  
ATOM   4567  C   GLU A 300      70.092  10.693 -17.118  1.00  0.00           C  
ATOM   4568  O   GLU A 300      70.161  10.909 -15.908  1.00  0.00           O  
ATOM   4569  CB  GLU A 300      70.338  12.494 -18.833  1.00  0.00           C  
ATOM   4570  CG  GLU A 300      69.737  13.563 -17.930  1.00  0.00           C  
ATOM   4571  CD  GLU A 300      70.779  14.378 -17.216  1.00  0.00           C  
ATOM   4572  OE1 GLU A 300      71.898  14.407 -17.670  1.00  0.00           O  
ATOM   4573  OE2 GLU A 300      70.455  14.973 -16.215  1.00  0.00           O  
ATOM   4574  H   GLU A 300      71.490  10.528 -20.027  1.00  0.00           H  
ATOM   4575  HA  GLU A 300      71.873  11.796 -17.508  1.00  0.00           H  
ATOM   4576 1HB  GLU A 300      71.036  12.984 -19.512  1.00  0.00           H  
ATOM   4577 2HB  GLU A 300      69.533  12.076 -19.437  1.00  0.00           H  
ATOM   4578 1HG  GLU A 300      69.121  14.229 -18.533  1.00  0.00           H  
ATOM   4579 2HG  GLU A 300      69.092  13.083 -17.196  1.00  0.00           H  
ATOM   4580  N   THR A 301      69.194   9.875 -17.658  1.00  0.00           N  
ATOM   4581  CA  THR A 301      68.215   9.167 -16.842  1.00  0.00           C  
ATOM   4582  C   THR A 301      68.897   8.301 -15.790  1.00  0.00           C  
ATOM   4583  O   THR A 301      68.520   8.319 -14.618  1.00  0.00           O  
ATOM   4584  CB  THR A 301      67.295   8.293 -17.714  1.00  0.00           C  
ATOM   4585  OG1 THR A 301      66.568   9.124 -18.629  1.00  0.00           O  
ATOM   4586  CG2 THR A 301      66.313   7.521 -16.847  1.00  0.00           C  
ATOM   4587  H   THR A 301      69.190   9.741 -18.659  1.00  0.00           H  
ATOM   4588  HA  THR A 301      67.599   9.903 -16.324  1.00  0.00           H  
ATOM   4589  HB  THR A 301      67.898   7.588 -18.286  1.00  0.00           H  
ATOM   4590  HG1 THR A 301      66.247   8.590 -19.359  1.00  0.00           H  
ATOM   4591 1HG2 THR A 301      65.671   6.909 -17.480  1.00  0.00           H  
ATOM   4592 2HG2 THR A 301      66.862   6.879 -16.158  1.00  0.00           H  
ATOM   4593 3HG2 THR A 301      65.701   8.221 -16.279  1.00  0.00           H  
ATOM   4594  N   LEU A 302      69.902   7.544 -16.215  1.00  0.00           N  
ATOM   4595  CA  LEU A 302      70.639   6.670 -15.310  1.00  0.00           C  
ATOM   4596  C   LEU A 302      71.392   7.474 -14.259  1.00  0.00           C  
ATOM   4597  O   LEU A 302      71.431   7.099 -13.087  1.00  0.00           O  
ATOM   4598  CB  LEU A 302      71.625   5.799 -16.099  1.00  0.00           C  
ATOM   4599  CG  LEU A 302      71.072   4.461 -16.605  1.00  0.00           C  
ATOM   4600  CD1 LEU A 302      69.871   4.714 -17.506  1.00  0.00           C  
ATOM   4601  CD2 LEU A 302      72.166   3.709 -17.350  1.00  0.00           C  
ATOM   4602  H   LEU A 302      70.163   7.574 -17.190  1.00  0.00           H  
ATOM   4603  HA  LEU A 302      69.928   6.021 -14.801  1.00  0.00           H  
ATOM   4604 1HB  LEU A 302      71.970   6.363 -16.964  1.00  0.00           H  
ATOM   4605 2HB  LEU A 302      72.484   5.585 -15.464  1.00  0.00           H  
ATOM   4606  HG  LEU A 302      70.734   3.863 -15.759  1.00  0.00           H  
ATOM   4607 1HD1 LEU A 302      69.479   3.763 -17.866  1.00  0.00           H  
ATOM   4608 2HD1 LEU A 302      69.097   5.236 -16.943  1.00  0.00           H  
ATOM   4609 3HD1 LEU A 302      70.176   5.325 -18.355  1.00  0.00           H  
ATOM   4610 1HD2 LEU A 302      71.773   2.757 -17.709  1.00  0.00           H  
ATOM   4611 2HD2 LEU A 302      72.504   4.305 -18.198  1.00  0.00           H  
ATOM   4612 3HD2 LEU A 302      73.004   3.526 -16.678  1.00  0.00           H  
ATOM   4613  N   SER A 303      71.990   8.582 -14.684  1.00  0.00           N  
ATOM   4614  CA  SER A 303      72.743   9.442 -13.779  1.00  0.00           C  
ATOM   4615  C   SER A 303      71.835  10.066 -12.728  1.00  0.00           C  
ATOM   4616  O   SER A 303      72.200  10.163 -11.556  1.00  0.00           O  
ATOM   4617  CB  SER A 303      73.449  10.532 -14.561  1.00  0.00           C  
ATOM   4618  OG  SER A 303      74.435   9.992 -15.398  1.00  0.00           O  
ATOM   4619  H   SER A 303      71.921   8.835 -15.659  1.00  0.00           H  
ATOM   4620  HA  SER A 303      73.492   8.835 -13.268  1.00  0.00           H  
ATOM   4621 1HB  SER A 303      72.721  11.080 -15.160  1.00  0.00           H  
ATOM   4622 2HB  SER A 303      73.903  11.240 -13.870  1.00  0.00           H  
ATOM   4623  HG  SER A 303      74.832  10.738 -15.854  1.00  0.00           H  
ATOM   4624  N   ARG A 304      70.649  10.489 -13.153  1.00  0.00           N  
ATOM   4625  CA  ARG A 304      69.686  11.105 -12.248  1.00  0.00           C  
ATOM   4626  C   ARG A 304      69.206  10.113 -11.197  1.00  0.00           C  
ATOM   4627  O   ARG A 304      69.057  10.459 -10.025  1.00  0.00           O  
ATOM   4628  CB  ARG A 304      68.489  11.638 -13.022  1.00  0.00           C  
ATOM   4629  CG  ARG A 304      68.776  12.858 -13.883  1.00  0.00           C  
ATOM   4630  CD  ARG A 304      67.577  13.285 -14.648  1.00  0.00           C  
ATOM   4631  NE  ARG A 304      67.847  14.451 -15.473  1.00  0.00           N  
ATOM   4632  CZ  ARG A 304      66.985  14.970 -16.370  1.00  0.00           C  
ATOM   4633  NH1 ARG A 304      65.806  14.416 -16.544  1.00  0.00           N  
ATOM   4634  NH2 ARG A 304      67.325  16.036 -17.073  1.00  0.00           N  
ATOM   4635  H   ARG A 304      70.409  10.381 -14.128  1.00  0.00           H  
ATOM   4636  HA  ARG A 304      70.172  11.939 -11.741  1.00  0.00           H  
ATOM   4637 1HB  ARG A 304      68.101  10.858 -13.675  1.00  0.00           H  
ATOM   4638 2HB  ARG A 304      67.695  11.906 -12.324  1.00  0.00           H  
ATOM   4639 1HG  ARG A 304      69.090  13.687 -13.247  1.00  0.00           H  
ATOM   4640 2HG  ARG A 304      69.571  12.624 -14.592  1.00  0.00           H  
ATOM   4641 1HD  ARG A 304      67.254  12.473 -15.300  1.00  0.00           H  
ATOM   4642 2HD  ARG A 304      66.774  13.535 -13.956  1.00  0.00           H  
ATOM   4643  HE  ARG A 304      68.744  14.905 -15.367  1.00  0.00           H  
ATOM   4644 1HH1 ARG A 304      65.545  13.601 -16.007  1.00  0.00           H  
ATOM   4645 2HH1 ARG A 304      65.160  14.805 -17.216  1.00  0.00           H  
ATOM   4646 1HH2 ARG A 304      68.232  16.462 -16.939  1.00  0.00           H  
ATOM   4647 2HH2 ARG A 304      66.680  16.425 -17.744  1.00  0.00           H  
ATOM   4648  N   LEU A 305      68.965   8.878 -11.622  1.00  0.00           N  
ATOM   4649  CA  LEU A 305      68.502   7.832 -10.717  1.00  0.00           C  
ATOM   4650  C   LEU A 305      69.555   7.507  -9.666  1.00  0.00           C  
ATOM   4651  O   LEU A 305      69.235   7.307  -8.494  1.00  0.00           O  
ATOM   4652  CB  LEU A 305      68.151   6.565 -11.507  1.00  0.00           C  
ATOM   4653  CG  LEU A 305      66.914   6.664 -12.408  1.00  0.00           C  
ATOM   4654  CD1 LEU A 305      66.800   5.403 -13.255  1.00  0.00           C  
ATOM   4655  CD2 LEU A 305      65.674   6.859 -11.549  1.00  0.00           C  
ATOM   4656  H   LEU A 305      69.106   8.657 -12.597  1.00  0.00           H  
ATOM   4657  HA  LEU A 305      67.607   8.187 -10.208  1.00  0.00           H  
ATOM   4658 1HB  LEU A 305      69.000   6.302 -12.136  1.00  0.00           H  
ATOM   4659 2HB  LEU A 305      67.983   5.751 -10.801  1.00  0.00           H  
ATOM   4660  HG  LEU A 305      67.024   7.511 -13.085  1.00  0.00           H  
ATOM   4661 1HD1 LEU A 305      65.921   5.474 -13.896  1.00  0.00           H  
ATOM   4662 2HD1 LEU A 305      67.692   5.299 -13.874  1.00  0.00           H  
ATOM   4663 3HD1 LEU A 305      66.705   4.535 -12.604  1.00  0.00           H  
ATOM   4664 1HD2 LEU A 305      64.795   6.931 -12.190  1.00  0.00           H  
ATOM   4665 2HD2 LEU A 305      65.562   6.012 -10.873  1.00  0.00           H  
ATOM   4666 3HD2 LEU A 305      65.774   7.776 -10.968  1.00  0.00           H  
ATOM   4667  N   LEU A 306      70.812   7.455 -10.091  1.00  0.00           N  
ATOM   4668  CA  LEU A 306      71.915   7.154  -9.186  1.00  0.00           C  
ATOM   4669  C   LEU A 306      72.078   8.244  -8.135  1.00  0.00           C  
ATOM   4670  O   LEU A 306      72.323   7.958  -6.963  1.00  0.00           O  
ATOM   4671  CB  LEU A 306      73.221   6.997  -9.975  1.00  0.00           C  
ATOM   4672  CG  LEU A 306      73.308   5.759 -10.877  1.00  0.00           C  
ATOM   4673  CD1 LEU A 306      74.572   5.835 -11.724  1.00  0.00           C  
ATOM   4674  CD2 LEU A 306      73.300   4.503 -10.018  1.00  0.00           C  
ATOM   4675  H   LEU A 306      71.009   7.628 -11.066  1.00  0.00           H  
ATOM   4676  HA  LEU A 306      71.698   6.216  -8.677  1.00  0.00           H  
ATOM   4677 1HB  LEU A 306      73.354   7.875 -10.605  1.00  0.00           H  
ATOM   4678 2HB  LEU A 306      74.050   6.952  -9.270  1.00  0.00           H  
ATOM   4679  HG  LEU A 306      72.454   5.741 -11.554  1.00  0.00           H  
ATOM   4680 1HD1 LEU A 306      74.634   4.956 -12.365  1.00  0.00           H  
ATOM   4681 2HD1 LEU A 306      74.542   6.732 -12.342  1.00  0.00           H  
ATOM   4682 3HD1 LEU A 306      75.444   5.871 -11.072  1.00  0.00           H  
ATOM   4683 1HD2 LEU A 306      73.362   3.623 -10.659  1.00  0.00           H  
ATOM   4684 2HD2 LEU A 306      74.155   4.520  -9.342  1.00  0.00           H  
ATOM   4685 3HD2 LEU A 306      72.379   4.466  -9.437  1.00  0.00           H  
ATOM   4686  N   GLU A 307      71.941   9.495  -8.560  1.00  0.00           N  
ATOM   4687  CA  GLU A 307      72.072  10.631  -7.655  1.00  0.00           C  
ATOM   4688  C   GLU A 307      70.970  10.628  -6.604  1.00  0.00           C  
ATOM   4689  O   GLU A 307      71.216  10.913  -5.432  1.00  0.00           O  
ATOM   4690  CB  GLU A 307      72.038  11.945  -8.439  1.00  0.00           C  
ATOM   4691  CG  GLU A 307      73.265  12.191  -9.306  1.00  0.00           C  
ATOM   4692  CD  GLU A 307      73.165  13.454 -10.116  1.00  0.00           C  
ATOM   4693  OE1 GLU A 307      72.125  14.067 -10.098  1.00  0.00           O  
ATOM   4694  OE2 GLU A 307      74.129  13.805 -10.754  1.00  0.00           O  
ATOM   4695  H   GLU A 307      71.741   9.664  -9.535  1.00  0.00           H  
ATOM   4696  HA  GLU A 307      73.031  10.555  -7.141  1.00  0.00           H  
ATOM   4697 1HB  GLU A 307      71.162  11.959  -9.087  1.00  0.00           H  
ATOM   4698 2HB  GLU A 307      71.946  12.780  -7.745  1.00  0.00           H  
ATOM   4699 1HG  GLU A 307      74.144  12.253  -8.665  1.00  0.00           H  
ATOM   4700 2HG  GLU A 307      73.398  11.344  -9.978  1.00  0.00           H  
ATOM   4701  N   ILE A 308      69.754  10.304  -7.029  1.00  0.00           N  
ATOM   4702  CA  ILE A 308      68.612  10.263  -6.124  1.00  0.00           C  
ATOM   4703  C   ILE A 308      68.780   9.174  -5.072  1.00  0.00           C  
ATOM   4704  O   ILE A 308      68.460   9.375  -3.900  1.00  0.00           O  
ATOM   4705  CB  ILE A 308      67.304  10.029  -6.901  1.00  0.00           C  
ATOM   4706  CG1 ILE A 308      67.029  11.200  -7.848  1.00  0.00           C  
ATOM   4707  CG2 ILE A 308      66.142   9.833  -5.940  1.00  0.00           C  
ATOM   4708  CD1 ILE A 308      66.875  12.530  -7.146  1.00  0.00           C  
ATOM   4709  H   ILE A 308      69.617  10.080  -8.004  1.00  0.00           H  
ATOM   4710  HA  ILE A 308      68.542  11.222  -5.612  1.00  0.00           H  
ATOM   4711  HB  ILE A 308      67.404   9.139  -7.522  1.00  0.00           H  
ATOM   4712 1HG1 ILE A 308      67.842  11.286  -8.567  1.00  0.00           H  
ATOM   4713 2HG1 ILE A 308      66.115  11.006  -8.411  1.00  0.00           H  
ATOM   4714 1HG2 ILE A 308      65.225   9.669  -6.506  1.00  0.00           H  
ATOM   4715 2HG2 ILE A 308      66.336   8.968  -5.307  1.00  0.00           H  
ATOM   4716 3HG2 ILE A 308      66.030  10.721  -5.318  1.00  0.00           H  
ATOM   4717 1HD1 ILE A 308      66.682  13.310  -7.882  1.00  0.00           H  
ATOM   4718 2HD1 ILE A 308      66.041  12.478  -6.445  1.00  0.00           H  
ATOM   4719 3HD1 ILE A 308      67.791  12.762  -6.604  1.00  0.00           H  
ATOM   4720  N   VAL A 309      69.284   8.021  -5.498  1.00  0.00           N  
ATOM   4721  CA  VAL A 309      69.496   6.897  -4.593  1.00  0.00           C  
ATOM   4722  C   VAL A 309      70.547   7.227  -3.541  1.00  0.00           C  
ATOM   4723  O   VAL A 309      70.397   6.881  -2.369  1.00  0.00           O  
ATOM   4724  CB  VAL A 309      69.938   5.651  -5.383  1.00  0.00           C  
ATOM   4725  CG1 VAL A 309      70.343   4.534  -4.432  1.00  0.00           C  
ATOM   4726  CG2 VAL A 309      68.816   5.196  -6.304  1.00  0.00           C  
ATOM   4727  H   VAL A 309      69.526   7.920  -6.473  1.00  0.00           H  
ATOM   4728  HA  VAL A 309      68.554   6.676  -4.089  1.00  0.00           H  
ATOM   4729  HB  VAL A 309      70.818   5.902  -5.977  1.00  0.00           H  
ATOM   4730 1HG1 VAL A 309      70.653   3.661  -5.008  1.00  0.00           H  
ATOM   4731 2HG1 VAL A 309      71.171   4.869  -3.808  1.00  0.00           H  
ATOM   4732 3HG1 VAL A 309      69.495   4.269  -3.801  1.00  0.00           H  
ATOM   4733 1HG2 VAL A 309      69.137   4.315  -6.859  1.00  0.00           H  
ATOM   4734 2HG2 VAL A 309      67.935   4.951  -5.710  1.00  0.00           H  
ATOM   4735 3HG2 VAL A 309      68.572   5.997  -7.002  1.00  0.00           H  
ATOM   4736  N   GLY A 310      71.612   7.899  -3.967  1.00  0.00           N  
ATOM   4737  CA  GLY A 310      72.690   8.278  -3.062  1.00  0.00           C  
ATOM   4738  C   GLY A 310      72.206   9.267  -2.010  1.00  0.00           C  
ATOM   4739  O   GLY A 310      72.571   9.170  -0.838  1.00  0.00           O  
ATOM   4740  H   GLY A 310      71.676   8.153  -4.942  1.00  0.00           H  
ATOM   4741 1HA  GLY A 310      73.085   7.387  -2.574  1.00  0.00           H  
ATOM   4742 2HA  GLY A 310      73.506   8.720  -3.633  1.00  0.00           H  
ATOM   4743  N   GLU A 311      71.382  10.219  -2.436  1.00  0.00           N  
ATOM   4744  CA  GLU A 311      70.845  11.228  -1.531  1.00  0.00           C  
ATOM   4745  C   GLU A 311      69.940  10.600  -0.479  1.00  0.00           C  
ATOM   4746  O   GLU A 311      69.981  10.975   0.693  1.00  0.00           O  
ATOM   4747  CB  GLU A 311      70.071  12.290  -2.315  1.00  0.00           C  
ATOM   4748  CG  GLU A 311      70.940  13.189  -3.183  1.00  0.00           C  
ATOM   4749  CD  GLU A 311      70.140  14.171  -3.993  1.00  0.00           C  
ATOM   4750  OE1 GLU A 311      68.936  14.086  -3.975  1.00  0.00           O  
ATOM   4751  OE2 GLU A 311      70.735  15.008  -4.631  1.00  0.00           O  
ATOM   4752  H   GLU A 311      71.121  10.244  -3.411  1.00  0.00           H  
ATOM   4753  HA  GLU A 311      71.677  11.711  -1.018  1.00  0.00           H  
ATOM   4754 1HB  GLU A 311      69.341  11.804  -2.963  1.00  0.00           H  
ATOM   4755 2HB  GLU A 311      69.520  12.925  -1.622  1.00  0.00           H  
ATOM   4756 1HG  GLU A 311      71.628  13.740  -2.542  1.00  0.00           H  
ATOM   4757 2HG  GLU A 311      71.531  12.567  -3.854  1.00  0.00           H  
ATOM   4758  N   ALA A 312      69.123   9.642  -0.905  1.00  0.00           N  
ATOM   4759  CA  ALA A 312      68.206   8.960   0.000  1.00  0.00           C  
ATOM   4760  C   ALA A 312      68.963   8.159   1.052  1.00  0.00           C  
ATOM   4761  O   ALA A 312      68.586   8.142   2.224  1.00  0.00           O  
ATOM   4762  CB  ALA A 312      67.268   8.052  -0.782  1.00  0.00           C  
ATOM   4763  H   ALA A 312      69.138   9.380  -1.880  1.00  0.00           H  
ATOM   4764  HA  ALA A 312      67.616   9.716   0.517  1.00  0.00           H  
ATOM   4765 1HB  ALA A 312      66.589   7.550  -0.093  1.00  0.00           H  
ATOM   4766 2HB  ALA A 312      66.691   8.648  -1.490  1.00  0.00           H  
ATOM   4767 3HB  ALA A 312      67.850   7.308  -1.324  1.00  0.00           H  
ATOM   4768  N   LEU A 313      70.033   7.496   0.626  1.00  0.00           N  
ATOM   4769  CA  LEU A 313      70.845   6.692   1.531  1.00  0.00           C  
ATOM   4770  C   LEU A 313      71.523   7.561   2.583  1.00  0.00           C  
ATOM   4771  O   LEU A 313      71.596   7.191   3.755  1.00  0.00           O  
ATOM   4772  CB  LEU A 313      71.905   5.913   0.741  1.00  0.00           C  
ATOM   4773  CG  LEU A 313      71.372   4.793  -0.161  1.00  0.00           C  
ATOM   4774  CD1 LEU A 313      72.510   4.238  -1.007  1.00  0.00           C  
ATOM   4775  CD2 LEU A 313      70.748   3.703   0.698  1.00  0.00           C  
ATOM   4776  H   LEU A 313      70.290   7.551  -0.349  1.00  0.00           H  
ATOM   4777  HA  LEU A 313      70.195   5.981   2.040  1.00  0.00           H  
ATOM   4778 1HB  LEU A 313      72.452   6.613   0.112  1.00  0.00           H  
ATOM   4779 2HB  LEU A 313      72.605   5.467   1.447  1.00  0.00           H  
ATOM   4780  HG  LEU A 313      70.619   5.197  -0.838  1.00  0.00           H  
ATOM   4781 1HD1 LEU A 313      72.131   3.441  -1.648  1.00  0.00           H  
ATOM   4782 2HD1 LEU A 313      72.925   5.034  -1.625  1.00  0.00           H  
ATOM   4783 3HD1 LEU A 313      73.287   3.840  -0.356  1.00  0.00           H  
ATOM   4784 1HD2 LEU A 313      70.369   2.907   0.057  1.00  0.00           H  
ATOM   4785 2HD2 LEU A 313      71.500   3.297   1.375  1.00  0.00           H  
ATOM   4786 3HD2 LEU A 313      69.927   4.123   1.279  1.00  0.00           H  
ATOM   4787  N   LYS A 314      72.018   8.718   2.157  1.00  0.00           N  
ATOM   4788  CA  LYS A 314      72.690   9.642   3.062  1.00  0.00           C  
ATOM   4789  C   LYS A 314      71.730  10.182   4.114  1.00  0.00           C  
ATOM   4790  O   LYS A 314      72.086  10.310   5.285  1.00  0.00           O  
ATOM   4791  CB  LYS A 314      73.316  10.797   2.279  1.00  0.00           C  
ATOM   4792  CG  LYS A 314      74.105  11.781   3.133  1.00  0.00           C  
ATOM   4793  CD  LYS A 314      74.773  12.846   2.275  1.00  0.00           C  
ATOM   4794  CE  LYS A 314      75.549  13.838   3.128  1.00  0.00           C  
ATOM   4795  NZ  LYS A 314      76.208  14.886   2.301  1.00  0.00           N  
ATOM   4796  H   LYS A 314      71.926   8.963   1.181  1.00  0.00           H  
ATOM   4797  HA  LYS A 314      73.483   9.103   3.581  1.00  0.00           H  
ATOM   4798 1HB  LYS A 314      73.988  10.400   1.519  1.00  0.00           H  
ATOM   4799 2HB  LYS A 314      72.533  11.355   1.764  1.00  0.00           H  
ATOM   4800 1HG  LYS A 314      73.434  12.266   3.843  1.00  0.00           H  
ATOM   4801 2HG  LYS A 314      74.871  11.244   3.692  1.00  0.00           H  
ATOM   4802 1HD  LYS A 314      75.457  12.370   1.571  1.00  0.00           H  
ATOM   4803 2HD  LYS A 314      74.014  13.385   1.708  1.00  0.00           H  
ATOM   4804 1HE  LYS A 314      74.873  14.320   3.832  1.00  0.00           H  
ATOM   4805 2HE  LYS A 314      76.314  13.308   3.697  1.00  0.00           H  
ATOM   4806 1HZ  LYS A 314      76.712  15.522   2.903  1.00  0.00           H  
ATOM   4807 2HZ  LYS A 314      76.853  14.451   1.656  1.00  0.00           H  
ATOM   4808 3HZ  LYS A 314      75.508  15.396   1.783  1.00  0.00           H  
ATOM   4809  N   GLU A 315      70.511  10.497   3.688  1.00  0.00           N  
ATOM   4810  CA  GLU A 315      69.496  11.023   4.593  1.00  0.00           C  
ATOM   4811  C   GLU A 315      69.107   9.992   5.645  1.00  0.00           C  
ATOM   4812  O   GLU A 315      68.927  10.324   6.817  1.00  0.00           O  
ATOM   4813  CB  GLU A 315      68.256  11.458   3.809  1.00  0.00           C  
ATOM   4814  CG  GLU A 315      68.464  12.686   2.934  1.00  0.00           C  
ATOM   4815  CD  GLU A 315      68.777  13.924   3.729  1.00  0.00           C  
ATOM   4816  OE1 GLU A 315      68.204  14.093   4.779  1.00  0.00           O  
ATOM   4817  OE2 GLU A 315      69.588  14.701   3.285  1.00  0.00           O  
ATOM   4818  H   GLU A 315      70.282  10.369   2.713  1.00  0.00           H  
ATOM   4819  HA  GLU A 315      69.907  11.893   5.106  1.00  0.00           H  
ATOM   4820 1HB  GLU A 315      67.927  10.642   3.165  1.00  0.00           H  
ATOM   4821 2HB  GLU A 315      67.444  11.675   4.503  1.00  0.00           H  
ATOM   4822 1HG  GLU A 315      69.286  12.494   2.245  1.00  0.00           H  
ATOM   4823 2HG  GLU A 315      67.565  12.856   2.345  1.00  0.00           H  
ATOM   4824  N   LEU A 316      68.979   8.740   5.219  1.00  0.00           N  
ATOM   4825  CA  LEU A 316      68.612   7.657   6.124  1.00  0.00           C  
ATOM   4826  C   LEU A 316      69.689   7.428   7.176  1.00  0.00           C  
ATOM   4827  O   LEU A 316      69.387   7.200   8.348  1.00  0.00           O  
ATOM   4828  CB  LEU A 316      68.377   6.363   5.334  1.00  0.00           C  
ATOM   4829  CG  LEU A 316      67.137   6.350   4.432  1.00  0.00           C  
ATOM   4830  CD1 LEU A 316      67.137   5.085   3.585  1.00  0.00           C  
ATOM   4831  CD2 LEU A 316      65.883   6.433   5.291  1.00  0.00           C  
ATOM   4832  H   LEU A 316      69.140   8.533   4.244  1.00  0.00           H  
ATOM   4833  HA  LEU A 316      67.688   7.930   6.633  1.00  0.00           H  
ATOM   4834 1HB  LEU A 316      69.246   6.178   4.705  1.00  0.00           H  
ATOM   4835 2HB  LEU A 316      68.283   5.538   6.040  1.00  0.00           H  
ATOM   4836  HG  LEU A 316      67.170   7.204   3.755  1.00  0.00           H  
ATOM   4837 1HD1 LEU A 316      66.256   5.076   2.944  1.00  0.00           H  
ATOM   4838 2HD1 LEU A 316      68.035   5.061   2.967  1.00  0.00           H  
ATOM   4839 3HD1 LEU A 316      67.121   4.211   4.237  1.00  0.00           H  
ATOM   4840 1HD2 LEU A 316      65.002   6.425   4.649  1.00  0.00           H  
ATOM   4841 2HD2 LEU A 316      65.848   5.579   5.967  1.00  0.00           H  
ATOM   4842 3HD2 LEU A 316      65.901   7.356   5.872  1.00  0.00           H  
ATOM   4843  N   VAL A 317      70.947   7.490   6.751  1.00  0.00           N  
ATOM   4844  CA  VAL A 317      72.072   7.289   7.655  1.00  0.00           C  
ATOM   4845  C   VAL A 317      72.136   8.389   8.707  1.00  0.00           C  
ATOM   4846  O   VAL A 317      72.406   8.126   9.879  1.00  0.00           O  
ATOM   4847  CB  VAL A 317      73.394   7.260   6.865  1.00  0.00           C  
ATOM   4848  CG1 VAL A 317      74.582   7.241   7.815  1.00  0.00           C  
ATOM   4849  CG2 VAL A 317      73.420   6.050   5.944  1.00  0.00           C  
ATOM   4850  H   VAL A 317      71.128   7.681   5.776  1.00  0.00           H  
ATOM   4851  HA  VAL A 317      71.944   6.330   8.159  1.00  0.00           H  
ATOM   4852  HB  VAL A 317      73.471   8.171   6.271  1.00  0.00           H  
ATOM   4853 1HG1 VAL A 317      75.508   7.221   7.239  1.00  0.00           H  
ATOM   4854 2HG1 VAL A 317      74.563   8.134   8.439  1.00  0.00           H  
ATOM   4855 3HG1 VAL A 317      74.529   6.354   8.446  1.00  0.00           H  
ATOM   4856 1HG2 VAL A 317      74.357   6.036   5.388  1.00  0.00           H  
ATOM   4857 2HG2 VAL A 317      73.336   5.139   6.537  1.00  0.00           H  
ATOM   4858 3HG2 VAL A 317      72.585   6.106   5.245  1.00  0.00           H  
ATOM   4859  N   ARG A 318      71.886   9.623   8.282  1.00  0.00           N  
ATOM   4860  CA  ARG A 318      71.915  10.766   9.186  1.00  0.00           C  
ATOM   4861  C   ARG A 318      70.818  10.664  10.238  1.00  0.00           C  
ATOM   4862  O   ARG A 318      71.038  10.971  11.410  1.00  0.00           O  
ATOM   4863  CB  ARG A 318      71.752  12.065   8.411  1.00  0.00           C  
ATOM   4864  CG  ARG A 318      71.819  13.327   9.257  1.00  0.00           C  
ATOM   4865  CD  ARG A 318      71.677  14.552   8.429  1.00  0.00           C  
ATOM   4866  NE  ARG A 318      70.378  14.621   7.780  1.00  0.00           N  
ATOM   4867  CZ  ARG A 318      69.245  15.037   8.380  1.00  0.00           C  
ATOM   4868  NH1 ARG A 318      69.268  15.416   9.638  1.00  0.00           N  
ATOM   4869  NH2 ARG A 318      68.110  15.063   7.703  1.00  0.00           N  
ATOM   4870  H   ARG A 318      71.670   9.773   7.307  1.00  0.00           H  
ATOM   4871  HA  ARG A 318      72.881  10.782   9.692  1.00  0.00           H  
ATOM   4872 1HB  ARG A 318      72.529  12.136   7.652  1.00  0.00           H  
ATOM   4873 2HB  ARG A 318      70.791  12.064   7.897  1.00  0.00           H  
ATOM   4874 1HG  ARG A 318      71.014  13.315   9.992  1.00  0.00           H  
ATOM   4875 2HG  ARG A 318      72.780  13.370   9.771  1.00  0.00           H  
ATOM   4876 1HD  ARG A 318      71.791  15.433   9.060  1.00  0.00           H  
ATOM   4877 2HD  ARG A 318      72.445  14.558   7.655  1.00  0.00           H  
ATOM   4878  HE  ARG A 318      70.320  14.337   6.812  1.00  0.00           H  
ATOM   4879 1HH1 ARG A 318      70.135  15.396  10.156  1.00  0.00           H  
ATOM   4880 2HH1 ARG A 318      68.419  15.727  10.087  1.00  0.00           H  
ATOM   4881 1HH2 ARG A 318      68.092  14.771   6.735  1.00  0.00           H  
ATOM   4882 2HH2 ARG A 318      67.262  15.374   8.152  1.00  0.00           H  
ATOM   4883  N   ILE A 319      69.636  10.231   9.813  1.00  0.00           N  
ATOM   4884  CA  ILE A 319      68.502  10.088  10.717  1.00  0.00           C  
ATOM   4885  C   ILE A 319      68.768   9.018  11.769  1.00  0.00           C  
ATOM   4886  O   ILE A 319      68.432   9.189  12.941  1.00  0.00           O  
ATOM   4887  CB  ILE A 319      67.221   9.737   9.939  1.00  0.00           C  
ATOM   4888  CG1 ILE A 319      66.788  10.916   9.063  1.00  0.00           C  
ATOM   4889  CG2 ILE A 319      66.107   9.345  10.897  1.00  0.00           C  
ATOM   4890  CD1 ILE A 319      65.703  10.573   8.069  1.00  0.00           C  
ATOM   4891  H   ILE A 319      69.520   9.995   8.838  1.00  0.00           H  
ATOM   4892  HA  ILE A 319      68.346  11.037  11.228  1.00  0.00           H  
ATOM   4893  HB  ILE A 319      67.420   8.903   9.267  1.00  0.00           H  
ATOM   4894 1HG1 ILE A 319      66.427  11.726   9.697  1.00  0.00           H  
ATOM   4895 2HG1 ILE A 319      67.649  11.294   8.511  1.00  0.00           H  
ATOM   4896 1HG2 ILE A 319      65.208   9.101  10.331  1.00  0.00           H  
ATOM   4897 2HG2 ILE A 319      66.416   8.477  11.478  1.00  0.00           H  
ATOM   4898 3HG2 ILE A 319      65.897  10.177  11.571  1.00  0.00           H  
ATOM   4899 1HD1 ILE A 319      65.450  11.458   7.485  1.00  0.00           H  
ATOM   4900 2HD1 ILE A 319      66.057   9.787   7.401  1.00  0.00           H  
ATOM   4901 3HD1 ILE A 319      64.818  10.226   8.601  1.00  0.00           H  
ATOM   4902  N   VAL A 320      69.373   7.915  11.344  1.00  0.00           N  
ATOM   4903  CA  VAL A 320      69.686   6.815  12.248  1.00  0.00           C  
ATOM   4904  C   VAL A 320      70.703   7.239  13.300  1.00  0.00           C  
ATOM   4905  O   VAL A 320      70.584   6.881  14.472  1.00  0.00           O  
ATOM   4906  CB  VAL A 320      70.239   5.615  11.457  1.00  0.00           C  
ATOM   4907  CG1 VAL A 320      70.744   4.538  12.407  1.00  0.00           C  
ATOM   4908  CG2 VAL A 320      69.163   5.060  10.537  1.00  0.00           C  
ATOM   4909  H   VAL A 320      69.623   7.836  10.369  1.00  0.00           H  
ATOM   4910  HA  VAL A 320      68.768   6.509  12.752  1.00  0.00           H  
ATOM   4911  HB  VAL A 320      71.092   5.944  10.864  1.00  0.00           H  
ATOM   4912 1HG1 VAL A 320      71.132   3.698  11.831  1.00  0.00           H  
ATOM   4913 2HG1 VAL A 320      71.538   4.947  13.031  1.00  0.00           H  
ATOM   4914 3HG1 VAL A 320      69.924   4.197  13.038  1.00  0.00           H  
ATOM   4915 1HG2 VAL A 320      69.561   4.213   9.980  1.00  0.00           H  
ATOM   4916 2HG2 VAL A 320      68.308   4.736  11.130  1.00  0.00           H  
ATOM   4917 3HG2 VAL A 320      68.847   5.836   9.839  1.00  0.00           H  
ATOM   4918  N   ALA A 321      71.703   8.004  12.875  1.00  0.00           N  
ATOM   4919  CA  ALA A 321      72.743   8.478  13.779  1.00  0.00           C  
ATOM   4920  C   ALA A 321      72.171   9.420  14.831  1.00  0.00           C  
ATOM   4921  O   ALA A 321      72.543   9.357  16.003  1.00  0.00           O  
ATOM   4922  CB  ALA A 321      73.850   9.168  12.996  1.00  0.00           C  
ATOM   4923  H   ALA A 321      71.744   8.264  11.900  1.00  0.00           H  
ATOM   4924  HA  ALA A 321      73.162   7.614  14.296  1.00  0.00           H  
ATOM   4925 1HB  ALA A 321      74.620   9.517  13.685  1.00  0.00           H  
ATOM   4926 2HB  ALA A 321      74.289   8.465  12.288  1.00  0.00           H  
ATOM   4927 3HB  ALA A 321      73.438  10.018  12.455  1.00  0.00           H  
ATOM   4928  N   GLU A 322      71.265  10.293  14.406  1.00  0.00           N  
ATOM   4929  CA  GLU A 322      70.639  11.250  15.310  1.00  0.00           C
[truncated: 522,501 more chars]
