# Supplementary material for: Blueprinting extendable nanomaterials with standardized protein blocks
Source: Nature. 2024 Mar 13;627(8005):898–904. doi: 10.1038/s41586-024-07188-4 (PMC10972742; doi:10.1038/s41586-024-07188-4)
Supplement: Supplementary file 4 — Design models with ideal backbones as well as experimentally determined structures for comparison. For reference to design names, see Supplementary Fig. 1. [file 41586_2024_7188_MOESM4_ESM.zip › THR47_design.pdb]

HEADER                                            29-OCT-21   XXXX              
EXPDTA    THEORETICAL MODEL                                                     
REMARK 220                                                                      
REMARK 220 EXPERIMENTAL DETAILS                                                 
REMARK 220  EXPERIMENT TYPE                : THEORETICAL MODELLING              
REMARK 220  DATE OF DATA COLLECTION        : 29-OCT-21                          
REMARK 220                                                                      
REMARK 220 REMARK: MODEL GENERATED BY ROSETTA                                   
REMARK 220  VERSION 2021.41+HEAD.36da336f772                                    
ATOM      1  N   GLY A   1      15.107   7.415  16.056  1.00  0.00           N  
ATOM      2  CA  GLY A   1      15.983   6.478  16.746  1.00  0.00           C  
ATOM      3  C   GLY A   1      15.766   5.056  16.224  1.00  0.00           C  
ATOM      4  O   GLY A   1      15.675   4.106  17.002  1.00  0.00           O  
ATOM      5 1H   GLY A   1      15.261   8.338  16.409  1.00  0.00           H  
ATOM      6 2H   GLY A   1      15.304   7.396  15.076  1.00  0.00           H  
ATOM      7 3H   GLY A   1      14.154   7.155  16.209  1.00  0.00           H  
ATOM      8 1HA  GLY A   1      17.022   6.775  16.600  1.00  0.00           H  
ATOM      9 2HA  GLY A   1      15.786   6.517  17.817  1.00  0.00           H  
ATOM     10  N   ALA A   2      15.687   4.940  14.900  1.00  0.00           N  
ATOM     11  CA  ALA A   2      15.684   3.647  14.221  1.00  0.00           C  
ATOM     12  C   ALA A   2      17.041   2.983  14.347  1.00  0.00           C  
ATOM     13  O   ALA A   2      18.071   3.656  14.382  1.00  0.00           O  
ATOM     14  CB  ALA A   2      15.306   3.808  12.756  1.00  0.00           C  
ATOM     15  H   ALA A   2      15.626   5.775  14.336  1.00  0.00           H  
ATOM     16  HA  ALA A   2      14.946   3.010  14.708  1.00  0.00           H  
ATOM     17 1HB  ALA A   2      15.321   2.834  12.267  1.00  0.00           H  
ATOM     18 2HB  ALA A   2      14.305   4.234  12.683  1.00  0.00           H  
ATOM     19 3HB  ALA A   2      16.018   4.470  12.267  1.00  0.00           H  
ATOM     20  N   ASP A   3      17.041   1.658  14.415  1.00  0.00           N  
ATOM     21  CA  ASP A   3      18.287   0.909  14.316  1.00  0.00           C  
ATOM     22  C   ASP A   3      18.825   0.956  12.887  1.00  0.00           C  
ATOM     23  O   ASP A   3      18.170   0.496  11.952  1.00  0.00           O  
ATOM     24  CB  ASP A   3      18.080  -0.544  14.749  1.00  0.00           C  
ATOM     25  CG  ASP A   3      19.373  -1.348  14.767  1.00  0.00           C  
ATOM     26  OD1 ASP A   3      20.213  -1.102  13.934  1.00  0.00           O  
ATOM     27  OD2 ASP A   3      19.508  -2.199  15.612  1.00  0.00           O  
ATOM     28  H   ASP A   3      16.164   1.172  14.537  1.00  0.00           H  
ATOM     29  HA  ASP A   3      19.021   1.369  14.979  1.00  0.00           H  
ATOM     30 1HB  ASP A   3      17.641  -0.568  15.747  1.00  0.00           H  
ATOM     31 2HB  ASP A   3      17.377  -1.029  14.071  1.00  0.00           H  
ATOM     32  N   PRO A   4      19.993   1.566  13.157  1.00  0.00           N  
ATOM     33  CA  PRO A   4      20.752   2.176  12.074  1.00  0.00           C  
ATOM     34  C   PRO A   4      21.276   1.126  11.118  1.00  0.00           C  
ATOM     35  O   PRO A   4      21.451   1.388   9.928  1.00  0.00           O  
ATOM     36  CB  PRO A   4      21.892   2.890  12.807  1.00  0.00           C  
ATOM     37  CG  PRO A   4      21.993   2.175  14.111  1.00  0.00           C  
ATOM     38  CD  PRO A   4      20.578   1.768  14.425  1.00  0.00           C  
ATOM     39  HA  PRO A   4      20.112   2.897  11.545  1.00  0.00           H  
ATOM     40 1HB  PRO A   4      22.817   2.829  12.214  1.00  0.00           H  
ATOM     41 2HB  PRO A   4      21.655   3.958  12.923  1.00  0.00           H  
ATOM     42 1HG  PRO A   4      22.671   1.314  14.021  1.00  0.00           H  
ATOM     43 2HG  PRO A   4      22.422   2.839  14.876  1.00  0.00           H  
ATOM     44 1HD  PRO A   4      20.585   0.830  15.000  1.00  0.00           H  
ATOM     45 2HD  PRO A   4      20.083   2.569  14.994  1.00  0.00           H  
ATOM     46  N   ARG A   5      21.535  -0.082  11.622  1.00  0.00           N  
ATOM     47  CA  ARG A   5      21.998  -1.128  10.717  1.00  0.00           C  
ATOM     48  C   ARG A   5      20.945  -1.453   9.666  1.00  0.00           C  
ATOM     49  O   ARG A   5      21.265  -1.653   8.494  1.00  0.00           O  
ATOM     50  CB  ARG A   5      22.344  -2.392  11.491  1.00  0.00           C  
ATOM     51  CG  ARG A   5      22.880  -3.534  10.643  1.00  0.00           C  
ATOM     52  CD  ARG A   5      23.203  -4.726  11.469  1.00  0.00           C  
ATOM     53  NE  ARG A   5      22.021  -5.277  12.112  1.00  0.00           N  
ATOM     54  CZ  ARG A   5      21.125  -6.080  11.505  1.00  0.00           C  
ATOM     55  NH1 ARG A   5      21.290  -6.415  10.245  1.00  0.00           N  
ATOM     56  NH2 ARG A   5      20.080  -6.531  12.178  1.00  0.00           N  
ATOM     57  H   ARG A   5      21.405  -0.241  12.611  1.00  0.00           H  
ATOM     58  HA  ARG A   5      22.896  -0.774  10.210  1.00  0.00           H  
ATOM     59 1HB  ARG A   5      23.094  -2.161  12.246  1.00  0.00           H  
ATOM     60 2HB  ARG A   5      21.457  -2.754  12.011  1.00  0.00           H  
ATOM     61 1HG  ARG A   5      22.132  -3.822   9.905  1.00  0.00           H  
ATOM     62 2HG  ARG A   5      23.789  -3.214  10.133  1.00  0.00           H  
ATOM     63 1HD  ARG A   5      23.639  -5.499  10.837  1.00  0.00           H  
ATOM     64 2HD  ARG A   5      23.915  -4.448  12.246  1.00  0.00           H  
ATOM     65  HE  ARG A   5      21.860  -5.041  13.082  1.00  0.00           H  
ATOM     66 1HH1 ARG A   5      22.089  -6.071   9.731  1.00  0.00           H  
ATOM     67 2HH1 ARG A   5      20.618  -7.017   9.790  1.00  0.00           H  
ATOM     68 1HH2 ARG A   5      19.953  -6.273  13.147  1.00  0.00           H  
ATOM     69 2HH2 ARG A   5      19.409  -7.132  11.723  1.00  0.00           H  
ATOM     70  N   TYR A   6      19.688  -1.505  10.091  1.00  0.00           N  
ATOM     71  CA  TYR A   6      18.585  -1.806   9.186  1.00  0.00           C  
ATOM     72  C   TYR A   6      18.422  -0.716   8.135  1.00  0.00           C  
ATOM     73  O   TYR A   6      18.177  -1.002   6.963  1.00  0.00           O  
ATOM     74  CB  TYR A   6      17.283  -1.986   9.970  1.00  0.00           C  
ATOM     75  CG  TYR A   6      16.098  -2.361   9.108  1.00  0.00           C  
ATOM     76  CD1 TYR A   6      15.955  -3.665   8.656  1.00  0.00           C  
ATOM     77  CD2 TYR A   6      15.155  -1.402   8.769  1.00  0.00           C  
ATOM     78  CE1 TYR A   6      14.873  -4.008   7.868  1.00  0.00           C  
ATOM     79  CE2 TYR A   6      14.074  -1.745   7.981  1.00  0.00           C  
ATOM     80  CZ  TYR A   6      13.931  -3.042   7.532  1.00  0.00           C  
ATOM     81  OH  TYR A   6      12.853  -3.384   6.747  1.00  0.00           O  
ATOM     82  H   TYR A   6      19.491  -1.332  11.066  1.00  0.00           H  
ATOM     83  HA  TYR A   6      18.809  -2.737   8.665  1.00  0.00           H  
ATOM     84 1HB  TYR A   6      17.416  -2.764  10.723  1.00  0.00           H  
ATOM     85 2HB  TYR A   6      17.043  -1.061  10.493  1.00  0.00           H  
ATOM     86  HD1 TYR A   6      16.696  -4.419   8.922  1.00  0.00           H  
ATOM     87  HD2 TYR A   6      15.269  -0.378   9.123  1.00  0.00           H  
ATOM     88  HE1 TYR A   6      14.760  -5.032   7.513  1.00  0.00           H  
ATOM     89  HE2 TYR A   6      13.333  -0.991   7.714  1.00  0.00           H  
ATOM     90  HH  TYR A   6      12.302  -2.610   6.608  1.00  0.00           H  
ATOM     91  N   ILE A   7      18.559   0.535   8.560  1.00  0.00           N  
ATOM     92  CA  ILE A   7      18.428   1.671   7.655  1.00  0.00           C  
ATOM     93  C   ILE A   7      19.530   1.668   6.604  1.00  0.00           C  
ATOM     94  O   ILE A   7      19.284   1.953   5.432  1.00  0.00           O  
ATOM     95  CB  ILE A   7      18.463   3.000   8.432  1.00  0.00           C  
ATOM     96  CG1 ILE A   7      17.264   3.096   9.379  1.00  0.00           C  
ATOM     97  CG2 ILE A   7      18.483   4.178   7.471  1.00  0.00           C  
ATOM     98  CD1 ILE A   7      15.926   3.048   8.676  1.00  0.00           C  
ATOM     99  H   ILE A   7      18.759   0.704   9.535  1.00  0.00           H  
ATOM    100  HA  ILE A   7      17.469   1.596   7.143  1.00  0.00           H  
ATOM    101  HB  ILE A   7      19.358   3.034   9.053  1.00  0.00           H  
ATOM    102 1HG1 ILE A   7      17.301   2.279  10.098  1.00  0.00           H  
ATOM    103 2HG1 ILE A   7      17.319   4.028   9.942  1.00  0.00           H  
ATOM    104 1HG2 ILE A   7      18.507   5.109   8.037  1.00  0.00           H  
ATOM    105 2HG2 ILE A   7      19.367   4.116   6.837  1.00  0.00           H  
ATOM    106 3HG2 ILE A   7      17.588   4.155   6.848  1.00  0.00           H  
ATOM    107 1HD1 ILE A   7      15.125   3.122   9.413  1.00  0.00           H  
ATOM    108 2HD1 ILE A   7      15.853   3.881   7.976  1.00  0.00           H  
ATOM    109 3HD1 ILE A   7      15.833   2.108   8.135  1.00  0.00           H  
ATOM    110  N   LEU A   8      20.746   1.344   7.029  1.00  0.00           N  
ATOM    111  CA  LEU A   8      21.888   1.303   6.124  1.00  0.00           C  
ATOM    112  C   LEU A   8      21.720   0.214   5.072  1.00  0.00           C  
ATOM    113  O   LEU A   8      22.040   0.415   3.900  1.00  0.00           O  
ATOM    114  CB  LEU A   8      23.181   1.064   6.914  1.00  0.00           C  
ATOM    115  CG  LEU A   8      23.633   2.220   7.815  1.00  0.00           C  
ATOM    116  CD1 LEU A   8      24.816   1.772   8.662  1.00  0.00           C  
ATOM    117  CD2 LEU A   8      23.999   3.421   6.956  1.00  0.00           C  
ATOM    118  H   LEU A   8      20.883   1.120   8.004  1.00  0.00           H  
ATOM    119  HA  LEU A   8      21.960   2.263   5.615  1.00  0.00           H  
ATOM    120 1HB  LEU A   8      23.046   0.186   7.543  1.00  0.00           H  
ATOM    121 2HB  LEU A   8      23.987   0.860   6.208  1.00  0.00           H  
ATOM    122  HG  LEU A   8      22.822   2.492   8.492  1.00  0.00           H  
ATOM    123 1HD1 LEU A   8      25.137   2.593   9.303  1.00  0.00           H  
ATOM    124 2HD1 LEU A   8      24.521   0.924   9.281  1.00  0.00           H  
ATOM    125 3HD1 LEU A   8      25.638   1.477   8.011  1.00  0.00           H  
ATOM    126 1HD2 LEU A   8      24.319   4.243   7.597  1.00  0.00           H  
ATOM    127 2HD2 LEU A   8      24.810   3.151   6.280  1.00  0.00           H  
ATOM    128 3HD2 LEU A   8      23.131   3.732   6.375  1.00  0.00           H  
ATOM    129  N   ASP A   9      21.216  -0.939   5.498  1.00  0.00           N  
ATOM    130  CA  ASP A   9      21.004  -2.063   4.593  1.00  0.00           C  
ATOM    131  C   ASP A   9      19.953  -1.733   3.541  1.00  0.00           C  
ATOM    132  O   ASP A   9      20.103  -2.079   2.369  1.00  0.00           O  
ATOM    133  CB  ASP A   9      20.578  -3.308   5.375  1.00  0.00           C  
ATOM    134  CG  ASP A   9      21.711  -3.908   6.196  1.00  0.00           C  
ATOM    135  OD1 ASP A   9      22.844  -3.569   5.947  1.00  0.00           O  
ATOM    136  OD2 ASP A   9      21.433  -4.699   7.066  1.00  0.00           O  
ATOM    137  H   ASP A   9      20.974  -1.040   6.473  1.00  0.00           H  
ATOM    138  HA  ASP A   9      21.943  -2.277   4.081  1.00  0.00           H  
ATOM    139 1HB  ASP A   9      19.758  -3.054   6.045  1.00  0.00           H  
ATOM    140 2HB  ASP A   9      20.212  -4.066   4.681  1.00  0.00           H  
ATOM    141  N   VAL A  10      18.888  -1.061   3.967  1.00  0.00           N  
ATOM    142  CA  VAL A  10      17.810  -0.682   3.062  1.00  0.00           C  
ATOM    143  C   VAL A  10      18.294   0.307   2.010  1.00  0.00           C  
ATOM    144  O   VAL A  10      17.929   0.210   0.838  1.00  0.00           O  
ATOM    145  CB  VAL A  10      16.645  -0.057   3.852  1.00  0.00           C  
ATOM    146  CG1 VAL A  10      15.602   0.512   2.901  1.00  0.00           C  
ATOM    147  CG2 VAL A  10      16.026  -1.098   4.772  1.00  0.00           C  
ATOM    148  H   VAL A  10      18.824  -0.807   4.942  1.00  0.00           H  
ATOM    149  HA  VAL A  10      17.450  -1.580   2.558  1.00  0.00           H  
ATOM    150  HB  VAL A  10      17.025   0.774   4.446  1.00  0.00           H  
ATOM    151 1HG1 VAL A  10      14.785   0.950   3.477  1.00  0.00           H  
ATOM    152 2HG1 VAL A  10      16.058   1.280   2.278  1.00  0.00           H  
ATOM    153 3HG1 VAL A  10      15.212  -0.286   2.270  1.00  0.00           H  
ATOM    154 1HG2 VAL A  10      15.203  -0.649   5.328  1.00  0.00           H  
ATOM    155 2HG2 VAL A  10      15.651  -1.932   4.178  1.00  0.00           H  
ATOM    156 3HG2 VAL A  10      16.780  -1.461   5.471  1.00  0.00           H  
ATOM    157  N   VAL A  11      19.118   1.259   2.436  1.00  0.00           N  
ATOM    158  CA  VAL A  11      19.655   2.268   1.531  1.00  0.00           C  
ATOM    159  C   VAL A  11      20.560   1.640   0.479  1.00  0.00           C  
ATOM    160  O   VAL A  11      20.519   2.015  -0.693  1.00  0.00           O  
ATOM    161  CB  VAL A  11      20.448   3.326   2.321  1.00  0.00           C  
ATOM    162  CG1 VAL A  11      21.168   4.272   1.370  1.00  0.00           C  
ATOM    163  CG2 VAL A  11      19.512   4.095   3.241  1.00  0.00           C  
ATOM    164  H   VAL A  11      19.379   1.284   3.411  1.00  0.00           H  
ATOM    165  HA  VAL A  11      18.822   2.759   1.027  1.00  0.00           H  
ATOM    166  HB  VAL A  11      21.213   2.825   2.915  1.00  0.00           H  
ATOM    167 1HG1 VAL A  11      21.723   5.012   1.946  1.00  0.00           H  
ATOM    168 2HG1 VAL A  11      21.858   3.705   0.747  1.00  0.00           H  
ATOM    169 3HG1 VAL A  11      20.437   4.777   0.739  1.00  0.00           H  
ATOM    170 1HG2 VAL A  11      20.080   4.840   3.797  1.00  0.00           H  
ATOM    171 2HG2 VAL A  11      18.745   4.591   2.647  1.00  0.00           H  
ATOM    172 3HG2 VAL A  11      19.040   3.404   3.940  1.00  0.00           H  
ATOM    173  N   ARG A  12      21.377   0.682   0.905  1.00  0.00           N  
ATOM    174  CA  ARG A  12      22.294   0.000  -0.000  1.00  0.00           C  
ATOM    175  C   ARG A  12      21.537  -0.801  -1.052  1.00  0.00           C  
ATOM    176  O   ARG A  12      21.914  -0.818  -2.224  1.00  0.00           O  
ATOM    177  CB  ARG A  12      23.217  -0.930   0.774  1.00  0.00           C  
ATOM    178  CG  ARG A  12      24.303  -1.592  -0.059  1.00  0.00           C  
ATOM    179  CD  ARG A  12      23.839  -2.876  -0.644  1.00  0.00           C  
ATOM    180  NE  ARG A  12      23.431  -3.823   0.381  1.00  0.00           N  
ATOM    181  CZ  ARG A  12      24.276  -4.608   1.077  1.00  0.00           C  
ATOM    182  NH1 ARG A  12      25.569  -4.548   0.848  1.00  0.00           N  
ATOM    183  NH2 ARG A  12      23.805  -5.439   1.991  1.00  0.00           N  
ATOM    184  H   ARG A  12      21.362   0.420   1.880  1.00  0.00           H  
ATOM    185  HA  ARG A  12      22.902   0.750  -0.507  1.00  0.00           H  
ATOM    186 1HB  ARG A  12      23.707  -0.374   1.572  1.00  0.00           H  
ATOM    187 2HB  ARG A  12      22.629  -1.721   1.239  1.00  0.00           H  
ATOM    188 1HG  ARG A  12      24.592  -0.928  -0.874  1.00  0.00           H  
ATOM    189 2HG  ARG A  12      25.171  -1.795   0.569  1.00  0.00           H  
ATOM    190 1HD  ARG A  12      22.986  -2.692  -1.297  1.00  0.00           H  
ATOM    191 2HD  ARG A  12      24.647  -3.325  -1.221  1.00  0.00           H  
ATOM    192  HE  ARG A  12      22.443  -3.898   0.585  1.00  0.00           H  
ATOM    193 1HH1 ARG A  12      25.929  -3.913   0.150  1.00  0.00           H  
ATOM    194 2HH1 ARG A  12      26.202  -5.136   1.370  1.00  0.00           H  
ATOM    195 1HH2 ARG A  12      22.811  -5.486   2.167  1.00  0.00           H  
ATOM    196 2HH2 ARG A  12      24.438  -6.027   2.512  1.00  0.00           H  
ATOM    197  N   ASP A  13      20.467  -1.464  -0.626  1.00  0.00           N  
ATOM    198  CA  ASP A  13      19.655  -2.268  -1.531  1.00  0.00           C  
ATOM    199  C   ASP A  13      18.977  -1.399  -2.583  1.00  0.00           C  
ATOM    200  O   ASP A  13      18.904  -1.769  -3.755  1.00  0.00           O  
ATOM    201  CB  ASP A  13      18.598  -3.052  -0.749  1.00  0.00           C  
ATOM    202  CG  ASP A  13      19.191  -4.189   0.072  1.00  0.00           C  
ATOM    203  OD1 ASP A  13      20.315  -4.553  -0.178  1.00  0.00           O  
ATOM    204  OD2 ASP A  13      18.513  -4.683   0.941  1.00  0.00           O  
ATOM    205  H   ASP A  13      20.210  -1.409   0.349  1.00  0.00           H  
ATOM    206  HA  ASP A  13      20.306  -2.977  -2.043  1.00  0.00           H  
ATOM    207 1HB  ASP A  13      18.067  -2.377  -0.078  1.00  0.00           H  
ATOM    208 2HB  ASP A  13      17.866  -3.467  -1.443  1.00  0.00           H  
ATOM    209  N   VAL A  14      18.482  -0.242  -2.157  1.00  0.00           N  
ATOM    210  CA  VAL A  14      17.810   0.682  -3.062  1.00  0.00           C  
ATOM    211  C   VAL A  14      18.770   1.222  -4.114  1.00  0.00           C  
ATOM    212  O   VAL A  14      18.414   1.350  -5.285  1.00  0.00           O  
ATOM    213  CB  VAL A  14      17.205   1.858  -2.272  1.00  0.00           C  
ATOM    214  CG1 VAL A  14      16.669   2.918  -3.222  1.00  0.00           C  
ATOM    215  CG2 VAL A  14      16.104   1.352  -1.352  1.00  0.00           C  
ATOM    216  H   VAL A  14      18.574   0.003  -1.181  1.00  0.00           H  
ATOM    217  HA  VAL A  14      17.004   0.148  -3.567  1.00  0.00           H  
ATOM    218  HB  VAL A  14      17.990   2.326  -1.677  1.00  0.00           H  
ATOM    219 1HG1 VAL A  14      16.246   3.742  -2.647  1.00  0.00           H  
ATOM    220 2HG1 VAL A  14      17.481   3.292  -3.846  1.00  0.00           H  
ATOM    221 3HG1 VAL A  14      15.896   2.483  -3.854  1.00  0.00           H  
ATOM    222 1HG2 VAL A  14      15.682   2.188  -0.796  1.00  0.00           H  
ATOM    223 2HG2 VAL A  14      15.323   0.878  -1.947  1.00  0.00           H  
ATOM    224 3HG2 VAL A  14      16.519   0.625  -0.654  1.00  0.00           H  
ATOM    225  N   VAL A  15      19.989   1.537  -3.688  1.00  0.00           N  
ATOM    226  CA  VAL A  15      21.004   2.063  -4.593  1.00  0.00           C  
ATOM    227  C   VAL A  15      21.393   1.032  -5.645  1.00  0.00           C  
ATOM    228  O   VAL A  15      21.573   1.364  -6.817  1.00  0.00           O  
ATOM    229  CB  VAL A  15      22.257   2.484  -3.803  1.00  0.00           C  
ATOM    230  CG1 VAL A  15      23.386   2.855  -4.753  1.00  0.00           C  
ATOM    231  CG2 VAL A  15      21.923   3.648  -2.883  1.00  0.00           C  
ATOM    232  H   VAL A  15      20.218   1.409  -2.713  1.00  0.00           H  
ATOM    233  HA  VAL A  15      20.597   2.940  -5.097  1.00  0.00           H  
ATOM    234  HB  VAL A  15      22.602   1.637  -3.209  1.00  0.00           H  
ATOM    235 1HG1 VAL A  15      24.264   3.149  -4.178  1.00  0.00           H  
ATOM    236 2HG1 VAL A  15      23.633   1.996  -5.377  1.00  0.00           H  
ATOM    237 3HG1 VAL A  15      23.072   3.685  -5.385  1.00  0.00           H  
ATOM    238 1HG2 VAL A  15      22.813   3.940  -2.327  1.00  0.00           H  
ATOM    239 2HG2 VAL A  15      21.572   4.492  -3.477  1.00  0.00           H  
ATOM    240 3HG2 VAL A  15      21.142   3.347  -2.184  1.00  0.00           H  
ATOM    241  N   LYS A  16      21.521  -0.220  -5.219  1.00  0.00           N  
ATOM    242  CA  LYS A  16      21.888  -1.303  -6.124  1.00  0.00           C  
ATOM    243  C   LYS A  16      20.811  -1.532  -7.176  1.00  0.00           C  
ATOM    244  O   LYS A  16      21.113  -1.760  -8.348  1.00  0.00           O  
ATOM    245  CB  LYS A  16      22.141  -2.593  -5.341  1.00  0.00           C  
ATOM    246  CG  LYS A  16      22.565  -3.777  -6.200  1.00  0.00           C  
ATOM    247  CD  LYS A  16      22.950  -4.972  -5.341  1.00  0.00           C  
ATOM    248  CE  LYS A  16      21.729  -5.594  -4.679  1.00  0.00           C  
ATOM    249  NZ  LYS A  16      22.074  -6.829  -3.924  1.00  0.00           N  
ATOM    250  H   LYS A  16      21.360  -0.427  -4.244  1.00  0.00           H  
ATOM    251  HA  LYS A  16      22.806  -1.025  -6.642  1.00  0.00           H  
ATOM    252 1HB  LYS A  16      22.920  -2.421  -4.599  1.00  0.00           H  
ATOM    253 2HB  LYS A  16      21.235  -2.876  -4.805  1.00  0.00           H  
ATOM    254 1HG  LYS A  16      21.744  -4.062  -6.859  1.00  0.00           H  
ATOM    255 2HG  LYS A  16      23.419  -3.492  -6.815  1.00  0.00           H  
ATOM    256 1HD  LYS A  16      23.439  -5.724  -5.962  1.00  0.00           H  
ATOM    257 2HD  LYS A  16      23.649  -4.655  -4.568  1.00  0.00           H  
ATOM    258 1HE  LYS A  16      21.283  -4.876  -3.992  1.00  0.00           H  
ATOM    259 2HE  LYS A  16      20.990  -5.843  -5.439  1.00  0.00           H  
ATOM    260 1HZ  LYS A  16      21.240  -7.210  -3.501  1.00  0.00           H  
ATOM    261 2HZ  LYS A  16      22.472  -7.510  -4.556  1.00  0.00           H  
ATOM    262 3HZ  LYS A  16      22.745  -6.607  -3.203  1.00  0.00           H  
ATOM    263  N   LYS A  17      19.553  -1.470  -6.751  1.00  0.00           N  
ATOM    264  CA  LYS A  17      18.428  -1.671  -7.655  1.00  0.00           C  
ATOM    265  C   LYS A  17      18.364  -0.571  -8.707  1.00  0.00           C  
ATOM    266  O   LYS A  17      18.094  -0.834  -9.879  1.00  0.00           O  
ATOM    267  CB  LYS A  17      17.115  -1.728  -6.872  1.00  0.00           C  
ATOM    268  CG  LYS A  17      16.941  -2.982  -6.027  1.00  0.00           C  
ATOM    269  CD  LYS A  17      15.624  -2.956  -5.265  1.00  0.00           C  
ATOM    270  CE  LYS A  17      15.453  -4.205  -4.412  1.00  0.00           C  
ATOM    271  NZ  LYS A  17      14.187  -4.175  -3.630  1.00  0.00           N  
ATOM    272  H   LYS A  17      19.372  -1.279  -5.776  1.00  0.00           H  
ATOM    273  HA  LYS A  17      18.566  -2.621  -8.173  1.00  0.00           H  
ATOM    274 1HB  LYS A  17      17.050  -0.865  -6.208  1.00  0.00           H  
ATOM    275 2HB  LYS A  17      16.276  -1.671  -7.565  1.00  0.00           H  
ATOM    276 1HG  LYS A  17      16.960  -3.862  -6.672  1.00  0.00           H  
ATOM    277 2HG  LYS A  17      17.762  -3.059  -5.315  1.00  0.00           H  
ATOM    278 1HD  LYS A  17      15.595  -2.078  -4.619  1.00  0.00           H  
ATOM    279 2HD  LYS A  17      14.796  -2.894  -5.971  1.00  0.00           H  
ATOM    280 1HE  LYS A  17      15.450  -5.085  -5.052  1.00  0.00           H  
ATOM    281 2HE  LYS A  17      16.290  -4.290  -3.719  1.00  0.00           H  
ATOM    282 1HZ  LYS A  17      14.111  -5.018  -3.079  1.00  0.00           H  
ATOM    283 2HZ  LYS A  17      14.187  -3.372  -3.018  1.00  0.00           H  
ATOM    284 3HZ  LYS A  17      13.402  -4.116  -4.263  1.00  0.00           H  
ATOM    285  N   VAL A  18      18.614   0.663  -8.282  1.00  0.00           N  
ATOM    286  CA  VAL A  18      18.585   1.806  -9.186  1.00  0.00           C  
ATOM    287  C   VAL A  18      19.682   1.704 -10.238  1.00  0.00           C  
ATOM    288  O   VAL A  18      19.462   2.011 -11.410  1.00  0.00           O  
ATOM    289  CB  VAL A  18      18.756   3.117  -8.395  1.00  0.00           C  
ATOM    290  CG1 VAL A  18      18.916   4.294  -9.345  1.00  0.00           C  
ATOM    291  CG2 VAL A  18      17.563   3.325  -7.475  1.00  0.00           C  
ATOM    292  H   VAL A  18      18.830   0.813  -7.307  1.00  0.00           H  
ATOM    293  HA  VAL A  18      17.618   1.824  -9.690  1.00  0.00           H  
ATOM    294  HB  VAL A  18      19.668   3.056  -7.802  1.00  0.00           H  
ATOM    295 1HG1 VAL A  18      19.036   5.213  -8.770  1.00  0.00           H  
ATOM    296 2HG1 VAL A  18      19.796   4.141  -9.970  1.00  0.00           H  
ATOM    297 3HG1 VAL A  18      18.032   4.376  -9.977  1.00  0.00           H  
ATOM    298 1HG2 VAL A  18      17.691   4.253  -6.918  1.00  0.00           H  
ATOM    299 2HG2 VAL A  18      16.650   3.380  -8.068  1.00  0.00           H  
ATOM    300 3HG2 VAL A  18      17.492   2.491  -6.776  1.00  0.00           H  
ATOM    301  N   LEU A  19      20.864   1.271  -9.813  1.00  0.00           N  
ATOM    302  CA  LEU A  19      21.998   1.128 -10.717  1.00  0.00           C  
ATOM    303  C   LEU A  19      21.732   0.058 -11.769  1.00  0.00           C  
ATOM    304  O   LEU A  19      22.068   0.229 -12.941  1.00  0.00           O  
ATOM    305  CB  LEU A  19      23.264   0.774  -9.927  1.00  0.00           C  
ATOM    306  CG  LEU A  19      23.817   1.885  -9.024  1.00  0.00           C  
ATOM    307  CD1 LEU A  19      24.955   1.332  -8.177  1.00  0.00           C  
ATOM    308  CD2 LEU A  19      24.290   3.048  -9.883  1.00  0.00           C  
ATOM    309  H   LEU A  19      20.980   1.035  -8.838  1.00  0.00           H  
ATOM    310  HA  LEU A  19      22.156   2.078 -11.226  1.00  0.00           H  
ATOM    311 1HB  LEU A  19      23.051  -0.088  -9.297  1.00  0.00           H  
ATOM    312 2HB  LEU A  19      24.048   0.499 -10.632  1.00  0.00           H  
ATOM    313  HG  LEU A  19      23.034   2.228  -8.348  1.00  0.00           H  
ATOM    314 1HD1 LEU A  19      25.348   2.121  -7.536  1.00  0.00           H  
ATOM    315 2HD1 LEU A  19      24.584   0.514  -7.559  1.00  0.00           H  
ATOM    316 3HD1 LEU A  19      25.748   0.965  -8.828  1.00  0.00           H  
ATOM    317 1HD2 LEU A  19      24.682   3.838  -9.241  1.00  0.00           H  
ATOM    318 2HD2 LEU A  19      25.074   2.707 -10.559  1.00  0.00           H  
ATOM    319 3HD2 LEU A  19      23.453   3.435 -10.464  1.00  0.00           H  
ATOM    320  N   ASP A  20      21.127  -1.045 -11.344  1.00  0.00           N  
ATOM    321  CA  ASP A  20      20.814  -2.145 -12.248  1.00  0.00           C  
ATOM    322  C   ASP A  20      19.797  -1.721 -13.300  1.00  0.00           C  
ATOM    323  O   ASP A  20      19.916  -2.079 -14.472  1.00  0.00           O  
ATOM    324  CB  ASP A  20      20.277  -3.346 -11.466  1.00  0.00           C  
ATOM    325  CG  ASP A  20      20.089  -4.583 -12.334  1.00  0.00           C  
ATOM    326  OD1 ASP A  20      21.035  -4.991 -12.966  1.00  0.00           O  
ATOM    327  OD2 ASP A  20      19.002  -5.108 -12.357  1.00  0.00           O  
ATOM    328  H   ASP A  20      20.877  -1.124 -10.369  1.00  0.00           H  
ATOM    329  HA  ASP A  20      21.729  -2.443 -12.760  1.00  0.00           H  
ATOM    330 1HB  ASP A  20      20.966  -3.590 -10.656  1.00  0.00           H  
ATOM    331 2HB  ASP A  20      19.319  -3.088 -11.014  1.00  0.00           H  
ATOM    332  N   VAL A  21      18.797  -0.956 -12.875  1.00  0.00           N  
ATOM    333  CA  VAL A  21      17.757  -0.482 -13.779  1.00  0.00           C  
ATOM    334  C   VAL A  21      18.329   0.460 -14.831  1.00  0.00           C  
ATOM    335  O   VAL A  21      17.957   0.397 -16.003  1.00  0.00           O  
ATOM    336  CB  VAL A  21      16.653   0.245 -12.988  1.00  0.00           C  
ATOM    337  CG1 VAL A  21      15.664   0.905 -13.938  1.00  0.00           C  
ATOM    338  CG2 VAL A  21      15.944  -0.736 -12.068  1.00  0.00           C  
ATOM    339  H   VAL A  21      18.756  -0.696 -11.900  1.00  0.00           H  
ATOM    340  HA  VAL A  21      17.317  -1.344 -14.283  1.00  0.00           H  
ATOM    341  HB  VAL A  21      17.107   1.039 -12.395  1.00  0.00           H  
ATOM    342 1HG1 VAL A  21      14.891   1.414 -13.363  1.00  0.00           H  
ATOM    343 2HG1 VAL A  21      16.187   1.629 -14.562  1.00  0.00           H  
ATOM    344 3HG1 VAL A  21      15.204   0.145 -14.570  1.00  0.00           H  
ATOM    345 1HG2 VAL A  21      15.165  -0.216 -11.512  1.00  0.00           H  
ATOM    346 2HG2 VAL A  21      15.495  -1.533 -12.661  1.00  0.00           H  
ATOM    347 3HG2 VAL A  21      16.663  -1.165 -11.370  1.00  0.00           H  
ATOM    348  N   LEU A  22      19.235   1.333 -14.406  1.00  0.00           N  
ATOM    349  CA  LEU A  22      19.861   2.290 -15.310  1.00  0.00           C  
ATOM    350  C   LEU A  22      20.564   1.582 -16.461  1.00  0.00           C  
ATOM    351  O   LEU A  22      20.407   1.958 -17.623  1.00  0.00           O  
ATOM    352  CB  LEU A  22      20.867   3.161 -14.546  1.00  0.00           C  
ATOM    353  CG  LEU A  22      20.261   4.167 -13.559  1.00  0.00           C  
ATOM    354  CD1 LEU A  22      21.373   4.808 -12.740  1.00  0.00           C  
ATOM    355  CD2 LEU A  22      19.471   5.217 -14.325  1.00  0.00           C  
ATOM    356  H   LEU A  22      19.497   1.334 -13.431  1.00  0.00           H  
ATOM    357  HA  LEU A  22      19.085   2.932 -15.725  1.00  0.00           H  
ATOM    358 1HB  LEU A  22      21.535   2.509 -13.986  1.00  0.00           H  
ATOM    359 2HB  LEU A  22      21.460   3.721 -15.269  1.00  0.00           H  
ATOM    360  HG  LEU A  22      19.597   3.645 -12.869  1.00  0.00           H  
ATOM    361 1HD1 LEU A  22      20.943   5.523 -12.039  1.00  0.00           H  
ATOM    362 2HD1 LEU A  22      21.909   4.036 -12.188  1.00  0.00           H  
ATOM    363 3HD1 LEU A  22      22.063   5.325 -13.406  1.00  0.00           H  
ATOM    364 1HD2 LEU A  22      19.039   5.932 -13.624  1.00  0.00           H  
ATOM    365 2HD2 LEU A  22      20.134   5.740 -15.015  1.00  0.00           H  
ATOM    366 3HD2 LEU A  22      18.672   4.733 -14.887  1.00  0.00           H  
ATOM    367  N   VAL A  23      21.340   0.555 -16.132  1.00  0.00           N  
ATOM    368  CA  VAL A  23      22.069  -0.208 -17.138  1.00  0.00           C  
ATOM    369  C   VAL A  23      21.122  -0.798 -18.175  1.00  0.00           C  
ATOM    370  O   VAL A  23      21.365  -0.701 -19.378  1.00  0.00           O  
ATOM    371  CB  VAL A  23      22.868  -1.344 -16.472  1.00  0.00           C  
ATOM    372  CG1 VAL A  23      23.455  -2.271 -17.526  1.00  0.00           C  
ATOM    373  CG2 VAL A  23      23.966  -0.760 -15.596  1.00  0.00           C  
ATOM    374  H   VAL A  23      21.427   0.296 -15.160  1.00  0.00           H  
ATOM    375  HA  VAL A  23      22.766   0.462 -17.642  1.00  0.00           H  
ATOM    376  HB  VAL A  23      22.192  -1.940 -15.859  1.00  0.00           H  
ATOM    377 1HG1 VAL A  23      24.017  -3.068 -17.037  1.00  0.00           H  
ATOM    378 2HG1 VAL A  23      22.650  -2.705 -18.117  1.00  0.00           H  
ATOM    379 3HG1 VAL A  23      24.121  -1.706 -18.177  1.00  0.00           H  
ATOM    380 1HG2 VAL A  23      24.526  -1.568 -15.127  1.00  0.00           H  
ATOM    381 2HG2 VAL A  23      24.638  -0.158 -16.208  1.00  0.00           H  
ATOM    382 3HG2 VAL A  23      23.520  -0.133 -14.823  1.00  0.00           H  
ATOM    383  N   LYS A  24      20.041  -1.410 -17.703  1.00  0.00           N  
ATOM    384  CA  LYS A  24      19.055  -2.017 -18.589  1.00  0.00           C  
ATOM    385  C   LYS A  24      18.485  -0.993 -19.562  1.00  0.00           C  
ATOM    386  O   LYS A  24      18.252  -1.297 -20.732  1.00  0.00           O  
ATOM    387  CB  LYS A  24      17.927  -2.656 -17.777  1.00  0.00           C  
ATOM    388  CG  LYS A  24      18.328  -3.922 -17.031  1.00  0.00           C  
ATOM    389  CD  LYS A  24      17.139  -4.539 -16.311  1.00  0.00           C  
ATOM    390  CE  LYS A  24      17.509  -5.867 -15.667  1.00  0.00           C  
ATOM    391  NZ  LYS A  24      18.500  -5.696 -14.569  1.00  0.00           N  
ATOM    392  H   LYS A  24      19.898  -1.456 -16.704  1.00  0.00           H  
ATOM    393  HA  LYS A  24      19.548  -2.795 -19.174  1.00  0.00           H  
ATOM    394 1HB  LYS A  24      17.555  -1.940 -17.045  1.00  0.00           H  
ATOM    395 2HB  LYS A  24      17.099  -2.907 -18.440  1.00  0.00           H  
ATOM    396 1HG  LYS A  24      18.731  -4.649 -17.738  1.00  0.00           H  
ATOM    397 2HG  LYS A  24      19.101  -3.684 -16.301  1.00  0.00           H  
ATOM    398 1HD  LYS A  24      16.787  -3.855 -15.538  1.00  0.00           H  
ATOM    399 2HD  LYS A  24      16.329  -4.704 -17.021  1.00  0.00           H  
ATOM    400 1HE  LYS A  24      16.614  -6.336 -15.261  1.00  0.00           H  
ATOM    401 2HE  LYS A  24      17.931  -6.531 -16.420  1.00  0.00           H  
ATOM    402 1HZ  LYS A  24      18.718  -6.597 -14.169  1.00  0.00           H  
ATOM    403 2HZ  LYS A  24      19.342  -5.278 -14.938  1.00  0.00           H  
ATOM    404 3HZ  LYS A  24      18.112  -5.097 -13.855  1.00  0.00           H  
ATOM    405  N   VAL A  25      18.263   0.242 -19.045  1.00  0.00           N  
ATOM    406  CA  VAL A  25      17.631   1.346 -19.794  1.00  0.00           C  
ATOM    407  C   VAL A  25      18.555   2.509 -20.221  1.00  0.00           C  
ATOM    408  O   VAL A  25      18.547   2.928 -21.379  1.00  0.00           O  
ATOM    409  CB  VAL A  25      16.489   1.931 -18.942  1.00  0.00           C  
ATOM    410  CG1 VAL A  25      15.868   3.133 -19.638  1.00  0.00           C  
ATOM    411  CG2 VAL A  25      15.441   0.861 -18.677  1.00  0.00           C  
ATOM    412  H   VAL A  25      18.540   0.434 -18.093  1.00  0.00           H  
ATOM    413  HA  VAL A  25      17.210   0.942 -20.716  1.00  0.00           H  
ATOM    414  HB  VAL A  25      16.898   2.284 -17.995  1.00  0.00           H  
ATOM    415 1HG1 VAL A  25      15.062   3.534 -19.022  1.00  0.00           H  
ATOM    416 2HG1 VAL A  25      16.627   3.901 -19.786  1.00  0.00           H  
ATOM    417 3HG1 VAL A  25      15.467   2.827 -20.604  1.00  0.00           H  
ATOM    418 1HG2 VAL A  25      14.637   1.281 -18.074  1.00  0.00           H  
ATOM    419 2HG2 VAL A  25      15.036   0.505 -19.624  1.00  0.00           H  
ATOM    420 3HG2 VAL A  25      15.898   0.029 -18.141  1.00  0.00           H  
ATOM    421  N   ALA A  26      19.359   3.042 -19.294  1.00  0.00           N  
ATOM    422  CA  ALA A  26      19.765   4.461 -19.369  1.00  0.00           C  
ATOM    423  C   ALA A  26      20.262   4.838 -20.767  1.00  0.00           C  
ATOM    424  O   ALA A  26      21.128   4.169 -21.330  1.00  0.00           O  
ATOM    425  CB  ALA A  26      20.842   4.759 -18.336  1.00  0.00           C  
ATOM    426  H   ALA A  26      19.689   2.461 -18.536  1.00  0.00           H  
ATOM    427  HA  ALA A  26      18.890   5.075 -19.155  1.00  0.00           H  
ATOM    428 1HB  ALA A  26      21.131   5.808 -18.404  1.00  0.00           H  
ATOM    429 2HB  ALA A  26      20.456   4.553 -17.338  1.00  0.00           H  
ATOM    430 3HB  ALA A  26      21.711   4.131 -18.526  1.00  0.00           H  
ATOM    431  N   GLU A  27      19.696   5.920 -21.310  1.00  0.00           N  
ATOM    432  CA  GLU A  27      19.898   6.307 -22.709  1.00  0.00           C  
ATOM    433  C   GLU A  27      21.328   6.755 -22.997  1.00  0.00           C  
ATOM    434  O   GLU A  27      21.863   6.501 -24.076  1.00  0.00           O  
ATOM    435  CB  GLU A  27      18.928   7.429 -23.088  1.00  0.00           C  
ATOM    436  CG  GLU A  27      17.462   7.020 -23.083  1.00  0.00           C  
ATOM    437  CD  GLU A  27      16.856   7.033 -21.707  1.00  0.00           C  
ATOM    438  OE1 GLU A  27      17.547   7.371 -20.777  1.00  0.00           O  
ATOM    439  OE2 GLU A  27      15.699   6.704 -21.587  1.00  0.00           O  
ATOM    440  H   GLU A  27      19.101   6.503 -20.739  1.00  0.00           H  
ATOM    441  HA  GLU A  27      19.695   5.441 -23.340  1.00  0.00           H  
ATOM    442 1HB  GLU A  27      19.046   8.261 -22.394  1.00  0.00           H  
ATOM    443 2HB  GLU A  27      19.170   7.797 -24.085  1.00  0.00           H  
ATOM    444 1HG  GLU A  27      16.903   7.705 -23.720  1.00  0.00           H  
ATOM    445 2HG  GLU A  27      17.373   6.020 -23.505  1.00  0.00           H  
ATOM    446  N   ASP A  28      21.948   7.423 -22.029  1.00  0.00           N  
ATOM    447  CA  ASP A  28      23.270   8.010 -22.234  1.00  0.00           C  
ATOM    448  C   ASP A  28      24.220   7.627 -21.106  1.00  0.00           C  
ATOM    449  O   ASP A  28      23.789   7.342 -19.988  1.00  0.00           O  
ATOM    450  CB  ASP A  28      23.173   9.534 -22.332  1.00  0.00           C  
ATOM    451  CG  ASP A  28      22.698  10.182 -21.038  1.00  0.00           C  
ATOM    452  OD1 ASP A  28      21.509  10.307 -20.861  1.00  0.00           O  
ATOM    453  OD2 ASP A  28      23.527  10.546 -20.240  1.00  0.00           O  
ATOM    454  H   ASP A  28      21.493   7.526 -21.133  1.00  0.00           H  
ATOM    455  HA  ASP A  28      23.678   7.626 -23.170  1.00  0.00           H  
ATOM    456 1HB  ASP A  28      24.149   9.945 -22.589  1.00  0.00           H  
ATOM    457 2HB  ASP A  28      22.483   9.805 -23.132  1.00  0.00           H  
ATOM    458  N   SER A  29      25.515   7.621 -21.403  1.00  0.00           N  
ATOM    459  CA  SER A  29      26.522   7.294 -20.401  1.00  0.00           C  
ATOM    460  C   SER A  29      26.490   8.294 -19.248  1.00  0.00           C  
ATOM    461  O   SER A  29      26.780   7.946 -18.104  1.00  0.00           O  
ATOM    462  CB  SER A  29      27.901   7.276 -21.032  1.00  0.00           C  
ATOM    463  OG  SER A  29      28.014   6.234 -21.961  1.00  0.00           O  
ATOM    464  H   SER A  29      25.805   7.848 -22.343  1.00  0.00           H  
ATOM    465  HA  SER A  29      26.305   6.302 -20.003  1.00  0.00           H  
ATOM    466 1HB  SER A  29      28.087   8.229 -21.527  1.00  0.00           H  
ATOM    467 2HB  SER A  29      28.655   7.158 -20.255  1.00  0.00           H  
ATOM    468  HG  SER A  29      28.905   6.289 -22.314  1.00  0.00           H  
ATOM    469  N   ASP A  30      26.161   9.580 -19.358  1.00  0.00           N  
ATOM    470  CA  ASP A  30      26.479  10.555 -18.322  1.00  0.00           C  
ATOM    471  C   ASP A  30      25.424  10.588 -17.227  1.00  0.00           C  
ATOM    472  O   ASP A  30      25.724  10.889 -16.072  1.00  0.00           O  
ATOM    473  CB  ASP A  30      26.624  11.951 -18.933  1.00  0.00           C  
ATOM    474  CG  ASP A  30      27.813  12.064 -19.877  1.00  0.00           C  
ATOM    475  OD1 ASP A  30      28.925  12.081 -19.403  1.00  0.00           O  
ATOM    476  OD2 ASP A  30      27.599  12.131 -21.064  1.00  0.00           O  
ATOM    477  H   ASP A  30      25.675   9.894 -20.186  1.00  0.00           H  
ATOM    478  HA  ASP A  30      27.428  10.275 -17.863  1.00  0.00           H  
ATOM    479 1HB  ASP A  30      25.717  12.204 -19.482  1.00  0.00           H  
ATOM    480 2HB  ASP A  30      26.741  12.686 -18.136  1.00  0.00           H  
ATOM    481  N   LEU A  31      24.206  10.276 -17.615  1.00  0.00           N  
ATOM    482  CA  LEU A  31      23.065  10.193 -16.710  1.00  0.00           C  
ATOM    483  C   LEU A  31      23.273   9.111 -15.659  1.00  0.00           C  
ATOM    484  O   LEU A  31      22.946   9.299 -14.487  1.00  0.00           O  
ATOM    485  CB  LEU A  31      21.781   9.907 -17.500  1.00  0.00           C  
ATOM    486  CG  LEU A  31      20.494   9.824 -16.669  1.00  0.00           C  
ATOM    487  CD1 LEU A  31      20.266  11.148 -15.952  1.00  0.00           C  
ATOM    488  CD2 LEU A  31      19.323   9.488 -17.580  1.00  0.00           C  
ATOM    489  H   LEU A  31      24.036  10.080 -18.591  1.00  0.00           H  
ATOM    490  HA  LEU A  31      22.957  11.150 -16.201  1.00  0.00           H  
ATOM    491 1HB  LEU A  31      21.647  10.693 -18.241  1.00  0.00           H  
ATOM    492 2HB  LEU A  31      21.900   8.958 -18.023  1.00  0.00           H  
ATOM    493  HG  LEU A  31      20.599   9.048 -15.911  1.00  0.00           H  
ATOM    494 1HD1 LEU A  31      19.352  11.089 -15.362  1.00  0.00           H  
ATOM    495 2HD1 LEU A  31      21.110  11.354 -15.293  1.00  0.00           H  
ATOM    496 3HD1 LEU A  31      20.174  11.948 -16.685  1.00  0.00           H  
ATOM    497 1HD2 LEU A  31      18.408   9.428 -16.990  1.00  0.00           H  
ATOM    498 2HD2 LEU A  31      19.216  10.264 -18.338  1.00  0.00           H  
ATOM    499 3HD2 LEU A  31      19.504   8.529 -18.067  1.00  0.00           H  
ATOM    500  N   VAL A  32      23.819   7.977 -16.084  1.00  0.00           N  
ATOM    501  CA  VAL A  32      24.072   6.862 -15.179  1.00  0.00           C  
ATOM    502  C   VAL A  32      25.110   7.230 -14.128  1.00  0.00           C  
ATOM    503  O   VAL A  32      24.973   6.879 -12.956  1.00  0.00           O  
ATOM    504  CB  VAL A  32      24.559   5.633 -15.969  1.00  0.00           C  
ATOM    505  CG1 VAL A  32      25.004   4.531 -15.018  1.00  0.00           C  
ATOM    506  CG2 VAL A  32      23.455   5.137 -16.889  1.00  0.00           C  
ATOM    507  H   VAL A  32      24.065   7.885 -17.059  1.00  0.00           H  
ATOM    508  HA  VAL A  32      23.139   6.607 -14.675  1.00  0.00           H  
ATOM    509  HB  VAL A  32      25.429   5.915 -16.562  1.00  0.00           H  
ATOM    510 1HG1 VAL A  32      25.346   3.670 -15.593  1.00  0.00           H  
ATOM    511 2HG1 VAL A  32      25.819   4.897 -14.394  1.00  0.00           H  
ATOM    512 3HG1 VAL A  32      24.167   4.236 -14.386  1.00  0.00           H  
ATOM    513 1HG2 VAL A  32      23.806   4.268 -17.445  1.00  0.00           H  
ATOM    514 2HG2 VAL A  32      22.583   4.860 -16.295  1.00  0.00           H  
ATOM    515 3HG2 VAL A  32      23.181   5.928 -17.588  1.00  0.00           H  
ATOM    516  N   VAL A  33      26.150   7.940 -14.553  1.00  0.00           N  
ATOM    517  CA  VAL A  33      27.214   8.358 -13.648  1.00  0.00           C  
ATOM    518  C   VAL A  33      26.693   9.329 -12.597  1.00  0.00           C  
ATOM    519  O   VAL A  33      27.060   9.246 -11.425  1.00  0.00           O  
ATOM    520  CB  VAL A  33      28.356   9.025 -14.437  1.00  0.00           C  
ATOM    521  CG1 VAL A  33      29.378   9.631 -13.487  1.00  0.00           C  
ATOM    522  CG2 VAL A  33      29.013   8.007 -15.358  1.00  0.00           C  
ATOM    523  H   VAL A  33      26.205   8.197 -15.528  1.00  0.00           H  
ATOM    524  HA  VAL A  33      27.606   7.474 -13.144  1.00  0.00           H  
ATOM    525  HB  VAL A  33      27.946   9.842 -15.032  1.00  0.00           H  
ATOM    526 1HG1 VAL A  33      30.178  10.098 -14.062  1.00  0.00           H  
ATOM    527 2HG1 VAL A  33      28.894  10.382 -12.863  1.00  0.00           H  
ATOM    528 3HG1 VAL A  33      29.796   8.847 -12.855  1.00  0.00           H  
ATOM    529 1HG2 VAL A  33      29.818   8.486 -15.913  1.00  0.00           H  
ATOM    530 2HG2 VAL A  33      29.417   7.188 -14.764  1.00  0.00           H  
ATOM    531 3HG2 VAL A  33      28.272   7.618 -16.057  1.00  0.00           H  
ATOM    532  N   GLU A  34      25.835  10.250 -13.022  1.00  0.00           N  
ATOM    533  CA  GLU A  34      25.262  11.239 -12.117  1.00  0.00           C  
ATOM    534  C   GLU A  34      24.380  10.579 -11.066  1.00  0.00           C  
ATOM    535  O   GLU A  34      24.406  10.956  -9.894  1.00  0.00           O  
ATOM    536  CB  GLU A  34      24.451  12.273 -12.901  1.00  0.00           C  
ATOM    537  CG  GLU A  34      25.287  13.203 -13.768  1.00  0.00           C  
ATOM    538  CD  GLU A  34      24.453  14.156 -14.578  1.00  0.00           C  
ATOM    539  OE1 GLU A  34      23.252  14.028 -14.560  1.00  0.00           O  
ATOM    540  OE2 GLU A  34      25.017  15.013 -15.216  1.00  0.00           O  
ATOM    541  H   GLU A  34      25.573  10.265 -13.997  1.00  0.00           H  
ATOM    542  HA  GLU A  34      26.076  11.751 -11.603  1.00  0.00           H  
ATOM    543 1HB  GLU A  34      23.739  11.761 -13.549  1.00  0.00           H  
ATOM    544 2HB  GLU A  34      23.878  12.888 -12.207  1.00  0.00           H  
ATOM    545 1HG  GLU A  34      25.955  13.777 -13.127  1.00  0.00           H  
ATOM    546 2HG  GLU A  34      25.900  12.603 -14.440  1.00  0.00           H  
ATOM    547  N   VAL A  35      23.599   9.592 -11.491  1.00  0.00           N  
ATOM    548  CA  VAL A  35      22.707   8.876 -10.586  1.00  0.00           C  
ATOM    549  C   VAL A  35      23.493   8.104  -9.535  1.00  0.00           C  
ATOM    550  O   VAL A  35      23.117   8.074  -8.363  1.00  0.00           O  
ATOM    551  CB  VAL A  35      21.815   7.899 -11.376  1.00  0.00           C  
ATOM    552  CG1 VAL A  35      21.020   7.017 -10.425  1.00  0.00           C  
ATOM    553  CG2 VAL A  35      20.886   8.675 -12.296  1.00  0.00           C  
ATOM    554  H   VAL A  35      23.623   9.330 -12.466  1.00  0.00           H  
ATOM    555  HA  VAL A  35      22.069   9.603 -10.082  1.00  0.00           H  
ATOM    556  HB  VAL A  35      22.450   7.241 -11.969  1.00  0.00           H  
ATOM    557 1HG1 VAL A  35      20.396   6.333 -11.000  1.00  0.00           H  
ATOM    558 2HG1 VAL A  35      21.706   6.444  -9.801  1.00  0.00           H  
ATOM    559 3HG1 VAL A  35      20.387   7.640  -9.793  1.00  0.00           H  
ATOM    560 1HG2 VAL A  35      20.259   7.979 -12.852  1.00  0.00           H  
ATOM    561 2HG2 VAL A  35      20.255   9.338 -11.702  1.00  0.00           H  
ATOM    562 3HG2 VAL A  35      21.477   9.268 -12.995  1.00  0.00           H  
ATOM    563  N   ALA A  36      24.586   7.480  -9.960  1.00  0.00           N  
ATOM    564  CA  ALA A  36      25.428   6.706  -9.055  1.00  0.00           C  
ATOM    565  C   ALA A  36      26.073   7.599  -8.004  1.00  0.00           C  
ATOM    566  O   ALA A  36      26.159   7.232  -6.832  1.00  0.00           O  
ATOM    567  CB  ALA A  36      26.495   5.954  -9.837  1.00  0.00           C  
ATOM    568  H   ALA A  36      24.841   7.543 -10.935  1.00  0.00           H  
ATOM    569  HA  ALA A  36      24.795   5.985  -8.538  1.00  0.00           H  
ATOM    570 1HB  ALA A  36      27.116   5.382  -9.147  1.00  0.00           H  
ATOM    571 2HB  ALA A  36      26.018   5.276 -10.544  1.00  0.00           H  
ATOM    572 3HB  ALA A  36      27.117   6.665 -10.379  1.00  0.00           H  
ATOM    573  N   LYS A  37      26.525   8.773  -8.429  1.00  0.00           N  
ATOM    574  CA  LYS A  37      27.164   9.722  -7.524  1.00  0.00           C  
ATOM    575  C   LYS A  37      26.184  10.226  -6.472  1.00  0.00           C  
ATOM    576  O   LYS A  37      26.534  10.367  -5.300  1.00  0.00           O  
ATOM    577  CB  LYS A  37      27.747  10.900  -8.307  1.00  0.00           C  
ATOM    578  CG  LYS A  37      28.500  11.912  -7.453  1.00  0.00           C  
ATOM    579  CD  LYS A  37      29.127  13.000  -8.311  1.00  0.00           C  
ATOM    580  CE  LYS A  37      29.868  14.020  -7.459  1.00  0.00           C  
ATOM    581  NZ  LYS A  37      30.487  15.091  -8.285  1.00  0.00           N  
ATOM    582  H   LYS A  37      26.424   9.015  -9.404  1.00  0.00           H  
ATOM    583  HA  LYS A  37      27.977   9.212  -7.005  1.00  0.00           H  
ATOM    584 1HB  LYS A  37      28.433  10.527  -9.068  1.00  0.00           H  
ATOM    585 2HB  LYS A  37      26.943  11.428  -8.821  1.00  0.00           H  
ATOM    586 1HG  LYS A  37      27.812  12.372  -6.743  1.00  0.00           H  
ATOM    587 2HG  LYS A  37      29.285  11.403  -6.895  1.00  0.00           H  
ATOM    588 1HD  LYS A  37      29.828  12.550  -9.015  1.00  0.00           H  
ATOM    589 2HD  LYS A  37      28.349  13.511  -8.877  1.00  0.00           H  
ATOM    590 1HE  LYS A  37      29.174  14.477  -6.754  1.00  0.00           H  
ATOM    591 2HE  LYS A  37      30.651  13.519  -6.890  1.00  0.00           H  
ATOM    592 1HZ  LYS A  37      30.968  15.746  -7.684  1.00  0.00           H  
ATOM    593 2HZ  LYS A  37      31.147  14.681  -8.931  1.00  0.00           H  
ATOM    594 3HZ  LYS A  37      29.768  15.576  -8.802  1.00  0.00           H  
ATOM    595  N   SER A  38      24.955  10.496  -6.898  1.00  0.00           N  
ATOM    596  CA  SER A  38      23.921  10.985  -5.993  1.00  0.00           C  
ATOM    597  C   SER A  38      23.571   9.940  -4.941  1.00  0.00           C  
ATOM    598  O   SER A  38      23.380  10.265  -3.769  1.00  0.00           O  
ATOM    599  CB  SER A  38      22.679  11.364  -6.775  1.00  0.00           C  
ATOM    600  OG  SER A  38      21.674  11.840  -5.923  1.00  0.00           O  
ATOM    601  H   SER A  38      24.731  10.359  -7.873  1.00  0.00           H  
ATOM    602  HA  SER A  38      24.299  11.872  -5.482  1.00  0.00           H  
ATOM    603 1HB  SER A  38      22.930  12.129  -7.509  1.00  0.00           H  
ATOM    604 2HB  SER A  38      22.314  10.495  -7.322  1.00  0.00           H  
ATOM    605  HG  SER A  38      20.928  12.056  -6.487  1.00  0.00           H  
ATOM    606  N   SER A  39      23.488   8.684  -5.367  1.00  0.00           N  
ATOM    607  CA  SER A  39      23.160   7.589  -4.462  1.00  0.00           C  
ATOM    608  C   SER A  39      24.246   7.400  -3.410  1.00  0.00           C  
ATOM    609  O   SER A  39      23.954   7.162  -2.238  1.00  0.00           O  
ATOM    610  CB  SER A  39      22.972   6.304  -5.244  1.00  0.00           C  
ATOM    611  OG  SER A  39      21.851   6.385  -6.081  1.00  0.00           O  
ATOM    612  H   SER A  39      23.656   8.483  -6.342  1.00  0.00           H  
ATOM    613  HA  SER A  39      22.227   7.830  -3.951  1.00  0.00           H  
ATOM    614 1HB  SER A  39      23.862   6.108  -5.842  1.00  0.00           H  
ATOM    615 2HB  SER A  39      22.853   5.471  -4.552  1.00  0.00           H  
ATOM    616  HG  SER A  39      21.800   5.542  -6.538  1.00  0.00           H  
ATOM    617  N   LEU A  40      25.500   7.507  -3.836  1.00  0.00           N  
ATOM    618  CA  LEU A  40      26.632   7.348  -2.931  1.00  0.00           C  
ATOM    619  C   LEU A  40      26.656   8.449  -1.879  1.00  0.00           C  
ATOM    620  O   LEU A  40      26.936   8.195  -0.707  1.00  0.00           O  
ATOM    621  CB  LEU A  40      27.947   7.358  -3.720  1.00  0.00           C  
ATOM    622  CG  LEU A  40      28.191   6.142  -4.623  1.00  0.00           C  
ATOM    623  CD1 LEU A  40      29.434   6.378  -5.469  1.00  0.00           C  
ATOM    624  CD2 LEU A  40      28.342   4.895  -3.764  1.00  0.00           C  
ATOM    625  H   LEU A  40      25.673   7.703  -4.811  1.00  0.00           H  
ATOM    626  HA  LEU A  40      26.536   6.389  -2.422  1.00  0.00           H  
ATOM    627 1HB  LEU A  40      27.967   8.247  -4.350  1.00  0.00           H  
ATOM    628 2HB  LEU A  40      28.776   7.419  -3.015  1.00  0.00           H  
ATOM    629  HG  LEU A  40      27.346   6.016  -5.300  1.00  0.00           H  
ATOM    630 1HD1 LEU A  40      29.607   5.514  -6.111  1.00  0.00           H  
ATOM    631 2HD1 LEU A  40      29.291   7.264  -6.087  1.00  0.00           H  
ATOM    632 3HD1 LEU A  40      30.295   6.524  -4.818  1.00  0.00           H  
ATOM    633 1HD2 LEU A  40      28.515   4.030  -4.406  1.00  0.00           H  
ATOM    634 2HD2 LEU A  40      29.188   5.020  -3.088  1.00  0.00           H  
ATOM    635 3HD2 LEU A  40      27.433   4.740  -3.183  1.00  0.00           H  
ATOM    636  N   LYS A  41      26.361   9.673  -2.305  1.00  0.00           N  
ATOM    637  CA  LYS A  41      26.349  10.816  -1.400  1.00  0.00           C  
ATOM    638  C   LYS A  41      25.256  10.674  -0.348  1.00  0.00           C  
ATOM    639  O   LYS A  41      25.464  10.988   0.824  1.00  0.00           O  
ATOM    640  CB  LYS A  41      26.160  12.117  -2.182  1.00  0.00           C  
ATOM    641  CG  LYS A  41      26.159  13.373  -1.322  1.00  0.00           C  
ATOM    642  CD  LYS A  41      27.501  13.575  -0.636  1.00  0.00           C  
ATOM    643  CE  LYS A  41      27.608  14.965  -0.025  1.00  0.00           C  
ATOM    644  NZ  LYS A  41      26.576  15.194   1.022  1.00  0.00           N  
ATOM    645  H   LYS A  41      26.140   9.814  -3.280  1.00  0.00           H  
ATOM    646  HA  LYS A  41      27.308  10.857  -0.882  1.00  0.00           H  
ATOM    647 1HB  LYS A  41      26.958  12.217  -2.919  1.00  0.00           H  
ATOM    648 2HB  LYS A  41      25.216  12.081  -2.725  1.00  0.00           H  
ATOM    649 1HG  LYS A  41      25.945  14.242  -1.947  1.00  0.00           H  
ATOM    650 2HG  LYS A  41      25.381  13.294  -0.564  1.00  0.00           H  
ATOM    651 1HD  LYS A  41      27.623  12.831   0.152  1.00  0.00           H  
ATOM    652 2HD  LYS A  41      28.304  13.445  -1.362  1.00  0.00           H  
ATOM    653 1HE  LYS A  41      28.594  15.091   0.420  1.00  0.00           H  
ATOM    654 2HE  LYS A  41      27.488  15.716  -0.806  1.00  0.00           H  
ATOM    655 1HZ  LYS A  41      26.680  16.125   1.400  1.00  0.00           H  
ATOM    656 2HZ  LYS A  41      25.656  15.097   0.615  1.00  0.00           H  
ATOM    657 3HZ  LYS A  41      26.689  14.515   1.761  1.00  0.00           H  
ATOM    658  N   SER A  42      24.090  10.199  -0.774  1.00  0.00           N  
ATOM    659  CA  SER A  42      22.962  10.014   0.131  1.00  0.00           C  
ATOM    660  C   SER A  42      23.267   8.955   1.183  1.00  0.00           C  
ATOM    661  O   SER A  42      22.925   9.114   2.355  1.00  0.00           O  
ATOM    662  CB  SER A  42      21.724   9.620  -0.652  1.00  0.00           C  
ATOM    663  OG  SER A  42      20.627   9.441   0.201  1.00  0.00           O  
ATOM    664  H   SER A  42      23.983   9.960  -1.749  1.00  0.00           H  
ATOM    665  HA  SER A  42      22.770  10.959   0.642  1.00  0.00           H  
ATOM    666 1HB  SER A  42      21.496  10.394  -1.385  1.00  0.00           H  
ATOM    667 2HB  SER A  42      21.918   8.698  -1.198  1.00  0.00           H  
ATOM    668  HG  SER A  42      19.890   9.196  -0.364  1.00  0.00           H  
ATOM    669  N   LEU A  43      23.912   7.874   0.757  1.00  0.00           N  
ATOM    670  CA  LEU A  43      24.265   6.787   1.662  1.00  0.00           C  
ATOM    671  C   LEU A  43      25.266   7.247   2.714  1.00  0.00           C  
ATOM    672  O   LEU A  43      25.161   6.884   3.886  1.00  0.00           O  
ATOM    673  CB  LEU A  43      24.849   5.609   0.872  1.00  0.00           C  
ATOM    674  CG  LEU A  43      25.149   4.345   1.688  1.00  0.00           C  
ATOM    675  CD1 LEU A  43      26.458   4.527   2.445  1.00  0.00           C  
ATOM    676  CD2 LEU A  43      23.998   4.072   2.644  1.00  0.00           C  
ATOM    677  H   LEU A  43      24.164   7.804  -0.219  1.00  0.00           H  
ATOM    678  HA  LEU A  43      23.361   6.454   2.171  1.00  0.00           H  
ATOM    679 1HB  LEU A  43      24.148   5.337   0.085  1.00  0.00           H  
ATOM    680 2HB  LEU A  43      25.780   5.931   0.406  1.00  0.00           H  
ATOM    681  HG  LEU A  43      25.270   3.497   1.013  1.00  0.00           H  
ATOM    682 1HD1 LEU A  43      26.671   3.628   3.024  1.00  0.00           H  
ATOM    683 2HD1 LEU A  43      27.267   4.701   1.735  1.00  0.00           H  
ATOM    684 3HD1 LEU A  43      26.374   5.380   3.117  1.00  0.00           H  
ATOM    685 1HD2 LEU A  43      24.211   3.173   3.223  1.00  0.00           H  
ATOM    686 2HD2 LEU A  43      23.878   4.919   3.320  1.00  0.00           H  
ATOM    687 3HD2 LEU A  43      23.079   3.929   2.075  1.00  0.00           H  
ATOM    688  N   VAL A  44      26.237   8.048   2.288  1.00  0.00           N  
ATOM    689  CA  VAL A  44      27.259   8.560   3.193  1.00  0.00           C  
ATOM    690  C   VAL A  44      26.653   9.480   4.245  1.00  0.00           C  
ATOM    691  O   VAL A  44      27.026   9.430   5.417  1.00  0.00           O  
ATOM    692  CB  VAL A  44      28.336   9.327   2.403  1.00  0.00           C  
ATOM    693  CG1 VAL A  44      29.299  10.023   3.354  1.00  0.00           C  
ATOM    694  CG2 VAL A  44      29.081   8.373   1.483  1.00  0.00           C  
ATOM    695  H   VAL A  44      26.268   8.308   1.313  1.00  0.00           H  
ATOM    696  HA  VAL A  44      27.730   7.715   3.697  1.00  0.00           H  
ATOM    697  HB  VAL A  44      27.854  10.104   1.809  1.00  0.00           H  
ATOM    698 1HG1 VAL A  44      30.053  10.560   2.779  1.00  0.00           H  
ATOM    699 2HG1 VAL A  44      28.749  10.727   3.978  1.00  0.00           H  
ATOM    700 3HG1 VAL A  44      29.787   9.280   3.985  1.00  0.00           H  
ATOM    701 1HG2 VAL A  44      29.841   8.923   0.927  1.00  0.00           H  
ATOM    702 2HG2 VAL A  44      29.559   7.593   2.076  1.00  0.00           H  
ATOM    703 3HG2 VAL A  44      28.379   7.918   0.784  1.00  0.00           H  
ATOM    704  N   ASP A  45      25.716  10.320   3.819  1.00  0.00           N  
ATOM    705  CA  ASP A  45      25.056  11.254   4.724  1.00  0.00           C  
ATOM    706  C   ASP A  45      24.237  10.516   5.776  1.00  0.00           C  
ATOM    707  O   ASP A  45      24.230  10.893   6.948  1.00  0.00           O  
ATOM    708  CB  ASP A  45      24.151  12.210   3.942  1.00  0.00           C  
ATOM    709  CG  ASP A  45      24.933  13.226   3.121  1.00  0.00           C  
ATOM    710  OD1 ASP A  45      26.104  13.389   3.371  1.00  0.00           O  
ATOM    711  OD2 ASP A  45      24.351  13.831   2.252  1.00  0.00           O  
ATOM    712  H   ASP A  45      25.454  10.311   2.844  1.00  0.00           H  
ATOM    713  HA  ASP A  45      25.821  11.839   5.236  1.00  0.00           H  
ATOM    714 1HB  ASP A  45      23.511  11.637   3.271  1.00  0.00           H  
ATOM    715 2HB  ASP A  45      23.503  12.746   4.636  1.00  0.00           H  
ATOM    716  N   VAL A  46      23.548   9.463   5.351  1.00  0.00           N  
ATOM    717  CA  VAL A  46      22.724   8.670   6.255  1.00  0.00           C  
ATOM    718  C   VAL A  46      23.576   7.972   7.307  1.00  0.00           C  
ATOM    719  O   VAL A  46      23.204   7.909   8.479  1.00  0.00           O  
ATOM    720  CB  VAL A  46      21.925   7.617   5.465  1.00  0.00           C  
ATOM    721  CG1 VAL A  46      21.211   6.666   6.414  1.00  0.00           C  
ATOM    722  CG2 VAL A  46      20.930   8.307   4.543  1.00  0.00           C  
ATOM    723  H   VAL A  46      23.596   9.205   4.376  1.00  0.00           H  
ATOM    724  HA  VAL A  46      22.023   9.337   6.759  1.00  0.00           H  
ATOM    725  HB  VAL A  46      22.617   7.019   4.871  1.00  0.00           H  
ATOM    726 1HG1 VAL A  46      20.652   5.929   5.839  1.00  0.00           H  
ATOM    727 2HG1 VAL A  46      21.945   6.158   7.039  1.00  0.00           H  
ATOM    728 3HG1 VAL A  46      20.525   7.230   7.046  1.00  0.00           H  
ATOM    729 1HG2 VAL A  46      20.369   7.556   3.987  1.00  0.00           H  
ATOM    730 2HG2 VAL A  46      20.242   8.909   5.137  1.00  0.00           H  
ATOM    731 3HG2 VAL A  46      21.466   8.950   3.845  1.00  0.00           H  
ATOM    732  N   ALA A  47      24.721   7.449   6.882  1.00  0.00           N  
ATOM    733  CA  ALA A  47      25.629   6.754   7.786  1.00  0.00           C  
ATOM    734  C   ALA A  47      26.191   7.701   8.838  1.00  0.00           C  
ATOM    735  O   ALA A  47      26.310   7.343  10.010  1.00  0.00           O  
ATOM    736  CB  ALA A  47      26.760   6.102   7.003  1.00  0.00           C  
ATOM    737  H   ALA A  47      24.969   7.535   5.907  1.00  0.00           H  
ATOM    738  HA  ALA A  47      25.064   5.978   8.303  1.00  0.00           H  
ATOM    739 1HB  ALA A  47      27.429   5.587   7.692  1.00  0.00           H  
ATOM    740 2HB  ALA A  47      26.345   5.384   6.295  1.00  0.00           H  
ATOM    741 3HB  ALA A  47      27.315   6.866   6.462  1.00  0.00           H  
ATOM    742  N   GLU A  48      26.536   8.912   8.413  1.00  0.00           N  
ATOM    743  CA  GLU A  48      27.087   9.914   9.317  1.00  0.00           C  
ATOM    744  C   GLU A  48      26.065  10.327  10.369  1.00  0.00           C  
ATOM    745  O   GLU A  48      26.401  10.498  11.541  1.00  0.00           O  
ATOM    746  CB  GLU A  48      27.551  11.143   8.532  1.00  0.00           C  
ATOM    747  CG  GLU A  48      28.213  12.218   9.382  1.00  0.00           C  
ATOM    748  CD  GLU A  48      28.735  13.369   8.567  1.00  0.00           C  
ATOM    749  OE1 GLU A  48      28.609  13.327   7.366  1.00  0.00           O  
ATOM    750  OE2 GLU A  48      29.261  14.290   9.145  1.00  0.00           O  
ATOM    751  H   GLU A  48      26.413   9.145   7.438  1.00  0.00           H  
ATOM    752  HA  GLU A  48      27.947   9.482   9.830  1.00  0.00           H  
ATOM    753 1HB  GLU A  48      28.263  10.837   7.765  1.00  0.00           H  
ATOM    754 2HB  GLU A  48      26.698  11.595   8.026  1.00  0.00           H  
ATOM    755 1HG  GLU A  48      27.487  12.597  10.100  1.00  0.00           H  
ATOM    756 2HG  GLU A  48      29.035  11.771   9.939  1.00  0.00           H  
ATOM    757  N   GLU A  49      24.817  10.486   9.944  1.00  0.00           N  
ATOM    758  CA  GLU A  49      23.743  10.879  10.848  1.00  0.00           C  
ATOM    759  C   GLU A  49      23.488   9.807  11.900  1.00  0.00           C  
ATOM    760  O   GLU A  49      23.268  10.113  13.072  1.00  0.00           O  
ATOM    761  CB  GLU A  49      22.458  11.153  10.063  1.00  0.00           C  
ATOM    762  CG  GLU A  49      22.506  12.402   9.195  1.00  0.00           C  
ATOM    763  CD  GLU A  49      21.256  12.599   8.384  1.00  0.00           C  
ATOM    764  OE1 GLU A  49      20.416  11.732   8.401  1.00  0.00           O  
ATOM    765  OE2 GLU A  49      21.140  13.619   7.746  1.00  0.00           O  
ATOM    766  H   GLU A  49      24.606  10.331   8.969  1.00  0.00           H  
ATOM    767  HA  GLU A  49      24.040  11.794  11.361  1.00  0.00           H  
ATOM    768 1HB  GLU A  49      22.240  10.304   9.415  1.00  0.00           H  
ATOM    769 2HB  GLU A  49      21.624  11.258  10.756  1.00  0.00           H  
ATOM    770 1HG  GLU A  49      22.650  13.272   9.836  1.00  0.00           H  
ATOM    771 2HG  GLU A  49      23.361  12.334   8.524  1.00  0.00           H  
ATOM    772  N   ALA A  50      23.519   8.549  11.475  1.00  0.00           N  
ATOM    773  CA  ALA A  50      23.291   7.429  12.379  1.00  0.00           C  
ATOM    774  C   ALA A  50      24.390   7.338  13.431  1.00  0.00           C  
ATOM    775  O   ALA A  50      24.121   7.074  14.603  1.00  0.00           O  
ATOM    776  CB  ALA A  50      23.198   6.127  11.596  1.00  0.00           C  
ATOM    777  H   ALA A  50      23.705   8.364  10.500  1.00  0.00           H  
ATOM    778  HA  ALA A  50      22.346   7.598  12.896  1.00  0.00           H  
ATOM    779 1HB  ALA A  50      23.027   5.300  12.285  1.00  0.00           H  
ATOM    780 2HB  ALA A  50      22.371   6.187  10.888  1.00  0.00           H  
ATOM    781 3HB  ALA A  50      24.128   5.962  11.055  1.00  0.00           H  
ATOM    782  N   LEU A  51      25.629   7.558  13.006  1.00  0.00           N  
ATOM    783  CA  LEU A  51      26.771   7.501  13.910  1.00  0.00           C  
ATOM    784  C   LEU A  51      26.611   8.486  15.061  1.00  0.00           C  
ATOM    785  O   LEU A  51      26.823   8.138  16.223  1.00  0.00           O  
ATOM    786  CB  LEU A  51      28.067   7.802  13.147  1.00  0.00           C  
ATOM    787  CG  LEU A  51      28.524   6.721  12.159  1.00  0.00           C  
ATOM    788  CD1 LEU A  51      29.697   7.244  11.341  1.00  0.00           C  
ATOM    789  CD2 LEU A  51      28.908   5.464  12.925  1.00  0.00           C  
ATOM    790  H   LEU A  51      25.784   7.770  12.031  1.00  0.00           H  
ATOM    791  HA  LEU A  51      26.834   6.495  14.324  1.00  0.00           H  
ATOM    792 1HB  LEU A  51      27.933   8.727  12.587  1.00  0.00           H  
ATOM    793 2HB  LEU A  51      28.869   7.952  13.869  1.00  0.00           H  
ATOM    794  HG  LEU A  51      27.712   6.492  11.469  1.00  0.00           H  
ATOM    795 1HD1 LEU A  51      30.022   6.475  10.639  1.00  0.00           H  
ATOM    796 2HD1 LEU A  51      29.389   8.131  10.789  1.00  0.00           H  
ATOM    797 3HD1 LEU A  51      30.521   7.498  12.007  1.00  0.00           H  
ATOM    798 1HD2 LEU A  51      29.233   4.695  12.223  1.00  0.00           H  
ATOM    799 2HD2 LEU A  51      29.721   5.692  13.615  1.00  0.00           H  
ATOM    800 3HD2 LEU A  51      28.047   5.102  13.487  1.00  0.00           H  
ATOM    801  N   LYS A  52      26.236   9.718  14.732  1.00  0.00           N  
ATOM    802  CA  LYS A  52      26.047  10.756  15.738  1.00  0.00           C  
ATOM    803  C   LYS A  52      25.014  10.336  16.775  1.00  0.00           C  
ATOM    804  O   LYS A  52      25.156  10.630  17.962  1.00  0.00           O  
ATOM    805  CB  LYS A  52      25.626  12.071  15.079  1.00  0.00           C  
ATOM    806  CG  LYS A  52      26.726  12.752  14.276  1.00  0.00           C  
ATOM    807  CD  LYS A  52      26.227  14.039  13.637  1.00  0.00           C  
ATOM    808  CE  LYS A  52      27.322  14.716  12.825  1.00  0.00           C  
ATOM    809  NZ  LYS A  52      26.837  15.957  12.162  1.00  0.00           N  
ATOM    810  H   LYS A  52      26.078   9.941  13.760  1.00  0.00           H  
ATOM    811  HA  LYS A  52      26.994  10.913  16.255  1.00  0.00           H  
ATOM    812 1HB  LYS A  52      24.786  11.889  14.408  1.00  0.00           H  
ATOM    813 2HB  LYS A  52      25.289  12.770  15.844  1.00  0.00           H  
ATOM    814 1HG  LYS A  52      27.566  12.984  14.933  1.00  0.00           H  
ATOM    815 2HG  LYS A  52      27.075  12.079  13.493  1.00  0.00           H  
ATOM    816 1HD  LYS A  52      25.384  13.817  12.981  1.00  0.00           H  
ATOM    817 2HD  LYS A  52      25.889  14.724  14.414  1.00  0.00           H  
ATOM    818 1HE  LYS A  52      28.155  14.969  13.478  1.00  0.00           H  
ATOM    819 2HE  LYS A  52      27.685  14.029  12.060  1.00  0.00           H  
ATOM    820 1HZ  LYS A  52      27.591  16.374  11.634  1.00  0.00           H  
ATOM    821 2HZ  LYS A  52      26.075  15.730  11.538  1.00  0.00           H  
ATOM    822 3HZ  LYS A  52      26.516  16.609  12.862  1.00  0.00           H  
ATOM    823  N   SER A  53      23.974   9.643  16.300  1.00  0.00           N  
ATOM    824  CA  SER A  53      22.828   9.293  17.141  1.00  0.00           C  
ATOM    825  C   SER A  53      23.144   8.570  18.422  1.00  0.00           C  
ATOM    826  O   SER A  53      22.485   8.776  19.441  1.00  0.00           O  
ATOM    827  CB  SER A  53      21.866   8.438  16.339  1.00  0.00           C  
ATOM    828  OG  SER A  53      22.453   7.215  15.989  1.00  0.00           O  
ATOM    829  H   SER A  53      23.977   9.352  15.333  1.00  0.00           H  
ATOM    830  HA  SER A  53      22.321  10.213  17.435  1.00  0.00           H  
ATOM    831 1HB  SER A  53      20.965   8.258  16.925  1.00  0.00           H  
ATOM    832 2HB  SER A  53      21.568   8.973  15.439  1.00  0.00           H  
ATOM    833  HG  SER A  53      22.741   7.311  15.078  1.00  0.00           H  
ATOM    834  N   LYS A  54      24.128   7.724  18.425  1.00  0.00           N  
ATOM    835  CA  LYS A  54      24.449   7.068  19.671  1.00  0.00           C  
ATOM    836  C   LYS A  54      23.399   6.024  20.009  1.00  0.00           C  
ATOM    837  O   LYS A  54      23.415   5.443  21.094  1.00  0.00           O  
ATOM    838  CB  LYS A  54      24.568   8.091  20.802  1.00  0.00           C  
ATOM    839  CG  LYS A  54      24.976   7.500  22.145  1.00  0.00           C  
ATOM    840  CD  LYS A  54      25.144   8.586  23.198  1.00  0.00           C  
ATOM    841  CE  LYS A  54      25.535   7.995  24.544  1.00  0.00           C  
ATOM    842  NZ  LYS A  54      25.703   9.046  25.585  1.00  0.00           N  
ATOM    843  H   LYS A  54      24.632   7.553  17.567  1.00  0.00           H  
ATOM    844  HA  LYS A  54      25.408   6.561  19.558  1.00  0.00           H  
ATOM    845 1HB  LYS A  54      25.304   8.848  20.531  1.00  0.00           H  
ATOM    846 2HB  LYS A  54      23.612   8.598  20.936  1.00  0.00           H  
ATOM    847 1HG  LYS A  54      24.213   6.796  22.479  1.00  0.00           H  
ATOM    848 2HG  LYS A  54      25.917   6.964  22.035  1.00  0.00           H  
ATOM    849 1HD  LYS A  54      25.917   9.286  22.879  1.00  0.00           H  
ATOM    850 2HD  LYS A  54      24.207   9.132  23.310  1.00  0.00           H  
ATOM    851 1HE  LYS A  54      24.766   7.297  24.872  1.00  0.00           H  
ATOM    852 2HE  LYS A  54      26.472   7.449  24.444  1.00  0.00           H  
ATOM    853 1HZ  LYS A  54      25.962   8.615  26.461  1.00  0.00           H  
ATOM    854 2HZ  LYS A  54      26.427   9.690  25.300  1.00  0.00           H  
ATOM    855 3HZ  LYS A  54      24.834   9.547  25.701  1.00  0.00           H  
ATOM    856  N   ASN A  55      22.498   5.803  19.067  1.00  0.00           N  
ATOM    857  CA  ASN A  55      21.444   4.815  19.191  1.00  0.00           C  
ATOM    858  C   ASN A  55      22.069   3.444  19.062  1.00  0.00           C  
ATOM    859  O   ASN A  55      21.484   2.443  19.476  1.00  0.00           O  
ATOM    860  CB  ASN A  55      20.357   5.027  18.154  1.00  0.00           C  
ATOM    861  CG  ASN A  55      19.124   4.212  18.434  1.00  0.00           C  
ATOM    862  OD1 ASN A  55      18.743   4.019  19.594  1.00  0.00           O  
ATOM    863  ND2 ASN A  55      18.493   3.731  17.393  1.00  0.00           N  
ATOM    864  H   ASN A  55      22.535   6.343  18.214  1.00  0.00           H  
ATOM    865  HA  ASN A  55      21.000   4.905  20.184  1.00  0.00           H  
ATOM    866 1HB  ASN A  55      20.082   6.082  18.124  1.00  0.00           H  
ATOM    867 2HB  ASN A  55      20.737   4.760  17.168  1.00  0.00           H  
ATOM    868 1HD2 ASN A  55      17.667   3.181  17.520  1.00  0.00           H  
ATOM    869 2HD2 ASN A  55      18.837   3.912  16.473  1.00  0.00           H  
ATOM    870  N   VAL A  56      23.257   3.442  18.482  1.00  0.00           N  
ATOM    871  CA  VAL A  56      23.920   2.243  18.019  1.00  0.00           C  
ATOM    872  C   VAL A  56      25.280   2.047  18.694  1.00  0.00           C  
ATOM    873  O   VAL A  56      25.903   3.007  19.147  1.00  0.00           O  
ATOM    874  CB  VAL A  56      24.109   2.307  16.492  1.00  0.00           C  
ATOM    875  CG1 VAL A  56      25.012   3.472  16.115  1.00  0.00           C  
ATOM    876  CG2 VAL A  56      24.685   0.993  15.986  1.00  0.00           C  
ATOM    877  H   VAL A  56      23.741   4.319  18.348  1.00  0.00           H  
ATOM    878  HA  VAL A  56      23.291   1.385  18.258  1.00  0.00           H  
ATOM    879  HB  VAL A  56      23.141   2.486  16.022  1.00  0.00           H  
ATOM    880 1HG1 VAL A  56      25.134   3.503  15.032  1.00  0.00           H  
ATOM    881 2HG1 VAL A  56      24.563   4.405  16.455  1.00  0.00           H  
ATOM    882 3HG1 VAL A  56      25.986   3.345  16.586  1.00  0.00           H  
ATOM    883 1HG2 VAL A  56      24.815   1.045  14.905  1.00  0.00           H  
ATOM    884 2HG2 VAL A  56      25.649   0.812  16.459  1.00  0.00           H  
ATOM    885 3HG2 VAL A  56      24.002   0.179  16.230  1.00  0.00           H  
ATOM    886  N   ASP A  57      25.737   0.792  18.758  1.00  0.00           N  
ATOM    887  CA  ASP A  57      27.098   0.482  19.212  1.00  0.00           C  
ATOM    888  C   ASP A  57      28.157   1.205  18.394  1.00  0.00           C  
ATOM    889  O   ASP A  57      28.224   1.053  17.174  1.00  0.00           O  
ATOM    890  CB  ASP A  57      27.352  -1.026  19.146  1.00  0.00           C  
ATOM    891  CG  ASP A  57      28.699  -1.426  19.734  1.00  0.00           C  
ATOM    892  OD1 ASP A  57      28.782  -1.574  20.930  1.00  0.00           O  
ATOM    893  OD2 ASP A  57      29.630  -1.581  18.981  1.00  0.00           O  
ATOM    894  H   ASP A  57      25.129   0.033  18.486  1.00  0.00           H  
ATOM    895  HA  ASP A  57      27.200   0.807  20.248  1.00  0.00           H  
ATOM    896 1HB  ASP A  57      26.565  -1.551  19.688  1.00  0.00           H  
ATOM    897 2HB  ASP A  57      27.312  -1.357  18.108  1.00  0.00           H  
ATOM    898  N   VAL A  58      28.922   1.921  18.944  1.00  0.00           N  
ATOM    899  CA  VAL A  58      29.546   2.641  17.843  1.00  0.00           C  
ATOM    900  C   VAL A  58      30.568   1.849  17.036  1.00  0.00           C  
ATOM    901  O   VAL A  58      30.719   2.058  15.832  1.00  0.00           O  
ATOM    902  CB  VAL A  58      30.237   3.902  18.395  1.00  0.00           C  
ATOM    903  CG1 VAL A  58      31.032   4.597  17.299  1.00  0.00           C  
ATOM    904  CG2 VAL A  58      29.199   4.843  18.988  1.00  0.00           C  
ATOM    905  H   VAL A  58      28.984   1.894  19.952  1.00  0.00           H  
ATOM    906  HA  VAL A  58      28.767   2.946  17.143  1.00  0.00           H  
ATOM    907  HB  VAL A  58      30.946   3.608  19.169  1.00  0.00           H  
ATOM    908 1HG1 VAL A  58      31.514   5.486  17.707  1.00  0.00           H  
ATOM    909 2HG1 VAL A  58      31.792   3.917  16.915  1.00  0.00           H  
ATOM    910 3HG1 VAL A  58      30.361   4.887  16.491  1.00  0.00           H  
ATOM    911 1HG2 VAL A  58      29.695   5.732  19.377  1.00  0.00           H  
ATOM    912 2HG2 VAL A  58      28.487   5.133  18.215  1.00  0.00           H  
ATOM    913 3HG2 VAL A  58      28.671   4.339  19.797  1.00  0.00           H  
ATOM    914  N   LYS A  59      31.306   0.915  17.658  1.00  0.00           N  
ATOM    915  CA  LYS A  59      32.285   0.207  16.842  1.00  0.00           C  
ATOM    916  C   LYS A  59      31.603  -0.659  15.790  1.00  0.00           C  
ATOM    917  O   LYS A  59      31.980  -0.641  14.618  1.00  0.00           O  
ATOM    918  CB  LYS A  59      33.194  -0.652  17.722  1.00  0.00           C  
ATOM    919  CG  LYS A  59      34.165   0.141  18.586  1.00  0.00           C  
ATOM    920  CD  LYS A  59      35.018  -0.780  19.446  1.00  0.00           C  
ATOM    921  CE  LYS A  59      35.980   0.011  20.321  1.00  0.00           C  
ATOM    922  NZ  LYS A  59      36.793  -0.875  21.197  1.00  0.00           N  
ATOM    923  H   LYS A  59      31.157   0.745  18.642  1.00  0.00           H  
ATOM    924  HA  LYS A  59      32.898   0.943  16.321  1.00  0.00           H  
ATOM    925 1HB  LYS A  59      32.584  -1.269  18.383  1.00  0.00           H  
ATOM    926 2HB  LYS A  59      33.778  -1.325  17.094  1.00  0.00           H  
ATOM    927 1HG  LYS A  59      34.819   0.736  17.948  1.00  0.00           H  
ATOM    928 2HG  LYS A  59      33.607   0.816  19.235  1.00  0.00           H  
ATOM    929 1HD  LYS A  59      34.372  -1.384  20.085  1.00  0.00           H  
ATOM    930 2HD  LYS A  59      35.593  -1.448  18.804  1.00  0.00           H  
ATOM    931 1HE  LYS A  59      36.650   0.593  19.690  1.00  0.00           H  
ATOM    932 2HE  LYS A  59      35.416   0.702  20.948  1.00  0.00           H  
ATOM    933 1HZ  LYS A  59      37.416  -0.313  21.760  1.00  0.00           H  
ATOM    934 2HZ  LYS A  59      36.181  -1.407  21.800  1.00  0.00           H  
ATOM    935 3HZ  LYS A  59      37.335  -1.508  20.626  1.00  0.00           H  
ATOM    936  N   GLU A  60      30.598  -1.416  16.215  1.00  0.00           N  
ATOM    937  CA  GLU A  60      29.861  -2.290  15.310  1.00  0.00           C  
ATOM    938  C   GLU A  60      29.108  -1.486  14.259  1.00  0.00           C  
ATOM    939  O   GLU A  60      29.069  -1.861  13.087  1.00  0.00           O  
ATOM    940  CB  GLU A  60      28.881  -3.166  16.094  1.00  0.00           C  
ATOM    941  CG  GLU A  60      29.543  -4.222  16.968  1.00  0.00           C  
ATOM    942  CD  GLU A  60      30.304  -5.246  16.174  1.00  0.00           C  
ATOM    943  OE1 GLU A  60      29.840  -5.621  15.124  1.00  0.00           O  
ATOM    944  OE2 GLU A  60      31.351  -5.655  16.617  1.00  0.00           O  
ATOM    945  H   GLU A  60      30.337  -1.386  17.190  1.00  0.00           H  
ATOM    946  HA  GLU A  60      30.574  -2.936  14.796  1.00  0.00           H  
ATOM    947 1HB  GLU A  60      28.265  -2.537  16.737  1.00  0.00           H  
ATOM    948 2HB  GLU A  60      28.214  -3.677  15.400  1.00  0.00           H  
ATOM    949 1HG  GLU A  60      30.229  -3.730  17.657  1.00  0.00           H  
ATOM    950 2HG  GLU A  60      28.776  -4.723  17.558  1.00  0.00           H  
ATOM    951  N   GLY A  61      28.510  -0.378  14.684  1.00  0.00           N  
ATOM    952  CA  GLY A  61      27.757   0.482  13.779  1.00  0.00           C  
ATOM    953  C   GLY A  61      28.665   1.106  12.728  1.00  0.00           C  
ATOM    954  O   GLY A  61      28.300   1.203  11.556  1.00  0.00           O  
ATOM    955  H   GLY A  61      28.579  -0.125  15.659  1.00  0.00           H  
ATOM    956 1HA  GLY A  61      26.975  -0.100  13.290  1.00  0.00           H  
ATOM    957 2HA  GLY A  61      27.263   1.267  14.350  1.00  0.00           H  
ATOM    958  N   THR A  62      29.851   1.529  13.153  1.00  0.00           N  
ATOM    959  CA  THR A  62      30.814   2.145  12.248  1.00  0.00           C  
ATOM    960  C   THR A  62      31.294   1.153  11.197  1.00  0.00           C  
ATOM    961  O   THR A  62      31.443   1.499  10.025  1.00  0.00           O  
ATOM    962  CB  THR A  62      32.022   2.705  13.021  1.00  0.00           C  
ATOM    963  OG1 THR A  62      31.580   3.711  13.941  1.00  0.00           O  
ATOM    964  CG2 THR A  62      33.036   3.309  12.062  1.00  0.00           C  
ATOM    965  H   THR A  62      30.091   1.421  14.128  1.00  0.00           H  
ATOM    966  HA  THR A  62      30.324   2.971  11.732  1.00  0.00           H  
ATOM    967  HB  THR A  62      32.498   1.901  13.584  1.00  0.00           H  
ATOM    968  HG1 THR A  62      31.220   3.291  14.726  1.00  0.00           H  
ATOM    969 1HG2 THR A  62      33.883   3.699  12.626  1.00  0.00           H  
ATOM    970 2HG2 THR A  62      33.383   2.543  11.369  1.00  0.00           H  
ATOM    971 3HG2 THR A  62      32.569   4.119  11.503  1.00  0.00           H  
ATOM    972  N   LYS A  63      31.535  -0.082  11.622  1.00  0.00           N  
ATOM    973  CA  LYS A  63      31.998  -1.128  10.717  1.00  0.00           C  
ATOM    974  C   LYS A  63      30.945  -1.453   9.666  1.00  0.00           C  
ATOM    975  O   LYS A  63      31.265  -1.653   8.494  1.00  0.00           O  
ATOM    976  CB  LYS A  63      32.366  -2.390  11.500  1.00  0.00           C  
ATOM    977  CG  LYS A  63      33.629  -2.262  12.341  1.00  0.00           C  
ATOM    978  CD  LYS A  63      34.052  -3.607  12.911  1.00  0.00           C  
ATOM    979  CE  LYS A  63      33.107  -4.065  14.012  1.00  0.00           C  
ATOM    980  NZ  LYS A  63      33.582  -5.313  14.669  1.00  0.00           N  
ATOM    981  H   LYS A  63      31.394  -0.303  12.597  1.00  0.00           H  
ATOM    982  HA  LYS A  63      32.887  -0.768  10.198  1.00  0.00           H  
ATOM    983 1HB  LYS A  63      31.546  -2.657  12.166  1.00  0.00           H  
ATOM    984 2HB  LYS A  63      32.509  -3.219  10.807  1.00  0.00           H  
ATOM    985 1HG  LYS A  63      34.438  -1.866  11.726  1.00  0.00           H  
ATOM    986 2HG  LYS A  63      33.450  -1.569  13.163  1.00  0.00           H  
ATOM    987 1HD  LYS A  63      34.059  -4.354  12.115  1.00  0.00           H  
ATOM    988 2HD  LYS A  63      35.060  -3.529  13.319  1.00  0.00           H  
ATOM    989 1HE  LYS A  63      33.021  -3.283  14.765  1.00  0.00           H  
ATOM    990 2HE  LYS A  63      32.118  -4.245  13.591  1.00  0.00           H  
ATOM    991 1HZ  LYS A  63      32.929  -5.583  15.391  1.00  0.00           H  
ATOM    992 2HZ  LYS A  63      33.648  -6.052  13.982  1.00  0.00           H  
ATOM    993 3HZ  LYS A  63      34.490  -5.154  15.080  1.00  0.00           H  
ATOM    994  N   TYR A  64      29.688  -1.505  10.091  1.00  0.00           N  
ATOM    995  CA  TYR A  64      28.585  -1.806   9.186  1.00  0.00           C  
ATOM    996  C   TYR A  64      28.422  -0.716   8.135  1.00  0.00           C  
ATOM    997  O   TYR A  64      28.177  -1.002   6.963  1.00  0.00           O  
ATOM    998  CB  TYR A  64      27.283  -1.986   9.970  1.00  0.00           C  
ATOM    999  CG  TYR A  64      27.221  -3.272  10.764  1.00  0.00           C  
ATOM   1000  CD1 TYR A  64      27.021  -3.230  12.136  1.00  0.00           C  
ATOM   1001  CD2 TYR A  64      27.366  -4.492  10.121  1.00  0.00           C  
ATOM   1002  CE1 TYR A  64      26.965  -4.405  12.862  1.00  0.00           C  
ATOM   1003  CE2 TYR A  64      27.309  -5.666  10.846  1.00  0.00           C  
ATOM   1004  CZ  TYR A  64      27.110  -5.625  12.211  1.00  0.00           C  
ATOM   1005  OH  TYR A  64      27.054  -6.794  12.934  1.00  0.00           O  
ATOM   1006  H   TYR A  64      29.491  -1.332  11.066  1.00  0.00           H  
ATOM   1007  HA  TYR A  64      28.809  -2.737   8.665  1.00  0.00           H  
ATOM   1008 1HB  TYR A  64      27.156  -1.152  10.662  1.00  0.00           H  
ATOM   1009 2HB  TYR A  64      26.439  -1.971   9.281  1.00  0.00           H  
ATOM   1010  HD1 TYR A  64      26.908  -2.271  12.642  1.00  0.00           H  
ATOM   1011  HD2 TYR A  64      27.524  -4.524   9.043  1.00  0.00           H  
ATOM   1012  HE1 TYR A  64      26.807  -4.372  13.940  1.00  0.00           H  
ATOM   1013  HE2 TYR A  64      27.423  -6.625  10.341  1.00  0.00           H  
ATOM   1014  HH  TYR A  64      26.911  -6.590  13.861  1.00  0.00           H  
ATOM   1015  N   ALA A  65      28.559   0.535   8.560  1.00  0.00           N  
ATOM   1016  CA  ALA A  65      28.428   1.671   7.655  1.00  0.00           C  
ATOM   1017  C   ALA A  65      29.530   1.668   6.604  1.00  0.00           C  
ATOM   1018  O   ALA A  65      29.284   1.953   5.432  1.00  0.00           O  
ATOM   1019  CB  ALA A  65      28.447   2.976   8.437  1.00  0.00           C  
ATOM   1020  H   ALA A  65      28.759   0.704   9.535  1.00  0.00           H  
ATOM   1021  HA  ALA A  65      27.473   1.583   7.137  1.00  0.00           H  
ATOM   1022 1HB  ALA A  65      28.348   3.815   7.747  1.00  0.00           H  
ATOM   1023 2HB  ALA A  65      27.617   2.989   9.144  1.00  0.00           H  
ATOM   1024 3HB  ALA A  65      29.387   3.062   8.979  1.00  0.00           H  
ATOM   1025  N   LEU A  66      30.746   1.344   7.029  1.00  0.00           N  
ATOM   1026  CA  LEU A  66      31.888   1.303   6.124  1.00  0.00           C  
ATOM   1027  C   LEU A  66      31.720   0.214   5.072  1.00  0.00           C  
ATOM   1028  O   LEU A  66      32.040   0.415   3.900  1.00  0.00           O  
ATOM   1029  CB  LEU A  66      33.181   1.064   6.914  1.00  0.00           C  
ATOM   1030  CG  LEU A  66      33.633   2.220   7.815  1.00  0.00           C  
ATOM   1031  CD1 LEU A  66      34.816   1.772   8.662  1.00  0.00           C  
ATOM   1032  CD2 LEU A  66      33.999   3.421   6.956  1.00  0.00           C  
ATOM   1033  H   LEU A  66      30.883   1.120   8.004  1.00  0.00           H  
ATOM   1034  HA  LEU A  66      31.960   2.263   5.615  1.00  0.00           H  
ATOM   1035 1HB  LEU A  66      33.046   0.186   7.543  1.00  0.00           H  
ATOM   1036 2HB  LEU A  66      33.987   0.860   6.208  1.00  0.00           H  
ATOM   1037  HG  LEU A  66      32.822   2.492   8.492  1.00  0.00           H  
ATOM   1038 1HD1 LEU A  66      35.137   2.593   9.303  1.00  0.00           H  
ATOM   1039 2HD1 LEU A  66      34.521   0.924   9.281  1.00  0.00           H  
ATOM   1040 3HD1 LEU A  66      35.638   1.477   8.011  1.00  0.00           H  
ATOM   1041 1HD2 LEU A  66      34.319   4.243   7.597  1.00  0.00           H  
ATOM   1042 2HD2 LEU A  66      34.810   3.151   6.280  1.00  0.00           H  
ATOM   1043 3HD2 LEU A  66      33.131   3.732   6.375  1.00  0.00           H  
ATOM   1044  N   ASP A  67      31.216  -0.939   5.498  1.00  0.00           N  
ATOM   1045  CA  ASP A  67      31.004  -2.063   4.593  1.00  0.00           C  
ATOM   1046  C   ASP A  67      29.953  -1.733   3.541  1.00  0.00           C  
ATOM   1047  O   ASP A  67      30.103  -2.079   2.369  1.00  0.00           O  
ATOM   1048  CB  ASP A  67      30.578  -3.308   5.375  1.00  0.00           C  
ATOM   1049  CG  ASP A  67      31.711  -3.908   6.196  1.00  0.00           C  
ATOM   1050  OD1 ASP A  67      32.844  -3.569   5.947  1.00  0.00           O  
ATOM   1051  OD2 ASP A  67      31.433  -4.699   7.066  1.00  0.00           O  
ATOM   1052  H   ASP A  67      30.974  -1.040   6.473  1.00  0.00           H  
ATOM   1053  HA  ASP A  67      31.943  -2.277   4.081  1.00  0.00           H  
ATOM   1054 1HB  ASP A  67      29.758  -3.054   6.045  1.00  0.00           H  
ATOM   1055 2HB  ASP A  67      30.212  -4.066   4.681  1.00  0.00           H  
ATOM   1056  N   VAL A  68      28.888  -1.061   3.967  1.00  0.00           N  
ATOM   1057  CA  VAL A  68      27.810  -0.682   3.062  1.00  0.00           C  
ATOM   1058  C   VAL A  68      28.294   0.307   2.010  1.00  0.00           C  
ATOM   1059  O   VAL A  68      27.929   0.210   0.838  1.00  0.00           O  
ATOM   1060  CB  VAL A  68      26.645  -0.057   3.852  1.00  0.00           C  
ATOM   1061  CG1 VAL A  68      25.602   0.512   2.901  1.00  0.00           C  
ATOM   1062  CG2 VAL A  68      26.026  -1.098   4.772  1.00  0.00           C  
ATOM   1063  H   VAL A  68      28.824  -0.807   4.942  1.00  0.00           H  
ATOM   1064  HA  VAL A  68      27.450  -1.580   2.558  1.00  0.00           H  
ATOM   1065  HB  VAL A  68      27.025   0.774   4.446  1.00  0.00           H  
ATOM   1066 1HG1 VAL A  68      24.785   0.950   3.477  1.00  0.00           H  
ATOM   1067 2HG1 VAL A  68      26.058   1.280   2.278  1.00  0.00           H  
ATOM   1068 3HG1 VAL A  68      25.212  -0.286   2.270  1.00  0.00           H  
ATOM   1069 1HG2 VAL A  68      25.203  -0.649   5.328  1.00  0.00           H  
ATOM   1070 2HG2 VAL A  68      25.651  -1.932   4.178  1.00  0.00           H  
ATOM   1071 3HG2 VAL A  68      26.780  -1.461   5.471  1.00  0.00           H  
ATOM   1072  N   VAL A  69      29.118   1.259   2.436  1.00  0.00           N  
ATOM   1073  CA  VAL A  69      29.655   2.268   1.531  1.00  0.00           C  
ATOM   1074  C   VAL A  69      30.560   1.640   0.479  1.00  0.00           C  
ATOM   1075  O   VAL A  69      30.519   2.015  -0.693  1.00  0.00           O  
ATOM   1076  CB  VAL A  69      30.448   3.326   2.321  1.00  0.00           C  
ATOM   1077  CG1 VAL A  69      31.168   4.272   1.370  1.00  0.00           C  
ATOM   1078  CG2 VAL A  69      29.512   4.095   3.241  1.00  0.00           C  
ATOM   1079  H   VAL A  69      29.379   1.284   3.411  1.00  0.00           H  
ATOM   1080  HA  VAL A  69      28.822   2.759   1.027  1.00  0.00           H  
ATOM   1081  HB  VAL A  69      31.213   2.825   2.915  1.00  0.00           H  
ATOM   1082 1HG1 VAL A  69      31.723   5.012   1.946  1.00  0.00           H  
ATOM   1083 2HG1 VAL A  69      31.858   3.705   0.747  1.00  0.00           H  
ATOM   1084 3HG1 VAL A  69      30.437   4.777   0.739  1.00  0.00           H  
ATOM   1085 1HG2 VAL A  69      30.080   4.840   3.797  1.00  0.00           H  
ATOM   1086 2HG2 VAL A  69      28.745   4.591   2.647  1.00  0.00           H  
ATOM   1087 3HG2 VAL A  69      29.040   3.404   3.940  1.00  0.00           H  
ATOM   1088  N   ARG A  70      31.377   0.682   0.905  1.00  0.00           N  
ATOM   1089  CA  ARG A  70      32.294   0.000  -0.000  1.00  0.00           C  
ATOM   1090  C   ARG A  70      31.537  -0.801  -1.052  1.00  0.00           C  
ATOM   1091  O   ARG A  70      31.914  -0.818  -2.224  1.00  0.00           O  
ATOM   1092  CB  ARG A  70      33.217  -0.930   0.774  1.00  0.00           C  
ATOM   1093  CG  ARG A  70      34.303  -1.592  -0.059  1.00  0.00           C  
ATOM   1094  CD  ARG A  70      33.839  -2.876  -0.644  1.00  0.00           C  
ATOM   1095  NE  ARG A  70      33.431  -3.823   0.381  1.00  0.00           N  
ATOM   1096  CZ  ARG A  70      34.276  -4.608   1.077  1.00  0.00           C  
ATOM   1097  NH1 ARG A  70      35.569  -4.548   0.848  1.00  0.00           N  
ATOM   1098  NH2 ARG A  70      33.805  -5.439   1.991  1.00  0.00           N  
ATOM   1099  H   ARG A  70      31.362   0.420   1.880  1.00  0.00           H  
ATOM   1100  HA  ARG A  70      32.902   0.750  -0.507  1.00  0.00           H  
ATOM   1101 1HB  ARG A  70      33.707  -0.374   1.572  1.00  0.00           H  
ATOM   1102 2HB  ARG A  70      32.629  -1.721   1.239  1.00  0.00           H  
ATOM   1103 1HG  ARG A  70      34.592  -0.928  -0.874  1.00  0.00           H  
ATOM   1104 2HG  ARG A  70      35.171  -1.795   0.569  1.00  0.00           H  
ATOM   1105 1HD  ARG A  70      32.986  -2.692  -1.297  1.00  0.00           H  
ATOM   1106 2HD  ARG A  70      34.647  -3.325  -1.221  1.00  0.00           H  
ATOM   1107  HE  ARG A  70      32.443  -3.898   0.585  1.00  0.00           H  
ATOM   1108 1HH1 ARG A  70      35.929  -3.913   0.150  1.00  0.00           H  
ATOM   1109 2HH1 ARG A  70      36.202  -5.136   1.370  1.00  0.00           H  
ATOM   1110 1HH2 ARG A  70      32.811  -5.486   2.167  1.00  0.00           H  
ATOM   1111 2HH2 ARG A  70      34.438  -6.027   2.512  1.00  0.00           H  
ATOM   1112  N   ASP A  71      30.467  -1.464  -0.626  1.00  0.00           N  
ATOM   1113  CA  ASP A  71      29.655  -2.268  -1.531  1.00  0.00           C  
ATOM   1114  C   ASP A  71      28.977  -1.399  -2.583  1.00  0.00           C  
ATOM   1115  O   ASP A  71      28.904  -1.769  -3.755  1.00  0.00           O  
ATOM   1116  CB  ASP A  71      28.598  -3.052  -0.749  1.00  0.00           C  
ATOM   1117  CG  ASP A  71      29.191  -4.189   0.072  1.00  0.00           C  
ATOM   1118  OD1 ASP A  71      30.315  -4.553  -0.178  1.00  0.00           O  
ATOM   1119  OD2 ASP A  71      28.513  -4.683   0.941  1.00  0.00           O  
ATOM   1120  H   ASP A  71      30.210  -1.409   0.349  1.00  0.00           H  
ATOM   1121  HA  ASP A  71      30.306  -2.977  -2.043  1.00  0.00           H  
ATOM   1122 1HB  ASP A  71      28.067  -2.377  -0.078  1.00  0.00           H  
ATOM   1123 2HB  ASP A  71      27.866  -3.467  -1.443  1.00  0.00           H  
ATOM   1124  N   VAL A  72      28.482  -0.242  -2.157  1.00  0.00           N  
ATOM   1125  CA  VAL A  72      27.810   0.682  -3.062  1.00  0.00           C  
ATOM   1126  C   VAL A  72      28.770   1.222  -4.114  1.00  0.00           C  
ATOM   1127  O   VAL A  72      28.414   1.350  -5.285  1.00  0.00           O  
ATOM   1128  CB  VAL A  72      27.205   1.858  -2.272  1.00  0.00           C  
ATOM   1129  CG1 VAL A  72      26.669   2.918  -3.222  1.00  0.00           C  
ATOM   1130  CG2 VAL A  72      26.104   1.352  -1.352  1.00  0.00           C  
ATOM   1131  H   VAL A  72      28.574   0.003  -1.181  1.00  0.00           H  
ATOM   1132  HA  VAL A  72      27.004   0.148  -3.567  1.00  0.00           H  
ATOM   1133  HB  VAL A  72      27.990   2.326  -1.677  1.00  0.00           H  
ATOM   1134 1HG1 VAL A  72      26.246   3.742  -2.647  1.00  0.00           H  
ATOM   1135 2HG1 VAL A  72      27.481   3.292  -3.846  1.00  0.00           H  
ATOM   1136 3HG1 VAL A  72      25.896   2.483  -3.854  1.00  0.00           H  
ATOM   1137 1HG2 VAL A  72      25.682   2.188  -0.796  1.00  0.00           H  
ATOM   1138 2HG2 VAL A  72      25.323   0.878  -1.947  1.00  0.00           H  
ATOM   1139 3HG2 VAL A  72      26.519   0.625  -0.654  1.00  0.00           H  
ATOM   1140  N   ALA A  73      29.989   1.537  -3.688  1.00  0.00           N  
ATOM   1141  CA  ALA A  73      31.004   2.063  -4.593  1.00  0.00           C  
ATOM   1142  C   ALA A  73      31.393   1.032  -5.645  1.00  0.00           C  
ATOM   1143  O   ALA A  73      31.573   1.364  -6.817  1.00  0.00           O  
ATOM   1144  CB  ALA A  73      32.231   2.509  -3.811  1.00  0.00           C  
ATOM   1145  H   ALA A  73      30.218   1.409  -2.713  1.00  0.00           H  
ATOM   1146  HA  ALA A  73      30.583   2.925  -5.110  1.00  0.00           H  
ATOM   1147 1HB  ALA A  73      32.979   2.900  -4.500  1.00  0.00           H  
ATOM   1148 2HB  ALA A  73      31.948   3.288  -3.103  1.00  0.00           H  
ATOM   1149 3HB  ALA A  73      32.645   1.660  -3.269  1.00  0.00           H  
ATOM   1150  N   LYS A  74      31.521  -0.220  -5.219  1.00  0.00           N  
ATOM   1151  CA  LYS A  74      31.888  -1.303  -6.124  1.00  0.00           C  
ATOM   1152  C   LYS A  74      30.811  -1.532  -7.176  1.00  0.00           C  
ATOM   1153  O   LYS A  74      31.113  -1.760  -8.348  1.00  0.00           O  
ATOM   1154  CB  LYS A  74      32.141  -2.593  -5.341  1.00  0.00           C  
ATOM   1155  CG  LYS A  74      33.427  -2.592  -4.526  1.00  0.00           C  
ATOM   1156  CD  LYS A  74      33.535  -3.841  -3.664  1.00  0.00           C  
ATOM   1157  CE  LYS A  74      33.736  -5.086  -4.516  1.00  0.00           C  
ATOM   1158  NZ  LYS A  74      33.924  -6.305  -3.683  1.00  0.00           N  
ATOM   1159  H   LYS A  74      31.360  -0.427  -4.244  1.00  0.00           H  
ATOM   1160  HA  LYS A  74      32.806  -1.025  -6.642  1.00  0.00           H  
ATOM   1161 1HB  LYS A  74      31.311  -2.772  -4.657  1.00  0.00           H  
ATOM   1162 2HB  LYS A  74      32.183  -3.435  -6.032  1.00  0.00           H  
ATOM   1163 1HG  LYS A  74      34.284  -2.549  -5.198  1.00  0.00           H  
ATOM   1164 2HG  LYS A  74      33.448  -1.713  -3.881  1.00  0.00           H  
ATOM   1165 1HD  LYS A  74      34.379  -3.739  -2.980  1.00  0.00           H  
ATOM   1166 2HD  LYS A  74      32.625  -3.958  -3.076  1.00  0.00           H  
ATOM   1167 1HE  LYS A  74      32.870  -5.230  -5.159  1.00  0.00           H  
ATOM   1168 2HE  LYS A  74      34.614  -4.956  -5.149  1.00  0.00           H  
ATOM   1169 1HZ  LYS A  74      34.054  -7.107  -4.284  1.00  0.00           H  
ATOM   1170 2HZ  LYS A  74      34.737  -6.190  -3.095  1.00  0.00           H  
ATOM   1171 3HZ  LYS A  74      33.108  -6.447  -3.105  1.00  0.00           H  
ATOM   1172  N   LYS A  75      29.553  -1.470  -6.751  1.00  0.00           N  
ATOM   1173  CA  LYS A  75      28.428  -1.671  -7.655  1.00  0.00           C  
ATOM   1174  C   LYS A  75      28.364  -0.571  -8.707  1.00  0.00           C  
ATOM   1175  O   LYS A  75      28.094  -0.834  -9.879  1.00  0.00           O  
ATOM   1176  CB  LYS A  75      27.115  -1.728  -6.872  1.00  0.00           C  
ATOM   1177  CG  LYS A  75      26.962  -2.959  -5.989  1.00  0.00           C  
ATOM   1178  CD  LYS A  75      26.853  -4.227  -6.823  1.00  0.00           C  
ATOM   1179  CE  LYS A  75      26.626  -5.449  -5.946  1.00  0.00           C  
ATOM   1180  NZ  LYS A  75      26.548  -6.702  -6.746  1.00  0.00           N  
ATOM   1181  H   LYS A  75      29.372  -1.279  -5.776  1.00  0.00           H  
ATOM   1182  HA  LYS A  75      28.566  -2.621  -8.173  1.00  0.00           H  
ATOM   1183 1HB  LYS A  75      27.033  -0.847  -6.235  1.00  0.00           H  
ATOM   1184 2HB  LYS A  75      26.276  -1.708  -7.567  1.00  0.00           H  
ATOM   1185 1HG  LYS A  75      27.825  -3.042  -5.327  1.00  0.00           H  
ATOM   1186 2HG  LYS A  75      26.066  -2.859  -5.377  1.00  0.00           H  
ATOM   1187 1HD  LYS A  75      26.022  -4.132  -7.523  1.00  0.00           H  
ATOM   1188 2HD  LYS A  75      27.772  -4.367  -7.393  1.00  0.00           H  
ATOM   1189 1HE  LYS A  75      27.441  -5.540  -5.230  1.00  0.00           H  
ATOM   1190 2HE  LYS A  75      25.695  -5.330  -5.391  1.00  0.00           H  
ATOM   1191 1HZ  LYS A  75      26.397  -7.487  -6.130  1.00  0.00           H  
ATOM   1192 2HZ  LYS A  75      25.782  -6.636  -7.402  1.00  0.00           H  
ATOM   1193 3HZ  LYS A  75      27.413  -6.833  -7.251  1.00  0.00           H  
ATOM   1194  N   ALA A  76      28.614   0.663  -8.282  1.00  0.00           N  
ATOM   1195  CA  ALA A  76      28.585   1.806  -9.186  1.00  0.00           C  
ATOM   1196  C   ALA A  76      29.682   1.704 -10.238  1.00  0.00           C  
ATOM   1197  O   ALA A  76      29.462   2.011 -11.410  1.00  0.00           O  
ATOM   1198  CB  ALA A  76      28.721   3.104  -8.403  1.00  0.00           C  
ATOM   1199  H   ALA A  76      28.830   0.813  -7.307  1.00  0.00           H  
ATOM   1200  HA  ALA A  76      27.625   1.805  -9.703  1.00  0.00           H  
ATOM   1201 1HB  ALA A  76      28.698   3.948  -9.092  1.00  0.00           H  
ATOM   1202 2HB  ALA A  76      27.897   3.190  -7.695  1.00  0.00           H  
ATOM   1203 3HB  ALA A  76      29.666   3.104  -7.862  1.00  0.00           H  
ATOM   1204  N   LEU A  77      30.864   1.271  -9.813  1.00  0.00           N  
ATOM   1205  CA  LEU A  77      31.998   1.128 -10.717  1.00  0.00           C  
ATOM   1206  C   LEU A  77      31.732   0.058 -11.769  1.00  0.00           C  
ATOM   1207  O   LEU A  77      32.068   0.229 -12.941  1.00  0.00           O  
ATOM   1208  CB  LEU A  77      33.264   0.774  -9.927  1.00  0.00           C  
ATOM   1209  CG  LEU A  77      33.817   1.885  -9.024  1.00  0.00           C  
ATOM   1210  CD1 LEU A  77      34.955   1.332  -8.177  1.00  0.00           C  
ATOM   1211  CD2 LEU A  77      34.290   3.048  -9.883  1.00  0.00           C  
ATOM   1212  H   LEU A  77      30.980   1.035  -8.838  1.00  0.00           H  
ATOM   1213  HA  LEU A  77      32.156   2.078 -11.226  1.00  0.00           H  
ATOM   1214 1HB  LEU A  77      33.051  -0.088  -9.297  1.00  0.00           H  
ATOM   1215 2HB  LEU A  77      34.048   0.499 -10.632  1.00  0.00           H  
ATOM   1216  HG  LEU A  77      33.034   2.228  -8.348  1.00  0.00           H  
ATOM   1217 1HD1 LEU A  77      35.348   2.121  -7.536  1.00  0.00           H  
ATOM   1218 2HD1 LEU A  77      34.584   0.514  -7.559  1.00  0.00           H  
ATOM   1219 3HD1 LEU A  77      35.748   0.965  -8.828  1.00  0.00           H  
ATOM   1220 1HD2 LEU A  77      34.682   3.838  -9.241  1.00  0.00           H  
ATOM   1221 2HD2 LEU A  77      35.074   2.707 -10.559  1.00  0.00           H  
ATOM   1222 3HD2 LEU A  77      33.453   3.435 -10.464  1.00  0.00           H  
ATOM   1223  N   ASP A  78      31.127  -1.045 -11.344  1.00  0.00           N  
ATOM   1224  CA  ASP A  78      30.814  -2.145 -12.248  1.00  0.00           C  
ATOM   1225  C   ASP A  78      29.797  -1.721 -13.300  1.00  0.00           C  
ATOM   1226  O   ASP A  78      29.916  -2.079 -14.472  1.00  0.00           O  
ATOM   1227  CB  ASP A  78      30.277  -3.346 -11.466  1.00  0.00           C  
ATOM   1228  CG  ASP A  78      31.352  -4.046 -10.644  1.00  0.00           C  
ATOM   1229  OD1 ASP A  78      32.510  -3.811 -10.894  1.00  0.00           O  
ATOM   1230  OD2 ASP A  78      31.003  -4.808  -9.774  1.00  0.00           O  
ATOM   1231  H   ASP A  78      30.877  -1.124 -10.369  1.00  0.00           H  
ATOM   1232  HA  ASP A  78      31.729  -2.443 -12.760  1.00  0.00           H  
ATOM   1233 1HB  ASP A  78      29.483  -3.018 -10.795  1.00  0.00           H  
ATOM   1234 2HB  ASP A  78      29.843  -4.067 -12.159  1.00  0.00           H  
ATOM   1235  N   VAL A  79      28.797  -0.956 -12.875  1.00  0.00           N  
ATOM   1236  CA  VAL A  79      27.757  -0.482 -13.779  1.00  0.00           C  
ATOM   1237  C   VAL A  79      28.329   0.460 -14.831  1.00  0.00           C  
ATOM   1238  O   VAL A  79      27.957   0.397 -16.003  1.00  0.00           O  
ATOM   1239  CB  VAL A  79      26.653   0.245 -12.988  1.00  0.00           C  
ATOM   1240  CG1 VAL A  79      25.664   0.905 -13.938  1.00  0.00           C  
ATOM   1241  CG2 VAL A  79      25.944  -0.736 -12.068  1.00  0.00           C  
ATOM   1242  H   VAL A  79      28.756  -0.696 -11.900  1.00  0.00           H  
ATOM   1243  HA  VAL A  79      27.317  -1.344 -14.283  1.00  0.00           H  
ATOM   1244  HB  VAL A  79      27.107   1.039 -12.395  1.00  0.00           H  
ATOM   1245 1HG1 VAL A  79      24.891   1.414 -13.363  1.00  0.00           H  
ATOM   1246 2HG1 VAL A  79      26.187   1.629 -14.562  1.00  0.00           H  
ATOM   1247 3HG1 VAL A  79      25.204   0.145 -14.570  1.00  0.00           H  
ATOM   1248 1HG2 VAL A  79      25.165  -0.216 -11.512  1.00  0.00           H  
ATOM   1249 2HG2 VAL A  79      25.495  -1.533 -12.661  1.00  0.00           H  
ATOM   1250 3HG2 VAL A  79      26.663  -1.165 -11.370  1.00  0.00           H  
ATOM   1251  N   ALA A  80      29.235   1.333 -14.406  1.00  0.00           N  
ATOM   1252  CA  ALA A  80      29.861   2.290 -15.310  1.00  0.00           C  
ATOM   1253  C   ALA A  80      30.564   1.582 -16.461  1.00  0.00           C  
ATOM   1254  O   ALA A  80      30.407   1.958 -17.623  1.00  0.00           O  
ATOM   1255  CB  ALA A  80      30.843   3.171 -14.552  1.00  0.00           C  
ATOM   1256  H   ALA A  80      29.497   1.334 -13.431  1.00  0.00           H  
ATOM   1257  HA  ALA A  80      29.077   2.919 -15.733  1.00  0.00           H  
ATOM   1258 1HB  ALA A  80      31.303   3.880 -15.240  1.00  0.00           H  
ATOM   1259 2HB  ALA A  80      30.315   3.715 -13.769  1.00  0.00           H  
ATOM   1260 3HB  ALA A  80      31.616   2.549 -14.102  1.00  0.00           H  
ATOM   1261  N   VAL A  81      31.340   0.555 -16.132  1.00  0.00           N  
ATOM   1262  CA  VAL A  81      32.069  -0.208 -17.138  1.00  0.00           C  
ATOM   1263  C   VAL A  81      31.122  -0.798 -18.175  1.00  0.00           C  
ATOM   1264  O   VAL A  81      31.370  -0.709 -19.378  1.00  0.00           O  
ATOM   1265  CB  VAL A  81      32.868  -1.344 -16.472  1.00  0.00           C  
ATOM   1266  CG1 VAL A  81      33.455  -2.271 -17.526  1.00  0.00           C  
ATOM   1267  CG2 VAL A  81      33.966  -0.760 -15.596  1.00  0.00           C  
ATOM   1268  H   VAL A  81      31.427   0.296 -15.160  1.00  0.00           H  
ATOM   1269  HA  VAL A  81      32.766   0.462 -17.642  1.00  0.00           H  
ATOM   1270  HB  VAL A  81      32.192  -1.941 -15.859  1.00  0.00           H  
ATOM   1271 1HG1 VAL A  81      34.017  -3.068 -17.037  1.00  0.00           H  
ATOM   1272 2HG1 VAL A  81      32.650  -2.705 -18.117  1.00  0.00           H  
ATOM   1273 3HG1 VAL A  81      34.122  -1.706 -18.177  1.00  0.00           H  
ATOM   1274 1HG2 VAL A  81      34.526  -1.568 -15.127  1.00  0.00           H  
ATOM   1275 2HG2 VAL A  81      34.638  -0.158 -16.207  1.00  0.00           H  
ATOM   1276 3HG2 VAL A  81      33.520  -0.133 -14.823  1.00  0.00           H  
ATOM   1277  N   GLU A  82      30.042  -1.395 -17.648  1.00  0.00           N  
ATOM   1278  CA  GLU A  82      28.967  -2.051 -18.384  1.00  0.00           C  
ATOM   1279  C   GLU A  82      28.159  -1.130 -19.263  1.00  0.00           C  
ATOM   1280  O   GLU A  82      27.764  -1.500 -20.369  1.00  0.00           O  
ATOM   1281  CB  GLU A  82      28.023  -2.751 -17.404  1.00  0.00           C  
ATOM   1282  CG  GLU A  82      28.624  -3.964 -16.709  1.00  0.00           C  
ATOM   1283  CD  GLU A  82      27.691  -4.586 -15.707  1.00  0.00           C  
ATOM   1284  OE1 GLU A  82      26.647  -4.028 -15.469  1.00  0.00           O  
ATOM   1285  OE2 GLU A  82      28.023  -5.621 -15.180  1.00  0.00           O  
ATOM   1286  H   GLU A  82      29.929  -1.411 -16.644  1.00  0.00           H  
ATOM   1287  HA  GLU A  82      29.406  -2.802 -19.042  1.00  0.00           H  
ATOM   1288 1HB  GLU A  82      27.710  -2.045 -16.634  1.00  0.00           H  
ATOM   1289 2HB  GLU A  82      27.127  -3.077 -17.932  1.00  0.00           H  
ATOM   1290 1HG  GLU A  82      28.880  -4.710 -17.461  1.00  0.00           H  
ATOM   1291 2HG  GLU A  82      29.542  -3.664 -16.207  1.00  0.00           H  
ATOM   1292  N   SER A  83      27.915   0.065 -18.773  1.00  0.00           N  
ATOM   1293  CA  SER A  83      27.139   1.025 -19.531  1.00  0.00           C  
ATOM   1294  C   SER A  83      27.955   1.565 -20.691  1.00  0.00           C  
ATOM   1295  O   SER A  83      27.525   2.482 -21.391  1.00  0.00           O  
ATOM   1296  CB  SER A  83      26.689   2.163 -18.636  1.00  0.00           C  
ATOM   1297  OG  SER A  83      25.813   1.705 -17.643  1.00  0.00           O  
ATOM   1298  H   SER A  83      28.276   0.306 -17.861  1.00  0.00           H  
ATOM   1299  HA  SER A  83      26.257   0.521 -19.928  1.00  0.00           H  
ATOM   1300 1HB  SER A  83      27.560   2.626 -18.171  1.00  0.00           H  
ATOM   1301 2HB  SER A  83      26.195   2.925 -19.237  1.00  0.00           H  
ATOM   1302  HG  SER A  83      26.366   1.314 -16.962  1.00  0.00           H  
ATOM   1303  N   LYS A  84      29.135   0.987 -20.886  1.00  0.00           N  
ATOM   1304  CA  LYS A  84      30.030   1.423 -21.944  1.00  0.00           C  
ATOM   1305  C   LYS A  84      30.245   2.926 -21.851  1.00  0.00           C  
ATOM   1306  O   LYS A  84      29.770   3.684 -22.696  1.00  0.00           O  
ATOM   1307  CB  LYS A  84      29.474   1.045 -23.318  1.00  0.00           C  
ATOM   1308  CG  LYS A  84      29.299  -0.452 -23.536  1.00  0.00           C  
ATOM   1309  CD  LYS A  84      28.789  -0.750 -24.938  1.00  0.00           C  
ATOM   1310  CE  LYS A  84      28.585  -2.244 -25.147  1.00  0.00           C  
ATOM   1311  NZ  LYS A  84      28.057  -2.548 -26.505  1.00  0.00           N  
ATOM   1312  H   LYS A  84      29.416   0.226 -20.284  1.00  0.00           H  
ATOM   1313  HA  LYS A  84      30.992   0.927 -21.809  1.00  0.00           H  
ATOM   1314 1HB  LYS A  84      28.502   1.520 -23.460  1.00  0.00           H  
ATOM   1315 2HB  LYS A  84      30.139   1.421 -24.096  1.00  0.00           H  
ATOM   1316 1HG  LYS A  84      30.255  -0.955 -23.391  1.00  0.00           H  
ATOM   1317 2HG  LYS A  84      28.588  -0.844 -22.809  1.00  0.00           H  
ATOM   1318 1HD  LYS A  84      27.840  -0.236 -25.097  1.00  0.00           H  
ATOM   1319 2HD  LYS A  84      29.508  -0.385 -25.671  1.00  0.00           H  
ATOM   1320 1HE  LYS A  84      29.534  -2.762 -25.015  1.00  0.00           H  
ATOM   1321 2HE  LYS A  84      27.883  -2.622 -24.405  1.00  0.00           H  
ATOM   1322 1HZ  LYS A  84      27.936  -3.546 -26.603  1.00  0.00           H  
ATOM   1323 2HZ  LYS A  84      27.167  -2.087 -26.632  1.00  0.00           H  
ATOM   1324 3HZ  LYS A  84      28.710  -2.219 -27.202  1.00  0.00           H  
ATOM   1325  N   PRO A  85      30.965   3.354 -20.818  1.00  0.00           N  
ATOM   1326  CA  PRO A  85      31.251   4.760 -20.610  1.00  0.00           C  
ATOM   1327  C   PRO A  85      32.404   5.229 -21.495  1.00  0.00           C  
ATOM   1328  O   PRO A  85      33.071   4.421 -22.142  1.00  0.00           O  
ATOM   1329  CB  PRO A  85      31.617   4.815 -19.123  1.00  0.00           C  
ATOM   1330  CG  PRO A  85      32.268   3.501 -18.858  1.00  0.00           C  
ATOM   1331  CD  PRO A  85      31.490   2.522 -19.696  1.00  0.00           C  
ATOM   1332  HA  PRO A  85      30.344   5.348 -20.815  1.00  0.00           H  
ATOM   1333 1HB  PRO A  85      32.285   5.669 -18.932  1.00  0.00           H  
ATOM   1334 2HB  PRO A  85      30.712   4.973 -18.519  1.00  0.00           H  
ATOM   1335 1HG  PRO A  85      33.332   3.542 -19.133  1.00  0.00           H  
ATOM   1336 2HG  PRO A  85      32.226   3.267 -17.784  1.00  0.00           H  
ATOM   1337 1HD  PRO A  85      32.165   1.734 -20.062  1.00  0.00           H  
ATOM   1338 2HD  PRO A  85      30.678   2.088 -19.094  1.00  0.00           H  
ATOM   1339  N   SER A  86      32.620   6.541 -21.507  1.00  0.00           N  
ATOM   1340  CA  SER A  86      33.719   7.134 -22.279  1.00  0.00           C  
ATOM   1341  C   SER A  86      34.942   7.453 -21.422  1.00  0.00           C  
ATOM   1342  O   SER A  86      34.884   7.392 -20.194  1.00  0.00           O  
ATOM   1343  CB  SER A  86      33.241   8.401 -22.962  1.00  0.00           C  
ATOM   1344  OG  SER A  86      32.232   8.119 -23.893  1.00  0.00           O  
ATOM   1345  H   SER A  86      32.013   7.145 -20.971  1.00  0.00           H  
ATOM   1346  HA  SER A  86      34.031   6.419 -23.042  1.00  0.00           H  
ATOM   1347 1HB  SER A  86      32.864   9.097 -22.213  1.00  0.00           H  
ATOM   1348 2HB  SER A  86      34.079   8.882 -23.464  1.00  0.00           H  
ATOM   1349  HG  SER A  86      31.985   8.963 -24.279  1.00  0.00           H  
ATOM   1350  N   GLY A  87      36.239   7.843 -21.947  1.00  0.00           N  
ATOM   1351  CA  GLY A  87      37.245   8.093 -20.920  1.00  0.00           C  
ATOM   1352  C   GLY A  87      36.788   9.157 -19.937  1.00  0.00           C  
ATOM   1353  O   GLY A  87      36.905   8.986 -18.724  1.00  0.00           O  
ATOM   1354  H   GLY A  87      36.364   7.915 -22.947  1.00  0.00           H  
ATOM   1355 1HA  GLY A  87      37.455   7.168 -20.383  1.00  0.00           H  
ATOM   1356 2HA  GLY A  87      38.175   8.409 -21.391  1.00  0.00           H  
ATOM   1357  N   GLU A  88      36.256  10.282 -20.432  1.00  0.00           N  
ATOM   1358  CA  GLU A  88      35.803  11.296 -19.487  1.00  0.00           C  
ATOM   1359  C   GLU A  88      34.775  10.726 -18.518  1.00  0.00           C  
ATOM   1360  O   GLU A  88      34.866  10.934 -17.308  1.00  0.00           O  
ATOM   1361  CB  GLU A  88      35.207  12.492 -20.233  1.00  0.00           C  
ATOM   1362  CG  GLU A  88      36.227  13.340 -20.978  1.00  0.00           C  
ATOM   1363  CD  GLU A  88      35.598  14.453 -21.769  1.00  0.00           C  
ATOM   1364  OE1 GLU A  88      34.393  14.502 -21.834  1.00  0.00           O  
ATOM   1365  OE2 GLU A  88      36.322  15.255 -22.309  1.00  0.00           O  
ATOM   1366  H   GLU A  88      36.185  10.394 -21.433  1.00  0.00           H  
ATOM   1367  HA  GLU A  88      36.662  11.638 -18.908  1.00  0.00           H  
ATOM   1368 1HB  GLU A  88      34.472  12.140 -20.957  1.00  0.00           H  
ATOM   1369 2HB  GLU A  88      34.686  13.139 -19.526  1.00  0.00           H  
ATOM   1370 1HG  GLU A  88      36.922  13.771 -20.257  1.00  0.00           H  
ATOM   1371 2HG  GLU A  88      36.796  12.699 -21.651  1.00  0.00           H  
ATOM   1372  N   GLN A  89      33.797  10.006 -19.058  1.00  0.00           N  
ATOM   1373  CA  GLN A  89      32.749   9.405 -18.242  1.00  0.00           C  
ATOM   1374  C   GLN A  89      33.337   8.473 -17.190  1.00  0.00           C  
ATOM   1375  O   GLN A  89      32.965   8.530 -16.018  1.00  0.00           O  
ATOM   1376  CB  GLN A  89      31.757   8.640 -19.122  1.00  0.00           C  
ATOM   1377  CG  GLN A  89      30.927   9.524 -20.037  1.00  0.00           C  
ATOM   1378  CD  GLN A  89      31.638   9.838 -21.340  1.00  0.00           C  
ATOM   1379  OE1 GLN A  89      32.832  10.151 -21.351  1.00  0.00           O  
ATOM   1380  NE2 GLN A  89      30.909   9.757 -22.446  1.00  0.00           N  
ATOM   1381  H   GLN A  89      33.780   9.872 -20.059  1.00  0.00           H  
ATOM   1382  HA  GLN A  89      32.214  10.201 -17.725  1.00  0.00           H  
ATOM   1383 1HB  GLN A  89      32.297   7.926 -19.743  1.00  0.00           H  
ATOM   1384 2HB  GLN A  89      31.072   8.073 -18.491  1.00  0.00           H  
ATOM   1385 1HG  GLN A  89      29.994   9.012 -20.273  1.00  0.00           H  
ATOM   1386 2HG  GLN A  89      30.718  10.464 -19.526  1.00  0.00           H  
ATOM   1387 1HE2 GLN A  89      31.324   9.953 -23.336  1.00  0.00           H  
ATOM   1388 2HE2 GLN A  89      29.944   9.500 -22.392  1.00  0.00           H  
ATOM   1389  N   MET A  90      34.258   7.614 -17.615  1.00  0.00           N  
ATOM   1390  CA  MET A  90      34.899   6.668 -16.710  1.00  0.00           C  
ATOM   1391  C   MET A  90      35.732   7.389 -15.659  1.00  0.00           C  
ATOM   1392  O   MET A  90      35.732   7.012 -14.487  1.00  0.00           O  
ATOM   1393  CB  MET A  90      35.767   5.689 -17.498  1.00  0.00           C  
ATOM   1394  CG  MET A  90      36.292   4.515 -16.683  1.00  0.00           C  
ATOM   1395  SD  MET A  90      34.983   3.385 -16.170  1.00  0.00           S  
ATOM   1396  CE  MET A  90      34.747   3.891 -14.468  1.00  0.00           C  
ATOM   1397  H   MET A  90      34.521   7.617 -18.590  1.00  0.00           H  
ATOM   1398  HA  MET A  90      34.123   6.108 -16.189  1.00  0.00           H  
ATOM   1399 1HB  MET A  90      35.194   5.286 -18.333  1.00  0.00           H  
ATOM   1400 2HB  MET A  90      36.625   6.217 -17.915  1.00  0.00           H  
ATOM   1401 1HG  MET A  90      37.017   3.957 -17.274  1.00  0.00           H  
ATOM   1402 2HG  MET A  90      36.794   4.888 -15.791  1.00  0.00           H  
ATOM   1403 1HE  MET A  90      33.966   3.282 -14.013  1.00  0.00           H  
ATOM   1404 2HE  MET A  90      35.679   3.759 -13.917  1.00  0.00           H  
ATOM   1405 3HE  MET A  90      34.453   4.940 -14.438  1.00  0.00           H  
ATOM   1406  N   LYS A  91      36.442   8.429 -16.084  1.00  0.00           N  
ATOM   1407  CA  LYS A  91      37.281   9.205 -15.179  1.00  0.00           C  
ATOM   1408  C   LYS A  91      36.443   9.920 -14.128  1.00  0.00           C  
ATOM   1409  O   LYS A  91      36.816   9.977 -12.956  1.00  0.00           O  
ATOM   1410  CB  LYS A  91      38.119  10.218 -15.961  1.00  0.00           C  
ATOM   1411  CG  LYS A  91      39.032  11.079 -15.098  1.00  0.00           C  
ATOM   1412  CD  LYS A  91      38.387  12.419 -14.778  1.00  0.00           C  
ATOM   1413  CE  LYS A  91      38.327  13.313 -16.007  1.00  0.00           C  
ATOM   1414  NZ  LYS A  91      37.656  14.610 -15.720  1.00  0.00           N  
ATOM   1415  H   LYS A  91      36.399   8.688 -17.059  1.00  0.00           H  
ATOM   1416  HA  LYS A  91      37.954   8.522 -14.660  1.00  0.00           H  
ATOM   1417 1HB  LYS A  91      38.742   9.692 -16.686  1.00  0.00           H  
ATOM   1418 2HB  LYS A  91      37.459  10.883 -16.518  1.00  0.00           H  
ATOM   1419 1HG  LYS A  91      39.249  10.557 -14.165  1.00  0.00           H  
ATOM   1420 2HG  LYS A  91      39.970  11.253 -15.623  1.00  0.00           H  
ATOM   1421 1HD  LYS A  91      37.374  12.256 -14.408  1.00  0.00           H  
ATOM   1422 2HD  LYS A  91      38.962  12.923 -14.001  1.00  0.00           H  
ATOM   1423 1HE  LYS A  91      39.338  13.512 -16.361  1.00  0.00           H  
ATOM   1424 2HE  LYS A  91      37.782  12.804 -16.802  1.00  0.00           H  
ATOM   1425 1HZ  LYS A  91      37.636  15.173 -16.559  1.00  0.00           H  
ATOM   1426 2HZ  LYS A  91      36.710  14.438 -15.409  1.00  0.00           H  
ATOM   1427 3HZ  LYS A  91      38.164  15.100 -14.998  1.00  0.00           H  
ATOM   1428  N   GLU A  92      35.308  10.465 -14.553  1.00  0.00           N  
ATOM   1429  CA  GLU A  92      34.415  11.178 -13.648  1.00  0.00           C  
ATOM   1430  C   GLU A  92      33.834  10.242 -12.597  1.00  0.00           C  
ATOM   1431  O   GLU A  92      33.722  10.602 -11.425  1.00  0.00           O  
ATOM   1432  CB  GLU A  92      33.283  11.846 -14.432  1.00  0.00           C  
ATOM   1433  CG  GLU A  92      33.725  13.010 -15.306  1.00  0.00           C  
ATOM   1434  CD  GLU A  92      34.273  14.163 -14.512  1.00  0.00           C  
ATOM   1435  OE1 GLU A  92      33.746  14.440 -13.461  1.00  0.00           O  
ATOM   1436  OE2 GLU A  92      35.220  14.768 -14.956  1.00  0.00           O  
ATOM   1437  H   GLU A  92      35.058  10.383 -15.528  1.00  0.00           H  
ATOM   1438  HA  GLU A  92      34.988  11.951 -13.135  1.00  0.00           H  
ATOM   1439 1HB  GLU A  92      32.801  11.109 -15.075  1.00  0.00           H  
ATOM   1440 2HB  GLU A  92      32.529  12.217 -13.737  1.00  0.00           H  
ATOM   1441 1HG  GLU A  92      34.494  12.662 -15.996  1.00  0.00           H  
ATOM   1442 2HG  GLU A  92      32.875  13.352 -15.895  1.00  0.00           H  
ATOM   1443  N   MET A  93      33.465   9.038 -13.022  1.00  0.00           N  
ATOM   1444  CA  MET A  93      32.895   8.048 -12.117  1.00  0.00           C  
ATOM   1445  C   MET A  93      33.908   7.614 -11.066  1.00  0.00           C  
ATOM   1446  O   MET A  93      33.569   7.448  -9.894  1.00  0.00           O  
ATOM   1447  CB  MET A  93      32.394   6.840 -12.905  1.00  0.00           C  
ATOM   1448  CG  MET A  93      31.568   5.854 -12.090  1.00  0.00           C  
ATOM   1449  SD  MET A  93      29.979   6.537 -11.576  1.00  0.00           S  
ATOM   1450  CE  MET A  93      30.332   6.970  -9.875  1.00  0.00           C  
ATOM   1451  H   MET A  93      33.583   8.803 -13.997  1.00  0.00           H  
ATOM   1452  HA  MET A  93      32.052   8.501 -11.596  1.00  0.00           H  
ATOM   1453 1HB  MET A  93      31.781   7.178 -13.740  1.00  0.00           H  
ATOM   1454 2HB  MET A  93      33.244   6.298 -13.322  1.00  0.00           H  
ATOM   1455 1HG  MET A  93      31.383   4.958 -12.681  1.00  0.00           H  
ATOM   1456 2HG  MET A  93      32.123   5.565 -11.198  1.00  0.00           H  
ATOM   1457 1HE  MET A  93      29.442   7.406  -9.419  1.00  0.00           H  
ATOM   1458 2HE  MET A  93      30.621   6.074  -9.324  1.00  0.00           H  
ATOM   1459 3HE  MET A  93      31.147   7.693  -9.845  1.00  0.00           H  
ATOM   1460  N   ALA A  94      35.153   7.431 -11.491  1.00  0.00           N  
ATOM   1461  CA  ALA A  94      36.219   7.016 -10.586  1.00  0.00           C  
ATOM   1462  C   ALA A  94      36.495   8.083  -9.535  1.00  0.00           C  
ATOM   1463  O   ALA A  94      36.709   7.773  -8.363  1.00  0.00           O  
ATOM   1464  CB  ALA A  94      37.487   6.704 -11.368  1.00  0.00           C  
ATOM   1465  H   ALA A  94      35.367   7.583 -12.466  1.00  0.00           H  
ATOM   1466  HA  ALA A  94      35.892   6.114 -10.069  1.00  0.00           H  
ATOM   1467 1HB  ALA A  94      38.273   6.396 -10.678  1.00  0.00           H  
ATOM   1468 2HB  ALA A  94      37.289   5.898 -12.075  1.00  0.00           H  
ATOM   1469 3HB  ALA A  94      37.807   7.592 -11.910  1.00  0.00           H  
ATOM   1470  N   LEU A  95      36.489   9.342  -9.960  1.00  0.00           N  
ATOM   1471  CA  LEU A  95      36.738  10.457  -9.055  1.00  0.00           C  
ATOM   1472  C   LEU A  95      35.642  10.570  -8.004  1.00  0.00           C  
ATOM   1473  O   LEU A  95      35.917  10.829  -6.832  1.00  0.00           O  
ATOM   1474  CB  LEU A  95      36.835  11.769  -9.844  1.00  0.00           C  
ATOM   1475  CG  LEU A  95      37.136  13.024  -9.015  1.00  0.00           C  
ATOM   1476  CD1 LEU A  95      38.467  12.851  -8.297  1.00  0.00           C  
ATOM   1477  CD2 LEU A  95      37.160  14.241  -9.927  1.00  0.00           C  
ATOM   1478  H   LEU A  95      36.307   9.531 -10.935  1.00  0.00           H  
ATOM   1479  HA  LEU A  95      37.685  10.284  -8.546  1.00  0.00           H  
ATOM   1480 1HB  LEU A  95      37.622  11.668 -10.590  1.00  0.00           H  
ATOM   1481 2HB  LEU A  95      35.890  11.933 -10.363  1.00  0.00           H  
ATOM   1482  HG  LEU A  95      36.362  13.153  -8.258  1.00  0.00           H  
ATOM   1483 1HD1 LEU A  95      38.681  13.742  -7.707  1.00  0.00           H  
ATOM   1484 2HD1 LEU A  95      38.415  11.985  -7.637  1.00  0.00           H  
ATOM   1485 3HD1 LEU A  95      39.259  12.702  -9.030  1.00  0.00           H  
ATOM   1486 1HD2 LEU A  95      37.374  15.133  -9.338  1.00  0.00           H  
ATOM   1487 2HD2 LEU A  95      37.934  14.113 -10.684  1.00  0.00           H  
ATOM   1488 3HD2 LEU A  95      36.191  14.351 -10.414  1.00  0.00           H  
ATOM   1489  N   SER A  96      34.399  10.374  -8.429  1.00  0.00           N  
ATOM   1490  CA  SER A  96      33.258  10.453  -7.524  1.00  0.00           C  
ATOM   1491  C   SER A  96      33.312   9.353  -6.472  1.00  0.00           C  
ATOM   1492  O   SER A  96      33.016   9.586  -5.300  1.00  0.00           O  
ATOM   1493  CB  SER A  96      31.963  10.353  -8.306  1.00  0.00           C  
ATOM   1494  OG  SER A  96      31.795  11.464  -9.144  1.00  0.00           O  
ATOM   1495  H   SER A  96      34.240  10.165  -9.404  1.00  0.00           H  
ATOM   1496  HA  SER A  96      33.287  11.417  -7.014  1.00  0.00           H  
ATOM   1497 1HB  SER A  96      31.968   9.442  -8.904  1.00  0.00           H  
ATOM   1498 2HB  SER A  96      31.124  10.286  -7.615  1.00  0.00           H  
ATOM   1499  HG  SER A  96      32.340  11.297  -9.917  1.00  0.00           H  
ATOM   1500  N   VAL A  97      33.692   8.153  -6.898  1.00  0.00           N  
ATOM   1501  CA  VAL A  97      33.786   7.013  -5.993  1.00  0.00           C  
ATOM   1502  C   VAL A  97      34.866   7.232  -4.941  1.00  0.00           C  
ATOM   1503  O   VAL A  97      34.680   6.904  -3.769  1.00  0.00           O  
ATOM   1504  CB  VAL A  97      34.096   5.728  -6.783  1.00  0.00           C  
ATOM   1505  CG1 VAL A  97      34.383   4.575  -5.833  1.00  0.00           C  
ATOM   1506  CG2 VAL A  97      32.933   5.392  -7.703  1.00  0.00           C  
ATOM   1507  H   VAL A  97      33.922   8.027  -7.873  1.00  0.00           H  
ATOM   1508  HA  VAL A  97      32.827   6.891  -5.489  1.00  0.00           H  
ATOM   1509  HB  VAL A  97      34.997   5.886  -7.377  1.00  0.00           H  
ATOM   1510 1HG1 VAL A  97      34.600   3.674  -6.408  1.00  0.00           H  
ATOM   1511 2HG1 VAL A  97      35.241   4.822  -5.209  1.00  0.00           H  
ATOM   1512 3HG1 VAL A  97      33.512   4.399  -5.201  1.00  0.00           H  
ATOM   1513 1HG2 VAL A  97      33.159   4.483  -8.259  1.00  0.00           H  
ATOM   1514 2HG2 VAL A  97      32.031   5.240  -7.110  1.00  0.00           H  
ATOM   1515 3HG2 VAL A  97      32.773   6.214  -8.402  1.00  0.00           H  
ATOM   1516  N   ILE A  98      35.995   7.789  -5.367  1.00  0.00           N  
ATOM   1517  CA  ILE A  98      37.107   8.052  -4.462  1.00  0.00           C  
ATOM   1518  C   ILE A  98      36.728   9.087  -3.410  1.00  0.00           C  
ATOM   1519  O   ILE A  98      37.080   8.953  -2.238  1.00  0.00           O  
ATOM   1520  CB  ILE A  98      38.344   8.538  -5.239  1.00  0.00           C  
ATOM   1521  CG1 ILE A  98      38.901   7.412  -6.115  1.00  0.00           C  
ATOM   1522  CG2 ILE A  98      39.409   9.046  -4.280  1.00  0.00           C  
ATOM   1523  CD1 ILE A  98      39.944   7.870  -7.108  1.00  0.00           C  
ATOM   1524  H   ILE A  98      36.084   8.036  -6.342  1.00  0.00           H  
ATOM   1525  HA  ILE A  98      37.363   7.125  -3.951  1.00  0.00           H  
ATOM   1526  HB  ILE A  98      38.058   9.346  -5.911  1.00  0.00           H  
ATOM   1527 1HG1 ILE A  98      39.346   6.645  -5.481  1.00  0.00           H  
ATOM   1528 2HG1 ILE A  98      38.086   6.945  -6.668  1.00  0.00           H  
ATOM   1529 1HG2 ILE A  98      40.277   9.385  -4.845  1.00  0.00           H  
ATOM   1530 2HG2 ILE A  98      39.009   9.876  -3.698  1.00  0.00           H  
ATOM   1531 3HG2 ILE A  98      39.706   8.242  -3.606  1.00  0.00           H  
ATOM   1532 1HD1 ILE A  98      40.290   7.016  -7.692  1.00  0.00           H  
ATOM   1533 2HD1 ILE A  98      39.508   8.614  -7.776  1.00  0.00           H  
ATOM   1534 3HD1 ILE A  98      40.786   8.309  -6.575  1.00  0.00           H  
ATOM   1535  N   GLU A  99      36.008  10.120  -3.836  1.00  0.00           N  
ATOM   1536  CA  GLU A  99      35.580  11.180  -2.931  1.00  0.00           C  
ATOM   1537  C   GLU A  99      34.614  10.650  -1.879  1.00  0.00           C  
ATOM   1538  O   GLU A  99      34.694  11.019  -0.707  1.00  0.00           O  
ATOM   1539  CB  GLU A  99      34.922  12.317  -3.715  1.00  0.00           C  
ATOM   1540  CG  GLU A  99      35.880  13.120  -4.583  1.00  0.00           C  
ATOM   1541  CD  GLU A  99      35.188  14.181  -5.393  1.00  0.00           C  
ATOM   1542  OE1 GLU A  99      33.981  14.222  -5.374  1.00  0.00           O  
ATOM   1543  OE2 GLU A  99      35.867  14.950  -6.031  1.00  0.00           O  
ATOM   1544  H   GLU A  99      35.751  10.172  -4.811  1.00  0.00           H  
ATOM   1545  HA  GLU A  99      36.459  11.573  -2.418  1.00  0.00           H  
ATOM   1546 1HB  GLU A  99      34.145  11.910  -4.363  1.00  0.00           H  
ATOM   1547 2HB  GLU A  99      34.441  13.007  -3.021  1.00  0.00           H  
ATOM   1548 1HG  GLU A  99      36.623  13.595  -3.942  1.00  0.00           H  
ATOM   1549 2HG  GLU A  99      36.402  12.440  -5.254  1.00  0.00           H  
ATOM   1550  N   SER A 100      33.702   9.783  -2.305  1.00  0.00           N  
ATOM   1551  CA  SER A 100      32.718   9.200  -1.400  1.00  0.00           C  
ATOM   1552  C   SER A 100      33.388   8.325  -0.348  1.00  0.00           C  
ATOM   1553  O   SER A 100      33.012   8.349   0.824  1.00  0.00           O  
ATOM   1554  CB  SER A 100      31.709   8.383  -2.182  1.00  0.00           C  
ATOM   1555  OG  SER A 100      30.752   7.817  -1.330  1.00  0.00           O  
ATOM   1556  H   SER A 100      33.690   9.521  -3.280  1.00  0.00           H  
ATOM   1557  HA  SER A 100      32.195  10.010  -0.889  1.00  0.00           H  
ATOM   1558 1HB  SER A 100      31.215   9.019  -2.916  1.00  0.00           H  
ATOM   1559 2HB  SER A 100      32.225   7.594  -2.729  1.00  0.00           H  
ATOM   1560  HG  SER A 100      30.155   7.320  -1.894  1.00  0.00           H  
ATOM   1561  N   ILE A 101      34.382   7.553  -0.774  1.00  0.00           N  
ATOM   1562  CA  ILE A 101      35.106   6.668   0.131  1.00  0.00           C  
ATOM   1563  C   ILE A 101      35.871   7.461   1.183  1.00  0.00           C  
ATOM   1564  O   ILE A 101      35.905   7.085   2.355  1.00  0.00           O  
ATOM   1565  CB  ILE A 101      36.084   5.769  -0.646  1.00  0.00           C  
ATOM   1566  CG1 ILE A 101      35.319   4.841  -1.593  1.00  0.00           C  
ATOM   1567  CG2 ILE A 101      36.944   4.962   0.315  1.00  0.00           C  
ATOM   1568  CD1 ILE A 101      34.353   3.914  -0.892  1.00  0.00           C  
ATOM   1569  H   ILE A 101      34.643   7.580  -1.749  1.00  0.00           H  
ATOM   1570  HA  ILE A 101      34.385   6.032   0.642  1.00  0.00           H  
ATOM   1571  HB  ILE A 101      36.732   6.387  -1.267  1.00  0.00           H  
ATOM   1572 1HG1 ILE A 101      34.758   5.437  -2.313  1.00  0.00           H  
ATOM   1573 2HG1 ILE A 101      36.026   4.231  -2.157  1.00  0.00           H  
ATOM   1574 1HG2 ILE A 101      37.629   4.331  -0.251  1.00  0.00           H  
ATOM   1575 2HG2 ILE A 101      37.514   5.640   0.949  1.00  0.00           H  
ATOM   1576 3HG2 ILE A 101      36.304   4.336   0.937  1.00  0.00           H  
ATOM   1577 1HD1 ILE A 101      33.849   3.288  -1.628  1.00  0.00           H  
ATOM   1578 2HD1 ILE A 101      34.899   3.281  -0.191  1.00  0.00           H  
ATOM   1579 3HD1 ILE A 101      33.613   4.502  -0.350  1.00  0.00           H  
ATOM   1580  N   GLU A 102      36.484   8.561   0.757  1.00  0.00           N  
ATOM   1581  CA  GLU A 102      37.250   9.410   1.662  1.00  0.00           C  
ATOM   1582  C   GLU A 102      36.350  10.046   2.714  1.00  0.00           C  
ATOM   1583  O   GLU A 102      36.716  10.135   3.886  1.00  0.00           O  
ATOM   1584  CB  GLU A 102      37.984  10.500   0.878  1.00  0.00           C  
ATOM   1585  CG  GLU A 102      38.875  11.395   1.728  1.00  0.00           C  
ATOM   1586  CD  GLU A 102      39.647  12.395   0.914  1.00  0.00           C  
ATOM   1587  OE1 GLU A 102      39.515  12.385  -0.286  1.00  0.00           O  
ATOM   1588  OE2 GLU A 102      40.370  13.171   1.493  1.00  0.00           O  
ATOM   1589  H   GLU A 102      36.417   8.815  -0.218  1.00  0.00           H  
ATOM   1590  HA  GLU A 102      37.988   8.792   2.175  1.00  0.00           H  
ATOM   1591 1HB  GLU A 102      38.607  10.040   0.111  1.00  0.00           H  
ATOM   1592 2HB  GLU A 102      37.257  11.136   0.371  1.00  0.00           H  
ATOM   1593 1HG  GLU A 102      38.254  11.930   2.447  1.00  0.00           H  
ATOM   1594 2HG  GLU A 102      39.572  10.771   2.286  1.00  0.00           H  
ATOM   1595  N   GLU A 103      35.171  10.487   2.288  1.00  0.00           N  
ATOM   1596  CA  GLU A 103      34.217  11.117   3.193  1.00  0.00           C  
ATOM   1597  C   GLU A 103      33.723  10.132   4.245  1.00  0.00           C  
ATOM   1598  O   GLU A 103      33.580  10.481   5.417  1.00  0.00           O  
ATOM   1599  CB  GLU A 103      33.029  11.679   2.409  1.00  0.00           C  
ATOM   1600  CG  GLU A 103      33.363  12.884   1.541  1.00  0.00           C  
ATOM   1601  CD  GLU A 103      32.190  13.364   0.731  1.00  0.00           C  
ATOM   1602  OE1 GLU A 103      31.173  12.714   0.750  1.00  0.00           O  
ATOM   1603  OE2 GLU A 103      32.312  14.383   0.093  1.00  0.00           O  
ATOM   1604  H   GLU A 103      34.930  10.383   1.313  1.00  0.00           H  
ATOM   1605  HA  GLU A 103      34.718  11.939   3.706  1.00  0.00           H  
ATOM   1606 1HB  GLU A 103      32.621  10.903   1.761  1.00  0.00           H  
ATOM   1607 2HB  GLU A 103      32.242  11.975   3.103  1.00  0.00           H  
ATOM   1608 1HG  GLU A 103      33.704  13.697   2.181  1.00  0.00           H  
ATOM   1609 2HG  GLU A 103      34.178  12.620   0.869  1.00  0.00           H  
ATOM   1610  N   ALA A 104      33.464   8.900   3.819  1.00  0.00           N  
ATOM   1611  CA  ALA A 104      32.986   7.861   4.724  1.00  0.00           C  
ATOM   1612  C   ALA A 104      34.034   7.521   5.776  1.00  0.00           C  
ATOM   1613  O   ALA A 104      33.711   7.326   6.948  1.00  0.00           O  
ATOM   1614  CB  ALA A 104      32.598   6.615   3.942  1.00  0.00           C  
ATOM   1615  H   ALA A 104      33.602   8.678   2.843  1.00  0.00           H  
ATOM   1616  HA  ALA A 104      32.105   8.241   5.241  1.00  0.00           H  
ATOM   1617 1HB  ALA A 104      32.244   5.848   4.631  1.00  0.00           H  
ATOM   1618 2HB  ALA A 104      31.807   6.861   3.234  1.00  0.00           H  
ATOM   1619 3HB  ALA A 104      33.466   6.241   3.400  1.00  0.00           H  
ATOM   1620  N   ALA A 105      35.291   7.451   5.351  1.00  0.00           N  
ATOM   1621  CA  ALA A 105      36.389   7.134   6.255  1.00  0.00           C  
ATOM   1622  C   ALA A 105      36.568   8.221   7.307  1.00  0.00           C  
ATOM   1623  O   ALA A 105      36.810   7.931   8.479  1.00  0.00           O  
ATOM   1624  CB  ALA A 105      37.679   6.937   5.472  1.00  0.00           C  
ATOM   1625  H   ALA A 105      35.491   7.622   4.376  1.00  0.00           H  
ATOM   1626  HA  ALA A 105      36.145   6.206   6.772  1.00  0.00           H  
ATOM   1627 1HB  ALA A 105      38.490   6.701   6.161  1.00  0.00           H  
ATOM   1628 2HB  ALA A 105      37.554   6.118   4.764  1.00  0.00           H  
ATOM   1629 3HB  ALA A 105      37.919   7.851   4.931  1.00  0.00           H  
ATOM   1630  N   ARG A 106      36.448   9.474   6.882  1.00  0.00           N  
ATOM   1631  CA  ARG A 106      36.596  10.608   7.786  1.00  0.00           C  
ATOM   1632  C   ARG A 106      35.494  10.621   8.838  1.00  0.00           C  
ATOM   1633  O   ARG A 106      35.744  10.903  10.010  1.00  0.00           O  
ATOM   1634  CB  ARG A 106      36.569  11.917   7.011  1.00  0.00           C  
ATOM   1635  CG  ARG A 106      37.798  12.178   6.154  1.00  0.00           C  
ATOM   1636  CD  ARG A 106      37.710  13.485   5.453  1.00  0.00           C  
ATOM   1637  NE  ARG A 106      38.844  13.703   4.569  1.00  0.00           N  
ATOM   1638  CZ  ARG A 106      40.036  14.195   4.960  1.00  0.00           C  
ATOM   1639  NH1 ARG A 106      40.234  14.514   6.219  1.00  0.00           N  
ATOM   1640  NH2 ARG A 106      41.006  14.356   4.077  1.00  0.00           N  
ATOM   1641  H   ARG A 106      36.249   9.646   5.907  1.00  0.00           H  
ATOM   1642  HA  ARG A 106      37.558  10.523   8.292  1.00  0.00           H  
ATOM   1643 1HB  ARG A 106      35.700  11.934   6.355  1.00  0.00           H  
ATOM   1644 2HB  ARG A 106      36.470  12.750   7.707  1.00  0.00           H  
ATOM   1645 1HG  ARG A 106      38.687  12.187   6.785  1.00  0.00           H  
ATOM   1646 2HG  ARG A 106      37.892  11.392   5.404  1.00  0.00           H  
ATOM   1647 1HD  ARG A 106      36.800  13.516   4.854  1.00  0.00           H  
ATOM   1648 2HD  ARG A 106      37.690  14.291   6.186  1.00  0.00           H  
ATOM   1649  HE  ARG A 106      38.730  13.468   3.591  1.00  0.00           H  
ATOM   1650 1HH1 ARG A 106      39.492  14.391   6.894  1.00  0.00           H  
ATOM   1651 2HH1 ARG A 106      41.127  14.883   6.512  1.00  0.00           H  
ATOM   1652 1HH2 ARG A 106      40.854  14.110   3.108  1.00  0.00           H  
ATOM   1653 2HH2 ARG A 106      41.899  14.724   4.370  1.00  0.00           H  
ATOM   1654  N   ALA A 107      34.274  10.314   8.413  1.00  0.00           N  
ATOM   1655  CA  ALA A 107      33.131  10.290   9.317  1.00  0.00           C  
ATOM   1656  C   ALA A 107      33.283   9.199  10.369  1.00  0.00           C  
ATOM   1657  O   ALA A 107      32.966   9.405  11.541  1.00  0.00           O  
ATOM   1658  CB  ALA A 107      31.841  10.094   8.534  1.00  0.00           C  
ATOM   1659  H   ALA A 107      34.134  10.091   7.438  1.00  0.00           H  
ATOM   1660  HA  ALA A 107      33.088  11.249   9.834  1.00  0.00           H  
ATOM   1661 1HB  ALA A 107      30.996  10.079   9.223  1.00  0.00           H  
ATOM   1662 2HB  ALA A 107      31.717  10.913   7.826  1.00  0.00           H  
ATOM   1663 3HB  ALA A 107      31.884   9.150   7.993  1.00  0.00           H  
ATOM   1664  N   ALA A 108      33.770   8.038   9.944  1.00  0.00           N  
ATOM   1665  CA  ALA A 108      33.966   6.912  10.848  1.00  0.00           C  
ATOM   1666  C   ALA A 108      35.022   7.227  11.900  1.00  0.00           C  
ATOM   1667  O   ALA A 108      34.867   6.883  13.072  1.00  0.00           O  
ATOM   1668  CB  ALA A 108      34.354   5.666  10.065  1.00  0.00           C  
ATOM   1669  H   ALA A 108      34.011   7.933   8.969  1.00  0.00           H  
ATOM   1670  HA  ALA A 108      33.025   6.725  11.365  1.00  0.00           H  
ATOM   1671 1HB  ALA A 108      34.496   4.833  10.754  1.00  0.00           H  
ATOM   1672 2HB  ALA A 108      33.563   5.420   9.357  1.00  0.00           H  
ATOM   1673 3HB  ALA A 108      35.280   5.851   9.524  1.00  0.00           H  
ATOM   1674  N   ILE A 109      36.096   7.883  11.475  1.00  0.00           N  
ATOM   1675  CA  ILE A 109      37.180   8.246  12.379  1.00  0.00           C  
ATOM   1676  C   ILE A 109      36.710   9.242  13.431  1.00  0.00           C  
ATOM   1677  O   ILE A 109      37.136   9.188  14.585  1.00  0.00           O  
ATOM   1678  CB  ILE A 109      38.367   8.842  11.601  1.00  0.00           C  
ATOM   1679  CG1 ILE A 109      39.024   7.771  10.726  1.00  0.00           C  
ATOM   1680  CG2 ILE A 109      39.382   9.446  12.560  1.00  0.00           C  
ATOM   1681  CD1 ILE A 109      40.023   8.321   9.734  1.00  0.00           C  
ATOM   1682  H   ILE A 109      36.163   8.137  10.500  1.00  0.00           H  
ATOM   1683  HA  ILE A 109      37.520   7.346  12.890  1.00  0.00           H  
ATOM   1684  HB  ILE A 109      38.008   9.621  10.929  1.00  0.00           H  
ATOM   1685 1HG1 ILE A 109      39.535   7.047  11.359  1.00  0.00           H  
ATOM   1686 2HG1 ILE A 109      38.255   7.233  10.171  1.00  0.00           H  
ATOM   1687 1HG2 ILE A 109      40.215   9.862  11.993  1.00  0.00           H  
ATOM   1688 2HG2 ILE A 109      38.908  10.236  13.140  1.00  0.00           H  
ATOM   1689 3HG2 ILE A 109      39.752   8.672  13.233  1.00  0.00           H  
ATOM   1690 1HD1 ILE A 109      40.445   7.503   9.150  1.00  0.00           H  
ATOM   1691 2HD1 ILE A 109      39.524   9.024   9.066  1.00  0.00           H  
ATOM   1692 3HD1 ILE A 109      40.822   8.834  10.269  1.00  0.00           H  
ATOM   1693  N   LYS A 110      35.830  10.154  13.033  1.00  0.00           N  
ATOM   1694  CA  LYS A 110      35.200  11.056  13.993  1.00  0.00           C  
ATOM   1695  C   LYS A 110      34.350  10.278  14.991  1.00  0.00           C  
ATOM   1696  O   LYS A 110      34.232  10.664  16.154  1.00  0.00           O  
ATOM   1697  CB  LYS A 110      34.345  12.099  13.271  1.00  0.00           C  
ATOM   1698  CG  LYS A 110      35.142  13.134  12.489  1.00  0.00           C  
ATOM   1699  CD  LYS A 110      34.224  14.125  11.789  1.00  0.00           C  
ATOM   1700  CE  LYS A 110      35.019  15.157  11.003  1.00  0.00           C  
ATOM   1701  NZ  LYS A 110      34.133  16.111  10.282  1.00  0.00           N  
ATOM   1702  H   LYS A 110      35.598  10.219  12.052  1.00  0.00           H  
ATOM   1703  HA  LYS A 110      35.984  11.572  14.549  1.00  0.00           H  
ATOM   1704 1HB  LYS A 110      33.672  11.598  12.575  1.00  0.00           H  
ATOM   1705 2HB  LYS A 110      33.729  12.630  13.997  1.00  0.00           H  
ATOM   1706 1HG  LYS A 110      35.799  13.678  13.169  1.00  0.00           H  
ATOM   1707 2HG  LYS A 110      35.757  12.632  11.743  1.00  0.00           H  
ATOM   1708 1HD  LYS A 110      33.564  13.590  11.106  1.00  0.00           H  
ATOM   1709 2HD  LYS A 110      33.612  14.640  12.530  1.00  0.00           H  
ATOM   1710 1HE  LYS A 110      35.659  15.718  11.682  1.00  0.00           H  
ATOM   1711 2HE  LYS A 110      35.654  14.650  10.276  1.00  0.00           H  
ATOM   1712 1HZ  LYS A 110      34.698  16.777   9.773  1.00  0.00           H  
ATOM   1713 2HZ  LYS A 110      33.547  15.603   9.634  1.00  0.00           H  
ATOM   1714 3HZ  LYS A 110      33.553  16.601  10.947  1.00  0.00           H  
ATOM   1715  N   ALA A 111      33.762   9.181  14.521  1.00  0.00           N  
ATOM   1716  CA  ALA A 111      32.963   8.300  15.365  1.00  0.00           C  
ATOM   1717  C   ALA A 111      33.814   7.522  16.349  1.00  0.00           C  
ATOM   1718  O   ALA A 111      33.315   7.024  17.358  1.00  0.00           O  
ATOM   1719  CB  ALA A 111      32.154   7.340  14.505  1.00  0.00           C  
ATOM   1720  H   ALA A 111      33.870   8.945  13.545  1.00  0.00           H  
ATOM   1721  HA  ALA A 111      32.277   8.917  15.945  1.00  0.00           H  
ATOM   1722 1HB  ALA A 111      31.558   6.691  15.146  1.00  0.00           H  
ATOM   1723 2HB  ALA A 111      31.494   7.907  13.849  1.00  0.00           H  
ATOM   1724 3HB  ALA A 111      32.830   6.734  13.904  1.00  0.00           H  
ATOM   1725  N   GLY A 112      35.107   7.415  16.056  1.00  0.00           N  
ATOM   1726  CA  GLY A 112      35.983   6.478  16.746  1.00  0.00           C  
ATOM   1727  C   GLY A 112      35.766   5.056  16.224  1.00  0.00           C  
ATOM   1728  O   GLY A 112      35.675   4.106  17.002  1.00  0.00           O  
ATOM   1729  H   GLY A 112      35.498   8.001  15.332  1.00  0.00           H  
ATOM   1730 1HA  GLY A 112      37.022   6.775  16.600  1.00  0.00           H  
ATOM   1731 2HA  GLY A 112      35.786   6.517  17.817  1.00  0.00           H  
ATOM   1732  N   ALA A 113      35.687   4.940  14.900  1.00  0.00           N  
ATOM   1733  CA  ALA A 113      35.684   3.647  14.221  1.00  0.00           C  
ATOM   1734  C   ALA A 113      37.041   2.983  14.347  1.00  0.00           C  
ATOM   1735  O   ALA A 113      38.071   3.656  14.382  1.00  0.00           O  
ATOM   1736  CB  ALA A 113      35.306   3.808  12.756  1.00  0.00           C  
ATOM   1737  H   ALA A 113      35.626   5.775  14.336  1.00  0.00           H  
ATOM   1738  HA  ALA A 113      34.946   3.010  14.708  1.00  0.00           H  
ATOM   1739 1HB  ALA A 113      35.321   2.834  12.267  1.00  0.00           H  
ATOM   1740 2HB  ALA A 113      34.305   4.234  12.683  1.00  0.00           H  
ATOM   1741 3HB  ALA A 113      36.018   4.470  12.267  1.00  0.00           H  
ATOM   1742  N   ASP A 114      37.041   1.658  14.415  1.00  0.00           N  
ATOM   1743  CA  ASP A 114      38.287   0.909  14.316  1.00  0.00           C  
ATOM   1744  C   ASP A 114      38.825   0.956  12.887  1.00  0.00           C  
ATOM   1745  O   ASP A 114      38.170   0.496  11.952  1.00  0.00           O  
ATOM   1746  CB  ASP A 114      38.080  -0.544  14.749  1.00  0.00           C  
ATOM   1747  CG  ASP A 114      39.373  -1.348  14.767  1.00  0.00           C  
ATOM   1748  OD1 ASP A 114      40.213  -1.102  13.934  1.00  0.00           O  
ATOM   1749  OD2 ASP A 114      39.508  -2.199  15.612  1.00  0.00           O  
ATOM   1750  H   ASP A 114      36.164   1.172  14.537  1.00  0.00           H  
ATOM   1751  HA  ASP A 114      39.021   1.369  14.979  1.00  0.00           H  
ATOM   1752 1HB  ASP A 114      37.641  -0.568  15.747  1.00  0.00           H  
ATOM   1753 2HB  ASP A 114      37.377  -1.029  14.071  1.00  0.00           H  
ATOM   1754  N   PRO A 115      39.993   1.566  13.157  1.00  0.00           N  
ATOM   1755  CA  PRO A 115      40.752   2.176  12.074  1.00  0.00           C  
ATOM   1756  C   PRO A 115      41.276   1.126  11.118  1.00  0.00           C  
ATOM   1757  O   PRO A 115      41.451   1.388   9.928  1.00  0.00           O  
ATOM   1758  CB  PRO A 115      41.892   2.890  12.807  1.00  0.00           C  
ATOM   1759  CG  PRO A 115      41.993   2.175  14.111  1.00  0.00           C  
ATOM   1760  CD  PRO A 115      40.578   1.768  14.425  1.00  0.00           C  
ATOM   1761  HA  PRO A 115      40.112   2.897  11.545  1.00  0.00           H  
ATOM   1762 1HB  PRO A 115      42.817   2.829  12.214  1.00  0.00           H  
ATOM   1763 2HB  PRO A 115      41.655   3.958  12.923  1.00  0.00           H  
ATOM   1764 1HG  PRO A 115      42.671   1.314  14.021  1.00  0.00           H  
ATOM   1765 2HG  PRO A 115      42.422   2.839  14.876  1.00  0.00           H  
ATOM   1766 1HD  PRO A 115      40.585   0.830  15.000  1.00  0.00           H  
ATOM   1767 2HD  PRO A 115      40.083   2.569  14.994  1.00  0.00           H  
ATOM   1768  N   ARG A 116      41.535  -0.082  11.622  1.00  0.00           N  
ATOM   1769  CA  ARG A 116      41.998  -1.128  10.717  1.00  0.00           C  
ATOM   1770  C   ARG A 116      40.945  -1.453   9.666  1.00  0.00           C  
ATOM   1771  O   ARG A 116      41.265  -1.653   8.494  1.00  0.00           O  
ATOM   1772  CB  ARG A 116      42.344  -2.392  11.491  1.00  0.00           C  
ATOM   1773  CG  ARG A 116      42.880  -3.534  10.643  1.00  0.00           C  
ATOM   1774  CD  ARG A 116      43.203  -4.726  11.469  1.00  0.00           C  
ATOM   1775  NE  ARG A 116      42.021  -5.277  12.112  1.00  0.00           N  
ATOM   1776  CZ  ARG A 116      41.125  -6.080  11.505  1.00  0.00           C  
ATOM   1777  NH1 ARG A 116      41.290  -6.415  10.245  1.00  0.00           N  
ATOM   1778  NH2 ARG A 116      40.080  -6.531  12.178  1.00  0.00           N  
ATOM   1779  H   ARG A 116      41.405  -0.241  12.611  1.00  0.00           H  
ATOM   1780  HA  ARG A 116      42.896  -0.774  10.210  1.00  0.00           H  
ATOM   1781 1HB  ARG A 116      43.094  -2.161  12.246  1.00  0.00           H  
ATOM   1782 2HB  ARG A 116      41.457  -2.754  12.011  1.00  0.00           H  
ATOM   1783 1HG  ARG A 116      42.132  -3.822   9.905  1.00  0.00           H  
ATOM   1784 2HG  ARG A 116      43.789  -3.214  10.133  1.00  0.00           H  
ATOM   1785 1HD  ARG A 116      43.639  -5.499  10.837  1.00  0.00           H  
ATOM   1786 2HD  ARG A 116      43.915  -4.448  12.246  1.00  0.00           H  
ATOM   1787  HE  ARG A 116      41.860  -5.041  13.082  1.00  0.00           H  
ATOM   1788 1HH1 ARG A 116      42.089  -6.071   9.731  1.00  0.00           H  
ATOM   1789 2HH1 ARG A 116      40.618  -7.017   9.790  1.00  0.00           H  
ATOM   1790 1HH2 ARG A 116      39.953  -6.273  13.147  1.00  0.00           H  
ATOM   1791 2HH2 ARG A 116      39.409  -7.132  11.723  1.00  0.00           H  
ATOM   1792  N   TYR A 117      39.688  -1.505  10.091  1.00  0.00           N  
ATOM   1793  CA  TYR A 117      38.585  -1.806   9.186  1.00  0.00           C  
ATOM   1794  C   TYR A 117      38.422  -0.716   8.135  1.00  0.00           C  
ATOM   1795  O   TYR A 117      38.177  -1.002   6.963  1.00  0.00           O  
ATOM   1796  CB  TYR A 117      37.283  -1.986   9.970  1.00  0.00           C  
ATOM   1797  CG  TYR A 117      36.098  -2.361   9.108  1.00  0.00           C  
ATOM   1798  CD1 TYR A 117      35.955  -3.665   8.656  1.00  0.00           C  
ATOM   1799  CD2 TYR A 117      35.155  -1.402   8.769  1.00  0.00           C  
ATOM   1800  CE1 TYR A 117      34.873  -4.008   7.868  1.00  0.00           C  
ATOM   1801  CE2 TYR A 117      34.074  -1.745   7.981  1.00  0.00           C  
ATOM   1802  CZ  TYR A 117      33.931  -3.042   7.532  1.00  0.00           C  
ATOM   1803  OH  TYR A 117      32.853  -3.384   6.747  1.00  0.00           O  
ATOM   1804  H   TYR A 117      39.491  -1.332  11.066  1.00  0.00           H  
ATOM   1805  HA  TYR A 117      38.809  -2.737   8.665  1.00  0.00           H  
ATOM   1806 1HB  TYR A 117      37.416  -2.764  10.723  1.00  0.00           H  
ATOM   1807 2HB  TYR A 117      37.043  -1.061  10.493  1.00  0.00           H  
ATOM   1808  HD1 TYR A 117      36.696  -4.419   8.922  1.00  0.00           H  
ATOM   1809  HD2 TYR A 117      35.269  -0.378   9.123  1.00  0.00           H  
ATOM   1810  HE1 TYR A 117      34.760  -5.032   7.513  1.00  0.00           H  
ATOM   1811  HE2 TYR A 117      33.333  -0.991   7.714  1.00  0.00           H  
ATOM   1812  HH  TYR A 117      32.302  -2.610   6.608  1.00  0.00           H  
ATOM   1813  N   ILE A 118      38.559   0.535   8.560  1.00  0.00           N  
ATOM   1814  CA  ILE A 118      38.428   1.671   7.655  1.00  0.00           C  
ATOM   1815  C   ILE A 118      39.530   1.668   6.604  1.00  0.00           C  
ATOM   1816  O   ILE A 118      39.284   1.953   5.432  1.00  0.00           O  
ATOM   1817  CB  ILE A 118      38.463   3.000   8.432  1.00  0.00           C  
ATOM   1818  CG1 ILE A 118      37.264   3.096   9.379  1.00  0.00           C  
ATOM   1819  CG2 ILE A 118      38.483   4.178   7.471  1.00  0.00           C  
ATOM   1820  CD1 ILE A 118      35.926   3.048   8.676  1.00  0.00           C  
ATOM   1821  H   ILE A 118      38.759   0.704   9.535  1.00  0.00           H  
ATOM   1822  HA  ILE A 118      37.469   1.596   7.143  1.00  0.00           H  
ATOM   1823  HB  ILE A 118      39.358   3.034   9.053  1.00  0.00           H  
ATOM   1824 1HG1 ILE A 118      37.301   2.279  10.098  1.00  0.00           H  
ATOM   1825 2HG1 ILE A 118      37.319   4.028   9.942  1.00  0.00           H  
ATOM   1826 1HG2 ILE A 118      38.507   5.109   8.037  1.00  0.00           H  
ATOM   1827 2HG2 ILE A 118      39.367   4.116   6.837  1.00  0.00           H  
ATOM   1828 3HG2 ILE A 118      37.588   4.155   6.848  1.00  0.00           H  
ATOM   1829 1HD1 ILE A 118      35.125   3.122   9.413  1.00  0.00           H  
ATOM   1830 2HD1 ILE A 118      35.853   3.881   7.976  1.00  0.00           H  
ATOM   1831 3HD1 ILE A 118      35.833   2.108   8.135  1.00  0.00           H  
ATOM   1832  N   LEU A 119      40.746   1.344   7.029  1.00  0.00           N  
ATOM   1833  CA  LEU A 119      41.888   1.303   6.124  1.00  0.00           C  
ATOM   1834  C   LEU A 119      41.720   0.214   5.072  1.00  0.00           C  
ATOM   1835  O   LEU A 119      42.040   0.415   3.900  1.00  0.00           O  
ATOM   1836  CB  LEU A 119      43.181   1.064   6.914  1.00  0.00           C  
ATOM   1837  CG  LEU A 119      43.633   2.220   7.815  1.00  0.00           C  
ATOM   1838  CD1 LEU A 119      44.816   1.772   8.662  1.00  0.00           C  
ATOM   1839  CD2 LEU A 119      43.999   3.421   6.956  1.00  0.00           C  
ATOM   1840  H   LEU A 119      40.883   1.120   8.004  1.00  0.00           H  
ATOM   1841  HA  LEU A 119      41.960   2.263   5.615  1.00  0.00           H  
ATOM   1842 1HB  LEU A 119      43.046   0.186   7.543  1.00  0.00           H  
ATOM   1843 2HB  LEU A 119      43.987   0.860   6.208  1.00  0.00           H  
ATOM   1844  HG  LEU A 119      42.822   2.492   8.492  1.00  0.00           H  
ATOM   1845 1HD1 LEU A 119      45.137   2.593   9.303  1.00  0.00           H  
ATOM   1846 2HD1 LEU A 119      44.521   0.924   9.281  1.00  0.00           H  
ATOM   1847 3HD1 LEU A 119      45.638   1.477   8.011  1.00  0.00           H  
ATOM   1848 1HD2 LEU A 119      44.319   4.243   7.597  1.00  0.00           H  
ATOM   1849 2HD2 LEU A 119      44.810   3.151   6.280  1.00  0.00           H  
ATOM   1850 3HD2 LEU A 119      43.131   3.732   6.375  1.00  0.00           H  
ATOM   1851  N   ASP A 120      41.216  -0.939   5.498  1.00  0.00           N  
ATOM   1852  CA  ASP A 120      41.004  -2.063   4.593  1.00  0.00           C  
ATOM   1853  C   ASP A 120      39.953  -1.733   3.541  1.00  0.00           C  
ATOM   1854  O   ASP A 120      40.103  -2.079   2.369  1.00  0.00           O  
ATOM   1855  CB  ASP A 120      40.578  -3.308   5.375  1.00  0.00           C  
ATOM   1856  CG  ASP A 120      41.711  -3.908   6.196  1.00  0.00           C  
ATOM   1857  OD1 ASP A 120      42.844  -3.569   5.947  1.00  0.00           O  
ATOM   1858  OD2 ASP A 120      41.433  -4.699   7.066  1.00  0.00           O  
ATOM   1859  H   ASP A 120      40.974  -1.040   6.473  1.00  0.00           H  
ATOM   1860  HA  ASP A 120      41.943  -2.277   4.081  1.00  0.00           H  
ATOM   1861 1HB  ASP A 120      39.758  -3.054   6.045  1.00  0.00           H  
ATOM   1862 2HB  ASP A 120      40.212  -4.066   4.681  1.00  0.00           H  
ATOM   1863  N   VAL A 121      38.888  -1.061   3.967  1.00  0.00           N  
ATOM   1864  CA  VAL A 121      37.810  -0.682   3.062  1.00  0.00           C  
ATOM   1865  C   VAL A 121      38.294   0.307   2.010  1.00  0.00           C  
ATOM   1866  O   VAL A 121      37.929   0.210   0.838  1.00  0.00           O  
ATOM   1867  CB  VAL A 121      36.645  -0.057   3.852  1.00  0.00           C  
ATOM   1868  CG1 VAL A 121      35.602   0.512   2.901  1.00  0.00           C  
ATOM   1869  CG2 VAL A 121      36.026  -1.098   4.772  1.00  0.00           C  
ATOM   1870  H   VAL A 121      38.824  -0.807   4.942  1.00  0.00           H  
ATOM   1871  HA  VAL A 121      37.450  -1.580   2.558  1.00  0.00           H  
ATOM   1872  HB  VAL A 121      37.025   0.774   4.446  1.00  0.00           H  
ATOM   1873 1HG1 VAL A 121      34.785   0.950   3.477  1.00  0.00           H  
ATOM   1874 2HG1 VAL A 121      36.058   1.280   2.278  1.00  0.00           H  
ATOM   1875 3HG1 VAL A 121      35.212  -0.286   2.270  1.00  0.00           H  
ATOM   1876 1HG2 VAL A 121      35.203  -0.649   5.328  1.00  0.00           H  
ATOM   1877 2HG2 VAL A 121      35.651  -1.932   4.178  1.00  0.00           H  
ATOM   1878 3HG2 VAL A 121      36.780  -1.461   5.471  1.00  0.00           H  
ATOM   1879  N   VAL A 122      39.118   1.259   2.436  1.00  0.00           N  
ATOM   1880  CA  VAL A 122      39.655   2.268   1.531  1.00  0.00           C  
ATOM   1881  C   VAL A 122      40.560   1.640   0.479  1.00  0.00           C  
ATOM   1882  O   VAL A 122      40.519   2.015  -0.693  1.00  0.00           O  
ATOM   1883  CB  VAL A 122      40.448   3.326   2.321  1.00  0.00           C  
ATOM   1884  CG1 VAL A 122      41.168   4.272   1.370  1.00  0.00           C  
ATOM   1885  CG2 VAL A 122      39.512   4.095   3.241  1.00  0.00           C  
ATOM   1886  H   VAL A 122      39.379   1.284   3.411  1.00  0.00           H  
ATOM   1887  HA  VAL A 122      38.822   2.759   1.027  1.00  0.00           H  
ATOM   1888  HB  VAL A 122      41.213   2.825   2.915  1.00  0.00           H  
ATOM   1889 1HG1 VAL A 122      41.723   5.012   1.946  1.00  0.00           H  
ATOM   1890 2HG1 VAL A 122      41.858   3.705   0.747  1.00  0.00           H  
ATOM   1891 3HG1 VAL A 122      40.437   4.777   0.739  1.00  0.00           H  
ATOM   1892 1HG2 VAL A 122      40.080   4.840   3.797  1.00  0.00           H  
ATOM   1893 2HG2 VAL A 122      38.745   4.591   2.647  1.00  0.00           H  
ATOM   1894 3HG2 VAL A 122      39.040   3.404   3.940  1.00  0.00           H  
ATOM   1895  N   ARG A 123      41.377   0.682   0.905  1.00  0.00           N  
ATOM   1896  CA  ARG A 123      42.294   0.000  -0.000  1.00  0.00           C  
ATOM   1897  C   ARG A 123      41.537  -0.801  -1.052  1.00  0.00           C  
ATOM   1898  O   ARG A 123      41.914  -0.818  -2.224  1.00  0.00           O  
ATOM   1899  CB  ARG A 123      43.217  -0.930   0.774  1.00  0.00           C  
ATOM   1900  CG  ARG A 123      44.303  -1.592  -0.059  1.00  0.00           C  
ATOM   1901  CD  ARG A 123      43.839  -2.876  -0.644  1.00  0.00           C  
ATOM   1902  NE  ARG A 123      43.431  -3.823   0.381  1.00  0.00           N  
ATOM   1903  CZ  ARG A 123      44.276  -4.608   1.077  1.00  0.00           C  
ATOM   1904  NH1 ARG A 123      45.569  -4.548   0.848  1.00  0.00           N  
ATOM   1905  NH2 ARG A 123      43.805  -5.439   1.991  1.00  0.00           N  
ATOM   1906  H   ARG A 123      41.362   0.420   1.880  1.00  0.00           H  
ATOM   1907  HA  ARG A 123      42.902   0.750  -0.507  1.00  0.00           H  
ATOM   1908 1HB  ARG A 123      43.707  -0.374   1.572  1.00  0.00           H  
ATOM   1909 2HB  ARG A 123      42.629  -1.721   1.239  1.00  0.00           H  
ATOM   1910 1HG  ARG A 123      44.592  -0.928  -0.874  1.00  0.00           H  
ATOM   1911 2HG  ARG A 123      45.171  -1.795   0.569  1.00  0.00           H  
ATOM   1912 1HD  ARG A 123      42.986  -2.692  -1.297  1.00  0.00           H  
ATOM   1913 2HD  ARG A 123      44.647  -3.325  -1.221  1.00  0.00           H  
ATOM   1914  HE  ARG A 123      42.443  -3.898   0.585  1.00  0.00           H  
ATOM   1915 1HH1 ARG A 123      45.929  -3.913   0.150  1.00  0.00           H  
ATOM   1916 2HH1 ARG A 123      46.202  -5.136   1.370  1.00  0.00           H  
ATOM   1917 1HH2 ARG A 123      42.811  -5.486   2.167  1.00  0.00           H  
ATOM   1918 2HH2 ARG A 123      44.438  -6.027   2.512  1.00  0.00           H  
ATOM   1919  N   ASP A 124      40.467  -1.464  -0.626  1.00  0.00           N  
ATOM   1920  CA  ASP A 124      39.655  -2.268  -1.531  1.00  0.00           C  
ATOM   1921  C   ASP A 124      38.977  -1.399  -2.583  1.00  0.00           C  
ATOM   1922  O   ASP A 124      38.904  -1.769  -3.755  1.00  0.00           O  
ATOM   1923  CB  ASP A 124      38.598  -3.052  -0.749  1.00  0.00           C  
ATOM   1924  CG  ASP A 124      39.191  -4.189   0.072  1.00  0.00           C  
ATOM   1925  OD1 ASP A 124      40.315  -4.553  -0.178  1.00  0.00           O  
ATOM   1926  OD2 ASP A 124      38.513  -4.683   0.941  1.00  0.00           O  
ATOM   1927  H   ASP A 124      40.210  -1.409   0.349  1.00  0.00           H  
ATOM   1928  HA  ASP A 124      40.306  -2.977  -2.043  1.00  0.00           H  
ATOM   1929 1HB  ASP A 124      38.067  -2.377  -0.078  1.00  0.00           H  
ATOM   1930 2HB  ASP A 124      37.866  -3.467  -1.443  1.00  0.00           H  
ATOM   1931  N   VAL A 125      38.482  -0.242  -2.157  1.00  0.00           N  
ATOM   1932  CA  VAL A 125      37.810   0.682  -3.062  1.00  0.00           C  
ATOM   1933  C   VAL A 125      38.770   1.222  -4.114  1.00  0.00           C  
ATOM   1934  O   VAL A 125      38.414   1.350  -5.285  1.00  0.00           O  
ATOM   1935  CB  VAL A 125      37.205   1.858  -2.272  1.00  0.00           C  
ATOM   1936  CG1 VAL A 125      36.669   2.918  -3.222  1.00  0.00           C  
ATOM   1937  CG2 VAL A 125      36.104   1.352  -1.352  1.00  0.00           C  
ATOM   1938  H   VAL A 125      38.574   0.003  -1.181  1.00  0.00           H  
ATOM   1939  HA  VAL A 125      37.004   0.148  -3.567  1.00  0.00           H  
ATOM   1940  HB  VAL A 125      37.990   2.326  -1.677  1.00  0.00           H  
ATOM   1941 1HG1 VAL A 125      36.246   3.742  -2.647  1.00  0.00           H  
ATOM   1942 2HG1 VAL A 125      37.481   3.292  -3.846  1.00  0.00           H  
ATOM   1943 3HG1 VAL A 125      35.896   2.483  -3.854  1.00  0.00           H  
ATOM   1944 1HG2 VAL A 125      35.682   2.188  -0.796  1.00  0.00           H  
ATOM   1945 2HG2 VAL A 125      35.323   0.878  -1.947  1.00  0.00           H  
ATOM   1946 3HG2 VAL A 125      36.519   0.625  -0.654  1.00  0.00           H  
ATOM   1947  N   VAL A 126      39.989   1.537  -3.688  1.00  0.00           N  
ATOM   1948  CA  VAL A 126      41.004   2.063  -4.593  1.00  0.00           C  
ATOM   1949  C   VAL A 126      41.393   1.032  -5.645  1.00  0.00           C  
ATOM   1950  O   VAL A 126      41.573   1.364  -6.817  1.00  0.00           O  
ATOM   1951  CB  VAL A 126      42.257   2.484  -3.803  1.00  0.00           C  
ATOM   1952  CG1 VAL A 126      43.386   2.855  -4.753  1.00  0.00           C  
ATOM   1953  CG2 VAL A 126      41.923   3.648  -2.883  1.00  0.00           C  
ATOM   1954  H   VAL A 126      40.218   1.409  -2.713  1.00  0.00           H  
ATOM   1955  HA  VAL A 126      40.597   2.940  -5.097  1.00  0.00           H  
ATOM   1956  HB  VAL A 126      42.602   1.637  -3.209  1.00  0.00           H  
ATOM   1957 1HG1 VAL A 126      44.264   3.149  -4.178  1.00  0.00           H  
ATOM   1958 2HG1 VAL A 126      43.633   1.996  -5.377  1.00  0.00           H  
ATOM   1959 3HG1 VAL A 126      43.072   3.685  -5.385  1.00  0.00           H  
ATOM   1960 1HG2 VAL A 126      42.813   3.940  -2.327  1.00  0.00           H  
ATOM   1961 2HG2 VAL A 126      41.572   4.492  -3.477  1.00  0.00           H  
ATOM   1962 3HG2 VAL A 126      41.142   3.347  -2.184  1.00  0.00           H  
ATOM   1963  N   LYS A 127      41.521  -0.220  -5.219  1.00  0.00           N  
ATOM   1964  CA  LYS A 127      41.888  -1.303  -6.124  1.00  0.00           C  
ATOM   1965  C   LYS A 127      40.811  -1.532  -7.176  1.00  0.00           C  
ATOM   1966  O   LYS A 127      41.113  -1.760  -8.348  1.00  0.00           O  
ATOM   1967  CB  LYS A 127      42.141  -2.593  -5.341  1.00  0.00           C  
ATOM   1968  CG  LYS A 127      42.565  -3.777  -6.200  1.00  0.00           C  
ATOM   1969  CD  LYS A 127      42.950  -4.972  -5.341  1.00  0.00           C  
ATOM   1970  CE  LYS A 127      41.729  -5.594  -4.679  1.00  0.00           C  
ATOM   1971  NZ  LYS A 127      42.074  -6.829  -3.924  1.00  0.00           N  
ATOM   1972  H   LYS A 127      41.360  -0.427  -4.244  1.00  0.00           H  
ATOM   1973  HA  LYS A 127      42.806  -1.025  -6.642  1.00  0.00           H  
ATOM   1974 1HB  LYS A 127      42.920  -2.421  -4.599  1.00  0.00           H  
ATOM   1975 2HB  LYS A 127      41.235  -2.876  -4.805  1.00  0.00           H  
ATOM   1976 1HG  LYS A 127      41.744  -4.062  -6.859  1.00  0.00           H  
ATOM   1977 2HG  LYS A 127      43.419  -3.492  -6.815  1.00  0.00           H  
ATOM   1978 1HD  LYS A 127      43.439  -5.724  -5.962  1.00  0.00           H  
ATOM   1979 2HD  LYS A 127      43.649  -4.655  -4.568  1.00  0.00           H  
ATOM   1980 1HE  LYS A 127      41.283  -4.876  -3.992  1.00  0.00           H  
ATOM   1981 2HE  LYS A 127      40.990  -5.843  -5.439  1.00  0.00           H  
ATOM   1982 1HZ  LYS A 127      41.240  -7.210  -3.501  1.00  0.00           H  
ATOM   1983 2HZ  LYS A 127      42.472  -7.510  -4.556  1.00  0.00           H  
ATOM   1984 3HZ  LYS A 127      42.745  -6.607  -3.203  1.00  0.00           H  
ATOM   1985  N   LYS A 128      39.553  -1.470  -6.751  1.00  0.00           N  
ATOM   1986  CA  LYS A 128      38.428  -1.671  -7.655  1.00  0.00           C  
ATOM   1987  C   LYS A 128      38.364  -0.571  -8.707  1.00  0.00           C  
ATOM   1988  O   LYS A 128      38.094  -0.834  -9.879  1.00  0.00           O  
ATOM   1989  CB  LYS A 128      37.115  -1.728  -6.872  1.00  0.00           C  
ATOM   1990  CG  LYS A 128      36.941  -2.982  -6.027  1.00  0.00           C  
ATOM   1991  CD  LYS A 128      35.624  -2.956  -5.265  1.00  0.00           C  
ATOM   1992  CE  LYS A 128      35.453  -4.205  -4.412  1.00  0.00           C  
ATOM   1993  NZ  LYS A 128      34.187  -4.175  -3.630  1.00  0.00           N  
ATOM   1994  H   LYS A 128      39.372  -1.279  -5.776  1.00  0.00           H  
ATOM   1995  HA  LYS A 128      38.566  -2.621  -8.173  1.00  0.00           H  
ATOM   1996 1HB  LYS A 128      37.050  -0.865  -6.208  1.00  0.00           H  
ATOM   1997 2HB  LYS A 128      36.276  -1.671  -7.565  1.00  0.00           H  
ATOM   1998 1HG  LYS A 128      36.960  -3.862  -6.672  1.00  0.00           H  
ATOM   1999 2HG  LYS A 128      37.762  -3.059  -5.315  1.00  0.00           H  
ATOM   2000 1HD  LYS A 128      35.595  -2.078  -4.619  1.00  0.00           H  
ATOM   2001 2HD  LYS A 128      34.796  -2.894  -5.971  1.00  0.00           H  
ATOM   2002 1HE  LYS A 128      35.450  -5.085  -5.052  1.00  0.00           H  
ATOM   2003 2HE  LYS A 128      36.290  -4.290  -3.719  1.00  0.00           H  
ATOM   2004 1HZ  LYS A 128      34.111  -5.018  -3.079  1.00  0.00           H  
ATOM   2005 2HZ  LYS A 128      34.187  -3.372  -3.018  1.00  0.00           H  
ATOM   2006 3HZ  LYS A 128      33.402  -4.116  -4.263  1.00  0.00           H  
ATOM   2007  N   VAL A 129      38.614   0.663  -8.282  1.00  0.00           N  
ATOM   2008  CA  VAL A 129      38.585   1.806  -9.186  1.00  0.00           C  
ATOM   2009  C   VAL A 129      39.682   1.704 -10.238  1.00  0.00           C  
ATOM   2010  O   VAL A 129      39.462   2.011 -11.410  1.00  0.00           O  
ATOM   2011  CB  VAL A 129      38.756   3.117  -8.395  1.00  0.00           C  
ATOM   2012  CG1 VAL A 129      38.916   4.294  -9.345  1.00  0.00           C  
ATOM   2013  CG2 VAL A 129      37.563   3.325  -7.475  1.00  0.00           C  
ATOM   2014  H   VAL A 129      38.830   0.813  -7.307  1.00  0.00           H  
ATOM   2015  HA  VAL A 129      37.618   1.824  -9.690  1.00  0.00           H  
ATOM   2016  HB  VAL A 129      39.668   3.056  -7.802  1.00  0.00           H  
ATOM   2017 1HG1 VAL A 129      39.036   5.213  -8.770  1.00  0.00           H  
ATOM   2018 2HG1 VAL A 129      39.796   4.141  -9.970  1.00  0.00           H  
ATOM   2019 3HG1 VAL A 129      38.032   4.376  -9.977  1.00  0.00           H  
ATOM   2020 1HG2 VAL A 129      37.691   4.253  -6.918  1.00  0.00           H  
ATOM   2021 2HG2 VAL A 129      36.650   3.380  -8.068  1.00  0.00           H  
ATOM   2022 3HG2 VAL A 129      37.492   2.491  -6.776  1.00  0.00           H  
ATOM   2023  N   LEU A 130      40.864   1.271  -9.813  1.00  0.00           N  
ATOM   2024  CA  LEU A 130      41.998   1.128 -10.717  1.00  0.00           C  
ATOM   2025  C   LEU A 130      41.732   0.058 -11.769  1.00  0.00           C  
ATOM   2026  O   LEU A 130      42.068   0.229 -12.941  1.00  0.00           O  
ATOM   2027  CB  LEU A 130      43.264   0.774  -9.927  1.00  0.00           C  
ATOM   2028  CG  LEU A 130      43.817   1.885  -9.024  1.00  0.00           C  
ATOM   2029  CD1 LEU A 130      44.955   1.332  -8.177  1.00  0.00           C  
ATOM   2030  CD2 LEU A 130      44.290   3.048  -9.883  1.00  0.00           C  
ATOM   2031  H   LEU A 130      40.980   1.035  -8.838  1.00  0.00           H  
ATOM   2032  HA  LEU A 130      42.156   2.078 -11.226  1.00  0.00           H  
ATOM   2033 1HB  LEU A 130      43.051  -0.088  -9.297  1.00  0.00           H  
ATOM   2034 2HB  LEU A 130      44.048   0.499 -10.632  1.00  0.00           H  
ATOM   2035  HG  LEU A 130      43.034   2.228  -8.348  1.00  0.00           H  
ATOM   2036 1HD1 LEU A 130      45.348   2.121  -7.536  1.00  0.00           H  
ATOM   2037 2HD1 LEU A 130      44.584   0.514  -7.559  1.00  0.00           H  
ATOM   2038 3HD1 LEU A 130      45.748   0.965  -8.828  1.00  0.00           H  
ATOM   2039 1HD2 LEU A 130      44.682   3.838  -9.241  1.00  0.00           H  
ATOM   2040 2HD2 LEU A 130      45.074   2.707 -10.559  1.00  0.00           H  
ATOM   2041 3HD2 LEU A 130      43.453   3.435 -10.464  1.00  0.00           H  
ATOM   2042  N   ASP A 131      41.127  -1.045 -11.344  1.00  0.00           N  
ATOM   2043  CA  ASP A 131      40.814  -2.145 -12.248  1.00  0.00           C  
ATOM   2044  C   ASP A 131      39.797  -1.721 -13.300  1.00  0.00           C  
ATOM   2045  O   ASP A 131      39.916  -2.079 -14.472  1.00  0.00           O  
ATOM   2046  CB  ASP A 131      40.277  -3.346 -11.466  1.00  0.00           C  
ATOM   2047  CG  ASP A 131      40.089  -4.583 -12.334  1.00  0.00           C  
ATOM   2048  OD1 ASP A 131      41.035  -4.991 -12.966  1.00  0.00           O  
ATOM   2049  OD2 ASP A 131      39.002  -5.108 -12.357  1.00  0.00           O  
ATOM   2050  H   ASP A 131      40.877  -1.124 -10.369  1.00  0.00           H  
ATOM   2051  HA  ASP A 131      41.729  -2.443 -12.760  1.00  0.00           H  
ATOM   2052 1HB  ASP A 131      40.966  -3.590 -10.656  1.00  0.00           H  
ATOM   2053 2HB  ASP A 131      39.319  -3.088 -11.014  1.00  0.00           H  
ATOM   2054  N   VAL A 132      38.797  -0.956 -12.875  1.00  0.00           N  
ATOM   2055  CA  VAL A 132      37.757  -0.482 -13.779  1.00  0.00           C  
ATOM   2056  C   VAL A 132      38.329   0.460 -14.831  1.00  0.00           C  
ATOM   2057  O   VAL A 132      37.957   0.397 -16.003  1.00  0.00           O  
ATOM   2058  CB  VAL A 132      36.653   0.245 -12.988  1.00  0.00           C  
ATOM   2059  CG1 VAL A 132      35.664   0.905 -13.938  1.00  0.00           C  
ATOM   2060  CG2 VAL A 132      35.944  -0.736 -12.068  1.00  0.00           C  
ATOM   2061  H   VAL A 132      38.756  -0.696 -11.900  1.00  0.00           H  
ATOM   2062  HA  VAL A 132      37.317  -1.344 -14.283  1.00  0.00           H  
ATOM   2063  HB  VAL A 132      37.107   1.039 -12.395  1.00  0.00           H  
ATOM   2064 1HG1 VAL A 132      34.891   1.414 -13.363  1.00  0.00           H  
ATOM   2065 2HG1 VAL A 132      36.187   1.629 -14.562  1.00  0.00           H  
ATOM   2066 3HG1 VAL A 132      35.204   0.145 -14.570  1.00  0.00           H  
ATOM   2067 1HG2 VAL A 132      35.165  -0.216 -11.512  1.00  0.00           H  
ATOM   2068 2HG2 VAL A 132      35.495  -1.533 -12.661  1.00  0.00           H  
ATOM   2069 3HG2 VAL A 132      36.663  -1.165 -11.370  1.00  0.00           H  
ATOM   2070  N   LEU A 133      39.235   1.333 -14.406  1.00  0.00           N  
ATOM   2071  CA  LEU A 133      39.861   2.290 -15.310  1.00  0.00           C  
ATOM   2072  C   LEU A 133      40.564   1.582 -16.461  1.00  0.00           C  
ATOM   2073  O   LEU A 133      40.407   1.958 -17.623  1.00  0.00           O  
ATOM   2074  CB  LEU A 133      40.867   3.161 -14.546  1.00  0.00           C  
ATOM   2075  CG  LEU A 133      40.261   4.167 -13.559  1.00  0.00           C  
ATOM   2076  CD1 LEU A 133      41.373   4.808 -12.740  1.00  0.00           C  
ATOM   2077  CD2 LEU A 133      39.471   5.217 -14.325  1.00  0.00           C  
ATOM   2078  H   LEU A 133      39.497   1.334 -13.431  1.00  0.00           H  
ATOM   2079  HA  LEU A 133      39.085   2.932 -15.725  1.00  0.00           H  
ATOM   2080 1HB  LEU A 133      41.535   2.509 -13.986  1.00  0.00           H  
ATOM   2081 2HB  LEU A 133      41.460   3.721 -15.269  1.00  0.00           H  
ATOM   2082  HG  LEU A 133      39.597   3.645 -12.869  1.00  0.00           H  
ATOM   2083 1HD1 LEU A 133      40.943   5.523 -12.039  1.00  0.00           H  
ATOM   2084 2HD1 LEU A 133      41.909   4.036 -12.188  1.00  0.00           H  
ATOM   2085 3HD1 LEU A 133      42.063   5.325 -13.406  1.00  0.00           H  
ATOM   2086 1HD2 LEU A 133      39.039   5.932 -13.624  1.00  0.00           H  
ATOM   2087 2HD2 LEU A 133      40.134   5.740 -15.015  1.00  0.00           H  
ATOM   2088 3HD2 LEU A 133      38.672   4.733 -14.887  1.00  0.00           H  
ATOM   2089  N   VAL A 134      41.340   0.555 -16.132  1.00  0.00           N  
ATOM   2090  CA  VAL A 134      42.069  -0.208 -17.138  1.00  0.00           C  
ATOM   2091  C   VAL A 134      41.122  -0.798 -18.175  1.00  0.00           C  
ATOM   2092  O   VAL A 134      41.365  -0.701 -19.378  1.00  0.00           O  
ATOM   2093  CB  VAL A 134      42.868  -1.344 -16.472  1.00  0.00           C  
ATOM   2094  CG1 VAL A 134      43.455  -2.271 -17.526  1.00  0.00           C  
ATOM   2095  CG2 VAL A 134      43.966  -0.760 -15.596  1.00  0.00           C  
ATOM   2096  H   VAL A 134      41.427   0.296 -15.160  1.00  0.00           H  
ATOM   2097  HA  VAL A 134      42.766   0.462 -17.642  1.00  0.00           H  
ATOM   2098  HB  VAL A 134      42.192  -1.940 -15.859  1.00  0.00           H  
ATOM   2099 1HG1 VAL A 134      44.017  -3.068 -17.037  1.00  0.00           H  
ATOM   2100 2HG1 VAL A 134      42.650  -2.705 -18.117  1.00  0.00           H  
ATOM   2101 3HG1 VAL A 134      44.121  -1.706 -18.177  1.00  0.00           H  
ATOM   2102 1HG2 VAL A 134      44.526  -1.568 -15.127  1.00  0.00           H  
ATOM   2103 2HG2 VAL A 134      44.638  -0.158 -16.208  1.00  0.00           H  
ATOM   2104 3HG2 VAL A 134      43.520  -0.133 -14.823  1.00  0.00           H  
ATOM   2105  N   LYS A 135      40.041  -1.410 -17.703  1.00  0.00           N  
ATOM   2106  CA  LYS A 135      39.055  -2.017 -18.589  1.00  0.00           C  
ATOM   2107  C   LYS A 135      38.485  -0.993 -19.562  1.00  0.00           C  
ATOM   2108  O   LYS A 135      38.252  -1.297 -20.732  1.00  0.00           O  
ATOM   2109  CB  LYS A 135      37.927  -2.656 -17.777  1.00  0.00           C  
ATOM   2110  CG  LYS A 135      38.328  -3.922 -17.031  1.00  0.00           C  
ATOM   2111  CD  LYS A 135      37.139  -4.539 -16.311  1.00  0.00           C  
ATOM   2112  CE  LYS A 135      37.509  -5.867 -15.667  1.00  0.00           C  
ATOM   2113  NZ  LYS A 135      38.500  -5.696 -14.569  1.00  0.00           N  
ATOM   2114  H   LYS A 135      39.898  -1.456 -16.704  1.00  0.00           H  
ATOM   2115  HA  LYS A 135      39.548  -2.795 -19.174  1.00  0.00           H  
ATOM   2116 1HB  LYS A 135      37.555  -1.940 -17.045  1.00  0.00           H  
ATOM   2117 2HB  LYS A 135      37.099  -2.907 -18.440  1.00  0.00           H  
ATOM   2118 1HG  LYS A 135      38.731  -4.649 -17.738  1.00  0.00           H  
ATOM   2119 2HG  LYS A 135      39.101  -3.684 -16.301  1.00  0.00           H  
ATOM   2120 1HD  LYS A 135      36.787  -3.855 -15.538  1.00  0.00           H  
ATOM   2121 2HD  LYS A 135      36.329  -4.704 -17.021  1.00  0.00           H  
ATOM   2122 1HE  LYS A 135      36.614  -6.336 -15.261  1.00  0.00           H  
ATOM   2123 2HE  LYS A 135      37.931  -6.531 -16.420  1.00  0.00           H  
ATOM   2124 1HZ  LYS A 135      38.718  -6.597 -14.169  1.00  0.00           H  
ATOM   2125 2HZ  LYS A 135      39.342  -5.278 -14.938  1.00  0.00           H  
ATOM   2126 3HZ  LYS A 135      38.112  -5.097 -13.855  1.00  0.00           H  
ATOM   2127  N   VAL A 136      38.263   0.242 -19.045  1.00  0.00           N  
ATOM   2128  CA  VAL A 136      37.631   1.346 -19.794  1.00  0.00           C  
ATOM   2129  C   VAL A 136      38.555   2.509 -20.221  1.00  0.00           C  
ATOM   2130  O   VAL A 136      38.547   2.928 -21.379  1.00  0.00           O  
ATOM   2131  CB  VAL A 136      36.489   1.931 -18.942  1.00  0.00           C  
ATOM   2132  CG1 VAL A 136      35.868   3.133 -19.638  1.00  0.00           C  
ATOM   2133  CG2 VAL A 136      35.441   0.861 -18.677  1.00  0.00           C  
ATOM   2134  H   VAL A 136      38.540   0.434 -18.093  1.00  0.00           H  
ATOM   2135  HA  VAL A 136      37.210   0.942 -20.716  1.00  0.00           H  
ATOM   2136  HB  VAL A 136      36.898   2.284 -17.995  1.00  0.00           H  
ATOM   2137 1HG1 VAL A 136      35.062   3.534 -19.022  1.00  0.00           H  
ATOM   2138 2HG1 VAL A 136      36.627   3.901 -19.786  1.00  0.00           H  
ATOM   2139 3HG1 VAL A 136      35.467   2.827 -20.604  1.00  0.00           H  
ATOM   2140 1HG2 VAL A 136      34.637   1.281 -18.074  1.00  0.00           H  
ATOM   2141 2HG2 VAL A 136      35.036   0.505 -19.624  1.00  0.00           H  
ATOM   2142 3HG2 VAL A 136      35.898   0.029 -18.141  1.00  0.00           H  
ATOM   2143  N   ALA A 137      39.359   3.042 -19.294  1.00  0.00           N  
ATOM   2144  CA  ALA A 137      39.765   4.461 -19.369  1.00  0.00           C  
ATOM   2145  C   ALA A 137      40.262   4.838 -20.767  1.00  0.00           C  
ATOM   2146  O   ALA A 137      41.128   4.169 -21.330  1.00  0.00           O  
ATOM   2147  CB  ALA A 137      40.842   4.759 -18.336  1.00  0.00           C  
ATOM   2148  H   ALA A 137      39.689   2.461 -18.536  1.00  0.00           H  
ATOM   2149  HA  ALA A 137      38.890   5.075 -19.155  1.00  0.00           H  
ATOM   2150 1HB  ALA A 137      41.131   5.808 -18.404  1.00  0.00           H  
ATOM   2151 2HB  ALA A 137      40.456   4.553 -17.338  1.00  0.00           H  
ATOM   2152 3HB  ALA A 137      41.711   4.131 -18.526  1.00  0.00           H  
ATOM   2153  N   GLU A 138      39.696   5.920 -21.310  1.00  0.00           N  
ATOM   2154  CA  GLU A 138      39.898   6.307 -22.709  1.00  0.00           C  
ATOM   2155  C   GLU A 138      41.328   6.755 -22.997  1.00  0.00           C  
ATOM   2156  O   GLU A 138      41.863   6.501 -24.076  1.00  0.00           O  
ATOM   2157  CB  GLU A 138      38.928   7.429 -23.088  1.00  0.00           C  
ATOM   2158  CG  GLU A 138      37.462   7.020 -23.083  1.00  0.00           C  
ATOM   2159  CD  GLU A 138      36.856   7.033 -21.707  1.00  0.00           C  
ATOM   2160  OE1 GLU A 138      37.547   7.371 -20.777  1.00  0.00           O  
ATOM   2161  OE2 GLU A 138      35.699   6.704 -21.587  1.00  0.00           O  
ATOM   2162  H   GLU A 138      39.101   6.503 -20.739  1.00  0.00           H  
ATOM   2163  HA  GLU A 138      39.695   5.441 -23.340  1.00  0.00           H  
ATOM   2164 1HB  GLU A 138      39.046   8.261 -22.394  1.00  0.00           H  
ATOM   2165 2HB  GLU A 138      39.170   7.797 -24.085  1.00  0.00           H  
ATOM   2166 1HG  GLU A 138      36.903   7.705 -23.720  1.00  0.00           H  
ATOM   2167 2HG  GLU A 138      37.373   6.020 -23.505  1.00  0.00           H  
ATOM   2168  N   ASP A 139      41.948   7.423 -22.029  1.00  0.00           N  
ATOM   2169  CA  ASP A 139      43.270   8.010 -22.234  1.00  0.00           C  
ATOM   2170  C   ASP A 139      44.220   7.627 -21.106  1.00  0.00           C  
ATOM   2171  O   ASP A 139      43.789   7.342 -19.988  1.00  0.00           O  
ATOM   2172  CB  ASP A 139      43.173   9.534 -22.332  1.00  0.00           C  
ATOM   2173  CG  ASP A 139      42.698  10.182 -21.038  1.00  0.00           C  
ATOM   2174  OD1 ASP A 139      41.509  10.307 -20.861  1.00  0.00           O  
ATOM   2175  OD2 ASP A 139      43.527  10.546 -20.240  1.00  0.00           O  
ATOM   2176  H   ASP A 139      41.493   7.526 -21.133  1.00  0.00           H  
ATOM   2177  HA  ASP A 139      43.678   7.626 -23.170  1.00  0.00           H  
ATOM   2178 1HB  ASP A 139      44.149   9.945 -22.589  1.00  0.00           H  
ATOM   2179 2HB  ASP A 139      42.483   9.805 -23.132  1.00  0.00           H  
ATOM   2180  N   SER A 140      45.515   7.621 -21.403  1.00  0.00           N  
ATOM   2181  CA  SER A 140      46.522   7.294 -20.401  1.00  0.00           C  
ATOM   2182  C   SER A 140      46.490   8.294 -19.248  1.00  0.00           C  
ATOM   2183  O   SER A 140      46.780   7.946 -18.104  1.00  0.00           O  
ATOM   2184  CB  SER A 140      47.901   7.276 -21.032  1.00  0.00           C  
ATOM   2185  OG  SER A 140      48.014   6.234 -21.961  1.00  0.00           O  
ATOM   2186  H   SER A 140      45.805   7.848 -22.343  1.00  0.00           H  
ATOM   2187  HA  SER A 140      46.305   6.302 -20.003  1.00  0.00           H  
ATOM   2188 1HB  SER A 140      48.087   8.229 -21.527  1.00  0.00           H  
ATOM   2189 2HB  SER A 140      48.655   7.158 -20.255  1.00  0.00           H  
ATOM   2190  HG  SER A 140      48.905   6.289 -22.314  1.00  0.00           H  
ATOM   2191  N   ASP A 141      46.161   9.580 -19.358  1.00  0.00           N  
ATOM   2192  CA  ASP A 141      46.479  10.555 -18.322  1.00  0.00           C  
ATOM   2193  C   ASP A 141      45.424  10.588 -17.227  1.00  0.00           C  
ATOM   2194  O   ASP A 141      45.724  10.889 -16.072  1.00  0.00           O  
ATOM   2195  CB  ASP A 141      46.624  11.951 -18.933  1.00  0.00           C  
ATOM   2196  CG  ASP A 141      47.813  12.064 -19.877  1.00  0.00           C  
ATOM   2197  OD1 ASP A 141      48.925  12.081 -19.403  1.00  0.00           O  
ATOM   2198  OD2 ASP A 141      47.599  12.131 -21.064  1.00  0.00           O  
ATOM   2199  H   ASP A 141      45.675   9.894 -20.186  1.00  0.00           H  
ATOM   2200  HA  ASP A 141      47.428  10.275 -17.863  1.00  0.00           H  
ATOM   2201 1HB  ASP A 141      45.717  12.204 -19.482  1.00  0.00           H  
ATOM   2202 2HB  ASP A 141      46.741  12.686 -18.136  1.00  0.00           H  
ATOM   2203  N   LEU A 142      44.206  10.276 -17.615  1.00  0.00           N  
ATOM   2204  CA  LEU A 142      43.065  10.193 -16.710  1.00  0.00           C  
ATOM   2205  C   LEU A 142      43.273   9.111 -15.659  1.00  0.00           C  
ATOM   2206  O   LEU A 142      42.946   9.299 -14.487  1.00  0.00           O  
ATOM   2207  CB  LEU A 142      41.781   9.907 -17.500  1.00  0.00           C  
ATOM   2208  CG  LEU A 142      40.494   9.824 -16.669  1.00  0.00           C  
ATOM   2209  CD1 LEU A 142      40.266  11.148 -15.952  1.00  0.00           C  
ATOM   2210  CD2 LEU A 142      39.323   9.488 -17.580  1.00  0.00           C  
ATOM   2211  H   LEU A 142      44.036  10.080 -18.591  1.00  0.00           H  
ATOM   2212  HA  LEU A 142      42.957  11.150 -16.201  1.00  0.00           H  
ATOM   2213 1HB  LEU A 142      41.647  10.693 -18.241  1.00  0.00           H  
ATOM   2214 2HB  LEU A 142      41.900   8.958 -18.023  1.00  0.00           H  
ATOM   2215  HG  LEU A 142      40.599   9.048 -15.911  1.00  0.00           H  
ATOM   2216 1HD1 LEU A 142      39.352  11.089 -15.362  1.00  0.00           H  
ATOM   2217 2HD1 LEU A 142      41.110  11.354 -15.293  1.00  0.00           H  
ATOM   2218 3HD1 LEU A 142      40.174  11.948 -16.685  1.00  0.00           H  
ATOM   2219 1HD2 LEU A 142      38.408   9.428 -16.990  1.00  0.00           H  
ATOM   2220 2HD2 LEU A 142      39.216  10.264 -18.338  1.00  0.00           H  
ATOM   2221 3HD2 LEU A 142      39.504   8.529 -18.067  1.00  0.00           H  
ATOM   2222  N   VAL A 143      43.819   7.977 -16.084  1.00  0.00           N  
ATOM   2223  CA  VAL A 143      44.072   6.862 -15.179  1.00  0.00           C  
ATOM   2224  C   VAL A 143      45.110   7.230 -14.128  1.00  0.00           C  
ATOM   2225  O   VAL A 143      44.973   6.879 -12.956  1.00  0.00           O  
ATOM   2226  CB  VAL A 143      44.559   5.633 -15.969  1.00  0.00           C  
ATOM   2227  CG1 VAL A 143      45.004   4.531 -15.018  1.00  0.00           C  
ATOM   2228  CG2 VAL A 143      43.455   5.137 -16.889  1.00  0.00           C  
ATOM   2229  H   VAL A 143      44.065   7.885 -17.059  1.00  0.00           H  
ATOM   2230  HA  VAL A 143      43.139   6.607 -14.675  1.00  0.00           H  
ATOM   2231  HB  VAL A 143      45.429   5.915 -16.562  1.00  0.00           H  
ATOM   2232 1HG1 VAL A 143      45.346   3.670 -15.593  1.00  0.00           H  
ATOM   2233 2HG1 VAL A 143      45.819   4.897 -14.394  1.00  0.00           H  
ATOM   2234 3HG1 VAL A 143      44.167   4.236 -14.386  1.00  0.00           H  
ATOM   2235 1HG2 VAL A 143      43.806   4.268 -17.445  1.00  0.00           H  
ATOM   2236 2HG2 VAL A 143      42.583   4.860 -16.295  1.00  0.00           H  
ATOM   2237 3HG2 VAL A 143      43.181   5.928 -17.588  1.00  0.00           H  
ATOM   2238  N   VAL A 144      46.150   7.940 -14.553  1.00  0.00           N  
ATOM   2239  CA  VAL A 144      47.214   8.358 -13.648  1.00  0.00           C  
ATOM   2240  C   VAL A 144      46.693   9.329 -12.597  1.00  0.00           C  
ATOM   2241  O   VAL A 144      47.060   9.246 -11.425  1.00  0.00           O  
ATOM   2242  CB  VAL A 144      48.356   9.025 -14.437  1.00  0.00           C  
ATOM   2243  CG1 VAL A 144      49.378   9.631 -13.487  1.00  0.00           C  
ATOM   2244  CG2 VAL A 144      49.013   8.007 -15.358  1.00  0.00           C  
ATOM   2245  H   VAL A 144      46.205   8.197 -15.528  1.00  0.00           H  
ATOM   2246  HA  VAL A 144      47.606   7.474 -13.144  1.00  0.00           H  
ATOM   2247  HB  VAL A 144      47.946   9.842 -15.032  1.00  0.00           H  
ATOM   2248 1HG1 VAL A 144      50.178  10.098 -14.062  1.00  0.00           H  
ATOM   2249 2HG1 VAL A 144      48.894  10.382 -12.863  1.00  0.00           H  
ATOM   2250 3HG1 VAL A 144      49.796   8.847 -12.855  1.00  0.00           H  
ATOM   2251 1HG2 VAL A 144      49.818   8.486 -15.913  1.00  0.00           H  
ATOM   2252 2HG2 VAL A 144      49.417   7.188 -14.764  1.00  0.00           H  
ATOM   2253 3HG2 VAL A 144      48.272   7.618 -16.057  1.00  0.00           H  
ATOM   2254  N   GLU A 145      45.835  10.250 -13.022  1.00  0.00           N  
ATOM   2255  CA  GLU A 145      45.262  11.239 -12.117  1.00  0.00           C  
ATOM   2256  C   GLU A 145      44.380  10.579 -11.066  1.00  0.00           C  
ATOM   2257  O   GLU A 145      44.406  10.956  -9.894  1.00  0.00           O  
ATOM   2258  CB  GLU A 145      44.451  12.273 -12.901  1.00  0.00           C  
ATOM   2259  CG  GLU A 145      45.287  13.203 -13.768  1.00  0.00           C  
ATOM   2260  CD  GLU A 145      44.453  14.156 -14.578  1.00  0.00           C  
ATOM   2261  OE1 GLU A 145      43.252  14.028 -14.560  1.00  0.00           O  
ATOM   2262  OE2 GLU A 145      45.017  15.013 -15.216  1.00  0.00           O  
ATOM   2263  H   GLU A 145      45.573  10.265 -13.997  1.00  0.00           H  
ATOM   2264  HA  GLU A 145      46.076  11.751 -11.603  1.00  0.00           H  
ATOM   2265 1HB  GLU A 145      43.739  11.761 -13.549  1.00  0.00           H  
ATOM   2266 2HB  GLU A 145      43.878  12.888 -12.207  1.00  0.00           H  
ATOM   2267 1HG  GLU A 145      45.955  13.777 -13.127  1.00  0.00           H  
ATOM   2268 2HG  GLU A 145      45.900  12.603 -14.440  1.00  0.00           H  
ATOM   2269  N   VAL A 146      43.599   9.592 -11.491  1.00  0.00           N  
ATOM   2270  CA  VAL A 146      42.707   8.876 -10.586  1.00  0.00           C  
ATOM   2271  C   VAL A 146      43.493   8.104  -9.535  1.00  0.00           C  
ATOM   2272  O   VAL A 146      43.117   8.074  -8.363  1.00  0.00           O  
ATOM   2273  CB  VAL A 146      41.815   7.899 -11.376  1.00  0.00           C  
ATOM   2274  CG1 VAL A 146      41.020   7.017 -10.425  1.00  0.00           C  
ATOM   2275  CG2 VAL A 146      40.886   8.675 -12.296  1.00  0.00           C  
ATOM   2276  H   VAL A 146      43.623   9.330 -12.466  1.00  0.00           H  
ATOM   2277  HA  VAL A 146      42.069   9.603 -10.082  1.00  0.00           H  
ATOM   2278  HB  VAL A 146      42.450   7.241 -11.969  1.00  0.00           H  
ATOM   2279 1HG1 VAL A 146      40.396   6.333 -11.000  1.00  0.00           H  
ATOM   2280 2HG1 VAL A 146      41.706   6.444  -9.801  1.00  0.00           H  
ATOM   2281 3HG1 VAL A 146      40.387   7.640  -9.793  1.00  0.00           H  
ATOM   2282 1HG2 VAL A 146      40.259   7.979 -12.852  1.00  0.00           H  
ATOM   2283 2HG2 VAL A 146      40.255   9.338 -11.702  1.00  0.00           H  
ATOM   2284 3HG2 VAL A 146      41.477   9.268 -12.995  1.00  0.00           H  
ATOM   2285  N   ALA A 147      44.586   7.480  -9.960  1.00  0.00           N  
ATOM   2286  CA  ALA A 147      45.428   6.706  -9.055  1.00  0.00           C  
ATOM   2287  C   ALA A 147      46.073   7.599  -8.004  1.00  0.00           C  
ATOM   2288  O   ALA A 147      46.159   7.232  -6.832  1.00  0.00           O  
ATOM   2289  CB  ALA A 147      46.495   5.954  -9.837  1.00  0.00           C  
ATOM   2290  H   ALA A 147      44.841   7.543 -10.935  1.00  0.00           H  
ATOM   2291  HA  ALA A 147      44.795   5.985  -8.538  1.00  0.00           H  
ATOM   2292 1HB  ALA A 147      47.116   5.382  -9.147  1.00  0.00           H  
ATOM   2293 2HB  ALA A 147      46.018   5.276 -10.544  1.00  0.00           H  
ATOM   2294 3HB  ALA A 147      47.117   6.665 -10.379  1.00  0.00           H  
ATOM   2295  N   LYS A 148      46.525   8.773  -8.429  1.00  0.00           N  
ATOM   2296  CA  LYS A 148      47.164   9.722  -7.524  1.00  0.00           C  
ATOM   2297  C   LYS A 148      46.184  10.226  -6.472  1.00  0.00           C  
ATOM   2298  O   LYS A 148      46.534  10.367  -5.300  1.00  0.00           O  
ATOM   2299  CB  LYS A 148      47.747  10.900  -8.307  1.00  0.00           C  
ATOM   2300  CG  LYS A 148      48.500  11.912  -7.453  1.00  0.00           C  
ATOM   2301  CD  LYS A 148      49.127  13.000  -8.311  1.00  0.00           C  
ATOM   2302  CE  LYS A 148      49.868  14.020  -7.459  1.00  0.00           C  
ATOM   2303  NZ  LYS A 148      50.487  15.091  -8.285  1.00  0.00           N  
ATOM   2304  H   LYS A 148      46.424   9.015  -9.404  1.00  0.00           H  
ATOM   2305  HA  LYS A 148      47.977   9.212  -7.005  1.00  0.00           H  
ATOM   2306 1HB  LYS A 148      48.433  10.527  -9.068  1.00  0.00           H  
ATOM   2307 2HB  LYS A 148      46.943  11.428  -8.821  1.00  0.00           H  
ATOM   2308 1HG  LYS A 148      47.812  12.372  -6.743  1.00  0.00           H  
ATOM   2309 2HG  LYS A 148      49.285  11.403  -6.895  1.00  0.00           H  
ATOM   2310 1HD  LYS A 148      49.828  12.550  -9.015  1.00  0.00           H  
ATOM   2311 2HD  LYS A 148      48.349  13.511  -8.877  1.00  0.00           H  
ATOM   2312 1HE  LYS A 148      49.174  14.477  -6.754  1.00  0.00           H  
ATOM   2313 2HE  LYS A 148      50.651  13.519  -6.890  1.00  0.00           H  
ATOM   2314 1HZ  LYS A 148      50.968  15.746  -7.684  1.00  0.00           H  
ATOM   2315 2HZ  LYS A 148      51.147  14.681  -8.931  1.00  0.00           H  
ATOM   2316 3HZ  LYS A 148      49.768  15.576  -8.802  1.00  0.00           H  
ATOM   2317  N   SER A 149      44.955  10.496  -6.898  1.00  0.00           N  
ATOM   2318  CA  SER A 149      43.921  10.985  -5.993  1.00  0.00           C  
ATOM   2319  C   SER A 149      43.571   9.940  -4.941  1.00  0.00           C  
ATOM   2320  O   SER A 149      43.380  10.265  -3.769  1.00  0.00           O  
ATOM   2321  CB  SER A 149      42.679  11.364  -6.775  1.00  0.00           C  
ATOM   2322  OG  SER A 149      41.674  11.840  -5.923  1.00  0.00           O  
ATOM   2323  H   SER A 149      44.731  10.359  -7.873  1.00  0.00           H  
ATOM   2324  HA  SER A 149      44.299  11.872  -5.482  1.00  0.00           H  
ATOM   2325 1HB  SER A 149      42.930  12.129  -7.509  1.00  0.00           H  
ATOM   2326 2HB  SER A 149      42.314  10.495  -7.322  1.00  0.00           H  
ATOM   2327  HG  SER A 149      40.928  12.056  -6.487  1.00  0.00           H  
ATOM   2328  N   SER A 150      43.488   8.684  -5.367  1.00  0.00           N  
ATOM   2329  CA  SER A 150      43.160   7.589  -4.462  1.00  0.00           C  
ATOM   2330  C   SER A 150      44.246   7.400  -3.410  1.00  0.00           C  
ATOM   2331  O   SER A 150      43.954   7.162  -2.238  1.00  0.00           O  
ATOM   2332  CB  SER A 150      42.972   6.304  -5.244  1.00  0.00           C  
ATOM   2333  OG  SER A 150      41.851   6.385  -6.081  1.00  0.00           O  
ATOM   2334  H   SER A 150      43.656   8.483  -6.342  1.00  0.00           H  
ATOM   2335  HA  SER A 150      42.227   7.830  -3.951  1.00  0.00           H  
ATOM   2336 1HB  SER A 150      43.862   6.108  -5.842  1.00  0.00           H  
ATOM   2337 2HB  SER A 150      42.853   5.471  -4.552  1.00  0.00           H  
ATOM   2338  HG  SER A 150      41.800   5.542  -6.538  1.00  0.00           H  
ATOM   2339  N   LEU A 151      45.500   7.507  -3.836  1.00  0.00           N  
ATOM   2340  CA  LEU A 151      46.632   7.348  -2.931  1.00  0.00           C  
ATOM   2341  C   LEU A 151      46.656   8.449  -1.879  1.00  0.00           C  
ATOM   2342  O   LEU A 151      46.936   8.195  -0.707  1.00  0.00           O  
ATOM   2343  CB  LEU A 151      47.947   7.358  -3.720  1.00  0.00           C  
ATOM   2344  CG  LEU A 151      48.191   6.142  -4.623  1.00  0.00           C  
ATOM   2345  CD1 LEU A 151      49.434   6.378  -5.469  1.00  0.00           C  
ATOM   2346  CD2 LEU A 151      48.342   4.895  -3.764  1.00  0.00           C  
ATOM   2347  H   LEU A 151      45.673   7.703  -4.811  1.00  0.00           H  
ATOM   2348  HA  LEU A 151      46.536   6.389  -2.422  1.00  0.00           H  
ATOM   2349 1HB  LEU A 151      47.967   8.247  -4.350  1.00  0.00           H  
ATOM   2350 2HB  LEU A 151      48.776   7.419  -3.015  1.00  0.00           H  
ATOM   2351  HG  LEU A 151      47.346   6.016  -5.300  1.00  0.00           H  
ATOM   2352 1HD1 LEU A 151      49.607   5.514  -6.111  1.00  0.00           H  
ATOM   2353 2HD1 LEU A 151      49.291   7.264  -6.087  1.00  0.00           H  
ATOM   2354 3HD1 LEU A 151      50.295   6.524  -4.818  1.00  0.00           H  
ATOM   2355 1HD2 LEU A 151      48.515   4.030  -4.406  1.00  0.00           H  
ATOM   2356 2HD2 LEU A 151      49.188   5.020  -3.088  1.00  0.00           H  
ATOM   2357 3HD2 LEU A 151      47.433   4.740  -3.183  1.00  0.00           H  
ATOM   2358  N   LYS A 152      46.361   9.673  -2.305  1.00  0.00           N  
ATOM   2359  CA  LYS A 152      46.349  10.816  -1.400  1.00  0.00           C  
ATOM   2360  C   LYS A 152      45.256  10.674  -0.348  1.00  0.00           C  
ATOM   2361  O   LYS A 152      45.464  10.988   0.824  1.00  0.00           O  
ATOM   2362  CB  LYS A 152      46.160  12.117  -2.182  1.00  0.00           C  
ATOM   2363  CG  LYS A 152      46.159  13.373  -1.322  1.00  0.00           C  
ATOM   2364  CD  LYS A 152      47.501  13.575  -0.636  1.00  0.00           C  
ATOM   2365  CE  LYS A 152      47.608  14.965  -0.025  1.00  0.00           C  
ATOM   2366  NZ  LYS A 152      46.576  15.194   1.022  1.00  0.00           N  
ATOM   2367  H   LYS A 152      46.140   9.814  -3.280  1.00  0.00           H  
ATOM   2368  HA  LYS A 152      47.308  10.857  -0.882  1.00  0.00           H  
ATOM   2369 1HB  LYS A 152      46.958  12.217  -2.919  1.00  0.00           H  
ATOM   2370 2HB  LYS A 152      45.216  12.081  -2.725  1.00  0.00           H  
ATOM   2371 1HG  LYS A 152      45.945  14.242  -1.947  1.00  0.00           H  
ATOM   2372 2HG  LYS A 152      45.381  13.294  -0.564  1.00  0.00           H  
ATOM   2373 1HD  LYS A 152      47.623  12.831   0.152  1.00  0.00           H  
ATOM   2374 2HD  LYS A 152      48.304  13.445  -1.362  1.00  0.00           H  
ATOM   2375 1HE  LYS A 152      48.594  15.091   0.420  1.00  0.00           H  
ATOM   2376 2HE  LYS A 152      47.488  15.716  -0.806  1.00  0.00           H  
ATOM   2377 1HZ  LYS A 152      46.680  16.125   1.400  1.00  0.00           H  
ATOM   2378 2HZ  LYS A 152      45.656  15.097   0.615  1.00  0.00           H  
ATOM   2379 3HZ  LYS A 152      46.689  14.515   1.761  1.00  0.00           H  
ATOM   2380  N   SER A 153      44.090  10.199  -0.774  1.00  0.00           N  
ATOM   2381  CA  SER A 153      42.962  10.014   0.131  1.00  0.00           C  
ATOM   2382  C   SER A 153      43.267   8.955   1.183  1.00  0.00           C  
ATOM   2383  O   SER A 153      42.925   9.114   2.355  1.00  0.00           O  
ATOM   2384  CB  SER A 153      41.724   9.620  -0.652  1.00  0.00           C  
ATOM   2385  OG  SER A 153      40.627   9.441   0.201  1.00  0.00           O  
ATOM   2386  H   SER A 153      43.983   9.960  -1.749  1.00  0.00           H  
ATOM   2387  HA  SER A 153      42.770  10.959   0.642  1.00  0.00           H  
ATOM   2388 1HB  SER A 153      41.496  10.394  -1.385  1.00  0.00           H  
ATOM   2389 2HB  SER A 153      41.918   8.698  -1.198  1.00  0.00           H  
ATOM   2390  HG  SER A 153      39.890   9.196  -0.364  1.00  0.00           H  
ATOM   2391  N   LEU A 154      43.912   7.874   0.757  1.00  0.00           N  
ATOM   2392  CA  LEU A 154      44.265   6.787   1.662  1.00  0.00           C  
ATOM   2393  C   LEU A 154      45.266   7.247   2.714  1.00  0.00           C  
ATOM   2394  O   LEU A 154      45.161   6.884   3.886  1.00  0.00           O  
ATOM   2395  CB  LEU A 154      44.849   5.609   0.872  1.00  0.00           C  
ATOM   2396  CG  LEU A 154      45.149   4.345   1.688  1.00  0.00           C  
ATOM   2397  CD1 LEU A 154      46.458   4.527   2.445  1.00  0.00           C  
ATOM   2398  CD2 LEU A 154      43.998   4.072   2.644  1.00  0.00           C  
ATOM   2399  H   LEU A 154      44.164   7.804  -0.219  1.00  0.00           H  
ATOM   2400  HA  LEU A 154      43.361   6.454   2.171  1.00  0.00           H  
ATOM   2401 1HB  LEU A 154      44.148   5.337   0.085  1.00  0.00           H  
ATOM   2402 2HB  LEU A 154      45.780   5.931   0.406  1.00  0.00           H  
ATOM   2403  HG  LEU A 154      45.270   3.497   1.013  1.00  0.00           H  
ATOM   2404 1HD1 LEU A 154      46.671   3.628   3.024  1.00  0.00           H  
ATOM   2405 2HD1 LEU A 154      47.267   4.701   1.735  1.00  0.00           H  
ATOM   2406 3HD1 LEU A 154      46.374   5.380   3.117  1.00  0.00           H  
ATOM   2407 1HD2 LEU A 154      44.211   3.173   3.223  1.00  0.00           H  
ATOM   2408 2HD2 LEU A 154      43.878   4.919   3.320  1.00  0.00           H  
ATOM   2409 3HD2 LEU A 154      43.079   3.929   2.075  1.00  0.00           H  
ATOM   2410  N   VAL A 155      46.237   8.048   2.288  1.00  0.00           N  
ATOM   2411  CA  VAL A 155      47.259   8.560   3.193  1.00  0.00           C  
ATOM   2412  C   VAL A 155      46.653   9.480   4.245  1.00  0.00           C  
ATOM   2413  O   VAL A 155      47.026   9.430   5.417  1.00  0.00           O  
ATOM   2414  CB  VAL A 155      48.336   9.327   2.403  1.00  0.00           C  
ATOM   2415  CG1 VAL A 155      49.299  10.023   3.354  1.00  0.00           C  
ATOM   2416  CG2 VAL A 155      49.081   8.373   1.483  1.00  0.00           C  
ATOM   2417  H   VAL A 155      46.268   8.308   1.313  1.00  0.00           H  
ATOM   2418  HA  VAL A 155      47.730   7.715   3.697  1.00  0.00           H  
ATOM   2419  HB  VAL A 155      47.854  10.104   1.809  1.00  0.00           H  
ATOM   2420 1HG1 VAL A 155      50.053  10.560   2.779  1.00  0.00           H  
ATOM   2421 2HG1 VAL A 155      48.749  10.727   3.978  1.00  0.00           H  
ATOM   2422 3HG1 VAL A 155      49.787   9.280   3.985  1.00  0.00           H  
ATOM   2423 1HG2 VAL A 155      49.841   8.923   0.927  1.00  0.00           H  
ATOM   2424 2HG2 VAL A 155      49.559   7.593   2.076  1.00  0.00           H  
ATOM   2425 3HG2 VAL A 155      48.379   7.918   0.784  1.00  0.00           H  
ATOM   2426  N   ASP A 156      45.716  10.320   3.819  1.00  0.00           N  
ATOM   2427  CA  ASP A 156      45.056  11.254   4.724  1.00  0.00           C  
ATOM   2428  C   ASP A 156      44.237  10.516   5.776  1.00  0.00           C  
ATOM   2429  O   ASP A 156      44.230  10.893   6.948  1.00  0.00           O  
ATOM   2430  CB  ASP A 156      44.151  12.210   3.942  1.00  0.00           C  
ATOM   2431  CG  ASP A 156      44.933  13.226   3.121  1.00  0.00           C  
ATOM   2432  OD1 ASP A 156      46.104  13.389   3.371  1.00  0.00           O  
ATOM   2433  OD2 ASP A 156      44.351  13.831   2.252  1.00  0.00           O  
ATOM   2434  H   ASP A 156      45.454  10.311   2.844  1.00  0.00           H  
ATOM   2435  HA  ASP A 156      45.821  11.839   5.236  1.00  0.00           H  
ATOM   2436 1HB  ASP A 156      43.511  11.637   3.271  1.00  0.00           H  
ATOM   2437 2HB  ASP A 156      43.503  12.746   4.636  1.00  0.00           H  
ATOM   2438  N   VAL A 157      43.548   9.463   5.351  1.00  0.00           N  
ATOM   2439  CA  VAL A 157      42.724   8.670   6.255  1.00  0.00           C  
ATOM   2440  C   VAL A 157      43.576   7.972   7.307  1.00  0.00           C  
ATOM   2441  O   VAL A 157      43.204   7.909   8.479  1.00  0.00           O  
ATOM   2442  CB  VAL A 157      41.925   7.617   5.465  1.00  0.00           C  
ATOM   2443  CG1 VAL A 157      41.211   6.666   6.414  1.00  0.00           C  
ATOM   2444  CG2 VAL A 157      40.930   8.307   4.543  1.00  0.00           C  
ATOM   2445  H   VAL A 157      43.596   9.205   4.376  1.00  0.00           H  
ATOM   2446  HA  VAL A 157      42.023   9.337   6.759  1.00  0.00           H  
ATOM   2447  HB  VAL A 157      42.617   7.019   4.871  1.00  0.00           H  
ATOM   2448 1HG1 VAL A 157      40.652   5.929   5.839  1.00  0.00           H  
ATOM   2449 2HG1 VAL A 157      41.945   6.158   7.039  1.00  0.00           H  
ATOM   2450 3HG1 VAL A 157      40.525   7.230   7.046  1.00  0.00           H  
ATOM   2451 1HG2 VAL A 157      40.369   7.556   3.987  1.00  0.00           H  
ATOM   2452 2HG2 VAL A 157      40.242   8.909   5.137  1.00  0.00           H  
ATOM   2453 3HG2 VAL A 157      41.466   8.950   3.845  1.00  0.00           H  
ATOM   2454  N   ALA A 158      44.721   7.449   6.882  1.00  0.00           N  
ATOM   2455  CA  ALA A 158      45.629   6.754   7.786  1.00  0.00           C  
ATOM   2456  C   ALA A 158      46.191   7.701   8.838  1.00  0.00           C  
ATOM   2457  O   ALA A 158      46.310   7.343  10.010  1.00  0.00           O  
ATOM   2458  CB  ALA A 158      46.760   6.102   7.003  1.00  0.00           C  
ATOM   2459  H   ALA A 158      44.969   7.535   5.907  1.00  0.00           H  
ATOM   2460  HA  ALA A 158      45.064   5.978   8.303  1.00  0.00           H  
ATOM   2461 1HB  ALA A 158      47.429   5.587   7.692  1.00  0.00           H  
ATOM   2462 2HB  ALA A 158      46.345   5.384   6.295  1.00  0.00           H  
ATOM   2463 3HB  ALA A 158      47.315   6.866   6.462  1.00  0.00           H  
ATOM   2464  N   GLU A 159      46.536   8.912   8.413  1.00  0.00           N  
ATOM   2465  CA  GLU A 159      47.087   9.914   9.317  1.00  0.00           C  
ATOM   2466  C   GLU A 159      46.065  10.327  10.369  1.00  0.00           C  
ATOM   2467  O   GLU A 159      46.401  10.498  11.541  1.00  0.00           O  
ATOM   2468  CB  GLU A 159      47.551  11.143   8.532  1.00  0.00           C  
ATOM   2469  CG  GLU A 159      48.213  12.218   9.382  1.00  0.00           C  
ATOM   2470  CD  GLU A 159      48.735  13.369   8.567  1.00  0.00           C  
ATOM   2471  OE1 GLU A 159      48.609  13.327   7.366  1.00  0.00           O  
ATOM   2472  OE2 GLU A 159      49.261  14.290   9.145  1.00  0.00           O  
ATOM   2473  H   GLU A 159      46.413   9.145   7.438  1.00  0.00           H  
ATOM   2474  HA  GLU A 159      47.947   9.482   9.830  1.00  0.00           H  
ATOM   2475 1HB  GLU A 159      48.263  10.837   7.765  1.00  0.00           H  
ATOM   2476 2HB  GLU A 159      46.698  11.595   8.026  1.00  0.00           H  
ATOM   2477 1HG  GLU A 159      47.487  12.597  10.100  1.00  0.00           H  
ATOM   2478 2HG  GLU A 159      49.035  11.771   9.939  1.00  0.00           H  
ATOM   2479  N   GLU A 160      44.817  10.486   9.944  1.00  0.00           N  
ATOM   2480  CA  GLU A 160      43.743  10.879  10.848  1.00  0.00           C  
ATOM   2481  C   GLU A 160      43.488   9.807  11.900  1.00  0.00           C  
ATOM   2482  O   GLU A 160      43.268  10.113  13.072  1.00  0.00           O  
ATOM   2483  CB  GLU A 160      42.458  11.153  10.063  1.00  0.00           C  
ATOM   2484  CG  GLU A 160      42.506  12.402   9.195  1.00  0.00           C  
ATOM   2485  CD  GLU A 160      41.256  12.599   8.384  1.00  0.00           C  
ATOM   2486  OE1 GLU A 160      40.416  11.732   8.401  1.00  0.00           O  
ATOM   2487  OE2 GLU A 160      41.140  13.619   7.746  1.00  0.00           O  
ATOM   2488  H   GLU A 160      44.606  10.331   8.969  1.00  0.00           H  
ATOM   2489  HA  GLU A 160      44.040  11.794  11.361  1.00  0.00           H  
ATOM   2490 1HB  GLU A 160      42.240  10.304   9.415  1.00  0.00           H  
ATOM   2491 2HB  GLU A 160      41.624  11.258  10.756  1.00  0.00           H  
ATOM   2492 1HG  GLU A 160      42.650  13.272   9.836  1.00  0.00           H  
ATOM   2493 2HG  GLU A 160      43.361  12.334   8.524  1.00  0.00           H  
ATOM   2494  N   ALA A 161      43.519   8.549  11.475  1.00  0.00           N  
ATOM   2495  CA  ALA A 161      43.291   7.429  12.379  1.00  0.00           C  
ATOM   2496  C   ALA A 161      44.390   7.338  13.431  1.00  0.00           C  
ATOM   2497  O   ALA A 161      44.121   7.074  14.603  1.00  0.00           O  
ATOM   2498  CB  ALA A 161      43.198   6.127  11.596  1.00  0.00           C  
ATOM   2499  H   ALA A 161      43.705   8.364  10.500  1.00  0.00           H  
ATOM   2500  HA  ALA A 161      42.346   7.598  12.896  1.00  0.00           H  
ATOM   2501 1HB  ALA A 161      43.027   5.300  12.285  1.00  0.00           H  
ATOM   2502 2HB  ALA A 161      42.371   6.187  10.888  1.00  0.00           H  
ATOM   2503 3HB  ALA A 161      44.128   5.962  11.055  1.00  0.00           H  
ATOM   2504  N   LEU A 162      45.629   7.558  13.006  1.00  0.00           N  
ATOM   2505  CA  LEU A 162      46.771   7.501  13.910  1.00  0.00           C  
ATOM   2506  C   LEU A 162      46.611   8.486  15.061  1.00  0.00           C  
ATOM   2507  O   LEU A 162      46.823   8.138  16.223  1.00  0.00           O  
ATOM   2508  CB  LEU A 162      48.067   7.802  13.147  1.00  0.00           C  
ATOM   2509  CG  LEU A 162      48.524   6.721  12.159  1.00  0.00           C  
ATOM   2510  CD1 LEU A 162      49.697   7.244  11.341  1.00  0.00           C  
ATOM   2511  CD2 LEU A 162      48.908   5.464  12.925  1.00  0.00           C  
ATOM   2512  H   LEU A 162      45.784   7.770  12.031  1.00  0.00           H  
ATOM   2513  HA  LEU A 162      46.834   6.495  14.324  1.00  0.00           H  
ATOM   2514 1HB  LEU A 162      47.933   8.727  12.587  1.00  0.00           H  
ATOM   2515 2HB  LEU A 162      48.869   7.952  13.869  1.00  0.00           H  
ATOM   2516  HG  LEU A 162      47.712   6.492  11.469  1.00  0.00           H  
ATOM   2517 1HD1 LEU A 162      50.022   6.475  10.639  1.00  0.00           H  
ATOM   2518 2HD1 LEU A 162      49.389   8.131  10.789  1.00  0.00           H  
ATOM   2519 3HD1 LEU A 162      50.521   7.498  12.007  1.00  0.00           H  
ATOM   2520 1HD2 LEU A 162      49.233   4.695  12.223  1.00  0.00           H  
ATOM   2521 2HD2 LEU A 162      49.721   5.692  13.615  1.00  0.00           H  
ATOM   2522 3HD2 LEU A 162      48.047   5.102  13.487  1.00  0.00           H  
ATOM   2523  N   LYS A 163      46.236   9.718  14.732  1.00  0.00           N  
ATOM   2524  CA  LYS A 163      46.047  10.756  15.738  1.00  0.00           C  
ATOM   2525  C   LYS A 163      45.014  10.336  16.775  1.00  0.00           C  
ATOM   2526  O   LYS A 163      45.156  10.630  17.962  1.00  0.00           O  
ATOM   2527  CB  LYS A 163      45.626  12.071  15.079  1.00  0.00           C  
ATOM   2528  CG  LYS A 163      46.726  12.752  14.276  1.00  0.00           C  
ATOM   2529  CD  LYS A 163      46.227  14.039  13.637  1.00  0.00           C  
ATOM   2530  CE  LYS A 163      47.322  14.716  12.825  1.00  0.00           C  
ATOM   2531  NZ  LYS A 163      46.837  15.957  12.162  1.00  0.00           N  
ATOM   2532  H   LYS A 163      46.078   9.941  13.760  1.00  0.00           H  
ATOM   2533  HA  LYS A 163      46.994  10.913  16.255  1.00  0.00           H  
ATOM   2534 1HB  LYS A 163      44.786  11.889  14.408  1.00  0.00           H  
ATOM   2535 2HB  LYS A 163      45.289  12.770  15.844  1.00  0.00           H  
ATOM   2536 1HG  LYS A 163      47.566  12.984  14.933  1.00  0.00           H  
ATOM   2537 2HG  LYS A 163      47.075  12.079  13.493  1.00  0.00           H  
ATOM   2538 1HD  LYS A 163      45.384  13.817  12.981  1.00  0.00           H  
ATOM   2539 2HD  LYS A 163      45.889  14.724  14.414  1.00  0.00           H  
ATOM   2540 1HE  LYS A 163      48.155  14.969  13.478  1.00  0.00           H  
ATOM   2541 2HE  LYS A 163      47.685  14.029  12.060  1.00  0.00           H  
ATOM   2542 1HZ  LYS A 163      47.591  16.374  11.634  1.00  0.00           H  
ATOM   2543 2HZ  LYS A 163      46.075  15.730  11.538  1.00  0.00           H  
ATOM   2544 3HZ  LYS A 163      46.516  16.609  12.862  1.00  0.00           H  
ATOM   2545  N   SER A 164      43.974   9.643  16.300  1.00  0.00           N  
ATOM   2546  CA  SER A 164      42.828   9.293  17.141  1.00  0.00           C  
ATOM   2547  C   SER A 164      43.144   8.570  18.422  1.00  0.00           C  
ATOM   2548  O   SER A 164      42.485   8.776  19.441  1.00  0.00           O  
ATOM   2549  CB  SER A 164      41.866   8.438  16.339  1.00  0.00           C  
ATOM   2550  OG  SER A 164      42.453   7.215  15.989  1.00  0.00           O  
ATOM   2551  H   SER A 164      43.977   9.352  15.333  1.00  0.00           H  
ATOM   2552  HA  SER A 164      42.321  10.213  17.435  1.00  0.00           H  
ATOM   2553 1HB  SER A 164      40.965   8.258  16.925  1.00  0.00           H  
ATOM   2554 2HB  SER A 164      41.568   8.973  15.439  1.00  0.00           H  
ATOM   2555  HG  SER A 164      42.741   7.311  15.078  1.00  0.00           H  
ATOM   2556  N   LYS A 165      44.128   7.724  18.425  1.00  0.00           N  
ATOM   2557  CA  LYS A 165      44.449   7.068  19.671  1.00  0.00           C  
ATOM   2558  C   LYS A 165      43.399   6.024  20.009  1.00  0.00           C  
ATOM   2559  O   LYS A 165      43.415   5.443  21.094  1.00  0.00           O  
ATOM   2560  CB  LYS A 165      44.568   8.091  20.802  1.00  0.00           C  
ATOM   2561  CG  LYS A 165      44.976   7.500  22.145  1.00  0.00           C  
ATOM   2562  CD  LYS A 165      45.144   8.586  23.198  1.00  0.00           C  
ATOM   2563  CE  LYS A 165      45.535   7.995  24.544  1.00  0.00           C  
ATOM   2564  NZ  LYS A 165      45.703   9.046  25.585  1.00  0.00           N  
ATOM   2565  H   LYS A 165      44.632   7.553  17.567  1.00  0.00           H  
ATOM   2566  HA  LYS A 165      45.408   6.561  19.558  1.00  0.00           H  
ATOM   2567 1HB  LYS A 165      45.304   8.848  20.531  1.00  0.00           H  
ATOM   2568 2HB  LYS A 165      43.612   8.598  20.936  1.00  0.00           H  
ATOM   2569 1HG  LYS A 165      44.213   6.796  22.479  1.00  0.00           H  
ATOM   2570 2HG  LYS A 165      45.917   6.964  22.035  1.00  0.00           H  
ATOM   2571 1HD  LYS A 165      45.917   9.286  22.879  1.00  0.00           H  
ATOM   2572 2HD  LYS A 165      44.207   9.132  23.310  1.00  0.00           H  
ATOM   2573 1HE  LYS A 165      44.766   7.297  24.872  1.00  0.00           H  
ATOM   2574 2HE  LYS A 165      46.472   7.449  24.444  1.00  0.00           H  
ATOM   2575 1HZ  LYS A 165      45.962   8.615  26.461  1.00  0.00           H  
ATOM   2576 2HZ  LYS A 165      46.427   9.690  25.300  1.00  0.00           H  
ATOM   2577 3HZ  LYS A 165      44.834   9.547  25.701  1.00  0.00           H  
ATOM   2578  N   ASN A 166      42.498   5.803  19.067  1.00  0.00           N  
ATOM   2579  CA  ASN A 166      41.444   4.815  19.191  1.00  0.00           C  
ATOM   2580  C   ASN A 166      42.069   3.444  19.062  1.00  0.00           C  
ATOM   2581  O   ASN A 166      41.484   2.443  19.476  1.00  0.00           O  
ATOM   2582  CB  ASN A 166      40.357   5.027  18.154  1.00  0.00           C  
ATOM   2583  CG  ASN A 166      39.124   4.212  18.434  1.00  0.00           C  
ATOM   2584  OD1 ASN A 166      38.743   4.019  19.594  1.00  0.00           O  
ATOM   2585  ND2 ASN A 166      38.493   3.731  17.393  1.00  0.00           N  
ATOM   2586  H   ASN A 166      42.535   6.343  18.214  1.00  0.00           H  
ATOM   2587  HA  ASN A 166      41.000   4.905  20.184  1.00  0.00           H  
ATOM   2588 1HB  ASN A 166      40.082   6.082  18.124  1.00  0.00           H  
ATOM   2589 2HB  ASN A 166      40.737   4.760  17.168  1.00  0.00           H  
ATOM   2590 1HD2 ASN A 166      37.667   3.181  17.520  1.00  0.00           H  
ATOM   2591 2HD2 ASN A 166      38.837   3.912  16.473  1.00  0.00           H  
ATOM   2592  N   VAL A 167      43.257   3.442  18.482  1.00  0.00           N  
ATOM   2593  CA  VAL A 167      43.920   2.243  18.019  1.00  0.00           C  
ATOM   2594  C   VAL A 167      45.280   2.047  18.694  1.00  0.00           C  
ATOM   2595  O   VAL A 167      45.903   3.007  19.147  1.00  0.00           O  
ATOM   2596  CB  VAL A 167      44.109   2.307  16.492  1.00  0.00           C  
ATOM   2597  CG1 VAL A 167      45.012   3.472  16.115  1.00  0.00           C  
ATOM   2598  CG2 VAL A 167      44.685   0.993  15.986  1.00  0.00           C  
ATOM   2599  H   VAL A 167      43.741   4.319  18.348  1.00  0.00           H  
ATOM   2600  HA  VAL A 167      43.291   1.385  18.258  1.00  0.00           H  
ATOM   2601  HB  VAL A 167      43.141   2.486  16.022  1.00  0.00           H  
ATOM   2602 1HG1 VAL A 167      45.134   3.503  15.032  1.00  0.00           H  
ATOM   2603 2HG1 VAL A 167      44.563   4.405  16.455  1.00  0.00           H  
ATOM   2604 3HG1 VAL A 167      45.986   3.345  16.586  1.00  0.00           H  
ATOM   2605 1HG2 VAL A 167      44.815   1.045  14.905  1.00  0.00           H  
ATOM   2606 2HG2 VAL A 167      45.649   0.812  16.459  1.00  0.00           H  
ATOM   2607 3HG2 VAL A 167      44.002   0.179  16.230  1.00  0.00           H  
ATOM   2608  N   ASP A 168      45.737   0.792  18.758  1.00  0.00           N  
ATOM   2609  CA  ASP A 168      47.098   0.482  19.212  1.00  0.00           C  
ATOM   2610  C   ASP A 168      48.157   1.205  18.394  1.00  0.00           C  
ATOM   2611  O   ASP A 168      48.224   1.053  17.174  1.00  0.00           O  
ATOM   2612  CB  ASP A 168      47.352  -1.026  19.146  1.00  0.00           C  
ATOM   2613  CG  ASP A 168      48.699  -1.426  19.734  1.00  0.00           C  
ATOM   2614  OD1 ASP A 168      48.782  -1.574  20.930  1.00  0.00           O  
ATOM   2615  OD2 ASP A 168      49.630  -1.581  18.981  1.00  0.00           O  
ATOM   2616  H   ASP A 168      45.129   0.033  18.486  1.00  0.00           H  
ATOM   2617  HA  ASP A 168      47.200   0.807  20.248  1.00  0.00           H  
ATOM   2618 1HB  ASP A 168      46.565  -1.551  19.688  1.00  0.00           H  
ATOM   2619 2HB  ASP A 168      47.312  -1.357  18.108  1.00  0.00           H  
ATOM   2620  N   VAL A 169      48.922   1.921  18.944  1.00  0.00           N  
ATOM   2621  CA  VAL A 169      49.546   2.641  17.843  1.00  0.00           C  
ATOM   2622  C   VAL A 169      50.568   1.849  17.036  1.00  0.00           C  
ATOM   2623  O   VAL A 169      50.719   2.058  15.832  1.00  0.00           O  
ATOM   2624  CB  VAL A 169      50.237   3.902  18.395  1.00  0.00           C  
ATOM   2625  CG1 VAL A 169      51.032   4.597  17.299  1.00  0.00           C  
ATOM   2626  CG2 VAL A 169      49.199   4.843  18.988  1.00  0.00           C  
ATOM   2627  H   VAL A 169      48.984   1.894  19.952  1.00  0.00           H  
ATOM   2628  HA  VAL A 169      48.767   2.946  17.143  1.00  0.00           H  
ATOM   2629  HB  VAL A 169      50.946   3.608  19.169  1.00  0.00           H  
ATOM   2630 1HG1 VAL A 169      51.514   5.486  17.707  1.00  0.00           H  
ATOM   2631 2HG1 VAL A 169      51.792   3.917  16.915  1.00  0.00           H  
ATOM   2632 3HG1 VAL A 169      50.361   4.887  16.491  1.00  0.00           H  
ATOM   2633 1HG2 VAL A 169      49.695   5.732  19.377  1.00  0.00           H  
ATOM   2634 2HG2 VAL A 169      48.487   5.133  18.215  1.00  0.00           H  
ATOM   2635 3HG2 VAL A 169      48.671   4.339  19.797  1.00  0.00           H  
ATOM   2636  N   LYS A 170      51.306   0.915  17.658  1.00  0.00           N  
ATOM   2637  CA  LYS A 170      52.285   0.207  16.842  1.00  0.00           C  
ATOM   2638  C   LYS A 170      51.603  -0.659  15.790  1.00  0.00           C  
ATOM   2639  O   LYS A 170      51.980  -0.641  14.618  1.00  0.00           O  
ATOM   2640  CB  LYS A 170      53.194  -0.652  17.722  1.00  0.00           C  
ATOM   2641  CG  LYS A 170      54.165   0.141  18.586  1.00  0.00           C  
ATOM   2642  CD  LYS A 170      55.018  -0.780  19.446  1.00  0.00           C  
ATOM   2643  CE  LYS A 170      55.980   0.011  20.321  1.00  0.00           C  
ATOM   2644  NZ  LYS A 170      56.793  -0.875  21.197  1.00  0.00           N  
ATOM   2645  H   LYS A 170      51.157   0.745  18.642  1.00  0.00           H  
ATOM   2646  HA  LYS A 170      52.898   0.943  16.321  1.00  0.00           H  
ATOM   2647 1HB  LYS A 170      52.584  -1.269  18.383  1.00  0.00           H  
ATOM   2648 2HB  LYS A 170      53.778  -1.325  17.094  1.00  0.00           H  
ATOM   2649 1HG  LYS A 170      54.819   0.736  17.948  1.00  0.00           H  
ATOM   2650 2HG  LYS A 170      53.607   0.816  19.235  1.00  0.00           H  
ATOM   2651 1HD  LYS A 170      54.372  -1.384  20.085  1.00  0.00           H  
ATOM   2652 2HD  LYS A 170      55.593  -1.448  18.804  1.00  0.00           H  
ATOM   2653 1HE  LYS A 170      56.650   0.593  19.690  1.00  0.00           H  
ATOM   2654 2HE  LYS A 170      55.416   0.702  20.948  1.00  0.00           H  
ATOM   2655 1HZ  LYS A 170      57.416  -0.313  21.760  1.00  0.00           H  
ATOM   2656 2HZ  LYS A 170      56.181  -1.407  21.800  1.00  0.00           H  
ATOM   2657 3HZ  LYS A 170      57.335  -1.508  20.626  1.00  0.00           H  
ATOM   2658  N   GLU A 171      50.598  -1.416  16.215  1.00  0.00           N  
ATOM   2659  CA  GLU A 171      49.861  -2.290  15.310  1.00  0.00           C  
ATOM   2660  C   GLU A 171      49.108  -1.486  14.259  1.00  0.00           C  
ATOM   2661  O   GLU A 171      49.069  -1.861  13.087  1.00  0.00           O  
ATOM   2662  CB  GLU A 171      48.881  -3.166  16.094  1.00  0.00           C  
ATOM   2663  CG  GLU A 171      49.543  -4.222  16.968  1.00  0.00           C  
ATOM   2664  CD  GLU A 171      50.304  -5.246  16.174  1.00  0.00           C  
ATOM   2665  OE1 GLU A 171      49.840  -5.621  15.124  1.00  0.00           O  
ATOM   2666  OE2 GLU A 171      51.351  -5.655  16.617  1.00  0.00           O  
ATOM   2667  H   GLU A 171      50.337  -1.386  17.190  1.00  0.00           H  
ATOM   2668  HA  GLU A 171      50.574  -2.936  14.796  1.00  0.00           H  
ATOM   2669 1HB  GLU A 171      48.265  -2.537  16.737  1.00  0.00           H  
ATOM   2670 2HB  GLU A 171      48.214  -3.677  15.400  1.00  0.00           H  
ATOM   2671 1HG  GLU A 171      50.229  -3.730  17.657  1.00  0.00           H  
ATOM   2672 2HG  GLU A 171      48.776  -4.723  17.558  1.00  0.00           H  
ATOM   2673  N   GLY A 172      48.510  -0.378  14.684  1.00  0.00           N  
ATOM   2674  CA  GLY A 172      47.757   0.482  13.779  1.00  0.00           C  
ATOM   2675  C   GLY A 172      48.665   1.106  12.728  1.00  0.00           C  
ATOM   2676  O   GLY A 172      48.300   1.203  11.556  1.00  0.00           O  
ATOM   2677  H   GLY A 172      48.579  -0.125  15.659  1.00  0.00           H  
ATOM   2678 1HA  GLY A 172      46.975  -0.100  13.290  1.00  0.00           H  
ATOM   2679 2HA  GLY A 172      47.263   1.267  14.350  1.00  0.00           H  
ATOM   2680  N   THR A 173      49.851   1.529  13.153  1.00  0.00           N  
ATOM   2681  CA  THR A 173      50.814   2.145  12.248  1.00  0.00           C  
ATOM   2682  C   THR A 173      51.294   1.153  11.197  1.00  0.00           C  
ATOM   2683  O   THR A 173      51.443   1.499  10.025  1.00  0.00           O  
ATOM   2684  CB  THR A 173      52.022   2.705  13.021  1.00  0.00           C  
ATOM   2685  OG1 THR A 173      51.580   3.711  13.941  1.00  0.00           O  
ATOM   2686  CG2 THR A 173      53.036   3.309  12.062  1.00  0.00           C  
ATOM   2687  H   THR A 173      50.091   1.421  14.128  1.00  0.00           H  
ATOM   2688  HA  THR A 173      50.324   2.971  11.732  1.00  0.00           H  
ATOM   2689  HB  THR A 173      52.498   1.901  13.584  1.00  0.00           H  
ATOM   2690  HG1 THR A 173      51.220   3.291  14.726  1.00  0.00           H  
ATOM   2691 1HG2 THR A 173      53.883   3.699  12.626  1.00  0.00           H  
ATOM   2692 2HG2 THR A 173      53.383   2.543  11.369  1.00  0.00           H  
ATOM   2693 3HG2 THR A 173      52.569   4.119  11.503  1.00  0.00           H  
ATOM   2694  N   LYS A 174      51.535  -0.082  11.622  1.00  0.00           N  
ATOM   2695  CA  LYS A 174      51.998  -1.128  10.717  1.00  0.00           C  
ATOM   2696  C   LYS A 174      50.945  -1.453   9.666  1.00  0.00           C  
ATOM   2697  O   LYS A 174      51.265  -1.653   8.494  1.00  0.00           O  
ATOM   2698  CB  LYS A 174      52.366  -2.390  11.500  1.00  0.00           C  
ATOM   2699  CG  LYS A 174      53.629  -2.262  12.341  1.00  0.00           C  
ATOM   2700  CD  LYS A 174      54.052  -3.607  12.911  1.00  0.00           C  
ATOM   2701  CE  LYS A 174      53.107  -4.065  14.012  1.00  0.00           C  
ATOM   2702  NZ  LYS A 174      53.582  -5.313  14.669  1.00  0.00           N  
ATOM   2703  H   LYS A 174      51.394  -0.303  12.597  1.00  0.00           H  
ATOM   2704  HA  LYS A 174      52.887  -0.768  10.198  1.00  0.00           H  
ATOM   2705 1HB  LYS A 174      51.546  -2.657  12.166  1.00  0.00           H  
ATOM   2706 2HB  LYS A 174      52.509  -3.219  10.807  1.00  0.00           H  
ATOM   2707 1HG  LYS A 174      54.438  -1.866  11.726  1.00  0.00           H  
ATOM   2708 2HG  LYS A 174      53.450  -1.569  13.163  1.00  0.00           H  
ATOM   2709 1HD  LYS A 174      54.059  -4.354  12.115  1.00  0.00           H  
ATOM   2710 2HD  LYS A 174      55.060  -3.529  13.319  1.00  0.00           H  
ATOM   2711 1HE  LYS A 174      53.021  -3.283  14.765  1.00  0.00           H  
ATOM   2712 2HE  LYS A 174      52.118  -4.245  13.591  1.00  0.00           H  
ATOM   2713 1HZ  LYS A 174      52.929  -5.583  15.391  1.00  0.00           H  
ATOM   2714 2HZ  LYS A 174      53.648  -6.052  13.982  1.00  0.00           H  
ATOM   2715 3HZ  LYS A 174      54.490  -5.154  15.080  1.00  0.00           H  
ATOM   2716  N   TYR A 175      49.688  -1.505  10.091  1.00  0.00           N  
ATOM   2717  CA  TYR A 175      48.585  -1.806   9.186  1.00  0.00           C  
ATOM   2718  C   TYR A 175      48.422  -0.716   8.135  1.00  0.00           C  
ATOM   2719  O   TYR A 175      48.177  -1.002   6.963  1.00  0.00           O  
ATOM   2720  CB  TYR A 175      47.283  -1.986   9.970  1.00  0.00           C  
ATOM   2721  CG  TYR A 175      47.221  -3.272  10.764  1.00  0.00           C  
ATOM   2722  CD1 TYR A 175      47.021  -3.230  12.136  1.00  0.00           C  
ATOM   2723  CD2 TYR A 175      47.366  -4.492  10.121  1.00  0.00           C  
ATOM   2724  CE1 TYR A 175      46.965  -4.405  12.862  1.00  0.00           C  
ATOM   2725  CE2 TYR A 175      47.309  -5.666  10.846  1.00  0.00           C  
ATOM   2726  CZ  TYR A 175      47.110  -5.625  12.211  1.00  0.00           C  
ATOM   2727  OH  TYR A 175      47.054  -6.794  12.934  1.00  0.00           O  
ATOM   2728  H   TYR A 175      49.491  -1.332  11.066  1.00  0.00           H  
ATOM   2729  HA  TYR A 175      48.809  -2.737   8.665  1.00  0.00           H  
ATOM   2730 1HB  TYR A 175      47.156  -1.152  10.662  1.00  0.00           H  
ATOM   2731 2HB  TYR A 175      46.439  -1.971   9.281  1.00  0.00           H  
ATOM   2732  HD1 TYR A 175      46.908  -2.271  12.642  1.00  0.00           H  
ATOM   2733  HD2 TYR A 175      47.524  -4.524   9.043  1.00  0.00           H  
ATOM   2734  HE1 TYR A 175      46.807  -4.372  13.940  1.00  0.00           H  
ATOM   2735  HE2 TYR A 175      47.423  -6.625  10.341  1.00  0.00           H  
ATOM   2736  HH  TYR A 175      46.911  -6.590  13.861  1.00  0.00           H  
ATOM   2737  N   ALA A 176      48.559   0.535   8.560  1.00  0.00           N  
ATOM   2738  CA  ALA A 176      48.428   1.671   7.655  1.00  0.00           C  
ATOM   2739  C   ALA A 176      49.530   1.668   6.604  1.00  0.00           C  
ATOM   2740  O   ALA A 176      49.284   1.953   5.432  1.00  0.00           O  
ATOM   2741  CB  ALA A 176      48.447   2.976   8.437  1.00  0.00           C  
ATOM   2742  H   ALA A 176      48.759   0.704   9.535  1.00  0.00           H  
ATOM   2743  HA  ALA A 176      47.473   1.583   7.137  1.00  0.00           H  
ATOM   2744 1HB  ALA A 176      48.348   3.815   7.747  1.00  0.00           H  
ATOM   2745 2HB  ALA A 176      47.617   2.989   9.144  1.00  0.00           H  
ATOM   2746 3HB  ALA A 176      49.387   3.062   8.979  1.00  0.00           H  
ATOM   2747  N   LEU A 177      50.746   1.344   7.029  1.00  0.00           N  
ATOM   2748  CA  LEU A 177      51.888   1.303   6.124  1.00  0.00           C  
ATOM   2749  C   LEU A 177      51.720   0.214   5.072  1.00  0.00           C  
ATOM   2750  O   LEU A 177      52.040   0.415   3.900  1.00  0.00           O  
ATOM   2751  CB  LEU A 177      53.181   1.064   6.914  1.00  0.00           C  
ATOM   2752  CG  LEU A 177      53.633   2.220   7.815  1.00  0.00           C  
ATOM   2753  CD1 LEU A 177      54.816   1.772   8.662  1.00  0.00           C  
ATOM   2754  CD2 LEU A 177      53.999   3.421   6.956  1.00  0.00           C  
ATOM   2755  H   LEU A 177      50.883   1.120   8.004  1.00  0.00           H  
ATOM   2756  HA  LEU A 177      51.960   2.263   5.615  1.00  0.00           H  
ATOM   2757 1HB  LEU A 177      53.046   0.186   7.543  1.00  0.00           H  
ATOM   2758 2HB  LEU A 177      53.987   0.860   6.208  1.00  0.00           H  
ATOM   2759  HG  LEU A 177      52.822   2.492   8.492  1.00  0.00           H  
ATOM   2760 1HD1 LEU A 177      55.137   2.593   9.303  1.00  0.00           H  
ATOM   2761 2HD1 LEU A 177      54.521   0.924   9.281  1.00  0.00           H  
ATOM   2762 3HD1 LEU A 177      55.638   1.477   8.011  1.00  0.00           H  
ATOM   2763 1HD2 LEU A 177      54.319   4.243   7.597  1.00  0.00           H  
ATOM   2764 2HD2 LEU A 177      54.810   3.151   6.280  1.00  0.00           H  
ATOM   2765 3HD2 LEU A 177      53.131   3.732   6.375  1.00  0.00           H  
ATOM   2766  N   ASP A 178      51.216  -0.939   5.498  1.00  0.00           N  
ATOM   2767  CA  ASP A 178      51.004  -2.063   4.593  1.00  0.00           C  
ATOM   2768  C   ASP A 178      49.953  -1.733   3.541  1.00  0.00           C  
ATOM   2769  O   ASP A 178      50.103  -2.079   2.369  1.00  0.00           O  
ATOM   2770  CB  ASP A 178      50.578  -3.308   5.375  1.00  0.00           C  
ATOM   2771  CG  ASP A 178      51.711  -3.908   6.196  1.00  0.00           C  
ATOM   2772  OD1 ASP A 178      52.844  -3.569   5.947  1.00  0.00           O  
ATOM   2773  OD2 ASP A 178      51.433  -4.699   7.066  1.00  0.00           O  
ATOM   2774  H   ASP A 178      50.974  -1.040   6.473  1.00  0.00           H  
ATOM   2775  HA  ASP A 178      51.943  -2.277   4.081  1.00  0.00           H  
ATOM   2776 1HB  ASP A 178      49.758  -3.054   6.045  1.00  0.00           H  
ATOM   2777 2HB  ASP A 178      50.212  -4.066   4.681  1.00  0.00           H  
ATOM   2778  N   VAL A 179      48.888  -1.061   3.967  1.00  0.00           N  
ATOM   2779  CA  VAL A 179      47.810  -0.682   3.062  1.00  0.00           C  
ATOM   2780  C   VAL A 179      48.294   0.307   2.010  1.00  0.00           C  
ATOM   2781  O   VAL A 179      47.929   0.210   0.838  1.00  0.00           O  
ATOM   2782  CB  VAL A 179      46.645  -0.057   3.852  1.00  0.00           C  
ATOM   2783  CG1 VAL A 179      45.602   0.512   2.901  1.00  0.00           C  
ATOM   2784  CG2 VAL A 179      46.026  -1.098   4.772  1.00  0.00           C  
ATOM   2785  H   VAL A 179      48.824  -0.807   4.942  1.00  0.00           H  
ATOM   2786  HA  VAL A 179      47.450  -1.580   2.558  1.00  0.00           H  
ATOM   2787  HB  VAL A 179      47.025   0.774   4.446  1.00  0.00           H  
ATOM   2788 1HG1 VAL A 179      44.785   0.950   3.477  1.00  0.00           H  
ATOM   2789 2HG1 VAL A 179      46.058   1.280   2.278  1.00  0.00           H  
ATOM   2790 3HG1 VAL A 179      45.212  -0.286   2.270  1.00  0.00           H  
ATOM   2791 1HG2 VAL A 179      45.203  -0.649   5.328  1.00  0.00           H  
ATOM   2792 2HG2 VAL A 179      45.651  -1.932   4.178  1.00  0.00           H  
ATOM   2793 3HG2 VAL A 179      46.780  -1.461   5.471  1.00  0.00           H  
ATOM   2794  N   VAL A 180      49.118   1.259   2.436  1.00  0.00           N  
ATOM   2795  CA  VAL A 180      49.655   2.268   1.531  1.00  0.00           C  
ATOM   2796  C   VAL A 180      50.560   1.640   0.479  1.00  0.00           C  
ATOM   2797  O   VAL A 180      50.519   2.015  -0.693  1.00  0.00           O  
ATOM   2798  CB  VAL A 180      50.448   3.326   2.321  1.00  0.00           C  
ATOM   2799  CG1 VAL A 180      51.168   4.272   1.370  1.00  0.00           C  
ATOM   2800  CG2 VAL A 180      49.512   4.095   3.241  1.00  0.00           C  
ATOM   2801  H   VAL A 180      49.379   1.284   3.411  1.00  0.00           H  
ATOM   2802  HA  VAL A 180      48.822   2.759   1.027  1.00  0.00           H  
ATOM   2803  HB  VAL A 180      51.213   2.825   2.915  1.00  0.00           H  
ATOM   2804 1HG1 VAL A 180      51.723   5.012   1.946  1.00  0.00           H  
ATOM   2805 2HG1 VAL A 180      51.858   3.705   0.747  1.00  0.00           H  
ATOM   2806 3HG1 VAL A 180      50.437   4.777   0.739  1.00  0.00           H  
ATOM   2807 1HG2 VAL A 180      50.080   4.840   3.797  1.00  0.00           H  
ATOM   2808 2HG2 VAL A 180      48.745   4.591   2.647  1.00  0.00           H  
ATOM   2809 3HG2 VAL A 180      49.040   3.404   3.940  1.00  0.00           H  
ATOM   2810  N   ARG A 181      51.377   0.682   0.905  1.00  0.00           N  
ATOM   2811  CA  ARG A 181      52.294  -0.000  -0.000  1.00  0.00           C  
ATOM   2812  C   ARG A 181      51.537  -0.801  -1.052  1.00  0.00           C  
ATOM   2813  O   ARG A 181      51.914  -0.818  -2.224  1.00  0.00           O  
ATOM   2814  CB  ARG A 181      53.217  -0.930   0.774  1.00  0.00           C  
ATOM   2815  CG  ARG A 181      54.303  -1.592  -0.059  1.00  0.00           C  
ATOM   2816  CD  ARG A 181      53.839  -2.876  -0.644  1.00  0.00           C  
ATOM   2817  NE  ARG A 181      53.431  -3.823   0.381  1.00  0.00           N  
ATOM   2818  CZ  ARG A 181      54.276  -4.608   1.077  1.00  0.00           C  
ATOM   2819  NH1 ARG A 181      55.569  -4.548   0.848  1.00  0.00           N  
ATOM   2820  NH2 ARG A 181      53.805  -5.439   1.991  1.00  0.00           N  
ATOM   2821  H   ARG A 181      51.362   0.420   1.880  1.00  0.00           H  
ATOM   2822  HA  ARG A 181      52.902   0.750  -0.507  1.00  0.00           H  
ATOM   2823 1HB  ARG A 181      53.707  -0.374   1.572  1.00  0.00           H  
ATOM   2824 2HB  ARG A 181      52.629  -1.721   1.239  1.00  0.00           H  
ATOM   2825 1HG  ARG A 181      54.592  -0.928  -0.874  1.00  0.00           H  
ATOM   2826 2HG  ARG A 181      55.171  -1.795   0.569  1.00  0.00           H  
ATOM   2827 1HD  ARG A 181      52.986  -2.692  -1.297  1.00  0.00           H  
ATOM   2828 2HD  ARG A 181      54.647  -3.325  -1.221  1.00  0.00           H  
ATOM   2829  HE  ARG A 181      52.443  -3.898   0.585  1.00  0.00           H  
ATOM   2830 1HH1 ARG A 181      55.929  -3.913   0.150  1.00  0.00           H  
ATOM   2831 2HH1 ARG A 181      56.202  -5.136   1.370  1.00  0.00           H  
ATOM   2832 1HH2 ARG A 181      52.811  -5.486   2.167  1.00  0.00           H  
ATOM   2833 2HH2 ARG A 181      54.438  -6.027   2.512  1.00  0.00           H  
ATOM   2834  N   ASP A 182      50.467  -1.464  -0.626  1.00  0.00           N  
ATOM   2835  CA  ASP A 182      49.655  -2.268  -1.531  1.00  0.00           C  
ATOM   2836  C   ASP A 182      48.977  -1.399  -2.583  1.00  0.00           C  
ATOM   2837  O   ASP A 182      48.904  -1.769  -3.755  1.00  0.00           O  
ATOM   2838  CB  ASP A 182      48.598  -3.052  -0.749  1.00  0.00           C  
ATOM   2839  CG  ASP A 182      49.191  -4.189   0.072  1.00  0.00           C  
ATOM   2840  OD1 ASP A 182      50.315  -4.553  -0.178  1.00  0.00           O  
ATOM   2841  OD2 ASP A 182      48.513  -4.683   0.941  1.00  0.00           O  
ATOM   2842  H   ASP A 182      50.210  -1.409   0.349  1.00  0.00           H  
ATOM   2843  HA  ASP A 182      50.306  -2.977  -2.043  1.00  0.00           H  
ATOM   2844 1HB  ASP A 182      48.067  -2.377  -0.078  1.00  0.00           H  
ATOM   2845 2HB  ASP A 182      47.866  -3.467  -1.443  1.00  0.00           H  
ATOM   2846  N   VAL A 183      48.482  -0.242  -2.157  1.00  0.00           N  
ATOM   2847  CA  VAL A 183      47.810   0.682  -3.062  1.00  0.00           C  
ATOM   2848  C   VAL A 183      48.770   1.222  -4.114  1.00  0.00           C  
ATOM   2849  O   VAL A 183      48.414   1.350  -5.285  1.00  0.00           O  
ATOM   2850  CB  VAL A 183      47.205   1.858  -2.272  1.00  0.00           C  
ATOM   2851  CG1 VAL A 183      46.669   2.918  -3.222  1.00  0.00           C  
ATOM   2852  CG2 VAL A 183      46.104   1.352  -1.352  1.00  0.00           C  
ATOM   2853  H   VAL A 183      48.574   0.003  -1.181  1.00  0.00           H  
ATOM   2854  HA  VAL A 183      47.004   0.148  -3.567  1.00  0.00           H  
ATOM   2855  HB  VAL A 183      47.990   2.326  -1.677  1.00  0.00           H  
ATOM   2856 1HG1 VAL A 183      46.246   3.742  -2.647  1.00  0.00           H  
ATOM   2857 2HG1 VAL A 183      47.481   3.292  -3.846  1.00  0.00           H  
ATOM   2858 3HG1 VAL A 183      45.896   2.483  -3.854  1.00  0.00           H  
ATOM   2859 1HG2 VAL A 183      45.682   2.188  -0.796  1.00  0.00           H  
ATOM   2860 2HG2 VAL A 183      45.323   0.878  -1.947  1.00  0.00           H  
ATOM   2861 3HG2 VAL A 183      46.519   0.625  -0.654  1.00  0.00           H  
ATOM   2862  N   ALA A 184      49.989   1.537  -3.688  1.00  0.00           N  
ATOM   2863  CA  ALA A 184      51.004   2.063  -4.593  1.00  0.00           C  
ATOM   2864  C   ALA A 184      51.393   1.032  -5.645  1.00  0.00           C  
ATOM   2865  O   ALA A 184      51.573   1.364  -6.817  1.00  0.00           O  
ATOM   2866  CB  ALA A 184      52.231   2.509  -3.811  1.00  0.00           C  
ATOM   2867  H   ALA A 184      50.218   1.409  -2.713  1.00  0.00           H  
ATOM   2868  HA  ALA A 184      50.583   2.925  -5.110  1.00  0.00           H  
ATOM   2869 1HB  ALA A 184      52.979   2.900  -4.500  1.00  0.00           H  
ATOM   2870 2HB  ALA A 184      51.948   3.288  -3.103  1.00  0.00           H  
ATOM   2871 3HB  ALA A 184      52.645   1.660  -3.269  1.00  0.00           H  
ATOM   2872  N   LYS A 185      51.521  -0.220  -5.219  1.00  0.00           N  
ATOM   2873  CA  LYS A 185      51.888  -1.303  -6.124  1.00  0.00           C  
ATOM   2874  C   LYS A 185      50.811  -1.532  -7.176  1.00  0.00           C  
ATOM   2875  O   LYS A 185      51.113  -1.760  -8.348  1.00  0.00           O  
ATOM   2876  CB  LYS A 185      52.141  -2.593  -5.341  1.00  0.00           C  
ATOM   2877  CG  LYS A 185      53.427  -2.592  -4.526  1.00  0.00           C  
ATOM   2878  CD  LYS A 185      53.535  -3.841  -3.664  1.00  0.00           C  
ATOM   2879  CE  LYS A 185      53.736  -5.086  -4.516  1.00  0.00           C  
ATOM   2880  NZ  LYS A 185      53.924  -6.305  -3.683  1.00  0.00           N  
ATOM   2881  H   LYS A 185      51.360  -0.427  -4.244  1.00  0.00           H  
ATOM   2882  HA  LYS A 185      52.806  -1.025  -6.642  1.00  0.00           H  
ATOM   2883 1HB  LYS A 185      51.311  -2.772  -4.657  1.00  0.00           H  
ATOM   2884 2HB  LYS A 185      52.183  -3.435  -6.032  1.00  0.00           H  
ATOM   2885 1HG  LYS A 185      54.284  -2.549  -5.198  1.00  0.00           H  
ATOM   2886 2HG  LYS A 185      53.448  -1.713  -3.881  1.00  0.00           H  
ATOM   2887 1HD  LYS A 185      54.379  -3.739  -2.980  1.00  0.00           H  
ATOM   2888 2HD  LYS A 185      52.625  -3.958  -3.076  1.00  0.00           H  
ATOM   2889 1HE  LYS A 185      52.870  -5.230  -5.159  1.00  0.00           H  
ATOM   2890 2HE  LYS A 185      54.614  -4.956  -5.149  1.00  0.00           H  
ATOM   2891 1HZ  LYS A 185      54.054  -7.107  -4.284  1.00  0.00           H  
ATOM   2892 2HZ  LYS A 185      54.737  -6.190  -3.095  1.00  0.00           H  
ATOM   2893 3HZ  LYS A 185      53.108  -6.447  -3.105  1.00  0.00           H  
ATOM   2894  N   LYS A 186      49.553  -1.470  -6.751  1.00  0.00           N  
ATOM   2895  CA  LYS A 186      48.428  -1.671  -7.655  1.00  0.00           C  
ATOM   2896  C   LYS A 186      48.364  -0.571  -8.707  1.00  0.00           C  
ATOM   2897  O   LYS A 186      48.094  -0.834  -9.879  1.00  0.00           O  
ATOM   2898  CB  LYS A 186      47.115  -1.728  -6.872  1.00  0.00           C  
ATOM   2899  CG  LYS A 186      46.962  -2.959  -5.989  1.00  0.00           C  
ATOM   2900  CD  LYS A 186      46.853  -4.227  -6.823  1.00  0.00           C  
ATOM   2901  CE  LYS A 186      46.626  -5.449  -5.946  1.00  0.00           C  
ATOM   2902  NZ  LYS A 186      46.548  -6.702  -6.746  1.00  0.00           N  
ATOM   2903  H   LYS A 186      49.372  -1.279  -5.776  1.00  0.00           H  
ATOM   2904  HA  LYS A 186      48.566  -2.621  -8.173  1.00  0.00           H  
ATOM   2905 1HB  LYS A 186      47.033  -0.847  -6.235  1.00  0.00           H  
ATOM   2906 2HB  LYS A 186      46.276  -1.708  -7.567  1.00  0.00           H  
ATOM   2907 1HG  LYS A 186      47.825  -3.042  -5.327  1.00  0.00           H  
ATOM   2908 2HG  LYS A 186      46.066  -2.859  -5.377  1.00  0.00           H  
ATOM   2909 1HD  LYS A 186      46.022  -4.132  -7.523  1.00  0.00           H  
ATOM   2910 2HD  LYS A 186      47.772  -4.367  -7.393  1.00  0.00           H  
ATOM   2911 1HE  LYS A 186      47.441  -5.540  -5.230  1.00  0.00           H  
ATOM   2912 2HE  LYS A 186      45.695  -5.330  -5.391  1.00  0.00           H  
ATOM   2913 1HZ  LYS A 186      46.397  -7.487  -6.130  1.00  0.00           H  
ATOM   2914 2HZ  LYS A 186      45.782  -6.636  -7.402  1.00  0.00           H  
ATOM   2915 3HZ  LYS A 186      47.413  -6.833  -7.251  1.00  0.00           H  
ATOM   2916  N   ALA A 187      48.614   0.663  -8.282  1.00  0.00           N  
ATOM   2917  CA  ALA A 187      48.585   1.806  -9.186  1.00  0.00           C  
ATOM   2918  C   ALA A 187      49.682   1.704 -10.238  1.00  0.00           C  
ATOM   2919  O   ALA A 187      49.462   2.011 -11.410  1.00  0.00           O  
ATOM   2920  CB  ALA A 187      48.721   3.104  -8.403  1.00  0.00           C  
ATOM   2921  H   ALA A 187      48.830   0.813  -7.307  1.00  0.00           H  
ATOM   2922  HA  ALA A 187      47.625   1.805  -9.703  1.00  0.00           H  
ATOM   2923 1HB  ALA A 187      48.698   3.948  -9.092  1.00  0.00           H  
ATOM   2924 2HB  ALA A 187      47.897   3.190  -7.695  1.00  0.00           H  
ATOM   2925 3HB  ALA A 187      49.666   3.104  -7.862  1.00  0.00           H  
ATOM   2926  N   LEU A 188      50.864   1.271  -9.813  1.00  0.00           N  
ATOM   2927  CA  LEU A 188      51.998   1.128 -10.717  1.00  0.00           C  
ATOM   2928  C   LEU A 188      51.732   0.058 -11.769  1.00  0.00           C  
ATOM   2929  O   LEU A 188      52.068   0.229 -12.941  1.00  0.00           O  
ATOM   2930  CB  LEU A 188      53.264   0.774  -9.927  1.00  0.00           C  
ATOM   2931  CG  LEU A 188      53.817   1.885  -9.024  1.00  0.00           C  
ATOM   2932  CD1 LEU A 188      54.955   1.332  -8.177  1.00  0.00           C  
ATOM   2933  CD2 LEU A 188      54.290   3.048  -9.883  1.00  0.00           C  
ATOM   2934  H   LEU A 188      50.980   1.035  -8.838  1.00  0.00           H  
ATOM   2935  HA  LEU A 188      52.156   2.078 -11.226  1.00  0.00           H  
ATOM   2936 1HB  LEU A 188      53.051  -0.088  -9.297  1.00  0.00           H  
ATOM   2937 2HB  LEU A 188      54.048   0.499 -10.632  1.00  0.00           H  
ATOM   2938  HG  LEU A 188      53.034   2.228  -8.348  1.00  0.00           H  
ATOM   2939 1HD1 LEU A 188      55.348   2.121  -7.536  1.00  0.00           H  
ATOM   2940 2HD1 LEU A 188      54.584   0.514  -7.559  1.00  0.00           H  
ATOM   2941 3HD1 LEU A 188      55.748   0.965  -8.828  1.00  0.00           H  
ATOM   2942 1HD2 LEU A 188      54.682   3.838  -9.241  1.00  0.00           H  
ATOM   2943 2HD2 LEU A 188      55.074   2.707 -10.559  1.00  0.00           H  
ATOM   2944 3HD2 LEU A 188      53.453   3.435 -10.464  1.00  0.00           H  
ATOM   2945  N   ASP A 189      51.127  -1.045 -11.344  1.00  0.00           N  
ATOM   2946  CA  ASP A 189      50.814  -2.145 -12.248  1.00  0.00           C  
ATOM   2947  C   ASP A 189      49.797  -1.721 -13.300  1.00  0.00           C  
ATOM   2948  O   ASP A 189      49.916  -2.079 -14.472  1.00  0.00           O  
ATOM   2949  CB  ASP A 189      50.277  -3.346 -11.466  1.00  0.00           C  
ATOM   2950  CG  ASP A 189      51.352  -4.046 -10.644  1.00  0.00           C  
ATOM   2951  OD1 ASP A 189      52.510  -3.811 -10.894  1.00  0.00           O  
ATOM   2952  OD2 ASP A 189      51.003  -4.808  -9.774  1.00  0.00           O  
ATOM   2953  H   ASP A 189      50.877  -1.124 -10.369  1.00  0.00           H  
ATOM   2954  HA  ASP A 189      51.729  -2.443 -12.760  1.00  0.00           H  
ATOM   2955 1HB  ASP A 189      49.483  -3.018 -10.795  1.00  0.00           H  
ATOM   2956 2HB  ASP A 189      49.843  -4.067 -12.159  1.00  0.00           H  
ATOM   2957  N   VAL A 190      48.797  -0.956 -12.875  1.00  0.00           N  
ATOM   2958  CA  VAL A 190      47.757  -0.482 -13.779  1.00  0.00           C  
ATOM   2959  C   VAL A 190      48.329   0.460 -14.831  1.00  0.00           C  
ATOM   2960  O   VAL A 190      47.957   0.397 -16.003  1.00  0.00           O  
ATOM   2961  CB  VAL A 190      46.653   0.245 -12.988  1.00  0.00           C  
ATOM   2962  CG1 VAL A 190      45.664   0.905 -13.938  1.00  0.00           C  
ATOM   2963  CG2 VAL A 190      45.944  -0.736 -12.068  1.00  0.00           C  
ATOM   2964  H   VAL A 190      48.756  -0.696 -11.900  1.00  0.00           H  
ATOM   2965  HA  VAL A 190      47.317  -1.344 -14.283  1.00  0.00           H  
ATOM   2966  HB  VAL A 190      47.107   1.039 -12.395  1.00  0.00           H  
ATOM   2967 1HG1 VAL A 190      44.891   1.414 -13.363  1.00  0.00           H  
ATOM   2968 2HG1 VAL A 190      46.187   1.629 -14.562  1.00  0.00           H  
ATOM   2969 3HG1 VAL A 190      45.204   0.145 -14.570  1.00  0.00           H  
ATOM   2970 1HG2 VAL A 190      45.165  -0.216 -11.512  1.00  0.00           H  
ATOM   2971 2HG2 VAL A 190      45.495  -1.533 -12.661  1.00  0.00           H  
ATOM   2972 3HG2 VAL A 190      46.663  -1.165 -11.370  1.00  0.00           H  
ATOM   2973  N   ALA A 191      49.235   1.333 -14.406  1.00  0.00           N  
ATOM   2974  CA  ALA A 191      49.861   2.290 -15.310  1.00  0.00           C  
ATOM   2975  C   ALA A 191      50.564   1.582 -16.461  1.00  0.00           C  
ATOM   2976  O   ALA A 191      50.407   1.958 -17.623  1.00  0.00           O  
ATOM   2977  CB  ALA A 191      50.843   3.171 -14.552  1.00  0.00           C  
ATOM   2978  H   ALA A 191      49.497   1.334 -13.431  1.00  0.00           H  
ATOM   2979  HA  ALA A 191      49.077   2.919 -15.733  1.00  0.00           H  
ATOM   2980 1HB  ALA A 191      51.303   3.880 -15.240  1.00  0.00           H  
ATOM   2981 2HB  ALA A 191      50.315   3.715 -13.769  1.00  0.00           H  
ATOM   2982 3HB  ALA A 191      51.616   2.549 -14.102  1.00  0.00           H  
ATOM   2983  N   VAL A 192      51.340   0.555 -16.132  1.00  0.00           N  
ATOM   2984  CA  VAL A 192      52.069  -0.208 -17.138  1.00  0.00           C  
ATOM   2985  C   VAL A 192      51.122  -0.798 -18.175  1.00  0.00           C  
ATOM   2986  O   VAL A 192      51.370  -0.709 -19.378  1.00  0.00           O  
ATOM   2987  CB  VAL A 192      52.868  -1.344 -16.472  1.00  0.00           C  
ATOM   2988  CG1 VAL A 192      53.455  -2.271 -17.526  1.00  0.00           C  
ATOM   2989  CG2 VAL A 192      53.966  -0.760 -15.596  1.00  0.00           C  
ATOM   2990  H   VAL A 192      51.427   0.296 -15.160  1.00  0.00           H  
ATOM   2991  HA  VAL A 192      52.766   0.462 -17.642  1.00  0.00           H  
ATOM   2992  HB  VAL A 192      52.192  -1.941 -15.859  1.00  0.00           H  
ATOM   2993 1HG1 VAL A 192      54.017  -3.068 -17.037  1.00  0.00           H  
ATOM   2994 2HG1 VAL A 192      52.650  -2.705 -18.117  1.00  0.00           H  
ATOM   2995 3HG1 VAL A 192      54.122  -1.706 -18.177  1.00  0.00           H  
ATOM   2996 1HG2 VAL A 192      54.526  -1.568 -15.127  1.00  0.00           H  
ATOM   2997 2HG2 VAL A 192      54.638  -0.158 -16.207  1.00  0.00           H  
ATOM   2998 3HG2 VAL A 192      53.520  -0.133 -14.823  1.00  0.00           H  
ATOM   2999  N   GLU A 193      50.042  -1.395 -17.648  1.00  0.00           N  
ATOM   3000  CA  GLU A 193      48.967  -2.051 -18.384  1.00  0.00           C  
ATOM   3001  C   GLU A 193      48.159  -1.130 -19.263  1.00  0.00           C  
ATOM   3002  O   GLU A 193      47.764  -1.500 -20.369  1.00  0.00           O  
ATOM   3003  CB  GLU A 193      48.023  -2.751 -17.404  1.00  0.00           C  
ATOM   3004  CG  GLU A 193      48.624  -3.964 -16.709  1.00  0.00           C  
ATOM   3005  CD  GLU A 193      47.691  -4.586 -15.707  1.00  0.00           C  
ATOM   3006  OE1 GLU A 193      46.647  -4.028 -15.469  1.00  0.00           O  
ATOM   3007  OE2 GLU A 193      48.023  -5.621 -15.180  1.00  0.00           O  
ATOM   3008  H   GLU A 193      49.929  -1.411 -16.644  1.00  0.00           H  
ATOM   3009  HA  GLU A 193      49.406  -2.802 -19.042  1.00  0.00           H  
ATOM   3010 1HB  GLU A 193      47.710  -2.045 -16.634  1.00  0.00           H  
ATOM   3011 2HB  GLU A 193      47.127  -3.077 -17.932  1.00  0.00           H  
ATOM   3012 1HG  GLU A 193      48.880  -4.710 -17.461  1.00  0.00           H  
ATOM   3013 2HG  GLU A 193      49.542  -3.664 -16.207  1.00  0.00           H  
ATOM   3014  N   SER A 194      47.915   0.065 -18.773  1.00  0.00           N  
ATOM   3015  CA  SER A 194      47.139   1.025 -19.531  1.00  0.00           C  
ATOM   3016  C   SER A 194      47.955   1.565 -20.691  1.00  0.00           C  
ATOM   3017  O   SER A 194      47.525   2.482 -21.391  1.00  0.00           O  
ATOM   3018  CB  SER A 194      46.689   2.163 -18.636  1.00  0.00           C  
ATOM   3019  OG  SER A 194      45.813   1.705 -17.643  1.00  0.00           O  
ATOM   3020  H   SER A 194      48.276   0.306 -17.861  1.00  0.00           H  
ATOM   3021  HA  SER A 194      46.257   0.521 -19.928  1.00  0.00           H  
ATOM   3022 1HB  SER A 194      47.560   2.626 -18.171  1.00  0.00           H  
ATOM   3023 2HB  SER A 194      46.195   2.925 -19.237  1.00  0.00           H  
ATOM   3024  HG  SER A 194      46.366   1.314 -16.962  1.00  0.00           H  
ATOM   3025  N   LYS A 195      49.135   0.987 -20.886  1.00  0.00           N  
ATOM   3026  CA  LYS A 195      50.030   1.423 -21.944  1.00  0.00           C  
ATOM   3027  C   LYS A 195      50.245   2.926 -21.851  1.00  0.00           C  
ATOM   3028  O   LYS A 195      49.770   3.684 -22.696  1.00  0.00           O  
ATOM   3029  CB  LYS A 195      49.474   1.045 -23.318  1.00  0.00           C  
ATOM   3030  CG  LYS A 195      49.299  -0.452 -23.536  1.00  0.00           C  
ATOM   3031  CD  LYS A 195      48.789  -0.750 -24.938  1.00  0.00           C  
ATOM   3032  CE  LYS A 195      48.585  -2.244 -25.147  1.00  0.00           C  
ATOM   3033  NZ  LYS A 195      48.057  -2.548 -26.505  1.00  0.00           N  
ATOM   3034  H   LYS A 195      49.416   0.226 -20.284  1.00  0.00           H  
ATOM   3035  HA  LYS A 195      50.992   0.927 -21.809  1.00  0.00           H  
ATOM   3036 1HB  LYS A 195      48.502   1.520 -23.460  1.00  0.00           H  
ATOM   3037 2HB  LYS A 195      50.139   1.421 -24.096  1.00  0.00           H  
ATOM   3038 1HG  LYS A 195      50.255  -0.955 -23.391  1.00  0.00           H  
ATOM   3039 2HG  LYS A 195      48.588  -0.844 -22.809  1.00  0.00           H  
ATOM   3040 1HD  LYS A 195      47.840  -0.236 -25.097  1.00  0.00           H  
ATOM   3041 2HD  LYS A 195      49.508  -0.385 -25.671  1.00  0.00           H  
ATOM   3042 1HE  LYS A 195      49.534  -2.762 -25.015  1.00  0.00           H  
ATOM   3043 2HE  LYS A 195      47.883  -2.622 -24.405  1.00  0.00           H  
ATOM   3044 1HZ  LYS A 195      47.936  -3.546 -26.603  1.00  0.00           H  
ATOM   3045 2HZ  LYS A 195      47.167  -2.087 -26.632  1.00  0.00           H  
ATOM   3046 3HZ  LYS A 195      48.710  -2.219 -27.202  1.00  0.00           H  
ATOM   3047  N   PRO A 196      50.965   3.354 -20.818  1.00  0.00           N  
ATOM   3048  CA  PRO A 196      51.251   4.760 -20.610  1.00  0.00           C  
ATOM   3049  C   PRO A 196      52.404   5.229 -21.495  1.00  0.00           C  
ATOM   3050  O   PRO A 196      53.071   4.421 -22.142  1.00  0.00           O  
ATOM   3051  CB  PRO A 196      51.617   4.815 -19.123  1.00  0.00           C  
ATOM   3052  CG  PRO A 196      52.268   3.501 -18.858  1.00  0.00           C  
ATOM   3053  CD  PRO A 196      51.490   2.522 -19.696  1.00  0.00           C  
ATOM   3054  HA  PRO A 196      50.344   5.348 -20.815  1.00  0.00           H  
ATOM   3055 1HB  PRO A 196      52.285   5.669 -18.932  1.00  0.00           H  
ATOM   3056 2HB  PRO A 196      50.712   4.973 -18.519  1.00  0.00           H  
ATOM   3057 1HG  PRO A 196      53.332   3.542 -19.133  1.00  0.00           H  
ATOM   3058 2HG  PRO A 196      52.226   3.267 -17.784  1.00  0.00           H  
ATOM   3059 1HD  PRO A 196      52.165   1.734 -20.062  1.00  0.00           H  
ATOM   3060 2HD  PRO A 196      50.678   2.088 -19.094  1.00  0.00           H  
ATOM   3061  N   SER A 197      52.620   6.541 -21.507  1.00  0.00           N  
ATOM   3062  CA  SER A 197      53.719   7.134 -22.279  1.00  0.00           C  
ATOM   3063  C   SER A 197      54.942   7.453 -21.422  1.00  0.00           C  
ATOM   3064  O   SER A 197      54.884   7.392 -20.194  1.00  0.00           O  
ATOM   3065  CB  SER A 197      53.241   8.401 -22.962  1.00  0.00           C  
ATOM   3066  OG  SER A 197      52.232   8.119 -23.893  1.00  0.00           O  
ATOM   3067  H   SER A 197      52.013   7.145 -20.971  1.00  0.00           H  
ATOM   3068  HA  SER A 197      54.031   6.419 -23.042  1.00  0.00           H  
ATOM   3069 1HB  SER A 197      52.864   9.097 -22.213  1.00  0.00           H  
ATOM   3070 2HB  SER A 197      54.079   8.882 -23.464  1.00  0.00           H  
ATOM   3071  HG  SER A 197      51.985   8.963 -24.279  1.00  0.00           H  
ATOM   3072  N   GLY A 198      56.239   7.843 -21.947  1.00  0.00           N  
ATOM   3073  CA  GLY A 198      57.245   8.093 -20.920  1.00  0.00           C  
ATOM   3074  C   GLY A 198      56.788   9.157 -19.937  1.00  0.00           C  
ATOM   3075  O   GLY A 198      56.905   8.986 -18.724  1.00  0.00           O  
ATOM   3076  H   GLY A 198      56.364   7.915 -22.947  1.00  0.00           H  
ATOM   3077 1HA  GLY A 198      57.455   7.168 -20.383  1.00  0.00           H  
ATOM   3078 2HA  GLY A 198      58.175   8.409 -21.391  1.00  0.00           H  
ATOM   3079  N   GLU A 199      56.256  10.282 -20.432  1.00  0.00           N  
ATOM   3080  CA  GLU A 199      55.803  11.296 -19.487  1.00  0.00           C  
ATOM   3081  C   GLU A 199      54.775  10.726 -18.518  1.00  0.00           C  
ATOM   3082  O   GLU A 199      54.866  10.934 -17.308  1.00  0.00           O  
ATOM   3083  CB  GLU A 199      55.207  12.492 -20.233  1.00  0.00           C  
ATOM   3084  CG  GLU A 199      56.227  13.340 -20.978  1.00  0.00           C  
ATOM   3085  CD  GLU A 199      55.598  14.453 -21.769  1.00  0.00           C  
ATOM   3086  OE1 GLU A 199      54.393  14.502 -21.834  1.00  0.00           O  
ATOM   3087  OE2 GLU A 199      56.322  15.255 -22.309  1.00  0.00           O  
ATOM   3088  H   GLU A 199      56.185  10.394 -21.433  1.00  0.00           H  
ATOM   3089  HA  GLU A 199      56.662  11.638 -18.908  1.00  0.00           H  
ATOM   3090 1HB  GLU A 199      54.472  12.140 -20.957  1.00  0.00           H  
ATOM   3091 2HB  GLU A 199      54.686  13.139 -19.526  1.00  0.00           H  
ATOM   3092 1HG  GLU A 199      56.922  13.771 -20.257  1.00  0.00           H  
ATOM   3093 2HG  GLU A 199      56.796  12.699 -21.651  1.00  0.00           H  
ATOM   3094  N   GLN A 200      53.797  10.006 -19.058  1.00  0.00           N  
ATOM   3095  CA  GLN A 200      52.749   9.405 -18.242  1.00  0.00           C  
ATOM   3096  C   GLN A 200      53.337   8.473 -17.190  1.00  0.00           C  
ATOM   3097  O   GLN A 200      52.965   8.530 -16.018  1.00  0.00           O  
ATOM   3098  CB  GLN A 200      51.757   8.640 -19.122  1.00  0.00           C  
ATOM   3099  CG  GLN A 200      50.927   9.524 -20.037  1.00  0.00           C  
ATOM   3100  CD  GLN A 200      51.638   9.838 -21.340  1.00  0.00           C  
ATOM   3101  OE1 GLN A 200      52.832  10.151 -21.351  1.00  0.00           O  
ATOM   3102  NE2 GLN A 200      50.909   9.757 -22.446  1.00  0.00           N  
ATOM   3103  H   GLN A 200      53.780   9.872 -20.059  1.00  0.00           H  
ATOM   3104  HA  GLN A 200      52.214  10.201 -17.725  1.00  0.00           H  
ATOM   3105 1HB  GLN A 200      52.297   7.926 -19.743  1.00  0.00           H  
ATOM   3106 2HB  GLN A 200      51.072   8.073 -18.491  1.00  0.00           H  
ATOM   3107 1HG  GLN A 200      49.994   9.012 -20.273  1.00  0.00           H  
ATOM   3108 2HG  GLN A 200      50.718  10.464 -19.526  1.00  0.00           H  
ATOM   3109 1HE2 GLN A 200      51.324   9.953 -23.336  1.00  0.00           H  
ATOM   3110 2HE2 GLN A 200      49.944   9.500 -22.392  1.00  0.00           H  
ATOM   3111  N   MET A 201      54.258   7.614 -17.615  1.00  0.00           N  
ATOM   3112  CA  MET A 201      54.899   6.668 -16.710  1.00  0.00           C  
ATOM   3113  C   MET A 201      55.732   7.389 -15.659  1.00  0.00           C  
ATOM   3114  O   MET A 201      55.732   7.012 -14.487  1.00  0.00           O  
ATOM   3115  CB  MET A 201      55.767   5.689 -17.498  1.00  0.00           C  
ATOM   3116  CG  MET A 201      56.292   4.515 -16.683  1.00  0.00           C  
ATOM   3117  SD  MET A 201      54.983   3.385 -16.170  1.00  0.00           S  
ATOM   3118  CE  MET A 201      54.747   3.891 -14.468  1.00  0.00           C  
ATOM   3119  H   MET A 201      54.521   7.617 -18.590  1.00  0.00           H  
ATOM   3120  HA  MET A 201      54.123   6.108 -16.189  1.00  0.00           H  
ATOM   3121 1HB  MET A 201      55.194   5.286 -18.333  1.00  0.00           H  
ATOM   3122 2HB  MET A 201      56.625   6.217 -17.915  1.00  0.00           H  
ATOM   3123 1HG  MET A 201      57.017   3.957 -17.274  1.00  0.00           H  
ATOM   3124 2HG  MET A 201      56.794   4.888 -15.791  1.00  0.00           H  
ATOM   3125 1HE  MET A 201      53.966   3.282 -14.013  1.00  0.00           H  
ATOM   3126 2HE  MET A 201      55.679   3.759 -13.917  1.00  0.00           H  
ATOM   3127 3HE  MET A 201      54.453   4.940 -14.438  1.00  0.00           H  
ATOM   3128  N   LYS A 202      56.442   8.429 -16.084  1.00  0.00           N  
ATOM   3129  CA  LYS A 202      57.281   9.205 -15.179  1.00  0.00           C  
ATOM   3130  C   LYS A 202      56.443   9.920 -14.128  1.00  0.00           C  
ATOM   3131  O   LYS A 202      56.816   9.977 -12.956  1.00  0.00           O  
ATOM   3132  CB  LYS A 202      58.119  10.218 -15.961  1.00  0.00           C  
ATOM   3133  CG  LYS A 202      59.032  11.079 -15.098  1.00  0.00           C  
ATOM   3134  CD  LYS A 202      58.387  12.419 -14.778  1.00  0.00           C  
ATOM   3135  CE  LYS A 202      58.327  13.313 -16.007  1.00  0.00           C  
ATOM   3136  NZ  LYS A 202      57.656  14.610 -15.720  1.00  0.00           N  
ATOM   3137  H   LYS A 202      56.399   8.688 -17.059  1.00  0.00           H  
ATOM   3138  HA  LYS A 202      57.954   8.522 -14.660  1.00  0.00           H  
ATOM   3139 1HB  LYS A 202      58.742   9.692 -16.686  1.00  0.00           H  
ATOM   3140 2HB  LYS A 202      57.459  10.883 -16.518  1.00  0.00           H  
ATOM   3141 1HG  LYS A 202      59.249  10.557 -14.165  1.00  0.00           H  
ATOM   3142 2HG  LYS A 202      59.970  11.253 -15.623  1.00  0.00           H  
ATOM   3143 1HD  LYS A 202      57.374  12.256 -14.408  1.00  0.00           H  
ATOM   3144 2HD  LYS A 202      58.962  12.923 -14.001  1.00  0.00           H  
ATOM   3145 1HE  LYS A 202      59.338  13.512 -16.361  1.00  0.00           H  
ATOM   3146 2HE  LYS A 202      57.782  12.804 -16.802  1.00  0.00           H  
ATOM   3147 1HZ  LYS A 202      57.636  15.173 -16.559  1.00  0.00           H  
ATOM   3148 2HZ  LYS A 202      56.710  14.438 -15.409  1.00  0.00           H  
ATOM   3149 3HZ  LYS A 202      58.164  15.100 -14.998  1.00  0.00           H  
ATOM   3150  N   GLU A 203      55.308  10.465 -14.553  1.00  0.00           N  
ATOM   3151  CA  GLU A 203      54.415  11.178 -13.648  1.00  0.00           C  
ATOM   3152  C   GLU A 203      53.834  10.242 -12.597  1.00  0.00           C  
ATOM   3153  O   GLU A 203      53.722  10.602 -11.425  1.00  0.00           O  
ATOM   3154  CB  GLU A 203      53.283  11.846 -14.432  1.00  0.00           C  
ATOM   3155  CG  GLU A 203      53.725  13.010 -15.306  1.00  0.00           C  
ATOM   3156  CD  GLU A 203      54.273  14.163 -14.512  1.00  0.00           C  
ATOM   3157  OE1 GLU A 203      53.746  14.440 -13.461  1.00  0.00           O  
ATOM   3158  OE2 GLU A 203      55.220  14.768 -14.956  1.00  0.00           O  
ATOM   3159  H   GLU A 203      55.058  10.383 -15.528  1.00  0.00           H  
ATOM   3160  HA  GLU A 203      54.988  11.951 -13.135  1.00  0.00           H  
ATOM   3161 1HB  GLU A 203      52.801  11.109 -15.075  1.00  0.00           H  
ATOM   3162 2HB  GLU A 203      52.529  12.217 -13.737  1.00  0.00           H  
ATOM   3163 1HG  GLU A 203      54.494  12.662 -15.996  1.00  0.00           H  
ATOM   3164 2HG  GLU A 203      52.875  13.352 -15.895  1.00  0.00           H  
ATOM   3165  N   MET A 204      53.465   9.038 -13.022  1.00  0.00           N  
ATOM   3166  CA  MET A 204      52.895   8.048 -12.117  1.00  0.00           C  
ATOM   3167  C   MET A 204      53.908   7.614 -11.066  1.00  0.00           C  
ATOM   3168  O   MET A 204      53.569   7.448  -9.894  1.00  0.00           O  
ATOM   3169  CB  MET A 204      52.394   6.840 -12.905  1.00  0.00           C  
ATOM   3170  CG  MET A 204      51.568   5.854 -12.090  1.00  0.00           C  
ATOM   3171  SD  MET A 204      49.979   6.537 -11.576  1.00  0.00           S  
ATOM   3172  CE  MET A 204      50.332   6.970  -9.875  1.00  0.00           C  
ATOM   3173  H   MET A 204      53.583   8.803 -13.997  1.00  0.00           H  
ATOM   3174  HA  MET A 204      52.052   8.501 -11.596  1.00  0.00           H  
ATOM   3175 1HB  MET A 204      51.781   7.178 -13.740  1.00  0.00           H  
ATOM   3176 2HB  MET A 204      53.244   6.298 -13.322  1.00  0.00           H  
ATOM   3177 1HG  MET A 204      51.383   4.958 -12.681  1.00  0.00           H  
ATOM   3178 2HG  MET A 204      52.123   5.565 -11.198  1.00  0.00           H  
ATOM   3179 1HE  MET A 204      49.442   7.406  -9.419  1.00  0.00           H  
ATOM   3180 2HE  MET A 204      50.621   6.074  -9.324  1.00  0.00           H  
ATOM   3181 3HE  MET A 204      51.147   7.693  -9.845  1.00  0.00           H  
ATOM   3182  N   ALA A 205      55.153   7.431 -11.491  1.00  0.00           N  
ATOM   3183  CA  ALA A 205      56.219   7.016 -10.586  1.00  0.00           C  
ATOM   3184  C   ALA A 205      56.495   8.083  -9.535  1.00  0.00           C  
ATOM   3185  O   ALA A 205      56.709   7.773  -8.363  1.00  0.00           O  
ATOM   3186  CB  ALA A 205      57.487   6.704 -11.368  1.00  0.00           C  
ATOM   3187  H   ALA A 205      55.367   7.583 -12.466  1.00  0.00           H  
ATOM   3188  HA  ALA A 205      55.892   6.114 -10.069  1.00  0.00           H  
ATOM   3189 1HB  ALA A 205      58.273   6.396 -10.678  1.00  0.00           H  
ATOM   3190 2HB  ALA A 205      57.289   5.898 -12.075  1.00  0.00           H  
ATOM   3191 3HB  ALA A 205      57.807   7.592 -11.910  1.00  0.00           H  
ATOM   3192  N   LEU A 206      56.489   9.342  -9.960  1.00  0.00           N  
ATOM   3193  CA  LEU A 206      56.738  10.457  -9.055  1.00  0.00           C  
ATOM   3194  C   LEU A 206      55.642  10.570  -8.004  1.00  0.00           C  
ATOM   3195  O   LEU A 206      55.917  10.829  -6.832  1.00  0.00           O  
ATOM   3196  CB  LEU A 206      56.835  11.769  -9.844  1.00  0.00           C  
ATOM   3197  CG  LEU A 206      57.136  13.024  -9.015  1.00  0.00           C  
ATOM   3198  CD1 LEU A 206      58.467  12.851  -8.297  1.00  0.00           C  
ATOM   3199  CD2 LEU A 206      57.160  14.241  -9.927  1.00  0.00           C  
ATOM   3200  H   LEU A 206      56.307   9.531 -10.935  1.00  0.00           H  
ATOM   3201  HA  LEU A 206      57.685  10.284  -8.546  1.00  0.00           H  
ATOM   3202 1HB  LEU A 206      57.622  11.668 -10.590  1.00  0.00           H  
ATOM   3203 2HB  LEU A 206      55.890  11.933 -10.363  1.00  0.00           H  
ATOM   3204  HG  LEU A 206      56.362  13.153  -8.258  1.00  0.00           H  
ATOM   3205 1HD1 LEU A 206      58.681  13.742  -7.707  1.00  0.00           H  
ATOM   3206 2HD1 LEU A 206      58.415  11.985  -7.637  1.00  0.00           H  
ATOM   3207 3HD1 LEU A 206      59.259  12.702  -9.030  1.00  0.00           H  
ATOM   3208 1HD2 LEU A 206      57.374  15.133  -9.338  1.00  0.00           H  
ATOM   3209 2HD2 LEU A 206      57.934  14.113 -10.684  1.00  0.00           H  
ATOM   3210 3HD2 LEU A 206      56.191  14.351 -10.414  1.00  0.00           H  
ATOM   3211  N   SER A 207      54.399  10.374  -8.429  1.00  0.00           N  
ATOM   3212  CA  SER A 207      53.258  10.453  -7.524  1.00  0.00           C  
ATOM   3213  C   SER A 207      53.312   9.353  -6.472  1.00  0.00           C  
ATOM   3214  O   SER A 207      53.016   9.586  -5.300  1.00  0.00           O  
ATOM   3215  CB  SER A 207      51.963  10.353  -8.306  1.00  0.00           C  
ATOM   3216  OG  SER A 207      51.795  11.464  -9.144  1.00  0.00           O  
ATOM   3217  H   SER A 207      54.240  10.165  -9.404  1.00  0.00           H  
ATOM   3218  HA  SER A 207      53.287  11.417  -7.014  1.00  0.00           H  
ATOM   3219 1HB  SER A 207      51.968   9.442  -8.904  1.00  0.00           H  
ATOM   3220 2HB  SER A 207      51.124  10.286  -7.615  1.00  0.00           H  
ATOM   3221  HG  SER A 207      52.340  11.297  -9.917  1.00  0.00           H  
ATOM   3222  N   VAL A 208      53.692   8.153  -6.898  1.00  0.00           N  
ATOM   3223  CA  VAL A 208      53.786   7.013  -5.993  1.00  0.00           C  
ATOM   3224  C   VAL A 208      54.866   7.232  -4.941  1.00  0.00           C  
ATOM   3225  O   VAL A 208      54.680   6.904  -3.769  1.00  0.00           O  
ATOM   3226  CB  VAL A 208      54.096   5.728  -6.783  1.00  0.00           C  
ATOM   3227  CG1 VAL A 208      54.383   4.575  -5.833  1.00  0.00           C  
ATOM   3228  CG2 VAL A 208      52.933   5.392  -7.703  1.00  0.00           C  
ATOM   3229  H   VAL A 208      53.922   8.027  -7.873  1.00  0.00           H  
ATOM   3230  HA  VAL A 208      52.827   6.891  -5.489  1.00  0.00           H  
ATOM   3231  HB  VAL A 208      54.997   5.886  -7.377  1.00  0.00           H  
ATOM   3232 1HG1 VAL A 208      54.600   3.674  -6.408  1.00  0.00           H  
ATOM   3233 2HG1 VAL A 208      55.241   4.822  -5.209  1.00  0.00           H  
ATOM   3234 3HG1 VAL A 208      53.512   4.399  -5.201  1.00  0.00           H  
ATOM   3235 1HG2 VAL A 208      53.159   4.483  -8.259  1.00  0.00           H  
ATOM   3236 2HG2 VAL A 208      52.031   5.240  -7.110  1.00  0.00           H  
ATOM   3237 3HG2 VAL A 208      52.773   6.214  -8.402  1.00  0.00           H  
ATOM   3238  N   ILE A 209      55.995   7.789  -5.367  1.00  0.00           N  
ATOM   3239  CA  ILE A 209      57.107   8.052  -4.462  1.00  0.00           C  
ATOM   3240  C   ILE A 209      56.728   9.087  -3.410  1.00  0.00           C  
ATOM   3241  O   ILE A 209      57.080   8.953  -2.238  1.00  0.00           O  
ATOM   3242  CB  ILE A 209      58.344   8.538  -5.239  1.00  0.00           C  
ATOM   3243  CG1 ILE A 209      58.901   7.412  -6.115  1.00  0.00           C  
ATOM   3244  CG2 ILE A 209      59.409   9.046  -4.280  1.00  0.00           C  
ATOM   3245  CD1 ILE A 209      59.944   7.870  -7.108  1.00  0.00           C  
ATOM   3246  H   ILE A 209      56.084   8.036  -6.342  1.00  0.00           H  
ATOM   3247  HA  ILE A 209      57.363   7.125  -3.951  1.00  0.00           H  
ATOM   3248  HB  ILE A 209      58.058   9.346  -5.911  1.00  0.00           H  
ATOM   3249 1HG1 ILE A 209      59.346   6.645  -5.481  1.00  0.00           H  
ATOM   3250 2HG1 ILE A 209      58.086   6.945  -6.668  1.00  0.00           H  
ATOM   3251 1HG2 ILE A 209      60.277   9.385  -4.845  1.00  0.00           H  
ATOM   3252 2HG2 ILE A 209      59.009   9.876  -3.698  1.00  0.00           H  
ATOM   3253 3HG2 ILE A 209      59.706   8.242  -3.606  1.00  0.00           H  
ATOM   3254 1HD1 ILE A 209      60.290   7.016  -7.692  1.00  0.00           H  
ATOM   3255 2HD1 ILE A 209      59.508   8.614  -7.776  1.00  0.00           H  
ATOM   3256 3HD1 ILE A 209      60.786   8.309  -6.575  1.00  0.00           H  
ATOM   3257  N   GLU A 210      56.008  10.120  -3.836  1.00  0.00           N  
ATOM   3258  CA  GLU A 210      55.580  11.180  -2.931  1.00  0.00           C  
ATOM   3259  C   GLU A 210      54.614  10.650  -1.879  1.00  0.00           C  
ATOM   3260  O   GLU A 210      54.694  11.019  -0.707  1.00  0.00           O  
ATOM   3261  CB  GLU A 210      54.922  12.317  -3.715  1.00  0.00           C  
ATOM   3262  CG  GLU A 210      55.880  13.120  -4.583  1.00  0.00           C  
ATOM   3263  CD  GLU A 210      55.188  14.181  -5.393  1.00  0.00           C  
ATOM   3264  OE1 GLU A 210      53.981  14.222  -5.374  1.00  0.00           O  
ATOM   3265  OE2 GLU A 210      55.867  14.950  -6.031  1.00  0.00           O  
ATOM   3266  H   GLU A 210      55.751  10.172  -4.811  1.00  0.00           H  
ATOM   3267  HA  GLU A 210      56.459  11.573  -2.418  1.00  0.00           H  
ATOM   3268 1HB  GLU A 210      54.145  11.910  -4.363  1.00  0.00           H  
ATOM   3269 2HB  GLU A 210      54.441  13.007  -3.021  1.00  0.00           H  
ATOM   3270 1HG  GLU A 210      56.623  13.595  -3.942  1.00  0.00           H  
ATOM   3271 2HG  GLU A 210      56.402  12.440  -5.254  1.00  0.00           H  
ATOM   3272  N   SER A 211      53.702   9.783  -2.305  1.00  0.00           N  
ATOM   3273  CA  SER A 211      52.718   9.200  -1.400  1.00  0.00           C  
ATOM   3274  C   SER A 211      53.388   8.325  -0.348  1.00  0.00           C  
ATOM   3275  O   SER A 211      53.012   8.349   0.824  1.00  0.00           O  
ATOM   3276  CB  SER A 211      51.709   8.383  -2.182  1.00  0.00           C  
ATOM   3277  OG  SER A 211      50.752   7.817  -1.330  1.00  0.00           O  
ATOM   3278  H   SER A 211      53.690   9.521  -3.280  1.00  0.00           H  
ATOM   3279  HA  SER A 211      52.195  10.010  -0.889  1.00  0.00           H  
ATOM   3280 1HB  SER A 211      51.215   9.019  -2.916  1.00  0.00           H  
ATOM   3281 2HB  SER A 211      52.225   7.594  -2.729  1.00  0.00           H  
ATOM   3282  HG  SER A 211      50.155   7.320  -1.894  1.00  0.00           H  
ATOM   3283  N   ILE A 212      54.382   7.553  -0.774  1.00  0.00           N  
ATOM   3284  CA  ILE A 212      55.106   6.668   0.131  1.00  0.00           C  
ATOM   3285  C   ILE A 212      55.871   7.461   1.183  1.00  0.00           C  
ATOM   3286  O   ILE A 212      55.905   7.085   2.355  1.00  0.00           O  
ATOM   3287  CB  ILE A 212      56.084   5.769  -0.646  1.00  0.00           C  
ATOM   3288  CG1 ILE A 212      55.319   4.841  -1.593  1.00  0.00           C  
ATOM   3289  CG2 ILE A 212      56.944   4.962   0.315  1.00  0.00           C  
ATOM   3290  CD1 ILE A 212      54.353   3.914  -0.892  1.00  0.00           C  
ATOM   3291  H   ILE A 212      54.643   7.580  -1.749  1.00  0.00           H  
ATOM   3292  HA  ILE A 212      54.385   6.032   0.642  1.00  0.00           H  
ATOM   3293  HB  ILE A 212      56.732   6.387  -1.267  1.00  0.00           H  
ATOM   3294 1HG1 ILE A 212      54.758   5.437  -2.313  1.00  0.00           H  
ATOM   3295 2HG1 ILE A 212      56.026   4.231  -2.157  1.00  0.00           H  
ATOM   3296 1HG2 ILE A 212      57.629   4.331  -0.251  1.00  0.00           H  
ATOM   3297 2HG2 ILE A 212      57.514   5.640   0.949  1.00  0.00           H  
ATOM   3298 3HG2 ILE A 212      56.304   4.336   0.937  1.00  0.00           H  
ATOM   3299 1HD1 ILE A 212      53.849   3.288  -1.628  1.00  0.00           H  
ATOM   3300 2HD1 ILE A 212      54.899   3.281  -0.191  1.00  0.00           H  
ATOM   3301 3HD1 ILE A 212      53.613   4.502  -0.350  1.00  0.00           H  
ATOM   3302  N   GLU A 213      56.484   8.561   0.757  1.00  0.00           N  
ATOM   3303  CA  GLU A 213      57.250   9.410   1.662  1.00  0.00           C  
ATOM   3304  C   GLU A 213      56.350  10.046   2.714  1.00  0.00           C  
ATOM   3305  O   GLU A 213      56.716  10.135   3.886  1.00  0.00           O  
ATOM   3306  CB  GLU A 213      57.984  10.500   0.878  1.00  0.00           C  
ATOM   3307  CG  GLU A 213      58.875  11.395   1.728  1.00  0.00           C  
ATOM   3308  CD  GLU A 213      59.647  12.395   0.914  1.00  0.00           C  
ATOM   3309  OE1 GLU A 213      59.515  12.385  -0.286  1.00  0.00           O  
ATOM   3310  OE2 GLU A 213      60.370  13.171   1.493  1.00  0.00           O  
ATOM   3311  H   GLU A 213      56.417   8.815  -0.218  1.00  0.00           H  
ATOM   3312  HA  GLU A 213      57.988   8.792   2.175  1.00  0.00           H  
ATOM   3313 1HB  GLU A 213      58.607  10.040   0.111  1.00  0.00           H  
ATOM   3314 2HB  GLU A 213      57.257  11.136   0.371  1.00  0.00           H  
ATOM   3315 1HG  GLU A 213      58.254  11.930   2.447  1.00  0.00           H  
ATOM   3316 2HG  GLU A 213      59.572  10.771   2.286  1.00  0.00           H  
ATOM   3317  N   GLU A 214      55.171  10.487   2.288  1.00  0.00           N  
ATOM   3318  CA  GLU A 214      54.217  11.117   3.193  1.00  0.00           C  
ATOM   3319  C   GLU A 214      53.723  10.132   4.245  1.00  0.00           C  
ATOM   3320  O   GLU A 214      53.580  10.481   5.417  1.00  0.00           O  
ATOM   3321  CB  GLU A 214      53.029  11.679   2.409  1.00  0.00           C  
ATOM   3322  CG  GLU A 214      53.363  12.884   1.541  1.00  0.00           C  
ATOM   3323  CD  GLU A 214      52.190  13.364   0.731  1.00  0.00           C  
ATOM   3324  OE1 GLU A 214      51.173  12.714   0.750  1.00  0.00           O  
ATOM   3325  OE2 GLU A 214      52.312  14.383   0.093  1.00  0.00           O  
ATOM   3326  H   GLU A 214      54.930  10.383   1.313  1.00  0.00           H  
ATOM   3327  HA  GLU A 214      54.718  11.939   3.706  1.00  0.00           H  
ATOM   3328 1HB  GLU A 214      52.621  10.903   1.761  1.00  0.00           H  
ATOM   3329 2HB  GLU A 214      52.242  11.975   3.103  1.00  0.00           H  
ATOM   3330 1HG  GLU A 214      53.704  13.697   2.181  1.00  0.00           H  
ATOM   3331 2HG  GLU A 214      54.178  12.620   0.869  1.00  0.00           H  
ATOM   3332  N   ALA A 215      53.464   8.900   3.819  1.00  0.00           N  
ATOM   3333  CA  ALA A 215      52.986   7.861   4.724  1.00  0.00           C  
ATOM   3334  C   ALA A 215      54.034   7.521   5.776  1.00  0.00           C  
ATOM   3335  O   ALA A 215      53.711   7.326   6.948  1.00  0.00           O  
ATOM   3336  CB  ALA A 215      52.598   6.615   3.942  1.00  0.00           C  
ATOM   3337  H   ALA A 215      53.602   8.678   2.843  1.00  0.00           H  
ATOM   3338  HA  ALA A 215      52.105   8.241   5.241  1.00  0.00           H  
ATOM   3339 1HB  ALA A 215      52.244   5.848   4.631  1.00  0.00           H  
ATOM   3340 2HB  ALA A 215      51.807   6.861   3.234  1.00  0.00           H  
ATOM   3341 3HB  ALA A 215      53.466   6.241   3.400  1.00  0.00           H  
ATOM   3342  N   ALA A 216      55.291   7.451   5.351  1.00  0.00           N  
ATOM   3343  CA  ALA A 216      56.389   7.134   6.255  1.00  0.00           C  
ATOM   3344  C   ALA A 216      56.568   8.221   7.307  1.00  0.00           C  
ATOM   3345  O   ALA A 216      56.810   7.931   8.479  1.00  0.00           O  
ATOM   3346  CB  ALA A 216      57.679   6.937   5.472  1.00  0.00           C  
ATOM   3347  H   ALA A 216      55.491   7.622   4.376  1.00  0.00           H  
ATOM   3348  HA  ALA A 216      56.145   6.206   6.772  1.00  0.00           H  
ATOM   3349 1HB  ALA A 216      58.490   6.701   6.161  1.00  0.00           H  
ATOM   3350 2HB  ALA A 216      57.554   6.118   4.764  1.00  0.00           H  
ATOM   3351 3HB  ALA A 216      57.919   7.851   4.931  1.00  0.00           H  
ATOM   3352  N   ARG A 217      56.448   9.474   6.882  1.00  0.00           N  
ATOM   3353  CA  ARG A 217      56.596  10.608   7.786  1.00  0.00           C  
ATOM   3354  C   ARG A 217      55.494  10.621   8.838  1.00  0.00           C  
ATOM   3355  O   ARG A 217      55.744  10.903  10.010  1.00  0.00           O  
ATOM   3356  CB  ARG A 217      56.569  11.917   7.011  1.00  0.00           C  
ATOM   3357  CG  ARG A 217      57.798  12.178   6.154  1.00  0.00           C  
ATOM   3358  CD  ARG A 217      57.710  13.485   5.453  1.00  0.00           C  
ATOM   3359  NE  ARG A 217      58.844  13.703   4.569  1.00  0.00           N  
ATOM   3360  CZ  ARG A 217      60.036  14.195   4.960  1.00  0.00           C  
ATOM   3361  NH1 ARG A 217      60.234  14.514   6.219  1.00  0.00           N  
ATOM   3362  NH2 ARG A 217      61.006  14.356   4.077  1.00  0.00           N  
ATOM   3363  H   ARG A 217      56.249   9.646   5.907  1.00  0.00           H  
ATOM   3364  HA  ARG A 217      57.558  10.523   8.292  1.00  0.00           H  
ATOM   3365 1HB  ARG A 217      55.700  11.934   6.355  1.00  0.00           H  
ATOM   3366 2HB  ARG A 217      56.470  12.750   7.707  1.00  0.00           H  
ATOM   3367 1HG  ARG A 217      58.687  12.187   6.785  1.00  0.00           H  
ATOM   3368 2HG  ARG A 217      57.892  11.392   5.404  1.00  0.00           H  
ATOM   3369 1HD  ARG A 217      56.800  13.516   4.854  1.00  0.00           H  
ATOM   3370 2HD  ARG A 217      57.690  14.291   6.186  1.00  0.00           H  
ATOM   3371  HE  ARG A 217      58.730  13.468   3.591  1.00  0.00           H  
ATOM   3372 1HH1 ARG A 217      59.492  14.391   6.894  1.00  0.00           H  
ATOM   3373 2HH1 ARG A 217      61.127  14.883   6.512  1.00  0.00           H  
ATOM   3374 1HH2 ARG A 217      60.854  14.110   3.108  1.00  0.00           H  
ATOM   3375 2HH2 ARG A 217      61.899  14.724   4.370  1.00  0.00           H  
ATOM   3376  N   ALA A 218      54.274  10.314   8.413  1.00  0.00           N  
ATOM   3377  CA  ALA A 218      53.131  10.290   9.317  1.00  0.00           C  
ATOM   3378  C   ALA A 218      53.283   9.199  10.369  1.00  0.00           C  
ATOM   3379  O   ALA A 218      52.966   9.405  11.541  1.00  0.00           O  
ATOM   3380  CB  ALA A 218      51.841  10.094   8.534  1.00  0.00           C  
ATOM   3381  H   ALA A 218      54.134  10.091   7.438  1.00  0.00           H  
ATOM   3382  HA  ALA A 218      53.088  11.249   9.834  1.00  0.00           H  
ATOM   3383 1HB  ALA A 218      50.996  10.079   9.223  1.00  0.00           H  
ATOM   3384 2HB  ALA A 218      51.717  10.913   7.826  1.00  0.00           H  
ATOM   3385 3HB  ALA A 218      51.884   9.150   7.993  1.00  0.00           H  
ATOM   3386  N   ALA A 219      53.770   8.038   9.944  1.00  0.00           N  
ATOM   3387  CA  ALA A 219      53.966   6.912  10.848  1.00  0.00           C  
ATOM   3388  C   ALA A 219      55.022   7.227  11.900  1.00  0.00           C  
ATOM   3389  O   ALA A 219      54.867   6.883  13.072  1.00  0.00           O  
ATOM   3390  CB  ALA A 219      54.354   5.666  10.065  1.00  0.00           C  
ATOM   3391  H   ALA A 219      54.011   7.933   8.969  1.00  0.00           H  
ATOM   3392  HA  ALA A 219      53.025   6.725  11.365  1.00  0.00           H  
ATOM   3393 1HB  ALA A 219      54.496   4.833  10.754  1.00  0.00           H  
ATOM   3394 2HB  ALA A 219      53.563   5.420   9.357  1.00  0.00           H  
ATOM   3395 3HB  ALA A 219      55.280   5.851   9.524  1.00  0.00           H  
ATOM   3396  N   ILE A 220      56.096   7.883  11.475  1.00  0.00           N  
ATOM   3397  CA  ILE A 220      57.180   8.246  12.379  1.00  0.00           C  
ATOM   3398  C   ILE A 220      56.710   9.242  13.431  1.00  0.00           C  
ATOM   3399  O   ILE A 220      57.136   9.188  14.585  1.00  0.00           O  
ATOM   3400  CB  ILE A 220      58.367   8.842  11.601  1.00  0.00           C  
ATOM   3401  CG1 ILE A 220      59.024   7.771  10.726  1.00  0.00           C  
ATOM   3402  CG2 ILE A 220      59.382   9.446  12.560  1.00  0.00           C  
ATOM   3403  CD1 ILE A 220      60.023   8.321   9.734  1.00  0.00           C  
ATOM   3404  H   ILE A 220      56.163   8.137  10.500  1.00  0.00           H  
ATOM   3405  HA  ILE A 220      57.520   7.346  12.890  1.00  0.00           H  
ATOM   3406  HB  ILE A 220      58.008   9.621  10.929  1.00  0.00           H  
ATOM   3407 1HG1 ILE A 220      59.535   7.047  11.359  1.00  0.00           H  
ATOM   3408 2HG1 ILE A 220      58.255   7.233  10.171  1.00  0.00           H  
ATOM   3409 1HG2 ILE A 220      60.215   9.862  11.993  1.00  0.00           H  
ATOM   3410 2HG2 ILE A 220      58.908  10.236  13.140  1.00  0.00           H  
ATOM   3411 3HG2 ILE A 220      59.752   8.672  13.233  1.00  0.00           H  
ATOM   3412 1HD1 ILE A 220      60.445   7.503   9.150  1.00  0.00           H  
ATOM   3413 2HD1 ILE A 220      59.524   9.024   9.066  1.00  0.00           H  
ATOM   3414 3HD1 ILE A 220      60.822   8.834  10.269  1.00  0.00           H  
ATOM   3415  N   LYS A 221      55.830  10.154  13.033  1.00  0.00           N  
ATOM   3416  CA  LYS A 221      55.200  11.056  13.993  1.00  0.00           C  
ATOM   3417  C   LYS A 221      54.350  10.278  14.991  1.00  0.00           C  
ATOM   3418  O   LYS A 221      54.232  10.664  16.154  1.00  0.00           O  
ATOM   3419  CB  LYS A 221      54.345  12.099  13.271  1.00  0.00           C  
ATOM   3420  CG  LYS A 221      55.142  13.134  12.489  1.00  0.00           C  
ATOM   3421  CD  LYS A 221      54.224  14.125  11.789  1.00  0.00           C  
ATOM   3422  CE  LYS A 221      55.019  15.157  11.003  1.00  0.00           C  
ATOM   3423  NZ  LYS A 221      54.133  16.111  10.282  1.00  0.00           N  
ATOM   3424  H   LYS A 221      55.598  10.219  12.052  1.00  0.00           H  
ATOM   3425  HA  LYS A 221      55.984  11.572  14.549  1.00  0.00           H  
ATOM   3426 1HB  LYS A 221      53.672  11.598  12.575  1.00  0.00           H  
ATOM   3427 2HB  LYS A 221      53.729  12.630  13.997  1.00  0.00           H  
ATOM   3428 1HG  LYS A 221      55.799  13.678  13.169  1.00  0.00           H  
ATOM   3429 2HG  LYS A 221      55.757  12.632  11.743  1.00  0.00           H  
ATOM   3430 1HD  LYS A 221      53.564  13.590  11.106  1.00  0.00           H  
ATOM   3431 2HD  LYS A 221      53.612  14.640  12.530  1.00  0.00           H  
ATOM   3432 1HE  LYS A 221      55.659  15.718  11.682  1.00  0.00           H  
ATOM   3433 2HE  LYS A 221      55.654  14.650  10.276  1.00  0.00           H  
ATOM   3434 1HZ  LYS A 221      54.698  16.777   9.773  1.00  0.00           H  
ATOM   3435 2HZ  LYS A 221      53.547  15.603   9.634  1.00  0.00           H  
ATOM   3436 3HZ  LYS A 221      53.553  16.601  10.947  1.00  0.00           H  
ATOM   3437  N   ALA A 222      53.762   9.181  14.521  1.00  0.00           N  
ATOM   3438  CA  ALA A 222      52.963   8.300  15.365  1.00  0.00           C  
ATOM   3439  C   ALA A 222      53.814   7.522  16.349  1.00  0.00           C  
ATOM   3440  O   ALA A 222      53.315   7.024  17.358  1.00  0.00           O  
ATOM   3441  CB  ALA A 222      52.154   7.340  14.505  1.00  0.00           C  
ATOM   3442  H   ALA A 222      53.870   8.945  13.545  1.00  0.00           H  
ATOM   3443  HA  ALA A 222      52.277   8.917  15.945  1.00  0.00           H  
ATOM   3444 1HB  ALA A 222      51.558   6.691  15.146  1.00  0.00           H  
ATOM   3445 2HB  ALA A 222      51.494   7.907  13.849  1.00  0.00           H  
ATOM   3446 3HB  ALA A 222      52.830   6.734  13.904  1.00  0.00           H  
ATOM   3447  N   GLY A 223      55.107   7.415  16.056  1.00  0.00           N  
ATOM   3448  CA  GLY A 223      55.983   6.478  16.746  1.00  0.00           C  
ATOM   3449  C   GLY A 223      55.766   5.056  16.224  1.00  0.00           C  
ATOM   3450  O   GLY A 223      55.675   4.106  17.002  1.00  0.00           O  
ATOM   3451  H   GLY A 223      55.498   8.001  15.332  1.00  0.00           H  
ATOM   3452 1HA  GLY A 223      57.022   6.775  16.600  1.00  0.00           H  
ATOM   3453 2HA  GLY A 223      55.786   6.517  17.817  1.00  0.00           H  
ATOM   3454  N   ALA A 224      55.687   4.940  14.900  1.00  0.00           N  
ATOM   3455  CA  ALA A 224      55.684   3.647  14.221  1.00  0.00           C  
ATOM   3456  C   ALA A 224      57.041   2.983  14.347  1.00  0.00           C  
ATOM   3457  O   ALA A 224      58.071   3.656  14.382  1.00  0.00           O  
ATOM   3458  CB  ALA A 224      55.306   3.808  12.756  1.00  0.00           C  
ATOM   3459  H   ALA A 224      55.626   5.775  14.336  1.00  0.00           H  
ATOM   3460  HA  ALA A 224      54.946   3.010  14.708  1.00  0.00           H  
ATOM   3461 1HB  ALA A 224      55.321   2.834  12.267  1.00  0.00           H  
ATOM   3462 2HB  ALA A 224      54.305   4.234  12.683  1.00  0.00           H  
ATOM   3463 3HB  ALA A 224      56.018   4.470  12.267  1.00  0.00           H  
ATOM   3464  N   ASP A 225      57.041   1.658  14.415  1.00  0.00           N  
ATOM   3465  CA  ASP A 225      58.287   0.909  14.316  1.00  0.00           C  
ATOM   3466  C   ASP A 225      58.825   0.956  12.887  1.00  0.00           C  
ATOM   3467  O   ASP A 225      58.170   0.496  11.952  1.00  0.00           O  
ATOM   3468  CB  ASP A 225      58.080  -0.544  14.749  1.00  0.00           C  
ATOM   3469  CG  ASP A 225      59.373  -1.348  14.767  1.00  0.00           C  
ATOM   3470  OD1 ASP A 225      60.213  -1.102  13.934  1.00  0.00           O  
ATOM   3471  OD2 ASP A 225      59.508  -2.199  15.612  1.00  0.00           O  
ATOM   3472  H   ASP A 225      56.164   1.172  14.537  1.00  0.00           H  
ATOM   3473  HA  ASP A 225      59.021   1.369  14.979  1.00  0.00           H  
ATOM   3474 1HB  ASP A 225      57.641  -0.568  15.747  1.00  0.00           H  
ATOM   3475 2HB  ASP A 225      57.377  -1.029  14.071  1.00  0.00           H  
ATOM   3476  N   PRO A 226      59.993   1.566  13.157  1.00  0.00           N  
ATOM   3477  CA  PRO A 226      60.752   2.176  12.074  1.00  0.00           C  
ATOM   3478  C   PRO A 226      61.276   1.126  11.118  1.00  0.00           C  
ATOM   3479  O   PRO A 226      61.451   1.388   9.928  1.00  0.00           O  
ATOM   3480  CB  PRO A 226      61.892   2.890  12.807  1.00  0.00           C  
ATOM   3481  CG  PRO A 226      61.993   2.175  14.111  1.00  0.00           C  
ATOM   3482  CD  PRO A 226      60.578   1.768  14.425  1.00  0.00           C  
ATOM   3483  HA  PRO A 226      60.112   2.897  11.545  1.00  0.00           H  
ATOM   3484 1HB  PRO A 226      62.817   2.829  12.214  1.00  0.00           H  
ATOM   3485 2HB  PRO A 226      61.655   3.958  12.923  1.00  0.00           H  
ATOM   3486 1HG  PRO A 226      62.671   1.314  14.021  1.00  0.00           H  
ATOM   3487 2HG  PRO A 226      62.422   2.839  14.876  1.00  0.00           H  
ATOM   3488 1HD  PRO A 226      60.585   0.830  15.000  1.00  0.00           H  
ATOM   3489 2HD  PRO A 226      60.083   2.569  14.994  1.00  0.00           H  
ATOM   3490  N   ARG A 227      61.535  -0.082  11.622  1.00  0.00           N  
ATOM   3491  CA  ARG A 227      61.998  -1.128  10.717  1.00  0.00           C  
ATOM   3492  C   ARG A 227      60.945  -1.453   9.666  1.00  0.00           C  
ATOM   3493  O   ARG A 227      61.265  -1.653   8.494  1.00  0.00           O  
ATOM   3494  CB  ARG A 227      62.344  -2.392  11.491  1.00  0.00           C  
ATOM   3495  CG  ARG A 227      62.880  -3.534  10.643  1.00  0.00           C  
ATOM   3496  CD  ARG A 227      63.203  -4.726  11.469  1.00  0.00           C  
ATOM   3497  NE  ARG A 227      62.021  -5.277  12.112  1.00  0.00           N  
ATOM   3498  CZ  ARG A 227      61.125  -6.080  11.505  1.00  0.00           C  
ATOM   3499  NH1 ARG A 227      61.290  -6.415  10.245  1.00  0.00           N  
ATOM   3500  NH2 ARG A 227      60.080  -6.531  12.178  1.00  0.00           N  
ATOM   3501  H   ARG A 227      61.405  -0.241  12.611  1.00  0.00           H  
ATOM   3502  HA  ARG A 227      62.896  -0.774  10.210  1.00  0.00           H  
ATOM   3503 1HB  ARG A 227      63.094  -2.161  12.246  1.00  0.00           H  
ATOM   3504 2HB  ARG A 227      61.457  -2.754  12.011  1.00  0.00           H  
ATOM   3505 1HG  ARG A 227      62.132  -3.822   9.905  1.00  0.00           H  
ATOM   3506 2HG  ARG A 227      63.789  -3.214  10.133  1.00  0.00           H  
ATOM   3507 1HD  ARG A 227      63.639  -5.499  10.837  1.00  0.00           H  
ATOM   3508 2HD  ARG A 227      63.915  -4.448  12.246  1.00  0.00           H  
ATOM   3509  HE  ARG A 227      61.860  -5.041  13.082  1.00  0.00           H  
ATOM   3510 1HH1 ARG A 227      62.089  -6.071   9.731  1.00  0.00           H  
ATOM   3511 2HH1 ARG A 227      60.618  -7.017   9.790  1.00  0.00           H  
ATOM   3512 1HH2 ARG A 227      59.953  -6.273  13.147  1.00  0.00           H  
ATOM   3513 2HH2 ARG A 227      59.409  -7.132  11.723  1.00  0.00           H  
ATOM   3514  N   TYR A 228      59.688  -1.505  10.091  1.00  0.00           N  
ATOM   3515  CA  TYR A 228      58.585  -1.806   9.186  1.00  0.00           C  
ATOM   3516  C   TYR A 228      58.422  -0.716   8.135  1.00  0.00           C  
ATOM   3517  O   TYR A 228      58.177  -1.002   6.963  1.00  0.00           O  
ATOM   3518  CB  TYR A 228      57.283  -1.986   9.970  1.00  0.00           C  
ATOM   3519  CG  TYR A 228      56.098  -2.361   9.108  1.00  0.00           C  
ATOM   3520  CD1 TYR A 228      55.955  -3.665   8.656  1.00  0.00           C  
ATOM   3521  CD2 TYR A 228      55.155  -1.402   8.769  1.00  0.00           C  
ATOM   3522  CE1 TYR A 228      54.873  -4.008   7.868  1.00  0.00           C  
ATOM   3523  CE2 TYR A 228      54.074  -1.745   7.981  1.00  0.00           C  
ATOM   3524  CZ  TYR A 228      53.931  -3.042   7.532  1.00  0.00           C  
ATOM   3525  OH  TYR A 228      52.853  -3.384   6.747  1.00  0.00           O  
ATOM   3526  H   TYR A 228      59.491  -1.332  11.066  1.00  0.00           H  
ATOM   3527  HA  TYR A 228      58.809  -2.737   8.665  1.00  0.00           H  
ATOM   3528 1HB  TYR A 228      57.416  -2.764  10.723  1.00  0.00           H  
ATOM   3529 2HB  TYR A 228      57.043  -1.061  10.493  1.00  0.00           H  
ATOM   3530  HD1 TYR A 228      56.696  -4.419   8.922  1.00  0.00           H  
ATOM   3531  HD2 TYR A 228      55.269  -0.378   9.123  1.00  0.00           H  
ATOM   3532  HE1 TYR A 228      54.760  -5.032   7.513  1.00  0.00           H  
ATOM   3533  HE2 TYR A 228      53.333  -0.991   7.714  1.00  0.00           H  
ATOM   3534  HH  TYR A 228      52.302  -2.610   6.608  1.00  0.00           H  
ATOM   3535  N   ILE A 229      58.559   0.535   8.560  1.00  0.00           N  
ATOM   3536  CA  ILE A 229      58.428   1.671   7.655  1.00  0.00           C  
ATOM   3537  C   ILE A 229      59.530   1.668   6.604  1.00  0.00           C  
ATOM   3538  O   ILE A 229      59.284   1.953   5.432  1.00  0.00           O  
ATOM   3539  CB  ILE A 229      58.463   3.000   8.432  1.00  0.00           C  
ATOM   3540  CG1 ILE A 229      57.264   3.096   9.379  1.00  0.00           C  
ATOM   3541  CG2 ILE A 229      58.483   4.178   7.471  1.00  0.00           C  
ATOM   3542  CD1 ILE A 229      55.926   3.048   8.676  1.00  0.00           C  
ATOM   3543  H   ILE A 229      58.759   0.704   9.535  1.00  0.00           H  
ATOM   3544  HA  ILE A 229      57.469   1.596   7.143  1.00  0.00           H  
ATOM   3545  HB  ILE A 229      59.358   3.034   9.053  1.00  0.00           H  
ATOM   3546 1HG1 ILE A 229      57.301   2.279  10.098  1.00  0.00           H  
ATOM   3547 2HG1 ILE A 229      57.319   4.028   9.942  1.00  0.00           H  
ATOM   3548 1HG2 ILE A 229      58.507   5.109   8.037  1.00  0.00           H  
ATOM   3549 2HG2 ILE A 229      59.367   4.116   6.837  1.00  0.00           H  
ATOM   3550 3HG2 ILE A 229      57.588   4.155   6.848  1.00  0.00           H  
ATOM   3551 1HD1 ILE A 229      55.125   3.122   9.413  1.00  0.00           H  
ATOM   3552 2HD1 ILE A 229      55.853   3.881   7.976  1.00  0.00           H  
ATOM   3553 3HD1 ILE A 229      55.833   2.108   8.135  1.00  0.00           H  
ATOM   3554  N   LEU A 230      60.746   1.344   7.029  1.00  0.00           N  
ATOM   3555  CA  LEU A 230      61.888   1.303   6.124  1.00  0.00           C  
ATOM   3556  C   LEU A 230      61.720   0.214   5.072  1.00  0.00           C  
ATOM   3557  O   LEU A 230      62.040   0.415   3.900  1.00  0.00           O  
ATOM   3558  CB  LEU A 230      63.181   1.064   6.914  1.00  0.00           C  
ATOM   3559  CG  LEU A 230      63.633   2.220   7.815  1.00  0.00           C  
ATOM   3560  CD1 LEU A 230      64.816   1.772   8.662  1.00  0.00           C  
ATOM   3561  CD2 LEU A 230      63.999   3.421   6.956  1.00  0.00           C  
ATOM   3562  H   LEU A 230      60.883   1.120   8.004  1.00  0.00           H  
ATOM   3563  HA  LEU A 230      61.960   2.263   5.615  1.00  0.00           H  
ATOM   3564 1HB  LEU A 230      63.046   0.186   7.543  1.00  0.00           H  
ATOM   3565 2HB  LEU A 230      63.987   0.860   6.208  1.00  0.00           H  
ATOM   3566  HG  LEU A 230      62.822   2.492   8.492  1.00  0.00           H  
ATOM   3567 1HD1 LEU A 230      65.137   2.593   9.303  1.00  0.00           H  
ATOM   3568 2HD1 LEU A 230      64.521   0.924   9.281  1.00  0.00           H  
ATOM   3569 3HD1 LEU A 230      65.638   1.477   8.011  1.00  0.00           H  
ATOM   3570 1HD2 LEU A 230      64.319   4.243   7.597  1.00  0.00           H  
ATOM   3571 2HD2 LEU A 230      64.810   3.151   6.280  1.00  0.00           H  
ATOM   3572 3HD2 LEU A 230      63.131   3.732   6.375  1.00  0.00           H  
ATOM   3573  N   ASP A 231      61.216  -0.939   5.498  1.00  0.00           N  
ATOM   3574  CA  ASP A 231      61.004  -2.063   4.593  1.00  0.00           C  
ATOM   3575  C   ASP A 231      59.953  -1.733   3.541  1.00  0.00           C  
ATOM   3576  O   ASP A 231      60.103  -2.079   2.369  1.00  0.00           O  
ATOM   3577  CB  ASP A 231      60.578  -3.308   5.375  1.00  0.00           C  
ATOM   3578  CG  ASP A 231      61.711  -3.908   6.196  1.00  0.00           C  
ATOM   3579  OD1 ASP A 231      62.844  -3.569   5.947  1.00  0.00           O  
ATOM   3580  OD2 ASP A 231      61.433  -4.699   7.066  1.00  0.00           O  
ATOM   3581  H   ASP A 231      60.974  -1.040   6.473  1.00  0.00           H  
ATOM   3582  HA  ASP A 231      61.943  -2.277   4.081  1.00  0.00           H  
ATOM   3583 1HB  ASP A 231      59.758  -3.054   6.045  1.00  0.00           H  
ATOM   3584 2HB  ASP A 231      60.212  -4.066   4.681  1.00  0.00           H  
ATOM   3585  N   VAL A 232      58.888  -1.061   3.967  1.00  0.00           N  
ATOM   3586  CA  VAL A 232      57.810  -0.682   3.062  1.00  0.00           C  
ATOM   3587  C   VAL A 232      58.294   0.307   2.010  1.00  0.00           C  
ATOM   3588  O   VAL A 232      57.929   0.210   0.838  1.00  0.00           O  
ATOM   3589  CB  VAL A 232      56.645  -0.057   3.852  1.00  0.00           C  
ATOM   3590  CG1 VAL A 232      55.602   0.512   2.901  1.00  0.00           C  
ATOM   3591  CG2 VAL A 232      56.026  -1.098   4.772  1.00  0.00           C  
ATOM   3592  H   VAL A 232      58.824  -0.807   4.942  1.00  0.00           H  
ATOM   3593  HA  VAL A 232      57.450  -1.580   2.558  1.00  0.00           H  
ATOM   3594  HB  VAL A 232      57.025   0.774   4.446  1.00  0.00           H  
ATOM   3595 1HG1 VAL A 232      54.785   0.950   3.477  1.00  0.00           H  
ATOM   3596 2HG1 VAL A 232      56.058   1.280   2.278  1.00  0.00           H  
ATOM   3597 3HG1 VAL A 232      55.212  -0.286   2.270  1.00  0.00           H  
ATOM   3598 1HG2 VAL A 232      55.203  -0.649   5.328  1.00  0.00           H  
ATOM   3599 2HG2 VAL A 232      55.651  -1.932   4.178  1.00  0.00           H  
ATOM   3600 3HG2 VAL A 232      56.780  -1.461   5.471  1.00  0.00           H  
ATOM   3601  N   VAL A 233      59.118   1.259   2.436  1.00  0.00           N  
ATOM   3602  CA  VAL A 233      59.655   2.268   1.531  1.00  0.00           C  
ATOM   3603  C   VAL A 233      60.560   1.640   0.479  1.00  0.00           C  
ATOM   3604  O   VAL A 233      60.519   2.015  -0.693  1.00  0.00           O  
ATOM   3605  CB  VAL A 233      60.448   3.326   2.321  1.00  0.00           C  
ATOM   3606  CG1 VAL A 233      61.168   4.272   1.370  1.00  0.00           C  
ATOM   3607  CG2 VAL A 233      59.512   4.095   3.241  1.00  0.00           C  
ATOM   3608  H   VAL A 233      59.379   1.284   3.411  1.00  0.00           H  
ATOM   3609  HA  VAL A 233      58.822   2.759   1.027  1.00  0.00           H  
ATOM   3610  HB  VAL A 233      61.213   2.825   2.915  1.00  0.00           H  
ATOM   3611 1HG1 VAL A 233      61.723   5.012   1.946  1.00  0.00           H  
ATOM   3612 2HG1 VAL A 233      61.858   3.705   0.747  1.00  0.00           H  
ATOM   3613 3HG1 VAL A 233      60.437   4.777   0.739  1.00  0.00           H  
ATOM   3614 1HG2 VAL A 233      60.080   4.840   3.797  1.00  0.00           H  
ATOM   3615 2HG2 VAL A 233      58.745   4.591   2.647  1.00  0.00           H  
ATOM   3616 3HG2 VAL A 233      59.040   3.404   3.940  1.00  0.00           H  
ATOM   3617  N   ARG A 234      61.377   0.682   0.905  1.00  0.00           N  
ATOM   3618  CA  ARG A 234      62.294  -0.000  -0.000  1.00  0.00           C  
ATOM   3619  C   ARG A 234      61.537  -0.801  -1.052  1.00  0.00           C  
ATOM   3620  O   ARG A 234      61.914  -0.818  -2.224  1.00  0.00           O  
ATOM   3621  CB  ARG A 234      63.217  -0.930   0.774  1.00  0.00           C  
ATOM   3622  CG  ARG A 234      64.303  -1.592  -0.059  1.00  0.00           C  
ATOM   3623  CD  ARG A 234      63.839  -2.876  -0.644  1.00  0.00           C  
ATOM   3624  NE  ARG A 234      63.431  -3.823   0.381  1.00  0.00           N  
ATOM   3625  CZ  ARG A 234      64.276  -4.608   1.077  1.00  0.00           C  
ATOM   3626  NH1 ARG A 234      65.569  -4.548   0.848  1.00  0.00           N  
ATOM   3627  NH2 ARG A 234      63.805  -5.439   1.991  1.00  0.00           N  
ATOM   3628  H   ARG A 234      61.362   0.420   1.880  1.00  0.00           H  
ATOM   3629  HA  ARG A 234      62.902   0.750  -0.507  1.00  0.00           H  
ATOM   3630 1HB  ARG A 234      63.707  -0.374   1.572  1.00  0.00           H  
ATOM   3631 2HB  ARG A 234      62.629  -1.721   1.239  1.00  0.00           H  
ATOM   3632 1HG  ARG A 234      64.592  -0.928  -0.874  1.00  0.00           H  
ATOM   3633 2HG  ARG A 234      65.171  -1.795   0.569  1.00  0.00           H  
ATOM   3634 1HD  ARG A 234      62.986  -2.692  -1.297  1.00  0.00           H  
ATOM   3635 2HD  ARG A 234      64.647  -3.325  -1.221  1.00  0.00           H  
ATOM   3636  HE  ARG A 234      62.443  -3.898   0.585  1.00  0.00           H  
ATOM   3637 1HH1 ARG A 234      65.929  -3.913   0.150  1.00  0.00           H  
ATOM   3638 2HH1 ARG A 234      66.202  -5.136   1.370  1.00  0.00           H  
ATOM   3639 1HH2 ARG A 234      62.811  -5.486   2.167  1.00  0.00           H  
ATOM   3640 2HH2 ARG A 234      64.438  -6.027   2.512  1.00  0.00           H  
ATOM   3641  N   ASP A 235      60.467  -1.464  -0.626  1.00  0.00           N  
ATOM   3642  CA  ASP A 235      59.655  -2.268  -1.531  1.00  0.00           C  
ATOM   3643  C   ASP A 235      58.977  -1.399  -2.583  1.00  0.00           C  
ATOM   3644  O   ASP A 235      58.904  -1.769  -3.755  1.00  0.00           O  
ATOM   3645  CB  ASP A 235      58.598  -3.052  -0.749  1.00  0.00           C  
ATOM   3646  CG  ASP A 235      59.191  -4.189   0.072  1.00  0.00           C  
ATOM   3647  OD1 ASP A 235      60.315  -4.553  -0.178  1.00  0.00           O  
ATOM   3648  OD2 ASP A 235      58.513  -4.683   0.941  1.00  0.00           O  
ATOM   3649  H   ASP A 235      60.210  -1.409   0.349  1.00  0.00           H  
ATOM   3650  HA  ASP A 235      60.306  -2.977  -2.043  1.00  0.00           H  
ATOM   3651 1HB  ASP A 235      58.067  -2.377  -0.078  1.00  0.00           H  
ATOM   3652 2HB  ASP A 235      57.866  -3.467  -1.443  1.00  0.00           H  
ATOM   3653  N   VAL A 236      58.482  -0.242  -2.157  1.00  0.00           N  
ATOM   3654  CA  VAL A 236      57.810   0.682  -3.062  1.00  0.00           C  
ATOM   3655  C   VAL A 236      58.770   1.222  -4.114  1.00  0.00           C  
ATOM   3656  O   VAL A 236      58.414   1.350  -5.285  1.00  0.00           O  
ATOM   3657  CB  VAL A 236      57.205   1.858  -2.272  1.00  0.00           C  
ATOM   3658  CG1 VAL A 236      56.669   2.918  -3.222  1.00  0.00           C  
ATOM   3659  CG2 VAL A 236      56.104   1.352  -1.352  1.00  0.00           C  
ATOM   3660  H   VAL A 236      58.574   0.003  -1.181  1.00  0.00           H  
ATOM   3661  HA  VAL A 236      57.004   0.148  -3.567  1.00  0.00           H  
ATOM   3662  HB  VAL A 236      57.990   2.326  -1.677  1.00  0.00           H  
ATOM   3663 1HG1 VAL A 236      56.246   3.742  -2.647  1.00  0.00           H  
ATOM   3664 2HG1 VAL A 236      57.481   3.292  -3.846  1.00  0.00           H  
ATOM   3665 3HG1 VAL A 236      55.896   2.483  -3.854  1.00  0.00           H  
ATOM   3666 1HG2 VAL A 236      55.682   2.188  -0.796  1.00  0.00           H  
ATOM   3667 2HG2 VAL A 236      55.323   0.878  -1.947  1.00  0.00           H  
ATOM   3668 3HG2 VAL A 236      56.519   0.625  -0.654  1.00  0.00           H  
ATOM   3669  N   VAL A 237      59.989   1.537  -3.688  1.00  0.00           N  
ATOM   3670  CA  VAL A 237      61.004   2.063  -4.593  1.00  0.00           C  
ATOM   3671  C   VAL A 237      61.393   1.032  -5.645  1.00  0.00           C  
ATOM   3672  O   VAL A 237      61.573   1.364  -6.817  1.00  0.00           O  
ATOM   3673  CB  VAL A 237      62.257   2.484  -3.803  1.00  0.00           C  
ATOM   3674  CG1 VAL A 237      63.386   2.855  -4.753  1.00  0.00           C  
ATOM   3675  CG2 VAL A 237      61.923   3.648  -2.883  1.00  0.00           C  
ATOM   3676  H   VAL A 237      60.218   1.409  -2.713  1.00  0.00           H  
ATOM   3677  HA  VAL A 237      60.597   2.940  -5.097  1.00  0.00           H  
ATOM   3678  HB  VAL A 237      62.602   1.637  -3.209  1.00  0.00           H  
ATOM   3679 1HG1 VAL A 237      64.264   3.149  -4.178  1.00  0.00           H  
ATOM   3680 2HG1 VAL A 237      63.633   1.996  -5.377  1.00  0.00           H  
ATOM   3681 3HG1 VAL A 237      63.072   3.685  -5.385  1.00  0.00           H  
ATOM   3682 1HG2 VAL A 237      62.813   3.940  -2.327  1.00  0.00           H  
ATOM   3683 2HG2 VAL A 237      61.572   4.492  -3.477  1.00  0.00           H  
ATOM   3684 3HG2 VAL A 237      61.142   3.347  -2.184  1.00  0.00           H  
ATOM   3685  N   LYS A 238      61.521  -0.220  -5.219  1.00  0.00           N  
ATOM   3686  CA  LYS A 238      61.888  -1.303  -6.124  1.00  0.00           C  
ATOM   3687  C   LYS A 238      60.811  -1.532  -7.176  1.00  0.00           C  
ATOM   3688  O   LYS A 238      61.113  -1.760  -8.348  1.00  0.00           O  
ATOM   3689  CB  LYS A 238      62.141  -2.593  -5.341  1.00  0.00           C  
ATOM   3690  CG  LYS A 238      62.565  -3.777  -6.200  1.00  0.00           C  
ATOM   3691  CD  LYS A 238      62.950  -4.972  -5.341  1.00  0.00           C  
ATOM   3692  CE  LYS A 238      61.729  -5.594  -4.679  1.00  0.00           C  
ATOM   3693  NZ  LYS A 238      62.074  -6.829  -3.924  1.00  0.00           N  
ATOM   3694  H   LYS A 238      61.360  -0.427  -4.244  1.00  0.00           H  
ATOM   3695  HA  LYS A 238      62.806  -1.025  -6.642  1.00  0.00           H  
ATOM   3696 1HB  LYS A 238      62.920  -2.421  -4.599  1.00  0.00           H  
ATOM   3697 2HB  LYS A 238      61.235  -2.876  -4.805  1.00  0.00           H  
ATOM   3698 1HG  LYS A 238      61.744  -4.062  -6.859  1.00  0.00           H  
ATOM   3699 2HG  LYS A 238      63.419  -3.492  -6.815  1.00  0.00           H  
ATOM   3700 1HD  LYS A 238      63.439  -5.724  -5.962  1.00  0.00           H  
ATOM   3701 2HD  LYS A 238      63.649  -4.655  -4.568  1.00  0.00           H  
ATOM   3702 1HE  LYS A 238      61.283  -4.876  -3.992  1.00  0.00           H  
ATOM   3703 2HE  LYS A 238      60.990  -5.843  -5.439  1.00  0.00           H  
ATOM   3704 1HZ  LYS A 238      61.240  -7.210  -3.501  1.00  0.00           H  
ATOM   3705 2HZ  LYS A 238      62.472  -7.510  -4.556  1.00  0.00           H  
ATOM   3706 3HZ  LYS A 238      62.745  -6.607  -3.203  1.00  0.00           H  
ATOM   3707  N   LYS A 239      59.553  -1.470  -6.751  1.00  0.00           N  
ATOM   3708  CA  LYS A 239      58.428  -1.671  -7.655  1.00  0.00           C  
ATOM   3709  C   LYS A 239      58.364  -0.571  -8.707  1.00  0.00           C  
ATOM   3710  O   LYS A 239      58.094  -0.834  -9.879  1.00  0.00           O  
ATOM   3711  CB  LYS A 239      57.115  -1.728  -6.872  1.00  0.00           C  
ATOM   3712  CG  LYS A 239      56.941  -2.982  -6.027  1.00  0.00           C  
ATOM   3713  CD  LYS A 239      55.624  -2.956  -5.265  1.00  0.00           C  
ATOM   3714  CE  LYS A 239      55.453  -4.205  -4.412  1.00  0.00           C  
ATOM   3715  NZ  LYS A 239      54.187  -4.175  -3.630  1.00  0.00           N  
ATOM   3716  H   LYS A 239      59.372  -1.279  -5.776  1.00  0.00           H  
ATOM   3717  HA  LYS A 239      58.566  -2.621  -8.173  1.00  0.00           H  
ATOM   3718 1HB  LYS A 239      57.050  -0.865  -6.208  1.00  0.00           H  
ATOM   3719 2HB  LYS A 239      56.276  -1.671  -7.565  1.00  0.00           H  
ATOM   3720 1HG  LYS A 239      56.960  -3.862  -6.672  1.00  0.00           H  
ATOM   3721 2HG  LYS A 239      57.762  -3.059  -5.315  1.00  0.00           H  
ATOM   3722 1HD  LYS A 239      55.595  -2.078  -4.619  1.00  0.00           H  
ATOM   3723 2HD  LYS A 239      54.796  -2.894  -5.971  1.00  0.00           H  
ATOM   3724 1HE  LYS A 239      55.450  -5.085  -5.052  1.00  0.00           H  
ATOM   3725 2HE  LYS A 239      56.290  -4.290  -3.719  1.00  0.00           H  
ATOM   3726 1HZ  LYS A 239      54.111  -5.018  -3.079  1.00  0.00           H  
ATOM   3727 2HZ  LYS A 239      54.187  -3.372  -3.018  1.00  0.00           H  
ATOM   3728 3HZ  LYS A 239      53.402  -4.116  -4.263  1.00  0.00           H  
ATOM   3729  N   VAL A 240      58.614   0.663  -8.282  1.00  0.00           N  
ATOM   3730  CA  VAL A 240      58.585   1.806  -9.186  1.00  0.00           C  
ATOM   3731  C   VAL A 240      59.682   1.704 -10.238  1.00  0.00           C  
ATOM   3732  O   VAL A 240      59.462   2.011 -11.410  1.00  0.00           O  
ATOM   3733  CB  VAL A 240      58.756   3.117  -8.395  1.00  0.00           C  
ATOM   3734  CG1 VAL A 240      58.916   4.294  -9.345  1.00  0.00           C  
ATOM   3735  CG2 VAL A 240      57.563   3.325  -7.475  1.00  0.00           C  
ATOM   3736  H   VAL A 240      58.830   0.813  -7.307  1.00  0.00           H  
ATOM   3737  HA  VAL A 240      57.618   1.824  -9.690  1.00  0.00           H  
ATOM   3738  HB  VAL A 240      59.668   3.056  -7.802  1.00  0.00           H  
ATOM   3739 1HG1 VAL A 240      59.036   5.213  -8.770  1.00  0.00           H  
ATOM   3740 2HG1 VAL A 240      59.796   4.141  -9.970  1.00  0.00           H  
ATOM   3741 3HG1 VAL A 240      58.032   4.376  -9.977  1.00  0.00           H  
ATOM   3742 1HG2 VAL A 240      57.691   4.253  -6.918  1.00  0.00           H  
ATOM   3743 2HG2 VAL A 240      56.650   3.380  -8.068  1.00  0.00           H  
ATOM   3744 3HG2 VAL A 240      57.492   2.491  -6.776  1.00  0.00           H  
ATOM   3745  N   LEU A 241      60.864   1.271  -9.813  1.00  0.00           N  
ATOM   3746  CA  LEU A 241      61.998   1.128 -10.717  1.00  0.00           C  
ATOM   3747  C   LEU A 241      61.732   0.058 -11.769  1.00  0.00           C  
ATOM   3748  O   LEU A 241      62.068   0.229 -12.941  1.00  0.00           O  
ATOM   3749  CB  LEU A 241      63.264   0.774  -9.927  1.00  0.00           C  
ATOM   3750  CG  LEU A 241      63.817   1.885  -9.024  1.00  0.00           C  
ATOM   3751  CD1 LEU A 241      64.955   1.332  -8.177  1.00  0.00           C  
ATOM   3752  CD2 LEU A 241      64.290   3.048  -9.883  1.00  0.00           C  
ATOM   3753  H   LEU A 241      60.980   1.035  -8.838  1.00  0.00           H  
ATOM   3754  HA  LEU A 241      62.156   2.078 -11.226  1.00  0.00           H  
ATOM   3755 1HB  LEU A 241      63.051  -0.088  -9.297  1.00  0.00           H  
ATOM   3756 2HB  LEU A 241      64.048   0.499 -10.632  1.00  0.00           H  
ATOM   3757  HG  LEU A 241      63.034   2.228  -8.348  1.00  0.00           H  
ATOM   3758 1HD1 LEU A 241      65.348   2.121  -7.536  1.00  0.00           H  
ATOM   3759 2HD1 LEU A 241      64.584   0.514  -7.559  1.00  0.00           H  
ATOM   3760 3HD1 LEU A 241      65.748   0.965  -8.828  1.00  0.00           H  
ATOM   3761 1HD2 LEU A 241      64.682   3.838  -9.241  1.00  0.00           H  
ATOM   3762 2HD2 LEU A 241      65.074   2.707 -10.559  1.00  0.00           H  
ATOM   3763 3HD2 LEU A 241      63.453   3.435 -10.464  1.00  0.00           H  
ATOM   3764  N   ASP A 242      61.127  -1.045 -11.344  1.00  0.00           N  
ATOM   3765  CA  ASP A 242      60.814  -2.145 -12.248  1.00  0.00           C  
ATOM   3766  C   ASP A 242      59.797  -1.721 -13.300  1.00  0.00           C  
ATOM   3767  O   ASP A 242      59.916  -2.079 -14.472  1.00  0.00           O  
ATOM   3768  CB  ASP A 242      60.277  -3.346 -11.466  1.00  0.00           C  
ATOM   3769  CG  ASP A 242      60.089  -4.583 -12.334  1.00  0.00           C  
ATOM   3770  OD1 ASP A 242      61.035  -4.991 -12.966  1.00  0.00           O  
ATOM   3771  OD2 ASP A 242      59.002  -5.108 -12.357  1.00  0.00           O  
ATOM   3772  H   ASP A 242      60.877  -1.124 -10.369  1.00  0.00           H  
ATOM   3773  HA  ASP A 242      61.729  -2.443 -12.760  1.00  0.00           H  
ATOM   3774 1HB  ASP A 242      60.966  -3.590 -10.656  1.00  0.00           H  
ATOM   3775 2HB  ASP A 242      59.319  -3.088 -11.014  1.00  0.00           H  
ATOM   3776  N   VAL A 243      58.797  -0.956 -12.875  1.00  0.00           N  
ATOM   3777  CA  VAL A 243      57.757  -0.482 -13.779  1.00  0.00           C  
ATOM   3778  C   VAL A 243      58.329   0.460 -14.831  1.00  0.00           C  
ATOM   3779  O   VAL A 243      57.957   0.397 -16.003  1.00  0.00           O  
ATOM   3780  CB  VAL A 243      56.653   0.245 -12.988  1.00  0.00           C  
ATOM   3781  CG1 VAL A 243      55.664   0.905 -13.938  1.00  0.00           C  
ATOM   3782  CG2 VAL A 243      55.944  -0.736 -12.068  1.00  0.00           C  
ATOM   3783  H   VAL A 243      58.756  -0.696 -11.900  1.00  0.00           H  
ATOM   3784  HA  VAL A 243      57.317  -1.344 -14.283  1.00  0.00           H  
ATOM   3785  HB  VAL A 243      57.107   1.039 -12.395  1.00  0.00           H  
ATOM   3786 1HG1 VAL A 243      54.891   1.414 -13.363  1.00  0.00           H  
ATOM   3787 2HG1 VAL A 243      56.187   1.629 -14.562  1.00  0.00           H  
ATOM   3788 3HG1 VAL A 243      55.204   0.145 -14.570  1.00  0.00           H  
ATOM   3789 1HG2 VAL A 243      55.165  -0.216 -11.512  1.00  0.00           H  
ATOM   3790 2HG2 VAL A 243      55.495  -1.533 -12.661  1.00  0.00           H  
ATOM   3791 3HG2 VAL A 243      56.663  -1.165 -11.370  1.00  0.00           H  
ATOM   3792  N   LEU A 244      59.235   1.333 -14.406  1.00  0.00           N  
ATOM   3793  CA  LEU A 244      59.861   2.290 -15.310  1.00  0.00           C  
ATOM   3794  C   LEU A 244      60.564   1.582 -16.461  1.00  0.00           C  
ATOM   3795  O   LEU A 244      60.407   1.958 -17.623  1.00  0.00           O  
ATOM   3796  CB  LEU A 244      60.867   3.161 -14.546  1.00  0.00           C  
ATOM   3797  CG  LEU A 244      60.261   4.167 -13.559  1.00  0.00           C  
ATOM   3798  CD1 LEU A 244      61.373   4.808 -12.740  1.00  0.00           C  
ATOM   3799  CD2 LEU A 244      59.471   5.217 -14.325  1.00  0.00           C  
ATOM   3800  H   LEU A 244      59.497   1.334 -13.431  1.00  0.00           H  
ATOM   3801  HA  LEU A 244      59.085   2.932 -15.725  1.00  0.00           H  
ATOM   3802 1HB  LEU A 244      61.535   2.509 -13.986  1.00  0.00           H  
ATOM   3803 2HB  LEU A 244      61.460   3.721 -15.269  1.00  0.00           H  
ATOM   3804  HG  LEU A 244      59.597   3.645 -12.869  1.00  0.00           H  
ATOM   3805 1HD1 LEU A 244      60.943   5.523 -12.039  1.00  0.00           H  
ATOM   3806 2HD1 LEU A 244      61.909   4.036 -12.188  1.00  0.00           H  
ATOM   3807 3HD1 LEU A 244      62.063   5.325 -13.406  1.00  0.00           H  
ATOM   3808 1HD2 LEU A 244      59.039   5.932 -13.624  1.00  0.00           H  
ATOM   3809 2HD2 LEU A 244      60.134   5.740 -15.015  1.00  0.00           H  
ATOM   3810 3HD2 LEU A 244      58.672   4.733 -14.887  1.00  0.00           H  
ATOM   3811  N   VAL A 245      61.340   0.555 -16.132  1.00  0.00           N  
ATOM   3812  CA  VAL A 245      62.069  -0.208 -17.138  1.00  0.00           C  
ATOM   3813  C   VAL A 245      61.122  -0.798 -18.175  1.00  0.00           C  
ATOM   3814  O   VAL A 245      61.365  -0.701 -19.378  1.00  0.00           O  
ATOM   3815  CB  VAL A 245      62.868  -1.344 -16.472  1.00  0.00           C  
ATOM   3816  CG1 VAL A 245      63.455  -2.271 -17.526  1.00  0.00           C  
ATOM   3817  CG2 VAL A 245      63.966  -0.760 -15.596  1.00  0.00           C  
ATOM   3818  H   VAL A 245      61.427   0.296 -15.160  1.00  0.00           H  
ATOM   3819  HA  VAL A 245      62.766   0.462 -17.642  1.00  0.00           H  
ATOM   3820  HB  VAL A 245      62.192  -1.940 -15.859  1.00  0.00           H  
ATOM   3821 1HG1 VAL A 245      64.017  -3.068 -17.037  1.00  0.00           H  
ATOM   3822 2HG1 VAL A 245      62.650  -2.705 -18.117  1.00  0.00           H  
ATOM   3823 3HG1 VAL A 245      64.121  -1.706 -18.177  1.00  0.00           H  
ATOM   3824 1HG2 VAL A 245      64.526  -1.568 -15.127  1.00  0.00           H  
ATOM   3825 2HG2 VAL A 245      64.638  -0.158 -16.208  1.00  0.00           H  
ATOM   3826 3HG2 VAL A 245      63.520  -0.133 -14.823  1.00  0.00           H  
ATOM   3827  N   LYS A 246      60.041  -1.410 -17.703  1.00  0.00           N  
ATOM   3828  CA  LYS A 246      59.055  -2.017 -18.589  1.00  0.00           C  
ATOM   3829  C   LYS A 246      58.485  -0.993 -19.562  1.00  0.00           C  
ATOM   3830  O   LYS A 246      58.252  -1.297 -20.732  1.00  0.00           O  
ATOM   3831  CB  LYS A 246      57.927  -2.656 -17.777  1.00  0.00           C  
ATOM   3832  CG  LYS A 246      58.328  -3.922 -17.031  1.00  0.00           C  
ATOM   3833  CD  LYS A 246      57.139  -4.539 -16.311  1.00  0.00           C  
ATOM   3834  CE  LYS A 246      57.509  -5.867 -15.667  1.00  0.00           C  
ATOM   3835  NZ  LYS A 246      58.500  -5.696 -14.569  1.00  0.00           N  
ATOM   3836  H   LYS A 246      59.898  -1.456 -16.704  1.00  0.00           H  
ATOM   3837  HA  LYS A 246      59.548  -2.795 -19.174  1.00  0.00           H  
ATOM   3838 1HB  LYS A 246      57.555  -1.940 -17.045  1.00  0.00           H  
ATOM   3839 2HB  LYS A 246      57.099  -2.907 -18.440  1.00  0.00           H  
ATOM   3840 1HG  LYS A 246      58.731  -4.649 -17.738  1.00  0.00           H  
ATOM   3841 2HG  LYS A 246      59.101  -3.684 -16.301  1.00  0.00           H  
ATOM   3842 1HD  LYS A 246      56.787  -3.855 -15.538  1.00  0.00           H  
ATOM   3843 2HD  LYS A 246      56.329  -4.704 -17.021  1.00  0.00           H  
ATOM   3844 1HE  LYS A 246      56.614  -6.336 -15.261  1.00  0.00           H  
ATOM   3845 2HE  LYS A 246      57.931  -6.531 -16.420  1.00  0.00           H  
ATOM   3846 1HZ  LYS A 246      58.718  -6.597 -14.169  1.00  0.00           H  
ATOM   3847 2HZ  LYS A 246      59.342  -5.278 -14.938  1.00  0.00           H  
ATOM   3848 3HZ  LYS A 246      58.112  -5.097 -13.855  1.00  0.00           H  
ATOM   3849  N   VAL A 247      58.263   0.242 -19.045  1.00  0.00           N  
ATOM   3850  CA  VAL A 247      57.631   1.346 -19.794  1.00  0.00           C  
ATOM   3851  C   VAL A 247      58.555   2.509 -20.221  1.00  0.00           C  
ATOM   3852  O   VAL A 247      58.547   2.928 -21.379  1.00  0.00           O  
ATOM   3853  CB  VAL A 247      56.489   1.931 -18.942  1.00  0.00           C  
ATOM   3854  CG1 VAL A 247      55.868   3.133 -19.638  1.00  0.00           C  
ATOM   3855  CG2 VAL A 247      55.441   0.861 -18.677  1.00  0.00           C  
ATOM   3856  H   VAL A 247      58.540   0.434 -18.093  1.00  0.00           H  
ATOM   3857  HA  VAL A 247      57.210   0.942 -20.716  1.00  0.00           H  
ATOM   3858  HB  VAL A 247      56.898   2.284 -17.995  1.00  0.00           H  
ATOM   3859 1HG1 VAL A 247      55.062   3.534 -19.022  1.00  0.00           H  
ATOM   3860 2HG1 VAL A 247      56.627   3.901 -19.786  1.00  0.00           H  
ATOM   3861 3HG1 VAL A 247      55.467   2.827 -20.604  1.00  0.00           H  
ATOM   3862 1HG2 VAL A 247      54.637   1.281 -18.074  1.00  0.00           H  
ATOM   3863 2HG2 VAL A 247      55.036   0.505 -19.624  1.00  0.00           H  
ATOM   3864 3HG2 VAL A 247      55.898   0.029 -18.141  1.00  0.00           H  
ATOM   3865  N   ALA A 248      59.359   3.042 -19.294  1.00  0.00           N  
ATOM   3866  CA  ALA A 248      59.765   4.461 -19.369  1.00  0.00           C  
ATOM   3867  C   ALA A 248      60.262   4.838 -20.767  1.00  0.00           C  
ATOM   3868  O   ALA A 248      61.128   4.169 -21.330  1.00  0.00           O  
ATOM   3869  CB  ALA A 248      60.842   4.759 -18.336  1.00  0.00           C  
ATOM   3870  H   ALA A 248      59.689   2.461 -18.536  1.00  0.00           H  
ATOM   3871  HA  ALA A 248      58.890   5.075 -19.155  1.00  0.00           H  
ATOM   3872 1HB  ALA A 248      61.131   5.808 -18.404  1.00  0.00           H  
ATOM   3873 2HB  ALA A 248      60.456   4.553 -17.338  1.00  0.00           H  
ATOM   3874 3HB  ALA A 248      61.711   4.131 -18.526  1.00  0.00           H  
ATOM   3875  N   GLU A 249      59.696   5.920 -21.310  1.00  0.00           N  
ATOM   3876  CA  GLU A 249      59.898   6.307 -22.709  1.00  0.00           C  
ATOM   3877  C   GLU A 249      61.328   6.755 -22.997  1.00  0.00           C  
ATOM   3878  O   GLU A 249      61.863   6.501 -24.076  1.00  0.00           O  
ATOM   3879  CB  GLU A 249      58.928   7.429 -23.088  1.00  0.00           C  
ATOM   3880  CG  GLU A 249      57.462   7.020 -23.083  1.00  0.00           C  
ATOM   3881  CD  GLU A 249      56.856   7.033 -21.707  1.00  0.00           C  
ATOM   3882  OE1 GLU A 249      57.547   7.371 -20.777  1.00  0.00           O  
ATOM   3883  OE2 GLU A 249      55.699   6.704 -21.587  1.00  0.00           O  
ATOM   3884  H   GLU A 249      59.101   6.503 -20.739  1.00  0.00           H  
ATOM   3885  HA  GLU A 249      59.695   5.441 -23.340  1.00  0.00           H  
ATOM   3886 1HB  GLU A 249      59.046   8.261 -22.394  1.00  0.00           H  
ATOM   3887 2HB  GLU A 249      59.170   7.797 -24.085  1.00  0.00           H  
ATOM   3888 1HG  GLU A 249      56.903   7.705 -23.720  1.00  0.00           H  
ATOM   3889 2HG  GLU A 249      57.373   6.020 -23.505  1.00  0.00           H  
ATOM   3890  N   ASP A 250      61.948   7.423 -22.029  1.00  0.00           N  
ATOM   3891  CA  ASP A 250      63.270   8.010 -22.234  1.00  0.00           C  
ATOM   3892  C   ASP A 250      64.220   7.627 -21.106  1.00  0.00           C  
ATOM   3893  O   ASP A 250      63.789   7.342 -19.988  1.00  0.00           O  
ATOM   3894  CB  ASP A 250      63.173   9.534 -22.332  1.00  0.00           C  
ATOM   3895  CG  ASP A 250      62.698  10.182 -21.038  1.00  0.00           C  
ATOM   3896  OD1 ASP A 250      61.509  10.307 -20.861  1.00  0.00           O  
ATOM   3897  OD2 ASP A 250      63.527  10.546 -20.240  1.00  0.00           O  
ATOM   3898  H   ASP A 250      61.493   7.526 -21.133  1.00  0.00           H  
ATOM   3899  HA  ASP A 250      63.678   7.626 -23.170  1.00  0.00           H  
ATOM   3900 1HB  ASP A 250      64.149   9.945 -22.589  1.00  0.00           H  
ATOM   3901 2HB  ASP A 250      62.483   9.805 -23.132  1.00  0.00           H  
ATOM   3902  N   SER A 251      65.515   7.621 -21.403  1.00  0.00           N  
ATOM   3903  CA  SER A 251      66.522   7.294 -20.401  1.00  0.00           C  
ATOM   3904  C   SER A 251      66.490   8.294 -19.248  1.00  0.00           C  
ATOM   3905  O   SER A 251      66.780   7.946 -18.104  1.00  0.00           O  
ATOM   3906  CB  SER A 251      67.901   7.276 -21.032  1.00  0.00           C  
ATOM   3907  OG  SER A 251      68.014   6.234 -21.961  1.00  0.00           O  
ATOM   3908  H   SER A 251      65.805   7.848 -22.343  1.00  0.00           H  
ATOM   3909  HA  SER A 251      66.305   6.302 -20.003  1.00  0.00           H  
ATOM   3910 1HB  SER A 251      68.087   8.229 -21.527  1.00  0.00           H  
ATOM   3911 2HB  SER A 251      68.655   7.158 -20.255  1.00  0.00           H  
ATOM   3912  HG  SER A 251      68.905   6.289 -22.314  1.00  0.00           H  
ATOM   3913  N   ASP A 252      66.161   9.580 -19.358  1.00  0.00           N  
ATOM   3914  CA  ASP A 252      66.479  10.555 -18.322  1.00  0.00           C  
ATOM   3915  C   ASP A 252      65.424  10.588 -17.227  1.00  0.00           C  
ATOM   3916  O   ASP A 252      65.724  10.889 -16.072  1.00  0.00           O  
ATOM   3917  CB  ASP A 252      66.624  11.951 -18.933  1.00  0.00           C  
ATOM   3918  CG  ASP A 252      67.813  12.064 -19.877  1.00  0.00           C  
ATOM   3919  OD1 ASP A 252      68.925  12.081 -19.403  1.00  0.00           O  
ATOM   3920  OD2 ASP A 252      67.599  12.131 -21.064  1.00  0.00           O  
ATOM   3921  H   ASP A 252      65.675   9.894 -20.186  1.00  0.00           H  
ATOM   3922  HA  ASP A 252      67.428  10.275 -17.863  1.00  0.00           H  
ATOM   3923 1HB  ASP A 252      65.717  12.204 -19.482  1.00  0.00           H  
ATOM   3924 2HB  ASP A 252      66.741  12.686 -18.136  1.00  0.00           H  
ATOM   3925  N   LEU A 253      64.206  10.276 -17.615  1.00  0.00           N  
ATOM   3926  CA  LEU A 253      63.065  10.193 -16.710  1.00  0.00           C  
ATOM   3927  C   LEU A 253      63.273   9.111 -15.659  1.00  0.00           C  
ATOM   3928  O   LEU A 253      62.946   9.299 -14.487  1.00  0.00           O  
ATOM   3929  CB  LEU A 253      61.781   9.907 -17.500  1.00  0.00           C  
ATOM   3930  CG  LEU A 253      60.494   9.824 -16.669  1.00  0.00           C  
ATOM   3931  CD1 LEU A 253      60.266  11.148 -15.952  1.00  0.00           C  
ATOM   3932  CD2 LEU A 253      59.323   9.488 -17.580  1.00  0.00           C  
ATOM   3933  H   LEU A 253      64.036  10.080 -18.591  1.00  0.00           H  
ATOM   3934  HA  LEU A 253      62.957  11.150 -16.201  1.00  0.00           H  
ATOM   3935 1HB  LEU A 253      61.647  10.693 -18.241  1.00  0.00           H  
ATOM   3936 2HB  LEU A 253      61.900   8.958 -18.023  1.00  0.00           H  
ATOM   3937  HG  LEU A 253      60.599   9.048 -15.911  1.00  0.00           H  
ATOM   3938 1HD1 LEU A 253      59.352  11.089 -15.362  1.00  0.00           H  
ATOM   3939 2HD1 LEU A 253      61.110  11.354 -15.293  1.00  0.00           H  
ATOM   3940 3HD1 LEU A 253      60.174  11.948 -16.685  1.00  0.00           H  
ATOM   3941 1HD2 LEU A 253      58.408   9.428 -16.990  1.00  0.00           H  
ATOM   3942 2HD2 LEU A 253      59.216  10.264 -18.338  1.00  0.00           H  
ATOM   3943 3HD2 LEU A 253      59.504   8.529 -18.067  1.00  0.00           H  
ATOM   3944  N   VAL A 254      63.819   7.977 -16.084  1.00  0.00           N  
ATOM   3945  CA  VAL A 254      64.072   6.862 -15.179  1.00  0.00           C  
ATOM   3946  C   VAL A 254      65.110   7.230 -14.128  1.00  0.00           C  
ATOM   3947  O   VAL A 254      64.973   6.879 -12.956  1.00  0.00           O  
ATOM   3948  CB  VAL A 254      64.559   5.633 -15.969  1.00  0.00           C  
ATOM   3949  CG1 VAL A 254      65.004   4.531 -15.018  1.00  0.00           C  
ATOM   3950  CG2 VAL A 254      63.455   5.137 -16.889  1.00  0.00           C  
ATOM   3951  H   VAL A 254      64.065   7.885 -17.059  1.00  0.00           H  
ATOM   3952  HA  VAL A 254      63.139   6.607 -14.675  1.00  0.00           H  
ATOM   3953  HB  VAL A 254      65.429   5.915 -16.562  1.00  0.00           H  
ATOM   3954 1HG1 VAL A 254      65.346   3.670 -15.593  1.00  0.00           H  
ATOM   3955 2HG1 VAL A 254      65.819   4.897 -14.394  1.00  0.00           H  
ATOM   3956 3HG1 VAL A 254      64.167   4.236 -14.386  1.00  0.00           H  
ATOM   3957 1HG2 VAL A 254      63.806   4.268 -17.445  1.00  0.00           H  
ATOM   3958 2HG2 VAL A 254      62.583   4.860 -16.295  1.00  0.00           H  
ATOM   3959 3HG2 VAL A 254      63.181   5.928 -17.588  1.00  0.00           H  
ATOM   3960  N   VAL A 255      66.150   7.940 -14.553  1.00  0.00           N  
ATOM   3961  CA  VAL A 255      67.214   8.358 -13.648  1.00  0.00           C  
ATOM   3962  C   VAL A 255      66.693   9.329 -12.597  1.00  0.00           C  
ATOM   3963  O   VAL A 255      67.060   9.246 -11.425  1.00  0.00           O  
ATOM   3964  CB  VAL A 255      68.356   9.025 -14.437  1.00  0.00           C  
ATOM   3965  CG1 VAL A 255      69.378   9.631 -13.487  1.00  0.00           C  
ATOM   3966  CG2 VAL A 255      69.013   8.007 -15.358  1.00  0.00           C  
ATOM   3967  H   VAL A 255      66.205   8.197 -15.528  1.00  0.00           H  
ATOM   3968  HA  VAL A 255      67.606   7.474 -13.144  1.00  0.00           H  
ATOM   3969  HB  VAL A 255      67.946   9.842 -15.032  1.00  0.00           H  
ATOM   3970 1HG1 VAL A 255      70.178  10.098 -14.062  1.00  0.00           H  
ATOM   3971 2HG1 VAL A 255      68.894  10.382 -12.863  1.00  0.00           H  
ATOM   3972 3HG1 VAL A 255      69.796   8.847 -12.855  1.00  0.00           H  
ATOM   3973 1HG2 VAL A 255      69.818   8.486 -15.913  1.00  0.00           H  
ATOM   3974 2HG2 VAL A 255      69.417   7.188 -14.764  1.00  0.00           H  
ATOM   3975 3HG2 VAL A 255      68.272   7.618 -16.057  1.00  0.00           H  
ATOM   3976  N   GLU A 256      65.835  10.250 -13.022  1.00  0.00           N  
ATOM   3977  CA  GLU A 256      65.262  11.239 -12.117  1.00  0.00           C  
ATOM   3978  C   GLU A 256      64.380  10.579 -11.066  1.00  0.00           C  
ATOM   3979  O   GLU A 256      64.406  10.956  -9.894  1.00  0.00           O  
ATOM   3980  CB  GLU A 256      64.451  12.273 -12.901  1.00  0.00           C  
ATOM   3981  CG  GLU A 256      65.287  13.203 -13.768  1.00  0.00           C  
ATOM   3982  CD  GLU A 256      64.453  14.156 -14.578  1.00  0.00           C  
ATOM   3983  OE1 GLU A 256      63.252  14.028 -14.560  1.00  0.00           O  
ATOM   3984  OE2 GLU A 256      65.017  15.013 -15.216  1.00  0.00           O  
ATOM   3985  H   GLU A 256      65.573  10.265 -13.997  1.00  0.00           H  
ATOM   3986  HA  GLU A 256      66.076  11.751 -11.603  1.00  0.00           H  
ATOM   3987 1HB  GLU A 256      63.739  11.761 -13.549  1.00  0.00           H  
ATOM   3988 2HB  GLU A 256      63.878  12.888 -12.207  1.00  0.00           H  
ATOM   3989 1HG  GLU A 256      65.955  13.777 -13.127  1.00  0.00           H  
ATOM   3990 2HG  GLU A 256      65.900  12.603 -14.440  1.00  0.00           H  
ATOM   3991  N   VAL A 257      63.599   9.592 -11.491  1.00  0.00           N  
ATOM   3992  CA  VAL A 257      62.707   8.876 -10.586  1.00  0.00           C  
ATOM   3993  C   VAL A 257      63.493   8.104  -9.535  1.00  0.00           C  
ATOM   3994  O   VAL A 257      63.117   8.074  -8.363  1.00  0.00           O  
ATOM   3995  CB  VAL A 257      61.815   7.899 -11.376  1.00  0.00           C  
ATOM   3996  CG1 VAL A 257      61.020   7.017 -10.425  1.00  0.00           C  
ATOM   3997  CG2 VAL A 257      60.886   8.675 -12.296  1.00  0.00           C  
ATOM   3998  H   VAL A 257      63.623   9.330 -12.466  1.00  0.00           H  
ATOM   3999  HA  VAL A 257      62.069   9.603 -10.082  1.00  0.00           H  
ATOM   4000  HB  VAL A 257      62.450   7.241 -11.969  1.00  0.00           H  
ATOM   4001 1HG1 VAL A 257      60.396   6.333 -11.000  1.00  0.00           H  
ATOM   4002 2HG1 VAL A 257      61.706   6.444  -9.801  1.00  0.00           H  
ATOM   4003 3HG1 VAL A 257      60.387   7.640  -9.793  1.00  0.00           H  
ATOM   4004 1HG2 VAL A 257      60.259   7.979 -12.852  1.00  0.00           H  
ATOM   4005 2HG2 VAL A 257      60.255   9.338 -11.702  1.00  0.00           H  
ATOM   4006 3HG2 VAL A 257      61.477   9.268 -12.995  1.00  0.00           H  
ATOM   4007  N   ALA A 258      64.586   7.480  -9.960  1.00  0.00           N  
ATOM   4008  CA  ALA A 258      65.428   6.706  -9.055  1.00  0.00           C  
ATOM   4009  C   ALA A 258      66.073   7.599  -8.004  1.00  0.00           C  
ATOM   4010  O   ALA A 258      66.159   7.232  -6.832  1.00  0.00           O  
ATOM   4011  CB  ALA A 258      66.495   5.954  -9.837  1.00  0.00           C  
ATOM   4012  H   ALA A 258      64.841   7.543 -10.935  1.00  0.00           H  
ATOM   4013  HA  ALA A 258      64.795   5.985  -8.538  1.00  0.00           H  
ATOM   4014 1HB  ALA A 258      67.116   5.382  -9.147  1.00  0.00           H  
ATOM   4015 2HB  ALA A 258      66.018   5.276 -10.544  1.00  0.00           H  
ATOM   4016 3HB  ALA A 258      67.117   6.665 -10.379  1.00  0.00           H  
ATOM   4017  N   LYS A 259      66.525   8.773  -8.429  1.00  0.00           N  
ATOM   4018  CA  LYS A 259      67.164   9.722  -7.524  1.00  0.00           C  
ATOM   4019  C   LYS A 259      66.184  10.226  -6.472  1.00  0.00           C  
ATOM   4020  O   LYS A 259      66.534  10.367  -5.300  1.00  0.00           O  
ATOM   4021  CB  LYS A 259      67.747  10.900  -8.307  1.00  0.00           C  
ATOM   4022  CG  LYS A 259      68.500  11.912  -7.453  1.00  0.00           C  
ATOM   4023  CD  LYS A 259      69.127  13.000  -8.311  1.00  0.00           C  
ATOM   4024  CE  LYS A 259      69.868  14.020  -7.459  1.00  0.00           C  
ATOM   4025  NZ  LYS A 259      70.487  15.091  -8.285  1.00  0.00           N  
ATOM   4026  H   LYS A 259      66.424   9.015  -9.404  1.00  0.00           H  
ATOM   4027  HA  LYS A 259      67.977   9.212  -7.005  1.00  0.00           H  
ATOM   4028 1HB  LYS A 259      68.433  10.527  -9.068  1.00  0.00           H  
ATOM   4029 2HB  LYS A 259      66.943  11.428  -8.821  1.00  0.00           H  
ATOM   4030 1HG  LYS A 259      67.812  12.372  -6.743  1.00  0.00           H  
ATOM   4031 2HG  LYS A 259      69.285  11.403  -6.895  1.00  0.00           H  
ATOM   4032 1HD  LYS A 259      69.828  12.550  -9.015  1.00  0.00           H  
ATOM   4033 2HD  LYS A 259      68.349  13.511  -8.877  1.00  0.00           H  
ATOM   4034 1HE  LYS A 259      69.174  14.477  -6.754  1.00  0.00           H  
ATOM   4035 2HE  LYS A 259      70.651  13.519  -6.890  1.00  0.00           H  
ATOM   4036 1HZ  LYS A 259      70.968  15.746  -7.684  1.00  0.00           H  
ATOM   4037 2HZ  LYS A 259      71.147  14.681  -8.931  1.00  0.00           H  
ATOM   4038 3HZ  LYS A 259      69.768  15.576  -8.802  1.00  0.00           H  
ATOM   4039  N   SER A 260      64.955  10.496  -6.898  1.00  0.00           N  
ATOM   4040  CA  SER A 260      63.921  10.985  -5.993  1.00  0.00           C  
ATOM   4041  C   SER A 260      63.571   9.940  -4.941  1.00  0.00           C  
ATOM   4042  O   SER A 260      63.380  10.265  -3.769  1.00  0.00           O  
ATOM   4043  CB  SER A 260      62.679  11.364  -6.775  1.00  0.00           C  
ATOM   4044  OG  SER A 260      61.674  11.840  -5.923  1.00  0.00           O  
ATOM   4045  H   SER A 260      64.731  10.359  -7.873  1.00  0.00           H  
ATOM   4046  HA  SER A 260      64.299  11.872  -5.482  1.00  0.00           H  
ATOM   4047 1HB  SER A 260      62.930  12.129  -7.509  1.00  0.00           H  
ATOM   4048 2HB  SER A 260      62.314  10.495  -7.322  1.00  0.00           H  
ATOM   4049  HG  SER A 260      60.928  12.056  -6.487  1.00  0.00           H  
ATOM   4050  N   SER A 261      63.488   8.684  -5.367  1.00  0.00           N  
ATOM   4051  CA  SER A 261      63.160   7.589  -4.462  1.00  0.00           C  
ATOM   4052  C   SER A 261      64.246   7.400  -3.410  1.00  0.00           C  
ATOM   4053  O   SER A 261      63.954   7.162  -2.238  1.00  0.00           O  
ATOM   4054  CB  SER A 261      62.972   6.304  -5.244  1.00  0.00           C  
ATOM   4055  OG  SER A 261      61.851   6.385  -6.081  1.00  0.00           O  
ATOM   4056  H   SER A 261      63.656   8.483  -6.342  1.00  0.00           H  
ATOM   4057  HA  SER A 261      62.227   7.830  -3.951  1.00  0.00           H  
ATOM   4058 1HB  SER A 261      63.862   6.108  -5.842  1.00  0.00           H  
ATOM   4059 2HB  SER A 261      62.853   5.471  -4.552  1.00  0.00           H  
ATOM   4060  HG  SER A 261      61.800   5.542  -6.538  1.00  0.00           H  
ATOM   4061  N   LEU A 262      65.500   7.507  -3.836  1.00  0.00           N  
ATOM   4062  CA  LEU A 262      66.632   7.348  -2.931  1.00  0.00           C  
ATOM   4063  C   LEU A 262      66.656   8.449  -1.879  1.00  0.00           C  
ATOM   4064  O   LEU A 262      66.936   8.195  -0.707  1.00  0.00           O  
ATOM   4065  CB  LEU A 262      67.947   7.358  -3.720  1.00  0.00           C  
ATOM   4066  CG  LEU A 262      68.191   6.142  -4.623  1.00  0.00           C  
ATOM   4067  CD1 LEU A 262      69.434   6.378  -5.469  1.00  0.00           C  
ATOM   4068  CD2 LEU A 262      68.342   4.895  -3.764  1.00  0.00           C  
ATOM   4069  H   LEU A 262      65.673   7.703  -4.811  1.00  0.00           H  
ATOM   4070  HA  LEU A 262      66.536   6.389  -2.422  1.00  0.00           H  
ATOM   4071 1HB  LEU A 262      67.967   8.247  -4.350  1.00  0.00           H  
ATOM   4072 2HB  LEU A 262      68.776   7.419  -3.015  1.00  0.00           H  
ATOM   4073  HG  LEU A 262      67.346   6.016  -5.300  1.00  0.00           H  
ATOM   4074 1HD1 LEU A 262      69.607   5.514  -6.111  1.00  0.00           H  
ATOM   4075 2HD1 LEU A 262      69.291   7.264  -6.087  1.00  0.00           H  
ATOM   4076 3HD1 LEU A 262      70.295   6.524  -4.818  1.00  0.00           H  
ATOM   4077 1HD2 LEU A 262      68.515   4.030  -4.406  1.00  0.00           H  
ATOM   4078 2HD2 LEU A 262      69.188   5.020  -3.088  1.00  0.00           H  
ATOM   4079 3HD2 LEU A 262      67.433   4.740  -3.183  1.00  0.00           H  
ATOM   4080  N   LYS A 263      66.361   9.673  -2.305  1.00  0.00           N  
ATOM   4081  CA  LYS A 263      66.349  10.816  -1.400  1.00  0.00           C  
ATOM   4082  C   LYS A 263      65.256  10.674  -0.348  1.00  0.00           C  
ATOM   4083  O   LYS A 263      65.464  10.988   0.824  1.00  0.00           O  
ATOM   4084  CB  LYS A 263      66.160  12.117  -2.182  1.00  0.00           C  
ATOM   4085  CG  LYS A 263      66.159  13.373  -1.322  1.00  0.00           C  
ATOM   4086  CD  LYS A 263      67.501  13.575  -0.636  1.00  0.00           C  
ATOM   4087  CE  LYS A 263      67.608  14.965  -0.025  1.00  0.00           C  
ATOM   4088  NZ  LYS A 263      66.576  15.194   1.022  1.00  0.00           N  
ATOM   4089  H   LYS A 263      66.140   9.814  -3.280  1.00  0.00           H  
ATOM   4090  HA  LYS A 263      67.308  10.857  -0.882  1.00  0.00           H  
ATOM   4091 1HB  LYS A 263      66.958  12.217  -2.919  1.00  0.00           H  
ATOM   4092 2HB  LYS A 263      65.216  12.081  -2.725  1.00  0.00           H  
ATOM   4093 1HG  LYS A 263      65.945  14.242  -1.947  1.00  0.00           H  
ATOM   4094 2HG  LYS A 263      65.381  13.294  -0.564  1.00  0.00           H  
ATOM   4095 1HD  LYS A 263      67.623  12.831   0.152  1.00  0.00           H  
ATOM   4096 2HD  LYS A 263      68.304  13.445  -1.362  1.00  0.00           H  
ATOM   4097 1HE  LYS A 263      68.594  15.091   0.420  1.00  0.00           H  
ATOM   4098 2HE  LYS A 263      67.488  15.716  -0.806  1.00  0.00           H  
ATOM   4099 1HZ  LYS A 263      66.680  16.125   1.400  1.00  0.00           H  
ATOM   4100 2HZ  LYS A 263      65.656  15.097   0.615  1.00  0.00           H  
ATOM   4101 3HZ  LYS A 263      66.689  14.515   1.761  1.00  0.00           H  
ATOM   4102  N   SER A 264      64.090  10.199  -0.774  1.00  0.00           N  
ATOM   4103  CA  SER A 264      62.962  10.014   0.131  1.00  0.00           C  
ATOM   4104  C   SER A 264      63.267   8.955   1.183  1.00  0.00           C  
ATOM   4105  O   SER A 264      62.925   9.114   2.355  1.00  0.00           O  
ATOM   4106  CB  SER A 264      61.724   9.620  -0.652  1.00  0.00           C  
ATOM   4107  OG  SER A 264      60.627   9.441   0.201  1.00  0.00           O  
ATOM   4108  H   SER A 264      63.983   9.960  -1.749  1.00  0.00           H  
ATOM   4109  HA  SER A 264      62.770  10.959   0.642  1.00  0.00           H  
ATOM   4110 1HB  SER A 264      61.496  10.394  -1.385  1.00  0.00           H  
ATOM   4111 2HB  SER A 264      61.918   8.698  -1.198  1.00  0.00           H  
ATOM   4112  HG  SER A 264      59.890   9.196  -0.364  1.00  0.00           H  
ATOM   4113  N   LEU A 265      63.912   7.874   0.757  1.00  0.00           N  
ATOM   4114  CA  LEU A 265      64.265   6.787   1.662  1.00  0.00           C  
ATOM   4115  C   LEU A 265      65.266   7.247   2.714  1.00  0.00           C  
ATOM   4116  O   LEU A 265      65.161   6.884   3.886  1.00  0.00           O  
ATOM   4117  CB  LEU A 265      64.849   5.609   0.872  1.00  0.00           C  
ATOM   4118  CG  LEU A 265      65.149   4.345   1.688  1.00  0.00           C  
ATOM   4119  CD1 LEU A 265      66.458   4.527   2.445  1.00  0.00           C  
ATOM   4120  CD2 LEU A 265      63.998   4.072   2.644  1.00  0.00           C  
ATOM   4121  H   LEU A 265      64.164   7.804  -0.219  1.00  0.00           H  
ATOM   4122  HA  LEU A 265      63.361   6.454   2.171  1.00  0.00           H  
ATOM   4123 1HB  LEU A 265      64.148   5.337   0.085  1.00  0.00           H  
ATOM   4124 2HB  LEU A 265      65.780   5.931   0.406  1.00  0.00           H  
ATOM   4125  HG  LEU A 265      65.270   3.497   1.013  1.00  0.00           H  
ATOM   4126 1HD1 LEU A 265      66.671   3.628   3.024  1.00  0.00           H  
ATOM   4127 2HD1 LEU A 265      67.267   4.701   1.735  1.00  0.00           H  
ATOM   4128 3HD1 LEU A 265      66.374   5.380   3.117  1.00  0.00           H  
ATOM   4129 1HD2 LEU A 265      64.211   3.173   3.223  1.00  0.00           H  
ATOM   4130 2HD2 LEU A 265      63.878   4.919   3.320  1.00  0.00           H  
ATOM   4131 3HD2 LEU A 265      63.079   3.929   2.075  1.00  0.00           H  
ATOM   4132  N   VAL A 266      66.237   8.048   2.288  1.00  0.00           N  
ATOM   4133  CA  VAL A 266      67.259   8.560   3.193  1.00  0.00           C  
ATOM   4134  C   VAL A 266      66.653   9.480   4.245  1.00  0.00           C  
ATOM   4135  O   VAL A 266      67.026   9.430   5.417  1.00  0.00           O  
ATOM   4136  CB  VAL A 266      68.336   9.327   2.403  1.00  0.00           C  
ATOM   4137  CG1 VAL A 266      69.299  10.023   3.354  1.00  0.00           C  
ATOM   4138  CG2 VAL A 266      69.081   8.373   1.483  1.00  0.00           C  
ATOM   4139  H   VAL A 266      66.268   8.308   1.313  1.00  0.00           H  
ATOM   4140  HA  VAL A 266      67.730   7.715   3.697  1.00  0.00           H  
ATOM   4141  HB  VAL A 266      67.854  10.104   1.809  1.00  0.00           H  
ATOM   4142 1HG1 VAL A 266      70.053  10.560   2.779  1.00  0.00           H  
ATOM   4143 2HG1 VAL A 266      68.749  10.727   3.978  1.00  0.00           H  
ATOM   4144 3HG1 VAL A 266      69.787   9.280   3.985  1.00  0.00           H  
ATOM   4145 1HG2 VAL A 266      69.841   8.923   0.927  1.00  0.00           H  
ATOM   4146 2HG2 VAL A 266      69.559   7.593   2.076  1.00  0.00           H  
ATOM   4147 3HG2 VAL A 266      68.379   7.918   0.784  1.00  0.00           H  
ATOM   4148  N   ASP A 267      65.716  10.320   3.819  1.00  0.00           N  
ATOM   4149  CA  ASP A 267      65.056  11.254   4.724  1.00  0.00           C  
ATOM   4150  C   ASP A 267      64.237  10.516   5.776  1.00  0.00           C  
ATOM   4151  O   ASP A 267      64.230  10.893   6.948  1.00  0.00           O  
ATOM   4152  CB  ASP A 267      64.151  12.210   3.942  1.00  0.00           C  
ATOM   4153  CG  ASP A 267      64.933  13.226   3.121  1.00  0.00           C  
ATOM   4154  OD1 ASP A 267      66.104  13.389   3.371  1.00  0.00           O  
ATOM   4155  OD2 ASP A 267      64.351  13.831   2.252  1.00  0.00           O  
ATOM   4156  H   ASP A 267      65.454  10.311   2.844  1.00  0.00           H  
ATOM   4157  HA  ASP A 267      65.821  11.839   5.236  1.00  0.00           H  
ATOM   4158 1HB  ASP A 267      63.511  11.637   3.271  1.00  0.00           H  
ATOM   4159 2HB  ASP A 267      63.503  12.746   4.636  1.00  0.00           H  
ATOM   4160  N   VAL A 268      63.548   9.463   5.351  1.00  0.00           N  
ATOM   4161  CA  VAL A 268      62.724   8.670   6.255  1.00  0.00           C  
ATOM   4162  C   VAL A 268      63.576   7.972   7.307  1.00  0.00           C  
ATOM   4163  O   VAL A 268      63.204   7.909   8.479  1.00  0.00           O  
ATOM   4164  CB  VAL A 268      61.925   7.617   5.465  1.00  0.00           C  
ATOM   4165  CG1 VAL A 268      61.211   6.666   6.414  1.00  0.00           C  
ATOM   4166  CG2 VAL A 268      60.930   8.307   4.543  1.00  0.00           C  
ATOM   4167  H   VAL A 268      63.596   9.205   4.376  1.00  0.00           H  
ATOM   4168  HA  VAL A 268      62.023   9.337   6.759  1.00  0.00           H  
ATOM   4169  HB  VAL A 268      62.617   7.019   4.871  1.00  0.00           H  
ATOM   4170 1HG1 VAL A 268      60.652   5.929   5.839  1.00  0.00           H  
ATOM   4171 2HG1 VAL A 268      61.945   6.158   7.039  1.00  0.00           H  
ATOM   4172 3HG1 VAL A 268      60.525   7.230   7.046  1.00  0.00           H  
ATOM   4173 1HG2 VAL A 268      60.369   7.556   3.987  1.00  0.00           H  
ATOM   4174 2HG2 VAL A 268      60.242   8.909   5.137  1.00  0.00           H  
ATOM   4175 3HG2 VAL A 268      61.466   8.950   3.845  1.00  0.00           H  
ATOM   4176  N   ALA A 269      64.721   7.449   6.882  1.00  0.00           N  
ATOM   4177  CA  ALA A 269      65.629   6.754   7.786  1.00  0.00           C  
ATOM   4178  C   ALA A 269      66.191   7.701   8.838  1.00  0.00           C  
ATOM   4179  O   ALA A 269      66.310   7.343  10.010  1.00  0.00           O  
ATOM   4180  CB  ALA A 269      66.760   6.102   7.003  1.00  0.00           C  
ATOM   4181  H   ALA A 269      64.969   7.535   5.907  1.00  0.00           H  
ATOM   4182  HA  ALA A 269      65.064   5.978   8.303  1.00  0.00           H  
ATOM   4183 1HB  ALA A 269      67.429   5.587   7.692  1.00  0.00           H  
ATOM   4184 2HB  ALA A 269      66.345   5.384   6.295  1.00  0.00           H  
ATOM   4185 3HB  ALA A 269      67.315   6.866   6.462  1.00  0.00           H  
ATOM   4186  N   GLU A 270      66.536   8.912   8.413  1.00  0.00           N  
ATOM   4187  CA  GLU A 270      67.087   9.914   9.317  1.00  0.00           C  
ATOM   4188  C   GLU A 270      66.065  10.327  10.369  1.00  0.00           C  
ATOM   4189  O   GLU A 270      66.401  10.498  11.541  1.00  0.00           O  
ATOM   4190  CB  GLU A 270      67.551  11.143   8.532  1.00  0.00           C  
ATOM   4191  CG  GLU A 270      68.213  12.218   9.382  1.00  0.00           C  
ATOM   4192  CD  GLU A 270      68.735  13.369   8.567  1.00  0.00           C  
ATOM   4193  OE1 GLU A 270      68.609  13.327   7.366  1.00  0.00           O  
ATOM   4194  OE2 GLU A 270      69.261  14.290   9.145  1.00  0.00           O  
ATOM   4195  H   GLU A 270      66.413   9.145   7.438  1.00  0.00           H  
ATOM   4196  HA  GLU A 270      67.947   9.482   9.830  1.00  0.00           H  
ATOM   4197 1HB  GLU A 270      68.263  10.837   7.765  1.00  0.00           H  
ATOM   4198 2HB  GLU A 270      66.698  11.595   8.026  1.00  0.00           H  
ATOM   4199 1HG  GLU A 270      67.487  12.597  10.100  1.00  0.00           H  
ATOM   4200 2HG  GLU A 270      69.035  11.771   9.939  1.00  0.00           H  
ATOM   4201  N   GLU A 271      64.817  10.486   9.944  1.00  0.00           N  
ATOM   4202  CA  GLU A 271      63.743  10.879  10.848  1.00  0.00           C  
ATOM   4203  C   GLU A 271      63.488   9.807  11.900  1.00  0.00           C  
ATOM   4204  O   GLU A 271      63.268  10.113  13.072  1.00  0.00           O  
ATOM   4205  CB  GLU A 271      62.458  11.153  10.063  1.00  0.00           C  
ATOM   4206  CG  GLU A 271      62.506  12.402   9.195  1.00  0.00           C  
ATOM   4207  CD  GLU A 271      61.256  12.599   8.384  1.00  0.00           C  
ATOM   4208  OE1 GLU A 271      60.416  11.732   8.401  1.00  0.00           O  
ATOM   4209  OE2 GLU A 271      61.140  13.619   7.746  1.00  0.00           O  
ATOM   4210  H   GLU A 271      64.606  10.331   8.969  1.00  0.00           H  
ATOM   4211  HA  GLU A 271      64.040  11.794  11.361  1.00  0.00           H  
ATOM   4212 1HB  GLU A 271      62.240  10.304   9.415  1.00  0.00           H  
ATOM   4213 2HB  GLU A 271      61.624  11.258  10.756  1.00  0.00           H  
ATOM   4214 1HG  GLU A 271      62.650  13.272   9.836  1.00  0.00           H  
ATOM   4215 2HG  GLU A 271      63.361  12.334   8.524  1.00  0.00           H  
ATOM   4216  N   ALA A 272      63.519   8.549  11.475  1.00  0.00           N  
ATOM   4217  CA  ALA A 272      63.291   7.429  12.379  1.00  0.00           C  
ATOM   4218  C   ALA A 272      64.390   7.338  13.431  1.00  0.00           C  
ATOM   4219  O   ALA A 272      64.121   7.074  14.603  1.00  0.00           O  
ATOM   4220  CB  ALA A 272      63.198   6.127  11.596  1.00  0.00           C  
ATOM   4221  H   ALA A 272      63.705   8.364  10.500  1.00  0.00           H  
ATOM   4222  HA  ALA A 272      62.346   7.598  12.896  1.00  0.00           H  
ATOM   4223 1HB  ALA A 272      63.027   5.300  12.285  1.00  0.00           H  
ATOM   4224 2HB  ALA A 272      62.371   6.187  10.888  1.00  0.00           H  
ATOM   4225 3HB  ALA A 272      64.128   5.962  11.055  1.00  0.00           H  
ATOM   4226  N   LEU A 273      65.629   7.558  13.006  1.00  0.00           N  
ATOM   4227  CA  LEU A 273      66.771   7.501  13.910  1.00  0.00           C  
ATOM   4228  C   LEU A 273      66.611   8.486  15.061  1.00  0.00           C  
ATOM   4229  O   LEU A 273      66.823   8.138  16.223  1.00  0.00           O  
ATOM   4230  CB  LEU A 273      68.067   7.802  13.147  1.00  0.00           C  
ATOM   4231  CG  LEU A 273      68.524   6.721  12.159  1.00  0.00           C  
ATOM   4232  CD1 LEU A 273      69.697   7.244  11.341  1.00  0.00           C  
ATOM   4233  CD2 LEU A 273      68.908   5.464  12.925  1.00  0.00           C  
ATOM   4234  H   LEU A 273      65.784   7.770  12.031  1.00  0.00           H  
ATOM   4235  HA  LEU A 273      66.834   6.495  14.324  1.00  0.00           H  
ATOM   4236 1HB  LEU A 273      67.933   8.727  12.587  1.00  0.00           H  
ATOM   4237 2HB  LEU A 273      68.869   7.952  13.869  1.00  0.00           H  
ATOM   4238  HG  LEU A 273      67.712   6.492  11.469  1.00  0.00           H  
ATOM   4239 1HD1 LEU A 273      70.022   6.475  10.639  1.00  0.00           H  
ATOM   4240 2HD1 LEU A 273      69.389   8.131  10.789  1.00  0.00           H  
ATOM   4241 3HD1 LEU A 273      70.521   7.498  12.007  1.00  0.00           H  
ATOM   4242 1HD2 LEU A 273      69.233   4.695  12.223  1.00  0.00           H  
ATOM   4243 2HD2 LEU A 273      69.721   5.692  13.615  1.00  0.00           H  
ATOM   4244 3HD2 LEU A 273      68.047   5.102  13.487  1.00  0.00           H  
ATOM   4245  N   LYS A 274      66.236   9.718  14.732  1.00  0.00           N  
ATOM   4246  CA  LYS A 274      66.047  10.756  15.738  1.00  0.00           C  
ATOM   4247  C   LYS A 274      65.014  10.336  16.775  1.00  0.00           C  
ATOM   4248  O   LYS A 274      65.156  10.630  17.962  1.00  0.00           O  
ATOM   4249  CB  LYS A 274      65.626  12.071  15.079  1.00  0.00           C  
ATOM   4250  CG  LYS A 274      66.726  12.752  14.276  1.00  0.00           C  
ATOM   4251  CD  LYS A 274      66.227  14.039  13.637  1.00  0.00           C  
ATOM   4252  CE  LYS A 274      67.322  14.716  12.825  1.00  0.00           C  
ATOM   4253  NZ  LYS A 274      66.837  15.957  12.162  1.00  0.00           N  
ATOM   4254  H   LYS A 274      66.078   9.941  13.760  1.00  0.00           H  
ATOM   4255  HA  LYS A 274      66.994  10.913  16.255  1.00  0.00           H  
ATOM   4256 1HB  LYS A 274      64.786  11.889  14.408  1.00  0.00           H  
ATOM   4257 2HB  LYS A 274      65.289  12.770  15.844  1.00  0.00           H  
ATOM   4258 1HG  LYS A 274      67.566  12.984  14.933  1.00  0.00           H  
ATOM   4259 2HG  LYS A 274      67.075  12.079  13.493  1.00  0.00           H  
ATOM   4260 1HD  LYS A 274      65.384  13.817  12.981  1.00  0.00           H  
ATOM   4261 2HD  LYS A 274      65.889  14.724  14.414  1.00  0.00           H  
ATOM   4262 1HE  LYS A 274      68.155  14.969  13.478  1.00  0.00           H  
ATOM   4263 2HE  LYS A 274      67.685  14.029  12.060  1.00  0.00           H  
ATOM   4264 1HZ  LYS A 274      67.591  16.374  11.634  1.00  0.00           H  
ATOM   4265 2HZ  LYS A 274      66.075  15.730  11.538  1.00  0.00           H  
ATOM   4266 3HZ  LYS A 274      66.516  16.609  12.862  1.00  0.00           H  
ATOM   4267  N   SER A 275      63.974   9.643  16.300  1.00  0.00           N  
ATOM   4268  CA  SER A 275      62.828   9.293  17.141  1.00  0.00           C  
ATOM   4269  C   SER A 275      63.144   8.570  18.422  1.00  0.00           C  
ATOM   4270  O   SER A 275      62.485   8.776  19.441  1.00  0.00           O  
ATOM   4271  CB  SER A 275      61.866   8.438  16.339  1.00  0.00           C  
ATOM   4272  OG  SER A 275      62.453   7.215  15.989  1.00  0.00           O  
ATOM   4273  H   SER A 275      63.977   9.352  15.333  1.00  0.00           H  
ATOM   4274  HA  SER A 275      62.321  10.213  17.435  1.00  0.00           H  
ATOM   4275 1HB  SER A 275      60.965   8.258  16.925  1.00  0.00           H  
ATOM   4276 2HB  SER A 275      61.568   8.973  15.439  1.00  0.00           H  
ATOM   4277  HG  SER A 275      62.741   7.311  15.078  1.00  0.00           H  
ATOM   4278  N   LYS A 276      64.128   7.724  18.425  1.00  0.00           N  
ATOM   4279  CA  LYS A 276      64.449   7.068  19.671  1.00  0.00           C  
ATOM   4280  C   LYS A 276      63.399   6.024  20.009  1.00  0.00           C  
ATOM   4281  O   LYS A 276      63.415   5.443  21.094  1.00  0.00           O  
ATOM   4282  CB  LYS A 276      64.568   8.091  20.802  1.00  0.00           C  
ATOM   4283  CG  LYS A 276      64.976   7.500  22.145  1.00  0.00           C  
ATOM   4284  CD  LYS A 276      65.144   8.586  23.198  1.00  0.00           C  
ATOM   4285  CE  LYS A 276      65.535   7.995  24.544  1.00  0.00           C  
ATOM   4286  NZ  LYS A 276      65.703   9.046  25.585  1.00  0.00           N  
ATOM   4287  H   LYS A 276      64.632   7.553  17.567  1.00  0.00           H  
ATOM   4288  HA  LYS A 276      65.408   6.561  19.558  1.00  0.00           H  
ATOM   4289 1HB  LYS A 276      65.304   8.848  20.531  1.00  0.00           H  
ATOM   4290 2HB  LYS A 276      63.612   8.598  20.936  1.00  0.00           H  
ATOM   4291 1HG  LYS A 276      64.213   6.796  22.479  1.00  0.00           H  
ATOM   4292 2HG  LYS A 276      65.917   6.964  22.035  1.00  0.00           H  
ATOM   4293 1HD  LYS A 276      65.917   9.286  22.879  1.00  0.00           H  
ATOM   4294 2HD  LYS A 276      64.207   9.132  23.310  1.00  0.00           H  
ATOM   4295 1HE  LYS A 276      64.766   7.297  24.872  1.00  0.00           H  
ATOM   4296 2HE  LYS A 276      66.472   7.449  24.444  1.00  0.00           H  
ATOM   4297 1HZ  LYS A 276      65.962   8.615  26.461  1.00  0.00           H  
ATOM   4298 2HZ  LYS A 276      66.427   9.690  25.300  1.00  0.00           H  
ATOM   4299 3HZ  LYS A 276      64.834   9.547  25.701  1.00  0.00           H  
ATOM   4300  N   ASN A 277      62.498   5.803  19.067  1.00  0.00           N  
ATOM   4301  CA  ASN A 277      61.444   4.815  19.191  1.00  0.00           C  
ATOM   4302  C   ASN A 277      62.069   3.444  19.062  1.00  0.00           C  
ATOM   4303  O   ASN A 277      61.484   2.443  19.476  1.00  0.00           O  
ATOM   4304  CB  ASN A 277      60.357   5.027  18.154  1.00  0.00           C  
ATOM   4305  CG  ASN A 277      59.124   4.212  18.434  1.00  0.00           C  
ATOM   4306  OD1 ASN A 277      58.743   4.019  19.594  1.00  0.00           O  
ATOM   4307  ND2 ASN A 277      58.493   3.731  17.393  1.00  0.00           N  
ATOM   4308  H   ASN A 277      62.535   6.343  18.214  1.00  0.00           H  
ATOM   4309  HA  ASN A 277      61.000   4.905  20.184  1.00  0.00           H  
ATOM   4310 1HB  ASN A 277      60.082   6.082  18.124  1.00  0.00           H  
ATOM   4311 2HB  ASN A 277      60.737   4.760  17.168  1.00  0.00           H  
ATOM   4312 1HD2 ASN A 277      57.667   3.181  17.520  1.00  0.00           H  
ATOM   4313 2HD2 ASN A 277      58.837   3.912  16.473  1.00  0.00           H  
ATOM   4314  N   VAL A 278      63.257   3.442  18.482  1.00  0.00           N  
ATOM   4315  CA  VAL A 278      63.920   2.243  18.019  1.00  0.00           C  
ATOM   4316  C   VAL A 278      65.280   2.047  18.694  1.00  0.00           C  
ATOM   4317  O   VAL A 278      65.903   3.007  19.147  1.00  0.00           O  
ATOM   4318  CB  VAL A 278      64.109   2.307  16.492  1.00  0.00           C  
ATOM   4319  CG1 VAL A 278      65.012   3.472  16.115  1.00  0.00           C  
ATOM   4320  CG2 VAL A 278      64.685   0.993  15.986  1.00  0.00           C  
ATOM   4321  H   VAL A 278      63.741   4.319  18.348  1.00  0.00           H  
ATOM   4322  HA  VAL A 278      63.291   1.385  18.258  1.00  0.00           H  
ATOM   4323  HB  VAL A 278      63.141   2.486  16.022  1.00  0.00           H  
ATOM   4324 1HG1 VAL A 278      65.134   3.503  15.032  1.00  0.00           H  
ATOM   4325 2HG1 VAL A 278      64.563   4.405  16.455  1.00  0.00           H  
ATOM   4326 3HG1 VAL A 278      65.986   3.345  16.586  1.00  0.00           H  
ATOM   4327 1HG2 VAL A 278      64.815   1.045  14.905  1.00  0.00           H  
ATOM   4328 2HG2 VAL A 278      65.649   0.812  16.459  1.00  0.00           H  
ATOM   4329 3HG2 VAL A 278      64.002   0.179  16.230  1.00  0.00           H  
ATOM   4330  N   ASP A 279      65.737   0.792  18.758  1.00  0.00           N  
ATOM   4331  CA  ASP A 279      67.098   0.482  19.212  1.00  0.00           C  
ATOM   4332  C   ASP A 279      68.157   1.205  18.394  1.00  0.00           C  
ATOM   4333  O   ASP A 279      68.224   1.053  17.174  1.00  0.00           O  
ATOM   4334  CB  ASP A 279      67.352  -1.026  19.146  1.00  0.00           C  
ATOM   4335  CG  ASP A 279      68.699  -1.426  19.734  1.00  0.00           C  
ATOM   4336  OD1 ASP A 279      68.782  -1.574  20.930  1.00  0.00           O  
ATOM   4337  OD2 ASP A 279      69.630  -1.581  18.981  1.00  0.00           O  
ATOM   4338  H   ASP A 279      65.129   0.033  18.486  1.00  0.00           H  
ATOM   4339  HA  ASP A 279      67.200   0.807  20.248  1.00  0.00           H  
ATOM   4340 1HB  ASP A 279      66.565  -1.551  19.688  1.00  0.00           H  
ATOM   4341 2HB  ASP A 279      67.312  -1.357  18.108  1.00  0.00           H  
ATOM   4342  N   VAL A 280      68.922   1.921  18.944  1.00  0.00           N  
ATOM   4343  CA  VAL A 280      69.546   2.641  17.843  1.00  0.00           C  
ATOM   4344  C   VAL A 280      70.568   1.849  17.036  1.00  0.00           C  
ATOM   4345  O   VAL A 280      70.719   2.058  15.832  1.00  0.00           O  
ATOM   4346  CB  VAL A 280      70.237   3.902  18.395  1.00  0.00           C  
ATOM   4347  CG1 VAL A 280      71.032   4.597  17.299  1.00  0.00           C  
ATOM   4348  CG2 VAL A 280      69.199   4.843  18.988  1.00  0.00           C  
ATOM   4349  H   VAL A 280      68.984   1.894  19.952  1.00  0.00           H  
ATOM   4350  HA  VAL A 280      68.767   2.946  17.143  1.00  0.00           H  
ATOM   4351  HB  VAL A 280      70.946   3.608  19.169  1.00  0.00           H  
ATOM   4352 1HG1 VAL A 280      71.514   5.486  17.707  1.00  0.00           H  
ATOM   4353 2HG1 VAL A 280      71.792   3.917  16.915  1.00  0.00           H  
ATOM   4354 3HG1 VAL A 280      70.361   4.887  16.491  1.00  0.00           H  
ATOM   4355 1HG2 VAL A 280      69.695   5.732  19.377  1.00  0.00           H  
ATOM   4356 2HG2 VAL A 280      68.487   5.133  18.215  1.00  0.00           H  
ATOM   4357 3HG2 VAL A 280      68.671   4.339  19.797  1.00  0.00           H  
ATOM   4358  N   LYS A 281      71.306   0.915  17.658  1.00  0.00           N  
ATOM   4359  CA  LYS A 281      72.285   0.207  16.842  1.00  0.00           C  
ATOM   4360  C   LYS A 281      71.603  -0.659  15.790  1.00  0.00           C  
ATOM   4361  O   LYS A 281      71.980  -0.641  14.618  1.00  0.00           O  
ATOM   4362  CB  LYS A 281      73.194  -0.652  17.722  1.00  0.00           C  
ATOM   4363  CG  LYS A 281      74.165   0.141  18.586  1.00  0.00           C  
ATOM   4364  CD  LYS A 281      75.018  -0.780  19.446  1.00  0.00           C  
ATOM   4365  CE  LYS A 281      75.980   0.011  20.321  1.00  0.00           C  
ATOM   4366  NZ  LYS A 281      76.793  -0.875  21.197  1.00  0.00           N  
ATOM   4367  H   LYS A 281      71.157   0.745  18.642  1.00  0.00           H  
ATOM   4368  HA  LYS A 281      72.898   0.943  16.321  1.00  0.00           H  
ATOM   4369 1HB  LYS A 281      72.584  -1.269  18.383  1.00  0.00           H  
ATOM   4370 2HB  LYS A 281      73.778  -1.325  17.094  1.00  0.00           H  
ATOM   4371 1HG  LYS A 281      74.819   0.736  17.948  1.00  0.00           H  
ATOM   4372 2HG  LYS A 281      73.607   0.816  19.235  1.00  0.00           H  
ATOM   4373 1HD  LYS A 281      74.372  -1.384  20.085  1.00  0.00           H  
ATOM   4374 2HD  LYS A 281      75.593  -1.448  18.804  1.00  0.00           H  
ATOM   4375 1HE  LYS A 281      76.650   0.593  19.690  1.00  0.00           H  
ATOM   4376 2HE  LYS A 281      75.416   0.702  20.948  1.00  0.00           H  
ATOM   4377 1HZ  LYS A 281      77.416  -0.313  21.760  1.00  0.00           H  
ATOM   4378 2HZ  LYS A 281      76.181  -1.407  21.800  1.00  0.00           H  
ATOM   4379 3HZ  LYS A 281      77.335  -1.508  20.626  1.00  0.00           H  
ATOM   4380  N   GLU A 282      70.598  -1.416  16.215  1.00  0.00           N  
ATOM   4381  CA  GLU A 282      69.861  -2.290  15.310  1.00  0.00           C  
ATOM   4382  C   GLU A 282      69.108  -1.486  14.259  1.00  0.00           C  
ATOM   4383  O   GLU A 282      69.069  -1.861  13.087  1.00  0.00           O  
ATOM   4384  CB  GLU A 282      68.881  -3.166  16.094  1.00  0.00           C  
ATOM   4385  CG  GLU A 282      69.543  -4.222  16.968  1.00  0.00           C  
ATOM   4386  CD  GLU A 282      70.304  -5.246  16.174  1.00  0.00           C  
ATOM   4387  OE1 GLU A 282      69.840  -5.621  15.124  1.00  0.00           O  
ATOM   4388  OE2 GLU A 282      71.351  -5.655  16.617  1.00  0.00           O  
ATOM   4389  H   GLU A 282      70.337  -1.386  17.190  1.00  0.00           H  
ATOM   4390  HA  GLU A 282      70.574  -2.936  14.796  1.00  0.00           H  
ATOM   4391 1HB  GLU A 282      68.265  -2.537  16.737  1.00  0.00           H  
ATOM   4392 2HB  GLU A 282      68.214  -3.677  15.400  1.00  0.00           H  
ATOM   4393 1HG  GLU A 282      70.229  -3.730  17.657  1.00  0.00           H  
ATOM   4394 2HG  GLU A 282      68.776  -4.723  17.558  1.00  0.00           H  
ATOM   4395  N   GLY A 283      68.510  -0.378  14.684  1.00  0.00           N  
ATOM   4396  CA  GLY A 283      67.757   0.482  13.779  1.00  0.00           C  
ATOM   4397  C   GLY A 283      68.665   1.106  12.728  1.00  0.00           C  
ATOM   4398  O   GLY A 283      68.300   1.203  11.556  1.00  0.00           O  
ATOM   4399  H   GLY A 283      68.579  -0.125  15.659  1.00  0.00           H  
ATOM   4400 1HA  GLY A 283      66.975  -0.100  13.290  1.00  0.00           H  
ATOM   4401 2HA  GLY A 283      67.263   1.267  14.350  1.00  0.00           H  
ATOM   4402  N   THR A 284      69.851   1.529  13.153  1.00  0.00           N  
ATOM   4403  CA  THR A 284      70.814   2.145  12.248  1.00  0.00           C  
ATOM   4404  C   THR A 284      71.294   1.153  11.197  1.00  0.00           C  
ATOM   4405  O   THR A 284      71.443   1.499  10.025  1.00  0.00           O  
ATOM   4406  CB  THR A 284      72.022   2.705  13.021  1.00  0.00           C  
ATOM   4407  OG1 THR A 284      71.580   3.711  13.941  1.00  0.00           O  
ATOM   4408  CG2 THR A 284      73.036   3.309  12.062  1.00  0.00           C  
ATOM   4409  H   THR A 284      70.091   1.421  14.128  1.00  0.00           H  
ATOM   4410  HA  THR A 284      70.324   2.971  11.732  1.00  0.00           H  
ATOM   4411  HB  THR A 284      72.498   1.901  13.584  1.00  0.00           H  
ATOM   4412  HG1 THR A 284      71.220   3.291  14.726  1.00  0.00           H  
ATOM   4413 1HG2 THR A 284      73.883   3.699  12.626  1.00  0.00           H  
ATOM   4414 2HG2 THR A 284      73.383   2.543  11.369  1.00  0.00           H  
ATOM   4415 3HG2 THR A 284      72.569   4.119  11.503  1.00  0.00           H  
ATOM   4416  N   LYS A 285      71.535  -0.082  11.622  1.00  0.00           N  
ATOM   4417  CA  LYS A 285      71.998  -1.128  10.717  1.00  0.00           C  
ATOM   4418  C   LYS A 285      70.945  -1.453   9.666  1.00  0.00           C  
ATOM   4419  O   LYS A 285      71.265  -1.653   8.494  1.00  0.00           O  
ATOM   4420  CB  LYS A 285      72.366  -2.390  11.500  1.00  0.00           C  
ATOM   4421  CG  LYS A 285      73.629  -2.262  12.341  1.00  0.00           C  
ATOM   4422  CD  LYS A 285      74.052  -3.607  12.911  1.00  0.00           C  
ATOM   4423  CE  LYS A 285      73.107  -4.065  14.012  1.00  0.00           C  
ATOM   4424  NZ  LYS A 285      73.582  -5.313  14.669  1.00  0.00           N  
ATOM   4425  H   LYS A 285      71.394  -0.303  12.597  1.00  0.00           H  
ATOM   4426  HA  LYS A 285      72.887  -0.768  10.198  1.00  0.00           H  
ATOM   4427 1HB  LYS A 285      71.546  -2.657  12.166  1.00  0.00           H  
ATOM   4428 2HB  LYS A 285      72.509  -3.219  10.807  1.00  0.00           H  
ATOM   4429 1HG  LYS A 285      74.438  -1.866  11.726  1.00  0.00           H  
ATOM   4430 2HG  LYS A 285      73.450  -1.569  13.163  1.00  0.00           H  
ATOM   4431 1HD  LYS A 285      74.059  -4.354  12.115  1.00  0.00           H  
ATOM   4432 2HD  LYS A 285      75.060  -3.529  13.319  1.00  0.00           H  
ATOM   4433 1HE  LYS A 285      73.021  -3.283  14.765  1.00  0.00           H  
ATOM   4434 2HE  LYS A 285      72.118  -4.245  13.591  1.00  0.00           H  
ATOM   4435 1HZ  LYS A 285      72.929  -5.583  15.391  1.00  0.00           H  
ATOM   4436 2HZ  LYS A 285      73.648  -6.052  13.982  1.00  0.00           H  
ATOM   4437 3HZ  LYS A 285      74.490  -5.154  15.080  1.00  0.00           H  
ATOM   4438  N   TYR A 286      69.688  -1.505  10.091  1.00  0.00           N  
ATOM   4439  CA  TYR A 286      68.585  -1.806   9.186  1.00  0.00           C  
ATOM   4440  C   TYR A 286      68.422  -0.716   8.135  1.00  0.00           C  
ATOM   4441  O   TYR A 286      68.177  -1.002   6.963  1.00  0.00           O  
ATOM   4442  CB  TYR A 286      67.283  -1.986   9.970  1.00  0.00           C  
ATOM   4443  CG  TYR A 286      67.221  -3.272  10.764  1.00  0.00           C  
ATOM   4444  CD1 TYR A 286      67.021  -3.230  12.136  1.00  0.00           C  
ATOM   4445  CD2 TYR A 286      67.366  -4.492  10.121  1.00  0.00           C  
ATOM   4446  CE1 TYR A 286      66.965  -4.405  12.862  1.00  0.00           C  
ATOM   4447  CE2 TYR A 286      67.309  -5.666  10.846  1.00  0.00           C  
ATOM   4448  CZ  TYR A 286      67.110  -5.625  12.211  1.00  0.00           C  
ATOM   4449  OH  TYR A 286      67.054  -6.794  12.934  1.00  0.00           O  
ATOM   4450  H   TYR A 286      69.491  -1.332  11.066  1.00  0.00           H  
ATOM   4451  HA  TYR A 286      68.809  -2.737   8.665  1.00  0.00           H  
ATOM   4452 1HB  TYR A 286      67.156  -1.152  10.662  1.00  0.00           H  
ATOM   4453 2HB  TYR A 286      66.439  -1.971   9.281  1.00  0.00           H  
ATOM   4454  HD1 TYR A 286      66.908  -2.271  12.642  1.00  0.00           H  
ATOM   4455  HD2 TYR A 286      67.524  -4.524   9.043  1.00  0.00           H  
ATOM   4456  HE1 TYR A 286      66.807  -4.372  13.940  1.00  0.00           H  
ATOM   4457  HE2 TYR A 286      67.423  -6.625  10.341  1.00  0.00           H  
ATOM   4458  HH  TYR A 286      66.911  -6.590  13.861  1.00  0.00           H  
ATOM   4459  N   ALA A 287      68.559   0.535   8.560  1.00  0.00           N  
ATOM   4460  CA  ALA A 287      68.428   1.671   7.655  1.00  0.00           C  
ATOM   4461  C   ALA A 287      69.530   1.668   6.604  1.00  0.00           C  
ATOM   4462  O   ALA A 287      69.284   1.953   5.432  1.00  0.00           O  
ATOM   4463  CB  ALA A 287      68.447   2.976   8.437  1.00  0.00           C  
ATOM   4464  H   ALA A 287      68.759   0.704   9.535  1.00  0.00           H  
ATOM   4465  HA  ALA A 287      67.473   1.583   7.137  1.00  0.00           H  
ATOM   4466 1HB  ALA A 287      68.348   3.815   7.747  1.00  0.00           H  
ATOM   4467 2HB  ALA A 287      67.617   2.989   9.144  1.00  0.00           H  
ATOM   4468 3HB  ALA A 287      69.387   3.062   8.979  1.00  0.00           H  
ATOM   4469  N   LEU A 288      70.746   1.344   7.029  1.00  0.00           N  
ATOM   4470  CA  LEU A 288      71.888   1.303   6.124  1.00  0.00           C  
ATOM   4471  C   LEU A 288      71.720   0.214   5.072  1.00  0.00           C  
ATOM   4472  O   LEU A 288      72.040   0.415   3.900  1.00  0.00           O  
ATOM   4473  CB  LEU A 288      73.181   1.064   6.914  1.00  0.00           C  
ATOM   4474  CG  LEU A 288      73.633   2.220   7.815  1.00  0.00           C  
ATOM   4475  CD1 LEU A 288      74.816   1.772   8.662  1.00  0.00           C  
ATOM   4476  CD2 LEU A 288      73.999   3.421   6.956  1.00  0.00           C  
ATOM   4477  H   LEU A 288      70.883   1.120   8.004  1.00  0.00           H  
ATOM   4478  HA  LEU A 288      71.960   2.263   5.615  1.00  0.00           H  
ATOM   4479 1HB  LEU A 288      73.046   0.186   7.543  1.00  0.00           H  
ATOM   4480 2HB  LEU A 288      73.987   0.860   6.208  1.00  0.00           H  
ATOM   4481  HG  LEU A 288      72.822   2.492   8.492  1.00  0.00           H  
ATOM   4482 1HD1 LEU A 288      75.137   2.593   9.303  1.00  0.00           H  
ATOM   4483 2HD1 LEU A 288      74.521   0.924   9.281  1.00  0.00           H  
ATOM   4484 3HD1 LEU A 288      75.638   1.477   8.011  1.00  0.00           H  
ATOM   4485 1HD2 LEU A 288      74.319   4.243   7.597  1.00  0.00           H  
ATOM   4486 2HD2 LEU A 288      74.810   3.151   6.280  1.00  0.00           H  
ATOM   4487 3HD2 LEU A 288      73.131   3.732   6.375  1.00  0.00           H  
ATOM   4488  N   ASP A 289      71.216  -0.939   5.498  1.00  0.00           N  
ATOM   4489  CA  ASP A 289      71.004  -2.063   4.593  1.00  0.00           C  
ATOM   4490  C   ASP A 289      69.953  -1.733   3.541  1.00  0.00           C  
ATOM   4491  O   ASP A 289      70.103  -2.079   2.369  1.00  0.00           O  
ATOM   4492  CB  ASP A 289      70.578  -3.308   5.375  1.00  0.00           C  
ATOM   4493  CG  ASP A 289      71.711  -3.908   6.196  1.00  0.00           C  
ATOM   4494  OD1 ASP A 289      72.844  -3.569   5.947  1.00  0.00           O  
ATOM   4495  OD2 ASP A 289      71.433  -4.699   7.066  1.00  0.00           O  
ATOM   4496  H   ASP A 289      70.974  -1.040   6.473  1.00  0.00           H  
ATOM   4497  HA  ASP A 289      71.943  -2.277   4.081  1.00  0.00           H  
ATOM   4498 1HB  ASP A 289      69.758  -3.054   6.045  1.00  0.00           H  
ATOM   4499 2HB  ASP A 289      70.212  -4.066   4.681  1.00  0.00           H  
ATOM   4500  N   VAL A 290      68.888  -1.061   3.967  1.00  0.00           N  
ATOM   4501  CA  VAL A 290      67.810  -0.682   3.062  1.00  0.00           C  
ATOM   4502  C   VAL A 290      68.294   0.307   2.010  1.00  0.00           C  
ATOM   4503  O   VAL A 290      67.929   0.210   0.838  1.00  0.00           O  
ATOM   4504  CB  VAL A 290      66.645  -0.057   3.852  1.00  0.00           C  
ATOM   4505  CG1 VAL A 290      65.602   0.512   2.901  1.00  0.00           C  
ATOM   4506  CG2 VAL A 290      66.026  -1.098   4.772  1.00  0.00           C  
ATOM   4507  H   VAL A 290      68.824  -0.807   4.942  1.00  0.00           H  
ATOM   4508  HA  VAL A 290      67.450  -1.580   2.558  1.00  0.00           H  
ATOM   4509  HB  VAL A 290      67.025   0.774   4.446  1.00  0.00           H  
ATOM   4510 1HG1 VAL A 290      64.785   0.950   3.477  1.00  0.00           H  
ATOM   4511 2HG1 VAL A 290      66.058   1.280   2.278  1.00  0.00           H  
ATOM   4512 3HG1 VAL A 290      65.212  -0.286   2.270  1.00  0.00           H  
ATOM   4513 1HG2 VAL A 290      65.203  -0.649   5.328  1.00  0.00           H  
ATOM   4514 2HG2 VAL A 290      65.651  -1.932   4.178  1.00  0.00           H  
ATOM   4515 3HG2 VAL A 290      66.780  -1.461   5.471  1.00  0.00           H  
ATOM   4516  N   VAL A 291      69.118   1.259   2.436  1.00  0.00           N  
ATOM   4517  CA  VAL A 291      69.655   2.268   1.531  1.00  0.00           C  
ATOM   4518  C   VAL A 291      70.560   1.640   0.479  1.00  0.00           C  
ATOM   4519  O   VAL A 291      70.519   2.015  -0.693  1.00  0.00           O  
ATOM   4520  CB  VAL A 291      70.448   3.326   2.321  1.00  0.00           C  
ATOM   4521  CG1 VAL A 291      71.168   4.272   1.370  1.00  0.00           C  
ATOM   4522  CG2 VAL A 291      69.512   4.095   3.241  1.00  0.00           C  
ATOM   4523  H   VAL A 291      69.379   1.284   3.411  1.00  0.00           H  
ATOM   4524  HA  VAL A 291      68.822   2.759   1.027  1.00  0.00           H  
ATOM   4525  HB  VAL A 291      71.213   2.825   2.915  1.00  0.00           H  
ATOM   4526 1HG1 VAL A 291      71.723   5.012   1.946  1.00  0.00           H  
ATOM   4527 2HG1 VAL A 291      71.858   3.705   0.747  1.00  0.00           H  
ATOM   4528 3HG1 VAL A 291      70.437   4.777   0.739  1.00  0.00           H  
ATOM   4529 1HG2 VAL A 291      70.080   4.840   3.797  1.00  0.00           H  
ATOM   4530 2HG2 VAL A 291      68.745   4.591   2.647  1.00  0.00           H  
ATOM   4531 3HG2 VAL A 291      69.040   3.404   3.940  1.00  0.00           H  
ATOM   4532  N   ARG A 292      71.377   0.682   0.905  1.00  0.00           N  
ATOM   4533  CA  ARG A 292      72.294  -0.000   0.000  1.00  0.00           C  
ATOM   4534  C   ARG A 292      71.537  -0.801  -1.052  1.00  0.00           C  
ATOM   4535  O   ARG A 292      71.914  -0.818  -2.224  1.00  0.00           O  
ATOM   4536  CB  ARG A 292      73.217  -0.930   0.774  1.00  0.00           C  
ATOM   4537  CG  ARG A 292      74.303  -1.592  -0.059  1.00  0.00           C  
ATOM   4538  CD  ARG A 292      73.839  -2.876  -0.644  1.00  0.00           C  
ATOM   4539  NE  ARG A 292      73.431  -3.823   0.381  1.00  0.00           N  
ATOM   4540  CZ  ARG A 292      74.276  -4.608   1.077  1.00  0.00           C  
ATOM   4541  NH1 ARG A 292      75.569  -4.548   0.848  1.00  0.00           N  
ATOM   4542  NH2 ARG A 292      73.805  -5.439   1.991  1.00  0.00           N  
ATOM   4543  H   ARG A 292      71.362   0.420   1.880  1.00  0.00           H  
ATOM   4544  HA  ARG A 292      72.902   0.750  -0.507  1.00  0.00           H  
ATOM   4545 1HB  ARG A 292      73.707  -0.374   1.572  1.00  0.00           H  
ATOM   4546 2HB  ARG A 292      72.629  -1.721   1.239  1.00  0.00           H  
ATOM   4547 1HG  ARG A 292      74.592  -0.928  -0.874  1.00  0.00           H  
ATOM   4548 2HG  ARG A 292      75.171  -1.795   0.569  1.00  0.00           H  
ATOM   4549 1HD  ARG A 292      72.986  -2.692  -1.297  1.00  0.00           H  
ATOM   4550 2HD  ARG A 292      74.647  -3.325  -1.221  1.00  0.00           H  
ATOM   4551  HE  ARG A 292      72.443  -3.898   0.585  1.00  0.00           H  
ATOM   4552 1HH1 ARG A 292      75.929  -3.913   0.150  1.00  0.00           H  
ATOM   4553 2HH1 ARG A 292      76.202  -5.136   1.370  1.00  0.00           H  
ATOM   4554 1HH2 ARG A 292      72.811  -5.486   2.167  1.00  0.00           H  
ATOM   4555 2HH2 ARG A 292      74.438  -6.027   2.512  1.00  0.00           H  
ATOM   4556  N   ASP A 293      70.467  -1.464  -0.626  1.00  0.00           N  
ATOM   4557  CA  ASP A 293      69.655  -2.268  -1.531  1.00  0.00           C  
ATOM   4558  C   ASP A 293      68.977  -1.399  -2.583  1.00  0.00           C  
ATOM   4559  O   ASP A 293      68.904  -1.769  -3.755  1.00  0.00           O  
ATOM   4560  CB  ASP A 293      68.598  -3.052  -0.749  1.00  0.00           C  
ATOM   4561  CG  ASP A 293      69.191  -4.189   0.072  1.00  0.00           C  
ATOM   4562  OD1 ASP A 293      70.315  -4.553  -0.178  1.00  0.00           O  
ATOM   4563  OD2 ASP A 293      68.513  -4.683   0.941  1.00  0.00           O  
ATOM   4564  H   ASP A 293      70.210  -1.409   0.349  1.00  0.00           H  
ATOM   4565  HA  ASP A 293      70.306  -2.977  -2.043  1.00  0.00           H  
ATOM   4566 1HB  ASP A 293      68.067  -2.377  -0.078  1.00  0.00           H  
ATOM   4567 2HB  ASP A 293      67.866  -3.467  -1.443  1.00  0.00           H  
ATOM   4568  N   VAL A 294      68.482  -0.242  -2.157  1.00  0.00           N  
ATOM   4569  CA  VAL A 294      67.810   0.682  -3.062  1.00  0.00           C  
ATOM   4570  C   VAL A 294      68.770   1.222  -4.114  1.00  0.00           C  
ATOM   4571  O   VAL A 294      68.414   1.350  -5.285  1.00  0.00           O  
ATOM   4572  CB  VAL A 294      67.205   1.858  -2.272  1.00  0.00           C  
ATOM   4573  CG1 VAL A 294      66.669   2.918  -3.222  1.00  0.00           C  
ATOM   4574  CG2 VAL A 294      66.104   1.352  -1.352  1.00  0.00           C  
ATOM   4575  H   VAL A 294      68.574   0.003  -1.181  1.00  0.00           H  
ATOM   4576  HA  VAL A 294      67.004   0.148  -3.567  1.00  0.00           H  
ATOM   4577  HB  VAL A 294      67.990   2.326  -1.677  1.00  0.00           H  
ATOM   4578 1HG1 VAL A 294      66.246   3.742  -2.647  1.00  0.00           H  
ATOM   4579 2HG1 VAL A 294      67.481   3.292  -3.846  1.00  0.00           H  
ATOM   4580 3HG1 VAL A 294      65.896   2.483  -3.854  1.00  0.00           H  
ATOM   4581 1HG2 VAL A 294      65.682   2.188  -0.796  1.00  0.00           H  
ATOM   4582 2HG2 VAL A 294      65.323   0.878  -1.947  1.00  0.00           H  
ATOM   4583 3HG2 VAL A 294      66.519   0.625  -0.654  1.00  0.00           H  
ATOM   4584  N   ALA A 295      69.989   1.537  -3.688  1.00  0.00           N  
ATOM   4585  CA  ALA A 295      71.004   2.063  -4.593  1.00  0.00           C  
ATOM   4586  C   ALA A 295      71.393   1.032  -5.645  1.00  0.00           C  
ATOM   4587  O   ALA A 295      71.573   1.364  -6.817  1.00  0.00           O  
ATOM   4588  CB  ALA A 295      72.231   2.509  -3.811  1.00  0.00           C  
ATOM   4589  H   ALA A 295      70.218   1.409  -2.713  1.00  0.00           H  
ATOM   4590  HA  ALA A 295      70.583   2.925  -5.110  1.00  0.00           H  
ATOM   4591 1HB  ALA A 295      72.979   2.900  -4.500  1.00  0.00           H  
ATOM   4592 2HB  ALA A 295      71.948   3.288  -3.103  1.00  0.00           H  
ATOM   4593 3HB  ALA A 295      72.645   1.660  -3.269  1.00  0.00           H  
ATOM   4594  N   LYS A 296      71.521  -0.220  -5.219  1.00  0.00           N  
ATOM   4595  CA  LYS A 296      71.888  -1.303  -6.124  1.00  0.00           C  
ATOM   4596  C   LYS A 296      70.811  -1.532  -7.176  1.00  0.00           C  
ATOM   4597  O   LYS A 296      71.113  -1.760  -8.348  1.00  0.00           O  
ATOM   4598  CB  LYS A 296      72.141  -2.593  -5.341  1.00  0.00           C  
ATOM   4599  CG  LYS A 296      73.427  -2.592  -4.526  1.00  0.00           C  
ATOM   4600  CD  LYS A 296      73.535  -3.841  -3.664  1.00  0.00           C  
ATOM   4601  CE  LYS A 296      73.736  -5.086  -4.516  1.00  0.00           C  
ATOM   4602  NZ  LYS A 296      73.924  -6.305  -3.683  1.00  0.00           N  
ATOM   4603  H   LYS A 296      71.360  -0.427  -4.244  1.00  0.00           H  
ATOM   4604  HA  LYS A 296      72.806  -1.025  -6.642  1.00  0.00           H  
ATOM   4605 1HB  LYS A 296      71.311  -2.772  -4.657  1.00  0.00           H  
ATOM   4606 2HB  LYS A 296      72.183  -3.435  -6.032  1.00  0.00           H  
ATOM   4607 1HG  LYS A 296      74.284  -2.549  -5.198  1.00  0.00           H  
ATOM   4608 2HG  LYS A 296      73.448  -1.713  -3.881  1.00  0.00           H  
ATOM   4609 1HD  LYS A 296      74.379  -3.739  -2.980  1.00  0.00           H  
ATOM   4610 2HD  LYS A 296      72.625  -3.958  -3.076  1.00  0.00           H  
ATOM   4611 1HE  LYS A 296      72.870  -5.230  -5.159  1.00  0.00           H  
ATOM   4612 2HE  LYS A 296      74.614  -4.956  -5.149  1.00  0.00           H  
ATOM   4613 1HZ  LYS A 296      74.054  -7.107  -4.284  1.00  0.00           H  
ATOM   4614 2HZ  LYS A 296      74.737  -6.190  -3.095  1.00  0.00           H  
ATOM   4615 3HZ  LYS A 296      73.108  -6.447  -3.105  1.00  0.00           H  
ATOM   4616  N   LYS A 297      69.553  -1.470  -6.751  1.00  0.00           N  
ATOM   4617  CA  LYS A 297      68.428  -1.671  -7.655  1.00  0.00           C  
ATOM   4618  C   LYS A 297      68.364  -0.571  -8.707  1.00  0.00           C  
ATOM   4619  O   LYS A 297      68.094  -0.834  -9.879  1.00  0.00           O  
ATOM   4620  CB  LYS A 297      67.115  -1.728  -6.872  1.00  0.00           C  
ATOM   4621  CG  LYS A 297      66.962  -2.959  -5.989  1.00  0.00           C  
ATOM   4622  CD  LYS A 297      66.853  -4.227  -6.823  1.00  0.00           C  
ATOM   4623  CE  LYS A 297      66.626  -5.449  -5.946  1.00  0.00           C  
ATOM   4624  NZ  LYS A 297      66.548  -6.702  -6.746  1.00  0.00           N  
ATOM   4625  H   LYS A 297      69.372  -1.279  -5.776  1.00  0.00           H  
ATOM   4626  HA  LYS A 297      68.566  -2.621  -8.173  1.00  0.00           H  
ATOM   4627 1HB  LYS A 297      67.033  -0.847  -6.235  1.00  0.00           H  
ATOM   4628 2HB  LYS A 297      66.276  -1.708  -7.567  1.00  0.00           H  
ATOM   4629 1HG  LYS A 297      67.825  -3.042  -5.327  1.00  0.00           H  
ATOM   4630 2HG  LYS A 297      66.066  -2.859  -5.377  1.00  0.00           H  
ATOM   4631 1HD  LYS A 297      66.022  -4.132  -7.523  1.00  0.00           H  
ATOM   4632 2HD  LYS A 297      67.772  -4.367  -7.393  1.00  0.00           H  
ATOM   4633 1HE  LYS A 297      67.441  -5.540  -5.230  1.00  0.00           H  
ATOM   4634 2HE  LYS A 297      65.695  -5.330  -5.391  1.00  0.00           H  
ATOM   4635 1HZ  LYS A 297      66.397  -7.487  -6.130  1.00  0.00           H  
ATOM   4636 2HZ  LYS A 297      65.782  -6.636  -7.402  1.00  0.00           H  
ATOM   4637 3HZ  LYS A 297      67.413  -6.833  -7.251  1.00  0.00           H  
ATOM   4638  N   ALA A 298      68.614   0.663  -8.282  1.00  0.00           N  
ATOM   4639  CA  ALA A 298      68.585   1.806  -9.186  1.00  0.00           C  
ATOM   4640  C   ALA A 298      69.682   1.704 -10.238  1.00  0.00           C  
ATOM   4641  O   ALA A 298      69.462   2.011 -11.410  1.00  0.00           O  
ATOM   4642  CB  ALA A 298      68.721   3.104  -8.403  1.00  0.00           C  
ATOM   4643  H   ALA A 298      68.830   0.813  -7.307  1.00  0.00           H  
ATOM   4644  HA  ALA A 298      67.625   1.805  -9.703  1.00  0.00           H  
ATOM   4645 1HB  ALA A 298      68.698   3.948  -9.092  1.00  0.00           H  
ATOM   4646 2HB  ALA A 298      67.897   3.190  -7.695  1.00  0.00           H  
ATOM   4647 3HB  ALA A 298      69.666   3.104  -7.862  1.00  0.00           H  
ATOM   4648  N   LEU A 299      70.864   1.271  -9.813  1.00  0.00           N  
ATOM   4649  CA  LEU A 299      71.998   1.128 -10.717  1.00  0.00           C  
ATOM   4650  C   LEU A 299      71.732   0.058 -11.769  1.00  0.00           C  
ATOM   4651  O   LEU A 299      72.068   0.229 -12.941  1.00  0.00           O  
ATOM   4652  CB  LEU A 299      73.264   0.774  -9.927  1.00  0.00           C  
ATOM   4653  CG  LEU A 299      73.817   1.885  -9.024  1.00  0.00           C  
ATOM   4654  CD1 LEU A 299      74.955   1.332  -8.177  1.00  0.00           C  
ATOM   4655  CD2 LEU A 299      74.290   3.048  -9.883  1.00  0.00           C  
ATOM   4656  H   LEU A 299      70.980   1.035  -8.838  1.00  0.00           H  
ATOM   4657  HA  LEU A 299      72.156   2.078 -11.226  1.00  0.00           H  
ATOM   4658 1HB  LEU A 299      73.051  -0.088  -9.297  1.00  0.00           H  
ATOM   4659 2HB  LEU A 299      74.048   0.499 -10.632  1.00  0.00           H  
ATOM   4660  HG  LEU A 299      73.034   2.228  -8.348  1.00  0.00           H  
ATOM   4661 1HD1 LEU A 299      75.348   2.121  -7.536  1.00  0.00           H  
ATOM   4662 2HD1 LEU A 299      74.584   0.514  -7.559  1.00  0.00           H  
ATOM   4663 3HD1 LEU A 299      75.748   0.965  -8.828  1.00  0.00           H  
ATOM   4664 1HD2 LEU A 299      74.682   3.838  -9.241  1.00  0.00           H  
ATOM   4665 2HD2 LEU A 299      75.074   2.707 -10.559  1.00  0.00           H  
ATOM   4666 3HD2 LEU A 299      73.453   3.435 -10.464  1.00  0.00           H  
ATOM   4667  N   ASP A 300      71.127  -1.045 -11.344  1.00  0.00           N  
ATOM   4668  CA  ASP A 300      70.814  -2.145 -12.248  1.00  0.00           C  
ATOM   4669  C   ASP A 300      69.797  -1.721 -13.300  1.00  0.00           C  
ATOM   4670  O   ASP A 300      69.916  -2.079 -14.472  1.00  0.00           O  
ATOM   4671  CB  ASP A 300      70.277  -3.346 -11.466  1.00  0.00           C  
ATOM   4672  CG  ASP A 300      71.352  -4.046 -10.644  1.00  0.00           C  
ATOM   4673  OD1 ASP A 300      72.510  -3.811 -10.894  1.00  0.00           O  
ATOM   4674  OD2 ASP A 300      71.003  -4.808  -9.774  1.00  0.00           O  
ATOM   4675  H   ASP A 300      70.877  -1.124 -10.369  1.00  0.00           H  
ATOM   4676  HA  ASP A 300      71.729  -2.443 -12.760  1.00  0.00           H  
ATOM   4677 1HB  ASP A 300      69.483  -3.018 -10.795  1.00  0.00           H  
ATOM   4678 2HB  ASP A 300      69.843  -4.067 -12.159  1.00  0.00           H  
ATOM   4679  N   VAL A 301      68.797  -0.956 -12.875  1.00  0.00           N  
ATOM   4680  CA  VAL A 301      67.757  -0.482 -13.779  1.00  0.00           C  
ATOM   4681  C   VAL A 301      68.329   0.460 -14.831  1.00  0.00           C  
ATOM   4682  O   VAL A 301      67.957   0.397 -16.003  1.00  0.00           O  
ATOM   4683  CB  VAL A 301      66.653   0.245 -12.988  1.00  0.00           C  
ATOM   4684  CG1 VAL A 301      65.664   0.905 -13.938  1.00  0.00           C  
ATOM   4685  CG2 VAL A 301      65.944  -0.736 -12.068  1.00  0.00           C  
ATOM   4686  H   VAL A 301      68.756  -0.696 -11.900  1.00  0.00           H  
ATOM   4687  HA  VAL A 301      67.317  -1.344 -14.283  1.00  0.00           H  
ATOM   4688  HB  VAL A 301      67.107   1.039 -12.395  1.00  0.00           H  
ATOM   4689 1HG1 VAL A 301      64.891   1.414 -13.363  1.00  0.00           H  
ATOM   4690 2HG1 VAL A 301      66.187   1.629 -14.562  1.00  0.00           H  
ATOM   4691 3HG1 VAL A 301      65.204   0.145 -14.570  1.00  0.00           H  
ATOM   4692 1HG2 VAL A 301      65.165  -0.216 -11.512  1.00  0.00           H  
ATOM   4693 2HG2 VAL A 301      65.495  -1.533 -12.661  1.00  0.00           H  
ATOM   4694 3HG2 VAL A 301      66.663  -1.165 -11.370  1.00  0.00           H  
ATOM   4695  N   ALA A 302      69.235   1.333 -14.406  1.00  0.00           N  
ATOM   4696  CA  ALA A 302      69.861   2.290 -15.310  1.00  0.00           C  
ATOM   4697  C   ALA A 302      70.564   1.582 -16.461  1.00  0.00           C  
ATOM   4698  O   ALA A 302      70.407   1.958 -17.623  1.00  0.00           O  
ATOM   4699  CB  ALA A 302      70.843   3.171 -14.552  1.00  0.00           C  
ATOM   4700  H   ALA A 302      69.497   1.334 -13.431  1.00  0.00           H  
ATOM   4701  HA  ALA A 302      69.077   2.919 -15.733  1.00  0.00           H  
ATOM   4702 1HB  ALA A 302      71.303   3.880 -15.240  1.00  0.00           H  
ATOM   4703 2HB  ALA A 302      70.315   3.715 -13.769  1.00  0.00           H  
ATOM   4704 3HB  ALA A 302      71.616   2.549 -14.102  1.00  0.00           H  
ATOM   4705  N   VAL A 303      71.340   0.555 -16.132  1.00  0.00           N  
ATOM   4706  CA  VAL A 303      72.069  -0.208 -17.138  1.00  0.00           C  
ATOM   4707  C   VAL A 303      71.122  -0.798 -18.175  1.00  0.00           C  
ATOM   4708  O   VAL A 303      71.370  -0.709 -19.378  1.00  0.00           O  
ATOM   4709  CB  VAL A 303      72.868  -1.344 -16.472  1.00  0.00           C  
ATOM   4710  CG1 VAL A 303      73.455  -2.271 -17.526  1.00  0.00           C  
ATOM   4711  CG2 VAL A 303      73.966  -0.760 -15.596  1.00  0.00           C  
ATOM   4712  H   VAL A 303      71.427   0.296 -15.160  1.00  0.00           H  
ATOM   4713  HA  VAL A 303      72.766   0.462 -17.642  1.00  0.00           H  
ATOM   4714  HB  VAL A 303      72.192  -1.941 -15.859  1.00  0.00           H  
ATOM   4715 1HG1 VAL A 303      74.017  -3.068 -17.037  1.00  0.00           H  
ATOM   4716 2HG1 VAL A 303      72.650  -2.705 -18.117  1.00  0.00           H  
ATOM   4717 3HG1 VAL A 303      74.122  -1.706 -18.177  1.00  0.00           H  
ATOM   4718 1HG2 VAL A 303      74.526  -1.568 -15.127  1.00  0.00           H  
ATOM   4719 2HG2 VAL A 303      74.638  -0.158 -16.207  1.00  0.00           H  
ATOM   4720 3HG2 VAL A 303      73.520  -0.133 -14.823  1.00  0.00           H  
ATOM   4721  N   GLU A 304      70.042  -1.395 -17.648  1.00  0.00           N  
ATOM   4722  CA  GLU A 304      68.967  -2.051 -18.384  1.00  0.00           C  
ATOM   4723  C   GLU A 304      68.159  -1.130 -19.263  1.00  0.00           C  
ATOM   4724  O   GLU A 304      67.764  -1.500 -20.369  1.00  0.00           O  
ATOM   4725  CB  GLU A 304      68.023  -2.751 -17.404  1.00  0.00           C  
ATOM   4726  CG  GLU A 304      68.624  -3.964 -16.709  1.00  0.00           C  
ATOM   4727  CD  GLU A 304      67.691  -4.586 -15.707  1.00  0.00           C  
ATOM   4728  OE1 GLU A 304      66.647  -4.028 -15.469  1.00  0.00           O  
ATOM   4729  OE2 GLU A 304      68.023  -5.621 -15.180  1.00  0.00           O  
ATOM   4730  H   GLU A 304      69.929  -1.411 -16.644  1.00  0.00           H  
ATOM   4731  HA  GLU A 304      69.406  -2.802 -19.042  1.00  0.00           H  
ATOM   4732 1HB  GLU A 304      67.710  -2.045 -16.634  1.00  0.00           H  
ATOM   4733 2HB  GLU A 304      67.127  -3.077 -17.932  1.00  0.00           H  
ATOM   4734 1HG  GLU A 304      68.880  -4.710 -17.461  1.00  0.00           H  
ATOM   4735 2HG  GLU A 304      69.542  -3.664 -16.207  1.00  0.00           H  
ATOM   4736  N   SER A 305      67.915   0.065 -18.773  1.00  0.00           N  
ATOM   4737  CA  SER A 305      67.139   1.025 -19.531  1.00  0.00           C  
ATOM   4738  C   SER A 305      67.955   1.565 -20.691  1.00  0.00           C  
ATOM   4739  O   SER A 305      67.525   2.482 -21.391  1.00  0.00           O  
ATOM   4740  CB  SER A 305      66.689   2.163 -18.636  1.00  0.00           C  
ATOM   4741  OG  SER A 305      65.813   1.705 -17.643  1.00  0.00           O  
ATOM   4742  H   SER A 305      68.276   0.306 -17.861  1.00  0.00           H  
ATOM   4743  HA  SER A 305      66.257   0.521 -19.928  1.00  0.00           H  
ATOM   4744 1HB  SER A 305      67.560   2.626 -18.171  1.00  0.00           H  
ATOM   4745 2HB  SER A 305      66.195   2.925 -19.237  1.00  0.00           H  
ATOM   4746  HG  SER A 305      66.366   1.314 -16.962  1.00  0.00           H  
ATOM   4747  N   LYS A 306      69.135   0.987 -20.886  1.00  0.00           N  
ATOM   4748  CA  LYS A 306      70.030   1.423 -21.944  1.00  0.00           C  
ATOM   4749  C   LYS A 306      70.245   2.926 -21.851  1.00  0.00           C  
ATOM   4750  O   LYS A 306      69.770   3.684 -22.696  1.00  0.00           O  
ATOM   4751  CB  LYS A 306      69.474   1.045 -23.318  1.00  0.00           C  
ATOM   4752  CG  LYS A 306      69.299  -0.452 -23.536  1.00  0.00           C  
ATOM   4753  CD  LYS A 306      68.789  -0.750 -24.938  1.00  0.00           C  
ATOM   4754  CE  LYS A 306      68.585  -2.244 -25.147  1.00  0.00           C  
ATOM   4755  NZ  LYS A 306      68.057  -2.548 -26.505  1.00  0.00           N  
ATOM   4756  H   LYS A 306      69.416   0.226 -20.284  1.00  0.00           H  
ATOM   4757  HA  LYS A 306      70.992   0.927 -21.809  1.00  0.00           H  
ATOM   4758 1HB  LYS A 306      68.502   1.520 -23.460  1.00  0.00           H  
ATOM   4759 2HB  LYS A 306      70.139   1.421 -24.096  1.00  0.00           H  
ATOM   4760 1HG  LYS A 306      70.255  -0.955 -23.391  1.00  0.00           H  
ATOM   4761 2HG  LYS A 306      68.588  -0.844 -22.809  1.00  0.00           H  
ATOM   4762 1HD  LYS A 306      67.840  -0.236 -25.097  1.00  0.00           H  
ATOM   4763 2HD  LYS A 306      69.508  -0.385 -25.671  1.00  0.00           H  
ATOM   4764 1HE  LYS A 306      69.534  -2.762 -25.015  1.00  0.00           H  
ATOM   4765 2HE  LYS A 306      67.883  -2.622 -24.405  1.00  0.00           H  
ATOM   4766 1HZ  LYS A 306      67.936  -3.546 -26.603  1.00  0.00           H  
ATOM   4767 2HZ  LYS A 306      67.167  -2.087 -26.632  1.00  0.00           H  
ATOM   4768 3HZ  LYS A 306      68.710  -2.219 -27.202  1.00  0.00           H  
ATOM   4769  N   PRO A 307      70.965   3.354 -20.818  1.00  0.00           N  
ATOM   4770  CA  PRO A 307      71.251   4.760 -20.610  1.00  0.00           C  
ATOM   4771  C   PRO A 307      72.404   5.229 -21.495  1.00  0.00           C  
ATOM   4772  O   PRO A 307      73.071   4.421 -22.142  1.00  0.00           O  
ATOM   4773  CB  PRO A 307      71.617   4.815 -19.123  1.00  0.00           C  
ATOM   4774  CG  PRO A 307      72.268   3.501 -18.858  1.00  0.00           C  
ATOM   4775  CD  PRO A 307      71.490   2.522 -19.696  1.00  0.00           C  
ATOM   4776  HA  PRO A 307      70.344   5.348 -20.815  1.00  0.00           H  
ATOM   4777 1HB  PRO A 307      72.285   5.669 -18.932  1.00  0.00           H  
ATOM   4778 2HB  PRO A 307      70.712   4.973 -18.519  1.00  0.00           H  
ATOM   4779 1HG  PRO A 307      73.332   3.542 -19.133  1.00  0.00           H  
ATOM   4780 2HG  PRO A 307      72.226   3.267 -17.784  1.00  0.00           H  
ATOM   4781 1HD  PRO A 307      72.165   1.734 -20.062  1.00  0.00           H  
ATOM   4782 2HD  PRO A 307      70.678   2.088 -19.094  1.00  0.00           H  
ATOM   4783  N   SER A 308      72.620   6.541 -21.507  1.00  0.00           N  
ATOM   4784  CA  SER A 308      73.719   7.134 -22.279  1.00  0.00           C  
ATOM   4785  C   SER A 308      74.942   7.453 -21.422  1.00  0.00           C  
ATOM   4786  O   SER A 308      74.884   7.392 -20.194  1.00  0.00           O  
ATOM   4787  CB  SER A 308      73.241   8.401 -22.962  1.00  0.00           C  
ATOM   4788  OG  SER A 308      72.232   8.119 -23.893  1.00  0.00           O  
ATOM   4789  H   SER A 308      72.013   7.145 -20.971  1.00  0.00           H  
ATOM   4790  HA  SER A 308      74.031   6.419 -23.042  1.00  0.00           H  
ATOM   4791 1HB  SER A 308      72.864   9.097 -22.213  1.00  0.00           H  
ATOM   4792 2HB  SER A 308      74.079   8.882 -23.464  1.00  0.00           H  
ATOM   4793  HG  SER A 308      71.985   8.963 -24.279  1.00  0.00           H  
ATOM   4794  N   GLY A 309      76.239   7.843 -21.947  1.00  0.00           N  
ATOM   4795  CA  GLY A 309      77.245   8.093 -20.920  1.00  0.00           C  
ATOM   4796  C   GLY A 309      76.788   9.157 -19.937  1.00  0.00           C  
ATOM   4797  O   GLY A 309      76.905   8.986 -18.724  1.00  0.00           O  
ATOM   4798  H   GLY A 309      76.364   7.915 -22.947  1.00  0.00           H  
ATOM   4799 1HA  GLY A 309      77.455   7.168 -20.383  1.00  0.00           H  
ATOM   4800 2HA  GLY A 309      78.175   8.409 -21.391  1.00  0.00           H  
ATOM   4801  N   GLU A 310      76.256  10.282 -20.432  1.00  0.00           N  
ATOM   4802  CA  GLU A 310      75.803  11.296 -19.487  1.00  0.00           C  
ATOM   4803  C   GLU A 310      74.775  10.726 -18.518  1.00  0.00           C  
ATOM   4804  O   GLU A 310      74.866  10.934 -17.308  1.00  0.00           O  
ATOM   4805  CB  GLU A 310      75.207  12.492 -20.233  1.00  0.00           C  
ATOM   4806  CG  GLU A 310      76.227  13.340 -20.978  1.00  0.00           C  
ATOM   4807  CD  GLU A 310      75.598  14.453 -21.769  1.00  0.00           C  
ATOM   4808  OE1 GLU A 310      74.393  14.502 -21.834  1.00  0.00           O  
ATOM   4809  OE2 GLU A 310      76.322  15.255 -22.309  1.00  0.00           O  
ATOM   4810  H   GLU A 310      76.185  10.394 -21.433  1.00  0.00           H  
ATOM   4811  HA  GLU A 310      76.662  11.638 -18.908  1.00  0.00           H  
ATOM   4812 1HB  GLU A 310      74.472  12.140 -20.957  1.00  0.00           H  
ATOM   4813 2HB  GLU A 310      74.686  13.139 -19.526  1.00  0.00           H  
ATOM   4814 1HG  GLU A 310      76.922  13.771 -20.257  1.00  0.00           H  
ATOM   4815 2HG  GLU A 310      76.796  12.699 -21.651  1.00  0.00           H  
ATOM   4816  N   GLN A 311      73.797  10.006 -19.058  1.00  0.00           N  
ATOM   4817  CA  GLN A 311      72.749   9.405 -18.242  1.00  0.00           C  
ATOM   4818  C   GLN A 311      73.337   8.473 -17.190  1.00  0.00           C  
ATOM   4819  O   GLN A 311      72.965   8.530 -16.018  1.00  0.00           O  
ATOM   4820  CB  GLN A 311      71.757   8.640 -19.122  1.00  0.00           C  
ATOM   4821  CG  GLN A 311      70.927   9.524 -20.037  1.00  0.00           C  
ATOM   4822  CD  GLN A 311      71.638   9.838 -21.340  1.00  0.00           C  
ATOM   4823  OE1 GLN A 311      72.832  10.151 -21.351  1.00  0.00           O  
ATOM   4824  NE2 GLN A 311      70.909   9.757 -22.446  1.00  0.00           N  
ATOM   4825  H   GLN A 311      73.780   9.872 -20.059  1.00  0.00           H  
ATOM   4826  HA  GLN A 311      72.214  10.201 -17.725  1.00  0.00           H  
ATOM   4827 1HB  GLN A 311      72.297   7.926 -19.743  1.00  0.00           H  
ATOM   4828 2HB  GLN A 311      71.072   8.073 -18.491  1.00  0.00           H  
ATOM   4829 1HG  GLN A 311      69.994   9.012 -20.273  1.00  0.00           H  
ATOM   4830 2HG  GLN A 311      70.718  10.464 -19.526  1.00  0.00           H  
ATOM   4831 1HE2 GLN A 311      71.324   9.953 -23.336  1.00  0.00           H  
ATOM   4832 2HE2 GLN A 311      69.944   9.500 -22.392  1.00  0.00           H  
ATOM   4833  N   MET A 312      74.258   7.614 -17.615  1.00  0.00           N  
ATOM   4834  CA  MET A 312      74.899   6.668 -16.710  1.00  0.00           C  
ATOM   4835  C   MET A 312      75.732   7.389 -15.659  1.00  0.00           C  
ATOM   4836  O   MET A 312      75.732   7.012 -14.487  1.00  0.00           O  
ATOM   4837  CB  MET A 312      75.767   5.689 -17.498  1.00  0.00           C  
ATOM   4838  CG  MET A 312      76.292   4.515 -16.683  1.00  0.00           C  
ATOM   4839  SD  MET A 312      74.983   3.385 -16.170  1.00  0.00           S  
ATOM   4840  CE  MET A 312      74.747   3.891 -14.468  1.00  0.00           C  
ATOM   4841  H   MET A 312      74.521   7.617 -18.590  1.00  0.00           H  
ATOM   4842  HA  MET A 312      74.123   6.108 -16.189  1.00  0.00           H  
ATOM   4843 1HB  MET A 312      75.194   5.286 -18.333  1.00  0.00           H  
ATOM   4844 2HB  MET A 312      76.625   6.217 -17.915  1.00  0.00           H  
ATOM   4845 1HG  MET A 312      77.017   3.957 -17.274  1.00  0.00           H  
ATOM   4846 2HG  MET A 312      76.794   4.888 -15.791  1.00  0.00           H  
ATOM   4847 1HE  MET A 312      73.966   3.282 -14.013  1.00  0.00           H  
ATOM   4848 2HE  MET A 312      75.679   3.759 -13.917  1.00  0.00           H  
ATOM   4849 3HE  MET A 312      74.453   4.940 -14.438  1.00  0.00           H  
ATOM   4850  N   LYS A 313      76.442   8.429 -16.084  1.00  0.00           N  
ATOM   4851  CA  LYS A 313      77.281   9.205 -15.179  1.00  0.00           C  
ATOM   4852  C   LYS A 313      76.443   9.920 -14.128  1.00  0.00           C  
ATOM   4853  O   LYS A 313      76.816   9.977 -12.956  1.00  0.00           O  
ATOM   4854  CB  LYS A 313      78.119  10.218 -15.961  1.00  0.00           C  
ATOM   4855  CG  LYS A 313      79.032  11.079 -15.098  1.00  0.00           C  
ATOM   4856  CD  LYS A 313      78.387  12.419 -14.778  1.00  0.00           C  
ATOM   4857  CE  LYS A 313      78.327  13.313 -16.007  1.00  0.00           C  
ATOM   4858  NZ  LYS A 313      77.656  14.610 -15.720  1.00  0.00           N  
ATOM   4859  H   LYS A 313      76.399   8.688 -17.059  1.00  0.00           H  
ATOM   4860  HA  LYS A 313      77.954   8.522 -14.660  1.00  0.00           H  
ATOM   4861 1HB  LYS A 313      78.742   9.692 -16.686  1.00  0.00           H  
ATOM   4862 2HB  LYS A 313      77.459  10.883 -16.518  1.00  0.00           H  
ATOM   4863 1HG  LYS A 313      79.249  10.557 -14.165  1.00  0.00           H  
ATOM   4864 2HG  LYS A 313      79.970  11.253 -15.623  1.00  0.00           H  
ATOM   4865 1HD  LYS A 313      77.374  12.256 -14.408  1.00  0.00           H  
ATOM   4866 2HD  LYS A 313      78.962  12.923 -14.001  1.00  0.00           H  
ATOM   4867 1HE  LYS A 313      79.338  13.512 -16.361  1.00  0.00           H  
ATOM   4868 2HE  LYS A 313      77.782  12.804 -16.802  1.00  0.00           H  
ATOM   4869 1HZ  LYS A 313      77.636  15.173 -16.559  1.00  0.00           H  
ATOM   4870 2HZ  LYS A 313      76.710  14.438 -15.409  1.00  0.00           H  
ATOM   4871 3HZ  LYS A 313      78.164  15.100 -14.998  1.00  0.00           H  
ATOM   4872  N   GLU A 314      75.308  10.465 -14.553  1.00  0.00           N  
ATOM   4873  CA  GLU A 314      74.415  11.178 -13.648  1.00  0.00           C  
ATOM   4874  C   GLU A 314      73.834  10.242 -12.597  1.00  0.00           C  
ATOM   4875  O   GLU A 314      73.722  10.602 -11.425  1.00  0.00           O  
ATOM   4876  CB  GLU A 314      73.283  11.846 -14.432  1.00  0.00           C  
ATOM   4877  CG  GLU A 314      73.725  13.010 -15.306  1.00  0.00           C  
ATOM   4878  CD  GLU A 314      74.273  14.163 -14.512  1.00  0.00           C  
ATOM   4879  OE1 GLU A 314      73.746  14.440 -13.461  1.00  0.00           O  
ATOM   4880  OE2 GLU A 314      75.220  14.768 -14.956  1.00  0.00           O  
ATOM   4881  H   GLU A 314      75.058  10.383 -15.528  1.00  0.00           H  
ATOM   4882  HA  GLU A 314      74.988  11.951 -13.135  1.00  0.00           H  
ATOM   4883 1HB  GLU A 314      72.801  11.109 -15.075  1.00  0.00           H  
ATOM   4884 2HB  GLU A 314      72.529  12.217 -13.737  1.00  0.00           H  
ATOM   4885 1HG  GLU A 314      74.494  12.662 -15.996  1.00  0.00           H  
ATOM   4886 2HG  GLU A 314      72.875  13.352 -15.895  1.00  0.00           H  
ATOM   4887  N   MET A 315      73.465   9.038 -13.022  1.00  0.00           N  
ATOM   4888  CA  MET A 315      72.895   8.048 -12.117  1.00  0.00           C  
ATOM   4889  C   MET A 315      73.908   7.614 -11.066  1.00  0.00           C  
ATOM   4890  O   MET A 315      73.569   7.448  -9.894  1.00  0.00           O  
ATOM   4891  CB  MET A 315      72.394   6.840 -12.905  1.00  0.00           C  
ATOM   4892  CG  MET A 315      71.568   5.854 -12.090  1.00  0.00           C  
ATOM   4893  SD  MET A 315      69.979   6.537 -11.576  1.00  0.00           S  
ATOM   4894  CE  MET A 315      70.332   6.970  -9.875  1.00  0.00           C  
ATOM   4895  H   MET A 315      73.583   8.803 -13.997  1.00  0.00           H  
ATOM   4896  HA  MET A 315      72.052   8.501 -11.596  1.00  0.00           H  
ATOM   4897 1HB  MET A 315      71.781   7.178 -13.740  1.00  0.00           H  
ATOM   4898 2HB  MET A 315      73.244   6.298 -13.322  1.00  0.00           H  
ATOM   4899 1HG  MET A 315      71.383   4.958 -12.681  1.00  0.00           H  
ATOM   4900 2HG  MET A 315      72.123   5.565 -11.198  1.00  0.00           H  
ATOM   4901 1HE  MET A 315      69.442   7.406  -9.419  1.00  0.00           H  
ATOM   4902 2HE  MET A 315      70.621   6.074  -9.324  1.00  0.00           H  
ATOM   4903 3HE  MET A 315      71.147   7.693  -9.845  1.00  0.00           H  
ATOM   4904  N   ALA A 316      75.153   7.431 -11.491  1.00  0.00           N  
ATOM   4905  CA  ALA A 316      76.219   7.016 -10.586  1.00  0.00           C  
ATOM   4906  C   ALA A 316      76.495   8.083  -9.535  1.00  0.00           C  
ATOM   4907  O   ALA A 316      76.709   7.773  -8.363  1.00  0.00           O  
ATOM   4908  CB  ALA A 316      77.487   6.704 -11.368  1.00  0.00           C  
ATOM   4909  H   ALA A 316      75.367   7.583 -12.466  1.00  0.00           H  
ATOM   4910  HA  ALA A 316      75.892   6.114 -10.069  1.00  0.00           H  
ATOM   4911 1HB  ALA A 316      78.273   6.396 -10.678  1.00  0.00           H  
ATOM   4912 2HB  ALA A 316      77.289   5.898 -12.075  1.00  0.00           H  
ATOM   4913 3HB  ALA A 316      77.807   7.592 -11.910  1.00  0.00           H  
ATOM   4914  N   LEU A 317      76.489   9.342  -9.960  1.00  0.00           N  
ATOM   4915  CA  LEU A 317      76.738  10.457  -9.055  1.00  0.00           C  
ATOM   4916  C   LEU A 317      75.642  10.570  -8.004  1.00  0.00           C  
ATOM   4917  O   LEU A 317      75.917  10.829  -6.832  1.00  0.00           O  
ATOM   4918  CB  LEU A 317      76.835  11.769  -9.844  1.00  0.00           C  
ATOM   4919  CG  LEU A 317      77.136  13.024  -9.015  1.00  0.00           C  
ATOM   4920  CD1 LEU A 317      78.467  12.851  -8.297  1.00  0.00           C  
ATOM   4921  CD2 LEU A 317      77.160  14.241  -9.927  1.00  0.00           C  
ATOM   4922  H   LEU A 317      76.307   9.531 -10.935  1.00  0.00           H  
ATOM   4923  HA  LEU A 317      77.685  10.284  -8.546  1.00  0.00           H  
ATOM   4924 1HB  LEU A 317      77.622  11.668 -10.590  1.00  0.00           H  
ATOM   4925 2HB  LEU A 317      75.890  11.933 -10.363  1.00  0.00           H  
ATOM   4926  HG  LEU A 317      76.362  13.153  -8.258  1.00  0.00           H  
ATOM   4927 1HD1 LEU A 317      78.681  13.742  -7.707  1.00  0.00           H  
ATOM   4928 2HD1 LEU A 317      78.415  11.985  -7.637  1.00  0.00           H  
ATOM   4929 3HD1 LEU A 317      79.259  12.702  -9.030  1.00  0.00           H
[truncated: 550,773 more chars]
