# Supplementary material for: Blueprinting extendable nanomaterials with standardized protein blocks
Source: Nature. 2024 Mar 13;627(8005):898–904. doi: 10.1038/s41586-024-07188-4 (PMC10972742; doi:10.1038/s41586-024-07188-4)
Supplement: Supplementary file 4 — Design models with ideal backbones as well as experimentally determined structures for comparison. For reference to design names, see Supplementary Fig. 1. [file 41586_2024_7188_MOESM4_ESM.zip › THR48_design.pdb]

HEADER                                            29-OCT-21   XXXX              
EXPDTA    THEORETICAL MODEL                                                     
REMARK 220                                                                      
REMARK 220 EXPERIMENTAL DETAILS                                                 
REMARK 220  EXPERIMENT TYPE                : THEORETICAL MODELLING              
REMARK 220  DATE OF DATA COLLECTION        : 29-OCT-21                          
REMARK 220                                                                      
REMARK 220 REMARK: MODEL GENERATED BY ROSETTA                                   
REMARK 220  VERSION 2021.41+HEAD.36da336f772                                    
ATOM      1  N   ARG A   1      21.104  -0.709  17.832  1.00  0.00           N  
ATOM      2  CA  ARG A   1      21.250  -1.737  16.813  1.00  0.00           C  
ATOM      3  C   ARG A   1      20.129  -1.682  15.793  1.00  0.00           C  
ATOM      4  O   ARG A   1      20.296  -2.106  14.649  1.00  0.00           O  
ATOM      5  CB  ARG A   1      21.278  -3.118  17.450  1.00  0.00           C  
ATOM      6  CG  ARG A   1      19.966  -3.557  18.082  1.00  0.00           C  
ATOM      7  CD  ARG A   1      20.091  -4.882  18.742  1.00  0.00           C  
ATOM      8  NE  ARG A   1      18.829  -5.326  19.312  1.00  0.00           N  
ATOM      9  CZ  ARG A   1      18.381  -4.987  20.537  1.00  0.00           C  
ATOM     10  NH1 ARG A   1      19.103  -4.203  21.307  1.00  0.00           N  
ATOM     11  NH2 ARG A   1      17.217  -5.444  20.964  1.00  0.00           N  
ATOM     12 1H   ARG A   1      21.859  -0.776  18.485  1.00  0.00           H  
ATOM     13 2H   ARG A   1      21.117   0.193  17.400  1.00  0.00           H  
ATOM     14 3H   ARG A   1      20.236  -0.836  18.312  1.00  0.00           H  
ATOM     15  HA  ARG A   1      22.194  -1.576  16.292  1.00  0.00           H  
ATOM     16 1HB  ARG A   1      21.546  -3.860  16.699  1.00  0.00           H  
ATOM     17 2HB  ARG A   1      22.043  -3.146  18.226  1.00  0.00           H  
ATOM     18 1HG  ARG A   1      19.662  -2.828  18.833  1.00  0.00           H  
ATOM     19 2HG  ARG A   1      19.197  -3.629  17.312  1.00  0.00           H  
ATOM     20 1HD  ARG A   1      20.415  -5.623  18.012  1.00  0.00           H  
ATOM     21 2HD  ARG A   1      20.824  -4.821  19.546  1.00  0.00           H  
ATOM     22  HE  ARG A   1      18.246  -5.930  18.749  1.00  0.00           H  
ATOM     23 1HH1 ARG A   1      19.993  -3.855  20.980  1.00  0.00           H  
ATOM     24 2HH1 ARG A   1      18.768  -3.950  22.225  1.00  0.00           H  
ATOM     25 1HH2 ARG A   1      16.662  -6.046  20.372  1.00  0.00           H  
ATOM     26 2HH2 ARG A   1      16.882  -5.190  21.882  1.00  0.00           H  
ATOM     27  N   LEU A   2      18.989  -1.158  16.215  1.00  0.00           N  
ATOM     28  CA  LEU A   2      17.881  -0.879  15.310  1.00  0.00           C  
ATOM     29  C   LEU A   2      18.273   0.151  14.259  1.00  0.00           C  
ATOM     30  O   LEU A   2      17.918   0.023  13.087  1.00  0.00           O  
ATOM     31  CB  LEU A   2      16.666  -0.376  16.100  1.00  0.00           C  
ATOM     32  CG  LEU A   2      15.412  -0.072  15.269  1.00  0.00           C  
ATOM     33  CD1 LEU A   2      14.960  -1.337  14.551  1.00  0.00           C  
ATOM     34  CD2 LEU A   2      14.317   0.461  16.180  1.00  0.00           C  
ATOM     35  H   LEU A   2      18.880  -0.943  17.196  1.00  0.00           H  
ATOM     36  HA  LEU A   2      17.610  -1.803  14.800  1.00  0.00           H  
ATOM     37 1HB  LEU A   2      16.398  -1.127  16.841  1.00  0.00           H  
ATOM     38 2HB  LEU A   2      16.946   0.538  16.623  1.00  0.00           H  
ATOM     39  HG  LEU A   2      15.650   0.675  14.511  1.00  0.00           H  
ATOM     40 1HD1 LEU A   2      14.069  -1.121  13.961  1.00  0.00           H  
ATOM     41 2HD1 LEU A   2      15.755  -1.685  13.892  1.00  0.00           H  
ATOM     42 3HD1 LEU A   2      14.731  -2.109  15.284  1.00  0.00           H  
ATOM     43 1HD2 LEU A   2      13.426   0.677  15.590  1.00  0.00           H  
ATOM     44 2HD2 LEU A   2      14.078  -0.286  16.938  1.00  0.00           H  
ATOM     45 3HD2 LEU A   2      14.660   1.374  16.667  1.00  0.00           H  
ATOM     46  N   LEU A   3      19.007   1.173  14.684  1.00  0.00           N  
ATOM     47  CA  LEU A   3      19.450   2.227  13.779  1.00  0.00           C  
ATOM     48  C   LEU A   3      20.409   1.684  12.728  1.00  0.00           C  
ATOM     49  O   LEU A   3      20.335   2.054  11.556  1.00  0.00           O  
ATOM     50  CB  LEU A   3      20.131   3.352  14.569  1.00  0.00           C  
ATOM     51  CG  LEU A   3      19.210   4.184  15.470  1.00  0.00           C  
ATOM     52  CD1 LEU A   3      20.048   5.132  16.317  1.00  0.00           C  
ATOM     53  CD2 LEU A   3      18.216   4.951  14.611  1.00  0.00           C  
ATOM     54  H   LEU A   3      19.265   1.221  15.659  1.00  0.00           H  
ATOM     55  HA  LEU A   3      18.577   2.635  13.270  1.00  0.00           H  
ATOM     56 1HB  LEU A   3      20.904   2.915  15.198  1.00  0.00           H  
ATOM     57 2HB  LEU A   3      20.607   4.033  13.863  1.00  0.00           H  
ATOM     58  HG  LEU A   3      18.669   3.522  16.147  1.00  0.00           H  
ATOM     59 1HD1 LEU A   3      19.394   5.723  16.958  1.00  0.00           H  
ATOM     60 2HD1 LEU A   3      20.736   4.555  16.935  1.00  0.00           H  
ATOM     61 3HD1 LEU A   3      20.615   5.797  15.666  1.00  0.00           H  
ATOM     62 1HD2 LEU A   3      17.561   5.542  15.252  1.00  0.00           H  
ATOM     63 2HD2 LEU A   3      18.756   5.614  13.935  1.00  0.00           H  
ATOM     64 3HD2 LEU A   3      17.619   4.249  14.030  1.00  0.00           H  
ATOM     65  N   LYS A   4      21.309   0.805  13.153  1.00  0.00           N  
ATOM     66  CA  LYS A   4      22.285   0.209  12.248  1.00  0.00           C  
ATOM     67  C   LYS A   4      21.604  -0.657  11.197  1.00  0.00           C  
ATOM     68  O   LYS A   4      21.981  -0.639  10.025  1.00  0.00           O  
ATOM     69  CB  LYS A   4      23.306  -0.619  13.030  1.00  0.00           C  
ATOM     70  CG  LYS A   4      24.370  -1.284  12.167  1.00  0.00           C  
ATOM     71  CD  LYS A   4      24.002  -2.724  11.847  1.00  0.00           C  
ATOM     72  CE  LYS A   4      24.119  -3.613  13.076  1.00  0.00           C  
ATOM     73  NZ  LYS A   4      23.716  -5.017  12.789  1.00  0.00           N  
ATOM     74  H   LYS A   4      21.318   0.542  14.128  1.00  0.00           H  
ATOM     75  HA  LYS A   4      22.811   1.011  11.729  1.00  0.00           H  
ATOM     76 1HB  LYS A   4      23.813   0.019  13.755  1.00  0.00           H  
ATOM     77 2HB  LYS A   4      22.790  -1.402  13.587  1.00  0.00           H  
ATOM     78 1HG  LYS A   4      24.481  -0.729  11.235  1.00  0.00           H  
ATOM     79 2HG  LYS A   4      25.325  -1.270  12.693  1.00  0.00           H  
ATOM     80 1HD  LYS A   4      22.977  -2.764  11.476  1.00  0.00           H  
ATOM     81 2HD  LYS A   4      24.665  -3.105  11.070  1.00  0.00           H  
ATOM     82 1HE  LYS A   4      25.149  -3.610  13.430  1.00  0.00           H  
ATOM     83 2HE  LYS A   4      23.484  -3.222  13.870  1.00  0.00           H  
ATOM     84 1HZ  LYS A   4      23.807  -5.572  13.628  1.00  0.00           H  
ATOM     85 2HZ  LYS A   4      22.755  -5.034  12.477  1.00  0.00           H  
ATOM     86 3HZ  LYS A   4      24.311  -5.397  12.067  1.00  0.00           H  
ATOM     87  N   GLU A   5      20.599  -1.415  11.622  1.00  0.00           N  
ATOM     88  CA  GLU A   5      19.863  -2.290  10.717  1.00  0.00           C  
ATOM     89  C   GLU A   5      19.109  -1.486   9.666  1.00  0.00           C  
ATOM     90  O   GLU A   5      19.070  -1.861   8.494  1.00  0.00           O  
ATOM     91  CB  GLU A   5      18.884  -3.167  11.501  1.00  0.00           C  
ATOM     92  CG  GLU A   5      19.547  -4.222  12.375  1.00  0.00           C  
ATOM     93  CD  GLU A   5      20.310  -5.245  11.581  1.00  0.00           C  
ATOM     94  OE1 GLU A   5      19.697  -5.964  10.829  1.00  0.00           O  
ATOM     95  OE2 GLU A   5      21.508  -5.308  11.726  1.00  0.00           O  
ATOM     96  H   GLU A   5      20.338  -1.384  12.597  1.00  0.00           H  
ATOM     97  HA  GLU A   5      20.576  -2.935  10.203  1.00  0.00           H  
ATOM     98 1HB  GLU A   5      18.268  -2.539  12.144  1.00  0.00           H  
ATOM     99 2HB  GLU A   5      18.218  -3.679  10.807  1.00  0.00           H  
ATOM    100 1HG  GLU A   5      20.233  -3.730  13.065  1.00  0.00           H  
ATOM    101 2HG  GLU A   5      18.781  -4.724  12.965  1.00  0.00           H  
ATOM    102  N   VAL A   6      18.511  -0.379  10.091  1.00  0.00           N  
ATOM    103  CA  VAL A   6      17.757   0.480   9.186  1.00  0.00           C  
ATOM    104  C   VAL A   6      18.665   1.105   8.135  1.00  0.00           C  
ATOM    105  O   VAL A   6      18.300   1.201   6.963  1.00  0.00           O  
ATOM    106  CB  VAL A   6      17.047   1.596   9.976  1.00  0.00           C  
ATOM    107  CG1 VAL A   6      16.416   2.602   9.025  1.00  0.00           C  
ATOM    108  CG2 VAL A   6      15.997   0.991  10.896  1.00  0.00           C  
ATOM    109  H   VAL A   6      18.580  -0.126  11.066  1.00  0.00           H  
ATOM    110  HA  VAL A   6      17.003  -0.126   8.681  1.00  0.00           H  
ATOM    111  HB  VAL A   6      17.786   2.134  10.570  1.00  0.00           H  
ATOM    112 1HG1 VAL A   6      15.919   3.384   9.600  1.00  0.00           H  
ATOM    113 2HG1 VAL A   6      17.191   3.049   8.402  1.00  0.00           H  
ATOM    114 3HG1 VAL A   6      15.686   2.098   8.393  1.00  0.00           H  
ATOM    115 1HG2 VAL A   6      15.500   1.786  11.451  1.00  0.00           H  
ATOM    116 2HG2 VAL A   6      15.262   0.448  10.301  1.00  0.00           H  
ATOM    117 3HG2 VAL A   6      16.477   0.306  11.594  1.00  0.00           H  
ATOM    118  N   VAL A   7      19.849   1.529   8.560  1.00  0.00           N  
ATOM    119  CA  VAL A   7      20.812   2.146   7.655  1.00  0.00           C  
ATOM    120  C   VAL A   7      21.293   1.154   6.604  1.00  0.00           C  
ATOM    121  O   VAL A   7      21.442   1.500   5.432  1.00  0.00           O  
ATOM    122  CB  VAL A   7      22.022   2.680   8.445  1.00  0.00           C  
ATOM    123  CG1 VAL A   7      23.112   3.153   7.494  1.00  0.00           C  
ATOM    124  CG2 VAL A   7      21.582   3.808   9.365  1.00  0.00           C  
ATOM    125  H   VAL A   7      20.089   1.422   9.535  1.00  0.00           H  
ATOM    126  HA  VAL A   7      20.326   2.982   7.151  1.00  0.00           H  
ATOM    127  HB  VAL A   7      22.443   1.869   9.038  1.00  0.00           H  
ATOM    128 1HG1 VAL A   7      23.959   3.526   8.069  1.00  0.00           H  
ATOM    129 2HG1 VAL A   7      23.436   2.320   6.870  1.00  0.00           H  
ATOM    130 3HG1 VAL A   7      22.722   3.951   6.863  1.00  0.00           H  
ATOM    131 1HG2 VAL A   7      22.443   4.180   9.921  1.00  0.00           H  
ATOM    132 2HG2 VAL A   7      21.156   4.617   8.771  1.00  0.00           H  
ATOM    133 3HG2 VAL A   7      20.833   3.437  10.064  1.00  0.00           H  
ATOM    134  N   GLN A   8      21.535  -0.081   7.029  1.00  0.00           N  
ATOM    135  CA  GLN A   8      21.999  -1.126   6.124  1.00  0.00           C  
ATOM    136  C   GLN A   8      20.946  -1.452   5.072  1.00  0.00           C  
ATOM    137  O   GLN A   8      21.266  -1.651   3.900  1.00  0.00           O  
ATOM    138  CB  GLN A   8      22.364  -2.390   6.907  1.00  0.00           C  
ATOM    139  CG  GLN A   8      22.930  -3.510   6.052  1.00  0.00           C  
ATOM    140  CD  GLN A   8      23.333  -4.719   6.875  1.00  0.00           C  
ATOM    141  OE1 GLN A   8      23.561  -4.617   8.084  1.00  0.00           O  
ATOM    142  NE2 GLN A   8      23.425  -5.873   6.224  1.00  0.00           N  
ATOM    143  H   GLN A   8      21.394  -0.302   8.004  1.00  0.00           H  
ATOM    144  HA  GLN A   8      22.889  -0.767   5.608  1.00  0.00           H  
ATOM    145 1HB  GLN A   8      23.102  -2.144   7.671  1.00  0.00           H  
ATOM    146 2HB  GLN A   8      21.479  -2.770   7.417  1.00  0.00           H  
ATOM    147 1HG  GLN A   8      22.173  -3.823   5.333  1.00  0.00           H  
ATOM    148 2HG  GLN A   8      23.813  -3.143   5.528  1.00  0.00           H  
ATOM    149 1HE2 GLN A   8      23.687  -6.706   6.714  1.00  0.00           H  
ATOM    150 2HE2 GLN A   8      23.232  -5.911   5.243  1.00  0.00           H  
ATOM    151  N   HIS A   9      19.689  -1.505   5.498  1.00  0.00           N  
ATOM    152  CA  HIS A   9      18.586  -1.807   4.593  1.00  0.00           C  
ATOM    153  C   HIS A   9      18.422  -0.717   3.541  1.00  0.00           C  
ATOM    154  O   HIS A   9      18.177  -1.004   2.369  1.00  0.00           O  
ATOM    155  CB  HIS A   9      17.277  -1.974   5.372  1.00  0.00           C  
ATOM    156  CG  HIS A   9      17.221  -3.225   6.193  1.00  0.00           C  
ATOM    157  ND1 HIS A   9      16.256  -3.441   7.153  1.00  0.00           N  
ATOM    158  CD2 HIS A   9      18.011  -4.324   6.198  1.00  0.00           C  
ATOM    159  CE1 HIS A   9      16.454  -4.622   7.714  1.00  0.00           C  
ATOM    160  NE2 HIS A   9      17.512  -5.177   7.152  1.00  0.00           N  
ATOM    161  H   HIS A   9      19.492  -1.332   6.473  1.00  0.00           H  
ATOM    162  HA  HIS A   9      18.789  -2.741   4.071  1.00  0.00           H  
ATOM    163 1HB  HIS A   9      17.139  -1.122   6.038  1.00  0.00           H  
ATOM    164 2HB  HIS A   9      16.439  -1.985   4.676  1.00  0.00           H  
ATOM    165  HD2 HIS A   9      18.880  -4.500   5.564  1.00  0.00           H  
ATOM    166  HE1 HIS A   9      15.847  -5.062   8.504  1.00  0.00           H  
ATOM    167  HE2 HIS A   9      17.897  -6.082   7.383  1.00  0.00           H  
ATOM    168  N   VAL A  10      18.559   0.534   3.967  1.00  0.00           N  
ATOM    169  CA  VAL A  10      18.426   1.670   3.062  1.00  0.00           C  
ATOM    170  C   VAL A  10      19.528   1.668   2.010  1.00  0.00           C  
ATOM    171  O   VAL A  10      19.281   1.954   0.838  1.00  0.00           O  
ATOM    172  CB  VAL A  10      18.477   2.991   3.852  1.00  0.00           C  
ATOM    173  CG1 VAL A  10      18.529   4.178   2.901  1.00  0.00           C  
ATOM    174  CG2 VAL A  10      17.270   3.091   4.773  1.00  0.00           C  
ATOM    175  H   VAL A  10      18.760   0.702   4.942  1.00  0.00           H  
ATOM    176  HA  VAL A  10      17.461   1.600   2.558  1.00  0.00           H  
ATOM    177  HB  VAL A  10      19.391   3.014   4.445  1.00  0.00           H  
ATOM    178 1HG1 VAL A  10      18.565   5.104   3.477  1.00  0.00           H  
ATOM    179 2HG1 VAL A  10      19.419   4.105   2.277  1.00  0.00           H  
ATOM    180 3HG1 VAL A  10      17.641   4.178   2.270  1.00  0.00           H  
ATOM    181 1HG2 VAL A  10      17.313   4.027   5.328  1.00  0.00           H  
ATOM    182 2HG2 VAL A  10      16.356   3.062   4.179  1.00  0.00           H  
ATOM    183 3HG2 VAL A  10      17.276   2.254   5.471  1.00  0.00           H  
ATOM    184  N   ILE A  11      20.745   1.344   2.436  1.00  0.00           N  
ATOM    185  CA  ILE A  11      21.887   1.305   1.531  1.00  0.00           C  
ATOM    186  C   ILE A  11      21.720   0.216   0.479  1.00  0.00           C  
ATOM    187  O   ILE A  11      22.040   0.417  -0.693  1.00  0.00           O  
ATOM    188  CB  ILE A  11      23.196   1.073   2.308  1.00  0.00           C  
ATOM    189  CG1 ILE A  11      23.519   2.286   3.183  1.00  0.00           C  
ATOM    190  CG2 ILE A  11      24.340   0.784   1.349  1.00  0.00           C  
ATOM    191  CD1 ILE A  11      24.632   2.043   4.177  1.00  0.00           C  
ATOM    192  H   ILE A  11      20.881   1.119   3.411  1.00  0.00           H  
ATOM    193  HA  ILE A  11      21.956   2.264   1.020  1.00  0.00           H  
ATOM    194  HB  ILE A  11      23.074   0.223   2.980  1.00  0.00           H  
ATOM    195 1HG1 ILE A  11      23.805   3.125   2.550  1.00  0.00           H  
ATOM    196 2HG1 ILE A  11      22.629   2.584   3.737  1.00  0.00           H  
ATOM    197 1HG2 ILE A  11      25.257   0.622   1.915  1.00  0.00           H  
ATOM    198 2HG2 ILE A  11      24.111  -0.109   0.768  1.00  0.00           H  
ATOM    199 3HG2 ILE A  11      24.473   1.631   0.676  1.00  0.00           H  
ATOM    200 1HD1 ILE A  11      24.803   2.948   4.761  1.00  0.00           H  
ATOM    201 2HD1 ILE A  11      24.352   1.228   4.845  1.00  0.00           H  
ATOM    202 3HD1 ILE A  11      25.544   1.778   3.644  1.00  0.00           H  
ATOM    203  N   GLU A  12      21.217  -0.938   0.905  1.00  0.00           N  
ATOM    204  CA  GLU A  12      21.006  -2.062  -0.000  1.00  0.00           C  
ATOM    205  C   GLU A  12      19.954  -1.733  -1.052  1.00  0.00           C  
ATOM    206  O   GLU A  12      20.104  -2.080  -2.224  1.00  0.00           O  
ATOM    207  CB  GLU A  12      20.585  -3.307   0.785  1.00  0.00           C  
ATOM    208  CG  GLU A  12      21.683  -3.904   1.652  1.00  0.00           C  
ATOM    209  CD  GLU A  12      21.214  -5.081   2.462  1.00  0.00           C  
ATOM    210  OE1 GLU A  12      20.039  -5.360   2.444  1.00  0.00           O  
ATOM    211  OE2 GLU A  12      22.031  -5.701   3.100  1.00  0.00           O  
ATOM    212  H   GLU A  12      20.975  -1.039   1.880  1.00  0.00           H  
ATOM    213  HA  GLU A  12      21.944  -2.274  -0.513  1.00  0.00           H  
ATOM    214 1HB  GLU A  12      19.743  -3.061   1.433  1.00  0.00           H  
ATOM    215 2HB  GLU A  12      20.249  -4.078   0.091  1.00  0.00           H  
ATOM    216 1HG  GLU A  12      22.505  -4.224   1.011  1.00  0.00           H  
ATOM    217 2HG  GLU A  12      22.061  -3.135   2.323  1.00  0.00           H  
ATOM    218  N   THR A  13      18.889  -1.062  -0.626  1.00  0.00           N  
ATOM    219  CA  THR A  13      17.810  -0.684  -1.531  1.00  0.00           C  
ATOM    220  C   THR A  13      18.294   0.306  -2.583  1.00  0.00           C  
ATOM    221  O   THR A  13      17.929   0.209  -3.755  1.00  0.00           O  
ATOM    222  CB  THR A  13      16.624  -0.078  -0.757  1.00  0.00           C  
ATOM    223  OG1 THR A  13      16.105  -1.048   0.162  1.00  0.00           O  
ATOM    224  CG2 THR A  13      15.523   0.347  -1.716  1.00  0.00           C  
ATOM    225  H   THR A  13      18.826  -0.808   0.349  1.00  0.00           H  
ATOM    226  HA  THR A  13      17.462  -1.579  -2.047  1.00  0.00           H  
ATOM    227  HB  THR A  13      16.964   0.791  -0.194  1.00  0.00           H  
ATOM    228  HG1 THR A  13      16.658  -1.072   0.947  1.00  0.00           H  
ATOM    229 1HG2 THR A  13      14.694   0.773  -1.152  1.00  0.00           H  
ATOM    230 2HG2 THR A  13      15.912   1.093  -2.409  1.00  0.00           H  
ATOM    231 3HG2 THR A  13      15.173  -0.520  -2.275  1.00  0.00           H  
ATOM    232  N   VAL A  14      19.117   1.258  -2.157  1.00  0.00           N  
ATOM    233  CA  VAL A  14      19.653   2.268  -3.062  1.00  0.00           C  
ATOM    234  C   VAL A  14      20.559   1.641  -4.114  1.00  0.00           C  
ATOM    235  O   VAL A  14      20.519   2.017  -5.286  1.00  0.00           O  
ATOM    236  CB  VAL A  14      20.445   3.327  -2.272  1.00  0.00           C  
ATOM    237  CG1 VAL A  14      21.163   4.273  -3.222  1.00  0.00           C  
ATOM    238  CG2 VAL A  14      19.508   4.094  -1.352  1.00  0.00           C  
ATOM    239  H   VAL A  14      19.378   1.283  -1.182  1.00  0.00           H  
ATOM    240  HA  VAL A  14      18.819   2.758  -3.566  1.00  0.00           H  
ATOM    241  HB  VAL A  14      21.210   2.826  -1.678  1.00  0.00           H  
ATOM    242 1HG1 VAL A  14      21.718   5.015  -2.647  1.00  0.00           H  
ATOM    243 2HG1 VAL A  14      21.854   3.707  -3.846  1.00  0.00           H  
ATOM    244 3HG1 VAL A  14      20.432   4.778  -3.854  1.00  0.00           H  
ATOM    245 1HG2 VAL A  14      20.075   4.840  -0.796  1.00  0.00           H  
ATOM    246 2HG2 VAL A  14      18.740   4.590  -1.946  1.00  0.00           H  
ATOM    247 3HG2 VAL A  14      19.037   3.402  -0.653  1.00  0.00           H  
ATOM    248  N   LYS A  15      21.376   0.683  -3.688  1.00  0.00           N  
ATOM    249  CA  LYS A  15      22.294   0.002  -4.593  1.00  0.00           C  
ATOM    250  C   LYS A  15      21.538  -0.799  -5.645  1.00  0.00           C  
ATOM    251  O   LYS A  15      21.915  -0.814  -6.817  1.00  0.00           O  
ATOM    252  CB  LYS A  15      23.236  -0.915  -3.811  1.00  0.00           C  
ATOM    253  CG  LYS A  15      24.375  -1.499  -4.636  1.00  0.00           C  
ATOM    254  CD  LYS A  15      23.966  -2.809  -5.292  1.00  0.00           C  
ATOM    255  CE  LYS A  15      25.141  -3.462  -6.006  1.00  0.00           C  
ATOM    256  NZ  LYS A  15      24.742  -4.714  -6.705  1.00  0.00           N  
ATOM    257  H   LYS A  15      21.360   0.421  -2.713  1.00  0.00           H  
ATOM    258  HA  LYS A  15      22.890   0.754  -5.111  1.00  0.00           H  
ATOM    259 1HB  LYS A  15      23.675  -0.362  -2.979  1.00  0.00           H  
ATOM    260 2HB  LYS A  15      22.669  -1.745  -3.389  1.00  0.00           H  
ATOM    261 1HG  LYS A  15      24.663  -0.789  -5.412  1.00  0.00           H  
ATOM    262 2HG  LYS A  15      25.236  -1.677  -3.993  1.00  0.00           H  
ATOM    263 1HD  LYS A  15      23.588  -3.494  -4.532  1.00  0.00           H  
ATOM    264 2HD  LYS A  15      23.172  -2.622  -6.015  1.00  0.00           H  
ATOM    265 1HE  LYS A  15      25.553  -2.768  -6.737  1.00  0.00           H  
ATOM    266 2HE  LYS A  15      25.921  -3.698  -5.282  1.00  0.00           H  
ATOM    267 1HZ  LYS A  15      25.547  -5.115  -7.164  1.00  0.00           H  
ATOM    268 2HZ  LYS A  15      24.375  -5.373  -6.032  1.00  0.00           H  
ATOM    269 3HZ  LYS A  15      24.032  -4.504  -7.392  1.00  0.00           H  
ATOM    270  N   GLU A  16      20.469  -1.464  -5.219  1.00  0.00           N  
ATOM    271  CA  GLU A  16      19.657  -2.268  -6.124  1.00  0.00           C  
ATOM    272  C   GLU A  16      18.978  -1.400  -7.176  1.00  0.00           C  
ATOM    273  O   GLU A  16      18.904  -1.771  -8.347  1.00  0.00           O  
ATOM    274  CB  GLU A  16      18.603  -3.053  -5.339  1.00  0.00           C  
ATOM    275  CG  GLU A  16      19.168  -4.170  -4.473  1.00  0.00           C  
ATOM    276  CD  GLU A  16      18.113  -4.871  -3.662  1.00  0.00           C  
ATOM    277  OE1 GLU A  16      16.988  -4.433  -3.680  1.00  0.00           O  
ATOM    278  OE2 GLU A  16      18.434  -5.847  -3.025  1.00  0.00           O  
ATOM    279  H   GLU A  16      20.213  -1.411  -4.243  1.00  0.00           H  
ATOM    280  HA  GLU A  16      20.309  -2.975  -6.638  1.00  0.00           H  
ATOM    281 1HB  GLU A  16      18.051  -2.373  -4.691  1.00  0.00           H  
ATOM    282 2HB  GLU A  16      17.889  -3.497  -6.033  1.00  0.00           H  
ATOM    283 1HG  GLU A  16      19.662  -4.899  -5.114  1.00  0.00           H  
ATOM    284 2HG  GLU A  16      19.917  -3.751  -3.802  1.00  0.00           H  
ATOM    285  N   VAL A  17      18.483  -0.243  -6.751  1.00  0.00           N  
ATOM    286  CA  VAL A  17      17.809   0.681  -7.655  1.00  0.00           C  
ATOM    287  C   VAL A  17      18.770   1.221  -8.707  1.00  0.00           C  
ATOM    288  O   VAL A  17      18.415   1.348  -9.879  1.00  0.00           O  
ATOM    289  CB  VAL A  17      17.204   1.856  -6.864  1.00  0.00           C  
ATOM    290  CG1 VAL A  17      16.666   2.916  -7.814  1.00  0.00           C  
ATOM    291  CG2 VAL A  17      16.105   1.349  -5.943  1.00  0.00           C  
ATOM    292  H   VAL A  17      18.576   0.003  -5.776  1.00  0.00           H  
ATOM    293  HA  VAL A  17      17.003   0.146  -8.159  1.00  0.00           H  
ATOM    294  HB  VAL A  17      17.989   2.325  -6.271  1.00  0.00           H  
ATOM    295 1HG1 VAL A  17      16.243   3.740  -7.238  1.00  0.00           H  
ATOM    296 2HG1 VAL A  17      17.477   3.290  -8.439  1.00  0.00           H  
ATOM    297 3HG1 VAL A  17      15.892   2.480  -8.445  1.00  0.00           H  
ATOM    298 1HG2 VAL A  17      15.682   2.185  -5.387  1.00  0.00           H  
ATOM    299 2HG2 VAL A  17      15.323   0.875  -6.537  1.00  0.00           H  
ATOM    300 3HG2 VAL A  17      16.521   0.623  -5.245  1.00  0.00           H  
ATOM    301  N   ALA A  18      19.988   1.537  -8.282  1.00  0.00           N  
ATOM    302  CA  ALA A  18      21.003   2.064  -9.186  1.00  0.00           C  
ATOM    303  C   ALA A  18      21.392   1.033 -10.238  1.00  0.00           C  
ATOM    304  O   ALA A  18      21.571   1.365 -11.410  1.00  0.00           O  
ATOM    305  CB  ALA A  18      22.229   2.510  -8.403  1.00  0.00           C  
ATOM    306  H   ALA A  18      20.217   1.409  -7.307  1.00  0.00           H  
ATOM    307  HA  ALA A  18      20.581   2.926  -9.703  1.00  0.00           H  
ATOM    308 1HB  ALA A  18      22.978   2.901  -9.092  1.00  0.00           H  
ATOM    309 2HB  ALA A  18      21.946   3.289  -7.695  1.00  0.00           H  
ATOM    310 3HB  ALA A  18      22.643   1.661  -7.862  1.00  0.00           H  
ATOM    311  N   LEU A  19      21.521  -0.219  -9.813  1.00  0.00           N  
ATOM    312  CA  LEU A  19      21.889  -1.302 -10.717  1.00  0.00           C  
ATOM    313  C   LEU A  19      20.812  -1.531 -11.769  1.00  0.00           C  
ATOM    314  O   LEU A  19      21.114  -1.757 -12.941  1.00  0.00           O  
ATOM    315  CB  LEU A  19      22.124  -2.596  -9.927  1.00  0.00           C  
ATOM    316  CG  LEU A  19      22.556  -3.812 -10.755  1.00  0.00           C  
ATOM    317  CD1 LEU A  19      23.863  -3.500 -11.473  1.00  0.00           C  
ATOM    318  CD2 LEU A  19      22.709  -5.020  -9.843  1.00  0.00           C  
ATOM    319  H   LEU A  19      21.360  -0.427  -8.838  1.00  0.00           H  
ATOM    320  HA  LEU A  19      22.813  -1.029 -11.225  1.00  0.00           H  
ATOM    321 1HB  LEU A  19      22.895  -2.412  -9.181  1.00  0.00           H  
ATOM    322 2HB  LEU A  19      21.202  -2.858  -9.409  1.00  0.00           H  
ATOM    323  HG  LEU A  19      21.802  -4.023 -11.514  1.00  0.00           H  
ATOM    324 1HD1 LEU A  19      24.170  -4.364 -12.061  1.00  0.00           H  
ATOM    325 2HD1 LEU A  19      23.720  -2.644 -12.133  1.00  0.00           H  
ATOM    326 3HD1 LEU A  19      24.634  -3.268 -10.739  1.00  0.00           H  
ATOM    327 1HD2 LEU A  19      23.016  -5.885 -10.432  1.00  0.00           H  
ATOM    328 2HD2 LEU A  19      23.464  -4.810  -9.085  1.00  0.00           H  
ATOM    329 3HD2 LEU A  19      21.756  -5.231  -9.357  1.00  0.00           H  
ATOM    330  N   ALA A  20      19.554  -1.471 -11.344  1.00  0.00           N  
ATOM    331  CA  ALA A  20      18.429  -1.672 -12.248  1.00  0.00           C  
ATOM    332  C   ALA A  20      18.364  -0.572 -13.300  1.00  0.00           C  
ATOM    333  O   ALA A  20      18.094  -0.836 -14.472  1.00  0.00           O  
ATOM    334  CB  ALA A  20      17.125  -1.733 -11.465  1.00  0.00           C  
ATOM    335  H   ALA A  20      19.373  -1.281 -10.369  1.00  0.00           H  
ATOM    336  HA  ALA A  20      18.575  -2.620 -12.765  1.00  0.00           H  
ATOM    337 1HB  ALA A  20      16.294  -1.884 -12.154  1.00  0.00           H  
ATOM    338 2HB  ALA A  20      17.165  -2.561 -10.757  1.00  0.00           H  
ATOM    339 3HB  ALA A  20      16.982  -0.800 -10.924  1.00  0.00           H  
ATOM    340  N   ALA A  21      18.613   0.662 -12.875  1.00  0.00           N  
ATOM    341  CA  ALA A  21      18.583   1.805 -13.779  1.00  0.00           C  
ATOM    342  C   ALA A  21      19.681   1.703 -14.831  1.00  0.00           C  
ATOM    343  O   ALA A  21      19.461   2.009 -16.003  1.00  0.00           O  
ATOM    344  CB  ALA A  21      18.718   3.103 -12.996  1.00  0.00           C  
ATOM    345  H   ALA A  21      18.829   0.812 -11.900  1.00  0.00           H  
ATOM    346  HA  ALA A  21      17.623   1.803 -14.296  1.00  0.00           H  
ATOM    347 1HB  ALA A  21      18.694   3.947 -13.685  1.00  0.00           H  
ATOM    348 2HB  ALA A  21      17.894   3.189 -12.288  1.00  0.00           H  
ATOM    349 3HB  ALA A  21      19.663   3.104 -12.455  1.00  0.00           H  
ATOM    350  N   LEU A  22      20.863   1.272 -14.406  1.00  0.00           N  
ATOM    351  CA  LEU A  22      21.997   1.129 -15.310  1.00  0.00           C  
ATOM    352  C   LEU A  22      21.669   0.187 -16.461  1.00  0.00           C  
ATOM    353  O   LEU A  22      21.938   0.493 -17.623  1.00  0.00           O  
ATOM    354  CB  LEU A  22      23.221   0.607 -14.546  1.00  0.00           C  
ATOM    355  CG  LEU A  22      23.859   1.592 -13.559  1.00  0.00           C  
ATOM    356  CD1 LEU A  22      24.923   0.874 -12.741  1.00  0.00           C  
ATOM    357  CD2 LEU A  22      24.456   2.763 -14.326  1.00  0.00           C  
ATOM    358  H   LEU A  22      20.979   1.037 -13.431  1.00  0.00           H  
ATOM    359  HA  LEU A  22      22.234   2.108 -15.725  1.00  0.00           H  
ATOM    360 1HB  LEU A  22      22.928  -0.280 -13.986  1.00  0.00           H  
ATOM    361 2HB  LEU A  22      23.984   0.319 -15.269  1.00  0.00           H  
ATOM    362  HG  LEU A  22      23.099   1.960 -12.869  1.00  0.00           H  
ATOM    363 1HD1 LEU A  22      25.377   1.574 -12.039  1.00  0.00           H  
ATOM    364 2HD1 LEU A  22      24.465   0.054 -12.188  1.00  0.00           H  
ATOM    365 3HD1 LEU A  22      25.690   0.480 -13.407  1.00  0.00           H  
ATOM    366 1HD2 LEU A  22      24.910   3.464 -13.624  1.00  0.00           H  
ATOM    367 2HD2 LEU A  22      25.217   2.397 -15.015  1.00  0.00           H  
ATOM    368 3HD2 LEU A  22      23.671   3.269 -14.888  1.00  0.00           H  
ATOM    369  N   GLU A  23      21.086  -0.961 -16.132  1.00  0.00           N  
ATOM    370  CA  GLU A  23      20.720  -1.950 -17.138  1.00  0.00           C  
ATOM    371  C   GLU A  23      19.775  -1.358 -18.175  1.00  0.00           C  
ATOM    372  O   GLU A  23      19.769  -1.776 -19.333  1.00  0.00           O  
ATOM    373  CB  GLU A  23      20.069  -3.167 -16.477  1.00  0.00           C  
ATOM    374  CG  GLU A  23      21.020  -4.012 -15.641  1.00  0.00           C  
ATOM    375  CD  GLU A  23      22.108  -4.651 -16.459  1.00  0.00           C  
ATOM    376  OE1 GLU A  23      21.831  -5.067 -17.559  1.00  0.00           O  
ATOM    377  OE2 GLU A  23      23.216  -4.724 -15.983  1.00  0.00           O  
ATOM    378  H   GLU A  23      20.892  -1.153 -15.160  1.00  0.00           H  
ATOM    379  HA  GLU A  23      21.626  -2.274 -17.651  1.00  0.00           H  
ATOM    380 1HB  GLU A  23      19.257  -2.839 -15.829  1.00  0.00           H  
ATOM    381 2HB  GLU A  23      19.637  -3.810 -17.244  1.00  0.00           H  
ATOM    382 1HG  GLU A  23      21.478  -3.380 -14.880  1.00  0.00           H  
ATOM    383 2HG  GLU A  23      20.449  -4.788 -15.134  1.00  0.00           H  
ATOM    384  N   LYS A  24      18.971  -0.385 -17.776  1.00  0.00           N  
ATOM    385  CA  LYS A  24      17.872   0.049 -18.637  1.00  0.00           C  
ATOM    386  C   LYS A  24      18.288   1.290 -19.449  1.00  0.00           C  
ATOM    387  O   LYS A  24      17.606   1.681 -20.396  1.00  0.00           O  
ATOM    388  CB  LYS A  24      16.623   0.346 -17.806  1.00  0.00           C  
ATOM    389  CG  LYS A  24      16.025  -0.871 -17.112  1.00  0.00           C  
ATOM    390  CD  LYS A  24      14.779  -0.500 -16.323  1.00  0.00           C  
ATOM    391  CE  LYS A  24      14.174  -1.717 -15.637  1.00  0.00           C  
ATOM    392  NZ  LYS A  24      12.973  -1.363 -14.832  1.00  0.00           N  
ATOM    393  H   LYS A  24      19.129   0.046 -16.877  1.00  0.00           H  
ATOM    394  HA  LYS A  24      17.642  -0.755 -19.337  1.00  0.00           H  
ATOM    395 1HB  LYS A  24      16.862   1.084 -17.040  1.00  0.00           H  
ATOM    396 2HB  LYS A  24      15.853   0.777 -18.447  1.00  0.00           H  
ATOM    397 1HG  LYS A  24      15.762  -1.622 -17.858  1.00  0.00           H  
ATOM    398 2HG  LYS A  24      16.761  -1.300 -16.433  1.00  0.00           H  
ATOM    399 1HD  LYS A  24      15.034   0.243 -15.566  1.00  0.00           H  
ATOM    400 2HD  LYS A  24      14.037  -0.069 -16.995  1.00  0.00           H  
ATOM    401 1HE  LYS A  24      13.890  -2.453 -16.387  1.00  0.00           H  
ATOM    402 2HE  LYS A  24      14.916  -2.169 -14.978  1.00  0.00           H  
ATOM    403 1HZ  LYS A  24      12.604  -2.195 -14.394  1.00  0.00           H  
ATOM    404 2HZ  LYS A  24      13.230  -0.693 -14.120  1.00  0.00           H  
ATOM    405 3HZ  LYS A  24      12.271  -0.960 -15.435  1.00  0.00           H  
ATOM    406  N   SER A  25      19.415   1.903 -19.066  1.00  0.00           N  
ATOM    407  CA  SER A  25      19.848   3.195 -19.623  1.00  0.00           C  
ATOM    408  C   SER A  25      20.898   3.025 -20.721  1.00  0.00           C  
ATOM    409  O   SER A  25      21.600   2.015 -20.771  1.00  0.00           O  
ATOM    410  CB  SER A  25      20.406   4.074 -18.521  1.00  0.00           C  
ATOM    411  OG  SER A  25      20.902   5.277 -19.041  1.00  0.00           O  
ATOM    412  H   SER A  25      19.998   1.468 -18.366  1.00  0.00           H  
ATOM    413  HA  SER A  25      18.981   3.690 -20.063  1.00  0.00           H  
ATOM    414 1HB  SER A  25      19.624   4.285 -17.792  1.00  0.00           H  
ATOM    415 2HB  SER A  25      21.203   3.544 -18.002  1.00  0.00           H  
ATOM    416  HG  SER A  25      21.235   5.773 -18.290  1.00  0.00           H  
ATOM    417  N   ASP A  26      20.998   4.022 -21.599  1.00  0.00           N  
ATOM    418  CA  ASP A  26      21.998   4.031 -22.667  1.00  0.00           C  
ATOM    419  C   ASP A  26      22.827   5.309 -22.669  1.00  0.00           C  
ATOM    420  O   ASP A  26      23.523   5.607 -23.640  1.00  0.00           O  
ATOM    421  CB  ASP A  26      21.321   3.862 -24.030  1.00  0.00           C  
ATOM    422  CG  ASP A  26      20.672   2.496 -24.204  1.00  0.00           C  
ATOM    423  OD1 ASP A  26      21.295   1.517 -23.868  1.00  0.00           O  
ATOM    424  OD2 ASP A  26      19.560   2.445 -24.672  1.00  0.00           O  
ATOM    425  H   ASP A  26      20.362   4.804 -21.530  1.00  0.00           H  
ATOM    426  HA  ASP A  26      22.679   3.194 -22.510  1.00  0.00           H  
ATOM    427 1HB  ASP A  26      20.557   4.630 -24.154  1.00  0.00           H  
ATOM    428 2HB  ASP A  26      22.058   4.002 -24.821  1.00  0.00           H  
ATOM    429  N   ASP A  27      22.761   6.074 -21.584  1.00  0.00           N  
ATOM    430  CA  ASP A  27      23.512   7.323 -21.526  1.00  0.00           C  
ATOM    431  C   ASP A  27      24.666   7.252 -20.545  1.00  0.00           C  
ATOM    432  O   ASP A  27      24.460   7.128 -19.338  1.00  0.00           O  
ATOM    433  CB  ASP A  27      22.589   8.482 -21.140  1.00  0.00           C  
ATOM    434  CG  ASP A  27      21.564   8.807 -22.219  1.00  0.00           C  
ATOM    435  OD1 ASP A  27      21.944   9.356 -23.226  1.00  0.00           O  
ATOM    436  OD2 ASP A  27      20.411   8.503 -22.025  1.00  0.00           O  
ATOM    437  H   ASP A  27      22.187   5.778 -20.808  1.00  0.00           H  
ATOM    438  HA  ASP A  27      23.928   7.523 -22.514  1.00  0.00           H  
ATOM    439 1HB  ASP A  27      22.060   8.235 -20.220  1.00  0.00           H  
ATOM    440 2HB  ASP A  27      23.186   9.373 -20.946  1.00  0.00           H  
ATOM    441  N   PRO A  28      25.758   7.276 -20.539  1.00  0.00           N  
ATOM    442  CA  PRO A  28      26.871   7.215 -19.606  1.00  0.00           C  
ATOM    443  C   PRO A  28      26.757   8.320 -18.573  1.00  0.00           C  
ATOM    444  O   PRO A  28      27.017   8.105 -17.389  1.00  0.00           O  
ATOM    445  CB  PRO A  28      28.095   7.404 -20.508  1.00  0.00           C  
ATOM    446  CG  PRO A  28      27.662   6.868 -21.829  1.00  0.00           C  
ATOM    447  CD  PRO A  28      26.227   7.303 -21.958  1.00  0.00           C  
ATOM    448  HA  PRO A  28      26.886   6.226 -19.125  1.00  0.00           H  
ATOM    449 1HB  PRO A  28      28.371   8.468 -20.549  1.00  0.00           H  
ATOM    450 2HB  PRO A  28      28.957   6.864 -20.089  1.00  0.00           H  
ATOM    451 1HG  PRO A  28      28.300   7.270 -22.630  1.00  0.00           H  
ATOM    452 2HG  PRO A  28      27.776   5.774 -21.851  1.00  0.00           H  
ATOM    453 1HD  PRO A  28      26.187   8.317 -22.383  1.00  0.00           H  
ATOM    454 2HD  PRO A  28      25.684   6.593 -22.599  1.00  0.00           H  
ATOM    455  N   GLU A  29      26.367   9.481 -19.058  1.00  0.00           N  
ATOM    456  CA  GLU A  29      26.118  10.663 -18.242  1.00  0.00           C  
ATOM    457  C   GLU A  29      25.050  10.392 -17.190  1.00  0.00           C  
ATOM    458  O   GLU A  29      25.220  10.729 -16.018  1.00  0.00           O  
ATOM    459  CB  GLU A  29      25.693  11.839 -19.124  1.00  0.00           C  
ATOM    460  CG  GLU A  29      26.785  12.362 -20.045  1.00  0.00           C  
ATOM    461  CD  GLU A  29      26.937  11.542 -21.296  1.00  0.00           C  
ATOM    462  OE1 GLU A  29      26.205  10.595 -21.456  1.00  0.00           O  
ATOM    463  OE2 GLU A  29      27.786  11.864 -22.094  1.00  0.00           O  
ATOM    464  H   GLU A  29      26.227   9.576 -20.054  1.00  0.00           H  
ATOM    465  HA  GLU A  29      27.042  10.929 -17.727  1.00  0.00           H  
ATOM    466 1HB  GLU A  29      24.846  11.542 -19.743  1.00  0.00           H  
ATOM    467 2HB  GLU A  29      25.363  12.666 -18.493  1.00  0.00           H  
ATOM    468 1HG  GLU A  29      26.551  13.389 -20.324  1.00  0.00           H  
ATOM    469 2HG  GLU A  29      27.730  12.368 -19.504  1.00  0.00           H  
ATOM    470  N   VAL A  30      23.950   9.782 -17.615  1.00  0.00           N  
ATOM    471  CA  VAL A  30      22.851   9.464 -16.710  1.00  0.00           C  
ATOM    472  C   VAL A  30      23.280   8.449 -15.659  1.00  0.00           C  
ATOM    473  O   VAL A  30      22.922   8.566 -14.487  1.00  0.00           O  
ATOM    474  CB  VAL A  30      21.652   8.905 -17.500  1.00  0.00           C  
ATOM    475  CG1 VAL A  30      20.579   8.397 -16.549  1.00  0.00           C  
ATOM    476  CG2 VAL A  30      21.093   9.979 -18.420  1.00  0.00           C  
ATOM    477  H   VAL A  30      23.872   9.532 -18.590  1.00  0.00           H  
ATOM    478  HA  VAL A  30      22.542  10.380 -16.206  1.00  0.00           H  
ATOM    479  HB  VAL A  30      21.985   8.054 -18.093  1.00  0.00           H  
ATOM    480 1HG1 VAL A  30      19.739   8.005 -17.124  1.00  0.00           H  
ATOM    481 2HG1 VAL A  30      20.992   7.604 -15.925  1.00  0.00           H  
ATOM    482 3HG1 VAL A  30      20.235   9.215 -15.917  1.00  0.00           H  
ATOM    483 1HG2 VAL A  30      20.246   9.577 -18.976  1.00  0.00           H  
ATOM    484 2HG2 VAL A  30      20.765  10.833 -17.826  1.00  0.00           H  
ATOM    485 3HG2 VAL A  30      21.866  10.298 -19.119  1.00  0.00           H  
ATOM    486  N   VAL A  31      24.049   7.453 -16.084  1.00  0.00           N  
ATOM    487  CA  VAL A  31      24.528   6.415 -15.179  1.00  0.00           C  
ATOM    488  C   VAL A  31      25.467   6.991 -14.128  1.00  0.00           C  
ATOM    489  O   VAL A  31      25.406   6.619 -12.956  1.00  0.00           O  
ATOM    490  CB  VAL A  31      25.260   5.314 -15.968  1.00  0.00           C  
ATOM    491  CG1 VAL A  31      25.924   4.329 -15.018  1.00  0.00           C  
ATOM    492  CG2 VAL A  31      24.282   4.599 -16.889  1.00  0.00           C  
ATOM    493  H   VAL A  31      24.309   7.414 -17.059  1.00  0.00           H  
ATOM    494  HA  VAL A  31      23.668   5.972 -14.675  1.00  0.00           H  
ATOM    495  HB  VAL A  31      26.052   5.770 -16.562  1.00  0.00           H  
ATOM    496 1HG1 VAL A  31      26.437   3.557 -15.593  1.00  0.00           H  
ATOM    497 2HG1 VAL A  31      26.646   4.856 -14.394  1.00  0.00           H  
ATOM    498 3HG1 VAL A  31      25.166   3.866 -14.386  1.00  0.00           H  
ATOM    499 1HG2 VAL A  31      24.807   3.822 -17.444  1.00  0.00           H  
ATOM    500 2HG2 VAL A  31      23.487   4.147 -16.295  1.00  0.00           H  
ATOM    501 3HG2 VAL A  31      23.850   5.316 -17.588  1.00  0.00           H  
ATOM    502  N   ASP A  32      26.336   7.901 -14.553  1.00  0.00           N  
ATOM    503  CA  ASP A  32      27.291   8.531 -13.648  1.00  0.00           C  
ATOM    504  C   ASP A  32      26.580   9.373 -12.597  1.00  0.00           C  
ATOM    505  O   ASP A  32      26.957   9.369 -11.425  1.00  0.00           O  
ATOM    506  CB  ASP A  32      28.276   9.405 -14.429  1.00  0.00           C  
ATOM    507  CG  ASP A  32      29.398   9.955 -13.560  1.00  0.00           C  
ATOM    508  OD1 ASP A  32      30.071   9.176 -12.929  1.00  0.00           O  
ATOM    509  OD2 ASP A  32      29.571  11.150 -13.536  1.00  0.00           O  
ATOM    510  H   ASP A  32      26.336   8.164 -15.528  1.00  0.00           H  
ATOM    511  HA  ASP A  32      27.851   7.748 -13.136  1.00  0.00           H  
ATOM    512 1HB  ASP A  32      28.715   8.822 -15.239  1.00  0.00           H  
ATOM    513 2HB  ASP A  32      27.741  10.241 -14.880  1.00  0.00           H  
ATOM    514  N   GLU A  33      25.549  10.095 -13.022  1.00  0.00           N  
ATOM    515  CA  GLU A  33      24.783  10.944 -12.117  1.00  0.00           C  
ATOM    516  C   GLU A  33      24.057  10.114 -11.066  1.00  0.00           C  
ATOM    517  O   GLU A  33      24.004  10.487  -9.894  1.00  0.00           O  
ATOM    518  CB  GLU A  33      23.775  11.787 -12.901  1.00  0.00           C  
ATOM    519  CG  GLU A  33      24.400  12.870 -13.769  1.00  0.00           C  
ATOM    520  CD  GLU A  33      23.387  13.629 -14.578  1.00  0.00           C  
ATOM    521  OE1 GLU A  33      22.239  13.255 -14.560  1.00  0.00           O  
ATOM    522  OE2 GLU A  33      23.761  14.585 -15.216  1.00  0.00           O  
ATOM    523  H   GLU A  33      25.289  10.055 -13.997  1.00  0.00           H  
ATOM    524  HA  GLU A  33      25.473  11.614 -11.603  1.00  0.00           H  
ATOM    525 1HB  GLU A  33      23.185  11.139 -13.549  1.00  0.00           H  
ATOM    526 2HB  GLU A  33      23.087  12.270 -12.207  1.00  0.00           H  
ATOM    527 1HG  GLU A  33      24.935  13.570 -13.128  1.00  0.00           H  
ATOM    528 2HG  GLU A  33      25.124  12.410 -14.440  1.00  0.00           H  
ATOM    529  N   ILE A  34      23.498   8.987 -11.491  1.00  0.00           N  
ATOM    530  CA  ILE A  34      22.775   8.102 -10.586  1.00  0.00           C  
ATOM    531  C   ILE A  34      23.704   7.509  -9.535  1.00  0.00           C  
ATOM    532  O   ILE A  34      23.342   7.401  -8.363  1.00  0.00           O  
ATOM    533  CB  ILE A  34      22.087   6.965 -11.363  1.00  0.00           C  
ATOM    534  CG1 ILE A  34      20.960   7.522 -12.238  1.00  0.00           C  
ATOM    535  CG2 ILE A  34      21.550   5.914 -10.404  1.00  0.00           C  
ATOM    536  CD1 ILE A  34      20.409   6.525 -13.232  1.00  0.00           C  
ATOM    537  H   ILE A  34      23.576   8.737 -12.466  1.00  0.00           H  
ATOM    538  HA  ILE A  34      22.009   8.682 -10.074  1.00  0.00           H  
ATOM    539  HB  ILE A  34      22.805   6.497 -12.036  1.00  0.00           H  
ATOM    540 1HG1 ILE A  34      20.141   7.860 -11.604  1.00  0.00           H  
ATOM    541 2HG1 ILE A  34      21.323   8.389 -12.791  1.00  0.00           H  
ATOM    542 1HG2 ILE A  34      21.066   5.118 -10.970  1.00  0.00           H  
ATOM    543 2HG2 ILE A  34      22.373   5.498  -9.824  1.00  0.00           H  
ATOM    544 3HG2 ILE A  34      20.826   6.372  -9.730  1.00  0.00           H  
ATOM    545 1HD1 ILE A  34      19.615   6.993 -13.814  1.00  0.00           H  
ATOM    546 2HD1 ILE A  34      21.206   6.199 -13.900  1.00  0.00           H  
ATOM    547 3HD1 ILE A  34      20.007   5.665 -12.699  1.00  0.00           H  
ATOM    548  N   VAL A  35      24.903   7.126  -9.960  1.00  0.00           N  
ATOM    549  CA  VAL A  35      25.887   6.544  -9.055  1.00  0.00           C  
ATOM    550  C   VAL A  35      26.333   7.552  -8.004  1.00  0.00           C  
ATOM    551  O   VAL A  35      26.495   7.211  -6.832  1.00  0.00           O  
ATOM    552  CB  VAL A  35      27.115   6.053  -9.845  1.00  0.00           C  
ATOM    553  CG1 VAL A  35      28.221   5.620  -8.894  1.00  0.00           C  
ATOM    554  CG2 VAL A  35      26.715   4.910 -10.765  1.00  0.00           C  
ATOM    555  H   VAL A  35      25.139   7.241 -10.935  1.00  0.00           H  
ATOM    556  HA  VAL A  35      25.431   5.691  -8.550  1.00  0.00           H  
ATOM    557  HB  VAL A  35      27.507   6.879 -10.439  1.00  0.00           H  
ATOM    558 1HG1 VAL A  35      29.081   5.276  -9.469  1.00  0.00           H  
ATOM    559 2HG1 VAL A  35      28.516   6.463  -8.271  1.00  0.00           H  
ATOM    560 3HG1 VAL A  35      27.861   4.808  -8.262  1.00  0.00           H  
ATOM    561 1HG2 VAL A  35      27.588   4.568 -11.320  1.00  0.00           H  
ATOM    562 2HG2 VAL A  35      26.318   4.086 -10.171  1.00  0.00           H  
ATOM    563 3HG2 VAL A  35      25.953   5.254 -11.463  1.00  0.00           H  
ATOM    564  N   VAL A  36      26.531   8.795  -8.429  1.00  0.00           N  
ATOM    565  CA  VAL A  36      26.958   9.855  -7.524  1.00  0.00           C  
ATOM    566  C   VAL A  36      25.895  10.144  -6.472  1.00  0.00           C  
ATOM    567  O   VAL A  36      26.209  10.354  -5.300  1.00  0.00           O  
ATOM    568  CB  VAL A  36      27.258  11.143  -8.314  1.00  0.00           C  
ATOM    569  CG1 VAL A  36      27.519  12.302  -7.363  1.00  0.00           C  
ATOM    570  CG2 VAL A  36      28.448  10.921  -9.234  1.00  0.00           C  
ATOM    571  H   VAL A  36      26.382   9.011  -9.404  1.00  0.00           H  
ATOM    572  HA  VAL A  36      27.870   9.533  -7.020  1.00  0.00           H  
ATOM    573  HB  VAL A  36      26.382  11.406  -8.908  1.00  0.00           H  
ATOM    574 1HG1 VAL A  36      27.729  13.204  -7.939  1.00  0.00           H  
ATOM    575 2HG1 VAL A  36      26.641  12.466  -6.739  1.00  0.00           H  
ATOM    576 3HG1 VAL A  36      28.376  12.068  -6.732  1.00  0.00           H  
ATOM    577 1HG2 VAL A  36      28.654  11.835  -9.790  1.00  0.00           H  
ATOM    578 2HG2 VAL A  36      29.322  10.652  -8.640  1.00  0.00           H  
ATOM    579 3HG2 VAL A  36      28.223  10.115  -9.933  1.00  0.00           H  
ATOM    580  N   LEU A  37      24.637  10.153  -6.898  1.00  0.00           N  
ATOM    581  CA  LEU A  37      23.524  10.416  -5.993  1.00  0.00           C  
ATOM    582  C   LEU A  37      23.398   9.322  -4.941  1.00  0.00           C  
ATOM    583  O   LEU A  37      23.142   9.601  -3.769  1.00  0.00           O  
ATOM    584  CB  LEU A  37      22.214  10.527  -6.783  1.00  0.00           C  
ATOM    585  CG  LEU A  37      22.084  11.761  -7.685  1.00  0.00           C  
ATOM    586  CD1 LEU A  37      20.824  11.641  -8.532  1.00  0.00           C  
ATOM    587  CD2 LEU A  37      22.048  13.017  -6.827  1.00  0.00           C  
ATOM    588  H   LEU A  37      24.447   9.973  -7.873  1.00  0.00           H  
ATOM    589  HA  LEU A  37      23.708  11.362  -5.484  1.00  0.00           H  
ATOM    590 1HB  LEU A  37      22.111   9.645  -7.412  1.00  0.00           H  
ATOM    591 2HB  LEU A  37      21.383  10.543  -6.077  1.00  0.00           H  
ATOM    592  HG  LEU A  37      22.937  11.808  -8.362  1.00  0.00           H  
ATOM    593 1HD1 LEU A  37      20.731  12.517  -9.173  1.00  0.00           H  
ATOM    594 2HD1 LEU A  37      20.885  10.745  -9.150  1.00  0.00           H  
ATOM    595 3HD1 LEU A  37      19.953  11.575  -7.880  1.00  0.00           H  
ATOM    596 1HD2 LEU A  37      21.956  13.894  -7.468  1.00  0.00           H  
ATOM    597 2HD2 LEU A  37      21.194  12.971  -6.150  1.00  0.00           H  
ATOM    598 3HD2 LEU A  37      22.968  13.087  -6.246  1.00  0.00           H  
ATOM    599  N   VAL A  38      23.579   8.076  -5.367  1.00  0.00           N  
ATOM    600  CA  VAL A  38      23.486   6.936  -4.462  1.00  0.00           C  
ATOM    601  C   VAL A  38      24.587   6.977  -3.410  1.00  0.00           C  
ATOM    602  O   VAL A  38      24.350   6.683  -2.238  1.00  0.00           O  
ATOM    603  CB  VAL A  38      23.583   5.617  -5.252  1.00  0.00           C  
ATOM    604  CG1 VAL A  38      23.678   4.433  -4.301  1.00  0.00           C  
ATOM    605  CG2 VAL A  38      22.381   5.475  -6.173  1.00  0.00           C  
ATOM    606  H   VAL A  38      23.786   7.915  -6.342  1.00  0.00           H  
ATOM    607  HA  VAL A  38      22.519   6.972  -3.958  1.00  0.00           H  
ATOM    608  HB  VAL A  38      24.498   5.626  -5.845  1.00  0.00           H  
ATOM    609 1HG1 VAL A  38      23.746   3.509  -4.876  1.00  0.00           H  
ATOM    610 2HG1 VAL A  38      24.565   4.538  -3.677  1.00  0.00           H  
ATOM    611 3HG1 VAL A  38      22.790   4.402  -3.670  1.00  0.00           H  
ATOM    612 1HG2 VAL A  38      22.457   4.541  -6.728  1.00  0.00           H  
ATOM    613 2HG2 VAL A  38      21.467   5.472  -5.579  1.00  0.00           H  
ATOM    614 3HG2 VAL A  38      22.357   6.312  -6.871  1.00  0.00           H  
ATOM    615  N   VAL A  39      25.791   7.343  -3.836  1.00  0.00           N  
ATOM    616  CA  VAL A  39      26.932   7.422  -2.931  1.00  0.00           C  
ATOM    617  C   VAL A  39      26.726   8.505  -1.879  1.00  0.00           C  
ATOM    618  O   VAL A  39      27.052   8.316  -0.707  1.00  0.00           O  
ATOM    619  CB  VAL A  39      28.221   7.716  -3.721  1.00  0.00           C  
ATOM    620  CG1 VAL A  39      29.378   7.986  -2.770  1.00  0.00           C  
ATOM    621  CG2 VAL A  39      28.542   6.548  -4.642  1.00  0.00           C  
ATOM    622  H   VAL A  39      25.919   7.572  -4.811  1.00  0.00           H  
ATOM    623  HA  VAL A  39      27.041   6.461  -2.427  1.00  0.00           H  
ATOM    624  HB  VAL A  39      28.075   8.618  -4.314  1.00  0.00           H  
ATOM    625 1HG1 VAL A  39      30.281   8.192  -3.345  1.00  0.00           H  
ATOM    626 2HG1 VAL A  39      29.142   8.848  -2.146  1.00  0.00           H  
ATOM    627 3HG1 VAL A  39      29.542   7.113  -2.139  1.00  0.00           H  
ATOM    628 1HG2 VAL A  39      29.454   6.763  -5.197  1.00  0.00           H  
ATOM    629 2HG2 VAL A  39      28.682   5.645  -4.048  1.00  0.00           H  
ATOM    630 3HG2 VAL A  39      27.718   6.399  -5.340  1.00  0.00           H  
ATOM    631  N   GLU A  40      26.183   9.640  -2.305  1.00  0.00           N  
ATOM    632  CA  GLU A  40      25.933  10.756  -1.400  1.00  0.00           C  
ATOM    633  C   GLU A  40      24.894  10.390  -0.348  1.00  0.00           C  
ATOM    634  O   GLU A  40      25.032  10.741   0.824  1.00  0.00           O  
ATOM    635  CB  GLU A  40      25.468  11.985  -2.184  1.00  0.00           C  
ATOM    636  CG  GLU A  40      26.544  12.621  -3.052  1.00  0.00           C  
ATOM    637  CD  GLU A  40      26.033  13.780  -3.862  1.00  0.00           C  
ATOM    638  OE1 GLU A  40      24.849  14.018  -3.843  1.00  0.00           O  
ATOM    639  OE2 GLU A  40      26.828  14.429  -4.501  1.00  0.00           O  
ATOM    640  H   GLU A  40      25.937   9.732  -3.280  1.00  0.00           H  
ATOM    641  HA  GLU A  40      26.864  11.001  -0.887  1.00  0.00           H  
ATOM    642 1HB  GLU A  40      24.635  11.710  -2.832  1.00  0.00           H  
ATOM    643 2HB  GLU A  40      25.106  12.744  -1.490  1.00  0.00           H  
ATOM    644 1HG  GLU A  40      27.354  12.970  -2.412  1.00  0.00           H  
ATOM    645 2HG  GLU A  40      26.948  11.865  -3.724  1.00  0.00           H  
ATOM    646  N   THR A  41      23.853   9.682  -0.774  1.00  0.00           N  
ATOM    647  CA  THR A  41      22.788   9.267   0.131  1.00  0.00           C  
ATOM    648  C   THR A  41      23.306   8.295   1.183  1.00  0.00           C  
ATOM    649  O   THR A  41      22.938   8.379   2.355  1.00  0.00           O  
ATOM    650  CB  THR A  41      21.624   8.620  -0.642  1.00  0.00           C  
ATOM    651  OG1 THR A  41      21.071   9.570  -1.562  1.00  0.00           O  
ATOM    652  CG2 THR A  41      20.538   8.157   0.317  1.00  0.00           C  
ATOM    653  H   THR A  41      23.799   9.425  -1.749  1.00  0.00           H  
ATOM    654  HA  THR A  41      22.409  10.150   0.647  1.00  0.00           H  
ATOM    655  HB  THR A  41      21.993   7.763  -1.205  1.00  0.00           H  
ATOM    656  HG1 THR A  41      21.623   9.614  -2.347  1.00  0.00           H  
ATOM    657 1HG2 THR A  41      19.724   7.702  -0.247  1.00  0.00           H  
ATOM    658 2HG2 THR A  41      20.953   7.426   1.010  1.00  0.00           H  
ATOM    659 3HG2 THR A  41      20.158   9.011   0.876  1.00  0.00           H  
ATOM    660  N   ILE A  42      24.162   7.372   0.757  1.00  0.00           N  
ATOM    661  CA  ILE A  42      24.732   6.381   1.662  1.00  0.00           C  
ATOM    662  C   ILE A  42      25.616   7.040   2.714  1.00  0.00           C  
ATOM    663  O   ILE A  42      25.589   6.664   3.886  1.00  0.00           O  
ATOM    664  CB  ILE A  42      25.551   5.334   0.885  1.00  0.00           C  
ATOM    665  CG1 ILE A  42      24.631   4.479   0.009  1.00  0.00           C  
ATOM    666  CG2 ILE A  42      26.342   4.459   1.844  1.00  0.00           C  
ATOM    667  CD1 ILE A  42      25.367   3.611  -0.985  1.00  0.00           C  
ATOM    668  H   ILE A  42      24.424   7.357  -0.218  1.00  0.00           H  
ATOM    669  HA  ILE A  42      23.917   5.871   2.173  1.00  0.00           H  
ATOM    670  HB  ILE A  42      26.244   5.840   0.213  1.00  0.00           H  
ATOM    671 1HG1 ILE A  42      24.023   3.834   0.643  1.00  0.00           H  
ATOM    672 2HG1 ILE A  42      23.950   5.127  -0.544  1.00  0.00           H  
ATOM    673 1HG2 ILE A  42      26.915   3.724   1.278  1.00  0.00           H  
ATOM    674 2HG2 ILE A  42      27.023   5.079   2.425  1.00  0.00           H  
ATOM    675 3HG2 ILE A  42      25.657   3.944   2.517  1.00  0.00           H  
ATOM    676 1HD1 ILE A  42      24.648   3.035  -1.568  1.00  0.00           H  
ATOM    677 2HD1 ILE A  42      25.956   4.240  -1.653  1.00  0.00           H  
ATOM    678 3HD1 ILE A  42      26.029   2.929  -0.452  1.00  0.00           H  
ATOM    679  N   VAL A  43      26.399   8.025   2.288  1.00  0.00           N  
ATOM    680  CA  VAL A  43      27.293   8.738   3.193  1.00  0.00           C  
ATOM    681  C   VAL A  43      26.509   9.513   4.245  1.00  0.00           C  
ATOM    682  O   VAL A  43      26.886   9.543   5.417  1.00  0.00           O  
ATOM    683  CB  VAL A  43      28.188   9.712   2.403  1.00  0.00           C  
ATOM    684  CG1 VAL A  43      28.986  10.591   3.353  1.00  0.00           C  
ATOM    685  CG2 VAL A  43      29.114   8.932   1.483  1.00  0.00           C  
ATOM    686  H   VAL A  43      26.374   8.286   1.313  1.00  0.00           H  
ATOM    687  HA  VAL A  43      27.929   8.009   3.697  1.00  0.00           H  
ATOM    688  HB  VAL A  43      27.555  10.371   1.809  1.00  0.00           H  
ATOM    689 1HG1 VAL A  43      29.613  11.274   2.778  1.00  0.00           H  
ATOM    690 2HG1 VAL A  43      28.303  11.167   3.977  1.00  0.00           H  
ATOM    691 3HG1 VAL A  43      29.617   9.966   3.985  1.00  0.00           H  
ATOM    692 1HG2 VAL A  43      29.743   9.627   0.927  1.00  0.00           H  
ATOM    693 2HG2 VAL A  43      29.743   8.268   2.076  1.00  0.00           H  
ATOM    694 3HG2 VAL A  43      28.521   8.342   0.784  1.00  0.00           H  
ATOM    695  N   GLU A  44      25.417  10.139   3.819  1.00  0.00           N  
ATOM    696  CA  GLU A  44      24.578  10.915   4.724  1.00  0.00           C  
ATOM    697  C   GLU A  44      23.930  10.024   5.776  1.00  0.00           C  
ATOM    698  O   GLU A  44      23.844  10.392   6.948  1.00  0.00           O  
ATOM    699  CB  GLU A  44      23.498  11.663   3.940  1.00  0.00           C  
ATOM    700  CG  GLU A  44      24.023  12.798   3.072  1.00  0.00           C  
ATOM    701  CD  GLU A  44      22.944  13.462   2.262  1.00  0.00           C  
ATOM    702  OE1 GLU A  44      21.835  12.986   2.281  1.00  0.00           O  
ATOM    703  OE2 GLU A  44      23.230  14.448   1.624  1.00  0.00           O  
ATOM    704  H   GLU A  44      25.162  10.075   2.844  1.00  0.00           H  
ATOM    705  HA  GLU A  44      25.205  11.645   5.237  1.00  0.00           H  
ATOM    706 1HB  GLU A  44      22.969  10.964   3.292  1.00  0.00           H  
ATOM    707 2HB  GLU A  44      22.769  12.082   4.633  1.00  0.00           H  
ATOM    708 1HG  GLU A  44      24.492  13.544   3.713  1.00  0.00           H  
ATOM    709 2HG  GLU A  44      24.785  12.405   2.401  1.00  0.00           H  
ATOM    710  N   ALA A  45      23.475   8.850   5.351  1.00  0.00           N  
ATOM    711  CA  ALA A  45      22.834   7.903   6.255  1.00  0.00           C  
ATOM    712  C   ALA A  45      23.813   7.397   7.307  1.00  0.00           C  
ATOM    713  O   ALA A  45      23.462   7.257   8.479  1.00  0.00           O  
ATOM    714  CB  ALA A  45      22.249   6.737   5.472  1.00  0.00           C  
ATOM    715  H   ALA A  45      23.576   8.607   4.376  1.00  0.00           H  
ATOM    716  HA  ALA A  45      22.027   8.422   6.772  1.00  0.00           H  
ATOM    717 1HB  ALA A  45      21.773   6.038   6.161  1.00  0.00           H  
ATOM    718 2HB  ALA A  45      21.508   7.109   4.764  1.00  0.00           H  
ATOM    719 3HB  ALA A  45      23.044   6.227   4.931  1.00  0.00           H  
ATOM    720  N   VAL A  46      25.042   7.124   6.882  1.00  0.00           N  
ATOM    721  CA  VAL A  46      26.074   6.633   7.786  1.00  0.00           C  
ATOM    722  C   VAL A  46      26.427   7.676   8.838  1.00  0.00           C  
ATOM    723  O   VAL A  46      26.618   7.350  10.010  1.00  0.00           O  
ATOM    724  CB  VAL A  46      27.341   6.256   6.996  1.00  0.00           C  
ATOM    725  CG1 VAL A  46      28.482   5.924   7.945  1.00  0.00           C  
ATOM    726  CG2 VAL A  46      27.047   5.082   6.075  1.00  0.00           C  
ATOM    727  H   VAL A  46      25.267   7.260   5.907  1.00  0.00           H  
ATOM    728  HA  VAL A  46      25.697   5.742   8.290  1.00  0.00           H  
ATOM    729  HB  VAL A  46      27.657   7.114   6.402  1.00  0.00           H  
ATOM    730 1HG1 VAL A  46      29.370   5.660   7.370  1.00  0.00           H  
ATOM    731 2HG1 VAL A  46      28.700   6.790   8.570  1.00  0.00           H  
ATOM    732 3HG1 VAL A  46      28.197   5.083   8.577  1.00  0.00           H  
ATOM    733 1HG2 VAL A  46      27.947   4.821   5.519  1.00  0.00           H  
ATOM    734 2HG2 VAL A  46      26.725   4.225   6.668  1.00  0.00           H  
ATOM    735 3HG2 VAL A  46      26.256   5.356   5.377  1.00  0.00           H  
ATOM    736  N   LYS A  47      26.512   8.932   8.413  1.00  0.00           N  
ATOM    737  CA  LYS A  47      26.843  10.027   9.317  1.00  0.00           C  
ATOM    738  C   LYS A  47      25.758  10.219  10.369  1.00  0.00           C  
ATOM    739  O   LYS A  47      26.051  10.457  11.541  1.00  0.00           O  
ATOM    740  CB  LYS A  47      27.052  11.324   8.534  1.00  0.00           C  
ATOM    741  CG  LYS A  47      28.318  11.351   7.688  1.00  0.00           C  
ATOM    742  CD  LYS A  47      28.446  12.662   6.926  1.00  0.00           C  
ATOM    743  CE  LYS A  47      29.705  12.687   6.073  1.00  0.00           C  
ATOM    744  NZ  LYS A  47      29.823  13.947   5.291  1.00  0.00           N  
ATOM    745  H   LYS A  47      26.343   9.134   7.438  1.00  0.00           H  
ATOM    746  HA  LYS A  47      27.770   9.780   9.835  1.00  0.00           H  
ATOM    747 1HB  LYS A  47      26.203  11.489   7.870  1.00  0.00           H  
ATOM    748 2HB  LYS A  47      27.094  12.165   9.226  1.00  0.00           H  
ATOM    749 1HG  LYS A  47      29.189  11.230   8.333  1.00  0.00           H  
ATOM    750 2HG  LYS A  47      28.298  10.527   6.976  1.00  0.00           H  
ATOM    751 1HD  LYS A  47      27.576  12.793   6.280  1.00  0.00           H  
ATOM    752 2HD  LYS A  47      28.480  13.492   7.632  1.00  0.00           H  
ATOM    753 1HE  LYS A  47      30.580  12.587   6.713  1.00  0.00           H  
ATOM    754 2HE  LYS A  47      29.692  11.845   5.380  1.00  0.00           H  
ATOM    755 1HZ  LYS A  47      30.669  13.924   4.739  1.00  0.00           H  
ATOM    756 2HZ  LYS A  47      29.025  14.041   4.679  1.00  0.00           H  
ATOM    757 3HZ  LYS A  47      29.856  14.734   5.923  1.00  0.00           H  
ATOM    758  N   LEU A  48      24.503  10.114   9.944  1.00  0.00           N  
ATOM    759  CA  LEU A  48      23.372  10.276  10.848  1.00  0.00           C  
ATOM    760  C   LEU A  48      23.345   9.175  11.900  1.00  0.00           C  
ATOM    761  O   LEU A  48      23.066   9.429  13.072  1.00  0.00           O  
ATOM    762  CB  LEU A  48      22.057  10.269  10.058  1.00  0.00           C  
ATOM    763  CG  LEU A  48      21.817  11.486   9.155  1.00  0.00           C  
ATOM    764  CD1 LEU A  48      20.574  11.254   8.308  1.00  0.00           C  
ATOM    765  CD2 LEU A  48      21.669  12.734  10.014  1.00  0.00           C  
ATOM    766  H   LEU A  48      24.329   9.917   8.969  1.00  0.00           H  
ATOM    767  HA  LEU A  48      23.470  11.234  11.357  1.00  0.00           H  
ATOM    768 1HB  LEU A  48      22.035   9.381   9.429  1.00  0.00           H  
ATOM    769 2HB  LEU A  48      21.228  10.211  10.763  1.00  0.00           H  
ATOM    770  HG  LEU A  48      22.663  11.610   8.479  1.00  0.00           H  
ATOM    771 1HD1 LEU A  48      20.403  12.119   7.667  1.00  0.00           H  
ATOM    772 2HD1 LEU A  48      20.715  10.367   7.690  1.00  0.00           H  
ATOM    773 3HD1 LEU A  48      19.712  11.110   8.959  1.00  0.00           H  
ATOM    774 1HD2 LEU A  48      21.499  13.599   9.372  1.00  0.00           H  
ATOM    775 2HD2 LEU A  48      20.823  12.612  10.690  1.00  0.00           H  
ATOM    776 3HD2 LEU A  48      22.579  12.886  10.595  1.00  0.00           H  
ATOM    777  N   PHE A  49      23.637   7.950  11.475  1.00  0.00           N  
ATOM    778  CA  PHE A  49      23.647   6.807  12.379  1.00  0.00           C  
ATOM    779  C   PHE A  49      24.740   6.946  13.431  1.00  0.00           C  
ATOM    780  O   PHE A  49      24.531   6.632  14.603  1.00  0.00           O  
ATOM    781  CB  PHE A  49      23.848   5.508  11.596  1.00  0.00           C  
ATOM    782  CG  PHE A  49      23.801   4.273  12.449  1.00  0.00           C  
ATOM    783  CD1 PHE A  49      22.722   4.031  13.285  1.00  0.00           C  
ATOM    784  CD2 PHE A  49      24.836   3.351  12.417  1.00  0.00           C  
ATOM    785  CE1 PHE A  49      22.678   2.894  14.071  1.00  0.00           C  
ATOM    786  CE2 PHE A  49      24.795   2.213  13.200  1.00  0.00           C  
ATOM    787  CZ  PHE A  49      23.714   1.985  14.028  1.00  0.00           C  
ATOM    788  H   PHE A  49      23.858   7.807  10.500  1.00  0.00           H  
ATOM    789  HA  PHE A  49      22.684   6.761  12.890  1.00  0.00           H  
ATOM    790 1HB  PHE A  49      23.078   5.423  10.830  1.00  0.00           H  
ATOM    791 2HB  PHE A  49      24.811   5.535  11.089  1.00  0.00           H  
ATOM    792  HD1 PHE A  49      21.902   4.749  13.318  1.00  0.00           H  
ATOM    793  HD2 PHE A  49      25.690   3.531  11.764  1.00  0.00           H  
ATOM    794  HE1 PHE A  49      21.823   2.716  14.723  1.00  0.00           H  
ATOM    795  HE2 PHE A  49      25.614   1.496  13.166  1.00  0.00           H  
ATOM    796  HZ  PHE A  49      23.680   1.090  14.647  1.00  0.00           H  
ATOM    797  N   ALA A  50      25.907   7.419  13.006  1.00  0.00           N  
ATOM    798  CA  ALA A  50      27.035   7.601  13.910  1.00  0.00           C  
ATOM    799  C   ALA A  50      26.675   8.532  15.061  1.00  0.00           C  
ATOM    800  O   ALA A  50      26.956   8.236  16.222  1.00  0.00           O  
ATOM    801  CB  ALA A  50      28.240   8.139  13.151  1.00  0.00           C  
ATOM    802  H   ALA A  50      26.015   7.659  12.031  1.00  0.00           H  
ATOM    803  HA  ALA A  50      27.290   6.629  14.334  1.00  0.00           H  
ATOM    804 1HB  ALA A  50      29.075   8.269  13.840  1.00  0.00           H  
ATOM    805 2HB  ALA A  50      28.521   7.434  12.369  1.00  0.00           H  
ATOM    806 3HB  ALA A  50      27.988   9.098  12.702  1.00  0.00           H  
ATOM    807  N   LYS A  51      26.052   9.658  14.732  1.00  0.00           N  
ATOM    808  CA  LYS A  51      25.651  10.634  15.738  1.00  0.00           C  
ATOM    809  C   LYS A  51      24.727  10.009  16.775  1.00  0.00           C  
ATOM    810  O   LYS A  51      24.873  10.246  17.974  1.00  0.00           O  
ATOM    811  CB  LYS A  51      24.967  11.833  15.079  1.00  0.00           C  
ATOM    812  CG  LYS A  51      25.903  12.730  14.279  1.00  0.00           C  
ATOM    813  CD  LYS A  51      25.147  13.884  13.638  1.00  0.00           C  
ATOM    814  CE  LYS A  51      26.078  14.773  12.826  1.00  0.00           C  
ATOM    815  NZ  LYS A  51      25.346  15.885  12.161  1.00  0.00           N  
ATOM    816  H   LYS A  51      25.851   9.843  13.760  1.00  0.00           H  
ATOM    817  HA  LYS A  51      26.545  10.984  16.256  1.00  0.00           H  
ATOM    818 1HB  LYS A  51      24.185  11.480  14.405  1.00  0.00           H  
ATOM    819 2HB  LYS A  51      24.489  12.445  15.843  1.00  0.00           H  
ATOM    820 1HG  LYS A  51      26.673  13.132  14.939  1.00  0.00           H  
ATOM    821 2HG  LYS A  51      26.387  12.145  13.498  1.00  0.00           H  
ATOM    822 1HD  LYS A  51      24.370  13.491  12.982  1.00  0.00           H  
ATOM    823 2HD  LYS A  51      24.673  14.485  14.414  1.00  0.00           H  
ATOM    824 1HE  LYS A  51      26.840  15.195  13.480  1.00  0.00           H  
ATOM    825 2HE  LYS A  51      26.577  14.176  12.063  1.00  0.00           H  
ATOM    826 1HZ  LYS A  51      25.998  16.449  11.633  1.00  0.00           H  
ATOM    827 2HZ  LYS A  51      24.649  15.503  11.536  1.00  0.00           H  
ATOM    828 3HZ  LYS A  51      24.895  16.457  12.860  1.00  0.00           H  
ATOM    829  N   LYS A  52      23.779   9.212  16.299  1.00  0.00           N  
ATOM    830  CA  LYS A  52      22.787   8.570  17.149  1.00  0.00           C  
ATOM    831  C   LYS A  52      23.364   7.506  18.090  1.00  0.00           C  
ATOM    832  O   LYS A  52      22.874   7.316  19.203  1.00  0.00           O  
ATOM    833  CB  LYS A  52      21.696   7.946  16.277  1.00  0.00           C  
ATOM    834  CG  LYS A  52      20.794   8.956  15.580  1.00  0.00           C  
ATOM    835  CD  LYS A  52      19.745   8.261  14.725  1.00  0.00           C  
ATOM    836  CE  LYS A  52      18.844   9.268  14.025  1.00  0.00           C  
ATOM    837  NZ  LYS A  52      17.837   8.604  13.154  1.00  0.00           N  
ATOM    838  H   LYS A  52      23.736   9.038  15.305  1.00  0.00           H  
ATOM    839  HA  LYS A  52      22.333   9.330  17.785  1.00  0.00           H  
ATOM    840 1HB  LYS A  52      22.155   7.322  15.510  1.00  0.00           H  
ATOM    841 2HB  LYS A  52      21.065   7.301  16.890  1.00  0.00           H  
ATOM    842 1HG  LYS A  52      20.292   9.572  16.327  1.00  0.00           H  
ATOM    843 2HG  LYS A  52      21.397   9.604  14.945  1.00  0.00           H  
ATOM    844 1HD  LYS A  52      20.238   7.643  13.974  1.00  0.00           H  
ATOM    845 2HD  LYS A  52      19.131   7.616  15.354  1.00  0.00           H  
ATOM    846 1HE  LYS A  52      18.324   9.869  14.769  1.00  0.00           H  
ATOM    847 2HE  LYS A  52      19.452   9.934  13.412  1.00  0.00           H  
ATOM    848 1HZ  LYS A  52      17.261   9.304  12.709  1.00  0.00           H  
ATOM    849 2HZ  LYS A  52      18.309   8.057  12.448  1.00  0.00           H  
ATOM    850 3HZ  LYS A  52      17.255   7.997  13.715  1.00  0.00           H  
ATOM    851  N   SER A  53      24.404   6.814  17.643  1.00  0.00           N  
ATOM    852  CA  SER A  53      24.810   5.568  18.294  1.00  0.00           C  
ATOM    853  C   SER A  53      26.181   5.688  18.952  1.00  0.00           C  
ATOM    854  O   SER A  53      27.102   6.279  18.387  1.00  0.00           O  
ATOM    855  CB  SER A  53      24.828   4.438  17.283  1.00  0.00           C  
ATOM    856  OG  SER A  53      25.299   3.253  17.864  1.00  0.00           O  
ATOM    857  H   SER A  53      24.917   7.158  16.843  1.00  0.00           H  
ATOM    858  HA  SER A  53      24.084   5.332  19.073  1.00  0.00           H  
ATOM    859 1HB  SER A  53      23.822   4.281  16.895  1.00  0.00           H  
ATOM    860 2HB  SER A  53      25.464   4.712  16.443  1.00  0.00           H  
ATOM    861  HG  SER A  53      24.752   2.548  17.509  1.00  0.00           H  
ATOM    862  N   ASP A  54      26.304   5.121  20.150  1.00  0.00           N  
ATOM    863  CA  ASP A  54      27.545   5.207  20.913  1.00  0.00           C  
ATOM    864  C   ASP A  54      28.299   3.882  20.967  1.00  0.00           C  
ATOM    865  O   ASP A  54      29.313   3.761  21.655  1.00  0.00           O  
ATOM    866  CB  ASP A  54      27.253   5.682  22.339  1.00  0.00           C  
ATOM    867  CG  ASP A  54      26.375   4.711  23.118  1.00  0.00           C  
ATOM    868  OD1 ASP A  54      25.660   3.959  22.499  1.00  0.00           O  
ATOM    869  OD2 ASP A  54      26.428   4.732  24.324  1.00  0.00           O  
ATOM    870  H   ASP A  54      25.519   4.619  20.540  1.00  0.00           H  
ATOM    871  HA  ASP A  54      28.198   5.935  20.431  1.00  0.00           H  
ATOM    872 1HB  ASP A  54      28.191   5.814  22.878  1.00  0.00           H  
ATOM    873 2HB  ASP A  54      26.755   6.652  22.304  1.00  0.00           H  
ATOM    874  N   ASP A  55      27.803   2.881  20.238  1.00  0.00           N  
ATOM    875  CA  ASP A  55      28.446   1.569  20.207  1.00  0.00           C  
ATOM    876  C   ASP A  55      29.725   1.602  19.380  1.00  0.00           C  
ATOM    877  O   ASP A  55      29.722   2.047  18.232  1.00  0.00           O  
ATOM    878  CB  ASP A  55      27.492   0.516  19.638  1.00  0.00           C  
ATOM    879  CG  ASP A  55      28.063  -0.895  19.698  1.00  0.00           C  
ATOM    880  OD1 ASP A  55      29.023  -1.155  19.012  1.00  0.00           O  
ATOM    881  OD2 ASP A  55      27.534  -1.698  20.428  1.00  0.00           O  
ATOM    882  H   ASP A  55      26.965   3.035  19.696  1.00  0.00           H  
ATOM    883  HA  ASP A  55      28.707   1.287  21.228  1.00  0.00           H  
ATOM    884 1HB  ASP A  55      26.554   0.536  20.194  1.00  0.00           H  
ATOM    885 2HB  ASP A  55      27.262   0.756  18.600  1.00  0.00           H  
ATOM    886  N   GLY A  56      31.014   1.307  19.395  1.00  0.00           N  
ATOM    887  CA  GLY A  56      31.904   1.513  18.258  1.00  0.00           C  
ATOM    888  C   GLY A  56      31.736   0.417  17.194  1.00  0.00           C  
ATOM    889  O   GLY A  56      31.914   0.664  16.001  1.00  0.00           O  
ATOM    890  H   GLY A  56      31.420   0.916  20.233  1.00  0.00           H  
ATOM    891 1HA  GLY A  56      31.702   2.486  17.810  1.00  0.00           H  
ATOM    892 2HA  GLY A  56      32.937   1.526  18.603  1.00  0.00           H  
ATOM    893  N   ARG A  57      31.395  -0.773  17.658  1.00  0.00           N  
ATOM    894  CA  ARG A  57      31.188  -1.963  16.842  1.00  0.00           C  
ATOM    895  C   ARG A  57      30.111  -1.730  15.790  1.00  0.00           C  
ATOM    896  O   ARG A  57      30.292  -2.061  14.618  1.00  0.00           O  
ATOM    897  CB  ARG A  57      30.794  -3.147  17.713  1.00  0.00           C  
ATOM    898  CG  ARG A  57      30.586  -4.452  16.962  1.00  0.00           C  
ATOM    899  CD  ARG A  57      30.125  -5.538  17.864  1.00  0.00           C  
ATOM    900  NE  ARG A  57      28.825  -5.245  18.445  1.00  0.00           N  
ATOM    901  CZ  ARG A  57      27.649  -5.400  17.805  1.00  0.00           C  
ATOM    902  NH1 ARG A  57      27.627  -5.844  16.568  1.00  0.00           N  
ATOM    903  NH2 ARG A  57      26.518  -5.104  18.422  1.00  0.00           N  
ATOM    904  H   ARG A  57      31.261  -0.894  18.652  1.00  0.00           H  
ATOM    905  HA  ARG A  57      32.123  -2.201  16.334  1.00  0.00           H  
ATOM    906 1HB  ARG A  57      31.565  -3.318  18.464  1.00  0.00           H  
ATOM    907 2HB  ARG A  57      29.868  -2.919  18.240  1.00  0.00           H  
ATOM    908 1HG  ARG A  57      29.835  -4.310  16.185  1.00  0.00           H  
ATOM    909 2HG  ARG A  57      31.527  -4.763  16.504  1.00  0.00           H  
ATOM    910 1HD  ARG A  57      30.046  -6.469  17.303  1.00  0.00           H  
ATOM    911 2HD  ARG A  57      30.840  -5.664  18.676  1.00  0.00           H  
ATOM    912  HE  ARG A  57      28.801  -4.901  19.396  1.00  0.00           H  
ATOM    913 1HH1 ARG A  57      28.492  -6.069  16.097  1.00  0.00           H  
ATOM    914 2HH1 ARG A  57      26.746  -5.960  16.089  1.00  0.00           H  
ATOM    915 1HH2 ARG A  57      26.535  -4.763  19.373  1.00  0.00           H  
ATOM    916 2HH2 ARG A  57      25.637  -5.220  17.943  1.00  0.00           H  
ATOM    917  N   LEU A  58      28.989  -1.158  16.215  1.00  0.00           N  
ATOM    918  CA  LEU A  58      27.881  -0.879  15.310  1.00  0.00           C  
ATOM    919  C   LEU A  58      28.273   0.151  14.259  1.00  0.00           C  
ATOM    920  O   LEU A  58      27.918   0.023  13.087  1.00  0.00           O  
ATOM    921  CB  LEU A  58      26.666  -0.376  16.100  1.00  0.00           C  
ATOM    922  CG  LEU A  58      25.983  -1.412  17.001  1.00  0.00           C  
ATOM    923  CD1 LEU A  58      24.919  -0.727  17.847  1.00  0.00           C  
ATOM    924  CD2 LEU A  58      25.374  -2.510  16.141  1.00  0.00           C  
ATOM    925  H   LEU A  58      28.902  -0.910  17.190  1.00  0.00           H  
ATOM    926  HA  LEU A  58      27.610  -1.803  14.800  1.00  0.00           H  
ATOM    927 1HB  LEU A  58      26.981   0.455  16.729  1.00  0.00           H  
ATOM    928 2HB  LEU A  58      25.921  -0.008  15.394  1.00  0.00           H  
ATOM    929  HG  LEU A  58      26.718  -1.847  17.678  1.00  0.00           H  
ATOM    930 1HD1 LEU A  58      24.433  -1.463  18.488  1.00  0.00           H  
ATOM    931 2HD1 LEU A  58      25.385   0.041  18.466  1.00  0.00           H  
ATOM    932 3HD1 LEU A  58      24.176  -0.267  17.196  1.00  0.00           H  
ATOM    933 1HD2 LEU A  58      24.889  -3.247  16.782  1.00  0.00           H  
ATOM    934 2HD2 LEU A  58      24.637  -2.076  15.465  1.00  0.00           H  
ATOM    935 3HD2 LEU A  58      26.159  -2.995  15.560  1.00  0.00           H  
ATOM    936  N   VAL A  59      29.007   1.173  14.684  1.00  0.00           N  
ATOM    937  CA  VAL A  59      29.450   2.227  13.779  1.00  0.00           C  
ATOM    938  C   VAL A  59      30.409   1.684  12.728  1.00  0.00           C  
ATOM    939  O   VAL A  59      30.335   2.054  11.556  1.00  0.00           O  
ATOM    940  CB  VAL A  59      30.143   3.353  14.569  1.00  0.00           C  
ATOM    941  CG1 VAL A  59      30.773   4.361  13.618  1.00  0.00           C  
ATOM    942  CG2 VAL A  59      29.141   4.033  15.489  1.00  0.00           C  
ATOM    943  H   VAL A  59      29.265   1.221  15.659  1.00  0.00           H  
ATOM    944  HA  VAL A  59      28.576   2.640  13.274  1.00  0.00           H  
ATOM    945  HB  VAL A  59      30.950   2.924  15.163  1.00  0.00           H  
ATOM    946 1HG1 VAL A  59      31.258   5.149  14.193  1.00  0.00           H  
ATOM    947 2HG1 VAL A  59      31.513   3.859  12.995  1.00  0.00           H  
ATOM    948 3HG1 VAL A  59      30.000   4.797  12.986  1.00  0.00           H  
ATOM    949 1HG2 VAL A  59      29.638   4.828  16.044  1.00  0.00           H  
ATOM    950 2HG2 VAL A  59      28.331   4.457  14.895  1.00  0.00           H  
ATOM    951 3HG2 VAL A  59      28.734   3.302  16.187  1.00  0.00           H  
ATOM    952  N   LYS A  60      31.309   0.805  13.153  1.00  0.00           N  
ATOM    953  CA  LYS A  60      32.285   0.209  12.248  1.00  0.00           C  
ATOM    954  C   LYS A  60      31.604  -0.657  11.197  1.00  0.00           C  
ATOM    955  O   LYS A  60      31.981  -0.639  10.025  1.00  0.00           O  
ATOM    956  CB  LYS A  60      33.306  -0.619  13.030  1.00  0.00           C  
ATOM    957  CG  LYS A  60      34.370  -1.284  12.167  1.00  0.00           C  
ATOM    958  CD  LYS A  60      34.002  -2.724  11.847  1.00  0.00           C  
ATOM    959  CE  LYS A  60      34.119  -3.613  13.076  1.00  0.00           C  
ATOM    960  NZ  LYS A  60      33.716  -5.017  12.789  1.00  0.00           N  
ATOM    961  H   LYS A  60      31.318   0.542  14.128  1.00  0.00           H  
ATOM    962  HA  LYS A  60      32.811   1.011  11.729  1.00  0.00           H  
ATOM    963 1HB  LYS A  60      33.813   0.019  13.755  1.00  0.00           H  
ATOM    964 2HB  LYS A  60      32.790  -1.402  13.587  1.00  0.00           H  
ATOM    965 1HG  LYS A  60      34.481  -0.729  11.235  1.00  0.00           H  
ATOM    966 2HG  LYS A  60      35.325  -1.270  12.693  1.00  0.00           H  
ATOM    967 1HD  LYS A  60      32.977  -2.764  11.476  1.00  0.00           H  
ATOM    968 2HD  LYS A  60      34.665  -3.105  11.070  1.00  0.00           H  
ATOM    969 1HE  LYS A  60      35.149  -3.610  13.430  1.00  0.00           H  
ATOM    970 2HE  LYS A  60      33.484  -3.222  13.870  1.00  0.00           H  
ATOM    971 1HZ  LYS A  60      33.807  -5.572  13.628  1.00  0.00           H  
ATOM    972 2HZ  LYS A  60      32.755  -5.034  12.477  1.00  0.00           H  
ATOM    973 3HZ  LYS A  60      34.311  -5.397  12.067  1.00  0.00           H  
ATOM    974  N   GLU A  61      30.599  -1.415  11.622  1.00  0.00           N  
ATOM    975  CA  GLU A  61      29.863  -2.290  10.717  1.00  0.00           C  
ATOM    976  C   GLU A  61      29.109  -1.486   9.666  1.00  0.00           C  
ATOM    977  O   GLU A  61      29.070  -1.861   8.494  1.00  0.00           O  
ATOM    978  CB  GLU A  61      28.884  -3.167  11.501  1.00  0.00           C  
ATOM    979  CG  GLU A  61      29.547  -4.228  12.368  1.00  0.00           C  
ATOM    980  CD  GLU A  61      28.560  -5.022  13.178  1.00  0.00           C  
ATOM    981  OE1 GLU A  61      27.400  -4.687  13.160  1.00  0.00           O  
ATOM    982  OE2 GLU A  61      28.967  -5.964  13.816  1.00  0.00           O  
ATOM    983  H   GLU A  61      30.338  -1.384  12.597  1.00  0.00           H  
ATOM    984  HA  GLU A  61      30.576  -2.935  10.203  1.00  0.00           H  
ATOM    985 1HB  GLU A  61      28.272  -2.540  12.149  1.00  0.00           H  
ATOM    986 2HB  GLU A  61      28.213  -3.674  10.807  1.00  0.00           H  
ATOM    987 1HG  GLU A  61      30.105  -4.910  11.728  1.00  0.00           H  
ATOM    988 2HG  GLU A  61      30.254  -3.743  13.040  1.00  0.00           H  
ATOM    989  N   VAL A  62      28.511  -0.379  10.091  1.00  0.00           N  
ATOM    990  CA  VAL A  62      27.757   0.480   9.186  1.00  0.00           C  
ATOM    991  C   VAL A  62      28.665   1.105   8.135  1.00  0.00           C  
ATOM    992  O   VAL A  62      28.300   1.201   6.963  1.00  0.00           O  
ATOM    993  CB  VAL A  62      27.047   1.596   9.976  1.00  0.00           C  
ATOM    994  CG1 VAL A  62      26.416   2.602   9.025  1.00  0.00           C  
ATOM    995  CG2 VAL A  62      25.997   0.991  10.896  1.00  0.00           C  
ATOM    996  H   VAL A  62      28.580  -0.126  11.066  1.00  0.00           H  
ATOM    997  HA  VAL A  62      27.003  -0.126   8.681  1.00  0.00           H  
ATOM    998  HB  VAL A  62      27.786   2.134  10.570  1.00  0.00           H  
ATOM    999 1HG1 VAL A  62      25.919   3.384   9.600  1.00  0.00           H  
ATOM   1000 2HG1 VAL A  62      27.191   3.049   8.402  1.00  0.00           H  
ATOM   1001 3HG1 VAL A  62      25.686   2.098   8.393  1.00  0.00           H  
ATOM   1002 1HG2 VAL A  62      25.500   1.786  11.451  1.00  0.00           H  
ATOM   1003 2HG2 VAL A  62      25.262   0.448  10.301  1.00  0.00           H  
ATOM   1004 3HG2 VAL A  62      26.477   0.306  11.594  1.00  0.00           H  
ATOM   1005  N   VAL A  63      29.849   1.529   8.560  1.00  0.00           N  
ATOM   1006  CA  VAL A  63      30.812   2.146   7.655  1.00  0.00           C  
ATOM   1007  C   VAL A  63      31.293   1.154   6.604  1.00  0.00           C  
ATOM   1008  O   VAL A  63      31.442   1.500   5.432  1.00  0.00           O  
ATOM   1009  CB  VAL A  63      32.022   2.680   8.445  1.00  0.00           C  
ATOM   1010  CG1 VAL A  63      33.112   3.153   7.494  1.00  0.00           C  
ATOM   1011  CG2 VAL A  63      31.582   3.808   9.365  1.00  0.00           C  
ATOM   1012  H   VAL A  63      30.089   1.422   9.535  1.00  0.00           H  
ATOM   1013  HA  VAL A  63      30.326   2.982   7.151  1.00  0.00           H  
ATOM   1014  HB  VAL A  63      32.443   1.869   9.038  1.00  0.00           H  
ATOM   1015 1HG1 VAL A  63      33.959   3.526   8.069  1.00  0.00           H  
ATOM   1016 2HG1 VAL A  63      33.436   2.320   6.870  1.00  0.00           H  
ATOM   1017 3HG1 VAL A  63      32.722   3.951   6.863  1.00  0.00           H  
ATOM   1018 1HG2 VAL A  63      32.443   4.180   9.921  1.00  0.00           H  
ATOM   1019 2HG2 VAL A  63      31.156   4.617   8.771  1.00  0.00           H  
ATOM   1020 3HG2 VAL A  63      30.833   3.437  10.064  1.00  0.00           H  
ATOM   1021  N   GLN A  64      31.535  -0.081   7.029  1.00  0.00           N  
ATOM   1022  CA  GLN A  64      31.999  -1.126   6.124  1.00  0.00           C  
ATOM   1023  C   GLN A  64      30.946  -1.452   5.072  1.00  0.00           C  
ATOM   1024  O   GLN A  64      31.266  -1.651   3.900  1.00  0.00           O  
ATOM   1025  CB  GLN A  64      32.364  -2.390   6.907  1.00  0.00           C  
ATOM   1026  CG  GLN A  64      33.607  -2.251   7.769  1.00  0.00           C  
ATOM   1027  CD  GLN A  64      33.886  -3.496   8.589  1.00  0.00           C  
ATOM   1028  OE1 GLN A  64      33.031  -3.961   9.348  1.00  0.00           O  
ATOM   1029  NE2 GLN A  64      35.086  -4.046   8.440  1.00  0.00           N  
ATOM   1030  H   GLN A  64      31.394  -0.302   8.004  1.00  0.00           H  
ATOM   1031  HA  GLN A  64      32.889  -0.767   5.608  1.00  0.00           H  
ATOM   1032 1HB  GLN A  64      31.534  -2.668   7.557  1.00  0.00           H  
ATOM   1033 2HB  GLN A  64      32.526  -3.214   6.213  1.00  0.00           H  
ATOM   1034 1HG  GLN A  64      34.466  -2.068   7.123  1.00  0.00           H  
ATOM   1035 2HG  GLN A  64      33.470  -1.414   8.454  1.00  0.00           H  
ATOM   1036 1HE2 GLN A  64      35.327  -4.869   8.955  1.00  0.00           H  
ATOM   1037 2HE2 GLN A  64      35.749  -3.637   7.813  1.00  0.00           H  
ATOM   1038  N   HIS A  65      29.689  -1.505   5.498  1.00  0.00           N  
ATOM   1039  CA  HIS A  65      28.586  -1.807   4.593  1.00  0.00           C  
ATOM   1040  C   HIS A  65      28.422  -0.717   3.541  1.00  0.00           C  
ATOM   1041  O   HIS A  65      28.177  -1.004   2.369  1.00  0.00           O  
ATOM   1042  CB  HIS A  65      27.277  -1.974   5.372  1.00  0.00           C  
ATOM   1043  CG  HIS A  65      27.221  -3.225   6.193  1.00  0.00           C  
ATOM   1044  ND1 HIS A  65      27.592  -4.457   5.697  1.00  0.00           N  
ATOM   1045  CD2 HIS A  65      26.838  -3.434   7.474  1.00  0.00           C  
ATOM   1046  CE1 HIS A  65      27.439  -5.371   6.640  1.00  0.00           C  
ATOM   1047  NE2 HIS A  65      26.983  -4.776   7.727  1.00  0.00           N  
ATOM   1048  H   HIS A  65      29.492  -1.332   6.473  1.00  0.00           H  
ATOM   1049  HA  HIS A  65      28.789  -2.741   4.071  1.00  0.00           H  
ATOM   1050 1HB  HIS A  65      27.139  -1.122   6.038  1.00  0.00           H  
ATOM   1051 2HB  HIS A  65      26.439  -1.985   4.676  1.00  0.00           H  
ATOM   1052  HD1 HIS A  65      27.995  -4.636   4.799  1.00  0.00           H  
ATOM   1053  HD2 HIS A  65      26.469  -2.768   8.255  1.00  0.00           H  
ATOM   1054  HE1 HIS A  65      27.681  -6.416   6.445  1.00  0.00           H  
ATOM   1055  N   ALA A  66      28.559   0.534   3.967  1.00  0.00           N  
ATOM   1056  CA  ALA A  66      28.426   1.670   3.062  1.00  0.00           C  
ATOM   1057  C   ALA A  66      29.528   1.668   2.010  1.00  0.00           C  
ATOM   1058  O   ALA A  66      29.281   1.954   0.838  1.00  0.00           O  
ATOM   1059  CB  ALA A  66      28.444   2.975   3.844  1.00  0.00           C  
ATOM   1060  H   ALA A  66      28.760   0.702   4.942  1.00  0.00           H  
ATOM   1061  HA  ALA A  66      27.470   1.581   2.545  1.00  0.00           H  
ATOM   1062 1HB  ALA A  66      28.344   3.814   3.155  1.00  0.00           H  
ATOM   1063 2HB  ALA A  66      27.615   2.987   4.552  1.00  0.00           H  
ATOM   1064 3HB  ALA A  66      29.384   3.062   4.386  1.00  0.00           H  
ATOM   1065  N   VAL A  67      30.745   1.344   2.436  1.00  0.00           N  
ATOM   1066  CA  VAL A  67      31.887   1.305   1.531  1.00  0.00           C  
ATOM   1067  C   VAL A  67      31.720   0.216   0.479  1.00  0.00           C  
ATOM   1068  O   VAL A  67      32.040   0.417  -0.693  1.00  0.00           O  
ATOM   1069  CB  VAL A  67      33.186   1.057   2.321  1.00  0.00           C  
ATOM   1070  CG1 VAL A  67      34.351   0.827   1.370  1.00  0.00           C  
ATOM   1071  CG2 VAL A  67      33.465   2.235   3.241  1.00  0.00           C  
ATOM   1072  H   VAL A  67      30.881   1.119   3.411  1.00  0.00           H  
ATOM   1073  HA  VAL A  67      31.962   2.269   1.027  1.00  0.00           H  
ATOM   1074  HB  VAL A  67      33.072   0.150   2.914  1.00  0.00           H  
ATOM   1075 1HG1 VAL A  67      35.261   0.653   1.945  1.00  0.00           H  
ATOM   1076 2HG1 VAL A  67      34.146  -0.042   0.746  1.00  0.00           H  
ATOM   1077 3HG1 VAL A  67      34.485   1.705   0.739  1.00  0.00           H  
ATOM   1078 1HG2 VAL A  67      34.384   2.053   3.797  1.00  0.00           H  
ATOM   1079 2HG2 VAL A  67      33.574   3.143   2.648  1.00  0.00           H  
ATOM   1080 3HG2 VAL A  67      32.637   2.355   3.940  1.00  0.00           H  
ATOM   1081  N   GLU A  68      31.217  -0.938   0.905  1.00  0.00           N  
ATOM   1082  CA  GLU A  68      31.006  -2.062   0.000  1.00  0.00           C  
ATOM   1083  C   GLU A  68      29.954  -1.733  -1.052  1.00  0.00           C  
ATOM   1084  O   GLU A  68      30.104  -2.080  -2.224  1.00  0.00           O  
ATOM   1085  CB  GLU A  68      30.585  -3.307   0.785  1.00  0.00           C  
ATOM   1086  CG  GLU A  68      31.683  -3.904   1.652  1.00  0.00           C  
ATOM   1087  CD  GLU A  68      31.214  -5.081   2.462  1.00  0.00           C  
ATOM   1088  OE1 GLU A  68      30.039  -5.360   2.444  1.00  0.00           O  
ATOM   1089  OE2 GLU A  68      32.031  -5.701   3.100  1.00  0.00           O  
ATOM   1090  H   GLU A  68      30.975  -1.039   1.880  1.00  0.00           H  
ATOM   1091  HA  GLU A  68      31.944  -2.274  -0.513  1.00  0.00           H  
ATOM   1092 1HB  GLU A  68      29.743  -3.061   1.433  1.00  0.00           H  
ATOM   1093 2HB  GLU A  68      30.249  -4.078   0.091  1.00  0.00           H  
ATOM   1094 1HG  GLU A  68      32.505  -4.224   1.011  1.00  0.00           H  
ATOM   1095 2HG  GLU A  68      32.061  -3.135   2.323  1.00  0.00           H  
ATOM   1096  N   THR A  69      28.889  -1.062  -0.626  1.00  0.00           N  
ATOM   1097  CA  THR A  69      27.810  -0.684  -1.531  1.00  0.00           C  
ATOM   1098  C   THR A  69      28.294   0.306  -2.583  1.00  0.00           C  
ATOM   1099  O   THR A  69      27.929   0.209  -3.755  1.00  0.00           O  
ATOM   1100  CB  THR A  69      26.624  -0.078  -0.757  1.00  0.00           C  
ATOM   1101  OG1 THR A  69      26.105  -1.048   0.162  1.00  0.00           O  
ATOM   1102  CG2 THR A  69      25.523   0.347  -1.716  1.00  0.00           C  
ATOM   1103  H   THR A  69      28.826  -0.808   0.349  1.00  0.00           H  
ATOM   1104  HA  THR A  69      27.462  -1.579  -2.047  1.00  0.00           H  
ATOM   1105  HB  THR A  69      26.964   0.791  -0.194  1.00  0.00           H  
ATOM   1106  HG1 THR A  69      26.658  -1.072   0.947  1.00  0.00           H  
ATOM   1107 1HG2 THR A  69      24.694   0.773  -1.152  1.00  0.00           H  
ATOM   1108 2HG2 THR A  69      25.912   1.093  -2.409  1.00  0.00           H  
ATOM   1109 3HG2 THR A  69      25.173  -0.520  -2.275  1.00  0.00           H  
ATOM   1110  N   VAL A  70      29.117   1.258  -2.157  1.00  0.00           N  
ATOM   1111  CA  VAL A  70      29.653   2.268  -3.062  1.00  0.00           C  
ATOM   1112  C   VAL A  70      30.559   1.641  -4.114  1.00  0.00           C  
ATOM   1113  O   VAL A  70      30.519   2.017  -5.286  1.00  0.00           O  
ATOM   1114  CB  VAL A  70      30.445   3.327  -2.272  1.00  0.00           C  
ATOM   1115  CG1 VAL A  70      31.163   4.273  -3.222  1.00  0.00           C  
ATOM   1116  CG2 VAL A  70      29.508   4.094  -1.352  1.00  0.00           C  
ATOM   1117  H   VAL A  70      29.378   1.283  -1.182  1.00  0.00           H  
ATOM   1118  HA  VAL A  70      28.819   2.758  -3.566  1.00  0.00           H  
ATOM   1119  HB  VAL A  70      31.210   2.826  -1.678  1.00  0.00           H  
ATOM   1120 1HG1 VAL A  70      31.718   5.015  -2.647  1.00  0.00           H  
ATOM   1121 2HG1 VAL A  70      31.854   3.707  -3.846  1.00  0.00           H  
ATOM   1122 3HG1 VAL A  70      30.432   4.778  -3.854  1.00  0.00           H  
ATOM   1123 1HG2 VAL A  70      30.075   4.840  -0.796  1.00  0.00           H  
ATOM   1124 2HG2 VAL A  70      28.740   4.590  -1.946  1.00  0.00           H  
ATOM   1125 3HG2 VAL A  70      29.037   3.402  -0.653  1.00  0.00           H  
ATOM   1126  N   LYS A  71      31.376   0.683  -3.688  1.00  0.00           N  
ATOM   1127  CA  LYS A  71      32.294   0.002  -4.593  1.00  0.00           C  
ATOM   1128  C   LYS A  71      31.538  -0.799  -5.645  1.00  0.00           C  
ATOM   1129  O   LYS A  71      31.915  -0.814  -6.817  1.00  0.00           O  
ATOM   1130  CB  LYS A  71      33.236  -0.915  -3.811  1.00  0.00           C  
ATOM   1131  CG  LYS A  71      34.236  -1.672  -4.673  1.00  0.00           C  
ATOM   1132  CD  LYS A  71      33.740  -3.074  -4.994  1.00  0.00           C  
ATOM   1133  CE  LYS A  71      33.776  -3.970  -3.765  1.00  0.00           C  
ATOM   1134  NZ  LYS A  71      33.248  -5.331  -4.053  1.00  0.00           N  
ATOM   1135  H   LYS A  71      31.360   0.421  -2.713  1.00  0.00           H  
ATOM   1136  HA  LYS A  71      32.890   0.754  -5.111  1.00  0.00           H  
ATOM   1137 1HB  LYS A  71      33.798  -0.326  -3.085  1.00  0.00           H  
ATOM   1138 2HB  LYS A  71      32.651  -1.648  -3.254  1.00  0.00           H  
ATOM   1139 1HG  LYS A  71      34.397  -1.130  -5.606  1.00  0.00           H  
ATOM   1140 2HG  LYS A  71      35.188  -1.745  -4.148  1.00  0.00           H  
ATOM   1141 1HD  LYS A  71      32.715  -3.021  -5.365  1.00  0.00           H  
ATOM   1142 2HD  LYS A  71      34.366  -3.513  -5.771  1.00  0.00           H  
ATOM   1143 1HE  LYS A  71      34.802  -4.059  -3.411  1.00  0.00           H  
ATOM   1144 2HE  LYS A  71      33.179  -3.523  -2.971  1.00  0.00           H  
ATOM   1145 1HZ  LYS A  71      33.289  -5.893  -3.214  1.00  0.00           H  
ATOM   1146 2HZ  LYS A  71      32.289  -5.262  -4.365  1.00  0.00           H  
ATOM   1147 3HZ  LYS A  71      33.806  -5.764  -4.774  1.00  0.00           H  
ATOM   1148  N   GLU A  72      30.469  -1.464  -5.219  1.00  0.00           N  
ATOM   1149  CA  GLU A  72      29.657  -2.268  -6.124  1.00  0.00           C  
ATOM   1150  C   GLU A  72      28.978  -1.400  -7.176  1.00  0.00           C  
ATOM   1151  O   GLU A  72      28.904  -1.771  -8.347  1.00  0.00           O  
ATOM   1152  CB  GLU A  72      28.603  -3.053  -5.339  1.00  0.00           C  
ATOM   1153  CG  GLU A  72      29.169  -4.164  -4.466  1.00  0.00           C  
ATOM   1154  CD  GLU A  72      29.835  -5.252  -5.261  1.00  0.00           C  
ATOM   1155  OE1 GLU A  72      29.339  -5.583  -6.311  1.00  0.00           O  
ATOM   1156  OE2 GLU A  72      30.842  -5.752  -4.818  1.00  0.00           O  
ATOM   1157  H   GLU A  72      30.213  -1.411  -4.243  1.00  0.00           H  
ATOM   1158  HA  GLU A  72      30.309  -2.975  -6.638  1.00  0.00           H  
ATOM   1159 1HB  GLU A  72      28.047  -2.372  -4.696  1.00  0.00           H  
ATOM   1160 2HB  GLU A  72      27.893  -3.502  -6.033  1.00  0.00           H  
ATOM   1161 1HG  GLU A  72      29.896  -3.736  -3.777  1.00  0.00           H  
ATOM   1162 2HG  GLU A  72      28.361  -4.594  -3.876  1.00  0.00           H  
ATOM   1163  N   VAL A  73      28.483  -0.243  -6.751  1.00  0.00           N  
ATOM   1164  CA  VAL A  73      27.809   0.681  -7.655  1.00  0.00           C  
ATOM   1165  C   VAL A  73      28.770   1.221  -8.707  1.00  0.00           C  
ATOM   1166  O   VAL A  73      28.415   1.348  -9.879  1.00  0.00           O  
ATOM   1167  CB  VAL A  73      27.204   1.856  -6.864  1.00  0.00           C  
ATOM   1168  CG1 VAL A  73      26.666   2.916  -7.814  1.00  0.00           C  
ATOM   1169  CG2 VAL A  73      26.105   1.349  -5.943  1.00  0.00           C  
ATOM   1170  H   VAL A  73      28.576   0.003  -5.776  1.00  0.00           H  
ATOM   1171  HA  VAL A  73      27.003   0.146  -8.159  1.00  0.00           H  
ATOM   1172  HB  VAL A  73      27.989   2.325  -6.271  1.00  0.00           H  
ATOM   1173 1HG1 VAL A  73      26.243   3.740  -7.238  1.00  0.00           H  
ATOM   1174 2HG1 VAL A  73      27.477   3.290  -8.439  1.00  0.00           H  
ATOM   1175 3HG1 VAL A  73      25.892   2.480  -8.445  1.00  0.00           H  
ATOM   1176 1HG2 VAL A  73      25.682   2.185  -5.387  1.00  0.00           H  
ATOM   1177 2HG2 VAL A  73      25.323   0.875  -6.537  1.00  0.00           H  
ATOM   1178 3HG2 VAL A  73      26.521   0.623  -5.245  1.00  0.00           H  
ATOM   1179  N   ALA A  74      29.988   1.537  -8.282  1.00  0.00           N  
ATOM   1180  CA  ALA A  74      31.003   2.064  -9.186  1.00  0.00           C  
ATOM   1181  C   ALA A  74      31.392   1.033 -10.238  1.00  0.00           C  
ATOM   1182  O   ALA A  74      31.571   1.365 -11.410  1.00  0.00           O  
ATOM   1183  CB  ALA A  74      32.229   2.510  -8.403  1.00  0.00           C  
ATOM   1184  H   ALA A  74      30.217   1.409  -7.307  1.00  0.00           H  
ATOM   1185  HA  ALA A  74      30.581   2.926  -9.703  1.00  0.00           H  
ATOM   1186 1HB  ALA A  74      32.978   2.901  -9.092  1.00  0.00           H  
ATOM   1187 2HB  ALA A  74      31.946   3.289  -7.695  1.00  0.00           H  
ATOM   1188 3HB  ALA A  74      32.643   1.661  -7.862  1.00  0.00           H  
ATOM   1189  N   LEU A  75      31.521  -0.219  -9.813  1.00  0.00           N  
ATOM   1190  CA  LEU A  75      31.889  -1.302 -10.717  1.00  0.00           C  
ATOM   1191  C   LEU A  75      30.812  -1.531 -11.769  1.00  0.00           C  
ATOM   1192  O   LEU A  75      31.114  -1.757 -12.941  1.00  0.00           O  
ATOM   1193  CB  LEU A  75      32.124  -2.596  -9.927  1.00  0.00           C  
ATOM   1194  CG  LEU A  75      32.556  -3.812 -10.755  1.00  0.00           C  
ATOM   1195  CD1 LEU A  75      33.863  -3.500 -11.473  1.00  0.00           C  
ATOM   1196  CD2 LEU A  75      32.709  -5.020  -9.843  1.00  0.00           C  
ATOM   1197  H   LEU A  75      31.360  -0.427  -8.838  1.00  0.00           H  
ATOM   1198  HA  LEU A  75      32.813  -1.029 -11.225  1.00  0.00           H  
ATOM   1199 1HB  LEU A  75      32.895  -2.412  -9.181  1.00  0.00           H  
ATOM   1200 2HB  LEU A  75      31.202  -2.858  -9.409  1.00  0.00           H  
ATOM   1201  HG  LEU A  75      31.802  -4.023 -11.514  1.00  0.00           H  
ATOM   1202 1HD1 LEU A  75      34.170  -4.364 -12.061  1.00  0.00           H  
ATOM   1203 2HD1 LEU A  75      33.720  -2.644 -12.133  1.00  0.00           H  
ATOM   1204 3HD1 LEU A  75      34.634  -3.268 -10.739  1.00  0.00           H  
ATOM   1205 1HD2 LEU A  75      33.016  -5.885 -10.432  1.00  0.00           H  
ATOM   1206 2HD2 LEU A  75      33.464  -4.810  -9.085  1.00  0.00           H  
ATOM   1207 3HD2 LEU A  75      31.756  -5.231  -9.357  1.00  0.00           H  
ATOM   1208  N   ALA A  76      29.554  -1.471 -11.344  1.00  0.00           N  
ATOM   1209  CA  ALA A  76      28.429  -1.672 -12.248  1.00  0.00           C  
ATOM   1210  C   ALA A  76      28.364  -0.572 -13.300  1.00  0.00           C  
ATOM   1211  O   ALA A  76      28.094  -0.836 -14.472  1.00  0.00           O  
ATOM   1212  CB  ALA A  76      27.125  -1.733 -11.465  1.00  0.00           C  
ATOM   1213  H   ALA A  76      29.373  -1.281 -10.369  1.00  0.00           H  
ATOM   1214  HA  ALA A  76      28.575  -2.620 -12.765  1.00  0.00           H  
ATOM   1215 1HB  ALA A  76      26.294  -1.884 -12.154  1.00  0.00           H  
ATOM   1216 2HB  ALA A  76      27.165  -2.561 -10.757  1.00  0.00           H  
ATOM   1217 3HB  ALA A  76      26.982  -0.800 -10.924  1.00  0.00           H  
ATOM   1218  N   ALA A  77      28.613   0.662 -12.875  1.00  0.00           N  
ATOM   1219  CA  ALA A  77      28.583   1.805 -13.779  1.00  0.00           C  
ATOM   1220  C   ALA A  77      29.681   1.703 -14.831  1.00  0.00           C  
ATOM   1221  O   ALA A  77      29.461   2.009 -16.003  1.00  0.00           O  
ATOM   1222  CB  ALA A  77      28.718   3.103 -12.996  1.00  0.00           C  
ATOM   1223  H   ALA A  77      28.829   0.812 -11.900  1.00  0.00           H  
ATOM   1224  HA  ALA A  77      27.623   1.803 -14.296  1.00  0.00           H  
ATOM   1225 1HB  ALA A  77      28.694   3.947 -13.685  1.00  0.00           H  
ATOM   1226 2HB  ALA A  77      27.894   3.189 -12.288  1.00  0.00           H  
ATOM   1227 3HB  ALA A  77      29.663   3.104 -12.455  1.00  0.00           H  
ATOM   1228  N   LEU A  78      30.863   1.272 -14.406  1.00  0.00           N  
ATOM   1229  CA  LEU A  78      31.997   1.129 -15.310  1.00  0.00           C  
ATOM   1230  C   LEU A  78      31.669   0.187 -16.461  1.00  0.00           C  
ATOM   1231  O   LEU A  78      32.021   0.450 -17.611  1.00  0.00           O  
ATOM   1232  CB  LEU A  78      33.221   0.607 -14.546  1.00  0.00           C  
ATOM   1233  CG  LEU A  78      33.851   1.588 -13.550  1.00  0.00           C  
ATOM   1234  CD1 LEU A  78      34.927   0.872 -12.744  1.00  0.00           C  
ATOM   1235  CD2 LEU A  78      34.430   2.776 -14.303  1.00  0.00           C  
ATOM   1236  H   LEU A  78      30.979   1.037 -13.431  1.00  0.00           H  
ATOM   1237  HA  LEU A  78      32.234   2.108 -15.725  1.00  0.00           H  
ATOM   1238 1HB  LEU A  78      32.930  -0.286 -13.994  1.00  0.00           H  
ATOM   1239 2HB  LEU A  78      33.988   0.329 -15.268  1.00  0.00           H  
ATOM   1240  HG  LEU A  78      33.090   1.937 -12.852  1.00  0.00           H  
ATOM   1241 1HD1 LEU A  78      35.375   1.569 -12.036  1.00  0.00           H  
ATOM   1242 2HD1 LEU A  78      34.482   0.040 -12.200  1.00  0.00           H  
ATOM   1243 3HD1 LEU A  78      35.696   0.497 -13.418  1.00  0.00           H  
ATOM   1244 1HD2 LEU A  78      34.878   3.473 -13.595  1.00  0.00           H  
ATOM   1245 2HD2 LEU A  78      35.193   2.427 -15.000  1.00  0.00           H  
ATOM   1246 3HD2 LEU A  78      33.636   3.279 -14.855  1.00  0.00           H  
ATOM   1247  N   GLU A  79      30.995  -0.908 -16.146  1.00  0.00           N  
ATOM   1248  CA  GLU A  79      30.602  -1.887 -17.152  1.00  0.00           C  
ATOM   1249  C   GLU A  79      29.588  -1.297 -18.141  1.00  0.00           C  
ATOM   1250  O   GLU A  79      29.442  -1.786 -19.261  1.00  0.00           O  
ATOM   1251  CB  GLU A  79      30.014  -3.129 -16.479  1.00  0.00           C  
ATOM   1252  CG  GLU A  79      31.020  -3.951 -15.686  1.00  0.00           C  
ATOM   1253  CD  GLU A  79      30.403  -5.150 -15.022  1.00  0.00           C  
ATOM   1254  OE1 GLU A  79      29.204  -5.287 -15.081  1.00  0.00           O  
ATOM   1255  OE2 GLU A  79      31.131  -5.931 -14.455  1.00  0.00           O  
ATOM   1256  H   GLU A  79      30.745  -1.071 -15.181  1.00  0.00           H  
ATOM   1257  HA  GLU A  79      31.489  -2.181 -17.713  1.00  0.00           H  
ATOM   1258 1HB  GLU A  79      29.216  -2.830 -15.798  1.00  0.00           H  
ATOM   1259 2HB  GLU A  79      29.573  -3.779 -17.235  1.00  0.00           H  
ATOM   1260 1HG  GLU A  79      31.808  -4.288 -16.359  1.00  0.00           H  
ATOM   1261 2HG  GLU A  79      31.475  -3.315 -14.927  1.00  0.00           H  
ATOM   1262  N   LYS A  80      28.888  -0.241 -17.718  1.00  0.00           N  
ATOM   1263  CA  LYS A  80      27.960   0.489 -18.592  1.00  0.00           C  
ATOM   1264  C   LYS A  80      28.625   1.619 -19.389  1.00  0.00           C  
ATOM   1265  O   LYS A  80      27.946   2.435 -20.013  1.00  0.00           O  
ATOM   1266  CB  LYS A  80      26.808   1.059 -17.763  1.00  0.00           C  
ATOM   1267  CG  LYS A  80      25.656   0.089 -17.537  1.00  0.00           C  
ATOM   1268  CD  LYS A  80      26.073  -1.064 -16.636  1.00  0.00           C  
ATOM   1269  CE  LYS A  80      24.913  -2.016 -16.381  1.00  0.00           C  
ATOM   1270  NZ  LYS A  80      25.317  -3.171 -15.535  1.00  0.00           N  
ATOM   1271  H   LYS A  80      28.997   0.071 -16.764  1.00  0.00           H  
ATOM   1272  HA  LYS A  80      27.551  -0.209 -19.323  1.00  0.00           H  
ATOM   1273 1HB  LYS A  80      27.181   1.369 -16.787  1.00  0.00           H  
ATOM   1274 2HB  LYS A  80      26.407   1.944 -18.257  1.00  0.00           H  
ATOM   1275 1HG  LYS A  80      24.821   0.617 -17.074  1.00  0.00           H  
ATOM   1276 2HG  LYS A  80      25.324  -0.311 -18.494  1.00  0.00           H  
ATOM   1277 1HD  LYS A  80      26.889  -1.616 -17.105  1.00  0.00           H  
ATOM   1278 2HD  LYS A  80      26.424  -0.671 -15.682  1.00  0.00           H  
ATOM   1279 1HE  LYS A  80      24.106  -1.480 -15.883  1.00  0.00           H  
ATOM   1280 2HE  LYS A  80      24.536  -2.393 -17.332  1.00  0.00           H  
ATOM   1281 1HZ  LYS A  80      24.522  -3.777 -15.390  1.00  0.00           H  
ATOM   1282 2HZ  LYS A  80      26.054  -3.686 -15.996  1.00  0.00           H  
ATOM   1283 3HZ  LYS A  80      25.651  -2.835 -14.642  1.00  0.00           H  
ATOM   1284  N   GLY A  81      29.951   1.669 -19.370  1.00  0.00           N  
ATOM   1285  CA  GLY A  81      30.699   2.692 -20.106  1.00  0.00           C  
ATOM   1286  C   GLY A  81      30.566   4.117 -19.556  1.00  0.00           C  
ATOM   1287  O   GLY A  81      30.715   5.093 -20.291  1.00  0.00           O  
ATOM   1288  H   GLY A  81      30.462   0.983 -18.833  1.00  0.00           H  
ATOM   1289 1HA  GLY A  81      31.759   2.436 -20.109  1.00  0.00           H  
ATOM   1290 2HA  GLY A  81      30.370   2.707 -21.144  1.00  0.00           H  
ATOM   1291  N   ALA A  82      30.286   4.246 -18.267  1.00  0.00           N  
ATOM   1292  CA  ALA A  82      30.338   5.559 -17.621  1.00  0.00           C  
ATOM   1293  C   ALA A  82      31.784   6.055 -17.550  1.00  0.00           C  
ATOM   1294  O   ALA A  82      32.723   5.259 -17.530  1.00  0.00           O  
ATOM   1295  CB  ALA A  82      29.724   5.498 -16.230  1.00  0.00           C  
ATOM   1296  H   ALA A  82      30.036   3.426 -17.733  1.00  0.00           H  
ATOM   1297  HA  ALA A  82      29.765   6.259 -18.229  1.00  0.00           H  
ATOM   1298 1HB  ALA A  82      29.780   6.482 -15.764  1.00  0.00           H  
ATOM   1299 2HB  ALA A  82      28.680   5.192 -16.306  1.00  0.00           H  
ATOM   1300 3HB  ALA A  82      30.270   4.777 -15.623  1.00  0.00           H  
ATOM   1301  N   ASP A  83      31.957   7.374 -17.512  1.00  0.00           N  
ATOM   1302  CA  ASP A  83      33.281   7.990 -17.391  1.00  0.00           C  
ATOM   1303  C   ASP A  83      33.940   7.642 -16.058  1.00  0.00           C  
ATOM   1304  O   ASP A  83      33.457   8.033 -14.995  1.00  0.00           O  
ATOM   1305  CB  ASP A  83      33.179   9.511 -17.532  1.00  0.00           C  
ATOM   1306  CG  ASP A  83      34.538  10.199 -17.525  1.00  0.00           C  
ATOM   1307  OD1 ASP A  83      35.415   9.733 -16.837  1.00  0.00           O  
ATOM   1308  OD2 ASP A  83      34.686  11.183 -18.209  1.00  0.00           O  
ATOM   1309  H   ASP A  83      31.149   7.978 -17.568  1.00  0.00           H  
ATOM   1310  HA  ASP A  83      33.915   7.608 -18.192  1.00  0.00           H  
ATOM   1311 1HB  ASP A  83      32.668   9.757 -18.462  1.00  0.00           H  
ATOM   1312 2HB  ASP A  83      32.581   9.913 -16.713  1.00  0.00           H  
ATOM   1313  N   PRO A  84      35.010   6.930 -16.100  1.00  0.00           N  
ATOM   1314  CA  PRO A  84      35.877   6.365 -15.073  1.00  0.00           C  
ATOM   1315  C   PRO A  84      36.372   7.427 -14.097  1.00  0.00           C  
ATOM   1316  O   PRO A  84      36.611   7.142 -12.924  1.00  0.00           O  
ATOM   1317  CB  PRO A  84      37.029   5.773 -15.891  1.00  0.00           C  
ATOM   1318  CG  PRO A  84      36.414   5.450 -17.209  1.00  0.00           C  
ATOM   1319  CD  PRO A  84      35.444   6.575 -17.455  1.00  0.00           C  
ATOM   1320  HA  PRO A  84      35.332   5.577 -14.532  1.00  0.00           H  
ATOM   1321 1HB  PRO A  84      37.849   6.502 -15.969  1.00  0.00           H  
ATOM   1322 2HB  PRO A  84      37.436   4.887 -15.381  1.00  0.00           H  
ATOM   1323 1HG  PRO A  84      37.191   5.383 -17.985  1.00  0.00           H  
ATOM   1324 2HG  PRO A  84      35.921   4.467 -17.168  1.00  0.00           H  
ATOM   1325 1HD  PRO A  84      35.966   7.408 -17.947  1.00  0.00           H  
ATOM   1326 2HD  PRO A  84      34.614   6.214 -18.080  1.00  0.00           H  
ATOM   1327  N   LEU A  85      36.537   8.671 -14.553  1.00  0.00           N  
ATOM   1328  CA  LEU A  85      37.048   9.694 -13.648  1.00  0.00           C  
ATOM   1329  C   LEU A  85      36.012  10.067 -12.597  1.00  0.00           C  
ATOM   1330  O   LEU A  85      36.341  10.251 -11.425  1.00  0.00           O  
ATOM   1331  CB  LEU A  85      37.457  10.944 -14.437  1.00  0.00           C  
ATOM   1332  CG  LEU A  85      38.067  12.083 -13.610  1.00  0.00           C  
ATOM   1333  CD1 LEU A  85      39.312  11.580 -12.893  1.00  0.00           C  
ATOM   1334  CD2 LEU A  85      38.397  13.254 -14.524  1.00  0.00           C  
ATOM   1335  H   LEU A  85      36.305   8.878 -15.514  1.00  0.00           H  
ATOM   1336  HA  LEU A  85      37.926   9.298 -13.139  1.00  0.00           H  
ATOM   1337 1HB  LEU A  85      38.187  10.655 -15.192  1.00  0.00           H  
ATOM   1338 2HB  LEU A  85      36.577  11.338 -14.945  1.00  0.00           H  
ATOM   1339  HG  LEU A  85      37.352  12.405 -12.852  1.00  0.00           H  
ATOM   1340 1HD1 LEU A  85      39.745  12.389 -12.305  1.00  0.00           H  
ATOM   1341 2HD1 LEU A  85      39.044  10.756 -12.232  1.00  0.00           H  
ATOM   1342 3HD1 LEU A  85      40.040  11.235 -13.627  1.00  0.00           H  
ATOM   1343 1HD2 LEU A  85      38.830  14.064 -13.936  1.00  0.00           H  
ATOM   1344 2HD2 LEU A  85      39.112  12.933 -15.282  1.00  0.00           H  
ATOM   1345 3HD2 LEU A  85      37.486  13.605 -15.010  1.00  0.00           H  
ATOM   1346  N   LYS A  86      34.758  10.178 -13.022  1.00  0.00           N  
ATOM   1347  CA  LYS A  86      33.670  10.529 -12.117  1.00  0.00           C  
ATOM   1348  C   LYS A  86      33.457   9.448 -11.066  1.00  0.00           C  
ATOM   1349  O   LYS A  86      33.226   9.745  -9.894  1.00  0.00           O  
ATOM   1350  CB  LYS A  86      32.377  10.763 -12.899  1.00  0.00           C  
ATOM   1351  CG  LYS A  86      32.391  12.005 -13.781  1.00  0.00           C  
ATOM   1352  CD  LYS A  86      32.455  13.275 -12.946  1.00  0.00           C  
ATOM   1353  CE  LYS A  86      32.395  14.518 -13.822  1.00  0.00           C  
ATOM   1354  NZ  LYS A  86      32.487  15.769 -13.020  1.00  0.00           N  
ATOM   1355  H   LYS A  86      34.553  10.015 -13.997  1.00  0.00           H  
ATOM   1356  HA  LYS A  86      33.935  11.451 -11.598  1.00  0.00           H  
ATOM   1357 1HB  LYS A  86      32.176   9.902 -13.537  1.00  0.00           H  
ATOM   1358 2HB  LYS A  86      31.543  10.857 -12.204  1.00  0.00           H  
ATOM   1359 1HG  LYS A  86      33.258  11.972 -14.443  1.00  0.00           H  
ATOM   1360 2HG  LYS A  86      31.490  12.027 -14.393  1.00  0.00           H  
ATOM   1361 1HD  LYS A  86      31.619  13.293 -12.246  1.00  0.00           H  
ATOM   1362 2HD  LYS A  86      33.384  13.289 -12.376  1.00  0.00           H  
ATOM   1363 1HE  LYS A  86      33.215  14.498 -14.538  1.00  0.00           H  
ATOM   1364 2HE  LYS A  86      31.457  14.527 -14.377  1.00  0.00           H  
ATOM   1365 1HZ  LYS A  86      32.443  16.568 -13.636  1.00  0.00           H  
ATOM   1366 2HZ  LYS A  86      31.720  15.807 -12.364  1.00  0.00           H  
ATOM   1367 3HZ  LYS A  86      33.362  15.781 -12.516  1.00  0.00           H  
ATOM   1368  N   LEU A  87      33.536   8.192 -11.491  1.00  0.00           N  
ATOM   1369  CA  LEU A  87      33.352   7.064 -10.586  1.00  0.00           C  
ATOM   1370  C   LEU A  87      34.453   7.015  -9.535  1.00  0.00           C  
ATOM   1371  O   LEU A  87      34.194   6.740  -8.363  1.00  0.00           O  
ATOM   1372  CB  LEU A  87      33.332   5.749 -11.375  1.00  0.00           C  
ATOM   1373  CG  LEU A  87      31.955   5.298 -11.881  1.00  0.00           C  
ATOM   1374  CD1 LEU A  87      31.367   6.375 -12.782  1.00  0.00           C  
ATOM   1375  CD2 LEU A  87      32.095   3.979 -12.626  1.00  0.00           C  
ATOM   1376  H   LEU A  87      33.729   8.014 -12.466  1.00  0.00           H  
ATOM   1377  HA  LEU A  87      32.396   7.182 -10.077  1.00  0.00           H  
ATOM   1378 1HB  LEU A  87      33.984   5.853 -12.241  1.00  0.00           H  
ATOM   1379 2HB  LEU A  87      33.728   4.956 -10.741  1.00  0.00           H  
ATOM   1380  HG  LEU A  87      31.282   5.167 -11.034  1.00  0.00           H  
ATOM   1381 1HD1 LEU A  87      30.388   6.055 -13.141  1.00  0.00           H  
ATOM   1382 2HD1 LEU A  87      31.259   7.302 -12.218  1.00  0.00           H  
ATOM   1383 3HD1 LEU A  87      32.028   6.541 -13.631  1.00  0.00           H  
ATOM   1384 1HD2 LEU A  87      31.117   3.658 -12.985  1.00  0.00           H  
ATOM   1385 2HD2 LEU A  87      32.768   4.110 -13.474  1.00  0.00           H  
ATOM   1386 3HD2 LEU A  87      32.502   3.223 -11.954  1.00  0.00           H  
ATOM   1387  N   VAL A  88      35.683   7.283  -9.960  1.00  0.00           N  
ATOM   1388  CA  VAL A  88      36.826   7.271  -9.055  1.00  0.00           C  
ATOM   1389  C   VAL A  88      36.708   8.366  -8.004  1.00  0.00           C  
ATOM   1390  O   VAL A  88      37.018   8.151  -6.832  1.00  0.00           O  
ATOM   1391  CB  VAL A  88      38.135   7.461  -9.844  1.00  0.00           C  
ATOM   1392  CG1 VAL A  88      39.309   7.639  -8.894  1.00  0.00           C  
ATOM   1393  CG2 VAL A  88      38.361   6.271 -10.765  1.00  0.00           C  
ATOM   1394  H   VAL A  88      35.830   7.501 -10.935  1.00  0.00           H  
ATOM   1395  HA  VAL A  88      36.858   6.304  -8.551  1.00  0.00           H  
ATOM   1396  HB  VAL A  88      38.061   8.372 -10.438  1.00  0.00           H  
ATOM   1397 1HG1 VAL A  88      40.226   7.772  -9.469  1.00  0.00           H  
ATOM   1398 2HG1 VAL A  88      39.142   8.516  -8.270  1.00  0.00           H  
ATOM   1399 3HG1 VAL A  88      39.403   6.755  -8.262  1.00  0.00           H  
ATOM   1400 1HG2 VAL A  88      39.288   6.412 -11.320  1.00  0.00           H  
ATOM   1401 2HG2 VAL A  88      38.429   5.359 -10.171  1.00  0.00           H  
ATOM   1402 3HG2 VAL A  88      37.529   6.188 -11.464  1.00  0.00           H  
ATOM   1403  N   ARG A  89      36.258   9.542  -8.429  1.00  0.00           N  
ATOM   1404  CA  ARG A  89      36.099  10.674  -7.524  1.00  0.00           C  
ATOM   1405  C   ARG A  89      35.033  10.393  -6.472  1.00  0.00           C  
ATOM   1406  O   ARG A  89      35.199  10.733  -5.300  1.00  0.00           O  
ATOM   1407  CB  ARG A  89      35.725  11.930  -8.298  1.00  0.00           C  
ATOM   1408  CG  ARG A  89      36.840  12.509  -9.154  1.00  0.00           C  
ATOM   1409  CD  ARG A  89      36.409  13.745  -9.855  1.00  0.00           C  
ATOM   1410  NE  ARG A  89      37.444  14.257 -10.739  1.00  0.00           N  
ATOM   1411  CZ  ARG A  89      38.462  15.048 -10.347  1.00  0.00           C  
ATOM   1412  NH1 ARG A  89      38.567  15.408  -9.087  1.00  0.00           N  
ATOM   1413  NH2 ARG A  89      39.354  15.462 -11.230  1.00  0.00           N  
ATOM   1414  H   ARG A  89      36.020   9.654  -9.404  1.00  0.00           H  
ATOM   1415  HA  ARG A  89      37.049  10.848  -7.017  1.00  0.00           H  
ATOM   1416 1HB  ARG A  89      34.883  11.715  -8.954  1.00  0.00           H  
ATOM   1417 2HB  ARG A  89      35.408  12.705  -7.601  1.00  0.00           H  
ATOM   1418 1HG  ARG A  89      37.695  12.753  -8.523  1.00  0.00           H  
ATOM   1419 2HG  ARG A  89      37.140  11.776  -9.905  1.00  0.00           H  
ATOM   1420 1HD  ARG A  89      35.523  13.534 -10.454  1.00  0.00           H  
ATOM   1421 2HD  ARG A  89      36.175  14.516  -9.121  1.00  0.00           H  
ATOM   1422  HE  ARG A  89      37.396  14.002 -11.716  1.00  0.00           H  
ATOM   1423 1HH1 ARG A  89      37.885  15.091  -8.412  1.00  0.00           H  
ATOM   1424 2HH1 ARG A  89      39.330  16.000  -8.794  1.00  0.00           H  
ATOM   1425 1HH2 ARG A  89      39.273  15.185 -12.198  1.00  0.00           H  
ATOM   1426 2HH2 ARG A  89      40.117  16.054 -10.936  1.00  0.00           H  
ATOM   1427  N   VAL A  90      33.939   9.771  -6.898  1.00  0.00           N  
ATOM   1428  CA  VAL A  90      32.843   9.443  -5.993  1.00  0.00           C  
ATOM   1429  C   VAL A  90      33.282   8.432  -4.941  1.00  0.00           C  
ATOM   1430  O   VAL A  90      32.922   8.545  -3.769  1.00  0.00           O  
ATOM   1431  CB  VAL A  90      31.650   8.873  -6.783  1.00  0.00           C  
ATOM   1432  CG1 VAL A  90      30.581   8.354  -5.832  1.00  0.00           C  
ATOM   1433  CG2 VAL A  90      31.081   9.941  -7.704  1.00  0.00           C  
ATOM   1434  H   VAL A  90      33.865   9.519  -7.873  1.00  0.00           H  
ATOM   1435  HA  VAL A  90      32.525  10.357  -5.489  1.00  0.00           H  
ATOM   1436  HB  VAL A  90      31.991   8.024  -7.376  1.00  0.00           H  
ATOM   1437 1HG1 VAL A  90      29.745   7.955  -6.407  1.00  0.00           H  
ATOM   1438 2HG1 VAL A  90      31.001   7.566  -5.208  1.00  0.00           H  
ATOM   1439 3HG1 VAL A  90      30.229   9.170  -5.201  1.00  0.00           H  
ATOM   1440 1HG2 VAL A  90      30.238   9.530  -8.260  1.00  0.00           H  
ATOM   1441 2HG2 VAL A  90      30.745  10.792  -7.111  1.00  0.00           H  
ATOM   1442 3HG2 VAL A  90      31.851  10.267  -8.403  1.00  0.00           H  
ATOM   1443  N   VAL A  91      34.061   7.444  -5.367  1.00  0.00           N  
ATOM   1444  CA  VAL A  91      34.550   6.410  -4.462  1.00  0.00           C  
ATOM   1445  C   VAL A  91      35.484   6.996  -3.410  1.00  0.00           C  
ATOM   1446  O   VAL A  91      35.426   6.623  -2.238  1.00  0.00           O  
ATOM   1447  CB  VAL A  91      35.293   5.316  -5.252  1.00  0.00           C  
ATOM   1448  CG1 VAL A  91      35.966   4.337  -4.301  1.00  0.00           C  
ATOM   1449  CG2 VAL A  91      34.322   4.593  -6.173  1.00  0.00           C  
ATOM   1450  H   VAL A  91      34.321   7.408  -6.342  1.00  0.00           H  
ATOM   1451  HA  VAL A  91      33.695   5.958  -3.958  1.00  0.00           H  
ATOM   1452  HB  VAL A  91      36.080   5.781  -5.846  1.00  0.00           H  
ATOM   1453 1HG1 VAL A  91      36.486   3.571  -4.877  1.00  0.00           H  
ATOM   1454 2HG1 VAL A  91      36.682   4.871  -3.677  1.00  0.00           H  
ATOM   1455 3HG1 VAL A  91      35.213   3.866  -3.670  1.00  0.00           H  
ATOM   1456 1HG2 VAL A  91      34.854   3.821  -6.728  1.00  0.00           H  
ATOM   1457 2HG2 VAL A  91      33.531   4.133  -5.579  1.00  0.00           H  
ATOM   1458 3HG2 VAL A  91      33.883   5.306  -6.871  1.00  0.00           H  
ATOM   1459  N   THR A  92      36.344   7.915  -3.836  1.00  0.00           N  
ATOM   1460  CA  THR A  92      37.292   8.554  -2.931  1.00  0.00           C  
ATOM   1461  C   THR A  92      36.573   9.389  -1.879  1.00  0.00           C  
ATOM   1462  O   THR A  92      36.951   9.388  -0.707  1.00  0.00           O  
ATOM   1463  CB  THR A  92      38.285   9.441  -3.705  1.00  0.00           C  
ATOM   1464  OG1 THR A  92      37.567  10.443  -4.436  1.00  0.00           O  
ATOM   1465  CG2 THR A  92      39.106   8.603  -4.673  1.00  0.00           C  
ATOM   1466  H   THR A  92      36.341   8.177  -4.811  1.00  0.00           H  
ATOM   1467  HA  THR A  92      37.856   7.776  -2.415  1.00  0.00           H  
ATOM   1468  HB  THR A  92      38.956   9.934  -3.002  1.00  0.00           H  
ATOM   1469  HG1 THR A  92      37.325  11.159  -3.843  1.00  0.00           H  
ATOM   1470 1HG2 THR A  92      39.803   9.246  -5.211  1.00  0.00           H  
ATOM   1471 2HG2 THR A  92      39.663   7.847  -4.119  1.00  0.00           H  
ATOM   1472 3HG2 THR A  92      38.441   8.114  -5.384  1.00  0.00           H  
ATOM   1473  N   GLU A  93      35.535  10.101  -2.305  1.00  0.00           N  
ATOM   1474  CA  GLU A  93      34.760  10.942  -1.400  1.00  0.00           C  
ATOM   1475  C   GLU A  93      34.043  10.105  -0.348  1.00  0.00           C  
ATOM   1476  O   GLU A  93      33.988  10.478   0.824  1.00  0.00           O  
ATOM   1477  CB  GLU A  93      33.743  11.774  -2.184  1.00  0.00           C  
ATOM   1478  CG  GLU A  93      32.917  12.725  -1.331  1.00  0.00           C  
ATOM   1479  CD  GLU A  93      33.745  13.800  -0.685  1.00  0.00           C  
ATOM   1480  OE1 GLU A  93      34.826  14.058  -1.159  1.00  0.00           O  
ATOM   1481  OE2 GLU A  93      33.298  14.365   0.285  1.00  0.00           O  
ATOM   1482  H   GLU A  93      35.276  10.059  -3.280  1.00  0.00           H  
ATOM   1483  HA  GLU A  93      35.443  11.619  -0.887  1.00  0.00           H  
ATOM   1484 1HB  GLU A  93      34.261  12.365  -2.939  1.00  0.00           H  
ATOM   1485 2HB  GLU A  93      33.054  11.109  -2.706  1.00  0.00           H  
ATOM   1486 1HG  GLU A  93      32.159  13.194  -1.958  1.00  0.00           H  
ATOM   1487 2HG  GLU A  93      32.406  12.153  -0.558  1.00  0.00           H  
ATOM   1488  N   ALA A  94      33.495   8.972  -0.774  1.00  0.00           N  
ATOM   1489  CA  ALA A  94      32.780   8.080   0.131  1.00  0.00           C  
ATOM   1490  C   ALA A  94      33.715   7.497   1.183  1.00  0.00           C  
ATOM   1491  O   ALA A  94      33.355   7.387   2.355  1.00  0.00           O  
ATOM   1492  CB  ALA A  94      32.102   6.964  -0.651  1.00  0.00           C  
ATOM   1493  H   ALA A  94      33.576   8.723  -1.749  1.00  0.00           H  
ATOM   1494  HA  ALA A  94      32.017   8.662   0.648  1.00  0.00           H  
ATOM   1495 1HB  ALA A  94      31.573   6.307   0.039  1.00  0.00           H  
ATOM   1496 2HB  ALA A  94      31.394   7.394  -1.359  1.00  0.00           H  
ATOM   1497 3HB  ALA A  94      32.854   6.392  -1.193  1.00  0.00           H  
ATOM   1498  N   VAL A  95      34.918   7.125   0.757  1.00  0.00           N  
ATOM   1499  CA  VAL A  95      35.908   6.553   1.662  1.00  0.00           C  
ATOM   1500  C   VAL A  95      36.343   7.565   2.714  1.00  0.00           C  
ATOM   1501  O   VAL A  95      36.507   7.225   3.886  1.00  0.00           O  
ATOM   1502  CB  VAL A  95      37.141   6.076   0.872  1.00  0.00           C  
ATOM   1503  CG1 VAL A  95      38.252   5.654   1.823  1.00  0.00           C  
ATOM   1504  CG2 VAL A  95      36.755   4.928  -0.048  1.00  0.00           C  
ATOM   1505  H   VAL A  95      35.152   7.242  -0.219  1.00  0.00           H  
ATOM   1506  HA  VAL A  95      35.461   5.695   2.166  1.00  0.00           H  
ATOM   1507  HB  VAL A  95      37.524   6.906   0.278  1.00  0.00           H  
ATOM   1508 1HG1 VAL A  95      39.116   5.320   1.248  1.00  0.00           H  
ATOM   1509 2HG1 VAL A  95      38.538   6.501   2.447  1.00  0.00           H  
ATOM   1510 3HG1 VAL A  95      37.900   4.839   2.454  1.00  0.00           H  
ATOM   1511 1HG2 VAL A  95      37.631   4.596  -0.604  1.00  0.00           H  
ATOM   1512 2HG2 VAL A  95      36.366   4.101   0.546  1.00  0.00           H  
ATOM   1513 3HG2 VAL A  95      35.988   5.265  -0.747  1.00  0.00           H  
ATOM   1514  N   ARG A  96      36.529   8.810   2.288  1.00  0.00           N  
ATOM   1515  CA  ARG A  96      36.947   9.874   3.193  1.00  0.00           C  
ATOM   1516  C   ARG A  96      35.881  10.153   4.245  1.00  0.00           C  
ATOM   1517  O   ARG A  96      36.192  10.367   5.417  1.00  0.00           O  
ATOM   1518  CB  ARG A  96      37.238  11.151   2.419  1.00  0.00           C  
ATOM   1519  CG  ARG A  96      38.479  11.099   1.542  1.00  0.00           C  
ATOM   1520  CD  ARG A  96      38.713  12.389   0.844  1.00  0.00           C  
ATOM   1521  NE  ARG A  96      39.031  13.460   1.775  1.00  0.00           N  
ATOM   1522  CZ  ARG A  96      38.187  14.453   2.116  1.00  0.00           C  
ATOM   1523  NH1 ARG A  96      36.981  14.498   1.596  1.00  0.00           N  
ATOM   1524  NH2 ARG A  96      38.572  15.382   2.973  1.00  0.00           N  
ATOM   1525  H   ARG A  96      36.377   9.024   1.313  1.00  0.00           H  
ATOM   1526  HA  ARG A  96      37.860   9.559   3.699  1.00  0.00           H  
ATOM   1527 1HB  ARG A  96      36.391  11.389   1.778  1.00  0.00           H  
ATOM   1528 2HB  ARG A  96      37.362  11.979   3.117  1.00  0.00           H  
ATOM   1529 1HG  ARG A  96      39.351  10.880   2.158  1.00  0.00           H  
ATOM   1530 2HG  ARG A  96      38.360  10.318   0.790  1.00  0.00           H  
ATOM   1531 1HD  ARG A  96      39.546  12.281   0.150  1.00  0.00           H  
ATOM   1532 2HD  ARG A  96      37.817  12.672   0.293  1.00  0.00           H  
ATOM   1533  HE  ARG A  96      39.951  13.459   2.195  1.00  0.00           H  
ATOM   1534 1HH1 ARG A  96      36.686  13.787   0.941  1.00  0.00           H  
ATOM   1535 2HH1 ARG A  96      36.348  15.242   1.852  1.00  0.00           H  
ATOM   1536 1HH2 ARG A  96      39.500  15.347   3.373  1.00  0.00           H  
ATOM   1537 2HH2 ARG A  96      37.940  16.125   3.229  1.00  0.00           H  
ATOM   1538  N   ALA A  97      34.622  10.149   3.819  1.00  0.00           N  
ATOM   1539  CA  ALA A  97      33.507  10.402   4.724  1.00  0.00           C  
ATOM   1540  C   ALA A  97      33.392   9.306   5.776  1.00  0.00           C  
ATOM   1541  O   ALA A  97      33.135   9.582   6.948  1.00  0.00           O  
ATOM   1542  CB  ALA A  97      32.207  10.523   3.942  1.00  0.00           C  
ATOM   1543  H   ALA A  97      34.433   9.966   2.844  1.00  0.00           H  
ATOM   1544  HA  ALA A  97      33.697  11.343   5.241  1.00  0.00           H  
ATOM   1545 1HB  ALA A  97      31.384  10.712   4.632  1.00  0.00           H  
ATOM   1546 2HB  ALA A  97      32.284  11.349   3.234  1.00  0.00           H  
ATOM   1547 3HB  ALA A  97      32.021   9.597   3.401  1.00  0.00           H  
ATOM   1548  N   VAL A  98      33.584   8.062   5.351  1.00  0.00           N  
ATOM   1549  CA  VAL A  98      33.503   6.922   6.255  1.00  0.00           C  
ATOM   1550  C   VAL A  98      34.603   6.973   7.307  1.00  0.00           C  
ATOM   1551  O   VAL A  98      34.369   6.677   8.479  1.00  0.00           O  
ATOM   1552  CB  VAL A  98      33.613   5.605   5.464  1.00  0.00           C  
ATOM   1553  CG1 VAL A  98      33.720   4.421   6.414  1.00  0.00           C  
ATOM   1554  CG2 VAL A  98      32.412   5.451   4.544  1.00  0.00           C  
ATOM   1555  H   VAL A  98      33.792   7.902   4.376  1.00  0.00           H  
ATOM   1556  HA  VAL A  98      32.536   6.948   6.759  1.00  0.00           H  
ATOM   1557  HB  VAL A  98      34.527   5.624   4.870  1.00  0.00           H  
ATOM   1558 1HG1 VAL A  98      33.798   3.498   5.838  1.00  0.00           H  
ATOM   1559 2HG1 VAL A  98      34.607   4.534   7.038  1.00  0.00           H  
ATOM   1560 3HG1 VAL A  98      32.833   4.380   7.046  1.00  0.00           H  
ATOM   1561 1HG2 VAL A  98      32.497   4.518   3.988  1.00  0.00           H  
ATOM   1562 2HG2 VAL A  98      31.498   5.438   5.138  1.00  0.00           H  
ATOM   1563 3HG2 VAL A  98      32.379   6.288   3.846  1.00  0.00           H  
ATOM   1564  N   VAL A  99      35.804   7.350   6.882  1.00  0.00           N  
ATOM   1565  CA  VAL A  99      36.944   7.441   7.786  1.00  0.00           C  
ATOM   1566  C   VAL A  99      36.728   8.522   8.838  1.00  0.00           C  
ATOM   1567  O   VAL A  99      37.056   8.336  10.010  1.00  0.00           O  
ATOM   1568  CB  VAL A  99      38.230   7.748   6.995  1.00  0.00           C  
ATOM   1569  CG1 VAL A  99      39.384   8.031   7.945  1.00  0.00           C  
ATOM   1570  CG2 VAL A  99      38.561   6.583   6.075  1.00  0.00           C  
ATOM   1571  H   VAL A  99      35.931   7.580   5.907  1.00  0.00           H  
ATOM   1572  HA  VAL A  99      37.063   6.481   8.290  1.00  0.00           H  
ATOM   1573  HB  VAL A  99      38.074   8.648   6.401  1.00  0.00           H  
ATOM   1574 1HG1 VAL A  99      40.285   8.246   7.369  1.00  0.00           H  
ATOM   1575 2HG1 VAL A  99      39.140   8.890   8.569  1.00  0.00           H  
ATOM   1576 3HG1 VAL A  99      39.558   7.160   8.576  1.00  0.00           H  
ATOM   1577 1HG2 VAL A  99      39.471   6.807   5.518  1.00  0.00           H  
ATOM   1578 2HG2 VAL A  99      38.712   5.681   6.669  1.00  0.00           H  
ATOM   1579 3HG2 VAL A  99      37.739   6.425   5.377  1.00  0.00           H  
ATOM   1580  N   GLU A 100      36.174   9.652   8.413  1.00  0.00           N  
ATOM   1581  CA  GLU A 100      35.912  10.765   9.317  1.00  0.00           C  
ATOM   1582  C   GLU A 100      34.877  10.389  10.369  1.00  0.00           C  
ATOM   1583  O   GLU A 100      35.012  10.742  11.541  1.00  0.00           O  
ATOM   1584  CB  GLU A 100      35.434  11.988   8.532  1.00  0.00           C  
ATOM   1585  CG  GLU A 100      36.504  12.636   7.664  1.00  0.00           C  
ATOM   1586  CD  GLU A 100      35.981  13.789   6.853  1.00  0.00           C  
ATOM   1587  OE1 GLU A 100      34.794  14.013   6.871  1.00  0.00           O  
ATOM   1588  OE2 GLU A 100      36.769  14.446   6.215  1.00  0.00           O  
ATOM   1589  H   GLU A 100      35.928   9.743   7.438  1.00  0.00           H  
ATOM   1590  HA  GLU A 100      36.840  11.020   9.830  1.00  0.00           H  
ATOM   1591 1HB  GLU A 100      34.605  11.704   7.884  1.00  0.00           H  
ATOM   1592 2HB  GLU A 100      35.064  12.744   9.225  1.00  0.00           H  
ATOM   1593 1HG  GLU A 100      37.309  12.993   8.305  1.00  0.00           H  
ATOM   1594 2HG  GLU A 100      36.917  11.884   6.993  1.00  0.00           H  
ATOM   1595  N   VAL A 101      33.843   9.671   9.944  1.00  0.00           N  
ATOM   1596  CA  VAL A 101      32.782   9.245  10.848  1.00  0.00           C  
ATOM   1597  C   VAL A 101      33.309   8.278  11.900  1.00  0.00           C  
ATOM   1598  O   VAL A 101      32.940   8.358  13.072  1.00  0.00           O  
ATOM   1599  CB  VAL A 101      31.646   8.569  10.057  1.00  0.00           C  
ATOM   1600  CG1 VAL A 101      30.628   7.956  11.007  1.00  0.00           C  
ATOM   1601  CG2 VAL A 101      30.982   9.582   9.137  1.00  0.00           C  
ATOM   1602  H   VAL A 101      33.791   9.413   8.969  1.00  0.00           H  
ATOM   1603  HA  VAL A 101      32.382  10.126  11.352  1.00  0.00           H  
ATOM   1604  HB  VAL A 101      32.063   7.756   9.463  1.00  0.00           H  
ATOM   1605 1HG1 VAL A 101      29.832   7.482  10.431  1.00  0.00           H  
ATOM   1606 2HG1 VAL A 101      31.117   7.208  11.631  1.00  0.00           H  
ATOM   1607 3HG1 VAL A 101      30.203   8.736  11.638  1.00  0.00           H  
ATOM   1608 1HG2 VAL A 101      30.181   9.098   8.580  1.00  0.00           H  
ATOM   1609 2HG2 VAL A 101      30.571  10.399   9.730  1.00  0.00           H  
ATOM   1610 3HG2 VAL A 101      31.721   9.978   8.439  1.00  0.00           H  
ATOM   1611  N   LEU A 102      34.174   7.364  11.475  1.00  0.00           N  
ATOM   1612  CA  LEU A 102      34.755   6.379  12.379  1.00  0.00           C  
ATOM   1613  C   LEU A 102      35.632   7.046  13.431  1.00  0.00           C  
ATOM   1614  O   LEU A 102      35.608   6.669  14.603  1.00  0.00           O  
ATOM   1615  CB  LEU A 102      35.582   5.357  11.588  1.00  0.00           C  
ATOM   1616  CG  LEU A 102      36.221   4.235  12.417  1.00  0.00           C  
ATOM   1617  CD1 LEU A 102      35.132   3.449  13.134  1.00  0.00           C  
ATOM   1618  CD2 LEU A 102      37.036   3.331  11.504  1.00  0.00           C  
ATOM   1619  H   LEU A 102      34.436   7.351  10.500  1.00  0.00           H  
ATOM   1620  HA  LEU A 102      33.945   5.857  12.888  1.00  0.00           H  
ATOM   1621 1HB  LEU A 102      34.939   4.893  10.843  1.00  0.00           H  
ATOM   1622 2HB  LEU A 102      36.382   5.884  11.070  1.00  0.00           H  
ATOM   1623  HG  LEU A 102      36.874   4.669  13.175  1.00  0.00           H  
ATOM   1624 1HD1 LEU A 102      35.586   2.652  13.723  1.00  0.00           H  
ATOM   1625 2HD1 LEU A 102      34.578   4.116  13.795  1.00  0.00           H  
ATOM   1626 3HD1 LEU A 102      34.453   3.016  12.401  1.00  0.00           H  
ATOM   1627 1HD2 LEU A 102      37.491   2.534  12.092  1.00  0.00           H  
ATOM   1628 2HD2 LEU A 102      36.384   2.896  10.746  1.00  0.00           H  
ATOM   1629 3HD2 LEU A 102      37.818   3.915  11.017  1.00  0.00           H  
ATOM   1630  N   VAL A 103      36.406   8.039  13.006  1.00  0.00           N  
ATOM   1631  CA  VAL A 103      37.292   8.761  13.910  1.00  0.00           C  
ATOM   1632  C   VAL A 103      36.514   9.386  15.061  1.00  0.00           C  
ATOM   1633  O   VAL A 103      36.904   9.269  16.223  1.00  0.00           O  
ATOM   1634  CB  VAL A 103      38.050   9.864  13.147  1.00  0.00           C  
ATOM   1635  CG1 VAL A 103      38.809  10.757  14.117  1.00  0.00           C  
ATOM   1636  CG2 VAL A 103      38.998   9.236  12.137  1.00  0.00           C  
ATOM   1637  H   VAL A 103      36.380   8.300  12.031  1.00  0.00           H  
ATOM   1638  HA  VAL A 103      38.017   8.057  14.320  1.00  0.00           H  
ATOM   1639  HB  VAL A 103      37.329  10.495  12.627  1.00  0.00           H  
ATOM   1640 1HG1 VAL A 103      39.339  11.531  13.561  1.00  0.00           H  
ATOM   1641 2HG1 VAL A 103      38.107  11.223  14.808  1.00  0.00           H  
ATOM   1642 3HG1 VAL A 103      39.527  10.158  14.677  1.00  0.00           H  
ATOM   1643 1HG2 VAL A 103      39.530  10.022  11.601  1.00  0.00           H  
ATOM   1644 2HG2 VAL A 103      39.715   8.601  12.656  1.00  0.00           H  
ATOM   1645 3HG2 VAL A 103      38.428   8.636  11.428  1.00  0.00           H  
ATOM   1646  N   ASP A 104      35.412  10.050  14.732  1.00  0.00           N  
ATOM   1647  CA  ASP A 104      34.577  10.695  15.738  1.00  0.00           C  
ATOM   1648  C   ASP A 104      34.089   9.692  16.775  1.00  0.00           C  
ATOM   1649  O   ASP A 104      33.792  10.056  17.913  1.00  0.00           O  
ATOM   1650  CB  ASP A 104      33.378  11.381  15.080  1.00  0.00           C  
ATOM   1651  CG  ASP A 104      33.764  12.632  14.301  1.00  0.00           C  
ATOM   1652  OD1 ASP A 104      34.853  13.117  14.498  1.00  0.00           O  
ATOM   1653  OD2 ASP A 104      32.967  13.089  13.518  1.00  0.00           O  
ATOM   1654  H   ASP A 104      35.145  10.110  13.760  1.00  0.00           H  
ATOM   1655  HA  ASP A 104      35.173  11.451  16.250  1.00  0.00           H  
ATOM   1656 1HB  ASP A 104      32.888  10.685  14.399  1.00  0.00           H  
ATOM   1657 2HB  ASP A 104      32.651  11.658  15.845  1.00  0.00           H  
ATOM   1658  N   HIS A 105      33.993   8.410  16.416  1.00  0.00           N  
ATOM   1659  CA  HIS A 105      33.030   7.568  17.133  1.00  0.00           C  
ATOM   1660  C   HIS A 105      33.627   6.232  17.600  1.00  0.00           C  
ATOM   1661  O   HIS A 105      33.277   5.723  18.665  1.00  0.00           O  
ATOM   1662  CB  HIS A 105      31.809   7.295  16.248  1.00  0.00           C  
ATOM   1663  CG  HIS A 105      31.045   8.528  15.880  1.00  0.00           C  
ATOM   1664  ND1 HIS A 105      31.105   9.092  14.622  1.00  0.00           N  
ATOM   1665  CD2 HIS A 105      30.205   9.306  16.602  1.00  0.00           C  
ATOM   1666  CE1 HIS A 105      30.333  10.165  14.588  1.00  0.00           C  
ATOM   1667  NE2 HIS A 105      29.777  10.316  15.776  1.00  0.00           N  
ATOM   1668  H   HIS A 105      34.579   8.063  15.671  1.00  0.00           H  
ATOM   1669  HA  HIS A 105      32.689   8.087  18.028  1.00  0.00           H  
ATOM   1670 1HB  HIS A 105      32.129   6.803  15.328  1.00  0.00           H  
ATOM   1671 2HB  HIS A 105      31.132   6.615  16.764  1.00  0.00           H  
ATOM   1672  HD1 HIS A 105      31.582   8.716  13.828  1.00  0.00           H  
ATOM   1673  HD2 HIS A 105      29.854   9.258  17.633  1.00  0.00           H  
ATOM   1674  HE1 HIS A 105      30.243  10.754  13.676  1.00  0.00           H  
ATOM   1675  N   SER A 106      34.529   5.644  16.823  1.00  0.00           N  
ATOM   1676  CA  SER A 106      35.111   4.359  17.219  1.00  0.00           C  
ATOM   1677  C   SER A 106      35.588   4.394  18.686  1.00  0.00           C  
ATOM   1678  O   SER A 106      36.403   5.236  19.064  1.00  0.00           O  
ATOM   1679  CB  SER A 106      36.269   4.010  16.304  1.00  0.00           C  
ATOM   1680  OG  SER A 106      36.893   2.824  16.713  1.00  0.00           O  
ATOM   1681  H   SER A 106      34.805   6.094  15.962  1.00  0.00           H  
ATOM   1682  HA  SER A 106      34.345   3.588  17.125  1.00  0.00           H  
ATOM   1683 1HB  SER A 106      35.905   3.900  15.283  1.00  0.00           H  
ATOM   1684 2HB  SER A 106      36.992   4.825  16.307  1.00  0.00           H  
ATOM   1685  HG  SER A 106      37.376   2.502  15.949  1.00  0.00           H  
ATOM   1686  N   GLU A 107      35.066   3.469  19.493  1.00  0.00           N  
ATOM   1687  CA  GLU A 107      35.380   3.331  20.912  1.00  0.00           C  
ATOM   1688  C   GLU A 107      36.814   2.861  21.139  1.00  0.00           C  
ATOM   1689  O   GLU A 107      37.468   3.272  22.098  1.00  0.00           O  
ATOM   1690  CB  GLU A 107      34.407   2.353  21.574  1.00  0.00           C  
ATOM   1691  CG  GLU A 107      34.576   2.221  23.081  1.00  0.00           C  
ATOM   1692  CD  GLU A 107      33.530   1.346  23.713  1.00  0.00           C  
ATOM   1693  OE1 GLU A 107      32.676   0.868  23.005  1.00  0.00           O  
ATOM   1694  OE2 GLU A 107      33.584   1.156  24.905  1.00  0.00           O  
ATOM   1695  H   GLU A 107      34.404   2.806  19.117  1.00  0.00           H  
ATOM   1696  HA  GLU A 107      35.272   4.307  21.387  1.00  0.00           H  
ATOM   1697 1HB  GLU A 107      33.383   2.670  21.379  1.00  0.00           H  
ATOM   1698 2HB  GLU A 107      34.532   1.363  21.136  1.00  0.00           H  
ATOM   1699 1HG  GLU A 107      35.559   1.801  23.291  1.00  0.00           H  
ATOM   1700 2HG  GLU A 107      34.532   3.213  23.529  1.00  0.00           H  
ATOM   1701  N   ASP A 108      37.308   1.993  20.252  1.00  0.00           N  
ATOM   1702  CA  ASP A 108      38.548   1.272  20.535  1.00  0.00           C  
ATOM   1703  C   ASP A 108      39.479   1.162  19.327  1.00  0.00           C  
ATOM   1704  O   ASP A 108      39.150   0.512  18.335  1.00  0.00           O  
ATOM   1705  CB  ASP A 108      38.226  -0.133  21.050  1.00  0.00           C  
ATOM   1706  CG  ASP A 108      39.468  -0.914  21.458  1.00  0.00           C  
ATOM   1707  OD1 ASP A 108      40.275  -1.196  20.604  1.00  0.00           O  
ATOM   1708  OD2 ASP A 108      39.598  -1.220  22.619  1.00  0.00           O  
ATOM   1709  H   ASP A 108      36.814   1.842  19.384  1.00  0.00           H  
ATOM   1710  HA  ASP A 108      39.092   1.811  21.311  1.00  0.00           H  
ATOM   1711 1HB  ASP A 108      37.561  -0.061  21.911  1.00  0.00           H  
ATOM   1712 2HB  ASP A 108      37.700  -0.693  20.276  1.00  0.00           H  
ATOM   1713  N   ASP A 109      40.640   1.807  19.433  1.00  0.00           N  
ATOM   1714  CA  ASP A 109      41.715   1.686  18.451  1.00  0.00           C  
ATOM   1715  C   ASP A 109      41.507   0.517  17.492  1.00  0.00           C  
ATOM   1716  O   ASP A 109      41.711   0.648  16.285  1.00  0.00           O  
ATOM   1717  CB  ASP A 109      43.061   1.525  19.162  1.00  0.00           C  
ATOM   1718  CG  ASP A 109      43.509   2.793  19.876  1.00  0.00           C  
ATOM   1719  OD1 ASP A 109      42.741   3.724  19.930  1.00  0.00           O  
ATOM   1720  OD2 ASP A 109      44.615   2.818  20.361  1.00  0.00           O  
ATOM   1721  H   ASP A 109      40.796   2.412  20.227  1.00  0.00           H  
ATOM   1722  HA  ASP A 109      41.743   2.598  17.854  1.00  0.00           H  
ATOM   1723 1HB  ASP A 109      42.993   0.719  19.892  1.00  0.00           H  
ATOM   1724 2HB  ASP A 109      43.825   1.245  18.436  1.00  0.00           H  
ATOM   1725  N   ARG A 110      41.104  -0.709  17.832  1.00  0.00           N  
ATOM   1726  CA  ARG A 110      41.250  -1.737  16.813  1.00  0.00           C  
ATOM   1727  C   ARG A 110      40.129  -1.682  15.793  1.00  0.00           C  
ATOM   1728  O   ARG A 110      40.296  -2.106  14.649  1.00  0.00           O  
ATOM   1729  CB  ARG A 110      41.278  -3.118  17.450  1.00  0.00           C  
ATOM   1730  CG  ARG A 110      39.966  -3.557  18.082  1.00  0.00           C  
ATOM   1731  CD  ARG A 110      40.091  -4.882  18.742  1.00  0.00           C  
ATOM   1732  NE  ARG A 110      38.829  -5.326  19.312  1.00  0.00           N  
ATOM   1733  CZ  ARG A 110      38.381  -4.987  20.537  1.00  0.00           C  
ATOM   1734  NH1 ARG A 110      39.103  -4.203  21.307  1.00  0.00           N  
ATOM   1735  NH2 ARG A 110      37.217  -5.444  20.964  1.00  0.00           N  
ATOM   1736  H   ARG A 110      40.726  -0.864  18.756  1.00  0.00           H  
ATOM   1737  HA  ARG A 110      42.194  -1.576  16.292  1.00  0.00           H  
ATOM   1738 1HB  ARG A 110      41.546  -3.860  16.699  1.00  0.00           H  
ATOM   1739 2HB  ARG A 110      42.043  -3.146  18.226  1.00  0.00           H  
ATOM   1740 1HG  ARG A 110      39.662  -2.828  18.833  1.00  0.00           H  
ATOM   1741 2HG  ARG A 110      39.197  -3.629  17.312  1.00  0.00           H  
ATOM   1742 1HD  ARG A 110      40.415  -5.623  18.012  1.00  0.00           H  
ATOM   1743 2HD  ARG A 110      40.824  -4.821  19.546  1.00  0.00           H  
ATOM   1744  HE  ARG A 110      38.246  -5.930  18.749  1.00  0.00           H  
ATOM   1745 1HH1 ARG A 110      39.993  -3.855  20.980  1.00  0.00           H  
ATOM   1746 2HH1 ARG A 110      38.768  -3.950  22.225  1.00  0.00           H  
ATOM   1747 1HH2 ARG A 110      36.662  -6.046  20.372  1.00  0.00           H  
ATOM   1748 2HH2 ARG A 110      36.882  -5.190  21.882  1.00  0.00           H  
ATOM   1749  N   LEU A 111      38.989  -1.158  16.215  1.00  0.00           N  
ATOM   1750  CA  LEU A 111      37.881  -0.879  15.310  1.00  0.00           C  
ATOM   1751  C   LEU A 111      38.273   0.151  14.259  1.00  0.00           C  
ATOM   1752  O   LEU A 111      37.918   0.023  13.087  1.00  0.00           O  
ATOM   1753  CB  LEU A 111      36.666  -0.376  16.100  1.00  0.00           C  
ATOM   1754  CG  LEU A 111      35.412  -0.072  15.269  1.00  0.00           C  
ATOM   1755  CD1 LEU A 111      34.960  -1.337  14.551  1.00  0.00           C  
ATOM   1756  CD2 LEU A 111      34.317   0.461  16.180  1.00  0.00           C  
ATOM   1757  H   LEU A 111      38.880  -0.943  17.196  1.00  0.00           H  
ATOM   1758  HA  LEU A 111      37.610  -1.803  14.800  1.00  0.00           H  
ATOM   1759 1HB  LEU A 111      36.398  -1.127  16.841  1.00  0.00           H  
ATOM   1760 2HB  LEU A 111      36.946   0.538  16.623  1.00  0.00           H  
ATOM   1761  HG  LEU A 111      35.650   0.675  14.511  1.00  0.00           H  
ATOM   1762 1HD1 LEU A 111      34.069  -1.121  13.961  1.00  0.00           H  
ATOM   1763 2HD1 LEU A 111      35.755  -1.685  13.892  1.00  0.00           H  
ATOM   1764 3HD1 LEU A 111      34.731  -2.109  15.284  1.00  0.00           H  
ATOM   1765 1HD2 LEU A 111      33.426   0.677  15.590  1.00  0.00           H  
ATOM   1766 2HD2 LEU A 111      34.078  -0.286  16.938  1.00  0.00           H  
ATOM   1767 3HD2 LEU A 111      34.660   1.374  16.667  1.00  0.00           H  
ATOM   1768  N   LEU A 112      39.007   1.173  14.684  1.00  0.00           N  
ATOM   1769  CA  LEU A 112      39.450   2.227  13.779  1.00  0.00           C  
ATOM   1770  C   LEU A 112      40.409   1.684  12.728  1.00  0.00           C  
ATOM   1771  O   LEU A 112      40.335   2.054  11.556  1.00  0.00           O  
ATOM   1772  CB  LEU A 112      40.131   3.352  14.569  1.00  0.00           C  
ATOM   1773  CG  LEU A 112      39.210   4.184  15.470  1.00  0.00           C  
ATOM   1774  CD1 LEU A 112      40.048   5.132  16.317  1.00  0.00           C  
ATOM   1775  CD2 LEU A 112      38.216   4.951  14.611  1.00  0.00           C  
ATOM   1776  H   LEU A 112      39.265   1.221  15.659  1.00  0.00           H  
ATOM   1777  HA  LEU A 112      38.577   2.635  13.270  1.00  0.00           H  
ATOM   1778 1HB  LEU A 112      40.904   2.915  15.198  1.00  0.00           H  
ATOM   1779 2HB  LEU A 112      40.607   4.033  13.863  1.00  0.00           H  
ATOM   1780  HG  LEU A 112      38.669   3.522  16.147  1.00  0.00           H  
ATOM   1781 1HD1 LEU A 112      39.394   5.723  16.958  1.00  0.00           H  
ATOM   1782 2HD1 LEU A 112      40.736   4.555  16.935  1.00  0.00           H  
ATOM   1783 3HD1 LEU A 112      40.615   5.797  15.666  1.00  0.00           H  
ATOM   1784 1HD2 LEU A 112      37.561   5.542  15.252  1.00  0.00           H  
ATOM   1785 2HD2 LEU A 112      38.756   5.614  13.935  1.00  0.00           H  
ATOM   1786 3HD2 LEU A 112      37.619   4.249  14.030  1.00  0.00           H  
ATOM   1787  N   LYS A 113      41.309   0.805  13.153  1.00  0.00           N  
ATOM   1788  CA  LYS A 113      42.285   0.209  12.248  1.00  0.00           C  
ATOM   1789  C   LYS A 113      41.604  -0.657  11.197  1.00  0.00           C  
ATOM   1790  O   LYS A 113      41.981  -0.639  10.025  1.00  0.00           O  
ATOM   1791  CB  LYS A 113      43.306  -0.619  13.030  1.00  0.00           C  
ATOM   1792  CG  LYS A 113      44.370  -1.284  12.167  1.00  0.00           C  
ATOM   1793  CD  LYS A 113      44.002  -2.724  11.847  1.00  0.00           C  
ATOM   1794  CE  LYS A 113      44.119  -3.613  13.076  1.00  0.00           C  
ATOM   1795  NZ  LYS A 113      43.716  -5.017  12.789  1.00  0.00           N  
ATOM   1796  H   LYS A 113      41.318   0.542  14.128  1.00  0.00           H  
ATOM   1797  HA  LYS A 113      42.811   1.011  11.729  1.00  0.00           H  
ATOM   1798 1HB  LYS A 113      43.813   0.019  13.755  1.00  0.00           H  
ATOM   1799 2HB  LYS A 113      42.790  -1.402  13.587  1.00  0.00           H  
ATOM   1800 1HG  LYS A 113      44.481  -0.729  11.235  1.00  0.00           H  
ATOM   1801 2HG  LYS A 113      45.325  -1.270  12.693  1.00  0.00           H  
ATOM   1802 1HD  LYS A 113      42.977  -2.764  11.476  1.00  0.00           H  
ATOM   1803 2HD  LYS A 113      44.665  -3.105  11.070  1.00  0.00           H  
ATOM   1804 1HE  LYS A 113      45.149  -3.610  13.430  1.00  0.00           H  
ATOM   1805 2HE  LYS A 113      43.484  -3.222  13.870  1.00  0.00           H  
ATOM   1806 1HZ  LYS A 113      43.807  -5.572  13.628  1.00  0.00           H  
ATOM   1807 2HZ  LYS A 113      42.755  -5.034  12.477  1.00  0.00           H  
ATOM   1808 3HZ  LYS A 113      44.311  -5.397  12.067  1.00  0.00           H  
ATOM   1809  N   GLU A 114      40.599  -1.415  11.622  1.00  0.00           N  
ATOM   1810  CA  GLU A 114      39.863  -2.290  10.717  1.00  0.00           C  
ATOM   1811  C   GLU A 114      39.109  -1.486   9.666  1.00  0.00           C  
ATOM   1812  O   GLU A 114      39.070  -1.861   8.494  1.00  0.00           O  
ATOM   1813  CB  GLU A 114      38.884  -3.167  11.501  1.00  0.00           C  
ATOM   1814  CG  GLU A 114      39.547  -4.222  12.375  1.00  0.00           C  
ATOM   1815  CD  GLU A 114      40.310  -5.245  11.581  1.00  0.00           C  
ATOM   1816  OE1 GLU A 114      39.697  -5.964  10.829  1.00  0.00           O  
ATOM   1817  OE2 GLU A 114      41.508  -5.308  11.726  1.00  0.00           O  
ATOM   1818  H   GLU A 114      40.338  -1.384  12.597  1.00  0.00           H  
ATOM   1819  HA  GLU A 114      40.576  -2.935  10.203  1.00  0.00           H  
ATOM   1820 1HB  GLU A 114      38.268  -2.539  12.144  1.00  0.00           H  
ATOM   1821 2HB  GLU A 114      38.218  -3.679  10.807  1.00  0.00           H  
ATOM   1822 1HG  GLU A 114      40.233  -3.730  13.065  1.00  0.00           H  
ATOM   1823 2HG  GLU A 114      38.781  -4.724  12.965  1.00  0.00           H  
ATOM   1824  N   VAL A 115      38.511  -0.379  10.091  1.00  0.00           N  
ATOM   1825  CA  VAL A 115      37.757   0.480   9.186  1.00  0.00           C  
ATOM   1826  C   VAL A 115      38.665   1.105   8.135  1.00  0.00           C  
ATOM   1827  O   VAL A 115      38.300   1.201   6.963  1.00  0.00           O  
ATOM   1828  CB  VAL A 115      37.047   1.596   9.976  1.00  0.00           C  
ATOM   1829  CG1 VAL A 115      36.416   2.602   9.025  1.00  0.00           C  
ATOM   1830  CG2 VAL A 115      35.997   0.991  10.896  1.00  0.00           C  
ATOM   1831  H   VAL A 115      38.580  -0.126  11.066  1.00  0.00           H  
ATOM   1832  HA  VAL A 115      37.003  -0.126   8.681  1.00  0.00           H  
ATOM   1833  HB  VAL A 115      37.786   2.134  10.570  1.00  0.00           H  
ATOM   1834 1HG1 VAL A 115      35.919   3.384   9.600  1.00  0.00           H  
ATOM   1835 2HG1 VAL A 115      37.191   3.049   8.402  1.00  0.00           H  
ATOM   1836 3HG1 VAL A 115      35.686   2.098   8.393  1.00  0.00           H  
ATOM   1837 1HG2 VAL A 115      35.500   1.786  11.451  1.00  0.00           H  
ATOM   1838 2HG2 VAL A 115      35.262   0.448  10.301  1.00  0.00           H  
ATOM   1839 3HG2 VAL A 115      36.477   0.306  11.594  1.00  0.00           H  
ATOM   1840  N   VAL A 116      39.849   1.529   8.560  1.00  0.00           N  
ATOM   1841  CA  VAL A 116      40.812   2.146   7.655  1.00  0.00           C  
ATOM   1842  C   VAL A 116      41.293   1.154   6.604  1.00  0.00           C  
ATOM   1843  O   VAL A 116      41.442   1.500   5.432  1.00  0.00           O  
ATOM   1844  CB  VAL A 116      42.022   2.680   8.445  1.00  0.00           C  
ATOM   1845  CG1 VAL A 116      43.112   3.153   7.494  1.00  0.00           C  
ATOM   1846  CG2 VAL A 116      41.582   3.808   9.365  1.00  0.00           C  
ATOM   1847  H   VAL A 116      40.089   1.422   9.535  1.00  0.00           H  
ATOM   1848  HA  VAL A 116      40.326   2.982   7.151  1.00  0.00           H  
ATOM   1849  HB  VAL A 116      42.443   1.869   9.038  1.00  0.00           H  
ATOM   1850 1HG1 VAL A 116      43.959   3.526   8.069  1.00  0.00           H  
ATOM   1851 2HG1 VAL A 116      43.436   2.320   6.870  1.00  0.00           H  
ATOM   1852 3HG1 VAL A 116      42.722   3.951   6.863  1.00  0.00           H  
ATOM   1853 1HG2 VAL A 116      42.443   4.180   9.921  1.00  0.00           H  
ATOM   1854 2HG2 VAL A 116      41.156   4.617   8.771  1.00  0.00           H  
ATOM   1855 3HG2 VAL A 116      40.833   3.437  10.064  1.00  0.00           H  
ATOM   1856  N   GLN A 117      41.535  -0.081   7.029  1.00  0.00           N  
ATOM   1857  CA  GLN A 117      41.999  -1.126   6.124  1.00  0.00           C  
ATOM   1858  C   GLN A 117      40.946  -1.452   5.072  1.00  0.00           C  
ATOM   1859  O   GLN A 117      41.266  -1.651   3.900  1.00  0.00           O  
ATOM   1860  CB  GLN A 117      42.364  -2.390   6.907  1.00  0.00           C  
ATOM   1861  CG  GLN A 117      42.930  -3.510   6.052  1.00  0.00           C  
ATOM   1862  CD  GLN A 117      43.333  -4.719   6.875  1.00  0.00           C  
ATOM   1863  OE1 GLN A 117      43.561  -4.617   8.084  1.00  0.00           O  
ATOM   1864  NE2 GLN A 117      43.425  -5.873   6.224  1.00  0.00           N  
ATOM   1865  H   GLN A 117      41.394  -0.302   8.004  1.00  0.00           H  
ATOM   1866  HA  GLN A 117      42.889  -0.767   5.608  1.00  0.00           H  
ATOM   1867 1HB  GLN A 117      43.102  -2.144   7.671  1.00  0.00           H  
ATOM   1868 2HB  GLN A 117      41.479  -2.770   7.417  1.00  0.00           H  
ATOM   1869 1HG  GLN A 117      42.173  -3.823   5.333  1.00  0.00           H  
ATOM   1870 2HG  GLN A 117      43.813  -3.143   5.528  1.00  0.00           H  
ATOM   1871 1HE2 GLN A 117      43.687  -6.706   6.714  1.00  0.00           H  
ATOM   1872 2HE2 GLN A 117      43.232  -5.911   5.243  1.00  0.00           H  
ATOM   1873  N   HIS A 118      39.689  -1.505   5.498  1.00  0.00           N  
ATOM   1874  CA  HIS A 118      38.586  -1.807   4.593  1.00  0.00           C  
ATOM   1875  C   HIS A 118      38.422  -0.717   3.541  1.00  0.00           C  
ATOM   1876  O   HIS A 118      38.177  -1.004   2.369  1.00  0.00           O  
ATOM   1877  CB  HIS A 118      37.277  -1.974   5.372  1.00  0.00           C  
ATOM   1878  CG  HIS A 118      37.221  -3.225   6.193  1.00  0.00           C  
ATOM   1879  ND1 HIS A 118      36.256  -3.441   7.153  1.00  0.00           N  
ATOM   1880  CD2 HIS A 118      38.011  -4.324   6.198  1.00  0.00           C  
ATOM   1881  CE1 HIS A 118      36.454  -4.622   7.714  1.00  0.00           C  
ATOM   1882  NE2 HIS A 118      37.512  -5.177   7.152  1.00  0.00           N  
ATOM   1883  H   HIS A 118      39.492  -1.332   6.473  1.00  0.00           H  
ATOM   1884  HA  HIS A 118      38.789  -2.741   4.071  1.00  0.00           H  
ATOM   1885 1HB  HIS A 118      37.139  -1.122   6.038  1.00  0.00           H  
ATOM   1886 2HB  HIS A 118      36.439  -1.985   4.676  1.00  0.00           H  
ATOM   1887  HD2 HIS A 118      38.880  -4.500   5.564  1.00  0.00           H  
ATOM   1888  HE1 HIS A 118      35.847  -5.062   8.504  1.00  0.00           H  
ATOM   1889  HE2 HIS A 118      37.897  -6.082   7.383  1.00  0.00           H  
ATOM   1890  N   VAL A 119      38.559   0.534   3.967  1.00  0.00           N  
ATOM   1891  CA  VAL A 119      38.426   1.670   3.062  1.00  0.00           C  
ATOM   1892  C   VAL A 119      39.528   1.668   2.010  1.00  0.00           C  
ATOM   1893  O   VAL A 119      39.281   1.954   0.838  1.00  0.00           O  
ATOM   1894  CB  VAL A 119      38.477   2.991   3.852  1.00  0.00           C  
ATOM   1895  CG1 VAL A 119      38.529   4.178   2.901  1.00  0.00           C  
ATOM   1896  CG2 VAL A 119      37.270   3.091   4.773  1.00  0.00           C  
ATOM   1897  H   VAL A 119      38.760   0.702   4.942  1.00  0.00           H  
ATOM   1898  HA  VAL A 119      37.461   1.600   2.558  1.00  0.00           H  
ATOM   1899  HB  VAL A 119      39.391   3.014   4.445  1.00  0.00           H  
ATOM   1900 1HG1 VAL A 119      38.565   5.104   3.477  1.00  0.00           H  
ATOM   1901 2HG1 VAL A 119      39.419   4.105   2.277  1.00  0.00           H  
ATOM   1902 3HG1 VAL A 119      37.641   4.178   2.270  1.00  0.00           H  
ATOM   1903 1HG2 VAL A 119      37.313   4.027   5.328  1.00  0.00           H  
ATOM   1904 2HG2 VAL A 119      36.356   3.062   4.179  1.00  0.00           H  
ATOM   1905 3HG2 VAL A 119      37.276   2.254   5.471  1.00  0.00           H  
ATOM   1906  N   ILE A 120      40.745   1.344   2.436  1.00  0.00           N  
ATOM   1907  CA  ILE A 120      41.887   1.305   1.531  1.00  0.00           C  
ATOM   1908  C   ILE A 120      41.720   0.216   0.479  1.00  0.00           C  
ATOM   1909  O   ILE A 120      42.040   0.417  -0.693  1.00  0.00           O  
ATOM   1910  CB  ILE A 120      43.196   1.073   2.308  1.00  0.00           C  
ATOM   1911  CG1 ILE A 120      43.519   2.286   3.183  1.00  0.00           C  
ATOM   1912  CG2 ILE A 120      44.340   0.784   1.349  1.00  0.00           C  
ATOM   1913  CD1 ILE A 120      44.632   2.043   4.177  1.00  0.00           C  
ATOM   1914  H   ILE A 120      40.881   1.119   3.411  1.00  0.00           H  
ATOM   1915  HA  ILE A 120      41.956   2.264   1.020  1.00  0.00           H  
ATOM   1916  HB  ILE A 120      43.074   0.223   2.980  1.00  0.00           H  
ATOM   1917 1HG1 ILE A 120      43.805   3.125   2.550  1.00  0.00           H  
ATOM   1918 2HG1 ILE A 120      42.629   2.584   3.737  1.00  0.00           H  
ATOM   1919 1HG2 ILE A 120      45.257   0.622   1.915  1.00  0.00           H  
ATOM   1920 2HG2 ILE A 120      44.111  -0.109   0.768  1.00  0.00           H  
ATOM   1921 3HG2 ILE A 120      44.473   1.631   0.676  1.00  0.00           H  
ATOM   1922 1HD1 ILE A 120      44.803   2.948   4.761  1.00  0.00           H  
ATOM   1923 2HD1 ILE A 120      44.352   1.228   4.845  1.00  0.00           H  
ATOM   1924 3HD1 ILE A 120      45.544   1.778   3.644  1.00  0.00           H  
ATOM   1925  N   GLU A 121      41.217  -0.938   0.905  1.00  0.00           N  
ATOM   1926  CA  GLU A 121      41.006  -2.062   0.000  1.00  0.00           C  
ATOM   1927  C   GLU A 121      39.954  -1.733  -1.052  1.00  0.00           C  
ATOM   1928  O   GLU A 121      40.104  -2.080  -2.224  1.00  0.00           O  
ATOM   1929  CB  GLU A 121      40.585  -3.307   0.785  1.00  0.00           C  
ATOM   1930  CG  GLU A 121      41.683  -3.904   1.652  1.00  0.00           C  
ATOM   1931  CD  GLU A 121      41.214  -5.081   2.462  1.00  0.00           C  
ATOM   1932  OE1 GLU A 121      40.039  -5.360   2.444  1.00  0.00           O  
ATOM   1933  OE2 GLU A 121      42.031  -5.701   3.100  1.00  0.00           O  
ATOM   1934  H   GLU A 121      40.975  -1.039   1.880  1.00  0.00           H  
ATOM   1935  HA  GLU A 121      41.944  -2.274  -0.513  1.00  0.00           H  
ATOM   1936 1HB  GLU A 121      39.743  -3.061   1.433  1.00  0.00           H  
ATOM   1937 2HB  GLU A 121      40.249  -4.078   0.091  1.00  0.00           H  
ATOM   1938 1HG  GLU A 121      42.505  -4.224   1.011  1.00  0.00           H  
ATOM   1939 2HG  GLU A 121      42.061  -3.135   2.323  1.00  0.00           H  
ATOM   1940  N   THR A 122      38.889  -1.062  -0.626  1.00  0.00           N  
ATOM   1941  CA  THR A 122      37.810  -0.684  -1.531  1.00  0.00           C  
ATOM   1942  C   THR A 122      38.294   0.306  -2.583  1.00  0.00           C  
ATOM   1943  O   THR A 122      37.929   0.209  -3.755  1.00  0.00           O  
ATOM   1944  CB  THR A 122      36.624  -0.078  -0.757  1.00  0.00           C  
ATOM   1945  OG1 THR A 122      36.105  -1.048   0.162  1.00  0.00           O  
ATOM   1946  CG2 THR A 122      35.523   0.347  -1.716  1.00  0.00           C  
ATOM   1947  H   THR A 122      38.826  -0.808   0.349  1.00  0.00           H  
ATOM   1948  HA  THR A 122      37.462  -1.579  -2.047  1.00  0.00           H  
ATOM   1949  HB  THR A 122      36.964   0.791  -0.194  1.00  0.00           H  
ATOM   1950  HG1 THR A 122      36.658  -1.072   0.947  1.00  0.00           H  
ATOM   1951 1HG2 THR A 122      34.694   0.773  -1.152  1.00  0.00           H  
ATOM   1952 2HG2 THR A 122      35.912   1.093  -2.409  1.00  0.00           H  
ATOM   1953 3HG2 THR A 122      35.173  -0.520  -2.275  1.00  0.00           H  
ATOM   1954  N   VAL A 123      39.117   1.258  -2.157  1.00  0.00           N  
ATOM   1955  CA  VAL A 123      39.653   2.268  -3.062  1.00  0.00           C  
ATOM   1956  C   VAL A 123      40.559   1.641  -4.114  1.00  0.00           C  
ATOM   1957  O   VAL A 123      40.519   2.017  -5.286  1.00  0.00           O  
ATOM   1958  CB  VAL A 123      40.445   3.327  -2.272  1.00  0.00           C  
ATOM   1959  CG1 VAL A 123      41.163   4.273  -3.222  1.00  0.00           C  
ATOM   1960  CG2 VAL A 123      39.508   4.094  -1.352  1.00  0.00           C  
ATOM   1961  H   VAL A 123      39.378   1.283  -1.182  1.00  0.00           H  
ATOM   1962  HA  VAL A 123      38.819   2.758  -3.566  1.00  0.00           H  
ATOM   1963  HB  VAL A 123      41.210   2.826  -1.678  1.00  0.00           H  
ATOM   1964 1HG1 VAL A 123      41.718   5.015  -2.647  1.00  0.00           H  
ATOM   1965 2HG1 VAL A 123      41.854   3.707  -3.846  1.00  0.00           H  
ATOM   1966 3HG1 VAL A 123      40.432   4.778  -3.854  1.00  0.00           H  
ATOM   1967 1HG2 VAL A 123      40.075   4.840  -0.796  1.00  0.00           H  
ATOM   1968 2HG2 VAL A 123      38.740   4.590  -1.946  1.00  0.00           H  
ATOM   1969 3HG2 VAL A 123      39.037   3.402  -0.653  1.00  0.00           H  
ATOM   1970  N   LYS A 124      41.376   0.683  -3.688  1.00  0.00           N  
ATOM   1971  CA  LYS A 124      42.294   0.002  -4.593  1.00  0.00           C  
ATOM   1972  C   LYS A 124      41.538  -0.799  -5.645  1.00  0.00           C  
ATOM   1973  O   LYS A 124      41.915  -0.814  -6.817  1.00  0.00           O  
ATOM   1974  CB  LYS A 124      43.236  -0.915  -3.811  1.00  0.00           C  
ATOM   1975  CG  LYS A 124      44.375  -1.499  -4.636  1.00  0.00           C  
ATOM   1976  CD  LYS A 124      43.966  -2.809  -5.292  1.00  0.00           C  
ATOM   1977  CE  LYS A 124      45.141  -3.462  -6.006  1.00  0.00           C  
ATOM   1978  NZ  LYS A 124      44.742  -4.714  -6.705  1.00  0.00           N  
ATOM   1979  H   LYS A 124      41.360   0.421  -2.713  1.00  0.00           H  
ATOM   1980  HA  LYS A 124      42.890   0.754  -5.111  1.00  0.00           H  
ATOM   1981 1HB  LYS A 124      43.675  -0.362  -2.979  1.00  0.00           H  
ATOM   1982 2HB  LYS A 124      42.669  -1.745  -3.389  1.00  0.00           H  
ATOM   1983 1HG  LYS A 124      44.663  -0.789  -5.412  1.00  0.00           H  
ATOM   1984 2HG  LYS A 124      45.236  -1.677  -3.993  1.00  0.00           H  
ATOM   1985 1HD  LYS A 124      43.588  -3.494  -4.532  1.00  0.00           H  
ATOM   1986 2HD  LYS A 124      43.172  -2.622  -6.015  1.00  0.00           H  
ATOM   1987 1HE  LYS A 124      45.553  -2.768  -6.737  1.00  0.00           H  
ATOM   1988 2HE  LYS A 124      45.921  -3.698  -5.282  1.00  0.00           H  
ATOM   1989 1HZ  LYS A 124      45.547  -5.115  -7.164  1.00  0.00           H  
ATOM   1990 2HZ  LYS A 124      44.375  -5.373  -6.032  1.00  0.00           H  
ATOM   1991 3HZ  LYS A 124      44.032  -4.504  -7.392  1.00  0.00           H  
ATOM   1992  N   GLU A 125      40.469  -1.464  -5.219  1.00  0.00           N  
ATOM   1993  CA  GLU A 125      39.657  -2.268  -6.124  1.00  0.00           C  
ATOM   1994  C   GLU A 125      38.978  -1.400  -7.176  1.00  0.00           C  
ATOM   1995  O   GLU A 125      38.904  -1.771  -8.347  1.00  0.00           O  
ATOM   1996  CB  GLU A 125      38.603  -3.053  -5.339  1.00  0.00           C  
ATOM   1997  CG  GLU A 125      39.168  -4.170  -4.473  1.00  0.00           C  
ATOM   1998  CD  GLU A 125      38.113  -4.871  -3.662  1.00  0.00           C  
ATOM   1999  OE1 GLU A 125      36.988  -4.433  -3.680  1.00  0.00           O  
ATOM   2000  OE2 GLU A 125      38.434  -5.847  -3.025  1.00  0.00           O  
ATOM   2001  H   GLU A 125      40.213  -1.411  -4.243  1.00  0.00           H  
ATOM   2002  HA  GLU A 125      40.309  -2.975  -6.638  1.00  0.00           H  
ATOM   2003 1HB  GLU A 125      38.051  -2.373  -4.691  1.00  0.00           H  
ATOM   2004 2HB  GLU A 125      37.889  -3.497  -6.033  1.00  0.00           H  
ATOM   2005 1HG  GLU A 125      39.662  -4.899  -5.114  1.00  0.00           H  
ATOM   2006 2HG  GLU A 125      39.917  -3.751  -3.802  1.00  0.00           H  
ATOM   2007  N   VAL A 126      38.483  -0.243  -6.751  1.00  0.00           N  
ATOM   2008  CA  VAL A 126      37.809   0.681  -7.655  1.00  0.00           C  
ATOM   2009  C   VAL A 126      38.770   1.221  -8.707  1.00  0.00           C  
ATOM   2010  O   VAL A 126      38.415   1.348  -9.879  1.00  0.00           O  
ATOM   2011  CB  VAL A 126      37.204   1.856  -6.864  1.00  0.00           C  
ATOM   2012  CG1 VAL A 126      36.666   2.916  -7.814  1.00  0.00           C  
ATOM   2013  CG2 VAL A 126      36.105   1.349  -5.943  1.00  0.00           C  
ATOM   2014  H   VAL A 126      38.576   0.003  -5.776  1.00  0.00           H  
ATOM   2015  HA  VAL A 126      37.003   0.146  -8.159  1.00  0.00           H  
ATOM   2016  HB  VAL A 126      37.989   2.325  -6.271  1.00  0.00           H  
ATOM   2017 1HG1 VAL A 126      36.243   3.740  -7.238  1.00  0.00           H  
ATOM   2018 2HG1 VAL A 126      37.477   3.290  -8.439  1.00  0.00           H  
ATOM   2019 3HG1 VAL A 126      35.892   2.480  -8.445  1.00  0.00           H  
ATOM   2020 1HG2 VAL A 126      35.682   2.185  -5.387  1.00  0.00           H  
ATOM   2021 2HG2 VAL A 126      35.323   0.875  -6.537  1.00  0.00           H  
ATOM   2022 3HG2 VAL A 126      36.521   0.623  -5.245  1.00  0.00           H  
ATOM   2023  N   ALA A 127      39.988   1.537  -8.282  1.00  0.00           N  
ATOM   2024  CA  ALA A 127      41.003   2.064  -9.186  1.00  0.00           C  
ATOM   2025  C   ALA A 127      41.392   1.033 -10.238  1.00  0.00           C  
ATOM   2026  O   ALA A 127      41.571   1.365 -11.410  1.00  0.00           O  
ATOM   2027  CB  ALA A 127      42.229   2.510  -8.403  1.00  0.00           C  
ATOM   2028  H   ALA A 127      40.217   1.409  -7.307  1.00  0.00           H  
ATOM   2029  HA  ALA A 127      40.581   2.926  -9.703  1.00  0.00           H  
ATOM   2030 1HB  ALA A 127      42.978   2.901  -9.092  1.00  0.00           H  
ATOM   2031 2HB  ALA A 127      41.946   3.289  -7.695  1.00  0.00           H  
ATOM   2032 3HB  ALA A 127      42.643   1.661  -7.862  1.00  0.00           H  
ATOM   2033  N   LEU A 128      41.521  -0.219  -9.813  1.00  0.00           N  
ATOM   2034  CA  LEU A 128      41.889  -1.302 -10.717  1.00  0.00           C  
ATOM   2035  C   LEU A 128      40.812  -1.531 -11.769  1.00  0.00           C  
ATOM   2036  O   LEU A 128      41.114  -1.757 -12.941  1.00  0.00           O  
ATOM   2037  CB  LEU A 128      42.124  -2.596  -9.927  1.00  0.00           C  
ATOM   2038  CG  LEU A 128      42.556  -3.812 -10.755  1.00  0.00           C  
ATOM   2039  CD1 LEU A 128      43.863  -3.500 -11.473  1.00  0.00           C  
ATOM   2040  CD2 LEU A 128      42.709  -5.020  -9.843  1.00  0.00           C  
ATOM   2041  H   LEU A 128      41.360  -0.427  -8.838  1.00  0.00           H  
ATOM   2042  HA  LEU A 128      42.813  -1.029 -11.225  1.00  0.00           H  
ATOM   2043 1HB  LEU A 128      42.895  -2.412  -9.181  1.00  0.00           H  
ATOM   2044 2HB  LEU A 128      41.202  -2.858  -9.409  1.00  0.00           H  
ATOM   2045  HG  LEU A 128      41.802  -4.023 -11.514  1.00  0.00           H  
ATOM   2046 1HD1 LEU A 128      44.170  -4.364 -12.061  1.00  0.00           H  
ATOM   2047 2HD1 LEU A 128      43.720  -2.644 -12.133  1.00  0.00           H  
ATOM   2048 3HD1 LEU A 128      44.634  -3.268 -10.739  1.00  0.00           H  
ATOM   2049 1HD2 LEU A 128      43.016  -5.885 -10.432  1.00  0.00           H  
ATOM   2050 2HD2 LEU A 128      43.464  -4.810  -9.085  1.00  0.00           H  
ATOM   2051 3HD2 LEU A 128      41.756  -5.231  -9.357  1.00  0.00           H  
ATOM   2052  N   ALA A 129      39.554  -1.471 -11.344  1.00  0.00           N  
ATOM   2053  CA  ALA A 129      38.429  -1.672 -12.248  1.00  0.00           C  
ATOM   2054  C   ALA A 129      38.364  -0.572 -13.300  1.00  0.00           C  
ATOM   2055  O   ALA A 129      38.094  -0.836 -14.472  1.00  0.00           O  
ATOM   2056  CB  ALA A 129      37.125  -1.733 -11.465  1.00  0.00           C  
ATOM   2057  H   ALA A 129      39.373  -1.281 -10.369  1.00  0.00           H  
ATOM   2058  HA  ALA A 129      38.575  -2.620 -12.765  1.00  0.00           H  
ATOM   2059 1HB  ALA A 129      36.294  -1.884 -12.154  1.00  0.00           H  
ATOM   2060 2HB  ALA A 129      37.165  -2.561 -10.757  1.00  0.00           H  
ATOM   2061 3HB  ALA A 129      36.982  -0.800 -10.924  1.00  0.00           H  
ATOM   2062  N   ALA A 130      38.613   0.662 -12.875  1.00  0.00           N  
ATOM   2063  CA  ALA A 130      38.583   1.805 -13.779  1.00  0.00           C  
ATOM   2064  C   ALA A 130      39.681   1.703 -14.831  1.00  0.00           C  
ATOM   2065  O   ALA A 130      39.461   2.009 -16.003  1.00  0.00           O  
ATOM   2066  CB  ALA A 130      38.718   3.103 -12.996  1.00  0.00           C  
ATOM   2067  H   ALA A 130      38.829   0.812 -11.900  1.00  0.00           H  
ATOM   2068  HA  ALA A 130      37.623   1.803 -14.296  1.00  0.00           H  
ATOM   2069 1HB  ALA A 130      38.694   3.947 -13.685  1.00  0.00           H  
ATOM   2070 2HB  ALA A 130      37.894   3.189 -12.288  1.00  0.00           H  
ATOM   2071 3HB  ALA A 130      39.663   3.104 -12.455  1.00  0.00           H  
ATOM   2072  N   LEU A 131      40.863   1.272 -14.406  1.00  0.00           N  
ATOM   2073  CA  LEU A 131      41.997   1.129 -15.310  1.00  0.00           C  
ATOM   2074  C   LEU A 131      41.669   0.187 -16.461  1.00  0.00           C  
ATOM   2075  O   LEU A 131      41.938   0.493 -17.623  1.00  0.00           O  
ATOM   2076  CB  LEU A 131      43.221   0.607 -14.546  1.00  0.00           C  
ATOM   2077  CG  LEU A 131      43.859   1.592 -13.559  1.00  0.00           C  
ATOM   2078  CD1 LEU A 131      44.923   0.874 -12.741  1.00  0.00           C  
ATOM   2079  CD2 LEU A 131      44.456   2.763 -14.326  1.00  0.00           C  
ATOM   2080  H   LEU A 131      40.979   1.037 -13.431  1.00  0.00           H  
ATOM   2081  HA  LEU A 131      42.234   2.108 -15.725  1.00  0.00           H  
ATOM   2082 1HB  LEU A 131      42.928  -0.280 -13.986  1.00  0.00           H  
ATOM   2083 2HB  LEU A 131      43.984   0.319 -15.269  1.00  0.00           H  
ATOM   2084  HG  LEU A 131      43.099   1.960 -12.869  1.00  0.00           H  
ATOM   2085 1HD1 LEU A 131      45.377   1.574 -12.039  1.00  0.00           H  
ATOM   2086 2HD1 LEU A 131      44.465   0.054 -12.188  1.00  0.00           H  
ATOM   2087 3HD1 LEU A 131      45.690   0.480 -13.407  1.00  0.00           H  
ATOM   2088 1HD2 LEU A 131      44.910   3.464 -13.624  1.00  0.00           H  
ATOM   2089 2HD2 LEU A 131      45.217   2.397 -15.015  1.00  0.00           H  
ATOM   2090 3HD2 LEU A 131      43.671   3.269 -14.888  1.00  0.00           H  
ATOM   2091  N   GLU A 132      41.086  -0.961 -16.132  1.00  0.00           N  
ATOM   2092  CA  GLU A 132      40.720  -1.950 -17.138  1.00  0.00           C  
ATOM   2093  C   GLU A 132      39.775  -1.358 -18.175  1.00  0.00           C  
ATOM   2094  O   GLU A 132      39.769  -1.776 -19.333  1.00  0.00           O  
ATOM   2095  CB  GLU A 132      40.069  -3.167 -16.477  1.00  0.00           C  
ATOM   2096  CG  GLU A 132      41.020  -4.012 -15.641  1.00  0.00           C  
ATOM   2097  CD  GLU A 132      42.108  -4.651 -16.459  1.00  0.00           C  
ATOM   2098  OE1 GLU A 132      41.831  -5.067 -17.559  1.00  0.00           O  
ATOM   2099  OE2 GLU A 132      43.216  -4.724 -15.983  1.00  0.00           O  
ATOM   2100  H   GLU A 132      40.892  -1.153 -15.160  1.00  0.00           H  
ATOM   2101  HA  GLU A 132      41.626  -2.274 -17.651  1.00  0.00           H  
ATOM   2102 1HB  GLU A 132      39.257  -2.839 -15.829  1.00  0.00           H  
ATOM   2103 2HB  GLU A 132      39.637  -3.810 -17.244  1.00  0.00           H  
ATOM   2104 1HG  GLU A 132      41.478  -3.380 -14.880  1.00  0.00           H  
ATOM   2105 2HG  GLU A 132      40.449  -4.788 -15.134  1.00  0.00           H  
ATOM   2106  N   LYS A 133      38.971  -0.385 -17.776  1.00  0.00           N  
ATOM   2107  CA  LYS A 133      37.872   0.049 -18.637  1.00  0.00           C  
ATOM   2108  C   LYS A 133      38.288   1.290 -19.449  1.00  0.00           C  
ATOM   2109  O   LYS A 133      37.606   1.681 -20.396  1.00  0.00           O  
ATOM   2110  CB  LYS A 133      36.623   0.346 -17.806  1.00  0.00           C  
ATOM   2111  CG  LYS A 133      36.025  -0.871 -17.112  1.00  0.00           C  
ATOM   2112  CD  LYS A 133      34.779  -0.500 -16.323  1.00  0.00           C  
ATOM   2113  CE  LYS A 133      34.174  -1.717 -15.637  1.00  0.00           C  
ATOM   2114  NZ  LYS A 133      32.973  -1.363 -14.832  1.00  0.00           N  
ATOM   2115  H   LYS A 133      39.129   0.046 -16.877  1.00  0.00           H  
ATOM   2116  HA  LYS A 133      37.642  -0.755 -19.337  1.00  0.00           H  
ATOM   2117 1HB  LYS A 133      36.862   1.084 -17.040  1.00  0.00           H  
ATOM   2118 2HB  LYS A 133      35.853   0.777 -18.447  1.00  0.00           H  
ATOM   2119 1HG  LYS A 133      35.762  -1.622 -17.858  1.00  0.00           H  
ATOM   2120 2HG  LYS A 133      36.761  -1.300 -16.433  1.00  0.00           H  
ATOM   2121 1HD  LYS A 133      35.034   0.243 -15.566  1.00  0.00           H  
ATOM   2122 2HD  LYS A 133      34.037  -0.069 -16.995  1.00  0.00           H  
ATOM   2123 1HE  LYS A 133      33.890  -2.453 -16.387  1.00  0.00           H  
ATOM   2124 2HE  LYS A 133      34.916  -2.169 -14.978  1.00  0.00           H  
ATOM   2125 1HZ  LYS A 133      32.604  -2.195 -14.394  1.00  0.00           H  
ATOM   2126 2HZ  LYS A 133      33.230  -0.693 -14.120  1.00  0.00           H  
ATOM   2127 3HZ  LYS A 133      32.271  -0.960 -15.435  1.00  0.00           H  
ATOM   2128  N   SER A 134      39.415   1.903 -19.066  1.00  0.00           N  
ATOM   2129  CA  SER A 134      39.848   3.195 -19.623  1.00  0.00           C  
ATOM   2130  C   SER A 134      40.898   3.025 -20.721  1.00  0.00           C  
ATOM   2131  O   SER A 134      41.600   2.015 -20.771  1.00  0.00           O  
ATOM   2132  CB  SER A 134      40.406   4.074 -18.521  1.00  0.00           C  
ATOM   2133  OG  SER A 134      40.902   5.277 -19.041  1.00  0.00           O  
ATOM   2134  H   SER A 134      39.998   1.468 -18.366  1.00  0.00           H  
ATOM   2135  HA  SER A 134      38.981   3.690 -20.063  1.00  0.00           H  
ATOM   2136 1HB  SER A 134      39.624   4.285 -17.792  1.00  0.00           H  
ATOM   2137 2HB  SER A 134      41.203   3.544 -18.002  1.00  0.00           H  
ATOM   2138  HG  SER A 134      41.235   5.773 -18.290  1.00  0.00           H  
ATOM   2139  N   ASP A 135      40.998   4.022 -21.599  1.00  0.00           N  
ATOM   2140  CA  ASP A 135      41.998   4.031 -22.667  1.00  0.00           C  
ATOM   2141  C   ASP A 135      42.827   5.309 -22.669  1.00  0.00           C  
ATOM   2142  O   ASP A 135      43.523   5.607 -23.640  1.00  0.00           O  
ATOM   2143  CB  ASP A 135      41.321   3.862 -24.030  1.00  0.00           C  
ATOM   2144  CG  ASP A 135      40.672   2.496 -24.204  1.00  0.00           C  
ATOM   2145  OD1 ASP A 135      41.295   1.517 -23.868  1.00  0.00           O  
ATOM   2146  OD2 ASP A 135      39.560   2.445 -24.672  1.00  0.00           O  
ATOM   2147  H   ASP A 135      40.362   4.804 -21.530  1.00  0.00           H  
ATOM   2148  HA  ASP A 135      42.679   3.194 -22.510  1.00  0.00           H  
ATOM   2149 1HB  ASP A 135      40.557   4.630 -24.154  1.00  0.00           H  
ATOM   2150 2HB  ASP A 135      42.058   4.002 -24.821  1.00  0.00           H  
ATOM   2151  N   ASP A 136      42.761   6.074 -21.584  1.00  0.00           N  
ATOM   2152  CA  ASP A 136      43.512   7.323 -21.526  1.00  0.00           C  
ATOM   2153  C   ASP A 136      44.666   7.252 -20.545  1.00  0.00           C  
ATOM   2154  O   ASP A 136      44.460   7.128 -19.338  1.00  0.00           O  
ATOM   2155  CB  ASP A 136      42.589   8.482 -21.140  1.00  0.00           C  
ATOM   2156  CG  ASP A 136      41.564   8.807 -22.219  1.00  0.00           C  
ATOM   2157  OD1 ASP A 136      41.944   9.356 -23.226  1.00  0.00           O  
ATOM   2158  OD2 ASP A 136      40.411   8.503 -22.025  1.00  0.00           O  
ATOM   2159  H   ASP A 136      42.187   5.778 -20.808  1.00  0.00           H  
ATOM   2160  HA  ASP A 136      43.928   7.523 -22.514  1.00  0.00           H  
ATOM   2161 1HB  ASP A 136      42.060   8.235 -20.220  1.00  0.00           H  
ATOM   2162 2HB  ASP A 136      43.186   9.373 -20.946  1.00  0.00           H  
ATOM   2163  N   PRO A 137      45.758   7.276 -20.539  1.00  0.00           N  
ATOM   2164  CA  PRO A 137      46.871   7.215 -19.606  1.00  0.00           C  
ATOM   2165  C   PRO A 137      46.757   8.320 -18.573  1.00  0.00           C  
ATOM   2166  O   PRO A 137      47.017   8.105 -17.389  1.00  0.00           O  
ATOM   2167  CB  PRO A 137      48.095   7.404 -20.508  1.00  0.00           C  
ATOM   2168  CG  PRO A 137      47.662   6.868 -21.829  1.00  0.00           C  
ATOM   2169  CD  PRO A 137      46.227   7.303 -21.958  1.00  0.00           C  
ATOM   2170  HA  PRO A 137      46.886   6.226 -19.125  1.00  0.00           H  
ATOM   2171 1HB  PRO A 137      48.371   8.468 -20.549  1.00  0.00           H  
ATOM   2172 2HB  PRO A 137      48.957   6.864 -20.089  1.00  0.00           H  
ATOM   2173 1HG  PRO A 137      48.300   7.270 -22.630  1.00  0.00           H  
ATOM   2174 2HG  PRO A 137      47.776   5.774 -21.851  1.00  0.00           H  
ATOM   2175 1HD  PRO A 137      46.187   8.317 -22.383  1.00  0.00           H  
ATOM   2176 2HD  PRO A 137      45.684   6.593 -22.599  1.00  0.00           H  
ATOM   2177  N   GLU A 138      46.367   9.481 -19.058  1.00  0.00           N  
ATOM   2178  CA  GLU A 138      46.118  10.663 -18.242  1.00  0.00           C  
ATOM   2179  C   GLU A 138      45.050  10.392 -17.190  1.00  0.00           C  
ATOM   2180  O   GLU A 138      45.220  10.729 -16.018  1.00  0.00           O  
ATOM   2181  CB  GLU A 138      45.693  11.839 -19.124  1.00  0.00           C  
ATOM   2182  CG  GLU A 138      46.785  12.362 -20.045  1.00  0.00           C  
ATOM   2183  CD  GLU A 138      46.937  11.542 -21.296  1.00  0.00           C  
ATOM   2184  OE1 GLU A 138      46.205  10.595 -21.456  1.00  0.00           O  
ATOM   2185  OE2 GLU A 138      47.786  11.864 -22.094  1.00  0.00           O  
ATOM   2186  H   GLU A 138      46.227   9.576 -20.054  1.00  0.00           H  
ATOM   2187  HA  GLU A 138      47.042  10.929 -17.727  1.00  0.00           H  
ATOM   2188 1HB  GLU A 138      44.846  11.542 -19.743  1.00  0.00           H  
ATOM   2189 2HB  GLU A 138      45.363  12.666 -18.493  1.00  0.00           H  
ATOM   2190 1HG  GLU A 138      46.551  13.389 -20.324  1.00  0.00           H  
ATOM   2191 2HG  GLU A 138      47.730  12.368 -19.504  1.00  0.00           H  
ATOM   2192  N   VAL A 139      43.950   9.782 -17.615  1.00  0.00           N  
ATOM   2193  CA  VAL A 139      42.851   9.464 -16.710  1.00  0.00           C  
ATOM   2194  C   VAL A 139      43.280   8.449 -15.659  1.00  0.00           C  
ATOM   2195  O   VAL A 139      42.922   8.566 -14.487  1.00  0.00           O  
ATOM   2196  CB  VAL A 139      41.652   8.905 -17.500  1.00  0.00           C  
ATOM   2197  CG1 VAL A 139      40.579   8.397 -16.549  1.00  0.00           C  
ATOM   2198  CG2 VAL A 139      41.093   9.979 -18.420  1.00  0.00           C  
ATOM   2199  H   VAL A 139      43.872   9.532 -18.590  1.00  0.00           H  
ATOM   2200  HA  VAL A 139      42.542  10.380 -16.206  1.00  0.00           H  
ATOM   2201  HB  VAL A 139      41.985   8.054 -18.093  1.00  0.00           H  
ATOM   2202 1HG1 VAL A 139      39.739   8.005 -17.124  1.00  0.00           H  
ATOM   2203 2HG1 VAL A 139      40.992   7.604 -15.925  1.00  0.00           H  
ATOM   2204 3HG1 VAL A 139      40.235   9.215 -15.917  1.00  0.00           H  
ATOM   2205 1HG2 VAL A 139      40.246   9.577 -18.976  1.00  0.00           H  
ATOM   2206 2HG2 VAL A 139      40.765  10.833 -17.826  1.00  0.00           H  
ATOM   2207 3HG2 VAL A 139      41.866  10.298 -19.119  1.00  0.00           H  
ATOM   2208  N   VAL A 140      44.049   7.453 -16.084  1.00  0.00           N  
ATOM   2209  CA  VAL A 140      44.528   6.415 -15.179  1.00  0.00           C  
ATOM   2210  C   VAL A 140      45.467   6.991 -14.128  1.00  0.00           C  
ATOM   2211  O   VAL A 140      45.406   6.619 -12.956  1.00  0.00           O  
ATOM   2212  CB  VAL A 140      45.260   5.314 -15.968  1.00  0.00           C  
ATOM   2213  CG1 VAL A 140      45.924   4.329 -15.018  1.00  0.00           C  
ATOM   2214  CG2 VAL A 140      44.282   4.599 -16.889  1.00  0.00           C  
ATOM   2215  H   VAL A 140      44.309   7.414 -17.059  1.00  0.00           H  
ATOM   2216  HA  VAL A 140      43.668   5.972 -14.675  1.00  0.00           H  
ATOM   2217  HB  VAL A 140      46.052   5.770 -16.562  1.00  0.00           H  
ATOM   2218 1HG1 VAL A 140      46.437   3.557 -15.593  1.00  0.00           H  
ATOM   2219 2HG1 VAL A 140      46.646   4.856 -14.394  1.00  0.00           H  
ATOM   2220 3HG1 VAL A 140      45.166   3.866 -14.386  1.00  0.00           H  
ATOM   2221 1HG2 VAL A 140      44.807   3.822 -17.444  1.00  0.00           H  
ATOM   2222 2HG2 VAL A 140      43.487   4.147 -16.295  1.00  0.00           H  
ATOM   2223 3HG2 VAL A 140      43.850   5.316 -17.588  1.00  0.00           H  
ATOM   2224  N   ASP A 141      46.336   7.901 -14.553  1.00  0.00           N  
ATOM   2225  CA  ASP A 141      47.291   8.531 -13.648  1.00  0.00           C  
ATOM   2226  C   ASP A 141      46.580   9.373 -12.597  1.00  0.00           C  
ATOM   2227  O   ASP A 141      46.957   9.369 -11.425  1.00  0.00           O  
ATOM   2228  CB  ASP A 141      48.276   9.405 -14.429  1.00  0.00           C  
ATOM   2229  CG  ASP A 141      49.398   9.955 -13.560  1.00  0.00           C  
ATOM   2230  OD1 ASP A 141      50.071   9.176 -12.929  1.00  0.00           O  
ATOM   2231  OD2 ASP A 141      49.571  11.150 -13.536  1.00  0.00           O  
ATOM   2232  H   ASP A 141      46.336   8.164 -15.528  1.00  0.00           H  
ATOM   2233  HA  ASP A 141      47.851   7.748 -13.136  1.00  0.00           H  
ATOM   2234 1HB  ASP A 141      48.715   8.822 -15.239  1.00  0.00           H  
ATOM   2235 2HB  ASP A 141      47.741  10.241 -14.880  1.00  0.00           H  
ATOM   2236  N   GLU A 142      45.549  10.095 -13.022  1.00  0.00           N  
ATOM   2237  CA  GLU A 142      44.783  10.944 -12.117  1.00  0.00           C  
ATOM   2238  C   GLU A 142      44.057  10.114 -11.066  1.00  0.00           C  
ATOM   2239  O   GLU A 142      44.004  10.487  -9.894  1.00  0.00           O  
ATOM   2240  CB  GLU A 142      43.775  11.787 -12.901  1.00  0.00           C  
ATOM   2241  CG  GLU A 142      44.400  12.870 -13.769  1.00  0.00           C  
ATOM   2242  CD  GLU A 142      43.387  13.629 -14.578  1.00  0.00           C  
ATOM   2243  OE1 GLU A 142      42.239  13.255 -14.560  1.00  0.00           O  
ATOM   2244  OE2 GLU A 142      43.761  14.585 -15.216  1.00  0.00           O  
ATOM   2245  H   GLU A 142      45.289  10.055 -13.997  1.00  0.00           H  
ATOM   2246  HA  GLU A 142      45.473  11.614 -11.603  1.00  0.00           H  
ATOM   2247 1HB  GLU A 142      43.185  11.139 -13.549  1.00  0.00           H  
ATOM   2248 2HB  GLU A 142      43.087  12.270 -12.207  1.00  0.00           H  
ATOM   2249 1HG  GLU A 142      44.935  13.570 -13.128  1.00  0.00           H  
ATOM   2250 2HG  GLU A 142      45.124  12.410 -14.440  1.00  0.00           H  
ATOM   2251  N   ILE A 143      43.498   8.987 -11.491  1.00  0.00           N  
ATOM   2252  CA  ILE A 143      42.775   8.102 -10.586  1.00  0.00           C  
ATOM   2253  C   ILE A 143      43.704   7.509  -9.535  1.00  0.00           C  
ATOM   2254  O   ILE A 143      43.342   7.401  -8.363  1.00  0.00           O  
ATOM   2255  CB  ILE A 143      42.087   6.965 -11.363  1.00  0.00           C  
ATOM   2256  CG1 ILE A 143      40.960   7.522 -12.238  1.00  0.00           C  
ATOM   2257  CG2 ILE A 143      41.550   5.914 -10.404  1.00  0.00           C  
ATOM   2258  CD1 ILE A 143      40.409   6.525 -13.232  1.00  0.00           C  
ATOM   2259  H   ILE A 143      43.576   8.737 -12.466  1.00  0.00           H  
ATOM   2260  HA  ILE A 143      42.009   8.682 -10.074  1.00  0.00           H  
ATOM   2261  HB  ILE A 143      42.805   6.497 -12.036  1.00  0.00           H  
ATOM   2262 1HG1 ILE A 143      40.141   7.860 -11.604  1.00  0.00           H  
ATOM   2263 2HG1 ILE A 143      41.323   8.389 -12.791  1.00  0.00           H  
ATOM   2264 1HG2 ILE A 143      41.066   5.118 -10.970  1.00  0.00           H  
ATOM   2265 2HG2 ILE A 143      42.373   5.498  -9.824  1.00  0.00           H  
ATOM   2266 3HG2 ILE A 143      40.826   6.372  -9.730  1.00  0.00           H  
ATOM   2267 1HD1 ILE A 143      39.615   6.993 -13.814  1.00  0.00           H  
ATOM   2268 2HD1 ILE A 143      41.206   6.199 -13.900  1.00  0.00           H  
ATOM   2269 3HD1 ILE A 143      40.007   5.665 -12.699  1.00  0.00           H  
ATOM   2270  N   VAL A 144      44.903   7.126  -9.960  1.00  0.00           N  
ATOM   2271  CA  VAL A 144      45.887   6.544  -9.055  1.00  0.00           C  
ATOM   2272  C   VAL A 144      46.333   7.552  -8.004  1.00  0.00           C  
ATOM   2273  O   VAL A 144      46.495   7.211  -6.832  1.00  0.00           O  
ATOM   2274  CB  VAL A 144      47.115   6.053  -9.845  1.00  0.00           C  
ATOM   2275  CG1 VAL A 144      48.221   5.620  -8.894  1.00  0.00           C  
ATOM   2276  CG2 VAL A 144      46.715   4.910 -10.765  1.00  0.00           C  
ATOM   2277  H   VAL A 144      45.139   7.241 -10.935  1.00  0.00           H  
ATOM   2278  HA  VAL A 144      45.431   5.691  -8.550  1.00  0.00           H  
ATOM   2279  HB  VAL A 144      47.507   6.879 -10.439  1.00  0.00           H  
ATOM   2280 1HG1 VAL A 144      49.081   5.276  -9.469  1.00  0.00           H  
ATOM   2281 2HG1 VAL A 144      48.516   6.463  -8.271  1.00  0.00           H  
ATOM   2282 3HG1 VAL A 144      47.861   4.808  -8.262  1.00  0.00           H  
ATOM   2283 1HG2 VAL A 144      47.588   4.568 -11.320  1.00  0.00           H  
ATOM   2284 2HG2 VAL A 144      46.318   4.086 -10.171  1.00  0.00           H  
ATOM   2285 3HG2 VAL A 144      45.953   5.254 -11.463  1.00  0.00           H  
ATOM   2286  N   VAL A 145      46.531   8.795  -8.429  1.00  0.00           N  
ATOM   2287  CA  VAL A 145      46.958   9.855  -7.524  1.00  0.00           C  
ATOM   2288  C   VAL A 145      45.895  10.144  -6.472  1.00  0.00           C  
ATOM   2289  O   VAL A 145      46.209  10.354  -5.300  1.00  0.00           O  
ATOM   2290  CB  VAL A 145      47.258  11.143  -8.314  1.00  0.00           C  
ATOM   2291  CG1 VAL A 145      47.519  12.302  -7.363  1.00  0.00           C  
ATOM   2292  CG2 VAL A 145      48.448  10.921  -9.234  1.00  0.00           C  
ATOM   2293  H   VAL A 145      46.382   9.011  -9.404  1.00  0.00           H  
ATOM   2294  HA  VAL A 145      47.870   9.533  -7.020  1.00  0.00           H  
ATOM   2295  HB  VAL A 145      46.382  11.406  -8.908  1.00  0.00           H  
ATOM   2296 1HG1 VAL A 145      47.729  13.204  -7.939  1.00  0.00           H  
ATOM   2297 2HG1 VAL A 145      46.641  12.466  -6.739  1.00  0.00           H  
ATOM   2298 3HG1 VAL A 145      48.376  12.068  -6.732  1.00  0.00           H  
ATOM   2299 1HG2 VAL A 145      48.654  11.835  -9.790  1.00  0.00           H  
ATOM   2300 2HG2 VAL A 145      49.322  10.652  -8.640  1.00  0.00           H  
ATOM   2301 3HG2 VAL A 145      48.223  10.115  -9.933  1.00  0.00           H  
ATOM   2302  N   LEU A 146      44.637  10.153  -6.898  1.00  0.00           N  
ATOM   2303  CA  LEU A 146      43.524  10.416  -5.993  1.00  0.00           C  
ATOM   2304  C   LEU A 146      43.398   9.322  -4.941  1.00  0.00           C  
ATOM   2305  O   LEU A 146      43.142   9.601  -3.769  1.00  0.00           O  
ATOM   2306  CB  LEU A 146      42.214  10.527  -6.783  1.00  0.00           C  
ATOM   2307  CG  LEU A 146      42.084  11.761  -7.685  1.00  0.00           C  
ATOM   2308  CD1 LEU A 146      40.824  11.641  -8.532  1.00  0.00           C  
ATOM   2309  CD2 LEU A 146      42.048  13.017  -6.827  1.00  0.00           C  
ATOM   2310  H   LEU A 146      44.447   9.973  -7.873  1.00  0.00           H  
ATOM   2311  HA  LEU A 146      43.708  11.362  -5.484  1.00  0.00           H  
ATOM   2312 1HB  LEU A 146      42.111   9.645  -7.412  1.00  0.00           H  
ATOM   2313 2HB  LEU A 146      41.383  10.543  -6.077  1.00  0.00           H  
ATOM   2314  HG  LEU A 146      42.937  11.808  -8.362  1.00  0.00           H  
ATOM   2315 1HD1 LEU A 146      40.731  12.517  -9.173  1.00  0.00           H  
ATOM   2316 2HD1 LEU A 146      40.885  10.745  -9.150  1.00  0.00           H  
ATOM   2317 3HD1 LEU A 146      39.953  11.575  -7.880  1.00  0.00           H  
ATOM   2318 1HD2 LEU A 146      41.956  13.894  -7.468  1.00  0.00           H  
ATOM   2319 2HD2 LEU A 146      41.194  12.971  -6.150  1.00  0.00           H  
ATOM   2320 3HD2 LEU A 146      42.968  13.087  -6.246  1.00  0.00           H  
ATOM   2321  N   VAL A 147      43.579   8.076  -5.367  1.00  0.00           N  
ATOM   2322  CA  VAL A 147      43.486   6.936  -4.462  1.00  0.00           C  
ATOM   2323  C   VAL A 147      44.587   6.977  -3.410  1.00  0.00           C  
ATOM   2324  O   VAL A 147      44.350   6.683  -2.238  1.00  0.00           O  
ATOM   2325  CB  VAL A 147      43.583   5.617  -5.252  1.00  0.00           C  
ATOM   2326  CG1 VAL A 147      43.678   4.433  -4.301  1.00  0.00           C  
ATOM   2327  CG2 VAL A 147      42.381   5.475  -6.173  1.00  0.00           C  
ATOM   2328  H   VAL A 147      43.786   7.915  -6.342  1.00  0.00           H  
ATOM   2329  HA  VAL A 147      42.519   6.972  -3.958  1.00  0.00           H  
ATOM   2330  HB  VAL A 147      44.498   5.626  -5.845  1.00  0.00           H  
ATOM   2331 1HG1 VAL A 147      43.746   3.509  -4.876  1.00  0.00           H  
ATOM   2332 2HG1 VAL A 147      44.565   4.538  -3.677  1.00  0.00           H  
ATOM   2333 3HG1 VAL A 147      42.790   4.402  -3.670  1.00  0.00           H  
ATOM   2334 1HG2 VAL A 147      42.457   4.541  -6.728  1.00  0.00           H  
ATOM   2335 2HG2 VAL A 147      41.467   5.472  -5.579  1.00  0.00           H  
ATOM   2336 3HG2 VAL A 147      42.357   6.312  -6.871  1.00  0.00           H  
ATOM   2337  N   VAL A 148      45.791   7.343  -3.836  1.00  0.00           N  
ATOM   2338  CA  VAL A 148      46.932   7.422  -2.931  1.00  0.00           C  
ATOM   2339  C   VAL A 148      46.726   8.505  -1.879  1.00  0.00           C  
ATOM   2340  O   VAL A 148      47.052   8.316  -0.707  1.00  0.00           O  
ATOM   2341  CB  VAL A 148      48.221   7.716  -3.721  1.00  0.00           C  
ATOM   2342  CG1 VAL A 148      49.378   7.986  -2.770  1.00  0.00           C  
ATOM   2343  CG2 VAL A 148      48.542   6.548  -4.642  1.00  0.00           C  
ATOM   2344  H   VAL A 148      45.919   7.572  -4.811  1.00  0.00           H  
ATOM   2345  HA  VAL A 148      47.041   6.461  -2.427  1.00  0.00           H  
ATOM   2346  HB  VAL A 148      48.075   8.618  -4.314  1.00  0.00           H  
ATOM   2347 1HG1 VAL A 148      50.281   8.192  -3.345  1.00  0.00           H  
ATOM   2348 2HG1 VAL A 148      49.142   8.848  -2.146  1.00  0.00           H  
ATOM   2349 3HG1 VAL A 148      49.542   7.113  -2.139  1.00  0.00           H  
ATOM   2350 1HG2 VAL A 148      49.454   6.763  -5.197  1.00  0.00           H  
ATOM   2351 2HG2 VAL A 148      48.682   5.645  -4.048  1.00  0.00           H  
ATOM   2352 3HG2 VAL A 148      47.718   6.399  -5.340  1.00  0.00           H  
ATOM   2353  N   GLU A 149      46.183   9.640  -2.305  1.00  0.00           N  
ATOM   2354  CA  GLU A 149      45.933  10.756  -1.400  1.00  0.00           C  
ATOM   2355  C   GLU A 149      44.894  10.390  -0.348  1.00  0.00           C  
ATOM   2356  O   GLU A 149      45.032  10.741   0.824  1.00  0.00           O  
ATOM   2357  CB  GLU A 149      45.468  11.985  -2.184  1.00  0.00           C  
ATOM   2358  CG  GLU A 149      46.544  12.621  -3.052  1.00  0.00           C  
ATOM   2359  CD  GLU A 149      46.033  13.780  -3.862  1.00  0.00           C  
ATOM   2360  OE1 GLU A 149      44.849  14.018  -3.843  1.00  0.00           O  
ATOM   2361  OE2 GLU A 149      46.828  14.429  -4.501  1.00  0.00           O  
ATOM   2362  H   GLU A 149      45.937   9.732  -3.280  1.00  0.00           H  
ATOM   2363  HA  GLU A 149      46.864  11.001  -0.887  1.00  0.00           H  
ATOM   2364 1HB  GLU A 149      44.635  11.710  -2.832  1.00  0.00           H  
ATOM   2365 2HB  GLU A 149      45.106  12.744  -1.490  1.00  0.00           H  
ATOM   2366 1HG  GLU A 149      47.354  12.970  -2.412  1.00  0.00           H  
ATOM   2367 2HG  GLU A 149      46.948  11.865  -3.724  1.00  0.00           H  
ATOM   2368  N   THR A 150      43.853   9.682  -0.774  1.00  0.00           N  
ATOM   2369  CA  THR A 150      42.788   9.267   0.131  1.00  0.00           C  
ATOM   2370  C   THR A 150      43.306   8.295   1.183  1.00  0.00           C  
ATOM   2371  O   THR A 150      42.938   8.379   2.355  1.00  0.00           O  
ATOM   2372  CB  THR A 150      41.624   8.620  -0.642  1.00  0.00           C  
ATOM   2373  OG1 THR A 150      41.071   9.570  -1.562  1.00  0.00           O  
ATOM   2374  CG2 THR A 150      40.538   8.157   0.317  1.00  0.00           C  
ATOM   2375  H   THR A 150      43.799   9.425  -1.749  1.00  0.00           H  
ATOM   2376  HA  THR A 150      42.409  10.150   0.647  1.00  0.00           H  
ATOM   2377  HB  THR A 150      41.993   7.763  -1.205  1.00  0.00           H  
ATOM   2378  HG1 THR A 150      41.623   9.614  -2.347  1.00  0.00           H  
ATOM   2379 1HG2 THR A 150      39.724   7.702  -0.247  1.00  0.00           H  
ATOM   2380 2HG2 THR A 150      40.953   7.426   1.010  1.00  0.00           H  
ATOM   2381 3HG2 THR A 150      40.158   9.011   0.876  1.00  0.00           H  
ATOM   2382  N   ILE A 151      44.162   7.372   0.757  1.00  0.00           N  
ATOM   2383  CA  ILE A 151      44.732   6.381   1.662  1.00  0.00           C  
ATOM   2384  C   ILE A 151      45.616   7.040   2.714  1.00  0.00           C  
ATOM   2385  O   ILE A 151      45.589   6.664   3.886  1.00  0.00           O  
ATOM   2386  CB  ILE A 151      45.551   5.334   0.885  1.00  0.00           C  
ATOM   2387  CG1 ILE A 151      44.631   4.479   0.009  1.00  0.00           C  
ATOM   2388  CG2 ILE A 151      46.342   4.459   1.844  1.00  0.00           C  
ATOM   2389  CD1 ILE A 151      45.367   3.611  -0.985  1.00  0.00           C  
ATOM   2390  H   ILE A 151      44.424   7.357  -0.218  1.00  0.00           H  
ATOM   2391  HA  ILE A 151      43.917   5.871   2.173  1.00  0.00           H  
ATOM   2392  HB  ILE A 151      46.244   5.840   0.213  1.00  0.00           H  
ATOM   2393 1HG1 ILE A 151      44.023   3.834   0.643  1.00  0.00           H  
ATOM   2394 2HG1 ILE A 151      43.950   5.127  -0.544  1.00  0.00           H  
ATOM   2395 1HG2 ILE A 151      46.915   3.724   1.278  1.00  0.00           H  
ATOM   2396 2HG2 ILE A 151      47.023   5.079   2.425  1.00  0.00           H  
ATOM   2397 3HG2 ILE A 151      45.657   3.944   2.517  1.00  0.00           H  
ATOM   2398 1HD1 ILE A 151      44.648   3.035  -1.568  1.00  0.00           H  
ATOM   2399 2HD1 ILE A 151      45.956   4.240  -1.653  1.00  0.00           H  
ATOM   2400 3HD1 ILE A 151      46.029   2.929  -0.452  1.00  0.00           H  
ATOM   2401  N   VAL A 152      46.399   8.025   2.288  1.00  0.00           N  
ATOM   2402  CA  VAL A 152      47.293   8.738   3.193  1.00  0.00           C  
ATOM   2403  C   VAL A 152      46.509   9.513   4.245  1.00  0.00           C  
ATOM   2404  O   VAL A 152      46.886   9.543   5.417  1.00  0.00           O  
ATOM   2405  CB  VAL A 152      48.188   9.712   2.403  1.00  0.00           C  
ATOM   2406  CG1 VAL A 152      48.986  10.591   3.353  1.00  0.00           C  
ATOM   2407  CG2 VAL A 152      49.114   8.932   1.483  1.00  0.00           C  
ATOM   2408  H   VAL A 152      46.374   8.286   1.313  1.00  0.00           H  
ATOM   2409  HA  VAL A 152      47.929   8.009   3.697  1.00  0.00           H  
ATOM   2410  HB  VAL A 152      47.555  10.371   1.809  1.00  0.00           H  
ATOM   2411 1HG1 VAL A 152      49.613  11.274   2.778  1.00  0.00           H  
ATOM   2412 2HG1 VAL A 152      48.303  11.167   3.977  1.00  0.00           H  
ATOM   2413 3HG1 VAL A 152      49.617   9.966   3.985  1.00  0.00           H  
ATOM   2414 1HG2 VAL A 152      49.743   9.627   0.927  1.00  0.00           H  
ATOM   2415 2HG2 VAL A 152      49.743   8.268   2.076  1.00  0.00           H  
ATOM   2416 3HG2 VAL A 152      48.521   8.342   0.784  1.00  0.00           H  
ATOM   2417  N   GLU A 153      45.417  10.139   3.819  1.00  0.00           N  
ATOM   2418  CA  GLU A 153      44.578  10.915   4.724  1.00  0.00           C  
ATOM   2419  C   GLU A 153      43.930  10.024   5.776  1.00  0.00           C  
ATOM   2420  O   GLU A 153      43.844  10.392   6.948  1.00  0.00           O  
ATOM   2421  CB  GLU A 153      43.498  11.663   3.940  1.00  0.00           C  
ATOM   2422  CG  GLU A 153      44.023  12.798   3.072  1.00  0.00           C  
ATOM   2423  CD  GLU A 153      42.944  13.462   2.262  1.00  0.00           C  
ATOM   2424  OE1 GLU A 153      41.835  12.986   2.281  1.00  0.00           O  
ATOM   2425  OE2 GLU A 153      43.230  14.448   1.624  1.00  0.00           O  
ATOM   2426  H   GLU A 153      45.162  10.075   2.844  1.00  0.00           H  
ATOM   2427  HA  GLU A 153      45.205  11.645   5.237  1.00  0.00           H  
ATOM   2428 1HB  GLU A 153      42.969  10.964   3.292  1.00  0.00           H  
ATOM   2429 2HB  GLU A 153      42.769  12.082   4.633  1.00  0.00           H  
ATOM   2430 1HG  GLU A 153      44.492  13.544   3.713  1.00  0.00           H  
ATOM   2431 2HG  GLU A 153      44.785  12.405   2.401  1.00  0.00           H  
ATOM   2432  N   ALA A 154      43.475   8.850   5.351  1.00  0.00           N  
ATOM   2433  CA  ALA A 154      42.834   7.903   6.255  1.00  0.00           C  
ATOM   2434  C   ALA A 154      43.813   7.397   7.307  1.00  0.00           C  
ATOM   2435  O   ALA A 154      43.462   7.257   8.479  1.00  0.00           O  
ATOM   2436  CB  ALA A 154      42.249   6.737   5.472  1.00  0.00           C  
ATOM   2437  H   ALA A 154      43.576   8.607   4.376  1.00  0.00           H  
ATOM   2438  HA  ALA A 154      42.027   8.422   6.772  1.00  0.00           H  
ATOM   2439 1HB  ALA A 154      41.773   6.038   6.161  1.00  0.00           H  
ATOM   2440 2HB  ALA A 154      41.508   7.109   4.764  1.00  0.00           H  
ATOM   2441 3HB  ALA A 154      43.044   6.227   4.931  1.00  0.00           H  
ATOM   2442  N   VAL A 155      45.042   7.124   6.882  1.00  0.00           N  
ATOM   2443  CA  VAL A 155      46.074   6.633   7.786  1.00  0.00           C  
ATOM   2444  C   VAL A 155      46.427   7.676   8.838  1.00  0.00           C  
ATOM   2445  O   VAL A 155      46.618   7.350  10.010  1.00  0.00           O  
ATOM   2446  CB  VAL A 155      47.341   6.256   6.996  1.00  0.00           C  
ATOM   2447  CG1 VAL A 155      48.482   5.924   7.945  1.00  0.00           C  
ATOM   2448  CG2 VAL A 155      47.047   5.082   6.075  1.00  0.00           C  
ATOM   2449  H   VAL A 155      45.267   7.260   5.907  1.00  0.00           H  
ATOM   2450  HA  VAL A 155      45.697   5.742   8.290  1.00  0.00           H  
ATOM   2451  HB  VAL A 155      47.657   7.114   6.402  1.00  0.00           H  
ATOM   2452 1HG1 VAL A 155      49.370   5.660   7.370  1.00  0.00           H  
ATOM   2453 2HG1 VAL A 155      48.700   6.790   8.570  1.00  0.00           H  
ATOM   2454 3HG1 VAL A 155      48.197   5.083   8.577  1.00  0.00           H  
ATOM   2455 1HG2 VAL A 155      47.947   4.821   5.519  1.00  0.00           H  
ATOM   2456 2HG2 VAL A 155      46.725   4.225   6.668  1.00  0.00           H  
ATOM   2457 3HG2 VAL A 155      46.256   5.356   5.377  1.00  0.00           H  
ATOM   2458  N   LYS A 156      46.512   8.932   8.413  1.00  0.00           N  
ATOM   2459  CA  LYS A 156      46.843  10.027   9.317  1.00  0.00           C  
ATOM   2460  C   LYS A 156      45.758  10.219  10.369  1.00  0.00           C  
ATOM   2461  O   LYS A 156      46.051  10.457  11.541  1.00  0.00           O  
ATOM   2462  CB  LYS A 156      47.052  11.324   8.534  1.00  0.00           C  
ATOM   2463  CG  LYS A 156      48.318  11.351   7.688  1.00  0.00           C  
ATOM   2464  CD  LYS A 156      48.446  12.662   6.926  1.00  0.00           C  
ATOM   2465  CE  LYS A 156      49.705  12.687   6.073  1.00  0.00           C  
ATOM   2466  NZ  LYS A 156      49.823  13.947   5.291  1.00  0.00           N  
ATOM   2467  H   LYS A 156      46.343   9.134   7.438  1.00  0.00           H  
ATOM   2468  HA  LYS A 156      47.770   9.780   9.835  1.00  0.00           H  
ATOM   2469 1HB  LYS A 156      46.203  11.489   7.870  1.00  0.00           H  
ATOM   2470 2HB  LYS A 156      47.094  12.165   9.226  1.00  0.00           H  
ATOM   2471 1HG  LYS A 156      49.189  11.230   8.333  1.00  0.00           H  
ATOM   2472 2HG  LYS A 156      48.298  10.527   6.976  1.00  0.00           H  
ATOM   2473 1HD  LYS A 156      47.576  12.793   6.280  1.00  0.00           H  
ATOM   2474 2HD  LYS A 156      48.480  13.492   7.632  1.00  0.00           H  
ATOM   2475 1HE  LYS A 156      50.580  12.587   6.713  1.00  0.00           H  
ATOM   2476 2HE  LYS A 156      49.692  11.845   5.380  1.00  0.00           H  
ATOM   2477 1HZ  LYS A 156      50.669  13.924   4.739  1.00  0.00           H  
ATOM   2478 2HZ  LYS A 156      49.025  14.041   4.679  1.00  0.00           H  
ATOM   2479 3HZ  LYS A 156      49.856  14.734   5.923  1.00  0.00           H  
ATOM   2480  N   LEU A 157      44.503  10.114   9.944  1.00  0.00           N  
ATOM   2481  CA  LEU A 157      43.372  10.276  10.848  1.00  0.00           C  
ATOM   2482  C   LEU A 157      43.345   9.175  11.900  1.00  0.00           C  
ATOM   2483  O   LEU A 157      43.066   9.429  13.072  1.00  0.00           O  
ATOM   2484  CB  LEU A 157      42.057  10.269  10.058  1.00  0.00           C  
ATOM   2485  CG  LEU A 157      41.817  11.486   9.155  1.00  0.00           C  
ATOM   2486  CD1 LEU A 157      40.574  11.254   8.308  1.00  0.00           C  
ATOM   2487  CD2 LEU A 157      41.669  12.734  10.014  1.00  0.00           C  
ATOM   2488  H   LEU A 157      44.329   9.917   8.969  1.00  0.00           H  
ATOM   2489  HA  LEU A 157      43.470  11.234  11.357  1.00  0.00           H  
ATOM   2490 1HB  LEU A 157      42.035   9.381   9.429  1.00  0.00           H  
ATOM   2491 2HB  LEU A 157      41.228  10.211  10.763  1.00  0.00           H  
ATOM   2492  HG  LEU A 157      42.663  11.610   8.479  1.00  0.00           H  
ATOM   2493 1HD1 LEU A 157      40.403  12.119   7.667  1.00  0.00           H  
ATOM   2494 2HD1 LEU A 157      40.715  10.367   7.690  1.00  0.00           H  
ATOM   2495 3HD1 LEU A 157      39.712  11.110   8.959  1.00  0.00           H  
ATOM   2496 1HD2 LEU A 157      41.499  13.599   9.372  1.00  0.00           H  
ATOM   2497 2HD2 LEU A 157      40.823  12.612  10.690  1.00  0.00           H  
ATOM   2498 3HD2 LEU A 157      42.579  12.886  10.595  1.00  0.00           H  
ATOM   2499  N   PHE A 158      43.637   7.950  11.475  1.00  0.00           N  
ATOM   2500  CA  PHE A 158      43.647   6.807  12.379  1.00  0.00           C  
ATOM   2501  C   PHE A 158      44.740   6.946  13.431  1.00  0.00           C  
ATOM   2502  O   PHE A 158      44.531   6.632  14.603  1.00  0.00           O  
ATOM   2503  CB  PHE A 158      43.848   5.508  11.596  1.00  0.00           C  
ATOM   2504  CG  PHE A 158      43.801   4.273  12.449  1.00  0.00           C  
ATOM   2505  CD1 PHE A 158      42.722   4.031  13.285  1.00  0.00           C  
ATOM   2506  CD2 PHE A 158      44.836   3.351  12.417  1.00  0.00           C  
ATOM   2507  CE1 PHE A 158      42.678   2.894  14.071  1.00  0.00           C  
ATOM   2508  CE2 PHE A 158      44.795   2.213  13.200  1.00  0.00           C  
ATOM   2509  CZ  PHE A 158      43.714   1.985  14.028  1.00  0.00           C  
ATOM   2510  H   PHE A 158      43.858   7.807  10.500  1.00  0.00           H  
ATOM   2511  HA  PHE A 158      42.684   6.761  12.890  1.00  0.00           H  
ATOM   2512 1HB  PHE A 158      43.078   5.423  10.830  1.00  0.00           H  
ATOM   2513 2HB  PHE A 158      44.811   5.535  11.089  1.00  0.00           H  
ATOM   2514  HD1 PHE A 158      41.902   4.749  13.318  1.00  0.00           H  
ATOM   2515  HD2 PHE A 158      45.690   3.531  11.764  1.00  0.00           H  
ATOM   2516  HE1 PHE A 158      41.823   2.716  14.723  1.00  0.00           H  
ATOM   2517  HE2 PHE A 158      45.614   1.496  13.166  1.00  0.00           H  
ATOM   2518  HZ  PHE A 158      43.680   1.090  14.647  1.00  0.00           H  
ATOM   2519  N   ALA A 159      45.907   7.419  13.006  1.00  0.00           N  
ATOM   2520  CA  ALA A 159      47.035   7.601  13.910  1.00  0.00           C  
ATOM   2521  C   ALA A 159      46.675   8.532  15.061  1.00  0.00           C  
ATOM   2522  O   ALA A 159      46.956   8.236  16.222  1.00  0.00           O  
ATOM   2523  CB  ALA A 159      48.240   8.139  13.151  1.00  0.00           C  
ATOM   2524  H   ALA A 159      46.015   7.659  12.031  1.00  0.00           H  
ATOM   2525  HA  ALA A 159      47.290   6.629  14.334  1.00  0.00           H  
ATOM   2526 1HB  ALA A 159      49.075   8.269  13.840  1.00  0.00           H  
ATOM   2527 2HB  ALA A 159      48.521   7.434  12.369  1.00  0.00           H  
ATOM   2528 3HB  ALA A 159      47.988   9.098  12.702  1.00  0.00           H  
ATOM   2529  N   LYS A 160      46.052   9.658  14.732  1.00  0.00           N  
ATOM   2530  CA  LYS A 160      45.651  10.634  15.738  1.00  0.00           C  
ATOM   2531  C   LYS A 160      44.727  10.009  16.775  1.00  0.00           C  
ATOM   2532  O   LYS A 160      44.873  10.246  17.974  1.00  0.00           O  
ATOM   2533  CB  LYS A 160      44.967  11.833  15.079  1.00  0.00           C  
ATOM   2534  CG  LYS A 160      45.903  12.730  14.279  1.00  0.00           C  
ATOM   2535  CD  LYS A 160      45.147  13.884  13.638  1.00  0.00           C  
ATOM   2536  CE  LYS A 160      46.078  14.773  12.826  1.00  0.00           C  
ATOM   2537  NZ  LYS A 160      45.346  15.885  12.161  1.00  0.00           N  
ATOM   2538  H   LYS A 160      45.851   9.843  13.760  1.00  0.00           H  
ATOM   2539  HA  LYS A 160      46.545  10.984  16.256  1.00  0.00           H  
ATOM   2540 1HB  LYS A 160      44.185  11.480  14.405  1.00  0.00           H  
ATOM   2541 2HB  LYS A 160      44.489  12.445  15.843  1.00  0.00           H  
ATOM   2542 1HG  LYS A 160      46.673  13.132  14.939  1.00  0.00           H  
ATOM   2543 2HG  LYS A 160      46.387  12.145  13.498  1.00  0.00           H  
ATOM   2544 1HD  LYS A 160      44.370  13.491  12.982  1.00  0.00           H  
ATOM   2545 2HD  LYS A 160      44.673  14.485  14.414  1.00  0.00           H  
ATOM   2546 1HE  LYS A 160      46.840  15.195  13.480  1.00  0.00           H  
ATOM   2547 2HE  LYS A 160      46.577  14.176  12.063  1.00  0.00           H  
ATOM   2548 1HZ  LYS A 160      45.998  16.449  11.633  1.00  0.00           H  
ATOM   2549 2HZ  LYS A 160      44.649  15.503  11.536  1.00  0.00           H  
ATOM   2550 3HZ  LYS A 160      44.895  16.457  12.860  1.00  0.00           H  
ATOM   2551  N   LYS A 161      43.779   9.212  16.299  1.00  0.00           N  
ATOM   2552  CA  LYS A 161      42.787   8.570  17.149  1.00  0.00           C  
ATOM   2553  C   LYS A 161      43.364   7.506  18.090  1.00  0.00           C  
ATOM   2554  O   LYS A 161      42.874   7.316  19.203  1.00  0.00           O  
ATOM   2555  CB  LYS A 161      41.696   7.946  16.277  1.00  0.00           C  
ATOM   2556  CG  LYS A 161      40.794   8.956  15.580  1.00  0.00           C  
ATOM   2557  CD  LYS A 161      39.745   8.261  14.725  1.00  0.00           C  
ATOM   2558  CE  LYS A 161      38.844   9.268  14.025  1.00  0.00           C  
ATOM   2559  NZ  LYS A 161      37.837   8.604  13.154  1.00  0.00           N  
ATOM   2560  H   LYS A 161      43.736   9.038  15.305  1.00  0.00           H  
ATOM   2561  HA  LYS A 161      42.333   9.330  17.785  1.00  0.00           H  
ATOM   2562 1HB  LYS A 161      42.155   7.322  15.510  1.00  0.00           H  
ATOM   2563 2HB  LYS A 161      41.065   7.301  16.890  1.00  0.00           H  
ATOM   2564 1HG  LYS A 161      40.292   9.572  16.327  1.00  0.00           H  
ATOM   2565 2HG  LYS A 161      41.397   9.604  14.945  1.00  0.00           H  
ATOM   2566 1HD  LYS A 161      40.238   7.643  13.974  1.00  0.00           H  
ATOM   2567 2HD  LYS A 161      39.131   7.616  15.354  1.00  0.00           H  
ATOM   2568 1HE  LYS A 161      38.324   9.869  14.769  1.00  0.00           H  
ATOM   2569 2HE  LYS A 161      39.452   9.934  13.412  1.00  0.00           H  
ATOM   2570 1HZ  LYS A 161      37.261   9.304  12.709  1.00  0.00           H  
ATOM   2571 2HZ  LYS A 161      38.309   8.057  12.448  1.00  0.00           H  
ATOM   2572 3HZ  LYS A 161      37.255   7.997  13.715  1.00  0.00           H  
ATOM   2573  N   SER A 162      44.404   6.814  17.643  1.00  0.00           N  
ATOM   2574  CA  SER A 162      44.810   5.568  18.294  1.00  0.00           C  
ATOM   2575  C   SER A 162      46.181   5.688  18.952  1.00  0.00           C  
ATOM   2576  O   SER A 162      47.102   6.279  18.387  1.00  0.00           O  
ATOM   2577  CB  SER A 162      44.828   4.438  17.283  1.00  0.00           C  
ATOM   2578  OG  SER A 162      45.299   3.253  17.864  1.00  0.00           O  
ATOM   2579  H   SER A 162      44.917   7.158  16.843  1.00  0.00           H  
ATOM   2580  HA  SER A 162      44.084   5.332  19.073  1.00  0.00           H  
ATOM   2581 1HB  SER A 162      43.822   4.281  16.895  1.00  0.00           H  
ATOM   2582 2HB  SER A 162      45.464   4.712  16.443  1.00  0.00           H  
ATOM   2583  HG  SER A 162      44.752   2.548  17.509  1.00  0.00           H  
ATOM   2584  N   ASP A 163      46.304   5.121  20.150  1.00  0.00           N  
ATOM   2585  CA  ASP A 163      47.545   5.207  20.913  1.00  0.00           C  
ATOM   2586  C   ASP A 163      48.299   3.882  20.967  1.00  0.00           C  
ATOM   2587  O   ASP A 163      49.313   3.761  21.655  1.00  0.00           O  
ATOM   2588  CB  ASP A 163      47.253   5.682  22.339  1.00  0.00           C  
ATOM   2589  CG  ASP A 163      46.375   4.711  23.118  1.00  0.00           C  
ATOM   2590  OD1 ASP A 163      45.660   3.959  22.499  1.00  0.00           O  
ATOM   2591  OD2 ASP A 163      46.428   4.732  24.324  1.00  0.00           O  
ATOM   2592  H   ASP A 163      45.519   4.619  20.540  1.00  0.00           H  
ATOM   2593  HA  ASP A 163      48.198   5.935  20.431  1.00  0.00           H  
ATOM   2594 1HB  ASP A 163      48.191   5.814  22.878  1.00  0.00           H  
ATOM   2595 2HB  ASP A 163      46.755   6.652  22.304  1.00  0.00           H  
ATOM   2596  N   ASP A 164      47.803   2.881  20.238  1.00  0.00           N  
ATOM   2597  CA  ASP A 164      48.446   1.569  20.207  1.00  0.00           C  
ATOM   2598  C   ASP A 164      49.725   1.602  19.380  1.00  0.00           C  
ATOM   2599  O   ASP A 164      49.722   2.047  18.232  1.00  0.00           O  
ATOM   2600  CB  ASP A 164      47.492   0.516  19.638  1.00  0.00           C  
ATOM   2601  CG  ASP A 164      48.063  -0.895  19.698  1.00  0.00           C  
ATOM   2602  OD1 ASP A 164      49.023  -1.155  19.012  1.00  0.00           O  
ATOM   2603  OD2 ASP A 164      47.534  -1.698  20.428  1.00  0.00           O  
ATOM   2604  H   ASP A 164      46.965   3.035  19.696  1.00  0.00           H  
ATOM   2605  HA  ASP A 164      48.707   1.287  21.228  1.00  0.00           H  
ATOM   2606 1HB  ASP A 164      46.554   0.536  20.194  1.00  0.00           H  
ATOM   2607 2HB  ASP A 164      47.262   0.756  18.600  1.00  0.00           H  
ATOM   2608  N   GLY A 165      51.014   1.307  19.395  1.00  0.00           N  
ATOM   2609  CA  GLY A 165      51.904   1.513  18.258  1.00  0.00           C  
ATOM   2610  C   GLY A 165      51.736   0.417  17.194  1.00  0.00           C  
ATOM   2611  O   GLY A 165      51.914   0.664  16.001  1.00  0.00           O  
ATOM   2612  H   GLY A 165      51.420   0.916  20.233  1.00  0.00           H  
ATOM   2613 1HA  GLY A 165      51.702   2.486  17.810  1.00  0.00           H  
ATOM   2614 2HA  GLY A 165      52.937   1.526  18.603  1.00  0.00           H  
ATOM   2615  N   ARG A 166      51.395  -0.773  17.658  1.00  0.00           N  
ATOM   2616  CA  ARG A 166      51.188  -1.963  16.842  1.00  0.00           C  
ATOM   2617  C   ARG A 166      50.111  -1.730  15.790  1.00  0.00           C  
ATOM   2618  O   ARG A 166      50.292  -2.061  14.618  1.00  0.00           O  
ATOM   2619  CB  ARG A 166      50.794  -3.147  17.713  1.00  0.00           C  
ATOM   2620  CG  ARG A 166      50.586  -4.452  16.962  1.00  0.00           C  
ATOM   2621  CD  ARG A 166      50.125  -5.538  17.864  1.00  0.00           C  
ATOM   2622  NE  ARG A 166      48.825  -5.245  18.445  1.00  0.00           N  
ATOM   2623  CZ  ARG A 166      47.649  -5.400  17.805  1.00  0.00           C  
ATOM   2624  NH1 ARG A 166      47.627  -5.844  16.568  1.00  0.00           N  
ATOM   2625  NH2 ARG A 166      46.518  -5.104  18.422  1.00  0.00           N  
ATOM   2626  H   ARG A 166      51.261  -0.894  18.652  1.00  0.00           H  
ATOM   2627  HA  ARG A 166      52.123  -2.201  16.334  1.00  0.00           H  
ATOM   2628 1HB  ARG A 166      51.565  -3.318  18.464  1.00  0.00           H  
ATOM   2629 2HB  ARG A 166      49.868  -2.919  18.240  1.00  0.00           H  
ATOM   2630 1HG  ARG A 166      49.835  -4.310  16.185  1.00  0.00           H  
ATOM   2631 2HG  ARG A 166      51.527  -4.763  16.504  1.00  0.00           H  
ATOM   2632 1HD  ARG A 166      50.046  -6.469  17.303  1.00  0.00           H  
ATOM   2633 2HD  ARG A 166      50.840  -5.664  18.676  1.00  0.00           H  
ATOM   2634  HE  ARG A 166      48.801  -4.901  19.396  1.00  0.00           H  
ATOM   2635 1HH1 ARG A 166      48.492  -6.069  16.097  1.00  0.00           H  
ATOM   2636 2HH1 ARG A 166      46.746  -5.960  16.089  1.00  0.00           H  
ATOM   2637 1HH2 ARG A 166      46.535  -4.763  19.373  1.00  0.00           H  
ATOM   2638 2HH2 ARG A 166      45.637  -5.220  17.943  1.00  0.00           H  
ATOM   2639  N   LEU A 167      48.989  -1.158  16.215  1.00  0.00           N  
ATOM   2640  CA  LEU A 167      47.881  -0.879  15.310  1.00  0.00           C  
ATOM   2641  C   LEU A 167      48.273   0.151  14.259  1.00  0.00           C  
ATOM   2642  O   LEU A 167      47.918   0.023  13.087  1.00  0.00           O  
ATOM   2643  CB  LEU A 167      46.666  -0.376  16.100  1.00  0.00           C  
ATOM   2644  CG  LEU A 167      45.983  -1.412  17.001  1.00  0.00           C  
ATOM   2645  CD1 LEU A 167      44.919  -0.727  17.847  1.00  0.00           C  
ATOM   2646  CD2 LEU A 167      45.374  -2.510  16.141  1.00  0.00           C  
ATOM   2647  H   LEU A 167      48.902  -0.910  17.190  1.00  0.00           H  
ATOM   2648  HA  LEU A 167      47.610  -1.803  14.800  1.00  0.00           H  
ATOM   2649 1HB  LEU A 167      46.981   0.455  16.729  1.00  0.00           H  
ATOM   2650 2HB  LEU A 167      45.921  -0.008  15.394  1.00  0.00           H  
ATOM   2651  HG  LEU A 167      46.718  -1.847  17.678  1.00  0.00           H  
ATOM   2652 1HD1 LEU A 167      44.433  -1.463  18.488  1.00  0.00           H  
ATOM   2653 2HD1 LEU A 167      45.385   0.041  18.466  1.00  0.00           H  
ATOM   2654 3HD1 LEU A 167      44.176  -0.267  17.196  1.00  0.00           H  
ATOM   2655 1HD2 LEU A 167      44.889  -3.247  16.782  1.00  0.00           H  
ATOM   2656 2HD2 LEU A 167      44.637  -2.076  15.465  1.00  0.00           H  
ATOM   2657 3HD2 LEU A 167      46.159  -2.995  15.560  1.00  0.00           H  
ATOM   2658  N   VAL A 168      49.007   1.173  14.684  1.00  0.00           N  
ATOM   2659  CA  VAL A 168      49.450   2.227  13.779  1.00  0.00           C  
ATOM   2660  C   VAL A 168      50.409   1.684  12.728  1.00  0.00           C  
ATOM   2661  O   VAL A 168      50.335   2.054  11.556  1.00  0.00           O  
ATOM   2662  CB  VAL A 168      50.143   3.353  14.569  1.00  0.00           C  
ATOM   2663  CG1 VAL A 168      50.773   4.361  13.618  1.00  0.00           C  
ATOM   2664  CG2 VAL A 168      49.141   4.033  15.489  1.00  0.00           C  
ATOM   2665  H   VAL A 168      49.265   1.221  15.659  1.00  0.00           H  
ATOM   2666  HA  VAL A 168      48.576   2.640  13.274  1.00  0.00           H  
ATOM   2667  HB  VAL A 168      50.950   2.924  15.163  1.00  0.00           H  
ATOM   2668 1HG1 VAL A 168      51.258   5.149  14.193  1.00  0.00           H  
ATOM   2669 2HG1 VAL A 168      51.513   3.859  12.995  1.00  0.00           H  
ATOM   2670 3HG1 VAL A 168      50.000   4.797  12.986  1.00  0.00           H  
ATOM   2671 1HG2 VAL A 168      49.638   4.828  16.044  1.00  0.00           H  
ATOM   2672 2HG2 VAL A 168      48.331   4.457  14.895  1.00  0.00           H  
ATOM   2673 3HG2 VAL A 168      48.734   3.302  16.187  1.00  0.00           H  
ATOM   2674  N   LYS A 169      51.309   0.805  13.153  1.00  0.00           N  
ATOM   2675  CA  LYS A 169      52.285   0.209  12.248  1.00  0.00           C  
ATOM   2676  C   LYS A 169      51.604  -0.657  11.197  1.00  0.00           C  
ATOM   2677  O   LYS A 169      51.981  -0.639  10.025  1.00  0.00           O  
ATOM   2678  CB  LYS A 169      53.306  -0.619  13.030  1.00  0.00           C  
ATOM   2679  CG  LYS A 169      54.370  -1.284  12.167  1.00  0.00           C  
ATOM   2680  CD  LYS A 169      54.002  -2.724  11.847  1.00  0.00           C  
ATOM   2681  CE  LYS A 169      54.119  -3.613  13.076  1.00  0.00           C  
ATOM   2682  NZ  LYS A 169      53.716  -5.017  12.789  1.00  0.00           N  
ATOM   2683  H   LYS A 169      51.318   0.542  14.128  1.00  0.00           H  
ATOM   2684  HA  LYS A 169      52.811   1.011  11.729  1.00  0.00           H  
ATOM   2685 1HB  LYS A 169      53.813   0.019  13.755  1.00  0.00           H  
ATOM   2686 2HB  LYS A 169      52.790  -1.402  13.587  1.00  0.00           H  
ATOM   2687 1HG  LYS A 169      54.481  -0.729  11.235  1.00  0.00           H  
ATOM   2688 2HG  LYS A 169      55.325  -1.270  12.693  1.00  0.00           H  
ATOM   2689 1HD  LYS A 169      52.977  -2.764  11.476  1.00  0.00           H  
ATOM   2690 2HD  LYS A 169      54.665  -3.105  11.070  1.00  0.00           H  
ATOM   2691 1HE  LYS A 169      55.149  -3.610  13.430  1.00  0.00           H  
ATOM   2692 2HE  LYS A 169      53.484  -3.222  13.870  1.00  0.00           H  
ATOM   2693 1HZ  LYS A 169      53.807  -5.572  13.628  1.00  0.00           H  
ATOM   2694 2HZ  LYS A 169      52.755  -5.034  12.477  1.00  0.00           H  
ATOM   2695 3HZ  LYS A 169      54.311  -5.397  12.067  1.00  0.00           H  
ATOM   2696  N   GLU A 170      50.599  -1.415  11.622  1.00  0.00           N  
ATOM   2697  CA  GLU A 170      49.863  -2.290  10.717  1.00  0.00           C  
ATOM   2698  C   GLU A 170      49.109  -1.486   9.666  1.00  0.00           C  
ATOM   2699  O   GLU A 170      49.070  -1.861   8.494  1.00  0.00           O  
ATOM   2700  CB  GLU A 170      48.884  -3.167  11.501  1.00  0.00           C  
ATOM   2701  CG  GLU A 170      49.547  -4.228  12.368  1.00  0.00           C  
ATOM   2702  CD  GLU A 170      48.560  -5.022  13.178  1.00  0.00           C  
ATOM   2703  OE1 GLU A 170      47.400  -4.687  13.160  1.00  0.00           O  
ATOM   2704  OE2 GLU A 170      48.967  -5.964  13.816  1.00  0.00           O  
ATOM   2705  H   GLU A 170      50.338  -1.384  12.597  1.00  0.00           H  
ATOM   2706  HA  GLU A 170      50.576  -2.935  10.203  1.00  0.00           H  
ATOM   2707 1HB  GLU A 170      48.272  -2.540  12.149  1.00  0.00           H  
ATOM   2708 2HB  GLU A 170      48.213  -3.674  10.807  1.00  0.00           H  
ATOM   2709 1HG  GLU A 170      50.105  -4.910  11.728  1.00  0.00           H  
ATOM   2710 2HG  GLU A 170      50.254  -3.743  13.040  1.00  0.00           H  
ATOM   2711  N   VAL A 171      48.511  -0.379  10.091  1.00  0.00           N  
ATOM   2712  CA  VAL A 171      47.757   0.480   9.186  1.00  0.00           C  
ATOM   2713  C   VAL A 171      48.665   1.105   8.135  1.00  0.00           C  
ATOM   2714  O   VAL A 171      48.300   1.201   6.963  1.00  0.00           O  
ATOM   2715  CB  VAL A 171      47.047   1.596   9.976  1.00  0.00           C  
ATOM   2716  CG1 VAL A 171      46.416   2.602   9.025  1.00  0.00           C  
ATOM   2717  CG2 VAL A 171      45.997   0.991  10.896  1.00  0.00           C  
ATOM   2718  H   VAL A 171      48.580  -0.126  11.066  1.00  0.00           H  
ATOM   2719  HA  VAL A 171      47.003  -0.126   8.681  1.00  0.00           H  
ATOM   2720  HB  VAL A 171      47.786   2.134  10.570  1.00  0.00           H  
ATOM   2721 1HG1 VAL A 171      45.919   3.384   9.600  1.00  0.00           H  
ATOM   2722 2HG1 VAL A 171      47.191   3.049   8.402  1.00  0.00           H  
ATOM   2723 3HG1 VAL A 171      45.686   2.098   8.393  1.00  0.00           H  
ATOM   2724 1HG2 VAL A 171      45.500   1.786  11.451  1.00  0.00           H  
ATOM   2725 2HG2 VAL A 171      45.262   0.448  10.301  1.00  0.00           H  
ATOM   2726 3HG2 VAL A 171      46.477   0.306  11.594  1.00  0.00           H  
ATOM   2727  N   VAL A 172      49.849   1.529   8.560  1.00  0.00           N  
ATOM   2728  CA  VAL A 172      50.812   2.146   7.655  1.00  0.00           C  
ATOM   2729  C   VAL A 172      51.293   1.154   6.604  1.00  0.00           C  
ATOM   2730  O   VAL A 172      51.442   1.500   5.432  1.00  0.00           O  
ATOM   2731  CB  VAL A 172      52.022   2.680   8.445  1.00  0.00           C  
ATOM   2732  CG1 VAL A 172      53.112   3.153   7.494  1.00  0.00           C  
ATOM   2733  CG2 VAL A 172      51.582   3.808   9.365  1.00  0.00           C  
ATOM   2734  H   VAL A 172      50.089   1.422   9.535  1.00  0.00           H  
ATOM   2735  HA  VAL A 172      50.326   2.982   7.151  1.00  0.00           H  
ATOM   2736  HB  VAL A 172      52.443   1.869   9.038  1.00  0.00           H  
ATOM   2737 1HG1 VAL A 172      53.959   3.526   8.069  1.00  0.00           H  
ATOM   2738 2HG1 VAL A 172      53.436   2.320   6.870  1.00  0.00           H  
ATOM   2739 3HG1 VAL A 172      52.722   3.951   6.863  1.00  0.00           H  
ATOM   2740 1HG2 VAL A 172      52.443   4.180   9.921  1.00  0.00           H  
ATOM   2741 2HG2 VAL A 172      51.156   4.617   8.771  1.00  0.00           H  
ATOM   2742 3HG2 VAL A 172      50.833   3.437  10.064  1.00  0.00           H  
ATOM   2743  N   GLN A 173      51.535  -0.081   7.029  1.00  0.00           N  
ATOM   2744  CA  GLN A 173      51.999  -1.126   6.124  1.00  0.00           C  
ATOM   2745  C   GLN A 173      50.946  -1.452   5.072  1.00  0.00           C  
ATOM   2746  O   GLN A 173      51.266  -1.651   3.900  1.00  0.00           O  
ATOM   2747  CB  GLN A 173      52.364  -2.390   6.907  1.00  0.00           C  
ATOM   2748  CG  GLN A 173      53.607  -2.251   7.769  1.00  0.00           C  
ATOM   2749  CD  GLN A 173      53.886  -3.496   8.589  1.00  0.00           C  
ATOM   2750  OE1 GLN A 173      53.031  -3.961   9.348  1.00  0.00           O  
ATOM   2751  NE2 GLN A 173      55.086  -4.046   8.440  1.00  0.00           N  
ATOM   2752  H   GLN A 173      51.394  -0.302   8.004  1.00  0.00           H  
ATOM   2753  HA  GLN A 173      52.889  -0.767   5.608  1.00  0.00           H  
ATOM   2754 1HB  GLN A 173      51.534  -2.668   7.557  1.00  0.00           H  
ATOM   2755 2HB  GLN A 173      52.526  -3.214   6.213  1.00  0.00           H  
ATOM   2756 1HG  GLN A 173      54.466  -2.068   7.123  1.00  0.00           H  
ATOM   2757 2HG  GLN A 173      53.470  -1.414   8.454  1.00  0.00           H  
ATOM   2758 1HE2 GLN A 173      55.327  -4.869   8.955  1.00  0.00           H  
ATOM   2759 2HE2 GLN A 173      55.749  -3.637   7.813  1.00  0.00           H  
ATOM   2760  N   HIS A 174      49.689  -1.505   5.498  1.00  0.00           N  
ATOM   2761  CA  HIS A 174      48.586  -1.807   4.593  1.00  0.00           C  
ATOM   2762  C   HIS A 174      48.422  -0.717   3.541  1.00  0.00           C  
ATOM   2763  O   HIS A 174      48.177  -1.004   2.369  1.00  0.00           O  
ATOM   2764  CB  HIS A 174      47.277  -1.974   5.372  1.00  0.00           C  
ATOM   2765  CG  HIS A 174      47.221  -3.225   6.193  1.00  0.00           C  
ATOM   2766  ND1 HIS A 174      47.592  -4.457   5.697  1.00  0.00           N  
ATOM   2767  CD2 HIS A 174      46.838  -3.434   7.474  1.00  0.00           C  
ATOM   2768  CE1 HIS A 174      47.439  -5.371   6.640  1.00  0.00           C  
ATOM   2769  NE2 HIS A 174      46.983  -4.776   7.727  1.00  0.00           N  
ATOM   2770  H   HIS A 174      49.492  -1.332   6.473  1.00  0.00           H  
ATOM   2771  HA  HIS A 174      48.789  -2.741   4.071  1.00  0.00           H  
ATOM   2772 1HB  HIS A 174      47.139  -1.122   6.038  1.00  0.00           H  
ATOM   2773 2HB  HIS A 174      46.439  -1.985   4.676  1.00  0.00           H  
ATOM   2774  HD1 HIS A 174      47.995  -4.636   4.799  1.00  0.00           H  
ATOM   2775  HD2 HIS A 174      46.469  -2.768   8.255  1.00  0.00           H  
ATOM   2776  HE1 HIS A 174      47.681  -6.416   6.445  1.00  0.00           H  
ATOM   2777  N   ALA A 175      48.559   0.534   3.967  1.00  0.00           N  
ATOM   2778  CA  ALA A 175      48.426   1.670   3.062  1.00  0.00           C  
ATOM   2779  C   ALA A 175      49.528   1.668   2.010  1.00  0.00           C  
ATOM   2780  O   ALA A 175      49.281   1.954   0.838  1.00  0.00           O  
ATOM   2781  CB  ALA A 175      48.444   2.975   3.844  1.00  0.00           C  
ATOM   2782  H   ALA A 175      48.760   0.702   4.942  1.00  0.00           H  
ATOM   2783  HA  ALA A 175      47.470   1.581   2.545  1.00  0.00           H  
ATOM   2784 1HB  ALA A 175      48.344   3.814   3.155  1.00  0.00           H  
ATOM   2785 2HB  ALA A 175      47.615   2.987   4.552  1.00  0.00           H  
ATOM   2786 3HB  ALA A 175      49.384   3.062   4.386  1.00  0.00           H  
ATOM   2787  N   VAL A 176      50.745   1.344   2.436  1.00  0.00           N  
ATOM   2788  CA  VAL A 176      51.887   1.305   1.531  1.00  0.00           C  
ATOM   2789  C   VAL A 176      51.720   0.216   0.479  1.00  0.00           C  
ATOM   2790  O   VAL A 176      52.040   0.417  -0.693  1.00  0.00           O  
ATOM   2791  CB  VAL A 176      53.186   1.057   2.321  1.00  0.00           C  
ATOM   2792  CG1 VAL A 176      54.351   0.827   1.370  1.00  0.00           C  
ATOM   2793  CG2 VAL A 176      53.465   2.235   3.241  1.00  0.00           C  
ATOM   2794  H   VAL A 176      50.881   1.119   3.411  1.00  0.00           H  
ATOM   2795  HA  VAL A 176      51.962   2.269   1.027  1.00  0.00           H  
ATOM   2796  HB  VAL A 176      53.072   0.150   2.914  1.00  0.00           H  
ATOM   2797 1HG1 VAL A 176      55.261   0.653   1.945  1.00  0.00           H  
ATOM   2798 2HG1 VAL A 176      54.146  -0.042   0.746  1.00  0.00           H  
ATOM   2799 3HG1 VAL A 176      54.485   1.705   0.739  1.00  0.00           H  
ATOM   2800 1HG2 VAL A 176      54.384   2.053   3.797  1.00  0.00           H  
ATOM   2801 2HG2 VAL A 176      53.574   3.143   2.648  1.00  0.00           H  
ATOM   2802 3HG2 VAL A 176      52.637   2.355   3.940  1.00  0.00           H  
ATOM   2803  N   GLU A 177      51.217  -0.938   0.905  1.00  0.00           N  
ATOM   2804  CA  GLU A 177      51.006  -2.062   0.000  1.00  0.00           C  
ATOM   2805  C   GLU A 177      49.954  -1.733  -1.052  1.00  0.00           C  
ATOM   2806  O   GLU A 177      50.104  -2.080  -2.224  1.00  0.00           O  
ATOM   2807  CB  GLU A 177      50.585  -3.307   0.785  1.00  0.00           C  
ATOM   2808  CG  GLU A 177      51.683  -3.904   1.652  1.00  0.00           C  
ATOM   2809  CD  GLU A 177      51.214  -5.081   2.462  1.00  0.00           C  
ATOM   2810  OE1 GLU A 177      50.039  -5.360   2.444  1.00  0.00           O  
ATOM   2811  OE2 GLU A 177      52.031  -5.701   3.100  1.00  0.00           O  
ATOM   2812  H   GLU A 177      50.975  -1.039   1.880  1.00  0.00           H  
ATOM   2813  HA  GLU A 177      51.944  -2.274  -0.513  1.00  0.00           H  
ATOM   2814 1HB  GLU A 177      49.743  -3.061   1.433  1.00  0.00           H  
ATOM   2815 2HB  GLU A 177      50.249  -4.078   0.091  1.00  0.00           H  
ATOM   2816 1HG  GLU A 177      52.505  -4.224   1.011  1.00  0.00           H  
ATOM   2817 2HG  GLU A 177      52.061  -3.135   2.323  1.00  0.00           H  
ATOM   2818  N   THR A 178      48.889  -1.062  -0.626  1.00  0.00           N  
ATOM   2819  CA  THR A 178      47.810  -0.684  -1.531  1.00  0.00           C  
ATOM   2820  C   THR A 178      48.294   0.306  -2.583  1.00  0.00           C  
ATOM   2821  O   THR A 178      47.929   0.209  -3.755  1.00  0.00           O  
ATOM   2822  CB  THR A 178      46.624  -0.078  -0.757  1.00  0.00           C  
ATOM   2823  OG1 THR A 178      46.105  -1.048   0.162  1.00  0.00           O  
ATOM   2824  CG2 THR A 178      45.523   0.347  -1.716  1.00  0.00           C  
ATOM   2825  H   THR A 178      48.826  -0.808   0.349  1.00  0.00           H  
ATOM   2826  HA  THR A 178      47.462  -1.579  -2.047  1.00  0.00           H  
ATOM   2827  HB  THR A 178      46.964   0.791  -0.194  1.00  0.00           H  
ATOM   2828  HG1 THR A 178      46.658  -1.072   0.947  1.00  0.00           H  
ATOM   2829 1HG2 THR A 178      44.694   0.773  -1.152  1.00  0.00           H  
ATOM   2830 2HG2 THR A 178      45.912   1.093  -2.409  1.00  0.00           H  
ATOM   2831 3HG2 THR A 178      45.173  -0.520  -2.275  1.00  0.00           H  
ATOM   2832  N   VAL A 179      49.117   1.258  -2.157  1.00  0.00           N  
ATOM   2833  CA  VAL A 179      49.653   2.268  -3.062  1.00  0.00           C  
ATOM   2834  C   VAL A 179      50.559   1.641  -4.114  1.00  0.00           C  
ATOM   2835  O   VAL A 179      50.519   2.017  -5.286  1.00  0.00           O  
ATOM   2836  CB  VAL A 179      50.445   3.327  -2.272  1.00  0.00           C  
ATOM   2837  CG1 VAL A 179      51.163   4.273  -3.222  1.00  0.00           C  
ATOM   2838  CG2 VAL A 179      49.508   4.094  -1.352  1.00  0.00           C  
ATOM   2839  H   VAL A 179      49.378   1.283  -1.182  1.00  0.00           H  
ATOM   2840  HA  VAL A 179      48.819   2.758  -3.566  1.00  0.00           H  
ATOM   2841  HB  VAL A 179      51.210   2.826  -1.678  1.00  0.00           H  
ATOM   2842 1HG1 VAL A 179      51.718   5.015  -2.647  1.00  0.00           H  
ATOM   2843 2HG1 VAL A 179      51.854   3.707  -3.846  1.00  0.00           H  
ATOM   2844 3HG1 VAL A 179      50.432   4.778  -3.854  1.00  0.00           H  
ATOM   2845 1HG2 VAL A 179      50.075   4.840  -0.796  1.00  0.00           H  
ATOM   2846 2HG2 VAL A 179      48.740   4.590  -1.946  1.00  0.00           H  
ATOM   2847 3HG2 VAL A 179      49.037   3.402  -0.653  1.00  0.00           H  
ATOM   2848  N   LYS A 180      51.376   0.683  -3.688  1.00  0.00           N  
ATOM   2849  CA  LYS A 180      52.294   0.002  -4.593  1.00  0.00           C  
ATOM   2850  C   LYS A 180      51.538  -0.799  -5.645  1.00  0.00           C  
ATOM   2851  O   LYS A 180      51.915  -0.814  -6.817  1.00  0.00           O  
ATOM   2852  CB  LYS A 180      53.236  -0.915  -3.811  1.00  0.00           C  
ATOM   2853  CG  LYS A 180      54.236  -1.672  -4.673  1.00  0.00           C  
ATOM   2854  CD  LYS A 180      53.740  -3.074  -4.994  1.00  0.00           C  
ATOM   2855  CE  LYS A 180      53.776  -3.970  -3.765  1.00  0.00           C  
ATOM   2856  NZ  LYS A 180      53.248  -5.331  -4.053  1.00  0.00           N  
ATOM   2857  H   LYS A 180      51.360   0.421  -2.713  1.00  0.00           H  
ATOM   2858  HA  LYS A 180      52.890   0.754  -5.111  1.00  0.00           H  
ATOM   2859 1HB  LYS A 180      53.798  -0.326  -3.085  1.00  0.00           H  
ATOM   2860 2HB  LYS A 180      52.651  -1.648  -3.254  1.00  0.00           H  
ATOM   2861 1HG  LYS A 180      54.397  -1.130  -5.606  1.00  0.00           H  
ATOM   2862 2HG  LYS A 180      55.188  -1.745  -4.148  1.00  0.00           H  
ATOM   2863 1HD  LYS A 180      52.715  -3.021  -5.365  1.00  0.00           H  
ATOM   2864 2HD  LYS A 180      54.366  -3.513  -5.771  1.00  0.00           H  
ATOM   2865 1HE  LYS A 180      54.802  -4.059  -3.411  1.00  0.00           H  
ATOM   2866 2HE  LYS A 180      53.179  -3.523  -2.971  1.00  0.00           H  
ATOM   2867 1HZ  LYS A 180      53.289  -5.893  -3.214  1.00  0.00           H  
ATOM   2868 2HZ  LYS A 180      52.289  -5.262  -4.365  1.00  0.00           H  
ATOM   2869 3HZ  LYS A 180      53.806  -5.764  -4.774  1.00  0.00           H  
ATOM   2870  N   GLU A 181      50.469  -1.464  -5.219  1.00  0.00           N  
ATOM   2871  CA  GLU A 181      49.657  -2.268  -6.124  1.00  0.00           C  
ATOM   2872  C   GLU A 181      48.978  -1.400  -7.176  1.00  0.00           C  
ATOM   2873  O   GLU A 181      48.904  -1.771  -8.347  1.00  0.00           O  
ATOM   2874  CB  GLU A 181      48.603  -3.053  -5.339  1.00  0.00           C  
ATOM   2875  CG  GLU A 181      49.169  -4.164  -4.466  1.00  0.00           C  
ATOM   2876  CD  GLU A 181      49.835  -5.252  -5.261  1.00  0.00           C  
ATOM   2877  OE1 GLU A 181      49.339  -5.583  -6.311  1.00  0.00           O  
ATOM   2878  OE2 GLU A 181      50.842  -5.752  -4.818  1.00  0.00           O  
ATOM   2879  H   GLU A 181      50.213  -1.411  -4.243  1.00  0.00           H  
ATOM   2880  HA  GLU A 181      50.309  -2.975  -6.638  1.00  0.00           H  
ATOM   2881 1HB  GLU A 181      48.047  -2.372  -4.696  1.00  0.00           H  
ATOM   2882 2HB  GLU A 181      47.893  -3.502  -6.033  1.00  0.00           H  
ATOM   2883 1HG  GLU A 181      49.896  -3.736  -3.777  1.00  0.00           H  
ATOM   2884 2HG  GLU A 181      48.361  -4.594  -3.876  1.00  0.00           H  
ATOM   2885  N   VAL A 182      48.483  -0.243  -6.751  1.00  0.00           N  
ATOM   2886  CA  VAL A 182      47.809   0.681  -7.655  1.00  0.00           C  
ATOM   2887  C   VAL A 182      48.770   1.221  -8.707  1.00  0.00           C  
ATOM   2888  O   VAL A 182      48.415   1.348  -9.879  1.00  0.00           O  
ATOM   2889  CB  VAL A 182      47.204   1.856  -6.864  1.00  0.00           C  
ATOM   2890  CG1 VAL A 182      46.666   2.916  -7.814  1.00  0.00           C  
ATOM   2891  CG2 VAL A 182      46.105   1.349  -5.943  1.00  0.00           C  
ATOM   2892  H   VAL A 182      48.576   0.003  -5.776  1.00  0.00           H  
ATOM   2893  HA  VAL A 182      47.003   0.146  -8.159  1.00  0.00           H  
ATOM   2894  HB  VAL A 182      47.989   2.325  -6.271  1.00  0.00           H  
ATOM   2895 1HG1 VAL A 182      46.243   3.740  -7.238  1.00  0.00           H  
ATOM   2896 2HG1 VAL A 182      47.477   3.290  -8.439  1.00  0.00           H  
ATOM   2897 3HG1 VAL A 182      45.892   2.480  -8.445  1.00  0.00           H  
ATOM   2898 1HG2 VAL A 182      45.682   2.185  -5.387  1.00  0.00           H  
ATOM   2899 2HG2 VAL A 182      45.323   0.875  -6.537  1.00  0.00           H  
ATOM   2900 3HG2 VAL A 182      46.521   0.623  -5.245  1.00  0.00           H  
ATOM   2901  N   ALA A 183      49.988   1.537  -8.282  1.00  0.00           N  
ATOM   2902  CA  ALA A 183      51.003   2.064  -9.186  1.00  0.00           C  
ATOM   2903  C   ALA A 183      51.392   1.033 -10.238  1.00  0.00           C  
ATOM   2904  O   ALA A 183      51.571   1.365 -11.410  1.00  0.00           O  
ATOM   2905  CB  ALA A 183      52.229   2.510  -8.403  1.00  0.00           C  
ATOM   2906  H   ALA A 183      50.217   1.409  -7.307  1.00  0.00           H  
ATOM   2907  HA  ALA A 183      50.581   2.926  -9.703  1.00  0.00           H  
ATOM   2908 1HB  ALA A 183      52.978   2.901  -9.092  1.00  0.00           H  
ATOM   2909 2HB  ALA A 183      51.946   3.289  -7.695  1.00  0.00           H  
ATOM   2910 3HB  ALA A 183      52.643   1.661  -7.862  1.00  0.00           H  
ATOM   2911  N   LEU A 184      51.521  -0.219  -9.813  1.00  0.00           N  
ATOM   2912  CA  LEU A 184      51.889  -1.302 -10.717  1.00  0.00           C  
ATOM   2913  C   LEU A 184      50.812  -1.531 -11.769  1.00  0.00           C  
ATOM   2914  O   LEU A 184      51.114  -1.757 -12.941  1.00  0.00           O  
ATOM   2915  CB  LEU A 184      52.124  -2.596  -9.927  1.00  0.00           C  
ATOM   2916  CG  LEU A 184      52.556  -3.812 -10.755  1.00  0.00           C  
ATOM   2917  CD1 LEU A 184      53.863  -3.500 -11.473  1.00  0.00           C  
ATOM   2918  CD2 LEU A 184      52.709  -5.020  -9.843  1.00  0.00           C  
ATOM   2919  H   LEU A 184      51.360  -0.427  -8.838  1.00  0.00           H  
ATOM   2920  HA  LEU A 184      52.813  -1.029 -11.225  1.00  0.00           H  
ATOM   2921 1HB  LEU A 184      52.895  -2.412  -9.181  1.00  0.00           H  
ATOM   2922 2HB  LEU A 184      51.202  -2.858  -9.409  1.00  0.00           H  
ATOM   2923  HG  LEU A 184      51.802  -4.023 -11.514  1.00  0.00           H  
ATOM   2924 1HD1 LEU A 184      54.170  -4.364 -12.061  1.00  0.00           H  
ATOM   2925 2HD1 LEU A 184      53.720  -2.644 -12.133  1.00  0.00           H  
ATOM   2926 3HD1 LEU A 184      54.634  -3.268 -10.739  1.00  0.00           H  
ATOM   2927 1HD2 LEU A 184      53.016  -5.885 -10.432  1.00  0.00           H  
ATOM   2928 2HD2 LEU A 184      53.464  -4.810  -9.085  1.00  0.00           H  
ATOM   2929 3HD2 LEU A 184      51.756  -5.231  -9.357  1.00  0.00           H  
ATOM   2930  N   ALA A 185      49.554  -1.471 -11.344  1.00  0.00           N  
ATOM   2931  CA  ALA A 185      48.429  -1.672 -12.248  1.00  0.00           C  
ATOM   2932  C   ALA A 185      48.364  -0.572 -13.300  1.00  0.00           C  
ATOM   2933  O   ALA A 185      48.094  -0.836 -14.472  1.00  0.00           O  
ATOM   2934  CB  ALA A 185      47.125  -1.733 -11.465  1.00  0.00           C  
ATOM   2935  H   ALA A 185      49.373  -1.281 -10.369  1.00  0.00           H  
ATOM   2936  HA  ALA A 185      48.575  -2.620 -12.765  1.00  0.00           H  
ATOM   2937 1HB  ALA A 185      46.294  -1.884 -12.154  1.00  0.00           H  
ATOM   2938 2HB  ALA A 185      47.165  -2.561 -10.757  1.00  0.00           H  
ATOM   2939 3HB  ALA A 185      46.982  -0.800 -10.924  1.00  0.00           H  
ATOM   2940  N   ALA A 186      48.613   0.662 -12.875  1.00  0.00           N  
ATOM   2941  CA  ALA A 186      48.583   1.805 -13.779  1.00  0.00           C  
ATOM   2942  C   ALA A 186      49.681   1.703 -14.831  1.00  0.00           C  
ATOM   2943  O   ALA A 186      49.461   2.009 -16.003  1.00  0.00           O  
ATOM   2944  CB  ALA A 186      48.718   3.103 -12.996  1.00  0.00           C  
ATOM   2945  H   ALA A 186      48.829   0.812 -11.900  1.00  0.00           H  
ATOM   2946  HA  ALA A 186      47.623   1.803 -14.296  1.00  0.00           H  
ATOM   2947 1HB  ALA A 186      48.694   3.947 -13.685  1.00  0.00           H  
ATOM   2948 2HB  ALA A 186      47.894   3.189 -12.288  1.00  0.00           H  
ATOM   2949 3HB  ALA A 186      49.663   3.104 -12.455  1.00  0.00           H  
ATOM   2950  N   LEU A 187      50.863   1.272 -14.406  1.00  0.00           N  
ATOM   2951  CA  LEU A 187      51.997   1.129 -15.310  1.00  0.00           C  
ATOM   2952  C   LEU A 187      51.669   0.187 -16.461  1.00  0.00           C  
ATOM   2953  O   LEU A 187      52.021   0.450 -17.611  1.00  0.00           O  
ATOM   2954  CB  LEU A 187      53.221   0.607 -14.546  1.00  0.00           C  
ATOM   2955  CG  LEU A 187      53.851   1.588 -13.550  1.00  0.00           C  
ATOM   2956  CD1 LEU A 187      54.927   0.872 -12.744  1.00  0.00           C  
ATOM   2957  CD2 LEU A 187      54.430   2.776 -14.303  1.00  0.00           C  
ATOM   2958  H   LEU A 187      50.979   1.037 -13.431  1.00  0.00           H  
ATOM   2959  HA  LEU A 187      52.234   2.108 -15.725  1.00  0.00           H  
ATOM   2960 1HB  LEU A 187      52.930  -0.286 -13.994  1.00  0.00           H  
ATOM   2961 2HB  LEU A 187      53.988   0.329 -15.268  1.00  0.00           H  
ATOM   2962  HG  LEU A 187      53.090   1.937 -12.852  1.00  0.00           H  
ATOM   2963 1HD1 LEU A 187      55.375   1.569 -12.036  1.00  0.00           H  
ATOM   2964 2HD1 LEU A 187      54.482   0.040 -12.200  1.00  0.00           H  
ATOM   2965 3HD1 LEU A 187      55.696   0.497 -13.418  1.00  0.00           H  
ATOM   2966 1HD2 LEU A 187      54.878   3.473 -13.595  1.00  0.00           H  
ATOM   2967 2HD2 LEU A 187      55.193   2.427 -15.000  1.00  0.00           H  
ATOM   2968 3HD2 LEU A 187      53.636   3.279 -14.855  1.00  0.00           H  
ATOM   2969  N   GLU A 188      50.995  -0.908 -16.146  1.00  0.00           N  
ATOM   2970  CA  GLU A 188      50.602  -1.887 -17.152  1.00  0.00           C  
ATOM   2971  C   GLU A 188      49.588  -1.297 -18.141  1.00  0.00           C  
ATOM   2972  O   GLU A 188      49.442  -1.786 -19.261  1.00  0.00           O  
ATOM   2973  CB  GLU A 188      50.014  -3.129 -16.479  1.00  0.00           C  
ATOM   2974  CG  GLU A 188      51.020  -3.951 -15.686  1.00  0.00           C  
ATOM   2975  CD  GLU A 188      50.403  -5.150 -15.022  1.00  0.00           C  
ATOM   2976  OE1 GLU A 188      49.204  -5.287 -15.081  1.00  0.00           O  
ATOM   2977  OE2 GLU A 188      51.131  -5.931 -14.455  1.00  0.00           O  
ATOM   2978  H   GLU A 188      50.745  -1.071 -15.181  1.00  0.00           H  
ATOM   2979  HA  GLU A 188      51.489  -2.181 -17.713  1.00  0.00           H  
ATOM   2980 1HB  GLU A 188      49.216  -2.830 -15.798  1.00  0.00           H  
ATOM   2981 2HB  GLU A 188      49.573  -3.779 -17.235  1.00  0.00           H  
ATOM   2982 1HG  GLU A 188      51.808  -4.288 -16.359  1.00  0.00           H  
ATOM   2983 2HG  GLU A 188      51.475  -3.315 -14.927  1.00  0.00           H  
ATOM   2984  N   LYS A 189      48.888  -0.241 -17.718  1.00  0.00           N  
ATOM   2985  CA  LYS A 189      47.960   0.489 -18.592  1.00  0.00           C  
ATOM   2986  C   LYS A 189      48.625   1.619 -19.389  1.00  0.00           C  
ATOM   2987  O   LYS A 189      47.946   2.435 -20.013  1.00  0.00           O  
ATOM   2988  CB  LYS A 189      46.808   1.059 -17.763  1.00  0.00           C  
ATOM   2989  CG  LYS A 189      45.656   0.089 -17.537  1.00  0.00           C  
ATOM   2990  CD  LYS A 189      46.073  -1.064 -16.636  1.00  0.00           C  
ATOM   2991  CE  LYS A 189      44.913  -2.016 -16.381  1.00  0.00           C  
ATOM   2992  NZ  LYS A 189      45.317  -3.171 -15.535  1.00  0.00           N  
ATOM   2993  H   LYS A 189      48.997   0.071 -16.764  1.00  0.00           H  
ATOM   2994  HA  LYS A 189      47.551  -0.209 -19.323  1.00  0.00           H  
ATOM   2995 1HB  LYS A 189      47.181   1.369 -16.787  1.00  0.00           H  
ATOM   2996 2HB  LYS A 189      46.407   1.944 -18.257  1.00  0.00           H  
ATOM   2997 1HG  LYS A 189      44.821   0.617 -17.074  1.00  0.00           H  
ATOM   2998 2HG  LYS A 189      45.324  -0.311 -18.494  1.00  0.00           H  
ATOM   2999 1HD  LYS A 189      46.889  -1.616 -17.105  1.00  0.00           H  
ATOM   3000 2HD  LYS A 189      46.424  -0.671 -15.682  1.00  0.00           H  
ATOM   3001 1HE  LYS A 189      44.106  -1.480 -15.883  1.00  0.00           H  
ATOM   3002 2HE  LYS A 189      44.536  -2.393 -17.332  1.00  0.00           H  
ATOM   3003 1HZ  LYS A 189      44.522  -3.777 -15.390  1.00  0.00           H  
ATOM   3004 2HZ  LYS A 189      46.054  -3.686 -15.996  1.00  0.00           H  
ATOM   3005 3HZ  LYS A 189      45.651  -2.835 -14.642  1.00  0.00           H  
ATOM   3006  N   GLY A 190      49.951   1.669 -19.370  1.00  0.00           N  
ATOM   3007  CA  GLY A 190      50.699   2.692 -20.106  1.00  0.00           C  
ATOM   3008  C   GLY A 190      50.566   4.117 -19.556  1.00  0.00           C  
ATOM   3009  O   GLY A 190      50.715   5.093 -20.291  1.00  0.00           O  
ATOM   3010  H   GLY A 190      50.462   0.983 -18.833  1.00  0.00           H  
ATOM   3011 1HA  GLY A 190      51.759   2.436 -20.109  1.00  0.00           H  
ATOM   3012 2HA  GLY A 190      50.370   2.707 -21.144  1.00  0.00           H  
ATOM   3013  N   ALA A 191      50.286   4.246 -18.267  1.00  0.00           N  
ATOM   3014  CA  ALA A 191      50.338   5.559 -17.621  1.00  0.00           C  
ATOM   3015  C   ALA A 191      51.784   6.055 -17.550  1.00  0.00           C  
ATOM   3016  O   ALA A 191      52.723   5.259 -17.530  1.00  0.00           O  
ATOM   3017  CB  ALA A 191      49.724   5.498 -16.230  1.00  0.00           C  
ATOM   3018  H   ALA A 191      50.036   3.426 -17.733  1.00  0.00           H  
ATOM   3019  HA  ALA A 191      49.765   6.259 -18.229  1.00  0.00           H  
ATOM   3020 1HB  ALA A 191      49.780   6.482 -15.764  1.00  0.00           H  
ATOM   3021 2HB  ALA A 191      48.680   5.192 -16.306  1.00  0.00           H  
ATOM   3022 3HB  ALA A 191      50.270   4.777 -15.623  1.00  0.00           H  
ATOM   3023  N   ASP A 192      51.957   7.374 -17.512  1.00  0.00           N  
ATOM   3024  CA  ASP A 192      53.281   7.990 -17.391  1.00  0.00           C  
ATOM   3025  C   ASP A 192      53.940   7.642 -16.058  1.00  0.00           C  
ATOM   3026  O   ASP A 192      53.457   8.033 -14.995  1.00  0.00           O  
ATOM   3027  CB  ASP A 192      53.179   9.511 -17.532  1.00  0.00           C  
ATOM   3028  CG  ASP A 192      54.538  10.199 -17.525  1.00  0.00           C  
ATOM   3029  OD1 ASP A 192      55.415   9.733 -16.837  1.00  0.00           O  
ATOM   3030  OD2 ASP A 192      54.686  11.183 -18.209  1.00  0.00           O  
ATOM   3031  H   ASP A 192      51.149   7.978 -17.568  1.00  0.00           H  
ATOM   3032  HA  ASP A 192      53.915   7.608 -18.192  1.00  0.00           H  
ATOM   3033 1HB  ASP A 192      52.668   9.757 -18.462  1.00  0.00           H  
ATOM   3034 2HB  ASP A 192      52.581   9.913 -16.713  1.00  0.00           H  
ATOM   3035  N   PRO A 193      55.010   6.930 -16.100  1.00  0.00           N  
ATOM   3036  CA  PRO A 193      55.877   6.365 -15.073  1.00  0.00           C  
ATOM   3037  C   PRO A 193      56.372   7.427 -14.097  1.00  0.00           C  
ATOM   3038  O   PRO A 193      56.611   7.142 -12.924  1.00  0.00           O  
ATOM   3039  CB  PRO A 193      57.029   5.773 -15.891  1.00  0.00           C  
ATOM   3040  CG  PRO A 193      56.414   5.450 -17.209  1.00  0.00           C  
ATOM   3041  CD  PRO A 193      55.444   6.575 -17.455  1.00  0.00           C  
ATOM   3042  HA  PRO A 193      55.332   5.577 -14.532  1.00  0.00           H  
ATOM   3043 1HB  PRO A 193      57.849   6.502 -15.969  1.00  0.00           H  
ATOM   3044 2HB  PRO A 193      57.436   4.887 -15.381  1.00  0.00           H  
ATOM   3045 1HG  PRO A 193      57.191   5.383 -17.985  1.00  0.00           H  
ATOM   3046 2HG  PRO A 193      55.921   4.467 -17.168  1.00  0.00           H  
ATOM   3047 1HD  PRO A 193      55.966   7.408 -17.947  1.00  0.00           H  
ATOM   3048 2HD  PRO A 193      54.614   6.214 -18.080  1.00  0.00           H  
ATOM   3049  N   LEU A 194      56.537   8.671 -14.553  1.00  0.00           N  
ATOM   3050  CA  LEU A 194      57.048   9.694 -13.648  1.00  0.00           C  
ATOM   3051  C   LEU A 194      56.012  10.067 -12.597  1.00  0.00           C  
ATOM   3052  O   LEU A 194      56.341  10.251 -11.425  1.00  0.00           O  
ATOM   3053  CB  LEU A 194      57.457  10.944 -14.437  1.00  0.00           C  
ATOM   3054  CG  LEU A 194      58.067  12.083 -13.610  1.00  0.00           C  
ATOM   3055  CD1 LEU A 194      59.312  11.580 -12.893  1.00  0.00           C  
ATOM   3056  CD2 LEU A 194      58.397  13.254 -14.524  1.00  0.00           C  
ATOM   3057  H   LEU A 194      56.305   8.878 -15.514  1.00  0.00           H  
ATOM   3058  HA  LEU A 194      57.926   9.298 -13.139  1.00  0.00           H  
ATOM   3059 1HB  LEU A 194      58.187  10.655 -15.192  1.00  0.00           H  
ATOM   3060 2HB  LEU A 194      56.577  11.338 -14.945  1.00  0.00           H  
ATOM   3061  HG  LEU A 194      57.352  12.405 -12.852  1.00  0.00           H  
ATOM   3062 1HD1 LEU A 194      59.745  12.389 -12.305  1.00  0.00           H  
ATOM   3063 2HD1 LEU A 194      59.044  10.756 -12.232  1.00  0.00           H  
ATOM   3064 3HD1 LEU A 194      60.040  11.235 -13.627  1.00  0.00           H  
ATOM   3065 1HD2 LEU A 194      58.830  14.064 -13.936  1.00  0.00           H  
ATOM   3066 2HD2 LEU A 194      59.112  12.933 -15.282  1.00  0.00           H  
ATOM   3067 3HD2 LEU A 194      57.486  13.605 -15.010  1.00  0.00           H  
ATOM   3068  N   LYS A 195      54.758  10.178 -13.022  1.00  0.00           N  
ATOM   3069  CA  LYS A 195      53.670  10.529 -12.117  1.00  0.00           C  
ATOM   3070  C   LYS A 195      53.457   9.448 -11.066  1.00  0.00           C  
ATOM   3071  O   LYS A 195      53.226   9.745  -9.894  1.00  0.00           O  
ATOM   3072  CB  LYS A 195      52.377  10.763 -12.899  1.00  0.00           C  
ATOM   3073  CG  LYS A 195      52.391  12.005 -13.781  1.00  0.00           C  
ATOM   3074  CD  LYS A 195      52.455  13.275 -12.946  1.00  0.00           C  
ATOM   3075  CE  LYS A 195      52.395  14.518 -13.822  1.00  0.00           C  
ATOM   3076  NZ  LYS A 195      52.487  15.769 -13.020  1.00  0.00           N  
ATOM   3077  H   LYS A 195      54.553  10.015 -13.997  1.00  0.00           H  
ATOM   3078  HA  LYS A 195      53.935  11.451 -11.598  1.00  0.00           H  
ATOM   3079 1HB  LYS A 195      52.176   9.902 -13.537  1.00  0.00           H  
ATOM   3080 2HB  LYS A 195      51.543  10.857 -12.204  1.00  0.00           H  
ATOM   3081 1HG  LYS A 195      53.258  11.972 -14.443  1.00  0.00           H  
ATOM   3082 2HG  LYS A 195      51.490  12.027 -14.393  1.00  0.00           H  
ATOM   3083 1HD  LYS A 195      51.619  13.293 -12.246  1.00  0.00           H  
ATOM   3084 2HD  LYS A 195      53.384  13.289 -12.376  1.00  0.00           H  
ATOM   3085 1HE  LYS A 195      53.215  14.498 -14.538  1.00  0.00           H  
ATOM   3086 2HE  LYS A 195      51.457  14.527 -14.377  1.00  0.00           H  
ATOM   3087 1HZ  LYS A 195      52.443  16.568 -13.636  1.00  0.00           H  
ATOM   3088 2HZ  LYS A 195      51.720  15.807 -12.364  1.00  0.00           H  
ATOM   3089 3HZ  LYS A 195      53.362  15.781 -12.516  1.00  0.00           H  
ATOM   3090  N   LEU A 196      53.536   8.192 -11.491  1.00  0.00           N  
ATOM   3091  CA  LEU A 196      53.352   7.064 -10.586  1.00  0.00           C  
ATOM   3092  C   LEU A 196      54.453   7.015  -9.535  1.00  0.00           C  
ATOM   3093  O   LEU A 196      54.194   6.740  -8.363  1.00  0.00           O  
ATOM   3094  CB  LEU A 196      53.332   5.749 -11.375  1.00  0.00           C  
ATOM   3095  CG  LEU A 196      51.955   5.298 -11.881  1.00  0.00           C  
ATOM   3096  CD1 LEU A 196      51.367   6.375 -12.782  1.00  0.00           C  
ATOM   3097  CD2 LEU A 196      52.095   3.979 -12.626  1.00  0.00           C  
ATOM   3098  H   LEU A 196      53.729   8.014 -12.466  1.00  0.00           H  
ATOM   3099  HA  LEU A 196      52.396   7.182 -10.077  1.00  0.00           H  
ATOM   3100 1HB  LEU A 196      53.984   5.853 -12.241  1.00  0.00           H  
ATOM   3101 2HB  LEU A 196      53.728   4.956 -10.741  1.00  0.00           H  
ATOM   3102  HG  LEU A 196      51.282   5.167 -11.034  1.00  0.00           H  
ATOM   3103 1HD1 LEU A 196      50.388   6.055 -13.141  1.00  0.00           H  
ATOM   3104 2HD1 LEU A 196      51.259   7.302 -12.218  1.00  0.00           H  
ATOM   3105 3HD1 LEU A 196      52.028   6.541 -13.631  1.00  0.00           H  
ATOM   3106 1HD2 LEU A 196      51.117   3.658 -12.985  1.00  0.00           H  
ATOM   3107 2HD2 LEU A 196      52.768   4.110 -13.474  1.00  0.00           H  
ATOM   3108 3HD2 LEU A 196      52.502   3.223 -11.954  1.00  0.00           H  
ATOM   3109  N   VAL A 197      55.683   7.283  -9.960  1.00  0.00           N  
ATOM   3110  CA  VAL A 197      56.826   7.271  -9.055  1.00  0.00           C  
ATOM   3111  C   VAL A 197      56.708   8.366  -8.004  1.00  0.00           C  
ATOM   3112  O   VAL A 197      57.018   8.151  -6.832  1.00  0.00           O  
ATOM   3113  CB  VAL A 197      58.135   7.461  -9.844  1.00  0.00           C  
ATOM   3114  CG1 VAL A 197      59.309   7.639  -8.894  1.00  0.00           C  
ATOM   3115  CG2 VAL A 197      58.361   6.271 -10.765  1.00  0.00           C  
ATOM   3116  H   VAL A 197      55.830   7.501 -10.935  1.00  0.00           H  
ATOM   3117  HA  VAL A 197      56.858   6.304  -8.551  1.00  0.00           H  
ATOM   3118  HB  VAL A 197      58.061   8.372 -10.438  1.00  0.00           H  
ATOM   3119 1HG1 VAL A 197      60.226   7.772  -9.469  1.00  0.00           H  
ATOM   3120 2HG1 VAL A 197      59.142   8.516  -8.270  1.00  0.00           H  
ATOM   3121 3HG1 VAL A 197      59.403   6.755  -8.262  1.00  0.00           H  
ATOM   3122 1HG2 VAL A 197      59.288   6.412 -11.320  1.00  0.00           H  
ATOM   3123 2HG2 VAL A 197      58.429   5.359 -10.171  1.00  0.00           H  
ATOM   3124 3HG2 VAL A 197      57.529   6.188 -11.464  1.00  0.00           H  
ATOM   3125  N   ARG A 198      56.258   9.542  -8.429  1.00  0.00           N  
ATOM   3126  CA  ARG A 198      56.099  10.674  -7.524  1.00  0.00           C  
ATOM   3127  C   ARG A 198      55.033  10.393  -6.472  1.00  0.00           C  
ATOM   3128  O   ARG A 198      55.199  10.733  -5.300  1.00  0.00           O  
ATOM   3129  CB  ARG A 198      55.725  11.930  -8.298  1.00  0.00           C  
ATOM   3130  CG  ARG A 198      56.840  12.509  -9.154  1.00  0.00           C  
ATOM   3131  CD  ARG A 198      56.409  13.745  -9.855  1.00  0.00           C  
ATOM   3132  NE  ARG A 198      57.444  14.257 -10.739  1.00  0.00           N  
ATOM   3133  CZ  ARG A 198      58.462  15.048 -10.347  1.00  0.00           C  
ATOM   3134  NH1 ARG A 198      58.567  15.408  -9.087  1.00  0.00           N  
ATOM   3135  NH2 ARG A 198      59.354  15.462 -11.230  1.00  0.00           N  
ATOM   3136  H   ARG A 198      56.020   9.654  -9.404  1.00  0.00           H  
ATOM   3137  HA  ARG A 198      57.049  10.848  -7.017  1.00  0.00           H  
ATOM   3138 1HB  ARG A 198      54.883  11.715  -8.954  1.00  0.00           H  
ATOM   3139 2HB  ARG A 198      55.408  12.705  -7.601  1.00  0.00           H  
ATOM   3140 1HG  ARG A 198      57.695  12.753  -8.523  1.00  0.00           H  
ATOM   3141 2HG  ARG A 198      57.140  11.776  -9.905  1.00  0.00           H  
ATOM   3142 1HD  ARG A 198      55.523  13.534 -10.454  1.00  0.00           H  
ATOM   3143 2HD  ARG A 198      56.175  14.516  -9.121  1.00  0.00           H  
ATOM   3144  HE  ARG A 198      57.396  14.002 -11.716  1.00  0.00           H  
ATOM   3145 1HH1 ARG A 198      57.885  15.091  -8.412  1.00  0.00           H  
ATOM   3146 2HH1 ARG A 198      59.330  16.000  -8.794  1.00  0.00           H  
ATOM   3147 1HH2 ARG A 198      59.273  15.185 -12.198  1.00  0.00           H  
ATOM   3148 2HH2 ARG A 198      60.117  16.054 -10.936  1.00  0.00           H  
ATOM   3149  N   VAL A 199      53.939   9.771  -6.898  1.00  0.00           N  
ATOM   3150  CA  VAL A 199      52.843   9.443  -5.993  1.00  0.00           C  
ATOM   3151  C   VAL A 199      53.282   8.432  -4.941  1.00  0.00           C  
ATOM   3152  O   VAL A 199      52.922   8.545  -3.769  1.00  0.00           O  
ATOM   3153  CB  VAL A 199      51.650   8.873  -6.783  1.00  0.00           C  
ATOM   3154  CG1 VAL A 199      50.581   8.354  -5.832  1.00  0.00           C  
ATOM   3155  CG2 VAL A 199      51.081   9.941  -7.704  1.00  0.00           C  
ATOM   3156  H   VAL A 199      53.865   9.519  -7.873  1.00  0.00           H  
ATOM   3157  HA  VAL A 199      52.525  10.357  -5.489  1.00  0.00           H  
ATOM   3158  HB  VAL A 199      51.991   8.024  -7.376  1.00  0.00           H  
ATOM   3159 1HG1 VAL A 199      49.745   7.955  -6.407  1.00  0.00           H  
ATOM   3160 2HG1 VAL A 199      51.001   7.566  -5.208  1.00  0.00           H  
ATOM   3161 3HG1 VAL A 199      50.229   9.170  -5.201  1.00  0.00           H  
ATOM   3162 1HG2 VAL A 199      50.238   9.530  -8.260  1.00  0.00           H  
ATOM   3163 2HG2 VAL A 199      50.745  10.792  -7.111  1.00  0.00           H  
ATOM   3164 3HG2 VAL A 199      51.851  10.267  -8.403  1.00  0.00           H  
ATOM   3165  N   VAL A 200      54.061   7.444  -5.367  1.00  0.00           N  
ATOM   3166  CA  VAL A 200      54.550   6.410  -4.462  1.00  0.00           C  
ATOM   3167  C   VAL A 200      55.484   6.996  -3.410  1.00  0.00           C  
ATOM   3168  O   VAL A 200      55.426   6.623  -2.238  1.00  0.00           O  
ATOM   3169  CB  VAL A 200      55.293   5.316  -5.252  1.00  0.00           C  
ATOM   3170  CG1 VAL A 200      55.966   4.337  -4.301  1.00  0.00           C  
ATOM   3171  CG2 VAL A 200      54.322   4.593  -6.173  1.00  0.00           C  
ATOM   3172  H   VAL A 200      54.321   7.408  -6.342  1.00  0.00           H  
ATOM   3173  HA  VAL A 200      53.695   5.958  -3.958  1.00  0.00           H  
ATOM   3174  HB  VAL A 200      56.080   5.781  -5.846  1.00  0.00           H  
ATOM   3175 1HG1 VAL A 200      56.486   3.571  -4.877  1.00  0.00           H  
ATOM   3176 2HG1 VAL A 200      56.682   4.871  -3.677  1.00  0.00           H  
ATOM   3177 3HG1 VAL A 200      55.213   3.866  -3.670  1.00  0.00           H  
ATOM   3178 1HG2 VAL A 200      54.854   3.821  -6.728  1.00  0.00           H  
ATOM   3179 2HG2 VAL A 200      53.531   4.133  -5.579  1.00  0.00           H  
ATOM   3180 3HG2 VAL A 200      53.883   5.306  -6.871  1.00  0.00           H  
ATOM   3181  N   THR A 201      56.344   7.915  -3.836  1.00  0.00           N  
ATOM   3182  CA  THR A 201      57.292   8.554  -2.931  1.00  0.00           C  
ATOM   3183  C   THR A 201      56.573   9.389  -1.879  1.00  0.00           C  
ATOM   3184  O   THR A 201      56.951   9.388  -0.707  1.00  0.00           O  
ATOM   3185  CB  THR A 201      58.285   9.441  -3.705  1.00  0.00           C  
ATOM   3186  OG1 THR A 201      57.567  10.443  -4.436  1.00  0.00           O  
ATOM   3187  CG2 THR A 201      59.106   8.603  -4.673  1.00  0.00           C  
ATOM   3188  H   THR A 201      56.341   8.177  -4.811  1.00  0.00           H  
ATOM   3189  HA  THR A 201      57.856   7.776  -2.415  1.00  0.00           H  
ATOM   3190  HB  THR A 201      58.956   9.934  -3.002  1.00  0.00           H  
ATOM   3191  HG1 THR A 201      57.325  11.159  -3.843  1.00  0.00           H  
ATOM   3192 1HG2 THR A 201      59.803   9.246  -5.211  1.00  0.00           H  
ATOM   3193 2HG2 THR A 201      59.663   7.847  -4.119  1.00  0.00           H  
ATOM   3194 3HG2 THR A 201      58.441   8.114  -5.384  1.00  0.00           H  
ATOM   3195  N   GLU A 202      55.535  10.101  -2.305  1.00  0.00           N  
ATOM   3196  CA  GLU A 202      54.760  10.942  -1.400  1.00  0.00           C  
ATOM   3197  C   GLU A 202      54.043  10.105  -0.348  1.00  0.00           C  
ATOM   3198  O   GLU A 202      53.988  10.478   0.824  1.00  0.00           O  
ATOM   3199  CB  GLU A 202      53.743  11.774  -2.184  1.00  0.00           C  
ATOM   3200  CG  GLU A 202      52.917  12.725  -1.331  1.00  0.00           C  
ATOM   3201  CD  GLU A 202      53.745  13.800  -0.685  1.00  0.00           C  
ATOM   3202  OE1 GLU A 202      54.826  14.058  -1.159  1.00  0.00           O  
ATOM   3203  OE2 GLU A 202      53.298  14.365   0.285  1.00  0.00           O  
ATOM   3204  H   GLU A 202      55.276  10.059  -3.280  1.00  0.00           H  
ATOM   3205  HA  GLU A 202      55.443  11.619  -0.887  1.00  0.00           H  
ATOM   3206 1HB  GLU A 202      54.261  12.365  -2.939  1.00  0.00           H  
ATOM   3207 2HB  GLU A 202      53.054  11.109  -2.706  1.00  0.00           H  
ATOM   3208 1HG  GLU A 202      52.159  13.194  -1.958  1.00  0.00           H  
ATOM   3209 2HG  GLU A 202      52.406  12.153  -0.558  1.00  0.00           H  
ATOM   3210  N   ALA A 203      53.495   8.972  -0.774  1.00  0.00           N  
ATOM   3211  CA  ALA A 203      52.780   8.080   0.131  1.00  0.00           C  
ATOM   3212  C   ALA A 203      53.715   7.497   1.183  1.00  0.00           C  
ATOM   3213  O   ALA A 203      53.355   7.387   2.355  1.00  0.00           O  
ATOM   3214  CB  ALA A 203      52.102   6.964  -0.651  1.00  0.00           C  
ATOM   3215  H   ALA A 203      53.576   8.723  -1.749  1.00  0.00           H  
ATOM   3216  HA  ALA A 203      52.017   8.662   0.648  1.00  0.00           H  
ATOM   3217 1HB  ALA A 203      51.573   6.307   0.039  1.00  0.00           H  
ATOM   3218 2HB  ALA A 203      51.394   7.394  -1.359  1.00  0.00           H  
ATOM   3219 3HB  ALA A 203      52.854   6.392  -1.193  1.00  0.00           H  
ATOM   3220  N   VAL A 204      54.918   7.125   0.757  1.00  0.00           N  
ATOM   3221  CA  VAL A 204      55.908   6.553   1.662  1.00  0.00           C  
ATOM   3222  C   VAL A 204      56.343   7.565   2.714  1.00  0.00           C  
ATOM   3223  O   VAL A 204      56.507   7.225   3.886  1.00  0.00           O  
ATOM   3224  CB  VAL A 204      57.141   6.076   0.872  1.00  0.00           C  
ATOM   3225  CG1 VAL A 204      58.252   5.654   1.823  1.00  0.00           C  
ATOM   3226  CG2 VAL A 204      56.755   4.928  -0.048  1.00  0.00           C  
ATOM   3227  H   VAL A 204      55.152   7.242  -0.219  1.00  0.00           H  
ATOM   3228  HA  VAL A 204      55.461   5.695   2.166  1.00  0.00           H  
ATOM   3229  HB  VAL A 204      57.524   6.906   0.278  1.00  0.00           H  
ATOM   3230 1HG1 VAL A 204      59.116   5.320   1.248  1.00  0.00           H  
ATOM   3231 2HG1 VAL A 204      58.538   6.501   2.447  1.00  0.00           H  
ATOM   3232 3HG1 VAL A 204      57.900   4.839   2.454  1.00  0.00           H  
ATOM   3233 1HG2 VAL A 204      57.631   4.596  -0.604  1.00  0.00           H  
ATOM   3234 2HG2 VAL A 204      56.366   4.101   0.546  1.00  0.00           H  
ATOM   3235 3HG2 VAL A 204      55.988   5.265  -0.747  1.00  0.00           H  
ATOM   3236  N   ARG A 205      56.529   8.810   2.288  1.00  0.00           N  
ATOM   3237  CA  ARG A 205      56.947   9.874   3.193  1.00  0.00           C  
ATOM   3238  C   ARG A 205      55.881  10.153   4.245  1.00  0.00           C  
ATOM   3239  O   ARG A 205      56.192  10.367   5.417  1.00  0.00           O  
ATOM   3240  CB  ARG A 205      57.238  11.151   2.419  1.00  0.00           C  
ATOM   3241  CG  ARG A 205      58.479  11.099   1.542  1.00  0.00           C  
ATOM   3242  CD  ARG A 205      58.713  12.389   0.844  1.00  0.00           C  
ATOM   3243  NE  ARG A 205      59.031  13.460   1.775  1.00  0.00           N  
ATOM   3244  CZ  ARG A 205      58.187  14.453   2.116  1.00  0.00           C  
ATOM   3245  NH1 ARG A 205      56.981  14.498   1.596  1.00  0.00           N  
ATOM   3246  NH2 ARG A 205      58.572  15.382   2.973  1.00  0.00           N  
ATOM   3247  H   ARG A 205      56.377   9.024   1.313  1.00  0.00           H  
ATOM   3248  HA  ARG A 205      57.860   9.559   3.699  1.00  0.00           H  
ATOM   3249 1HB  ARG A 205      56.391  11.389   1.778  1.00  0.00           H  
ATOM   3250 2HB  ARG A 205      57.362  11.979   3.117  1.00  0.00           H  
ATOM   3251 1HG  ARG A 205      59.351  10.880   2.158  1.00  0.00           H  
ATOM   3252 2HG  ARG A 205      58.360  10.318   0.790  1.00  0.00           H  
ATOM   3253 1HD  ARG A 205      59.546  12.281   0.150  1.00  0.00           H  
ATOM   3254 2HD  ARG A 205      57.817  12.672   0.293  1.00  0.00           H  
ATOM   3255  HE  ARG A 205      59.951  13.459   2.195  1.00  0.00           H  
ATOM   3256 1HH1 ARG A 205      56.686  13.787   0.941  1.00  0.00           H  
ATOM   3257 2HH1 ARG A 205      56.348  15.242   1.852  1.00  0.00           H  
ATOM   3258 1HH2 ARG A 205      59.500  15.347   3.373  1.00  0.00           H  
ATOM   3259 2HH2 ARG A 205      57.940  16.125   3.229  1.00  0.00           H  
ATOM   3260  N   ALA A 206      54.622  10.149   3.819  1.00  0.00           N  
ATOM   3261  CA  ALA A 206      53.507  10.402   4.724  1.00  0.00           C  
ATOM   3262  C   ALA A 206      53.392   9.306   5.776  1.00  0.00           C  
ATOM   3263  O   ALA A 206      53.135   9.582   6.948  1.00  0.00           O  
ATOM   3264  CB  ALA A 206      52.207  10.523   3.942  1.00  0.00           C  
ATOM   3265  H   ALA A 206      54.433   9.966   2.844  1.00  0.00           H  
ATOM   3266  HA  ALA A 206      53.697  11.343   5.241  1.00  0.00           H  
ATOM   3267 1HB  ALA A 206      51.384  10.712   4.632  1.00  0.00           H  
ATOM   3268 2HB  ALA A 206      52.284  11.349   3.234  1.00  0.00           H  
ATOM   3269 3HB  ALA A 206      52.021   9.597   3.401  1.00  0.00           H  
ATOM   3270  N   VAL A 207      53.584   8.062   5.351  1.00  0.00           N  
ATOM   3271  CA  VAL A 207      53.503   6.922   6.255  1.00  0.00           C  
ATOM   3272  C   VAL A 207      54.603   6.973   7.307  1.00  0.00           C  
ATOM   3273  O   VAL A 207      54.369   6.677   8.479  1.00  0.00           O  
ATOM   3274  CB  VAL A 207      53.613   5.605   5.464  1.00  0.00           C  
ATOM   3275  CG1 VAL A 207      53.720   4.421   6.414  1.00  0.00           C  
ATOM   3276  CG2 VAL A 207      52.412   5.451   4.544  1.00  0.00           C  
ATOM   3277  H   VAL A 207      53.792   7.902   4.376  1.00  0.00           H  
ATOM   3278  HA  VAL A 207      52.536   6.948   6.759  1.00  0.00           H  
ATOM   3279  HB  VAL A 207      54.527   5.624   4.870  1.00  0.00           H  
ATOM   3280 1HG1 VAL A 207      53.798   3.498   5.838  1.00  0.00           H  
ATOM   3281 2HG1 VAL A 207      54.607   4.534   7.038  1.00  0.00           H  
ATOM   3282 3HG1 VAL A 207      52.833   4.380   7.046  1.00  0.00           H  
ATOM   3283 1HG2 VAL A 207      52.497   4.518   3.988  1.00  0.00           H  
ATOM   3284 2HG2 VAL A 207      51.498   5.438   5.138  1.00  0.00           H  
ATOM   3285 3HG2 VAL A 207      52.379   6.288   3.846  1.00  0.00           H  
ATOM   3286  N   VAL A 208      55.804   7.350   6.882  1.00  0.00           N  
ATOM   3287  CA  VAL A 208      56.944   7.441   7.786  1.00  0.00           C  
ATOM   3288  C   VAL A 208      56.728   8.522   8.838  1.00  0.00           C  
ATOM   3289  O   VAL A 208      57.056   8.336  10.010  1.00  0.00           O  
ATOM   3290  CB  VAL A 208      58.230   7.748   6.995  1.00  0.00           C  
ATOM   3291  CG1 VAL A 208      59.384   8.031   7.945  1.00  0.00           C  
ATOM   3292  CG2 VAL A 208      58.561   6.583   6.075  1.00  0.00           C  
ATOM   3293  H   VAL A 208      55.931   7.580   5.907  1.00  0.00           H  
ATOM   3294  HA  VAL A 208      57.063   6.481   8.290  1.00  0.00           H  
ATOM   3295  HB  VAL A 208      58.074   8.648   6.401  1.00  0.00           H  
ATOM   3296 1HG1 VAL A 208      60.285   8.246   7.369  1.00  0.00           H  
ATOM   3297 2HG1 VAL A 208      59.140   8.890   8.569  1.00  0.00           H  
ATOM   3298 3HG1 VAL A 208      59.558   7.160   8.576  1.00  0.00           H  
ATOM   3299 1HG2 VAL A 208      59.471   6.807   5.518  1.00  0.00           H  
ATOM   3300 2HG2 VAL A 208      58.712   5.681   6.669  1.00  0.00           H  
ATOM   3301 3HG2 VAL A 208      57.739   6.425   5.377  1.00  0.00           H  
ATOM   3302  N   GLU A 209      56.174   9.652   8.413  1.00  0.00           N  
ATOM   3303  CA  GLU A 209      55.912  10.765   9.317  1.00  0.00           C  
ATOM   3304  C   GLU A 209      54.877  10.389  10.369  1.00  0.00           C  
ATOM   3305  O   GLU A 209      55.012  10.742  11.541  1.00  0.00           O  
ATOM   3306  CB  GLU A 209      55.434  11.988   8.532  1.00  0.00           C  
ATOM   3307  CG  GLU A 209      56.504  12.636   7.664  1.00  0.00           C  
ATOM   3308  CD  GLU A 209      55.981  13.789   6.853  1.00  0.00           C  
ATOM   3309  OE1 GLU A 209      54.794  14.013   6.871  1.00  0.00           O  
ATOM   3310  OE2 GLU A 209      56.769  14.446   6.215  1.00  0.00           O  
ATOM   3311  H   GLU A 209      55.928   9.743   7.438  1.00  0.00           H  
ATOM   3312  HA  GLU A 209      56.840  11.020   9.830  1.00  0.00           H  
ATOM   3313 1HB  GLU A 209      54.605  11.704   7.884  1.00  0.00           H  
ATOM   3314 2HB  GLU A 209      55.064  12.744   9.225  1.00  0.00           H  
ATOM   3315 1HG  GLU A 209      57.309  12.993   8.305  1.00  0.00           H  
ATOM   3316 2HG  GLU A 209      56.917  11.884   6.993  1.00  0.00           H  
ATOM   3317  N   VAL A 210      53.843   9.671   9.944  1.00  0.00           N  
ATOM   3318  CA  VAL A 210      52.782   9.245  10.848  1.00  0.00           C  
ATOM   3319  C   VAL A 210      53.309   8.278  11.900  1.00  0.00           C  
ATOM   3320  O   VAL A 210      52.940   8.358  13.072  1.00  0.00           O  
ATOM   3321  CB  VAL A 210      51.646   8.569  10.057  1.00  0.00           C  
ATOM   3322  CG1 VAL A 210      50.628   7.956  11.007  1.00  0.00           C  
ATOM   3323  CG2 VAL A 210      50.982   9.582   9.137  1.00  0.00           C  
ATOM   3324  H   VAL A 210      53.791   9.413   8.969  1.00  0.00           H  
ATOM   3325  HA  VAL A 210      52.382  10.126  11.352  1.00  0.00           H  
ATOM   3326  HB  VAL A 210      52.063   7.756   9.463  1.00  0.00           H  
ATOM   3327 1HG1 VAL A 210      49.832   7.482  10.431  1.00  0.00           H  
ATOM   3328 2HG1 VAL A 210      51.117   7.208  11.631  1.00  0.00           H  
ATOM   3329 3HG1 VAL A 210      50.203   8.736  11.638  1.00  0.00           H  
ATOM   3330 1HG2 VAL A 210      50.181   9.098   8.580  1.00  0.00           H  
ATOM   3331 2HG2 VAL A 210      50.571  10.399   9.730  1.00  0.00           H  
ATOM   3332 3HG2 VAL A 210      51.721   9.978   8.439  1.00  0.00           H  
ATOM   3333  N   LEU A 211      54.174   7.364  11.475  1.00  0.00           N  
ATOM   3334  CA  LEU A 211      54.755   6.379  12.379  1.00  0.00           C  
ATOM   3335  C   LEU A 211      55.632   7.046  13.431  1.00  0.00           C  
ATOM   3336  O   LEU A 211      55.608   6.669  14.603  1.00  0.00           O  
ATOM   3337  CB  LEU A 211      55.582   5.357  11.588  1.00  0.00           C  
ATOM   3338  CG  LEU A 211      56.221   4.235  12.417  1.00  0.00           C  
ATOM   3339  CD1 LEU A 211      55.132   3.449  13.134  1.00  0.00           C  
ATOM   3340  CD2 LEU A 211      57.036   3.331  11.504  1.00  0.00           C  
ATOM   3341  H   LEU A 211      54.436   7.351  10.500  1.00  0.00           H  
ATOM   3342  HA  LEU A 211      53.945   5.857  12.888  1.00  0.00           H  
ATOM   3343 1HB  LEU A 211      54.939   4.893  10.843  1.00  0.00           H  
ATOM   3344 2HB  LEU A 211      56.382   5.884  11.070  1.00  0.00           H  
ATOM   3345  HG  LEU A 211      56.874   4.669  13.175  1.00  0.00           H  
ATOM   3346 1HD1 LEU A 211      55.586   2.652  13.723  1.00  0.00           H  
ATOM   3347 2HD1 LEU A 211      54.578   4.116  13.795  1.00  0.00           H  
ATOM   3348 3HD1 LEU A 211      54.453   3.016  12.401  1.00  0.00           H  
ATOM   3349 1HD2 LEU A 211      57.491   2.534  12.092  1.00  0.00           H  
ATOM   3350 2HD2 LEU A 211      56.384   2.896  10.746  1.00  0.00           H  
ATOM   3351 3HD2 LEU A 211      57.818   3.915  11.017  1.00  0.00           H  
ATOM   3352  N   VAL A 212      56.406   8.039  13.006  1.00  0.00           N  
ATOM   3353  CA  VAL A 212      57.292   8.761  13.910  1.00  0.00           C  
ATOM   3354  C   VAL A 212      56.514   9.386  15.061  1.00  0.00           C  
ATOM   3355  O   VAL A 212      56.904   9.269  16.223  1.00  0.00           O  
ATOM   3356  CB  VAL A 212      58.050   9.864  13.147  1.00  0.00           C  
ATOM   3357  CG1 VAL A 212      58.809  10.757  14.117  1.00  0.00           C  
ATOM   3358  CG2 VAL A 212      58.998   9.236  12.137  1.00  0.00           C  
ATOM   3359  H   VAL A 212      56.380   8.300  12.031  1.00  0.00           H  
ATOM   3360  HA  VAL A 212      58.017   8.057  14.320  1.00  0.00           H  
ATOM   3361  HB  VAL A 212      57.329  10.495  12.627  1.00  0.00           H  
ATOM   3362 1HG1 VAL A 212      59.339  11.531  13.561  1.00  0.00           H  
ATOM   3363 2HG1 VAL A 212      58.107  11.223  14.808  1.00  0.00           H  
ATOM   3364 3HG1 VAL A 212      59.527  10.158  14.677  1.00  0.00           H  
ATOM   3365 1HG2 VAL A 212      59.530  10.022  11.601  1.00  0.00           H  
ATOM   3366 2HG2 VAL A 212      59.715   8.601  12.656  1.00  0.00           H  
ATOM   3367 3HG2 VAL A 212      58.428   8.636  11.428  1.00  0.00           H  
ATOM   3368  N   ASP A 213      55.412  10.050  14.732  1.00  0.00           N  
ATOM   3369  CA  ASP A 213      54.577  10.695  15.738  1.00  0.00           C  
ATOM   3370  C   ASP A 213      54.089   9.692  16.775  1.00  0.00           C  
ATOM   3371  O   ASP A 213      53.792  10.056  17.913  1.00  0.00           O  
ATOM   3372  CB  ASP A 213      53.378  11.381  15.080  1.00  0.00           C  
ATOM   3373  CG  ASP A 213      53.764  12.632  14.301  1.00  0.00           C  
ATOM   3374  OD1 ASP A 213      54.853  13.117  14.498  1.00  0.00           O  
ATOM   3375  OD2 ASP A 213      52.967  13.089  13.518  1.00  0.00           O  
ATOM   3376  H   ASP A 213      55.145  10.110  13.760  1.00  0.00           H  
ATOM   3377  HA  ASP A 213      55.173  11.451  16.250  1.00  0.00           H  
ATOM   3378 1HB  ASP A 213      52.888  10.685  14.399  1.00  0.00           H  
ATOM   3379 2HB  ASP A 213      52.651  11.658  15.845  1.00  0.00           H  
ATOM   3380  N   HIS A 214      53.993   8.410  16.416  1.00  0.00           N  
ATOM   3381  CA  HIS A 214      53.030   7.568  17.133  1.00  0.00           C  
ATOM   3382  C   HIS A 214      53.627   6.232  17.600  1.00  0.00           C  
ATOM   3383  O   HIS A 214      53.277   5.723  18.665  1.00  0.00           O  
ATOM   3384  CB  HIS A 214      51.809   7.295  16.248  1.00  0.00           C  
ATOM   3385  CG  HIS A 214      51.045   8.528  15.880  1.00  0.00           C  
ATOM   3386  ND1 HIS A 214      51.105   9.092  14.622  1.00  0.00           N  
ATOM   3387  CD2 HIS A 214      50.205   9.306  16.602  1.00  0.00           C  
ATOM   3388  CE1 HIS A 214      50.333  10.165  14.588  1.00  0.00           C  
ATOM   3389  NE2 HIS A 214      49.777  10.316  15.776  1.00  0.00           N  
ATOM   3390  H   HIS A 214      54.579   8.063  15.671  1.00  0.00           H  
ATOM   3391  HA  HIS A 214      52.689   8.087  18.028  1.00  0.00           H  
ATOM   3392 1HB  HIS A 214      52.129   6.803  15.328  1.00  0.00           H  
ATOM   3393 2HB  HIS A 214      51.132   6.615  16.764  1.00  0.00           H  
ATOM   3394  HD1 HIS A 214      51.582   8.716  13.828  1.00  0.00           H  
ATOM   3395  HD2 HIS A 214      49.854   9.258  17.633  1.00  0.00           H  
ATOM   3396  HE1 HIS A 214      50.243  10.754  13.676  1.00  0.00           H  
ATOM   3397  N   SER A 215      54.529   5.644  16.823  1.00  0.00           N  
ATOM   3398  CA  SER A 215      55.111   4.359  17.219  1.00  0.00           C  
ATOM   3399  C   SER A 215      55.588   4.394  18.686  1.00  0.00           C  
ATOM   3400  O   SER A 215      56.403   5.236  19.064  1.00  0.00           O  
ATOM   3401  CB  SER A 215      56.269   4.010  16.304  1.00  0.00           C  
ATOM   3402  OG  SER A 215      56.893   2.824  16.713  1.00  0.00           O  
ATOM   3403  H   SER A 215      54.805   6.094  15.962  1.00  0.00           H  
ATOM   3404  HA  SER A 215      54.345   3.588  17.125  1.00  0.00           H  
ATOM   3405 1HB  SER A 215      55.905   3.900  15.283  1.00  0.00           H  
ATOM   3406 2HB  SER A 215      56.992   4.825  16.307  1.00  0.00           H  
ATOM   3407  HG  SER A 215      57.376   2.502  15.949  1.00  0.00           H  
ATOM   3408  N   GLU A 216      55.066   3.469  19.493  1.00  0.00           N  
ATOM   3409  CA  GLU A 216      55.380   3.331  20.912  1.00  0.00           C  
ATOM   3410  C   GLU A 216      56.814   2.861  21.139  1.00  0.00           C  
ATOM   3411  O   GLU A 216      57.468   3.272  22.098  1.00  0.00           O  
ATOM   3412  CB  GLU A 216      54.407   2.353  21.574  1.00  0.00           C  
ATOM   3413  CG  GLU A 216      54.576   2.221  23.081  1.00  0.00           C  
ATOM   3414  CD  GLU A 216      53.530   1.346  23.713  1.00  0.00           C  
ATOM   3415  OE1 GLU A 216      52.676   0.868  23.005  1.00  0.00           O  
ATOM   3416  OE2 GLU A 216      53.584   1.156  24.905  1.00  0.00           O  
ATOM   3417  H   GLU A 216      54.404   2.806  19.117  1.00  0.00           H  
ATOM   3418  HA  GLU A 216      55.272   4.307  21.387  1.00  0.00           H  
ATOM   3419 1HB  GLU A 216      53.383   2.670  21.379  1.00  0.00           H  
ATOM   3420 2HB  GLU A 216      54.532   1.363  21.136  1.00  0.00           H  
ATOM   3421 1HG  GLU A 216      55.559   1.801  23.291  1.00  0.00           H  
ATOM   3422 2HG  GLU A 216      54.532   3.213  23.529  1.00  0.00           H  
ATOM   3423  N   ASP A 217      57.308   1.993  20.252  1.00  0.00           N  
ATOM   3424  CA  ASP A 217      58.548   1.272  20.535  1.00  0.00           C  
ATOM   3425  C   ASP A 217      59.479   1.162  19.327  1.00  0.00           C  
ATOM   3426  O   ASP A 217      59.150   0.512  18.335  1.00  0.00           O  
ATOM   3427  CB  ASP A 217      58.226  -0.133  21.050  1.00  0.00           C  
ATOM   3428  CG  ASP A 217      59.468  -0.914  21.458  1.00  0.00           C  
ATOM   3429  OD1 ASP A 217      60.275  -1.196  20.604  1.00  0.00           O  
ATOM   3430  OD2 ASP A 217      59.598  -1.220  22.619  1.00  0.00           O  
ATOM   3431  H   ASP A 217      56.814   1.842  19.384  1.00  0.00           H  
ATOM   3432  HA  ASP A 217      59.092   1.811  21.311  1.00  0.00           H  
ATOM   3433 1HB  ASP A 217      57.561  -0.061  21.911  1.00  0.00           H  
ATOM   3434 2HB  ASP A 217      57.700  -0.693  20.276  1.00  0.00           H  
ATOM   3435  N   ASP A 218      60.640   1.807  19.433  1.00  0.00           N  
ATOM   3436  CA  ASP A 218      61.715   1.686  18.451  1.00  0.00           C  
ATOM   3437  C   ASP A 218      61.507   0.517  17.492  1.00  0.00           C  
ATOM   3438  O   ASP A 218      61.711   0.648  16.285  1.00  0.00           O  
ATOM   3439  CB  ASP A 218      63.061   1.525  19.162  1.00  0.00           C  
ATOM   3440  CG  ASP A 218      63.509   2.793  19.876  1.00  0.00           C  
ATOM   3441  OD1 ASP A 218      62.741   3.724  19.930  1.00  0.00           O  
ATOM   3442  OD2 ASP A 218      64.615   2.818  20.361  1.00  0.00           O  
ATOM   3443  H   ASP A 218      60.796   2.412  20.227  1.00  0.00           H  
ATOM   3444  HA  ASP A 218      61.743   2.598  17.854  1.00  0.00           H  
ATOM   3445 1HB  ASP A 218      62.993   0.719  19.892  1.00  0.00           H  
ATOM   3446 2HB  ASP A 218      63.825   1.245  18.436  1.00  0.00           H  
ATOM   3447  N   ARG A 219      61.104  -0.709  17.832  1.00  0.00           N  
ATOM   3448  CA  ARG A 219      61.250  -1.737  16.813  1.00  0.00           C  
ATOM   3449  C   ARG A 219      60.129  -1.682  15.793  1.00  0.00           C  
ATOM   3450  O   ARG A 219      60.296  -2.106  14.649  1.00  0.00           O  
ATOM   3451  CB  ARG A 219      61.278  -3.118  17.450  1.00  0.00           C  
ATOM   3452  CG  ARG A 219      59.966  -3.557  18.082  1.00  0.00           C  
ATOM   3453  CD  ARG A 219      60.091  -4.882  18.742  1.00  0.00           C  
ATOM   3454  NE  ARG A 219      58.829  -5.326  19.312  1.00  0.00           N  
ATOM   3455  CZ  ARG A 219      58.381  -4.987  20.537  1.00  0.00           C  
ATOM   3456  NH1 ARG A 219      59.103  -4.203  21.307  1.00  0.00           N  
ATOM   3457  NH2 ARG A 219      57.217  -5.444  20.964  1.00  0.00           N  
ATOM   3458  H   ARG A 219      60.726  -0.864  18.756  1.00  0.00           H  
ATOM   3459  HA  ARG A 219      62.194  -1.576  16.292  1.00  0.00           H  
ATOM   3460 1HB  ARG A 219      61.546  -3.860  16.699  1.00  0.00           H  
ATOM   3461 2HB  ARG A 219      62.043  -3.146  18.226  1.00  0.00           H  
ATOM   3462 1HG  ARG A 219      59.662  -2.828  18.833  1.00  0.00           H  
ATOM   3463 2HG  ARG A 219      59.197  -3.629  17.312  1.00  0.00           H  
ATOM   3464 1HD  ARG A 219      60.415  -5.623  18.012  1.00  0.00           H  
ATOM   3465 2HD  ARG A 219      60.824  -4.821  19.546  1.00  0.00           H  
ATOM   3466  HE  ARG A 219      58.246  -5.930  18.749  1.00  0.00           H  
ATOM   3467 1HH1 ARG A 219      59.993  -3.855  20.980  1.00  0.00           H  
ATOM   3468 2HH1 ARG A 219      58.768  -3.950  22.225  1.00  0.00           H  
ATOM   3469 1HH2 ARG A 219      56.662  -6.046  20.372  1.00  0.00           H  
ATOM   3470 2HH2 ARG A 219      56.882  -5.190  21.882  1.00  0.00           H  
ATOM   3471  N   LEU A 220      58.989  -1.158  16.215  1.00  0.00           N  
ATOM   3472  CA  LEU A 220      57.881  -0.879  15.310  1.00  0.00           C  
ATOM   3473  C   LEU A 220      58.273   0.151  14.259  1.00  0.00           C  
ATOM   3474  O   LEU A 220      57.918   0.023  13.087  1.00  0.00           O  
ATOM   3475  CB  LEU A 220      56.666  -0.376  16.100  1.00  0.00           C  
ATOM   3476  CG  LEU A 220      55.412  -0.072  15.269  1.00  0.00           C  
ATOM   3477  CD1 LEU A 220      54.960  -1.337  14.551  1.00  0.00           C  
ATOM   3478  CD2 LEU A 220      54.317   0.461  16.180  1.00  0.00           C  
ATOM   3479  H   LEU A 220      58.880  -0.943  17.196  1.00  0.00           H  
ATOM   3480  HA  LEU A 220      57.610  -1.803  14.800  1.00  0.00           H  
ATOM   3481 1HB  LEU A 220      56.398  -1.127  16.841  1.00  0.00           H  
ATOM   3482 2HB  LEU A 220      56.946   0.538  16.623  1.00  0.00           H  
ATOM   3483  HG  LEU A 220      55.650   0.675  14.511  1.00  0.00           H  
ATOM   3484 1HD1 LEU A 220      54.069  -1.121  13.961  1.00  0.00           H  
ATOM   3485 2HD1 LEU A 220      55.755  -1.685  13.892  1.00  0.00           H  
ATOM   3486 3HD1 LEU A 220      54.731  -2.109  15.284  1.00  0.00           H  
ATOM   3487 1HD2 LEU A 220      53.426   0.677  15.590  1.00  0.00           H  
ATOM   3488 2HD2 LEU A 220      54.078  -0.286  16.938  1.00  0.00           H  
ATOM   3489 3HD2 LEU A 220      54.660   1.374  16.667  1.00  0.00           H  
ATOM   3490  N   LEU A 221      59.007   1.173  14.684  1.00  0.00           N  
ATOM   3491  CA  LEU A 221      59.450   2.227  13.779  1.00  0.00           C  
ATOM   3492  C   LEU A 221      60.409   1.684  12.728  1.00  0.00           C  
ATOM   3493  O   LEU A 221      60.335   2.054  11.556  1.00  0.00           O  
ATOM   3494  CB  LEU A 221      60.131   3.352  14.569  1.00  0.00           C  
ATOM   3495  CG  LEU A 221      59.210   4.184  15.470  1.00  0.00           C  
ATOM   3496  CD1 LEU A 221      60.048   5.132  16.317  1.00  0.00           C  
ATOM   3497  CD2 LEU A 221      58.216   4.951  14.611  1.00  0.00           C  
ATOM   3498  H   LEU A 221      59.265   1.221  15.659  1.00  0.00           H  
ATOM   3499  HA  LEU A 221      58.577   2.635  13.270  1.00  0.00           H  
ATOM   3500 1HB  LEU A 221      60.904   2.915  15.198  1.00  0.00           H  
ATOM   3501 2HB  LEU A 221      60.607   4.033  13.863  1.00  0.00           H  
ATOM   3502  HG  LEU A 221      58.669   3.522  16.147  1.00  0.00           H  
ATOM   3503 1HD1 LEU A 221      59.394   5.723  16.958  1.00  0.00           H  
ATOM   3504 2HD1 LEU A 221      60.736   4.555  16.935  1.00  0.00           H  
ATOM   3505 3HD1 LEU A 221      60.615   5.797  15.666  1.00  0.00           H  
ATOM   3506 1HD2 LEU A 221      57.561   5.542  15.252  1.00  0.00           H  
ATOM   3507 2HD2 LEU A 221      58.756   5.614  13.935  1.00  0.00           H  
ATOM   3508 3HD2 LEU A 221      57.619   4.249  14.030  1.00  0.00           H  
ATOM   3509  N   LYS A 222      61.309   0.805  13.153  1.00  0.00           N  
ATOM   3510  CA  LYS A 222      62.285   0.209  12.248  1.00  0.00           C  
ATOM   3511  C   LYS A 222      61.604  -0.657  11.197  1.00  0.00           C  
ATOM   3512  O   LYS A 222      61.981  -0.639  10.025  1.00  0.00           O  
ATOM   3513  CB  LYS A 222      63.306  -0.619  13.030  1.00  0.00           C  
ATOM   3514  CG  LYS A 222      64.370  -1.284  12.167  1.00  0.00           C  
ATOM   3515  CD  LYS A 222      64.002  -2.724  11.847  1.00  0.00           C  
ATOM   3516  CE  LYS A 222      64.119  -3.613  13.076  1.00  0.00           C  
ATOM   3517  NZ  LYS A 222      63.716  -5.017  12.789  1.00  0.00           N  
ATOM   3518  H   LYS A 222      61.318   0.542  14.128  1.00  0.00           H  
ATOM   3519  HA  LYS A 222      62.811   1.011  11.729  1.00  0.00           H  
ATOM   3520 1HB  LYS A 222      63.813   0.019  13.755  1.00  0.00           H  
ATOM   3521 2HB  LYS A 222      62.790  -1.402  13.587  1.00  0.00           H  
ATOM   3522 1HG  LYS A 222      64.481  -0.729  11.235  1.00  0.00           H  
ATOM   3523 2HG  LYS A 222      65.325  -1.270  12.693  1.00  0.00           H  
ATOM   3524 1HD  LYS A 222      62.977  -2.764  11.476  1.00  0.00           H  
ATOM   3525 2HD  LYS A 222      64.665  -3.105  11.070  1.00  0.00           H  
ATOM   3526 1HE  LYS A 222      65.149  -3.610  13.430  1.00  0.00           H  
ATOM   3527 2HE  LYS A 222      63.484  -3.222  13.870  1.00  0.00           H  
ATOM   3528 1HZ  LYS A 222      63.807  -5.572  13.628  1.00  0.00           H  
ATOM   3529 2HZ  LYS A 222      62.755  -5.034  12.477  1.00  0.00           H  
ATOM   3530 3HZ  LYS A 222      64.311  -5.397  12.067  1.00  0.00           H  
ATOM   3531  N   GLU A 223      60.599  -1.415  11.622  1.00  0.00           N  
ATOM   3532  CA  GLU A 223      59.863  -2.290  10.717  1.00  0.00           C  
ATOM   3533  C   GLU A 223      59.109  -1.486   9.666  1.00  0.00           C  
ATOM   3534  O   GLU A 223      59.070  -1.861   8.494  1.00  0.00           O  
ATOM   3535  CB  GLU A 223      58.884  -3.167  11.501  1.00  0.00           C  
ATOM   3536  CG  GLU A 223      59.547  -4.222  12.375  1.00  0.00           C  
ATOM   3537  CD  GLU A 223      60.310  -5.245  11.581  1.00  0.00           C  
ATOM   3538  OE1 GLU A 223      59.697  -5.964  10.829  1.00  0.00           O  
ATOM   3539  OE2 GLU A 223      61.508  -5.308  11.726  1.00  0.00           O  
ATOM   3540  H   GLU A 223      60.338  -1.384  12.597  1.00  0.00           H  
ATOM   3541  HA  GLU A 223      60.576  -2.935  10.203  1.00  0.00           H  
ATOM   3542 1HB  GLU A 223      58.268  -2.539  12.144  1.00  0.00           H  
ATOM   3543 2HB  GLU A 223      58.218  -3.679  10.807  1.00  0.00           H  
ATOM   3544 1HG  GLU A 223      60.233  -3.730  13.065  1.00  0.00           H  
ATOM   3545 2HG  GLU A 223      58.781  -4.724  12.965  1.00  0.00           H  
ATOM   3546  N   VAL A 224      58.511  -0.379  10.091  1.00  0.00           N  
ATOM   3547  CA  VAL A 224      57.757   0.480   9.186  1.00  0.00           C  
ATOM   3548  C   VAL A 224      58.665   1.105   8.135  1.00  0.00           C  
ATOM   3549  O   VAL A 224      58.300   1.201   6.963  1.00  0.00           O  
ATOM   3550  CB  VAL A 224      57.047   1.596   9.976  1.00  0.00           C  
ATOM   3551  CG1 VAL A 224      56.416   2.602   9.025  1.00  0.00           C  
ATOM   3552  CG2 VAL A 224      55.997   0.991  10.896  1.00  0.00           C  
ATOM   3553  H   VAL A 224      58.580  -0.126  11.066  1.00  0.00           H  
ATOM   3554  HA  VAL A 224      57.003  -0.126   8.681  1.00  0.00           H  
ATOM   3555  HB  VAL A 224      57.786   2.134  10.570  1.00  0.00           H  
ATOM   3556 1HG1 VAL A 224      55.919   3.384   9.600  1.00  0.00           H  
ATOM   3557 2HG1 VAL A 224      57.191   3.049   8.402  1.00  0.00           H  
ATOM   3558 3HG1 VAL A 224      55.686   2.098   8.393  1.00  0.00           H  
ATOM   3559 1HG2 VAL A 224      55.500   1.786  11.451  1.00  0.00           H  
ATOM   3560 2HG2 VAL A 224      55.262   0.448  10.301  1.00  0.00           H  
ATOM   3561 3HG2 VAL A 224      56.477   0.306  11.594  1.00  0.00           H  
ATOM   3562  N   VAL A 225      59.849   1.529   8.560  1.00  0.00           N  
ATOM   3563  CA  VAL A 225      60.812   2.146   7.655  1.00  0.00           C  
ATOM   3564  C   VAL A 225      61.293   1.154   6.604  1.00  0.00           C  
ATOM   3565  O   VAL A 225      61.442   1.500   5.432  1.00  0.00           O  
ATOM   3566  CB  VAL A 225      62.022   2.680   8.445  1.00  0.00           C  
ATOM   3567  CG1 VAL A 225      63.112   3.153   7.494  1.00  0.00           C  
ATOM   3568  CG2 VAL A 225      61.582   3.808   9.365  1.00  0.00           C  
ATOM   3569  H   VAL A 225      60.089   1.422   9.535  1.00  0.00           H  
ATOM   3570  HA  VAL A 225      60.326   2.982   7.151  1.00  0.00           H  
ATOM   3571  HB  VAL A 225      62.443   1.869   9.038  1.00  0.00           H  
ATOM   3572 1HG1 VAL A 225      63.959   3.526   8.069  1.00  0.00           H  
ATOM   3573 2HG1 VAL A 225      63.436   2.320   6.870  1.00  0.00           H  
ATOM   3574 3HG1 VAL A 225      62.722   3.951   6.863  1.00  0.00           H  
ATOM   3575 1HG2 VAL A 225      62.443   4.180   9.921  1.00  0.00           H  
ATOM   3576 2HG2 VAL A 225      61.156   4.617   8.771  1.00  0.00           H  
ATOM   3577 3HG2 VAL A 225      60.833   3.437  10.064  1.00  0.00           H  
ATOM   3578  N   GLN A 226      61.535  -0.081   7.029  1.00  0.00           N  
ATOM   3579  CA  GLN A 226      61.999  -1.126   6.124  1.00  0.00           C  
ATOM   3580  C   GLN A 226      60.946  -1.452   5.072  1.00  0.00           C  
ATOM   3581  O   GLN A 226      61.266  -1.651   3.900  1.00  0.00           O  
ATOM   3582  CB  GLN A 226      62.364  -2.390   6.907  1.00  0.00           C  
ATOM   3583  CG  GLN A 226      62.930  -3.510   6.052  1.00  0.00           C  
ATOM   3584  CD  GLN A 226      63.333  -4.719   6.875  1.00  0.00           C  
ATOM   3585  OE1 GLN A 226      63.561  -4.617   8.084  1.00  0.00           O  
ATOM   3586  NE2 GLN A 226      63.425  -5.873   6.224  1.00  0.00           N  
ATOM   3587  H   GLN A 226      61.394  -0.302   8.004  1.00  0.00           H  
ATOM   3588  HA  GLN A 226      62.889  -0.767   5.608  1.00  0.00           H  
ATOM   3589 1HB  GLN A 226      63.102  -2.144   7.671  1.00  0.00           H  
ATOM   3590 2HB  GLN A 226      61.479  -2.770   7.417  1.00  0.00           H  
ATOM   3591 1HG  GLN A 226      62.173  -3.823   5.333  1.00  0.00           H  
ATOM   3592 2HG  GLN A 226      63.813  -3.143   5.528  1.00  0.00           H  
ATOM   3593 1HE2 GLN A 226      63.687  -6.706   6.714  1.00  0.00           H  
ATOM   3594 2HE2 GLN A 226      63.232  -5.911   5.243  1.00  0.00           H  
ATOM   3595  N   HIS A 227      59.689  -1.505   5.498  1.00  0.00           N  
ATOM   3596  CA  HIS A 227      58.586  -1.807   4.593  1.00  0.00           C  
ATOM   3597  C   HIS A 227      58.422  -0.717   3.541  1.00  0.00           C  
ATOM   3598  O   HIS A 227      58.177  -1.004   2.369  1.00  0.00           O  
ATOM   3599  CB  HIS A 227      57.277  -1.974   5.372  1.00  0.00           C  
ATOM   3600  CG  HIS A 227      57.221  -3.225   6.193  1.00  0.00           C  
ATOM   3601  ND1 HIS A 227      56.256  -3.441   7.153  1.00  0.00           N  
ATOM   3602  CD2 HIS A 227      58.011  -4.324   6.198  1.00  0.00           C  
ATOM   3603  CE1 HIS A 227      56.454  -4.622   7.714  1.00  0.00           C  
ATOM   3604  NE2 HIS A 227      57.512  -5.177   7.152  1.00  0.00           N  
ATOM   3605  H   HIS A 227      59.492  -1.332   6.473  1.00  0.00           H  
ATOM   3606  HA  HIS A 227      58.789  -2.741   4.071  1.00  0.00           H  
ATOM   3607 1HB  HIS A 227      57.139  -1.122   6.038  1.00  0.00           H  
ATOM   3608 2HB  HIS A 227      56.439  -1.985   4.676  1.00  0.00           H  
ATOM   3609  HD2 HIS A 227      58.880  -4.500   5.564  1.00  0.00           H  
ATOM   3610  HE1 HIS A 227      55.847  -5.062   8.504  1.00  0.00           H  
ATOM   3611  HE2 HIS A 227      57.897  -6.082   7.383  1.00  0.00           H  
ATOM   3612  N   VAL A 228      58.559   0.534   3.967  1.00  0.00           N  
ATOM   3613  CA  VAL A 228      58.426   1.670   3.062  1.00  0.00           C  
ATOM   3614  C   VAL A 228      59.528   1.668   2.010  1.00  0.00           C  
ATOM   3615  O   VAL A 228      59.281   1.954   0.838  1.00  0.00           O  
ATOM   3616  CB  VAL A 228      58.477   2.991   3.852  1.00  0.00           C  
ATOM   3617  CG1 VAL A 228      58.529   4.178   2.901  1.00  0.00           C  
ATOM   3618  CG2 VAL A 228      57.270   3.091   4.773  1.00  0.00           C  
ATOM   3619  H   VAL A 228      58.760   0.702   4.942  1.00  0.00           H  
ATOM   3620  HA  VAL A 228      57.461   1.600   2.558  1.00  0.00           H  
ATOM   3621  HB  VAL A 228      59.391   3.014   4.445  1.00  0.00           H  
ATOM   3622 1HG1 VAL A 228      58.565   5.104   3.477  1.00  0.00           H  
ATOM   3623 2HG1 VAL A 228      59.419   4.105   2.277  1.00  0.00           H  
ATOM   3624 3HG1 VAL A 228      57.641   4.178   2.270  1.00  0.00           H  
ATOM   3625 1HG2 VAL A 228      57.313   4.027   5.328  1.00  0.00           H  
ATOM   3626 2HG2 VAL A 228      56.356   3.062   4.179  1.00  0.00           H  
ATOM   3627 3HG2 VAL A 228      57.276   2.254   5.471  1.00  0.00           H  
ATOM   3628  N   ILE A 229      60.745   1.344   2.436  1.00  0.00           N  
ATOM   3629  CA  ILE A 229      61.887   1.305   1.531  1.00  0.00           C  
ATOM   3630  C   ILE A 229      61.720   0.216   0.479  1.00  0.00           C  
ATOM   3631  O   ILE A 229      62.040   0.417  -0.693  1.00  0.00           O  
ATOM   3632  CB  ILE A 229      63.196   1.073   2.308  1.00  0.00           C  
ATOM   3633  CG1 ILE A 229      63.519   2.286   3.183  1.00  0.00           C  
ATOM   3634  CG2 ILE A 229      64.340   0.784   1.349  1.00  0.00           C  
ATOM   3635  CD1 ILE A 229      64.632   2.043   4.177  1.00  0.00           C  
ATOM   3636  H   ILE A 229      60.881   1.119   3.411  1.00  0.00           H  
ATOM   3637  HA  ILE A 229      61.956   2.264   1.020  1.00  0.00           H  
ATOM   3638  HB  ILE A 229      63.074   0.223   2.980  1.00  0.00           H  
ATOM   3639 1HG1 ILE A 229      63.805   3.125   2.550  1.00  0.00           H  
ATOM   3640 2HG1 ILE A 229      62.629   2.584   3.737  1.00  0.00           H  
ATOM   3641 1HG2 ILE A 229      65.257   0.622   1.915  1.00  0.00           H  
ATOM   3642 2HG2 ILE A 229      64.111  -0.109   0.768  1.00  0.00           H  
ATOM   3643 3HG2 ILE A 229      64.473   1.631   0.676  1.00  0.00           H  
ATOM   3644 1HD1 ILE A 229      64.803   2.948   4.761  1.00  0.00           H  
ATOM   3645 2HD1 ILE A 229      64.352   1.228   4.845  1.00  0.00           H  
ATOM   3646 3HD1 ILE A 229      65.544   1.778   3.644  1.00  0.00           H  
ATOM   3647  N   GLU A 230      61.217  -0.938   0.905  1.00  0.00           N  
ATOM   3648  CA  GLU A 230      61.006  -2.062   0.000  1.00  0.00           C  
ATOM   3649  C   GLU A 230      59.954  -1.733  -1.052  1.00  0.00           C  
ATOM   3650  O   GLU A 230      60.104  -2.080  -2.224  1.00  0.00           O  
ATOM   3651  CB  GLU A 230      60.585  -3.307   0.785  1.00  0.00           C  
ATOM   3652  CG  GLU A 230      61.683  -3.904   1.652  1.00  0.00           C  
ATOM   3653  CD  GLU A 230      61.214  -5.081   2.462  1.00  0.00           C  
ATOM   3654  OE1 GLU A 230      60.039  -5.360   2.444  1.00  0.00           O  
ATOM   3655  OE2 GLU A 230      62.031  -5.701   3.100  1.00  0.00           O  
ATOM   3656  H   GLU A 230      60.975  -1.039   1.880  1.00  0.00           H  
ATOM   3657  HA  GLU A 230      61.944  -2.274  -0.513  1.00  0.00           H  
ATOM   3658 1HB  GLU A 230      59.743  -3.061   1.433  1.00  0.00           H  
ATOM   3659 2HB  GLU A 230      60.249  -4.078   0.091  1.00  0.00           H  
ATOM   3660 1HG  GLU A 230      62.505  -4.224   1.011  1.00  0.00           H  
ATOM   3661 2HG  GLU A 230      62.061  -3.135   2.323  1.00  0.00           H  
ATOM   3662  N   THR A 231      58.889  -1.062  -0.626  1.00  0.00           N  
ATOM   3663  CA  THR A 231      57.810  -0.684  -1.531  1.00  0.00           C  
ATOM   3664  C   THR A 231      58.294   0.306  -2.583  1.00  0.00           C  
ATOM   3665  O   THR A 231      57.929   0.209  -3.755  1.00  0.00           O  
ATOM   3666  CB  THR A 231      56.624  -0.078  -0.757  1.00  0.00           C  
ATOM   3667  OG1 THR A 231      56.105  -1.048   0.162  1.00  0.00           O  
ATOM   3668  CG2 THR A 231      55.523   0.347  -1.716  1.00  0.00           C  
ATOM   3669  H   THR A 231      58.826  -0.808   0.349  1.00  0.00           H  
ATOM   3670  HA  THR A 231      57.462  -1.579  -2.047  1.00  0.00           H  
ATOM   3671  HB  THR A 231      56.964   0.791  -0.194  1.00  0.00           H  
ATOM   3672  HG1 THR A 231      56.658  -1.072   0.947  1.00  0.00           H  
ATOM   3673 1HG2 THR A 231      54.694   0.773  -1.152  1.00  0.00           H  
ATOM   3674 2HG2 THR A 231      55.912   1.093  -2.409  1.00  0.00           H  
ATOM   3675 3HG2 THR A 231      55.173  -0.520  -2.275  1.00  0.00           H  
ATOM   3676  N   VAL A 232      59.117   1.258  -2.157  1.00  0.00           N  
ATOM   3677  CA  VAL A 232      59.653   2.268  -3.062  1.00  0.00           C  
ATOM   3678  C   VAL A 232      60.559   1.641  -4.114  1.00  0.00           C  
ATOM   3679  O   VAL A 232      60.519   2.017  -5.286  1.00  0.00           O  
ATOM   3680  CB  VAL A 232      60.445   3.327  -2.272  1.00  0.00           C  
ATOM   3681  CG1 VAL A 232      61.163   4.273  -3.222  1.00  0.00           C  
ATOM   3682  CG2 VAL A 232      59.508   4.094  -1.352  1.00  0.00           C  
ATOM   3683  H   VAL A 232      59.378   1.283  -1.182  1.00  0.00           H  
ATOM   3684  HA  VAL A 232      58.819   2.758  -3.566  1.00  0.00           H  
ATOM   3685  HB  VAL A 232      61.210   2.826  -1.678  1.00  0.00           H  
ATOM   3686 1HG1 VAL A 232      61.718   5.015  -2.647  1.00  0.00           H  
ATOM   3687 2HG1 VAL A 232      61.854   3.707  -3.846  1.00  0.00           H  
ATOM   3688 3HG1 VAL A 232      60.432   4.778  -3.854  1.00  0.00           H  
ATOM   3689 1HG2 VAL A 232      60.075   4.840  -0.796  1.00  0.00           H  
ATOM   3690 2HG2 VAL A 232      58.740   4.590  -1.946  1.00  0.00           H  
ATOM   3691 3HG2 VAL A 232      59.037   3.402  -0.653  1.00  0.00           H  
ATOM   3692  N   LYS A 233      61.376   0.683  -3.688  1.00  0.00           N  
ATOM   3693  CA  LYS A 233      62.294   0.002  -4.593  1.00  0.00           C  
ATOM   3694  C   LYS A 233      61.538  -0.799  -5.645  1.00  0.00           C  
ATOM   3695  O   LYS A 233      61.915  -0.814  -6.817  1.00  0.00           O  
ATOM   3696  CB  LYS A 233      63.236  -0.915  -3.811  1.00  0.00           C  
ATOM   3697  CG  LYS A 233      64.375  -1.499  -4.636  1.00  0.00           C  
ATOM   3698  CD  LYS A 233      63.966  -2.809  -5.292  1.00  0.00           C  
ATOM   3699  CE  LYS A 233      65.141  -3.462  -6.006  1.00  0.00           C  
ATOM   3700  NZ  LYS A 233      64.742  -4.714  -6.705  1.00  0.00           N  
ATOM   3701  H   LYS A 233      61.360   0.421  -2.713  1.00  0.00           H  
ATOM   3702  HA  LYS A 233      62.890   0.754  -5.111  1.00  0.00           H  
ATOM   3703 1HB  LYS A 233      63.675  -0.362  -2.979  1.00  0.00           H  
ATOM   3704 2HB  LYS A 233      62.669  -1.745  -3.389  1.00  0.00           H  
ATOM   3705 1HG  LYS A 233      64.663  -0.789  -5.412  1.00  0.00           H  
ATOM   3706 2HG  LYS A 233      65.236  -1.677  -3.993  1.00  0.00           H  
ATOM   3707 1HD  LYS A 233      63.588  -3.494  -4.532  1.00  0.00           H  
ATOM   3708 2HD  LYS A 233      63.172  -2.622  -6.015  1.00  0.00           H  
ATOM   3709 1HE  LYS A 233      65.553  -2.768  -6.737  1.00  0.00           H  
ATOM   3710 2HE  LYS A 233      65.921  -3.698  -5.282  1.00  0.00           H  
ATOM   3711 1HZ  LYS A 233      65.547  -5.115  -7.164  1.00  0.00           H  
ATOM   3712 2HZ  LYS A 233      64.375  -5.373  -6.032  1.00  0.00           H  
ATOM   3713 3HZ  LYS A 233      64.032  -4.504  -7.392  1.00  0.00           H  
ATOM   3714  N   GLU A 234      60.469  -1.464  -5.219  1.00  0.00           N  
ATOM   3715  CA  GLU A 234      59.657  -2.268  -6.124  1.00  0.00           C  
ATOM   3716  C   GLU A 234      58.978  -1.400  -7.176  1.00  0.00           C  
ATOM   3717  O   GLU A 234      58.904  -1.771  -8.347  1.00  0.00           O  
ATOM   3718  CB  GLU A 234      58.603  -3.053  -5.339  1.00  0.00           C  
ATOM   3719  CG  GLU A 234      59.168  -4.170  -4.473  1.00  0.00           C  
ATOM   3720  CD  GLU A 234      58.113  -4.871  -3.662  1.00  0.00           C  
ATOM   3721  OE1 GLU A 234      56.988  -4.433  -3.680  1.00  0.00           O  
ATOM   3722  OE2 GLU A 234      58.434  -5.847  -3.025  1.00  0.00           O  
ATOM   3723  H   GLU A 234      60.213  -1.411  -4.243  1.00  0.00           H  
ATOM   3724  HA  GLU A 234      60.309  -2.975  -6.638  1.00  0.00           H  
ATOM   3725 1HB  GLU A 234      58.051  -2.373  -4.691  1.00  0.00           H  
ATOM   3726 2HB  GLU A 234      57.889  -3.497  -6.033  1.00  0.00           H  
ATOM   3727 1HG  GLU A 234      59.662  -4.899  -5.114  1.00  0.00           H  
ATOM   3728 2HG  GLU A 234      59.917  -3.751  -3.802  1.00  0.00           H  
ATOM   3729  N   VAL A 235      58.483  -0.243  -6.751  1.00  0.00           N  
ATOM   3730  CA  VAL A 235      57.809   0.681  -7.655  1.00  0.00           C  
ATOM   3731  C   VAL A 235      58.770   1.221  -8.707  1.00  0.00           C  
ATOM   3732  O   VAL A 235      58.415   1.348  -9.879  1.00  0.00           O  
ATOM   3733  CB  VAL A 235      57.204   1.856  -6.864  1.00  0.00           C  
ATOM   3734  CG1 VAL A 235      56.666   2.916  -7.814  1.00  0.00           C  
ATOM   3735  CG2 VAL A 235      56.105   1.349  -5.943  1.00  0.00           C  
ATOM   3736  H   VAL A 235      58.576   0.003  -5.776  1.00  0.00           H  
ATOM   3737  HA  VAL A 235      57.003   0.146  -8.159  1.00  0.00           H  
ATOM   3738  HB  VAL A 235      57.989   2.325  -6.271  1.00  0.00           H  
ATOM   3739 1HG1 VAL A 235      56.243   3.740  -7.238  1.00  0.00           H  
ATOM   3740 2HG1 VAL A 235      57.477   3.290  -8.439  1.00  0.00           H  
ATOM   3741 3HG1 VAL A 235      55.892   2.480  -8.445  1.00  0.00           H  
ATOM   3742 1HG2 VAL A 235      55.682   2.185  -5.387  1.00  0.00           H  
ATOM   3743 2HG2 VAL A 235      55.323   0.875  -6.537  1.00  0.00           H  
ATOM   3744 3HG2 VAL A 235      56.521   0.623  -5.245  1.00  0.00           H  
ATOM   3745  N   ALA A 236      59.988   1.537  -8.282  1.00  0.00           N  
ATOM   3746  CA  ALA A 236      61.003   2.064  -9.186  1.00  0.00           C  
ATOM   3747  C   ALA A 236      61.392   1.033 -10.238  1.00  0.00           C  
ATOM   3748  O   ALA A 236      61.571   1.365 -11.410  1.00  0.00           O  
ATOM   3749  CB  ALA A 236      62.229   2.510  -8.403  1.00  0.00           C  
ATOM   3750  H   ALA A 236      60.217   1.409  -7.307  1.00  0.00           H  
ATOM   3751  HA  ALA A 236      60.581   2.926  -9.703  1.00  0.00           H  
ATOM   3752 1HB  ALA A 236      62.978   2.901  -9.092  1.00  0.00           H  
ATOM   3753 2HB  ALA A 236      61.946   3.289  -7.695  1.00  0.00           H  
ATOM   3754 3HB  ALA A 236      62.643   1.661  -7.862  1.00  0.00           H  
ATOM   3755  N   LEU A 237      61.521  -0.219  -9.813  1.00  0.00           N  
ATOM   3756  CA  LEU A 237      61.889  -1.302 -10.717  1.00  0.00           C  
ATOM   3757  C   LEU A 237      60.812  -1.531 -11.769  1.00  0.00           C  
ATOM   3758  O   LEU A 237      61.114  -1.757 -12.941  1.00  0.00           O  
ATOM   3759  CB  LEU A 237      62.124  -2.596  -9.927  1.00  0.00           C  
ATOM   3760  CG  LEU A 237      62.556  -3.812 -10.755  1.00  0.00           C  
ATOM   3761  CD1 LEU A 237      63.863  -3.500 -11.473  1.00  0.00           C  
ATOM   3762  CD2 LEU A 237      62.709  -5.020  -9.843  1.00  0.00           C  
ATOM   3763  H   LEU A 237      61.360  -0.427  -8.838  1.00  0.00           H  
ATOM   3764  HA  LEU A 237      62.813  -1.029 -11.225  1.00  0.00           H  
ATOM   3765 1HB  LEU A 237      62.895  -2.412  -9.181  1.00  0.00           H  
ATOM   3766 2HB  LEU A 237      61.202  -2.858  -9.409  1.00  0.00           H  
ATOM   3767  HG  LEU A 237      61.802  -4.023 -11.514  1.00  0.00           H  
ATOM   3768 1HD1 LEU A 237      64.170  -4.364 -12.061  1.00  0.00           H  
ATOM   3769 2HD1 LEU A 237      63.720  -2.644 -12.133  1.00  0.00           H  
ATOM   3770 3HD1 LEU A 237      64.634  -3.268 -10.739  1.00  0.00           H  
ATOM   3771 1HD2 LEU A 237      63.016  -5.885 -10.432  1.00  0.00           H  
ATOM   3772 2HD2 LEU A 237      63.464  -4.810  -9.085  1.00  0.00           H  
ATOM   3773 3HD2 LEU A 237      61.756  -5.231  -9.357  1.00  0.00           H  
ATOM   3774  N   ALA A 238      59.554  -1.471 -11.344  1.00  0.00           N  
ATOM   3775  CA  ALA A 238      58.429  -1.672 -12.248  1.00  0.00           C  
ATOM   3776  C   ALA A 238      58.364  -0.572 -13.300  1.00  0.00           C  
ATOM   3777  O   ALA A 238      58.094  -0.836 -14.472  1.00  0.00           O  
ATOM   3778  CB  ALA A 238      57.125  -1.733 -11.465  1.00  0.00           C  
ATOM   3779  H   ALA A 238      59.373  -1.281 -10.369  1.00  0.00           H  
ATOM   3780  HA  ALA A 238      58.575  -2.620 -12.765  1.00  0.00           H  
ATOM   3781 1HB  ALA A 238      56.294  -1.884 -12.154  1.00  0.00           H  
ATOM   3782 2HB  ALA A 238      57.165  -2.561 -10.757  1.00  0.00           H  
ATOM   3783 3HB  ALA A 238      56.982  -0.800 -10.924  1.00  0.00           H  
ATOM   3784  N   ALA A 239      58.613   0.662 -12.875  1.00  0.00           N  
ATOM   3785  CA  ALA A 239      58.583   1.805 -13.779  1.00  0.00           C  
ATOM   3786  C   ALA A 239      59.681   1.703 -14.831  1.00  0.00           C  
ATOM   3787  O   ALA A 239      59.461   2.009 -16.003  1.00  0.00           O  
ATOM   3788  CB  ALA A 239      58.718   3.103 -12.996  1.00  0.00           C  
ATOM   3789  H   ALA A 239      58.829   0.812 -11.900  1.00  0.00           H  
ATOM   3790  HA  ALA A 239      57.623   1.803 -14.296  1.00  0.00           H  
ATOM   3791 1HB  ALA A 239      58.694   3.947 -13.685  1.00  0.00           H  
ATOM   3792 2HB  ALA A 239      57.894   3.189 -12.288  1.00  0.00           H  
ATOM   3793 3HB  ALA A 239      59.663   3.104 -12.455  1.00  0.00           H  
ATOM   3794  N   LEU A 240      60.863   1.272 -14.406  1.00  0.00           N  
ATOM   3795  CA  LEU A 240      61.997   1.129 -15.310  1.00  0.00           C  
ATOM   3796  C   LEU A 240      61.669   0.187 -16.461  1.00  0.00           C  
ATOM   3797  O   LEU A 240      61.938   0.493 -17.623  1.00  0.00           O  
ATOM   3798  CB  LEU A 240      63.221   0.607 -14.546  1.00  0.00           C  
ATOM   3799  CG  LEU A 240      63.859   1.592 -13.559  1.00  0.00           C  
ATOM   3800  CD1 LEU A 240      64.923   0.874 -12.741  1.00  0.00           C  
ATOM   3801  CD2 LEU A 240      64.456   2.763 -14.326  1.00  0.00           C  
ATOM   3802  H   LEU A 240      60.979   1.037 -13.431  1.00  0.00           H  
ATOM   3803  HA  LEU A 240      62.234   2.108 -15.725  1.00  0.00           H  
ATOM   3804 1HB  LEU A 240      62.928  -0.280 -13.986  1.00  0.00           H  
ATOM   3805 2HB  LEU A 240      63.984   0.319 -15.269  1.00  0.00           H  
ATOM   3806  HG  LEU A 240      63.099   1.960 -12.869  1.00  0.00           H  
ATOM   3807 1HD1 LEU A 240      65.377   1.574 -12.039  1.00  0.00           H  
ATOM   3808 2HD1 LEU A 240      64.465   0.054 -12.188  1.00  0.00           H  
ATOM   3809 3HD1 LEU A 240      65.690   0.480 -13.407  1.00  0.00           H  
ATOM   3810 1HD2 LEU A 240      64.910   3.464 -13.624  1.00  0.00           H  
ATOM   3811 2HD2 LEU A 240      65.217   2.397 -15.015  1.00  0.00           H  
ATOM   3812 3HD2 LEU A 240      63.671   3.269 -14.888  1.00  0.00           H  
ATOM   3813  N   GLU A 241      61.086  -0.961 -16.132  1.00  0.00           N  
ATOM   3814  CA  GLU A 241      60.720  -1.950 -17.138  1.00  0.00           C  
ATOM   3815  C   GLU A 241      59.775  -1.358 -18.175  1.00  0.00           C  
ATOM   3816  O   GLU A 241      59.769  -1.776 -19.333  1.00  0.00           O  
ATOM   3817  CB  GLU A 241      60.069  -3.167 -16.477  1.00  0.00           C  
ATOM   3818  CG  GLU A 241      61.020  -4.012 -15.641  1.00  0.00           C  
ATOM   3819  CD  GLU A 241      62.108  -4.651 -16.459  1.00  0.00           C  
ATOM   3820  OE1 GLU A 241      61.831  -5.067 -17.559  1.00  0.00           O  
ATOM   3821  OE2 GLU A 241      63.216  -4.724 -15.983  1.00  0.00           O  
ATOM   3822  H   GLU A 241      60.892  -1.153 -15.160  1.00  0.00           H  
ATOM   3823  HA  GLU A 241      61.626  -2.274 -17.651  1.00  0.00           H  
ATOM   3824 1HB  GLU A 241      59.257  -2.839 -15.829  1.00  0.00           H  
ATOM   3825 2HB  GLU A 241      59.637  -3.810 -17.244  1.00  0.00           H  
ATOM   3826 1HG  GLU A 241      61.478  -3.380 -14.880  1.00  0.00           H  
ATOM   3827 2HG  GLU A 241      60.449  -4.788 -15.134  1.00  0.00           H  
ATOM   3828  N   LYS A 242      58.971  -0.385 -17.776  1.00  0.00           N  
ATOM   3829  CA  LYS A 242      57.872   0.049 -18.637  1.00  0.00           C  
ATOM   3830  C   LYS A 242      58.288   1.290 -19.449  1.00  0.00           C  
ATOM   3831  O   LYS A 242      57.606   1.681 -20.396  1.00  0.00           O  
ATOM   3832  CB  LYS A 242      56.623   0.346 -17.806  1.00  0.00           C  
ATOM   3833  CG  LYS A 242      56.025  -0.871 -17.112  1.00  0.00           C  
ATOM   3834  CD  LYS A 242      54.779  -0.500 -16.323  1.00  0.00           C  
ATOM   3835  CE  LYS A 242      54.174  -1.717 -15.637  1.00  0.00           C  
ATOM   3836  NZ  LYS A 242      52.973  -1.363 -14.832  1.00  0.00           N  
ATOM   3837  H   LYS A 242      59.129   0.046 -16.877  1.00  0.00           H  
ATOM   3838  HA  LYS A 242      57.642  -0.755 -19.337  1.00  0.00           H  
ATOM   3839 1HB  LYS A 242      56.862   1.084 -17.040  1.00  0.00           H  
ATOM   3840 2HB  LYS A 242      55.853   0.777 -18.447  1.00  0.00           H  
ATOM   3841 1HG  LYS A 242      55.762  -1.622 -17.858  1.00  0.00           H  
ATOM   3842 2HG  LYS A 242      56.761  -1.300 -16.433  1.00  0.00           H  
ATOM   3843 1HD  LYS A 242      55.034   0.243 -15.566  1.00  0.00           H  
ATOM   3844 2HD  LYS A 242      54.037  -0.069 -16.995  1.00  0.00           H  
ATOM   3845 1HE  LYS A 242      53.890  -2.453 -16.387  1.00  0.00           H  
ATOM   3846 2HE  LYS A 242      54.916  -2.169 -14.978  1.00  0.00           H  
ATOM   3847 1HZ  LYS A 242      52.604  -2.195 -14.394  1.00  0.00           H  
ATOM   3848 2HZ  LYS A 242      53.230  -0.693 -14.120  1.00  0.00           H  
ATOM   3849 3HZ  LYS A 242      52.271  -0.960 -15.435  1.00  0.00           H  
ATOM   3850  N   SER A 243      59.415   1.903 -19.066  1.00  0.00           N  
ATOM   3851  CA  SER A 243      59.848   3.195 -19.623  1.00  0.00           C  
ATOM   3852  C   SER A 243      60.898   3.025 -20.721  1.00  0.00           C  
ATOM   3853  O   SER A 243      61.600   2.015 -20.771  1.00  0.00           O  
ATOM   3854  CB  SER A 243      60.406   4.074 -18.521  1.00  0.00           C  
ATOM   3855  OG  SER A 243      60.902   5.277 -19.041  1.00  0.00           O  
ATOM   3856  H   SER A 243      59.998   1.468 -18.366  1.00  0.00           H  
ATOM   3857  HA  SER A 243      58.981   3.690 -20.063  1.00  0.00           H  
ATOM   3858 1HB  SER A 243      59.624   4.285 -17.792  1.00  0.00           H  
ATOM   3859 2HB  SER A 243      61.203   3.544 -18.002  1.00  0.00           H  
ATOM   3860  HG  SER A 243      61.235   5.773 -18.290  1.00  0.00           H  
ATOM   3861  N   ASP A 244      60.998   4.022 -21.599  1.00  0.00           N  
ATOM   3862  CA  ASP A 244      61.998   4.031 -22.667  1.00  0.00           C  
ATOM   3863  C   ASP A 244      62.827   5.309 -22.669  1.00  0.00           C  
ATOM   3864  O   ASP A 244      63.523   5.607 -23.640  1.00  0.00           O  
ATOM   3865  CB  ASP A 244      61.321   3.862 -24.030  1.00  0.00           C  
ATOM   3866  CG  ASP A 244      60.672   2.496 -24.204  1.00  0.00           C  
ATOM   3867  OD1 ASP A 244      61.295   1.517 -23.868  1.00  0.00           O  
ATOM   3868  OD2 ASP A 244      59.560   2.445 -24.672  1.00  0.00           O  
ATOM   3869  H   ASP A 244      60.362   4.804 -21.530  1.00  0.00           H  
ATOM   3870  HA  ASP A 244      62.679   3.194 -22.510  1.00  0.00           H  
ATOM   3871 1HB  ASP A 244      60.557   4.630 -24.154  1.00  0.00           H  
ATOM   3872 2HB  ASP A 244      62.058   4.002 -24.821  1.00  0.00           H  
ATOM   3873  N   ASP A 245      62.761   6.074 -21.584  1.00  0.00           N  
ATOM   3874  CA  ASP A 245      63.512   7.323 -21.526  1.00  0.00           C  
ATOM   3875  C   ASP A 245      64.666   7.252 -20.545  1.00  0.00           C  
ATOM   3876  O   ASP A 245      64.460   7.128 -19.338  1.00  0.00           O  
ATOM   3877  CB  ASP A 245      62.589   8.482 -21.140  1.00  0.00           C  
ATOM   3878  CG  ASP A 245      61.564   8.807 -22.219  1.00  0.00           C  
ATOM   3879  OD1 ASP A 245      61.944   9.356 -23.226  1.00  0.00           O  
ATOM   3880  OD2 ASP A 245      60.411   8.503 -22.025  1.00  0.00           O  
ATOM   3881  H   ASP A 245      62.187   5.778 -20.808  1.00  0.00           H  
ATOM   3882  HA  ASP A 245      63.928   7.523 -22.514  1.00  0.00           H  
ATOM   3883 1HB  ASP A 245      62.060   8.235 -20.220  1.00  0.00           H  
ATOM   3884 2HB  ASP A 245      63.186   9.373 -20.946  1.00  0.00           H  
ATOM   3885  N   PRO A 246      65.758   7.276 -20.539  1.00  0.00           N  
ATOM   3886  CA  PRO A 246      66.871   7.215 -19.606  1.00  0.00           C  
ATOM   3887  C   PRO A 246      66.757   8.320 -18.573  1.00  0.00           C  
ATOM   3888  O   PRO A 246      67.017   8.105 -17.389  1.00  0.00           O  
ATOM   3889  CB  PRO A 246      68.095   7.404 -20.508  1.00  0.00           C  
ATOM   3890  CG  PRO A 246      67.662   6.868 -21.829  1.00  0.00           C  
ATOM   3891  CD  PRO A 246      66.227   7.303 -21.958  1.00  0.00           C  
ATOM   3892  HA  PRO A 246      66.886   6.226 -19.125  1.00  0.00           H  
ATOM   3893 1HB  PRO A 246      68.371   8.468 -20.549  1.00  0.00           H  
ATOM   3894 2HB  PRO A 246      68.957   6.864 -20.089  1.00  0.00           H  
ATOM   3895 1HG  PRO A 246      68.300   7.270 -22.630  1.00  0.00           H  
ATOM   3896 2HG  PRO A 246      67.776   5.774 -21.851  1.00  0.00           H  
ATOM   3897 1HD  PRO A 246      66.187   8.317 -22.383  1.00  0.00           H  
ATOM   3898 2HD  PRO A 246      65.684   6.593 -22.599  1.00  0.00           H  
ATOM   3899  N   GLU A 247      66.367   9.481 -19.058  1.00  0.00           N  
ATOM   3900  CA  GLU A 247      66.118  10.663 -18.242  1.00  0.00           C  
ATOM   3901  C   GLU A 247      65.050  10.392 -17.190  1.00  0.00           C  
ATOM   3902  O   GLU A 247      65.220  10.729 -16.018  1.00  0.00           O  
ATOM   3903  CB  GLU A 247      65.693  11.839 -19.124  1.00  0.00           C  
ATOM   3904  CG  GLU A 247      66.785  12.362 -20.045  1.00  0.00           C  
ATOM   3905  CD  GLU A 247      66.937  11.542 -21.296  1.00  0.00           C  
ATOM   3906  OE1 GLU A 247      66.205  10.595 -21.456  1.00  0.00           O  
ATOM   3907  OE2 GLU A 247      67.786  11.864 -22.094  1.00  0.00           O  
ATOM   3908  H   GLU A 247      66.227   9.576 -20.054  1.00  0.00           H  
ATOM   3909  HA  GLU A 247      67.042  10.929 -17.727  1.00  0.00           H  
ATOM   3910 1HB  GLU A 247      64.846  11.542 -19.743  1.00  0.00           H  
ATOM   3911 2HB  GLU A 247      65.363  12.666 -18.493  1.00  0.00           H  
ATOM   3912 1HG  GLU A 247      66.551  13.389 -20.324  1.00  0.00           H  
ATOM   3913 2HG  GLU A 247      67.730  12.368 -19.504  1.00  0.00           H  
ATOM   3914  N   VAL A 248      63.950   9.782 -17.615  1.00  0.00           N  
ATOM   3915  CA  VAL A 248      62.851   9.464 -16.710  1.00  0.00           C  
ATOM   3916  C   VAL A 248      63.280   8.449 -15.659  1.00  0.00           C  
ATOM   3917  O   VAL A 248      62.922   8.566 -14.487  1.00  0.00           O  
ATOM   3918  CB  VAL A 248      61.652   8.905 -17.500  1.00  0.00           C  
ATOM   3919  CG1 VAL A 248      60.579   8.397 -16.549  1.00  0.00           C  
ATOM   3920  CG2 VAL A 248      61.093   9.979 -18.420  1.00  0.00           C  
ATOM   3921  H   VAL A 248      63.872   9.532 -18.590  1.00  0.00           H  
ATOM   3922  HA  VAL A 248      62.542  10.380 -16.206  1.00  0.00           H  
ATOM   3923  HB  VAL A 248      61.985   8.054 -18.093  1.00  0.00           H  
ATOM   3924 1HG1 VAL A 248      59.739   8.005 -17.124  1.00  0.00           H  
ATOM   3925 2HG1 VAL A 248      60.992   7.604 -15.925  1.00  0.00           H  
ATOM   3926 3HG1 VAL A 248      60.235   9.215 -15.917  1.00  0.00           H  
ATOM   3927 1HG2 VAL A 248      60.246   9.577 -18.976  1.00  0.00           H  
ATOM   3928 2HG2 VAL A 248      60.765  10.833 -17.826  1.00  0.00           H  
ATOM   3929 3HG2 VAL A 248      61.866  10.298 -19.119  1.00  0.00           H  
ATOM   3930  N   VAL A 249      64.049   7.453 -16.084  1.00  0.00           N  
ATOM   3931  CA  VAL A 249      64.528   6.415 -15.179  1.00  0.00           C  
ATOM   3932  C   VAL A 249      65.467   6.991 -14.128  1.00  0.00           C  
ATOM   3933  O   VAL A 249      65.406   6.619 -12.956  1.00  0.00           O  
ATOM   3934  CB  VAL A 249      65.260   5.314 -15.968  1.00  0.00           C  
ATOM   3935  CG1 VAL A 249      65.924   4.329 -15.018  1.00  0.00           C  
ATOM   3936  CG2 VAL A 249      64.282   4.599 -16.889  1.00  0.00           C  
ATOM   3937  H   VAL A 249      64.309   7.414 -17.059  1.00  0.00           H  
ATOM   3938  HA  VAL A 249      63.668   5.972 -14.675  1.00  0.00           H  
ATOM   3939  HB  VAL A 249      66.052   5.770 -16.562  1.00  0.00           H  
ATOM   3940 1HG1 VAL A 249      66.437   3.557 -15.593  1.00  0.00           H  
ATOM   3941 2HG1 VAL A 249      66.646   4.856 -14.394  1.00  0.00           H  
ATOM   3942 3HG1 VAL A 249      65.166   3.866 -14.386  1.00  0.00           H  
ATOM   3943 1HG2 VAL A 249      64.807   3.822 -17.444  1.00  0.00           H  
ATOM   3944 2HG2 VAL A 249      63.487   4.147 -16.295  1.00  0.00           H  
ATOM   3945 3HG2 VAL A 249      63.850   5.316 -17.588  1.00  0.00           H  
ATOM   3946  N   ASP A 250      66.336   7.901 -14.553  1.00  0.00           N  
ATOM   3947  CA  ASP A 250      67.291   8.531 -13.648  1.00  0.00           C  
ATOM   3948  C   ASP A 250      66.580   9.373 -12.597  1.00  0.00           C  
ATOM   3949  O   ASP A 250      66.957   9.369 -11.425  1.00  0.00           O  
ATOM   3950  CB  ASP A 250      68.276   9.405 -14.429  1.00  0.00           C  
ATOM   3951  CG  ASP A 250      69.398   9.955 -13.560  1.00  0.00           C  
ATOM   3952  OD1 ASP A 250      70.071   9.176 -12.929  1.00  0.00           O  
ATOM   3953  OD2 ASP A 250      69.571  11.150 -13.536  1.00  0.00           O  
ATOM   3954  H   ASP A 250      66.336   8.164 -15.528  1.00  0.00           H  
ATOM   3955  HA  ASP A 250      67.851   7.748 -13.136  1.00  0.00           H  
ATOM   3956 1HB  ASP A 250      68.715   8.822 -15.239  1.00  0.00           H  
ATOM   3957 2HB  ASP A 250      67.741  10.241 -14.880  1.00  0.00           H  
ATOM   3958  N   GLU A 251      65.549  10.095 -13.022  1.00  0.00           N  
ATOM   3959  CA  GLU A 251      64.783  10.944 -12.117  1.00  0.00           C  
ATOM   3960  C   GLU A 251      64.057  10.114 -11.066  1.00  0.00           C  
ATOM   3961  O   GLU A 251      64.004  10.487  -9.894  1.00  0.00           O  
ATOM   3962  CB  GLU A 251      63.775  11.787 -12.901  1.00  0.00           C  
ATOM   3963  CG  GLU A 251      64.400  12.870 -13.769  1.00  0.00           C  
ATOM   3964  CD  GLU A 251      63.387  13.629 -14.578  1.00  0.00           C  
ATOM   3965  OE1 GLU A 251      62.239  13.255 -14.560  1.00  0.00           O  
ATOM   3966  OE2 GLU A 251      63.761  14.585 -15.216  1.00  0.00           O  
ATOM   3967  H   GLU A 251      65.289  10.055 -13.997  1.00  0.00           H  
ATOM   3968  HA  GLU A 251      65.473  11.614 -11.603  1.00  0.00           H  
ATOM   3969 1HB  GLU A 251      63.185  11.139 -13.549  1.00  0.00           H  
ATOM   3970 2HB  GLU A 251      63.087  12.270 -12.207  1.00  0.00           H  
ATOM   3971 1HG  GLU A 251      64.935  13.570 -13.128  1.00  0.00           H  
ATOM   3972 2HG  GLU A 251      65.124  12.410 -14.440  1.00  0.00           H  
ATOM   3973  N   ILE A 252      63.498   8.987 -11.491  1.00  0.00           N  
ATOM   3974  CA  ILE A 252      62.775   8.102 -10.586  1.00  0.00           C  
ATOM   3975  C   ILE A 252      63.704   7.509  -9.535  1.00  0.00           C  
ATOM   3976  O   ILE A 252      63.342   7.401  -8.363  1.00  0.00           O  
ATOM   3977  CB  ILE A 252      62.087   6.965 -11.363  1.00  0.00           C  
ATOM   3978  CG1 ILE A 252      60.960   7.522 -12.238  1.00  0.00           C  
ATOM   3979  CG2 ILE A 252      61.550   5.914 -10.404  1.00  0.00           C  
ATOM   3980  CD1 ILE A 252      60.409   6.525 -13.232  1.00  0.00           C  
ATOM   3981  H   ILE A 252      63.576   8.737 -12.466  1.00  0.00           H  
ATOM   3982  HA  ILE A 252      62.009   8.682 -10.074  1.00  0.00           H  
ATOM   3983  HB  ILE A 252      62.805   6.497 -12.036  1.00  0.00           H  
ATOM   3984 1HG1 ILE A 252      60.141   7.860 -11.604  1.00  0.00           H  
ATOM   3985 2HG1 ILE A 252      61.323   8.389 -12.791  1.00  0.00           H  
ATOM   3986 1HG2 ILE A 252      61.066   5.118 -10.970  1.00  0.00           H  
ATOM   3987 2HG2 ILE A 252      62.373   5.498  -9.824  1.00  0.00           H  
ATOM   3988 3HG2 ILE A 252      60.826   6.372  -9.730  1.00  0.00           H  
ATOM   3989 1HD1 ILE A 252      59.615   6.993 -13.814  1.00  0.00           H  
ATOM   3990 2HD1 ILE A 252      61.206   6.199 -13.900  1.00  0.00           H  
ATOM   3991 3HD1 ILE A 252      60.007   5.665 -12.699  1.00  0.00           H  
ATOM   3992  N   VAL A 253      64.903   7.126  -9.960  1.00  0.00           N  
ATOM   3993  CA  VAL A 253      65.887   6.544  -9.055  1.00  0.00           C  
ATOM   3994  C   VAL A 253      66.333   7.552  -8.004  1.00  0.00           C  
ATOM   3995  O   VAL A 253      66.495   7.211  -6.832  1.00  0.00           O  
ATOM   3996  CB  VAL A 253      67.115   6.053  -9.845  1.00  0.00           C  
ATOM   3997  CG1 VAL A 253      68.221   5.620  -8.894  1.00  0.00           C  
ATOM   3998  CG2 VAL A 253      66.715   4.910 -10.765  1.00  0.00           C  
ATOM   3999  H   VAL A 253      65.139   7.241 -10.935  1.00  0.00           H  
ATOM   4000  HA  VAL A 253      65.431   5.691  -8.550  1.00  0.00           H  
ATOM   4001  HB  VAL A 253      67.507   6.879 -10.439  1.00  0.00           H  
ATOM   4002 1HG1 VAL A 253      69.081   5.276  -9.469  1.00  0.00           H  
ATOM   4003 2HG1 VAL A 253      68.516   6.463  -8.271  1.00  0.00           H  
ATOM   4004 3HG1 VAL A 253      67.861   4.808  -8.262  1.00  0.00           H  
ATOM   4005 1HG2 VAL A 253      67.588   4.568 -11.320  1.00  0.00           H  
ATOM   4006 2HG2 VAL A 253      66.318   4.086 -10.171  1.00  0.00           H  
ATOM   4007 3HG2 VAL A 253      65.953   5.254 -11.463  1.00  0.00           H  
ATOM   4008  N   VAL A 254      66.531   8.795  -8.429  1.00  0.00           N  
ATOM   4009  CA  VAL A 254      66.958   9.855  -7.524  1.00  0.00           C  
ATOM   4010  C   VAL A 254      65.895  10.144  -6.472  1.00  0.00           C  
ATOM   4011  O   VAL A 254      66.209  10.354  -5.300  1.00  0.00           O  
ATOM   4012  CB  VAL A 254      67.258  11.143  -8.314  1.00  0.00           C  
ATOM   4013  CG1 VAL A 254      67.519  12.302  -7.363  1.00  0.00           C  
ATOM   4014  CG2 VAL A 254      68.448  10.921  -9.234  1.00  0.00           C  
ATOM   4015  H   VAL A 254      66.382   9.011  -9.404  1.00  0.00           H  
ATOM   4016  HA  VAL A 254      67.870   9.533  -7.020  1.00  0.00           H  
ATOM   4017  HB  VAL A 254      66.382  11.406  -8.908  1.00  0.00           H  
ATOM   4018 1HG1 VAL A 254      67.729  13.204  -7.939  1.00  0.00           H  
ATOM   4019 2HG1 VAL A 254      66.641  12.466  -6.739  1.00  0.00           H  
ATOM   4020 3HG1 VAL A 254      68.376  12.068  -6.732  1.00  0.00           H  
ATOM   4021 1HG2 VAL A 254      68.654  11.835  -9.790  1.00  0.00           H  
ATOM   4022 2HG2 VAL A 254      69.322  10.652  -8.640  1.00  0.00           H  
ATOM   4023 3HG2 VAL A 254      68.223  10.115  -9.933  1.00  0.00           H  
ATOM   4024  N   LEU A 255      64.637  10.153  -6.898  1.00  0.00           N  
ATOM   4025  CA  LEU A 255      63.524  10.416  -5.993  1.00  0.00           C  
ATOM   4026  C   LEU A 255      63.398   9.322  -4.941  1.00  0.00           C  
ATOM   4027  O   LEU A 255      63.142   9.601  -3.769  1.00  0.00           O  
ATOM   4028  CB  LEU A 255      62.214  10.527  -6.783  1.00  0.00           C  
ATOM   4029  CG  LEU A 255      62.084  11.761  -7.685  1.00  0.00           C  
ATOM   4030  CD1 LEU A 255      60.824  11.641  -8.532  1.00  0.00           C  
ATOM   4031  CD2 LEU A 255      62.048  13.017  -6.827  1.00  0.00           C  
ATOM   4032  H   LEU A 255      64.447   9.973  -7.873  1.00  0.00           H  
ATOM   4033  HA  LEU A 255      63.708  11.362  -5.484  1.00  0.00           H  
ATOM   4034 1HB  LEU A 255      62.111   9.645  -7.412  1.00  0.00           H  
ATOM   4035 2HB  LEU A 255      61.383  10.543  -6.077  1.00  0.00           H  
ATOM   4036  HG  LEU A 255      62.937  11.808  -8.362  1.00  0.00           H  
ATOM   4037 1HD1 LEU A 255      60.731  12.517  -9.173  1.00  0.00           H  
ATOM   4038 2HD1 LEU A 255      60.885  10.745  -9.150  1.00  0.00           H  
ATOM   4039 3HD1 LEU A 255      59.953  11.575  -7.880  1.00  0.00           H  
ATOM   4040 1HD2 LEU A 255      61.956  13.894  -7.468  1.00  0.00           H  
ATOM   4041 2HD2 LEU A 255      61.194  12.971  -6.150  1.00  0.00           H  
ATOM   4042 3HD2 LEU A 255      62.968  13.087  -6.246  1.00  0.00           H  
ATOM   4043  N   VAL A 256      63.579   8.076  -5.367  1.00  0.00           N  
ATOM   4044  CA  VAL A 256      63.486   6.936  -4.462  1.00  0.00           C  
ATOM   4045  C   VAL A 256      64.587   6.977  -3.410  1.00  0.00           C  
ATOM   4046  O   VAL A 256      64.350   6.683  -2.238  1.00  0.00           O  
ATOM   4047  CB  VAL A 256      63.583   5.617  -5.252  1.00  0.00           C  
ATOM   4048  CG1 VAL A 256      63.678   4.433  -4.301  1.00  0.00           C  
ATOM   4049  CG2 VAL A 256      62.381   5.475  -6.173  1.00  0.00           C  
ATOM   4050  H   VAL A 256      63.786   7.915  -6.342  1.00  0.00           H  
ATOM   4051  HA  VAL A 256      62.519   6.972  -3.958  1.00  0.00           H  
ATOM   4052  HB  VAL A 256      64.498   5.626  -5.845  1.00  0.00           H  
ATOM   4053 1HG1 VAL A 256      63.746   3.509  -4.876  1.00  0.00           H  
ATOM   4054 2HG1 VAL A 256      64.565   4.538  -3.677  1.00  0.00           H  
ATOM   4055 3HG1 VAL A 256      62.790   4.402  -3.670  1.00  0.00           H  
ATOM   4056 1HG2 VAL A 256      62.457   4.541  -6.728  1.00  0.00           H  
ATOM   4057 2HG2 VAL A 256      61.467   5.472  -5.579  1.00  0.00           H  
ATOM   4058 3HG2 VAL A 256      62.357   6.312  -6.871  1.00  0.00           H  
ATOM   4059  N   VAL A 257      65.791   7.343  -3.836  1.00  0.00           N  
ATOM   4060  CA  VAL A 257      66.932   7.422  -2.931  1.00  0.00           C  
ATOM   4061  C   VAL A 257      66.726   8.505  -1.879  1.00  0.00           C  
ATOM   4062  O   VAL A 257      67.052   8.316  -0.707  1.00  0.00           O  
ATOM   4063  CB  VAL A 257      68.221   7.716  -3.721  1.00  0.00           C  
ATOM   4064  CG1 VAL A 257      69.378   7.986  -2.770  1.00  0.00           C  
ATOM   4065  CG2 VAL A 257      68.542   6.548  -4.642  1.00  0.00           C  
ATOM   4066  H   VAL A 257      65.919   7.572  -4.811  1.00  0.00           H  
ATOM   4067  HA  VAL A 257      67.041   6.461  -2.427  1.00  0.00           H  
ATOM   4068  HB  VAL A 257      68.075   8.618  -4.314  1.00  0.00           H  
ATOM   4069 1HG1 VAL A 257      70.281   8.192  -3.345  1.00  0.00           H  
ATOM   4070 2HG1 VAL A 257      69.142   8.848  -2.146  1.00  0.00           H  
ATOM   4071 3HG1 VAL A 257      69.542   7.113  -2.139  1.00  0.00           H  
ATOM   4072 1HG2 VAL A 257      69.454   6.763  -5.197  1.00  0.00           H  
ATOM   4073 2HG2 VAL A 257      68.682   5.645  -4.048  1.00  0.00           H  
ATOM   4074 3HG2 VAL A 257      67.718   6.399  -5.340  1.00  0.00           H  
ATOM   4075  N   GLU A 258      66.183   9.640  -2.305  1.00  0.00           N  
ATOM   4076  CA  GLU A 258      65.933  10.756  -1.400  1.00  0.00           C  
ATOM   4077  C   GLU A 258      64.894  10.390  -0.348  1.00  0.00           C  
ATOM   4078  O   GLU A 258      65.032  10.741   0.824  1.00  0.00           O  
ATOM   4079  CB  GLU A 258      65.468  11.985  -2.184  1.00  0.00           C  
ATOM   4080  CG  GLU A 258      66.544  12.621  -3.052  1.00  0.00           C  
ATOM   4081  CD  GLU A 258      66.033  13.780  -3.862  1.00  0.00           C  
ATOM   4082  OE1 GLU A 258      64.849  14.018  -3.843  1.00  0.00           O  
ATOM   4083  OE2 GLU A 258      66.828  14.429  -4.501  1.00  0.00           O  
ATOM   4084  H   GLU A 258      65.937   9.732  -3.280  1.00  0.00           H  
ATOM   4085  HA  GLU A 258      66.864  11.001  -0.887  1.00  0.00           H  
ATOM   4086 1HB  GLU A 258      64.635  11.710  -2.832  1.00  0.00           H  
ATOM   4087 2HB  GLU A 258      65.106  12.744  -1.490  1.00  0.00           H  
ATOM   4088 1HG  GLU A 258      67.354  12.970  -2.412  1.00  0.00           H  
ATOM   4089 2HG  GLU A 258      66.948  11.865  -3.724  1.00  0.00           H  
ATOM   4090  N   THR A 259      63.853   9.682  -0.774  1.00  0.00           N  
ATOM   4091  CA  THR A 259      62.788   9.267   0.131  1.00  0.00           C  
ATOM   4092  C   THR A 259      63.306   8.295   1.183  1.00  0.00           C  
ATOM   4093  O   THR A 259      62.938   8.379   2.355  1.00  0.00           O  
ATOM   4094  CB  THR A 259      61.624   8.620  -0.642  1.00  0.00           C  
ATOM   4095  OG1 THR A 259      61.071   9.570  -1.562  1.00  0.00           O  
ATOM   4096  CG2 THR A 259      60.538   8.157   0.317  1.00  0.00           C  
ATOM   4097  H   THR A 259      63.799   9.425  -1.749  1.00  0.00           H  
ATOM   4098  HA  THR A 259      62.409  10.150   0.647  1.00  0.00           H  
ATOM   4099  HB  THR A 259      61.993   7.763  -1.205  1.00  0.00           H  
ATOM   4100  HG1 THR A 259      61.623   9.614  -2.347  1.00  0.00           H  
ATOM   4101 1HG2 THR A 259      59.724   7.702  -0.247  1.00  0.00           H  
ATOM   4102 2HG2 THR A 259      60.953   7.426   1.010  1.00  0.00           H  
ATOM   4103 3HG2 THR A 259      60.158   9.011   0.876  1.00  0.00           H  
ATOM   4104  N   ILE A 260      64.162   7.372   0.757  1.00  0.00           N  
ATOM   4105  CA  ILE A 260      64.732   6.381   1.662  1.00  0.00           C  
ATOM   4106  C   ILE A 260      65.616   7.040   2.714  1.00  0.00           C  
ATOM   4107  O   ILE A 260      65.589   6.664   3.886  1.00  0.00           O  
ATOM   4108  CB  ILE A 260      65.551   5.334   0.885  1.00  0.00           C  
ATOM   4109  CG1 ILE A 260      64.631   4.479   0.009  1.00  0.00           C  
ATOM   4110  CG2 ILE A 260      66.342   4.459   1.844  1.00  0.00           C  
ATOM   4111  CD1 ILE A 260      65.367   3.611  -0.985  1.00  0.00           C  
ATOM   4112  H   ILE A 260      64.424   7.357  -0.218  1.00  0.00           H  
ATOM   4113  HA  ILE A 260      63.917   5.871   2.173  1.00  0.00           H  
ATOM   4114  HB  ILE A 260      66.244   5.840   0.213  1.00  0.00           H  
ATOM   4115 1HG1 ILE A 260      64.023   3.834   0.643  1.00  0.00           H  
ATOM   4116 2HG1 ILE A 260      63.950   5.127  -0.544  1.00  0.00           H  
ATOM   4117 1HG2 ILE A 260      66.915   3.724   1.278  1.00  0.00           H  
ATOM   4118 2HG2 ILE A 260      67.023   5.079   2.425  1.00  0.00           H  
ATOM   4119 3HG2 ILE A 260      65.657   3.944   2.517  1.00  0.00           H  
ATOM   4120 1HD1 ILE A 260      64.648   3.035  -1.568  1.00  0.00           H  
ATOM   4121 2HD1 ILE A 260      65.956   4.240  -1.653  1.00  0.00           H  
ATOM   4122 3HD1 ILE A 260      66.029   2.929  -0.452  1.00  0.00           H  
ATOM   4123  N   VAL A 261      66.399   8.025   2.288  1.00  0.00           N  
ATOM   4124  CA  VAL A 261      67.293   8.738   3.193  1.00  0.00           C  
ATOM   4125  C   VAL A 261      66.509   9.513   4.245  1.00  0.00           C  
ATOM   4126  O   VAL A 261      66.886   9.543   5.417  1.00  0.00           O  
ATOM   4127  CB  VAL A 261      68.188   9.712   2.403  1.00  0.00           C  
ATOM   4128  CG1 VAL A 261      68.986  10.591   3.353  1.00  0.00           C  
ATOM   4129  CG2 VAL A 261      69.114   8.932   1.483  1.00  0.00           C  
ATOM   4130  H   VAL A 261      66.374   8.286   1.313  1.00  0.00           H  
ATOM   4131  HA  VAL A 261      67.929   8.009   3.697  1.00  0.00           H  
ATOM   4132  HB  VAL A 261      67.555  10.371   1.809  1.00  0.00           H  
ATOM   4133 1HG1 VAL A 261      69.613  11.274   2.778  1.00  0.00           H  
ATOM   4134 2HG1 VAL A 261      68.303  11.167   3.977  1.00  0.00           H  
ATOM   4135 3HG1 VAL A 261      69.617   9.966   3.985  1.00  0.00           H  
ATOM   4136 1HG2 VAL A 261      69.743   9.627   0.927  1.00  0.00           H  
ATOM   4137 2HG2 VAL A 261      69.743   8.268   2.076  1.00  0.00           H  
ATOM   4138 3HG2 VAL A 261      68.521   8.342   0.784  1.00  0.00           H  
ATOM   4139  N   GLU A 262      65.417  10.139   3.819  1.00  0.00           N  
ATOM   4140  CA  GLU A 262      64.578  10.915   4.724  1.00  0.00           C  
ATOM   4141  C   GLU A 262      63.930  10.024   5.776  1.00  0.00           C  
ATOM   4142  O   GLU A 262      63.844  10.392   6.948  1.00  0.00           O  
ATOM   4143  CB  GLU A 262      63.498  11.663   3.940  1.00  0.00           C  
ATOM   4144  CG  GLU A 262      64.023  12.798   3.072  1.00  0.00           C  
ATOM   4145  CD  GLU A 262      62.944  13.462   2.262  1.00  0.00           C  
ATOM   4146  OE1 GLU A 262      61.835  12.986   2.281  1.00  0.00           O  
ATOM   4147  OE2 GLU A 262      63.230  14.448   1.624  1.00  0.00           O  
ATOM   4148  H   GLU A 262      65.162  10.075   2.844  1.00  0.00           H  
ATOM   4149  HA  GLU A 262      65.205  11.645   5.237  1.00  0.00           H  
ATOM   4150 1HB  GLU A 262      62.969  10.964   3.292  1.00  0.00           H  
ATOM   4151 2HB  GLU A 262      62.769  12.082   4.633  1.00  0.00           H  
ATOM   4152 1HG  GLU A 262      64.492  13.544   3.713  1.00  0.00           H  
ATOM   4153 2HG  GLU A 262      64.785  12.405   2.401  1.00  0.00           H  
ATOM   4154  N   ALA A 263      63.475   8.850   5.351  1.00  0.00           N  
ATOM   4155  CA  ALA A 263      62.834   7.903   6.255  1.00  0.00           C  
ATOM   4156  C   ALA A 263      63.813   7.397   7.307  1.00  0.00           C  
ATOM   4157  O   ALA A 263      63.462   7.257   8.479  1.00  0.00           O  
ATOM   4158  CB  ALA A 263      62.249   6.737   5.472  1.00  0.00           C  
ATOM   4159  H   ALA A 263      63.576   8.607   4.376  1.00  0.00           H  
ATOM   4160  HA  ALA A 263      62.027   8.422   6.772  1.00  0.00           H  
ATOM   4161 1HB  ALA A 263      61.773   6.038   6.161  1.00  0.00           H  
ATOM   4162 2HB  ALA A 263      61.508   7.109   4.764  1.00  0.00           H  
ATOM   4163 3HB  ALA A 263      63.044   6.227   4.931  1.00  0.00           H  
ATOM   4164  N   VAL A 264      65.042   7.124   6.882  1.00  0.00           N  
ATOM   4165  CA  VAL A 264      66.074   6.633   7.786  1.00  0.00           C  
ATOM   4166  C   VAL A 264      66.427   7.676   8.838  1.00  0.00           C  
ATOM   4167  O   VAL A 264      66.618   7.350  10.010  1.00  0.00           O  
ATOM   4168  CB  VAL A 264      67.341   6.256   6.996  1.00  0.00           C  
ATOM   4169  CG1 VAL A 264      68.482   5.924   7.945  1.00  0.00           C  
ATOM   4170  CG2 VAL A 264      67.047   5.082   6.075  1.00  0.00           C  
ATOM   4171  H   VAL A 264      65.267   7.260   5.907  1.00  0.00           H  
ATOM   4172  HA  VAL A 264      65.697   5.742   8.290  1.00  0.00           H  
ATOM   4173  HB  VAL A 264      67.657   7.114   6.402  1.00  0.00           H  
ATOM   4174 1HG1 VAL A 264      69.370   5.660   7.370  1.00  0.00           H  
ATOM   4175 2HG1 VAL A 264      68.700   6.790   8.570  1.00  0.00           H  
ATOM   4176 3HG1 VAL A 264      68.197   5.083   8.577  1.00  0.00           H  
ATOM   4177 1HG2 VAL A 264      67.947   4.821   5.519  1.00  0.00           H  
ATOM   4178 2HG2 VAL A 264      66.725   4.225   6.668  1.00  0.00           H  
ATOM   4179 3HG2 VAL A 264      66.256   5.356   5.377  1.00  0.00           H  
ATOM   4180  N   LYS A 265      66.512   8.932   8.413  1.00  0.00           N  
ATOM   4181  CA  LYS A 265      66.843  10.027   9.317  1.00  0.00           C  
ATOM   4182  C   LYS A 265      65.758  10.219  10.369  1.00  0.00           C  
ATOM   4183  O   LYS A 265      66.051  10.457  11.541  1.00  0.00           O  
ATOM   4184  CB  LYS A 265      67.052  11.324   8.534  1.00  0.00           C  
ATOM   4185  CG  LYS A 265      68.318  11.351   7.688  1.00  0.00           C  
ATOM   4186  CD  LYS A 265      68.446  12.662   6.926  1.00  0.00           C  
ATOM   4187  CE  LYS A 265      69.705  12.687   6.073  1.00  0.00           C  
ATOM   4188  NZ  LYS A 265      69.823  13.947   5.291  1.00  0.00           N  
ATOM   4189  H   LYS A 265      66.343   9.134   7.438  1.00  0.00           H  
ATOM   4190  HA  LYS A 265      67.770   9.780   9.835  1.00  0.00           H  
ATOM   4191 1HB  LYS A 265      66.203  11.489   7.870  1.00  0.00           H  
ATOM   4192 2HB  LYS A 265      67.094  12.165   9.226  1.00  0.00           H  
ATOM   4193 1HG  LYS A 265      69.189  11.230   8.333  1.00  0.00           H  
ATOM   4194 2HG  LYS A 265      68.298  10.527   6.976  1.00  0.00           H  
ATOM   4195 1HD  LYS A 265      67.576  12.793   6.280  1.00  0.00           H  
ATOM   4196 2HD  LYS A 265      68.480  13.492   7.632  1.00  0.00           H  
ATOM   4197 1HE  LYS A 265      70.580  12.587   6.713  1.00  0.00           H  
ATOM   4198 2HE  LYS A 265      69.692  11.845   5.380  1.00  0.00           H  
ATOM   4199 1HZ  LYS A 265      70.669  13.924   4.739  1.00  0.00           H  
ATOM   4200 2HZ  LYS A 265      69.025  14.041   4.679  1.00  0.00           H  
ATOM   4201 3HZ  LYS A 265      69.856  14.734   5.923  1.00  0.00           H  
ATOM   4202  N   LEU A 266      64.503  10.114   9.944  1.00  0.00           N  
ATOM   4203  CA  LEU A 266      63.372  10.276  10.848  1.00  0.00           C  
ATOM   4204  C   LEU A 266      63.345   9.175  11.900  1.00  0.00           C  
ATOM   4205  O   LEU A 266      63.066   9.429  13.072  1.00  0.00           O  
ATOM   4206  CB  LEU A 266      62.057  10.269  10.058  1.00  0.00           C  
ATOM   4207  CG  LEU A 266      61.817  11.486   9.155  1.00  0.00           C  
ATOM   4208  CD1 LEU A 266      60.574  11.254   8.308  1.00  0.00           C  
ATOM   4209  CD2 LEU A 266      61.669  12.734  10.014  1.00  0.00           C  
ATOM   4210  H   LEU A 266      64.329   9.917   8.969  1.00  0.00           H  
ATOM   4211  HA  LEU A 266      63.470  11.234  11.357  1.00  0.00           H  
ATOM   4212 1HB  LEU A 266      62.035   9.381   9.429  1.00  0.00           H  
ATOM   4213 2HB  LEU A 266      61.228  10.211  10.763  1.00  0.00           H  
ATOM   4214  HG  LEU A 266      62.663  11.610   8.479  1.00  0.00           H  
ATOM   4215 1HD1 LEU A 266      60.403  12.119   7.667  1.00  0.00           H  
ATOM   4216 2HD1 LEU A 266      60.715  10.367   7.690  1.00  0.00           H  
ATOM   4217 3HD1 LEU A 266      59.712  11.110   8.959  1.00  0.00           H  
ATOM   4218 1HD2 LEU A 266      61.499  13.599   9.372  1.00  0.00           H  
ATOM   4219 2HD2 LEU A 266      60.823  12.612  10.690  1.00  0.00           H  
ATOM   4220 3HD2 LEU A 266      62.579  12.886  10.595  1.00  0.00           H  
ATOM   4221  N   PHE A 267      63.637   7.950  11.475  1.00  0.00           N  
ATOM   4222  CA  PHE A 267      63.647   6.807  12.379  1.00  0.00           C  
ATOM   4223  C   PHE A 267      64.740   6.946  13.431  1.00  0.00           C  
ATOM   4224  O   PHE A 267      64.531   6.632  14.603  1.00  0.00           O  
ATOM   4225  CB  PHE A 267      63.848   5.508  11.596  1.00  0.00           C  
ATOM   4226  CG  PHE A 267      63.801   4.273  12.449  1.00  0.00           C  
ATOM   4227  CD1 PHE A 267      62.722   4.031  13.285  1.00  0.00           C  
ATOM   4228  CD2 PHE A 267      64.836   3.351  12.417  1.00  0.00           C  
ATOM   4229  CE1 PHE A 267      62.678   2.894  14.071  1.00  0.00           C  
ATOM   4230  CE2 PHE A 267      64.795   2.213  13.200  1.00  0.00           C  
ATOM   4231  CZ  PHE A 267      63.714   1.985  14.028  1.00  0.00           C  
ATOM   4232  H   PHE A 267      63.858   7.807  10.500  1.00  0.00           H  
ATOM   4233  HA  PHE A 267      62.684   6.761  12.890  1.00  0.00           H  
ATOM   4234 1HB  PHE A 267      63.078   5.423  10.830  1.00  0.00           H  
ATOM   4235 2HB  PHE A 267      64.811   5.535  11.089  1.00  0.00           H  
ATOM   4236  HD1 PHE A 267      61.902   4.749  13.318  1.00  0.00           H  
ATOM   4237  HD2 PHE A 267      65.690   3.531  11.764  1.00  0.00           H  
ATOM   4238  HE1 PHE A 267      61.823   2.716  14.723  1.00  0.00           H  
ATOM   4239  HE2 PHE A 267      65.614   1.496  13.166  1.00  0.00           H  
ATOM   4240  HZ  PHE A 267      63.680   1.090  14.647  1.00  0.00           H  
ATOM   4241  N   ALA A 268      65.907   7.419  13.006  1.00  0.00           N  
ATOM   4242  CA  ALA A 268      67.035   7.601  13.910  1.00  0.00           C  
ATOM   4243  C   ALA A 268      66.675   8.532  15.061  1.00  0.00           C  
ATOM   4244  O   ALA A 268      66.956   8.236  16.222  1.00  0.00           O  
ATOM   4245  CB  ALA A 268      68.240   8.139  13.151  1.00  0.00           C  
ATOM   4246  H   ALA A 268      66.015   7.659  12.031  1.00  0.00           H  
ATOM   4247  HA  ALA A 268      67.290   6.629  14.334  1.00  0.00           H  
ATOM   4248 1HB  ALA A 268      69.075   8.269  13.840  1.00  0.00           H  
ATOM   4249 2HB  ALA A 268      68.521   7.434  12.369  1.00  0.00           H  
ATOM   4250 3HB  ALA A 268      67.988   9.098  12.702  1.00  0.00           H  
ATOM   4251  N   LYS A 269      66.052   9.658  14.732  1.00  0.00           N  
ATOM   4252  CA  LYS A 269      65.651  10.634  15.738  1.00  0.00           C  
ATOM   4253  C   LYS A 269      64.727  10.009  16.775  1.00  0.00           C  
ATOM   4254  O   LYS A 269      64.873  10.246  17.974  1.00  0.00           O  
ATOM   4255  CB  LYS A 269      64.967  11.833  15.079  1.00  0.00           C  
ATOM   4256  CG  LYS A 269      65.903  12.730  14.279  1.00  0.00           C  
ATOM   4257  CD  LYS A 269      65.147  13.884  13.638  1.00  0.00           C  
ATOM   4258  CE  LYS A 269      66.078  14.773  12.826  1.00  0.00           C  
ATOM   4259  NZ  LYS A 269      65.346  15.885  12.161  1.00  0.00           N  
ATOM   4260  H   LYS A 269      65.851   9.843  13.760  1.00  0.00           H  
ATOM   4261  HA  LYS A 269      66.545  10.984  16.256  1.00  0.00           H  
ATOM   4262 1HB  LYS A 269      64.185  11.480  14.405  1.00  0.00           H  
ATOM   4263 2HB  LYS A 269      64.489  12.445  15.843  1.00  0.00           H  
ATOM   4264 1HG  LYS A 269      66.673  13.132  14.939  1.00  0.00           H  
ATOM   4265 2HG  LYS A 269      66.387  12.145  13.498  1.00  0.00           H  
ATOM   4266 1HD  LYS A 269      64.370  13.491  12.982  1.00  0.00           H  
ATOM   4267 2HD  LYS A 269      64.673  14.485  14.414  1.00  0.00           H  
ATOM   4268 1HE  LYS A 269      66.840  15.195  13.480  1.00  0.00           H  
ATOM   4269 2HE  LYS A 269      66.577  14.176  12.063  1.00  0.00           H  
ATOM   4270 1HZ  LYS A 269      65.998  16.449  11.633  1.00  0.00           H  
ATOM   4271 2HZ  LYS A 269      64.649  15.503  11.536  1.00  0.00           H  
ATOM   4272 3HZ  LYS A 269      64.895  16.457  12.860  1.00  0.00           H  
ATOM   4273  N   LYS A 270      63.779   9.212  16.299  1.00  0.00           N  
ATOM   4274  CA  LYS A 270      62.787   8.570  17.149  1.00  0.00           C  
ATOM   4275  C   LYS A 270      63.364   7.506  18.090  1.00  0.00           C  
ATOM   4276  O   LYS A 270      62.874   7.316  19.203  1.00  0.00           O  
ATOM   4277  CB  LYS A 270      61.696   7.946  16.277  1.00  0.00           C  
ATOM   4278  CG  LYS A 270      60.794   8.956  15.580  1.00  0.00           C  
ATOM   4279  CD  LYS A 270      59.745   8.261  14.725  1.00  0.00           C  
ATOM   4280  CE  LYS A 270      58.844   9.268  14.025  1.00  0.00           C  
ATOM   4281  NZ  LYS A 270      57.837   8.604  13.154  1.00  0.00           N  
ATOM   4282  H   LYS A 270      63.736   9.038  15.305  1.00  0.00           H  
ATOM   4283  HA  LYS A 270      62.333   9.330  17.785  1.00  0.00           H  
ATOM   4284 1HB  LYS A 270      62.155   7.322  15.510  1.00  0.00           H  
ATOM   4285 2HB  LYS A 270      61.065   7.301  16.890  1.00  0.00           H  
ATOM   4286 1HG  LYS A 270      60.292   9.572  16.327  1.00  0.00           H  
ATOM   4287 2HG  LYS A 270      61.397   9.604  14.945  1.00  0.00           H  
ATOM   4288 1HD  LYS A 270      60.238   7.643  13.974  1.00  0.00           H  
ATOM   4289 2HD  LYS A 270      59.131   7.616  15.354  1.00  0.00           H  
ATOM   4290 1HE  LYS A 270      58.324   9.869  14.769  1.00  0.00           H  
ATOM   4291 2HE  LYS A 270      59.452   9.934  13.412  1.00  0.00           H  
ATOM   4292 1HZ  LYS A 270      57.261   9.304  12.709  1.00  0.00           H  
ATOM   4293 2HZ  LYS A 270      58.309   8.057  12.448  1.00  0.00           H  
ATOM   4294 3HZ  LYS A 270      57.255   7.997  13.715  1.00  0.00           H  
ATOM   4295  N   SER A 271      64.404   6.814  17.643  1.00  0.00           N  
ATOM   4296  CA  SER A 271      64.810   5.568  18.294  1.00  0.00           C  
ATOM   4297  C   SER A 271      66.181   5.688  18.952  1.00  0.00           C  
ATOM   4298  O   SER A 271      67.102   6.279  18.387  1.00  0.00           O  
ATOM   4299  CB  SER A 271      64.828   4.438  17.283  1.00  0.00           C  
ATOM   4300  OG  SER A 271      65.299   3.253  17.864  1.00  0.00           O  
ATOM   4301  H   SER A 271      64.917   7.158  16.843  1.00  0.00           H  
ATOM   4302  HA  SER A 271      64.084   5.332  19.073  1.00  0.00           H  
ATOM   4303 1HB  SER A 271      63.822   4.281  16.895  1.00  0.00           H  
ATOM   4304 2HB  SER A 271      65.464   4.712  16.443  1.00  0.00           H  
ATOM   4305  HG  SER A 271      64.752   2.548  17.509  1.00  0.00           H  
ATOM   4306  N   ASP A 272      66.304   5.121  20.150  1.00  0.00           N  
ATOM   4307  CA  ASP A 272      67.545   5.207  20.913  1.00  0.00           C  
ATOM   4308  C   ASP A 272      68.299   3.882  20.967  1.00  0.00           C  
ATOM   4309  O   ASP A 272      69.313   3.761  21.655  1.00  0.00           O  
ATOM   4310  CB  ASP A 272      67.253   5.682  22.339  1.00  0.00           C  
ATOM   4311  CG  ASP A 272      66.375   4.711  23.118  1.00  0.00           C  
ATOM   4312  OD1 ASP A 272      65.660   3.959  22.499  1.00  0.00           O  
ATOM   4313  OD2 ASP A 272      66.428   4.732  24.324  1.00  0.00           O  
ATOM   4314  H   ASP A 272      65.519   4.619  20.540  1.00  0.00           H  
ATOM   4315  HA  ASP A 272      68.198   5.935  20.431  1.00  0.00           H  
ATOM   4316 1HB  ASP A 272      68.191   5.814  22.878  1.00  0.00           H  
ATOM   4317 2HB  ASP A 272      66.755   6.652  22.304  1.00  0.00           H  
ATOM   4318  N   ASP A 273      67.803   2.881  20.238  1.00  0.00           N  
ATOM   4319  CA  ASP A 273      68.446   1.569  20.207  1.00  0.00           C  
ATOM   4320  C   ASP A 273      69.725   1.602  19.380  1.00  0.00           C  
ATOM   4321  O   ASP A 273      69.722   2.047  18.232  1.00  0.00           O  
ATOM   4322  CB  ASP A 273      67.492   0.516  19.638  1.00  0.00           C  
ATOM   4323  CG  ASP A 273      68.063  -0.895  19.698  1.00  0.00           C  
ATOM   4324  OD1 ASP A 273      69.023  -1.155  19.012  1.00  0.00           O  
ATOM   4325  OD2 ASP A 273      67.534  -1.698  20.428  1.00  0.00           O  
ATOM   4326  H   ASP A 273      66.965   3.035  19.696  1.00  0.00           H  
ATOM   4327  HA  ASP A 273      68.707   1.287  21.228  1.00  0.00           H  
ATOM   4328 1HB  ASP A 273      66.554   0.536  20.194  1.00  0.00           H  
ATOM   4329 2HB  ASP A 273      67.262   0.756  18.600  1.00  0.00           H  
ATOM   4330  N   GLY A 274      71.014   1.307  19.395  1.00  0.00           N  
ATOM   4331  CA  GLY A 274      71.904   1.513  18.258  1.00  0.00           C  
ATOM   4332  C   GLY A 274      71.736   0.417  17.194  1.00  0.00           C  
ATOM   4333  O   GLY A 274      71.914   0.664  16.001  1.00  0.00           O  
ATOM   4334  H   GLY A 274      71.420   0.916  20.233  1.00  0.00           H  
ATOM   4335 1HA  GLY A 274      71.702   2.486  17.810  1.00  0.00           H  
ATOM   4336 2HA  GLY A 274      72.937   1.526  18.603  1.00  0.00           H  
ATOM   4337  N   ARG A 275      71.395  -0.773  17.658  1.00  0.00           N  
ATOM   4338  CA  ARG A 275      71.188  -1.963  16.842  1.00  0.00           C  
ATOM   4339  C   ARG A 275      70.111  -1.730  15.790  1.00  0.00           C  
ATOM   4340  O   ARG A 275      70.292  -2.061  14.618  1.00  0.00           O  
ATOM   4341  CB  ARG A 275      70.794  -3.147  17.713  1.00  0.00           C  
ATOM   4342  CG  ARG A 275      70.586  -4.452  16.962  1.00  0.00           C  
ATOM   4343  CD  ARG A 275      70.125  -5.538  17.864  1.00  0.00           C  
ATOM   4344  NE  ARG A 275      68.825  -5.245  18.445  1.00  0.00           N  
ATOM   4345  CZ  ARG A 275      67.649  -5.400  17.805  1.00  0.00           C  
ATOM   4346  NH1 ARG A 275      67.627  -5.844  16.568  1.00  0.00           N  
ATOM   4347  NH2 ARG A 275      66.518  -5.104  18.422  1.00  0.00           N  
ATOM   4348  H   ARG A 275      71.261  -0.894  18.652  1.00  0.00           H  
ATOM   4349  HA  ARG A 275      72.123  -2.201  16.334  1.00  0.00           H  
ATOM   4350 1HB  ARG A 275      71.565  -3.318  18.464  1.00  0.00           H  
ATOM   4351 2HB  ARG A 275      69.868  -2.919  18.240  1.00  0.00           H  
ATOM   4352 1HG  ARG A 275      69.835  -4.310  16.185  1.00  0.00           H  
ATOM   4353 2HG  ARG A 275      71.527  -4.763  16.504  1.00  0.00           H  
ATOM   4354 1HD  ARG A 275      70.046  -6.469  17.303  1.00  0.00           H  
ATOM   4355 2HD  ARG A 275      70.840  -5.664  18.676  1.00  0.00           H  
ATOM   4356  HE  ARG A 275      68.801  -4.901  19.396  1.00  0.00           H  
ATOM   4357 1HH1 ARG A 275      68.492  -6.069  16.097  1.00  0.00           H  
ATOM   4358 2HH1 ARG A 275      66.746  -5.960  16.089  1.00  0.00           H  
ATOM   4359 1HH2 ARG A 275      66.535  -4.763  19.373  1.00  0.00           H  
ATOM   4360 2HH2 ARG A 275      65.637  -5.220  17.943  1.00  0.00           H  
ATOM   4361  N   LEU A 276      68.989  -1.158  16.215  1.00  0.00           N  
ATOM   4362  CA  LEU A 276      67.881  -0.879  15.310  1.00  0.00           C  
ATOM   4363  C   LEU A 276      68.273   0.151  14.259  1.00  0.00           C  
ATOM   4364  O   LEU A 276      67.918   0.023  13.087  1.00  0.00           O  
ATOM   4365  CB  LEU A 276      66.666  -0.376  16.100  1.00  0.00           C  
ATOM   4366  CG  LEU A 276      65.983  -1.412  17.001  1.00  0.00           C  
ATOM   4367  CD1 LEU A 276      64.919  -0.727  17.847  1.00  0.00           C  
ATOM   4368  CD2 LEU A 276      65.374  -2.510  16.141  1.00  0.00           C  
ATOM   4369  H   LEU A 276      68.902  -0.910  17.190  1.00  0.00           H  
ATOM   4370  HA  LEU A 276      67.610  -1.803  14.800  1.00  0.00           H  
ATOM   4371 1HB  LEU A 276      66.981   0.455  16.729  1.00  0.00           H  
ATOM   4372 2HB  LEU A 276      65.921  -0.008  15.394  1.00  0.00           H  
ATOM   4373  HG  LEU A 276      66.718  -1.847  17.678  1.00  0.00           H  
ATOM   4374 1HD1 LEU A 276      64.433  -1.463  18.488  1.00  0.00           H  
ATOM   4375 2HD1 LEU A 276      65.385   0.041  18.466  1.00  0.00           H  
ATOM   4376 3HD1 LEU A 276      64.176  -0.267  17.196  1.00  0.00           H  
ATOM   4377 1HD2 LEU A 276      64.889  -3.247  16.782  1.00  0.00           H  
ATOM   4378 2HD2 LEU A 276      64.637  -2.076  15.465  1.00  0.00           H  
ATOM   4379 3HD2 LEU A 276      66.159  -2.995  15.560  1.00  0.00           H  
ATOM   4380  N   VAL A 277      69.007   1.173  14.684  1.00  0.00           N  
ATOM   4381  CA  VAL A 277      69.450   2.227  13.779  1.00  0.00           C  
ATOM   4382  C   VAL A 277      70.409   1.684  12.728  1.00  0.00           C  
ATOM   4383  O   VAL A 277      70.335   2.054  11.556  1.00  0.00           O  
ATOM   4384  CB  VAL A 277      70.143   3.353  14.569  1.00  0.00           C  
ATOM   4385  CG1 VAL A 277      70.773   4.361  13.618  1.00  0.00           C  
ATOM   4386  CG2 VAL A 277      69.141   4.033  15.489  1.00  0.00           C  
ATOM   4387  H   VAL A 277      69.265   1.221  15.659  1.00  0.00           H  
ATOM   4388  HA  VAL A 277      68.576   2.640  13.274  1.00  0.00           H  
ATOM   4389  HB  VAL A 277      70.950   2.924  15.163  1.00  0.00           H  
ATOM   4390 1HG1 VAL A 277      71.258   5.149  14.193  1.00  0.00           H  
ATOM   4391 2HG1 VAL A 277      71.513   3.859  12.995  1.00  0.00           H  
ATOM   4392 3HG1 VAL A 277      70.000   4.797  12.986  1.00  0.00           H  
ATOM   4393 1HG2 VAL A 277      69.638   4.828  16.044  1.00  0.00           H  
ATOM   4394 2HG2 VAL A 277      68.331   4.457  14.895  1.00  0.00           H  
ATOM   4395 3HG2 VAL A 277      68.734   3.302  16.187  1.00  0.00           H  
ATOM   4396  N   LYS A 278      71.309   0.805  13.153  1.00  0.00           N  
ATOM   4397  CA  LYS A 278      72.285   0.209  12.248  1.00  0.00           C  
ATOM   4398  C   LYS A 278      71.604  -0.657  11.197  1.00  0.00           C  
ATOM   4399  O   LYS A 278      71.981  -0.639  10.025  1.00  0.00           O  
ATOM   4400  CB  LYS A 278      73.306  -0.619  13.030  1.00  0.00           C  
ATOM   4401  CG  LYS A 278      74.370  -1.284  12.167  1.00  0.00           C  
ATOM   4402  CD  LYS A 278      74.002  -2.724  11.847  1.00  0.00           C  
ATOM   4403  CE  LYS A 278      74.119  -3.613  13.076  1.00  0.00           C  
ATOM   4404  NZ  LYS A 278      73.716  -5.017  12.789  1.00  0.00           N  
ATOM   4405  H   LYS A 278      71.318   0.542  14.128  1.00  0.00           H  
ATOM   4406  HA  LYS A 278      72.811   1.011  11.729  1.00  0.00           H  
ATOM   4407 1HB  LYS A 278      73.813   0.019  13.755  1.00  0.00           H  
ATOM   4408 2HB  LYS A 278      72.790  -1.402  13.587  1.00  0.00           H  
ATOM   4409 1HG  LYS A 278      74.481  -0.729  11.235  1.00  0.00           H  
ATOM   4410 2HG  LYS A 278      75.325  -1.270  12.693  1.00  0.00           H  
ATOM   4411 1HD  LYS A 278      72.977  -2.764  11.476  1.00  0.00           H  
ATOM   4412 2HD  LYS A 278      74.665  -3.105  11.070  1.00  0.00           H  
ATOM   4413 1HE  LYS A 278      75.149  -3.610  13.430  1.00  0.00           H  
ATOM   4414 2HE  LYS A 278      73.484  -3.222  13.870  1.00  0.00           H  
ATOM   4415 1HZ  LYS A 278      73.807  -5.572  13.628  1.00  0.00           H  
ATOM   4416 2HZ  LYS A 278      72.755  -5.034  12.477  1.00  0.00           H  
ATOM   4417 3HZ  LYS A 278      74.311  -5.397  12.067  1.00  0.00           H  
ATOM   4418  N   GLU A 279      70.599  -1.415  11.622  1.00  0.00           N  
ATOM   4419  CA  GLU A 279      69.863  -2.290  10.717  1.00  0.00           C  
ATOM   4420  C   GLU A 279      69.109  -1.486   9.666  1.00  0.00           C  
ATOM   4421  O   GLU A 279      69.070  -1.861   8.494  1.00  0.00           O  
ATOM   4422  CB  GLU A 279      68.884  -3.167  11.501  1.00  0.00           C  
ATOM   4423  CG  GLU A 279      69.547  -4.228  12.368  1.00  0.00           C  
ATOM   4424  CD  GLU A 279      68.560  -5.022  13.178  1.00  0.00           C  
ATOM   4425  OE1 GLU A 279      67.400  -4.687  13.160  1.00  0.00           O  
ATOM   4426  OE2 GLU A 279      68.967  -5.964  13.816  1.00  0.00           O  
ATOM   4427  H   GLU A 279      70.338  -1.384  12.597  1.00  0.00           H  
ATOM   4428  HA  GLU A 279      70.576  -2.935  10.203  1.00  0.00           H  
ATOM   4429 1HB  GLU A 279      68.272  -2.540  12.149  1.00  0.00           H  
ATOM   4430 2HB  GLU A 279      68.213  -3.674  10.807  1.00  0.00           H  
ATOM   4431 1HG  GLU A 279      70.105  -4.910  11.728  1.00  0.00           H  
ATOM   4432 2HG  GLU A 279      70.254  -3.743  13.040  1.00  0.00           H  
ATOM   4433  N   VAL A 280      68.511  -0.379  10.091  1.00  0.00           N  
ATOM   4434  CA  VAL A 280      67.757   0.480   9.186  1.00  0.00           C  
ATOM   4435  C   VAL A 280      68.665   1.105   8.135  1.00  0.00           C  
ATOM   4436  O   VAL A 280      68.300   1.201   6.963  1.00  0.00           O  
ATOM   4437  CB  VAL A 280      67.047   1.596   9.976  1.00  0.00           C  
ATOM   4438  CG1 VAL A 280      66.416   2.602   9.025  1.00  0.00           C  
ATOM   4439  CG2 VAL A 280      65.997   0.991  10.896  1.00  0.00           C  
ATOM   4440  H   VAL A 280      68.580  -0.126  11.066  1.00  0.00           H  
ATOM   4441  HA  VAL A 280      67.003  -0.126   8.681  1.00  0.00           H  
ATOM   4442  HB  VAL A 280      67.786   2.134  10.570  1.00  0.00           H  
ATOM   4443 1HG1 VAL A 280      65.919   3.384   9.600  1.00  0.00           H  
ATOM   4444 2HG1 VAL A 280      67.191   3.049   8.402  1.00  0.00           H  
ATOM   4445 3HG1 VAL A 280      65.686   2.098   8.393  1.00  0.00           H  
ATOM   4446 1HG2 VAL A 280      65.500   1.786  11.451  1.00  0.00           H  
ATOM   4447 2HG2 VAL A 280      65.262   0.448  10.301  1.00  0.00           H  
ATOM   4448 3HG2 VAL A 280      66.477   0.306  11.594  1.00  0.00           H  
ATOM   4449  N   VAL A 281      69.849   1.529   8.560  1.00  0.00           N  
ATOM   4450  CA  VAL A 281      70.812   2.146   7.655  1.00  0.00           C  
ATOM   4451  C   VAL A 281      71.293   1.154   6.604  1.00  0.00           C  
ATOM   4452  O   VAL A 281      71.442   1.500   5.432  1.00  0.00           O  
ATOM   4453  CB  VAL A 281      72.022   2.680   8.445  1.00  0.00           C  
ATOM   4454  CG1 VAL A 281      73.112   3.153   7.494  1.00  0.00           C  
ATOM   4455  CG2 VAL A 281      71.582   3.808   9.365  1.00  0.00           C  
ATOM   4456  H   VAL A 281      70.089   1.422   9.535  1.00  0.00           H  
ATOM   4457  HA  VAL A 281      70.326   2.982   7.151  1.00  0.00           H  
ATOM   4458  HB  VAL A 281      72.443   1.869   9.038  1.00  0.00           H  
ATOM   4459 1HG1 VAL A 281      73.959   3.526   8.069  1.00  0.00           H  
ATOM   4460 2HG1 VAL A 281      73.436   2.320   6.870  1.00  0.00           H  
ATOM   4461 3HG1 VAL A 281      72.722   3.951   6.863  1.00  0.00           H  
ATOM   4462 1HG2 VAL A 281      72.443   4.180   9.921  1.00  0.00           H  
ATOM   4463 2HG2 VAL A 281      71.156   4.617   8.771  1.00  0.00           H  
ATOM   4464 3HG2 VAL A 281      70.833   3.437  10.064  1.00  0.00           H  
ATOM   4465  N   GLN A 282      71.535  -0.081   7.029  1.00  0.00           N  
ATOM   4466  CA  GLN A 282      71.999  -1.126   6.124  1.00  0.00           C  
ATOM   4467  C   GLN A 282      70.946  -1.452   5.072  1.00  0.00           C  
ATOM   4468  O   GLN A 282      71.266  -1.651   3.900  1.00  0.00           O  
ATOM   4469  CB  GLN A 282      72.364  -2.390   6.907  1.00  0.00           C  
ATOM   4470  CG  GLN A 282      73.607  -2.251   7.769  1.00  0.00           C  
ATOM   4471  CD  GLN A 282      73.886  -3.496   8.589  1.00  0.00           C  
ATOM   4472  OE1 GLN A 282      73.031  -3.961   9.348  1.00  0.00           O  
ATOM   4473  NE2 GLN A 282      75.086  -4.046   8.440  1.00  0.00           N  
ATOM   4474  H   GLN A 282      71.394  -0.302   8.004  1.00  0.00           H  
ATOM   4475  HA  GLN A 282      72.889  -0.767   5.608  1.00  0.00           H  
ATOM   4476 1HB  GLN A 282      71.534  -2.668   7.557  1.00  0.00           H  
ATOM   4477 2HB  GLN A 282      72.526  -3.214   6.213  1.00  0.00           H  
ATOM   4478 1HG  GLN A 282      74.466  -2.068   7.123  1.00  0.00           H  
ATOM   4479 2HG  GLN A 282      73.470  -1.414   8.454  1.00  0.00           H  
ATOM   4480 1HE2 GLN A 282      75.327  -4.869   8.955  1.00  0.00           H  
ATOM   4481 2HE2 GLN A 282      75.749  -3.637   7.813  1.00  0.00           H  
ATOM   4482  N   HIS A 283      69.689  -1.505   5.498  1.00  0.00           N  
ATOM   4483  CA  HIS A 283      68.586  -1.807   4.593  1.00  0.00           C  
ATOM   4484  C   HIS A 283      68.422  -0.717   3.541  1.00  0.00           C  
ATOM   4485  O   HIS A 283      68.177  -1.004   2.369  1.00  0.00           O  
ATOM   4486  CB  HIS A 283      67.277  -1.974   5.372  1.00  0.00           C  
ATOM   4487  CG  HIS A 283      67.221  -3.225   6.193  1.00  0.00           C  
ATOM   4488  ND1 HIS A 283      67.592  -4.457   5.697  1.00  0.00           N  
ATOM   4489  CD2 HIS A 283      66.838  -3.434   7.474  1.00  0.00           C  
ATOM   4490  CE1 HIS A 283      67.439  -5.371   6.640  1.00  0.00           C  
ATOM   4491  NE2 HIS A 283      66.983  -4.776   7.727  1.00  0.00           N  
ATOM   4492  H   HIS A 283      69.492  -1.332   6.473  1.00  0.00           H  
ATOM   4493  HA  HIS A 283      68.789  -2.741   4.071  1.00  0.00           H  
ATOM   4494 1HB  HIS A 283      67.139  -1.122   6.038  1.00  0.00           H  
ATOM   4495 2HB  HIS A 283      66.439  -1.985   4.676  1.00  0.00           H  
ATOM   4496  HD1 HIS A 283      67.995  -4.636   4.799  1.00  0.00           H  
ATOM   4497  HD2 HIS A 283      66.469  -2.768   8.255  1.00  0.00           H  
ATOM   4498  HE1 HIS A 283      67.681  -6.416   6.445  1.00  0.00           H  
ATOM   4499  N   ALA A 284      68.559   0.534   3.967  1.00  0.00           N  
ATOM   4500  CA  ALA A 284      68.426   1.670   3.062  1.00  0.00           C  
ATOM   4501  C   ALA A 284      69.528   1.668   2.010  1.00  0.00           C  
ATOM   4502  O   ALA A 284      69.281   1.954   0.838  1.00  0.00           O  
ATOM   4503  CB  ALA A 284      68.444   2.975   3.844  1.00  0.00           C  
ATOM   4504  H   ALA A 284      68.760   0.702   4.942  1.00  0.00           H  
ATOM   4505  HA  ALA A 284      67.470   1.581   2.545  1.00  0.00           H  
ATOM   4506 1HB  ALA A 284      68.344   3.814   3.155  1.00  0.00           H  
ATOM   4507 2HB  ALA A 284      67.615   2.987   4.552  1.00  0.00           H  
ATOM   4508 3HB  ALA A 284      69.384   3.062   4.386  1.00  0.00           H  
ATOM   4509  N   VAL A 285      70.745   1.344   2.436  1.00  0.00           N  
ATOM   4510  CA  VAL A 285      71.887   1.305   1.531  1.00  0.00           C  
ATOM   4511  C   VAL A 285      71.720   0.216   0.479  1.00  0.00           C  
ATOM   4512  O   VAL A 285      72.040   0.417  -0.693  1.00  0.00           O  
ATOM   4513  CB  VAL A 285      73.186   1.057   2.321  1.00  0.00           C  
ATOM   4514  CG1 VAL A 285      74.351   0.827   1.370  1.00  0.00           C  
ATOM   4515  CG2 VAL A 285      73.465   2.235   3.241  1.00  0.00           C  
ATOM   4516  H   VAL A 285      70.881   1.119   3.411  1.00  0.00           H  
ATOM   4517  HA  VAL A 285      71.962   2.269   1.027  1.00  0.00           H  
ATOM   4518  HB  VAL A 285      73.072   0.150   2.914  1.00  0.00           H  
ATOM   4519 1HG1 VAL A 285      75.261   0.653   1.945  1.00  0.00           H  
ATOM   4520 2HG1 VAL A 285      74.146  -0.042   0.746  1.00  0.00           H  
ATOM   4521 3HG1 VAL A 285      74.485   1.705   0.739  1.00  0.00           H  
ATOM   4522 1HG2 VAL A 285      74.384   2.053   3.797  1.00  0.00           H  
ATOM   4523 2HG2 VAL A 285      73.574   3.143   2.648  1.00  0.00           H  
ATOM   4524 3HG2 VAL A 285      72.637   2.355   3.940  1.00  0.00           H  
ATOM   4525  N   GLU A 286      71.217  -0.938   0.905  1.00  0.00           N  
ATOM   4526  CA  GLU A 286      71.006  -2.062   0.000  1.00  0.00           C  
ATOM   4527  C   GLU A 286      69.954  -1.733  -1.052  1.00  0.00           C  
ATOM   4528  O   GLU A 286      70.104  -2.080  -2.224  1.00  0.00           O  
ATOM   4529  CB  GLU A 286      70.585  -3.307   0.785  1.00  0.00           C  
ATOM   4530  CG  GLU A 286      71.683  -3.904   1.652  1.00  0.00           C  
ATOM   4531  CD  GLU A 286      71.214  -5.081   2.462  1.00  0.00           C  
ATOM   4532  OE1 GLU A 286      70.039  -5.360   2.444  1.00  0.00           O  
ATOM   4533  OE2 GLU A 286      72.031  -5.701   3.100  1.00  0.00           O  
ATOM   4534  H   GLU A 286      70.975  -1.039   1.880  1.00  0.00           H  
ATOM   4535  HA  GLU A 286      71.944  -2.274  -0.513  1.00  0.00           H  
ATOM   4536 1HB  GLU A 286      69.743  -3.061   1.433  1.00  0.00           H  
ATOM   4537 2HB  GLU A 286      70.249  -4.078   0.091  1.00  0.00           H  
ATOM   4538 1HG  GLU A 286      72.505  -4.224   1.011  1.00  0.00           H  
ATOM   4539 2HG  GLU A 286      72.061  -3.135   2.323  1.00  0.00           H  
ATOM   4540  N   THR A 287      68.889  -1.062  -0.626  1.00  0.00           N  
ATOM   4541  CA  THR A 287      67.810  -0.684  -1.531  1.00  0.00           C  
ATOM   4542  C   THR A 287      68.294   0.306  -2.583  1.00  0.00           C  
ATOM   4543  O   THR A 287      67.929   0.209  -3.755  1.00  0.00           O  
ATOM   4544  CB  THR A 287      66.624  -0.078  -0.757  1.00  0.00           C  
ATOM   4545  OG1 THR A 287      66.105  -1.048   0.162  1.00  0.00           O  
ATOM   4546  CG2 THR A 287      65.523   0.347  -1.716  1.00  0.00           C  
ATOM   4547  H   THR A 287      68.826  -0.808   0.349  1.00  0.00           H  
ATOM   4548  HA  THR A 287      67.462  -1.579  -2.047  1.00  0.00           H  
ATOM   4549  HB  THR A 287      66.964   0.791  -0.194  1.00  0.00           H  
ATOM   4550  HG1 THR A 287      66.658  -1.072   0.947  1.00  0.00           H  
ATOM   4551 1HG2 THR A 287      64.694   0.773  -1.152  1.00  0.00           H  
ATOM   4552 2HG2 THR A 287      65.912   1.093  -2.409  1.00  0.00           H  
ATOM   4553 3HG2 THR A 287      65.173  -0.520  -2.275  1.00  0.00           H  
ATOM   4554  N   VAL A 288      69.117   1.258  -2.157  1.00  0.00           N  
ATOM   4555  CA  VAL A 288      69.653   2.268  -3.062  1.00  0.00           C  
ATOM   4556  C   VAL A 288      70.559   1.641  -4.114  1.00  0.00           C  
ATOM   4557  O   VAL A 288      70.519   2.017  -5.286  1.00  0.00           O  
ATOM   4558  CB  VAL A 288      70.445   3.327  -2.272  1.00  0.00           C  
ATOM   4559  CG1 VAL A 288      71.163   4.273  -3.222  1.00  0.00           C  
ATOM   4560  CG2 VAL A 288      69.508   4.094  -1.352  1.00  0.00           C  
ATOM   4561  H   VAL A 288      69.378   1.283  -1.182  1.00  0.00           H  
ATOM   4562  HA  VAL A 288      68.819   2.758  -3.566  1.00  0.00           H  
ATOM   4563  HB  VAL A 288      71.210   2.826  -1.678  1.00  0.00           H  
ATOM   4564 1HG1 VAL A 288      71.718   5.015  -2.647  1.00  0.00           H  
ATOM   4565 2HG1 VAL A 288      71.854   3.707  -3.846  1.00  0.00           H  
ATOM   4566 3HG1 VAL A 288      70.432   4.778  -3.854  1.00  0.00           H  
ATOM   4567 1HG2 VAL A 288      70.075   4.840  -0.796  1.00  0.00           H  
ATOM   4568 2HG2 VAL A 288      68.740   4.590  -1.946  1.00  0.00           H  
ATOM   4569 3HG2 VAL A 288      69.037   3.402  -0.653  1.00  0.00           H  
ATOM   4570  N   LYS A 289      71.376   0.683  -3.688  1.00  0.00           N  
ATOM   4571  CA  LYS A 289      72.294   0.002  -4.593  1.00  0.00           C  
ATOM   4572  C   LYS A 289      71.538  -0.799  -5.645  1.00  0.00           C  
ATOM   4573  O   LYS A 289      71.915  -0.814  -6.817  1.00  0.00           O  
ATOM   4574  CB  LYS A 289      73.236  -0.915  -3.811  1.00  0.00           C  
ATOM   4575  CG  LYS A 289      74.236  -1.672  -4.673  1.00  0.00           C  
ATOM   4576  CD  LYS A 289      73.740  -3.074  -4.994  1.00  0.00           C  
ATOM   4577  CE  LYS A 289      73.776  -3.970  -3.765  1.00  0.00           C  
ATOM   4578  NZ  LYS A 289      73.248  -5.331  -4.053  1.00  0.00           N  
ATOM   4579  H   LYS A 289      71.360   0.421  -2.713  1.00  0.00           H  
ATOM   4580  HA  LYS A 289      72.890   0.754  -5.111  1.00  0.00           H  
ATOM   4581 1HB  LYS A 289      73.798  -0.326  -3.085  1.00  0.00           H  
ATOM   4582 2HB  LYS A 289      72.651  -1.648  -3.254  1.00  0.00           H  
ATOM   4583 1HG  LYS A 289      74.397  -1.130  -5.606  1.00  0.00           H  
ATOM   4584 2HG  LYS A 289      75.188  -1.745  -4.148  1.00  0.00           H  
ATOM   4585 1HD  LYS A 289      72.715  -3.021  -5.365  1.00  0.00           H  
ATOM   4586 2HD  LYS A 289      74.366  -3.513  -5.771  1.00  0.00           H  
ATOM   4587 1HE  LYS A 289      74.802  -4.059  -3.411  1.00  0.00           H  
ATOM   4588 2HE  LYS A 289      73.179  -3.523  -2.971  1.00  0.00           H  
ATOM   4589 1HZ  LYS A 289      73.289  -5.893  -3.214  1.00  0.00           H  
ATOM   4590 2HZ  LYS A 289      72.289  -5.262  -4.365  1.00  0.00           H  
ATOM   4591 3HZ  LYS A 289      73.806  -5.764  -4.774  1.00  0.00           H  
ATOM   4592  N   GLU A 290      70.469  -1.464  -5.219  1.00  0.00           N  
ATOM   4593  CA  GLU A 290      69.657  -2.268  -6.124  1.00  0.00           C  
ATOM   4594  C   GLU A 290      68.978  -1.400  -7.176  1.00  0.00           C  
ATOM   4595  O   GLU A 290      68.904  -1.771  -8.347  1.00  0.00           O  
ATOM   4596  CB  GLU A 290      68.603  -3.053  -5.339  1.00  0.00           C  
ATOM   4597  CG  GLU A 290      69.169  -4.164  -4.466  1.00  0.00           C  
ATOM   4598  CD  GLU A 290      69.835  -5.252  -5.261  1.00  0.00           C  
ATOM   4599  OE1 GLU A 290      69.339  -5.583  -6.311  1.00  0.00           O  
ATOM   4600  OE2 GLU A 290      70.842  -5.752  -4.818  1.00  0.00           O  
ATOM   4601  H   GLU A 290      70.213  -1.411  -4.243  1.00  0.00           H  
ATOM   4602  HA  GLU A 290      70.309  -2.975  -6.638  1.00  0.00           H  
ATOM   4603 1HB  GLU A 290      68.047  -2.372  -4.696  1.00  0.00           H  
ATOM   4604 2HB  GLU A 290      67.893  -3.502  -6.033  1.00  0.00           H  
ATOM   4605 1HG  GLU A 290      69.896  -3.736  -3.777  1.00  0.00           H  
ATOM   4606 2HG  GLU A 290      68.361  -4.594  -3.876  1.00  0.00           H  
ATOM   4607  N   VAL A 291      68.483  -0.243  -6.751  1.00  0.00           N  
ATOM   4608  CA  VAL A 291      67.809   0.681  -7.655  1.00  0.00           C  
ATOM   4609  C   VAL A 291      68.770   1.221  -8.707  1.00  0.00           C  
ATOM   4610  O   VAL A 291      68.415   1.348  -9.879  1.00  0.00           O  
ATOM   4611  CB  VAL A 291      67.204   1.856  -6.864  1.00  0.00           C  
ATOM   4612  CG1 VAL A 291      66.666   2.916  -7.814  1.00  0.00           C  
ATOM   4613  CG2 VAL A 291      66.105   1.349  -5.943  1.00  0.00           C  
ATOM   4614  H   VAL A 291      68.576   0.003  -5.776  1.00  0.00           H  
ATOM   4615  HA  VAL A 291      67.003   0.146  -8.159  1.00  0.00           H  
ATOM   4616  HB  VAL A 291      67.989   2.325  -6.271  1.00  0.00           H  
ATOM   4617 1HG1 VAL A 291      66.243   3.740  -7.238  1.00  0.00           H  
ATOM   4618 2HG1 VAL A 291      67.477   3.290  -8.439  1.00  0.00           H  
ATOM   4619 3HG1 VAL A 291      65.892   2.480  -8.445  1.00  0.00           H  
ATOM   4620 1HG2 VAL A 291      65.682   2.185  -5.387  1.00  0.00           H  
ATOM   4621 2HG2 VAL A 291      65.323   0.875  -6.537  1.00  0.00           H  
ATOM   4622 3HG2 VAL A 291      66.521   0.623  -5.245  1.00  0.00           H  
ATOM   4623  N   ALA A 292      69.988   1.537  -8.282  1.00  0.00           N  
ATOM   4624  CA  ALA A 292      71.003   2.064  -9.186  1.00  0.00           C  
ATOM   4625  C   ALA A 292      71.392   1.033 -10.238  1.00  0.00           C  
ATOM   4626  O   ALA A 292      71.571   1.365 -11.410  1.00  0.00           O  
ATOM   4627  CB  ALA A 292      72.229   2.510  -8.403  1.00  0.00           C  
ATOM   4628  H   ALA A 292      70.217   1.409  -7.307  1.00  0.00           H  
ATOM   4629  HA  ALA A 292      70.581   2.926  -9.703  1.00  0.00           H  
ATOM   4630 1HB  ALA A 292      72.978   2.901  -9.092  1.00  0.00           H  
ATOM   4631 2HB  ALA A 292      71.946   3.289  -7.695  1.00  0.00           H  
ATOM   4632 3HB  ALA A 292      72.643   1.661  -7.862  1.00  0.00           H  
ATOM   4633  N   LEU A 293      71.521  -0.219  -9.813  1.00  0.00           N  
ATOM   4634  CA  LEU A 293      71.889  -1.302 -10.717  1.00  0.00           C  
ATOM   4635  C   LEU A 293      70.812  -1.531 -11.769  1.00  0.00           C  
ATOM   4636  O   LEU A 293      71.114  -1.757 -12.941  1.00  0.00           O  
ATOM   4637  CB  LEU A 293      72.124  -2.596  -9.927  1.00  0.00           C  
ATOM   4638  CG  LEU A 293      72.556  -3.812 -10.755  1.00  0.00           C  
ATOM   4639  CD1 LEU A 293      73.863  -3.500 -11.473  1.00  0.00           C  
ATOM   4640  CD2 LEU A 293      72.709  -5.020  -9.843  1.00  0.00           C  
ATOM   4641  H   LEU A 293      71.360  -0.427  -8.838  1.00  0.00           H  
ATOM   4642  HA  LEU A 293      72.813  -1.029 -11.225  1.00  0.00           H  
ATOM   4643 1HB  LEU A 293      72.895  -2.412  -9.181  1.00  0.00           H  
ATOM   4644 2HB  LEU A 293      71.202  -2.858  -9.409  1.00  0.00           H  
ATOM   4645  HG  LEU A 293      71.802  -4.023 -11.514  1.00  0.00           H  
ATOM   4646 1HD1 LEU A 293      74.170  -4.364 -12.061  1.00  0.00           H  
ATOM   4647 2HD1 LEU A 293      73.720  -2.644 -12.133  1.00  0.00           H  
ATOM   4648 3HD1 LEU A 293      74.634  -3.268 -10.739  1.00  0.00           H  
ATOM   4649 1HD2 LEU A 293      73.016  -5.885 -10.432  1.00  0.00           H  
ATOM   4650 2HD2 LEU A 293      73.464  -4.810  -9.085  1.00  0.00           H  
ATOM   4651 3HD2 LEU A 293      71.756  -5.231  -9.357  1.00  0.00           H  
ATOM   4652  N   ALA A 294      69.554  -1.471 -11.344  1.00  0.00           N  
ATOM   4653  CA  ALA A 294      68.429  -1.672 -12.248  1.00  0.00           C  
ATOM   4654  C   ALA A 294      68.364  -0.572 -13.300  1.00  0.00           C  
ATOM   4655  O   ALA A 294      68.094  -0.836 -14.472  1.00  0.00           O  
ATOM   4656  CB  ALA A 294      67.125  -1.733 -11.465  1.00  0.00           C  
ATOM   4657  H   ALA A 294      69.373  -1.281 -10.369  1.00  0.00           H  
ATOM   4658  HA  ALA A 294      68.575  -2.620 -12.765  1.00  0.00           H  
ATOM   4659 1HB  ALA A 294      66.294  -1.884 -12.154  1.00  0.00           H  
ATOM   4660 2HB  ALA A 294      67.165  -2.561 -10.757  1.00  0.00           H  
ATOM   4661 3HB  ALA A 294      66.982  -0.800 -10.924  1.00  0.00           H  
ATOM   4662  N   ALA A 295      68.613   0.662 -12.875  1.00  0.00           N  
ATOM   4663  CA  ALA A 295      68.583   1.805 -13.779  1.00  0.00           C  
ATOM   4664  C   ALA A 295      69.681   1.703 -14.831  1.00  0.00           C  
ATOM   4665  O   ALA A 295      69.461   2.009 -16.003  1.00  0.00           O  
ATOM   4666  CB  ALA A 295      68.718   3.103 -12.996  1.00  0.00           C  
ATOM   4667  H   ALA A 295      68.829   0.812 -11.900  1.00  0.00           H  
ATOM   4668  HA  ALA A 295      67.623   1.803 -14.296  1.00  0.00           H  
ATOM   4669 1HB  ALA A 295      68.694   3.947 -13.685  1.00  0.00           H  
ATOM   4670 2HB  ALA A 295      67.894   3.189 -12.288  1.00  0.00           H  
ATOM   4671 3HB  ALA A 295      69.663   3.104 -12.455  1.00  0.00           H  
ATOM   4672  N   LEU A 296      70.863   1.272 -14.406  1.00  0.00           N  
ATOM   4673  CA  LEU A 296      71.997   1.129 -15.310  1.00  0.00           C  
ATOM   4674  C   LEU A 296      71.669   0.187 -16.461  1.00  0.00           C  
ATOM   4675  O   LEU A 296      72.021   0.450 -17.611  1.00  0.00           O  
ATOM   4676  CB  LEU A 296      73.221   0.607 -14.546  1.00  0.00           C  
ATOM   4677  CG  LEU A 296      73.851   1.588 -13.550  1.00  0.00           C  
ATOM   4678  CD1 LEU A 296      74.927   0.872 -12.744  1.00  0.00           C  
ATOM   4679  CD2 LEU A 296      74.430   2.776 -14.303  1.00  0.00           C  
ATOM   4680  H   LEU A 296      70.979   1.037 -13.431  1.00  0.00           H  
ATOM   4681  HA  LEU A 296      72.234   2.108 -15.725  1.00  0.00           H  
ATOM   4682 1HB  LEU A 296      72.930  -0.286 -13.994  1.00  0.00           H  
ATOM   4683 2HB  LEU A 296      73.988   0.329 -15.268  1.00  0.00           H  
ATOM   4684  HG  LEU A 296      73.090   1.937 -12.852  1.00  0.00           H  
ATOM   4685 1HD1 LEU A 296      75.375   1.569 -12.036  1.00  0.00           H  
ATOM   4686 2HD1 LEU A 296      74.482   0.040 -12.200  1.00  0.00           H  
ATOM   4687 3HD1 LEU A 296      75.696   0.497 -13.418  1.00  0.00           H  
ATOM   4688 1HD2 LEU A 296      74.878   3.473 -13.595  1.00  0.00           H  
ATOM   4689 2HD2 LEU A 296      75.193   2.427 -15.000  1.00  0.00           H  
ATOM   4690 3HD2 LEU A 296      73.636   3.279 -14.855  1.00  0.00           H  
ATOM   4691  N   GLU A 297      70.995  -0.908 -16.146  1.00  0.00           N  
ATOM   4692  CA  GLU A 297      70.602  -1.887 -17.152  1.00  0.00           C  
ATOM   4693  C   GLU A 297      69.588  -1.297 -18.141  1.00  0.00           C  
ATOM   4694  O   GLU A 297      69.442  -1.786 -19.261  1.00  0.00           O  
ATOM   4695  CB  GLU A 297      70.014  -3.129 -16.479  1.00  0.00           C  
ATOM   4696  CG  GLU A 297      71.020  -3.951 -15.686  1.00  0.00           C  
ATOM   4697  CD  GLU A 297      70.403  -5.150 -15.022  1.00  0.00           C  
ATOM   4698  OE1 GLU A 297      69.204  -5.287 -15.081  1.00  0.00           O  
ATOM   4699  OE2 GLU A 297      71.131  -5.931 -14.455  1.00  0.00           O  
ATOM   4700  H   GLU A 297      70.745  -1.071 -15.181  1.00  0.00           H  
ATOM   4701  HA  GLU A 297      71.489  -2.181 -17.713  1.00  0.00           H  
ATOM   4702 1HB  GLU A 297      69.216  -2.830 -15.798  1.00  0.00           H  
ATOM   4703 2HB  GLU A 297      69.573  -3.779 -17.235  1.00  0.00           H  
ATOM   4704 1HG  GLU A 297      71.808  -4.288 -16.359  1.00  0.00           H  
ATOM   4705 2HG  GLU A 297      71.475  -3.315 -14.927  1.00  0.00           H  
ATOM   4706  N   LYS A 298      68.888  -0.241 -17.718  1.00  0.00           N  
ATOM   4707  CA  LYS A 298      67.960   0.489 -18.592  1.00  0.00           C  
ATOM   4708  C   LYS A 298      68.625   1.619 -19.389  1.00  0.00           C  
ATOM   4709  O   LYS A 298      67.946   2.435 -20.013  1.00  0.00           O  
ATOM   4710  CB  LYS A 298      66.808   1.059 -17.763  1.00  0.00           C  
ATOM   4711  CG  LYS A 298      65.656   0.089 -17.537  1.00  0.00           C  
ATOM   4712  CD  LYS A 298      66.073  -1.064 -16.636  1.00  0.00           C  
ATOM   4713  CE  LYS A 298      64.913  -2.016 -16.381  1.00  0.00           C  
ATOM   4714  NZ  LYS A 298      65.317  -3.171 -15.535  1.00  0.00           N  
ATOM   4715  H   LYS A 298      68.997   0.071 -16.764  1.00  0.00           H  
ATOM   4716  HA  LYS A 298      67.551  -0.209 -19.323  1.00  0.00           H  
ATOM   4717 1HB  LYS A 298      67.181   1.369 -16.787  1.00  0.00           H  
ATOM   4718 2HB  LYS A 298      66.407   1.944 -18.257  1.00  0.00           H  
ATOM   4719 1HG  LYS A 298      64.821   0.617 -17.074  1.00  0.00           H  
ATOM   4720 2HG  LYS A 298      65.324  -0.311 -18.494  1.00  0.00           H  
ATOM   4721 1HD  LYS A 298      66.889  -1.616 -17.105  1.00  0.00           H  
ATOM   4722 2HD  LYS A 298      66.424  -0.671 -15.682  1.00  0.00           H  
ATOM   4723 1HE  LYS A 298      64.106  -1.480 -15.883  1.00  0.00           H  
ATOM   4724 2HE  LYS A 298      64.536  -2.393 -17.332  1.00  0.00           H  
ATOM   4725 1HZ  LYS A 298      64.522  -3.777 -15.390  1.00  0.00           H  
ATOM   4726 2HZ  LYS A 298      66.054  -3.686 -15.996  1.00  0.00           H  
ATOM   4727 3HZ  LYS A 298      65.651  -2.835 -14.642  1.00  0.00           H  
ATOM   4728  N   GLY A 299      69.951   1.669 -19.370  1.00  0.00           N  
ATOM   4729  CA  GLY A 299      70.699   2.692 -20.106  1.00  0.00           C  
ATOM   4730  C   GLY A 299      70.566   4.117 -19.556  1.00  0.00           C  
ATOM   4731  O   GLY A 299      70.715   5.093 -20.291  1.00  0.00           O  
ATOM   4732  H   GLY A 299      70.462   0.983 -18.833  1.00  0.00           H  
ATOM   4733 1HA  GLY A 299      71.759   2.436 -20.109  1.00  0.00           H  
ATOM   4734 2HA  GLY A 299      70.370   2.707 -21.144  1.00  0.00           H  
ATOM   4735  N   ALA A 300      70.286   4.246 -18.267  1.00  0.00           N  
ATOM   4736  CA  ALA A 300      70.338   5.559 -17.621  1.00  0.00           C  
ATOM   4737  C   ALA A 300      71.784   6.055 -17.550  1.00  0.00           C  
ATOM   4738  O   ALA A 300      72.723   5.259 -17.530  1.00  0.00           O  
ATOM   4739  CB  ALA A 300      69.724   5.498 -16.230  1.00  0.00           C  
ATOM   4740  H   ALA A 300      70.036   3.426 -17.733  1.00  0.00           H  
ATOM   4741  HA  ALA A 300      69.765   6.259 -18.229  1.00  0.00           H  
ATOM   4742 1HB  ALA A 300      69.780   6.482 -15.764  1.00  0.00           H  
ATOM   4743 2HB  ALA A 300      68.680   5.192 -16.306  1.00  0.00           H  
ATOM   4744 3HB  ALA A 300      70.270   4.777 -15.623  1.00  0.00           H  
ATOM   4745  N   ASP A 301      71.957   7.374 -17.512  1.00  0.00           N  
ATOM   4746  CA  ASP A 301      73.281   7.990 -17.391  1.00  0.00           C  
ATOM   4747  C   ASP A 301      73.940   7.642 -16.058  1.00  0.00           C  
ATOM   4748  O   ASP A 301      73.457   8.033 -14.995  1.00  0.00           O  
ATOM   4749  CB  ASP A 301      73.179   9.511 -17.532  1.00  0.00           C  
ATOM   4750  CG  ASP A 301      74.538  10.199 -17.525  1.00  0.00           C  
ATOM   4751  OD1 ASP A 301      75.415   9.733 -16.837  1.00  0.00           O  
ATOM   4752  OD2 ASP A 301      74.686  11.183 -18.209  1.00  0.00           O  
ATOM   4753  H   ASP A 301      71.149   7.978 -17.568  1.00  0.00           H  
ATOM   4754  HA  ASP A 301      73.915   7.608 -18.192  1.00  0.00           H  
ATOM   4755 1HB  ASP A 301      72.668   9.757 -18.462  1.00  0.00           H  
ATOM   4756 2HB  ASP A 301      72.581   9.913 -16.713  1.00  0.00           H  
ATOM   4757  N   PRO A 302      75.010   6.930 -16.100  1.00  0.00           N  
ATOM   4758  CA  PRO A 302      75.877   6.365 -15.073  1.00  0.00           C  
ATOM   4759  C   PRO A 302      76.372   7.427 -14.097  1.00  0.00           C  
ATOM   4760  O   PRO A 302      76.611   7.142 -12.924  1.00  0.00           O  
ATOM   4761  CB  PRO A 302      77.029   5.773 -15.891  1.00  0.00           C  
ATOM   4762  CG  PRO A 302      76.414   5.450 -17.209  1.00  0.00           C  
ATOM   4763  CD  PRO A 302      75.444   6.575 -17.455  1.00  0.00           C  
ATOM   4764  HA  PRO A 302      75.332   5.577 -14.532  1.00  0.00           H  
ATOM   4765 1HB  PRO A 302      77.849   6.502 -15.969  1.00  0.00           H  
ATOM   4766 2HB  PRO A 302      77.436   4.887 -15.381  1.00  0.00           H  
ATOM   4767 1HG  PRO A 302      77.191   5.383 -17.985  1.00  0.00           H  
ATOM   4768 2HG  PRO A 302      75.921   4.467 -17.168  1.00  0.00           H  
ATOM   4769 1HD  PRO A 302      75.966   7.408 -17.947  1.00  0.00           H  
ATOM   4770 2HD  PRO A 302      74.614   6.214 -18.080  1.00  0.00           H  
ATOM   4771  N   LEU A 303      76.537   8.671 -14.553  1.00  0.00           N  
ATOM   4772  CA  LEU A 303      77.048   9.694 -13.648  1.00  0.00           C  
ATOM   4773  C   LEU A 303      76.012  10.067 -12.597  1.00  0.00           C  
ATOM   4774  O   LEU A 303      76.341  10.251 -11.425  1.00  0.00           O  
ATOM   4775  CB  LEU A 303      77.457  10.944 -14.437  1.00  0.00           C  
ATOM   4776  CG  LEU A 303      78.067  12.083 -13.610  1.00  0.00           C  
ATOM   4777  CD1 LEU A 303      79.312  11.580 -12.893  1.00  0.00           C  
ATOM   4778  CD2 LEU A 303      78.397  13.254 -14.524  1.00  0.00           C  
ATOM   4779  H   LEU A 303      76.305   8.878 -15.514  1.00  0.00           H  
ATOM   4780  HA  LEU A 303      77.926   9.298 -13.139  1.00  0.00           H  
ATOM   4781 1HB  LEU A 303      78.187  10.655 -15.192  1.00  0.00           H  
ATOM   4782 2HB  LEU A 303      76.577  11.338 -14.945  1.00  0.00           H  
ATOM   4783  HG  LEU A 303      77.352  12.405 -12.852  1.00  0.00           H  
ATOM   4784 1HD1 LEU A 303      79.745  12.389 -12.305  1.00  0.00           H  
ATOM   4785 2HD1 LEU A 303      79.044  10.756 -12.232  1.00  0.00           H  
ATOM   4786 3HD1 LEU A 303      80.040  11.235 -13.627  1.00  0.00           H  
ATOM   4787 1HD2 LEU A 303      78.830  14.064 -13.936  1.00  0.00           H  
ATOM   4788 2HD2 LEU A 303      79.112  12.933 -15.282  1.00  0.00           H  
ATOM   4789 3HD2 LEU A 303      77.486  13.605 -15.010  1.00  0.00           H  
ATOM   4790  N   LYS A 304      74.758  10.178 -13.022  1.00  0.00           N  
ATOM   4791  CA  LYS A 304      73.670  10.529 -12.117  1.00  0.00           C  
ATOM   4792  C   LYS A 304      73.457   9.448 -11.066  1.00  0.00           C  
ATOM   4793  O   LYS A 304      73.226   9.745  -9.894  1.00  0.00           O  
ATOM   4794  CB  LYS A 304      72.377  10.763 -12.899  1.00  0.00           C  
ATOM   4795  CG  LYS A 304      72.391  12.005 -13.781  1.00  0.00           C  
ATOM   4796  CD  LYS A 304      72.455  13.275 -12.946  1.00  0.00           C  
ATOM   4797  CE  LYS A 304      72.395  14.518 -13.822  1.00  0.00           C  
ATOM   4798  NZ  LYS A 304      72.487  15.769 -13.020  1.00  0.00           N  
ATOM   4799  H   LYS A 304      74.553  10.015 -13.997  1.00  0.00           H  
ATOM   4800  HA  LYS A 304      73.935  11.451 -11.598  1.00  0.00           H  
ATOM   4801 1HB  LYS A 304      72.176   9.902 -13.537  1.00  0.00           H  
ATOM   4802 2HB  LYS A 304      71.543  10.857 -12.204  1.00  0.00           H  
ATOM   4803 1HG  LYS A 304      73.258  11.972 -14.443  1.00  0.00           H  
ATOM   4804 2HG  LYS A 304      71.490  12.027 -14.393  1.00  0.00           H  
ATOM   4805 1HD  LYS A 304      71.619  13.293 -12.246  1.00  0.00           H  
ATOM   4806 2HD  LYS A 304      73.384  13.289 -12.376  1.00  0.00           H  
ATOM   4807 1HE  LYS A 304      73.215  14.498 -14.538  1.00  0.00           H  
ATOM   4808 2HE  LYS A 304      71.457  14.527 -14.377  1.00  0.00           H  
ATOM   4809 1HZ  LYS A 304      72.443  16.568 -13.636  1.00  0.00           H  
ATOM   4810 2HZ  LYS A 304      71.720  15.807 -12.364  1.00  0.00           H  
ATOM   4811 3HZ  LYS A 304      73.362  15.781 -12.516  1.00  0.00           H  
ATOM   4812  N   LEU A 305      73.536   8.192 -11.491  1.00  0.00           N  
ATOM   4813  CA  LEU A 305      73.352   7.064 -10.586  1.00  0.00           C  
ATOM   4814  C   LEU A 305      74.453   7.015  -9.535  1.00  0.00           C  
ATOM   4815  O   LEU A 305      74.194   6.740  -8.363  1.00  0.00           O  
ATOM   4816  CB  LEU A 305      73.332   5.749 -11.375  1.00  0.00           C  
ATOM   4817  CG  LEU A 305      71.955   5.298 -11.881  1.00  0.00           C  
ATOM   4818  CD1 LEU A 305      71.367   6.375 -12.782  1.00  0.00           C  
ATOM   4819  CD2 LEU A 305      72.095   3.979 -12.626  1.00  0.00           C  
ATOM   4820  H   LEU A 305      73.729   8.014 -12.466  1.00  0.00           H  
ATOM   4821  HA  LEU A 305      72.396   7.182 -10.077  1.00  0.00           H  
ATOM   4822 1HB  LEU A 305      73.984   5.853 -12.241  1.00  0.00           H  
ATOM   4823 2HB  LEU A 305      73.728   4.956 -10.741  1.00  0.00           H  
ATOM   4824  HG  LEU A 305      71.282   5.167 -11.034  1.00  0.00           H  
ATOM   4825 1HD1 LEU A 305      70.388   6.055 -13.141  1.00  0.00           H  
ATOM   4826 2HD1 LEU A 305      71.259   7.302 -12.218  1.00  0.00           H  
ATOM   4827 3HD1 LEU A 305      72.028   6.541 -13.631  1.00  0.00           H  
ATOM   4828 1HD2 LEU A 305      71.117   3.658 -12.985  1.00  0.00           H  
ATOM   4829 2HD2 LEU A 305      72.768   4.110 -13.474  1.00  0.00           H  
ATOM   4830 3HD2 LEU A 305      72.502   3.223 -11.954  1.00  0.00           H  
ATOM   4831  N   VAL A 306      75.683   7.283  -9.960  1.00  0.00           N  
ATOM   4832  CA  VAL A 306      76.826   7.271  -9.055  1.00  0.00           C  
ATOM   4833  C   VAL A 306      76.708   8.366  -8.004  1.00  0.00           C  
ATOM   4834  O   VAL A 306      77.018   8.151  -6.832  1.00  0.00           O  
ATOM   4835  CB  VAL A 306      78.135   7.461  -9.844  1.00  0.00           C  
ATOM   4836  CG1 VAL A 306      79.309   7.639  -8.894  1.00  0.00           C  
ATOM   4837  CG2 VAL A 306      78.361   6.271 -10.765  1.00  0.00           C  
ATOM   4838  H   VAL A 306      75.830   7.501 -10.935  1.00  0.00           H  
ATOM   4839  HA  VAL A 306      76.858   6.304  -8.551  1.00  0.00           H  
ATOM   4840  HB  VAL A 306      78.061   8.372 -10.438  1.00  0.00           H  
ATOM   4841 1HG1 VAL A 306      80.226   7.772  -9.469  1.00  0.00           H  
ATOM   4842 2HG1 VAL A 306      79.142   8.516  -8.270  1.00  0.00           H  
ATOM   4843 3HG1 VAL A 306      79.403   6.755  -8.262  1.00  0.00           H  
ATOM   4844 1HG2 VAL A 306      79.288   6.412 -11.320  1.00  0.00           H  
ATOM   4845 2HG2 VAL A 306      78.429   5.359 -10.171  1.00  0.00           H  
ATOM   4846 3HG2 VAL A 306      77.529   6.188 -11.464  1.00  0.00           H  
ATOM   4847  N   ARG A 307      76.258   9.542  -8.429  1.00  0.00           N  
ATOM   4848  CA  ARG A 307      76.099  10.674  -7.524  1.00  0.00           C  
ATOM   4849  C   ARG A 307      75.033  10.393  -6.472  1.00  0.00           C  
ATOM   4850  O   ARG A 307      75.199  10.733  -5.300  1.00  0.00           O  
ATOM   4851  CB  ARG A 307      75.725  11.930  -8.298  1.00  0.00           C  
ATOM   4852  CG  ARG A 307      76.840  12.509  -9.154  1.00  0.00           C  
ATOM   4853  CD  ARG A 307      76.409  13.745  -9.855  1.00  0.00           C  
ATOM   4854  NE  ARG A 307      77.444  14.257 -10.739  1.00  0.00           N  
ATOM   4855  CZ  ARG A 307      78.462  15.048 -10.347  1.00  0.00           C  
ATOM   4856  NH1 ARG A 307      78.567  15.408  -9.087  1.00  0.00           N  
ATOM   4857  NH2 ARG A 307      79.354  15.462 -11.230  1.00  0.00           N  
ATOM   4858  H   ARG A 307      76.020   9.654  -9.404  1.00  0.00           H  
ATOM   4859  HA  ARG A 307      77.049  10.848  -7.017  1.00  0.00           H  
ATOM   4860 1HB  ARG A 307      74.883  11.715  -8.954  1.00  0.00           H  
ATOM   4861 2HB  ARG A 307      75.408  12.705  -7.601  1.00  0.00           H  
ATOM   4862 1HG  ARG A 307      77.695  12.753  -8.523  1.00  0.00           H  
ATOM   4863 2HG  ARG A 307      77.140  11.776  -9.905  1.00  0.00           H  
ATOM   4864 1HD  ARG A 307      75.523  13.534 -10.454  1.00  0.00           H  
ATOM   4865 2HD  ARG A 307      76.175  14.516  -9.121  1.00  0.00           H  
ATOM   4866  HE  ARG A 307      77.396  14.002 -11.716  1.00  0.00           H  
ATOM   4867 1HH1 ARG A 307      77.885  15.091  -8.412  1.00  0.00           H  
ATOM   4868 2HH1 ARG A 307      79.330  16.000  -8.794  1.00  0.00           H  
ATOM   4869 1HH2 ARG A 307      79.273  15.185 -12.198  1.00  0.00           H  
ATOM   4870 2HH2 ARG A 307      80.117  16.054 -10.936  1.00  0.00           H  
ATOM   4871  N   VAL A 308      73.939   9.771  -6.898  1.00  0.00           N  
ATOM   4872  CA  VAL A 308      72.843   9.443  -5.993  1.00  0.00           C  
ATOM   4873  C   VAL A 308      73.282   8.432  -4.941  1.00  0.00           C  
ATOM   4874  O   VAL A 308      72.922   8.545  -3.769  1.00  0.00           O  
ATOM   4875  CB  VAL A 308      71.650   8.873  -6.783  1.00  0.00           C  
ATOM   4876  CG1 VAL A 308      70.581   8.354  -5.832  1.00  0.00           C  
ATOM   4877  CG2 VAL A 308      71.081   9.941  -7.704  1.00  0.00           C  
ATOM   4878  H   VAL A 308      73.865   9.519  -7.873  1.00  0.00           H  
ATOM   4879  HA  VAL A 308      72.525  10.357  -5.489  1.00  0.00           H  
ATOM   4880  HB  VAL A 308      71.991   8.024  -7.376  1.00  0.00           H  
ATOM   4881 1HG1 VAL A 308      69.745   7.955  -6.407  1.00  0.00           H  
ATOM   4882 2HG1 VAL A 308      71.001   7.566  -5.208  1.00  0.00           H  
ATOM   4883 3HG1 VAL A 308      70.229   9.170  -5.201  1.00  0.00           H  
ATOM   4884 1HG2 VAL A 308      70.238   9.530  -8.260  1.00  0.00           H  
ATOM   4885 2HG2 VAL A 308      70.745  10.792  -7.111  1.00  0.00           H  
ATOM   4886 3HG2 VAL A 308      71.851  10.267  -8.403  1.00  0.00           H  
ATOM   4887  N   VAL A 309      74.061   7.444  -5.367  1.00  0.00           N  
ATOM   4888  CA  VAL A 309      74.550   6.410  -4.462  1.00  0.00           C  
ATOM   4889  C   VAL A 309      75.484   6.996  -3.410  1.00  0.00           C  
ATOM   4890  O   VAL A 309      75.426   6.623  -2.238  1.00  0.00           O  
ATOM   4891  CB  VAL A 309      75.293   5.316  -5.252  1.00  0.00           C  
ATOM   4892  CG1 VAL A 309      75.966   4.337  -4.301  1.00  0.00           C  
ATOM   4893  CG2 VAL A 309      74.322   4.593  -6.173  1.00  0.00           C  
ATOM   4894  H   VAL A 309      74.321   7.408  -6.342  1.00  0.00           H  
ATOM   4895  HA  VAL A 309      73.695   5.958  -3.958  1.00  0.00           H  
ATOM   4896  HB  VAL A 309      76.080   5.781  -5.846  1.00  0.00           H  
ATOM   4897 1HG1 VAL A 309      76.486   3.571  -4.877  1.00  0.00           H  
ATOM   4898 2HG1 VAL A 309      76.682   4.871  -3.677  1.00  0.00           H  
ATOM   4899 3HG1 VAL A 309      75.213   3.866  -3.670  1.00  0.00           H  
ATOM   4900 1HG2 VAL A 309      74.854   3.821  -6.728  1.00  0.00           H  
ATOM   4901 2HG2 VAL A 309      73.531   4.133  -5.579  1.00  0.00           H  
ATOM   4902 3HG2 VAL A 309      73.883   5.306  -6.871  1.00  0.00           H  
ATOM   4903  N   THR A 310      76.344   7.915  -3.836  1.00  0.00           N  
ATOM   4904  CA  THR A 310      77.292   8.554  -2.931  1.00  0.00           C  
ATOM   4905  C   THR A 310      76.573   9.389  -1.879  1.00  0.00           C  
ATOM   4906  O   THR A 310      76.951   9.388  -0.707  1.00  0.00           O  
ATOM   4907  CB  THR A 310      78.285   9.441  -3.705  1.00  0.00           C  
ATOM   4908  OG1 THR A 310      77.567  10.443  -4.436  1.00  0.00           O  
ATOM   4909  CG2 THR A 310      79.106   8.603  -4.673  1.00  0.00           C  
ATOM   4910  H   THR A 310      76.341   8.177  -4.811  1.00  0.00           H  
ATOM   4911  HA  THR A 310      77.856   7.776  -2.415  1.00  0.00           H  
ATOM   4912  HB  THR A 310      78.956   9.934  -3.002  1.00  0.00           H  
ATOM   4913  HG1 THR A 310      77.325  11.159  -3.843  1.00  0.00           H  
ATOM   4914 1HG2 THR A 310      79.803   9.246  -5.211  1.00  0.00           H  
ATOM   4915 2HG2 THR A 310      79.663   7.847  -4.119  1.00  0.00           H  
ATOM   4916 3HG2 THR A 310      78.441   8.114  -5.384  1.00  0.00           H  
ATOM   4917  N   GLU A 311      75.535  10.101  -2.305  1.00  0.00           N  
ATOM   4918  CA  GLU A 311      74.760  10.942  -1.400  1.00  0.00           C  
ATOM   4919  C   GLU A 311      74.043  10.105  -0.348  1.00  0.00           C  
ATOM   4920  O   GLU A 311      73.988  10.478   0.824  1.00  0.00           O  
ATOM   4921  CB  GLU A 311      73.743  11.774  -2.184  1.00  0.00           C  
ATOM   4922  CG  GLU A 311      72.917  12.725  -1.331  1.00  0.00           C  
ATOM   4923  CD  GLU A 311      73.745  13.800  -0.685  1.00  0.00           C  
ATOM   4924  OE1 GLU A 311      74.826  14.058  -1.159  1.00  0.00           O  
ATOM   4925  OE2 GLU A 311      73.298  14.365   0.285  1.00  0.00           O  
ATOM   4926  H   GLU A 311      75.276  10.059  -3.280  1.00  0.00           H  
ATOM   4927  HA  GLU A 311      75.443  11.619  -0.887  1.00  0.00           H  
ATOM   4928 1HB  GLU A 311      74.261  12.365  -2.939  1.00  0.00           H  
ATOM   4929 2HB  GLU A 311      73.054  11.109  -2.706  1.00  0.00           H
[truncated: 549,668 more chars]
