# Supplementary material for: Blueprinting extendable nanomaterials with standardized protein blocks
Source: Nature. 2024 Mar 13;627(8005):898–904. doi: 10.1038/s41586-024-07188-4 (PMC10972742; doi:10.1038/s41586-024-07188-4)
Supplement: Supplementary file 4 — Design models with ideal backbones as well as experimentally determined structures for comparison. For reference to design names, see Supplementary Fig. 1. [file 41586_2024_7188_MOESM4_ESM.zip › THR49_design.pdb]

HEADER                                            29-OCT-21   XXXX              
EXPDTA    THEORETICAL MODEL                                                     
REMARK 220                                                                      
REMARK 220 EXPERIMENTAL DETAILS                                                 
REMARK 220  EXPERIMENT TYPE                : THEORETICAL MODELLING              
REMARK 220  DATE OF DATA COLLECTION        : 29-OCT-21                          
REMARK 220                                                                      
REMARK 220 REMARK: MODEL GENERATED BY ROSETTA                                   
REMARK 220  VERSION 2021.41+HEAD.36da336f772                                    
ATOM      1  N   GLU A   1      21.073  -0.683  17.855  1.00  0.00           N  
ATOM      2  CA  GLU A   1      21.245  -1.699  16.824  1.00  0.00           C  
ATOM      3  C   GLU A   1      20.131  -1.654  15.795  1.00  0.00           C  
ATOM      4  O   GLU A   1      20.315  -2.063  14.649  1.00  0.00           O  
ATOM      5  CB  GLU A   1      21.304  -3.092  17.456  1.00  0.00           C  
ATOM      6  CG  GLU A   1      19.994  -3.558  18.074  1.00  0.00           C  
ATOM      7  CD  GLU A   1      19.795  -3.052  19.475  1.00  0.00           C  
ATOM      8  OE1 GLU A   1      20.459  -2.114  19.848  1.00  0.00           O  
ATOM      9  OE2 GLU A   1      18.978  -3.603  20.174  1.00  0.00           O  
ATOM     10 1H   GLU A   1      21.824  -0.744  18.512  1.00  0.00           H  
ATOM     11 2H   GLU A   1      21.073   0.224  17.433  1.00  0.00           H  
ATOM     12 3H   GLU A   1      20.204  -0.831  18.328  1.00  0.00           H  
ATOM     13  HA  GLU A   1      22.186  -1.510  16.306  1.00  0.00           H  
ATOM     14 1HB  GLU A   1      21.597  -3.822  16.701  1.00  0.00           H  
ATOM     15 2HB  GLU A   1      22.066  -3.105  18.236  1.00  0.00           H  
ATOM     16 1HG  GLU A   1      19.168  -3.211  17.454  1.00  0.00           H  
ATOM     17 2HG  GLU A   1      19.975  -4.647  18.080  1.00  0.00           H  
ATOM     18  N   LEU A   2      18.989  -1.158  16.215  1.00  0.00           N  
ATOM     19  CA  LEU A   2      17.881  -0.879  15.310  1.00  0.00           C  
ATOM     20  C   LEU A   2      18.273   0.151  14.259  1.00  0.00           C  
ATOM     21  O   LEU A   2      17.918   0.023  13.087  1.00  0.00           O  
ATOM     22  CB  LEU A   2      16.666  -0.376  16.100  1.00  0.00           C  
ATOM     23  CG  LEU A   2      15.414  -0.068  15.269  1.00  0.00           C  
ATOM     24  CD1 LEU A   2      14.957  -1.331  14.551  1.00  0.00           C  
ATOM     25  CD2 LEU A   2      14.320   0.469  16.179  1.00  0.00           C  
ATOM     26  H   LEU A   2      18.870  -0.962  17.199  1.00  0.00           H  
ATOM     27  HA  LEU A   2      17.610  -1.803  14.800  1.00  0.00           H  
ATOM     28 1HB  LEU A   2      16.396  -1.128  16.839  1.00  0.00           H  
ATOM     29 2HB  LEU A   2      16.947   0.536  16.626  1.00  0.00           H  
ATOM     30  HG  LEU A   2      15.654   0.678  14.511  1.00  0.00           H  
ATOM     31 1HD1 LEU A   2      14.067  -1.112  13.960  1.00  0.00           H  
ATOM     32 2HD1 LEU A   2      15.752  -1.682  13.892  1.00  0.00           H  
ATOM     33 3HD1 LEU A   2      14.725  -2.102  15.284  1.00  0.00           H  
ATOM     34 1HD2 LEU A   2      13.430   0.689  15.588  1.00  0.00           H  
ATOM     35 2HD2 LEU A   2      14.078  -0.277  16.937  1.00  0.00           H  
ATOM     36 3HD2 LEU A   2      14.666   1.381  16.666  1.00  0.00           H  
ATOM     37  N   LEU A   3      19.007   1.173  14.684  1.00  0.00           N  
ATOM     38  CA  LEU A   3      19.450   2.227  13.779  1.00  0.00           C  
ATOM     39  C   LEU A   3      20.409   1.684  12.728  1.00  0.00           C  
ATOM     40  O   LEU A   3      20.335   2.054  11.556  1.00  0.00           O  
ATOM     41  CB  LEU A   3      20.131   3.352  14.569  1.00  0.00           C  
ATOM     42  CG  LEU A   3      19.210   4.184  15.470  1.00  0.00           C  
ATOM     43  CD1 LEU A   3      20.048   5.132  16.317  1.00  0.00           C  
ATOM     44  CD2 LEU A   3      18.216   4.951  14.611  1.00  0.00           C  
ATOM     45  H   LEU A   3      19.265   1.221  15.659  1.00  0.00           H  
ATOM     46  HA  LEU A   3      18.577   2.635  13.270  1.00  0.00           H  
ATOM     47 1HB  LEU A   3      20.904   2.915  15.198  1.00  0.00           H  
ATOM     48 2HB  LEU A   3      20.607   4.033  13.863  1.00  0.00           H  
ATOM     49  HG  LEU A   3      18.669   3.522  16.147  1.00  0.00           H  
ATOM     50 1HD1 LEU A   3      19.394   5.723  16.958  1.00  0.00           H  
ATOM     51 2HD1 LEU A   3      20.736   4.555  16.935  1.00  0.00           H  
ATOM     52 3HD1 LEU A   3      20.615   5.797  15.666  1.00  0.00           H  
ATOM     53 1HD2 LEU A   3      17.561   5.542  15.252  1.00  0.00           H  
ATOM     54 2HD2 LEU A   3      18.756   5.614  13.935  1.00  0.00           H  
ATOM     55 3HD2 LEU A   3      17.619   4.249  14.030  1.00  0.00           H  
ATOM     56  N   VAL A   4      21.309   0.805  13.153  1.00  0.00           N  
ATOM     57  CA  VAL A   4      22.285   0.209  12.248  1.00  0.00           C  
ATOM     58  C   VAL A   4      21.604  -0.657  11.197  1.00  0.00           C  
ATOM     59  O   VAL A   4      21.981  -0.639  10.025  1.00  0.00           O  
ATOM     60  CB  VAL A   4      23.294  -0.646  13.037  1.00  0.00           C  
ATOM     61  CG1 VAL A   4      24.196  -1.419  12.087  1.00  0.00           C  
ATOM     62  CG2 VAL A   4      24.117   0.243  13.958  1.00  0.00           C  
ATOM     63  H   VAL A   4      21.318   0.542  14.128  1.00  0.00           H  
ATOM     64  HA  VAL A   4      22.825   1.012  11.744  1.00  0.00           H  
ATOM     65  HB  VAL A   4      22.749  -1.379  13.631  1.00  0.00           H  
ATOM     66 1HG1 VAL A   4      24.903  -2.018  12.662  1.00  0.00           H  
ATOM     67 2HG1 VAL A   4      23.589  -2.075  11.463  1.00  0.00           H  
ATOM     68 3HG1 VAL A   4      24.744  -0.720  11.455  1.00  0.00           H  
ATOM     69 1HG2 VAL A   4      24.828  -0.368  14.514  1.00  0.00           H  
ATOM     70 2HG2 VAL A   4      24.658   0.980  13.364  1.00  0.00           H  
ATOM     71 3HG2 VAL A   4      23.455   0.755  14.657  1.00  0.00           H  
ATOM     72  N   GLU A   5      20.599  -1.415  11.622  1.00  0.00           N  
ATOM     73  CA  GLU A   5      19.863  -2.290  10.717  1.00  0.00           C  
ATOM     74  C   GLU A   5      19.109  -1.486   9.666  1.00  0.00           C  
ATOM     75  O   GLU A   5      19.070  -1.861   8.494  1.00  0.00           O  
ATOM     76  CB  GLU A   5      18.884  -3.167  11.501  1.00  0.00           C  
ATOM     77  CG  GLU A   5      18.103  -4.155  10.647  1.00  0.00           C  
ATOM     78  CD  GLU A   5      18.980  -5.191  10.000  1.00  0.00           C  
ATOM     79  OE1 GLU A   5      20.071  -5.399  10.475  1.00  0.00           O  
ATOM     80  OE2 GLU A   5      18.558  -5.776   9.030  1.00  0.00           O  
ATOM     81  H   GLU A   5      20.338  -1.384  12.597  1.00  0.00           H  
ATOM     82  HA  GLU A   5      20.576  -2.935  10.203  1.00  0.00           H  
ATOM     83 1HB  GLU A   5      19.429  -3.735  12.256  1.00  0.00           H  
ATOM     84 2HB  GLU A   5      18.166  -2.534  12.022  1.00  0.00           H  
ATOM     85 1HG  GLU A   5      17.367  -4.659  11.274  1.00  0.00           H  
ATOM     86 2HG  GLU A   5      17.566  -3.607   9.874  1.00  0.00           H  
ATOM     87  N   VAL A   6      18.511  -0.379  10.091  1.00  0.00           N  
ATOM     88  CA  VAL A   6      17.757   0.480   9.186  1.00  0.00           C  
ATOM     89  C   VAL A   6      18.665   1.105   8.135  1.00  0.00           C  
ATOM     90  O   VAL A   6      18.300   1.201   6.963  1.00  0.00           O  
ATOM     91  CB  VAL A   6      17.047   1.596   9.976  1.00  0.00           C  
ATOM     92  CG1 VAL A   6      16.416   2.602   9.025  1.00  0.00           C  
ATOM     93  CG2 VAL A   6      15.997   0.991  10.896  1.00  0.00           C  
ATOM     94  H   VAL A   6      18.580  -0.126  11.066  1.00  0.00           H  
ATOM     95  HA  VAL A   6      17.003  -0.126   8.681  1.00  0.00           H  
ATOM     96  HB  VAL A   6      17.786   2.134  10.570  1.00  0.00           H  
ATOM     97 1HG1 VAL A   6      15.919   3.384   9.600  1.00  0.00           H  
ATOM     98 2HG1 VAL A   6      17.191   3.049   8.402  1.00  0.00           H  
ATOM     99 3HG1 VAL A   6      15.686   2.098   8.393  1.00  0.00           H  
ATOM    100 1HG2 VAL A   6      15.500   1.786  11.451  1.00  0.00           H  
ATOM    101 2HG2 VAL A   6      15.262   0.448  10.301  1.00  0.00           H  
ATOM    102 3HG2 VAL A   6      16.477   0.306  11.594  1.00  0.00           H  
ATOM    103  N   ALA A   7      19.849   1.529   8.560  1.00  0.00           N  
ATOM    104  CA  ALA A   7      20.812   2.146   7.655  1.00  0.00           C  
ATOM    105  C   ALA A   7      21.293   1.154   6.604  1.00  0.00           C  
ATOM    106  O   ALA A   7      21.442   1.500   5.432  1.00  0.00           O  
ATOM    107  CB  ALA A   7      21.993   2.703   8.437  1.00  0.00           C  
ATOM    108  H   ALA A   7      20.089   1.422   9.535  1.00  0.00           H  
ATOM    109  HA  ALA A   7      20.313   2.966   7.138  1.00  0.00           H  
ATOM    110 1HB  ALA A   7      22.703   3.159   7.747  1.00  0.00           H  
ATOM    111 2HB  ALA A   7      21.640   3.453   9.144  1.00  0.00           H  
ATOM    112 3HB  ALA A   7      22.483   1.895   8.979  1.00  0.00           H  
ATOM    113  N   LYS A   8      21.535  -0.081   7.029  1.00  0.00           N  
ATOM    114  CA  LYS A   8      21.999  -1.126   6.124  1.00  0.00           C  
ATOM    115  C   LYS A   8      20.946  -1.452   5.072  1.00  0.00           C  
ATOM    116  O   LYS A   8      21.266  -1.651   3.900  1.00  0.00           O  
ATOM    117  CB  LYS A   8      22.368  -2.387   6.907  1.00  0.00           C  
ATOM    118  CG  LYS A   8      23.649  -2.269   7.722  1.00  0.00           C  
ATOM    119  CD  LYS A   8      23.872  -3.503   8.584  1.00  0.00           C  
ATOM    120  CE  LYS A   8      24.185  -4.724   7.732  1.00  0.00           C  
ATOM    121  NZ  LYS A   8      24.483  -5.921   8.565  1.00  0.00           N  
ATOM    122  H   LYS A   8      21.394  -0.302   8.004  1.00  0.00           H  
ATOM    123  HA  LYS A   8      22.888  -0.765   5.605  1.00  0.00           H  
ATOM    124 1HB  LYS A   8      21.558  -2.641   7.591  1.00  0.00           H  
ATOM    125 2HB  LYS A   8      22.487  -3.222   6.216  1.00  0.00           H  
ATOM    126 1HG  LYS A   8      24.499  -2.148   7.049  1.00  0.00           H  
ATOM    127 2HG  LYS A   8      23.591  -1.392   8.366  1.00  0.00           H  
ATOM    128 1HD  LYS A   8      24.702  -3.324   9.268  1.00  0.00           H  
ATOM    129 2HD  LYS A   8      22.976  -3.702   9.172  1.00  0.00           H  
ATOM    130 1HE  LYS A   8      23.335  -4.947   7.089  1.00  0.00           H  
ATOM    131 2HE  LYS A   8      25.047  -4.515   7.099  1.00  0.00           H  
ATOM    132 1HZ  LYS A   8      24.686  -6.708   7.964  1.00  0.00           H  
ATOM    133 2HZ  LYS A   8      25.283  -5.732   9.153  1.00  0.00           H  
ATOM    134 3HZ  LYS A   8      23.684  -6.137   9.143  1.00  0.00           H  
ATOM    135  N   HIS A   9      19.689  -1.505   5.498  1.00  0.00           N  
ATOM    136  CA  HIS A   9      18.586  -1.807   4.593  1.00  0.00           C  
ATOM    137  C   HIS A   9      18.422  -0.717   3.541  1.00  0.00           C  
ATOM    138  O   HIS A   9      18.177  -1.004   2.369  1.00  0.00           O  
ATOM    139  CB  HIS A   9      17.277  -1.974   5.372  1.00  0.00           C  
ATOM    140  CG  HIS A   9      16.112  -2.358   4.514  1.00  0.00           C  
ATOM    141  ND1 HIS A   9      15.994  -3.604   3.933  1.00  0.00           N  
ATOM    142  CD2 HIS A   9      15.013  -1.662   4.138  1.00  0.00           C  
ATOM    143  CE1 HIS A   9      14.872  -3.656   3.237  1.00  0.00           C  
ATOM    144  NE2 HIS A   9      14.259  -2.492   3.345  1.00  0.00           N  
ATOM    145  H   HIS A   9      19.492  -1.332   6.473  1.00  0.00           H  
ATOM    146  HA  HIS A   9      18.789  -2.741   4.071  1.00  0.00           H  
ATOM    147 1HB  HIS A   9      17.405  -2.740   6.138  1.00  0.00           H  
ATOM    148 2HB  HIS A   9      17.034  -1.041   5.879  1.00  0.00           H  
ATOM    149  HD1 HIS A   9      16.606  -4.382   4.075  1.00  0.00           H  
ATOM    150  HD2 HIS A   9      14.672  -0.648   4.347  1.00  0.00           H  
ATOM    151  HE1 HIS A   9      14.594  -4.563   2.700  1.00  0.00           H  
ATOM    152  N   ILE A  10      18.559   0.534   3.967  1.00  0.00           N  
ATOM    153  CA  ILE A  10      18.426   1.670   3.062  1.00  0.00           C  
ATOM    154  C   ILE A  10      19.528   1.668   2.010  1.00  0.00           C  
ATOM    155  O   ILE A  10      19.281   1.954   0.838  1.00  0.00           O  
ATOM    156  CB  ILE A  10      18.460   2.999   3.839  1.00  0.00           C  
ATOM    157  CG1 ILE A  10      17.212   3.137   4.715  1.00  0.00           C  
ATOM    158  CG2 ILE A  10      18.574   4.173   2.880  1.00  0.00           C  
ATOM    159  CD1 ILE A  10      17.286   4.273   5.709  1.00  0.00           C  
ATOM    160  H   ILE A  10      18.760   0.702   4.942  1.00  0.00           H  
ATOM    161  HA  ILE A  10      17.467   1.594   2.551  1.00  0.00           H  
ATOM    162  HB  ILE A  10      19.318   3.005   4.511  1.00  0.00           H  
ATOM    163 1HG1 ILE A  10      16.339   3.293   4.082  1.00  0.00           H  
ATOM    164 2HG1 ILE A  10      17.051   2.211   5.268  1.00  0.00           H  
ATOM    165 1HG2 ILE A  10      18.596   5.104   3.446  1.00  0.00           H  
ATOM    166 2HG2 ILE A  10      19.490   4.080   2.299  1.00  0.00           H  
ATOM    167 3HG2 ILE A  10      17.716   4.178   2.207  1.00  0.00           H  
ATOM    168 1HD1 ILE A  10      16.366   4.307   6.293  1.00  0.00           H  
ATOM    169 2HD1 ILE A  10      18.134   4.118   6.377  1.00  0.00           H  
ATOM    170 3HD1 ILE A  10      17.411   5.215   5.176  1.00  0.00           H  
ATOM    171  N   ILE A  11      20.745   1.344   2.436  1.00  0.00           N  
ATOM    172  CA  ILE A  11      21.887   1.305   1.531  1.00  0.00           C  
ATOM    173  C   ILE A  11      21.720   0.216   0.479  1.00  0.00           C  
ATOM    174  O   ILE A  11      22.040   0.417  -0.693  1.00  0.00           O  
ATOM    175  CB  ILE A  11      23.196   1.073   2.308  1.00  0.00           C  
ATOM    176  CG1 ILE A  11      23.469   2.244   3.255  1.00  0.00           C  
ATOM    177  CG2 ILE A  11      24.358   0.879   1.347  1.00  0.00           C  
ATOM    178  CD1 ILE A  11      23.620   3.574   2.554  1.00  0.00           C  
ATOM    179  H   ILE A  11      20.881   1.119   3.411  1.00  0.00           H  
ATOM    180  HA  ILE A  11      21.956   2.264   1.020  1.00  0.00           H  
ATOM    181  HB  ILE A  11      23.097   0.182   2.928  1.00  0.00           H  
ATOM    182 1HG1 ILE A  11      22.655   2.327   3.975  1.00  0.00           H  
ATOM    183 2HG1 ILE A  11      24.383   2.051   3.818  1.00  0.00           H  
ATOM    184 1HG2 ILE A  11      25.275   0.716   1.913  1.00  0.00           H  
ATOM    185 2HG2 ILE A  11      24.165   0.014   0.713  1.00  0.00           H  
ATOM    186 3HG2 ILE A  11      24.468   1.767   0.725  1.00  0.00           H  
ATOM    187 1HD1 ILE A  11      23.812   4.354   3.291  1.00  0.00           H  
ATOM    188 2HD1 ILE A  11      24.454   3.524   1.853  1.00  0.00           H  
ATOM    189 3HD1 ILE A  11      22.704   3.805   2.012  1.00  0.00           H  
ATOM    190  N   ASP A  12      21.217  -0.938   0.905  1.00  0.00           N  
ATOM    191  CA  ASP A  12      21.006  -2.062   0.000  1.00  0.00           C  
ATOM    192  C   ASP A  12      19.954  -1.733  -1.052  1.00  0.00           C  
ATOM    193  O   ASP A  12      20.104  -2.080  -2.224  1.00  0.00           O  
ATOM    194  CB  ASP A  12      20.582  -3.308   0.782  1.00  0.00           C  
ATOM    195  CG  ASP A  12      20.509  -4.556  -0.087  1.00  0.00           C  
ATOM    196  OD1 ASP A  12      21.488  -4.875  -0.719  1.00  0.00           O  
ATOM    197  OD2 ASP A  12      19.474  -5.179  -0.111  1.00  0.00           O  
ATOM    198  H   ASP A  12      20.975  -1.039   1.880  1.00  0.00           H  
ATOM    199  HA  ASP A  12      21.945  -2.275  -0.512  1.00  0.00           H  
ATOM    200 1HB  ASP A  12      21.290  -3.488   1.591  1.00  0.00           H  
ATOM    201 2HB  ASP A  12      19.604  -3.139   1.233  1.00  0.00           H  
ATOM    202  N   SER A  13      18.889  -1.062  -0.626  1.00  0.00           N  
ATOM    203  CA  SER A  13      17.810  -0.684  -1.531  1.00  0.00           C  
ATOM    204  C   SER A  13      18.294   0.306  -2.583  1.00  0.00           C  
ATOM    205  O   SER A  13      17.929   0.209  -3.755  1.00  0.00           O  
ATOM    206  CB  SER A  13      16.659  -0.082  -0.748  1.00  0.00           C  
ATOM    207  OG  SER A  13      15.610   0.285  -1.601  1.00  0.00           O  
ATOM    208  H   SER A  13      18.826  -0.808   0.349  1.00  0.00           H  
ATOM    209  HA  SER A  13      17.457  -1.581  -2.042  1.00  0.00           H  
ATOM    210 1HB  SER A  13      16.301  -0.804  -0.015  1.00  0.00           H  
ATOM    211 2HB  SER A  13      17.010   0.793  -0.202  1.00  0.00           H  
ATOM    212  HG  SER A  13      14.927   0.654  -1.036  1.00  0.00           H  
ATOM    213  N   LEU A  14      19.117   1.258  -2.157  1.00  0.00           N  
ATOM    214  CA  LEU A  14      19.653   2.268  -3.062  1.00  0.00           C  
ATOM    215  C   LEU A  14      20.559   1.641  -4.114  1.00  0.00           C  
ATOM    216  O   LEU A  14      20.519   2.017  -5.286  1.00  0.00           O  
ATOM    217  CB  LEU A  14      20.433   3.327  -2.272  1.00  0.00           C  
ATOM    218  CG  LEU A  14      19.591   4.238  -1.370  1.00  0.00           C  
ATOM    219  CD1 LEU A  14      20.512   5.106  -0.523  1.00  0.00           C  
ATOM    220  CD2 LEU A  14      18.670   5.092  -2.229  1.00  0.00           C  
ATOM    221  H   LEU A  14      19.378   1.283  -1.182  1.00  0.00           H  
ATOM    222  HA  LEU A  14      18.821   2.753  -3.571  1.00  0.00           H  
ATOM    223 1HB  LEU A  14      21.164   2.822  -1.643  1.00  0.00           H  
ATOM    224 2HB  LEU A  14      20.968   3.962  -2.978  1.00  0.00           H  
ATOM    225  HG  LEU A  14      18.993   3.627  -0.693  1.00  0.00           H  
ATOM    226 1HD1 LEU A  14      19.913   5.754   0.118  1.00  0.00           H  
ATOM    227 2HD1 LEU A  14      21.145   4.470   0.095  1.00  0.00           H  
ATOM    228 3HD1 LEU A  14      21.135   5.717  -1.175  1.00  0.00           H  
ATOM    229 1HD2 LEU A  14      18.071   5.740  -1.587  1.00  0.00           H  
ATOM    230 2HD2 LEU A  14      19.268   5.704  -2.905  1.00  0.00           H  
ATOM    231 3HD2 LEU A  14      18.012   4.447  -2.810  1.00  0.00           H  
ATOM    232  N   GLU A  15      21.376   0.683  -3.688  1.00  0.00           N  
ATOM    233  CA  GLU A  15      22.294   0.002  -4.593  1.00  0.00           C  
ATOM    234  C   GLU A  15      21.538  -0.799  -5.645  1.00  0.00           C  
ATOM    235  O   GLU A  15      21.915  -0.814  -6.817  1.00  0.00           O  
ATOM    236  CB  GLU A  15      23.229  -0.922  -3.809  1.00  0.00           C  
ATOM    237  CG  GLU A  15      24.278  -1.623  -4.659  1.00  0.00           C  
ATOM    238  CD  GLU A  15      25.233  -2.451  -3.845  1.00  0.00           C  
ATOM    239  OE1 GLU A  15      25.473  -2.106  -2.713  1.00  0.00           O  
ATOM    240  OE2 GLU A  15      25.723  -3.431  -4.356  1.00  0.00           O  
ATOM    241  H   GLU A  15      21.360   0.421  -2.713  1.00  0.00           H  
ATOM    242  HA  GLU A  15      22.895   0.753  -5.106  1.00  0.00           H  
ATOM    243 1HB  GLU A  15      23.749  -0.348  -3.042  1.00  0.00           H  
ATOM    244 2HB  GLU A  15      22.642  -1.688  -3.302  1.00  0.00           H  
ATOM    245 1HG  GLU A  15      23.776  -2.270  -5.378  1.00  0.00           H  
ATOM    246 2HG  GLU A  15      24.839  -0.874  -5.217  1.00  0.00           H  
ATOM    247  N   ARG A  16      20.469  -1.464  -5.219  1.00  0.00           N  
ATOM    248  CA  ARG A  16      19.657  -2.268  -6.124  1.00  0.00           C  
ATOM    249  C   ARG A  16      18.978  -1.400  -7.176  1.00  0.00           C  
ATOM    250  O   ARG A  16      18.904  -1.771  -8.347  1.00  0.00           O  
ATOM    251  CB  ARG A  16      18.600  -3.041  -5.350  1.00  0.00           C  
ATOM    252  CG  ARG A  16      19.137  -4.177  -4.494  1.00  0.00           C  
ATOM    253  CD  ARG A  16      18.045  -4.901  -3.793  1.00  0.00           C  
ATOM    254  NE  ARG A  16      18.559  -5.935  -2.910  1.00  0.00           N  
ATOM    255  CZ  ARG A  16      18.891  -7.181  -3.302  1.00  0.00           C  
ATOM    256  NH1 ARG A  16      18.756  -7.531  -4.562  1.00  0.00           N  
ATOM    257  NH2 ARG A  16      19.351  -8.051  -2.420  1.00  0.00           N  
ATOM    258  H   ARG A  16      20.213  -1.411  -4.243  1.00  0.00           H  
ATOM    259  HA  ARG A  16      20.307  -2.981  -6.631  1.00  0.00           H  
ATOM    260 1HB  ARG A  16      18.060  -2.361  -4.693  1.00  0.00           H  
ATOM    261 2HB  ARG A  16      17.877  -3.466  -6.046  1.00  0.00           H  
ATOM    262 1HG  ARG A  16      19.669  -4.889  -5.126  1.00  0.00           H  
ATOM    263 2HG  ARG A  16      19.820  -3.777  -3.744  1.00  0.00           H  
ATOM    264 1HD  ARG A  16      17.469  -4.197  -3.194  1.00  0.00           H  
ATOM    265 2HD  ARG A  16      17.392  -5.372  -4.526  1.00  0.00           H  
ATOM    266  HE  ARG A  16      18.677  -5.703  -1.933  1.00  0.00           H  
ATOM    267 1HH1 ARG A  16      18.404  -6.865  -5.236  1.00  0.00           H  
ATOM    268 2HH1 ARG A  16      19.004  -8.464  -4.856  1.00  0.00           H  
ATOM    269 1HH2 ARG A  16      19.454  -7.782  -1.451  1.00  0.00           H  
ATOM    270 2HH2 ARG A  16      19.599  -8.984  -2.714  1.00  0.00           H  
ATOM    271  N   VAL A  17      18.483  -0.243  -6.751  1.00  0.00           N  
ATOM    272  CA  VAL A  17      17.809   0.681  -7.655  1.00  0.00           C  
ATOM    273  C   VAL A  17      18.770   1.221  -8.707  1.00  0.00           C  
ATOM    274  O   VAL A  17      18.415   1.348  -9.879  1.00  0.00           O  
ATOM    275  CB  VAL A  17      17.204   1.856  -6.864  1.00  0.00           C  
ATOM    276  CG1 VAL A  17      16.666   2.916  -7.814  1.00  0.00           C  
ATOM    277  CG2 VAL A  17      16.105   1.349  -5.943  1.00  0.00           C  
ATOM    278  H   VAL A  17      18.576   0.003  -5.776  1.00  0.00           H  
ATOM    279  HA  VAL A  17      17.003   0.146  -8.159  1.00  0.00           H  
ATOM    280  HB  VAL A  17      17.989   2.325  -6.271  1.00  0.00           H  
ATOM    281 1HG1 VAL A  17      16.243   3.740  -7.238  1.00  0.00           H  
ATOM    282 2HG1 VAL A  17      17.477   3.290  -8.439  1.00  0.00           H  
ATOM    283 3HG1 VAL A  17      15.892   2.480  -8.445  1.00  0.00           H  
ATOM    284 1HG2 VAL A  17      15.682   2.185  -5.387  1.00  0.00           H  
ATOM    285 2HG2 VAL A  17      15.323   0.875  -6.537  1.00  0.00           H  
ATOM    286 3HG2 VAL A  17      16.521   0.623  -5.245  1.00  0.00           H  
ATOM    287  N   ALA A  18      19.988   1.537  -8.282  1.00  0.00           N  
ATOM    288  CA  ALA A  18      21.003   2.064  -9.186  1.00  0.00           C  
ATOM    289  C   ALA A  18      21.392   1.033 -10.238  1.00  0.00           C  
ATOM    290  O   ALA A  18      21.571   1.365 -11.410  1.00  0.00           O  
ATOM    291  CB  ALA A  18      22.229   2.510  -8.403  1.00  0.00           C  
ATOM    292  H   ALA A  18      20.217   1.409  -7.307  1.00  0.00           H  
ATOM    293  HA  ALA A  18      20.581   2.926  -9.703  1.00  0.00           H  
ATOM    294 1HB  ALA A  18      22.978   2.901  -9.092  1.00  0.00           H  
ATOM    295 2HB  ALA A  18      21.946   3.289  -7.695  1.00  0.00           H  
ATOM    296 3HB  ALA A  18      22.643   1.661  -7.862  1.00  0.00           H  
ATOM    297  N   LYS A  19      21.521  -0.219  -9.813  1.00  0.00           N  
ATOM    298  CA  LYS A  19      21.889  -1.302 -10.717  1.00  0.00           C  
ATOM    299  C   LYS A  19      20.812  -1.531 -11.769  1.00  0.00           C  
ATOM    300  O   LYS A  19      21.114  -1.757 -12.941  1.00  0.00           O  
ATOM    301  CB  LYS A  19      22.142  -2.591  -9.934  1.00  0.00           C  
ATOM    302  CG  LYS A  19      22.571  -3.774 -10.791  1.00  0.00           C  
ATOM    303  CD  LYS A  19      22.925  -4.979  -9.933  1.00  0.00           C  
ATOM    304  CE  LYS A  19      21.679  -5.634  -9.355  1.00  0.00           C  
ATOM    305  NZ  LYS A  19      20.883  -6.335 -10.399  1.00  0.00           N  
ATOM    306  H   LYS A  19      21.360  -0.427  -8.838  1.00  0.00           H  
ATOM    307  HA  LYS A  19      22.807  -1.023 -11.235  1.00  0.00           H  
ATOM    308 1HB  LYS A  19      22.919  -2.418  -9.189  1.00  0.00           H  
ATOM    309 2HB  LYS A  19      21.235  -2.876  -9.400  1.00  0.00           H  
ATOM    310 1HG  LYS A  19      21.760  -4.047 -11.468  1.00  0.00           H  
ATOM    311 2HG  LYS A  19      23.439  -3.496 -11.387  1.00  0.00           H  
ATOM    312 1HD  LYS A  19      23.463  -5.711 -10.537  1.00  0.00           H  
ATOM    313 2HD  LYS A  19      23.571  -4.665  -9.114  1.00  0.00           H  
ATOM    314 1HE  LYS A  19      21.968  -6.355  -8.591  1.00  0.00           H  
ATOM    315 2HE  LYS A  19      21.052  -4.875  -8.888  1.00  0.00           H  
ATOM    316 1HZ  LYS A  19      20.067  -6.754  -9.977  1.00  0.00           H  
ATOM    317 2HZ  LYS A  19      20.593  -5.671 -11.104  1.00  0.00           H  
ATOM    318 3HZ  LYS A  19      21.448  -7.054 -10.827  1.00  0.00           H  
ATOM    319  N   ARG A  20      19.554  -1.471 -11.344  1.00  0.00           N  
ATOM    320  CA  ARG A  20      18.429  -1.672 -12.248  1.00  0.00           C  
ATOM    321  C   ARG A  20      18.364  -0.572 -13.300  1.00  0.00           C  
ATOM    322  O   ARG A  20      18.094  -0.836 -14.472  1.00  0.00           O  
ATOM    323  CB  ARG A  20      17.120  -1.707 -11.473  1.00  0.00           C  
ATOM    324  CG  ARG A  20      15.885  -1.986 -12.316  1.00  0.00           C  
ATOM    325  CD  ARG A  20      14.661  -2.081 -11.481  1.00  0.00           C  
ATOM    326  NE  ARG A  20      14.338  -0.813 -10.845  1.00  0.00           N  
ATOM    327  CZ  ARG A  20      13.482  -0.670  -9.815  1.00  0.00           C  
ATOM    328  NH1 ARG A  20      12.872  -1.723  -9.316  1.00  0.00           N  
ATOM    329  NH2 ARG A  20      13.255   0.528  -9.306  1.00  0.00           N  
ATOM    330  H   ARG A  20      19.373  -1.281 -10.369  1.00  0.00           H  
ATOM    331  HA  ARG A  20      18.559  -2.629 -12.755  1.00  0.00           H  
ATOM    332 1HB  ARG A  20      17.174  -2.476 -10.703  1.00  0.00           H  
ATOM    333 2HB  ARG A  20      16.968  -0.751 -10.972  1.00  0.00           H  
ATOM    334 1HG  ARG A  20      15.747  -1.180 -13.037  1.00  0.00           H  
ATOM    335 2HG  ARG A  20      16.013  -2.930 -12.847  1.00  0.00           H  
ATOM    336 1HD  ARG A  20      13.817  -2.374 -12.105  1.00  0.00           H  
ATOM    337 2HD  ARG A  20      14.810  -2.825 -10.700  1.00  0.00           H  
ATOM    338  HE  ARG A  20      14.787   0.019 -11.202  1.00  0.00           H  
ATOM    339 1HH1 ARG A  20      13.045  -2.639  -9.705  1.00  0.00           H  
ATOM    340 2HH1 ARG A  20      12.231  -1.615  -8.544  1.00  0.00           H  
ATOM    341 1HH2 ARG A  20      13.724   1.337  -9.690  1.00  0.00           H  
ATOM    342 2HH2 ARG A  20      12.614   0.635  -8.534  1.00  0.00           H  
ATOM    343  N   VAL A  21      18.613   0.662 -12.875  1.00  0.00           N  
ATOM    344  CA  VAL A  21      18.583   1.805 -13.779  1.00  0.00           C  
ATOM    345  C   VAL A  21      19.681   1.703 -14.831  1.00  0.00           C  
ATOM    346  O   VAL A  21      19.461   2.009 -16.003  1.00  0.00           O  
ATOM    347  CB  VAL A  21      18.753   3.116 -12.988  1.00  0.00           C  
ATOM    348  CG1 VAL A  21      18.912   4.294 -13.938  1.00  0.00           C  
ATOM    349  CG2 VAL A  21      17.560   3.323 -12.068  1.00  0.00           C  
ATOM    350  H   VAL A  21      18.829   0.812 -11.900  1.00  0.00           H  
ATOM    351  HA  VAL A  21      17.616   1.822 -14.283  1.00  0.00           H  
ATOM    352  HB  VAL A  21      19.665   3.056 -12.395  1.00  0.00           H  
ATOM    353 1HG1 VAL A  21      19.031   5.212 -13.363  1.00  0.00           H  
ATOM    354 2HG1 VAL A  21      19.792   4.141 -14.563  1.00  0.00           H  
ATOM    355 3HG1 VAL A  21      18.027   4.374 -14.570  1.00  0.00           H  
ATOM    356 1HG2 VAL A  21      17.687   4.252 -11.511  1.00  0.00           H  
ATOM    357 2HG2 VAL A  21      16.647   3.377 -12.661  1.00  0.00           H  
ATOM    358 3HG2 VAL A  21      17.490   2.489 -11.369  1.00  0.00           H  
ATOM    359  N   LEU A  22      20.863   1.272 -14.406  1.00  0.00           N  
ATOM    360  CA  LEU A  22      21.997   1.129 -15.310  1.00  0.00           C  
ATOM    361  C   LEU A  22      21.669   0.187 -16.461  1.00  0.00           C  
ATOM    362  O   LEU A  22      21.938   0.493 -17.623  1.00  0.00           O  
ATOM    363  CB  LEU A  22      23.221   0.607 -14.546  1.00  0.00           C  
ATOM    364  CG  LEU A  22      23.859   1.592 -13.559  1.00  0.00           C  
ATOM    365  CD1 LEU A  22      24.923   0.874 -12.741  1.00  0.00           C  
ATOM    366  CD2 LEU A  22      24.456   2.763 -14.326  1.00  0.00           C  
ATOM    367  H   LEU A  22      20.979   1.037 -13.431  1.00  0.00           H  
ATOM    368  HA  LEU A  22      22.234   2.108 -15.725  1.00  0.00           H  
ATOM    369 1HB  LEU A  22      22.928  -0.280 -13.986  1.00  0.00           H  
ATOM    370 2HB  LEU A  22      23.984   0.319 -15.269  1.00  0.00           H  
ATOM    371  HG  LEU A  22      23.099   1.960 -12.869  1.00  0.00           H  
ATOM    372 1HD1 LEU A  22      25.377   1.574 -12.039  1.00  0.00           H  
ATOM    373 2HD1 LEU A  22      24.465   0.054 -12.188  1.00  0.00           H  
ATOM    374 3HD1 LEU A  22      25.690   0.480 -13.407  1.00  0.00           H  
ATOM    375 1HD2 LEU A  22      24.910   3.464 -13.624  1.00  0.00           H  
ATOM    376 2HD2 LEU A  22      25.217   2.397 -15.015  1.00  0.00           H  
ATOM    377 3HD2 LEU A  22      23.671   3.269 -14.888  1.00  0.00           H  
ATOM    378  N   GLU A  23      21.086  -0.961 -16.132  1.00  0.00           N  
ATOM    379  CA  GLU A  23      20.720  -1.950 -17.138  1.00  0.00           C  
ATOM    380  C   GLU A  23      19.775  -1.358 -18.175  1.00  0.00           C  
ATOM    381  O   GLU A  23      19.754  -1.790 -19.328  1.00  0.00           O  
ATOM    382  CB  GLU A  23      20.069  -3.167 -16.477  1.00  0.00           C  
ATOM    383  CG  GLU A  23      21.022  -4.016 -15.646  1.00  0.00           C  
ATOM    384  CD  GLU A  23      20.339  -5.175 -14.975  1.00  0.00           C  
ATOM    385  OE1 GLU A  23      19.137  -5.260 -15.057  1.00  0.00           O  
ATOM    386  OE2 GLU A  23      21.020  -5.976 -14.380  1.00  0.00           O  
ATOM    387  H   GLU A  23      20.892  -1.153 -15.160  1.00  0.00           H  
ATOM    388  HA  GLU A  23      21.626  -2.274 -17.651  1.00  0.00           H  
ATOM    389 1HB  GLU A  23      19.260  -2.838 -15.826  1.00  0.00           H  
ATOM    390 2HB  GLU A  23      19.633  -3.808 -17.244  1.00  0.00           H  
ATOM    391 1HG  GLU A  23      21.810  -4.399 -16.294  1.00  0.00           H  
ATOM    392 2HG  GLU A  23      21.486  -3.386 -14.889  1.00  0.00           H  
ATOM    393  N   HIS A  24      18.985  -0.367 -17.782  1.00  0.00           N  
ATOM    394  CA  HIS A  24      17.893   0.073 -18.644  1.00  0.00           C  
ATOM    395  C   HIS A  24      18.303   1.325 -19.457  1.00  0.00           C  
ATOM    396  O   HIS A  24      17.627   1.705 -20.413  1.00  0.00           O  
ATOM    397  CB  HIS A  24      16.641   0.371 -17.812  1.00  0.00           C  
ATOM    398  CG  HIS A  24      16.071  -0.834 -17.130  1.00  0.00           C  
ATOM    399  ND1 HIS A  24      15.104  -0.746 -16.151  1.00  0.00           N  
ATOM    400  CD2 HIS A  24      16.333  -2.153 -17.284  1.00  0.00           C  
ATOM    401  CE1 HIS A  24      14.794  -1.961 -15.733  1.00  0.00           C  
ATOM    402  NE2 HIS A  24      15.526  -2.831 -16.404  1.00  0.00           N  
ATOM    403  H   HIS A  24      19.152   0.070 -16.887  1.00  0.00           H  
ATOM    404  HA  HIS A  24      17.647  -0.718 -19.352  1.00  0.00           H  
ATOM    405 1HB  HIS A  24      16.879   1.114 -17.050  1.00  0.00           H  
ATOM    406 2HB  HIS A  24      15.870   0.796 -18.455  1.00  0.00           H  
ATOM    407  HD2 HIS A  24      17.050  -2.594 -17.976  1.00  0.00           H  
ATOM    408  HE1 HIS A  24      14.059  -2.203 -14.965  1.00  0.00           H  
ATOM    409  HE2 HIS A  24      15.500  -3.835 -16.293  1.00  0.00           H  
ATOM    410  N   SER A  25      19.421   1.963 -19.067  1.00  0.00           N  
ATOM    411  CA  SER A  25      19.843   3.268 -19.624  1.00  0.00           C  
ATOM    412  C   SER A  25      20.925   3.133 -20.702  1.00  0.00           C  
ATOM    413  O   SER A  25      21.656   2.143 -20.741  1.00  0.00           O  
ATOM    414  CB  SER A  25      20.355   4.162 -18.511  1.00  0.00           C  
ATOM    415  OG  SER A  25      20.838   5.374 -19.023  1.00  0.00           O  
ATOM    416  H   SER A  25      20.008   1.541 -18.361  1.00  0.00           H  
ATOM    417  HA  SER A  25      18.977   3.743 -20.087  1.00  0.00           H  
ATOM    418 1HB  SER A  25      19.551   4.358 -17.803  1.00  0.00           H  
ATOM    419 2HB  SER A  25      21.150   3.650 -17.970  1.00  0.00           H  
ATOM    420  HG  SER A  25      20.841   5.989 -18.286  1.00  0.00           H  
ATOM    421  N   ASN A  26      21.020   4.139 -21.578  1.00  0.00           N  
ATOM    422  CA  ASN A  26      22.049   4.180 -22.625  1.00  0.00           C  
ATOM    423  C   ASN A  26      22.849   5.485 -22.612  1.00  0.00           C  
ATOM    424  O   ASN A  26      23.569   5.792 -23.562  1.00  0.00           O  
ATOM    425  CB  ASN A  26      21.419   3.965 -23.989  1.00  0.00           C  
ATOM    426  CG  ASN A  26      20.457   5.059 -24.360  1.00  0.00           C  
ATOM    427  OD1 ASN A  26      19.983   5.805 -23.496  1.00  0.00           O  
ATOM    428  ND2 ASN A  26      20.158   5.168 -25.629  1.00  0.00           N  
ATOM    429  H   ASN A  26      20.362   4.903 -21.523  1.00  0.00           H  
ATOM    430  HA  ASN A  26      22.763   3.376 -22.441  1.00  0.00           H  
ATOM    431 1HB  ASN A  26      22.202   3.913 -24.747  1.00  0.00           H  
ATOM    432 2HB  ASN A  26      20.890   3.012 -23.999  1.00  0.00           H  
ATOM    433 1HD2 ASN A  26      19.522   5.878 -25.934  1.00  0.00           H  
ATOM    434 2HD2 ASN A  26      20.564   4.542 -26.294  1.00  0.00           H  
ATOM    435  N   SER A  27      22.727   6.258 -21.536  1.00  0.00           N  
ATOM    436  CA  SER A  27      23.434   7.536 -21.441  1.00  0.00           C  
ATOM    437  C   SER A  27      24.539   7.530 -20.387  1.00  0.00           C  
ATOM    438  O   SER A  27      24.272   7.384 -19.194  1.00  0.00           O  
ATOM    439  CB  SER A  27      22.446   8.643 -21.127  1.00  0.00           C  
ATOM    440  OG  SER A  27      23.105   9.867 -20.947  1.00  0.00           O  
ATOM    441  H   SER A  27      22.136   5.953 -20.776  1.00  0.00           H  
ATOM    442  HA  SER A  27      23.903   7.745 -22.404  1.00  0.00           H  
ATOM    443 1HB  SER A  27      21.727   8.730 -21.942  1.00  0.00           H  
ATOM    444 2HB  SER A  27      21.890   8.390 -20.226  1.00  0.00           H  
ATOM    445  HG  SER A  27      22.438  10.547 -21.072  1.00  0.00           H  
ATOM    446  N   LYS A  28      25.855   7.668 -20.558  1.00  0.00           N  
ATOM    447  CA  LYS A  28      26.968   7.682 -19.617  1.00  0.00           C  
ATOM    448  C   LYS A  28      26.748   8.781 -18.575  1.00  0.00           C  
ATOM    449  O   LYS A  28      27.005   8.584 -17.387  1.00  0.00           O  
ATOM    450  CB  LYS A  28      28.295   7.891 -20.348  1.00  0.00           C  
ATOM    451  CG  LYS A  28      28.461   9.271 -20.969  1.00  0.00           C  
ATOM    452  CD  LYS A  28      29.785   9.389 -21.709  1.00  0.00           C  
ATOM    453  CE  LYS A  28      29.973  10.783 -22.291  1.00  0.00           C  
ATOM    454  NZ  LYS A  28      31.250  10.904 -23.044  1.00  0.00           N  
ATOM    455  H   LYS A  28      26.220   7.790 -21.492  1.00  0.00           H  
ATOM    456  HA  LYS A  28      27.000   6.720 -19.105  1.00  0.00           H  
ATOM    457 1HB  LYS A  28      29.121   7.736 -19.653  1.00  0.00           H  
ATOM    458 2HB  LYS A  28      28.393   7.152 -21.143  1.00  0.00           H  
ATOM    459 1HG  LYS A  28      27.645   9.456 -21.669  1.00  0.00           H  
ATOM    460 2HG  LYS A  28      28.423  10.029 -20.187  1.00  0.00           H  
ATOM    461 1HD  LYS A  28      30.606   9.177 -21.023  1.00  0.00           H  
ATOM    462 2HD  LYS A  28      29.815   8.661 -22.519  1.00  0.00           H  
ATOM    463 1HE  LYS A  28      29.146  11.011 -22.962  1.00  0.00           H  
ATOM    464 2HE  LYS A  28      29.970  11.517 -21.485  1.00  0.00           H  
ATOM    465 1HZ  LYS A  28      31.337  11.840 -23.413  1.00  0.00           H  
ATOM    466 2HZ  LYS A  28      32.026  10.712 -22.426  1.00  0.00           H  
ATOM    467 3HZ  LYS A  28      31.256  10.241 -23.806  1.00  0.00           H  
ATOM    468  N   SER A  29      26.273   9.919 -19.058  1.00  0.00           N  
ATOM    469  CA  SER A  29      25.903  11.069 -18.242  1.00  0.00           C  
ATOM    470  C   SER A  29      24.869  10.688 -17.190  1.00  0.00           C  
ATOM    471  O   SER A  29      25.003  11.041 -16.018  1.00  0.00           O  
ATOM    472  CB  SER A  29      25.359  12.179 -19.120  1.00  0.00           C  
ATOM    473  OG  SER A  29      26.354  12.681 -19.969  1.00  0.00           O  
ATOM    474  H   SER A  29      26.151  10.017 -20.056  1.00  0.00           H  
ATOM    475  HA  SER A  29      26.795  11.431 -17.730  1.00  0.00           H  
ATOM    476 1HB  SER A  29      24.528  11.798 -19.714  1.00  0.00           H  
ATOM    477 2HB  SER A  29      24.972  12.982 -18.494  1.00  0.00           H  
ATOM    478  HG  SER A  29      25.936  13.372 -20.488  1.00  0.00           H  
ATOM    479  N   GLU A  30      23.838   9.966 -17.615  1.00  0.00           N  
ATOM    480  CA  GLU A  30      22.779   9.535 -16.710  1.00  0.00           C  
ATOM    481  C   GLU A  30      23.311   8.570 -15.659  1.00  0.00           C  
ATOM    482  O   GLU A  30      22.942   8.648 -14.487  1.00  0.00           O  
ATOM    483  CB  GLU A  30      21.643   8.874 -17.494  1.00  0.00           C  
ATOM    484  CG  GLU A  30      20.452   8.457 -16.644  1.00  0.00           C  
ATOM    485  CD  GLU A  30      19.320   7.893 -17.458  1.00  0.00           C  
ATOM    486  OE1 GLU A  30      19.443   7.847 -18.658  1.00  0.00           O  
ATOM    487  OE2 GLU A  30      18.332   7.510 -16.879  1.00  0.00           O  
ATOM    488  H   GLU A  30      23.786   9.709 -18.590  1.00  0.00           H  
ATOM    489  HA  GLU A  30      22.385  10.412 -16.196  1.00  0.00           H  
ATOM    490 1HB  GLU A  30      21.283   9.561 -18.261  1.00  0.00           H  
ATOM    491 2HB  GLU A  30      22.020   7.986 -18.001  1.00  0.00           H  
ATOM    492 1HG  GLU A  30      20.777   7.704 -15.926  1.00  0.00           H  
ATOM    493 2HG  GLU A  30      20.096   9.322 -16.086  1.00  0.00           H  
ATOM    494  N   VAL A  31      24.180   7.660 -16.084  1.00  0.00           N  
ATOM    495  CA  VAL A  31      24.765   6.678 -15.179  1.00  0.00           C  
ATOM    496  C   VAL A  31      25.639   7.349 -14.128  1.00  0.00           C  
ATOM    497  O   VAL A  31      25.617   6.972 -12.956  1.00  0.00           O  
ATOM    498  CB  VAL A  31      25.608   5.659 -15.969  1.00  0.00           C  
ATOM    499  CG1 VAL A  31      26.371   4.749 -15.018  1.00  0.00           C  
ATOM    500  CG2 VAL A  31      24.710   4.846 -16.889  1.00  0.00           C  
ATOM    501  H   VAL A  31      24.442   7.648 -17.059  1.00  0.00           H  
ATOM    502  HA  VAL A  31      23.957   6.148 -14.674  1.00  0.00           H  
ATOM    503  HB  VAL A  31      26.347   6.196 -16.563  1.00  0.00           H  
ATOM    504 1HG1 VAL A  31      26.962   4.035 -15.593  1.00  0.00           H  
ATOM    505 2HG1 VAL A  31      27.034   5.348 -14.394  1.00  0.00           H  
ATOM    506 3HG1 VAL A  31      25.666   4.209 -14.386  1.00  0.00           H  
ATOM    507 1HG2 VAL A  31      25.313   4.129 -17.444  1.00  0.00           H  
ATOM    508 2HG2 VAL A  31      23.967   4.314 -16.295  1.00  0.00           H  
ATOM    509 3HG2 VAL A  31      24.205   5.514 -17.587  1.00  0.00           H  
ATOM    510  N   ASP A  32      26.408   8.345 -14.553  1.00  0.00           N  
ATOM    511  CA  ASP A  32      27.292   9.071 -13.648  1.00  0.00           C  
ATOM    512  C   ASP A  32      26.497   9.834 -12.597  1.00  0.00           C  
ATOM    513  O   ASP A  32      26.872   9.869 -11.425  1.00  0.00           O  
ATOM    514  CB  ASP A  32      28.180  10.043 -14.429  1.00  0.00           C  
ATOM    515  CG  ASP A  32      29.250   9.337 -15.251  1.00  0.00           C  
ATOM    516  OD1 ASP A  32      29.836   8.405 -14.753  1.00  0.00           O  
ATOM    517  OD2 ASP A  32      29.472   9.737 -16.369  1.00  0.00           O  
ATOM    518  H   ASP A  32      26.380   8.607 -15.528  1.00  0.00           H  
ATOM    519  HA  ASP A  32      27.930   8.350 -13.136  1.00  0.00           H  
ATOM    520 1HB  ASP A  32      27.563  10.641 -15.100  1.00  0.00           H  
ATOM    521 2HB  ASP A  32      28.668  10.728 -13.735  1.00  0.00           H  
ATOM    522  N   ARG A  33      25.396  10.445 -13.022  1.00  0.00           N  
ATOM    523  CA  ARG A  33      24.545  11.209 -12.117  1.00  0.00           C  
ATOM    524  C   ARG A  33      23.911  10.308 -11.066  1.00  0.00           C  
ATOM    525  O   ARG A  33      23.821  10.673  -9.894  1.00  0.00           O  
ATOM    526  CB  ARG A  33      23.450  11.929 -12.891  1.00  0.00           C  
ATOM    527  CG  ARG A  33      22.512  12.769 -12.039  1.00  0.00           C  
ATOM    528  CD  ARG A  33      23.228  13.889 -11.375  1.00  0.00           C  
ATOM    529  NE  ARG A  33      22.326  14.721 -10.595  1.00  0.00           N  
ATOM    530  CZ  ARG A  33      22.722  15.687  -9.743  1.00  0.00           C  
ATOM    531  NH1 ARG A  33      24.003  15.929  -9.573  1.00  0.00           N  
ATOM    532  NH2 ARG A  33      21.823  16.391  -9.078  1.00  0.00           N  
ATOM    533  H   ARG A  33      25.142  10.379 -13.997  1.00  0.00           H  
ATOM    534  HA  ARG A  33      25.160  11.954 -11.610  1.00  0.00           H  
ATOM    535 1HB  ARG A  33      23.901  12.587 -13.632  1.00  0.00           H  
ATOM    536 2HB  ARG A  33      22.844  11.199 -13.427  1.00  0.00           H  
ATOM    537 1HG  ARG A  33      21.727  13.189 -12.668  1.00  0.00           H  
ATOM    538 2HG  ARG A  33      22.062  12.143 -11.267  1.00  0.00           H  
ATOM    539 1HD  ARG A  33      23.987  13.488 -10.705  1.00  0.00           H  
ATOM    540 2HD  ARG A  33      23.703  14.515 -12.129  1.00  0.00           H  
ATOM    541  HE  ARG A  33      21.333  14.564 -10.699  1.00  0.00           H  
ATOM    542 1HH1 ARG A  33      24.691  15.391 -10.081  1.00  0.00           H  
ATOM    543 2HH1 ARG A  33      24.300  16.653  -8.935  1.00  0.00           H  
ATOM    544 1HH2 ARG A  33      20.838  16.205  -9.209  1.00  0.00           H  
ATOM    545 2HH2 ARG A  33      22.119  17.115  -8.440  1.00  0.00           H  
ATOM    546  N   ILE A  34      23.472   9.128 -11.491  1.00  0.00           N  
ATOM    547  CA  ILE A  34      22.845   8.172 -10.586  1.00  0.00           C  
ATOM    548  C   ILE A  34      23.831   7.680  -9.535  1.00  0.00           C  
ATOM    549  O   ILE A  34      23.483   7.534  -8.363  1.00  0.00           O  
ATOM    550  CB  ILE A  34      22.280   6.969 -11.363  1.00  0.00           C  
ATOM    551  CG1 ILE A  34      21.165   7.421 -12.310  1.00  0.00           C  
ATOM    552  CG2 ILE A  34      21.768   5.908 -10.402  1.00  0.00           C  
ATOM    553  CD1 ILE A  34      19.991   8.065 -11.608  1.00  0.00           C  
ATOM    554  H   ILE A  34      23.575   8.887 -12.466  1.00  0.00           H  
ATOM    555  HA  ILE A  34      22.022   8.669 -10.074  1.00  0.00           H  
ATOM    556  HB  ILE A  34      23.064   6.536 -11.984  1.00  0.00           H  
ATOM    557 1HG1 ILE A  34      21.566   8.135 -13.029  1.00  0.00           H  
ATOM    558 2HG1 ILE A  34      20.795   6.564 -12.873  1.00  0.00           H  
ATOM    559 1HG2 ILE A  34      21.372   5.065 -10.967  1.00  0.00           H  
ATOM    560 2HG2 ILE A  34      22.586   5.566  -9.768  1.00  0.00           H  
ATOM    561 3HG2 ILE A  34      20.979   6.330  -9.779  1.00  0.00           H  
ATOM    562 1HD1 ILE A  34      19.243   8.358 -12.344  1.00  0.00           H  
ATOM    563 2HD1 ILE A  34      19.552   7.355 -10.907  1.00  0.00           H  
ATOM    564 3HD1 ILE A  34      20.331   8.947 -11.066  1.00  0.00           H  
ATOM    565  N   VAL A  35      25.064   7.425  -9.960  1.00  0.00           N  
ATOM    566  CA  VAL A  35      26.103   6.948  -9.055  1.00  0.00           C  
ATOM    567  C   VAL A  35      26.441   7.997  -8.004  1.00  0.00           C  
ATOM    568  O   VAL A  35      26.637   7.675  -6.832  1.00  0.00           O  
ATOM    569  CB  VAL A  35      27.376   6.588  -9.844  1.00  0.00           C  
ATOM    570  CG1 VAL A  35      28.520   6.271  -8.894  1.00  0.00           C  
ATOM    571  CG2 VAL A  35      27.097   5.409 -10.765  1.00  0.00           C  
ATOM    572  H   VAL A  35      25.287   7.565 -10.935  1.00  0.00           H  
ATOM    573  HA  VAL A  35      25.738   6.052  -8.551  1.00  0.00           H  
ATOM    574  HB  VAL A  35      27.680   7.450 -10.438  1.00  0.00           H  
ATOM    575 1HG1 VAL A  35      29.412   6.019  -9.468  1.00  0.00           H  
ATOM    576 2HG1 VAL A  35      28.726   7.140  -8.269  1.00  0.00           H  
ATOM    577 3HG1 VAL A  35      28.246   5.426  -8.262  1.00  0.00           H  
ATOM    578 1HG2 VAL A  35      28.001   5.161 -11.321  1.00  0.00           H  
ATOM    579 2HG2 VAL A  35      26.787   4.549 -10.172  1.00  0.00           H  
ATOM    580 3HG2 VAL A  35      26.303   5.673 -11.464  1.00  0.00           H  
ATOM    581  N   GLU A  36      26.508   9.254  -8.429  1.00  0.00           N  
ATOM    582  CA  GLU A  36      26.823  10.353  -7.524  1.00  0.00           C  
ATOM    583  C   GLU A  36      25.735  10.530  -6.472  1.00  0.00           C  
ATOM    584  O   GLU A  36      26.025  10.773  -5.300  1.00  0.00           O  
ATOM    585  CB  GLU A  36      27.004  11.654  -8.308  1.00  0.00           C  
ATOM    586  CG  GLU A  36      28.254  11.697  -9.176  1.00  0.00           C  
ATOM    587  CD  GLU A  36      28.362  12.959  -9.986  1.00  0.00           C  
ATOM    588  OE1 GLU A  36      27.345  13.473 -10.388  1.00  0.00           O  
ATOM    589  OE2 GLU A  36      29.462  13.410 -10.203  1.00  0.00           O  
ATOM    590  H   GLU A  36      26.336   9.453  -9.404  1.00  0.00           H  
ATOM    591  HA  GLU A  36      27.757  10.122  -7.011  1.00  0.00           H  
ATOM    592 1HB  GLU A  36      26.142  11.812  -8.956  1.00  0.00           H  
ATOM    593 2HB  GLU A  36      27.050  12.494  -7.615  1.00  0.00           H  
ATOM    594 1HG  GLU A  36      29.132  11.614  -8.535  1.00  0.00           H  
ATOM    595 2HG  GLU A  36      28.247  10.839  -9.848  1.00  0.00           H  
ATOM    596  N   LEU A  37      24.482  10.407  -6.898  1.00  0.00           N  
ATOM    597  CA  LEU A  37      23.348  10.553  -5.993  1.00  0.00           C  
ATOM    598  C   LEU A  37      23.338   9.451  -4.941  1.00  0.00           C  
ATOM    599  O   LEU A  37      23.056   9.701  -3.769  1.00  0.00           O  
ATOM    600  CB  LEU A  37      22.033  10.527  -6.782  1.00  0.00           C  
ATOM    601  CG  LEU A  37      21.775  11.740  -7.685  1.00  0.00           C  
ATOM    602  CD1 LEU A  37      20.534  11.490  -8.531  1.00  0.00           C  
ATOM    603  CD2 LEU A  37      21.609  12.986  -6.827  1.00  0.00           C  
ATOM    604  H   LEU A  37      24.311  10.207  -7.873  1.00  0.00           H  
ATOM    605  HA  LEU A  37      23.433  11.513  -5.485  1.00  0.00           H  
ATOM    606 1HB  LEU A  37      22.023   9.638  -7.411  1.00  0.00           H  
ATOM    607 2HB  LEU A  37      21.205  10.457  -6.077  1.00  0.00           H  
ATOM    608  HG  LEU A  37      22.619  11.876  -8.362  1.00  0.00           H  
ATOM    609 1HD1 LEU A  37      20.351  12.352  -9.173  1.00  0.00           H  
ATOM    610 2HD1 LEU A  37      20.688  10.605  -9.149  1.00  0.00           H  
ATOM    611 3HD1 LEU A  37      19.675  11.333  -7.880  1.00  0.00           H  
ATOM    612 1HD2 LEU A  37      21.426  13.848  -7.468  1.00  0.00           H  
ATOM    613 2HD2 LEU A  37      20.765  12.851  -6.150  1.00  0.00           H  
ATOM    614 3HD2 LEU A  37      22.517  13.151  -6.246  1.00  0.00           H  
ATOM    615  N   VAL A  38      23.647   8.231  -5.367  1.00  0.00           N  
ATOM    616  CA  VAL A  38      23.674   7.088  -4.462  1.00  0.00           C  
ATOM    617  C   VAL A  38      24.765   7.243  -3.410  1.00  0.00           C  
ATOM    618  O   VAL A  38      24.560   6.926  -2.238  1.00  0.00           O  
ATOM    619  CB  VAL A  38      23.908   5.787  -5.252  1.00  0.00           C  
ATOM    620  CG1 VAL A  38      24.126   4.619  -4.302  1.00  0.00           C  
ATOM    621  CG2 VAL A  38      22.727   5.520  -6.172  1.00  0.00           C  
ATOM    622  H   VAL A  38      23.869   8.092  -6.342  1.00  0.00           H  
ATOM    623  HA  VAL A  38      22.709   7.023  -3.958  1.00  0.00           H  
ATOM    624  HB  VAL A  38      24.816   5.891  -5.846  1.00  0.00           H  
ATOM    625 1HG1 VAL A  38      24.290   3.707  -4.877  1.00  0.00           H  
ATOM    626 2HG1 VAL A  38      24.998   4.815  -3.678  1.00  0.00           H  
ATOM    627 3HG1 VAL A  38      23.247   4.495  -3.670  1.00  0.00           H  
ATOM    628 1HG2 VAL A  38      22.899   4.599  -6.728  1.00  0.00           H  
ATOM    629 2HG2 VAL A  38      21.818   5.421  -5.578  1.00  0.00           H  
ATOM    630 3HG2 VAL A  38      22.615   6.349  -6.871  1.00  0.00           H  
ATOM    631  N   ALA A  39      25.925   7.732  -3.836  1.00  0.00           N  
ATOM    632  CA  ALA A  39      27.051   7.931  -2.931  1.00  0.00           C  
ATOM    633  C   ALA A  39      26.733   8.986  -1.879  1.00  0.00           C  
ATOM    634  O   ALA A  39      27.077   8.831  -0.707  1.00  0.00           O  
ATOM    635  CB  ALA A  39      28.296   8.323  -3.713  1.00  0.00           C  
ATOM    636  H   ALA A  39      26.029   7.972  -4.812  1.00  0.00           H  
ATOM    637  HA  ALA A  39      27.240   6.990  -2.414  1.00  0.00           H  
ATOM    638 1HB  ALA A  39      29.128   8.468  -3.024  1.00  0.00           H  
ATOM    639 2HB  ALA A  39      28.545   7.532  -4.421  1.00  0.00           H  
ATOM    640 3HB  ALA A  39      28.109   9.248  -4.255  1.00  0.00           H  
ATOM    641  N   ARG A  40      26.074  10.059  -2.305  1.00  0.00           N  
ATOM    642  CA  ARG A  40      25.709  11.142  -1.400  1.00  0.00           C  
ATOM    643  C   ARG A  40      24.714  10.669  -0.348  1.00  0.00           C  
ATOM    644  O   ARG A  40      24.816  11.032   0.824  1.00  0.00           O  
ATOM    645  CB  ARG A  40      25.109  12.307  -2.174  1.00  0.00           C  
ATOM    646  CG  ARG A  40      24.771  13.527  -1.332  1.00  0.00           C  
ATOM    647  CD  ARG A  40      24.309  14.662  -2.171  1.00  0.00           C  
ATOM    648  NE  ARG A  40      23.942  15.817  -1.367  1.00  0.00           N  
ATOM    649  CZ  ARG A  40      23.459  16.972  -1.864  1.00  0.00           C  
ATOM    650  NH1 ARG A  40      23.290  17.111  -3.160  1.00  0.00           N  
ATOM    651  NH2 ARG A  40      23.154  17.966  -1.048  1.00  0.00           N  
ATOM    652  H   ARG A  40      25.820  10.125  -3.280  1.00  0.00           H  
ATOM    653  HA  ARG A  40      26.610  11.488  -0.894  1.00  0.00           H  
ATOM    654 1HB  ARG A  40      25.804  12.624  -2.950  1.00  0.00           H  
ATOM    655 2HB  ARG A  40      24.193  11.983  -2.667  1.00  0.00           H  
ATOM    656 1HG  ARG A  40      23.978  13.275  -0.628  1.00  0.00           H  
ATOM    657 2HG  ARG A  40      25.657  13.847  -0.782  1.00  0.00           H  
ATOM    658 1HD  ARG A  40      25.105  14.960  -2.852  1.00  0.00           H  
ATOM    659 2HD  ARG A  40      23.435  14.356  -2.747  1.00  0.00           H  
ATOM    660  HE  ARG A  40      24.058  15.748  -0.365  1.00  0.00           H  
ATOM    661 1HH1 ARG A  40      23.522  16.351  -3.784  1.00  0.00           H  
ATOM    662 2HH1 ARG A  40      22.927  17.977  -3.532  1.00  0.00           H  
ATOM    663 1HH2 ARG A  40      23.284  17.860  -0.051  1.00  0.00           H  
ATOM    664 2HH2 ARG A  40      22.792  18.832  -1.420  1.00  0.00           H  
ATOM    665  N   THR A  41      23.752   9.857  -0.774  1.00  0.00           N  
ATOM    666  CA  THR A  41      22.736   9.333   0.131  1.00  0.00           C  
ATOM    667  C   THR A  41      23.353   8.420   1.183  1.00  0.00           C  
ATOM    668  O   THR A  41      22.979   8.465   2.355  1.00  0.00           O  
ATOM    669  CB  THR A  41      21.646   8.568  -0.643  1.00  0.00           C  
ATOM    670  OG1 THR A  41      20.997   9.456  -1.562  1.00  0.00           O  
ATOM    671  CG2 THR A  41      20.614   7.994   0.317  1.00  0.00           C  
ATOM    672  H   THR A  41      23.724   9.596  -1.749  1.00  0.00           H  
ATOM    673  HA  THR A  41      22.267  10.171   0.647  1.00  0.00           H  
ATOM    674  HB  THR A  41      22.103   7.754  -1.206  1.00  0.00           H  
ATOM    675  HG1 THR A  41      21.541   9.557  -2.347  1.00  0.00           H  
ATOM    676 1HG2 THR A  41      19.852   7.457  -0.248  1.00  0.00           H  
ATOM    677 2HG2 THR A  41      21.103   7.310   1.010  1.00  0.00           H  
ATOM    678 3HG2 THR A  41      20.148   8.804   0.876  1.00  0.00           H  
ATOM    679  N   ALA A  42      24.301   7.591   0.757  1.00  0.00           N  
ATOM    680  CA  ALA A  42      24.972   6.666   1.662  1.00  0.00           C  
ATOM    681  C   ALA A  42      25.782   7.413   2.714  1.00  0.00           C  
ATOM    682  O   ALA A  42      25.794   7.035   3.886  1.00  0.00           O  
ATOM    683  CB  ALA A  42      25.868   5.717   0.880  1.00  0.00           C  
ATOM    684  H   ALA A  42      24.563   7.603  -0.218  1.00  0.00           H  
ATOM    685  HA  ALA A  42      24.209   6.085   2.179  1.00  0.00           H  
ATOM    686 1HB  ALA A  42      26.362   5.032   1.569  1.00  0.00           H  
ATOM    687 2HB  ALA A  42      25.266   5.148   0.172  1.00  0.00           H  
ATOM    688 3HB  ALA A  42      26.619   6.290   0.338  1.00  0.00           H  
ATOM    689  N   ARG A  43      26.458   8.475   2.288  1.00  0.00           N  
ATOM    690  CA  ARG A  43      27.272   9.278   3.193  1.00  0.00           C  
ATOM    691  C   ARG A  43      26.412   9.966   4.245  1.00  0.00           C  
ATOM    692  O   ARG A  43      26.784  10.034   5.417  1.00  0.00           O  
ATOM    693  CB  ARG A  43      28.057  10.327   2.419  1.00  0.00           C  
ATOM    694  CG  ARG A  43      29.194   9.779   1.572  1.00  0.00           C  
ATOM    695  CD  ARG A  43      29.950  10.866   0.898  1.00  0.00           C  
ATOM    696  NE  ARG A  43      29.165  11.504  -0.147  1.00  0.00           N  
ATOM    697  CZ  ARG A  43      29.500  12.657  -0.759  1.00  0.00           C  
ATOM    698  NH1 ARG A  43      30.604  13.284  -0.420  1.00  0.00           N  
ATOM    699  NH2 ARG A  43      28.718  13.157  -1.700  1.00  0.00           N  
ATOM    700  H   ARG A  43      26.406   8.732   1.313  1.00  0.00           H  
ATOM    701  HA  ARG A  43      27.978   8.619   3.700  1.00  0.00           H  
ATOM    702 1HB  ARG A  43      27.383  10.869   1.756  1.00  0.00           H  
ATOM    703 2HB  ARG A  43      28.482  11.050   3.115  1.00  0.00           H  
ATOM    704 1HG  ARG A  43      29.885   9.224   2.207  1.00  0.00           H  
ATOM    705 2HG  ARG A  43      28.791   9.115   0.806  1.00  0.00           H  
ATOM    706 1HD  ARG A  43      30.225  11.625   1.629  1.00  0.00           H  
ATOM    707 2HD  ARG A  43      30.851  10.455   0.444  1.00  0.00           H  
ATOM    708  HE  ARG A  43      28.309  11.050  -0.435  1.00  0.00           H  
ATOM    709 1HH1 ARG A  43      31.202  12.902   0.300  1.00  0.00           H  
ATOM    710 2HH1 ARG A  43      30.855  14.148  -0.878  1.00  0.00           H  
ATOM    711 1HH2 ARG A  43      27.869  12.674  -1.960  1.00  0.00           H  
ATOM    712 2HH2 ARG A  43      28.969  14.020  -2.158  1.00  0.00           H  
ATOM    713  N   ASP A  44      25.260  10.475   3.819  1.00  0.00           N  
ATOM    714  CA  ASP A  44      24.344  11.159   4.724  1.00  0.00           C  
ATOM    715  C   ASP A  44      23.793  10.204   5.776  1.00  0.00           C  
ATOM    716  O   ASP A  44      23.669  10.560   6.948  1.00  0.00           O  
ATOM    717  CB  ASP A  44      23.188  11.789   3.942  1.00  0.00           C  
ATOM    718  CG  ASP A  44      22.289  12.658   4.812  1.00  0.00           C  
ATOM    719  OD1 ASP A  44      22.794  13.556   5.443  1.00  0.00           O  
ATOM    720  OD2 ASP A  44      21.106  12.415   4.836  1.00  0.00           O  
ATOM    721  H   ASP A  44      25.013  10.385   2.844  1.00  0.00           H  
ATOM    722  HA  ASP A  44      24.891  11.951   5.236  1.00  0.00           H  
ATOM    723 1HB  ASP A  44      23.587  12.400   3.133  1.00  0.00           H  
ATOM    724 2HB  ASP A  44      22.583  11.002   3.491  1.00  0.00           H  
ATOM    725  N   ILE A  45      23.464   8.990   5.351  1.00  0.00           N  
ATOM    726  CA  ILE A  45      22.925   7.981   6.255  1.00  0.00           C  
ATOM    727  C   ILE A  45      23.951   7.580   7.307  1.00  0.00           C  
ATOM    728  O   ILE A  45      23.617   7.404   8.479  1.00  0.00           O  
ATOM    729  CB  ILE A  45      22.472   6.732   5.477  1.00  0.00           C  
ATOM    730  CG1 ILE A  45      21.260   7.060   4.601  1.00  0.00           C  
ATOM    731  CG2 ILE A  45      22.148   5.597   6.436  1.00  0.00           C  
ATOM    732  CD1 ILE A  45      20.914   5.975   3.606  1.00  0.00           C  
ATOM    733  H   ILE A  45      23.590   8.759   4.376  1.00  0.00           H  
ATOM    734  HA  ILE A  45      22.060   8.402   6.766  1.00  0.00           H  
ATOM    735  HB  ILE A  45      23.268   6.413   4.806  1.00  0.00           H  
ATOM    736 1HG1 ILE A  45      20.390   7.233   5.233  1.00  0.00           H  
ATOM    737 2HG1 ILE A  45      21.449   7.980   4.048  1.00  0.00           H  
ATOM    738 1HG2 ILE A  45      21.829   4.722   5.869  1.00  0.00           H  
ATOM    739 2HG2 ILE A  45      23.035   5.348   7.017  1.00  0.00           H  
ATOM    740 3HG2 ILE A  45      21.348   5.905   7.108  1.00  0.00           H  
ATOM    741 1HD1 ILE A  45      20.045   6.280   3.022  1.00  0.00           H  
ATOM    742 2HD1 ILE A  45      21.761   5.810   2.939  1.00  0.00           H  
ATOM    743 3HD1 ILE A  45      20.686   5.053   4.139  1.00  0.00           H  
ATOM    744  N   LEU A  46      25.202   7.437   6.882  1.00  0.00           N  
ATOM    745  CA  LEU A  46      26.280   7.056   7.786  1.00  0.00           C  
ATOM    746  C   LEU A  46      26.522   8.131   8.838  1.00  0.00           C  
ATOM    747  O   LEU A  46      26.746   7.827  10.010  1.00  0.00           O  
ATOM    748  CB  LEU A  46      27.570   6.805   6.996  1.00  0.00           C  
ATOM    749  CG  LEU A  46      28.781   6.357   7.824  1.00  0.00           C  
ATOM    750  CD1 LEU A  46      28.452   5.054   8.542  1.00  0.00           C  
ATOM    751  CD2 LEU A  46      29.987   6.188   6.911  1.00  0.00           C  
ATOM    752  H   LEU A  46      25.412   7.596   5.907  1.00  0.00           H  
ATOM    753  HA  LEU A  46      25.996   6.135   8.295  1.00  0.00           H  
ATOM    754 1HB  LEU A  46      27.377   6.036   6.250  1.00  0.00           H  
ATOM    755 2HB  LEU A  46      27.845   7.724   6.478  1.00  0.00           H  
ATOM    756  HG  LEU A  46      29.002   7.108   8.582  1.00  0.00           H  
ATOM    757 1HD1 LEU A  46      29.312   4.736   9.130  1.00  0.00           H  
ATOM    758 2HD1 LEU A  46      27.599   5.208   9.202  1.00  0.00           H  
ATOM    759 3HD1 LEU A  46      28.210   4.286   7.808  1.00  0.00           H  
ATOM    760 1HD2 LEU A  46      30.848   5.870   7.500  1.00  0.00           H  
ATOM    761 2HD2 LEU A  46      29.768   5.436   6.154  1.00  0.00           H  
ATOM    762 3HD2 LEU A  46      30.211   7.138   6.425  1.00  0.00           H  
ATOM    763  N   GLU A  47      26.476   9.389   8.413  1.00  0.00           N  
ATOM    764  CA  GLU A  47      26.690  10.512   9.317  1.00  0.00           C  
ATOM    765  C   GLU A  47      25.591  10.589  10.369  1.00  0.00           C  
ATOM    766  O   GLU A  47      25.858  10.856  11.541  1.00  0.00           O  
ATOM    767  CB  GLU A  47      26.751  11.824   8.532  1.00  0.00           C  
ATOM    768  CG  GLU A  47      27.992  11.980   7.664  1.00  0.00           C  
ATOM    769  CD  GLU A  47      27.983  13.246   6.853  1.00  0.00           C  
ATOM    770  OE1 GLU A  47      26.991  13.934   6.872  1.00  0.00           O  
ATOM    771  OE2 GLU A  47      28.971  13.526   6.215  1.00  0.00           O  
ATOM    772  H   GLU A  47      26.288   9.572   7.438  1.00  0.00           H  
ATOM    773  HA  GLU A  47      27.641  10.367   9.830  1.00  0.00           H  
ATOM    774 1HB  GLU A  47      25.878  11.902   7.884  1.00  0.00           H  
ATOM    775 2HB  GLU A  47      26.721  12.665   9.226  1.00  0.00           H  
ATOM    776 1HG  GLU A  47      28.873  11.979   8.305  1.00  0.00           H  
ATOM    777 2HG  GLU A  47      28.063  11.125   6.993  1.00  0.00           H  
ATOM    778  N   ARG A  48      24.354  10.354   9.944  1.00  0.00           N  
ATOM    779  CA  ARG A  48      23.212  10.397  10.848  1.00  0.00           C  
ATOM    780  C   ARG A  48      23.300   9.299  11.900  1.00  0.00           C  
ATOM    781  O   ARG A  48      22.995   9.523  13.071  1.00  0.00           O  
ATOM    782  CB  ARG A  48      21.911  10.250  10.073  1.00  0.00           C  
ATOM    783  CG  ARG A  48      21.538  11.449   9.217  1.00  0.00           C  
ATOM    784  CD  ARG A  48      20.245  11.243   8.515  1.00  0.00           C  
ATOM    785  NE  ARG A  48      19.923  12.351   7.631  1.00  0.00           N  
ATOM    786  CZ  ARG A  48      19.324  13.493   8.022  1.00  0.00           C  
ATOM    787  NH1 ARG A  48      18.988  13.660   9.282  1.00  0.00           N  
ATOM    788  NH2 ARG A  48      19.074  14.444   7.140  1.00  0.00           N  
ATOM    789  H   ARG A  48      24.201  10.140   8.969  1.00  0.00           H  
ATOM    790  HA  ARG A  48      23.208  11.363  11.354  1.00  0.00           H  
ATOM    791 1HB  ARG A  48      21.974   9.383   9.417  1.00  0.00           H  
ATOM    792 2HB  ARG A  48      21.091  10.074  10.770  1.00  0.00           H  
ATOM    793 1HG  ARG A  48      21.448  12.334   9.848  1.00  0.00           H  
ATOM    794 2HG  ARG A  48      22.312  11.616   8.467  1.00  0.00           H  
ATOM    795 1HD  ARG A  48      20.297  10.334   7.917  1.00  0.00           H  
ATOM    796 2HD  ARG A  48      19.444  11.148   9.248  1.00  0.00           H  
ATOM    797  HE  ARG A  48      20.167  12.259   6.654  1.00  0.00           H  
ATOM    798 1HH1 ARG A  48      19.179  12.933   9.957  1.00  0.00           H  
ATOM    799 2HH1 ARG A  48      18.539  14.516   9.575  1.00  0.00           H  
ATOM    800 1HH2 ARG A  48      19.333  14.315   6.171  1.00  0.00           H  
ATOM    801 2HH2 ARG A  48      18.625  15.299   7.433  1.00  0.00           H  
ATOM    802  N   LEU A  49      23.719   8.112  11.475  1.00  0.00           N  
ATOM    803  CA  LEU A  49      23.848   6.976  12.379  1.00  0.00           C  
ATOM    804  C   LEU A  49      24.921   7.229  13.431  1.00  0.00           C  
ATOM    805  O   LEU A  49      24.746   6.895  14.603  1.00  0.00           O  
ATOM    806  CB  LEU A  49      24.187   5.706  11.589  1.00  0.00           C  
ATOM    807  CG  LEU A  49      24.228   4.407  12.403  1.00  0.00           C  
ATOM    808  CD1 LEU A  49      25.546   4.324  13.161  1.00  0.00           C  
ATOM    809  CD2 LEU A  49      23.045   4.368  13.359  1.00  0.00           C  
ATOM    810  H   LEU A  49      23.954   7.994  10.500  1.00  0.00           H  
ATOM    811  HA  LEU A  49      22.896   6.829  12.888  1.00  0.00           H  
ATOM    812 1HB  LEU A  49      23.446   5.579  10.801  1.00  0.00           H  
ATOM    813 2HB  LEU A  49      25.163   5.836  11.123  1.00  0.00           H  
ATOM    814  HG  LEU A  49      24.178   3.552  11.728  1.00  0.00           H  
ATOM    815 1HD1 LEU A  49      25.576   3.401  13.740  1.00  0.00           H  
ATOM    816 2HD1 LEU A  49      26.375   4.334  12.453  1.00  0.00           H  
ATOM    817 3HD1 LEU A  49      25.633   5.176  13.834  1.00  0.00           H  
ATOM    818 1HD2 LEU A  49      23.074   3.444  13.938  1.00  0.00           H  
ATOM    819 2HD2 LEU A  49      23.095   5.222  14.035  1.00  0.00           H  
ATOM    820 3HD2 LEU A  49      22.116   4.411  12.790  1.00  0.00           H  
ATOM    821  N   ALA A  50      26.031   7.821  13.006  1.00  0.00           N  
ATOM    822  CA  ALA A  50      27.135   8.120  13.910  1.00  0.00           C  
ATOM    823  C   ALA A  50      26.679   9.007  15.061  1.00  0.00           C  
ATOM    824  O   ALA A  50      26.988   8.741  16.223  1.00  0.00           O  
ATOM    825  CB  ALA A  50      28.276   8.782  13.152  1.00  0.00           C  
ATOM    826  H   ALA A  50      26.113   8.071  12.031  1.00  0.00           H  
ATOM    827  HA  ALA A  50      27.490   7.180  14.333  1.00  0.00           H  
ATOM    828 1HB  ALA A  50      29.093   8.999  13.841  1.00  0.00           H  
ATOM    829 2HB  ALA A  50      28.631   8.112  12.369  1.00  0.00           H  
ATOM    830 3HB  ALA A  50      27.924   9.710  12.703  1.00  0.00           H  
ATOM    831  N   ARG A  51      25.942  10.063  14.732  1.00  0.00           N  
ATOM    832  CA  ARG A  51      25.441  10.992  15.738  1.00  0.00           C  
ATOM    833  C   ARG A  51      24.588  10.273  16.775  1.00  0.00           C  
ATOM    834  O   ARG A  51      24.670  10.562  17.969  1.00  0.00           O  
ATOM    835  CB  ARG A  51      24.620  12.095  15.087  1.00  0.00           C  
ATOM    836  CG  ARG A  51      25.421  13.079  14.249  1.00  0.00           C  
ATOM    837  CD  ARG A  51      24.576  14.197  13.757  1.00  0.00           C  
ATOM    838  NE  ARG A  51      25.325  15.111  12.910  1.00  0.00           N  
ATOM    839  CZ  ARG A  51      25.363  15.050  11.565  1.00  0.00           C  
ATOM    840  NH1 ARG A  51      24.692  14.115  10.930  1.00  0.00           N  
ATOM    841  NH2 ARG A  51      26.076  15.930  10.883  1.00  0.00           N  
ATOM    842  H   ARG A  51      25.723  10.226  13.760  1.00  0.00           H  
ATOM    843  HA  ARG A  51      26.293  11.446  16.244  1.00  0.00           H  
ATOM    844 1HB  ARG A  51      23.863  11.652  14.441  1.00  0.00           H  
ATOM    845 2HB  ARG A  51      24.100  12.665  15.857  1.00  0.00           H  
ATOM    846 1HG  ARG A  51      26.227  13.498  14.851  1.00  0.00           H  
ATOM    847 2HG  ARG A  51      25.843  12.563  13.386  1.00  0.00           H  
ATOM    848 1HD  ARG A  51      23.745  13.797  13.176  1.00  0.00           H  
ATOM    849 2HD  ARG A  51      24.187  14.759  14.605  1.00  0.00           H  
ATOM    850  HE  ARG A  51      25.854  15.845  13.363  1.00  0.00           H  
ATOM    851 1HH1 ARG A  51      24.147  13.443  11.451  1.00  0.00           H  
ATOM    852 2HH1 ARG A  51      24.720  14.070   9.922  1.00  0.00           H  
ATOM    853 1HH2 ARG A  51      26.592  16.649  11.372  1.00  0.00           H  
ATOM    854 2HH2 ARG A  51      26.104  15.885   9.876  1.00  0.00           H  
ATOM    855  N   SER A  52      23.770   9.337  16.322  1.00  0.00           N  
ATOM    856  CA  SER A  52      22.916   8.584  17.232  1.00  0.00           C  
ATOM    857  C   SER A  52      23.731   8.030  18.395  1.00  0.00           C  
ATOM    858  O   SER A  52      23.180   7.661  19.432  1.00  0.00           O  
ATOM    859  CB  SER A  52      22.229   7.452  16.493  1.00  0.00           C  
ATOM    860  OG  SER A  52      21.332   7.947  15.537  1.00  0.00           O  
ATOM    861  H   SER A  52      23.742   9.146  15.331  1.00  0.00           H  
ATOM    862  HA  SER A  52      22.155   9.257  17.629  1.00  0.00           H  
ATOM    863 1HB  SER A  52      22.978   6.829  16.005  1.00  0.00           H  
ATOM    864 2HB  SER A  52      21.696   6.824  17.206  1.00  0.00           H  
ATOM    865  HG  SER A  52      21.186   7.230  14.916  1.00  0.00           H  
ATOM    866  N   GLY A  53      25.047   7.975  18.213  1.00  0.00           N  
ATOM    867  CA  GLY A  53      25.952   7.528  19.266  1.00  0.00           C  
ATOM    868  C   GLY A  53      25.969   6.009  19.367  1.00  0.00           C  
ATOM    869  O   GLY A  53      25.824   5.448  20.453  1.00  0.00           O  
ATOM    870  H   GLY A  53      25.432   8.250  17.321  1.00  0.00           H  
ATOM    871 1HA  GLY A  53      26.958   7.895  19.061  1.00  0.00           H  
ATOM    872 2HA  GLY A  53      25.642   7.957  20.218  1.00  0.00           H  
ATOM    873  N   PRO A  54      26.147   5.357  18.225  1.00  0.00           N  
ATOM    874  CA  PRO A  54      26.224   3.904  18.154  1.00  0.00           C  
ATOM    875  C   PRO A  54      27.571   3.383  18.640  1.00  0.00           C  
ATOM    876  O   PRO A  54      28.611   3.990  18.385  1.00  0.00           O  
ATOM    877  CB  PRO A  54      26.019   3.626  16.662  1.00  0.00           C  
ATOM    878  CG  PRO A  54      26.539   4.849  15.987  1.00  0.00           C  
ATOM    879  CD  PRO A  54      26.196   5.971  16.929  1.00  0.00           C  
ATOM    880  HA  PRO A  54      25.410   3.469  18.752  1.00  0.00           H  
ATOM    881 1HB  PRO A  54      26.561   2.714  16.371  1.00  0.00           H  
ATOM    882 2HB  PRO A  54      24.953   3.445  16.456  1.00  0.00           H  
ATOM    883 1HG  PRO A  54      27.622   4.756  15.814  1.00  0.00           H  
ATOM    884 2HG  PRO A  54      26.069   4.967  14.999  1.00  0.00           H  
ATOM    885 1HD  PRO A  54      26.988   6.734  16.896  1.00  0.00           H  
ATOM    886 2HD  PRO A  54      25.227   6.406  16.646  1.00  0.00           H  
ATOM    887  N   PRO A  55      27.543   2.255  19.341  1.00  0.00           N  
ATOM    888  CA  PRO A  55      28.752   1.656  19.896  1.00  0.00           C  
ATOM    889  C   PRO A  55      29.699   1.182  18.805  1.00  0.00           C  
ATOM    890  O   PRO A  55      29.266   0.656  17.780  1.00  0.00           O  
ATOM    891  CB  PRO A  55      28.207   0.482  20.715  1.00  0.00           C  
ATOM    892  CG  PRO A  55      26.784   0.844  20.971  1.00  0.00           C  
ATOM    893  CD  PRO A  55      26.357   1.585  19.732  1.00  0.00           C  
ATOM    894  HA  PRO A  55      29.254   2.389  20.544  1.00  0.00           H  
ATOM    895 1HB  PRO A  55      28.314  -0.455  20.147  1.00  0.00           H  
ATOM    896 2HB  PRO A  55      28.791   0.365  21.640  1.00  0.00           H  
ATOM    897 1HG  PRO A  55      26.187  -0.063  21.149  1.00  0.00           H  
ATOM    898 2HG  PRO A  55      26.706   1.458  21.880  1.00  0.00           H  
ATOM    899 1HD  PRO A  55      26.014   0.865  18.974  1.00  0.00           H  
ATOM    900 2HD  PRO A  55      25.555   2.294  19.986  1.00  0.00           H  
ATOM    901  N   GLY A  56      31.044   1.432  19.149  1.00  0.00           N  
ATOM    902  CA  GLY A  56      31.970   1.524  18.027  1.00  0.00           C  
ATOM    903  C   GLY A  56      31.776   0.360  17.095  1.00  0.00           C  
ATOM    904  O   GLY A  56      31.967   0.483  15.885  1.00  0.00           O  
ATOM    905  H   GLY A  56      31.292   1.532  20.123  1.00  0.00           H  
ATOM    906 1HA  GLY A  56      31.807   2.462  17.496  1.00  0.00           H  
ATOM    907 2HA  GLY A  56      32.993   1.540  18.400  1.00  0.00           H  
ATOM    908  N   GLU A  57      31.395  -0.773  17.658  1.00  0.00           N  
ATOM    909  CA  GLU A  57      31.188  -1.963  16.842  1.00  0.00           C  
ATOM    910  C   GLU A  57      30.111  -1.730  15.790  1.00  0.00           C  
ATOM    911  O   GLU A  57      30.292  -2.061  14.618  1.00  0.00           O  
ATOM    912  CB  GLU A  57      30.805  -3.154  17.724  1.00  0.00           C  
ATOM    913  CG  GLU A  57      31.936  -3.683  18.593  1.00  0.00           C  
ATOM    914  CD  GLU A  57      31.500  -4.790  19.512  1.00  0.00           C  
ATOM    915  OE1 GLU A  57      30.326  -5.067  19.561  1.00  0.00           O  
ATOM    916  OE2 GLU A  57      32.342  -5.358  20.166  1.00  0.00           O  
ATOM    917  H   GLU A  57      31.250  -0.802  18.657  1.00  0.00           H  
ATOM    918  HA  GLU A  57      32.121  -2.196  16.327  1.00  0.00           H  
ATOM    919 1HB  GLU A  57      29.982  -2.870  18.381  1.00  0.00           H  
ATOM    920 2HB  GLU A  57      30.454  -3.973  17.096  1.00  0.00           H  
ATOM    921 1HG  GLU A  57      32.733  -4.054  17.949  1.00  0.00           H  
ATOM    922 2HG  GLU A  57      32.339  -2.862  19.186  1.00  0.00           H  
ATOM    923  N   LEU A  58      28.989  -1.158  16.215  1.00  0.00           N  
ATOM    924  CA  LEU A  58      27.881  -0.879  15.310  1.00  0.00           C  
ATOM    925  C   LEU A  58      28.273   0.151  14.259  1.00  0.00           C  
ATOM    926  O   LEU A  58      27.918   0.023  13.087  1.00  0.00           O  
ATOM    927  CB  LEU A  58      26.666  -0.376  16.100  1.00  0.00           C  
ATOM    928  CG  LEU A  58      25.706  -1.460  16.605  1.00  0.00           C  
ATOM    929  CD1 LEU A  58      26.461  -2.428  17.506  1.00  0.00           C  
ATOM    930  CD2 LEU A  58      24.550  -0.808  17.350  1.00  0.00           C  
ATOM    931  H   LEU A  58      28.902  -0.910  17.190  1.00  0.00           H  
ATOM    932  HA  LEU A  58      27.610  -1.803  14.800  1.00  0.00           H  
ATOM    933 1HB  LEU A  58      27.021   0.182  16.965  1.00  0.00           H  
ATOM    934 2HB  LEU A  58      26.096   0.303  15.465  1.00  0.00           H  
ATOM    935  HG  LEU A  58      25.318  -2.026  15.758  1.00  0.00           H  
ATOM    936 1HD1 LEU A  58      25.778  -3.199  17.865  1.00  0.00           H  
ATOM    937 2HD1 LEU A  58      27.269  -2.894  16.942  1.00  0.00           H  
ATOM    938 3HD1 LEU A  58      26.875  -1.887  18.355  1.00  0.00           H  
ATOM    939 1HD2 LEU A  58      23.867  -1.578  17.709  1.00  0.00           H  
ATOM    940 2HD2 LEU A  58      24.937  -0.242  18.198  1.00  0.00           H  
ATOM    941 3HD2 LEU A  58      24.018  -0.135  16.678  1.00  0.00           H  
ATOM    942  N   LEU A  59      29.007   1.173  14.684  1.00  0.00           N  
ATOM    943  CA  LEU A  59      29.450   2.227  13.779  1.00  0.00           C  
ATOM    944  C   LEU A  59      30.409   1.684  12.728  1.00  0.00           C  
ATOM    945  O   LEU A  59      30.335   2.054  11.556  1.00  0.00           O  
ATOM    946  CB  LEU A  59      30.131   3.352  14.569  1.00  0.00           C  
ATOM    947  CG  LEU A  59      30.536   4.587  13.753  1.00  0.00           C  
ATOM    948  CD1 LEU A  59      31.824   4.296  12.996  1.00  0.00           C  
ATOM    949  CD2 LEU A  59      29.411   4.954  12.797  1.00  0.00           C  
ATOM    950  H   LEU A  59      29.265   1.221  15.659  1.00  0.00           H  
ATOM    951  HA  LEU A  59      28.577   2.635  13.270  1.00  0.00           H  
ATOM    952 1HB  LEU A  59      29.455   3.682  15.356  1.00  0.00           H  
ATOM    953 2HB  LEU A  59      31.032   2.953  15.035  1.00  0.00           H  
ATOM    954  HG  LEU A  59      30.726   5.422  14.427  1.00  0.00           H  
ATOM    955 1HD1 LEU A  59      32.112   5.173  12.416  1.00  0.00           H  
ATOM    956 2HD1 LEU A  59      32.616   4.054  13.705  1.00  0.00           H  
ATOM    957 3HD1 LEU A  59      31.669   3.452  12.324  1.00  0.00           H  
ATOM    958 1HD2 LEU A  59      29.698   5.833  12.217  1.00  0.00           H  
ATOM    959 2HD2 LEU A  59      29.220   4.120  12.121  1.00  0.00           H  
ATOM    960 3HD2 LEU A  59      28.507   5.175  13.365  1.00  0.00           H  
ATOM    961  N   VAL A  60      31.309   0.805  13.153  1.00  0.00           N  
ATOM    962  CA  VAL A  60      32.285   0.209  12.248  1.00  0.00           C  
ATOM    963  C   VAL A  60      31.604  -0.657  11.197  1.00  0.00           C  
ATOM    964  O   VAL A  60      31.981  -0.639  10.025  1.00  0.00           O  
ATOM    965  CB  VAL A  60      33.294  -0.646  13.037  1.00  0.00           C  
ATOM    966  CG1 VAL A  60      34.196  -1.419  12.087  1.00  0.00           C  
ATOM    967  CG2 VAL A  60      34.117   0.243  13.958  1.00  0.00           C  
ATOM    968  H   VAL A  60      31.318   0.542  14.128  1.00  0.00           H  
ATOM    969  HA  VAL A  60      32.825   1.012  11.744  1.00  0.00           H  
ATOM    970  HB  VAL A  60      32.749  -1.379  13.631  1.00  0.00           H  
ATOM    971 1HG1 VAL A  60      34.903  -2.018  12.662  1.00  0.00           H  
ATOM    972 2HG1 VAL A  60      33.589  -2.075  11.463  1.00  0.00           H  
ATOM    973 3HG1 VAL A  60      34.744  -0.720  11.455  1.00  0.00           H  
ATOM    974 1HG2 VAL A  60      34.828  -0.368  14.514  1.00  0.00           H  
ATOM    975 2HG2 VAL A  60      34.658   0.980  13.364  1.00  0.00           H  
ATOM    976 3HG2 VAL A  60      33.455   0.755  14.657  1.00  0.00           H  
ATOM    977  N   GLU A  61      30.599  -1.415  11.622  1.00  0.00           N  
ATOM    978  CA  GLU A  61      29.863  -2.290  10.717  1.00  0.00           C  
ATOM    979  C   GLU A  61      29.109  -1.486   9.666  1.00  0.00           C  
ATOM    980  O   GLU A  61      29.070  -1.861   8.494  1.00  0.00           O  
ATOM    981  CB  GLU A  61      28.884  -3.167  11.501  1.00  0.00           C  
ATOM    982  CG  GLU A  61      28.121  -4.172  10.650  1.00  0.00           C  
ATOM    983  CD  GLU A  61      27.236  -5.075  11.465  1.00  0.00           C  
ATOM    984  OE1 GLU A  61      27.567  -5.337  12.596  1.00  0.00           O  
ATOM    985  OE2 GLU A  61      26.228  -5.504  10.954  1.00  0.00           O  
ATOM    986  H   GLU A  61      30.338  -1.384  12.597  1.00  0.00           H  
ATOM    987  HA  GLU A  61      30.576  -2.935  10.203  1.00  0.00           H  
ATOM    988 1HB  GLU A  61      29.426  -3.721  12.268  1.00  0.00           H  
ATOM    989 2HB  GLU A  61      28.155  -2.535  12.008  1.00  0.00           H  
ATOM    990 1HG  GLU A  61      27.505  -3.631   9.932  1.00  0.00           H  
ATOM    991 2HG  GLU A  61      28.834  -4.777  10.093  1.00  0.00           H  
ATOM    992  N   VAL A  62      28.511  -0.379  10.091  1.00  0.00           N  
ATOM    993  CA  VAL A  62      27.757   0.480   9.186  1.00  0.00           C  
ATOM    994  C   VAL A  62      28.665   1.105   8.135  1.00  0.00           C  
ATOM    995  O   VAL A  62      28.300   1.201   6.963  1.00  0.00           O  
ATOM    996  CB  VAL A  62      27.047   1.596   9.976  1.00  0.00           C  
ATOM    997  CG1 VAL A  62      26.416   2.602   9.025  1.00  0.00           C  
ATOM    998  CG2 VAL A  62      25.997   0.991  10.896  1.00  0.00           C  
ATOM    999  H   VAL A  62      28.580  -0.126  11.066  1.00  0.00           H  
ATOM   1000  HA  VAL A  62      27.003  -0.126   8.681  1.00  0.00           H  
ATOM   1001  HB  VAL A  62      27.786   2.134  10.570  1.00  0.00           H  
ATOM   1002 1HG1 VAL A  62      25.919   3.384   9.600  1.00  0.00           H  
ATOM   1003 2HG1 VAL A  62      27.191   3.049   8.402  1.00  0.00           H  
ATOM   1004 3HG1 VAL A  62      25.686   2.098   8.393  1.00  0.00           H  
ATOM   1005 1HG2 VAL A  62      25.500   1.786  11.451  1.00  0.00           H  
ATOM   1006 2HG2 VAL A  62      25.262   0.448  10.301  1.00  0.00           H  
ATOM   1007 3HG2 VAL A  62      26.477   0.306  11.594  1.00  0.00           H  
ATOM   1008  N   ALA A  63      29.849   1.529   8.560  1.00  0.00           N  
ATOM   1009  CA  ALA A  63      30.812   2.146   7.655  1.00  0.00           C  
ATOM   1010  C   ALA A  63      31.293   1.154   6.604  1.00  0.00           C  
ATOM   1011  O   ALA A  63      31.442   1.500   5.432  1.00  0.00           O  
ATOM   1012  CB  ALA A  63      31.993   2.703   8.437  1.00  0.00           C  
ATOM   1013  H   ALA A  63      30.089   1.422   9.535  1.00  0.00           H  
ATOM   1014  HA  ALA A  63      30.313   2.966   7.138  1.00  0.00           H  
ATOM   1015 1HB  ALA A  63      32.703   3.159   7.747  1.00  0.00           H  
ATOM   1016 2HB  ALA A  63      31.640   3.453   9.144  1.00  0.00           H  
ATOM   1017 3HB  ALA A  63      32.483   1.895   8.979  1.00  0.00           H  
ATOM   1018  N   LYS A  64      31.535  -0.081   7.029  1.00  0.00           N  
ATOM   1019  CA  LYS A  64      31.999  -1.126   6.124  1.00  0.00           C  
ATOM   1020  C   LYS A  64      30.946  -1.452   5.072  1.00  0.00           C  
ATOM   1021  O   LYS A  64      31.266  -1.651   3.900  1.00  0.00           O  
ATOM   1022  CB  LYS A  64      32.368  -2.387   6.907  1.00  0.00           C  
ATOM   1023  CG  LYS A  64      33.649  -2.269   7.722  1.00  0.00           C  
ATOM   1024  CD  LYS A  64      33.872  -3.503   8.584  1.00  0.00           C  
ATOM   1025  CE  LYS A  64      34.185  -4.724   7.732  1.00  0.00           C  
ATOM   1026  NZ  LYS A  64      34.483  -5.921   8.565  1.00  0.00           N  
ATOM   1027  H   LYS A  64      31.394  -0.302   8.004  1.00  0.00           H  
ATOM   1028  HA  LYS A  64      32.888  -0.765   5.605  1.00  0.00           H  
ATOM   1029 1HB  LYS A  64      31.558  -2.641   7.591  1.00  0.00           H  
ATOM   1030 2HB  LYS A  64      32.487  -3.222   6.216  1.00  0.00           H  
ATOM   1031 1HG  LYS A  64      34.499  -2.148   7.049  1.00  0.00           H  
ATOM   1032 2HG  LYS A  64      33.591  -1.392   8.366  1.00  0.00           H  
ATOM   1033 1HD  LYS A  64      34.702  -3.324   9.268  1.00  0.00           H  
ATOM   1034 2HD  LYS A  64      32.976  -3.702   9.172  1.00  0.00           H  
ATOM   1035 1HE  LYS A  64      33.335  -4.947   7.089  1.00  0.00           H  
ATOM   1036 2HE  LYS A  64      35.047  -4.515   7.099  1.00  0.00           H  
ATOM   1037 1HZ  LYS A  64      34.686  -6.708   7.964  1.00  0.00           H  
ATOM   1038 2HZ  LYS A  64      35.283  -5.732   9.153  1.00  0.00           H  
ATOM   1039 3HZ  LYS A  64      33.684  -6.137   9.143  1.00  0.00           H  
ATOM   1040  N   HIS A  65      29.689  -1.505   5.498  1.00  0.00           N  
ATOM   1041  CA  HIS A  65      28.586  -1.807   4.593  1.00  0.00           C  
ATOM   1042  C   HIS A  65      28.422  -0.717   3.541  1.00  0.00           C  
ATOM   1043  O   HIS A  65      28.177  -1.004   2.369  1.00  0.00           O  
ATOM   1044  CB  HIS A  65      27.277  -1.974   5.372  1.00  0.00           C  
ATOM   1045  CG  HIS A  65      26.112  -2.358   4.514  1.00  0.00           C  
ATOM   1046  ND1 HIS A  65      25.994  -3.604   3.933  1.00  0.00           N  
ATOM   1047  CD2 HIS A  65      25.013  -1.662   4.138  1.00  0.00           C  
ATOM   1048  CE1 HIS A  65      24.872  -3.656   3.237  1.00  0.00           C  
ATOM   1049  NE2 HIS A  65      24.259  -2.492   3.345  1.00  0.00           N  
ATOM   1050  H   HIS A  65      29.492  -1.332   6.473  1.00  0.00           H  
ATOM   1051  HA  HIS A  65      28.789  -2.741   4.071  1.00  0.00           H  
ATOM   1052 1HB  HIS A  65      27.405  -2.740   6.138  1.00  0.00           H  
ATOM   1053 2HB  HIS A  65      27.034  -1.041   5.879  1.00  0.00           H  
ATOM   1054  HD2 HIS A  65      24.773  -0.635   4.413  1.00  0.00           H  
ATOM   1055  HE1 HIS A  65      24.513  -4.516   2.671  1.00  0.00           H  
ATOM   1056  HE2 HIS A  65      23.379  -2.245   2.916  1.00  0.00           H  
ATOM   1057  N   ILE A  66      28.559   0.534   3.967  1.00  0.00           N  
ATOM   1058  CA  ILE A  66      28.426   1.670   3.062  1.00  0.00           C  
ATOM   1059  C   ILE A  66      29.528   1.668   2.010  1.00  0.00           C  
ATOM   1060  O   ILE A  66      29.281   1.954   0.838  1.00  0.00           O  
ATOM   1061  CB  ILE A  66      28.460   2.999   3.839  1.00  0.00           C  
ATOM   1062  CG1 ILE A  66      27.261   3.094   4.787  1.00  0.00           C  
ATOM   1063  CG2 ILE A  66      28.477   4.177   2.878  1.00  0.00           C  
ATOM   1064  CD1 ILE A  66      25.923   3.043   4.086  1.00  0.00           C  
ATOM   1065  H   ILE A  66      28.760   0.702   4.942  1.00  0.00           H  
ATOM   1066  HA  ILE A  66      27.467   1.594   2.551  1.00  0.00           H  
ATOM   1067  HB  ILE A  66      29.355   3.034   4.459  1.00  0.00           H  
ATOM   1068 1HG1 ILE A  66      27.301   2.276   5.506  1.00  0.00           H  
ATOM   1069 2HG1 ILE A  66      27.315   4.026   5.350  1.00  0.00           H  
ATOM   1070 1HG2 ILE A  66      28.500   5.108   3.444  1.00  0.00           H  
ATOM   1071 2HG2 ILE A  66      29.361   4.116   2.244  1.00  0.00           H  
ATOM   1072 3HG2 ILE A  66      27.582   4.153   2.256  1.00  0.00           H  
ATOM   1073 1HD1 ILE A  66      25.123   3.117   4.823  1.00  0.00           H  
ATOM   1074 2HD1 ILE A  66      25.848   3.876   3.385  1.00  0.00           H  
ATOM   1075 3HD1 ILE A  66      25.831   2.103   3.544  1.00  0.00           H  
ATOM   1076  N   VAL A  67      30.745   1.344   2.436  1.00  0.00           N  
ATOM   1077  CA  VAL A  67      31.887   1.305   1.531  1.00  0.00           C  
ATOM   1078  C   VAL A  67      31.720   0.216   0.479  1.00  0.00           C  
ATOM   1079  O   VAL A  67      32.040   0.417  -0.693  1.00  0.00           O  
ATOM   1080  CB  VAL A  67      33.186   1.057   2.321  1.00  0.00           C  
ATOM   1081  CG1 VAL A  67      34.351   0.827   1.370  1.00  0.00           C  
ATOM   1082  CG2 VAL A  67      33.465   2.235   3.241  1.00  0.00           C  
ATOM   1083  H   VAL A  67      30.881   1.119   3.411  1.00  0.00           H  
ATOM   1084  HA  VAL A  67      31.962   2.269   1.027  1.00  0.00           H  
ATOM   1085  HB  VAL A  67      33.072   0.150   2.914  1.00  0.00           H  
ATOM   1086 1HG1 VAL A  67      35.261   0.653   1.945  1.00  0.00           H  
ATOM   1087 2HG1 VAL A  67      34.146  -0.042   0.746  1.00  0.00           H  
ATOM   1088 3HG1 VAL A  67      34.485   1.705   0.739  1.00  0.00           H  
ATOM   1089 1HG2 VAL A  67      34.384   2.053   3.797  1.00  0.00           H  
ATOM   1090 2HG2 VAL A  67      33.574   3.143   2.648  1.00  0.00           H  
ATOM   1091 3HG2 VAL A  67      32.637   2.355   3.940  1.00  0.00           H  
ATOM   1092  N   ASP A  68      31.217  -0.938   0.905  1.00  0.00           N  
ATOM   1093  CA  ASP A  68      31.006  -2.062   0.000  1.00  0.00           C  
ATOM   1094  C   ASP A  68      29.954  -1.733  -1.052  1.00  0.00           C  
ATOM   1095  O   ASP A  68      30.104  -2.080  -2.224  1.00  0.00           O  
ATOM   1096  CB  ASP A  68      30.582  -3.308   0.782  1.00  0.00           C  
ATOM   1097  CG  ASP A  68      30.509  -4.556  -0.087  1.00  0.00           C  
ATOM   1098  OD1 ASP A  68      31.488  -4.875  -0.719  1.00  0.00           O  
ATOM   1099  OD2 ASP A  68      29.474  -5.179  -0.111  1.00  0.00           O  
ATOM   1100  H   ASP A  68      30.975  -1.039   1.880  1.00  0.00           H  
ATOM   1101  HA  ASP A  68      31.945  -2.275  -0.512  1.00  0.00           H  
ATOM   1102 1HB  ASP A  68      31.290  -3.488   1.591  1.00  0.00           H  
ATOM   1103 2HB  ASP A  68      29.604  -3.139   1.233  1.00  0.00           H  
ATOM   1104  N   SER A  69      28.889  -1.062  -0.626  1.00  0.00           N  
ATOM   1105  CA  SER A  69      27.810  -0.684  -1.531  1.00  0.00           C  
ATOM   1106  C   SER A  69      28.294   0.306  -2.583  1.00  0.00           C  
ATOM   1107  O   SER A  69      27.929   0.209  -3.755  1.00  0.00           O  
ATOM   1108  CB  SER A  69      26.659  -0.082  -0.748  1.00  0.00           C  
ATOM   1109  OG  SER A  69      25.610   0.285  -1.601  1.00  0.00           O  
ATOM   1110  H   SER A  69      28.826  -0.808   0.349  1.00  0.00           H  
ATOM   1111  HA  SER A  69      27.457  -1.581  -2.042  1.00  0.00           H  
ATOM   1112 1HB  SER A  69      26.301  -0.804  -0.015  1.00  0.00           H  
ATOM   1113 2HB  SER A  69      27.010   0.793  -0.202  1.00  0.00           H  
ATOM   1114  HG  SER A  69      25.331  -0.522  -2.040  1.00  0.00           H  
ATOM   1115  N   VAL A  70      29.117   1.258  -2.157  1.00  0.00           N  
ATOM   1116  CA  VAL A  70      29.653   2.268  -3.062  1.00  0.00           C  
ATOM   1117  C   VAL A  70      30.559   1.641  -4.114  1.00  0.00           C  
ATOM   1118  O   VAL A  70      30.519   2.017  -5.286  1.00  0.00           O  
ATOM   1119  CB  VAL A  70      30.445   3.327  -2.272  1.00  0.00           C  
ATOM   1120  CG1 VAL A  70      31.163   4.273  -3.222  1.00  0.00           C  
ATOM   1121  CG2 VAL A  70      29.508   4.094  -1.352  1.00  0.00           C  
ATOM   1122  H   VAL A  70      29.378   1.283  -1.182  1.00  0.00           H  
ATOM   1123  HA  VAL A  70      28.819   2.758  -3.566  1.00  0.00           H  
ATOM   1124  HB  VAL A  70      31.210   2.826  -1.678  1.00  0.00           H  
ATOM   1125 1HG1 VAL A  70      31.718   5.015  -2.647  1.00  0.00           H  
ATOM   1126 2HG1 VAL A  70      31.854   3.707  -3.846  1.00  0.00           H  
ATOM   1127 3HG1 VAL A  70      30.432   4.778  -3.854  1.00  0.00           H  
ATOM   1128 1HG2 VAL A  70      30.075   4.840  -0.796  1.00  0.00           H  
ATOM   1129 2HG2 VAL A  70      28.740   4.590  -1.946  1.00  0.00           H  
ATOM   1130 3HG2 VAL A  70      29.037   3.402  -0.653  1.00  0.00           H  
ATOM   1131  N   GLU A  71      31.376   0.683  -3.688  1.00  0.00           N  
ATOM   1132  CA  GLU A  71      32.294   0.002  -4.593  1.00  0.00           C  
ATOM   1133  C   GLU A  71      31.538  -0.799  -5.645  1.00  0.00           C  
ATOM   1134  O   GLU A  71      31.915  -0.814  -6.817  1.00  0.00           O  
ATOM   1135  CB  GLU A  71      33.229  -0.922  -3.809  1.00  0.00           C  
ATOM   1136  CG  GLU A  71      34.278  -1.623  -4.659  1.00  0.00           C  
ATOM   1137  CD  GLU A  71      35.233  -2.451  -3.845  1.00  0.00           C  
ATOM   1138  OE1 GLU A  71      35.473  -2.106  -2.713  1.00  0.00           O  
ATOM   1139  OE2 GLU A  71      35.723  -3.431  -4.356  1.00  0.00           O  
ATOM   1140  H   GLU A  71      31.360   0.421  -2.713  1.00  0.00           H  
ATOM   1141  HA  GLU A  71      32.895   0.753  -5.106  1.00  0.00           H  
ATOM   1142 1HB  GLU A  71      33.749  -0.348  -3.042  1.00  0.00           H  
ATOM   1143 2HB  GLU A  71      32.642  -1.688  -3.302  1.00  0.00           H  
ATOM   1144 1HG  GLU A  71      33.776  -2.270  -5.378  1.00  0.00           H  
ATOM   1145 2HG  GLU A  71      34.839  -0.874  -5.217  1.00  0.00           H  
ATOM   1146  N   ARG A  72      30.469  -1.464  -5.219  1.00  0.00           N  
ATOM   1147  CA  ARG A  72      29.657  -2.268  -6.124  1.00  0.00           C  
ATOM   1148  C   ARG A  72      28.978  -1.400  -7.176  1.00  0.00           C  
ATOM   1149  O   ARG A  72      28.904  -1.771  -8.347  1.00  0.00           O  
ATOM   1150  CB  ARG A  72      28.600  -3.041  -5.350  1.00  0.00           C  
ATOM   1151  CG  ARG A  72      29.137  -4.177  -4.494  1.00  0.00           C  
ATOM   1152  CD  ARG A  72      28.045  -4.901  -3.793  1.00  0.00           C  
ATOM   1153  NE  ARG A  72      28.559  -5.935  -2.910  1.00  0.00           N  
ATOM   1154  CZ  ARG A  72      28.891  -7.181  -3.302  1.00  0.00           C  
ATOM   1155  NH1 ARG A  72      28.756  -7.531  -4.562  1.00  0.00           N  
ATOM   1156  NH2 ARG A  72      29.351  -8.051  -2.420  1.00  0.00           N  
ATOM   1157  H   ARG A  72      30.213  -1.411  -4.243  1.00  0.00           H  
ATOM   1158  HA  ARG A  72      30.307  -2.981  -6.631  1.00  0.00           H  
ATOM   1159 1HB  ARG A  72      28.060  -2.361  -4.693  1.00  0.00           H  
ATOM   1160 2HB  ARG A  72      27.877  -3.466  -6.046  1.00  0.00           H  
ATOM   1161 1HG  ARG A  72      29.669  -4.889  -5.126  1.00  0.00           H  
ATOM   1162 2HG  ARG A  72      29.820  -3.777  -3.744  1.00  0.00           H  
ATOM   1163 1HD  ARG A  72      27.469  -4.197  -3.194  1.00  0.00           H  
ATOM   1164 2HD  ARG A  72      27.392  -5.372  -4.526  1.00  0.00           H  
ATOM   1165  HE  ARG A  72      28.677  -5.703  -1.933  1.00  0.00           H  
ATOM   1166 1HH1 ARG A  72      28.404  -6.865  -5.236  1.00  0.00           H  
ATOM   1167 2HH1 ARG A  72      29.004  -8.464  -4.856  1.00  0.00           H  
ATOM   1168 1HH2 ARG A  72      29.454  -7.782  -1.451  1.00  0.00           H  
ATOM   1169 2HH2 ARG A  72      29.599  -8.984  -2.714  1.00  0.00           H  
ATOM   1170  N   VAL A  73      28.483  -0.243  -6.751  1.00  0.00           N  
ATOM   1171  CA  VAL A  73      27.809   0.681  -7.655  1.00  0.00           C  
ATOM   1172  C   VAL A  73      28.770   1.221  -8.707  1.00  0.00           C  
ATOM   1173  O   VAL A  73      28.415   1.348  -9.879  1.00  0.00           O  
ATOM   1174  CB  VAL A  73      27.204   1.856  -6.864  1.00  0.00           C  
ATOM   1175  CG1 VAL A  73      26.666   2.916  -7.814  1.00  0.00           C  
ATOM   1176  CG2 VAL A  73      26.105   1.349  -5.943  1.00  0.00           C  
ATOM   1177  H   VAL A  73      28.576   0.003  -5.776  1.00  0.00           H  
ATOM   1178  HA  VAL A  73      27.003   0.146  -8.159  1.00  0.00           H  
ATOM   1179  HB  VAL A  73      27.989   2.325  -6.271  1.00  0.00           H  
ATOM   1180 1HG1 VAL A  73      26.243   3.740  -7.238  1.00  0.00           H  
ATOM   1181 2HG1 VAL A  73      27.477   3.290  -8.439  1.00  0.00           H  
ATOM   1182 3HG1 VAL A  73      25.892   2.480  -8.445  1.00  0.00           H  
ATOM   1183 1HG2 VAL A  73      25.682   2.185  -5.387  1.00  0.00           H  
ATOM   1184 2HG2 VAL A  73      25.323   0.875  -6.537  1.00  0.00           H  
ATOM   1185 3HG2 VAL A  73      26.521   0.623  -5.245  1.00  0.00           H  
ATOM   1186  N   ALA A  74      29.988   1.537  -8.282  1.00  0.00           N  
ATOM   1187  CA  ALA A  74      31.003   2.064  -9.186  1.00  0.00           C  
ATOM   1188  C   ALA A  74      31.392   1.033 -10.238  1.00  0.00           C  
ATOM   1189  O   ALA A  74      31.571   1.365 -11.410  1.00  0.00           O  
ATOM   1190  CB  ALA A  74      32.229   2.510  -8.403  1.00  0.00           C  
ATOM   1191  H   ALA A  74      30.217   1.409  -7.307  1.00  0.00           H  
ATOM   1192  HA  ALA A  74      30.581   2.926  -9.703  1.00  0.00           H  
ATOM   1193 1HB  ALA A  74      32.978   2.901  -9.092  1.00  0.00           H  
ATOM   1194 2HB  ALA A  74      31.946   3.289  -7.695  1.00  0.00           H  
ATOM   1195 3HB  ALA A  74      32.643   1.661  -7.862  1.00  0.00           H  
ATOM   1196  N   LYS A  75      31.521  -0.219  -9.813  1.00  0.00           N  
ATOM   1197  CA  LYS A  75      31.889  -1.302 -10.717  1.00  0.00           C  
ATOM   1198  C   LYS A  75      30.812  -1.531 -11.769  1.00  0.00           C  
ATOM   1199  O   LYS A  75      31.114  -1.757 -12.941  1.00  0.00           O  
ATOM   1200  CB  LYS A  75      32.142  -2.591  -9.934  1.00  0.00           C  
ATOM   1201  CG  LYS A  75      32.567  -3.775 -10.792  1.00  0.00           C  
ATOM   1202  CD  LYS A  75      32.950  -4.971  -9.932  1.00  0.00           C  
ATOM   1203  CE  LYS A  75      31.729  -5.593  -9.271  1.00  0.00           C  
ATOM   1204  NZ  LYS A  75      32.073  -6.828  -8.516  1.00  0.00           N  
ATOM   1205  H   LYS A  75      31.360  -0.427  -8.838  1.00  0.00           H  
ATOM   1206  HA  LYS A  75      32.807  -1.023 -11.235  1.00  0.00           H  
ATOM   1207 1HB  LYS A  75      32.921  -2.419  -9.191  1.00  0.00           H  
ATOM   1208 2HB  LYS A  75      31.236  -2.875  -9.398  1.00  0.00           H  
ATOM   1209 1HG  LYS A  75      31.747  -4.061 -11.451  1.00  0.00           H  
ATOM   1210 2HG  LYS A  75      33.422  -3.491 -11.406  1.00  0.00           H  
ATOM   1211 1HD  LYS A  75      33.440  -5.723 -10.553  1.00  0.00           H  
ATOM   1212 2HD  LYS A  75      33.649  -4.654  -9.158  1.00  0.00           H  
ATOM   1213 1HE  LYS A  75      31.282  -4.875  -8.585  1.00  0.00           H  
ATOM   1214 2HE  LYS A  75      30.990  -5.842 -10.033  1.00  0.00           H  
ATOM   1215 1HZ  LYS A  75      31.238  -7.209  -8.094  1.00  0.00           H  
ATOM   1216 2HZ  LYS A  75      32.472  -7.509  -9.147  1.00  0.00           H  
ATOM   1217 3HZ  LYS A  75      32.743  -6.606  -7.794  1.00  0.00           H  
ATOM   1218  N   ARG A  76      29.554  -1.471 -11.344  1.00  0.00           N  
ATOM   1219  CA  ARG A  76      28.429  -1.672 -12.248  1.00  0.00           C  
ATOM   1220  C   ARG A  76      28.364  -0.572 -13.300  1.00  0.00           C  
ATOM   1221  O   ARG A  76      28.094  -0.836 -14.472  1.00  0.00           O  
ATOM   1222  CB  ARG A  76      27.120  -1.707 -11.473  1.00  0.00           C  
ATOM   1223  CG  ARG A  76      26.961  -2.897 -10.539  1.00  0.00           C  
ATOM   1224  CD  ARG A  76      26.871  -4.175 -11.289  1.00  0.00           C  
ATOM   1225  NE  ARG A  76      26.613  -5.303 -10.409  1.00  0.00           N  
ATOM   1226  CZ  ARG A  76      26.627  -6.594 -10.795  1.00  0.00           C  
ATOM   1227  NH1 ARG A  76      26.888  -6.903 -12.046  1.00  0.00           N  
ATOM   1228  NH2 ARG A  76      26.378  -7.549  -9.916  1.00  0.00           N  
ATOM   1229  H   ARG A  76      29.373  -1.281 -10.369  1.00  0.00           H  
ATOM   1230  HA  ARG A  76      28.559  -2.629 -12.755  1.00  0.00           H  
ATOM   1231 1HB  ARG A  76      27.028  -0.803 -10.874  1.00  0.00           H  
ATOM   1232 2HB  ARG A  76      26.284  -1.723 -12.172  1.00  0.00           H  
ATOM   1233 1HG  ARG A  76      27.820  -2.951  -9.870  1.00  0.00           H  
ATOM   1234 2HG  ARG A  76      26.050  -2.779  -9.952  1.00  0.00           H  
ATOM   1235 1HD  ARG A  76      26.060  -4.116 -12.014  1.00  0.00           H  
ATOM   1236 2HD  ARG A  76      27.810  -4.358 -11.810  1.00  0.00           H  
ATOM   1237  HE  ARG A  76      26.408  -5.105  -9.439  1.00  0.00           H  
ATOM   1238 1HH1 ARG A  76      27.078  -6.173 -12.718  1.00  0.00           H  
ATOM   1239 2HH1 ARG A  76      26.898  -7.871 -12.335  1.00  0.00           H  
ATOM   1240 1HH2 ARG A  76      26.177  -7.312  -8.954  1.00  0.00           H  
ATOM   1241 2HH2 ARG A  76      26.388  -8.516 -10.205  1.00  0.00           H  
ATOM   1242  N   ALA A  77      28.613   0.662 -12.875  1.00  0.00           N  
ATOM   1243  CA  ALA A  77      28.583   1.805 -13.779  1.00  0.00           C  
ATOM   1244  C   ALA A  77      29.681   1.703 -14.831  1.00  0.00           C  
ATOM   1245  O   ALA A  77      29.461   2.009 -16.003  1.00  0.00           O  
ATOM   1246  CB  ALA A  77      28.718   3.103 -12.996  1.00  0.00           C  
ATOM   1247  H   ALA A  77      28.829   0.812 -11.900  1.00  0.00           H  
ATOM   1248  HA  ALA A  77      27.623   1.803 -14.296  1.00  0.00           H  
ATOM   1249 1HB  ALA A  77      28.694   3.947 -13.685  1.00  0.00           H  
ATOM   1250 2HB  ALA A  77      27.894   3.189 -12.288  1.00  0.00           H  
ATOM   1251 3HB  ALA A  77      29.663   3.104 -12.455  1.00  0.00           H  
ATOM   1252  N   LEU A  78      30.863   1.272 -14.406  1.00  0.00           N  
ATOM   1253  CA  LEU A  78      31.997   1.129 -15.310  1.00  0.00           C  
ATOM   1254  C   LEU A  78      31.669   0.187 -16.461  1.00  0.00           C  
ATOM   1255  O   LEU A  78      31.938   0.493 -17.623  1.00  0.00           O  
ATOM   1256  CB  LEU A  78      33.221   0.607 -14.546  1.00  0.00           C  
ATOM   1257  CG  LEU A  78      33.859   1.592 -13.559  1.00  0.00           C  
ATOM   1258  CD1 LEU A  78      34.923   0.874 -12.741  1.00  0.00           C  
ATOM   1259  CD2 LEU A  78      34.456   2.763 -14.326  1.00  0.00           C  
ATOM   1260  H   LEU A  78      30.979   1.037 -13.431  1.00  0.00           H  
ATOM   1261  HA  LEU A  78      32.234   2.108 -15.725  1.00  0.00           H  
ATOM   1262 1HB  LEU A  78      32.928  -0.280 -13.986  1.00  0.00           H  
ATOM   1263 2HB  LEU A  78      33.984   0.319 -15.269  1.00  0.00           H  
ATOM   1264  HG  LEU A  78      33.099   1.960 -12.869  1.00  0.00           H  
ATOM   1265 1HD1 LEU A  78      35.377   1.574 -12.039  1.00  0.00           H  
ATOM   1266 2HD1 LEU A  78      34.465   0.054 -12.188  1.00  0.00           H  
ATOM   1267 3HD1 LEU A  78      35.690   0.480 -13.407  1.00  0.00           H  
ATOM   1268 1HD2 LEU A  78      34.910   3.464 -13.624  1.00  0.00           H  
ATOM   1269 2HD2 LEU A  78      35.217   2.397 -15.015  1.00  0.00           H  
ATOM   1270 3HD2 LEU A  78      33.671   3.269 -14.888  1.00  0.00           H  
ATOM   1271  N   GLU A  79      31.086  -0.961 -16.132  1.00  0.00           N  
ATOM   1272  CA  GLU A  79      30.720  -1.950 -17.138  1.00  0.00           C  
ATOM   1273  C   GLU A  79      29.775  -1.358 -18.175  1.00  0.00           C  
ATOM   1274  O   GLU A  79      29.925  -1.596 -19.373  1.00  0.00           O  
ATOM   1275  CB  GLU A  79      30.069  -3.167 -16.477  1.00  0.00           C  
ATOM   1276  CG  GLU A  79      31.027  -4.029 -15.665  1.00  0.00           C  
ATOM   1277  CD  GLU A  79      30.338  -5.167 -14.964  1.00  0.00           C  
ATOM   1278  OE1 GLU A  79      29.133  -5.225 -15.010  1.00  0.00           O  
ATOM   1279  OE2 GLU A  79      31.019  -5.978 -14.383  1.00  0.00           O  
ATOM   1280  H   GLU A  79      30.892  -1.153 -15.160  1.00  0.00           H  
ATOM   1281  HA  GLU A  79      31.626  -2.274 -17.651  1.00  0.00           H  
ATOM   1282 1HB  GLU A  79      29.271  -2.837 -15.812  1.00  0.00           H  
ATOM   1283 2HB  GLU A  79      29.618  -3.799 -17.242  1.00  0.00           H  
ATOM   1284 1HG  GLU A  79      31.787  -4.434 -16.332  1.00  0.00           H  
ATOM   1285 2HG  GLU A  79      31.526  -3.402 -14.928  1.00  0.00           H  
ATOM   1286  N   HIS A  80      28.806  -0.586 -17.672  1.00  0.00           N  
ATOM   1287  CA  HIS A  80      27.837   0.154 -18.473  1.00  0.00           C  
ATOM   1288  C   HIS A  80      28.500   1.238 -19.312  1.00  0.00           C  
ATOM   1289  O   HIS A  80      27.960   1.663 -20.334  1.00  0.00           O  
ATOM   1290  CB  HIS A  80      26.769   0.785 -17.574  1.00  0.00           C  
ATOM   1291  CG  HIS A  80      25.641   1.415 -18.331  1.00  0.00           C  
ATOM   1292  ND1 HIS A  80      25.712   2.694 -18.844  1.00  0.00           N  
ATOM   1293  CD2 HIS A  80      24.416   0.945 -18.661  1.00  0.00           C  
ATOM   1294  CE1 HIS A  80      24.578   2.981 -19.459  1.00  0.00           C  
ATOM   1295  NE2 HIS A  80      23.775   1.937 -19.361  1.00  0.00           N  
ATOM   1296  H   HIS A  80      28.720  -0.494 -16.670  1.00  0.00           H  
ATOM   1297  HA  HIS A  80      27.338  -0.527 -19.162  1.00  0.00           H  
ATOM   1298 1HB  HIS A  80      26.353   0.024 -16.913  1.00  0.00           H  
ATOM   1299 2HB  HIS A  80      27.227   1.549 -16.946  1.00  0.00           H  
ATOM   1300  HD2 HIS A  80      24.012  -0.038 -18.417  1.00  0.00           H  
ATOM   1301  HE1 HIS A  80      24.345   3.920 -19.960  1.00  0.00           H  
ATOM   1302  HE2 HIS A  80      22.841   1.873 -19.739  1.00  0.00           H  
ATOM   1303  N   GLY A  81      29.671   1.680 -18.874  1.00  0.00           N  
ATOM   1304  CA  GLY A  81      30.373   2.771 -19.536  1.00  0.00           C  
ATOM   1305  C   GLY A  81      30.090   4.111 -18.867  1.00  0.00           C  
ATOM   1306  O   GLY A  81      29.505   5.008 -19.474  1.00  0.00           O  
ATOM   1307  H   GLY A  81      30.087   1.249 -18.061  1.00  0.00           H  
ATOM   1308 1HA  GLY A  81      31.446   2.577 -19.520  1.00  0.00           H  
ATOM   1309 2HA  GLY A  81      30.071   2.817 -20.582  1.00  0.00           H  
ATOM   1310  N   ALA A  82      30.511   4.235 -17.613  1.00  0.00           N  
ATOM   1311  CA  ALA A  82      30.499   5.521 -16.927  1.00  0.00           C  
ATOM   1312  C   ALA A  82      31.910   6.054 -16.740  1.00  0.00           C  
ATOM   1313  O   ALA A  82      32.797   5.339 -16.275  1.00  0.00           O  
ATOM   1314  CB  ALA A  82      29.797   5.400 -15.582  1.00  0.00           C  
ATOM   1315  H   ALA A  82      30.847   3.418 -17.124  1.00  0.00           H  
ATOM   1316  HA  ALA A  82      29.952   6.231 -17.548  1.00  0.00           H  
ATOM   1317 1HB  ALA A  82      29.799   6.368 -15.082  1.00  0.00           H  
ATOM   1318 2HB  ALA A  82      28.769   5.073 -15.737  1.00  0.00           H  
ATOM   1319 3HB  ALA A  82      30.320   4.672 -14.964  1.00  0.00           H  
ATOM   1320  N   ASP A  83      32.110   7.315 -17.106  1.00  0.00           N  
ATOM   1321  CA  ASP A  83      33.447   7.885 -17.161  1.00  0.00           C  
ATOM   1322  C   ASP A  83      34.087   7.909 -15.784  1.00  0.00           C  
ATOM   1323  O   ASP A  83      33.477   8.358 -14.813  1.00  0.00           O  
ATOM   1324  CB  ASP A  83      33.404   9.303 -17.736  1.00  0.00           C  
ATOM   1325  CG  ASP A  83      33.073   9.330 -19.222  1.00  0.00           C  
ATOM   1326  OD1 ASP A  83      33.159   8.301 -19.849  1.00  0.00           O  
ATOM   1327  OD2 ASP A  83      32.738  10.380 -19.716  1.00  0.00           O  
ATOM   1328  H   ASP A  83      31.315   7.888 -17.351  1.00  0.00           H  
ATOM   1329  HA  ASP A  83      34.062   7.264 -17.813  1.00  0.00           H  
ATOM   1330 1HB  ASP A  83      32.656   9.890 -17.201  1.00  0.00           H  
ATOM   1331 2HB  ASP A  83      34.369   9.787 -17.584  1.00  0.00           H  
ATOM   1332  N   PRO A  84      35.269   7.349 -16.167  1.00  0.00           N  
ATOM   1333  CA  PRO A  84      36.105   6.806 -15.105  1.00  0.00           C  
ATOM   1334  C   PRO A  84      36.420   7.887 -14.091  1.00  0.00           C  
ATOM   1335  O   PRO A  84      36.567   7.611 -12.900  1.00  0.00           O  
ATOM   1336  CB  PRO A  84      37.361   6.337 -15.846  1.00  0.00           C  
ATOM   1337  CG  PRO A  84      37.342   7.108 -17.122  1.00  0.00           C  
ATOM   1338  CD  PRO A  84      35.879   7.267 -17.441  1.00  0.00           C  
ATOM   1339  HA  PRO A  84      35.587   5.957 -14.635  1.00  0.00           H  
ATOM   1340 1HB  PRO A  84      38.255   6.541 -15.238  1.00  0.00           H  
ATOM   1341 2HB  PRO A  84      37.321   5.249 -16.004  1.00  0.00           H  
ATOM   1342 1HG  PRO A  84      37.854   8.072 -16.991  1.00  0.00           H  
ATOM   1343 2HG  PRO A  84      37.889   6.561 -17.904  1.00  0.00           H  
ATOM   1344 1HD  PRO A  84      35.726   8.198 -18.006  1.00  0.00           H  
ATOM   1345 2HD  PRO A  84      35.533   6.399 -18.021  1.00  0.00           H  
ATOM   1346  N   GLU A  85      36.527   9.132 -14.553  1.00  0.00           N  
ATOM   1347  CA  GLU A  85      36.929  10.202 -13.648  1.00  0.00           C  
ATOM   1348  C   GLU A  85      35.859  10.465 -12.597  1.00  0.00           C  
ATOM   1349  O   GLU A  85      36.167  10.683 -11.425  1.00  0.00           O  
ATOM   1350  CB  GLU A  85      37.214  11.485 -14.432  1.00  0.00           C  
ATOM   1351  CG  GLU A  85      37.723  12.641 -13.582  1.00  0.00           C  
ATOM   1352  CD  GLU A  85      38.086  13.851 -14.398  1.00  0.00           C  
ATOM   1353  OE1 GLU A  85      37.969  13.791 -15.598  1.00  0.00           O  
ATOM   1354  OE2 GLU A  85      38.482  14.835 -13.819  1.00  0.00           O  
ATOM   1355  H   GLU A  85      36.327   9.315 -15.526  1.00  0.00           H  
ATOM   1356  HA  GLU A  85      37.841   9.896 -13.135  1.00  0.00           H  
ATOM   1357 1HB  GLU A  85      37.958  11.283 -15.202  1.00  0.00           H  
ATOM   1358 2HB  GLU A  85      36.304  11.814 -14.934  1.00  0.00           H  
ATOM   1359 1HG  GLU A  85      36.950  12.919 -12.866  1.00  0.00           H  
ATOM   1360 2HG  GLU A  85      38.596  12.310 -13.023  1.00  0.00           H  
ATOM   1361  N   VAL A  86      34.600  10.444 -13.022  1.00  0.00           N  
ATOM   1362  CA  VAL A  86      33.482  10.680 -12.117  1.00  0.00           C  
ATOM   1363  C   VAL A  86      33.383   9.583 -11.066  1.00  0.00           C  
ATOM   1364  O   VAL A  86      33.122   9.855  -9.894  1.00  0.00           O  
ATOM   1365  CB  VAL A  86      32.161  10.751 -12.906  1.00  0.00           C  
ATOM   1366  CG1 VAL A  86      30.975  10.807 -11.955  1.00  0.00           C  
ATOM   1367  CG2 VAL A  86      32.173  11.962 -13.827  1.00  0.00           C  
ATOM   1368  H   VAL A  86      34.413  10.260 -13.997  1.00  0.00           H  
ATOM   1369  HA  VAL A  86      33.640  11.634 -11.613  1.00  0.00           H  
ATOM   1370  HB  VAL A  86      32.054   9.843 -13.500  1.00  0.00           H  
ATOM   1371 1HG1 VAL A  86      30.050  10.857 -12.530  1.00  0.00           H  
ATOM   1372 2HG1 VAL A  86      30.966   9.913 -11.332  1.00  0.00           H  
ATOM   1373 3HG1 VAL A  86      31.056  11.691 -11.324  1.00  0.00           H  
ATOM   1374 1HG2 VAL A  86      31.236  12.006 -14.382  1.00  0.00           H  
ATOM   1375 2HG2 VAL A  86      32.285  12.869 -13.233  1.00  0.00           H  
ATOM   1376 3HG2 VAL A  86      33.005  11.880 -14.525  1.00  0.00           H  
ATOM   1377  N   VAL A  87      33.593   8.342 -11.491  1.00  0.00           N  
ATOM   1378  CA  VAL A  87      33.528   7.200 -10.586  1.00  0.00           C  
ATOM   1379  C   VAL A  87      34.628   7.267  -9.535  1.00  0.00           C  
ATOM   1380  O   VAL A  87      34.399   6.967  -8.363  1.00  0.00           O  
ATOM   1381  CB  VAL A  87      33.656   5.884 -11.376  1.00  0.00           C  
ATOM   1382  CG1 VAL A  87      33.780   4.702 -10.425  1.00  0.00           C  
ATOM   1383  CG2 VAL A  87      32.457   5.713 -12.296  1.00  0.00           C  
ATOM   1384  H   VAL A  87      33.803   8.185 -12.466  1.00  0.00           H  
ATOM   1385  HA  VAL A  87      32.561   7.213 -10.082  1.00  0.00           H  
ATOM   1386  HB  VAL A  87      34.570   5.915 -11.970  1.00  0.00           H  
ATOM   1387 1HG1 VAL A  87      33.870   3.780 -11.000  1.00  0.00           H  
ATOM   1388 2HG1 VAL A  87      34.664   4.828  -9.801  1.00  0.00           H  
ATOM   1389 3HG1 VAL A  87      32.893   4.650  -9.794  1.00  0.00           H  
ATOM   1390 1HG2 VAL A  87      32.555   4.781 -12.852  1.00  0.00           H  
ATOM   1391 2HG2 VAL A  87      31.544   5.688 -11.702  1.00  0.00           H  
ATOM   1392 3HG2 VAL A  87      32.413   6.549 -12.995  1.00  0.00           H  
ATOM   1393  N   ALA A  88      35.823   7.662  -9.960  1.00  0.00           N  
ATOM   1394  CA  ALA A  88      36.961   7.769  -9.055  1.00  0.00           C  
ATOM   1395  C   ALA A  88      36.729   8.847  -8.004  1.00  0.00           C  
ATOM   1396  O   ALA A  88      37.060   8.666  -6.832  1.00  0.00           O  
ATOM   1397  CB  ALA A  88      38.234   8.058  -9.837  1.00  0.00           C  
ATOM   1398  H   ALA A  88      35.946   7.894 -10.935  1.00  0.00           H  
ATOM   1399  HA  ALA A  88      37.073   6.816  -8.537  1.00  0.00           H  
ATOM   1400 1HB  ALA A  88      39.075   8.135  -9.147  1.00  0.00           H  
ATOM   1401 2HB  ALA A  88      38.418   7.249 -10.544  1.00  0.00           H  
ATOM   1402 3HB  ALA A  88      38.123   8.995 -10.379  1.00  0.00           H  
ATOM   1403  N   ARG A  89      36.159   9.969  -8.429  1.00  0.00           N  
ATOM   1404  CA  ARG A  89      35.882  11.078  -7.524  1.00  0.00           C  
ATOM   1405  C   ARG A  89      34.852  10.687  -6.472  1.00  0.00           C  
ATOM   1406  O   ARG A  89      34.982  11.041  -5.300  1.00  0.00           O  
ATOM   1407  CB  ARG A  89      35.378  12.287  -8.298  1.00  0.00           C  
ATOM   1408  CG  ARG A  89      36.426  12.980  -9.154  1.00  0.00           C  
ATOM   1409  CD  ARG A  89      35.866  14.165  -9.855  1.00  0.00           C  
ATOM   1410  NE  ARG A  89      36.842  14.783 -10.739  1.00  0.00           N  
ATOM   1411  CZ  ARG A  89      37.771  15.676 -10.347  1.00  0.00           C  
ATOM   1412  NH1 ARG A  89      37.838  16.045  -9.087  1.00  0.00           N  
ATOM   1413  NH2 ARG A  89      38.615  16.182 -11.230  1.00  0.00           N  
ATOM   1414  H   ARG A  89      35.911  10.056  -9.404  1.00  0.00           H  
ATOM   1415  HA  ARG A  89      36.808  11.351  -7.017  1.00  0.00           H  
ATOM   1416 1HB  ARG A  89      34.563  11.985  -8.954  1.00  0.00           H  
ATOM   1417 2HB  ARG A  89      34.981  13.025  -7.601  1.00  0.00           H  
ATOM   1418 1HG  ARG A  89      37.250  13.313  -8.523  1.00  0.00           H  
ATOM   1419 2HG  ARG A  89      36.801  12.284  -9.905  1.00  0.00           H  
ATOM   1420 1HD  ARG A  89      35.008  13.862 -10.453  1.00  0.00           H  
ATOM   1421 2HD  ARG A  89      35.553  14.907  -9.121  1.00  0.00           H  
ATOM   1422  HE  ARG A  89      36.821  14.524 -11.716  1.00  0.00           H  
ATOM   1423 1HH1 ARG A  89      37.193  15.659  -8.413  1.00  0.00           H  
ATOM   1424 2HH1 ARG A  89      38.535  16.715  -8.794  1.00  0.00           H  
ATOM   1425 1HH2 ARG A  89      38.563  15.898 -12.199  1.00  0.00           H  
ATOM   1426 2HH2 ARG A  89      39.311  16.851 -10.937  1.00  0.00           H  
ATOM   1427  N   VAL A  90      33.828   9.954  -6.898  1.00  0.00           N  
ATOM   1428  CA  VAL A  90      32.773   9.513  -5.993  1.00  0.00           C  
ATOM   1429  C   VAL A  90      33.315   8.554  -4.941  1.00  0.00           C  
ATOM   1430  O   VAL A  90      32.946   8.630  -3.769  1.00  0.00           O  
ATOM   1431  CB  VAL A  90      31.646   8.821  -6.783  1.00  0.00           C  
ATOM   1432  CG1 VAL A  90      30.638   8.193  -5.832  1.00  0.00           C  
ATOM   1433  CG2 VAL A  90      30.968   9.823  -7.703  1.00  0.00           C  
ATOM   1434  H   VAL A  90      33.780   9.696  -7.873  1.00  0.00           H  
ATOM   1435  HA  VAL A  90      32.361  10.388  -5.489  1.00  0.00           H  
ATOM   1436  HB  VAL A  90      32.075   8.013  -7.376  1.00  0.00           H  
ATOM   1437 1HG1 VAL A  90      29.849   7.708  -6.407  1.00  0.00           H  
ATOM   1438 2HG1 VAL A  90      31.138   7.453  -5.208  1.00  0.00           H  
ATOM   1439 3HG1 VAL A  90      30.202   8.967  -5.201  1.00  0.00           H  
ATOM   1440 1HG2 VAL A  90      30.173   9.327  -8.259  1.00  0.00           H  
ATOM   1441 2HG2 VAL A  90      30.545  10.634  -7.110  1.00  0.00           H  
ATOM   1442 3HG2 VAL A  90      31.700  10.229  -8.402  1.00  0.00           H  
ATOM   1443  N   VAL A  91      34.193   7.652  -5.367  1.00  0.00           N  
ATOM   1444  CA  VAL A  91      34.788   6.676  -4.462  1.00  0.00           C  
ATOM   1445  C   VAL A  91      35.655   7.355  -3.410  1.00  0.00           C  
ATOM   1446  O   VAL A  91      35.636   6.977  -2.238  1.00  0.00           O  
ATOM   1447  CB  VAL A  91      35.642   5.666  -5.252  1.00  0.00           C  
ATOM   1448  CG1 VAL A  91      36.415   4.764  -4.302  1.00  0.00           C  
ATOM   1449  CG2 VAL A  91      34.752   4.844  -6.172  1.00  0.00           C  
ATOM   1450  H   VAL A  91      34.455   7.643  -6.342  1.00  0.00           H  
ATOM   1451  HA  VAL A  91      33.985   6.137  -3.958  1.00  0.00           H  
ATOM   1452  HB  VAL A  91      36.375   6.211  -5.846  1.00  0.00           H  
ATOM   1453 1HG1 VAL A  91      37.013   4.057  -4.877  1.00  0.00           H  
ATOM   1454 2HG1 VAL A  91      37.071   5.370  -3.678  1.00  0.00           H  
ATOM   1455 3HG1 VAL A  91      35.715   4.217  -3.670  1.00  0.00           H  
ATOM   1456 1HG2 VAL A  91      35.362   4.133  -6.728  1.00  0.00           H  
ATOM   1457 2HG2 VAL A  91      34.014   4.304  -5.578  1.00  0.00           H  
ATOM   1458 3HG2 VAL A  91      34.240   5.507  -6.871  1.00  0.00           H  
ATOM   1459  N   GLU A  92      36.414   8.359  -3.836  1.00  0.00           N  
ATOM   1460  CA  GLU A  92      37.290   9.094  -2.931  1.00  0.00           C  
ATOM   1461  C   GLU A  92      36.488   9.849  -1.879  1.00  0.00           C  
ATOM   1462  O   GLU A  92      36.864   9.887  -0.707  1.00  0.00           O  
ATOM   1463  CB  GLU A  92      38.168  10.072  -3.715  1.00  0.00           C  
ATOM   1464  CG  GLU A  92      39.222   9.408  -4.590  1.00  0.00           C  
ATOM   1465  CD  GLU A  92      40.245   8.644  -3.796  1.00  0.00           C  
ATOM   1466  OE1 GLU A  92      39.972   8.325  -2.664  1.00  0.00           O  
ATOM   1467  OE2 GLU A  92      41.300   8.380  -4.322  1.00  0.00           O  
ATOM   1468  H   GLU A  92      36.383   8.619  -4.811  1.00  0.00           H  
ATOM   1469  HA  GLU A  92      37.935   8.380  -2.418  1.00  0.00           H  
ATOM   1470 1HB  GLU A  92      37.540  10.689  -4.358  1.00  0.00           H  
ATOM   1471 2HB  GLU A  92      38.680  10.738  -3.021  1.00  0.00           H  
ATOM   1472 1HG  GLU A  92      38.728   8.723  -5.279  1.00  0.00           H  
ATOM   1473 2HG  GLU A  92      39.724  10.173  -5.180  1.00  0.00           H  
ATOM   1474  N   GLU A  93      35.381  10.449  -2.305  1.00  0.00           N  
ATOM   1475  CA  GLU A  93      34.523  11.204  -1.400  1.00  0.00           C  
ATOM   1476  C   GLU A  93      33.897  10.297  -0.348  1.00  0.00           C  
ATOM   1477  O   GLU A  93      33.802  10.663   0.824  1.00  0.00           O  
ATOM   1478  CB  GLU A  93      33.425  11.925  -2.184  1.00  0.00           C  
ATOM   1479  CG  GLU A  93      33.922  13.073  -3.052  1.00  0.00           C  
ATOM   1480  CD  GLU A  93      32.827  13.711  -3.862  1.00  0.00           C  
ATOM   1481  OE1 GLU A  93      31.730  13.207  -3.844  1.00  0.00           O  
ATOM   1482  OE2 GLU A  93      33.089  14.703  -4.500  1.00  0.00           O  
ATOM   1483  H   GLU A  93      35.128  10.380  -3.280  1.00  0.00           H  
ATOM   1484  HA  GLU A  93      35.132  11.949  -0.887  1.00  0.00           H  
ATOM   1485 1HB  GLU A  93      32.913  11.213  -2.833  1.00  0.00           H  
ATOM   1486 2HB  GLU A  93      32.685  12.326  -1.491  1.00  0.00           H  
ATOM   1487 1HG  GLU A  93      34.372  13.831  -2.411  1.00  0.00           H  
ATOM   1488 2HG  GLU A  93      34.694  12.699  -3.723  1.00  0.00           H  
ATOM   1489  N   ALA A  94      33.471   9.113  -0.774  1.00  0.00           N  
ATOM   1490  CA  ALA A  94      32.853   8.151   0.131  1.00  0.00           C  
ATOM   1491  C   ALA A  94      33.844   7.669   1.183  1.00  0.00           C  
ATOM   1492  O   ALA A  94      33.497   7.521   2.355  1.00  0.00           O  
ATOM   1493  CB  ALA A  94      32.296   6.970  -0.651  1.00  0.00           C  
ATOM   1494  H   ALA A  94      33.578   8.873  -1.749  1.00  0.00           H  
ATOM   1495  HA  ALA A  94      32.034   8.650   0.648  1.00  0.00           H  
ATOM   1496 1HB  ALA A  94      31.838   6.261   0.039  1.00  0.00           H  
ATOM   1497 2HB  ALA A  94      31.546   7.324  -1.359  1.00  0.00           H  
ATOM   1498 3HB  ALA A  94      33.103   6.480  -1.193  1.00  0.00           H  
ATOM   1499  N   ALA A  95      35.079   7.425   0.757  1.00  0.00           N  
ATOM   1500  CA  ALA A  95      36.123   6.959   1.662  1.00  0.00           C  
ATOM   1501  C   ALA A  95      36.450   8.011   2.714  1.00  0.00           C  
ATOM   1502  O   ALA A  95      36.648   7.690   3.886  1.00  0.00           O  
ATOM   1503  CB  ALA A  95      37.374   6.586   0.880  1.00  0.00           C  
ATOM   1504  H   ALA A  95      35.300   7.566  -0.218  1.00  0.00           H  
ATOM   1505  HA  ALA A  95      35.753   6.074   2.179  1.00  0.00           H  
ATOM   1506 1HB  ALA A  95      38.144   6.240   1.570  1.00  0.00           H  
ATOM   1507 2HB  ALA A  95      37.138   5.792   0.172  1.00  0.00           H  
ATOM   1508 3HB  ALA A  95      37.738   7.458   0.339  1.00  0.00           H  
ATOM   1509  N   ARG A  96      36.505   9.269   2.288  1.00  0.00           N  
ATOM   1510  CA  ARG A  96      36.809  10.371   3.193  1.00  0.00           C  
ATOM   1511  C   ARG A  96      35.720  10.537   4.245  1.00  0.00           C  
ATOM   1512  O   ARG A  96      36.008  10.782   5.417  1.00  0.00           O  
ATOM   1513  CB  ARG A  96      36.965  11.672   2.419  1.00  0.00           C  
ATOM   1514  CG  ARG A  96      38.208  11.753   1.548  1.00  0.00           C  
ATOM   1515  CD  ARG A  96      38.259  13.023   0.780  1.00  0.00           C  
ATOM   1516  NE  ARG A  96      38.417  14.177   1.650  1.00  0.00           N  
ATOM   1517  CZ  ARG A  96      38.230  15.456   1.267  1.00  0.00           C  
ATOM   1518  NH1 ARG A  96      37.880  15.726   0.029  1.00  0.00           N  
ATOM   1519  NH2 ARG A  96      38.399  16.437   2.135  1.00  0.00           N  
ATOM   1520  H   ARG A  96      36.332   9.466   1.313  1.00  0.00           H  
ATOM   1521  HA  ARG A  96      37.750  10.153   3.700  1.00  0.00           H  
ATOM   1522 1HB  ARG A  96      36.100  11.816   1.773  1.00  0.00           H  
ATOM   1523 2HB  ARG A  96      36.995  12.509   3.117  1.00  0.00           H  
ATOM   1524 1HG  ARG A  96      39.097  11.697   2.177  1.00  0.00           H  
ATOM   1525 2HG  ARG A  96      38.212  10.923   0.840  1.00  0.00           H  
ATOM   1526 1HD  ARG A  96      39.102  12.998   0.091  1.00  0.00           H  
ATOM   1527 2HD  ARG A  96      37.334  13.145   0.217  1.00  0.00           H  
ATOM   1528  HE  ARG A  96      38.686  14.009   2.610  1.00  0.00           H  
ATOM   1529 1HH1 ARG A  96      37.751  14.976  -0.635  1.00  0.00           H  
ATOM   1530 2HH1 ARG A  96      37.740  16.684  -0.258  1.00  0.00           H  
ATOM   1531 1HH2 ARG A  96      38.669  16.229   3.087  1.00  0.00           H  
ATOM   1532 2HH2 ARG A  96      38.259  17.395   1.848  1.00  0.00           H  
ATOM   1533  N   THR A  97      34.468  10.402   3.819  1.00  0.00           N  
ATOM   1534  CA  THR A  97      33.333  10.536   4.724  1.00  0.00           C  
ATOM   1535  C   THR A  97      33.333   9.434   5.776  1.00  0.00           C  
ATOM   1536  O   THR A  97      33.047   9.681   6.948  1.00  0.00           O  
ATOM   1537  CB  THR A  97      32.002  10.512   3.950  1.00  0.00           C  
ATOM   1538  OG1 THR A  97      31.961  11.612   3.031  1.00  0.00           O  
ATOM   1539  CG2 THR A  97      30.826  10.614   4.909  1.00  0.00           C  
ATOM   1540  H   THR A  97      34.299  10.202   2.844  1.00  0.00           H  
ATOM   1541  HA  THR A  97      33.413  11.493   5.240  1.00  0.00           H  
ATOM   1542  HB  THR A  97      31.925   9.583   3.387  1.00  0.00           H  
ATOM   1543  HG1 THR A  97      32.691  11.538   2.412  1.00  0.00           H  
ATOM   1544 1HG2 THR A  97      29.893  10.595   4.345  1.00  0.00           H  
ATOM   1545 2HG2 THR A  97      30.847   9.773   5.602  1.00  0.00           H  
ATOM   1546 3HG2 THR A  97      30.892  11.546   5.469  1.00  0.00           H  
ATOM   1547  N   VAL A  98      33.655   8.217   5.351  1.00  0.00           N  
ATOM   1548  CA  VAL A  98      33.693   7.075   6.255  1.00  0.00           C  
ATOM   1549  C   VAL A  98      34.782   7.241   7.307  1.00  0.00           C  
ATOM   1550  O   VAL A  98      34.580   6.922   8.479  1.00  0.00           O  
ATOM   1551  CB  VAL A  98      33.940   5.776   5.465  1.00  0.00           C  
ATOM   1552  CG1 VAL A  98      34.169   4.610   6.414  1.00  0.00           C  
ATOM   1553  CG2 VAL A  98      32.762   5.498   4.544  1.00  0.00           C  
ATOM   1554  H   VAL A  98      33.879   8.080   4.376  1.00  0.00           H  
ATOM   1555  HA  VAL A  98      32.729   7.000   6.759  1.00  0.00           H  
ATOM   1556  HB  VAL A  98      34.847   5.890   4.871  1.00  0.00           H  
ATOM   1557 1HG1 VAL A  98      34.343   3.700   5.839  1.00  0.00           H  
ATOM   1558 2HG1 VAL A  98      35.039   4.815   7.039  1.00  0.00           H  
ATOM   1559 3HG1 VAL A  98      33.291   4.477   7.046  1.00  0.00           H  
ATOM   1560 1HG2 VAL A  98      32.943   4.579   3.988  1.00  0.00           H  
ATOM   1561 2HG2 VAL A  98      31.854   5.390   5.137  1.00  0.00           H  
ATOM   1562 3HG2 VAL A  98      32.642   6.327   3.846  1.00  0.00           H  
ATOM   1563  N   SER A  99      35.937   7.742   6.882  1.00  0.00           N  
ATOM   1564  CA  SER A  99      37.061   7.951   7.786  1.00  0.00           C  
ATOM   1565  C   SER A  99      36.733   9.003   8.838  1.00  0.00           C  
ATOM   1566  O   SER A  99      37.079   8.852  10.010  1.00  0.00           O  
ATOM   1567  CB  SER A  99      38.289   8.371   7.003  1.00  0.00           C  
ATOM   1568  OG  SER A  99      38.092   9.615   6.389  1.00  0.00           O  
ATOM   1569  H   SER A  99      36.039   7.984   5.907  1.00  0.00           H  
ATOM   1570  HA  SER A  99      37.274   7.011   8.297  1.00  0.00           H  
ATOM   1571 1HB  SER A  99      39.147   8.426   7.673  1.00  0.00           H  
ATOM   1572 2HB  SER A  99      38.513   7.621   6.246  1.00  0.00           H  
ATOM   1573  HG  SER A  99      38.740   9.668   5.682  1.00  0.00           H  
ATOM   1574  N   GLU A 100      36.064  10.069   8.413  1.00  0.00           N  
ATOM   1575  CA  GLU A 100      35.687  11.149   9.317  1.00  0.00           C  
ATOM   1576  C   GLU A 100      34.697  10.666  10.369  1.00  0.00           C  
ATOM   1577  O   GLU A 100      34.795  11.029  11.541  1.00  0.00           O  
ATOM   1578  CB  GLU A 100      35.083  12.316   8.532  1.00  0.00           C  
ATOM   1579  CG  GLU A 100      34.726  13.527   9.382  1.00  0.00           C  
ATOM   1580  CD  GLU A 100      34.218  14.684   8.566  1.00  0.00           C  
ATOM   1581  OE1 GLU A 100      34.165  14.562   7.366  1.00  0.00           O  
ATOM   1582  OE2 GLU A 100      33.884  15.691   9.145  1.00  0.00           O  
ATOM   1583  H   GLU A 100      35.810  10.134   7.438  1.00  0.00           H  
ATOM   1584  HA  GLU A 100      36.583  11.500   9.830  1.00  0.00           H  
ATOM   1585 1HB  GLU A 100      35.787  12.641   7.765  1.00  0.00           H  
ATOM   1586 2HB  GLU A 100      34.177  11.983   8.025  1.00  0.00           H  
ATOM   1587 1HG  GLU A 100      33.958  13.240  10.100  1.00  0.00           H  
ATOM   1588 2HG  GLU A 100      35.607  13.840   9.939  1.00  0.00           H  
ATOM   1589  N   VAL A 101      33.743   9.845   9.944  1.00  0.00           N  
ATOM   1590  CA  VAL A 101      32.733   9.310  10.848  1.00  0.00           C  
ATOM   1591  C   VAL A 101      33.359   8.404  11.900  1.00  0.00           C  
ATOM   1592  O   VAL A 101      32.984   8.446  13.072  1.00  0.00           O  
ATOM   1593  CB  VAL A 101      31.674   8.519  10.057  1.00  0.00           C  
ATOM   1594  CG1 VAL A 101      30.727   7.801  11.007  1.00  0.00           C  
ATOM   1595  CG2 VAL A 101      30.907   9.456   9.137  1.00  0.00           C  
ATOM   1596  H   VAL A 101      33.717   9.584   8.969  1.00  0.00           H  
ATOM   1597  HA  VAL A 101      32.243  10.144  11.352  1.00  0.00           H  
ATOM   1598  HB  VAL A 101      32.174   7.754   9.463  1.00  0.00           H  
ATOM   1599 1HG1 VAL A 101      29.985   7.246  10.432  1.00  0.00           H  
ATOM   1600 2HG1 VAL A 101      31.292   7.109  11.631  1.00  0.00           H  
ATOM   1601 3HG1 VAL A 101      30.222   8.532  11.639  1.00  0.00           H  
ATOM   1602 1HG2 VAL A 101      30.161   8.890   8.581  1.00  0.00           H  
ATOM   1603 2HG2 VAL A 101      30.412  10.224   9.731  1.00  0.00           H  
ATOM   1604 3HG2 VAL A 101      31.600   9.927   8.439  1.00  0.00           H  
ATOM   1605  N   LEU A 102      34.314   7.585  11.475  1.00  0.00           N  
ATOM   1606  CA  LEU A 102      34.995   6.666  12.379  1.00  0.00           C  
ATOM   1607  C   LEU A 102      35.797   7.421  13.431  1.00  0.00           C  
ATOM   1608  O   LEU A 102      35.812   7.044  14.603  1.00  0.00           O  
ATOM   1609  CB  LEU A 102      35.924   5.736  11.589  1.00  0.00           C  
ATOM   1610  CG  LEU A 102      36.611   4.633  12.403  1.00  0.00           C  
ATOM   1611  CD1 LEU A 102      37.794   5.222  13.161  1.00  0.00           C  
ATOM   1612  CD2 LEU A 102      35.607   4.007  13.359  1.00  0.00           C  
ATOM   1613  H   LEU A 102      34.576   7.599  10.500  1.00  0.00           H  
ATOM   1614  HA  LEU A 102      34.245   6.062  12.888  1.00  0.00           H  
ATOM   1615 1HB  LEU A 102      35.347   5.255  10.801  1.00  0.00           H  
ATOM   1616 2HB  LEU A 102      36.704   6.339  11.123  1.00  0.00           H  
ATOM   1617  HG  LEU A 102      36.996   3.868  11.728  1.00  0.00           H  
ATOM   1618 1HD1 LEU A 102      38.282   4.437  13.740  1.00  0.00           H  
ATOM   1619 2HD1 LEU A 102      38.505   5.645  12.452  1.00  0.00           H  
ATOM   1620 3HD1 LEU A 102      37.442   6.003  13.834  1.00  0.00           H  
ATOM   1621 1HD2 LEU A 102      36.095   3.222  13.937  1.00  0.00           H  
ATOM   1622 2HD2 LEU A 102      35.223   4.771  14.035  1.00  0.00           H  
ATOM   1623 3HD2 LEU A 102      34.781   3.578  12.789  1.00  0.00           H  
ATOM   1624  N   SER A 103      36.463   8.489  13.006  1.00  0.00           N  
ATOM   1625  CA  SER A 103      37.269   9.300  13.910  1.00  0.00           C  
ATOM   1626  C   SER A 103      36.430   9.840  15.061  1.00  0.00           C  
ATOM   1627  O   SER A 103      36.830   9.764  16.223  1.00  0.00           O  
ATOM   1628  CB  SER A 103      37.905  10.450  13.153  1.00  0.00           C  
ATOM   1629  OG  SER A 103      38.677  11.248  14.008  1.00  0.00           O  
ATOM   1630  H   SER A 103      36.410   8.746  12.031  1.00  0.00           H  
ATOM   1631  HA  SER A 103      38.059   8.673  14.326  1.00  0.00           H  
ATOM   1632 1HB  SER A 103      38.533  10.056  12.354  1.00  0.00           H  
ATOM   1633 2HB  SER A 103      37.127  11.055  12.690  1.00  0.00           H  
ATOM   1634  HG  SER A 103      39.042  11.946  13.460  1.00  0.00           H  
ATOM   1635  N   LYS A 104      35.264  10.386  14.732  1.00  0.00           N  
ATOM   1636  CA  LYS A 104      34.366  10.940  15.738  1.00  0.00           C  
ATOM   1637  C   LYS A 104      33.987   9.891  16.775  1.00  0.00           C  
ATOM   1638  O   LYS A 104      33.709  10.217  17.929  1.00  0.00           O  
ATOM   1639  CB  LYS A 104      33.107  11.507  15.079  1.00  0.00           C  
ATOM   1640  CG  LYS A 104      33.339  12.775  14.268  1.00  0.00           C  
ATOM   1641  CD  LYS A 104      32.047  13.268  13.633  1.00  0.00           C  
ATOM   1642  CE  LYS A 104      32.277  14.533  12.819  1.00  0.00           C  
ATOM   1643  NZ  LYS A 104      31.029  15.006  12.161  1.00  0.00           N  
ATOM   1644  H   LYS A 104      34.993  10.418  13.760  1.00  0.00           H  
ATOM   1645  HA  LYS A 104      34.883  11.749  16.255  1.00  0.00           H  
ATOM   1646 1HB  LYS A 104      32.676  10.758  14.414  1.00  0.00           H  
ATOM   1647 2HB  LYS A 104      32.365  11.730  15.845  1.00  0.00           H  
ATOM   1648 1HG  LYS A 104      33.735  13.556  14.918  1.00  0.00           H  
ATOM   1649 2HG  LYS A 104      34.067  12.576  13.482  1.00  0.00           H  
ATOM   1650 1HD  LYS A 104      31.644  12.493  12.980  1.00  0.00           H  
ATOM   1651 2HD  LYS A 104      31.315  13.478  14.413  1.00  0.00           H  
ATOM   1652 1HE  LYS A 104      32.652  15.321  13.470  1.00  0.00           H  
ATOM   1653 2HE  LYS A 104      33.027  14.340  12.051  1.00  0.00           H  
ATOM   1654 1HZ  LYS A 104      31.224  15.844  11.631  1.00  0.00           H  
ATOM   1655 2HZ  LYS A 104      30.683  14.288  11.539  1.00  0.00           H  
ATOM   1656 3HZ  LYS A 104      30.333  15.206  12.864  1.00  0.00           H  
ATOM   1657  N   HIS A 105      33.964   8.610  16.403  1.00  0.00           N  
ATOM   1658  CA  HIS A 105      33.066   7.717  17.158  1.00  0.00           C  
ATOM   1659  C   HIS A 105      33.670   6.382  17.595  1.00  0.00           C  
ATOM   1660  O   HIS A 105      33.345   5.863  18.663  1.00  0.00           O  
ATOM   1661  CB  HIS A 105      31.811   7.430  16.327  1.00  0.00           C  
ATOM   1662  CG  HIS A 105      30.994   8.649  16.031  1.00  0.00           C  
ATOM   1663  ND1 HIS A 105      30.242   9.292  16.993  1.00  0.00           N  
ATOM   1664  CD2 HIS A 105      30.809   9.342  14.883  1.00  0.00           C  
ATOM   1665  CE1 HIS A 105      29.631  10.329  16.447  1.00  0.00           C  
ATOM   1666  NE2 HIS A 105      29.958  10.381  15.169  1.00  0.00           N  
ATOM   1667  H   HIS A 105      34.549   8.310  15.637  1.00  0.00           H  
ATOM   1668  HA  HIS A 105      32.756   8.208  18.080  1.00  0.00           H  
ATOM   1669 1HB  HIS A 105      32.098   6.973  15.380  1.00  0.00           H  
ATOM   1670 2HB  HIS A 105      31.180   6.716  16.856  1.00  0.00           H  
ATOM   1671  HD1 HIS A 105      30.219   9.074  17.969  1.00  0.00           H  
ATOM   1672  HD2 HIS A 105      31.193   9.213  13.871  1.00  0.00           H  
ATOM   1673  HE1 HIS A 105      28.985  10.971  17.047  1.00  0.00           H  
ATOM   1674  N   ALA A 106      34.551   5.799  16.795  1.00  0.00           N  
ATOM   1675  CA  ALA A 106      35.126   4.511  17.184  1.00  0.00           C  
ATOM   1676  C   ALA A 106      35.573   4.526  18.653  1.00  0.00           C  
ATOM   1677  O   ALA A 106      36.383   5.360  19.057  1.00  0.00           O  
ATOM   1678  CB  ALA A 106      36.295   4.159  16.276  1.00  0.00           C  
ATOM   1679  H   ALA A 106      34.809   6.255  15.932  1.00  0.00           H  
ATOM   1680  HA  ALA A 106      34.354   3.749  17.077  1.00  0.00           H  
ATOM   1681 1HB  ALA A 106      36.712   3.197  16.575  1.00  0.00           H  
ATOM   1682 2HB  ALA A 106      35.949   4.099  15.244  1.00  0.00           H  
ATOM   1683 3HB  ALA A 106      37.062   4.927  16.356  1.00  0.00           H  
ATOM   1684  N   GLN A 107      35.027   3.590  19.426  1.00  0.00           N  
ATOM   1685  CA  GLN A 107      35.305   3.423  20.849  1.00  0.00           C  
ATOM   1686  C   GLN A 107      36.738   2.956  21.097  1.00  0.00           C  
ATOM   1687  O   GLN A 107      37.371   3.357  22.074  1.00  0.00           O  
ATOM   1688  CB  GLN A 107      34.320   2.428  21.469  1.00  0.00           C  
ATOM   1689  CG  GLN A 107      32.890   2.936  21.549  1.00  0.00           C  
ATOM   1690  CD  GLN A 107      31.937   1.896  22.107  1.00  0.00           C  
ATOM   1691  OE1 GLN A 107      31.843   0.780  21.591  1.00  0.00           O  
ATOM   1692  NE2 GLN A 107      31.224   2.258  23.168  1.00  0.00           N  
ATOM   1693  H   GLN A 107      34.371   2.938  19.020  1.00  0.00           H  
ATOM   1694  HA  GLN A 107      35.182   4.388  21.341  1.00  0.00           H  
ATOM   1695 1HB  GLN A 107      34.317   1.507  20.886  1.00  0.00           H  
ATOM   1696 2HB  GLN A 107      34.644   2.176  22.478  1.00  0.00           H  
ATOM   1697 1HG  GLN A 107      32.862   3.810  22.200  1.00  0.00           H  
ATOM   1698 2HG  GLN A 107      32.554   3.205  20.547  1.00  0.00           H  
ATOM   1699 1HE2 GLN A 107      30.578   1.614  23.580  1.00  0.00           H  
ATOM   1700 2HE2 GLN A 107      31.332   3.174  23.555  1.00  0.00           H  
ATOM   1701  N   THR A 108      37.256   2.102  20.208  1.00  0.00           N  
ATOM   1702  CA  THR A 108      38.494   1.387  20.509  1.00  0.00           C  
ATOM   1703  C   THR A 108      39.443   1.286  19.316  1.00  0.00           C  
ATOM   1704  O   THR A 108      39.135   0.633  18.319  1.00  0.00           O  
ATOM   1705  CB  THR A 108      38.184  -0.030  21.027  1.00  0.00           C  
ATOM   1706  OG1 THR A 108      37.437  -0.750  20.038  1.00  0.00           O  
ATOM   1707  CG2 THR A 108      37.380   0.038  22.316  1.00  0.00           C  
ATOM   1708  H   THR A 108      36.781   1.959  19.328  1.00  0.00           H  
ATOM   1709  HA  THR A 108      39.026   1.930  21.291  1.00  0.00           H  
ATOM   1710  HB  THR A 108      39.117  -0.560  21.215  1.00  0.00           H  
ATOM   1711  HG1 THR A 108      37.510  -1.693  20.206  1.00  0.00           H  
ATOM   1712 1HG2 THR A 108      37.170  -0.972  22.668  1.00  0.00           H  
ATOM   1713 2HG2 THR A 108      37.950   0.575  23.073  1.00  0.00           H  
ATOM   1714 3HG2 THR A 108      36.441   0.559  22.132  1.00  0.00           H  
ATOM   1715  N   PRO A 109      40.598   1.940  19.433  1.00  0.00           N  
ATOM   1716  CA  PRO A 109      41.683   1.817  18.458  1.00  0.00           C  
ATOM   1717  C   PRO A 109      41.484   0.631  17.520  1.00  0.00           C  
ATOM   1718  O   PRO A 109      41.683   0.744  16.310  1.00  0.00           O  
ATOM   1719  CB  PRO A 109      42.917   1.626  19.346  1.00  0.00           C  
ATOM   1720  CG  PRO A 109      42.541   2.269  20.637  1.00  0.00           C  
ATOM   1721  CD  PRO A 109      41.078   1.955  20.800  1.00  0.00           C  
ATOM   1722  HA  PRO A 109      41.755   2.749  17.878  1.00  0.00           H  
ATOM   1723 1HB  PRO A 109      43.142   0.555  19.452  1.00  0.00           H  
ATOM   1724 2HB  PRO A 109      43.794   2.094  18.876  1.00  0.00           H  
ATOM   1725 1HG  PRO A 109      43.154   1.865  21.456  1.00  0.00           H  
ATOM   1726 2HG  PRO A 109      42.740   3.350  20.595  1.00  0.00           H  
ATOM   1727 1HD  PRO A 109      40.964   0.975  21.286  1.00  0.00           H  
ATOM   1728 2HD  PRO A 109      40.597   2.743  21.398  1.00  0.00           H  
ATOM   1729  N   GLU A 110      41.073  -0.683  17.855  1.00  0.00           N  
ATOM   1730  CA  GLU A 110      41.245  -1.699  16.824  1.00  0.00           C  
ATOM   1731  C   GLU A 110      40.131  -1.654  15.795  1.00  0.00           C  
ATOM   1732  O   GLU A 110      40.315  -2.063  14.649  1.00  0.00           O  
ATOM   1733  CB  GLU A 110      41.304  -3.092  17.456  1.00  0.00           C  
ATOM   1734  CG  GLU A 110      39.994  -3.558  18.074  1.00  0.00           C  
ATOM   1735  CD  GLU A 110      39.795  -3.052  19.475  1.00  0.00           C  
ATOM   1736  OE1 GLU A 110      40.459  -2.114  19.848  1.00  0.00           O  
ATOM   1737  OE2 GLU A 110      38.978  -3.603  20.174  1.00  0.00           O  
ATOM   1738  H   GLU A 110      40.687  -0.859  18.772  1.00  0.00           H  
ATOM   1739  HA  GLU A 110      42.186  -1.510  16.306  1.00  0.00           H  
ATOM   1740 1HB  GLU A 110      41.597  -3.822  16.701  1.00  0.00           H  
ATOM   1741 2HB  GLU A 110      42.066  -3.105  18.236  1.00  0.00           H  
ATOM   1742 1HG  GLU A 110      39.168  -3.211  17.454  1.00  0.00           H  
ATOM   1743 2HG  GLU A 110      39.975  -4.647  18.080  1.00  0.00           H  
ATOM   1744  N   LEU A 111      38.989  -1.158  16.215  1.00  0.00           N  
ATOM   1745  CA  LEU A 111      37.881  -0.879  15.310  1.00  0.00           C  
ATOM   1746  C   LEU A 111      38.273   0.151  14.259  1.00  0.00           C  
ATOM   1747  O   LEU A 111      37.918   0.023  13.087  1.00  0.00           O  
ATOM   1748  CB  LEU A 111      36.666  -0.376  16.100  1.00  0.00           C  
ATOM   1749  CG  LEU A 111      35.414  -0.068  15.269  1.00  0.00           C  
ATOM   1750  CD1 LEU A 111      34.957  -1.331  14.551  1.00  0.00           C  
ATOM   1751  CD2 LEU A 111      34.320   0.469  16.179  1.00  0.00           C  
ATOM   1752  H   LEU A 111      38.870  -0.962  17.199  1.00  0.00           H  
ATOM   1753  HA  LEU A 111      37.610  -1.803  14.800  1.00  0.00           H  
ATOM   1754 1HB  LEU A 111      36.396  -1.128  16.839  1.00  0.00           H  
ATOM   1755 2HB  LEU A 111      36.947   0.536  16.626  1.00  0.00           H  
ATOM   1756  HG  LEU A 111      35.654   0.678  14.511  1.00  0.00           H  
ATOM   1757 1HD1 LEU A 111      34.067  -1.112  13.960  1.00  0.00           H  
ATOM   1758 2HD1 LEU A 111      35.752  -1.682  13.892  1.00  0.00           H  
ATOM   1759 3HD1 LEU A 111      34.725  -2.102  15.284  1.00  0.00           H  
ATOM   1760 1HD2 LEU A 111      33.430   0.689  15.588  1.00  0.00           H  
ATOM   1761 2HD2 LEU A 111      34.078  -0.277  16.937  1.00  0.00           H  
ATOM   1762 3HD2 LEU A 111      34.666   1.381  16.666  1.00  0.00           H  
ATOM   1763  N   LEU A 112      39.007   1.173  14.684  1.00  0.00           N  
ATOM   1764  CA  LEU A 112      39.450   2.227  13.779  1.00  0.00           C  
ATOM   1765  C   LEU A 112      40.409   1.684  12.728  1.00  0.00           C  
ATOM   1766  O   LEU A 112      40.335   2.054  11.556  1.00  0.00           O  
ATOM   1767  CB  LEU A 112      40.131   3.352  14.569  1.00  0.00           C  
ATOM   1768  CG  LEU A 112      39.210   4.184  15.470  1.00  0.00           C  
ATOM   1769  CD1 LEU A 112      40.048   5.132  16.317  1.00  0.00           C  
ATOM   1770  CD2 LEU A 112      38.216   4.951  14.611  1.00  0.00           C  
ATOM   1771  H   LEU A 112      39.265   1.221  15.659  1.00  0.00           H  
ATOM   1772  HA  LEU A 112      38.577   2.635  13.270  1.00  0.00           H  
ATOM   1773 1HB  LEU A 112      40.904   2.915  15.198  1.00  0.00           H  
ATOM   1774 2HB  LEU A 112      40.607   4.033  13.863  1.00  0.00           H  
ATOM   1775  HG  LEU A 112      38.669   3.522  16.147  1.00  0.00           H  
ATOM   1776 1HD1 LEU A 112      39.394   5.723  16.958  1.00  0.00           H  
ATOM   1777 2HD1 LEU A 112      40.736   4.555  16.935  1.00  0.00           H  
ATOM   1778 3HD1 LEU A 112      40.615   5.797  15.666  1.00  0.00           H  
ATOM   1779 1HD2 LEU A 112      37.561   5.542  15.252  1.00  0.00           H  
ATOM   1780 2HD2 LEU A 112      38.756   5.614  13.935  1.00  0.00           H  
ATOM   1781 3HD2 LEU A 112      37.619   4.249  14.030  1.00  0.00           H  
ATOM   1782  N   VAL A 113      41.309   0.805  13.153  1.00  0.00           N  
ATOM   1783  CA  VAL A 113      42.285   0.209  12.248  1.00  0.00           C  
ATOM   1784  C   VAL A 113      41.604  -0.657  11.197  1.00  0.00           C  
ATOM   1785  O   VAL A 113      41.981  -0.639  10.025  1.00  0.00           O  
ATOM   1786  CB  VAL A 113      43.294  -0.646  13.037  1.00  0.00           C  
ATOM   1787  CG1 VAL A 113      44.196  -1.419  12.087  1.00  0.00           C  
ATOM   1788  CG2 VAL A 113      44.117   0.243  13.958  1.00  0.00           C  
ATOM   1789  H   VAL A 113      41.318   0.542  14.128  1.00  0.00           H  
ATOM   1790  HA  VAL A 113      42.825   1.012  11.744  1.00  0.00           H  
ATOM   1791  HB  VAL A 113      42.749  -1.379  13.631  1.00  0.00           H  
ATOM   1792 1HG1 VAL A 113      44.903  -2.018  12.662  1.00  0.00           H  
ATOM   1793 2HG1 VAL A 113      43.589  -2.075  11.463  1.00  0.00           H  
ATOM   1794 3HG1 VAL A 113      44.744  -0.720  11.455  1.00  0.00           H  
ATOM   1795 1HG2 VAL A 113      44.828  -0.368  14.514  1.00  0.00           H  
ATOM   1796 2HG2 VAL A 113      44.658   0.980  13.364  1.00  0.00           H  
ATOM   1797 3HG2 VAL A 113      43.455   0.755  14.657  1.00  0.00           H  
ATOM   1798  N   GLU A 114      40.599  -1.415  11.622  1.00  0.00           N  
ATOM   1799  CA  GLU A 114      39.863  -2.290  10.717  1.00  0.00           C  
ATOM   1800  C   GLU A 114      39.109  -1.486   9.666  1.00  0.00           C  
ATOM   1801  O   GLU A 114      39.070  -1.861   8.494  1.00  0.00           O  
ATOM   1802  CB  GLU A 114      38.884  -3.167  11.501  1.00  0.00           C  
ATOM   1803  CG  GLU A 114      38.103  -4.155  10.647  1.00  0.00           C  
ATOM   1804  CD  GLU A 114      38.980  -5.191  10.000  1.00  0.00           C  
ATOM   1805  OE1 GLU A 114      40.071  -5.399  10.475  1.00  0.00           O  
ATOM   1806  OE2 GLU A 114      38.558  -5.776   9.030  1.00  0.00           O  
ATOM   1807  H   GLU A 114      40.338  -1.384  12.597  1.00  0.00           H  
ATOM   1808  HA  GLU A 114      40.576  -2.935  10.203  1.00  0.00           H  
ATOM   1809 1HB  GLU A 114      39.429  -3.735  12.256  1.00  0.00           H  
ATOM   1810 2HB  GLU A 114      38.166  -2.534  12.022  1.00  0.00           H  
ATOM   1811 1HG  GLU A 114      37.367  -4.659  11.274  1.00  0.00           H  
ATOM   1812 2HG  GLU A 114      37.566  -3.607   9.874  1.00  0.00           H  
ATOM   1813  N   VAL A 115      38.511  -0.379  10.091  1.00  0.00           N  
ATOM   1814  CA  VAL A 115      37.757   0.480   9.186  1.00  0.00           C  
ATOM   1815  C   VAL A 115      38.665   1.105   8.135  1.00  0.00           C  
ATOM   1816  O   VAL A 115      38.300   1.201   6.963  1.00  0.00           O  
ATOM   1817  CB  VAL A 115      37.047   1.596   9.976  1.00  0.00           C  
ATOM   1818  CG1 VAL A 115      36.416   2.602   9.025  1.00  0.00           C  
ATOM   1819  CG2 VAL A 115      35.997   0.991  10.896  1.00  0.00           C  
ATOM   1820  H   VAL A 115      38.580  -0.126  11.066  1.00  0.00           H  
ATOM   1821  HA  VAL A 115      37.003  -0.126   8.681  1.00  0.00           H  
ATOM   1822  HB  VAL A 115      37.786   2.134  10.570  1.00  0.00           H  
ATOM   1823 1HG1 VAL A 115      35.919   3.384   9.600  1.00  0.00           H  
ATOM   1824 2HG1 VAL A 115      37.191   3.049   8.402  1.00  0.00           H  
ATOM   1825 3HG1 VAL A 115      35.686   2.098   8.393  1.00  0.00           H  
ATOM   1826 1HG2 VAL A 115      35.500   1.786  11.451  1.00  0.00           H  
ATOM   1827 2HG2 VAL A 115      35.262   0.448  10.301  1.00  0.00           H  
ATOM   1828 3HG2 VAL A 115      36.477   0.306  11.594  1.00  0.00           H  
ATOM   1829  N   ALA A 116      39.849   1.529   8.560  1.00  0.00           N  
ATOM   1830  CA  ALA A 116      40.812   2.146   7.655  1.00  0.00           C  
ATOM   1831  C   ALA A 116      41.293   1.154   6.604  1.00  0.00           C  
ATOM   1832  O   ALA A 116      41.442   1.500   5.432  1.00  0.00           O  
ATOM   1833  CB  ALA A 116      41.993   2.703   8.437  1.00  0.00           C  
ATOM   1834  H   ALA A 116      40.089   1.422   9.535  1.00  0.00           H  
ATOM   1835  HA  ALA A 116      40.313   2.966   7.138  1.00  0.00           H  
ATOM   1836 1HB  ALA A 116      42.703   3.159   7.747  1.00  0.00           H  
ATOM   1837 2HB  ALA A 116      41.640   3.453   9.144  1.00  0.00           H  
ATOM   1838 3HB  ALA A 116      42.483   1.895   8.979  1.00  0.00           H  
ATOM   1839  N   LYS A 117      41.535  -0.081   7.029  1.00  0.00           N  
ATOM   1840  CA  LYS A 117      41.999  -1.126   6.124  1.00  0.00           C  
ATOM   1841  C   LYS A 117      40.946  -1.452   5.072  1.00  0.00           C  
ATOM   1842  O   LYS A 117      41.266  -1.651   3.900  1.00  0.00           O  
ATOM   1843  CB  LYS A 117      42.368  -2.387   6.907  1.00  0.00           C  
ATOM   1844  CG  LYS A 117      43.649  -2.269   7.722  1.00  0.00           C  
ATOM   1845  CD  LYS A 117      43.872  -3.503   8.584  1.00  0.00           C  
ATOM   1846  CE  LYS A 117      44.185  -4.724   7.732  1.00  0.00           C  
ATOM   1847  NZ  LYS A 117      44.483  -5.921   8.565  1.00  0.00           N  
ATOM   1848  H   LYS A 117      41.394  -0.302   8.004  1.00  0.00           H  
ATOM   1849  HA  LYS A 117      42.888  -0.765   5.605  1.00  0.00           H  
ATOM   1850 1HB  LYS A 117      41.558  -2.641   7.591  1.00  0.00           H  
ATOM   1851 2HB  LYS A 117      42.487  -3.222   6.216  1.00  0.00           H  
ATOM   1852 1HG  LYS A 117      44.499  -2.148   7.049  1.00  0.00           H  
ATOM   1853 2HG  LYS A 117      43.591  -1.392   8.366  1.00  0.00           H  
ATOM   1854 1HD  LYS A 117      44.702  -3.324   9.268  1.00  0.00           H  
ATOM   1855 2HD  LYS A 117      42.976  -3.702   9.172  1.00  0.00           H  
ATOM   1856 1HE  LYS A 117      43.335  -4.947   7.089  1.00  0.00           H  
ATOM   1857 2HE  LYS A 117      45.047  -4.515   7.099  1.00  0.00           H  
ATOM   1858 1HZ  LYS A 117      44.686  -6.708   7.964  1.00  0.00           H  
ATOM   1859 2HZ  LYS A 117      45.283  -5.732   9.153  1.00  0.00           H  
ATOM   1860 3HZ  LYS A 117      43.684  -6.137   9.143  1.00  0.00           H  
ATOM   1861  N   HIS A 118      39.689  -1.505   5.498  1.00  0.00           N  
ATOM   1862  CA  HIS A 118      38.586  -1.807   4.593  1.00  0.00           C  
ATOM   1863  C   HIS A 118      38.422  -0.717   3.541  1.00  0.00           C  
ATOM   1864  O   HIS A 118      38.177  -1.004   2.369  1.00  0.00           O  
ATOM   1865  CB  HIS A 118      37.277  -1.974   5.372  1.00  0.00           C  
ATOM   1866  CG  HIS A 118      36.112  -2.358   4.514  1.00  0.00           C  
ATOM   1867  ND1 HIS A 118      35.994  -3.604   3.933  1.00  0.00           N  
ATOM   1868  CD2 HIS A 118      35.013  -1.662   4.138  1.00  0.00           C  
ATOM   1869  CE1 HIS A 118      34.872  -3.656   3.237  1.00  0.00           C  
ATOM   1870  NE2 HIS A 118      34.259  -2.492   3.345  1.00  0.00           N  
ATOM   1871  H   HIS A 118      39.492  -1.332   6.473  1.00  0.00           H  
ATOM   1872  HA  HIS A 118      38.789  -2.741   4.071  1.00  0.00           H  
ATOM   1873 1HB  HIS A 118      37.405  -2.740   6.138  1.00  0.00           H  
ATOM   1874 2HB  HIS A 118      37.034  -1.041   5.879  1.00  0.00           H  
ATOM   1875  HD1 HIS A 118      36.606  -4.382   4.075  1.00  0.00           H  
ATOM   1876  HD2 HIS A 118      34.672  -0.648   4.347  1.00  0.00           H  
ATOM   1877  HE1 HIS A 118      34.594  -4.563   2.700  1.00  0.00           H  
ATOM   1878  N   ILE A 119      38.559   0.534   3.967  1.00  0.00           N  
ATOM   1879  CA  ILE A 119      38.426   1.670   3.062  1.00  0.00           C  
ATOM   1880  C   ILE A 119      39.528   1.668   2.010  1.00  0.00           C  
ATOM   1881  O   ILE A 119      39.281   1.954   0.838  1.00  0.00           O  
ATOM   1882  CB  ILE A 119      38.460   2.999   3.839  1.00  0.00           C  
ATOM   1883  CG1 ILE A 119      37.212   3.137   4.715  1.00  0.00           C  
ATOM   1884  CG2 ILE A 119      38.574   4.173   2.880  1.00  0.00           C  
ATOM   1885  CD1 ILE A 119      37.286   4.273   5.709  1.00  0.00           C  
ATOM   1886  H   ILE A 119      38.760   0.702   4.942  1.00  0.00           H  
ATOM   1887  HA  ILE A 119      37.467   1.594   2.551  1.00  0.00           H  
ATOM   1888  HB  ILE A 119      39.318   3.005   4.511  1.00  0.00           H  
ATOM   1889 1HG1 ILE A 119      36.339   3.293   4.082  1.00  0.00           H  
ATOM   1890 2HG1 ILE A 119      37.051   2.211   5.268  1.00  0.00           H  
ATOM   1891 1HG2 ILE A 119      38.596   5.104   3.446  1.00  0.00           H  
ATOM   1892 2HG2 ILE A 119      39.490   4.080   2.299  1.00  0.00           H  
ATOM   1893 3HG2 ILE A 119      37.716   4.178   2.207  1.00  0.00           H  
ATOM   1894 1HD1 ILE A 119      36.366   4.307   6.293  1.00  0.00           H  
ATOM   1895 2HD1 ILE A 119      38.134   4.118   6.377  1.00  0.00           H  
ATOM   1896 3HD1 ILE A 119      37.411   5.215   5.176  1.00  0.00           H  
ATOM   1897  N   ILE A 120      40.745   1.344   2.436  1.00  0.00           N  
ATOM   1898  CA  ILE A 120      41.887   1.305   1.531  1.00  0.00           C  
ATOM   1899  C   ILE A 120      41.720   0.216   0.479  1.00  0.00           C  
ATOM   1900  O   ILE A 120      42.040   0.417  -0.693  1.00  0.00           O  
ATOM   1901  CB  ILE A 120      43.196   1.073   2.308  1.00  0.00           C  
ATOM   1902  CG1 ILE A 120      43.469   2.244   3.255  1.00  0.00           C  
ATOM   1903  CG2 ILE A 120      44.358   0.879   1.347  1.00  0.00           C  
ATOM   1904  CD1 ILE A 120      43.620   3.574   2.554  1.00  0.00           C  
ATOM   1905  H   ILE A 120      40.881   1.119   3.411  1.00  0.00           H  
ATOM   1906  HA  ILE A 120      41.956   2.264   1.020  1.00  0.00           H  
ATOM   1907  HB  ILE A 120      43.097   0.182   2.928  1.00  0.00           H  
ATOM   1908 1HG1 ILE A 120      42.655   2.327   3.975  1.00  0.00           H  
ATOM   1909 2HG1 ILE A 120      44.383   2.051   3.818  1.00  0.00           H  
ATOM   1910 1HG2 ILE A 120      45.275   0.716   1.913  1.00  0.00           H  
ATOM   1911 2HG2 ILE A 120      44.165   0.014   0.713  1.00  0.00           H  
ATOM   1912 3HG2 ILE A 120      44.468   1.767   0.725  1.00  0.00           H  
ATOM   1913 1HD1 ILE A 120      43.812   4.354   3.291  1.00  0.00           H  
ATOM   1914 2HD1 ILE A 120      44.454   3.524   1.853  1.00  0.00           H  
ATOM   1915 3HD1 ILE A 120      42.704   3.805   2.012  1.00  0.00           H  
ATOM   1916  N   ASP A 121      41.217  -0.938   0.905  1.00  0.00           N  
ATOM   1917  CA  ASP A 121      41.006  -2.062   0.000  1.00  0.00           C  
ATOM   1918  C   ASP A 121      39.954  -1.733  -1.052  1.00  0.00           C  
ATOM   1919  O   ASP A 121      40.104  -2.080  -2.224  1.00  0.00           O  
ATOM   1920  CB  ASP A 121      40.582  -3.308   0.782  1.00  0.00           C  
ATOM   1921  CG  ASP A 121      40.509  -4.556  -0.087  1.00  0.00           C  
ATOM   1922  OD1 ASP A 121      41.488  -4.875  -0.719  1.00  0.00           O  
ATOM   1923  OD2 ASP A 121      39.474  -5.179  -0.111  1.00  0.00           O  
ATOM   1924  H   ASP A 121      40.975  -1.039   1.880  1.00  0.00           H  
ATOM   1925  HA  ASP A 121      41.945  -2.275  -0.512  1.00  0.00           H  
ATOM   1926 1HB  ASP A 121      41.290  -3.488   1.591  1.00  0.00           H  
ATOM   1927 2HB  ASP A 121      39.604  -3.139   1.233  1.00  0.00           H  
ATOM   1928  N   SER A 122      38.889  -1.062  -0.626  1.00  0.00           N  
ATOM   1929  CA  SER A 122      37.810  -0.684  -1.531  1.00  0.00           C  
ATOM   1930  C   SER A 122      38.294   0.306  -2.583  1.00  0.00           C  
ATOM   1931  O   SER A 122      37.929   0.209  -3.755  1.00  0.00           O  
ATOM   1932  CB  SER A 122      36.659  -0.082  -0.748  1.00  0.00           C  
ATOM   1933  OG  SER A 122      35.610   0.285  -1.601  1.00  0.00           O  
ATOM   1934  H   SER A 122      38.826  -0.808   0.349  1.00  0.00           H  
ATOM   1935  HA  SER A 122      37.457  -1.581  -2.042  1.00  0.00           H  
ATOM   1936 1HB  SER A 122      36.301  -0.804  -0.015  1.00  0.00           H  
ATOM   1937 2HB  SER A 122      37.010   0.793  -0.202  1.00  0.00           H  
ATOM   1938  HG  SER A 122      34.927   0.654  -1.036  1.00  0.00           H  
ATOM   1939  N   LEU A 123      39.117   1.258  -2.157  1.00  0.00           N  
ATOM   1940  CA  LEU A 123      39.653   2.268  -3.062  1.00  0.00           C  
ATOM   1941  C   LEU A 123      40.559   1.641  -4.114  1.00  0.00           C  
ATOM   1942  O   LEU A 123      40.519   2.017  -5.286  1.00  0.00           O  
ATOM   1943  CB  LEU A 123      40.433   3.327  -2.272  1.00  0.00           C  
ATOM   1944  CG  LEU A 123      39.591   4.238  -1.370  1.00  0.00           C  
ATOM   1945  CD1 LEU A 123      40.512   5.106  -0.523  1.00  0.00           C  
ATOM   1946  CD2 LEU A 123      38.670   5.092  -2.229  1.00  0.00           C  
ATOM   1947  H   LEU A 123      39.378   1.283  -1.182  1.00  0.00           H  
ATOM   1948  HA  LEU A 123      38.821   2.753  -3.571  1.00  0.00           H  
ATOM   1949 1HB  LEU A 123      41.164   2.822  -1.643  1.00  0.00           H  
ATOM   1950 2HB  LEU A 123      40.968   3.962  -2.978  1.00  0.00           H  
ATOM   1951  HG  LEU A 123      38.993   3.627  -0.693  1.00  0.00           H  
ATOM   1952 1HD1 LEU A 123      39.913   5.754   0.118  1.00  0.00           H  
ATOM   1953 2HD1 LEU A 123      41.145   4.470   0.095  1.00  0.00           H  
ATOM   1954 3HD1 LEU A 123      41.135   5.717  -1.175  1.00  0.00           H  
ATOM   1955 1HD2 LEU A 123      38.071   5.740  -1.587  1.00  0.00           H  
ATOM   1956 2HD2 LEU A 123      39.268   5.704  -2.905  1.00  0.00           H  
ATOM   1957 3HD2 LEU A 123      38.012   4.447  -2.810  1.00  0.00           H  
ATOM   1958  N   GLU A 124      41.376   0.683  -3.688  1.00  0.00           N  
ATOM   1959  CA  GLU A 124      42.294   0.002  -4.593  1.00  0.00           C  
ATOM   1960  C   GLU A 124      41.538  -0.799  -5.645  1.00  0.00           C  
ATOM   1961  O   GLU A 124      41.915  -0.814  -6.817  1.00  0.00           O  
ATOM   1962  CB  GLU A 124      43.229  -0.922  -3.809  1.00  0.00           C  
ATOM   1963  CG  GLU A 124      44.278  -1.623  -4.659  1.00  0.00           C  
ATOM   1964  CD  GLU A 124      45.233  -2.451  -3.845  1.00  0.00           C  
ATOM   1965  OE1 GLU A 124      45.473  -2.106  -2.713  1.00  0.00           O  
ATOM   1966  OE2 GLU A 124      45.723  -3.431  -4.356  1.00  0.00           O  
ATOM   1967  H   GLU A 124      41.360   0.421  -2.713  1.00  0.00           H  
ATOM   1968  HA  GLU A 124      42.895   0.753  -5.106  1.00  0.00           H  
ATOM   1969 1HB  GLU A 124      43.749  -0.348  -3.042  1.00  0.00           H  
ATOM   1970 2HB  GLU A 124      42.642  -1.688  -3.302  1.00  0.00           H  
ATOM   1971 1HG  GLU A 124      43.776  -2.270  -5.378  1.00  0.00           H  
ATOM   1972 2HG  GLU A 124      44.839  -0.874  -5.217  1.00  0.00           H  
ATOM   1973  N   ARG A 125      40.469  -1.464  -5.219  1.00  0.00           N  
ATOM   1974  CA  ARG A 125      39.657  -2.268  -6.124  1.00  0.00           C  
ATOM   1975  C   ARG A 125      38.978  -1.400  -7.176  1.00  0.00           C  
ATOM   1976  O   ARG A 125      38.904  -1.771  -8.347  1.00  0.00           O  
ATOM   1977  CB  ARG A 125      38.600  -3.041  -5.350  1.00  0.00           C  
ATOM   1978  CG  ARG A 125      39.137  -4.177  -4.494  1.00  0.00           C  
ATOM   1979  CD  ARG A 125      38.045  -4.901  -3.793  1.00  0.00           C  
ATOM   1980  NE  ARG A 125      38.559  -5.935  -2.910  1.00  0.00           N  
ATOM   1981  CZ  ARG A 125      38.891  -7.181  -3.302  1.00  0.00           C  
ATOM   1982  NH1 ARG A 125      38.756  -7.531  -4.562  1.00  0.00           N  
ATOM   1983  NH2 ARG A 125      39.351  -8.051  -2.420  1.00  0.00           N  
ATOM   1984  H   ARG A 125      40.213  -1.411  -4.243  1.00  0.00           H  
ATOM   1985  HA  ARG A 125      40.307  -2.981  -6.631  1.00  0.00           H  
ATOM   1986 1HB  ARG A 125      38.060  -2.361  -4.693  1.00  0.00           H  
ATOM   1987 2HB  ARG A 125      37.877  -3.466  -6.046  1.00  0.00           H  
ATOM   1988 1HG  ARG A 125      39.669  -4.889  -5.126  1.00  0.00           H  
ATOM   1989 2HG  ARG A 125      39.820  -3.777  -3.744  1.00  0.00           H  
ATOM   1990 1HD  ARG A 125      37.469  -4.197  -3.194  1.00  0.00           H  
ATOM   1991 2HD  ARG A 125      37.392  -5.372  -4.526  1.00  0.00           H  
ATOM   1992  HE  ARG A 125      38.677  -5.703  -1.933  1.00  0.00           H  
ATOM   1993 1HH1 ARG A 125      38.404  -6.865  -5.236  1.00  0.00           H  
ATOM   1994 2HH1 ARG A 125      39.004  -8.464  -4.856  1.00  0.00           H  
ATOM   1995 1HH2 ARG A 125      39.454  -7.782  -1.451  1.00  0.00           H  
ATOM   1996 2HH2 ARG A 125      39.599  -8.984  -2.714  1.00  0.00           H  
ATOM   1997  N   VAL A 126      38.483  -0.243  -6.751  1.00  0.00           N  
ATOM   1998  CA  VAL A 126      37.809   0.681  -7.655  1.00  0.00           C  
ATOM   1999  C   VAL A 126      38.770   1.221  -8.707  1.00  0.00           C  
ATOM   2000  O   VAL A 126      38.415   1.348  -9.879  1.00  0.00           O  
ATOM   2001  CB  VAL A 126      37.204   1.856  -6.864  1.00  0.00           C  
ATOM   2002  CG1 VAL A 126      36.666   2.916  -7.814  1.00  0.00           C  
ATOM   2003  CG2 VAL A 126      36.105   1.349  -5.943  1.00  0.00           C  
ATOM   2004  H   VAL A 126      38.576   0.003  -5.776  1.00  0.00           H  
ATOM   2005  HA  VAL A 126      37.003   0.146  -8.159  1.00  0.00           H  
ATOM   2006  HB  VAL A 126      37.989   2.325  -6.271  1.00  0.00           H  
ATOM   2007 1HG1 VAL A 126      36.243   3.740  -7.238  1.00  0.00           H  
ATOM   2008 2HG1 VAL A 126      37.477   3.290  -8.439  1.00  0.00           H  
ATOM   2009 3HG1 VAL A 126      35.892   2.480  -8.445  1.00  0.00           H  
ATOM   2010 1HG2 VAL A 126      35.682   2.185  -5.387  1.00  0.00           H  
ATOM   2011 2HG2 VAL A 126      35.323   0.875  -6.537  1.00  0.00           H  
ATOM   2012 3HG2 VAL A 126      36.521   0.623  -5.245  1.00  0.00           H  
ATOM   2013  N   ALA A 127      39.988   1.537  -8.282  1.00  0.00           N  
ATOM   2014  CA  ALA A 127      41.003   2.064  -9.186  1.00  0.00           C  
ATOM   2015  C   ALA A 127      41.392   1.033 -10.238  1.00  0.00           C  
ATOM   2016  O   ALA A 127      41.571   1.365 -11.410  1.00  0.00           O  
ATOM   2017  CB  ALA A 127      42.229   2.510  -8.403  1.00  0.00           C  
ATOM   2018  H   ALA A 127      40.217   1.409  -7.307  1.00  0.00           H  
ATOM   2019  HA  ALA A 127      40.581   2.926  -9.703  1.00  0.00           H  
ATOM   2020 1HB  ALA A 127      42.978   2.901  -9.092  1.00  0.00           H  
ATOM   2021 2HB  ALA A 127      41.946   3.289  -7.695  1.00  0.00           H  
ATOM   2022 3HB  ALA A 127      42.643   1.661  -7.862  1.00  0.00           H  
ATOM   2023  N   LYS A 128      41.521  -0.219  -9.813  1.00  0.00           N  
ATOM   2024  CA  LYS A 128      41.889  -1.302 -10.717  1.00  0.00           C  
ATOM   2025  C   LYS A 128      40.812  -1.531 -11.769  1.00  0.00           C  
ATOM   2026  O   LYS A 128      41.114  -1.757 -12.941  1.00  0.00           O  
ATOM   2027  CB  LYS A 128      42.142  -2.591  -9.934  1.00  0.00           C  
ATOM   2028  CG  LYS A 128      42.571  -3.774 -10.791  1.00  0.00           C  
ATOM   2029  CD  LYS A 128      42.925  -4.979  -9.933  1.00  0.00           C  
ATOM   2030  CE  LYS A 128      41.679  -5.634  -9.355  1.00  0.00           C  
ATOM   2031  NZ  LYS A 128      40.883  -6.335 -10.399  1.00  0.00           N  
ATOM   2032  H   LYS A 128      41.360  -0.427  -8.838  1.00  0.00           H  
ATOM   2033  HA  LYS A 128      42.807  -1.023 -11.235  1.00  0.00           H  
ATOM   2034 1HB  LYS A 128      42.919  -2.418  -9.189  1.00  0.00           H  
ATOM   2035 2HB  LYS A 128      41.235  -2.876  -9.400  1.00  0.00           H  
ATOM   2036 1HG  LYS A 128      41.760  -4.047 -11.468  1.00  0.00           H  
ATOM   2037 2HG  LYS A 128      43.439  -3.496 -11.387  1.00  0.00           H  
ATOM   2038 1HD  LYS A 128      43.463  -5.711 -10.537  1.00  0.00           H  
ATOM   2039 2HD  LYS A 128      43.571  -4.665  -9.114  1.00  0.00           H  
ATOM   2040 1HE  LYS A 128      41.968  -6.355  -8.591  1.00  0.00           H  
ATOM   2041 2HE  LYS A 128      41.052  -4.875  -8.888  1.00  0.00           H  
ATOM   2042 1HZ  LYS A 128      40.067  -6.754  -9.977  1.00  0.00           H  
ATOM   2043 2HZ  LYS A 128      40.593  -5.671 -11.104  1.00  0.00           H  
ATOM   2044 3HZ  LYS A 128      41.448  -7.054 -10.827  1.00  0.00           H  
ATOM   2045  N   ARG A 129      39.554  -1.471 -11.344  1.00  0.00           N  
ATOM   2046  CA  ARG A 129      38.429  -1.672 -12.248  1.00  0.00           C  
ATOM   2047  C   ARG A 129      38.364  -0.572 -13.300  1.00  0.00           C  
ATOM   2048  O   ARG A 129      38.094  -0.836 -14.472  1.00  0.00           O  
ATOM   2049  CB  ARG A 129      37.120  -1.707 -11.473  1.00  0.00           C  
ATOM   2050  CG  ARG A 129      35.885  -1.986 -12.316  1.00  0.00           C  
ATOM   2051  CD  ARG A 129      34.661  -2.081 -11.481  1.00  0.00           C  
ATOM   2052  NE  ARG A 129      34.338  -0.813 -10.845  1.00  0.00           N  
ATOM   2053  CZ  ARG A 129      33.482  -0.670  -9.815  1.00  0.00           C  
ATOM   2054  NH1 ARG A 129      32.872  -1.723  -9.316  1.00  0.00           N  
ATOM   2055  NH2 ARG A 129      33.255   0.528  -9.306  1.00  0.00           N  
ATOM   2056  H   ARG A 129      39.373  -1.281 -10.369  1.00  0.00           H  
ATOM   2057  HA  ARG A 129      38.559  -2.629 -12.755  1.00  0.00           H  
ATOM   2058 1HB  ARG A 129      37.174  -2.476 -10.703  1.00  0.00           H  
ATOM   2059 2HB  ARG A 129      36.968  -0.751 -10.972  1.00  0.00           H  
ATOM   2060 1HG  ARG A 129      35.747  -1.180 -13.037  1.00  0.00           H  
ATOM   2061 2HG  ARG A 129      36.013  -2.930 -12.847  1.00  0.00           H  
ATOM   2062 1HD  ARG A 129      33.817  -2.374 -12.105  1.00  0.00           H  
ATOM   2063 2HD  ARG A 129      34.810  -2.825 -10.700  1.00  0.00           H  
ATOM   2064  HE  ARG A 129      34.787   0.019 -11.202  1.00  0.00           H  
ATOM   2065 1HH1 ARG A 129      33.045  -2.639  -9.705  1.00  0.00           H  
ATOM   2066 2HH1 ARG A 129      32.231  -1.615  -8.544  1.00  0.00           H  
ATOM   2067 1HH2 ARG A 129      33.724   1.337  -9.690  1.00  0.00           H  
ATOM   2068 2HH2 ARG A 129      32.614   0.635  -8.534  1.00  0.00           H  
ATOM   2069  N   VAL A 130      38.613   0.662 -12.875  1.00  0.00           N  
ATOM   2070  CA  VAL A 130      38.583   1.805 -13.779  1.00  0.00           C  
ATOM   2071  C   VAL A 130      39.681   1.703 -14.831  1.00  0.00           C  
ATOM   2072  O   VAL A 130      39.461   2.009 -16.003  1.00  0.00           O  
ATOM   2073  CB  VAL A 130      38.753   3.116 -12.988  1.00  0.00           C  
ATOM   2074  CG1 VAL A 130      38.912   4.294 -13.938  1.00  0.00           C  
ATOM   2075  CG2 VAL A 130      37.560   3.323 -12.068  1.00  0.00           C  
ATOM   2076  H   VAL A 130      38.829   0.812 -11.900  1.00  0.00           H  
ATOM   2077  HA  VAL A 130      37.616   1.822 -14.283  1.00  0.00           H  
ATOM   2078  HB  VAL A 130      39.665   3.056 -12.395  1.00  0.00           H  
ATOM   2079 1HG1 VAL A 130      39.031   5.212 -13.363  1.00  0.00           H  
ATOM   2080 2HG1 VAL A 130      39.792   4.141 -14.563  1.00  0.00           H  
ATOM   2081 3HG1 VAL A 130      38.027   4.374 -14.570  1.00  0.00           H  
ATOM   2082 1HG2 VAL A 130      37.687   4.252 -11.511  1.00  0.00           H  
ATOM   2083 2HG2 VAL A 130      36.647   3.377 -12.661  1.00  0.00           H  
ATOM   2084 3HG2 VAL A 130      37.490   2.489 -11.369  1.00  0.00           H  
ATOM   2085  N   LEU A 131      40.863   1.272 -14.406  1.00  0.00           N  
ATOM   2086  CA  LEU A 131      41.997   1.129 -15.310  1.00  0.00           C  
ATOM   2087  C   LEU A 131      41.669   0.187 -16.461  1.00  0.00           C  
ATOM   2088  O   LEU A 131      41.938   0.493 -17.623  1.00  0.00           O  
ATOM   2089  CB  LEU A 131      43.221   0.607 -14.546  1.00  0.00           C  
ATOM   2090  CG  LEU A 131      43.859   1.592 -13.559  1.00  0.00           C  
ATOM   2091  CD1 LEU A 131      44.923   0.874 -12.741  1.00  0.00           C  
ATOM   2092  CD2 LEU A 131      44.456   2.763 -14.326  1.00  0.00           C  
ATOM   2093  H   LEU A 131      40.979   1.037 -13.431  1.00  0.00           H  
ATOM   2094  HA  LEU A 131      42.234   2.108 -15.725  1.00  0.00           H  
ATOM   2095 1HB  LEU A 131      42.928  -0.280 -13.986  1.00  0.00           H  
ATOM   2096 2HB  LEU A 131      43.984   0.319 -15.269  1.00  0.00           H  
ATOM   2097  HG  LEU A 131      43.099   1.960 -12.869  1.00  0.00           H  
ATOM   2098 1HD1 LEU A 131      45.377   1.574 -12.039  1.00  0.00           H  
ATOM   2099 2HD1 LEU A 131      44.465   0.054 -12.188  1.00  0.00           H  
ATOM   2100 3HD1 LEU A 131      45.690   0.480 -13.407  1.00  0.00           H  
ATOM   2101 1HD2 LEU A 131      44.910   3.464 -13.624  1.00  0.00           H  
ATOM   2102 2HD2 LEU A 131      45.217   2.397 -15.015  1.00  0.00           H  
ATOM   2103 3HD2 LEU A 131      43.671   3.269 -14.888  1.00  0.00           H  
ATOM   2104  N   GLU A 132      41.086  -0.961 -16.132  1.00  0.00           N  
ATOM   2105  CA  GLU A 132      40.720  -1.950 -17.138  1.00  0.00           C  
ATOM   2106  C   GLU A 132      39.775  -1.358 -18.175  1.00  0.00           C  
ATOM   2107  O   GLU A 132      39.754  -1.790 -19.328  1.00  0.00           O  
ATOM   2108  CB  GLU A 132      40.069  -3.167 -16.477  1.00  0.00           C  
ATOM   2109  CG  GLU A 132      41.022  -4.016 -15.646  1.00  0.00           C  
ATOM   2110  CD  GLU A 132      40.339  -5.175 -14.975  1.00  0.00           C  
ATOM   2111  OE1 GLU A 132      39.137  -5.260 -15.057  1.00  0.00           O  
ATOM   2112  OE2 GLU A 132      41.020  -5.976 -14.380  1.00  0.00           O  
ATOM   2113  H   GLU A 132      40.892  -1.153 -15.160  1.00  0.00           H  
ATOM   2114  HA  GLU A 132      41.626  -2.274 -17.651  1.00  0.00           H  
ATOM   2115 1HB  GLU A 132      39.260  -2.838 -15.826  1.00  0.00           H  
ATOM   2116 2HB  GLU A 132      39.633  -3.808 -17.244  1.00  0.00           H  
ATOM   2117 1HG  GLU A 132      41.810  -4.399 -16.294  1.00  0.00           H  
ATOM   2118 2HG  GLU A 132      41.486  -3.386 -14.889  1.00  0.00           H  
ATOM   2119  N   HIS A 133      38.985  -0.367 -17.782  1.00  0.00           N  
ATOM   2120  CA  HIS A 133      37.893   0.073 -18.644  1.00  0.00           C  
ATOM   2121  C   HIS A 133      38.303   1.325 -19.457  1.00  0.00           C  
ATOM   2122  O   HIS A 133      37.627   1.705 -20.413  1.00  0.00           O  
ATOM   2123  CB  HIS A 133      36.641   0.371 -17.812  1.00  0.00           C  
ATOM   2124  CG  HIS A 133      36.071  -0.834 -17.130  1.00  0.00           C  
ATOM   2125  ND1 HIS A 133      35.104  -0.746 -16.151  1.00  0.00           N  
ATOM   2126  CD2 HIS A 133      36.333  -2.153 -17.284  1.00  0.00           C  
ATOM   2127  CE1 HIS A 133      34.794  -1.961 -15.733  1.00  0.00           C  
ATOM   2128  NE2 HIS A 133      35.526  -2.831 -16.404  1.00  0.00           N  
ATOM   2129  H   HIS A 133      39.152   0.070 -16.887  1.00  0.00           H  
ATOM   2130  HA  HIS A 133      37.647  -0.718 -19.352  1.00  0.00           H  
ATOM   2131 1HB  HIS A 133      36.879   1.114 -17.050  1.00  0.00           H  
ATOM   2132 2HB  HIS A 133      35.870   0.796 -18.455  1.00  0.00           H  
ATOM   2133  HD2 HIS A 133      37.050  -2.594 -17.976  1.00  0.00           H  
ATOM   2134  HE1 HIS A 133      34.059  -2.203 -14.965  1.00  0.00           H  
ATOM   2135  HE2 HIS A 133      35.500  -3.835 -16.293  1.00  0.00           H  
ATOM   2136  N   SER A 134      39.421   1.963 -19.067  1.00  0.00           N  
ATOM   2137  CA  SER A 134      39.843   3.268 -19.624  1.00  0.00           C  
ATOM   2138  C   SER A 134      40.925   3.133 -20.702  1.00  0.00           C  
ATOM   2139  O   SER A 134      41.656   2.143 -20.741  1.00  0.00           O  
ATOM   2140  CB  SER A 134      40.355   4.162 -18.511  1.00  0.00           C  
ATOM   2141  OG  SER A 134      40.838   5.374 -19.023  1.00  0.00           O  
ATOM   2142  H   SER A 134      40.008   1.541 -18.361  1.00  0.00           H  
ATOM   2143  HA  SER A 134      38.977   3.743 -20.087  1.00  0.00           H  
ATOM   2144 1HB  SER A 134      39.551   4.358 -17.803  1.00  0.00           H  
ATOM   2145 2HB  SER A 134      41.150   3.650 -17.970  1.00  0.00           H  
ATOM   2146  HG  SER A 134      40.841   5.989 -18.286  1.00  0.00           H  
ATOM   2147  N   ASN A 135      41.020   4.139 -21.578  1.00  0.00           N  
ATOM   2148  CA  ASN A 135      42.049   4.180 -22.625  1.00  0.00           C  
ATOM   2149  C   ASN A 135      42.849   5.485 -22.612  1.00  0.00           C  
ATOM   2150  O   ASN A 135      43.569   5.792 -23.562  1.00  0.00           O  
ATOM   2151  CB  ASN A 135      41.419   3.965 -23.989  1.00  0.00           C  
ATOM   2152  CG  ASN A 135      40.457   5.059 -24.360  1.00  0.00           C  
ATOM   2153  OD1 ASN A 135      39.983   5.805 -23.496  1.00  0.00           O  
ATOM   2154  ND2 ASN A 135      40.158   5.168 -25.629  1.00  0.00           N  
ATOM   2155  H   ASN A 135      40.362   4.903 -21.523  1.00  0.00           H  
ATOM   2156  HA  ASN A 135      42.763   3.376 -22.441  1.00  0.00           H  
ATOM   2157 1HB  ASN A 135      42.202   3.913 -24.747  1.00  0.00           H  
ATOM   2158 2HB  ASN A 135      40.890   3.012 -23.999  1.00  0.00           H  
ATOM   2159 1HD2 ASN A 135      39.522   5.878 -25.934  1.00  0.00           H  
ATOM   2160 2HD2 ASN A 135      40.564   4.542 -26.294  1.00  0.00           H  
ATOM   2161  N   SER A 136      42.727   6.258 -21.536  1.00  0.00           N  
ATOM   2162  CA  SER A 136      43.434   7.536 -21.441  1.00  0.00           C  
ATOM   2163  C   SER A 136      44.539   7.530 -20.387  1.00  0.00           C  
ATOM   2164  O   SER A 136      44.272   7.384 -19.194  1.00  0.00           O  
ATOM   2165  CB  SER A 136      42.446   8.643 -21.127  1.00  0.00           C  
ATOM   2166  OG  SER A 136      43.105   9.867 -20.947  1.00  0.00           O  
ATOM   2167  H   SER A 136      42.136   5.953 -20.776  1.00  0.00           H  
ATOM   2168  HA  SER A 136      43.903   7.745 -22.404  1.00  0.00           H  
ATOM   2169 1HB  SER A 136      41.727   8.730 -21.942  1.00  0.00           H  
ATOM   2170 2HB  SER A 136      41.890   8.390 -20.226  1.00  0.00           H  
ATOM   2171  HG  SER A 136      42.438  10.547 -21.072  1.00  0.00           H  
ATOM   2172  N   LYS A 137      45.855   7.668 -20.558  1.00  0.00           N  
ATOM   2173  CA  LYS A 137      46.968   7.682 -19.617  1.00  0.00           C  
ATOM   2174  C   LYS A 137      46.748   8.781 -18.575  1.00  0.00           C  
ATOM   2175  O   LYS A 137      47.005   8.584 -17.387  1.00  0.00           O  
ATOM   2176  CB  LYS A 137      48.295   7.891 -20.348  1.00  0.00           C  
ATOM   2177  CG  LYS A 137      48.461   9.271 -20.969  1.00  0.00           C  
ATOM   2178  CD  LYS A 137      49.785   9.389 -21.709  1.00  0.00           C  
ATOM   2179  CE  LYS A 137      49.973  10.783 -22.291  1.00  0.00           C  
ATOM   2180  NZ  LYS A 137      51.250  10.904 -23.044  1.00  0.00           N  
ATOM   2181  H   LYS A 137      46.220   7.790 -21.492  1.00  0.00           H  
ATOM   2182  HA  LYS A 137      47.000   6.720 -19.105  1.00  0.00           H  
ATOM   2183 1HB  LYS A 137      49.121   7.736 -19.653  1.00  0.00           H  
ATOM   2184 2HB  LYS A 137      48.393   7.152 -21.143  1.00  0.00           H  
ATOM   2185 1HG  LYS A 137      47.645   9.456 -21.669  1.00  0.00           H  
ATOM   2186 2HG  LYS A 137      48.423  10.029 -20.187  1.00  0.00           H  
ATOM   2187 1HD  LYS A 137      50.606   9.177 -21.023  1.00  0.00           H  
ATOM   2188 2HD  LYS A 137      49.815   8.661 -22.519  1.00  0.00           H  
ATOM   2189 1HE  LYS A 137      49.146  11.011 -22.962  1.00  0.00           H  
ATOM   2190 2HE  LYS A 137      49.970  11.517 -21.485  1.00  0.00           H  
ATOM   2191 1HZ  LYS A 137      51.337  11.840 -23.413  1.00  0.00           H  
ATOM   2192 2HZ  LYS A 137      52.026  10.712 -22.426  1.00  0.00           H  
ATOM   2193 3HZ  LYS A 137      51.256  10.241 -23.806  1.00  0.00           H  
ATOM   2194  N   SER A 138      46.273   9.919 -19.058  1.00  0.00           N  
ATOM   2195  CA  SER A 138      45.903  11.069 -18.242  1.00  0.00           C  
ATOM   2196  C   SER A 138      44.869  10.688 -17.190  1.00  0.00           C  
ATOM   2197  O   SER A 138      45.003  11.041 -16.018  1.00  0.00           O  
ATOM   2198  CB  SER A 138      45.359  12.179 -19.120  1.00  0.00           C  
ATOM   2199  OG  SER A 138      46.354  12.681 -19.969  1.00  0.00           O  
ATOM   2200  H   SER A 138      46.151  10.017 -20.056  1.00  0.00           H  
ATOM   2201  HA  SER A 138      46.795  11.431 -17.730  1.00  0.00           H  
ATOM   2202 1HB  SER A 138      44.528  11.798 -19.714  1.00  0.00           H  
ATOM   2203 2HB  SER A 138      44.972  12.982 -18.494  1.00  0.00           H  
ATOM   2204  HG  SER A 138      45.936  13.372 -20.488  1.00  0.00           H  
ATOM   2205  N   GLU A 139      43.838   9.966 -17.615  1.00  0.00           N  
ATOM   2206  CA  GLU A 139      42.779   9.535 -16.710  1.00  0.00           C  
ATOM   2207  C   GLU A 139      43.311   8.570 -15.659  1.00  0.00           C  
ATOM   2208  O   GLU A 139      42.942   8.648 -14.487  1.00  0.00           O  
ATOM   2209  CB  GLU A 139      41.643   8.874 -17.494  1.00  0.00           C  
ATOM   2210  CG  GLU A 139      40.452   8.457 -16.644  1.00  0.00           C  
ATOM   2211  CD  GLU A 139      39.320   7.893 -17.458  1.00  0.00           C  
ATOM   2212  OE1 GLU A 139      39.443   7.847 -18.658  1.00  0.00           O  
ATOM   2213  OE2 GLU A 139      38.332   7.510 -16.879  1.00  0.00           O  
ATOM   2214  H   GLU A 139      43.786   9.709 -18.590  1.00  0.00           H  
ATOM   2215  HA  GLU A 139      42.385  10.412 -16.196  1.00  0.00           H  
ATOM   2216 1HB  GLU A 139      41.283   9.561 -18.261  1.00  0.00           H  
ATOM   2217 2HB  GLU A 139      42.020   7.986 -18.001  1.00  0.00           H  
ATOM   2218 1HG  GLU A 139      40.777   7.704 -15.926  1.00  0.00           H  
ATOM   2219 2HG  GLU A 139      40.096   9.322 -16.086  1.00  0.00           H  
ATOM   2220  N   VAL A 140      44.180   7.660 -16.084  1.00  0.00           N  
ATOM   2221  CA  VAL A 140      44.765   6.678 -15.179  1.00  0.00           C  
ATOM   2222  C   VAL A 140      45.639   7.349 -14.128  1.00  0.00           C  
ATOM   2223  O   VAL A 140      45.617   6.972 -12.956  1.00  0.00           O  
ATOM   2224  CB  VAL A 140      45.608   5.659 -15.969  1.00  0.00           C  
ATOM   2225  CG1 VAL A 140      46.371   4.749 -15.018  1.00  0.00           C  
ATOM   2226  CG2 VAL A 140      44.710   4.846 -16.889  1.00  0.00           C  
ATOM   2227  H   VAL A 140      44.442   7.648 -17.059  1.00  0.00           H  
ATOM   2228  HA  VAL A 140      43.957   6.148 -14.674  1.00  0.00           H  
ATOM   2229  HB  VAL A 140      46.347   6.196 -16.563  1.00  0.00           H  
ATOM   2230 1HG1 VAL A 140      46.962   4.035 -15.593  1.00  0.00           H  
ATOM   2231 2HG1 VAL A 140      47.034   5.348 -14.394  1.00  0.00           H  
ATOM   2232 3HG1 VAL A 140      45.666   4.209 -14.386  1.00  0.00           H  
ATOM   2233 1HG2 VAL A 140      45.313   4.129 -17.444  1.00  0.00           H  
ATOM   2234 2HG2 VAL A 140      43.967   4.314 -16.295  1.00  0.00           H  
ATOM   2235 3HG2 VAL A 140      44.205   5.514 -17.587  1.00  0.00           H  
ATOM   2236  N   ASP A 141      46.408   8.345 -14.553  1.00  0.00           N  
ATOM   2237  CA  ASP A 141      47.292   9.071 -13.648  1.00  0.00           C  
ATOM   2238  C   ASP A 141      46.497   9.834 -12.597  1.00  0.00           C  
ATOM   2239  O   ASP A 141      46.872   9.869 -11.425  1.00  0.00           O  
ATOM   2240  CB  ASP A 141      48.180  10.043 -14.429  1.00  0.00           C  
ATOM   2241  CG  ASP A 141      49.250   9.337 -15.251  1.00  0.00           C  
ATOM   2242  OD1 ASP A 141      49.836   8.405 -14.753  1.00  0.00           O  
ATOM   2243  OD2 ASP A 141      49.472   9.737 -16.369  1.00  0.00           O  
ATOM   2244  H   ASP A 141      46.380   8.607 -15.528  1.00  0.00           H  
ATOM   2245  HA  ASP A 141      47.930   8.350 -13.136  1.00  0.00           H  
ATOM   2246 1HB  ASP A 141      47.563  10.641 -15.100  1.00  0.00           H  
ATOM   2247 2HB  ASP A 141      48.668  10.728 -13.735  1.00  0.00           H  
ATOM   2248  N   ARG A 142      45.396  10.445 -13.022  1.00  0.00           N  
ATOM   2249  CA  ARG A 142      44.545  11.209 -12.117  1.00  0.00           C  
ATOM   2250  C   ARG A 142      43.911  10.308 -11.066  1.00  0.00           C  
ATOM   2251  O   ARG A 142      43.821  10.673  -9.894  1.00  0.00           O  
ATOM   2252  CB  ARG A 142      43.450  11.929 -12.891  1.00  0.00           C  
ATOM   2253  CG  ARG A 142      42.512  12.769 -12.039  1.00  0.00           C  
ATOM   2254  CD  ARG A 142      43.228  13.889 -11.375  1.00  0.00           C  
ATOM   2255  NE  ARG A 142      42.326  14.721 -10.595  1.00  0.00           N  
ATOM   2256  CZ  ARG A 142      42.722  15.687  -9.743  1.00  0.00           C  
ATOM   2257  NH1 ARG A 142      44.003  15.929  -9.573  1.00  0.00           N  
ATOM   2258  NH2 ARG A 142      41.823  16.391  -9.078  1.00  0.00           N  
ATOM   2259  H   ARG A 142      45.142  10.379 -13.997  1.00  0.00           H  
ATOM   2260  HA  ARG A 142      45.160  11.954 -11.610  1.00  0.00           H  
ATOM   2261 1HB  ARG A 142      43.901  12.587 -13.632  1.00  0.00           H  
ATOM   2262 2HB  ARG A 142      42.844  11.199 -13.427  1.00  0.00           H  
ATOM   2263 1HG  ARG A 142      41.727  13.189 -12.668  1.00  0.00           H  
ATOM   2264 2HG  ARG A 142      42.062  12.143 -11.267  1.00  0.00           H  
ATOM   2265 1HD  ARG A 142      43.987  13.488 -10.705  1.00  0.00           H  
ATOM   2266 2HD  ARG A 142      43.703  14.515 -12.129  1.00  0.00           H  
ATOM   2267  HE  ARG A 142      41.333  14.564 -10.699  1.00  0.00           H  
ATOM   2268 1HH1 ARG A 142      44.691  15.391 -10.081  1.00  0.00           H  
ATOM   2269 2HH1 ARG A 142      44.300  16.653  -8.935  1.00  0.00           H  
ATOM   2270 1HH2 ARG A 142      40.838  16.205  -9.209  1.00  0.00           H  
ATOM   2271 2HH2 ARG A 142      42.119  17.115  -8.440  1.00  0.00           H  
ATOM   2272  N   ILE A 143      43.472   9.128 -11.491  1.00  0.00           N  
ATOM   2273  CA  ILE A 143      42.845   8.172 -10.586  1.00  0.00           C  
ATOM   2274  C   ILE A 143      43.831   7.680  -9.535  1.00  0.00           C  
ATOM   2275  O   ILE A 143      43.483   7.534  -8.363  1.00  0.00           O  
ATOM   2276  CB  ILE A 143      42.280   6.969 -11.363  1.00  0.00           C  
ATOM   2277  CG1 ILE A 143      41.165   7.421 -12.310  1.00  0.00           C  
ATOM   2278  CG2 ILE A 143      41.768   5.908 -10.402  1.00  0.00           C  
ATOM   2279  CD1 ILE A 143      39.991   8.065 -11.608  1.00  0.00           C  
ATOM   2280  H   ILE A 143      43.575   8.887 -12.466  1.00  0.00           H  
ATOM   2281  HA  ILE A 143      42.022   8.669 -10.074  1.00  0.00           H  
ATOM   2282  HB  ILE A 143      43.064   6.536 -11.984  1.00  0.00           H  
ATOM   2283 1HG1 ILE A 143      41.566   8.135 -13.029  1.00  0.00           H  
ATOM   2284 2HG1 ILE A 143      40.795   6.564 -12.873  1.00  0.00           H  
ATOM   2285 1HG2 ILE A 143      41.372   5.065 -10.967  1.00  0.00           H  
ATOM   2286 2HG2 ILE A 143      42.586   5.566  -9.768  1.00  0.00           H  
ATOM   2287 3HG2 ILE A 143      40.979   6.330  -9.779  1.00  0.00           H  
ATOM   2288 1HD1 ILE A 143      39.243   8.358 -12.344  1.00  0.00           H  
ATOM   2289 2HD1 ILE A 143      39.552   7.355 -10.907  1.00  0.00           H  
ATOM   2290 3HD1 ILE A 143      40.331   8.947 -11.066  1.00  0.00           H  
ATOM   2291  N   VAL A 144      45.064   7.425  -9.960  1.00  0.00           N  
ATOM   2292  CA  VAL A 144      46.103   6.948  -9.055  1.00  0.00           C  
ATOM   2293  C   VAL A 144      46.441   7.997  -8.004  1.00  0.00           C  
ATOM   2294  O   VAL A 144      46.637   7.675  -6.832  1.00  0.00           O  
ATOM   2295  CB  VAL A 144      47.376   6.588  -9.844  1.00  0.00           C  
ATOM   2296  CG1 VAL A 144      48.520   6.271  -8.894  1.00  0.00           C  
ATOM   2297  CG2 VAL A 144      47.097   5.409 -10.765  1.00  0.00           C  
ATOM   2298  H   VAL A 144      45.287   7.565 -10.935  1.00  0.00           H  
ATOM   2299  HA  VAL A 144      45.738   6.052  -8.551  1.00  0.00           H  
ATOM   2300  HB  VAL A 144      47.680   7.450 -10.438  1.00  0.00           H  
ATOM   2301 1HG1 VAL A 144      49.412   6.019  -9.468  1.00  0.00           H  
ATOM   2302 2HG1 VAL A 144      48.726   7.140  -8.269  1.00  0.00           H  
ATOM   2303 3HG1 VAL A 144      48.246   5.426  -8.262  1.00  0.00           H  
ATOM   2304 1HG2 VAL A 144      48.001   5.161 -11.321  1.00  0.00           H  
ATOM   2305 2HG2 VAL A 144      46.787   4.549 -10.172  1.00  0.00           H  
ATOM   2306 3HG2 VAL A 144      46.303   5.673 -11.464  1.00  0.00           H  
ATOM   2307  N   GLU A 145      46.508   9.254  -8.429  1.00  0.00           N  
ATOM   2308  CA  GLU A 145      46.823  10.353  -7.524  1.00  0.00           C  
ATOM   2309  C   GLU A 145      45.735  10.530  -6.472  1.00  0.00           C  
ATOM   2310  O   GLU A 145      46.025  10.773  -5.300  1.00  0.00           O  
ATOM   2311  CB  GLU A 145      47.004  11.654  -8.308  1.00  0.00           C  
ATOM   2312  CG  GLU A 145      48.254  11.697  -9.176  1.00  0.00           C  
ATOM   2313  CD  GLU A 145      48.362  12.959  -9.986  1.00  0.00           C  
ATOM   2314  OE1 GLU A 145      47.345  13.473 -10.388  1.00  0.00           O  
ATOM   2315  OE2 GLU A 145      49.462  13.410 -10.203  1.00  0.00           O  
ATOM   2316  H   GLU A 145      46.336   9.453  -9.404  1.00  0.00           H  
ATOM   2317  HA  GLU A 145      47.757  10.122  -7.011  1.00  0.00           H  
ATOM   2318 1HB  GLU A 145      46.142  11.812  -8.956  1.00  0.00           H  
ATOM   2319 2HB  GLU A 145      47.050  12.494  -7.615  1.00  0.00           H  
ATOM   2320 1HG  GLU A 145      49.132  11.614  -8.535  1.00  0.00           H  
ATOM   2321 2HG  GLU A 145      48.247  10.839  -9.848  1.00  0.00           H  
ATOM   2322  N   LEU A 146      44.482  10.407  -6.898  1.00  0.00           N  
ATOM   2323  CA  LEU A 146      43.348  10.553  -5.993  1.00  0.00           C  
ATOM   2324  C   LEU A 146      43.338   9.451  -4.941  1.00  0.00           C  
ATOM   2325  O   LEU A 146      43.056   9.701  -3.769  1.00  0.00           O  
ATOM   2326  CB  LEU A 146      42.033  10.527  -6.782  1.00  0.00           C  
ATOM   2327  CG  LEU A 146      41.775  11.740  -7.685  1.00  0.00           C  
ATOM   2328  CD1 LEU A 146      40.534  11.490  -8.531  1.00  0.00           C  
ATOM   2329  CD2 LEU A 146      41.609  12.986  -6.827  1.00  0.00           C  
ATOM   2330  H   LEU A 146      44.311  10.207  -7.873  1.00  0.00           H  
ATOM   2331  HA  LEU A 146      43.433  11.513  -5.485  1.00  0.00           H  
ATOM   2332 1HB  LEU A 146      42.023   9.638  -7.411  1.00  0.00           H  
ATOM   2333 2HB  LEU A 146      41.205  10.457  -6.077  1.00  0.00           H  
ATOM   2334  HG  LEU A 146      42.619  11.876  -8.362  1.00  0.00           H  
ATOM   2335 1HD1 LEU A 146      40.351  12.352  -9.173  1.00  0.00           H  
ATOM   2336 2HD1 LEU A 146      40.688  10.605  -9.149  1.00  0.00           H  
ATOM   2337 3HD1 LEU A 146      39.675  11.333  -7.880  1.00  0.00           H  
ATOM   2338 1HD2 LEU A 146      41.426  13.848  -7.468  1.00  0.00           H  
ATOM   2339 2HD2 LEU A 146      40.765  12.851  -6.150  1.00  0.00           H  
ATOM   2340 3HD2 LEU A 146      42.517  13.151  -6.246  1.00  0.00           H  
ATOM   2341  N   VAL A 147      43.647   8.231  -5.367  1.00  0.00           N  
ATOM   2342  CA  VAL A 147      43.674   7.088  -4.462  1.00  0.00           C  
ATOM   2343  C   VAL A 147      44.765   7.243  -3.410  1.00  0.00           C  
ATOM   2344  O   VAL A 147      44.560   6.926  -2.238  1.00  0.00           O  
ATOM   2345  CB  VAL A 147      43.908   5.787  -5.252  1.00  0.00           C  
ATOM   2346  CG1 VAL A 147      44.126   4.619  -4.302  1.00  0.00           C  
ATOM   2347  CG2 VAL A 147      42.727   5.520  -6.172  1.00  0.00           C  
ATOM   2348  H   VAL A 147      43.869   8.092  -6.342  1.00  0.00           H  
ATOM   2349  HA  VAL A 147      42.709   7.023  -3.958  1.00  0.00           H  
ATOM   2350  HB  VAL A 147      44.816   5.891  -5.846  1.00  0.00           H  
ATOM   2351 1HG1 VAL A 147      44.290   3.707  -4.877  1.00  0.00           H  
ATOM   2352 2HG1 VAL A 147      44.998   4.815  -3.678  1.00  0.00           H  
ATOM   2353 3HG1 VAL A 147      43.247   4.495  -3.670  1.00  0.00           H  
ATOM   2354 1HG2 VAL A 147      42.899   4.599  -6.728  1.00  0.00           H  
ATOM   2355 2HG2 VAL A 147      41.818   5.421  -5.578  1.00  0.00           H  
ATOM   2356 3HG2 VAL A 147      42.615   6.349  -6.871  1.00  0.00           H  
ATOM   2357  N   ALA A 148      45.925   7.732  -3.836  1.00  0.00           N  
ATOM   2358  CA  ALA A 148      47.051   7.931  -2.931  1.00  0.00           C  
ATOM   2359  C   ALA A 148      46.733   8.986  -1.879  1.00  0.00           C  
ATOM   2360  O   ALA A 148      47.077   8.831  -0.707  1.00  0.00           O  
ATOM   2361  CB  ALA A 148      48.296   8.323  -3.713  1.00  0.00           C  
ATOM   2362  H   ALA A 148      46.029   7.972  -4.812  1.00  0.00           H  
ATOM   2363  HA  ALA A 148      47.240   6.990  -2.414  1.00  0.00           H  
ATOM   2364 1HB  ALA A 148      49.128   8.468  -3.024  1.00  0.00           H  
ATOM   2365 2HB  ALA A 148      48.545   7.532  -4.421  1.00  0.00           H  
ATOM   2366 3HB  ALA A 148      48.109   9.248  -4.255  1.00  0.00           H  
ATOM   2367  N   ARG A 149      46.074  10.059  -2.305  1.00  0.00           N  
ATOM   2368  CA  ARG A 149      45.709  11.142  -1.400  1.00  0.00           C  
ATOM   2369  C   ARG A 149      44.714  10.669  -0.348  1.00  0.00           C  
ATOM   2370  O   ARG A 149      44.816  11.032   0.824  1.00  0.00           O  
ATOM   2371  CB  ARG A 149      45.109  12.307  -2.174  1.00  0.00           C  
ATOM   2372  CG  ARG A 149      44.771  13.527  -1.332  1.00  0.00           C  
ATOM   2373  CD  ARG A 149      44.309  14.662  -2.171  1.00  0.00           C  
ATOM   2374  NE  ARG A 149      43.942  15.817  -1.367  1.00  0.00           N  
ATOM   2375  CZ  ARG A 149      43.459  16.972  -1.864  1.00  0.00           C  
ATOM   2376  NH1 ARG A 149      43.290  17.111  -3.160  1.00  0.00           N  
ATOM   2377  NH2 ARG A 149      43.154  17.966  -1.048  1.00  0.00           N  
ATOM   2378  H   ARG A 149      45.820  10.125  -3.280  1.00  0.00           H  
ATOM   2379  HA  ARG A 149      46.610  11.488  -0.894  1.00  0.00           H  
ATOM   2380 1HB  ARG A 149      45.804  12.624  -2.950  1.00  0.00           H  
ATOM   2381 2HB  ARG A 149      44.193  11.983  -2.667  1.00  0.00           H  
ATOM   2382 1HG  ARG A 149      43.978  13.275  -0.628  1.00  0.00           H  
ATOM   2383 2HG  ARG A 149      45.657  13.847  -0.782  1.00  0.00           H  
ATOM   2384 1HD  ARG A 149      45.105  14.960  -2.852  1.00  0.00           H  
ATOM   2385 2HD  ARG A 149      43.435  14.356  -2.747  1.00  0.00           H  
ATOM   2386  HE  ARG A 149      44.058  15.748  -0.365  1.00  0.00           H  
ATOM   2387 1HH1 ARG A 149      43.522  16.351  -3.784  1.00  0.00           H  
ATOM   2388 2HH1 ARG A 149      42.927  17.977  -3.532  1.00  0.00           H  
ATOM   2389 1HH2 ARG A 149      43.284  17.860  -0.051  1.00  0.00           H  
ATOM   2390 2HH2 ARG A 149      42.792  18.832  -1.420  1.00  0.00           H  
ATOM   2391  N   THR A 150      43.752   9.857  -0.774  1.00  0.00           N  
ATOM   2392  CA  THR A 150      42.736   9.333   0.131  1.00  0.00           C  
ATOM   2393  C   THR A 150      43.353   8.420   1.183  1.00  0.00           C  
ATOM   2394  O   THR A 150      42.979   8.465   2.355  1.00  0.00           O  
ATOM   2395  CB  THR A 150      41.646   8.568  -0.643  1.00  0.00           C  
ATOM   2396  OG1 THR A 150      40.997   9.456  -1.562  1.00  0.00           O  
ATOM   2397  CG2 THR A 150      40.614   7.994   0.317  1.00  0.00           C  
ATOM   2398  H   THR A 150      43.724   9.596  -1.749  1.00  0.00           H  
ATOM   2399  HA  THR A 150      42.267  10.171   0.647  1.00  0.00           H  
ATOM   2400  HB  THR A 150      42.103   7.754  -1.206  1.00  0.00           H  
ATOM   2401  HG1 THR A 150      41.541   9.557  -2.347  1.00  0.00           H  
ATOM   2402 1HG2 THR A 150      39.852   7.457  -0.248  1.00  0.00           H  
ATOM   2403 2HG2 THR A 150      41.103   7.310   1.010  1.00  0.00           H  
ATOM   2404 3HG2 THR A 150      40.148   8.804   0.876  1.00  0.00           H  
ATOM   2405  N   ALA A 151      44.301   7.591   0.757  1.00  0.00           N  
ATOM   2406  CA  ALA A 151      44.972   6.666   1.662  1.00  0.00           C  
ATOM   2407  C   ALA A 151      45.782   7.413   2.714  1.00  0.00           C  
ATOM   2408  O   ALA A 151      45.794   7.035   3.886  1.00  0.00           O  
ATOM   2409  CB  ALA A 151      45.868   5.717   0.880  1.00  0.00           C  
ATOM   2410  H   ALA A 151      44.563   7.603  -0.218  1.00  0.00           H  
ATOM   2411  HA  ALA A 151      44.209   6.085   2.179  1.00  0.00           H  
ATOM   2412 1HB  ALA A 151      46.362   5.032   1.569  1.00  0.00           H  
ATOM   2413 2HB  ALA A 151      45.266   5.148   0.172  1.00  0.00           H  
ATOM   2414 3HB  ALA A 151      46.619   6.290   0.338  1.00  0.00           H  
ATOM   2415  N   ARG A 152      46.458   8.475   2.288  1.00  0.00           N  
ATOM   2416  CA  ARG A 152      47.272   9.278   3.193  1.00  0.00           C  
ATOM   2417  C   ARG A 152      46.412   9.966   4.245  1.00  0.00           C  
ATOM   2418  O   ARG A 152      46.784  10.034   5.417  1.00  0.00           O  
ATOM   2419  CB  ARG A 152      48.057  10.327   2.419  1.00  0.00           C  
ATOM   2420  CG  ARG A 152      49.194   9.779   1.572  1.00  0.00           C  
ATOM   2421  CD  ARG A 152      49.950  10.866   0.898  1.00  0.00           C  
ATOM   2422  NE  ARG A 152      49.165  11.504  -0.147  1.00  0.00           N  
ATOM   2423  CZ  ARG A 152      49.500  12.657  -0.759  1.00  0.00           C  
ATOM   2424  NH1 ARG A 152      50.604  13.284  -0.420  1.00  0.00           N  
ATOM   2425  NH2 ARG A 152      48.718  13.157  -1.700  1.00  0.00           N  
ATOM   2426  H   ARG A 152      46.406   8.732   1.313  1.00  0.00           H  
ATOM   2427  HA  ARG A 152      47.978   8.619   3.700  1.00  0.00           H  
ATOM   2428 1HB  ARG A 152      47.383  10.869   1.756  1.00  0.00           H  
ATOM   2429 2HB  ARG A 152      48.482  11.050   3.115  1.00  0.00           H  
ATOM   2430 1HG  ARG A 152      49.885   9.224   2.207  1.00  0.00           H  
ATOM   2431 2HG  ARG A 152      48.791   9.115   0.806  1.00  0.00           H  
ATOM   2432 1HD  ARG A 152      50.225  11.625   1.629  1.00  0.00           H  
ATOM   2433 2HD  ARG A 152      50.851  10.455   0.444  1.00  0.00           H  
ATOM   2434  HE  ARG A 152      48.309  11.050  -0.435  1.00  0.00           H  
ATOM   2435 1HH1 ARG A 152      51.202  12.902   0.300  1.00  0.00           H  
ATOM   2436 2HH1 ARG A 152      50.855  14.148  -0.878  1.00  0.00           H  
ATOM   2437 1HH2 ARG A 152      47.869  12.674  -1.960  1.00  0.00           H  
ATOM   2438 2HH2 ARG A 152      48.969  14.020  -2.158  1.00  0.00           H  
ATOM   2439  N   ASP A 153      45.260  10.475   3.819  1.00  0.00           N  
ATOM   2440  CA  ASP A 153      44.344  11.159   4.724  1.00  0.00           C  
ATOM   2441  C   ASP A 153      43.793  10.204   5.776  1.00  0.00           C  
ATOM   2442  O   ASP A 153      43.669  10.560   6.948  1.00  0.00           O  
ATOM   2443  CB  ASP A 153      43.188  11.789   3.942  1.00  0.00           C  
ATOM   2444  CG  ASP A 153      42.289  12.658   4.812  1.00  0.00           C  
ATOM   2445  OD1 ASP A 153      42.794  13.556   5.443  1.00  0.00           O  
ATOM   2446  OD2 ASP A 153      41.106  12.415   4.836  1.00  0.00           O  
ATOM   2447  H   ASP A 153      45.013  10.385   2.844  1.00  0.00           H  
ATOM   2448  HA  ASP A 153      44.891  11.951   5.236  1.00  0.00           H  
ATOM   2449 1HB  ASP A 153      43.587  12.400   3.133  1.00  0.00           H  
ATOM   2450 2HB  ASP A 153      42.583  11.002   3.491  1.00  0.00           H  
ATOM   2451  N   ILE A 154      43.464   8.990   5.351  1.00  0.00           N  
ATOM   2452  CA  ILE A 154      42.925   7.981   6.255  1.00  0.00           C  
ATOM   2453  C   ILE A 154      43.951   7.580   7.307  1.00  0.00           C  
ATOM   2454  O   ILE A 154      43.617   7.404   8.479  1.00  0.00           O  
ATOM   2455  CB  ILE A 154      42.472   6.732   5.477  1.00  0.00           C  
ATOM   2456  CG1 ILE A 154      41.260   7.060   4.601  1.00  0.00           C  
ATOM   2457  CG2 ILE A 154      42.148   5.597   6.436  1.00  0.00           C  
ATOM   2458  CD1 ILE A 154      40.914   5.975   3.606  1.00  0.00           C  
ATOM   2459  H   ILE A 154      43.590   8.759   4.376  1.00  0.00           H  
ATOM   2460  HA  ILE A 154      42.060   8.402   6.766  1.00  0.00           H  
ATOM   2461  HB  ILE A 154      43.268   6.413   4.806  1.00  0.00           H  
ATOM   2462 1HG1 ILE A 154      40.390   7.233   5.233  1.00  0.00           H  
ATOM   2463 2HG1 ILE A 154      41.449   7.980   4.048  1.00  0.00           H  
ATOM   2464 1HG2 ILE A 154      41.829   4.722   5.869  1.00  0.00           H  
ATOM   2465 2HG2 ILE A 154      43.035   5.348   7.017  1.00  0.00           H  
ATOM   2466 3HG2 ILE A 154      41.348   5.905   7.108  1.00  0.00           H  
ATOM   2467 1HD1 ILE A 154      40.045   6.280   3.022  1.00  0.00           H  
ATOM   2468 2HD1 ILE A 154      41.761   5.810   2.939  1.00  0.00           H  
ATOM   2469 3HD1 ILE A 154      40.686   5.053   4.139  1.00  0.00           H  
ATOM   2470  N   LEU A 155      45.202   7.437   6.882  1.00  0.00           N  
ATOM   2471  CA  LEU A 155      46.280   7.056   7.786  1.00  0.00           C  
ATOM   2472  C   LEU A 155      46.522   8.131   8.838  1.00  0.00           C  
ATOM   2473  O   LEU A 155      46.746   7.827  10.010  1.00  0.00           O  
ATOM   2474  CB  LEU A 155      47.570   6.805   6.996  1.00  0.00           C  
ATOM   2475  CG  LEU A 155      48.781   6.357   7.824  1.00  0.00           C  
ATOM   2476  CD1 LEU A 155      48.452   5.054   8.542  1.00  0.00           C  
ATOM   2477  CD2 LEU A 155      49.987   6.188   6.911  1.00  0.00           C  
ATOM   2478  H   LEU A 155      45.412   7.596   5.907  1.00  0.00           H  
ATOM   2479  HA  LEU A 155      45.996   6.135   8.295  1.00  0.00           H  
ATOM   2480 1HB  LEU A 155      47.377   6.036   6.250  1.00  0.00           H  
ATOM   2481 2HB  LEU A 155      47.845   7.724   6.478  1.00  0.00           H  
ATOM   2482  HG  LEU A 155      49.002   7.108   8.582  1.00  0.00           H  
ATOM   2483 1HD1 LEU A 155      49.312   4.736   9.130  1.00  0.00           H  
ATOM   2484 2HD1 LEU A 155      47.599   5.208   9.202  1.00  0.00           H  
ATOM   2485 3HD1 LEU A 155      48.210   4.286   7.808  1.00  0.00           H  
ATOM   2486 1HD2 LEU A 155      50.848   5.870   7.500  1.00  0.00           H  
ATOM   2487 2HD2 LEU A 155      49.768   5.436   6.154  1.00  0.00           H  
ATOM   2488 3HD2 LEU A 155      50.211   7.138   6.425  1.00  0.00           H  
ATOM   2489  N   GLU A 156      46.476   9.389   8.413  1.00  0.00           N  
ATOM   2490  CA  GLU A 156      46.690  10.512   9.317  1.00  0.00           C  
ATOM   2491  C   GLU A 156      45.591  10.589  10.369  1.00  0.00           C  
ATOM   2492  O   GLU A 156      45.858  10.856  11.541  1.00  0.00           O  
ATOM   2493  CB  GLU A 156      46.751  11.824   8.532  1.00  0.00           C  
ATOM   2494  CG  GLU A 156      47.992  11.980   7.664  1.00  0.00           C  
ATOM   2495  CD  GLU A 156      47.983  13.246   6.853  1.00  0.00           C  
ATOM   2496  OE1 GLU A 156      46.991  13.934   6.872  1.00  0.00           O  
ATOM   2497  OE2 GLU A 156      48.971  13.526   6.215  1.00  0.00           O  
ATOM   2498  H   GLU A 156      46.288   9.572   7.438  1.00  0.00           H  
ATOM   2499  HA  GLU A 156      47.641  10.367   9.830  1.00  0.00           H  
ATOM   2500 1HB  GLU A 156      45.878  11.902   7.884  1.00  0.00           H  
ATOM   2501 2HB  GLU A 156      46.721  12.665   9.226  1.00  0.00           H  
ATOM   2502 1HG  GLU A 156      48.873  11.979   8.305  1.00  0.00           H  
ATOM   2503 2HG  GLU A 156      48.063  11.125   6.993  1.00  0.00           H  
ATOM   2504  N   ARG A 157      44.354  10.354   9.944  1.00  0.00           N  
ATOM   2505  CA  ARG A 157      43.212  10.397  10.848  1.00  0.00           C  
ATOM   2506  C   ARG A 157      43.300   9.299  11.900  1.00  0.00           C  
ATOM   2507  O   ARG A 157      42.995   9.523  13.071  1.00  0.00           O  
ATOM   2508  CB  ARG A 157      41.911  10.250  10.073  1.00  0.00           C  
ATOM   2509  CG  ARG A 157      41.538  11.449   9.217  1.00  0.00           C  
ATOM   2510  CD  ARG A 157      40.245  11.243   8.515  1.00  0.00           C  
ATOM   2511  NE  ARG A 157      39.923  12.351   7.631  1.00  0.00           N  
ATOM   2512  CZ  ARG A 157      39.324  13.493   8.022  1.00  0.00           C  
ATOM   2513  NH1 ARG A 157      38.988  13.660   9.282  1.00  0.00           N  
ATOM   2514  NH2 ARG A 157      39.074  14.444   7.140  1.00  0.00           N  
ATOM   2515  H   ARG A 157      44.201  10.140   8.969  1.00  0.00           H  
ATOM   2516  HA  ARG A 157      43.208  11.363  11.354  1.00  0.00           H  
ATOM   2517 1HB  ARG A 157      41.974   9.383   9.417  1.00  0.00           H  
ATOM   2518 2HB  ARG A 157      41.091  10.074  10.770  1.00  0.00           H  
ATOM   2519 1HG  ARG A 157      41.448  12.334   9.848  1.00  0.00           H  
ATOM   2520 2HG  ARG A 157      42.312  11.616   8.467  1.00  0.00           H  
ATOM   2521 1HD  ARG A 157      40.297  10.334   7.917  1.00  0.00           H  
ATOM   2522 2HD  ARG A 157      39.444  11.148   9.248  1.00  0.00           H  
ATOM   2523  HE  ARG A 157      40.167  12.259   6.654  1.00  0.00           H  
ATOM   2524 1HH1 ARG A 157      39.179  12.933   9.957  1.00  0.00           H  
ATOM   2525 2HH1 ARG A 157      38.539  14.516   9.575  1.00  0.00           H  
ATOM   2526 1HH2 ARG A 157      39.333  14.315   6.171  1.00  0.00           H  
ATOM   2527 2HH2 ARG A 157      38.625  15.299   7.433  1.00  0.00           H  
ATOM   2528  N   LEU A 158      43.719   8.112  11.475  1.00  0.00           N  
ATOM   2529  CA  LEU A 158      43.848   6.976  12.379  1.00  0.00           C  
ATOM   2530  C   LEU A 158      44.921   7.229  13.431  1.00  0.00           C  
ATOM   2531  O   LEU A 158      44.746   6.895  14.603  1.00  0.00           O  
ATOM   2532  CB  LEU A 158      44.187   5.706  11.589  1.00  0.00           C  
ATOM   2533  CG  LEU A 158      44.228   4.407  12.403  1.00  0.00           C  
ATOM   2534  CD1 LEU A 158      45.546   4.324  13.161  1.00  0.00           C  
ATOM   2535  CD2 LEU A 158      43.045   4.368  13.359  1.00  0.00           C  
ATOM   2536  H   LEU A 158      43.954   7.994  10.500  1.00  0.00           H  
ATOM   2537  HA  LEU A 158      42.896   6.829  12.888  1.00  0.00           H  
ATOM   2538 1HB  LEU A 158      43.446   5.579  10.801  1.00  0.00           H  
ATOM   2539 2HB  LEU A 158      45.163   5.836  11.123  1.00  0.00           H  
ATOM   2540  HG  LEU A 158      44.178   3.552  11.728  1.00  0.00           H  
ATOM   2541 1HD1 LEU A 158      45.576   3.401  13.740  1.00  0.00           H  
ATOM   2542 2HD1 LEU A 158      46.375   4.334  12.453  1.00  0.00           H  
ATOM   2543 3HD1 LEU A 158      45.633   5.176  13.834  1.00  0.00           H  
ATOM   2544 1HD2 LEU A 158      43.074   3.444  13.938  1.00  0.00           H  
ATOM   2545 2HD2 LEU A 158      43.095   5.222  14.035  1.00  0.00           H  
ATOM   2546 3HD2 LEU A 158      42.116   4.411  12.790  1.00  0.00           H  
ATOM   2547  N   ALA A 159      46.031   7.821  13.006  1.00  0.00           N  
ATOM   2548  CA  ALA A 159      47.135   8.120  13.910  1.00  0.00           C  
ATOM   2549  C   ALA A 159      46.679   9.007  15.061  1.00  0.00           C  
ATOM   2550  O   ALA A 159      46.988   8.741  16.223  1.00  0.00           O  
ATOM   2551  CB  ALA A 159      48.276   8.782  13.152  1.00  0.00           C  
ATOM   2552  H   ALA A 159      46.113   8.071  12.031  1.00  0.00           H  
ATOM   2553  HA  ALA A 159      47.490   7.180  14.333  1.00  0.00           H  
ATOM   2554 1HB  ALA A 159      49.093   8.999  13.841  1.00  0.00           H  
ATOM   2555 2HB  ALA A 159      48.631   8.112  12.369  1.00  0.00           H  
ATOM   2556 3HB  ALA A 159      47.924   9.710  12.703  1.00  0.00           H  
ATOM   2557  N   ARG A 160      45.942  10.063  14.732  1.00  0.00           N  
ATOM   2558  CA  ARG A 160      45.441  10.992  15.738  1.00  0.00           C  
ATOM   2559  C   ARG A 160      44.588  10.273  16.775  1.00  0.00           C  
ATOM   2560  O   ARG A 160      44.670  10.562  17.969  1.00  0.00           O  
ATOM   2561  CB  ARG A 160      44.620  12.095  15.087  1.00  0.00           C  
ATOM   2562  CG  ARG A 160      45.421  13.079  14.249  1.00  0.00           C  
ATOM   2563  CD  ARG A 160      44.576  14.197  13.757  1.00  0.00           C  
ATOM   2564  NE  ARG A 160      45.325  15.111  12.910  1.00  0.00           N  
ATOM   2565  CZ  ARG A 160      45.363  15.050  11.565  1.00  0.00           C  
ATOM   2566  NH1 ARG A 160      44.692  14.115  10.930  1.00  0.00           N  
ATOM   2567  NH2 ARG A 160      46.076  15.930  10.883  1.00  0.00           N  
ATOM   2568  H   ARG A 160      45.723  10.226  13.760  1.00  0.00           H  
ATOM   2569  HA  ARG A 160      46.293  11.446  16.244  1.00  0.00           H  
ATOM   2570 1HB  ARG A 160      43.863  11.652  14.441  1.00  0.00           H  
ATOM   2571 2HB  ARG A 160      44.100  12.665  15.857  1.00  0.00           H  
ATOM   2572 1HG  ARG A 160      46.227  13.498  14.851  1.00  0.00           H  
ATOM   2573 2HG  ARG A 160      45.843  12.563  13.386  1.00  0.00           H  
ATOM   2574 1HD  ARG A 160      43.745  13.797  13.176  1.00  0.00           H  
ATOM   2575 2HD  ARG A 160      44.187  14.759  14.605  1.00  0.00           H  
ATOM   2576  HE  ARG A 160      45.854  15.845  13.363  1.00  0.00           H  
ATOM   2577 1HH1 ARG A 160      44.147  13.443  11.451  1.00  0.00           H  
ATOM   2578 2HH1 ARG A 160      44.720  14.070   9.922  1.00  0.00           H  
ATOM   2579 1HH2 ARG A 160      46.592  16.649  11.372  1.00  0.00           H  
ATOM   2580 2HH2 ARG A 160      46.104  15.885   9.876  1.00  0.00           H  
ATOM   2581  N   SER A 161      43.770   9.337  16.322  1.00  0.00           N  
ATOM   2582  CA  SER A 161      42.916   8.584  17.232  1.00  0.00           C  
ATOM   2583  C   SER A 161      43.731   8.030  18.395  1.00  0.00           C  
ATOM   2584  O   SER A 161      43.180   7.661  19.432  1.00  0.00           O  
ATOM   2585  CB  SER A 161      42.229   7.452  16.493  1.00  0.00           C  
ATOM   2586  OG  SER A 161      41.332   7.947  15.537  1.00  0.00           O  
ATOM   2587  H   SER A 161      43.742   9.146  15.331  1.00  0.00           H  
ATOM   2588  HA  SER A 161      42.155   9.257  17.629  1.00  0.00           H  
ATOM   2589 1HB  SER A 161      42.978   6.829  16.005  1.00  0.00           H  
ATOM   2590 2HB  SER A 161      41.696   6.824  17.206  1.00  0.00           H  
ATOM   2591  HG  SER A 161      41.186   7.230  14.916  1.00  0.00           H  
ATOM   2592  N   GLY A 162      45.047   7.975  18.213  1.00  0.00           N  
ATOM   2593  CA  GLY A 162      45.952   7.528  19.266  1.00  0.00           C  
ATOM   2594  C   GLY A 162      45.969   6.009  19.367  1.00  0.00           C  
ATOM   2595  O   GLY A 162      45.824   5.448  20.453  1.00  0.00           O  
ATOM   2596  H   GLY A 162      45.432   8.250  17.321  1.00  0.00           H  
ATOM   2597 1HA  GLY A 162      46.958   7.895  19.061  1.00  0.00           H  
ATOM   2598 2HA  GLY A 162      45.642   7.957  20.218  1.00  0.00           H  
ATOM   2599  N   PRO A 163      46.147   5.357  18.225  1.00  0.00           N  
ATOM   2600  CA  PRO A 163      46.224   3.904  18.154  1.00  0.00           C  
ATOM   2601  C   PRO A 163      47.571   3.383  18.640  1.00  0.00           C  
ATOM   2602  O   PRO A 163      48.611   3.990  18.385  1.00  0.00           O  
ATOM   2603  CB  PRO A 163      46.019   3.626  16.662  1.00  0.00           C  
ATOM   2604  CG  PRO A 163      46.539   4.849  15.987  1.00  0.00           C  
ATOM   2605  CD  PRO A 163      46.196   5.971  16.929  1.00  0.00           C  
ATOM   2606  HA  PRO A 163      45.410   3.469  18.752  1.00  0.00           H  
ATOM   2607 1HB  PRO A 163      46.561   2.714  16.371  1.00  0.00           H  
ATOM   2608 2HB  PRO A 163      44.953   3.445  16.456  1.00  0.00           H  
ATOM   2609 1HG  PRO A 163      47.622   4.756  15.814  1.00  0.00           H  
ATOM   2610 2HG  PRO A 163      46.069   4.967  14.999  1.00  0.00           H  
ATOM   2611 1HD  PRO A 163      46.988   6.734  16.896  1.00  0.00           H  
ATOM   2612 2HD  PRO A 163      45.227   6.406  16.646  1.00  0.00           H  
ATOM   2613  N   PRO A 164      47.543   2.255  19.341  1.00  0.00           N  
ATOM   2614  CA  PRO A 164      48.752   1.656  19.896  1.00  0.00           C  
ATOM   2615  C   PRO A 164      49.699   1.182  18.805  1.00  0.00           C  
ATOM   2616  O   PRO A 164      49.266   0.656  17.780  1.00  0.00           O  
ATOM   2617  CB  PRO A 164      48.207   0.482  20.715  1.00  0.00           C  
ATOM   2618  CG  PRO A 164      46.784   0.844  20.971  1.00  0.00           C  
ATOM   2619  CD  PRO A 164      46.357   1.585  19.732  1.00  0.00           C  
ATOM   2620  HA  PRO A 164      49.254   2.389  20.544  1.00  0.00           H  
ATOM   2621 1HB  PRO A 164      48.314  -0.455  20.147  1.00  0.00           H  
ATOM   2622 2HB  PRO A 164      48.791   0.365  21.640  1.00  0.00           H  
ATOM   2623 1HG  PRO A 164      46.187  -0.063  21.149  1.00  0.00           H  
ATOM   2624 2HG  PRO A 164      46.706   1.458  21.880  1.00  0.00           H  
ATOM   2625 1HD  PRO A 164      46.014   0.865  18.974  1.00  0.00           H  
ATOM   2626 2HD  PRO A 164      45.555   2.294  19.986  1.00  0.00           H  
ATOM   2627  N   GLY A 165      51.044   1.432  19.149  1.00  0.00           N  
ATOM   2628  CA  GLY A 165      51.970   1.524  18.027  1.00  0.00           C  
ATOM   2629  C   GLY A 165      51.776   0.360  17.095  1.00  0.00           C  
ATOM   2630  O   GLY A 165      51.967   0.483  15.885  1.00  0.00           O  
ATOM   2631  H   GLY A 165      51.292   1.532  20.123  1.00  0.00           H  
ATOM   2632 1HA  GLY A 165      51.807   2.462  17.496  1.00  0.00           H  
ATOM   2633 2HA  GLY A 165      52.993   1.540  18.400  1.00  0.00           H  
ATOM   2634  N   GLU A 166      51.395  -0.773  17.658  1.00  0.00           N  
ATOM   2635  CA  GLU A 166      51.188  -1.963  16.842  1.00  0.00           C  
ATOM   2636  C   GLU A 166      50.111  -1.730  15.790  1.00  0.00           C  
ATOM   2637  O   GLU A 166      50.292  -2.061  14.618  1.00  0.00           O  
ATOM   2638  CB  GLU A 166      50.805  -3.154  17.724  1.00  0.00           C  
ATOM   2639  CG  GLU A 166      51.936  -3.683  18.593  1.00  0.00           C  
ATOM   2640  CD  GLU A 166      51.500  -4.790  19.512  1.00  0.00           C  
ATOM   2641  OE1 GLU A 166      50.326  -5.067  19.561  1.00  0.00           O  
ATOM   2642  OE2 GLU A 166      52.342  -5.358  20.166  1.00  0.00           O  
ATOM   2643  H   GLU A 166      51.250  -0.802  18.657  1.00  0.00           H  
ATOM   2644  HA  GLU A 166      52.121  -2.196  16.327  1.00  0.00           H  
ATOM   2645 1HB  GLU A 166      49.982  -2.870  18.381  1.00  0.00           H  
ATOM   2646 2HB  GLU A 166      50.454  -3.973  17.096  1.00  0.00           H  
ATOM   2647 1HG  GLU A 166      52.733  -4.054  17.949  1.00  0.00           H  
ATOM   2648 2HG  GLU A 166      52.339  -2.862  19.186  1.00  0.00           H  
ATOM   2649  N   LEU A 167      48.989  -1.158  16.215  1.00  0.00           N  
ATOM   2650  CA  LEU A 167      47.881  -0.879  15.310  1.00  0.00           C  
ATOM   2651  C   LEU A 167      48.273   0.151  14.259  1.00  0.00           C  
ATOM   2652  O   LEU A 167      47.918   0.023  13.087  1.00  0.00           O  
ATOM   2653  CB  LEU A 167      46.666  -0.376  16.100  1.00  0.00           C  
ATOM   2654  CG  LEU A 167      45.706  -1.460  16.605  1.00  0.00           C  
ATOM   2655  CD1 LEU A 167      46.461  -2.428  17.506  1.00  0.00           C  
ATOM   2656  CD2 LEU A 167      44.550  -0.808  17.350  1.00  0.00           C  
ATOM   2657  H   LEU A 167      48.902  -0.910  17.190  1.00  0.00           H  
ATOM   2658  HA  LEU A 167      47.610  -1.803  14.800  1.00  0.00           H  
ATOM   2659 1HB  LEU A 167      47.021   0.182  16.965  1.00  0.00           H  
ATOM   2660 2HB  LEU A 167      46.096   0.303  15.465  1.00  0.00           H  
ATOM   2661  HG  LEU A 167      45.318  -2.026  15.758  1.00  0.00           H  
ATOM   2662 1HD1 LEU A 167      45.778  -3.199  17.865  1.00  0.00           H  
ATOM   2663 2HD1 LEU A 167      47.269  -2.894  16.942  1.00  0.00           H  
ATOM   2664 3HD1 LEU A 167      46.875  -1.887  18.355  1.00  0.00           H  
ATOM   2665 1HD2 LEU A 167      43.867  -1.578  17.709  1.00  0.00           H  
ATOM   2666 2HD2 LEU A 167      44.937  -0.242  18.198  1.00  0.00           H  
ATOM   2667 3HD2 LEU A 167      44.018  -0.135  16.678  1.00  0.00           H  
ATOM   2668  N   LEU A 168      49.007   1.173  14.684  1.00  0.00           N  
ATOM   2669  CA  LEU A 168      49.450   2.227  13.779  1.00  0.00           C  
ATOM   2670  C   LEU A 168      50.409   1.684  12.728  1.00  0.00           C  
ATOM   2671  O   LEU A 168      50.335   2.054  11.556  1.00  0.00           O  
ATOM   2672  CB  LEU A 168      50.131   3.352  14.569  1.00  0.00           C  
ATOM   2673  CG  LEU A 168      50.536   4.587  13.753  1.00  0.00           C  
ATOM   2674  CD1 LEU A 168      51.824   4.296  12.996  1.00  0.00           C  
ATOM   2675  CD2 LEU A 168      49.411   4.954  12.797  1.00  0.00           C  
ATOM   2676  H   LEU A 168      49.265   1.221  15.659  1.00  0.00           H  
ATOM   2677  HA  LEU A 168      48.577   2.635  13.270  1.00  0.00           H  
ATOM   2678 1HB  LEU A 168      49.455   3.682  15.356  1.00  0.00           H  
ATOM   2679 2HB  LEU A 168      51.032   2.953  15.035  1.00  0.00           H  
ATOM   2680  HG  LEU A 168      50.726   5.422  14.427  1.00  0.00           H  
ATOM   2681 1HD1 LEU A 168      52.112   5.173  12.416  1.00  0.00           H  
ATOM   2682 2HD1 LEU A 168      52.616   4.054  13.705  1.00  0.00           H  
ATOM   2683 3HD1 LEU A 168      51.669   3.452  12.324  1.00  0.00           H  
ATOM   2684 1HD2 LEU A 168      49.698   5.833  12.217  1.00  0.00           H  
ATOM   2685 2HD2 LEU A 168      49.220   4.120  12.121  1.00  0.00           H  
ATOM   2686 3HD2 LEU A 168      48.507   5.175  13.365  1.00  0.00           H  
ATOM   2687  N   VAL A 169      51.309   0.805  13.153  1.00  0.00           N  
ATOM   2688  CA  VAL A 169      52.285   0.209  12.248  1.00  0.00           C  
ATOM   2689  C   VAL A 169      51.604  -0.657  11.197  1.00  0.00           C  
ATOM   2690  O   VAL A 169      51.981  -0.639  10.025  1.00  0.00           O  
ATOM   2691  CB  VAL A 169      53.294  -0.646  13.037  1.00  0.00           C  
ATOM   2692  CG1 VAL A 169      54.196  -1.419  12.087  1.00  0.00           C  
ATOM   2693  CG2 VAL A 169      54.117   0.243  13.958  1.00  0.00           C  
ATOM   2694  H   VAL A 169      51.318   0.542  14.128  1.00  0.00           H  
ATOM   2695  HA  VAL A 169      52.825   1.012  11.744  1.00  0.00           H  
ATOM   2696  HB  VAL A 169      52.749  -1.379  13.631  1.00  0.00           H  
ATOM   2697 1HG1 VAL A 169      54.903  -2.018  12.662  1.00  0.00           H  
ATOM   2698 2HG1 VAL A 169      53.589  -2.075  11.463  1.00  0.00           H  
ATOM   2699 3HG1 VAL A 169      54.744  -0.720  11.455  1.00  0.00           H  
ATOM   2700 1HG2 VAL A 169      54.828  -0.368  14.514  1.00  0.00           H  
ATOM   2701 2HG2 VAL A 169      54.658   0.980  13.364  1.00  0.00           H  
ATOM   2702 3HG2 VAL A 169      53.455   0.755  14.657  1.00  0.00           H  
ATOM   2703  N   GLU A 170      50.599  -1.415  11.622  1.00  0.00           N  
ATOM   2704  CA  GLU A 170      49.863  -2.290  10.717  1.00  0.00           C  
ATOM   2705  C   GLU A 170      49.109  -1.486   9.666  1.00  0.00           C  
ATOM   2706  O   GLU A 170      49.070  -1.861   8.494  1.00  0.00           O  
ATOM   2707  CB  GLU A 170      48.884  -3.167  11.501  1.00  0.00           C  
ATOM   2708  CG  GLU A 170      48.121  -4.172  10.650  1.00  0.00           C  
ATOM   2709  CD  GLU A 170      47.236  -5.075  11.465  1.00  0.00           C  
ATOM   2710  OE1 GLU A 170      47.567  -5.337  12.596  1.00  0.00           O  
ATOM   2711  OE2 GLU A 170      46.228  -5.504  10.954  1.00  0.00           O  
ATOM   2712  H   GLU A 170      50.338  -1.384  12.597  1.00  0.00           H  
ATOM   2713  HA  GLU A 170      50.576  -2.935  10.203  1.00  0.00           H  
ATOM   2714 1HB  GLU A 170      49.426  -3.721  12.268  1.00  0.00           H  
ATOM   2715 2HB  GLU A 170      48.155  -2.535  12.008  1.00  0.00           H  
ATOM   2716 1HG  GLU A 170      47.505  -3.631   9.932  1.00  0.00           H  
ATOM   2717 2HG  GLU A 170      48.834  -4.777  10.093  1.00  0.00           H  
ATOM   2718  N   VAL A 171      48.511  -0.379  10.091  1.00  0.00           N  
ATOM   2719  CA  VAL A 171      47.757   0.480   9.186  1.00  0.00           C  
ATOM   2720  C   VAL A 171      48.665   1.105   8.135  1.00  0.00           C  
ATOM   2721  O   VAL A 171      48.300   1.201   6.963  1.00  0.00           O  
ATOM   2722  CB  VAL A 171      47.047   1.596   9.976  1.00  0.00           C  
ATOM   2723  CG1 VAL A 171      46.416   2.602   9.025  1.00  0.00           C  
ATOM   2724  CG2 VAL A 171      45.997   0.991  10.896  1.00  0.00           C  
ATOM   2725  H   VAL A 171      48.580  -0.126  11.066  1.00  0.00           H  
ATOM   2726  HA  VAL A 171      47.003  -0.126   8.681  1.00  0.00           H  
ATOM   2727  HB  VAL A 171      47.786   2.134  10.570  1.00  0.00           H  
ATOM   2728 1HG1 VAL A 171      45.919   3.384   9.600  1.00  0.00           H  
ATOM   2729 2HG1 VAL A 171      47.191   3.049   8.402  1.00  0.00           H  
ATOM   2730 3HG1 VAL A 171      45.686   2.098   8.393  1.00  0.00           H  
ATOM   2731 1HG2 VAL A 171      45.500   1.786  11.451  1.00  0.00           H  
ATOM   2732 2HG2 VAL A 171      45.262   0.448  10.301  1.00  0.00           H  
ATOM   2733 3HG2 VAL A 171      46.477   0.306  11.594  1.00  0.00           H  
ATOM   2734  N   ALA A 172      49.849   1.529   8.560  1.00  0.00           N  
ATOM   2735  CA  ALA A 172      50.812   2.146   7.655  1.00  0.00           C  
ATOM   2736  C   ALA A 172      51.293   1.154   6.604  1.00  0.00           C  
ATOM   2737  O   ALA A 172      51.442   1.500   5.432  1.00  0.00           O  
ATOM   2738  CB  ALA A 172      51.993   2.703   8.437  1.00  0.00           C  
ATOM   2739  H   ALA A 172      50.089   1.422   9.535  1.00  0.00           H  
ATOM   2740  HA  ALA A 172      50.313   2.966   7.138  1.00  0.00           H  
ATOM   2741 1HB  ALA A 172      52.703   3.159   7.747  1.00  0.00           H  
ATOM   2742 2HB  ALA A 172      51.640   3.453   9.144  1.00  0.00           H  
ATOM   2743 3HB  ALA A 172      52.483   1.895   8.979  1.00  0.00           H  
ATOM   2744  N   LYS A 173      51.535  -0.081   7.029  1.00  0.00           N  
ATOM   2745  CA  LYS A 173      51.999  -1.126   6.124  1.00  0.00           C  
ATOM   2746  C   LYS A 173      50.946  -1.452   5.072  1.00  0.00           C  
ATOM   2747  O   LYS A 173      51.266  -1.651   3.900  1.00  0.00           O  
ATOM   2748  CB  LYS A 173      52.368  -2.387   6.907  1.00  0.00           C  
ATOM   2749  CG  LYS A 173      53.649  -2.269   7.722  1.00  0.00           C  
ATOM   2750  CD  LYS A 173      53.872  -3.503   8.584  1.00  0.00           C  
ATOM   2751  CE  LYS A 173      54.185  -4.724   7.732  1.00  0.00           C  
ATOM   2752  NZ  LYS A 173      54.483  -5.921   8.565  1.00  0.00           N  
ATOM   2753  H   LYS A 173      51.394  -0.302   8.004  1.00  0.00           H  
ATOM   2754  HA  LYS A 173      52.888  -0.765   5.605  1.00  0.00           H  
ATOM   2755 1HB  LYS A 173      51.558  -2.641   7.591  1.00  0.00           H  
ATOM   2756 2HB  LYS A 173      52.487  -3.222   6.216  1.00  0.00           H  
ATOM   2757 1HG  LYS A 173      54.499  -2.148   7.049  1.00  0.00           H  
ATOM   2758 2HG  LYS A 173      53.591  -1.392   8.366  1.00  0.00           H  
ATOM   2759 1HD  LYS A 173      54.702  -3.324   9.268  1.00  0.00           H  
ATOM   2760 2HD  LYS A 173      52.976  -3.702   9.172  1.00  0.00           H  
ATOM   2761 1HE  LYS A 173      53.335  -4.947   7.089  1.00  0.00           H  
ATOM   2762 2HE  LYS A 173      55.047  -4.515   7.099  1.00  0.00           H  
ATOM   2763 1HZ  LYS A 173      54.686  -6.708   7.964  1.00  0.00           H  
ATOM   2764 2HZ  LYS A 173      55.283  -5.732   9.153  1.00  0.00           H  
ATOM   2765 3HZ  LYS A 173      53.684  -6.137   9.143  1.00  0.00           H  
ATOM   2766  N   HIS A 174      49.689  -1.505   5.498  1.00  0.00           N  
ATOM   2767  CA  HIS A 174      48.586  -1.807   4.593  1.00  0.00           C  
ATOM   2768  C   HIS A 174      48.422  -0.717   3.541  1.00  0.00           C  
ATOM   2769  O   HIS A 174      48.177  -1.004   2.369  1.00  0.00           O  
ATOM   2770  CB  HIS A 174      47.277  -1.974   5.372  1.00  0.00           C  
ATOM   2771  CG  HIS A 174      46.112  -2.358   4.514  1.00  0.00           C  
ATOM   2772  ND1 HIS A 174      45.994  -3.604   3.933  1.00  0.00           N  
ATOM   2773  CD2 HIS A 174      45.013  -1.662   4.138  1.00  0.00           C  
ATOM   2774  CE1 HIS A 174      44.872  -3.656   3.237  1.00  0.00           C  
ATOM   2775  NE2 HIS A 174      44.259  -2.492   3.345  1.00  0.00           N  
ATOM   2776  H   HIS A 174      49.492  -1.332   6.473  1.00  0.00           H  
ATOM   2777  HA  HIS A 174      48.789  -2.741   4.071  1.00  0.00           H  
ATOM   2778 1HB  HIS A 174      47.405  -2.740   6.138  1.00  0.00           H  
ATOM   2779 2HB  HIS A 174      47.034  -1.041   5.879  1.00  0.00           H  
ATOM   2780  HD2 HIS A 174      44.773  -0.635   4.413  1.00  0.00           H  
ATOM   2781  HE1 HIS A 174      44.513  -4.516   2.671  1.00  0.00           H  
ATOM   2782  HE2 HIS A 174      43.379  -2.245   2.916  1.00  0.00           H  
ATOM   2783  N   ILE A 175      48.559   0.534   3.967  1.00  0.00           N  
ATOM   2784  CA  ILE A 175      48.426   1.670   3.062  1.00  0.00           C  
ATOM   2785  C   ILE A 175      49.528   1.668   2.010  1.00  0.00           C  
ATOM   2786  O   ILE A 175      49.281   1.954   0.838  1.00  0.00           O  
ATOM   2787  CB  ILE A 175      48.460   2.999   3.839  1.00  0.00           C  
ATOM   2788  CG1 ILE A 175      47.261   3.094   4.787  1.00  0.00           C  
ATOM   2789  CG2 ILE A 175      48.477   4.177   2.878  1.00  0.00           C  
ATOM   2790  CD1 ILE A 175      45.923   3.043   4.086  1.00  0.00           C  
ATOM   2791  H   ILE A 175      48.760   0.702   4.942  1.00  0.00           H  
ATOM   2792  HA  ILE A 175      47.467   1.594   2.551  1.00  0.00           H  
ATOM   2793  HB  ILE A 175      49.355   3.034   4.459  1.00  0.00           H  
ATOM   2794 1HG1 ILE A 175      47.301   2.276   5.506  1.00  0.00           H  
ATOM   2795 2HG1 ILE A 175      47.315   4.026   5.350  1.00  0.00           H  
ATOM   2796 1HG2 ILE A 175      48.500   5.108   3.444  1.00  0.00           H  
ATOM   2797 2HG2 ILE A 175      49.361   4.116   2.244  1.00  0.00           H  
ATOM   2798 3HG2 ILE A 175      47.582   4.153   2.256  1.00  0.00           H  
ATOM   2799 1HD1 ILE A 175      45.123   3.117   4.823  1.00  0.00           H  
ATOM   2800 2HD1 ILE A 175      45.848   3.876   3.385  1.00  0.00           H  
ATOM   2801 3HD1 ILE A 175      45.831   2.103   3.544  1.00  0.00           H  
ATOM   2802  N   VAL A 176      50.745   1.344   2.436  1.00  0.00           N  
ATOM   2803  CA  VAL A 176      51.887   1.305   1.531  1.00  0.00           C  
ATOM   2804  C   VAL A 176      51.720   0.216   0.479  1.00  0.00           C  
ATOM   2805  O   VAL A 176      52.040   0.417  -0.693  1.00  0.00           O  
ATOM   2806  CB  VAL A 176      53.186   1.057   2.321  1.00  0.00           C  
ATOM   2807  CG1 VAL A 176      54.351   0.827   1.370  1.00  0.00           C  
ATOM   2808  CG2 VAL A 176      53.465   2.235   3.241  1.00  0.00           C  
ATOM   2809  H   VAL A 176      50.881   1.119   3.411  1.00  0.00           H  
ATOM   2810  HA  VAL A 176      51.962   2.269   1.027  1.00  0.00           H  
ATOM   2811  HB  VAL A 176      53.072   0.150   2.914  1.00  0.00           H  
ATOM   2812 1HG1 VAL A 176      55.261   0.653   1.945  1.00  0.00           H  
ATOM   2813 2HG1 VAL A 176      54.146  -0.042   0.746  1.00  0.00           H  
ATOM   2814 3HG1 VAL A 176      54.485   1.705   0.739  1.00  0.00           H  
ATOM   2815 1HG2 VAL A 176      54.384   2.053   3.797  1.00  0.00           H  
ATOM   2816 2HG2 VAL A 176      53.574   3.143   2.648  1.00  0.00           H  
ATOM   2817 3HG2 VAL A 176      52.637   2.355   3.940  1.00  0.00           H  
ATOM   2818  N   ASP A 177      51.217  -0.938   0.905  1.00  0.00           N  
ATOM   2819  CA  ASP A 177      51.006  -2.062   0.000  1.00  0.00           C  
ATOM   2820  C   ASP A 177      49.954  -1.733  -1.052  1.00  0.00           C  
ATOM   2821  O   ASP A 177      50.104  -2.080  -2.224  1.00  0.00           O  
ATOM   2822  CB  ASP A 177      50.582  -3.308   0.782  1.00  0.00           C  
ATOM   2823  CG  ASP A 177      50.509  -4.556  -0.087  1.00  0.00           C  
ATOM   2824  OD1 ASP A 177      51.488  -4.875  -0.719  1.00  0.00           O  
ATOM   2825  OD2 ASP A 177      49.474  -5.179  -0.111  1.00  0.00           O  
ATOM   2826  H   ASP A 177      50.975  -1.039   1.880  1.00  0.00           H  
ATOM   2827  HA  ASP A 177      51.945  -2.275  -0.512  1.00  0.00           H  
ATOM   2828 1HB  ASP A 177      51.290  -3.488   1.591  1.00  0.00           H  
ATOM   2829 2HB  ASP A 177      49.604  -3.139   1.233  1.00  0.00           H  
ATOM   2830  N   SER A 178      48.889  -1.062  -0.626  1.00  0.00           N  
ATOM   2831  CA  SER A 178      47.810  -0.684  -1.531  1.00  0.00           C  
ATOM   2832  C   SER A 178      48.294   0.306  -2.583  1.00  0.00           C  
ATOM   2833  O   SER A 178      47.929   0.209  -3.755  1.00  0.00           O  
ATOM   2834  CB  SER A 178      46.659  -0.082  -0.748  1.00  0.00           C  
ATOM   2835  OG  SER A 178      45.610   0.285  -1.601  1.00  0.00           O  
ATOM   2836  H   SER A 178      48.826  -0.808   0.349  1.00  0.00           H  
ATOM   2837  HA  SER A 178      47.457  -1.581  -2.042  1.00  0.00           H  
ATOM   2838 1HB  SER A 178      46.301  -0.804  -0.015  1.00  0.00           H  
ATOM   2839 2HB  SER A 178      47.010   0.793  -0.202  1.00  0.00           H  
ATOM   2840  HG  SER A 178      45.331  -0.522  -2.040  1.00  0.00           H  
ATOM   2841  N   VAL A 179      49.117   1.258  -2.157  1.00  0.00           N  
ATOM   2842  CA  VAL A 179      49.653   2.268  -3.062  1.00  0.00           C  
ATOM   2843  C   VAL A 179      50.559   1.641  -4.114  1.00  0.00           C  
ATOM   2844  O   VAL A 179      50.519   2.017  -5.286  1.00  0.00           O  
ATOM   2845  CB  VAL A 179      50.445   3.327  -2.272  1.00  0.00           C  
ATOM   2846  CG1 VAL A 179      51.163   4.273  -3.222  1.00  0.00           C  
ATOM   2847  CG2 VAL A 179      49.508   4.094  -1.352  1.00  0.00           C  
ATOM   2848  H   VAL A 179      49.378   1.283  -1.182  1.00  0.00           H  
ATOM   2849  HA  VAL A 179      48.819   2.758  -3.566  1.00  0.00           H  
ATOM   2850  HB  VAL A 179      51.210   2.826  -1.678  1.00  0.00           H  
ATOM   2851 1HG1 VAL A 179      51.718   5.015  -2.647  1.00  0.00           H  
ATOM   2852 2HG1 VAL A 179      51.854   3.707  -3.846  1.00  0.00           H  
ATOM   2853 3HG1 VAL A 179      50.432   4.778  -3.854  1.00  0.00           H  
ATOM   2854 1HG2 VAL A 179      50.075   4.840  -0.796  1.00  0.00           H  
ATOM   2855 2HG2 VAL A 179      48.740   4.590  -1.946  1.00  0.00           H  
ATOM   2856 3HG2 VAL A 179      49.037   3.402  -0.653  1.00  0.00           H  
ATOM   2857  N   GLU A 180      51.376   0.683  -3.688  1.00  0.00           N  
ATOM   2858  CA  GLU A 180      52.294   0.002  -4.593  1.00  0.00           C  
ATOM   2859  C   GLU A 180      51.538  -0.799  -5.645  1.00  0.00           C  
ATOM   2860  O   GLU A 180      51.915  -0.814  -6.817  1.00  0.00           O  
ATOM   2861  CB  GLU A 180      53.229  -0.922  -3.809  1.00  0.00           C  
ATOM   2862  CG  GLU A 180      54.278  -1.623  -4.659  1.00  0.00           C  
ATOM   2863  CD  GLU A 180      55.233  -2.451  -3.845  1.00  0.00           C  
ATOM   2864  OE1 GLU A 180      55.473  -2.106  -2.713  1.00  0.00           O  
ATOM   2865  OE2 GLU A 180      55.723  -3.431  -4.356  1.00  0.00           O  
ATOM   2866  H   GLU A 180      51.360   0.421  -2.713  1.00  0.00           H  
ATOM   2867  HA  GLU A 180      52.895   0.753  -5.106  1.00  0.00           H  
ATOM   2868 1HB  GLU A 180      53.749  -0.348  -3.042  1.00  0.00           H  
ATOM   2869 2HB  GLU A 180      52.642  -1.688  -3.302  1.00  0.00           H  
ATOM   2870 1HG  GLU A 180      53.776  -2.270  -5.378  1.00  0.00           H  
ATOM   2871 2HG  GLU A 180      54.839  -0.874  -5.217  1.00  0.00           H  
ATOM   2872  N   ARG A 181      50.469  -1.464  -5.219  1.00  0.00           N  
ATOM   2873  CA  ARG A 181      49.657  -2.268  -6.124  1.00  0.00           C  
ATOM   2874  C   ARG A 181      48.978  -1.400  -7.176  1.00  0.00           C  
ATOM   2875  O   ARG A 181      48.904  -1.771  -8.347  1.00  0.00           O  
ATOM   2876  CB  ARG A 181      48.600  -3.041  -5.350  1.00  0.00           C  
ATOM   2877  CG  ARG A 181      49.137  -4.177  -4.494  1.00  0.00           C  
ATOM   2878  CD  ARG A 181      48.045  -4.901  -3.793  1.00  0.00           C  
ATOM   2879  NE  ARG A 181      48.559  -5.935  -2.910  1.00  0.00           N  
ATOM   2880  CZ  ARG A 181      48.891  -7.181  -3.302  1.00  0.00           C  
ATOM   2881  NH1 ARG A 181      48.756  -7.531  -4.562  1.00  0.00           N  
ATOM   2882  NH2 ARG A 181      49.351  -8.051  -2.420  1.00  0.00           N  
ATOM   2883  H   ARG A 181      50.213  -1.411  -4.243  1.00  0.00           H  
ATOM   2884  HA  ARG A 181      50.307  -2.981  -6.631  1.00  0.00           H  
ATOM   2885 1HB  ARG A 181      48.060  -2.361  -4.693  1.00  0.00           H  
ATOM   2886 2HB  ARG A 181      47.877  -3.466  -6.046  1.00  0.00           H  
ATOM   2887 1HG  ARG A 181      49.669  -4.889  -5.126  1.00  0.00           H  
ATOM   2888 2HG  ARG A 181      49.820  -3.777  -3.744  1.00  0.00           H  
ATOM   2889 1HD  ARG A 181      47.469  -4.197  -3.194  1.00  0.00           H  
ATOM   2890 2HD  ARG A 181      47.392  -5.372  -4.526  1.00  0.00           H  
ATOM   2891  HE  ARG A 181      48.677  -5.703  -1.933  1.00  0.00           H  
ATOM   2892 1HH1 ARG A 181      48.404  -6.865  -5.236  1.00  0.00           H  
ATOM   2893 2HH1 ARG A 181      49.004  -8.464  -4.856  1.00  0.00           H  
ATOM   2894 1HH2 ARG A 181      49.454  -7.782  -1.451  1.00  0.00           H  
ATOM   2895 2HH2 ARG A 181      49.599  -8.984  -2.714  1.00  0.00           H  
ATOM   2896  N   VAL A 182      48.483  -0.243  -6.751  1.00  0.00           N  
ATOM   2897  CA  VAL A 182      47.809   0.681  -7.655  1.00  0.00           C  
ATOM   2898  C   VAL A 182      48.770   1.221  -8.707  1.00  0.00           C  
ATOM   2899  O   VAL A 182      48.415   1.348  -9.879  1.00  0.00           O  
ATOM   2900  CB  VAL A 182      47.204   1.856  -6.864  1.00  0.00           C  
ATOM   2901  CG1 VAL A 182      46.666   2.916  -7.814  1.00  0.00           C  
ATOM   2902  CG2 VAL A 182      46.105   1.349  -5.943  1.00  0.00           C  
ATOM   2903  H   VAL A 182      48.576   0.003  -5.776  1.00  0.00           H  
ATOM   2904  HA  VAL A 182      47.003   0.146  -8.159  1.00  0.00           H  
ATOM   2905  HB  VAL A 182      47.989   2.325  -6.271  1.00  0.00           H  
ATOM   2906 1HG1 VAL A 182      46.243   3.740  -7.238  1.00  0.00           H  
ATOM   2907 2HG1 VAL A 182      47.477   3.290  -8.439  1.00  0.00           H  
ATOM   2908 3HG1 VAL A 182      45.892   2.480  -8.445  1.00  0.00           H  
ATOM   2909 1HG2 VAL A 182      45.682   2.185  -5.387  1.00  0.00           H  
ATOM   2910 2HG2 VAL A 182      45.323   0.875  -6.537  1.00  0.00           H  
ATOM   2911 3HG2 VAL A 182      46.521   0.623  -5.245  1.00  0.00           H  
ATOM   2912  N   ALA A 183      49.988   1.537  -8.282  1.00  0.00           N  
ATOM   2913  CA  ALA A 183      51.003   2.064  -9.186  1.00  0.00           C  
ATOM   2914  C   ALA A 183      51.392   1.033 -10.238  1.00  0.00           C  
ATOM   2915  O   ALA A 183      51.571   1.365 -11.410  1.00  0.00           O  
ATOM   2916  CB  ALA A 183      52.229   2.510  -8.403  1.00  0.00           C  
ATOM   2917  H   ALA A 183      50.217   1.409  -7.307  1.00  0.00           H  
ATOM   2918  HA  ALA A 183      50.581   2.926  -9.703  1.00  0.00           H  
ATOM   2919 1HB  ALA A 183      52.978   2.901  -9.092  1.00  0.00           H  
ATOM   2920 2HB  ALA A 183      51.946   3.289  -7.695  1.00  0.00           H  
ATOM   2921 3HB  ALA A 183      52.643   1.661  -7.862  1.00  0.00           H  
ATOM   2922  N   LYS A 184      51.521  -0.219  -9.813  1.00  0.00           N  
ATOM   2923  CA  LYS A 184      51.889  -1.302 -10.717  1.00  0.00           C  
ATOM   2924  C   LYS A 184      50.812  -1.531 -11.769  1.00  0.00           C  
ATOM   2925  O   LYS A 184      51.114  -1.757 -12.941  1.00  0.00           O  
ATOM   2926  CB  LYS A 184      52.142  -2.591  -9.934  1.00  0.00           C  
ATOM   2927  CG  LYS A 184      52.567  -3.775 -10.792  1.00  0.00           C  
ATOM   2928  CD  LYS A 184      52.950  -4.971  -9.932  1.00  0.00           C  
ATOM   2929  CE  LYS A 184      51.729  -5.593  -9.271  1.00  0.00           C  
ATOM   2930  NZ  LYS A 184      52.073  -6.828  -8.516  1.00  0.00           N  
ATOM   2931  H   LYS A 184      51.360  -0.427  -8.838  1.00  0.00           H  
ATOM   2932  HA  LYS A 184      52.807  -1.023 -11.235  1.00  0.00           H  
ATOM   2933 1HB  LYS A 184      52.921  -2.419  -9.191  1.00  0.00           H  
ATOM   2934 2HB  LYS A 184      51.236  -2.875  -9.398  1.00  0.00           H  
ATOM   2935 1HG  LYS A 184      51.747  -4.061 -11.451  1.00  0.00           H  
ATOM   2936 2HG  LYS A 184      53.422  -3.491 -11.406  1.00  0.00           H  
ATOM   2937 1HD  LYS A 184      53.440  -5.723 -10.553  1.00  0.00           H  
ATOM   2938 2HD  LYS A 184      53.649  -4.654  -9.158  1.00  0.00           H  
ATOM   2939 1HE  LYS A 184      51.282  -4.875  -8.585  1.00  0.00           H  
ATOM   2940 2HE  LYS A 184      50.990  -5.842 -10.033  1.00  0.00           H  
ATOM   2941 1HZ  LYS A 184      51.238  -7.209  -8.094  1.00  0.00           H  
ATOM   2942 2HZ  LYS A 184      52.472  -7.509  -9.147  1.00  0.00           H  
ATOM   2943 3HZ  LYS A 184      52.743  -6.606  -7.794  1.00  0.00           H  
ATOM   2944  N   ARG A 185      49.554  -1.471 -11.344  1.00  0.00           N  
ATOM   2945  CA  ARG A 185      48.429  -1.672 -12.248  1.00  0.00           C  
ATOM   2946  C   ARG A 185      48.364  -0.572 -13.300  1.00  0.00           C  
ATOM   2947  O   ARG A 185      48.094  -0.836 -14.472  1.00  0.00           O  
ATOM   2948  CB  ARG A 185      47.120  -1.707 -11.473  1.00  0.00           C  
ATOM   2949  CG  ARG A 185      46.961  -2.897 -10.539  1.00  0.00           C  
ATOM   2950  CD  ARG A 185      46.871  -4.175 -11.289  1.00  0.00           C  
ATOM   2951  NE  ARG A 185      46.613  -5.303 -10.409  1.00  0.00           N  
ATOM   2952  CZ  ARG A 185      46.627  -6.594 -10.795  1.00  0.00           C  
ATOM   2953  NH1 ARG A 185      46.888  -6.903 -12.046  1.00  0.00           N  
ATOM   2954  NH2 ARG A 185      46.378  -7.549  -9.916  1.00  0.00           N  
ATOM   2955  H   ARG A 185      49.373  -1.281 -10.369  1.00  0.00           H  
ATOM   2956  HA  ARG A 185      48.559  -2.629 -12.755  1.00  0.00           H  
ATOM   2957 1HB  ARG A 185      47.028  -0.803 -10.874  1.00  0.00           H  
ATOM   2958 2HB  ARG A 185      46.284  -1.723 -12.172  1.00  0.00           H  
ATOM   2959 1HG  ARG A 185      47.820  -2.951  -9.870  1.00  0.00           H  
ATOM   2960 2HG  ARG A 185      46.050  -2.779  -9.952  1.00  0.00           H  
ATOM   2961 1HD  ARG A 185      46.060  -4.116 -12.014  1.00  0.00           H  
ATOM   2962 2HD  ARG A 185      47.810  -4.358 -11.810  1.00  0.00           H  
ATOM   2963  HE  ARG A 185      46.408  -5.105  -9.439  1.00  0.00           H  
ATOM   2964 1HH1 ARG A 185      47.078  -6.173 -12.718  1.00  0.00           H  
ATOM   2965 2HH1 ARG A 185      46.898  -7.871 -12.335  1.00  0.00           H  
ATOM   2966 1HH2 ARG A 185      46.177  -7.312  -8.954  1.00  0.00           H  
ATOM   2967 2HH2 ARG A 185      46.388  -8.516 -10.205  1.00  0.00           H  
ATOM   2968  N   ALA A 186      48.613   0.662 -12.875  1.00  0.00           N  
ATOM   2969  CA  ALA A 186      48.583   1.805 -13.779  1.00  0.00           C  
ATOM   2970  C   ALA A 186      49.681   1.703 -14.831  1.00  0.00           C  
ATOM   2971  O   ALA A 186      49.461   2.009 -16.003  1.00  0.00           O  
ATOM   2972  CB  ALA A 186      48.718   3.103 -12.996  1.00  0.00           C  
ATOM   2973  H   ALA A 186      48.829   0.812 -11.900  1.00  0.00           H  
ATOM   2974  HA  ALA A 186      47.623   1.803 -14.296  1.00  0.00           H  
ATOM   2975 1HB  ALA A 186      48.694   3.947 -13.685  1.00  0.00           H  
ATOM   2976 2HB  ALA A 186      47.894   3.189 -12.288  1.00  0.00           H  
ATOM   2977 3HB  ALA A 186      49.663   3.104 -12.455  1.00  0.00           H  
ATOM   2978  N   LEU A 187      50.863   1.272 -14.406  1.00  0.00           N  
ATOM   2979  CA  LEU A 187      51.997   1.129 -15.310  1.00  0.00           C  
ATOM   2980  C   LEU A 187      51.669   0.187 -16.461  1.00  0.00           C  
ATOM   2981  O   LEU A 187      51.938   0.493 -17.623  1.00  0.00           O  
ATOM   2982  CB  LEU A 187      53.221   0.607 -14.546  1.00  0.00           C  
ATOM   2983  CG  LEU A 187      53.859   1.592 -13.559  1.00  0.00           C  
ATOM   2984  CD1 LEU A 187      54.923   0.874 -12.741  1.00  0.00           C  
ATOM   2985  CD2 LEU A 187      54.456   2.763 -14.326  1.00  0.00           C  
ATOM   2986  H   LEU A 187      50.979   1.037 -13.431  1.00  0.00           H  
ATOM   2987  HA  LEU A 187      52.234   2.108 -15.725  1.00  0.00           H  
ATOM   2988 1HB  LEU A 187      52.928  -0.280 -13.986  1.00  0.00           H  
ATOM   2989 2HB  LEU A 187      53.984   0.319 -15.269  1.00  0.00           H  
ATOM   2990  HG  LEU A 187      53.099   1.960 -12.869  1.00  0.00           H  
ATOM   2991 1HD1 LEU A 187      55.377   1.574 -12.039  1.00  0.00           H  
ATOM   2992 2HD1 LEU A 187      54.465   0.054 -12.188  1.00  0.00           H  
ATOM   2993 3HD1 LEU A 187      55.690   0.480 -13.407  1.00  0.00           H  
ATOM   2994 1HD2 LEU A 187      54.910   3.464 -13.624  1.00  0.00           H  
ATOM   2995 2HD2 LEU A 187      55.217   2.397 -15.015  1.00  0.00           H  
ATOM   2996 3HD2 LEU A 187      53.671   3.269 -14.888  1.00  0.00           H  
ATOM   2997  N   GLU A 188      51.086  -0.961 -16.132  1.00  0.00           N  
ATOM   2998  CA  GLU A 188      50.720  -1.950 -17.138  1.00  0.00           C  
ATOM   2999  C   GLU A 188      49.775  -1.358 -18.175  1.00  0.00           C  
ATOM   3000  O   GLU A 188      49.925  -1.596 -19.373  1.00  0.00           O  
ATOM   3001  CB  GLU A 188      50.069  -3.167 -16.477  1.00  0.00           C  
ATOM   3002  CG  GLU A 188      51.027  -4.029 -15.665  1.00  0.00           C  
ATOM   3003  CD  GLU A 188      50.338  -5.167 -14.964  1.00  0.00           C  
ATOM   3004  OE1 GLU A 188      49.133  -5.225 -15.010  1.00  0.00           O  
ATOM   3005  OE2 GLU A 188      51.019  -5.978 -14.383  1.00  0.00           O  
ATOM   3006  H   GLU A 188      50.892  -1.153 -15.160  1.00  0.00           H  
ATOM   3007  HA  GLU A 188      51.626  -2.274 -17.651  1.00  0.00           H  
ATOM   3008 1HB  GLU A 188      49.271  -2.837 -15.812  1.00  0.00           H  
ATOM   3009 2HB  GLU A 188      49.618  -3.799 -17.242  1.00  0.00           H  
ATOM   3010 1HG  GLU A 188      51.787  -4.434 -16.332  1.00  0.00           H  
ATOM   3011 2HG  GLU A 188      51.526  -3.402 -14.928  1.00  0.00           H  
ATOM   3012  N   HIS A 189      48.806  -0.586 -17.672  1.00  0.00           N  
ATOM   3013  CA  HIS A 189      47.837   0.154 -18.473  1.00  0.00           C  
ATOM   3014  C   HIS A 189      48.500   1.238 -19.312  1.00  0.00           C  
ATOM   3015  O   HIS A 189      47.960   1.663 -20.334  1.00  0.00           O  
ATOM   3016  CB  HIS A 189      46.769   0.785 -17.574  1.00  0.00           C  
ATOM   3017  CG  HIS A 189      45.641   1.415 -18.331  1.00  0.00           C  
ATOM   3018  ND1 HIS A 189      45.712   2.694 -18.844  1.00  0.00           N  
ATOM   3019  CD2 HIS A 189      44.416   0.945 -18.661  1.00  0.00           C  
ATOM   3020  CE1 HIS A 189      44.578   2.981 -19.459  1.00  0.00           C  
ATOM   3021  NE2 HIS A 189      43.775   1.937 -19.361  1.00  0.00           N  
ATOM   3022  H   HIS A 189      48.720  -0.494 -16.670  1.00  0.00           H  
ATOM   3023  HA  HIS A 189      47.338  -0.527 -19.162  1.00  0.00           H  
ATOM   3024 1HB  HIS A 189      46.353   0.024 -16.913  1.00  0.00           H  
ATOM   3025 2HB  HIS A 189      47.227   1.549 -16.946  1.00  0.00           H  
ATOM   3026  HD2 HIS A 189      44.012  -0.038 -18.417  1.00  0.00           H  
ATOM   3027  HE1 HIS A 189      44.345   3.920 -19.960  1.00  0.00           H  
ATOM   3028  HE2 HIS A 189      42.841   1.873 -19.739  1.00  0.00           H  
ATOM   3029  N   GLY A 190      49.671   1.680 -18.874  1.00  0.00           N  
ATOM   3030  CA  GLY A 190      50.373   2.771 -19.536  1.00  0.00           C  
ATOM   3031  C   GLY A 190      50.090   4.111 -18.867  1.00  0.00           C  
ATOM   3032  O   GLY A 190      49.505   5.008 -19.474  1.00  0.00           O  
ATOM   3033  H   GLY A 190      50.087   1.249 -18.061  1.00  0.00           H  
ATOM   3034 1HA  GLY A 190      51.446   2.577 -19.520  1.00  0.00           H  
ATOM   3035 2HA  GLY A 190      50.071   2.817 -20.582  1.00  0.00           H  
ATOM   3036  N   ALA A 191      50.511   4.235 -17.613  1.00  0.00           N  
ATOM   3037  CA  ALA A 191      50.499   5.521 -16.927  1.00  0.00           C  
ATOM   3038  C   ALA A 191      51.910   6.054 -16.740  1.00  0.00           C  
ATOM   3039  O   ALA A 191      52.797   5.339 -16.275  1.00  0.00           O  
ATOM   3040  CB  ALA A 191      49.797   5.400 -15.582  1.00  0.00           C  
ATOM   3041  H   ALA A 191      50.847   3.418 -17.124  1.00  0.00           H  
ATOM   3042  HA  ALA A 191      49.952   6.231 -17.548  1.00  0.00           H  
ATOM   3043 1HB  ALA A 191      49.799   6.368 -15.082  1.00  0.00           H  
ATOM   3044 2HB  ALA A 191      48.769   5.073 -15.737  1.00  0.00           H  
ATOM   3045 3HB  ALA A 191      50.320   4.672 -14.964  1.00  0.00           H  
ATOM   3046  N   ASP A 192      52.110   7.315 -17.106  1.00  0.00           N  
ATOM   3047  CA  ASP A 192      53.447   7.885 -17.161  1.00  0.00           C  
ATOM   3048  C   ASP A 192      54.087   7.909 -15.784  1.00  0.00           C  
ATOM   3049  O   ASP A 192      53.477   8.358 -14.813  1.00  0.00           O  
ATOM   3050  CB  ASP A 192      53.404   9.303 -17.736  1.00  0.00           C  
ATOM   3051  CG  ASP A 192      53.073   9.330 -19.222  1.00  0.00           C  
ATOM   3052  OD1 ASP A 192      53.159   8.301 -19.849  1.00  0.00           O  
ATOM   3053  OD2 ASP A 192      52.738  10.380 -19.716  1.00  0.00           O  
ATOM   3054  H   ASP A 192      51.315   7.888 -17.351  1.00  0.00           H  
ATOM   3055  HA  ASP A 192      54.062   7.264 -17.813  1.00  0.00           H  
ATOM   3056 1HB  ASP A 192      52.656   9.890 -17.201  1.00  0.00           H  
ATOM   3057 2HB  ASP A 192      54.369   9.787 -17.584  1.00  0.00           H  
ATOM   3058  N   PRO A 193      55.269   7.349 -16.167  1.00  0.00           N  
ATOM   3059  CA  PRO A 193      56.105   6.806 -15.105  1.00  0.00           C  
ATOM   3060  C   PRO A 193      56.420   7.887 -14.091  1.00  0.00           C  
ATOM   3061  O   PRO A 193      56.567   7.611 -12.900  1.00  0.00           O  
ATOM   3062  CB  PRO A 193      57.361   6.337 -15.846  1.00  0.00           C  
ATOM   3063  CG  PRO A 193      57.342   7.108 -17.122  1.00  0.00           C  
ATOM   3064  CD  PRO A 193      55.879   7.267 -17.441  1.00  0.00           C  
ATOM   3065  HA  PRO A 193      55.587   5.957 -14.635  1.00  0.00           H  
ATOM   3066 1HB  PRO A 193      58.255   6.541 -15.238  1.00  0.00           H  
ATOM   3067 2HB  PRO A 193      57.321   5.249 -16.004  1.00  0.00           H  
ATOM   3068 1HG  PRO A 193      57.854   8.072 -16.991  1.00  0.00           H  
ATOM   3069 2HG  PRO A 193      57.889   6.561 -17.904  1.00  0.00           H  
ATOM   3070 1HD  PRO A 193      55.726   8.198 -18.006  1.00  0.00           H  
ATOM   3071 2HD  PRO A 193      55.533   6.399 -18.021  1.00  0.00           H  
ATOM   3072  N   GLU A 194      56.527   9.132 -14.553  1.00  0.00           N  
ATOM   3073  CA  GLU A 194      56.929  10.202 -13.648  1.00  0.00           C  
ATOM   3074  C   GLU A 194      55.859  10.465 -12.597  1.00  0.00           C  
ATOM   3075  O   GLU A 194      56.167  10.683 -11.425  1.00  0.00           O  
ATOM   3076  CB  GLU A 194      57.214  11.485 -14.432  1.00  0.00           C  
ATOM   3077  CG  GLU A 194      57.723  12.641 -13.582  1.00  0.00           C  
ATOM   3078  CD  GLU A 194      58.086  13.851 -14.398  1.00  0.00           C  
ATOM   3079  OE1 GLU A 194      57.969  13.791 -15.598  1.00  0.00           O  
ATOM   3080  OE2 GLU A 194      58.482  14.835 -13.819  1.00  0.00           O  
ATOM   3081  H   GLU A 194      56.327   9.315 -15.526  1.00  0.00           H  
ATOM   3082  HA  GLU A 194      57.841   9.896 -13.135  1.00  0.00           H  
ATOM   3083 1HB  GLU A 194      57.958  11.283 -15.202  1.00  0.00           H  
ATOM   3084 2HB  GLU A 194      56.304  11.814 -14.934  1.00  0.00           H  
ATOM   3085 1HG  GLU A 194      56.950  12.919 -12.866  1.00  0.00           H  
ATOM   3086 2HG  GLU A 194      58.596  12.310 -13.023  1.00  0.00           H  
ATOM   3087  N   VAL A 195      54.600  10.444 -13.022  1.00  0.00           N  
ATOM   3088  CA  VAL A 195      53.482  10.680 -12.117  1.00  0.00           C  
ATOM   3089  C   VAL A 195      53.383   9.583 -11.066  1.00  0.00           C  
ATOM   3090  O   VAL A 195      53.122   9.855  -9.894  1.00  0.00           O  
ATOM   3091  CB  VAL A 195      52.161  10.751 -12.906  1.00  0.00           C  
ATOM   3092  CG1 VAL A 195      50.975  10.807 -11.955  1.00  0.00           C  
ATOM   3093  CG2 VAL A 195      52.173  11.962 -13.827  1.00  0.00           C  
ATOM   3094  H   VAL A 195      54.413  10.260 -13.997  1.00  0.00           H  
ATOM   3095  HA  VAL A 195      53.640  11.634 -11.613  1.00  0.00           H  
ATOM   3096  HB  VAL A 195      52.054   9.843 -13.500  1.00  0.00           H  
ATOM   3097 1HG1 VAL A 195      50.050  10.857 -12.530  1.00  0.00           H  
ATOM   3098 2HG1 VAL A 195      50.966   9.913 -11.332  1.00  0.00           H  
ATOM   3099 3HG1 VAL A 195      51.056  11.691 -11.324  1.00  0.00           H  
ATOM   3100 1HG2 VAL A 195      51.236  12.006 -14.382  1.00  0.00           H  
ATOM   3101 2HG2 VAL A 195      52.285  12.869 -13.233  1.00  0.00           H  
ATOM   3102 3HG2 VAL A 195      53.005  11.880 -14.525  1.00  0.00           H  
ATOM   3103  N   VAL A 196      53.593   8.342 -11.491  1.00  0.00           N  
ATOM   3104  CA  VAL A 196      53.528   7.200 -10.586  1.00  0.00           C  
ATOM   3105  C   VAL A 196      54.628   7.267  -9.535  1.00  0.00           C  
ATOM   3106  O   VAL A 196      54.399   6.967  -8.363  1.00  0.00           O  
ATOM   3107  CB  VAL A 196      53.656   5.884 -11.376  1.00  0.00           C  
ATOM   3108  CG1 VAL A 196      53.780   4.702 -10.425  1.00  0.00           C  
ATOM   3109  CG2 VAL A 196      52.457   5.713 -12.296  1.00  0.00           C  
ATOM   3110  H   VAL A 196      53.803   8.185 -12.466  1.00  0.00           H  
ATOM   3111  HA  VAL A 196      52.561   7.213 -10.082  1.00  0.00           H  
ATOM   3112  HB  VAL A 196      54.570   5.915 -11.970  1.00  0.00           H  
ATOM   3113 1HG1 VAL A 196      53.870   3.780 -11.000  1.00  0.00           H  
ATOM   3114 2HG1 VAL A 196      54.664   4.828  -9.801  1.00  0.00           H  
ATOM   3115 3HG1 VAL A 196      52.893   4.650  -9.794  1.00  0.00           H  
ATOM   3116 1HG2 VAL A 196      52.555   4.781 -12.852  1.00  0.00           H  
ATOM   3117 2HG2 VAL A 196      51.544   5.688 -11.702  1.00  0.00           H  
ATOM   3118 3HG2 VAL A 196      52.413   6.549 -12.995  1.00  0.00           H  
ATOM   3119  N   ALA A 197      55.823   7.662  -9.960  1.00  0.00           N  
ATOM   3120  CA  ALA A 197      56.961   7.769  -9.055  1.00  0.00           C  
ATOM   3121  C   ALA A 197      56.729   8.847  -8.004  1.00  0.00           C  
ATOM   3122  O   ALA A 197      57.060   8.666  -6.832  1.00  0.00           O  
ATOM   3123  CB  ALA A 197      58.234   8.058  -9.837  1.00  0.00           C  
ATOM   3124  H   ALA A 197      55.946   7.894 -10.935  1.00  0.00           H  
ATOM   3125  HA  ALA A 197      57.073   6.816  -8.537  1.00  0.00           H  
ATOM   3126 1HB  ALA A 197      59.075   8.135  -9.147  1.00  0.00           H  
ATOM   3127 2HB  ALA A 197      58.418   7.249 -10.544  1.00  0.00           H  
ATOM   3128 3HB  ALA A 197      58.123   8.995 -10.379  1.00  0.00           H  
ATOM   3129  N   ARG A 198      56.159   9.969  -8.429  1.00  0.00           N  
ATOM   3130  CA  ARG A 198      55.882  11.078  -7.524  1.00  0.00           C  
ATOM   3131  C   ARG A 198      54.852  10.687  -6.472  1.00  0.00           C  
ATOM   3132  O   ARG A 198      54.982  11.041  -5.300  1.00  0.00           O  
ATOM   3133  CB  ARG A 198      55.378  12.287  -8.298  1.00  0.00           C  
ATOM   3134  CG  ARG A 198      56.426  12.980  -9.154  1.00  0.00           C  
ATOM   3135  CD  ARG A 198      55.866  14.165  -9.855  1.00  0.00           C  
ATOM   3136  NE  ARG A 198      56.842  14.783 -10.739  1.00  0.00           N  
ATOM   3137  CZ  ARG A 198      57.771  15.676 -10.347  1.00  0.00           C  
ATOM   3138  NH1 ARG A 198      57.838  16.045  -9.087  1.00  0.00           N  
ATOM   3139  NH2 ARG A 198      58.615  16.182 -11.230  1.00  0.00           N  
ATOM   3140  H   ARG A 198      55.911  10.056  -9.404  1.00  0.00           H  
ATOM   3141  HA  ARG A 198      56.808  11.351  -7.017  1.00  0.00           H  
ATOM   3142 1HB  ARG A 198      54.563  11.985  -8.954  1.00  0.00           H  
ATOM   3143 2HB  ARG A 198      54.981  13.025  -7.601  1.00  0.00           H  
ATOM   3144 1HG  ARG A 198      57.250  13.313  -8.523  1.00  0.00           H  
ATOM   3145 2HG  ARG A 198      56.801  12.284  -9.905  1.00  0.00           H  
ATOM   3146 1HD  ARG A 198      55.008  13.862 -10.453  1.00  0.00           H  
ATOM   3147 2HD  ARG A 198      55.553  14.907  -9.121  1.00  0.00           H  
ATOM   3148  HE  ARG A 198      56.821  14.524 -11.716  1.00  0.00           H  
ATOM   3149 1HH1 ARG A 198      57.193  15.659  -8.413  1.00  0.00           H  
ATOM   3150 2HH1 ARG A 198      58.535  16.715  -8.794  1.00  0.00           H  
ATOM   3151 1HH2 ARG A 198      58.563  15.898 -12.199  1.00  0.00           H  
ATOM   3152 2HH2 ARG A 198      59.311  16.851 -10.937  1.00  0.00           H  
ATOM   3153  N   VAL A 199      53.828   9.954  -6.898  1.00  0.00           N  
ATOM   3154  CA  VAL A 199      52.773   9.513  -5.993  1.00  0.00           C  
ATOM   3155  C   VAL A 199      53.315   8.554  -4.941  1.00  0.00           C  
ATOM   3156  O   VAL A 199      52.946   8.630  -3.769  1.00  0.00           O  
ATOM   3157  CB  VAL A 199      51.646   8.821  -6.783  1.00  0.00           C  
ATOM   3158  CG1 VAL A 199      50.638   8.193  -5.832  1.00  0.00           C  
ATOM   3159  CG2 VAL A 199      50.968   9.823  -7.703  1.00  0.00           C  
ATOM   3160  H   VAL A 199      53.780   9.696  -7.873  1.00  0.00           H  
ATOM   3161  HA  VAL A 199      52.361  10.388  -5.489  1.00  0.00           H  
ATOM   3162  HB  VAL A 199      52.075   8.013  -7.376  1.00  0.00           H  
ATOM   3163 1HG1 VAL A 199      49.849   7.708  -6.407  1.00  0.00           H  
ATOM   3164 2HG1 VAL A 199      51.138   7.453  -5.208  1.00  0.00           H  
ATOM   3165 3HG1 VAL A 199      50.202   8.967  -5.201  1.00  0.00           H  
ATOM   3166 1HG2 VAL A 199      50.173   9.327  -8.259  1.00  0.00           H  
ATOM   3167 2HG2 VAL A 199      50.545  10.634  -7.110  1.00  0.00           H  
ATOM   3168 3HG2 VAL A 199      51.700  10.229  -8.402  1.00  0.00           H  
ATOM   3169  N   VAL A 200      54.193   7.652  -5.367  1.00  0.00           N  
ATOM   3170  CA  VAL A 200      54.788   6.676  -4.462  1.00  0.00           C  
ATOM   3171  C   VAL A 200      55.655   7.355  -3.410  1.00  0.00           C  
ATOM   3172  O   VAL A 200      55.636   6.977  -2.238  1.00  0.00           O  
ATOM   3173  CB  VAL A 200      55.642   5.666  -5.252  1.00  0.00           C  
ATOM   3174  CG1 VAL A 200      56.415   4.764  -4.302  1.00  0.00           C  
ATOM   3175  CG2 VAL A 200      54.752   4.844  -6.172  1.00  0.00           C  
ATOM   3176  H   VAL A 200      54.455   7.643  -6.342  1.00  0.00           H  
ATOM   3177  HA  VAL A 200      53.985   6.137  -3.958  1.00  0.00           H  
ATOM   3178  HB  VAL A 200      56.375   6.211  -5.846  1.00  0.00           H  
ATOM   3179 1HG1 VAL A 200      57.013   4.057  -4.877  1.00  0.00           H  
ATOM   3180 2HG1 VAL A 200      57.071   5.370  -3.678  1.00  0.00           H  
ATOM   3181 3HG1 VAL A 200      55.715   4.217  -3.670  1.00  0.00           H  
ATOM   3182 1HG2 VAL A 200      55.362   4.133  -6.728  1.00  0.00           H  
ATOM   3183 2HG2 VAL A 200      54.014   4.304  -5.578  1.00  0.00           H  
ATOM   3184 3HG2 VAL A 200      54.240   5.507  -6.871  1.00  0.00           H  
ATOM   3185  N   GLU A 201      56.414   8.359  -3.836  1.00  0.00           N  
ATOM   3186  CA  GLU A 201      57.290   9.094  -2.931  1.00  0.00           C  
ATOM   3187  C   GLU A 201      56.488   9.849  -1.879  1.00  0.00           C  
ATOM   3188  O   GLU A 201      56.864   9.887  -0.707  1.00  0.00           O  
ATOM   3189  CB  GLU A 201      58.168  10.072  -3.715  1.00  0.00           C  
ATOM   3190  CG  GLU A 201      59.222   9.408  -4.590  1.00  0.00           C  
ATOM   3191  CD  GLU A 201      60.245   8.644  -3.796  1.00  0.00           C  
ATOM   3192  OE1 GLU A 201      59.972   8.325  -2.664  1.00  0.00           O  
ATOM   3193  OE2 GLU A 201      61.300   8.380  -4.322  1.00  0.00           O  
ATOM   3194  H   GLU A 201      56.383   8.619  -4.811  1.00  0.00           H  
ATOM   3195  HA  GLU A 201      57.935   8.380  -2.418  1.00  0.00           H  
ATOM   3196 1HB  GLU A 201      57.540  10.689  -4.358  1.00  0.00           H  
ATOM   3197 2HB  GLU A 201      58.680  10.738  -3.021  1.00  0.00           H  
ATOM   3198 1HG  GLU A 201      58.728   8.723  -5.279  1.00  0.00           H  
ATOM   3199 2HG  GLU A 201      59.724  10.173  -5.180  1.00  0.00           H  
ATOM   3200  N   GLU A 202      55.381  10.449  -2.305  1.00  0.00           N  
ATOM   3201  CA  GLU A 202      54.523  11.204  -1.400  1.00  0.00           C  
ATOM   3202  C   GLU A 202      53.897  10.297  -0.348  1.00  0.00           C  
ATOM   3203  O   GLU A 202      53.802  10.663   0.824  1.00  0.00           O  
ATOM   3204  CB  GLU A 202      53.425  11.925  -2.184  1.00  0.00           C  
ATOM   3205  CG  GLU A 202      53.922  13.073  -3.052  1.00  0.00           C  
ATOM   3206  CD  GLU A 202      52.827  13.711  -3.862  1.00  0.00           C  
ATOM   3207  OE1 GLU A 202      51.730  13.207  -3.844  1.00  0.00           O  
ATOM   3208  OE2 GLU A 202      53.089  14.703  -4.500  1.00  0.00           O  
ATOM   3209  H   GLU A 202      55.128  10.380  -3.280  1.00  0.00           H  
ATOM   3210  HA  GLU A 202      55.132  11.949  -0.887  1.00  0.00           H  
ATOM   3211 1HB  GLU A 202      52.913  11.213  -2.833  1.00  0.00           H  
ATOM   3212 2HB  GLU A 202      52.685  12.326  -1.491  1.00  0.00           H  
ATOM   3213 1HG  GLU A 202      54.372  13.831  -2.411  1.00  0.00           H  
ATOM   3214 2HG  GLU A 202      54.694  12.699  -3.723  1.00  0.00           H  
ATOM   3215  N   ALA A 203      53.471   9.113  -0.774  1.00  0.00           N  
ATOM   3216  CA  ALA A 203      52.853   8.151   0.131  1.00  0.00           C  
ATOM   3217  C   ALA A 203      53.844   7.669   1.183  1.00  0.00           C  
ATOM   3218  O   ALA A 203      53.497   7.521   2.355  1.00  0.00           O  
ATOM   3219  CB  ALA A 203      52.296   6.970  -0.651  1.00  0.00           C  
ATOM   3220  H   ALA A 203      53.578   8.873  -1.749  1.00  0.00           H  
ATOM   3221  HA  ALA A 203      52.034   8.650   0.648  1.00  0.00           H  
ATOM   3222 1HB  ALA A 203      51.838   6.261   0.039  1.00  0.00           H  
ATOM   3223 2HB  ALA A 203      51.546   7.324  -1.359  1.00  0.00           H  
ATOM   3224 3HB  ALA A 203      53.103   6.480  -1.193  1.00  0.00           H  
ATOM   3225  N   ALA A 204      55.079   7.425   0.757  1.00  0.00           N  
ATOM   3226  CA  ALA A 204      56.123   6.959   1.662  1.00  0.00           C  
ATOM   3227  C   ALA A 204      56.450   8.011   2.714  1.00  0.00           C  
ATOM   3228  O   ALA A 204      56.648   7.690   3.886  1.00  0.00           O  
ATOM   3229  CB  ALA A 204      57.374   6.586   0.880  1.00  0.00           C  
ATOM   3230  H   ALA A 204      55.300   7.566  -0.218  1.00  0.00           H  
ATOM   3231  HA  ALA A 204      55.753   6.074   2.179  1.00  0.00           H  
ATOM   3232 1HB  ALA A 204      58.144   6.240   1.570  1.00  0.00           H  
ATOM   3233 2HB  ALA A 204      57.138   5.792   0.172  1.00  0.00           H  
ATOM   3234 3HB  ALA A 204      57.738   7.458   0.339  1.00  0.00           H  
ATOM   3235  N   ARG A 205      56.505   9.269   2.288  1.00  0.00           N  
ATOM   3236  CA  ARG A 205      56.809  10.371   3.193  1.00  0.00           C  
ATOM   3237  C   ARG A 205      55.720  10.537   4.245  1.00  0.00           C  
ATOM   3238  O   ARG A 205      56.008  10.782   5.417  1.00  0.00           O  
ATOM   3239  CB  ARG A 205      56.965  11.672   2.419  1.00  0.00           C  
ATOM   3240  CG  ARG A 205      58.208  11.753   1.548  1.00  0.00           C  
ATOM   3241  CD  ARG A 205      58.259  13.023   0.780  1.00  0.00           C  
ATOM   3242  NE  ARG A 205      58.417  14.177   1.650  1.00  0.00           N  
ATOM   3243  CZ  ARG A 205      58.230  15.456   1.267  1.00  0.00           C  
ATOM   3244  NH1 ARG A 205      57.880  15.726   0.029  1.00  0.00           N  
ATOM   3245  NH2 ARG A 205      58.399  16.437   2.135  1.00  0.00           N  
ATOM   3246  H   ARG A 205      56.332   9.466   1.313  1.00  0.00           H  
ATOM   3247  HA  ARG A 205      57.750  10.153   3.700  1.00  0.00           H  
ATOM   3248 1HB  ARG A 205      56.100  11.816   1.773  1.00  0.00           H  
ATOM   3249 2HB  ARG A 205      56.995  12.509   3.117  1.00  0.00           H  
ATOM   3250 1HG  ARG A 205      59.097  11.697   2.177  1.00  0.00           H  
ATOM   3251 2HG  ARG A 205      58.212  10.923   0.840  1.00  0.00           H  
ATOM   3252 1HD  ARG A 205      59.102  12.998   0.091  1.00  0.00           H  
ATOM   3253 2HD  ARG A 205      57.334  13.145   0.217  1.00  0.00           H  
ATOM   3254  HE  ARG A 205      58.686  14.009   2.610  1.00  0.00           H  
ATOM   3255 1HH1 ARG A 205      57.751  14.976  -0.635  1.00  0.00           H  
ATOM   3256 2HH1 ARG A 205      57.740  16.684  -0.258  1.00  0.00           H  
ATOM   3257 1HH2 ARG A 205      58.669  16.229   3.087  1.00  0.00           H  
ATOM   3258 2HH2 ARG A 205      58.259  17.395   1.848  1.00  0.00           H  
ATOM   3259  N   THR A 206      54.468  10.402   3.819  1.00  0.00           N  
ATOM   3260  CA  THR A 206      53.333  10.536   4.724  1.00  0.00           C  
ATOM   3261  C   THR A 206      53.333   9.434   5.776  1.00  0.00           C  
ATOM   3262  O   THR A 206      53.047   9.681   6.948  1.00  0.00           O  
ATOM   3263  CB  THR A 206      52.002  10.512   3.950  1.00  0.00           C  
ATOM   3264  OG1 THR A 206      51.961  11.612   3.031  1.00  0.00           O  
ATOM   3265  CG2 THR A 206      50.826  10.614   4.909  1.00  0.00           C  
ATOM   3266  H   THR A 206      54.299  10.202   2.844  1.00  0.00           H  
ATOM   3267  HA  THR A 206      53.413  11.493   5.240  1.00  0.00           H  
ATOM   3268  HB  THR A 206      51.925   9.583   3.387  1.00  0.00           H  
ATOM   3269  HG1 THR A 206      52.691  11.538   2.412  1.00  0.00           H  
ATOM   3270 1HG2 THR A 206      49.893  10.595   4.345  1.00  0.00           H  
ATOM   3271 2HG2 THR A 206      50.847   9.773   5.602  1.00  0.00           H  
ATOM   3272 3HG2 THR A 206      50.892  11.546   5.469  1.00  0.00           H  
ATOM   3273  N   VAL A 207      53.655   8.217   5.351  1.00  0.00           N  
ATOM   3274  CA  VAL A 207      53.693   7.075   6.255  1.00  0.00           C  
ATOM   3275  C   VAL A 207      54.782   7.241   7.307  1.00  0.00           C  
ATOM   3276  O   VAL A 207      54.580   6.922   8.479  1.00  0.00           O  
ATOM   3277  CB  VAL A 207      53.940   5.776   5.465  1.00  0.00           C  
ATOM   3278  CG1 VAL A 207      54.169   4.610   6.414  1.00  0.00           C  
ATOM   3279  CG2 VAL A 207      52.762   5.498   4.544  1.00  0.00           C  
ATOM   3280  H   VAL A 207      53.879   8.080   4.376  1.00  0.00           H  
ATOM   3281  HA  VAL A 207      52.729   7.000   6.759  1.00  0.00           H  
ATOM   3282  HB  VAL A 207      54.847   5.890   4.871  1.00  0.00           H  
ATOM   3283 1HG1 VAL A 207      54.343   3.700   5.839  1.00  0.00           H  
ATOM   3284 2HG1 VAL A 207      55.039   4.815   7.039  1.00  0.00           H  
ATOM   3285 3HG1 VAL A 207      53.291   4.477   7.046  1.00  0.00           H  
ATOM   3286 1HG2 VAL A 207      52.943   4.579   3.988  1.00  0.00           H  
ATOM   3287 2HG2 VAL A 207      51.854   5.390   5.137  1.00  0.00           H  
ATOM   3288 3HG2 VAL A 207      52.642   6.327   3.846  1.00  0.00           H  
ATOM   3289  N   SER A 208      55.937   7.742   6.882  1.00  0.00           N  
ATOM   3290  CA  SER A 208      57.061   7.951   7.786  1.00  0.00           C  
ATOM   3291  C   SER A 208      56.733   9.003   8.838  1.00  0.00           C  
ATOM   3292  O   SER A 208      57.079   8.852  10.010  1.00  0.00           O  
ATOM   3293  CB  SER A 208      58.289   8.371   7.003  1.00  0.00           C  
ATOM   3294  OG  SER A 208      58.092   9.615   6.389  1.00  0.00           O  
ATOM   3295  H   SER A 208      56.039   7.984   5.907  1.00  0.00           H  
ATOM   3296  HA  SER A 208      57.274   7.011   8.297  1.00  0.00           H  
ATOM   3297 1HB  SER A 208      59.147   8.426   7.673  1.00  0.00           H  
ATOM   3298 2HB  SER A 208      58.513   7.621   6.246  1.00  0.00           H  
ATOM   3299  HG  SER A 208      58.740   9.668   5.682  1.00  0.00           H  
ATOM   3300  N   GLU A 209      56.064  10.069   8.413  1.00  0.00           N  
ATOM   3301  CA  GLU A 209      55.687  11.149   9.317  1.00  0.00           C  
ATOM   3302  C   GLU A 209      54.697  10.666  10.369  1.00  0.00           C  
ATOM   3303  O   GLU A 209      54.795  11.029  11.541  1.00  0.00           O  
ATOM   3304  CB  GLU A 209      55.083  12.316   8.532  1.00  0.00           C  
ATOM   3305  CG  GLU A 209      54.726  13.527   9.382  1.00  0.00           C  
ATOM   3306  CD  GLU A 209      54.218  14.684   8.566  1.00  0.00           C  
ATOM   3307  OE1 GLU A 209      54.165  14.562   7.366  1.00  0.00           O  
ATOM   3308  OE2 GLU A 209      53.884  15.691   9.145  1.00  0.00           O  
ATOM   3309  H   GLU A 209      55.810  10.134   7.438  1.00  0.00           H  
ATOM   3310  HA  GLU A 209      56.583  11.500   9.830  1.00  0.00           H  
ATOM   3311 1HB  GLU A 209      55.787  12.641   7.765  1.00  0.00           H  
ATOM   3312 2HB  GLU A 209      54.177  11.983   8.025  1.00  0.00           H  
ATOM   3313 1HG  GLU A 209      53.958  13.240  10.100  1.00  0.00           H  
ATOM   3314 2HG  GLU A 209      55.607  13.840   9.939  1.00  0.00           H  
ATOM   3315  N   VAL A 210      53.743   9.845   9.944  1.00  0.00           N  
ATOM   3316  CA  VAL A 210      52.733   9.310  10.848  1.00  0.00           C  
ATOM   3317  C   VAL A 210      53.359   8.404  11.900  1.00  0.00           C  
ATOM   3318  O   VAL A 210      52.984   8.446  13.072  1.00  0.00           O  
ATOM   3319  CB  VAL A 210      51.674   8.519  10.057  1.00  0.00           C  
ATOM   3320  CG1 VAL A 210      50.727   7.801  11.007  1.00  0.00           C  
ATOM   3321  CG2 VAL A 210      50.907   9.456   9.137  1.00  0.00           C  
ATOM   3322  H   VAL A 210      53.717   9.584   8.969  1.00  0.00           H  
ATOM   3323  HA  VAL A 210      52.243  10.144  11.352  1.00  0.00           H  
ATOM   3324  HB  VAL A 210      52.174   7.754   9.463  1.00  0.00           H  
ATOM   3325 1HG1 VAL A 210      49.985   7.246  10.432  1.00  0.00           H  
ATOM   3326 2HG1 VAL A 210      51.292   7.109  11.631  1.00  0.00           H  
ATOM   3327 3HG1 VAL A 210      50.222   8.532  11.639  1.00  0.00           H  
ATOM   3328 1HG2 VAL A 210      50.161   8.890   8.581  1.00  0.00           H  
ATOM   3329 2HG2 VAL A 210      50.412  10.224   9.731  1.00  0.00           H  
ATOM   3330 3HG2 VAL A 210      51.600   9.927   8.439  1.00  0.00           H  
ATOM   3331  N   LEU A 211      54.314   7.585  11.475  1.00  0.00           N  
ATOM   3332  CA  LEU A 211      54.995   6.666  12.379  1.00  0.00           C  
ATOM   3333  C   LEU A 211      55.797   7.421  13.431  1.00  0.00           C  
ATOM   3334  O   LEU A 211      55.812   7.044  14.603  1.00  0.00           O  
ATOM   3335  CB  LEU A 211      55.924   5.736  11.589  1.00  0.00           C  
ATOM   3336  CG  LEU A 211      56.611   4.633  12.403  1.00  0.00           C  
ATOM   3337  CD1 LEU A 211      57.794   5.222  13.161  1.00  0.00           C  
ATOM   3338  CD2 LEU A 211      55.607   4.007  13.359  1.00  0.00           C  
ATOM   3339  H   LEU A 211      54.576   7.599  10.500  1.00  0.00           H  
ATOM   3340  HA  LEU A 211      54.245   6.062  12.888  1.00  0.00           H  
ATOM   3341 1HB  LEU A 211      55.347   5.255  10.801  1.00  0.00           H  
ATOM   3342 2HB  LEU A 211      56.704   6.339  11.123  1.00  0.00           H  
ATOM   3343  HG  LEU A 211      56.996   3.868  11.728  1.00  0.00           H  
ATOM   3344 1HD1 LEU A 211      58.282   4.437  13.740  1.00  0.00           H  
ATOM   3345 2HD1 LEU A 211      58.505   5.645  12.452  1.00  0.00           H  
ATOM   3346 3HD1 LEU A 211      57.442   6.003  13.834  1.00  0.00           H  
ATOM   3347 1HD2 LEU A 211      56.095   3.222  13.937  1.00  0.00           H  
ATOM   3348 2HD2 LEU A 211      55.223   4.771  14.035  1.00  0.00           H  
ATOM   3349 3HD2 LEU A 211      54.781   3.578  12.789  1.00  0.00           H  
ATOM   3350  N   SER A 212      56.463   8.489  13.006  1.00  0.00           N  
ATOM   3351  CA  SER A 212      57.269   9.300  13.910  1.00  0.00           C  
ATOM   3352  C   SER A 212      56.430   9.840  15.061  1.00  0.00           C  
ATOM   3353  O   SER A 212      56.830   9.764  16.223  1.00  0.00           O  
ATOM   3354  CB  SER A 212      57.905  10.450  13.153  1.00  0.00           C  
ATOM   3355  OG  SER A 212      58.677  11.248  14.008  1.00  0.00           O  
ATOM   3356  H   SER A 212      56.410   8.746  12.031  1.00  0.00           H  
ATOM   3357  HA  SER A 212      58.059   8.673  14.326  1.00  0.00           H  
ATOM   3358 1HB  SER A 212      58.533  10.056  12.354  1.00  0.00           H  
ATOM   3359 2HB  SER A 212      57.127  11.055  12.690  1.00  0.00           H  
ATOM   3360  HG  SER A 212      59.042  11.946  13.460  1.00  0.00           H  
ATOM   3361  N   LYS A 213      55.264  10.386  14.732  1.00  0.00           N  
ATOM   3362  CA  LYS A 213      54.366  10.940  15.738  1.00  0.00           C  
ATOM   3363  C   LYS A 213      53.987   9.891  16.775  1.00  0.00           C  
ATOM   3364  O   LYS A 213      53.709  10.217  17.929  1.00  0.00           O  
ATOM   3365  CB  LYS A 213      53.107  11.507  15.079  1.00  0.00           C  
ATOM   3366  CG  LYS A 213      53.339  12.775  14.268  1.00  0.00           C  
ATOM   3367  CD  LYS A 213      52.047  13.268  13.633  1.00  0.00           C  
ATOM   3368  CE  LYS A 213      52.277  14.533  12.819  1.00  0.00           C  
ATOM   3369  NZ  LYS A 213      51.029  15.006  12.161  1.00  0.00           N  
ATOM   3370  H   LYS A 213      54.993  10.418  13.760  1.00  0.00           H  
ATOM   3371  HA  LYS A 213      54.883  11.749  16.255  1.00  0.00           H  
ATOM   3372 1HB  LYS A 213      52.676  10.758  14.414  1.00  0.00           H  
ATOM   3373 2HB  LYS A 213      52.365  11.730  15.845  1.00  0.00           H  
ATOM   3374 1HG  LYS A 213      53.735  13.556  14.918  1.00  0.00           H  
ATOM   3375 2HG  LYS A 213      54.067  12.576  13.482  1.00  0.00           H  
ATOM   3376 1HD  LYS A 213      51.644  12.493  12.980  1.00  0.00           H  
ATOM   3377 2HD  LYS A 213      51.315  13.478  14.413  1.00  0.00           H  
ATOM   3378 1HE  LYS A 213      52.652  15.321  13.470  1.00  0.00           H  
ATOM   3379 2HE  LYS A 213      53.027  14.340  12.051  1.00  0.00           H  
ATOM   3380 1HZ  LYS A 213      51.224  15.844  11.631  1.00  0.00           H  
ATOM   3381 2HZ  LYS A 213      50.683  14.288  11.539  1.00  0.00           H  
ATOM   3382 3HZ  LYS A 213      50.333  15.206  12.864  1.00  0.00           H  
ATOM   3383  N   HIS A 214      53.964   8.610  16.403  1.00  0.00           N  
ATOM   3384  CA  HIS A 214      53.066   7.717  17.158  1.00  0.00           C  
ATOM   3385  C   HIS A 214      53.670   6.382  17.595  1.00  0.00           C  
ATOM   3386  O   HIS A 214      53.345   5.863  18.663  1.00  0.00           O  
ATOM   3387  CB  HIS A 214      51.811   7.430  16.327  1.00  0.00           C  
ATOM   3388  CG  HIS A 214      50.994   8.649  16.031  1.00  0.00           C  
ATOM   3389  ND1 HIS A 214      50.242   9.292  16.993  1.00  0.00           N  
ATOM   3390  CD2 HIS A 214      50.809   9.342  14.883  1.00  0.00           C  
ATOM   3391  CE1 HIS A 214      49.631  10.329  16.447  1.00  0.00           C  
ATOM   3392  NE2 HIS A 214      49.958  10.381  15.169  1.00  0.00           N  
ATOM   3393  H   HIS A 214      54.549   8.310  15.637  1.00  0.00           H  
ATOM   3394  HA  HIS A 214      52.756   8.208  18.080  1.00  0.00           H  
ATOM   3395 1HB  HIS A 214      52.098   6.973  15.380  1.00  0.00           H  
ATOM   3396 2HB  HIS A 214      51.180   6.716  16.856  1.00  0.00           H  
ATOM   3397  HD1 HIS A 214      50.219   9.074  17.969  1.00  0.00           H  
ATOM   3398  HD2 HIS A 214      51.193   9.213  13.871  1.00  0.00           H  
ATOM   3399  HE1 HIS A 214      48.985  10.971  17.047  1.00  0.00           H  
ATOM   3400  N   ALA A 215      54.551   5.799  16.795  1.00  0.00           N  
ATOM   3401  CA  ALA A 215      55.126   4.511  17.184  1.00  0.00           C  
ATOM   3402  C   ALA A 215      55.573   4.526  18.653  1.00  0.00           C  
ATOM   3403  O   ALA A 215      56.383   5.360  19.057  1.00  0.00           O  
ATOM   3404  CB  ALA A 215      56.295   4.159  16.276  1.00  0.00           C  
ATOM   3405  H   ALA A 215      54.809   6.255  15.932  1.00  0.00           H  
ATOM   3406  HA  ALA A 215      54.354   3.749  17.077  1.00  0.00           H  
ATOM   3407 1HB  ALA A 215      56.712   3.197  16.575  1.00  0.00           H  
ATOM   3408 2HB  ALA A 215      55.949   4.099  15.244  1.00  0.00           H  
ATOM   3409 3HB  ALA A 215      57.062   4.927  16.356  1.00  0.00           H  
ATOM   3410  N   GLN A 216      55.027   3.590  19.426  1.00  0.00           N  
ATOM   3411  CA  GLN A 216      55.305   3.423  20.849  1.00  0.00           C  
ATOM   3412  C   GLN A 216      56.738   2.956  21.097  1.00  0.00           C  
ATOM   3413  O   GLN A 216      57.371   3.357  22.074  1.00  0.00           O  
ATOM   3414  CB  GLN A 216      54.320   2.428  21.469  1.00  0.00           C  
ATOM   3415  CG  GLN A 216      52.890   2.936  21.549  1.00  0.00           C  
ATOM   3416  CD  GLN A 216      51.937   1.896  22.107  1.00  0.00           C  
ATOM   3417  OE1 GLN A 216      51.843   0.780  21.591  1.00  0.00           O  
ATOM   3418  NE2 GLN A 216      51.224   2.258  23.168  1.00  0.00           N  
ATOM   3419  H   GLN A 216      54.371   2.938  19.020  1.00  0.00           H  
ATOM   3420  HA  GLN A 216      55.182   4.388  21.341  1.00  0.00           H  
ATOM   3421 1HB  GLN A 216      54.317   1.507  20.886  1.00  0.00           H  
ATOM   3422 2HB  GLN A 216      54.644   2.176  22.478  1.00  0.00           H  
ATOM   3423 1HG  GLN A 216      52.862   3.810  22.200  1.00  0.00           H  
ATOM   3424 2HG  GLN A 216      52.554   3.205  20.547  1.00  0.00           H  
ATOM   3425 1HE2 GLN A 216      50.578   1.614  23.580  1.00  0.00           H  
ATOM   3426 2HE2 GLN A 216      51.332   3.174  23.555  1.00  0.00           H  
ATOM   3427  N   THR A 217      57.256   2.102  20.208  1.00  0.00           N  
ATOM   3428  CA  THR A 217      58.494   1.387  20.509  1.00  0.00           C  
ATOM   3429  C   THR A 217      59.443   1.286  19.316  1.00  0.00           C  
ATOM   3430  O   THR A 217      59.135   0.633  18.319  1.00  0.00           O  
ATOM   3431  CB  THR A 217      58.184  -0.030  21.027  1.00  0.00           C  
ATOM   3432  OG1 THR A 217      57.437  -0.750  20.038  1.00  0.00           O  
ATOM   3433  CG2 THR A 217      57.380   0.038  22.316  1.00  0.00           C  
ATOM   3434  H   THR A 217      56.781   1.959  19.328  1.00  0.00           H  
ATOM   3435  HA  THR A 217      59.026   1.930  21.291  1.00  0.00           H  
ATOM   3436  HB  THR A 217      59.117  -0.560  21.215  1.00  0.00           H  
ATOM   3437  HG1 THR A 217      57.510  -1.693  20.206  1.00  0.00           H  
ATOM   3438 1HG2 THR A 217      57.170  -0.972  22.668  1.00  0.00           H  
ATOM   3439 2HG2 THR A 217      57.950   0.575  23.073  1.00  0.00           H  
ATOM   3440 3HG2 THR A 217      56.441   0.559  22.132  1.00  0.00           H  
ATOM   3441  N   PRO A 218      60.598   1.940  19.433  1.00  0.00           N  
ATOM   3442  CA  PRO A 218      61.683   1.817  18.458  1.00  0.00           C  
ATOM   3443  C   PRO A 218      61.484   0.631  17.520  1.00  0.00           C  
ATOM   3444  O   PRO A 218      61.683   0.744  16.310  1.00  0.00           O  
ATOM   3445  CB  PRO A 218      62.917   1.626  19.346  1.00  0.00           C  
ATOM   3446  CG  PRO A 218      62.541   2.269  20.637  1.00  0.00           C  
ATOM   3447  CD  PRO A 218      61.078   1.955  20.800  1.00  0.00           C  
ATOM   3448  HA  PRO A 218      61.755   2.749  17.878  1.00  0.00           H  
ATOM   3449 1HB  PRO A 218      63.142   0.555  19.452  1.00  0.00           H  
ATOM   3450 2HB  PRO A 218      63.794   2.094  18.876  1.00  0.00           H  
ATOM   3451 1HG  PRO A 218      63.154   1.865  21.456  1.00  0.00           H  
ATOM   3452 2HG  PRO A 218      62.740   3.350  20.595  1.00  0.00           H  
ATOM   3453 1HD  PRO A 218      60.964   0.975  21.286  1.00  0.00           H  
ATOM   3454 2HD  PRO A 218      60.597   2.743  21.398  1.00  0.00           H  
ATOM   3455  N   GLU A 219      61.073  -0.683  17.855  1.00  0.00           N  
ATOM   3456  CA  GLU A 219      61.245  -1.699  16.824  1.00  0.00           C  
ATOM   3457  C   GLU A 219      60.131  -1.654  15.795  1.00  0.00           C  
ATOM   3458  O   GLU A 219      60.315  -2.063  14.649  1.00  0.00           O  
ATOM   3459  CB  GLU A 219      61.304  -3.092  17.456  1.00  0.00           C  
ATOM   3460  CG  GLU A 219      59.994  -3.558  18.074  1.00  0.00           C  
ATOM   3461  CD  GLU A 219      59.795  -3.052  19.475  1.00  0.00           C  
ATOM   3462  OE1 GLU A 219      60.459  -2.114  19.848  1.00  0.00           O  
ATOM   3463  OE2 GLU A 219      58.978  -3.603  20.174  1.00  0.00           O  
ATOM   3464  H   GLU A 219      60.687  -0.859  18.772  1.00  0.00           H  
ATOM   3465  HA  GLU A 219      62.186  -1.510  16.306  1.00  0.00           H  
ATOM   3466 1HB  GLU A 219      61.597  -3.822  16.701  1.00  0.00           H  
ATOM   3467 2HB  GLU A 219      62.066  -3.105  18.236  1.00  0.00           H  
ATOM   3468 1HG  GLU A 219      59.168  -3.211  17.454  1.00  0.00           H  
ATOM   3469 2HG  GLU A 219      59.975  -4.647  18.080  1.00  0.00           H  
ATOM   3470  N   LEU A 220      58.989  -1.158  16.215  1.00  0.00           N  
ATOM   3471  CA  LEU A 220      57.881  -0.879  15.310  1.00  0.00           C  
ATOM   3472  C   LEU A 220      58.273   0.151  14.259  1.00  0.00           C  
ATOM   3473  O   LEU A 220      57.918   0.023  13.087  1.00  0.00           O  
ATOM   3474  CB  LEU A 220      56.666  -0.376  16.100  1.00  0.00           C  
ATOM   3475  CG  LEU A 220      55.414  -0.068  15.269  1.00  0.00           C  
ATOM   3476  CD1 LEU A 220      54.957  -1.331  14.551  1.00  0.00           C  
ATOM   3477  CD2 LEU A 220      54.320   0.469  16.179  1.00  0.00           C  
ATOM   3478  H   LEU A 220      58.870  -0.962  17.199  1.00  0.00           H  
ATOM   3479  HA  LEU A 220      57.610  -1.803  14.800  1.00  0.00           H  
ATOM   3480 1HB  LEU A 220      56.396  -1.128  16.839  1.00  0.00           H  
ATOM   3481 2HB  LEU A 220      56.947   0.536  16.626  1.00  0.00           H  
ATOM   3482  HG  LEU A 220      55.654   0.678  14.511  1.00  0.00           H  
ATOM   3483 1HD1 LEU A 220      54.067  -1.112  13.960  1.00  0.00           H  
ATOM   3484 2HD1 LEU A 220      55.752  -1.682  13.892  1.00  0.00           H  
ATOM   3485 3HD1 LEU A 220      54.725  -2.102  15.284  1.00  0.00           H  
ATOM   3486 1HD2 LEU A 220      53.430   0.689  15.588  1.00  0.00           H  
ATOM   3487 2HD2 LEU A 220      54.078  -0.277  16.937  1.00  0.00           H  
ATOM   3488 3HD2 LEU A 220      54.666   1.381  16.666  1.00  0.00           H  
ATOM   3489  N   LEU A 221      59.007   1.173  14.684  1.00  0.00           N  
ATOM   3490  CA  LEU A 221      59.450   2.227  13.779  1.00  0.00           C  
ATOM   3491  C   LEU A 221      60.409   1.684  12.728  1.00  0.00           C  
ATOM   3492  O   LEU A 221      60.335   2.054  11.556  1.00  0.00           O  
ATOM   3493  CB  LEU A 221      60.131   3.352  14.569  1.00  0.00           C  
ATOM   3494  CG  LEU A 221      59.210   4.184  15.470  1.00  0.00           C  
ATOM   3495  CD1 LEU A 221      60.048   5.132  16.317  1.00  0.00           C  
ATOM   3496  CD2 LEU A 221      58.216   4.951  14.611  1.00  0.00           C  
ATOM   3497  H   LEU A 221      59.265   1.221  15.659  1.00  0.00           H  
ATOM   3498  HA  LEU A 221      58.577   2.635  13.270  1.00  0.00           H  
ATOM   3499 1HB  LEU A 221      60.904   2.915  15.198  1.00  0.00           H  
ATOM   3500 2HB  LEU A 221      60.607   4.033  13.863  1.00  0.00           H  
ATOM   3501  HG  LEU A 221      58.669   3.522  16.147  1.00  0.00           H  
ATOM   3502 1HD1 LEU A 221      59.394   5.723  16.958  1.00  0.00           H  
ATOM   3503 2HD1 LEU A 221      60.736   4.555  16.935  1.00  0.00           H  
ATOM   3504 3HD1 LEU A 221      60.615   5.797  15.666  1.00  0.00           H  
ATOM   3505 1HD2 LEU A 221      57.561   5.542  15.252  1.00  0.00           H  
ATOM   3506 2HD2 LEU A 221      58.756   5.614  13.935  1.00  0.00           H  
ATOM   3507 3HD2 LEU A 221      57.619   4.249  14.030  1.00  0.00           H  
ATOM   3508  N   VAL A 222      61.309   0.805  13.153  1.00  0.00           N  
ATOM   3509  CA  VAL A 222      62.285   0.209  12.248  1.00  0.00           C  
ATOM   3510  C   VAL A 222      61.604  -0.657  11.197  1.00  0.00           C  
ATOM   3511  O   VAL A 222      61.981  -0.639  10.025  1.00  0.00           O  
ATOM   3512  CB  VAL A 222      63.294  -0.646  13.037  1.00  0.00           C  
ATOM   3513  CG1 VAL A 222      64.196  -1.419  12.087  1.00  0.00           C  
ATOM   3514  CG2 VAL A 222      64.117   0.243  13.958  1.00  0.00           C  
ATOM   3515  H   VAL A 222      61.318   0.542  14.128  1.00  0.00           H  
ATOM   3516  HA  VAL A 222      62.825   1.012  11.744  1.00  0.00           H  
ATOM   3517  HB  VAL A 222      62.749  -1.379  13.631  1.00  0.00           H  
ATOM   3518 1HG1 VAL A 222      64.903  -2.018  12.662  1.00  0.00           H  
ATOM   3519 2HG1 VAL A 222      63.589  -2.075  11.463  1.00  0.00           H  
ATOM   3520 3HG1 VAL A 222      64.744  -0.720  11.455  1.00  0.00           H  
ATOM   3521 1HG2 VAL A 222      64.828  -0.368  14.514  1.00  0.00           H  
ATOM   3522 2HG2 VAL A 222      64.658   0.980  13.364  1.00  0.00           H  
ATOM   3523 3HG2 VAL A 222      63.455   0.755  14.657  1.00  0.00           H  
ATOM   3524  N   GLU A 223      60.599  -1.415  11.622  1.00  0.00           N  
ATOM   3525  CA  GLU A 223      59.863  -2.290  10.717  1.00  0.00           C  
ATOM   3526  C   GLU A 223      59.109  -1.486   9.666  1.00  0.00           C  
ATOM   3527  O   GLU A 223      59.070  -1.861   8.494  1.00  0.00           O  
ATOM   3528  CB  GLU A 223      58.884  -3.167  11.501  1.00  0.00           C  
ATOM   3529  CG  GLU A 223      58.103  -4.155  10.647  1.00  0.00           C  
ATOM   3530  CD  GLU A 223      58.980  -5.191  10.000  1.00  0.00           C  
ATOM   3531  OE1 GLU A 223      60.071  -5.399  10.475  1.00  0.00           O  
ATOM   3532  OE2 GLU A 223      58.558  -5.776   9.030  1.00  0.00           O  
ATOM   3533  H   GLU A 223      60.338  -1.384  12.597  1.00  0.00           H  
ATOM   3534  HA  GLU A 223      60.576  -2.935  10.203  1.00  0.00           H  
ATOM   3535 1HB  GLU A 223      59.429  -3.735  12.256  1.00  0.00           H  
ATOM   3536 2HB  GLU A 223      58.166  -2.534  12.022  1.00  0.00           H  
ATOM   3537 1HG  GLU A 223      57.367  -4.659  11.274  1.00  0.00           H  
ATOM   3538 2HG  GLU A 223      57.566  -3.607   9.874  1.00  0.00           H  
ATOM   3539  N   VAL A 224      58.511  -0.379  10.091  1.00  0.00           N  
ATOM   3540  CA  VAL A 224      57.757   0.480   9.186  1.00  0.00           C  
ATOM   3541  C   VAL A 224      58.665   1.105   8.135  1.00  0.00           C  
ATOM   3542  O   VAL A 224      58.300   1.201   6.963  1.00  0.00           O  
ATOM   3543  CB  VAL A 224      57.047   1.596   9.976  1.00  0.00           C  
ATOM   3544  CG1 VAL A 224      56.416   2.602   9.025  1.00  0.00           C  
ATOM   3545  CG2 VAL A 224      55.997   0.991  10.896  1.00  0.00           C  
ATOM   3546  H   VAL A 224      58.580  -0.126  11.066  1.00  0.00           H  
ATOM   3547  HA  VAL A 224      57.003  -0.126   8.681  1.00  0.00           H  
ATOM   3548  HB  VAL A 224      57.786   2.134  10.570  1.00  0.00           H  
ATOM   3549 1HG1 VAL A 224      55.919   3.384   9.600  1.00  0.00           H  
ATOM   3550 2HG1 VAL A 224      57.191   3.049   8.402  1.00  0.00           H  
ATOM   3551 3HG1 VAL A 224      55.686   2.098   8.393  1.00  0.00           H  
ATOM   3552 1HG2 VAL A 224      55.500   1.786  11.451  1.00  0.00           H  
ATOM   3553 2HG2 VAL A 224      55.262   0.448  10.301  1.00  0.00           H  
ATOM   3554 3HG2 VAL A 224      56.477   0.306  11.594  1.00  0.00           H  
ATOM   3555  N   ALA A 225      59.849   1.529   8.560  1.00  0.00           N  
ATOM   3556  CA  ALA A 225      60.812   2.146   7.655  1.00  0.00           C  
ATOM   3557  C   ALA A 225      61.293   1.154   6.604  1.00  0.00           C  
ATOM   3558  O   ALA A 225      61.442   1.500   5.432  1.00  0.00           O  
ATOM   3559  CB  ALA A 225      61.993   2.703   8.437  1.00  0.00           C  
ATOM   3560  H   ALA A 225      60.089   1.422   9.535  1.00  0.00           H  
ATOM   3561  HA  ALA A 225      60.313   2.966   7.138  1.00  0.00           H  
ATOM   3562 1HB  ALA A 225      62.703   3.159   7.747  1.00  0.00           H  
ATOM   3563 2HB  ALA A 225      61.640   3.453   9.144  1.00  0.00           H  
ATOM   3564 3HB  ALA A 225      62.483   1.895   8.979  1.00  0.00           H  
ATOM   3565  N   LYS A 226      61.535  -0.081   7.029  1.00  0.00           N  
ATOM   3566  CA  LYS A 226      61.999  -1.126   6.124  1.00  0.00           C  
ATOM   3567  C   LYS A 226      60.946  -1.452   5.072  1.00  0.00           C  
ATOM   3568  O   LYS A 226      61.266  -1.651   3.900  1.00  0.00           O  
ATOM   3569  CB  LYS A 226      62.368  -2.387   6.907  1.00  0.00           C  
ATOM   3570  CG  LYS A 226      63.649  -2.269   7.722  1.00  0.00           C  
ATOM   3571  CD  LYS A 226      63.872  -3.503   8.584  1.00  0.00           C  
ATOM   3572  CE  LYS A 226      64.185  -4.724   7.732  1.00  0.00           C  
ATOM   3573  NZ  LYS A 226      64.483  -5.921   8.565  1.00  0.00           N  
ATOM   3574  H   LYS A 226      61.394  -0.302   8.004  1.00  0.00           H  
ATOM   3575  HA  LYS A 226      62.888  -0.765   5.605  1.00  0.00           H  
ATOM   3576 1HB  LYS A 226      61.558  -2.641   7.591  1.00  0.00           H  
ATOM   3577 2HB  LYS A 226      62.487  -3.222   6.216  1.00  0.00           H  
ATOM   3578 1HG  LYS A 226      64.499  -2.148   7.049  1.00  0.00           H  
ATOM   3579 2HG  LYS A 226      63.591  -1.392   8.366  1.00  0.00           H  
ATOM   3580 1HD  LYS A 226      64.702  -3.324   9.268  1.00  0.00           H  
ATOM   3581 2HD  LYS A 226      62.976  -3.702   9.172  1.00  0.00           H  
ATOM   3582 1HE  LYS A 226      63.335  -4.947   7.089  1.00  0.00           H  
ATOM   3583 2HE  LYS A 226      65.047  -4.515   7.099  1.00  0.00           H  
ATOM   3584 1HZ  LYS A 226      64.686  -6.708   7.964  1.00  0.00           H  
ATOM   3585 2HZ  LYS A 226      65.283  -5.732   9.153  1.00  0.00           H  
ATOM   3586 3HZ  LYS A 226      63.684  -6.137   9.143  1.00  0.00           H  
ATOM   3587  N   HIS A 227      59.689  -1.505   5.498  1.00  0.00           N  
ATOM   3588  CA  HIS A 227      58.586  -1.807   4.593  1.00  0.00           C  
ATOM   3589  C   HIS A 227      58.422  -0.717   3.541  1.00  0.00           C  
ATOM   3590  O   HIS A 227      58.177  -1.004   2.369  1.00  0.00           O  
ATOM   3591  CB  HIS A 227      57.277  -1.974   5.372  1.00  0.00           C  
ATOM   3592  CG  HIS A 227      56.112  -2.358   4.514  1.00  0.00           C  
ATOM   3593  ND1 HIS A 227      55.994  -3.604   3.933  1.00  0.00           N  
ATOM   3594  CD2 HIS A 227      55.013  -1.662   4.138  1.00  0.00           C  
ATOM   3595  CE1 HIS A 227      54.872  -3.656   3.237  1.00  0.00           C  
ATOM   3596  NE2 HIS A 227      54.259  -2.492   3.345  1.00  0.00           N  
ATOM   3597  H   HIS A 227      59.492  -1.332   6.473  1.00  0.00           H  
ATOM   3598  HA  HIS A 227      58.789  -2.741   4.071  1.00  0.00           H  
ATOM   3599 1HB  HIS A 227      57.405  -2.740   6.138  1.00  0.00           H  
ATOM   3600 2HB  HIS A 227      57.034  -1.041   5.879  1.00  0.00           H  
ATOM   3601  HD1 HIS A 227      56.606  -4.382   4.075  1.00  0.00           H  
ATOM   3602  HD2 HIS A 227      54.672  -0.648   4.347  1.00  0.00           H  
ATOM   3603  HE1 HIS A 227      54.594  -4.563   2.700  1.00  0.00           H  
ATOM   3604  N   ILE A 228      58.559   0.534   3.967  1.00  0.00           N  
ATOM   3605  CA  ILE A 228      58.426   1.670   3.062  1.00  0.00           C  
ATOM   3606  C   ILE A 228      59.528   1.668   2.010  1.00  0.00           C  
ATOM   3607  O   ILE A 228      59.281   1.954   0.838  1.00  0.00           O  
ATOM   3608  CB  ILE A 228      58.460   2.999   3.839  1.00  0.00           C  
ATOM   3609  CG1 ILE A 228      57.212   3.137   4.715  1.00  0.00           C  
ATOM   3610  CG2 ILE A 228      58.574   4.173   2.880  1.00  0.00           C  
ATOM   3611  CD1 ILE A 228      57.286   4.273   5.709  1.00  0.00           C  
ATOM   3612  H   ILE A 228      58.760   0.702   4.942  1.00  0.00           H  
ATOM   3613  HA  ILE A 228      57.467   1.594   2.551  1.00  0.00           H  
ATOM   3614  HB  ILE A 228      59.318   3.005   4.511  1.00  0.00           H  
ATOM   3615 1HG1 ILE A 228      56.339   3.293   4.082  1.00  0.00           H  
ATOM   3616 2HG1 ILE A 228      57.051   2.211   5.268  1.00  0.00           H  
ATOM   3617 1HG2 ILE A 228      58.596   5.104   3.446  1.00  0.00           H  
ATOM   3618 2HG2 ILE A 228      59.490   4.080   2.299  1.00  0.00           H  
ATOM   3619 3HG2 ILE A 228      57.716   4.178   2.207  1.00  0.00           H  
ATOM   3620 1HD1 ILE A 228      56.366   4.307   6.293  1.00  0.00           H  
ATOM   3621 2HD1 ILE A 228      58.134   4.118   6.377  1.00  0.00           H  
ATOM   3622 3HD1 ILE A 228      57.411   5.215   5.176  1.00  0.00           H  
ATOM   3623  N   ILE A 229      60.745   1.344   2.436  1.00  0.00           N  
ATOM   3624  CA  ILE A 229      61.887   1.305   1.531  1.00  0.00           C  
ATOM   3625  C   ILE A 229      61.720   0.216   0.479  1.00  0.00           C  
ATOM   3626  O   ILE A 229      62.040   0.417  -0.693  1.00  0.00           O  
ATOM   3627  CB  ILE A 229      63.196   1.073   2.308  1.00  0.00           C  
ATOM   3628  CG1 ILE A 229      63.469   2.244   3.255  1.00  0.00           C  
ATOM   3629  CG2 ILE A 229      64.358   0.879   1.347  1.00  0.00           C  
ATOM   3630  CD1 ILE A 229      63.620   3.574   2.554  1.00  0.00           C  
ATOM   3631  H   ILE A 229      60.881   1.119   3.411  1.00  0.00           H  
ATOM   3632  HA  ILE A 229      61.956   2.264   1.020  1.00  0.00           H  
ATOM   3633  HB  ILE A 229      63.097   0.182   2.928  1.00  0.00           H  
ATOM   3634 1HG1 ILE A 229      62.655   2.327   3.975  1.00  0.00           H  
ATOM   3635 2HG1 ILE A 229      64.383   2.051   3.818  1.00  0.00           H  
ATOM   3636 1HG2 ILE A 229      65.275   0.716   1.913  1.00  0.00           H  
ATOM   3637 2HG2 ILE A 229      64.165   0.014   0.713  1.00  0.00           H  
ATOM   3638 3HG2 ILE A 229      64.468   1.767   0.725  1.00  0.00           H  
ATOM   3639 1HD1 ILE A 229      63.812   4.354   3.291  1.00  0.00           H  
ATOM   3640 2HD1 ILE A 229      64.454   3.524   1.853  1.00  0.00           H  
ATOM   3641 3HD1 ILE A 229      62.704   3.805   2.012  1.00  0.00           H  
ATOM   3642  N   ASP A 230      61.217  -0.938   0.905  1.00  0.00           N  
ATOM   3643  CA  ASP A 230      61.006  -2.062   0.000  1.00  0.00           C  
ATOM   3644  C   ASP A 230      59.954  -1.733  -1.052  1.00  0.00           C  
ATOM   3645  O   ASP A 230      60.104  -2.080  -2.224  1.00  0.00           O  
ATOM   3646  CB  ASP A 230      60.582  -3.308   0.782  1.00  0.00           C  
ATOM   3647  CG  ASP A 230      60.509  -4.556  -0.087  1.00  0.00           C  
ATOM   3648  OD1 ASP A 230      61.488  -4.875  -0.719  1.00  0.00           O  
ATOM   3649  OD2 ASP A 230      59.474  -5.179  -0.111  1.00  0.00           O  
ATOM   3650  H   ASP A 230      60.975  -1.039   1.880  1.00  0.00           H  
ATOM   3651  HA  ASP A 230      61.945  -2.275  -0.512  1.00  0.00           H  
ATOM   3652 1HB  ASP A 230      61.290  -3.488   1.591  1.00  0.00           H  
ATOM   3653 2HB  ASP A 230      59.604  -3.139   1.233  1.00  0.00           H  
ATOM   3654  N   SER A 231      58.889  -1.062  -0.626  1.00  0.00           N  
ATOM   3655  CA  SER A 231      57.810  -0.684  -1.531  1.00  0.00           C  
ATOM   3656  C   SER A 231      58.294   0.306  -2.583  1.00  0.00           C  
ATOM   3657  O   SER A 231      57.929   0.209  -3.755  1.00  0.00           O  
ATOM   3658  CB  SER A 231      56.659  -0.082  -0.748  1.00  0.00           C  
ATOM   3659  OG  SER A 231      55.610   0.285  -1.601  1.00  0.00           O  
ATOM   3660  H   SER A 231      58.826  -0.808   0.349  1.00  0.00           H  
ATOM   3661  HA  SER A 231      57.457  -1.581  -2.042  1.00  0.00           H  
ATOM   3662 1HB  SER A 231      56.301  -0.804  -0.015  1.00  0.00           H  
ATOM   3663 2HB  SER A 231      57.010   0.793  -0.202  1.00  0.00           H  
ATOM   3664  HG  SER A 231      54.927   0.654  -1.036  1.00  0.00           H  
ATOM   3665  N   LEU A 232      59.117   1.258  -2.157  1.00  0.00           N  
ATOM   3666  CA  LEU A 232      59.653   2.268  -3.062  1.00  0.00           C  
ATOM   3667  C   LEU A 232      60.559   1.641  -4.114  1.00  0.00           C  
ATOM   3668  O   LEU A 232      60.519   2.017  -5.286  1.00  0.00           O  
ATOM   3669  CB  LEU A 232      60.433   3.327  -2.272  1.00  0.00           C  
ATOM   3670  CG  LEU A 232      59.591   4.238  -1.370  1.00  0.00           C  
ATOM   3671  CD1 LEU A 232      60.512   5.106  -0.523  1.00  0.00           C  
ATOM   3672  CD2 LEU A 232      58.670   5.092  -2.229  1.00  0.00           C  
ATOM   3673  H   LEU A 232      59.378   1.283  -1.182  1.00  0.00           H  
ATOM   3674  HA  LEU A 232      58.821   2.753  -3.571  1.00  0.00           H  
ATOM   3675 1HB  LEU A 232      61.164   2.822  -1.643  1.00  0.00           H  
ATOM   3676 2HB  LEU A 232      60.968   3.962  -2.978  1.00  0.00           H  
ATOM   3677  HG  LEU A 232      58.993   3.627  -0.693  1.00  0.00           H  
ATOM   3678 1HD1 LEU A 232      59.913   5.754   0.118  1.00  0.00           H  
ATOM   3679 2HD1 LEU A 232      61.145   4.470   0.095  1.00  0.00           H  
ATOM   3680 3HD1 LEU A 232      61.135   5.717  -1.175  1.00  0.00           H  
ATOM   3681 1HD2 LEU A 232      58.071   5.740  -1.587  1.00  0.00           H  
ATOM   3682 2HD2 LEU A 232      59.268   5.704  -2.905  1.00  0.00           H  
ATOM   3683 3HD2 LEU A 232      58.012   4.447  -2.810  1.00  0.00           H  
ATOM   3684  N   GLU A 233      61.376   0.683  -3.688  1.00  0.00           N  
ATOM   3685  CA  GLU A 233      62.294   0.002  -4.593  1.00  0.00           C  
ATOM   3686  C   GLU A 233      61.538  -0.799  -5.645  1.00  0.00           C  
ATOM   3687  O   GLU A 233      61.915  -0.814  -6.817  1.00  0.00           O  
ATOM   3688  CB  GLU A 233      63.229  -0.922  -3.809  1.00  0.00           C  
ATOM   3689  CG  GLU A 233      64.278  -1.623  -4.659  1.00  0.00           C  
ATOM   3690  CD  GLU A 233      65.233  -2.451  -3.845  1.00  0.00           C  
ATOM   3691  OE1 GLU A 233      65.473  -2.106  -2.713  1.00  0.00           O  
ATOM   3692  OE2 GLU A 233      65.723  -3.431  -4.356  1.00  0.00           O  
ATOM   3693  H   GLU A 233      61.360   0.421  -2.713  1.00  0.00           H  
ATOM   3694  HA  GLU A 233      62.895   0.753  -5.106  1.00  0.00           H  
ATOM   3695 1HB  GLU A 233      63.749  -0.348  -3.042  1.00  0.00           H  
ATOM   3696 2HB  GLU A 233      62.642  -1.688  -3.302  1.00  0.00           H  
ATOM   3697 1HG  GLU A 233      63.776  -2.270  -5.378  1.00  0.00           H  
ATOM   3698 2HG  GLU A 233      64.839  -0.874  -5.217  1.00  0.00           H  
ATOM   3699  N   ARG A 234      60.469  -1.464  -5.219  1.00  0.00           N  
ATOM   3700  CA  ARG A 234      59.657  -2.268  -6.124  1.00  0.00           C  
ATOM   3701  C   ARG A 234      58.978  -1.400  -7.176  1.00  0.00           C  
ATOM   3702  O   ARG A 234      58.904  -1.771  -8.347  1.00  0.00           O  
ATOM   3703  CB  ARG A 234      58.600  -3.041  -5.350  1.00  0.00           C  
ATOM   3704  CG  ARG A 234      59.137  -4.177  -4.494  1.00  0.00           C  
ATOM   3705  CD  ARG A 234      58.045  -4.901  -3.793  1.00  0.00           C  
ATOM   3706  NE  ARG A 234      58.559  -5.935  -2.910  1.00  0.00           N  
ATOM   3707  CZ  ARG A 234      58.891  -7.181  -3.302  1.00  0.00           C  
ATOM   3708  NH1 ARG A 234      58.756  -7.531  -4.562  1.00  0.00           N  
ATOM   3709  NH2 ARG A 234      59.351  -8.051  -2.420  1.00  0.00           N  
ATOM   3710  H   ARG A 234      60.213  -1.411  -4.243  1.00  0.00           H  
ATOM   3711  HA  ARG A 234      60.307  -2.981  -6.631  1.00  0.00           H  
ATOM   3712 1HB  ARG A 234      58.060  -2.361  -4.693  1.00  0.00           H  
ATOM   3713 2HB  ARG A 234      57.877  -3.466  -6.046  1.00  0.00           H  
ATOM   3714 1HG  ARG A 234      59.669  -4.889  -5.126  1.00  0.00           H  
ATOM   3715 2HG  ARG A 234      59.820  -3.777  -3.744  1.00  0.00           H  
ATOM   3716 1HD  ARG A 234      57.469  -4.197  -3.194  1.00  0.00           H  
ATOM   3717 2HD  ARG A 234      57.392  -5.372  -4.526  1.00  0.00           H  
ATOM   3718  HE  ARG A 234      58.677  -5.703  -1.933  1.00  0.00           H  
ATOM   3719 1HH1 ARG A 234      58.404  -6.865  -5.236  1.00  0.00           H  
ATOM   3720 2HH1 ARG A 234      59.004  -8.464  -4.856  1.00  0.00           H  
ATOM   3721 1HH2 ARG A 234      59.454  -7.782  -1.451  1.00  0.00           H  
ATOM   3722 2HH2 ARG A 234      59.599  -8.984  -2.714  1.00  0.00           H  
ATOM   3723  N   VAL A 235      58.483  -0.243  -6.751  1.00  0.00           N  
ATOM   3724  CA  VAL A 235      57.809   0.681  -7.655  1.00  0.00           C  
ATOM   3725  C   VAL A 235      58.770   1.221  -8.707  1.00  0.00           C  
ATOM   3726  O   VAL A 235      58.415   1.348  -9.879  1.00  0.00           O  
ATOM   3727  CB  VAL A 235      57.204   1.856  -6.864  1.00  0.00           C  
ATOM   3728  CG1 VAL A 235      56.666   2.916  -7.814  1.00  0.00           C  
ATOM   3729  CG2 VAL A 235      56.105   1.349  -5.943  1.00  0.00           C  
ATOM   3730  H   VAL A 235      58.576   0.003  -5.776  1.00  0.00           H  
ATOM   3731  HA  VAL A 235      57.003   0.146  -8.159  1.00  0.00           H  
ATOM   3732  HB  VAL A 235      57.989   2.325  -6.271  1.00  0.00           H  
ATOM   3733 1HG1 VAL A 235      56.243   3.740  -7.238  1.00  0.00           H  
ATOM   3734 2HG1 VAL A 235      57.477   3.290  -8.439  1.00  0.00           H  
ATOM   3735 3HG1 VAL A 235      55.892   2.480  -8.445  1.00  0.00           H  
ATOM   3736 1HG2 VAL A 235      55.682   2.185  -5.387  1.00  0.00           H  
ATOM   3737 2HG2 VAL A 235      55.323   0.875  -6.537  1.00  0.00           H  
ATOM   3738 3HG2 VAL A 235      56.521   0.623  -5.245  1.00  0.00           H  
ATOM   3739  N   ALA A 236      59.988   1.537  -8.282  1.00  0.00           N  
ATOM   3740  CA  ALA A 236      61.003   2.064  -9.186  1.00  0.00           C  
ATOM   3741  C   ALA A 236      61.392   1.033 -10.238  1.00  0.00           C  
ATOM   3742  O   ALA A 236      61.571   1.365 -11.410  1.00  0.00           O  
ATOM   3743  CB  ALA A 236      62.229   2.510  -8.403  1.00  0.00           C  
ATOM   3744  H   ALA A 236      60.217   1.409  -7.307  1.00  0.00           H  
ATOM   3745  HA  ALA A 236      60.581   2.926  -9.703  1.00  0.00           H  
ATOM   3746 1HB  ALA A 236      62.978   2.901  -9.092  1.00  0.00           H  
ATOM   3747 2HB  ALA A 236      61.946   3.289  -7.695  1.00  0.00           H  
ATOM   3748 3HB  ALA A 236      62.643   1.661  -7.862  1.00  0.00           H  
ATOM   3749  N   LYS A 237      61.521  -0.219  -9.813  1.00  0.00           N  
ATOM   3750  CA  LYS A 237      61.889  -1.302 -10.717  1.00  0.00           C  
ATOM   3751  C   LYS A 237      60.812  -1.531 -11.769  1.00  0.00           C  
ATOM   3752  O   LYS A 237      61.114  -1.757 -12.941  1.00  0.00           O  
ATOM   3753  CB  LYS A 237      62.142  -2.591  -9.934  1.00  0.00           C  
ATOM   3754  CG  LYS A 237      62.571  -3.774 -10.791  1.00  0.00           C  
ATOM   3755  CD  LYS A 237      62.925  -4.979  -9.933  1.00  0.00           C  
ATOM   3756  CE  LYS A 237      61.679  -5.634  -9.355  1.00  0.00           C  
ATOM   3757  NZ  LYS A 237      60.883  -6.335 -10.399  1.00  0.00           N  
ATOM   3758  H   LYS A 237      61.360  -0.427  -8.838  1.00  0.00           H  
ATOM   3759  HA  LYS A 237      62.807  -1.023 -11.235  1.00  0.00           H  
ATOM   3760 1HB  LYS A 237      62.919  -2.418  -9.189  1.00  0.00           H  
ATOM   3761 2HB  LYS A 237      61.235  -2.876  -9.400  1.00  0.00           H  
ATOM   3762 1HG  LYS A 237      61.760  -4.047 -11.468  1.00  0.00           H  
ATOM   3763 2HG  LYS A 237      63.439  -3.496 -11.387  1.00  0.00           H  
ATOM   3764 1HD  LYS A 237      63.463  -5.711 -10.537  1.00  0.00           H  
ATOM   3765 2HD  LYS A 237      63.571  -4.665  -9.114  1.00  0.00           H  
ATOM   3766 1HE  LYS A 237      61.968  -6.355  -8.591  1.00  0.00           H  
ATOM   3767 2HE  LYS A 237      61.052  -4.875  -8.888  1.00  0.00           H  
ATOM   3768 1HZ  LYS A 237      60.067  -6.754  -9.977  1.00  0.00           H  
ATOM   3769 2HZ  LYS A 237      60.593  -5.671 -11.104  1.00  0.00           H  
ATOM   3770 3HZ  LYS A 237      61.448  -7.054 -10.827  1.00  0.00           H  
ATOM   3771  N   ARG A 238      59.554  -1.471 -11.344  1.00  0.00           N  
ATOM   3772  CA  ARG A 238      58.429  -1.672 -12.248  1.00  0.00           C  
ATOM   3773  C   ARG A 238      58.364  -0.572 -13.300  1.00  0.00           C  
ATOM   3774  O   ARG A 238      58.094  -0.836 -14.472  1.00  0.00           O  
ATOM   3775  CB  ARG A 238      57.120  -1.707 -11.473  1.00  0.00           C  
ATOM   3776  CG  ARG A 238      55.885  -1.986 -12.316  1.00  0.00           C  
ATOM   3777  CD  ARG A 238      54.661  -2.081 -11.481  1.00  0.00           C  
ATOM   3778  NE  ARG A 238      54.338  -0.813 -10.845  1.00  0.00           N  
ATOM   3779  CZ  ARG A 238      53.482  -0.670  -9.815  1.00  0.00           C  
ATOM   3780  NH1 ARG A 238      52.872  -1.723  -9.316  1.00  0.00           N  
ATOM   3781  NH2 ARG A 238      53.255   0.528  -9.306  1.00  0.00           N  
ATOM   3782  H   ARG A 238      59.373  -1.281 -10.369  1.00  0.00           H  
ATOM   3783  HA  ARG A 238      58.559  -2.629 -12.755  1.00  0.00           H  
ATOM   3784 1HB  ARG A 238      57.174  -2.476 -10.703  1.00  0.00           H  
ATOM   3785 2HB  ARG A 238      56.968  -0.751 -10.972  1.00  0.00           H  
ATOM   3786 1HG  ARG A 238      55.747  -1.180 -13.037  1.00  0.00           H  
ATOM   3787 2HG  ARG A 238      56.013  -2.930 -12.847  1.00  0.00           H  
ATOM   3788 1HD  ARG A 238      53.817  -2.374 -12.105  1.00  0.00           H  
ATOM   3789 2HD  ARG A 238      54.810  -2.825 -10.700  1.00  0.00           H  
ATOM   3790  HE  ARG A 238      54.787   0.019 -11.202  1.00  0.00           H  
ATOM   3791 1HH1 ARG A 238      53.045  -2.639  -9.705  1.00  0.00           H  
ATOM   3792 2HH1 ARG A 238      52.231  -1.615  -8.544  1.00  0.00           H  
ATOM   3793 1HH2 ARG A 238      53.724   1.337  -9.690  1.00  0.00           H  
ATOM   3794 2HH2 ARG A 238      52.614   0.635  -8.534  1.00  0.00           H  
ATOM   3795  N   VAL A 239      58.613   0.662 -12.875  1.00  0.00           N  
ATOM   3796  CA  VAL A 239      58.583   1.805 -13.779  1.00  0.00           C  
ATOM   3797  C   VAL A 239      59.681   1.703 -14.831  1.00  0.00           C  
ATOM   3798  O   VAL A 239      59.461   2.009 -16.003  1.00  0.00           O  
ATOM   3799  CB  VAL A 239      58.753   3.116 -12.988  1.00  0.00           C  
ATOM   3800  CG1 VAL A 239      58.912   4.294 -13.938  1.00  0.00           C  
ATOM   3801  CG2 VAL A 239      57.560   3.323 -12.068  1.00  0.00           C  
ATOM   3802  H   VAL A 239      58.829   0.812 -11.900  1.00  0.00           H  
ATOM   3803  HA  VAL A 239      57.616   1.822 -14.283  1.00  0.00           H  
ATOM   3804  HB  VAL A 239      59.665   3.056 -12.395  1.00  0.00           H  
ATOM   3805 1HG1 VAL A 239      59.031   5.212 -13.363  1.00  0.00           H  
ATOM   3806 2HG1 VAL A 239      59.792   4.141 -14.563  1.00  0.00           H  
ATOM   3807 3HG1 VAL A 239      58.027   4.374 -14.570  1.00  0.00           H  
ATOM   3808 1HG2 VAL A 239      57.687   4.252 -11.511  1.00  0.00           H  
ATOM   3809 2HG2 VAL A 239      56.647   3.377 -12.661  1.00  0.00           H  
ATOM   3810 3HG2 VAL A 239      57.490   2.489 -11.369  1.00  0.00           H  
ATOM   3811  N   LEU A 240      60.863   1.272 -14.406  1.00  0.00           N  
ATOM   3812  CA  LEU A 240      61.997   1.129 -15.310  1.00  0.00           C  
ATOM   3813  C   LEU A 240      61.669   0.187 -16.461  1.00  0.00           C  
ATOM   3814  O   LEU A 240      61.938   0.493 -17.623  1.00  0.00           O  
ATOM   3815  CB  LEU A 240      63.221   0.607 -14.546  1.00  0.00           C  
ATOM   3816  CG  LEU A 240      63.859   1.592 -13.559  1.00  0.00           C  
ATOM   3817  CD1 LEU A 240      64.923   0.874 -12.741  1.00  0.00           C  
ATOM   3818  CD2 LEU A 240      64.456   2.763 -14.326  1.00  0.00           C  
ATOM   3819  H   LEU A 240      60.979   1.037 -13.431  1.00  0.00           H  
ATOM   3820  HA  LEU A 240      62.234   2.108 -15.725  1.00  0.00           H  
ATOM   3821 1HB  LEU A 240      62.928  -0.280 -13.986  1.00  0.00           H  
ATOM   3822 2HB  LEU A 240      63.984   0.319 -15.269  1.00  0.00           H  
ATOM   3823  HG  LEU A 240      63.099   1.960 -12.869  1.00  0.00           H  
ATOM   3824 1HD1 LEU A 240      65.377   1.574 -12.039  1.00  0.00           H  
ATOM   3825 2HD1 LEU A 240      64.465   0.054 -12.188  1.00  0.00           H  
ATOM   3826 3HD1 LEU A 240      65.690   0.480 -13.407  1.00  0.00           H  
ATOM   3827 1HD2 LEU A 240      64.910   3.464 -13.624  1.00  0.00           H  
ATOM   3828 2HD2 LEU A 240      65.217   2.397 -15.015  1.00  0.00           H  
ATOM   3829 3HD2 LEU A 240      63.671   3.269 -14.888  1.00  0.00           H  
ATOM   3830  N   GLU A 241      61.086  -0.961 -16.132  1.00  0.00           N  
ATOM   3831  CA  GLU A 241      60.720  -1.950 -17.138  1.00  0.00           C  
ATOM   3832  C   GLU A 241      59.775  -1.358 -18.175  1.00  0.00           C  
ATOM   3833  O   GLU A 241      59.754  -1.790 -19.328  1.00  0.00           O  
ATOM   3834  CB  GLU A 241      60.069  -3.167 -16.477  1.00  0.00           C  
ATOM   3835  CG  GLU A 241      61.022  -4.016 -15.646  1.00  0.00           C  
ATOM   3836  CD  GLU A 241      60.339  -5.175 -14.975  1.00  0.00           C  
ATOM   3837  OE1 GLU A 241      59.137  -5.260 -15.057  1.00  0.00           O  
ATOM   3838  OE2 GLU A 241      61.020  -5.976 -14.380  1.00  0.00           O  
ATOM   3839  H   GLU A 241      60.892  -1.153 -15.160  1.00  0.00           H  
ATOM   3840  HA  GLU A 241      61.626  -2.274 -17.651  1.00  0.00           H  
ATOM   3841 1HB  GLU A 241      59.260  -2.838 -15.826  1.00  0.00           H  
ATOM   3842 2HB  GLU A 241      59.633  -3.808 -17.244  1.00  0.00           H  
ATOM   3843 1HG  GLU A 241      61.810  -4.399 -16.294  1.00  0.00           H  
ATOM   3844 2HG  GLU A 241      61.486  -3.386 -14.889  1.00  0.00           H  
ATOM   3845  N   HIS A 242      58.985  -0.367 -17.782  1.00  0.00           N  
ATOM   3846  CA  HIS A 242      57.893   0.073 -18.644  1.00  0.00           C  
ATOM   3847  C   HIS A 242      58.303   1.325 -19.457  1.00  0.00           C  
ATOM   3848  O   HIS A 242      57.627   1.705 -20.413  1.00  0.00           O  
ATOM   3849  CB  HIS A 242      56.641   0.371 -17.812  1.00  0.00           C  
ATOM   3850  CG  HIS A 242      56.071  -0.834 -17.130  1.00  0.00           C  
ATOM   3851  ND1 HIS A 242      55.104  -0.746 -16.151  1.00  0.00           N  
ATOM   3852  CD2 HIS A 242      56.333  -2.153 -17.284  1.00  0.00           C  
ATOM   3853  CE1 HIS A 242      54.794  -1.961 -15.733  1.00  0.00           C  
ATOM   3854  NE2 HIS A 242      55.526  -2.831 -16.404  1.00  0.00           N  
ATOM   3855  H   HIS A 242      59.152   0.070 -16.887  1.00  0.00           H  
ATOM   3856  HA  HIS A 242      57.647  -0.718 -19.352  1.00  0.00           H  
ATOM   3857 1HB  HIS A 242      56.879   1.114 -17.050  1.00  0.00           H  
ATOM   3858 2HB  HIS A 242      55.870   0.796 -18.455  1.00  0.00           H  
ATOM   3859  HD2 HIS A 242      57.050  -2.594 -17.976  1.00  0.00           H  
ATOM   3860  HE1 HIS A 242      54.059  -2.203 -14.965  1.00  0.00           H  
ATOM   3861  HE2 HIS A 242      55.500  -3.835 -16.293  1.00  0.00           H  
ATOM   3862  N   SER A 243      59.421   1.963 -19.067  1.00  0.00           N  
ATOM   3863  CA  SER A 243      59.843   3.268 -19.624  1.00  0.00           C  
ATOM   3864  C   SER A 243      60.925   3.133 -20.702  1.00  0.00           C  
ATOM   3865  O   SER A 243      61.656   2.143 -20.741  1.00  0.00           O  
ATOM   3866  CB  SER A 243      60.355   4.162 -18.511  1.00  0.00           C  
ATOM   3867  OG  SER A 243      60.838   5.374 -19.023  1.00  0.00           O  
ATOM   3868  H   SER A 243      60.008   1.541 -18.361  1.00  0.00           H  
ATOM   3869  HA  SER A 243      58.977   3.743 -20.087  1.00  0.00           H  
ATOM   3870 1HB  SER A 243      59.551   4.358 -17.803  1.00  0.00           H  
ATOM   3871 2HB  SER A 243      61.150   3.650 -17.970  1.00  0.00           H  
ATOM   3872  HG  SER A 243      60.841   5.989 -18.286  1.00  0.00           H  
ATOM   3873  N   ASN A 244      61.020   4.139 -21.578  1.00  0.00           N  
ATOM   3874  CA  ASN A 244      62.049   4.180 -22.625  1.00  0.00           C  
ATOM   3875  C   ASN A 244      62.849   5.485 -22.612  1.00  0.00           C  
ATOM   3876  O   ASN A 244      63.569   5.792 -23.562  1.00  0.00           O  
ATOM   3877  CB  ASN A 244      61.419   3.965 -23.989  1.00  0.00           C  
ATOM   3878  CG  ASN A 244      60.457   5.059 -24.360  1.00  0.00           C  
ATOM   3879  OD1 ASN A 244      59.983   5.805 -23.496  1.00  0.00           O  
ATOM   3880  ND2 ASN A 244      60.158   5.168 -25.629  1.00  0.00           N  
ATOM   3881  H   ASN A 244      60.362   4.903 -21.523  1.00  0.00           H  
ATOM   3882  HA  ASN A 244      62.763   3.376 -22.441  1.00  0.00           H  
ATOM   3883 1HB  ASN A 244      62.202   3.913 -24.747  1.00  0.00           H  
ATOM   3884 2HB  ASN A 244      60.890   3.012 -23.999  1.00  0.00           H  
ATOM   3885 1HD2 ASN A 244      59.522   5.878 -25.934  1.00  0.00           H  
ATOM   3886 2HD2 ASN A 244      60.564   4.542 -26.294  1.00  0.00           H  
ATOM   3887  N   SER A 245      62.727   6.258 -21.536  1.00  0.00           N  
ATOM   3888  CA  SER A 245      63.434   7.536 -21.441  1.00  0.00           C  
ATOM   3889  C   SER A 245      64.539   7.530 -20.387  1.00  0.00           C  
ATOM   3890  O   SER A 245      64.272   7.384 -19.194  1.00  0.00           O  
ATOM   3891  CB  SER A 245      62.446   8.643 -21.127  1.00  0.00           C  
ATOM   3892  OG  SER A 245      63.105   9.867 -20.947  1.00  0.00           O  
ATOM   3893  H   SER A 245      62.136   5.953 -20.776  1.00  0.00           H  
ATOM   3894  HA  SER A 245      63.903   7.745 -22.404  1.00  0.00           H  
ATOM   3895 1HB  SER A 245      61.727   8.730 -21.942  1.00  0.00           H  
ATOM   3896 2HB  SER A 245      61.890   8.390 -20.226  1.00  0.00           H  
ATOM   3897  HG  SER A 245      62.438  10.547 -21.072  1.00  0.00           H  
ATOM   3898  N   LYS A 246      65.855   7.668 -20.558  1.00  0.00           N  
ATOM   3899  CA  LYS A 246      66.968   7.682 -19.617  1.00  0.00           C  
ATOM   3900  C   LYS A 246      66.748   8.781 -18.575  1.00  0.00           C  
ATOM   3901  O   LYS A 246      67.005   8.584 -17.387  1.00  0.00           O  
ATOM   3902  CB  LYS A 246      68.295   7.891 -20.348  1.00  0.00           C  
ATOM   3903  CG  LYS A 246      68.461   9.271 -20.969  1.00  0.00           C  
ATOM   3904  CD  LYS A 246      69.785   9.389 -21.709  1.00  0.00           C  
ATOM   3905  CE  LYS A 246      69.973  10.783 -22.291  1.00  0.00           C  
ATOM   3906  NZ  LYS A 246      71.250  10.904 -23.044  1.00  0.00           N  
ATOM   3907  H   LYS A 246      66.220   7.790 -21.492  1.00  0.00           H  
ATOM   3908  HA  LYS A 246      67.000   6.720 -19.105  1.00  0.00           H  
ATOM   3909 1HB  LYS A 246      69.121   7.736 -19.653  1.00  0.00           H  
ATOM   3910 2HB  LYS A 246      68.393   7.152 -21.143  1.00  0.00           H  
ATOM   3911 1HG  LYS A 246      67.645   9.456 -21.669  1.00  0.00           H  
ATOM   3912 2HG  LYS A 246      68.423  10.029 -20.187  1.00  0.00           H  
ATOM   3913 1HD  LYS A 246      70.606   9.177 -21.023  1.00  0.00           H  
ATOM   3914 2HD  LYS A 246      69.815   8.661 -22.519  1.00  0.00           H  
ATOM   3915 1HE  LYS A 246      69.146  11.011 -22.962  1.00  0.00           H  
ATOM   3916 2HE  LYS A 246      69.970  11.517 -21.485  1.00  0.00           H  
ATOM   3917 1HZ  LYS A 246      71.337  11.840 -23.413  1.00  0.00           H  
ATOM   3918 2HZ  LYS A 246      72.026  10.712 -22.426  1.00  0.00           H  
ATOM   3919 3HZ  LYS A 246      71.256  10.241 -23.806  1.00  0.00           H  
ATOM   3920  N   SER A 247      66.273   9.919 -19.058  1.00  0.00           N  
ATOM   3921  CA  SER A 247      65.903  11.069 -18.242  1.00  0.00           C  
ATOM   3922  C   SER A 247      64.869  10.688 -17.190  1.00  0.00           C  
ATOM   3923  O   SER A 247      65.003  11.041 -16.018  1.00  0.00           O  
ATOM   3924  CB  SER A 247      65.359  12.179 -19.120  1.00  0.00           C  
ATOM   3925  OG  SER A 247      66.354  12.681 -19.969  1.00  0.00           O  
ATOM   3926  H   SER A 247      66.151  10.017 -20.056  1.00  0.00           H  
ATOM   3927  HA  SER A 247      66.795  11.431 -17.730  1.00  0.00           H  
ATOM   3928 1HB  SER A 247      64.528  11.798 -19.714  1.00  0.00           H  
ATOM   3929 2HB  SER A 247      64.972  12.982 -18.494  1.00  0.00           H  
ATOM   3930  HG  SER A 247      65.936  13.372 -20.488  1.00  0.00           H  
ATOM   3931  N   GLU A 248      63.838   9.966 -17.615  1.00  0.00           N  
ATOM   3932  CA  GLU A 248      62.779   9.535 -16.710  1.00  0.00           C  
ATOM   3933  C   GLU A 248      63.311   8.570 -15.659  1.00  0.00           C  
ATOM   3934  O   GLU A 248      62.942   8.648 -14.487  1.00  0.00           O  
ATOM   3935  CB  GLU A 248      61.643   8.874 -17.494  1.00  0.00           C  
ATOM   3936  CG  GLU A 248      60.452   8.457 -16.644  1.00  0.00           C  
ATOM   3937  CD  GLU A 248      59.320   7.893 -17.458  1.00  0.00           C  
ATOM   3938  OE1 GLU A 248      59.443   7.847 -18.658  1.00  0.00           O  
ATOM   3939  OE2 GLU A 248      58.332   7.510 -16.879  1.00  0.00           O  
ATOM   3940  H   GLU A 248      63.786   9.709 -18.590  1.00  0.00           H  
ATOM   3941  HA  GLU A 248      62.385  10.412 -16.196  1.00  0.00           H  
ATOM   3942 1HB  GLU A 248      61.283   9.561 -18.261  1.00  0.00           H  
ATOM   3943 2HB  GLU A 248      62.020   7.986 -18.001  1.00  0.00           H  
ATOM   3944 1HG  GLU A 248      60.777   7.704 -15.926  1.00  0.00           H  
ATOM   3945 2HG  GLU A 248      60.096   9.322 -16.086  1.00  0.00           H  
ATOM   3946  N   VAL A 249      64.180   7.660 -16.084  1.00  0.00           N  
ATOM   3947  CA  VAL A 249      64.765   6.678 -15.179  1.00  0.00           C  
ATOM   3948  C   VAL A 249      65.639   7.349 -14.128  1.00  0.00           C  
ATOM   3949  O   VAL A 249      65.617   6.972 -12.956  1.00  0.00           O  
ATOM   3950  CB  VAL A 249      65.608   5.659 -15.969  1.00  0.00           C  
ATOM   3951  CG1 VAL A 249      66.371   4.749 -15.018  1.00  0.00           C  
ATOM   3952  CG2 VAL A 249      64.710   4.846 -16.889  1.00  0.00           C  
ATOM   3953  H   VAL A 249      64.442   7.648 -17.059  1.00  0.00           H  
ATOM   3954  HA  VAL A 249      63.957   6.148 -14.674  1.00  0.00           H  
ATOM   3955  HB  VAL A 249      66.347   6.196 -16.563  1.00  0.00           H  
ATOM   3956 1HG1 VAL A 249      66.962   4.035 -15.593  1.00  0.00           H  
ATOM   3957 2HG1 VAL A 249      67.034   5.348 -14.394  1.00  0.00           H  
ATOM   3958 3HG1 VAL A 249      65.666   4.209 -14.386  1.00  0.00           H  
ATOM   3959 1HG2 VAL A 249      65.313   4.129 -17.444  1.00  0.00           H  
ATOM   3960 2HG2 VAL A 249      63.967   4.314 -16.295  1.00  0.00           H  
ATOM   3961 3HG2 VAL A 249      64.205   5.514 -17.587  1.00  0.00           H  
ATOM   3962  N   ASP A 250      66.408   8.345 -14.553  1.00  0.00           N  
ATOM   3963  CA  ASP A 250      67.292   9.071 -13.648  1.00  0.00           C  
ATOM   3964  C   ASP A 250      66.497   9.834 -12.597  1.00  0.00           C  
ATOM   3965  O   ASP A 250      66.872   9.869 -11.425  1.00  0.00           O  
ATOM   3966  CB  ASP A 250      68.180  10.043 -14.429  1.00  0.00           C  
ATOM   3967  CG  ASP A 250      69.250   9.337 -15.251  1.00  0.00           C  
ATOM   3968  OD1 ASP A 250      69.836   8.405 -14.753  1.00  0.00           O  
ATOM   3969  OD2 ASP A 250      69.472   9.737 -16.369  1.00  0.00           O  
ATOM   3970  H   ASP A 250      66.380   8.607 -15.528  1.00  0.00           H  
ATOM   3971  HA  ASP A 250      67.930   8.350 -13.136  1.00  0.00           H  
ATOM   3972 1HB  ASP A 250      67.563  10.641 -15.100  1.00  0.00           H  
ATOM   3973 2HB  ASP A 250      68.668  10.728 -13.735  1.00  0.00           H  
ATOM   3974  N   ARG A 251      65.396  10.445 -13.022  1.00  0.00           N  
ATOM   3975  CA  ARG A 251      64.545  11.209 -12.117  1.00  0.00           C  
ATOM   3976  C   ARG A 251      63.911  10.308 -11.066  1.00  0.00           C  
ATOM   3977  O   ARG A 251      63.821  10.673  -9.894  1.00  0.00           O  
ATOM   3978  CB  ARG A 251      63.450  11.929 -12.891  1.00  0.00           C  
ATOM   3979  CG  ARG A 251      62.512  12.769 -12.039  1.00  0.00           C  
ATOM   3980  CD  ARG A 251      63.228  13.889 -11.375  1.00  0.00           C  
ATOM   3981  NE  ARG A 251      62.326  14.721 -10.595  1.00  0.00           N  
ATOM   3982  CZ  ARG A 251      62.722  15.687  -9.743  1.00  0.00           C  
ATOM   3983  NH1 ARG A 251      64.003  15.929  -9.573  1.00  0.00           N  
ATOM   3984  NH2 ARG A 251      61.823  16.391  -9.078  1.00  0.00           N  
ATOM   3985  H   ARG A 251      65.142  10.379 -13.997  1.00  0.00           H  
ATOM   3986  HA  ARG A 251      65.160  11.954 -11.610  1.00  0.00           H  
ATOM   3987 1HB  ARG A 251      63.901  12.587 -13.632  1.00  0.00           H  
ATOM   3988 2HB  ARG A 251      62.844  11.199 -13.427  1.00  0.00           H  
ATOM   3989 1HG  ARG A 251      61.727  13.189 -12.668  1.00  0.00           H  
ATOM   3990 2HG  ARG A 251      62.062  12.143 -11.267  1.00  0.00           H  
ATOM   3991 1HD  ARG A 251      63.987  13.488 -10.705  1.00  0.00           H  
ATOM   3992 2HD  ARG A 251      63.703  14.515 -12.129  1.00  0.00           H  
ATOM   3993  HE  ARG A 251      61.333  14.564 -10.699  1.00  0.00           H  
ATOM   3994 1HH1 ARG A 251      64.691  15.391 -10.081  1.00  0.00           H  
ATOM   3995 2HH1 ARG A 251      64.300  16.653  -8.935  1.00  0.00           H  
ATOM   3996 1HH2 ARG A 251      60.838  16.205  -9.209  1.00  0.00           H  
ATOM   3997 2HH2 ARG A 251      62.119  17.115  -8.440  1.00  0.00           H  
ATOM   3998  N   ILE A 252      63.472   9.128 -11.491  1.00  0.00           N  
ATOM   3999  CA  ILE A 252      62.845   8.172 -10.586  1.00  0.00           C  
ATOM   4000  C   ILE A 252      63.831   7.680  -9.535  1.00  0.00           C  
ATOM   4001  O   ILE A 252      63.483   7.534  -8.363  1.00  0.00           O  
ATOM   4002  CB  ILE A 252      62.280   6.969 -11.363  1.00  0.00           C  
ATOM   4003  CG1 ILE A 252      61.165   7.421 -12.310  1.00  0.00           C  
ATOM   4004  CG2 ILE A 252      61.768   5.908 -10.402  1.00  0.00           C  
ATOM   4005  CD1 ILE A 252      59.991   8.065 -11.608  1.00  0.00           C  
ATOM   4006  H   ILE A 252      63.575   8.887 -12.466  1.00  0.00           H  
ATOM   4007  HA  ILE A 252      62.022   8.669 -10.074  1.00  0.00           H  
ATOM   4008  HB  ILE A 252      63.064   6.536 -11.984  1.00  0.00           H  
ATOM   4009 1HG1 ILE A 252      61.566   8.135 -13.029  1.00  0.00           H  
ATOM   4010 2HG1 ILE A 252      60.795   6.564 -12.873  1.00  0.00           H  
ATOM   4011 1HG2 ILE A 252      61.372   5.065 -10.967  1.00  0.00           H  
ATOM   4012 2HG2 ILE A 252      62.586   5.566  -9.768  1.00  0.00           H  
ATOM   4013 3HG2 ILE A 252      60.979   6.330  -9.779  1.00  0.00           H  
ATOM   4014 1HD1 ILE A 252      59.243   8.358 -12.344  1.00  0.00           H  
ATOM   4015 2HD1 ILE A 252      59.552   7.355 -10.907  1.00  0.00           H  
ATOM   4016 3HD1 ILE A 252      60.331   8.947 -11.066  1.00  0.00           H  
ATOM   4017  N   VAL A 253      65.064   7.425  -9.960  1.00  0.00           N  
ATOM   4018  CA  VAL A 253      66.103   6.948  -9.055  1.00  0.00           C  
ATOM   4019  C   VAL A 253      66.441   7.997  -8.004  1.00  0.00           C  
ATOM   4020  O   VAL A 253      66.637   7.675  -6.832  1.00  0.00           O  
ATOM   4021  CB  VAL A 253      67.376   6.588  -9.844  1.00  0.00           C  
ATOM   4022  CG1 VAL A 253      68.520   6.271  -8.894  1.00  0.00           C  
ATOM   4023  CG2 VAL A 253      67.097   5.409 -10.765  1.00  0.00           C  
ATOM   4024  H   VAL A 253      65.287   7.565 -10.935  1.00  0.00           H  
ATOM   4025  HA  VAL A 253      65.738   6.052  -8.551  1.00  0.00           H  
ATOM   4026  HB  VAL A 253      67.680   7.450 -10.438  1.00  0.00           H  
ATOM   4027 1HG1 VAL A 253      69.412   6.019  -9.468  1.00  0.00           H  
ATOM   4028 2HG1 VAL A 253      68.726   7.140  -8.269  1.00  0.00           H  
ATOM   4029 3HG1 VAL A 253      68.246   5.426  -8.262  1.00  0.00           H  
ATOM   4030 1HG2 VAL A 253      68.001   5.161 -11.321  1.00  0.00           H  
ATOM   4031 2HG2 VAL A 253      66.787   4.549 -10.172  1.00  0.00           H  
ATOM   4032 3HG2 VAL A 253      66.303   5.673 -11.464  1.00  0.00           H  
ATOM   4033  N   GLU A 254      66.508   9.254  -8.429  1.00  0.00           N  
ATOM   4034  CA  GLU A 254      66.823  10.353  -7.524  1.00  0.00           C  
ATOM   4035  C   GLU A 254      65.735  10.530  -6.472  1.00  0.00           C  
ATOM   4036  O   GLU A 254      66.025  10.773  -5.300  1.00  0.00           O  
ATOM   4037  CB  GLU A 254      67.004  11.654  -8.308  1.00  0.00           C  
ATOM   4038  CG  GLU A 254      68.254  11.697  -9.176  1.00  0.00           C  
ATOM   4039  CD  GLU A 254      68.362  12.959  -9.986  1.00  0.00           C  
ATOM   4040  OE1 GLU A 254      67.345  13.473 -10.388  1.00  0.00           O  
ATOM   4041  OE2 GLU A 254      69.462  13.410 -10.203  1.00  0.00           O  
ATOM   4042  H   GLU A 254      66.336   9.453  -9.404  1.00  0.00           H  
ATOM   4043  HA  GLU A 254      67.757  10.122  -7.011  1.00  0.00           H  
ATOM   4044 1HB  GLU A 254      66.142  11.812  -8.956  1.00  0.00           H  
ATOM   4045 2HB  GLU A 254      67.050  12.494  -7.615  1.00  0.00           H  
ATOM   4046 1HG  GLU A 254      69.132  11.614  -8.535  1.00  0.00           H  
ATOM   4047 2HG  GLU A 254      68.247  10.839  -9.848  1.00  0.00           H  
ATOM   4048  N   LEU A 255      64.482  10.407  -6.898  1.00  0.00           N  
ATOM   4049  CA  LEU A 255      63.348  10.553  -5.993  1.00  0.00           C  
ATOM   4050  C   LEU A 255      63.338   9.451  -4.941  1.00  0.00           C  
ATOM   4051  O   LEU A 255      63.056   9.701  -3.769  1.00  0.00           O  
ATOM   4052  CB  LEU A 255      62.033  10.527  -6.782  1.00  0.00           C  
ATOM   4053  CG  LEU A 255      61.775  11.740  -7.685  1.00  0.00           C  
ATOM   4054  CD1 LEU A 255      60.534  11.490  -8.531  1.00  0.00           C  
ATOM   4055  CD2 LEU A 255      61.609  12.986  -6.827  1.00  0.00           C  
ATOM   4056  H   LEU A 255      64.311  10.207  -7.873  1.00  0.00           H  
ATOM   4057  HA  LEU A 255      63.433  11.513  -5.485  1.00  0.00           H  
ATOM   4058 1HB  LEU A 255      62.023   9.638  -7.411  1.00  0.00           H  
ATOM   4059 2HB  LEU A 255      61.205  10.457  -6.077  1.00  0.00           H  
ATOM   4060  HG  LEU A 255      62.619  11.876  -8.362  1.00  0.00           H  
ATOM   4061 1HD1 LEU A 255      60.351  12.352  -9.173  1.00  0.00           H  
ATOM   4062 2HD1 LEU A 255      60.688  10.605  -9.149  1.00  0.00           H  
ATOM   4063 3HD1 LEU A 255      59.675  11.333  -7.880  1.00  0.00           H  
ATOM   4064 1HD2 LEU A 255      61.426  13.848  -7.468  1.00  0.00           H  
ATOM   4065 2HD2 LEU A 255      60.765  12.851  -6.150  1.00  0.00           H  
ATOM   4066 3HD2 LEU A 255      62.517  13.151  -6.246  1.00  0.00           H  
ATOM   4067  N   VAL A 256      63.647   8.231  -5.367  1.00  0.00           N  
ATOM   4068  CA  VAL A 256      63.674   7.088  -4.462  1.00  0.00           C  
ATOM   4069  C   VAL A 256      64.765   7.243  -3.410  1.00  0.00           C  
ATOM   4070  O   VAL A 256      64.560   6.926  -2.238  1.00  0.00           O  
ATOM   4071  CB  VAL A 256      63.908   5.787  -5.252  1.00  0.00           C  
ATOM   4072  CG1 VAL A 256      64.126   4.619  -4.302  1.00  0.00           C  
ATOM   4073  CG2 VAL A 256      62.727   5.520  -6.172  1.00  0.00           C  
ATOM   4074  H   VAL A 256      63.869   8.092  -6.342  1.00  0.00           H  
ATOM   4075  HA  VAL A 256      62.709   7.023  -3.958  1.00  0.00           H  
ATOM   4076  HB  VAL A 256      64.816   5.891  -5.846  1.00  0.00           H  
ATOM   4077 1HG1 VAL A 256      64.290   3.707  -4.877  1.00  0.00           H  
ATOM   4078 2HG1 VAL A 256      64.998   4.815  -3.678  1.00  0.00           H  
ATOM   4079 3HG1 VAL A 256      63.247   4.495  -3.670  1.00  0.00           H  
ATOM   4080 1HG2 VAL A 256      62.899   4.599  -6.728  1.00  0.00           H  
ATOM   4081 2HG2 VAL A 256      61.818   5.421  -5.578  1.00  0.00           H  
ATOM   4082 3HG2 VAL A 256      62.615   6.349  -6.871  1.00  0.00           H  
ATOM   4083  N   ALA A 257      65.925   7.732  -3.836  1.00  0.00           N  
ATOM   4084  CA  ALA A 257      67.051   7.931  -2.931  1.00  0.00           C  
ATOM   4085  C   ALA A 257      66.733   8.986  -1.879  1.00  0.00           C  
ATOM   4086  O   ALA A 257      67.077   8.831  -0.707  1.00  0.00           O  
ATOM   4087  CB  ALA A 257      68.296   8.323  -3.713  1.00  0.00           C  
ATOM   4088  H   ALA A 257      66.029   7.972  -4.812  1.00  0.00           H  
ATOM   4089  HA  ALA A 257      67.240   6.990  -2.414  1.00  0.00           H  
ATOM   4090 1HB  ALA A 257      69.128   8.468  -3.024  1.00  0.00           H  
ATOM   4091 2HB  ALA A 257      68.545   7.532  -4.421  1.00  0.00           H  
ATOM   4092 3HB  ALA A 257      68.109   9.248  -4.255  1.00  0.00           H  
ATOM   4093  N   ARG A 258      66.074  10.059  -2.305  1.00  0.00           N  
ATOM   4094  CA  ARG A 258      65.709  11.142  -1.400  1.00  0.00           C  
ATOM   4095  C   ARG A 258      64.714  10.669  -0.348  1.00  0.00           C  
ATOM   4096  O   ARG A 258      64.816  11.032   0.824  1.00  0.00           O  
ATOM   4097  CB  ARG A 258      65.109  12.307  -2.174  1.00  0.00           C  
ATOM   4098  CG  ARG A 258      64.771  13.527  -1.332  1.00  0.00           C  
ATOM   4099  CD  ARG A 258      64.309  14.662  -2.171  1.00  0.00           C  
ATOM   4100  NE  ARG A 258      63.942  15.817  -1.367  1.00  0.00           N  
ATOM   4101  CZ  ARG A 258      63.459  16.972  -1.864  1.00  0.00           C  
ATOM   4102  NH1 ARG A 258      63.290  17.111  -3.160  1.00  0.00           N  
ATOM   4103  NH2 ARG A 258      63.154  17.966  -1.048  1.00  0.00           N  
ATOM   4104  H   ARG A 258      65.820  10.125  -3.280  1.00  0.00           H  
ATOM   4105  HA  ARG A 258      66.610  11.488  -0.894  1.00  0.00           H  
ATOM   4106 1HB  ARG A 258      65.804  12.624  -2.950  1.00  0.00           H  
ATOM   4107 2HB  ARG A 258      64.193  11.983  -2.667  1.00  0.00           H  
ATOM   4108 1HG  ARG A 258      63.978  13.275  -0.628  1.00  0.00           H  
ATOM   4109 2HG  ARG A 258      65.657  13.847  -0.782  1.00  0.00           H  
ATOM   4110 1HD  ARG A 258      65.105  14.960  -2.852  1.00  0.00           H  
ATOM   4111 2HD  ARG A 258      63.435  14.356  -2.747  1.00  0.00           H  
ATOM   4112  HE  ARG A 258      64.058  15.748  -0.365  1.00  0.00           H  
ATOM   4113 1HH1 ARG A 258      63.522  16.351  -3.784  1.00  0.00           H  
ATOM   4114 2HH1 ARG A 258      62.927  17.977  -3.532  1.00  0.00           H  
ATOM   4115 1HH2 ARG A 258      63.284  17.860  -0.051  1.00  0.00           H  
ATOM   4116 2HH2 ARG A 258      62.792  18.832  -1.420  1.00  0.00           H  
ATOM   4117  N   THR A 259      63.752   9.857  -0.774  1.00  0.00           N  
ATOM   4118  CA  THR A 259      62.736   9.333   0.131  1.00  0.00           C  
ATOM   4119  C   THR A 259      63.353   8.420   1.183  1.00  0.00           C  
ATOM   4120  O   THR A 259      62.979   8.465   2.355  1.00  0.00           O  
ATOM   4121  CB  THR A 259      61.646   8.568  -0.643  1.00  0.00           C  
ATOM   4122  OG1 THR A 259      60.997   9.456  -1.562  1.00  0.00           O  
ATOM   4123  CG2 THR A 259      60.614   7.994   0.317  1.00  0.00           C  
ATOM   4124  H   THR A 259      63.724   9.596  -1.749  1.00  0.00           H  
ATOM   4125  HA  THR A 259      62.267  10.171   0.647  1.00  0.00           H  
ATOM   4126  HB  THR A 259      62.103   7.754  -1.206  1.00  0.00           H  
ATOM   4127  HG1 THR A 259      61.541   9.557  -2.347  1.00  0.00           H  
ATOM   4128 1HG2 THR A 259      59.852   7.457  -0.248  1.00  0.00           H  
ATOM   4129 2HG2 THR A 259      61.103   7.310   1.010  1.00  0.00           H  
ATOM   4130 3HG2 THR A 259      60.148   8.804   0.876  1.00  0.00           H  
ATOM   4131  N   ALA A 260      64.301   7.591   0.757  1.00  0.00           N  
ATOM   4132  CA  ALA A 260      64.972   6.666   1.662  1.00  0.00           C  
ATOM   4133  C   ALA A 260      65.782   7.413   2.714  1.00  0.00           C  
ATOM   4134  O   ALA A 260      65.794   7.035   3.886  1.00  0.00           O  
ATOM   4135  CB  ALA A 260      65.868   5.717   0.880  1.00  0.00           C  
ATOM   4136  H   ALA A 260      64.563   7.603  -0.218  1.00  0.00           H  
ATOM   4137  HA  ALA A 260      64.209   6.085   2.179  1.00  0.00           H  
ATOM   4138 1HB  ALA A 260      66.362   5.032   1.569  1.00  0.00           H  
ATOM   4139 2HB  ALA A 260      65.266   5.148   0.172  1.00  0.00           H  
ATOM   4140 3HB  ALA A 260      66.619   6.290   0.338  1.00  0.00           H  
ATOM   4141  N   ARG A 261      66.458   8.475   2.288  1.00  0.00           N  
ATOM   4142  CA  ARG A 261      67.272   9.278   3.193  1.00  0.00           C  
ATOM   4143  C   ARG A 261      66.412   9.966   4.245  1.00  0.00           C  
ATOM   4144  O   ARG A 261      66.784  10.034   5.417  1.00  0.00           O  
ATOM   4145  CB  ARG A 261      68.057  10.327   2.419  1.00  0.00           C  
ATOM   4146  CG  ARG A 261      69.194   9.779   1.572  1.00  0.00           C  
ATOM   4147  CD  ARG A 261      69.950  10.866   0.898  1.00  0.00           C  
ATOM   4148  NE  ARG A 261      69.165  11.504  -0.147  1.00  0.00           N  
ATOM   4149  CZ  ARG A 261      69.500  12.657  -0.759  1.00  0.00           C  
ATOM   4150  NH1 ARG A 261      70.604  13.284  -0.420  1.00  0.00           N  
ATOM   4151  NH2 ARG A 261      68.718  13.157  -1.700  1.00  0.00           N  
ATOM   4152  H   ARG A 261      66.406   8.732   1.313  1.00  0.00           H  
ATOM   4153  HA  ARG A 261      67.978   8.619   3.700  1.00  0.00           H  
ATOM   4154 1HB  ARG A 261      67.383  10.869   1.756  1.00  0.00           H  
ATOM   4155 2HB  ARG A 261      68.482  11.050   3.115  1.00  0.00           H  
ATOM   4156 1HG  ARG A 261      69.885   9.224   2.207  1.00  0.00           H  
ATOM   4157 2HG  ARG A 261      68.791   9.115   0.806  1.00  0.00           H  
ATOM   4158 1HD  ARG A 261      70.225  11.625   1.629  1.00  0.00           H  
ATOM   4159 2HD  ARG A 261      70.851  10.455   0.444  1.00  0.00           H  
ATOM   4160  HE  ARG A 261      68.309  11.050  -0.435  1.00  0.00           H  
ATOM   4161 1HH1 ARG A 261      71.202  12.902   0.300  1.00  0.00           H  
ATOM   4162 2HH1 ARG A 261      70.855  14.148  -0.878  1.00  0.00           H  
ATOM   4163 1HH2 ARG A 261      67.869  12.674  -1.960  1.00  0.00           H  
ATOM   4164 2HH2 ARG A 261      68.969  14.020  -2.158  1.00  0.00           H  
ATOM   4165  N   ASP A 262      65.260  10.475   3.819  1.00  0.00           N  
ATOM   4166  CA  ASP A 262      64.344  11.159   4.724  1.00  0.00           C  
ATOM   4167  C   ASP A 262      63.793  10.204   5.776  1.00  0.00           C  
ATOM   4168  O   ASP A 262      63.669  10.560   6.948  1.00  0.00           O  
ATOM   4169  CB  ASP A 262      63.188  11.789   3.942  1.00  0.00           C  
ATOM   4170  CG  ASP A 262      62.289  12.658   4.812  1.00  0.00           C  
ATOM   4171  OD1 ASP A 262      62.794  13.556   5.443  1.00  0.00           O  
ATOM   4172  OD2 ASP A 262      61.106  12.415   4.836  1.00  0.00           O  
ATOM   4173  H   ASP A 262      65.013  10.385   2.844  1.00  0.00           H  
ATOM   4174  HA  ASP A 262      64.891  11.951   5.236  1.00  0.00           H  
ATOM   4175 1HB  ASP A 262      63.587  12.400   3.133  1.00  0.00           H  
ATOM   4176 2HB  ASP A 262      62.583  11.002   3.491  1.00  0.00           H  
ATOM   4177  N   ILE A 263      63.464   8.990   5.351  1.00  0.00           N  
ATOM   4178  CA  ILE A 263      62.925   7.981   6.255  1.00  0.00           C  
ATOM   4179  C   ILE A 263      63.951   7.580   7.307  1.00  0.00           C  
ATOM   4180  O   ILE A 263      63.617   7.404   8.479  1.00  0.00           O  
ATOM   4181  CB  ILE A 263      62.472   6.732   5.477  1.00  0.00           C  
ATOM   4182  CG1 ILE A 263      61.260   7.060   4.601  1.00  0.00           C  
ATOM   4183  CG2 ILE A 263      62.148   5.597   6.436  1.00  0.00           C  
ATOM   4184  CD1 ILE A 263      60.914   5.975   3.606  1.00  0.00           C  
ATOM   4185  H   ILE A 263      63.590   8.759   4.376  1.00  0.00           H  
ATOM   4186  HA  ILE A 263      62.060   8.402   6.766  1.00  0.00           H  
ATOM   4187  HB  ILE A 263      63.268   6.413   4.806  1.00  0.00           H  
ATOM   4188 1HG1 ILE A 263      60.390   7.233   5.233  1.00  0.00           H  
ATOM   4189 2HG1 ILE A 263      61.449   7.980   4.048  1.00  0.00           H  
ATOM   4190 1HG2 ILE A 263      61.829   4.722   5.869  1.00  0.00           H  
ATOM   4191 2HG2 ILE A 263      63.035   5.348   7.017  1.00  0.00           H  
ATOM   4192 3HG2 ILE A 263      61.348   5.905   7.108  1.00  0.00           H  
ATOM   4193 1HD1 ILE A 263      60.045   6.280   3.022  1.00  0.00           H  
ATOM   4194 2HD1 ILE A 263      61.761   5.810   2.939  1.00  0.00           H  
ATOM   4195 3HD1 ILE A 263      60.686   5.053   4.139  1.00  0.00           H  
ATOM   4196  N   LEU A 264      65.202   7.437   6.882  1.00  0.00           N  
ATOM   4197  CA  LEU A 264      66.280   7.056   7.786  1.00  0.00           C  
ATOM   4198  C   LEU A 264      66.522   8.131   8.838  1.00  0.00           C  
ATOM   4199  O   LEU A 264      66.746   7.827  10.010  1.00  0.00           O  
ATOM   4200  CB  LEU A 264      67.570   6.805   6.996  1.00  0.00           C  
ATOM   4201  CG  LEU A 264      68.781   6.357   7.824  1.00  0.00           C  
ATOM   4202  CD1 LEU A 264      68.452   5.054   8.542  1.00  0.00           C  
ATOM   4203  CD2 LEU A 264      69.987   6.188   6.911  1.00  0.00           C  
ATOM   4204  H   LEU A 264      65.412   7.596   5.907  1.00  0.00           H  
ATOM   4205  HA  LEU A 264      65.996   6.135   8.295  1.00  0.00           H  
ATOM   4206 1HB  LEU A 264      67.377   6.036   6.250  1.00  0.00           H  
ATOM   4207 2HB  LEU A 264      67.845   7.724   6.478  1.00  0.00           H  
ATOM   4208  HG  LEU A 264      69.002   7.108   8.582  1.00  0.00           H  
ATOM   4209 1HD1 LEU A 264      69.312   4.736   9.130  1.00  0.00           H  
ATOM   4210 2HD1 LEU A 264      67.599   5.208   9.202  1.00  0.00           H  
ATOM   4211 3HD1 LEU A 264      68.210   4.286   7.808  1.00  0.00           H  
ATOM   4212 1HD2 LEU A 264      70.848   5.870   7.500  1.00  0.00           H  
ATOM   4213 2HD2 LEU A 264      69.768   5.436   6.154  1.00  0.00           H  
ATOM   4214 3HD2 LEU A 264      70.211   7.138   6.425  1.00  0.00           H  
ATOM   4215  N   GLU A 265      66.476   9.389   8.413  1.00  0.00           N  
ATOM   4216  CA  GLU A 265      66.690  10.512   9.317  1.00  0.00           C  
ATOM   4217  C   GLU A 265      65.591  10.589  10.369  1.00  0.00           C  
ATOM   4218  O   GLU A 265      65.858  10.856  11.541  1.00  0.00           O  
ATOM   4219  CB  GLU A 265      66.751  11.824   8.532  1.00  0.00           C  
ATOM   4220  CG  GLU A 265      67.992  11.980   7.664  1.00  0.00           C  
ATOM   4221  CD  GLU A 265      67.983  13.246   6.853  1.00  0.00           C  
ATOM   4222  OE1 GLU A 265      66.991  13.934   6.872  1.00  0.00           O  
ATOM   4223  OE2 GLU A 265      68.971  13.526   6.215  1.00  0.00           O  
ATOM   4224  H   GLU A 265      66.288   9.572   7.438  1.00  0.00           H  
ATOM   4225  HA  GLU A 265      67.641  10.367   9.830  1.00  0.00           H  
ATOM   4226 1HB  GLU A 265      65.878  11.902   7.884  1.00  0.00           H  
ATOM   4227 2HB  GLU A 265      66.721  12.665   9.226  1.00  0.00           H  
ATOM   4228 1HG  GLU A 265      68.873  11.979   8.305  1.00  0.00           H  
ATOM   4229 2HG  GLU A 265      68.063  11.125   6.993  1.00  0.00           H  
ATOM   4230  N   ARG A 266      64.354  10.354   9.944  1.00  0.00           N  
ATOM   4231  CA  ARG A 266      63.212  10.397  10.848  1.00  0.00           C  
ATOM   4232  C   ARG A 266      63.300   9.299  11.900  1.00  0.00           C  
ATOM   4233  O   ARG A 266      62.995   9.523  13.071  1.00  0.00           O  
ATOM   4234  CB  ARG A 266      61.911  10.250  10.073  1.00  0.00           C  
ATOM   4235  CG  ARG A 266      61.538  11.449   9.217  1.00  0.00           C  
ATOM   4236  CD  ARG A 266      60.245  11.243   8.515  1.00  0.00           C  
ATOM   4237  NE  ARG A 266      59.923  12.351   7.631  1.00  0.00           N  
ATOM   4238  CZ  ARG A 266      59.324  13.493   8.022  1.00  0.00           C  
ATOM   4239  NH1 ARG A 266      58.988  13.660   9.282  1.00  0.00           N  
ATOM   4240  NH2 ARG A 266      59.074  14.444   7.140  1.00  0.00           N  
ATOM   4241  H   ARG A 266      64.201  10.140   8.969  1.00  0.00           H  
ATOM   4242  HA  ARG A 266      63.208  11.363  11.354  1.00  0.00           H  
ATOM   4243 1HB  ARG A 266      61.974   9.383   9.417  1.00  0.00           H  
ATOM   4244 2HB  ARG A 266      61.091  10.074  10.770  1.00  0.00           H  
ATOM   4245 1HG  ARG A 266      61.448  12.334   9.848  1.00  0.00           H  
ATOM   4246 2HG  ARG A 266      62.312  11.616   8.467  1.00  0.00           H  
ATOM   4247 1HD  ARG A 266      60.297  10.334   7.917  1.00  0.00           H  
ATOM   4248 2HD  ARG A 266      59.444  11.148   9.248  1.00  0.00           H  
ATOM   4249  HE  ARG A 266      60.167  12.259   6.654  1.00  0.00           H  
ATOM   4250 1HH1 ARG A 266      59.179  12.933   9.957  1.00  0.00           H  
ATOM   4251 2HH1 ARG A 266      58.539  14.516   9.575  1.00  0.00           H  
ATOM   4252 1HH2 ARG A 266      59.333  14.315   6.171  1.00  0.00           H  
ATOM   4253 2HH2 ARG A 266      58.625  15.299   7.433  1.00  0.00           H  
ATOM   4254  N   LEU A 267      63.719   8.112  11.475  1.00  0.00           N  
ATOM   4255  CA  LEU A 267      63.848   6.976  12.379  1.00  0.00           C  
ATOM   4256  C   LEU A 267      64.921   7.229  13.431  1.00  0.00           C  
ATOM   4257  O   LEU A 267      64.746   6.895  14.603  1.00  0.00           O  
ATOM   4258  CB  LEU A 267      64.187   5.706  11.589  1.00  0.00           C  
ATOM   4259  CG  LEU A 267      64.228   4.407  12.403  1.00  0.00           C  
ATOM   4260  CD1 LEU A 267      65.546   4.324  13.161  1.00  0.00           C  
ATOM   4261  CD2 LEU A 267      63.045   4.368  13.359  1.00  0.00           C  
ATOM   4262  H   LEU A 267      63.954   7.994  10.500  1.00  0.00           H  
ATOM   4263  HA  LEU A 267      62.896   6.829  12.888  1.00  0.00           H  
ATOM   4264 1HB  LEU A 267      63.446   5.579  10.801  1.00  0.00           H  
ATOM   4265 2HB  LEU A 267      65.163   5.836  11.123  1.00  0.00           H  
ATOM   4266  HG  LEU A 267      64.178   3.552  11.728  1.00  0.00           H  
ATOM   4267 1HD1 LEU A 267      65.576   3.401  13.740  1.00  0.00           H  
ATOM   4268 2HD1 LEU A 267      66.375   4.334  12.453  1.00  0.00           H  
ATOM   4269 3HD1 LEU A 267      65.633   5.176  13.834  1.00  0.00           H  
ATOM   4270 1HD2 LEU A 267      63.074   3.444  13.938  1.00  0.00           H  
ATOM   4271 2HD2 LEU A 267      63.095   5.222  14.035  1.00  0.00           H  
ATOM   4272 3HD2 LEU A 267      62.116   4.411  12.790  1.00  0.00           H  
ATOM   4273  N   ALA A 268      66.031   7.821  13.006  1.00  0.00           N  
ATOM   4274  CA  ALA A 268      67.135   8.120  13.910  1.00  0.00           C  
ATOM   4275  C   ALA A 268      66.679   9.007  15.061  1.00  0.00           C  
ATOM   4276  O   ALA A 268      66.988   8.741  16.223  1.00  0.00           O  
ATOM   4277  CB  ALA A 268      68.276   8.782  13.152  1.00  0.00           C  
ATOM   4278  H   ALA A 268      66.113   8.071  12.031  1.00  0.00           H  
ATOM   4279  HA  ALA A 268      67.490   7.180  14.333  1.00  0.00           H  
ATOM   4280 1HB  ALA A 268      69.093   8.999  13.841  1.00  0.00           H  
ATOM   4281 2HB  ALA A 268      68.631   8.112  12.369  1.00  0.00           H  
ATOM   4282 3HB  ALA A 268      67.924   9.710  12.703  1.00  0.00           H  
ATOM   4283  N   ARG A 269      65.942  10.063  14.732  1.00  0.00           N  
ATOM   4284  CA  ARG A 269      65.441  10.992  15.738  1.00  0.00           C  
ATOM   4285  C   ARG A 269      64.588  10.273  16.775  1.00  0.00           C  
ATOM   4286  O   ARG A 269      64.670  10.562  17.969  1.00  0.00           O  
ATOM   4287  CB  ARG A 269      64.620  12.095  15.087  1.00  0.00           C  
ATOM   4288  CG  ARG A 269      65.421  13.079  14.249  1.00  0.00           C  
ATOM   4289  CD  ARG A 269      64.576  14.197  13.757  1.00  0.00           C  
ATOM   4290  NE  ARG A 269      65.325  15.111  12.910  1.00  0.00           N  
ATOM   4291  CZ  ARG A 269      65.363  15.050  11.565  1.00  0.00           C  
ATOM   4292  NH1 ARG A 269      64.692  14.115  10.930  1.00  0.00           N  
ATOM   4293  NH2 ARG A 269      66.076  15.930  10.883  1.00  0.00           N  
ATOM   4294  H   ARG A 269      65.723  10.226  13.760  1.00  0.00           H  
ATOM   4295  HA  ARG A 269      66.293  11.446  16.244  1.00  0.00           H  
ATOM   4296 1HB  ARG A 269      63.863  11.652  14.441  1.00  0.00           H  
ATOM   4297 2HB  ARG A 269      64.100  12.665  15.857  1.00  0.00           H  
ATOM   4298 1HG  ARG A 269      66.227  13.498  14.851  1.00  0.00           H  
ATOM   4299 2HG  ARG A 269      65.843  12.563  13.386  1.00  0.00           H  
ATOM   4300 1HD  ARG A 269      63.745  13.797  13.176  1.00  0.00           H  
ATOM   4301 2HD  ARG A 269      64.187  14.759  14.605  1.00  0.00           H  
ATOM   4302  HE  ARG A 269      65.854  15.845  13.363  1.00  0.00           H  
ATOM   4303 1HH1 ARG A 269      64.147  13.443  11.451  1.00  0.00           H  
ATOM   4304 2HH1 ARG A 269      64.720  14.070   9.922  1.00  0.00           H  
ATOM   4305 1HH2 ARG A 269      66.592  16.649  11.372  1.00  0.00           H  
ATOM   4306 2HH2 ARG A 269      66.104  15.885   9.876  1.00  0.00           H  
ATOM   4307  N   SER A 270      63.770   9.337  16.322  1.00  0.00           N  
ATOM   4308  CA  SER A 270      62.916   8.584  17.232  1.00  0.00           C  
ATOM   4309  C   SER A 270      63.731   8.030  18.395  1.00  0.00           C  
ATOM   4310  O   SER A 270      63.180   7.661  19.432  1.00  0.00           O  
ATOM   4311  CB  SER A 270      62.229   7.452  16.493  1.00  0.00           C  
ATOM   4312  OG  SER A 270      61.332   7.947  15.537  1.00  0.00           O  
ATOM   4313  H   SER A 270      63.742   9.146  15.331  1.00  0.00           H  
ATOM   4314  HA  SER A 270      62.155   9.257  17.629  1.00  0.00           H  
ATOM   4315 1HB  SER A 270      62.978   6.829  16.005  1.00  0.00           H  
ATOM   4316 2HB  SER A 270      61.696   6.824  17.206  1.00  0.00           H  
ATOM   4317  HG  SER A 270      61.186   7.230  14.916  1.00  0.00           H  
ATOM   4318  N   GLY A 271      65.047   7.975  18.213  1.00  0.00           N  
ATOM   4319  CA  GLY A 271      65.952   7.528  19.266  1.00  0.00           C  
ATOM   4320  C   GLY A 271      65.969   6.009  19.367  1.00  0.00           C  
ATOM   4321  O   GLY A 271      65.824   5.448  20.453  1.00  0.00           O  
ATOM   4322  H   GLY A 271      65.432   8.250  17.321  1.00  0.00           H  
ATOM   4323 1HA  GLY A 271      66.958   7.895  19.061  1.00  0.00           H  
ATOM   4324 2HA  GLY A 271      65.642   7.957  20.218  1.00  0.00           H  
ATOM   4325  N   PRO A 272      66.147   5.357  18.225  1.00  0.00           N  
ATOM   4326  CA  PRO A 272      66.224   3.904  18.154  1.00  0.00           C  
ATOM   4327  C   PRO A 272      67.571   3.383  18.640  1.00  0.00           C  
ATOM   4328  O   PRO A 272      68.611   3.990  18.385  1.00  0.00           O  
ATOM   4329  CB  PRO A 272      66.019   3.626  16.662  1.00  0.00           C  
ATOM   4330  CG  PRO A 272      66.539   4.849  15.987  1.00  0.00           C  
ATOM   4331  CD  PRO A 272      66.196   5.971  16.929  1.00  0.00           C  
ATOM   4332  HA  PRO A 272      65.410   3.469  18.752  1.00  0.00           H  
ATOM   4333 1HB  PRO A 272      66.561   2.714  16.371  1.00  0.00           H  
ATOM   4334 2HB  PRO A 272      64.953   3.445  16.456  1.00  0.00           H  
ATOM   4335 1HG  PRO A 272      67.622   4.756  15.814  1.00  0.00           H  
ATOM   4336 2HG  PRO A 272      66.069   4.967  14.999  1.00  0.00           H  
ATOM   4337 1HD  PRO A 272      66.988   6.734  16.896  1.00  0.00           H  
ATOM   4338 2HD  PRO A 272      65.227   6.406  16.646  1.00  0.00           H  
ATOM   4339  N   PRO A 273      67.543   2.255  19.341  1.00  0.00           N  
ATOM   4340  CA  PRO A 273      68.752   1.656  19.896  1.00  0.00           C  
ATOM   4341  C   PRO A 273      69.699   1.182  18.805  1.00  0.00           C  
ATOM   4342  O   PRO A 273      69.266   0.656  17.780  1.00  0.00           O  
ATOM   4343  CB  PRO A 273      68.207   0.482  20.715  1.00  0.00           C  
ATOM   4344  CG  PRO A 273      66.784   0.844  20.971  1.00  0.00           C  
ATOM   4345  CD  PRO A 273      66.357   1.585  19.732  1.00  0.00           C  
ATOM   4346  HA  PRO A 273      69.254   2.389  20.544  1.00  0.00           H  
ATOM   4347 1HB  PRO A 273      68.314  -0.455  20.147  1.00  0.00           H  
ATOM   4348 2HB  PRO A 273      68.791   0.365  21.640  1.00  0.00           H  
ATOM   4349 1HG  PRO A 273      66.187  -0.063  21.149  1.00  0.00           H  
ATOM   4350 2HG  PRO A 273      66.706   1.458  21.880  1.00  0.00           H  
ATOM   4351 1HD  PRO A 273      66.014   0.865  18.974  1.00  0.00           H  
ATOM   4352 2HD  PRO A 273      65.555   2.294  19.986  1.00  0.00           H  
ATOM   4353  N   GLY A 274      71.044   1.432  19.149  1.00  0.00           N  
ATOM   4354  CA  GLY A 274      71.970   1.524  18.027  1.00  0.00           C  
ATOM   4355  C   GLY A 274      71.776   0.360  17.095  1.00  0.00           C  
ATOM   4356  O   GLY A 274      71.967   0.483  15.885  1.00  0.00           O  
ATOM   4357  H   GLY A 274      71.292   1.532  20.123  1.00  0.00           H  
ATOM   4358 1HA  GLY A 274      71.807   2.462  17.496  1.00  0.00           H  
ATOM   4359 2HA  GLY A 274      72.993   1.540  18.400  1.00  0.00           H  
ATOM   4360  N   GLU A 275      71.395  -0.773  17.658  1.00  0.00           N  
ATOM   4361  CA  GLU A 275      71.188  -1.963  16.842  1.00  0.00           C  
ATOM   4362  C   GLU A 275      70.111  -1.730  15.790  1.00  0.00           C  
ATOM   4363  O   GLU A 275      70.292  -2.061  14.618  1.00  0.00           O  
ATOM   4364  CB  GLU A 275      70.805  -3.154  17.724  1.00  0.00           C  
ATOM   4365  CG  GLU A 275      71.936  -3.683  18.593  1.00  0.00           C  
ATOM   4366  CD  GLU A 275      71.500  -4.790  19.512  1.00  0.00           C  
ATOM   4367  OE1 GLU A 275      70.326  -5.067  19.561  1.00  0.00           O  
ATOM   4368  OE2 GLU A 275      72.342  -5.358  20.166  1.00  0.00           O  
ATOM   4369  H   GLU A 275      71.250  -0.802  18.657  1.00  0.00           H  
ATOM   4370  HA  GLU A 275      72.121  -2.196  16.327  1.00  0.00           H  
ATOM   4371 1HB  GLU A 275      69.982  -2.870  18.381  1.00  0.00           H  
ATOM   4372 2HB  GLU A 275      70.454  -3.973  17.096  1.00  0.00           H  
ATOM   4373 1HG  GLU A 275      72.733  -4.054  17.949  1.00  0.00           H  
ATOM   4374 2HG  GLU A 275      72.339  -2.862  19.186  1.00  0.00           H  
ATOM   4375  N   LEU A 276      68.989  -1.158  16.215  1.00  0.00           N  
ATOM   4376  CA  LEU A 276      67.881  -0.879  15.310  1.00  0.00           C  
ATOM   4377  C   LEU A 276      68.273   0.151  14.259  1.00  0.00           C  
ATOM   4378  O   LEU A 276      67.918   0.023  13.087  1.00  0.00           O  
ATOM   4379  CB  LEU A 276      66.666  -0.376  16.100  1.00  0.00           C  
ATOM   4380  CG  LEU A 276      65.706  -1.460  16.605  1.00  0.00           C  
ATOM   4381  CD1 LEU A 276      66.461  -2.428  17.506  1.00  0.00           C  
ATOM   4382  CD2 LEU A 276      64.550  -0.808  17.350  1.00  0.00           C  
ATOM   4383  H   LEU A 276      68.902  -0.910  17.190  1.00  0.00           H  
ATOM   4384  HA  LEU A 276      67.610  -1.803  14.800  1.00  0.00           H  
ATOM   4385 1HB  LEU A 276      67.021   0.182  16.965  1.00  0.00           H  
ATOM   4386 2HB  LEU A 276      66.096   0.303  15.465  1.00  0.00           H  
ATOM   4387  HG  LEU A 276      65.318  -2.026  15.758  1.00  0.00           H  
ATOM   4388 1HD1 LEU A 276      65.778  -3.199  17.865  1.00  0.00           H  
ATOM   4389 2HD1 LEU A 276      67.269  -2.894  16.942  1.00  0.00           H  
ATOM   4390 3HD1 LEU A 276      66.875  -1.887  18.355  1.00  0.00           H  
ATOM   4391 1HD2 LEU A 276      63.867  -1.578  17.709  1.00  0.00           H  
ATOM   4392 2HD2 LEU A 276      64.937  -0.242  18.198  1.00  0.00           H  
ATOM   4393 3HD2 LEU A 276      64.018  -0.135  16.678  1.00  0.00           H  
ATOM   4394  N   LEU A 277      69.007   1.173  14.684  1.00  0.00           N  
ATOM   4395  CA  LEU A 277      69.450   2.227  13.779  1.00  0.00           C  
ATOM   4396  C   LEU A 277      70.409   1.684  12.728  1.00  0.00           C  
ATOM   4397  O   LEU A 277      70.335   2.054  11.556  1.00  0.00           O  
ATOM   4398  CB  LEU A 277      70.131   3.352  14.569  1.00  0.00           C  
ATOM   4399  CG  LEU A 277      70.536   4.587  13.753  1.00  0.00           C  
ATOM   4400  CD1 LEU A 277      71.824   4.296  12.996  1.00  0.00           C  
ATOM   4401  CD2 LEU A 277      69.411   4.954  12.797  1.00  0.00           C  
ATOM   4402  H   LEU A 277      69.265   1.221  15.659  1.00  0.00           H  
ATOM   4403  HA  LEU A 277      68.577   2.635  13.270  1.00  0.00           H  
ATOM   4404 1HB  LEU A 277      69.455   3.682  15.356  1.00  0.00           H  
ATOM   4405 2HB  LEU A 277      71.032   2.953  15.035  1.00  0.00           H  
ATOM   4406  HG  LEU A 277      70.726   5.422  14.427  1.00  0.00           H  
ATOM   4407 1HD1 LEU A 277      72.112   5.173  12.416  1.00  0.00           H  
ATOM   4408 2HD1 LEU A 277      72.616   4.054  13.705  1.00  0.00           H  
ATOM   4409 3HD1 LEU A 277      71.669   3.452  12.324  1.00  0.00           H  
ATOM   4410 1HD2 LEU A 277      69.698   5.833  12.217  1.00  0.00           H  
ATOM   4411 2HD2 LEU A 277      69.220   4.120  12.121  1.00  0.00           H  
ATOM   4412 3HD2 LEU A 277      68.507   5.175  13.365  1.00  0.00           H  
ATOM   4413  N   VAL A 278      71.309   0.805  13.153  1.00  0.00           N  
ATOM   4414  CA  VAL A 278      72.285   0.209  12.248  1.00  0.00           C  
ATOM   4415  C   VAL A 278      71.604  -0.657  11.197  1.00  0.00           C  
ATOM   4416  O   VAL A 278      71.981  -0.639  10.025  1.00  0.00           O  
ATOM   4417  CB  VAL A 278      73.294  -0.646  13.037  1.00  0.00           C  
ATOM   4418  CG1 VAL A 278      74.196  -1.419  12.087  1.00  0.00           C  
ATOM   4419  CG2 VAL A 278      74.117   0.243  13.958  1.00  0.00           C  
ATOM   4420  H   VAL A 278      71.318   0.542  14.128  1.00  0.00           H  
ATOM   4421  HA  VAL A 278      72.825   1.012  11.744  1.00  0.00           H  
ATOM   4422  HB  VAL A 278      72.749  -1.379  13.631  1.00  0.00           H  
ATOM   4423 1HG1 VAL A 278      74.903  -2.018  12.662  1.00  0.00           H  
ATOM   4424 2HG1 VAL A 278      73.589  -2.075  11.463  1.00  0.00           H  
ATOM   4425 3HG1 VAL A 278      74.744  -0.720  11.455  1.00  0.00           H  
ATOM   4426 1HG2 VAL A 278      74.828  -0.368  14.514  1.00  0.00           H  
ATOM   4427 2HG2 VAL A 278      74.658   0.980  13.364  1.00  0.00           H  
ATOM   4428 3HG2 VAL A 278      73.455   0.755  14.657  1.00  0.00           H  
ATOM   4429  N   GLU A 279      70.599  -1.415  11.622  1.00  0.00           N  
ATOM   4430  CA  GLU A 279      69.863  -2.290  10.717  1.00  0.00           C  
ATOM   4431  C   GLU A 279      69.109  -1.486   9.666  1.00  0.00           C  
ATOM   4432  O   GLU A 279      69.070  -1.861   8.494  1.00  0.00           O  
ATOM   4433  CB  GLU A 279      68.884  -3.167  11.501  1.00  0.00           C  
ATOM   4434  CG  GLU A 279      68.121  -4.172  10.650  1.00  0.00           C  
ATOM   4435  CD  GLU A 279      67.236  -5.075  11.465  1.00  0.00           C  
ATOM   4436  OE1 GLU A 279      67.567  -5.337  12.596  1.00  0.00           O  
ATOM   4437  OE2 GLU A 279      66.228  -5.504  10.954  1.00  0.00           O  
ATOM   4438  H   GLU A 279      70.338  -1.384  12.597  1.00  0.00           H  
ATOM   4439  HA  GLU A 279      70.576  -2.935  10.203  1.00  0.00           H  
ATOM   4440 1HB  GLU A 279      69.426  -3.721  12.268  1.00  0.00           H  
ATOM   4441 2HB  GLU A 279      68.155  -2.535  12.008  1.00  0.00           H  
ATOM   4442 1HG  GLU A 279      67.505  -3.631   9.932  1.00  0.00           H  
ATOM   4443 2HG  GLU A 279      68.834  -4.777  10.093  1.00  0.00           H  
ATOM   4444  N   VAL A 280      68.511  -0.379  10.091  1.00  0.00           N  
ATOM   4445  CA  VAL A 280      67.757   0.480   9.186  1.00  0.00           C  
ATOM   4446  C   VAL A 280      68.665   1.105   8.135  1.00  0.00           C  
ATOM   4447  O   VAL A 280      68.300   1.201   6.963  1.00  0.00           O  
ATOM   4448  CB  VAL A 280      67.047   1.596   9.976  1.00  0.00           C  
ATOM   4449  CG1 VAL A 280      66.416   2.602   9.025  1.00  0.00           C  
ATOM   4450  CG2 VAL A 280      65.997   0.991  10.896  1.00  0.00           C  
ATOM   4451  H   VAL A 280      68.580  -0.126  11.066  1.00  0.00           H  
ATOM   4452  HA  VAL A 280      67.003  -0.126   8.681  1.00  0.00           H  
ATOM   4453  HB  VAL A 280      67.786   2.134  10.570  1.00  0.00           H  
ATOM   4454 1HG1 VAL A 280      65.919   3.384   9.600  1.00  0.00           H  
ATOM   4455 2HG1 VAL A 280      67.191   3.049   8.402  1.00  0.00           H  
ATOM   4456 3HG1 VAL A 280      65.686   2.098   8.393  1.00  0.00           H  
ATOM   4457 1HG2 VAL A 280      65.500   1.786  11.451  1.00  0.00           H  
ATOM   4458 2HG2 VAL A 280      65.262   0.448  10.301  1.00  0.00           H  
ATOM   4459 3HG2 VAL A 280      66.477   0.306  11.594  1.00  0.00           H  
ATOM   4460  N   ALA A 281      69.849   1.529   8.560  1.00  0.00           N  
ATOM   4461  CA  ALA A 281      70.812   2.146   7.655  1.00  0.00           C  
ATOM   4462  C   ALA A 281      71.293   1.154   6.604  1.00  0.00           C  
ATOM   4463  O   ALA A 281      71.442   1.500   5.432  1.00  0.00           O  
ATOM   4464  CB  ALA A 281      71.993   2.703   8.437  1.00  0.00           C  
ATOM   4465  H   ALA A 281      70.089   1.422   9.535  1.00  0.00           H  
ATOM   4466  HA  ALA A 281      70.313   2.966   7.138  1.00  0.00           H  
ATOM   4467 1HB  ALA A 281      72.703   3.159   7.747  1.00  0.00           H  
ATOM   4468 2HB  ALA A 281      71.640   3.453   9.144  1.00  0.00           H  
ATOM   4469 3HB  ALA A 281      72.483   1.895   8.979  1.00  0.00           H  
ATOM   4470  N   LYS A 282      71.535  -0.081   7.029  1.00  0.00           N  
ATOM   4471  CA  LYS A 282      71.999  -1.126   6.124  1.00  0.00           C  
ATOM   4472  C   LYS A 282      70.946  -1.452   5.072  1.00  0.00           C  
ATOM   4473  O   LYS A 282      71.266  -1.651   3.900  1.00  0.00           O  
ATOM   4474  CB  LYS A 282      72.368  -2.387   6.907  1.00  0.00           C  
ATOM   4475  CG  LYS A 282      73.649  -2.269   7.722  1.00  0.00           C  
ATOM   4476  CD  LYS A 282      73.872  -3.503   8.584  1.00  0.00           C  
ATOM   4477  CE  LYS A 282      74.185  -4.724   7.732  1.00  0.00           C  
ATOM   4478  NZ  LYS A 282      74.483  -5.921   8.565  1.00  0.00           N  
ATOM   4479  H   LYS A 282      71.394  -0.302   8.004  1.00  0.00           H  
ATOM   4480  HA  LYS A 282      72.888  -0.765   5.605  1.00  0.00           H  
ATOM   4481 1HB  LYS A 282      71.558  -2.641   7.591  1.00  0.00           H  
ATOM   4482 2HB  LYS A 282      72.487  -3.222   6.216  1.00  0.00           H  
ATOM   4483 1HG  LYS A 282      74.499  -2.148   7.049  1.00  0.00           H  
ATOM   4484 2HG  LYS A 282      73.591  -1.392   8.366  1.00  0.00           H  
ATOM   4485 1HD  LYS A 282      74.702  -3.324   9.268  1.00  0.00           H  
ATOM   4486 2HD  LYS A 282      72.976  -3.702   9.172  1.00  0.00           H  
ATOM   4487 1HE  LYS A 282      73.335  -4.947   7.089  1.00  0.00           H  
ATOM   4488 2HE  LYS A 282      75.047  -4.515   7.099  1.00  0.00           H  
ATOM   4489 1HZ  LYS A 282      74.686  -6.708   7.964  1.00  0.00           H  
ATOM   4490 2HZ  LYS A 282      75.283  -5.732   9.153  1.00  0.00           H  
ATOM   4491 3HZ  LYS A 282      73.684  -6.137   9.143  1.00  0.00           H  
ATOM   4492  N   HIS A 283      69.689  -1.505   5.498  1.00  0.00           N  
ATOM   4493  CA  HIS A 283      68.586  -1.807   4.593  1.00  0.00           C  
ATOM   4494  C   HIS A 283      68.422  -0.717   3.541  1.00  0.00           C  
ATOM   4495  O   HIS A 283      68.177  -1.004   2.369  1.00  0.00           O  
ATOM   4496  CB  HIS A 283      67.277  -1.974   5.372  1.00  0.00           C  
ATOM   4497  CG  HIS A 283      66.112  -2.358   4.514  1.00  0.00           C  
ATOM   4498  ND1 HIS A 283      65.994  -3.604   3.933  1.00  0.00           N  
ATOM   4499  CD2 HIS A 283      65.013  -1.662   4.138  1.00  0.00           C  
ATOM   4500  CE1 HIS A 283      64.872  -3.656   3.237  1.00  0.00           C  
ATOM   4501  NE2 HIS A 283      64.259  -2.492   3.345  1.00  0.00           N  
ATOM   4502  H   HIS A 283      69.492  -1.332   6.473  1.00  0.00           H  
ATOM   4503  HA  HIS A 283      68.789  -2.741   4.071  1.00  0.00           H  
ATOM   4504 1HB  HIS A 283      67.405  -2.740   6.138  1.00  0.00           H  
ATOM   4505 2HB  HIS A 283      67.034  -1.041   5.879  1.00  0.00           H  
ATOM   4506  HD2 HIS A 283      64.773  -0.635   4.413  1.00  0.00           H  
ATOM   4507  HE1 HIS A 283      64.513  -4.516   2.671  1.00  0.00           H  
ATOM   4508  HE2 HIS A 283      63.379  -2.245   2.916  1.00  0.00           H  
ATOM   4509  N   ILE A 284      68.559   0.534   3.967  1.00  0.00           N  
ATOM   4510  CA  ILE A 284      68.426   1.670   3.062  1.00  0.00           C  
ATOM   4511  C   ILE A 284      69.528   1.668   2.010  1.00  0.00           C  
ATOM   4512  O   ILE A 284      69.281   1.954   0.838  1.00  0.00           O  
ATOM   4513  CB  ILE A 284      68.460   2.999   3.839  1.00  0.00           C  
ATOM   4514  CG1 ILE A 284      67.261   3.094   4.787  1.00  0.00           C  
ATOM   4515  CG2 ILE A 284      68.477   4.177   2.878  1.00  0.00           C  
ATOM   4516  CD1 ILE A 284      65.923   3.043   4.086  1.00  0.00           C  
ATOM   4517  H   ILE A 284      68.760   0.702   4.942  1.00  0.00           H  
ATOM   4518  HA  ILE A 284      67.467   1.594   2.551  1.00  0.00           H  
ATOM   4519  HB  ILE A 284      69.355   3.034   4.459  1.00  0.00           H  
ATOM   4520 1HG1 ILE A 284      67.301   2.276   5.506  1.00  0.00           H  
ATOM   4521 2HG1 ILE A 284      67.315   4.026   5.350  1.00  0.00           H  
ATOM   4522 1HG2 ILE A 284      68.500   5.108   3.444  1.00  0.00           H  
ATOM   4523 2HG2 ILE A 284      69.361   4.116   2.244  1.00  0.00           H  
ATOM   4524 3HG2 ILE A 284      67.582   4.153   2.256  1.00  0.00           H  
ATOM   4525 1HD1 ILE A 284      65.123   3.117   4.823  1.00  0.00           H  
ATOM   4526 2HD1 ILE A 284      65.848   3.876   3.385  1.00  0.00           H  
ATOM   4527 3HD1 ILE A 284      65.831   2.103   3.544  1.00  0.00           H  
ATOM   4528  N   VAL A 285      70.745   1.344   2.436  1.00  0.00           N  
ATOM   4529  CA  VAL A 285      71.887   1.305   1.531  1.00  0.00           C  
ATOM   4530  C   VAL A 285      71.720   0.216   0.479  1.00  0.00           C  
ATOM   4531  O   VAL A 285      72.040   0.417  -0.693  1.00  0.00           O  
ATOM   4532  CB  VAL A 285      73.186   1.057   2.321  1.00  0.00           C  
ATOM   4533  CG1 VAL A 285      74.351   0.827   1.370  1.00  0.00           C  
ATOM   4534  CG2 VAL A 285      73.465   2.235   3.241  1.00  0.00           C  
ATOM   4535  H   VAL A 285      70.881   1.119   3.411  1.00  0.00           H  
ATOM   4536  HA  VAL A 285      71.962   2.269   1.027  1.00  0.00           H  
ATOM   4537  HB  VAL A 285      73.072   0.150   2.914  1.00  0.00           H  
ATOM   4538 1HG1 VAL A 285      75.261   0.653   1.945  1.00  0.00           H  
ATOM   4539 2HG1 VAL A 285      74.146  -0.042   0.746  1.00  0.00           H  
ATOM   4540 3HG1 VAL A 285      74.485   1.705   0.739  1.00  0.00           H  
ATOM   4541 1HG2 VAL A 285      74.384   2.053   3.797  1.00  0.00           H  
ATOM   4542 2HG2 VAL A 285      73.574   3.143   2.648  1.00  0.00           H  
ATOM   4543 3HG2 VAL A 285      72.637   2.355   3.940  1.00  0.00           H  
ATOM   4544  N   ASP A 286      71.217  -0.938   0.905  1.00  0.00           N  
ATOM   4545  CA  ASP A 286      71.006  -2.062   0.000  1.00  0.00           C  
ATOM   4546  C   ASP A 286      69.954  -1.733  -1.052  1.00  0.00           C  
ATOM   4547  O   ASP A 286      70.104  -2.080  -2.224  1.00  0.00           O  
ATOM   4548  CB  ASP A 286      70.582  -3.308   0.782  1.00  0.00           C  
ATOM   4549  CG  ASP A 286      70.509  -4.556  -0.087  1.00  0.00           C  
ATOM   4550  OD1 ASP A 286      71.488  -4.875  -0.719  1.00  0.00           O  
ATOM   4551  OD2 ASP A 286      69.474  -5.179  -0.111  1.00  0.00           O  
ATOM   4552  H   ASP A 286      70.975  -1.039   1.880  1.00  0.00           H  
ATOM   4553  HA  ASP A 286      71.945  -2.275  -0.512  1.00  0.00           H  
ATOM   4554 1HB  ASP A 286      71.290  -3.488   1.591  1.00  0.00           H  
ATOM   4555 2HB  ASP A 286      69.604  -3.139   1.233  1.00  0.00           H  
ATOM   4556  N   SER A 287      68.889  -1.062  -0.626  1.00  0.00           N  
ATOM   4557  CA  SER A 287      67.810  -0.684  -1.531  1.00  0.00           C  
ATOM   4558  C   SER A 287      68.294   0.306  -2.583  1.00  0.00           C  
ATOM   4559  O   SER A 287      67.929   0.209  -3.755  1.00  0.00           O  
ATOM   4560  CB  SER A 287      66.659  -0.082  -0.748  1.00  0.00           C  
ATOM   4561  OG  SER A 287      65.610   0.285  -1.601  1.00  0.00           O  
ATOM   4562  H   SER A 287      68.826  -0.808   0.349  1.00  0.00           H  
ATOM   4563  HA  SER A 287      67.457  -1.581  -2.042  1.00  0.00           H  
ATOM   4564 1HB  SER A 287      66.301  -0.804  -0.015  1.00  0.00           H  
ATOM   4565 2HB  SER A 287      67.010   0.793  -0.202  1.00  0.00           H  
ATOM   4566  HG  SER A 287      65.331  -0.522  -2.040  1.00  0.00           H  
ATOM   4567  N   VAL A 288      69.117   1.258  -2.157  1.00  0.00           N  
ATOM   4568  CA  VAL A 288      69.653   2.268  -3.062  1.00  0.00           C  
ATOM   4569  C   VAL A 288      70.559   1.641  -4.114  1.00  0.00           C  
ATOM   4570  O   VAL A 288      70.519   2.017  -5.286  1.00  0.00           O  
ATOM   4571  CB  VAL A 288      70.445   3.327  -2.272  1.00  0.00           C  
ATOM   4572  CG1 VAL A 288      71.163   4.273  -3.222  1.00  0.00           C  
ATOM   4573  CG2 VAL A 288      69.508   4.094  -1.352  1.00  0.00           C  
ATOM   4574  H   VAL A 288      69.378   1.283  -1.182  1.00  0.00           H  
ATOM   4575  HA  VAL A 288      68.819   2.758  -3.566  1.00  0.00           H  
ATOM   4576  HB  VAL A 288      71.210   2.826  -1.678  1.00  0.00           H  
ATOM   4577 1HG1 VAL A 288      71.718   5.015  -2.647  1.00  0.00           H  
ATOM   4578 2HG1 VAL A 288      71.854   3.707  -3.846  1.00  0.00           H  
ATOM   4579 3HG1 VAL A 288      70.432   4.778  -3.854  1.00  0.00           H  
ATOM   4580 1HG2 VAL A 288      70.075   4.840  -0.796  1.00  0.00           H  
ATOM   4581 2HG2 VAL A 288      68.740   4.590  -1.946  1.00  0.00           H  
ATOM   4582 3HG2 VAL A 288      69.037   3.402  -0.653  1.00  0.00           H  
ATOM   4583  N   GLU A 289      71.376   0.683  -3.688  1.00  0.00           N  
ATOM   4584  CA  GLU A 289      72.294   0.002  -4.593  1.00  0.00           C  
ATOM   4585  C   GLU A 289      71.538  -0.799  -5.645  1.00  0.00           C  
ATOM   4586  O   GLU A 289      71.915  -0.814  -6.817  1.00  0.00           O  
ATOM   4587  CB  GLU A 289      73.229  -0.922  -3.809  1.00  0.00           C  
ATOM   4588  CG  GLU A 289      74.278  -1.623  -4.659  1.00  0.00           C  
ATOM   4589  CD  GLU A 289      75.233  -2.451  -3.845  1.00  0.00           C  
ATOM   4590  OE1 GLU A 289      75.473  -2.106  -2.713  1.00  0.00           O  
ATOM   4591  OE2 GLU A 289      75.723  -3.431  -4.356  1.00  0.00           O  
ATOM   4592  H   GLU A 289      71.360   0.421  -2.713  1.00  0.00           H  
ATOM   4593  HA  GLU A 289      72.895   0.753  -5.106  1.00  0.00           H  
ATOM   4594 1HB  GLU A 289      73.749  -0.348  -3.042  1.00  0.00           H  
ATOM   4595 2HB  GLU A 289      72.642  -1.688  -3.302  1.00  0.00           H  
ATOM   4596 1HG  GLU A 289      73.776  -2.270  -5.378  1.00  0.00           H  
ATOM   4597 2HG  GLU A 289      74.839  -0.874  -5.217  1.00  0.00           H  
ATOM   4598  N   ARG A 290      70.469  -1.464  -5.219  1.00  0.00           N  
ATOM   4599  CA  ARG A 290      69.657  -2.268  -6.124  1.00  0.00           C  
ATOM   4600  C   ARG A 290      68.978  -1.400  -7.176  1.00  0.00           C  
ATOM   4601  O   ARG A 290      68.904  -1.771  -8.347  1.00  0.00           O  
ATOM   4602  CB  ARG A 290      68.600  -3.041  -5.350  1.00  0.00           C  
ATOM   4603  CG  ARG A 290      69.137  -4.177  -4.494  1.00  0.00           C  
ATOM   4604  CD  ARG A 290      68.045  -4.901  -3.793  1.00  0.00           C  
ATOM   4605  NE  ARG A 290      68.559  -5.935  -2.910  1.00  0.00           N  
ATOM   4606  CZ  ARG A 290      68.891  -7.181  -3.302  1.00  0.00           C  
ATOM   4607  NH1 ARG A 290      68.756  -7.531  -4.562  1.00  0.00           N  
ATOM   4608  NH2 ARG A 290      69.351  -8.051  -2.420  1.00  0.00           N  
ATOM   4609  H   ARG A 290      70.213  -1.411  -4.243  1.00  0.00           H  
ATOM   4610  HA  ARG A 290      70.307  -2.981  -6.631  1.00  0.00           H  
ATOM   4611 1HB  ARG A 290      68.060  -2.361  -4.693  1.00  0.00           H  
ATOM   4612 2HB  ARG A 290      67.877  -3.466  -6.046  1.00  0.00           H  
ATOM   4613 1HG  ARG A 290      69.669  -4.889  -5.126  1.00  0.00           H  
ATOM   4614 2HG  ARG A 290      69.820  -3.777  -3.744  1.00  0.00           H  
ATOM   4615 1HD  ARG A 290      67.469  -4.197  -3.194  1.00  0.00           H  
ATOM   4616 2HD  ARG A 290      67.392  -5.372  -4.526  1.00  0.00           H  
ATOM   4617  HE  ARG A 290      68.677  -5.703  -1.933  1.00  0.00           H  
ATOM   4618 1HH1 ARG A 290      68.404  -6.865  -5.236  1.00  0.00           H  
ATOM   4619 2HH1 ARG A 290      69.004  -8.464  -4.856  1.00  0.00           H  
ATOM   4620 1HH2 ARG A 290      69.454  -7.782  -1.451  1.00  0.00           H  
ATOM   4621 2HH2 ARG A 290      69.599  -8.984  -2.714  1.00  0.00           H  
ATOM   4622  N   VAL A 291      68.483  -0.243  -6.751  1.00  0.00           N  
ATOM   4623  CA  VAL A 291      67.809   0.681  -7.655  1.00  0.00           C  
ATOM   4624  C   VAL A 291      68.770   1.221  -8.707  1.00  0.00           C  
ATOM   4625  O   VAL A 291      68.415   1.348  -9.879  1.00  0.00           O  
ATOM   4626  CB  VAL A 291      67.204   1.856  -6.864  1.00  0.00           C  
ATOM   4627  CG1 VAL A 291      66.666   2.916  -7.814  1.00  0.00           C  
ATOM   4628  CG2 VAL A 291      66.105   1.349  -5.943  1.00  0.00           C  
ATOM   4629  H   VAL A 291      68.576   0.003  -5.776  1.00  0.00           H  
ATOM   4630  HA  VAL A 291      67.003   0.146  -8.159  1.00  0.00           H  
ATOM   4631  HB  VAL A 291      67.989   2.325  -6.271  1.00  0.00           H  
ATOM   4632 1HG1 VAL A 291      66.243   3.740  -7.238  1.00  0.00           H  
ATOM   4633 2HG1 VAL A 291      67.477   3.290  -8.439  1.00  0.00           H  
ATOM   4634 3HG1 VAL A 291      65.892   2.480  -8.445  1.00  0.00           H  
ATOM   4635 1HG2 VAL A 291      65.682   2.185  -5.387  1.00  0.00           H  
ATOM   4636 2HG2 VAL A 291      65.323   0.875  -6.537  1.00  0.00           H  
ATOM   4637 3HG2 VAL A 291      66.521   0.623  -5.245  1.00  0.00           H  
ATOM   4638  N   ALA A 292      69.988   1.537  -8.282  1.00  0.00           N  
ATOM   4639  CA  ALA A 292      71.003   2.064  -9.186  1.00  0.00           C  
ATOM   4640  C   ALA A 292      71.392   1.033 -10.238  1.00  0.00           C  
ATOM   4641  O   ALA A 292      71.571   1.365 -11.410  1.00  0.00           O  
ATOM   4642  CB  ALA A 292      72.229   2.510  -8.403  1.00  0.00           C  
ATOM   4643  H   ALA A 292      70.217   1.409  -7.307  1.00  0.00           H  
ATOM   4644  HA  ALA A 292      70.581   2.926  -9.703  1.00  0.00           H  
ATOM   4645 1HB  ALA A 292      72.978   2.901  -9.092  1.00  0.00           H  
ATOM   4646 2HB  ALA A 292      71.946   3.289  -7.695  1.00  0.00           H  
ATOM   4647 3HB  ALA A 292      72.643   1.661  -7.862  1.00  0.00           H  
ATOM   4648  N   LYS A 293      71.521  -0.219  -9.813  1.00  0.00           N  
ATOM   4649  CA  LYS A 293      71.889  -1.302 -10.717  1.00  0.00           C  
ATOM   4650  C   LYS A 293      70.812  -1.531 -11.769  1.00  0.00           C  
ATOM   4651  O   LYS A 293      71.114  -1.757 -12.941  1.00  0.00           O  
ATOM   4652  CB  LYS A 293      72.142  -2.591  -9.934  1.00  0.00           C  
ATOM   4653  CG  LYS A 293      72.567  -3.775 -10.792  1.00  0.00           C  
ATOM   4654  CD  LYS A 293      72.950  -4.971  -9.932  1.00  0.00           C  
ATOM   4655  CE  LYS A 293      71.729  -5.593  -9.271  1.00  0.00           C  
ATOM   4656  NZ  LYS A 293      72.073  -6.828  -8.516  1.00  0.00           N  
ATOM   4657  H   LYS A 293      71.360  -0.427  -8.838  1.00  0.00           H  
ATOM   4658  HA  LYS A 293      72.807  -1.023 -11.235  1.00  0.00           H  
ATOM   4659 1HB  LYS A 293      72.921  -2.419  -9.191  1.00  0.00           H  
ATOM   4660 2HB  LYS A 293      71.236  -2.875  -9.398  1.00  0.00           H  
ATOM   4661 1HG  LYS A 293      71.747  -4.061 -11.451  1.00  0.00           H  
ATOM   4662 2HG  LYS A 293      73.422  -3.491 -11.406  1.00  0.00           H  
ATOM   4663 1HD  LYS A 293      73.440  -5.723 -10.553  1.00  0.00           H  
ATOM   4664 2HD  LYS A 293      73.649  -4.654  -9.158  1.00  0.00           H  
ATOM   4665 1HE  LYS A 293      71.282  -4.875  -8.585  1.00  0.00           H  
ATOM   4666 2HE  LYS A 293      70.990  -5.842 -10.033  1.00  0.00           H  
ATOM   4667 1HZ  LYS A 293      71.238  -7.209  -8.094  1.00  0.00           H  
ATOM   4668 2HZ  LYS A 293      72.472  -7.509  -9.147  1.00  0.00           H  
ATOM   4669 3HZ  LYS A 293      72.743  -6.606  -7.794  1.00  0.00           H  
ATOM   4670  N   ARG A 294      69.554  -1.471 -11.344  1.00  0.00           N  
ATOM   4671  CA  ARG A 294      68.429  -1.672 -12.248  1.00  0.00           C  
ATOM   4672  C   ARG A 294      68.364  -0.572 -13.300  1.00  0.00           C  
ATOM   4673  O   ARG A 294      68.094  -0.836 -14.472  1.00  0.00           O  
ATOM   4674  CB  ARG A 294      67.120  -1.707 -11.473  1.00  0.00           C  
ATOM   4675  CG  ARG A 294      66.961  -2.897 -10.539  1.00  0.00           C  
ATOM   4676  CD  ARG A 294      66.871  -4.175 -11.289  1.00  0.00           C  
ATOM   4677  NE  ARG A 294      66.613  -5.303 -10.409  1.00  0.00           N  
ATOM   4678  CZ  ARG A 294      66.627  -6.594 -10.795  1.00  0.00           C  
ATOM   4679  NH1 ARG A 294      66.888  -6.903 -12.046  1.00  0.00           N  
ATOM   4680  NH2 ARG A 294      66.378  -7.549  -9.916  1.00  0.00           N  
ATOM   4681  H   ARG A 294      69.373  -1.281 -10.369  1.00  0.00           H  
ATOM   4682  HA  ARG A 294      68.559  -2.629 -12.755  1.00  0.00           H  
ATOM   4683 1HB  ARG A 294      67.028  -0.803 -10.874  1.00  0.00           H  
ATOM   4684 2HB  ARG A 294      66.284  -1.723 -12.172  1.00  0.00           H  
ATOM   4685 1HG  ARG A 294      67.820  -2.951  -9.870  1.00  0.00           H  
ATOM   4686 2HG  ARG A 294      66.050  -2.779  -9.952  1.00  0.00           H  
ATOM   4687 1HD  ARG A 294      66.060  -4.116 -12.014  1.00  0.00           H  
ATOM   4688 2HD  ARG A 294      67.810  -4.358 -11.810  1.00  0.00           H  
ATOM   4689  HE  ARG A 294      66.408  -5.105  -9.439  1.00  0.00           H  
ATOM   4690 1HH1 ARG A 294      67.078  -6.173 -12.718  1.00  0.00           H  
ATOM   4691 2HH1 ARG A 294      66.898  -7.871 -12.335  1.00  0.00           H  
ATOM   4692 1HH2 ARG A 294      66.177  -7.312  -8.954  1.00  0.00           H  
ATOM   4693 2HH2 ARG A 294      66.388  -8.516 -10.205  1.00  0.00           H  
ATOM   4694  N   ALA A 295      68.613   0.662 -12.875  1.00  0.00           N  
ATOM   4695  CA  ALA A 295      68.583   1.805 -13.779  1.00  0.00           C  
ATOM   4696  C   ALA A 295      69.681   1.703 -14.831  1.00  0.00           C  
ATOM   4697  O   ALA A 295      69.461   2.009 -16.003  1.00  0.00           O  
ATOM   4698  CB  ALA A 295      68.718   3.103 -12.996  1.00  0.00           C  
ATOM   4699  H   ALA A 295      68.829   0.812 -11.900  1.00  0.00           H  
ATOM   4700  HA  ALA A 295      67.623   1.803 -14.296  1.00  0.00           H  
ATOM   4701 1HB  ALA A 295      68.694   3.947 -13.685  1.00  0.00           H  
ATOM   4702 2HB  ALA A 295      67.894   3.189 -12.288  1.00  0.00           H  
ATOM   4703 3HB  ALA A 295      69.663   3.104 -12.455  1.00  0.00           H  
ATOM   4704  N   LEU A 296      70.863   1.272 -14.406  1.00  0.00           N  
ATOM   4705  CA  LEU A 296      71.997   1.129 -15.310  1.00  0.00           C  
ATOM   4706  C   LEU A 296      71.669   0.187 -16.461  1.00  0.00           C  
ATOM   4707  O   LEU A 296      71.938   0.493 -17.623  1.00  0.00           O  
ATOM   4708  CB  LEU A 296      73.221   0.607 -14.546  1.00  0.00           C  
ATOM   4709  CG  LEU A 296      73.859   1.592 -13.559  1.00  0.00           C  
ATOM   4710  CD1 LEU A 296      74.923   0.874 -12.741  1.00  0.00           C  
ATOM   4711  CD2 LEU A 296      74.456   2.763 -14.326  1.00  0.00           C  
ATOM   4712  H   LEU A 296      70.979   1.037 -13.431  1.00  0.00           H  
ATOM   4713  HA  LEU A 296      72.234   2.108 -15.725  1.00  0.00           H  
ATOM   4714 1HB  LEU A 296      72.928  -0.280 -13.986  1.00  0.00           H  
ATOM   4715 2HB  LEU A 296      73.984   0.319 -15.269  1.00  0.00           H  
ATOM   4716  HG  LEU A 296      73.099   1.960 -12.869  1.00  0.00           H  
ATOM   4717 1HD1 LEU A 296      75.377   1.574 -12.039  1.00  0.00           H  
ATOM   4718 2HD1 LEU A 296      74.465   0.054 -12.188  1.00  0.00           H  
ATOM   4719 3HD1 LEU A 296      75.690   0.480 -13.407  1.00  0.00           H  
ATOM   4720 1HD2 LEU A 296      74.910   3.464 -13.624  1.00  0.00           H  
ATOM   4721 2HD2 LEU A 296      75.217   2.397 -15.015  1.00  0.00           H  
ATOM   4722 3HD2 LEU A 296      73.671   3.269 -14.888  1.00  0.00           H  
ATOM   4723  N   GLU A 297      71.086  -0.961 -16.132  1.00  0.00           N  
ATOM   4724  CA  GLU A 297      70.720  -1.950 -17.138  1.00  0.00           C  
ATOM   4725  C   GLU A 297      69.775  -1.358 -18.175  1.00  0.00           C  
ATOM   4726  O   GLU A 297      69.925  -1.596 -19.373  1.00  0.00           O  
ATOM   4727  CB  GLU A 297      70.069  -3.167 -16.477  1.00  0.00           C  
ATOM   4728  CG  GLU A 297      71.027  -4.029 -15.665  1.00  0.00           C  
ATOM   4729  CD  GLU A 297      70.338  -5.167 -14.964  1.00  0.00           C  
ATOM   4730  OE1 GLU A 297      69.133  -5.225 -15.010  1.00  0.00           O  
ATOM   4731  OE2 GLU A 297      71.019  -5.978 -14.383  1.00  0.00           O  
ATOM   4732  H   GLU A 297      70.892  -1.153 -15.160  1.00  0.00           H  
ATOM   4733  HA  GLU A 297      71.626  -2.274 -17.651  1.00  0.00           H  
ATOM   4734 1HB  GLU A 297      69.271  -2.837 -15.812  1.00  0.00           H  
ATOM   4735 2HB  GLU A 297      69.618  -3.799 -17.242  1.00  0.00           H  
ATOM   4736 1HG  GLU A 297      71.787  -4.434 -16.332  1.00  0.00           H  
ATOM   4737 2HG  GLU A 297      71.526  -3.402 -14.928  1.00  0.00           H  
ATOM   4738  N   HIS A 298      68.806  -0.586 -17.672  1.00  0.00           N  
ATOM   4739  CA  HIS A 298      67.837   0.154 -18.473  1.00  0.00           C  
ATOM   4740  C   HIS A 298      68.500   1.238 -19.312  1.00  0.00           C  
ATOM   4741  O   HIS A 298      67.960   1.663 -20.334  1.00  0.00           O  
ATOM   4742  CB  HIS A 298      66.769   0.785 -17.574  1.00  0.00           C  
ATOM   4743  CG  HIS A 298      65.641   1.415 -18.331  1.00  0.00           C  
ATOM   4744  ND1 HIS A 298      65.712   2.694 -18.844  1.00  0.00           N  
ATOM   4745  CD2 HIS A 298      64.416   0.945 -18.661  1.00  0.00           C  
ATOM   4746  CE1 HIS A 298      64.578   2.981 -19.459  1.00  0.00           C  
ATOM   4747  NE2 HIS A 298      63.775   1.937 -19.361  1.00  0.00           N  
ATOM   4748  H   HIS A 298      68.720  -0.494 -16.670  1.00  0.00           H  
ATOM   4749  HA  HIS A 298      67.338  -0.527 -19.162  1.00  0.00           H  
ATOM   4750 1HB  HIS A 298      66.353   0.024 -16.913  1.00  0.00           H  
ATOM   4751 2HB  HIS A 298      67.227   1.549 -16.946  1.00  0.00           H  
ATOM   4752  HD2 HIS A 298      64.012  -0.038 -18.417  1.00  0.00           H  
ATOM   4753  HE1 HIS A 298      64.345   3.920 -19.960  1.00  0.00           H  
ATOM   4754  HE2 HIS A 298      62.841   1.873 -19.739  1.00  0.00           H  
ATOM   4755  N   GLY A 299      69.671   1.680 -18.874  1.00  0.00           N  
ATOM   4756  CA  GLY A 299      70.373   2.771 -19.536  1.00  0.00           C  
ATOM   4757  C   GLY A 299      70.090   4.111 -18.867  1.00  0.00           C  
ATOM   4758  O   GLY A 299      69.505   5.008 -19.474  1.00  0.00           O  
ATOM   4759  H   GLY A 299      70.087   1.249 -18.061  1.00  0.00           H  
ATOM   4760 1HA  GLY A 299      71.446   2.577 -19.520  1.00  0.00           H  
ATOM   4761 2HA  GLY A 299      70.071   2.817 -20.582  1.00  0.00           H  
ATOM   4762  N   ALA A 300      70.511   4.235 -17.613  1.00  0.00           N  
ATOM   4763  CA  ALA A 300      70.499   5.521 -16.927  1.00  0.00           C  
ATOM   4764  C   ALA A 300      71.910   6.054 -16.740  1.00  0.00           C  
ATOM   4765  O   ALA A 300      72.797   5.339 -16.275  1.00  0.00           O  
ATOM   4766  CB  ALA A 300      69.797   5.400 -15.582  1.00  0.00           C  
ATOM   4767  H   ALA A 300      70.847   3.418 -17.124  1.00  0.00           H  
ATOM   4768  HA  ALA A 300      69.952   6.231 -17.548  1.00  0.00           H  
ATOM   4769 1HB  ALA A 300      69.799   6.368 -15.082  1.00  0.00           H  
ATOM   4770 2HB  ALA A 300      68.769   5.073 -15.737  1.00  0.00           H  
ATOM   4771 3HB  ALA A 300      70.320   4.672 -14.964  1.00  0.00           H  
ATOM   4772  N   ASP A 301      72.110   7.315 -17.106  1.00  0.00           N  
ATOM   4773  CA  ASP A 301      73.447   7.885 -17.161  1.00  0.00           C  
ATOM   4774  C   ASP A 301      74.087   7.909 -15.784  1.00  0.00           C  
ATOM   4775  O   ASP A 301      73.477   8.358 -14.813  1.00  0.00           O  
ATOM   4776  CB  ASP A 301      73.404   9.303 -17.736  1.00  0.00           C  
ATOM   4777  CG  ASP A 301      73.073   9.330 -19.222  1.00  0.00           C  
ATOM   4778  OD1 ASP A 301      73.159   8.301 -19.849  1.00  0.00           O  
ATOM   4779  OD2 ASP A 301      72.738  10.380 -19.716  1.00  0.00           O  
ATOM   4780  H   ASP A 301      71.315   7.888 -17.351  1.00  0.00           H  
ATOM   4781  HA  ASP A 301      74.062   7.264 -17.813  1.00  0.00           H  
ATOM   4782 1HB  ASP A 301      72.656   9.890 -17.201  1.00  0.00           H  
ATOM   4783 2HB  ASP A 301      74.369   9.787 -17.584  1.00  0.00           H  
ATOM   4784  N   PRO A 302      75.269   7.349 -16.167  1.00  0.00           N  
ATOM   4785  CA  PRO A 302      76.105   6.806 -15.105  1.00  0.00           C  
ATOM   4786  C   PRO A 302      76.420   7.887 -14.091  1.00  0.00           C  
ATOM   4787  O   PRO A 302      76.567   7.611 -12.900  1.00  0.00           O  
ATOM   4788  CB  PRO A 302      77.361   6.337 -15.846  1.00  0.00           C  
ATOM   4789  CG  PRO A 302      77.342   7.108 -17.122  1.00  0.00           C  
ATOM   4790  CD  PRO A 302      75.879   7.267 -17.441  1.00  0.00           C  
ATOM   4791  HA  PRO A 302      75.587   5.957 -14.635  1.00  0.00           H  
ATOM   4792 1HB  PRO A 302      78.255   6.541 -15.238  1.00  0.00           H  
ATOM   4793 2HB  PRO A 302      77.321   5.249 -16.004  1.00  0.00           H  
ATOM   4794 1HG  PRO A 302      77.854   8.072 -16.991  1.00  0.00           H  
ATOM   4795 2HG  PRO A 302      77.889   6.561 -17.904  1.00  0.00           H  
ATOM   4796 1HD  PRO A 302      75.726   8.198 -18.006  1.00  0.00           H  
ATOM   4797 2HD  PRO A 302      75.533   6.399 -18.021  1.00  0.00           H  
ATOM   4798  N   GLU A 303      76.527   9.132 -14.553  1.00  0.00           N  
ATOM   4799  CA  GLU A 303      76.929  10.202 -13.648  1.00  0.00           C  
ATOM   4800  C   GLU A 303      75.859  10.465 -12.597  1.00  0.00           C  
ATOM   4801  O   GLU A 303      76.167  10.683 -11.425  1.00  0.00           O  
ATOM   4802  CB  GLU A 303      77.214  11.485 -14.432  1.00  0.00           C  
ATOM   4803  CG  GLU A 303      77.723  12.641 -13.582  1.00  0.00           C  
ATOM   4804  CD  GLU A 303      78.086  13.851 -14.398  1.00  0.00           C  
ATOM   4805  OE1 GLU A 303      77.969  13.791 -15.598  1.00  0.00           O  
ATOM   4806  OE2 GLU A 303      78.482  14.835 -13.819  1.00  0.00           O  
ATOM   4807  H   GLU A 303      76.327   9.315 -15.526  1.00  0.00           H  
ATOM   4808  HA  GLU A 303      77.841   9.896 -13.135  1.00  0.00           H  
ATOM   4809 1HB  GLU A 303      77.958  11.283 -15.202  1.00  0.00           H  
ATOM   4810 2HB  GLU A 303      76.304  11.814 -14.934  1.00  0.00           H  
ATOM   4811 1HG  GLU A 303      76.950  12.919 -12.866  1.00  0.00           H  
ATOM   4812 2HG  GLU A 303      78.596  12.310 -13.023  1.00  0.00           H  
ATOM   4813  N   VAL A 304      74.600  10.444 -13.022  1.00  0.00           N  
ATOM   4814  CA  VAL A 304      73.482  10.680 -12.117  1.00  0.00           C  
ATOM   4815  C   VAL A 304      73.383   9.583 -11.066  1.00  0.00           C  
ATOM   4816  O   VAL A 304      73.122   9.855  -9.894  1.00  0.00           O  
ATOM   4817  CB  VAL A 304      72.161  10.751 -12.906  1.00  0.00           C  
ATOM   4818  CG1 VAL A 304      70.975  10.807 -11.955  1.00  0.00           C  
ATOM   4819  CG2 VAL A 304      72.173  11.962 -13.827  1.00  0.00           C  
ATOM   4820  H   VAL A 304      74.413  10.260 -13.997  1.00  0.00           H  
ATOM   4821  HA  VAL A 304      73.640  11.634 -11.613  1.00  0.00           H  
ATOM   4822  HB  VAL A 304      72.054   9.843 -13.500  1.00  0.00           H  
ATOM   4823 1HG1 VAL A 304      70.050  10.857 -12.530  1.00  0.00           H  
ATOM   4824 2HG1 VAL A 304      70.966   9.913 -11.332  1.00  0.00           H  
ATOM   4825 3HG1 VAL A 304      71.056  11.691 -11.324  1.00  0.00           H  
ATOM   4826 1HG2 VAL A 304      71.236  12.006 -14.382  1.00  0.00           H  
ATOM   4827 2HG2 VAL A 304      72.285  12.869 -13.233  1.00  0.00           H  
ATOM   4828 3HG2 VAL A 304      73.005  11.880 -14.525  1.00  0.00           H  
ATOM   4829  N   VAL A 305      73.593   8.342 -11.491  1.00  0.00           N  
ATOM   4830  CA  VAL A 305      73.528   7.200 -10.586  1.00  0.00           C  
ATOM   4831  C   VAL A 305      74.628   7.267  -9.535  1.00  0.00           C  
ATOM   4832  O   VAL A 305      74.399   6.967  -8.363  1.00  0.00           O  
ATOM   4833  CB  VAL A 305      73.656   5.884 -11.376  1.00  0.00           C  
ATOM   4834  CG1 VAL A 305      73.780   4.702 -10.425  1.00  0.00           C  
ATOM   4835  CG2 VAL A 305      72.457   5.713 -12.296  1.00  0.00           C  
ATOM   4836  H   VAL A 305      73.803   8.185 -12.466  1.00  0.00           H  
ATOM   4837  HA  VAL A 305      72.561   7.213 -10.082  1.00  0.00           H  
ATOM   4838  HB  VAL A 305      74.570   5.915 -11.970  1.00  0.00           H  
ATOM   4839 1HG1 VAL A 305      73.870   3.780 -11.000  1.00  0.00           H  
ATOM   4840 2HG1 VAL A 305      74.664   4.828  -9.801  1.00  0.00           H  
ATOM   4841 3HG1 VAL A 305      72.893   4.650  -9.794  1.00  0.00           H  
ATOM   4842 1HG2 VAL A 305      72.555   4.781 -12.852  1.00  0.00           H  
ATOM   4843 2HG2 VAL A 305      71.544   5.688 -11.702  1.00  0.00           H  
ATOM   4844 3HG2 VAL A 305      72.413   6.549 -12.995  1.00  0.00           H  
ATOM   4845  N   ALA A 306      75.823   7.662  -9.960  1.00  0.00           N  
ATOM   4846  CA  ALA A 306      76.961   7.769  -9.055  1.00  0.00           C  
ATOM   4847  C   ALA A 306      76.729   8.847  -8.004  1.00  0.00           C  
ATOM   4848  O   ALA A 306      77.060   8.666  -6.832  1.00  0.00           O  
ATOM   4849  CB  ALA A 306      78.234   8.058  -9.837  1.00  0.00           C  
ATOM   4850  H   ALA A 306      75.946   7.894 -10.935  1.00  0.00           H  
ATOM   4851  HA  ALA A 306      77.073   6.816  -8.537  1.00  0.00           H  
ATOM   4852 1HB  ALA A 306      79.075   8.135  -9.147  1.00  0.00           H  
ATOM   4853 2HB  ALA A 306      78.418   7.249 -10.544  1.00  0.00           H  
ATOM   4854 3HB  ALA A 306      78.123   8.995 -10.379  1.00  0.00           H  
ATOM   4855  N   ARG A 307      76.159   9.969  -8.429  1.00  0.00           N  
ATOM   4856  CA  ARG A 307      75.882  11.078  -7.524  1.00  0.00           C  
ATOM   4857  C   ARG A 307      74.852  10.687  -6.472  1.00  0.00           C  
ATOM   4858  O   ARG A 307      74.982  11.041  -5.300  1.00  0.00           O  
ATOM   4859  CB  ARG A 307      75.378  12.287  -8.298  1.00  0.00           C  
ATOM   4860  CG  ARG A 307      76.426  12.980  -9.154  1.00  0.00           C  
ATOM   4861  CD  ARG A 307      75.866  14.165  -9.855  1.00  0.00           C  
ATOM   4862  NE  ARG A 307      76.842  14.783 -10.739  1.00  0.00           N  
ATOM   4863  CZ  ARG A 307      77.771  15.676 -10.347  1.00  0.00           C  
ATOM   4864  NH1 ARG A 307      77.838  16.045  -9.087  1.00  0.00           N  
ATOM   4865  NH2 ARG A 307      78.615  16.182 -11.230  1.00  0.00           N  
ATOM   4866  H   ARG A 307      75.911  10.056  -9.404  1.00  0.00           H  
ATOM   4867  HA  ARG A 307      76.808  11.351  -7.017  1.00  0.00           H  
ATOM   4868 1HB  ARG A 307      74.563  11.985  -8.954  1.00  0.00           H  
ATOM   4869 2HB  ARG A 307      74.981  13.025  -7.601  1.00  0.00           H  
ATOM   4870 1HG  ARG A 307      77.250  13.313  -8.523  1.00  0.00           H  
ATOM   4871 2HG  ARG A 307      76.801  12.284  -9.905  1.00  0.00           H  
ATOM   4872 1HD  ARG A 307      75.008  13.862 -10.453  1.00  0.00           H  
ATOM   4873 2HD  ARG A 307      75.553  14.907  -9.121  1.00  0.00           H  
ATOM   4874  HE  ARG A 307      76.821  14.524 -11.716  1.00  0.00           H  
ATOM   4875 1HH1 ARG A 307      77.193  15.659  -8.413  1.00  0.00           H  
ATOM   4876 2HH1 ARG A 307      78.535  16.715  -8.794  1.00  0.00           H  
ATOM   4877 1HH2 ARG A 307      78.563  15.898 -12.199  1.00  0.00           H  
ATOM   4878 2HH2 ARG A 307      79.311  16.851 -10.937  1.00  0.00           H  
ATOM   4879  N   VAL A 308      73.828   9.954  -6.898  1.00  0.00           N  
ATOM   4880  CA  VAL A 308      72.773   9.513  -5.993  1.00  0.00           C  
ATOM   4881  C   VAL A 308      73.315   8.554  -4.941  1.00  0.00           C  
ATOM   4882  O   VAL A 308      72.946   8.630  -3.769  1.00  0.00           O  
ATOM   4883  CB  VAL A 308      71.646   8.821  -6.783  1.00  0.00           C  
ATOM   4884  CG1 VAL A 308      70.638   8.193  -5.832  1.00  0.00           C  
ATOM   4885  CG2 VAL A 308      70.968   9.823  -7.703  1.00  0.00           C  
ATOM   4886  H   VAL A 308      73.780   9.696  -7.873  1.00  0.00           H  
ATOM   4887  HA  VAL A 308      72.361  10.388  -5.489  1.00  0.00           H  
ATOM   4888  HB  VAL A 308      72.075   8.013  -7.376  1.00  0.00           H  
ATOM   4889 1HG1 VAL A 308      69.849   7.708  -6.407  1.00  0.00           H  
ATOM   4890 2HG1 VAL A 308      71.138   7.453  -5.208  1.00  0.00           H  
ATOM   4891 3HG1 VAL A 308      70.202   8.967  -5.201  1.00  0.00           H  
ATOM   4892 1HG2 VAL A 308      70.173   9.327  -8.259  1.00  0.00           H  
ATOM   4893 2HG2 VAL A 308      70.545  10.634  -7.110  1.00  0.00           H  
ATOM   4894 3HG2 VAL A 308      71.700  10.229  -8.402  1.00  0.00           H  
ATOM   4895  N   VAL A 309      74.193   7.652  -5.367  1.00  0.00           N  
ATOM   4896  CA  VAL A 309      74.788   6.676  -4.462  1.00  0.00           C  
ATOM   4897  C   VAL A 309      75.655   7.355  -3.410  1.00  0.00           C  
ATOM   4898  O   VAL A 309      75.636   6.977  -2.238  1.00  0.00           O  
ATOM   4899  CB  VAL A 309      75.642   5.666  -5.252  1.00  0.00           C  
ATOM   4900  CG1 VAL A 309      76.415   4.764  -4.302  1.00  0.00           C  
ATOM   4901  CG2 VAL A 309      74.752   4.844  -6.172  1.00  0.00           C  
ATOM   4902  H   VAL A 309      74.455   7.643  -6.342  1.00  0.00           H  
ATOM   4903  HA  VAL A 309      73.985   6.137  -3.958  1.00  0.00           H  
ATOM   4904  HB  VAL A 309      76.375   6.211  -5.846  1.00  0.00           H  
ATOM   4905 1HG1 VAL A 309      77.013   4.057  -4.877  1.00  0.00           H  
ATOM   4906 2HG1 VAL A 309      77.071   5.370  -3.678  1.00  0.00           H  
ATOM   4907 3HG1 VAL A 309      75.715   4.217  -3.670  1.00  0.00           H  
ATOM   4908 1HG2 VAL A 309      75.362   4.133  -6.728  1.00  0.00           H  
ATOM   4909 2HG2 VAL A 309      74.014   4.304  -5.578  1.00  0.00           H  
ATOM   4910 3HG2 VAL A 309      74.240   5.507  -6.871  1.00  0.00           H  
ATOM   4911  N   GLU A 310      76.414   8.359  -3.836  1.00  0.00           N  
ATOM   4912  CA  GLU A 310      77.290   9.094  -2.931  1.00  0.00           C  
ATOM   4913  C   GLU A 310      76.488   9.849  -1.879  1.00  0.00           C  
ATOM   4914  O   GLU A 310      76.864   9.887  -0.707  1.00  0.00           O  
ATOM   4915  CB  GLU A 310      78.168  10.072  -3.715  1.00  0.00           C  
ATOM   4916  CG  GLU A 310      79.222   9.408  -4.590  1.00  0.00           C  
ATOM   4917  CD  GLU A 310      80.245   8.644  -3.796  1.00  0.00           C  
ATOM   4918  OE1 GLU A 310      79.972   8.325  -2.664  1.00  0.00           O  
ATOM   4919  OE2 GLU A 310      81.300   8.380  -4.322  1.00  0.00           O  
ATOM   4920  H   GLU A 310      76.383   8.619  -4.811  1.00  0.00           H  
ATOM   4921  HA  GLU A 310      77.935   8.380  -2.418  1.00  0.00           H  
ATOM   4922 1HB  GLU A 310      77.540  10.689  -4.358  1.00  0.00           H  
ATOM   4923 2HB  GLU A 310      78.680  10.738  -3.021  1.00  0.00           H  
ATOM   4924 1HG  GLU A 310      78.728   8.723  -5.279  1.00  0.00           H  
ATOM   4925 2HG  GLU A 310      79.724  10.173  -5.180  1.00  0.00           H  
ATOM   4926  N   GLU A 311      75.381  10.449  -2.305  1.00  0.00           N  
ATOM   4927  CA  GLU A 311      74.523  11.204  -1.400  1.00  0.00           C  
ATOM   4928  C   GLU A 311      73.897  10.297  -0.348  1.00  0.00           C  
ATOM   4929  O   GLU A 311      73.802  10.663   0.824  1.00  0.00           O
[truncated: 550,533 more chars]
