# Supplementary material for: Blueprinting extendable nanomaterials with standardized protein blocks
Source: Nature. 2024 Mar 13;627(8005):898–904. doi: 10.1038/s41586-024-07188-4 (PMC10972742; doi:10.1038/s41586-024-07188-4)
Supplement: Supplementary file 4 — Design models with ideal backbones as well as experimentally determined structures for comparison. For reference to design names, see Supplementary Fig. 1. [file 41586_2024_7188_MOESM4_ESM.zip › THR50_design.pdb]

HEADER                                            29-OCT-21   XXXX              
EXPDTA    THEORETICAL MODEL                                                     
REMARK 220                                                                      
REMARK 220 EXPERIMENTAL DETAILS                                                 
REMARK 220  EXPERIMENT TYPE                : THEORETICAL MODELLING              
REMARK 220  DATE OF DATA COLLECTION        : 29-OCT-21                          
REMARK 220                                                                      
REMARK 220 REMARK: MODEL GENERATED BY ROSETTA                                   
REMARK 220  VERSION 2021.41+HEAD.36da336f772                                    
ATOM      1  N   GLU A   1      22.595  -0.773  17.658  1.00  0.00           N  
ATOM      2  CA  GLU A   1      22.388  -1.963  16.842  1.00  0.00           C  
ATOM      3  C   GLU A   1      21.311  -1.730  15.790  1.00  0.00           C  
ATOM      4  O   GLU A   1      21.492  -2.061  14.618  1.00  0.00           O  
ATOM      5  CB  GLU A   1      22.005  -3.154  17.724  1.00  0.00           C  
ATOM      6  CG  GLU A   1      23.115  -3.636  18.646  1.00  0.00           C  
ATOM      7  CD  GLU A   1      23.239  -2.809  19.895  1.00  0.00           C  
ATOM      8  OE1 GLU A   1      22.474  -1.888  20.053  1.00  0.00           O  
ATOM      9  OE2 GLU A   1      24.099  -3.099  20.693  1.00  0.00           O  
ATOM     10 1H   GLU A   1      23.305  -0.954  18.338  1.00  0.00           H  
ATOM     11 2H   GLU A   1      22.880  -0.013  17.074  1.00  0.00           H  
ATOM     12 3H   GLU A   1      21.742  -0.534  18.123  1.00  0.00           H  
ATOM     13  HA  GLU A   1      23.321  -2.196  16.327  1.00  0.00           H  
ATOM     14 1HB  GLU A   1      21.148  -2.887  18.343  1.00  0.00           H  
ATOM     15 2HB  GLU A   1      21.705  -3.991  17.094  1.00  0.00           H  
ATOM     16 1HG  GLU A   1      22.916  -4.670  18.927  1.00  0.00           H  
ATOM     17 2HG  GLU A   1      24.059  -3.612  18.104  1.00  0.00           H  
ATOM     18  N   LEU A   2      20.189  -1.158  16.215  1.00  0.00           N  
ATOM     19  CA  LEU A   2      19.081  -0.879  15.310  1.00  0.00           C  
ATOM     20  C   LEU A   2      19.473   0.151  14.259  1.00  0.00           C  
ATOM     21  O   LEU A   2      19.118   0.023  13.087  1.00  0.00           O  
ATOM     22  CB  LEU A   2      17.866  -0.376  16.100  1.00  0.00           C  
ATOM     23  CG  LEU A   2      16.610  -0.080  15.270  1.00  0.00           C  
ATOM     24  CD1 LEU A   2      16.165  -1.347  14.552  1.00  0.00           C  
ATOM     25  CD2 LEU A   2      15.511   0.445  16.182  1.00  0.00           C  
ATOM     26  H   LEU A   2      20.102  -0.910  17.190  1.00  0.00           H  
ATOM     27  HA  LEU A   2      18.810  -1.803  14.800  1.00  0.00           H  
ATOM     28 1HB  LEU A   2      17.602  -1.124  16.845  1.00  0.00           H  
ATOM     29 2HB  LEU A   2      18.144   0.542  16.618  1.00  0.00           H  
ATOM     30  HG  LEU A   2      16.841   0.669  14.513  1.00  0.00           H  
ATOM     31 1HD1 LEU A   2      15.273  -1.137  13.962  1.00  0.00           H  
ATOM     32 2HD1 LEU A   2      16.963  -1.690  13.892  1.00  0.00           H  
ATOM     33 3HD1 LEU A   2      15.942  -2.122  15.285  1.00  0.00           H  
ATOM     34 1HD2 LEU A   2      14.618   0.655  15.593  1.00  0.00           H  
ATOM     35 2HD2 LEU A   2      15.278  -0.304  16.940  1.00  0.00           H  
ATOM     36 3HD2 LEU A   2      15.849   1.360  16.669  1.00  0.00           H  
ATOM     37  N   ALA A   3      20.207   1.173  14.684  1.00  0.00           N  
ATOM     38  CA  ALA A   3      20.650   2.227  13.779  1.00  0.00           C  
ATOM     39  C   ALA A   3      21.609   1.684  12.728  1.00  0.00           C  
ATOM     40  O   ALA A   3      21.535   2.054  11.556  1.00  0.00           O  
ATOM     41  CB  ALA A   3      21.306   3.355  14.561  1.00  0.00           C  
ATOM     42  H   ALA A   3      20.465   1.221  15.659  1.00  0.00           H  
ATOM     43  HA  ALA A   3      19.774   2.619  13.261  1.00  0.00           H  
ATOM     44 1HB  ALA A   3      21.632   4.135  13.871  1.00  0.00           H  
ATOM     45 2HB  ALA A   3      20.590   3.773  15.268  1.00  0.00           H  
ATOM     46 3HB  ALA A   3      22.168   2.969  15.103  1.00  0.00           H  
ATOM     47  N   LEU A   4      22.509   0.805  13.153  1.00  0.00           N  
ATOM     48  CA  LEU A   4      23.485   0.209  12.248  1.00  0.00           C  
ATOM     49  C   LEU A   4      22.804  -0.657  11.197  1.00  0.00           C  
ATOM     50  O   LEU A   4      23.181  -0.639  10.025  1.00  0.00           O  
ATOM     51  CB  LEU A   4      24.495  -0.634  13.037  1.00  0.00           C  
ATOM     52  CG  LEU A   4      25.606  -1.289  12.208  1.00  0.00           C  
ATOM     53  CD1 LEU A   4      26.408  -0.212  11.490  1.00  0.00           C  
ATOM     54  CD2 LEU A   4      26.499  -2.118  13.120  1.00  0.00           C  
ATOM     55  H   LEU A   4      22.518   0.542  14.128  1.00  0.00           H  
ATOM     56  HA  LEU A   4      24.019   1.011  11.739  1.00  0.00           H  
ATOM     57 1HB  LEU A   4      24.969   0.002  13.783  1.00  0.00           H  
ATOM     58 2HB  LEU A   4      23.956  -1.427  13.555  1.00  0.00           H  
ATOM     59  HG  LEU A   4      25.162  -1.935  11.450  1.00  0.00           H  
ATOM     60 1HD1 LEU A   4      27.198  -0.677  10.901  1.00  0.00           H  
ATOM     61 2HD1 LEU A   4      25.749   0.353  10.831  1.00  0.00           H  
ATOM     62 3HD1 LEU A   4      26.852   0.461  12.224  1.00  0.00           H  
ATOM     63 1HD2 LEU A   4      27.288  -2.585  12.530  1.00  0.00           H  
ATOM     64 2HD2 LEU A   4      26.944  -1.473  13.877  1.00  0.00           H  
ATOM     65 3HD2 LEU A   4      25.904  -2.892  13.606  1.00  0.00           H  
ATOM     66  N   GLU A   5      21.799  -1.415  11.622  1.00  0.00           N  
ATOM     67  CA  GLU A   5      21.063  -2.290  10.717  1.00  0.00           C  
ATOM     68  C   GLU A   5      20.309  -1.486   9.666  1.00  0.00           C  
ATOM     69  O   GLU A   5      20.270  -1.861   8.494  1.00  0.00           O  
ATOM     70  CB  GLU A   5      20.084  -3.167  11.501  1.00  0.00           C  
ATOM     71  CG  GLU A   5      20.747  -4.222  12.375  1.00  0.00           C  
ATOM     72  CD  GLU A   5      21.510  -5.245  11.581  1.00  0.00           C  
ATOM     73  OE1 GLU A   5      21.047  -5.620  10.531  1.00  0.00           O  
ATOM     74  OE2 GLU A   5      22.558  -5.652  12.025  1.00  0.00           O  
ATOM     75  H   GLU A   5      21.538  -1.384  12.597  1.00  0.00           H  
ATOM     76  HA  GLU A   5      21.776  -2.935  10.203  1.00  0.00           H  
ATOM     77 1HB  GLU A   5      19.468  -2.539  12.144  1.00  0.00           H  
ATOM     78 2HB  GLU A   5      19.418  -3.679  10.807  1.00  0.00           H  
ATOM     79 1HG  GLU A   5      21.433  -3.730  13.065  1.00  0.00           H  
ATOM     80 2HG  GLU A   5      19.981  -4.724  12.965  1.00  0.00           H  
ATOM     81  N   LEU A   6      19.711  -0.379  10.091  1.00  0.00           N  
ATOM     82  CA  LEU A   6      18.957   0.480   9.186  1.00  0.00           C  
ATOM     83  C   LEU A   6      19.865   1.105   8.135  1.00  0.00           C  
ATOM     84  O   LEU A   6      19.500   1.201   6.963  1.00  0.00           O  
ATOM     85  CB  LEU A   6      18.243   1.584   9.975  1.00  0.00           C  
ATOM     86  CG  LEU A   6      17.092   1.120  10.877  1.00  0.00           C  
ATOM     87  CD1 LEU A   6      16.606   2.288  11.724  1.00  0.00           C  
ATOM     88  CD2 LEU A   6      15.967   0.561  10.018  1.00  0.00           C  
ATOM     89  H   LEU A   6      19.780  -0.126  11.066  1.00  0.00           H  
ATOM     90  HA  LEU A   6      18.209  -0.127   8.677  1.00  0.00           H  
ATOM     91 1HB  LEU A   6      18.974   2.089  10.605  1.00  0.00           H  
ATOM     92 2HB  LEU A   6      17.839   2.310   9.270  1.00  0.00           H  
ATOM     93  HG  LEU A   6      17.451   0.344  11.554  1.00  0.00           H  
ATOM     94 1HD1 LEU A   6      15.788   1.958  12.364  1.00  0.00           H  
ATOM     95 2HD1 LEU A   6      17.425   2.655  12.342  1.00  0.00           H  
ATOM     96 3HD1 LEU A   6      16.255   3.088  11.072  1.00  0.00           H  
ATOM     97 1HD2 LEU A   6      15.150   0.230  10.659  1.00  0.00           H  
ATOM     98 2HD2 LEU A   6      15.607   1.337   9.341  1.00  0.00           H  
ATOM     99 3HD2 LEU A   6      16.338  -0.283   9.437  1.00  0.00           H  
ATOM    100  N   ALA A   7      21.049   1.529   8.560  1.00  0.00           N  
ATOM    101  CA  ALA A   7      22.012   2.146   7.655  1.00  0.00           C  
ATOM    102  C   ALA A   7      22.493   1.154   6.604  1.00  0.00           C  
ATOM    103  O   ALA A   7      22.642   1.500   5.432  1.00  0.00           O  
ATOM    104  CB  ALA A   7      23.193   2.703   8.437  1.00  0.00           C  
ATOM    105  H   ALA A   7      21.289   1.422   9.535  1.00  0.00           H  
ATOM    106  HA  ALA A   7      21.513   2.966   7.138  1.00  0.00           H  
ATOM    107 1HB  ALA A   7      23.903   3.159   7.747  1.00  0.00           H  
ATOM    108 2HB  ALA A   7      22.840   3.453   9.144  1.00  0.00           H  
ATOM    109 3HB  ALA A   7      23.683   1.895   8.979  1.00  0.00           H  
ATOM    110  N   ARG A   8      22.735  -0.081   7.029  1.00  0.00           N  
ATOM    111  CA  ARG A   8      23.199  -1.126   6.124  1.00  0.00           C  
ATOM    112  C   ARG A   8      22.146  -1.452   5.072  1.00  0.00           C  
ATOM    113  O   ARG A   8      22.466  -1.651   3.900  1.00  0.00           O  
ATOM    114  CB  ARG A   8      23.546  -2.389   6.898  1.00  0.00           C  
ATOM    115  CG  ARG A   8      24.090  -3.529   6.052  1.00  0.00           C  
ATOM    116  CD  ARG A   8      24.429  -4.715   6.880  1.00  0.00           C  
ATOM    117  NE  ARG A   8      23.255  -5.276   7.528  1.00  0.00           N  
ATOM    118  CZ  ARG A   8      22.367  -6.093   6.929  1.00  0.00           C  
ATOM    119  NH1 ARG A   8      22.533  -6.434   5.670  1.00  0.00           N  
ATOM    120  NH2 ARG A   8      21.329  -6.552   7.607  1.00  0.00           N  
ATOM    121  H   ARG A   8      22.594  -0.302   8.004  1.00  0.00           H  
ATOM    122  HA  ARG A   8      24.097  -0.771   5.617  1.00  0.00           H  
ATOM    123 1HB  ARG A   8      24.292  -2.157   7.657  1.00  0.00           H  
ATOM    124 2HB  ARG A   8      22.658  -2.756   7.413  1.00  0.00           H  
ATOM    125 1HG  ARG A   8      23.342  -3.826   5.317  1.00  0.00           H  
ATOM    126 2HG  ARG A   8      24.994  -3.201   5.537  1.00  0.00           H  
ATOM    127 1HD  ARG A   8      24.870  -5.485   6.248  1.00  0.00           H  
ATOM    128 2HD  ARG A   8      25.141  -4.428   7.653  1.00  0.00           H  
ATOM    129  HE  ARG A   8      23.093  -5.036   8.497  1.00  0.00           H  
ATOM    130 1HH1 ARG A   8      23.326  -6.084   5.152  1.00  0.00           H  
ATOM    131 2HH1 ARG A   8      21.867  -7.047   5.221  1.00  0.00           H  
ATOM    132 1HH2 ARG A   8      21.201  -6.290   8.575  1.00  0.00           H  
ATOM    133 2HH2 ARG A   8      20.664  -7.164   7.158  1.00  0.00           H  
ATOM    134  N   GLU A   9      20.889  -1.505   5.498  1.00  0.00           N  
ATOM    135  CA  GLU A   9      19.786  -1.807   4.593  1.00  0.00           C  
ATOM    136  C   GLU A   9      19.622  -0.717   3.541  1.00  0.00           C  
ATOM    137  O   GLU A   9      19.377  -1.004   2.369  1.00  0.00           O  
ATOM    138  CB  GLU A   9      18.482  -1.973   5.377  1.00  0.00           C  
ATOM    139  CG  GLU A   9      17.283  -2.365   4.527  1.00  0.00           C  
ATOM    140  CD  GLU A   9      16.042  -2.606   5.342  1.00  0.00           C  
ATOM    141  OE1 GLU A   9      16.166  -3.009   6.473  1.00  0.00           O  
ATOM    142  OE2 GLU A   9      14.969  -2.386   4.832  1.00  0.00           O  
ATOM    143  H   GLU A   9      20.692  -1.332   6.473  1.00  0.00           H  
ATOM    144  HA  GLU A   9      20.006  -2.744   4.080  1.00  0.00           H  
ATOM    145 1HB  GLU A   9      18.614  -2.736   6.144  1.00  0.00           H  
ATOM    146 2HB  GLU A   9      18.242  -1.038   5.884  1.00  0.00           H  
ATOM    147 1HG  GLU A   9      17.083  -1.570   3.809  1.00  0.00           H  
ATOM    148 2HG  GLU A   9      17.526  -3.269   3.970  1.00  0.00           H  
ATOM    149  N   SER A  10      19.759   0.534   3.967  1.00  0.00           N  
ATOM    150  CA  SER A  10      19.626   1.670   3.062  1.00  0.00           C  
ATOM    151  C   SER A  10      20.728   1.668   2.010  1.00  0.00           C  
ATOM    152  O   SER A  10      20.481   1.954   0.838  1.00  0.00           O  
ATOM    153  CB  SER A  10      19.664   2.968   3.844  1.00  0.00           C  
ATOM    154  OG  SER A  10      19.534   4.072   2.992  1.00  0.00           O  
ATOM    155  H   SER A  10      19.960   0.702   4.942  1.00  0.00           H  
ATOM    156  HA  SER A  10      18.665   1.595   2.551  1.00  0.00           H  
ATOM    157 1HB  SER A  10      18.858   2.975   4.578  1.00  0.00           H  
ATOM    158 2HB  SER A  10      20.604   3.036   4.391  1.00  0.00           H  
ATOM    159  HG  SER A  10      19.567   4.848   3.557  1.00  0.00           H  
ATOM    160  N   LEU A  11      21.945   1.344   2.436  1.00  0.00           N  
ATOM    161  CA  LEU A  11      23.087   1.305   1.531  1.00  0.00           C  
ATOM    162  C   LEU A  11      22.920   0.216   0.479  1.00  0.00           C  
ATOM    163  O   LEU A  11      23.240   0.417  -0.693  1.00  0.00           O  
ATOM    164  CB  LEU A  11      24.381   1.068   2.320  1.00  0.00           C  
ATOM    165  CG  LEU A  11      24.831   2.224   3.223  1.00  0.00           C  
ATOM    166  CD1 LEU A  11      26.015   1.777   4.069  1.00  0.00           C  
ATOM    167  CD2 LEU A  11      25.195   3.426   2.364  1.00  0.00           C  
ATOM    168  H   LEU A  11      22.081   1.119   3.411  1.00  0.00           H  
ATOM    169  HA  LEU A  11      23.158   2.266   1.022  1.00  0.00           H  
ATOM    170 1HB  LEU A  11      24.247   0.189   2.950  1.00  0.00           H  
ATOM    171 2HB  LEU A  11      25.186   0.865   1.615  1.00  0.00           H  
ATOM    172  HG  LEU A  11      24.020   2.494   3.900  1.00  0.00           H  
ATOM    173 1HD1 LEU A  11      26.335   2.598   4.710  1.00  0.00           H  
ATOM    174 2HD1 LEU A  11      25.721   0.929   4.687  1.00  0.00           H  
ATOM    175 3HD1 LEU A  11      26.838   1.484   3.418  1.00  0.00           H  
ATOM    176 1HD2 LEU A  11      25.514   4.248   3.006  1.00  0.00           H  
ATOM    177 2HD2 LEU A  11      26.006   3.158   1.688  1.00  0.00           H  
ATOM    178 3HD2 LEU A  11      24.326   3.735   1.784  1.00  0.00           H  
ATOM    179  N   GLU A  12      22.417  -0.938   0.905  1.00  0.00           N  
ATOM    180  CA  GLU A  12      22.206  -2.062  -0.000  1.00  0.00           C  
ATOM    181  C   GLU A  12      21.154  -1.733  -1.052  1.00  0.00           C  
ATOM    182  O   GLU A  12      21.304  -2.080  -2.224  1.00  0.00           O  
ATOM    183  CB  GLU A  12      21.785  -3.307   0.785  1.00  0.00           C  
ATOM    184  CG  GLU A  12      22.883  -3.904   1.652  1.00  0.00           C  
ATOM    185  CD  GLU A  12      22.414  -5.081   2.462  1.00  0.00           C  
ATOM    186  OE1 GLU A  12      21.239  -5.360   2.444  1.00  0.00           O  
ATOM    187  OE2 GLU A  12      23.231  -5.701   3.100  1.00  0.00           O  
ATOM    188  H   GLU A  12      22.175  -1.039   1.880  1.00  0.00           H  
ATOM    189  HA  GLU A  12      23.144  -2.274  -0.513  1.00  0.00           H  
ATOM    190 1HB  GLU A  12      20.943  -3.061   1.433  1.00  0.00           H  
ATOM    191 2HB  GLU A  12      21.449  -4.078   0.091  1.00  0.00           H  
ATOM    192 1HG  GLU A  12      23.705  -4.224   1.011  1.00  0.00           H  
ATOM    193 2HG  GLU A  12      23.261  -3.135   2.323  1.00  0.00           H  
ATOM    194  N   ARG A  13      20.089  -1.062  -0.626  1.00  0.00           N  
ATOM    195  CA  ARG A  13      19.010  -0.684  -1.531  1.00  0.00           C  
ATOM    196  C   ARG A  13      19.494   0.306  -2.583  1.00  0.00           C  
ATOM    197  O   ARG A  13      19.129   0.209  -3.755  1.00  0.00           O  
ATOM    198  CB  ARG A  13      17.852  -0.071  -0.757  1.00  0.00           C  
ATOM    199  CG  ARG A  13      17.066  -1.051   0.100  1.00  0.00           C  
ATOM    200  CD  ARG A  13      15.938  -0.385   0.800  1.00  0.00           C  
ATOM    201  NE  ARG A  13      15.233  -1.300   1.684  1.00  0.00           N  
ATOM    202  CZ  ARG A  13      14.258  -2.143   1.292  1.00  0.00           C  
ATOM    203  NH1 ARG A  13      13.884  -2.176   0.032  1.00  0.00           N  
ATOM    204  NH2 ARG A  13      13.677  -2.937   2.175  1.00  0.00           N  
ATOM    205  H   ARG A  13      20.026  -0.808   0.349  1.00  0.00           H  
ATOM    206  HA  ARG A  13      18.653  -1.581  -2.038  1.00  0.00           H  
ATOM    207 1HB  ARG A  13      18.228   0.712  -0.101  1.00  0.00           H  
ATOM    208 2HB  ARG A  13      17.154   0.393  -1.454  1.00  0.00           H  
ATOM    209 1HG  ARG A  13      16.659  -1.841  -0.532  1.00  0.00           H  
ATOM    210 2HG  ARG A  13      17.725  -1.489   0.850  1.00  0.00           H  
ATOM    211 1HD  ARG A  13      16.319   0.442   1.399  1.00  0.00           H  
ATOM    212 2HD  ARG A  13      15.228  -0.005   0.067  1.00  0.00           H  
ATOM    213  HE  ARG A  13      15.493  -1.303   2.661  1.00  0.00           H  
ATOM    214 1HH1 ARG A  13      14.328  -1.569  -0.642  1.00  0.00           H  
ATOM    215 2HH1 ARG A  13      13.153  -2.808  -0.261  1.00  0.00           H  
ATOM    216 1HH2 ARG A  13      13.964  -2.911   3.144  1.00  0.00           H  
ATOM    217 2HH2 ARG A  13      12.946  -3.568   1.881  1.00  0.00           H  
ATOM    218  N   VAL A  14      20.317   1.258  -2.157  1.00  0.00           N  
ATOM    219  CA  VAL A  14      20.853   2.268  -3.062  1.00  0.00           C  
ATOM    220  C   VAL A  14      21.759   1.641  -4.114  1.00  0.00           C  
ATOM    221  O   VAL A  14      21.719   2.017  -5.286  1.00  0.00           O  
ATOM    222  CB  VAL A  14      21.645   3.327  -2.272  1.00  0.00           C  
ATOM    223  CG1 VAL A  14      22.363   4.273  -3.222  1.00  0.00           C  
ATOM    224  CG2 VAL A  14      20.708   4.094  -1.352  1.00  0.00           C  
ATOM    225  H   VAL A  14      20.578   1.283  -1.182  1.00  0.00           H  
ATOM    226  HA  VAL A  14      20.019   2.758  -3.566  1.00  0.00           H  
ATOM    227  HB  VAL A  14      22.410   2.826  -1.678  1.00  0.00           H  
ATOM    228 1HG1 VAL A  14      22.918   5.015  -2.647  1.00  0.00           H  
ATOM    229 2HG1 VAL A  14      23.054   3.707  -3.846  1.00  0.00           H  
ATOM    230 3HG1 VAL A  14      21.632   4.778  -3.854  1.00  0.00           H  
ATOM    231 1HG2 VAL A  14      21.275   4.840  -0.796  1.00  0.00           H  
ATOM    232 2HG2 VAL A  14      19.940   4.590  -1.946  1.00  0.00           H  
ATOM    233 3HG2 VAL A  14      20.237   3.402  -0.653  1.00  0.00           H  
ATOM    234  N   LYS A  15      22.576   0.683  -3.688  1.00  0.00           N  
ATOM    235  CA  LYS A  15      23.494   0.002  -4.593  1.00  0.00           C  
ATOM    236  C   LYS A  15      22.738  -0.799  -5.645  1.00  0.00           C  
ATOM    237  O   LYS A  15      23.115  -0.814  -6.817  1.00  0.00           O  
ATOM    238  CB  LYS A  15      24.436  -0.915  -3.811  1.00  0.00           C  
ATOM    239  CG  LYS A  15      25.436  -1.672  -4.673  1.00  0.00           C  
ATOM    240  CD  LYS A  15      24.940  -3.074  -4.994  1.00  0.00           C  
ATOM    241  CE  LYS A  15      24.976  -3.970  -3.765  1.00  0.00           C  
ATOM    242  NZ  LYS A  15      24.448  -5.331  -4.053  1.00  0.00           N  
ATOM    243  H   LYS A  15      22.560   0.421  -2.713  1.00  0.00           H  
ATOM    244  HA  LYS A  15      24.090   0.754  -5.111  1.00  0.00           H  
ATOM    245 1HB  LYS A  15      24.998  -0.326  -3.085  1.00  0.00           H  
ATOM    246 2HB  LYS A  15      23.851  -1.648  -3.254  1.00  0.00           H  
ATOM    247 1HG  LYS A  15      25.597  -1.130  -5.606  1.00  0.00           H  
ATOM    248 2HG  LYS A  15      26.388  -1.745  -4.148  1.00  0.00           H  
ATOM    249 1HD  LYS A  15      23.915  -3.021  -5.365  1.00  0.00           H  
ATOM    250 2HD  LYS A  15      25.566  -3.513  -5.771  1.00  0.00           H  
ATOM    251 1HE  LYS A  15      26.002  -4.059  -3.411  1.00  0.00           H  
ATOM    252 2HE  LYS A  15      24.379  -3.523  -2.971  1.00  0.00           H  
ATOM    253 1HZ  LYS A  15      24.489  -5.893  -3.214  1.00  0.00           H  
ATOM    254 2HZ  LYS A  15      23.489  -5.262  -4.365  1.00  0.00           H  
ATOM    255 3HZ  LYS A  15      25.006  -5.764  -4.774  1.00  0.00           H  
ATOM    256  N   GLU A  16      21.669  -1.464  -5.219  1.00  0.00           N  
ATOM    257  CA  GLU A  16      20.857  -2.268  -6.124  1.00  0.00           C  
ATOM    258  C   GLU A  16      20.178  -1.400  -7.176  1.00  0.00           C  
ATOM    259  O   GLU A  16      20.104  -1.771  -8.347  1.00  0.00           O  
ATOM    260  CB  GLU A  16      19.803  -3.053  -5.339  1.00  0.00           C  
ATOM    261  CG  GLU A  16      20.369  -4.164  -4.466  1.00  0.00           C  
ATOM    262  CD  GLU A  16      21.035  -5.252  -5.261  1.00  0.00           C  
ATOM    263  OE1 GLU A  16      20.539  -5.583  -6.311  1.00  0.00           O  
ATOM    264  OE2 GLU A  16      22.042  -5.752  -4.818  1.00  0.00           O  
ATOM    265  H   GLU A  16      21.413  -1.411  -4.243  1.00  0.00           H  
ATOM    266  HA  GLU A  16      21.509  -2.975  -6.638  1.00  0.00           H  
ATOM    267 1HB  GLU A  16      19.247  -2.372  -4.696  1.00  0.00           H  
ATOM    268 2HB  GLU A  16      19.093  -3.502  -6.033  1.00  0.00           H  
ATOM    269 1HG  GLU A  16      21.096  -3.736  -3.777  1.00  0.00           H  
ATOM    270 2HG  GLU A  16      19.561  -4.594  -3.876  1.00  0.00           H  
ATOM    271  N   LEU A  17      19.683  -0.243  -6.751  1.00  0.00           N  
ATOM    272  CA  LEU A  17      19.009   0.681  -7.655  1.00  0.00           C  
ATOM    273  C   LEU A  17      19.970   1.221  -8.707  1.00  0.00           C  
ATOM    274  O   LEU A  17      19.615   1.348  -9.879  1.00  0.00           O  
ATOM    275  CB  LEU A  17      18.399   1.845  -6.865  1.00  0.00           C  
ATOM    276  CG  LEU A  17      17.212   1.487  -5.962  1.00  0.00           C  
ATOM    277  CD1 LEU A  17      16.834   2.694  -5.115  1.00  0.00           C  
ATOM    278  CD2 LEU A  17      16.040   1.033  -6.820  1.00  0.00           C  
ATOM    279  H   LEU A  17      19.776   0.003  -5.776  1.00  0.00           H  
ATOM    280  HA  LEU A  17      18.209   0.145  -8.164  1.00  0.00           H  
ATOM    281 1HB  LEU A  17      19.173   2.282  -6.236  1.00  0.00           H  
ATOM    282 2HB  LEU A  17      18.061   2.605  -7.570  1.00  0.00           H  
ATOM    283  HG  LEU A  17      17.499   0.681  -5.285  1.00  0.00           H  
ATOM    284 1HD1 LEU A  17      15.991   2.439  -4.473  1.00  0.00           H  
ATOM    285 2HD1 LEU A  17      17.684   2.985  -4.497  1.00  0.00           H  
ATOM    286 3HD1 LEU A  17      16.557   3.523  -5.765  1.00  0.00           H  
ATOM    287 1HD2 LEU A  17      15.196   0.777  -6.178  1.00  0.00           H  
ATOM    288 2HD2 LEU A  17      15.751   1.838  -7.496  1.00  0.00           H  
ATOM    289 3HD2 LEU A  17      16.332   0.158  -7.401  1.00  0.00           H  
ATOM    290  N   ALA A  18      21.188   1.537  -8.282  1.00  0.00           N  
ATOM    291  CA  ALA A  18      22.203   2.064  -9.186  1.00  0.00           C  
ATOM    292  C   ALA A  18      22.592   1.033 -10.238  1.00  0.00           C  
ATOM    293  O   ALA A  18      22.771   1.365 -11.410  1.00  0.00           O  
ATOM    294  CB  ALA A  18      23.429   2.510  -8.403  1.00  0.00           C  
ATOM    295  H   ALA A  18      21.417   1.409  -7.307  1.00  0.00           H  
ATOM    296  HA  ALA A  18      21.781   2.926  -9.703  1.00  0.00           H  
ATOM    297 1HB  ALA A  18      24.178   2.901  -9.092  1.00  0.00           H  
ATOM    298 2HB  ALA A  18      23.146   3.289  -7.695  1.00  0.00           H  
ATOM    299 3HB  ALA A  18      23.843   1.661  -7.862  1.00  0.00           H  
ATOM    300  N   LYS A  19      22.721  -0.219  -9.813  1.00  0.00           N  
ATOM    301  CA  LYS A  19      23.089  -1.302 -10.717  1.00  0.00           C  
ATOM    302  C   LYS A  19      22.012  -1.531 -11.769  1.00  0.00           C  
ATOM    303  O   LYS A  19      22.314  -1.757 -12.941  1.00  0.00           O  
ATOM    304  CB  LYS A  19      23.342  -2.591  -9.934  1.00  0.00           C  
ATOM    305  CG  LYS A  19      23.803  -3.765 -10.787  1.00  0.00           C  
ATOM    306  CD  LYS A  19      24.122  -4.981  -9.929  1.00  0.00           C  
ATOM    307  CE  LYS A  19      24.568  -6.159 -10.781  1.00  0.00           C  
ATOM    308  NZ  LYS A  19      24.884  -7.356  -9.954  1.00  0.00           N  
ATOM    309  H   LYS A  19      22.560  -0.427  -8.838  1.00  0.00           H  
ATOM    310  HA  LYS A  19      24.007  -1.023 -11.235  1.00  0.00           H  
ATOM    311 1HB  LYS A  19      24.102  -2.412  -9.173  1.00  0.00           H  
ATOM    312 2HB  LYS A  19      22.428  -2.890  -9.420  1.00  0.00           H  
ATOM    313 1HG  LYS A  19      23.019  -4.029 -11.498  1.00  0.00           H  
ATOM    314 2HG  LYS A  19      24.694  -3.481 -11.345  1.00  0.00           H  
ATOM    315 1HD  LYS A  19      24.916  -4.730  -9.224  1.00  0.00           H  
ATOM    316 2HD  LYS A  19      23.236  -5.269  -9.363  1.00  0.00           H  
ATOM    317 1HE  LYS A  19      23.780  -6.418 -11.486  1.00  0.00           H  
ATOM    318 2HE  LYS A  19      25.456  -5.882 -11.349  1.00  0.00           H  
ATOM    319 1HZ  LYS A  19      25.176  -8.114 -10.555  1.00  0.00           H  
ATOM    320 2HZ  LYS A  19      25.628  -7.133  -9.308  1.00  0.00           H  
ATOM    321 3HZ  LYS A  19      24.062  -7.634  -9.437  1.00  0.00           H  
ATOM    322  N   LEU A  20      20.754  -1.471 -11.344  1.00  0.00           N  
ATOM    323  CA  LEU A  20      19.629  -1.672 -12.248  1.00  0.00           C  
ATOM    324  C   LEU A  20      19.564  -0.572 -13.300  1.00  0.00           C  
ATOM    325  O   LEU A  20      19.294  -0.836 -14.472  1.00  0.00           O  
ATOM    326  CB  LEU A  20      18.315  -1.711 -11.458  1.00  0.00           C  
ATOM    327  CG  LEU A  20      18.117  -2.936 -10.555  1.00  0.00           C  
ATOM    328  CD1 LEU A  20      16.867  -2.746  -9.708  1.00  0.00           C  
ATOM    329  CD2 LEU A  20      18.012  -4.187 -11.414  1.00  0.00           C  
ATOM    330  H   LEU A  20      20.573  -1.281 -10.369  1.00  0.00           H  
ATOM    331  HA  LEU A  20      19.761  -2.626 -12.757  1.00  0.00           H  
ATOM    332 1HB  LEU A  20      18.262  -0.824 -10.828  1.00  0.00           H  
ATOM    333 2HB  LEU A  20      17.484  -1.681 -12.163  1.00  0.00           H  
ATOM    334  HG  LEU A  20      18.967  -3.030  -9.879  1.00  0.00           H  
ATOM    335 1HD1 LEU A  20      16.726  -3.617  -9.067  1.00  0.00           H  
ATOM    336 2HD1 LEU A  20      16.977  -1.855  -9.090  1.00  0.00           H  
ATOM    337 3HD1 LEU A  20      16.000  -2.632 -10.359  1.00  0.00           H  
ATOM    338 1HD2 LEU A  20      17.872  -5.058 -10.773  1.00  0.00           H  
ATOM    339 2HD2 LEU A  20      17.162  -4.094 -12.090  1.00  0.00           H  
ATOM    340 3HD2 LEU A  20      18.926  -4.308 -11.996  1.00  0.00           H  
ATOM    341  N   ALA A  21      19.813   0.662 -12.875  1.00  0.00           N  
ATOM    342  CA  ALA A  21      19.783   1.805 -13.779  1.00  0.00           C  
ATOM    343  C   ALA A  21      20.881   1.703 -14.831  1.00  0.00           C  
ATOM    344  O   ALA A  21      20.661   2.009 -16.003  1.00  0.00           O  
ATOM    345  CB  ALA A  21      19.918   3.103 -12.996  1.00  0.00           C  
ATOM    346  H   ALA A  21      20.029   0.812 -11.900  1.00  0.00           H  
ATOM    347  HA  ALA A  21      18.823   1.803 -14.296  1.00  0.00           H  
ATOM    348 1HB  ALA A  21      19.894   3.947 -13.685  1.00  0.00           H  
ATOM    349 2HB  ALA A  21      19.094   3.189 -12.288  1.00  0.00           H  
ATOM    350 3HB  ALA A  21      20.863   3.104 -12.455  1.00  0.00           H  
ATOM    351  N   LEU A  22      22.063   1.272 -14.406  1.00  0.00           N  
ATOM    352  CA  LEU A  22      23.197   1.129 -15.310  1.00  0.00           C  
ATOM    353  C   LEU A  22      22.869   0.187 -16.461  1.00  0.00           C  
ATOM    354  O   LEU A  22      23.138   0.493 -17.623  1.00  0.00           O  
ATOM    355  CB  LEU A  22      24.421   0.607 -14.546  1.00  0.00           C  
ATOM    356  CG  LEU A  22      25.721   0.516 -15.355  1.00  0.00           C  
ATOM    357  CD1 LEU A  22      26.913   0.595 -14.412  1.00  0.00           C  
ATOM    358  CD2 LEU A  22      25.736  -0.782 -16.149  1.00  0.00           C  
ATOM    359  H   LEU A  22      22.179   1.037 -13.431  1.00  0.00           H  
ATOM    360  HA  LEU A  22      23.434   2.108 -15.725  1.00  0.00           H  
ATOM    361 1HB  LEU A  22      24.605   1.261 -13.696  1.00  0.00           H  
ATOM    362 2HB  LEU A  22      24.195  -0.390 -14.169  1.00  0.00           H  
ATOM    363  HG  LEU A  22      25.782   1.362 -16.041  1.00  0.00           H  
ATOM    364 1HD1 LEU A  22      27.837   0.531 -14.987  1.00  0.00           H  
ATOM    365 2HD1 LEU A  22      26.888   1.542 -13.872  1.00  0.00           H  
ATOM    366 3HD1 LEU A  22      26.870  -0.230 -13.702  1.00  0.00           H  
ATOM    367 1HD2 LEU A  22      26.660  -0.846 -16.724  1.00  0.00           H  
ATOM    368 2HD2 LEU A  22      25.676  -1.628 -15.463  1.00  0.00           H  
ATOM    369 3HD2 LEU A  22      24.883  -0.804 -16.827  1.00  0.00           H  
ATOM    370  N   GLU A  23      22.286  -0.961 -16.132  1.00  0.00           N  
ATOM    371  CA  GLU A  23      21.920  -1.950 -17.138  1.00  0.00           C  
ATOM    372  C   GLU A  23      20.975  -1.358 -18.175  1.00  0.00           C  
ATOM    373  O   GLU A  23      21.111  -1.615 -19.371  1.00  0.00           O  
ATOM    374  CB  GLU A  23      21.269  -3.167 -16.477  1.00  0.00           C  
ATOM    375  CG  GLU A  23      22.226  -4.028 -15.664  1.00  0.00           C  
ATOM    376  CD  GLU A  23      21.538  -5.167 -14.965  1.00  0.00           C  
ATOM    377  OE1 GLU A  23      20.333  -5.227 -15.012  1.00  0.00           O  
ATOM    378  OE2 GLU A  23      22.219  -5.978 -14.382  1.00  0.00           O  
ATOM    379  H   GLU A  23      22.092  -1.153 -15.160  1.00  0.00           H  
ATOM    380  HA  GLU A  23      22.826  -2.274 -17.651  1.00  0.00           H  
ATOM    381 1HB  GLU A  23      20.470  -2.837 -15.813  1.00  0.00           H  
ATOM    382 2HB  GLU A  23      20.819  -3.799 -17.242  1.00  0.00           H  
ATOM    383 1HG  GLU A  23      22.989  -4.432 -16.329  1.00  0.00           H  
ATOM    384 2HG  GLU A  23      22.723  -3.401 -14.925  1.00  0.00           H  
ATOM    385  N   ALA A  24      20.024  -0.564 -17.673  1.00  0.00           N  
ATOM    386  CA  ALA A  24      19.014   0.127 -18.469  1.00  0.00           C  
ATOM    387  C   ALA A  24      19.618   1.117 -19.458  1.00  0.00           C  
ATOM    388  O   ALA A  24      18.984   1.486 -20.447  1.00  0.00           O  
ATOM    389  CB  ALA A  24      18.032   0.843 -17.553  1.00  0.00           C  
ATOM    390  H   ALA A  24      19.982  -0.417 -16.675  1.00  0.00           H  
ATOM    391  HA  ALA A  24      18.474  -0.619 -19.052  1.00  0.00           H  
ATOM    392 1HB  ALA A  24      17.274   1.345 -18.154  1.00  0.00           H  
ATOM    393 2HB  ALA A  24      17.552   0.117 -16.896  1.00  0.00           H  
ATOM    394 3HB  ALA A  24      18.565   1.578 -16.953  1.00  0.00           H  
ATOM    395  N   GLY A  25      20.844   1.548 -19.194  1.00  0.00           N  
ATOM    396  CA  GLY A  25      21.422   2.675 -19.916  1.00  0.00           C  
ATOM    397  C   GLY A  25      21.150   3.978 -19.178  1.00  0.00           C  
ATOM    398  O   GLY A  25      20.566   4.908 -19.735  1.00  0.00           O  
ATOM    399  H   GLY A  25      21.385   1.084 -18.478  1.00  0.00           H  
ATOM    400 1HA  GLY A  25      22.496   2.525 -20.025  1.00  0.00           H  
ATOM    401 2HA  GLY A  25      21.000   2.719 -20.919  1.00  0.00           H  
ATOM    402  N   GLY A  26      21.581   4.029 -17.923  1.00  0.00           N  
ATOM    403  CA  GLY A  26      21.419   5.212 -17.087  1.00  0.00           C  
ATOM    404  C   GLY A  26      22.776   5.815 -16.751  1.00  0.00           C  
ATOM    405  O   GLY A  26      23.729   5.095 -16.452  1.00  0.00           O  
ATOM    406  H   GLY A  26      22.039   3.221 -17.527  1.00  0.00           H  
ATOM    407 1HA  GLY A  26      20.802   5.944 -17.608  1.00  0.00           H  
ATOM    408 2HA  GLY A  26      20.893   4.942 -16.172  1.00  0.00           H  
ATOM    409  N   ASP A  27      22.866   7.139 -16.800  1.00  0.00           N  
ATOM    410  CA  ASP A  27      24.160   7.806 -16.732  1.00  0.00           C  
ATOM    411  C   ASP A  27      24.829   7.585 -15.379  1.00  0.00           C  
ATOM    412  O   ASP A  27      24.278   7.941 -14.338  1.00  0.00           O  
ATOM    413  CB  ASP A  27      24.002   9.306 -16.991  1.00  0.00           C  
ATOM    414  CG  ASP A  27      25.335  10.041 -17.053  1.00  0.00           C  
ATOM    415  OD1 ASP A  27      26.006  10.098 -16.050  1.00  0.00           O  
ATOM    416  OD2 ASP A  27      25.668  10.537 -18.102  1.00  0.00           O  
ATOM    417  H   ASP A  27      22.022   7.687 -16.886  1.00  0.00           H  
ATOM    418  HA  ASP A  27      24.807   7.386 -17.503  1.00  0.00           H  
ATOM    419 1HB  ASP A  27      23.475   9.460 -17.933  1.00  0.00           H  
ATOM    420 2HB  ASP A  27      23.396   9.750 -16.201  1.00  0.00           H  
ATOM    421  N   VAL A  28      25.945   6.991 -15.912  1.00  0.00           N  
ATOM    422  CA  VAL A  28      26.803   6.182 -15.052  1.00  0.00           C  
ATOM    423  C   VAL A  28      27.581   7.050 -14.084  1.00  0.00           C  
ATOM    424  O   VAL A  28      27.778   6.682 -12.926  1.00  0.00           O  
ATOM    425  CB  VAL A  28      27.790   5.357 -15.899  1.00  0.00           C  
ATOM    426  CG1 VAL A  28      28.844   6.261 -16.520  1.00  0.00           C  
ATOM    427  CG2 VAL A  28      28.438   4.283 -15.039  1.00  0.00           C  
ATOM    428  H   VAL A  28      26.153   7.124 -16.891  1.00  0.00           H  
ATOM    429  HA  VAL A  28      26.174   5.498 -14.481  1.00  0.00           H  
ATOM    430  HB  VAL A  28      27.246   4.888 -16.719  1.00  0.00           H  
ATOM    431 1HG1 VAL A  28      29.533   5.661 -17.115  1.00  0.00           H  
ATOM    432 2HG1 VAL A  28      28.360   6.999 -17.159  1.00  0.00           H  
ATOM    433 3HG1 VAL A  28      29.397   6.770 -15.730  1.00  0.00           H  
ATOM    434 1HG2 VAL A  28      29.134   3.703 -15.645  1.00  0.00           H  
ATOM    435 2HG2 VAL A  28      28.977   4.752 -14.216  1.00  0.00           H  
ATOM    436 3HG2 VAL A  28      27.668   3.623 -14.639  1.00  0.00           H  
ATOM    437  N   GLU A  29      28.029   8.211 -14.553  1.00  0.00           N  
ATOM    438  CA  GLU A  29      28.645   9.174 -13.648  1.00  0.00           C  
ATOM    439  C   GLU A  29      27.653   9.654 -12.597  1.00  0.00           C  
ATOM    440  O   GLU A  29      27.999   9.803 -11.425  1.00  0.00           O  
ATOM    441  CB  GLU A  29      29.191  10.370 -14.432  1.00  0.00           C  
ATOM    442  CG  GLU A  29      29.917  11.401 -13.580  1.00  0.00           C  
ATOM    443  CD  GLU A  29      30.509  12.519 -14.393  1.00  0.00           C  
ATOM    444  OE1 GLU A  29      30.381  12.487 -15.594  1.00  0.00           O  
ATOM    445  OE2 GLU A  29      31.091  13.405 -13.813  1.00  0.00           O  
ATOM    446  H   GLU A  29      27.936   8.412 -15.538  1.00  0.00           H  
ATOM    447  HA  GLU A  29      29.474   8.685 -13.135  1.00  0.00           H  
ATOM    448 1HB  GLU A  29      29.884  10.018 -15.196  1.00  0.00           H  
ATOM    449 2HB  GLU A  29      28.371  10.875 -14.942  1.00  0.00           H  
ATOM    450 1HG  GLU A  29      29.216  11.822 -12.861  1.00  0.00           H  
ATOM    451 2HG  GLU A  29      30.711  10.903 -13.024  1.00  0.00           H  
ATOM    452  N   ARG A  30      26.418   9.895 -13.022  1.00  0.00           N  
ATOM    453  CA  ARG A  30      25.372  10.358 -12.117  1.00  0.00           C  
ATOM    454  C   ARG A  30      25.047   9.305 -11.066  1.00  0.00           C  
ATOM    455  O   ARG A  30      24.847   9.625  -9.894  1.00  0.00           O  
ATOM    456  CB  ARG A  30      24.108  10.704 -12.891  1.00  0.00           C  
ATOM    457  CG  ARG A  30      22.968  11.247 -12.044  1.00  0.00           C  
ATOM    458  CD  ARG A  30      21.782  11.584 -12.872  1.00  0.00           C  
ATOM    459  NE  ARG A  30      21.222  10.410 -13.521  1.00  0.00           N  
ATOM    460  CZ  ARG A  30      20.406   9.521 -12.922  1.00  0.00           C  
ATOM    461  NH1 ARG A  30      20.064   9.686 -11.663  1.00  0.00           N  
ATOM    462  NH2 ARG A  30      19.948   8.482 -13.599  1.00  0.00           N  
ATOM    463  H   ARG A  30      26.197   9.754 -13.997  1.00  0.00           H  
ATOM    464  HA  ARG A  30      25.726  11.256 -11.610  1.00  0.00           H  
ATOM    465 1HB  ARG A  30      24.340  11.450 -13.650  1.00  0.00           H  
ATOM    466 2HB  ARG A  30      23.743   9.816 -13.406  1.00  0.00           H  
ATOM    467 1HG  ARG A  30      22.672  10.498 -11.309  1.00  0.00           H  
ATOM    468 2HG  ARG A  30      23.296  12.151 -11.530  1.00  0.00           H  
ATOM    469 1HD  ARG A  30      21.011  12.025 -12.240  1.00  0.00           H  
ATOM    470 2HD  ARG A  30      22.068  12.296 -13.645  1.00  0.00           H  
ATOM    471  HE  ARG A  30      21.462  10.248 -14.490  1.00  0.00           H  
ATOM    472 1HH1 ARG A  30      20.414  10.480 -11.145  1.00  0.00           H  
ATOM    473 2HH1 ARG A  30      19.453   9.020 -11.214  1.00  0.00           H  
ATOM    474 1HH2 ARG A  30      20.210   8.355 -14.567  1.00  0.00           H  
ATOM    475 2HH2 ARG A  30      19.337   7.817 -13.151  1.00  0.00           H  
ATOM    476  N   LEU A  31      24.995   8.048 -11.491  1.00  0.00           N  
ATOM    477  CA  LEU A  31      24.694   6.945 -10.586  1.00  0.00           C  
ATOM    478  C   LEU A  31      25.784   6.782  -9.535  1.00  0.00           C  
ATOM    479  O   LEU A  31      25.498   6.537  -8.363  1.00  0.00           O  
ATOM    480  CB  LEU A  31      24.537   5.639 -11.375  1.00  0.00           C  
ATOM    481  CG  LEU A  31      23.299   5.552 -12.277  1.00  0.00           C  
ATOM    482  CD1 LEU A  31      23.375   4.288 -13.124  1.00  0.00           C  
ATOM    483  CD2 LEU A  31      22.043   5.560 -11.418  1.00  0.00           C  
ATOM    484  H   LEU A  31      25.168   7.851 -12.466  1.00  0.00           H  
ATOM    485  HA  LEU A  31      23.756   7.162 -10.077  1.00  0.00           H  
ATOM    486 1HB  LEU A  31      25.415   5.506 -12.005  1.00  0.00           H  
ATOM    487 2HB  LEU A  31      24.492   4.810 -10.670  1.00  0.00           H  
ATOM    488  HG  LEU A  31      23.281   6.406 -12.954  1.00  0.00           H  
ATOM    489 1HD1 LEU A  31      22.496   4.226 -13.765  1.00  0.00           H  
ATOM    490 2HD1 LEU A  31      24.272   4.318 -13.742  1.00  0.00           H  
ATOM    491 3HD1 LEU A  31      23.411   3.416 -12.472  1.00  0.00           H  
ATOM    492 1HD2 LEU A  31      21.163   5.498 -12.059  1.00  0.00           H  
ATOM    493 2HD2 LEU A  31      22.060   4.705 -10.742  1.00  0.00           H  
ATOM    494 3HD2 LEU A  31      22.006   6.481 -10.837  1.00  0.00           H  
ATOM    495  N   VAL A  32      27.035   6.919  -9.960  1.00  0.00           N  
ATOM    496  CA  VAL A  32      28.171   6.788  -9.055  1.00  0.00           C  
ATOM    497  C   VAL A  32      28.168   7.890  -8.004  1.00  0.00           C  
ATOM    498  O   VAL A  32      28.453   7.644  -6.832  1.00  0.00           O  
ATOM    499  CB  VAL A  32      29.492   6.840  -9.845  1.00  0.00           C  
ATOM    500  CG1 VAL A  32      30.679   6.895  -8.894  1.00  0.00           C  
ATOM    501  CG2 VAL A  32      29.593   5.633 -10.765  1.00  0.00           C  
ATOM    502  H   VAL A  32      27.204   7.119 -10.935  1.00  0.00           H  
ATOM    503  HA  VAL A  32      28.102   5.824  -8.550  1.00  0.00           H  
ATOM    504  HB  VAL A  32      29.514   7.753 -10.439  1.00  0.00           H  
ATOM    505 1HG1 VAL A  32      31.605   6.931  -9.469  1.00  0.00           H  
ATOM    506 2HG1 VAL A  32      30.605   7.785  -8.271  1.00  0.00           H  
ATOM    507 3HG1 VAL A  32      30.680   6.007  -8.262  1.00  0.00           H  
ATOM    508 1HG2 VAL A  32      30.530   5.676 -11.320  1.00  0.00           H  
ATOM    509 2HG2 VAL A  32      29.566   4.719 -10.171  1.00  0.00           H  
ATOM    510 3HG2 VAL A  32      28.757   5.637 -11.463  1.00  0.00           H  
ATOM    511  N   GLU A  33      27.844   9.106  -8.429  1.00  0.00           N  
ATOM    512  CA  GLU A  33      27.803  10.248  -7.524  1.00  0.00           C  
ATOM    513  C   GLU A  33      26.714  10.080  -6.472  1.00  0.00           C  
ATOM    514  O   GLU A  33      26.915  10.400  -5.300  1.00  0.00           O  
ATOM    515  CB  GLU A  33      27.572  11.542  -8.308  1.00  0.00           C  
ATOM    516  CG  GLU A  33      27.565  12.802  -7.455  1.00  0.00           C  
ATOM    517  CD  GLU A  33      28.894  13.078  -6.808  1.00  0.00           C  
ATOM    518  OE1 GLU A  33      29.881  12.570  -7.282  1.00  0.00           O  
ATOM    519  OE2 GLU A  33      28.922  13.798  -5.838  1.00  0.00           O  
ATOM    520  H   GLU A  33      27.620   9.243  -9.404  1.00  0.00           H  
ATOM    521  HA  GLU A  33      28.763  10.317  -7.010  1.00  0.00           H  
ATOM    522 1HB  GLU A  33      28.351  11.653  -9.063  1.00  0.00           H  
ATOM    523 2HB  GLU A  33      26.617  11.485  -8.830  1.00  0.00           H  
ATOM    524 1HG  GLU A  33      27.296  13.651  -8.082  1.00  0.00           H  
ATOM    525 2HG  GLU A  33      26.804  12.700  -6.682  1.00  0.00           H  
ATOM    526  N   GLU A  34      25.561   9.576  -6.898  1.00  0.00           N  
ATOM    527  CA  GLU A  34      24.437   9.364  -5.993  1.00  0.00           C  
ATOM    528  C   GLU A  34      24.767   8.313  -4.941  1.00  0.00           C  
ATOM    529  O   GLU A  34      24.421   8.463  -3.769  1.00  0.00           O  
ATOM    530  CB  GLU A  34      23.193   8.941  -6.777  1.00  0.00           C  
ATOM    531  CG  GLU A  34      22.594  10.038  -7.645  1.00  0.00           C  
ATOM    532  CD  GLU A  34      21.418   9.567  -8.455  1.00  0.00           C  
ATOM    533  OE1 GLU A  34      21.141   8.392  -8.437  1.00  0.00           O  
ATOM    534  OE2 GLU A  34      20.796  10.384  -9.094  1.00  0.00           O  
ATOM    535  H   GLU A  34      25.460   9.334  -7.873  1.00  0.00           H  
ATOM    536  HA  GLU A  34      24.224  10.302  -5.480  1.00  0.00           H  
ATOM    537 1HB  GLU A  34      23.440   8.100  -7.425  1.00  0.00           H  
ATOM    538 2HB  GLU A  34      22.422   8.605  -6.084  1.00  0.00           H  
ATOM    539 1HG  GLU A  34      22.273  10.860  -7.005  1.00  0.00           H  
ATOM    540 2HG  GLU A  34      23.363  10.417  -8.317  1.00  0.00           H  
ATOM    541  N   VAL A  35      25.439   7.248  -5.367  1.00  0.00           N  
ATOM    542  CA  VAL A  35      25.818   6.170  -4.462  1.00  0.00           C  
ATOM    543  C   VAL A  35      26.807   6.654  -3.410  1.00  0.00           C  
ATOM    544  O   VAL A  35      26.710   6.289  -2.238  1.00  0.00           O  
ATOM    545  CB  VAL A  35      26.443   5.005  -5.252  1.00  0.00           C  
ATOM    546  CG1 VAL A  35      27.012   3.962  -4.301  1.00  0.00           C  
ATOM    547  CG2 VAL A  35      25.402   4.386  -6.172  1.00  0.00           C  
ATOM    548  H   VAL A  35      25.693   7.184  -6.342  1.00  0.00           H  
ATOM    549  HA  VAL A  35      24.920   5.810  -3.958  1.00  0.00           H  
ATOM    550  HB  VAL A  35      27.274   5.385  -5.846  1.00  0.00           H  
ATOM    551 1HG1 VAL A  35      27.450   3.145  -4.877  1.00  0.00           H  
ATOM    552 2HG1 VAL A  35      27.780   4.418  -3.678  1.00  0.00           H  
ATOM    553 3HG1 VAL A  35      26.214   3.572  -3.670  1.00  0.00           H  
ATOM    554 1HG2 VAL A  35      25.851   3.563  -6.728  1.00  0.00           H  
ATOM    555 2HG2 VAL A  35      24.568   4.011  -5.578  1.00  0.00           H  
ATOM    556 3HG2 VAL A  35      25.039   5.140  -6.871  1.00  0.00           H  
ATOM    557  N   LEU A  36      27.759   7.478  -3.836  1.00  0.00           N  
ATOM    558  CA  LEU A  36      28.768   8.015  -2.931  1.00  0.00           C  
ATOM    559  C   LEU A  36      28.140   8.920  -1.879  1.00  0.00           C  
ATOM    560  O   LEU A  36      28.515   8.879  -0.707  1.00  0.00           O  
ATOM    561  CB  LEU A  36      29.826   8.796  -3.721  1.00  0.00           C  
ATOM    562  CG  LEU A  36      30.738   7.955  -4.623  1.00  0.00           C  
ATOM    563  CD1 LEU A  36      31.605   8.877  -5.469  1.00  0.00           C  
ATOM    564  CD2 LEU A  36      31.594   7.036  -3.764  1.00  0.00           C  
ATOM    565  H   LEU A  36      27.784   7.739  -4.811  1.00  0.00           H  
ATOM    566  HA  LEU A  36      29.254   7.183  -2.422  1.00  0.00           H  
ATOM    567 1HB  LEU A  36      29.320   9.527  -4.350  1.00  0.00           H  
ATOM    568 2HB  LEU A  36      30.460   9.333  -3.015  1.00  0.00           H  
ATOM    569  HG  LEU A  36      30.129   7.356  -5.300  1.00  0.00           H  
ATOM    570 1HD1 LEU A  36      32.254   8.280  -6.110  1.00  0.00           H  
ATOM    571 2HD1 LEU A  36      30.968   9.510  -6.088  1.00  0.00           H  
ATOM    572 3HD1 LEU A  36      32.216   9.502  -4.818  1.00  0.00           H  
ATOM    573 1HD2 LEU A  36      32.242   6.438  -4.405  1.00  0.00           H  
ATOM    574 2HD2 LEU A  36      32.205   7.634  -3.087  1.00  0.00           H  
ATOM    575 3HD2 LEU A  36      30.949   6.376  -3.183  1.00  0.00           H  
ATOM    576  N   GLU A  37      27.182   9.737  -2.305  1.00  0.00           N  
ATOM    577  CA  GLU A  37      26.500  10.654  -1.400  1.00  0.00           C  
ATOM    578  C   GLU A  37      25.699   9.897  -0.348  1.00  0.00           C  
ATOM    579  O   GLU A  37      25.682  10.274   0.824  1.00  0.00           O  
ATOM    580  CB  GLU A  37      25.576  11.588  -2.184  1.00  0.00           C  
ATOM    581  CG  GLU A  37      24.873  12.637  -1.334  1.00  0.00           C  
ATOM    582  CD  GLU A  37      24.045  13.591  -2.149  1.00  0.00           C  
ATOM    583  OE1 GLU A  37      24.391  13.832  -3.280  1.00  0.00           O  
ATOM    584  OE2 GLU A  37      23.064  14.080  -1.638  1.00  0.00           O  
ATOM    585  H   GLU A  37      26.920   9.722  -3.280  1.00  0.00           H  
ATOM    586  HA  GLU A  37      27.251  11.256  -0.887  1.00  0.00           H  
ATOM    587 1HB  GLU A  37      26.150  12.109  -2.951  1.00  0.00           H  
ATOM    588 2HB  GLU A  37      24.810  11.001  -2.691  1.00  0.00           H  
ATOM    589 1HG  GLU A  37      24.226  12.134  -0.616  1.00  0.00           H  
ATOM    590 2HG  GLU A  37      25.622  13.198  -0.776  1.00  0.00           H  
ATOM    591  N   ALA A  38      25.036   8.827  -0.774  1.00  0.00           N  
ATOM    592  CA  ALA A  38      24.232   8.015   0.131  1.00  0.00           C  
ATOM    593  C   ALA A  38      25.101   7.337   1.183  1.00  0.00           C  
ATOM    594  O   ALA A  38      24.731   7.264   2.355  1.00  0.00           O  
ATOM    595  CB  ALA A  38      23.441   6.977  -0.651  1.00  0.00           C  
ATOM    596  H   ALA A  38      25.091   8.570  -1.749  1.00  0.00           H  
ATOM    597  HA  ALA A  38      23.535   8.674   0.648  1.00  0.00           H  
ATOM    598 1HB  ALA A  38      22.845   6.378   0.038  1.00  0.00           H  
ATOM    599 2HB  ALA A  38      22.781   7.479  -1.359  1.00  0.00           H  
ATOM    600 3HB  ALA A  38      24.128   6.328  -1.193  1.00  0.00           H  
ATOM    601  N   ALA A  39      26.258   6.842   0.757  1.00  0.00           N  
ATOM    602  CA  ALA A  39      27.182   6.170   1.662  1.00  0.00           C  
ATOM    603  C   ALA A  39      27.722   7.130   2.714  1.00  0.00           C  
ATOM    604  O   ALA A  39      27.850   6.774   3.885  1.00  0.00           O  
ATOM    605  CB  ALA A  39      28.328   5.544   0.880  1.00  0.00           C  
ATOM    606  H   ALA A  39      26.503   6.934  -0.219  1.00  0.00           H  
ATOM    607  HA  ALA A  39      26.636   5.381   2.180  1.00  0.00           H  
ATOM    608 1HB  ALA A  39      29.009   5.045   1.569  1.00  0.00           H  
ATOM    609 2HB  ALA A  39      27.930   4.817   0.172  1.00  0.00           H  
ATOM    610 3HB  ALA A  39      28.865   6.321   0.338  1.00  0.00           H  
ATOM    611  N   GLU A  40      28.037   8.349   2.288  1.00  0.00           N  
ATOM    612  CA  GLU A  40      28.563   9.364   3.193  1.00  0.00           C  
ATOM    613  C   GLU A  40      27.532   9.753   4.245  1.00  0.00           C  
ATOM    614  O   GLU A  40      27.864   9.933   5.417  1.00  0.00           O  
ATOM    615  CB  GLU A  40      28.998  10.604   2.409  1.00  0.00           C  
ATOM    616  CG  GLU A  40      30.232  10.398   1.541  1.00  0.00           C  
ATOM    617  CD  GLU A  40      30.587  11.614   0.731  1.00  0.00           C  
ATOM    618  OE1 GLU A  40      29.833  12.557   0.749  1.00  0.00           O  
ATOM    619  OE2 GLU A  40      31.613  11.599   0.093  1.00  0.00           O  
ATOM    620  H   GLU A  40      27.909   8.578   1.313  1.00  0.00           H  
ATOM    621  HA  GLU A  40      29.433   8.953   3.706  1.00  0.00           H  
ATOM    622 1HB  GLU A  40      28.184  10.929   1.760  1.00  0.00           H  
ATOM    623 2HB  GLU A  40      29.209  11.418   3.102  1.00  0.00           H  
ATOM    624 1HG  GLU A  40      31.076  10.144   2.182  1.00  0.00           H  
ATOM    625 2HG  GLU A  40      30.055   9.559   0.870  1.00  0.00           H  
ATOM    626  N   ARG A  41      26.280   9.881   3.819  1.00  0.00           N  
ATOM    627  CA  ARG A  41      25.197  10.248   4.724  1.00  0.00           C  
ATOM    628  C   ARG A  41      24.968   9.171   5.776  1.00  0.00           C  
ATOM    629  O   ARG A  41      24.740   9.473   6.948  1.00  0.00           O  
ATOM    630  CB  ARG A  41      23.907  10.478   3.950  1.00  0.00           C  
ATOM    631  CG  ARG A  41      23.891  11.734   3.093  1.00  0.00           C  
ATOM    632  CD  ARG A  41      22.593  11.904   2.393  1.00  0.00           C  
ATOM    633  NE  ARG A  41      22.600  13.059   1.509  1.00  0.00           N  
ATOM    634  CZ  ARG A  41      22.352  14.324   1.900  1.00  0.00           C  
ATOM    635  NH1 ARG A  41      22.077  14.580   3.160  1.00  0.00           N  
ATOM    636  NH2 ARG A  41      22.383  15.307   1.018  1.00  0.00           N  
ATOM    637  H   ARG A  41      26.073   9.720   2.844  1.00  0.00           H  
ATOM    638  HA  ARG A  41      25.468  11.175   5.231  1.00  0.00           H  
ATOM    639 1HB  ARG A  41      23.721   9.629   3.294  1.00  0.00           H  
ATOM    640 2HB  ARG A  41      23.072  10.543   4.647  1.00  0.00           H  
ATOM    641 1HG  ARG A  41      24.057  12.607   3.725  1.00  0.00           H  
ATOM    642 2HG  ARG A  41      24.680  11.673   2.343  1.00  0.00           H  
ATOM    643 1HD  ARG A  41      22.383  11.018   1.794  1.00  0.00           H  
ATOM    644 2HD  ARG A  41      21.799  12.042   3.126  1.00  0.00           H  
ATOM    645  HE  ARG A  41      22.807  12.901   0.531  1.00  0.00           H  
ATOM    646 1HH1 ARG A  41      22.054  13.829   3.835  1.00  0.00           H  
ATOM    647 2HH1 ARG A  41      21.891  15.528   3.453  1.00  0.00           H  
ATOM    648 1HH2 ARG A  41      22.594  15.110   0.049  1.00  0.00           H  
ATOM    649 2HH2 ARG A  41      22.196  16.254   1.311  1.00  0.00           H  
ATOM    650  N   ALA A  42      25.030   7.913   5.351  1.00  0.00           N  
ATOM    651  CA  ALA A  42      24.829   6.788   6.255  1.00  0.00           C  
ATOM    652  C   ALA A  42      25.929   6.724   7.307  1.00  0.00           C  
ATOM    653  O   ALA A  42      25.666   6.454   8.479  1.00  0.00           O  
ATOM    654  CB  ALA A  42      24.768   5.484   5.473  1.00  0.00           C  
ATOM    655  H   ALA A  42      25.221   7.732   4.376  1.00  0.00           H  
ATOM    656  HA  ALA A  42      23.880   6.934   6.772  1.00  0.00           H  
ATOM    657 1HB  ALA A  42      24.617   4.653   6.162  1.00  0.00           H  
ATOM    658 2HB  ALA A  42      23.940   5.523   4.764  1.00  0.00           H  
ATOM    659 3HB  ALA A  42      25.702   5.341   4.931  1.00  0.00           H  
ATOM    660  N   VAL A  43      27.163   6.974   6.882  1.00  0.00           N  
ATOM    661  CA  VAL A  43      28.306   6.945   7.786  1.00  0.00           C  
ATOM    662  C   VAL A  43      28.204   8.042   8.838  1.00  0.00           C  
ATOM    663  O   VAL A  43      28.511   7.822  10.010  1.00  0.00           O  
ATOM    664  CB  VAL A  43      29.617   7.116   6.995  1.00  0.00           C  
ATOM    665  CG1 VAL A  43      30.794   7.276   7.945  1.00  0.00           C  
ATOM    666  CG2 VAL A  43      29.825   5.923   6.075  1.00  0.00           C  
ATOM    667  H   VAL A  43      27.313   7.190   5.907  1.00  0.00           H  
ATOM    668  HA  VAL A  43      28.324   5.978   8.290  1.00  0.00           H  
ATOM    669  HB  VAL A  43      29.556   8.028   6.402  1.00  0.00           H  
ATOM    670 1HG1 VAL A  43      31.713   7.396   7.370  1.00  0.00           H  
ATOM    671 2HG1 VAL A  43      30.641   8.156   8.570  1.00  0.00           H  
ATOM    672 3HG1 VAL A  43      30.876   6.392   8.577  1.00  0.00           H  
ATOM    673 1HG2 VAL A  43      30.753   6.051   5.518  1.00  0.00           H  
ATOM    674 2HG2 VAL A  43      29.880   5.010   6.668  1.00  0.00           H  
ATOM    675 3HG2 VAL A  43      28.991   5.852   5.376  1.00  0.00           H  
ATOM    676  N   ARG A  44      27.771   9.224   8.413  1.00  0.00           N  
ATOM    677  CA  ARG A  44      27.628  10.358   9.317  1.00  0.00           C  
ATOM    678  C   ARG A  44      26.558  10.092  10.369  1.00  0.00           C  
ATOM    679  O   ARG A  44      26.729  10.428  11.541  1.00  0.00           O  
ATOM    680  CB  ARG A  44      27.272  11.618   8.542  1.00  0.00           C  
ATOM    681  CG  ARG A  44      28.393  12.178   7.681  1.00  0.00           C  
ATOM    682  CD  ARG A  44      27.953  13.371   6.914  1.00  0.00           C  
ATOM    683  NE  ARG A  44      29.022  13.910   6.089  1.00  0.00           N  
ATOM    684  CZ  ARG A  44      28.870  14.903   5.191  1.00  0.00           C  
ATOM    685  NH1 ARG A  44      27.689  15.455   5.016  1.00  0.00           N  
ATOM    686  NH2 ARG A  44      29.907  15.323   4.488  1.00  0.00           N  
ATOM    687  H   ARG A  44      27.535   9.340   7.438  1.00  0.00           H  
ATOM    688  HA  ARG A  44      28.580  10.519   9.824  1.00  0.00           H  
ATOM    689 1HB  ARG A  44      26.424  11.416   7.889  1.00  0.00           H  
ATOM    690 2HB  ARG A  44      26.969  12.400   9.239  1.00  0.00           H  
ATOM    691 1HG  ARG A  44      29.230  12.468   8.316  1.00  0.00           H  
ATOM    692 2HG  ARG A  44      28.722  11.417   6.972  1.00  0.00           H  
ATOM    693 1HD  ARG A  44      27.123  13.100   6.262  1.00  0.00           H  
ATOM    694 2HD  ARG A  44      27.632  14.149   7.605  1.00  0.00           H  
ATOM    695  HE  ARG A  44      29.945  13.511   6.196  1.00  0.00           H  
ATOM    696 1HH1 ARG A  44      26.897  15.134   5.554  1.00  0.00           H  
ATOM    697 2HH1 ARG A  44      27.575  16.199   4.343  1.00  0.00           H  
ATOM    698 1HH2 ARG A  44      30.814  14.899   4.623  1.00  0.00           H  
ATOM    699 2HH2 ARG A  44      29.792  16.067   3.816  1.00  0.00           H  
ATOM    700  N   ALA A  45      25.455   9.487   9.944  1.00  0.00           N  
ATOM    701  CA  ALA A  45      24.355   9.174  10.848  1.00  0.00           C  
ATOM    702  C   ALA A  45      24.779   8.157  11.900  1.00  0.00           C  
ATOM    703  O   ALA A  45      24.421   8.276  13.072  1.00  0.00           O  
ATOM    704  CB  ALA A  45      23.157   8.657  10.065  1.00  0.00           C  
ATOM    705  H   ALA A  45      25.376   9.237   8.969  1.00  0.00           H  
ATOM    706  HA  ALA A  45      24.070  10.090  11.365  1.00  0.00           H  
ATOM    707 1HB  ALA A  45      22.344   8.428  10.754  1.00  0.00           H  
ATOM    708 2HB  ALA A  45      22.829   9.418   9.357  1.00  0.00           H  
ATOM    709 3HB  ALA A  45      23.438   7.755   9.524  1.00  0.00           H  
ATOM    710  N   VAL A  46      25.544   7.157  11.475  1.00  0.00           N  
ATOM    711  CA  VAL A  46      26.018   6.117  12.379  1.00  0.00           C  
ATOM    712  C   VAL A  46      26.960   6.689  13.431  1.00  0.00           C  
ATOM    713  O   VAL A  46      26.897   6.317  14.603  1.00  0.00           O  
ATOM    714  CB  VAL A  46      26.745   5.013  11.588  1.00  0.00           C  
ATOM    715  CG1 VAL A  46      27.405   4.024  12.538  1.00  0.00           C  
ATOM    716  CG2 VAL A  46      25.764   4.304  10.668  1.00  0.00           C  
ATOM    717  H   VAL A  46      25.804   7.116  10.500  1.00  0.00           H  
ATOM    718  HA  VAL A  46      25.156   5.677  12.883  1.00  0.00           H  
ATOM    719  HB  VAL A  46      27.539   5.467  10.995  1.00  0.00           H  
ATOM    720 1HG1 VAL A  46      27.914   3.251  11.963  1.00  0.00           H  
ATOM    721 2HG1 VAL A  46      28.129   4.547  13.162  1.00  0.00           H  
ATOM    722 3HG1 VAL A  46      26.645   3.564  13.170  1.00  0.00           H  
ATOM    723 1HG2 VAL A  46      26.284   3.525  10.112  1.00  0.00           H  
ATOM    724 2HG2 VAL A  46      24.967   3.855  11.261  1.00  0.00           H  
ATOM    725 3HG2 VAL A  46      25.335   5.023   9.970  1.00  0.00           H  
ATOM    726  N   LEU A  47      27.833   7.595  13.006  1.00  0.00           N  
ATOM    727  CA  LEU A  47      28.790   8.221  13.910  1.00  0.00           C  
ATOM    728  C   LEU A  47      28.082   8.924  15.061  1.00  0.00           C  
ATOM    729  O   LEU A  47      28.458   8.767  16.223  1.00  0.00           O  
ATOM    730  CB  LEU A  47      29.661   9.227  13.146  1.00  0.00           C  
ATOM    731  CG  LEU A  47      30.667   8.621  12.159  1.00  0.00           C  
ATOM    732  CD1 LEU A  47      31.308   9.733  11.340  1.00  0.00           C  
ATOM    733  CD2 LEU A  47      31.717   7.831  12.925  1.00  0.00           C  
ATOM    734  H   LEU A  47      27.834   7.857  12.031  1.00  0.00           H  
ATOM    735  HA  LEU A  47      29.432   7.445  14.325  1.00  0.00           H  
ATOM    736 1HB  LEU A  47      29.009   9.895  12.586  1.00  0.00           H  
ATOM    737 2HB  LEU A  47      30.221   9.820  13.869  1.00  0.00           H  
ATOM    738  HG  LEU A  47      30.145   7.957  11.469  1.00  0.00           H  
ATOM    739 1HD1 LEU A  47      32.023   9.303  10.639  1.00  0.00           H  
ATOM    740 2HD1 LEU A  47      30.536  10.269  10.788  1.00  0.00           H  
ATOM    741 3HD1 LEU A  47      31.825  10.423  12.006  1.00  0.00           H  
ATOM    742 1HD2 LEU A  47      32.432   7.399  12.224  1.00  0.00           H  
ATOM    743 2HD2 LEU A  47      32.240   8.494  13.615  1.00  0.00           H  
ATOM    744 3HD2 LEU A  47      31.233   7.032  13.487  1.00  0.00           H  
ATOM    745  N   GLU A  48      27.055   9.700  14.732  1.00  0.00           N  
ATOM    746  CA  GLU A  48      26.292  10.429  15.738  1.00  0.00           C  
ATOM    747  C   GLU A  48      25.702   9.482  16.775  1.00  0.00           C  
ATOM    748  O   GLU A  48      25.724   9.766  17.973  1.00  0.00           O  
ATOM    749  CB  GLU A  48      25.174  11.238  15.077  1.00  0.00           C  
ATOM    750  CG  GLU A  48      25.656  12.431  14.264  1.00  0.00           C  
ATOM    751  CD  GLU A  48      24.539  13.152  13.564  1.00  0.00           C  
ATOM    752  OE1 GLU A  48      23.430  12.678  13.610  1.00  0.00           O  
ATOM    753  OE2 GLU A  48      24.795  14.180  12.982  1.00  0.00           O  
ATOM    754  H   GLU A  48      26.796   9.787  13.760  1.00  0.00           H  
ATOM    755  HA  GLU A  48      26.965  11.117  16.251  1.00  0.00           H  
ATOM    756 1HB  GLU A  48      24.601  10.591  14.413  1.00  0.00           H  
ATOM    757 2HB  GLU A  48      24.491  11.608  15.842  1.00  0.00           H  
ATOM    758 1HG  GLU A  48      26.163  13.129  14.930  1.00  0.00           H  
ATOM    759 2HG  GLU A  48      26.379  12.086  13.526  1.00  0.00           H  
ATOM    760  N   LYS A  49      25.178   8.361  16.310  1.00  0.00           N  
ATOM    761  CA  LYS A  49      24.492   7.434  17.188  1.00  0.00           C  
ATOM    762  C   LYS A  49      25.351   7.068  18.394  1.00  0.00           C  
ATOM    763  O   LYS A  49      24.834   6.674  19.439  1.00  0.00           O  
ATOM    764  CB  LYS A  49      24.095   6.172  16.420  1.00  0.00           C  
ATOM    765  CG  LYS A  49      23.312   5.156  17.241  1.00  0.00           C  
ATOM    766  CD  LYS A  49      21.943   5.695  17.628  1.00  0.00           C  
ATOM    767  CE  LYS A  49      21.120   4.645  18.360  1.00  0.00           C  
ATOM    768  NZ  LYS A  49      19.791   5.169  18.776  1.00  0.00           N  
ATOM    769  H   LYS A  49      25.260   8.151  15.325  1.00  0.00           H  
ATOM    770  HA  LYS A  49      23.587   7.915  17.560  1.00  0.00           H  
ATOM    771 1HB  LYS A  49      23.485   6.447  15.559  1.00  0.00           H  
ATOM    772 2HB  LYS A  49      24.990   5.679  16.043  1.00  0.00           H  
ATOM    773 1HG  LYS A  49      23.183   4.242  16.661  1.00  0.00           H  
ATOM    774 2HG  LYS A  49      23.867   4.916  18.147  1.00  0.00           H  
ATOM    775 1HD  LYS A  49      22.063   6.566  18.274  1.00  0.00           H  
ATOM    776 2HD  LYS A  49      21.406   6.003  16.731  1.00  0.00           H  
ATOM    777 1HE  LYS A  49      20.970   3.784  17.710  1.00  0.00           H  
ATOM    778 2HE  LYS A  49      21.660   4.313  19.247  1.00  0.00           H  
ATOM    779 1HZ  LYS A  49      19.278   4.444  19.257  1.00  0.00           H  
ATOM    780 2HZ  LYS A  49      19.919   5.958  19.394  1.00  0.00           H  
ATOM    781 3HZ  LYS A  49      19.274   5.462  17.960  1.00  0.00           H  
ATOM    782  N   ARG A  50      26.662   7.200  18.245  1.00  0.00           N  
ATOM    783  CA  ARG A  50      27.592   6.899  19.328  1.00  0.00           C  
ATOM    784  C   ARG A  50      27.586   5.413  19.666  1.00  0.00           C  
ATOM    785  O   ARG A  50      27.660   5.032  20.834  1.00  0.00           O  
ATOM    786  CB  ARG A  50      27.240   7.700  20.573  1.00  0.00           C  
ATOM    787  CG  ARG A  50      28.210   7.538  21.733  1.00  0.00           C  
ATOM    788  CD  ARG A  50      27.821   8.378  22.895  1.00  0.00           C  
ATOM    789  NE  ARG A  50      26.566   7.941  23.484  1.00  0.00           N  
ATOM    790  CZ  ARG A  50      25.856   8.648  24.384  1.00  0.00           C  
ATOM    791  NH1 ARG A  50      26.291   9.821  24.789  1.00  0.00           N  
ATOM    792  NH2 ARG A  50      24.723   8.163  24.861  1.00  0.00           N  
ATOM    793  H   ARG A  50      27.027   7.517  17.358  1.00  0.00           H  
ATOM    794  HA  ARG A  50      28.597   7.177  19.008  1.00  0.00           H  
ATOM    795 1HB  ARG A  50      27.198   8.759  20.324  1.00  0.00           H  
ATOM    796 2HB  ARG A  50      26.251   7.407  20.927  1.00  0.00           H  
ATOM    797 1HG  ARG A  50      28.224   6.496  22.052  1.00  0.00           H  
ATOM    798 2HG  ARG A  50      29.210   7.834  21.415  1.00  0.00           H  
ATOM    799 1HD  ARG A  50      28.595   8.320  23.660  1.00  0.00           H  
ATOM    800 2HD  ARG A  50      27.706   9.412  22.574  1.00  0.00           H  
ATOM    801  HE  ARG A  50      26.199   7.043  23.197  1.00  0.00           H  
ATOM    802 1HH1 ARG A  50      27.157  10.192  24.424  1.00  0.00           H  
ATOM    803 2HH1 ARG A  50      25.759  10.351  25.464  1.00  0.00           H  
ATOM    804 1HH2 ARG A  50      24.389   7.261  24.550  1.00  0.00           H  
ATOM    805 2HH2 ARG A  50      24.192   8.693  25.536  1.00  0.00           H  
ATOM    806  N   ALA A  51      27.497   4.586  18.633  1.00  0.00           N  
ATOM    807  CA  ALA A  51      27.615   3.138  18.771  1.00  0.00           C  
ATOM    808  C   ALA A  51      29.060   2.724  19.006  1.00  0.00           C  
ATOM    809  O   ALA A  51      29.989   3.413  18.586  1.00  0.00           O  
ATOM    810  CB  ALA A  51      27.060   2.440  17.538  1.00  0.00           C  
ATOM    811  H   ALA A  51      27.341   4.966  17.710  1.00  0.00           H  
ATOM    812  HA  ALA A  51      27.034   2.832  19.641  1.00  0.00           H  
ATOM    813 1HB  ALA A  51      27.157   1.361  17.656  1.00  0.00           H  
ATOM    814 2HB  ALA A  51      26.008   2.699  17.416  1.00  0.00           H  
ATOM    815 3HB  ALA A  51      27.616   2.760  16.658  1.00  0.00           H  
ATOM    816  N   PRO A  52      29.242   1.594  19.680  1.00  0.00           N  
ATOM    817  CA  PRO A  52      30.572   1.141  20.072  1.00  0.00           C  
ATOM    818  C   PRO A  52      31.466   0.908  18.865  1.00  0.00           C  
ATOM    819  O   PRO A  52      31.031   0.353  17.856  1.00  0.00           O  
ATOM    820  CB  PRO A  52      30.283  -0.166  20.817  1.00  0.00           C  
ATOM    821  CG  PRO A  52      28.876  -0.016  21.286  1.00  0.00           C  
ATOM    822  CD  PRO A  52      28.190   0.739  20.179  1.00  0.00           C  
ATOM    823  HA  PRO A  52      31.024   1.885  20.744  1.00  0.00           H  
ATOM    824 1HB  PRO A  52      30.418  -1.023  20.140  1.00  0.00           H  
ATOM    825 2HB  PRO A  52      30.997  -0.294  21.643  1.00  0.00           H  
ATOM    826 1HG  PRO A  52      28.428  -1.004  21.465  1.00  0.00           H  
ATOM    827 2HG  PRO A  52      28.851   0.523  22.245  1.00  0.00           H  
ATOM    828 1HD  PRO A  52      27.836   0.031  19.416  1.00  0.00           H  
ATOM    829 2HD  PRO A  52      27.350   1.316  20.593  1.00  0.00           H  
ATOM    830  N   ASP A  53      32.731   1.411  19.146  1.00  0.00           N  
ATOM    831  CA  ASP A  53      33.637   1.575  18.015  1.00  0.00           C  
ATOM    832  C   ASP A  53      33.539   0.380  17.091  1.00  0.00           C  
ATOM    833  O   ASP A  53      33.769   0.494  15.887  1.00  0.00           O  
ATOM    834  CB  ASP A  53      35.082   1.746  18.491  1.00  0.00           C  
ATOM    835  CG  ASP A  53      35.579   0.564  19.311  1.00  0.00           C  
ATOM    836  OD1 ASP A  53      34.830  -0.368  19.490  1.00  0.00           O  
ATOM    837  OD2 ASP A  53      36.703   0.603  19.751  1.00  0.00           O  
ATOM    838  H   ASP A  53      32.969   1.639  20.101  1.00  0.00           H  
ATOM    839  HA  ASP A  53      33.344   2.469  17.464  1.00  0.00           H  
ATOM    840 1HB  ASP A  53      35.736   1.873  17.629  1.00  0.00           H  
ATOM    841 2HB  ASP A  53      35.161   2.649  19.097  1.00  0.00           H  
ATOM    842  N   GLU A  54      33.195  -0.773  17.658  1.00  0.00           N  
ATOM    843  CA  GLU A  54      32.988  -1.963  16.842  1.00  0.00           C  
ATOM    844  C   GLU A  54      31.911  -1.730  15.790  1.00  0.00           C  
ATOM    845  O   GLU A  54      32.092  -2.061  14.618  1.00  0.00           O  
ATOM    846  CB  GLU A  54      32.605  -3.154  17.724  1.00  0.00           C  
ATOM    847  CG  GLU A  54      32.411  -4.460  16.966  1.00  0.00           C  
ATOM    848  CD  GLU A  54      32.068  -5.613  17.868  1.00  0.00           C  
ATOM    849  OE1 GLU A  54      32.003  -5.414  19.057  1.00  0.00           O  
ATOM    850  OE2 GLU A  54      31.871  -6.695  17.366  1.00  0.00           O  
ATOM    851  H   GLU A  54      33.079  -0.813  18.661  1.00  0.00           H  
ATOM    852  HA  GLU A  54      33.921  -2.196  16.327  1.00  0.00           H  
ATOM    853 1HB  GLU A  54      33.378  -3.314  18.475  1.00  0.00           H  
ATOM    854 2HB  GLU A  54      31.677  -2.932  18.251  1.00  0.00           H  
ATOM    855 1HG  GLU A  54      31.609  -4.331  16.240  1.00  0.00           H  
ATOM    856 2HG  GLU A  54      33.324  -4.690  16.421  1.00  0.00           H  
ATOM    857  N   LEU A  55      30.789  -1.158  16.215  1.00  0.00           N  
ATOM    858  CA  LEU A  55      29.681  -0.879  15.310  1.00  0.00           C  
ATOM    859  C   LEU A  55      30.073   0.151  14.259  1.00  0.00           C  
ATOM    860  O   LEU A  55      29.718   0.023  13.087  1.00  0.00           O  
ATOM    861  CB  LEU A  55      28.466  -0.376  16.100  1.00  0.00           C  
ATOM    862  CG  LEU A  55      27.506  -1.460  16.605  1.00  0.00           C  
ATOM    863  CD1 LEU A  55      28.261  -2.428  17.506  1.00  0.00           C  
ATOM    864  CD2 LEU A  55      26.350  -0.808  17.350  1.00  0.00           C  
ATOM    865  H   LEU A  55      30.702  -0.910  17.190  1.00  0.00           H  
ATOM    866  HA  LEU A  55      29.410  -1.803  14.800  1.00  0.00           H  
ATOM    867 1HB  LEU A  55      28.821   0.182  16.965  1.00  0.00           H  
ATOM    868 2HB  LEU A  55      27.896   0.303  15.465  1.00  0.00           H  
ATOM    869  HG  LEU A  55      27.118  -2.026  15.758  1.00  0.00           H  
ATOM    870 1HD1 LEU A  55      27.578  -3.199  17.865  1.00  0.00           H  
ATOM    871 2HD1 LEU A  55      29.069  -2.894  16.942  1.00  0.00           H  
ATOM    872 3HD1 LEU A  55      28.675  -1.887  18.355  1.00  0.00           H  
ATOM    873 1HD2 LEU A  55      25.667  -1.578  17.709  1.00  0.00           H  
ATOM    874 2HD2 LEU A  55      26.737  -0.242  18.198  1.00  0.00           H  
ATOM    875 3HD2 LEU A  55      25.818  -0.135  16.678  1.00  0.00           H  
ATOM    876  N   VAL A  56      30.807   1.173  14.684  1.00  0.00           N  
ATOM    877  CA  VAL A  56      31.250   2.227  13.779  1.00  0.00           C  
ATOM    878  C   VAL A  56      32.209   1.684  12.728  1.00  0.00           C  
ATOM    879  O   VAL A  56      32.135   2.054  11.556  1.00  0.00           O  
ATOM    880  CB  VAL A  56      31.943   3.353  14.569  1.00  0.00           C  
ATOM    881  CG1 VAL A  56      32.573   4.361  13.618  1.00  0.00           C  
ATOM    882  CG2 VAL A  56      30.941   4.033  15.489  1.00  0.00           C  
ATOM    883  H   VAL A  56      31.065   1.221  15.659  1.00  0.00           H  
ATOM    884  HA  VAL A  56      30.376   2.640  13.274  1.00  0.00           H  
ATOM    885  HB  VAL A  56      32.750   2.924  15.163  1.00  0.00           H  
ATOM    886 1HG1 VAL A  56      33.058   5.149  14.193  1.00  0.00           H  
ATOM    887 2HG1 VAL A  56      33.313   3.859  12.995  1.00  0.00           H  
ATOM    888 3HG1 VAL A  56      31.800   4.797  12.986  1.00  0.00           H  
ATOM    889 1HG2 VAL A  56      31.438   4.828  16.044  1.00  0.00           H  
ATOM    890 2HG2 VAL A  56      30.131   4.457  14.895  1.00  0.00           H  
ATOM    891 3HG2 VAL A  56      30.534   3.302  16.187  1.00  0.00           H  
ATOM    892  N   LEU A  57      33.109   0.805  13.153  1.00  0.00           N  
ATOM    893  CA  LEU A  57      34.085   0.209  12.248  1.00  0.00           C  
ATOM    894  C   LEU A  57      33.404  -0.657  11.197  1.00  0.00           C  
ATOM    895  O   LEU A  57      33.781  -0.639  10.025  1.00  0.00           O  
ATOM    896  CB  LEU A  57      35.095  -0.634  13.037  1.00  0.00           C  
ATOM    897  CG  LEU A  57      36.206  -1.289  12.208  1.00  0.00           C  
ATOM    898  CD1 LEU A  57      37.008  -0.212  11.490  1.00  0.00           C  
ATOM    899  CD2 LEU A  57      37.099  -2.118  13.120  1.00  0.00           C  
ATOM    900  H   LEU A  57      33.118   0.542  14.128  1.00  0.00           H  
ATOM    901  HA  LEU A  57      34.619   1.011  11.739  1.00  0.00           H  
ATOM    902 1HB  LEU A  57      35.569   0.002  13.783  1.00  0.00           H  
ATOM    903 2HB  LEU A  57      34.556  -1.427  13.555  1.00  0.00           H  
ATOM    904  HG  LEU A  57      35.762  -1.935  11.450  1.00  0.00           H  
ATOM    905 1HD1 LEU A  57      37.798  -0.677  10.901  1.00  0.00           H  
ATOM    906 2HD1 LEU A  57      36.349   0.353  10.831  1.00  0.00           H  
ATOM    907 3HD1 LEU A  57      37.452   0.461  12.224  1.00  0.00           H  
ATOM    908 1HD2 LEU A  57      37.888  -2.585  12.530  1.00  0.00           H  
ATOM    909 2HD2 LEU A  57      37.544  -1.473  13.877  1.00  0.00           H  
ATOM    910 3HD2 LEU A  57      36.504  -2.892  13.606  1.00  0.00           H  
ATOM    911  N   GLU A  58      32.399  -1.415  11.622  1.00  0.00           N  
ATOM    912  CA  GLU A  58      31.663  -2.290  10.717  1.00  0.00           C  
ATOM    913  C   GLU A  58      30.909  -1.486   9.666  1.00  0.00           C  
ATOM    914  O   GLU A  58      30.870  -1.861   8.494  1.00  0.00           O  
ATOM    915  CB  GLU A  58      30.684  -3.167  11.501  1.00  0.00           C  
ATOM    916  CG  GLU A  58      31.347  -4.222  12.375  1.00  0.00           C  
ATOM    917  CD  GLU A  58      32.110  -5.245  11.581  1.00  0.00           C  
ATOM    918  OE1 GLU A  58      31.647  -5.620  10.531  1.00  0.00           O  
ATOM    919  OE2 GLU A  58      33.158  -5.652  12.025  1.00  0.00           O  
ATOM    920  H   GLU A  58      32.138  -1.384  12.597  1.00  0.00           H  
ATOM    921  HA  GLU A  58      32.376  -2.935  10.203  1.00  0.00           H  
ATOM    922 1HB  GLU A  58      30.068  -2.539  12.144  1.00  0.00           H  
ATOM    923 2HB  GLU A  58      30.018  -3.679  10.807  1.00  0.00           H  
ATOM    924 1HG  GLU A  58      32.033  -3.730  13.065  1.00  0.00           H  
ATOM    925 2HG  GLU A  58      30.581  -4.724  12.965  1.00  0.00           H  
ATOM    926  N   ALA A  59      30.311  -0.379  10.091  1.00  0.00           N  
ATOM    927  CA  ALA A  59      29.557   0.480   9.186  1.00  0.00           C  
ATOM    928  C   ALA A  59      30.465   1.105   8.135  1.00  0.00           C  
ATOM    929  O   ALA A  59      30.100   1.201   6.963  1.00  0.00           O  
ATOM    930  CB  ALA A  59      28.829   1.564   9.968  1.00  0.00           C  
ATOM    931  H   ALA A  59      30.380  -0.126  11.066  1.00  0.00           H  
ATOM    932  HA  ALA A  59      28.822  -0.136   8.668  1.00  0.00           H  
ATOM    933 1HB  ALA A  59      28.271   2.197   9.278  1.00  0.00           H  
ATOM    934 2HB  ALA A  59      28.140   1.102  10.675  1.00  0.00           H  
ATOM    935 3HB  ALA A  59      29.553   2.169  10.510  1.00  0.00           H  
ATOM    936  N   THR A  60      31.649   1.529   8.560  1.00  0.00           N  
ATOM    937  CA  THR A  60      32.612   2.146   7.655  1.00  0.00           C  
ATOM    938  C   THR A  60      33.093   1.154   6.604  1.00  0.00           C  
ATOM    939  O   THR A  60      33.242   1.500   5.432  1.00  0.00           O  
ATOM    940  CB  THR A  60      33.820   2.706   8.428  1.00  0.00           C  
ATOM    941  OG1 THR A  60      33.377   3.713   9.348  1.00  0.00           O  
ATOM    942  CG2 THR A  60      34.833   3.312   7.469  1.00  0.00           C  
ATOM    943  H   THR A  60      31.889   1.422   9.535  1.00  0.00           H  
ATOM    944  HA  THR A  60      32.122   2.972   7.139  1.00  0.00           H  
ATOM    945  HB  THR A  60      34.296   1.904   8.991  1.00  0.00           H  
ATOM    946  HG1 THR A  60      33.017   3.293  10.133  1.00  0.00           H  
ATOM    947 1HG2 THR A  60      35.680   3.703   8.033  1.00  0.00           H  
ATOM    948 2HG2 THR A  60      35.181   2.546   6.776  1.00  0.00           H  
ATOM    949 3HG2 THR A  60      34.366   4.122   6.910  1.00  0.00           H  
ATOM    950  N   ARG A  61      33.335  -0.081   7.029  1.00  0.00           N  
ATOM    951  CA  ARG A  61      33.799  -1.126   6.124  1.00  0.00           C  
ATOM    952  C   ARG A  61      32.746  -1.452   5.072  1.00  0.00           C  
ATOM    953  O   ARG A  61      33.066  -1.651   3.900  1.00  0.00           O  
ATOM    954  CB  ARG A  61      34.146  -2.389   6.898  1.00  0.00           C  
ATOM    955  CG  ARG A  61      34.690  -3.529   6.052  1.00  0.00           C  
ATOM    956  CD  ARG A  61      35.029  -4.715   6.880  1.00  0.00           C  
ATOM    957  NE  ARG A  61      33.855  -5.276   7.528  1.00  0.00           N  
ATOM    958  CZ  ARG A  61      32.967  -6.093   6.929  1.00  0.00           C  
ATOM    959  NH1 ARG A  61      33.133  -6.434   5.670  1.00  0.00           N  
ATOM    960  NH2 ARG A  61      31.929  -6.552   7.607  1.00  0.00           N  
ATOM    961  H   ARG A  61      33.194  -0.302   8.004  1.00  0.00           H  
ATOM    962  HA  ARG A  61      34.697  -0.771   5.617  1.00  0.00           H  
ATOM    963 1HB  ARG A  61      34.892  -2.157   7.657  1.00  0.00           H  
ATOM    964 2HB  ARG A  61      33.258  -2.756   7.413  1.00  0.00           H  
ATOM    965 1HG  ARG A  61      33.942  -3.826   5.317  1.00  0.00           H  
ATOM    966 2HG  ARG A  61      35.594  -3.201   5.537  1.00  0.00           H  
ATOM    967 1HD  ARG A  61      35.470  -5.485   6.248  1.00  0.00           H  
ATOM    968 2HD  ARG A  61      35.741  -4.428   7.653  1.00  0.00           H  
ATOM    969  HE  ARG A  61      33.693  -5.036   8.497  1.00  0.00           H  
ATOM    970 1HH1 ARG A  61      33.926  -6.084   5.152  1.00  0.00           H  
ATOM    971 2HH1 ARG A  61      32.467  -7.047   5.221  1.00  0.00           H  
ATOM    972 1HH2 ARG A  61      31.801  -6.290   8.575  1.00  0.00           H  
ATOM    973 2HH2 ARG A  61      31.264  -7.164   7.158  1.00  0.00           H  
ATOM    974  N   GLU A  62      31.489  -1.505   5.498  1.00  0.00           N  
ATOM    975  CA  GLU A  62      30.386  -1.807   4.593  1.00  0.00           C  
ATOM    976  C   GLU A  62      30.222  -0.717   3.541  1.00  0.00           C  
ATOM    977  O   GLU A  62      29.977  -1.004   2.369  1.00  0.00           O  
ATOM    978  CB  GLU A  62      29.082  -1.973   5.377  1.00  0.00           C  
ATOM    979  CG  GLU A  62      29.025  -3.222   6.245  1.00  0.00           C  
ATOM    980  CD  GLU A  62      27.762  -3.314   7.055  1.00  0.00           C  
ATOM    981  OE1 GLU A  62      26.998  -2.379   7.037  1.00  0.00           O  
ATOM    982  OE2 GLU A  62      27.561  -4.321   7.693  1.00  0.00           O  
ATOM    983  H   GLU A  62      31.292  -1.332   6.473  1.00  0.00           H  
ATOM    984  HA  GLU A  62      30.606  -2.744   4.080  1.00  0.00           H  
ATOM    985 1HB  GLU A  62      28.935  -1.108   6.025  1.00  0.00           H  
ATOM    986 2HB  GLU A  62      28.242  -2.008   4.684  1.00  0.00           H  
ATOM    987 1HG  GLU A  62      29.097  -4.100   5.604  1.00  0.00           H  
ATOM    988 2HG  GLU A  62      29.883  -3.225   6.916  1.00  0.00           H  
ATOM    989  N   ALA A  63      30.359   0.534   3.967  1.00  0.00           N  
ATOM    990  CA  ALA A  63      30.226   1.670   3.062  1.00  0.00           C  
ATOM    991  C   ALA A  63      31.328   1.668   2.010  1.00  0.00           C  
ATOM    992  O   ALA A  63      31.081   1.954   0.838  1.00  0.00           O  
ATOM    993  CB  ALA A  63      30.244   2.975   3.844  1.00  0.00           C  
ATOM    994  H   ALA A  63      30.560   0.702   4.942  1.00  0.00           H  
ATOM    995  HA  ALA A  63      29.270   1.581   2.545  1.00  0.00           H  
ATOM    996 1HB  ALA A  63      30.144   3.814   3.155  1.00  0.00           H  
ATOM    997 2HB  ALA A  63      29.415   2.987   4.552  1.00  0.00           H  
ATOM    998 3HB  ALA A  63      31.184   3.062   4.386  1.00  0.00           H  
ATOM    999  N   ILE A  64      32.545   1.344   2.436  1.00  0.00           N  
ATOM   1000  CA  ILE A  64      33.687   1.305   1.531  1.00  0.00           C  
ATOM   1001  C   ILE A  64      33.520   0.216   0.479  1.00  0.00           C  
ATOM   1002  O   ILE A  64      33.840   0.417  -0.693  1.00  0.00           O  
ATOM   1003  CB  ILE A  64      34.996   1.073   2.308  1.00  0.00           C  
ATOM   1004  CG1 ILE A  64      35.319   2.286   3.183  1.00  0.00           C  
ATOM   1005  CG2 ILE A  64      36.140   0.784   1.349  1.00  0.00           C  
ATOM   1006  CD1 ILE A  64      36.432   2.043   4.177  1.00  0.00           C  
ATOM   1007  H   ILE A  64      32.681   1.119   3.411  1.00  0.00           H  
ATOM   1008  HA  ILE A  64      33.756   2.264   1.020  1.00  0.00           H  
ATOM   1009  HB  ILE A  64      34.874   0.223   2.980  1.00  0.00           H  
ATOM   1010 1HG1 ILE A  64      35.605   3.125   2.550  1.00  0.00           H  
ATOM   1011 2HG1 ILE A  64      34.429   2.584   3.737  1.00  0.00           H  
ATOM   1012 1HG2 ILE A  64      37.057   0.622   1.915  1.00  0.00           H  
ATOM   1013 2HG2 ILE A  64      35.911  -0.109   0.768  1.00  0.00           H  
ATOM   1014 3HG2 ILE A  64      36.273   1.631   0.676  1.00  0.00           H  
ATOM   1015 1HD1 ILE A  64      36.603   2.948   4.761  1.00  0.00           H  
ATOM   1016 2HD1 ILE A  64      36.152   1.228   4.845  1.00  0.00           H  
ATOM   1017 3HD1 ILE A  64      37.344   1.778   3.644  1.00  0.00           H  
ATOM   1018  N   GLU A  65      33.017  -0.938   0.905  1.00  0.00           N  
ATOM   1019  CA  GLU A  65      32.806  -2.062  -0.000  1.00  0.00           C  
ATOM   1020  C   GLU A  65      31.754  -1.733  -1.052  1.00  0.00           C  
ATOM   1021  O   GLU A  65      31.904  -2.080  -2.224  1.00  0.00           O  
ATOM   1022  CB  GLU A  65      32.385  -3.307   0.785  1.00  0.00           C  
ATOM   1023  CG  GLU A  65      33.483  -3.904   1.652  1.00  0.00           C  
ATOM   1024  CD  GLU A  65      33.014  -5.081   2.462  1.00  0.00           C  
ATOM   1025  OE1 GLU A  65      31.839  -5.360   2.444  1.00  0.00           O  
ATOM   1026  OE2 GLU A  65      33.831  -5.701   3.100  1.00  0.00           O  
ATOM   1027  H   GLU A  65      32.775  -1.039   1.880  1.00  0.00           H  
ATOM   1028  HA  GLU A  65      33.744  -2.274  -0.513  1.00  0.00           H  
ATOM   1029 1HB  GLU A  65      31.543  -3.061   1.433  1.00  0.00           H  
ATOM   1030 2HB  GLU A  65      32.049  -4.078   0.091  1.00  0.00           H  
ATOM   1031 1HG  GLU A  65      34.305  -4.224   1.011  1.00  0.00           H  
ATOM   1032 2HG  GLU A  65      33.861  -3.135   2.323  1.00  0.00           H  
ATOM   1033  N   ARG A  66      30.689  -1.062  -0.626  1.00  0.00           N  
ATOM   1034  CA  ARG A  66      29.610  -0.684  -1.531  1.00  0.00           C  
ATOM   1035  C   ARG A  66      30.094   0.306  -2.583  1.00  0.00           C  
ATOM   1036  O   ARG A  66      29.729   0.209  -3.755  1.00  0.00           O  
ATOM   1037  CB  ARG A  66      28.452  -0.071  -0.757  1.00  0.00           C  
ATOM   1038  CG  ARG A  66      27.752  -1.019   0.203  1.00  0.00           C  
ATOM   1039  CD  ARG A  66      27.030  -2.098  -0.519  1.00  0.00           C  
ATOM   1040  NE  ARG A  66      26.317  -2.979   0.392  1.00  0.00           N  
ATOM   1041  CZ  ARG A  66      26.829  -4.107   0.922  1.00  0.00           C  
ATOM   1042  NH1 ARG A  66      28.055  -4.477   0.623  1.00  0.00           N  
ATOM   1043  NH2 ARG A  66      26.099  -4.841   1.743  1.00  0.00           N  
ATOM   1044  H   ARG A  66      30.626  -0.808   0.349  1.00  0.00           H  
ATOM   1045  HA  ARG A  66      29.253  -1.581  -2.038  1.00  0.00           H  
ATOM   1046 1HB  ARG A  66      28.811   0.778  -0.178  1.00  0.00           H  
ATOM   1047 2HB  ARG A  66      27.704   0.302  -1.456  1.00  0.00           H  
ATOM   1048 1HG  ARG A  66      28.488  -1.481   0.861  1.00  0.00           H  
ATOM   1049 2HG  ARG A  66      27.028  -0.464   0.801  1.00  0.00           H  
ATOM   1050 1HD  ARG A  66      26.305  -1.656  -1.202  1.00  0.00           H  
ATOM   1051 2HD  ARG A  66      27.742  -2.697  -1.085  1.00  0.00           H  
ATOM   1052  HE  ARG A  66      25.371  -2.727   0.646  1.00  0.00           H  
ATOM   1053 1HH1 ARG A  66      28.613  -3.915  -0.005  1.00  0.00           H  
ATOM   1054 2HH1 ARG A  66      28.438  -5.322   1.020  1.00  0.00           H  
ATOM   1055 1HH2 ARG A  66      25.157  -4.557   1.974  1.00  0.00           H  
ATOM   1056 2HH2 ARG A  66      26.483  -5.686   2.141  1.00  0.00           H  
ATOM   1057  N   LEU A  67      30.917   1.258  -2.157  1.00  0.00           N  
ATOM   1058  CA  LEU A  67      31.453   2.268  -3.062  1.00  0.00           C  
ATOM   1059  C   LEU A  67      32.359   1.641  -4.114  1.00  0.00           C  
ATOM   1060  O   LEU A  67      32.319   2.017  -5.286  1.00  0.00           O  
ATOM   1061  CB  LEU A  67      32.233   3.327  -2.272  1.00  0.00           C  
ATOM   1062  CG  LEU A  67      31.391   4.238  -1.370  1.00  0.00           C  
ATOM   1063  CD1 LEU A  67      32.312   5.106  -0.523  1.00  0.00           C  
ATOM   1064  CD2 LEU A  67      30.470   5.092  -2.229  1.00  0.00           C  
ATOM   1065  H   LEU A  67      31.178   1.283  -1.182  1.00  0.00           H  
ATOM   1066  HA  LEU A  67      30.621   2.753  -3.571  1.00  0.00           H  
ATOM   1067 1HB  LEU A  67      32.964   2.822  -1.643  1.00  0.00           H  
ATOM   1068 2HB  LEU A  67      32.768   3.962  -2.978  1.00  0.00           H  
ATOM   1069  HG  LEU A  67      30.793   3.627  -0.693  1.00  0.00           H  
ATOM   1070 1HD1 LEU A  67      31.713   5.754   0.118  1.00  0.00           H  
ATOM   1071 2HD1 LEU A  67      32.945   4.470   0.095  1.00  0.00           H  
ATOM   1072 3HD1 LEU A  67      32.935   5.717  -1.175  1.00  0.00           H  
ATOM   1073 1HD2 LEU A  67      29.871   5.740  -1.587  1.00  0.00           H  
ATOM   1074 2HD2 LEU A  67      31.068   5.704  -2.905  1.00  0.00           H  
ATOM   1075 3HD2 LEU A  67      29.812   4.447  -2.810  1.00  0.00           H  
ATOM   1076  N   LYS A  68      33.176   0.683  -3.688  1.00  0.00           N  
ATOM   1077  CA  LYS A  68      34.094   0.002  -4.593  1.00  0.00           C  
ATOM   1078  C   LYS A  68      33.338  -0.799  -5.645  1.00  0.00           C  
ATOM   1079  O   LYS A  68      33.715  -0.814  -6.817  1.00  0.00           O  
ATOM   1080  CB  LYS A  68      35.036  -0.915  -3.811  1.00  0.00           C  
ATOM   1081  CG  LYS A  68      36.036  -1.672  -4.673  1.00  0.00           C  
ATOM   1082  CD  LYS A  68      35.540  -3.074  -4.994  1.00  0.00           C  
ATOM   1083  CE  LYS A  68      35.576  -3.970  -3.765  1.00  0.00           C  
ATOM   1084  NZ  LYS A  68      35.048  -5.331  -4.053  1.00  0.00           N  
ATOM   1085  H   LYS A  68      33.160   0.421  -2.713  1.00  0.00           H  
ATOM   1086  HA  LYS A  68      34.690   0.754  -5.111  1.00  0.00           H  
ATOM   1087 1HB  LYS A  68      35.598  -0.326  -3.085  1.00  0.00           H  
ATOM   1088 2HB  LYS A  68      34.451  -1.648  -3.254  1.00  0.00           H  
ATOM   1089 1HG  LYS A  68      36.197  -1.130  -5.606  1.00  0.00           H  
ATOM   1090 2HG  LYS A  68      36.988  -1.745  -4.148  1.00  0.00           H  
ATOM   1091 1HD  LYS A  68      34.515  -3.021  -5.365  1.00  0.00           H  
ATOM   1092 2HD  LYS A  68      36.166  -3.513  -5.771  1.00  0.00           H  
ATOM   1093 1HE  LYS A  68      36.602  -4.059  -3.411  1.00  0.00           H  
ATOM   1094 2HE  LYS A  68      34.979  -3.523  -2.971  1.00  0.00           H  
ATOM   1095 1HZ  LYS A  68      35.089  -5.893  -3.214  1.00  0.00           H  
ATOM   1096 2HZ  LYS A  68      34.089  -5.262  -4.365  1.00  0.00           H  
ATOM   1097 3HZ  LYS A  68      35.606  -5.764  -4.774  1.00  0.00           H  
ATOM   1098  N   GLU A  69      32.269  -1.464  -5.219  1.00  0.00           N  
ATOM   1099  CA  GLU A  69      31.457  -2.268  -6.124  1.00  0.00           C  
ATOM   1100  C   GLU A  69      30.778  -1.400  -7.176  1.00  0.00           C  
ATOM   1101  O   GLU A  69      30.704  -1.771  -8.347  1.00  0.00           O  
ATOM   1102  CB  GLU A  69      30.403  -3.053  -5.339  1.00  0.00           C  
ATOM   1103  CG  GLU A  69      29.551  -3.984  -6.189  1.00  0.00           C  
ATOM   1104  CD  GLU A  69      28.589  -4.804  -5.375  1.00  0.00           C  
ATOM   1105  OE1 GLU A  69      28.595  -4.672  -4.174  1.00  0.00           O  
ATOM   1106  OE2 GLU A  69      27.848  -5.562  -5.954  1.00  0.00           O  
ATOM   1107  H   GLU A  69      32.013  -1.411  -4.243  1.00  0.00           H  
ATOM   1108  HA  GLU A  69      32.109  -2.975  -6.638  1.00  0.00           H  
ATOM   1109 1HB  GLU A  69      30.893  -3.654  -4.573  1.00  0.00           H  
ATOM   1110 2HB  GLU A  69      29.735  -2.358  -4.832  1.00  0.00           H  
ATOM   1111 1HG  GLU A  69      28.987  -3.390  -6.907  1.00  0.00           H  
ATOM   1112 2HG  GLU A  69      30.207  -4.651  -6.748  1.00  0.00           H  
ATOM   1113  N   MET A  70      30.283  -0.243  -6.751  1.00  0.00           N  
ATOM   1114  CA  MET A  70      29.609   0.681  -7.655  1.00  0.00           C  
ATOM   1115  C   MET A  70      30.570   1.221  -8.707  1.00  0.00           C  
ATOM   1116  O   MET A  70      30.215   1.348  -9.879  1.00  0.00           O  
ATOM   1117  CB  MET A  70      28.982   1.829  -6.866  1.00  0.00           C  
ATOM   1118  CG  MET A  70      28.055   2.720  -7.679  1.00  0.00           C  
ATOM   1119  SD  MET A  70      26.548   1.872  -8.192  1.00  0.00           S  
ATOM   1120  CE  MET A  70      26.942   1.480  -9.894  1.00  0.00           C  
ATOM   1121  H   MET A  70      30.376   0.003  -5.776  1.00  0.00           H  
ATOM   1122  HA  MET A  70      28.819   0.141  -8.176  1.00  0.00           H  
ATOM   1123 1HB  MET A  70      28.410   1.426  -6.031  1.00  0.00           H  
ATOM   1124 2HB  MET A  70      29.771   2.457  -6.450  1.00  0.00           H  
ATOM   1125 1HG  MET A  70      27.776   3.591  -7.088  1.00  0.00           H  
ATOM   1126 2HG  MET A  70      28.575   3.067  -8.572  1.00  0.00           H  
ATOM   1127 1HE  MET A  70      26.104   0.951 -10.349  1.00  0.00           H  
ATOM   1128 2HE  MET A  70      27.134   2.402 -10.445  1.00  0.00           H  
ATOM   1129 3HE  MET A  70      27.830   0.848  -9.925  1.00  0.00           H  
ATOM   1130  N   THR A  71      31.788   1.537  -8.282  1.00  0.00           N  
ATOM   1131  CA  THR A  71      32.803   2.064  -9.186  1.00  0.00           C  
ATOM   1132  C   THR A  71      33.192   1.033 -10.238  1.00  0.00           C  
ATOM   1133  O   THR A  71      33.371   1.365 -11.410  1.00  0.00           O  
ATOM   1134  CB  THR A  71      34.057   2.511  -8.412  1.00  0.00           C  
ATOM   1135  OG1 THR A  71      33.706   3.554  -7.492  1.00  0.00           O  
ATOM   1136  CG2 THR A  71      35.121   3.023  -9.370  1.00  0.00           C  
ATOM   1137  H   THR A  71      32.017   1.409  -7.307  1.00  0.00           H  
ATOM   1138  HA  THR A  71      32.390   2.932  -9.702  1.00  0.00           H  
ATOM   1139  HB  THR A  71      34.457   1.668  -7.849  1.00  0.00           H  
ATOM   1140  HG1 THR A  71      33.309   3.168  -6.707  1.00  0.00           H  
ATOM   1141 1HG2 THR A  71      36.000   3.334  -8.805  1.00  0.00           H  
ATOM   1142 2HG2 THR A  71      35.398   2.229 -10.063  1.00  0.00           H  
ATOM   1143 3HG2 THR A  71      34.730   3.872  -9.929  1.00  0.00           H  
ATOM   1144  N   LYS A  72      33.321  -0.219  -9.813  1.00  0.00           N  
ATOM   1145  CA  LYS A  72      33.689  -1.302 -10.717  1.00  0.00           C  
ATOM   1146  C   LYS A  72      32.612  -1.531 -11.769  1.00  0.00           C  
ATOM   1147  O   LYS A  72      32.914  -1.757 -12.941  1.00  0.00           O  
ATOM   1148  CB  LYS A  72      33.942  -2.591  -9.934  1.00  0.00           C  
ATOM   1149  CG  LYS A  72      34.403  -3.765 -10.787  1.00  0.00           C  
ATOM   1150  CD  LYS A  72      34.722  -4.981  -9.929  1.00  0.00           C  
ATOM   1151  CE  LYS A  72      35.168  -6.159 -10.781  1.00  0.00           C  
ATOM   1152  NZ  LYS A  72      35.484  -7.356  -9.954  1.00  0.00           N  
ATOM   1153  H   LYS A  72      33.160  -0.427  -8.838  1.00  0.00           H  
ATOM   1154  HA  LYS A  72      34.607  -1.023 -11.235  1.00  0.00           H  
ATOM   1155 1HB  LYS A  72      34.702  -2.412  -9.173  1.00  0.00           H  
ATOM   1156 2HB  LYS A  72      33.028  -2.890  -9.420  1.00  0.00           H  
ATOM   1157 1HG  LYS A  72      33.619  -4.029 -11.498  1.00  0.00           H  
ATOM   1158 2HG  LYS A  72      35.294  -3.481 -11.345  1.00  0.00           H  
ATOM   1159 1HD  LYS A  72      35.516  -4.730  -9.224  1.00  0.00           H  
ATOM   1160 2HD  LYS A  72      33.836  -5.269  -9.363  1.00  0.00           H  
ATOM   1161 1HE  LYS A  72      34.380  -6.418 -11.486  1.00  0.00           H  
ATOM   1162 2HE  LYS A  72      36.056  -5.882 -11.349  1.00  0.00           H  
ATOM   1163 1HZ  LYS A  72      35.776  -8.114 -10.555  1.00  0.00           H  
ATOM   1164 2HZ  LYS A  72      36.228  -7.133  -9.308  1.00  0.00           H  
ATOM   1165 3HZ  LYS A  72      34.662  -7.634  -9.437  1.00  0.00           H  
ATOM   1166  N   LEU A  73      31.354  -1.471 -11.344  1.00  0.00           N  
ATOM   1167  CA  LEU A  73      30.229  -1.672 -12.248  1.00  0.00           C  
ATOM   1168  C   LEU A  73      30.164  -0.572 -13.300  1.00  0.00           C  
ATOM   1169  O   LEU A  73      29.894  -0.836 -14.472  1.00  0.00           O  
ATOM   1170  CB  LEU A  73      28.915  -1.711 -11.458  1.00  0.00           C  
ATOM   1171  CG  LEU A  73      28.717  -2.936 -10.555  1.00  0.00           C  
ATOM   1172  CD1 LEU A  73      27.467  -2.746  -9.708  1.00  0.00           C  
ATOM   1173  CD2 LEU A  73      28.612  -4.187 -11.414  1.00  0.00           C  
ATOM   1174  H   LEU A  73      31.173  -1.281 -10.369  1.00  0.00           H  
ATOM   1175  HA  LEU A  73      30.361  -2.626 -12.757  1.00  0.00           H  
ATOM   1176 1HB  LEU A  73      28.862  -0.824 -10.828  1.00  0.00           H  
ATOM   1177 2HB  LEU A  73      28.084  -1.681 -12.163  1.00  0.00           H  
ATOM   1178  HG  LEU A  73      29.567  -3.030  -9.879  1.00  0.00           H  
ATOM   1179 1HD1 LEU A  73      27.326  -3.617  -9.067  1.00  0.00           H  
ATOM   1180 2HD1 LEU A  73      27.577  -1.855  -9.090  1.00  0.00           H  
ATOM   1181 3HD1 LEU A  73      26.600  -2.632 -10.359  1.00  0.00           H  
ATOM   1182 1HD2 LEU A  73      28.472  -5.058 -10.773  1.00  0.00           H  
ATOM   1183 2HD2 LEU A  73      27.762  -4.094 -12.090  1.00  0.00           H  
ATOM   1184 3HD2 LEU A  73      29.526  -4.308 -11.996  1.00  0.00           H  
ATOM   1185  N   ALA A  74      30.413   0.662 -12.875  1.00  0.00           N  
ATOM   1186  CA  ALA A  74      30.383   1.805 -13.779  1.00  0.00           C  
ATOM   1187  C   ALA A  74      31.481   1.703 -14.831  1.00  0.00           C  
ATOM   1188  O   ALA A  74      31.261   2.009 -16.003  1.00  0.00           O  
ATOM   1189  CB  ALA A  74      30.518   3.103 -12.996  1.00  0.00           C  
ATOM   1190  H   ALA A  74      30.629   0.812 -11.900  1.00  0.00           H  
ATOM   1191  HA  ALA A  74      29.423   1.803 -14.296  1.00  0.00           H  
ATOM   1192 1HB  ALA A  74      30.494   3.947 -13.685  1.00  0.00           H  
ATOM   1193 2HB  ALA A  74      29.694   3.189 -12.288  1.00  0.00           H  
ATOM   1194 3HB  ALA A  74      31.463   3.104 -12.455  1.00  0.00           H  
ATOM   1195  N   LEU A  75      32.663   1.272 -14.406  1.00  0.00           N  
ATOM   1196  CA  LEU A  75      33.797   1.129 -15.310  1.00  0.00           C  
ATOM   1197  C   LEU A  75      33.469   0.187 -16.461  1.00  0.00           C  
ATOM   1198  O   LEU A  75      33.738   0.493 -17.623  1.00  0.00           O  
ATOM   1199  CB  LEU A  75      35.021   0.607 -14.546  1.00  0.00           C  
ATOM   1200  CG  LEU A  75      36.321   0.516 -15.355  1.00  0.00           C  
ATOM   1201  CD1 LEU A  75      37.513   0.595 -14.412  1.00  0.00           C  
ATOM   1202  CD2 LEU A  75      36.336  -0.782 -16.149  1.00  0.00           C  
ATOM   1203  H   LEU A  75      32.779   1.037 -13.431  1.00  0.00           H  
ATOM   1204  HA  LEU A  75      34.034   2.108 -15.725  1.00  0.00           H  
ATOM   1205 1HB  LEU A  75      35.205   1.261 -13.696  1.00  0.00           H  
ATOM   1206 2HB  LEU A  75      34.795  -0.390 -14.169  1.00  0.00           H  
ATOM   1207  HG  LEU A  75      36.382   1.362 -16.041  1.00  0.00           H  
ATOM   1208 1HD1 LEU A  75      38.437   0.531 -14.987  1.00  0.00           H  
ATOM   1209 2HD1 LEU A  75      37.488   1.542 -13.872  1.00  0.00           H  
ATOM   1210 3HD1 LEU A  75      37.470  -0.230 -13.702  1.00  0.00           H  
ATOM   1211 1HD2 LEU A  75      37.260  -0.846 -16.724  1.00  0.00           H  
ATOM   1212 2HD2 LEU A  75      36.276  -1.628 -15.463  1.00  0.00           H  
ATOM   1213 3HD2 LEU A  75      35.483  -0.804 -16.827  1.00  0.00           H  
ATOM   1214  N   GLU A  76      32.886  -0.961 -16.132  1.00  0.00           N  
ATOM   1215  CA  GLU A  76      32.520  -1.950 -17.138  1.00  0.00           C  
ATOM   1216  C   GLU A  76      31.575  -1.358 -18.175  1.00  0.00           C  
ATOM   1217  O   GLU A  76      31.693  -1.637 -19.368  1.00  0.00           O  
ATOM   1218  CB  GLU A  76      31.869  -3.167 -16.477  1.00  0.00           C  
ATOM   1219  CG  GLU A  76      32.826  -4.027 -15.663  1.00  0.00           C  
ATOM   1220  CD  GLU A  76      32.138  -5.167 -14.965  1.00  0.00           C  
ATOM   1221  OE1 GLU A  76      30.933  -5.229 -15.015  1.00  0.00           O  
ATOM   1222  OE2 GLU A  76      32.819  -5.978 -14.382  1.00  0.00           O  
ATOM   1223  H   GLU A  76      32.692  -1.153 -15.160  1.00  0.00           H  
ATOM   1224  HA  GLU A  76      33.426  -2.274 -17.651  1.00  0.00           H  
ATOM   1225 1HB  GLU A  76      31.069  -2.837 -15.814  1.00  0.00           H  
ATOM   1226 2HB  GLU A  76      31.420  -3.800 -17.242  1.00  0.00           H  
ATOM   1227 1HG  GLU A  76      33.590  -4.430 -16.326  1.00  0.00           H  
ATOM   1228 2HG  GLU A  76      33.321  -3.400 -14.922  1.00  0.00           H  
ATOM   1229  N   HIS A  77      30.641  -0.541 -17.704  1.00  0.00           N  
ATOM   1230  CA  HIS A  77      29.646   0.097 -18.560  1.00  0.00           C  
ATOM   1231  C   HIS A  77      30.224   1.068 -19.599  1.00  0.00           C  
ATOM   1232  O   HIS A  77      29.673   1.227 -20.688  1.00  0.00           O  
ATOM   1233  CB  HIS A  77      28.627   0.843 -17.693  1.00  0.00           C  
ATOM   1234  CG  HIS A  77      27.486   1.423 -18.470  1.00  0.00           C  
ATOM   1235  ND1 HIS A  77      26.516   0.641 -19.062  1.00  0.00           N  
ATOM   1236  CD2 HIS A  77      27.160   2.706 -18.752  1.00  0.00           C  
ATOM   1237  CE1 HIS A  77      25.642   1.420 -19.675  1.00  0.00           C  
ATOM   1238  NE2 HIS A  77      26.010   2.676 -19.502  1.00  0.00           N  
ATOM   1239  H   HIS A  77      30.611  -0.348 -16.713  1.00  0.00           H  
ATOM   1240  HA  HIS A  77      29.113  -0.665 -19.128  1.00  0.00           H  
ATOM   1241 1HB  HIS A  77      28.219   0.164 -16.944  1.00  0.00           H  
ATOM   1242 2HB  HIS A  77      29.125   1.654 -17.162  1.00  0.00           H  
ATOM   1243  HD1 HIS A  77      26.425  -0.351 -18.980  1.00  0.00           H  
ATOM   1244  HD2 HIS A  77      27.624   3.660 -18.501  1.00  0.00           H  
ATOM   1245  HE1 HIS A  77      24.793   0.991 -20.207  1.00  0.00           H  
ATOM   1246  N   GLU A  78      31.333   1.724 -19.277  1.00  0.00           N  
ATOM   1247  CA  GLU A  78      31.758   2.894 -20.054  1.00  0.00           C  
ATOM   1248  C   GLU A  78      33.074   2.650 -20.784  1.00  0.00           C  
ATOM   1249  O   GLU A  78      33.998   2.050 -20.235  1.00  0.00           O  
ATOM   1250  CB  GLU A  78      31.899   4.114 -19.141  1.00  0.00           C  
ATOM   1251  CG  GLU A  78      32.359   5.380 -19.850  1.00  0.00           C  
ATOM   1252  CD  GLU A  78      31.326   5.931 -20.793  1.00  0.00           C  
ATOM   1253  OE1 GLU A  78      30.198   6.080 -20.387  1.00  0.00           O  
ATOM   1254  OE2 GLU A  78      31.665   6.204 -21.920  1.00  0.00           O  
ATOM   1255  H   GLU A  78      31.881   1.407 -18.490  1.00  0.00           H  
ATOM   1256  HA  GLU A  78      30.996   3.106 -20.805  1.00  0.00           H  
ATOM   1257 1HB  GLU A  78      30.940   4.326 -18.667  1.00  0.00           H  
ATOM   1258 2HB  GLU A  78      32.615   3.895 -18.349  1.00  0.00           H  
ATOM   1259 1HG  GLU A  78      32.593   6.138 -19.103  1.00  0.00           H  
ATOM   1260 2HG  GLU A  78      33.271   5.162 -20.405  1.00  0.00           H  
ATOM   1261  N   ASP A  79      33.157   3.118 -22.027  1.00  0.00           N  
ATOM   1262  CA  ASP A  79      34.339   2.878 -22.854  1.00  0.00           C  
ATOM   1263  C   ASP A  79      35.174   4.138 -23.051  1.00  0.00           C  
ATOM   1264  O   ASP A  79      36.220   4.106 -23.700  1.00  0.00           O  
ATOM   1265  CB  ASP A  79      33.926   2.324 -24.220  1.00  0.00           C  
ATOM   1266  CG  ASP A  79      33.286   0.945 -24.131  1.00  0.00           C  
ATOM   1267  OD1 ASP A  79      33.801   0.117 -23.418  1.00  0.00           O  
ATOM   1268  OD2 ASP A  79      32.287   0.734 -24.776  1.00  0.00           O  
ATOM   1269  H   ASP A  79      32.386   3.650 -22.405  1.00  0.00           H  
ATOM   1270  HA  ASP A  79      34.967   2.140 -22.354  1.00  0.00           H  
ATOM   1271 1HB  ASP A  79      33.219   3.007 -24.691  1.00  0.00           H  
ATOM   1272 2HB  ASP A  79      34.802   2.261 -24.867  1.00  0.00           H  
ATOM   1273  N   ASP A  80      34.713   5.252 -22.490  1.00  0.00           N  
ATOM   1274  CA  ASP A  80      35.400   6.527 -22.676  1.00  0.00           C  
ATOM   1275  C   ASP A  80      36.639   6.626 -21.798  1.00  0.00           C  
ATOM   1276  O   ASP A  80      36.572   6.413 -20.587  1.00  0.00           O  
ATOM   1277  CB  ASP A  80      34.458   7.693 -22.367  1.00  0.00           C  
ATOM   1278  CG  ASP A  80      35.080   9.051 -22.663  1.00  0.00           C  
ATOM   1279  OD1 ASP A  80      35.047   9.464 -23.798  1.00  0.00           O  
ATOM   1280  OD2 ASP A  80      35.582   9.664 -21.751  1.00  0.00           O  
ATOM   1281  H   ASP A  80      33.875   5.209 -21.928  1.00  0.00           H  
ATOM   1282  HA  ASP A  80      35.716   6.601 -23.717  1.00  0.00           H  
ATOM   1283 1HB  ASP A  80      33.547   7.591 -22.957  1.00  0.00           H  
ATOM   1284 2HB  ASP A  80      34.172   7.662 -21.315  1.00  0.00           H  
ATOM   1285  N   ARG A  81      37.943   6.935 -22.115  1.00  0.00           N  
ATOM   1286  CA  ARG A  81      38.940   6.698 -21.075  1.00  0.00           C  
ATOM   1287  C   ARG A  81      38.899   7.792 -20.004  1.00  0.00           C  
ATOM   1288  O   ARG A  81      38.969   7.507 -18.809  1.00  0.00           O  
ATOM   1289  CB  ARG A  81      40.335   6.634 -21.680  1.00  0.00           C  
ATOM   1290  CG  ARG A  81      40.602   5.413 -22.544  1.00  0.00           C  
ATOM   1291  CD  ARG A  81      41.960   5.451 -23.144  1.00  0.00           C  
ATOM   1292  NE  ARG A  81      43.002   5.346 -22.135  1.00  0.00           N  
ATOM   1293  CZ  ARG A  81      44.308   5.590 -22.355  1.00  0.00           C  
ATOM   1294  NH1 ARG A  81      44.717   5.950 -23.552  1.00  0.00           N  
ATOM   1295  NH2 ARG A  81      45.180   5.467 -21.369  1.00  0.00           N  
ATOM   1296  H   ARG A  81      38.152   7.304 -23.032  1.00  0.00           H  
ATOM   1297  HA  ARG A  81      38.723   5.741 -20.600  1.00  0.00           H  
ATOM   1298 1HB  ARG A  81      40.505   7.517 -22.294  1.00  0.00           H  
ATOM   1299 2HB  ARG A  81      41.078   6.643 -20.882  1.00  0.00           H  
ATOM   1300 1HG  ARG A  81      40.521   4.511 -21.936  1.00  0.00           H  
ATOM   1301 2HG  ARG A  81      39.871   5.372 -23.353  1.00  0.00           H  
ATOM   1302 1HD  ARG A  81      42.075   4.619 -23.839  1.00  0.00           H  
ATOM   1303 2HD  ARG A  81      42.096   6.390 -23.678  1.00  0.00           H  
ATOM   1304  HE  ARG A  81      42.726   5.072 -21.201  1.00  0.00           H  
ATOM   1305 1HH1 ARG A  81      44.051   6.044 -24.306  1.00  0.00           H  
ATOM   1306 2HH1 ARG A  81      45.696   6.133 -23.718  1.00  0.00           H  
ATOM   1307 1HH2 ARG A  81      44.866   5.191 -20.449  1.00  0.00           H  
ATOM   1308 2HH2 ARG A  81      46.158   5.650 -21.535  1.00  0.00           H  
ATOM   1309  N   GLU A  82      38.785   9.057 -20.432  1.00  0.00           N  
ATOM   1310  CA  GLU A  82      38.784  10.167 -19.487  1.00  0.00           C  
ATOM   1311  C   GLU A  82      37.613  10.065 -18.518  1.00  0.00           C  
ATOM   1312  O   GLU A  82      37.781  10.218 -17.308  1.00  0.00           O  
ATOM   1313  CB  GLU A  82      38.727  11.502 -20.233  1.00  0.00           C  
ATOM   1314  CG  GLU A  82      39.974  11.823 -21.044  1.00  0.00           C  
ATOM   1315  CD  GLU A  82      40.001  11.125 -22.376  1.00  0.00           C  
ATOM   1316  OE1 GLU A  82      39.068  10.420 -22.674  1.00  0.00           O  
ATOM   1317  OE2 GLU A  82      40.957  11.298 -23.095  1.00  0.00           O  
ATOM   1318  H   GLU A  82      38.699   9.235 -21.422  1.00  0.00           H  
ATOM   1319  HA  GLU A  82      39.707  10.130 -18.908  1.00  0.00           H  
ATOM   1320 1HB  GLU A  82      37.875  11.502 -20.914  1.00  0.00           H  
ATOM   1321 2HB  GLU A  82      38.575  12.312 -19.519  1.00  0.00           H  
ATOM   1322 1HG  GLU A  82      40.020  12.899 -21.210  1.00  0.00           H  
ATOM   1323 2HG  GLU A  82      40.853  11.534 -20.470  1.00  0.00           H  
ATOM   1324  N   ARG A  83      36.426   9.805 -19.058  1.00  0.00           N  
ATOM   1325  CA  ARG A  83      35.225   9.682 -18.242  1.00  0.00           C  
ATOM   1326  C   ARG A  83      35.382   8.591 -17.190  1.00  0.00           C  
ATOM   1327  O   ARG A  83      35.063   8.794 -16.019  1.00  0.00           O  
ATOM   1328  CB  ARG A  83      34.016   9.373 -19.113  1.00  0.00           C  
ATOM   1329  CG  ARG A  83      32.691   9.311 -18.369  1.00  0.00           C  
ATOM   1330  CD  ARG A  83      31.566   8.977 -19.280  1.00  0.00           C  
ATOM   1331  NE  ARG A  83      31.371   9.998 -20.297  1.00  0.00           N  
ATOM   1332  CZ  ARG A  83      30.687  11.144 -20.110  1.00  0.00           C  
ATOM   1333  NH1 ARG A  83      30.141  11.400 -18.942  1.00  0.00           N  
ATOM   1334  NH2 ARG A  83      30.566  12.010 -21.101  1.00  0.00           N  
ATOM   1335  H   ARG A  83      36.355   9.690 -20.059  1.00  0.00           H  
ATOM   1336  HA  ARG A  83      35.053  10.631 -17.734  1.00  0.00           H  
ATOM   1337 1HB  ARG A  83      33.923  10.132 -19.889  1.00  0.00           H  
ATOM   1338 2HB  ARG A  83      34.161   8.413 -19.609  1.00  0.00           H  
ATOM   1339 1HG  ARG A  83      32.744   8.545 -17.595  1.00  0.00           H  
ATOM   1340 2HG  ARG A  83      32.486  10.278 -17.910  1.00  0.00           H  
ATOM   1341 1HD  ARG A  83      31.771   8.032 -19.780  1.00  0.00           H  
ATOM   1342 2HD  ARG A  83      30.646   8.891 -18.703  1.00  0.00           H  
ATOM   1343  HE  ARG A  83      31.777   9.836 -21.209  1.00  0.00           H  
ATOM   1344 1HH1 ARG A  83      30.233  10.738 -18.185  1.00  0.00           H  
ATOM   1345 2HH1 ARG A  83      29.629  12.259 -18.802  1.00  0.00           H  
ATOM   1346 1HH2 ARG A  83      30.987  11.813 -21.999  1.00  0.00           H  
ATOM   1347 2HH2 ARG A  83      30.054  12.868 -20.961  1.00  0.00           H  
ATOM   1348  N   VAL A  84      35.875   7.433 -17.615  1.00  0.00           N  
ATOM   1349  CA  VAL A  84      36.076   6.307 -16.710  1.00  0.00           C  
ATOM   1350  C   VAL A  84      37.130   6.627 -15.659  1.00  0.00           C  
ATOM   1351  O   VAL A  84      36.977   6.282 -14.487  1.00  0.00           O  
ATOM   1352  CB  VAL A  84      36.506   5.056 -17.499  1.00  0.00           C  
ATOM   1353  CG1 VAL A  84      36.899   3.936 -16.549  1.00  0.00           C  
ATOM   1354  CG2 VAL A  84      35.380   4.613 -18.420  1.00  0.00           C  
ATOM   1355  H   VAL A  84      36.117   7.330 -18.590  1.00  0.00           H  
ATOM   1356  HA  VAL A  84      35.132   6.095 -16.206  1.00  0.00           H  
ATOM   1357  HB  VAL A  84      37.388   5.298 -18.093  1.00  0.00           H  
ATOM   1358 1HG1 VAL A  84      37.201   3.060 -17.124  1.00  0.00           H  
ATOM   1359 2HG1 VAL A  84      37.730   4.263 -15.924  1.00  0.00           H  
ATOM   1360 3HG1 VAL A  84      36.049   3.679 -15.917  1.00  0.00           H  
ATOM   1361 1HG2 VAL A  84      35.691   3.728 -18.976  1.00  0.00           H  
ATOM   1362 2HG2 VAL A  84      34.496   4.376 -17.827  1.00  0.00           H  
ATOM   1363 3HG2 VAL A  84      35.143   5.415 -19.119  1.00  0.00           H  
ATOM   1364  N   THR A  85      38.201   7.288 -16.084  1.00  0.00           N  
ATOM   1365  CA  THR A  85      39.284   7.656 -15.179  1.00  0.00           C  
ATOM   1366  C   THR A  85      38.809   8.650 -14.128  1.00  0.00           C  
ATOM   1367  O   THR A  85      39.173   8.550 -12.956  1.00  0.00           O  
ATOM   1368  CB  THR A  85      40.475   8.251 -15.952  1.00  0.00           C  
ATOM   1369  OG1 THR A  85      40.986   7.277 -16.872  1.00  0.00           O  
ATOM   1370  CG2 THR A  85      41.580   8.666 -14.993  1.00  0.00           C  
ATOM   1371  H   THR A  85      38.267   7.542 -17.059  1.00  0.00           H  
ATOM   1372  HA  THR A  85      39.624   6.758 -14.663  1.00  0.00           H  
ATOM   1373  HB  THR A  85      40.144   9.124 -16.515  1.00  0.00           H  
ATOM   1374  HG1 THR A  85      40.433   7.258 -17.657  1.00  0.00           H  
ATOM   1375 1HG2 THR A  85      42.414   9.084 -15.557  1.00  0.00           H  
ATOM   1376 2HG2 THR A  85      41.198   9.415 -14.300  1.00  0.00           H  
ATOM   1377 3HG2 THR A  85      41.922   7.795 -14.434  1.00  0.00           H  
ATOM   1378  N   GLU A  86      37.994   9.610 -14.553  1.00  0.00           N  
ATOM   1379  CA  GLU A  86      37.467  10.625 -13.648  1.00  0.00           C  
ATOM   1380  C   GLU A  86      36.556  10.006 -12.597  1.00  0.00           C  
ATOM   1381  O   GLU A  86      36.600  10.381 -11.425  1.00  0.00           O  
ATOM   1382  CB  GLU A  86      36.703  11.695 -14.432  1.00  0.00           C  
ATOM   1383  CG  GLU A  86      36.157  12.830 -13.578  1.00  0.00           C  
ATOM   1384  CD  GLU A  86      37.239  13.649 -12.932  1.00  0.00           C  
ATOM   1385  OE1 GLU A  86      38.349  13.614 -13.407  1.00  0.00           O  
ATOM   1386  OE2 GLU A  86      36.956  14.312 -11.962  1.00  0.00           O  
ATOM   1387  H   GLU A  86      37.733   9.638 -15.528  1.00  0.00           H  
ATOM   1388  HA  GLU A  86      38.304  11.099 -13.135  1.00  0.00           H  
ATOM   1389 1HB  GLU A  86      37.359  12.130 -15.187  1.00  0.00           H  
ATOM   1390 2HB  GLU A  86      35.864  11.234 -14.953  1.00  0.00           H  
ATOM   1391 1HG  GLU A  86      35.549  13.482 -14.205  1.00  0.00           H  
ATOM   1392 2HG  GLU A  86      35.514  12.412 -12.805  1.00  0.00           H  
ATOM   1393  N   ILE A  87      35.730   9.056 -13.022  1.00  0.00           N  
ATOM   1394  CA  ILE A  87      34.806   8.383 -12.117  1.00  0.00           C  
ATOM   1395  C   ILE A  87      35.555   7.575 -11.066  1.00  0.00           C  
ATOM   1396  O   ILE A  87      35.178   7.562  -9.894  1.00  0.00           O  
ATOM   1397  CB  ILE A  87      33.853   7.457 -12.894  1.00  0.00           C  
ATOM   1398  CG1 ILE A  87      32.904   8.280 -13.769  1.00  0.00           C  
ATOM   1399  CG2 ILE A  87      33.067   6.576 -11.934  1.00  0.00           C  
ATOM   1400  CD1 ILE A  87      32.119   7.454 -14.763  1.00  0.00           C  
ATOM   1401  H   ILE A  87      35.743   8.793 -13.997  1.00  0.00           H  
ATOM   1402  HA  ILE A  87      34.211   9.139 -11.605  1.00  0.00           H  
ATOM   1403  HB  ILE A  87      34.430   6.822 -13.566  1.00  0.00           H  
ATOM   1404 1HG1 ILE A  87      32.197   8.815 -13.136  1.00  0.00           H  
ATOM   1405 2HG1 ILE A  87      33.475   9.026 -14.323  1.00  0.00           H  
ATOM   1406 1HG2 ILE A  87      32.398   5.928 -12.500  1.00  0.00           H  
ATOM   1407 2HG2 ILE A  87      33.758   5.966 -11.354  1.00  0.00           H  
ATOM   1408 3HG2 ILE A  87      32.482   7.203 -11.261  1.00  0.00           H  
ATOM   1409 1HD1 ILE A  87      31.470   8.108 -15.346  1.00  0.00           H  
ATOM   1410 2HD1 ILE A  87      32.808   6.937 -15.431  1.00  0.00           H  
ATOM   1411 3HD1 ILE A  87      31.512   6.724 -14.230  1.00  0.00           H  
ATOM   1412  N   ALA A  88      36.618   6.901 -11.491  1.00  0.00           N  
ATOM   1413  CA  ALA A  88      37.423   6.089 -10.586  1.00  0.00           C  
ATOM   1414  C   ALA A  88      38.109   6.951  -9.535  1.00  0.00           C  
ATOM   1415  O   ALA A  88      38.179   6.580  -8.363  1.00  0.00           O  
ATOM   1416  CB  ALA A  88      38.454   5.288 -11.368  1.00  0.00           C  
ATOM   1417  H   ALA A  88      36.875   6.952 -12.466  1.00  0.00           H  
ATOM   1418  HA  ALA A  88      36.758   5.398 -10.069  1.00  0.00           H  
ATOM   1419 1HB  ALA A  88      39.047   4.687 -10.678  1.00  0.00           H  
ATOM   1420 2HB  ALA A  88      37.946   4.633 -12.075  1.00  0.00           H  
ATOM   1421 3HB  ALA A  88      39.108   5.969 -11.910  1.00  0.00           H  
ATOM   1422  N   LEU A  89      38.615   8.103  -9.960  1.00  0.00           N  
ATOM   1423  CA  LEU A  89      39.297   9.021  -9.055  1.00  0.00           C  
ATOM   1424  C   LEU A  89      38.341   9.569  -8.004  1.00  0.00           C  
ATOM   1425  O   LEU A  89      38.696   9.692  -6.832  1.00  0.00           O  
ATOM   1426  CB  LEU A  89      39.918  10.180  -9.844  1.00  0.00           C  
ATOM   1427  CG  LEU A  89      41.103   9.812 -10.746  1.00  0.00           C  
ATOM   1428  CD1 LEU A  89      41.491  11.017 -11.593  1.00  0.00           C  
ATOM   1429  CD2 LEU A  89      42.270   9.348  -9.888  1.00  0.00           C  
ATOM   1430  H   LEU A  89      38.525   8.350 -10.935  1.00  0.00           H  
ATOM   1431  HA  LEU A  89      40.092   8.478  -8.546  1.00  0.00           H  
ATOM   1432 1HB  LEU A  89      39.148  10.624 -10.473  1.00  0.00           H  
ATOM   1433 2HB  LEU A  89      40.261  10.937  -9.138  1.00  0.00           H  
ATOM   1434  HG  LEU A  89      40.809   9.010 -11.424  1.00  0.00           H  
ATOM   1435 1HD1 LEU A  89      42.333  10.755 -12.234  1.00  0.00           H  
ATOM   1436 2HD1 LEU A  89      40.644  11.315 -12.211  1.00  0.00           H  
ATOM   1437 3HD1 LEU A  89      41.775  11.842 -10.941  1.00  0.00           H  
ATOM   1438 1HD2 LEU A  89      43.112   9.085 -10.529  1.00  0.00           H  
ATOM   1439 2HD2 LEU A  89      42.565  10.150  -9.211  1.00  0.00           H  
ATOM   1440 3HD2 LEU A  89      41.970   8.475  -9.307  1.00  0.00           H  
ATOM   1441  N   ARG A  90      37.126   9.897  -8.429  1.00  0.00           N  
ATOM   1442  CA  ARG A  90      36.116  10.433  -7.524  1.00  0.00           C  
ATOM   1443  C   ARG A  90      35.718   9.405  -6.472  1.00  0.00           C  
ATOM   1444  O   ARG A  90      35.543   9.738  -5.300  1.00  0.00           O  
ATOM   1445  CB  ARG A  90      34.880  10.867  -8.298  1.00  0.00           C  
ATOM   1446  CG  ARG A  90      33.767  11.456  -7.447  1.00  0.00           C  
ATOM   1447  CD  ARG A  90      34.191  12.716  -6.783  1.00  0.00           C  
ATOM   1448  NE  ARG A  90      33.115  13.307  -6.003  1.00  0.00           N  
ATOM   1449  CZ  ARG A  90      33.265  14.341  -5.152  1.00  0.00           C  
ATOM   1450  NH1 ARG A  90      34.450  14.886  -4.984  1.00  0.00           N  
ATOM   1451  NH2 ARG A  90      32.222  14.807  -4.488  1.00  0.00           N  
ATOM   1452  H   ARG A  90      36.896   9.772  -9.404  1.00  0.00           H  
ATOM   1453  HA  ARG A  90      36.533  11.304  -7.017  1.00  0.00           H  
ATOM   1454 1HB  ARG A  90      35.159  11.615  -9.039  1.00  0.00           H  
ATOM   1455 2HB  ARG A  90      34.468  10.012  -8.834  1.00  0.00           H  
ATOM   1456 1HG  ARG A  90      32.904  11.674  -8.076  1.00  0.00           H  
ATOM   1457 2HG  ARG A  90      33.481  10.741  -6.674  1.00  0.00           H  
ATOM   1458 1HD  ARG A  90      35.025  12.511  -6.113  1.00  0.00           H  
ATOM   1459 2HD  ARG A  90      34.501  13.438  -7.537  1.00  0.00           H  
ATOM   1460  HE  ARG A  90      32.189  12.914  -6.106  1.00  0.00           H  
ATOM   1461 1HH1 ARG A  90      35.247  14.530  -5.492  1.00  0.00           H  
ATOM   1462 2HH1 ARG A  90      34.562  15.661  -4.346  1.00  0.00           H  
ATOM   1463 1HH2 ARG A  90      31.312  14.387  -4.618  1.00  0.00           H  
ATOM   1464 2HH2 ARG A  90      32.335  15.581  -3.851  1.00  0.00           H  
ATOM   1465  N   THR A  91      35.577   8.155  -6.898  1.00  0.00           N  
ATOM   1466  CA  THR A  91      35.199   7.076  -5.993  1.00  0.00           C  
ATOM   1467  C   THR A  91      36.274   6.836  -4.941  1.00  0.00           C  
ATOM   1468  O   THR A  91      35.970   6.611  -3.769  1.00  0.00           O  
ATOM   1469  CB  THR A  91      34.933   5.771  -6.767  1.00  0.00           C  
ATOM   1470  OG1 THR A  91      36.108   5.398  -7.498  1.00  0.00           O  
ATOM   1471  CG2 THR A  91      33.774   5.953  -7.735  1.00  0.00           C  
ATOM   1472  H   THR A  91      35.736   7.947  -7.873  1.00  0.00           H  
ATOM   1473  HA  THR A  91      34.282   7.362  -5.477  1.00  0.00           H  
ATOM   1474  HB  THR A  91      34.690   4.975  -6.064  1.00  0.00           H  
ATOM   1475  HG1 THR A  91      36.729   4.968  -6.905  1.00  0.00           H  
ATOM   1476 1HG2 THR A  91      33.600   5.021  -8.273  1.00  0.00           H  
ATOM   1477 2HG2 THR A  91      32.876   6.226  -7.181  1.00  0.00           H  
ATOM   1478 3HG2 THR A  91      34.014   6.742  -8.446  1.00  0.00           H  
ATOM   1479  N   ILE A  92      37.532   6.885  -5.367  1.00  0.00           N  
ATOM   1480  CA  ILE A  92      38.656   6.674  -4.462  1.00  0.00           C  
ATOM   1481  C   ILE A  92      38.731   7.773  -3.410  1.00  0.00           C  
ATOM   1482  O   ILE A  92      38.999   7.507  -2.238  1.00  0.00           O  
ATOM   1483  CB  ILE A  92      39.984   6.616  -5.239  1.00  0.00           C  
ATOM   1484  CG1 ILE A  92      40.035   5.361  -6.115  1.00  0.00           C  
ATOM   1485  CG2 ILE A  92      41.164   6.649  -4.280  1.00  0.00           C  
ATOM   1486  CD1 ILE A  92      41.174   5.356  -7.109  1.00  0.00           C  
ATOM   1487  H   ILE A  92      37.714   7.073  -6.342  1.00  0.00           H  
ATOM   1488  HA  ILE A  92      38.514   5.723  -3.951  1.00  0.00           H  
ATOM   1489  HB  ILE A  92      40.050   7.471  -5.911  1.00  0.00           H  
ATOM   1490 1HG1 ILE A  92      40.131   4.479  -5.481  1.00  0.00           H  
ATOM   1491 2HG1 ILE A  92      39.101   5.264  -6.668  1.00  0.00           H  
ATOM   1492 1HG2 ILE A  92      42.094   6.606  -4.846  1.00  0.00           H  
ATOM   1493 2HG2 ILE A  92      41.134   7.569  -3.699  1.00  0.00           H  
ATOM   1494 3HG2 ILE A  92      41.109   5.793  -3.607  1.00  0.00           H  
ATOM   1495 1HD1 ILE A  92      41.144   4.436  -7.692  1.00  0.00           H  
ATOM   1496 2HD1 ILE A  92      41.077   6.213  -7.777  1.00  0.00           H  
ATOM   1497 3HD1 ILE A  92      42.122   5.416  -6.576  1.00  0.00           H  
ATOM   1498  N   ARG A  93      38.493   9.009  -3.836  1.00  0.00           N  
ATOM   1499  CA  ARG A  93      38.533  10.152  -2.931  1.00  0.00           C  
ATOM   1500  C   ARG A  93      37.435  10.060  -1.879  1.00  0.00           C  
ATOM   1501  O   ARG A  93      37.658  10.364  -0.707  1.00  0.00           O  
ATOM   1502  CB  ARG A  93      38.382  11.453  -3.705  1.00  0.00           C  
ATOM   1503  CG  ARG A  93      39.578  11.828  -4.566  1.00  0.00           C  
ATOM   1504  CD  ARG A  93      39.333  13.077  -5.332  1.00  0.00           C  
ATOM   1505  NE  ARG A  93      40.474  13.438  -6.158  1.00  0.00           N  
ATOM   1506  CZ  ARG A  93      40.481  14.444  -7.055  1.00  0.00           C  
ATOM   1507  NH1 ARG A  93      39.404  15.176  -7.230  1.00  0.00           N  
ATOM   1508  NH2 ARG A  93      41.572  14.694  -7.759  1.00  0.00           N  
ATOM   1509  H   ARG A  93      38.279   9.161  -4.811  1.00  0.00           H  
ATOM   1510  HA  ARG A  93      39.499  10.159  -2.425  1.00  0.00           H  
ATOM   1511 1HB  ARG A  93      37.513  11.389  -4.358  1.00  0.00           H  
ATOM   1512 2HB  ARG A  93      38.208  12.273  -3.008  1.00  0.00           H  
ATOM   1513 1HG  ARG A  93      40.450  11.980  -3.931  1.00  0.00           H  
ATOM   1514 2HG  ARG A  93      39.781  11.024  -5.276  1.00  0.00           H  
ATOM   1515 1HD  ARG A  93      38.470  12.941  -5.984  1.00  0.00           H  
ATOM   1516 2HD  ARG A  93      39.140  13.895  -4.640  1.00  0.00           H  
ATOM   1517  HE  ARG A  93      41.322  12.897  -6.052  1.00  0.00           H  
ATOM   1518 1HH1 ARG A  93      38.570  14.985  -6.692  1.00  0.00           H  
ATOM   1519 2HH1 ARG A  93      39.409  15.930  -7.902  1.00  0.00           H  
ATOM   1520 1HH2 ARG A  93      42.400  14.131  -7.624  1.00  0.00           H  
ATOM   1521 2HH2 ARG A  93      41.577  15.447  -8.430  1.00  0.00           H  
ATOM   1522  N   ALA A  94      36.249   9.639  -2.305  1.00  0.00           N  
ATOM   1523  CA  ALA A  94      35.113   9.507  -1.400  1.00  0.00           C  
ATOM   1524  C   ALA A  94      35.368   8.435  -0.348  1.00  0.00           C  
ATOM   1525  O   ALA A  94      35.033   8.609   0.824  1.00  0.00           O  
ATOM   1526  CB  ALA A  94      33.847   9.190  -2.182  1.00  0.00           C  
ATOM   1527  H   ALA A  94      36.131   9.405  -3.280  1.00  0.00           H  
ATOM   1528  HA  ALA A  94      34.980  10.457  -0.883  1.00  0.00           H  
ATOM   1529 1HB  ALA A  94      33.008   9.094  -1.493  1.00  0.00           H  
ATOM   1530 2HB  ALA A  94      33.645   9.994  -2.890  1.00  0.00           H  
ATOM   1531 3HB  ALA A  94      33.979   8.255  -2.724  1.00  0.00           H  
ATOM   1532  N   ILE A  95      35.963   7.326  -0.774  1.00  0.00           N  
ATOM   1533  CA  ILE A  95      36.265   6.223   0.131  1.00  0.00           C  
ATOM   1534  C   ILE A  95      37.286   6.637   1.183  1.00  0.00           C  
ATOM   1535  O   ILE A  95      37.164   6.280   2.355  1.00  0.00           O  
ATOM   1536  CB  ILE A  95      36.794   5.004  -0.646  1.00  0.00           C  
ATOM   1537  CG1 ILE A  95      35.688   4.408  -1.522  1.00  0.00           C  
ATOM   1538  CG2 ILE A  95      37.339   3.957   0.313  1.00  0.00           C  
ATOM   1539  CD1 ILE A  95      36.182   3.382  -2.516  1.00  0.00           C  
ATOM   1540  H   ILE A  95      36.212   7.245  -1.749  1.00  0.00           H  
ATOM   1541  HA  ILE A  95      35.347   5.934   0.642  1.00  0.00           H  
ATOM   1542  HB  ILE A  95      37.592   5.319  -1.318  1.00  0.00           H  
ATOM   1543 1HG1 ILE A  95      34.937   3.936  -0.889  1.00  0.00           H  
ATOM   1544 2HG1 ILE A  95      35.192   5.206  -2.075  1.00  0.00           H  
ATOM   1545 1HG2 ILE A  95      37.708   3.102  -0.253  1.00  0.00           H  
ATOM   1546 2HG2 ILE A  95      38.154   4.386   0.894  1.00  0.00           H  
ATOM   1547 3HG2 ILE A  95      36.546   3.632   0.986  1.00  0.00           H  
ATOM   1548 1HD1 ILE A  95      35.342   3.006  -3.100  1.00  0.00           H  
ATOM   1549 2HD1 ILE A  95      36.910   3.844  -3.184  1.00  0.00           H  
ATOM   1550 3HD1 ILE A  95      36.651   2.556  -1.983  1.00  0.00           H  
ATOM   1551  N   ARG A  96      38.293   7.392   0.757  1.00  0.00           N  
ATOM   1552  CA  ARG A  96      39.338   7.856   1.662  1.00  0.00           C  
ATOM   1553  C   ARG A  96      38.776   8.803   2.714  1.00  0.00           C  
ATOM   1554  O   ARG A  96      39.148   8.736   3.886  1.00  0.00           O  
ATOM   1555  CB  ARG A  96      40.442   8.561   0.888  1.00  0.00           C  
ATOM   1556  CG  ARG A  96      41.601   9.059   1.737  1.00  0.00           C  
ATOM   1557  CD  ARG A  96      42.589   7.982   2.004  1.00  0.00           C  
ATOM   1558  NE  ARG A  96      42.145   7.088   3.061  1.00  0.00           N  
ATOM   1559  CZ  ARG A  96      42.443   7.238   4.366  1.00  0.00           C  
ATOM   1560  NH1 ARG A  96      43.185   8.250   4.758  1.00  0.00           N  
ATOM   1561  NH2 ARG A  96      41.990   6.369   5.252  1.00  0.00           N  
ATOM   1562  H   ARG A  96      38.335   7.651  -0.218  1.00  0.00           H  
ATOM   1563  HA  ARG A  96      39.766   6.991   2.168  1.00  0.00           H  
ATOM   1564 1HB  ARG A  96      40.850   7.884   0.139  1.00  0.00           H  
ATOM   1565 2HB  ARG A  96      40.026   9.420   0.362  1.00  0.00           H  
ATOM   1566 1HG  ARG A  96      42.110   9.871   1.218  1.00  0.00           H  
ATOM   1567 2HG  ARG A  96      41.222   9.421   2.694  1.00  0.00           H  
ATOM   1568 1HD  ARG A  96      42.738   7.393   1.099  1.00  0.00           H  
ATOM   1569 2HD  ARG A  96      43.537   8.425   2.308  1.00  0.00           H  
ATOM   1570  HE  ARG A  96      41.572   6.297   2.798  1.00  0.00           H  
ATOM   1571 1HH1 ARG A  96      43.531   8.915   4.081  1.00  0.00           H  
ATOM   1572 2HH1 ARG A  96      43.408   8.363   5.736  1.00  0.00           H  
ATOM   1573 1HH2 ARG A  96      41.419   5.590   4.950  1.00  0.00           H  
ATOM   1574 2HH2 ARG A  96      42.213   6.481   6.229  1.00  0.00           H  
ATOM   1575  N   GLU A  97      37.878   9.685   2.288  1.00  0.00           N  
ATOM   1576  CA  GLU A  97      37.262  10.649   3.193  1.00  0.00           C  
ATOM   1577  C   GLU A  97      36.410   9.950   4.245  1.00  0.00           C  
ATOM   1578  O   GLU A  97      36.420  10.327   5.417  1.00  0.00           O  
ATOM   1579  CB  GLU A  97      36.405  11.645   2.409  1.00  0.00           C  
ATOM   1580  CG  GLU A  97      35.779  12.741   3.259  1.00  0.00           C  
ATOM   1581  CD  GLU A  97      35.019  13.751   2.445  1.00  0.00           C  
ATOM   1582  OE1 GLU A  97      35.380  13.967   1.313  1.00  0.00           O  
ATOM   1583  OE2 GLU A  97      34.075  14.308   2.955  1.00  0.00           O  
ATOM   1584  H   GLU A  97      37.615   9.688   1.313  1.00  0.00           H  
ATOM   1585  HA  GLU A  97      38.053  11.197   3.706  1.00  0.00           H  
ATOM   1586 1HB  GLU A  97      37.014  12.124   1.642  1.00  0.00           H  
ATOM   1587 2HB  GLU A  97      35.600  11.113   1.902  1.00  0.00           H  
ATOM   1588 1HG  GLU A  97      35.098  12.285   3.977  1.00  0.00           H  
ATOM   1589 2HG  GLU A  97      36.565  13.249   3.816  1.00  0.00           H  
ATOM   1590  N   ILE A  98      35.673   8.930   3.819  1.00  0.00           N  
ATOM   1591  CA  ILE A  98      34.813   8.176   4.724  1.00  0.00           C  
ATOM   1592  C   ILE A  98      35.632   7.439   5.776  1.00  0.00           C  
ATOM   1593  O   ILE A  98      35.258   7.393   6.948  1.00  0.00           O  
ATOM   1594  CB  ILE A  98      33.948   7.167   3.947  1.00  0.00           C  
ATOM   1595  CG1 ILE A  98      32.929   7.901   3.071  1.00  0.00           C  
ATOM   1596  CG2 ILE A  98      33.245   6.219   4.906  1.00  0.00           C  
ATOM   1597  CD1 ILE A  98      32.222   7.008   2.077  1.00  0.00           C  
ATOM   1598  H   ILE A  98      35.709   8.670   2.844  1.00  0.00           H  
ATOM   1599  HA  ILE A  98      34.152   8.875   5.235  1.00  0.00           H  
ATOM   1600  HB  ILE A  98      34.580   6.587   3.275  1.00  0.00           H  
ATOM   1601 1HG1 ILE A  98      32.176   8.370   3.704  1.00  0.00           H  
ATOM   1602 2HG1 ILE A  98      33.430   8.696   2.518  1.00  0.00           H  
ATOM   1603 1HG2 ILE A  98      32.638   5.513   4.340  1.00  0.00           H  
ATOM   1604 2HG2 ILE A  98      33.988   5.674   5.487  1.00  0.00           H  
ATOM   1605 3HG2 ILE A  98      32.605   6.790   5.579  1.00  0.00           H  
ATOM   1606 1HD1 ILE A  98      31.517   7.599   1.493  1.00  0.00           H  
ATOM   1607 2HD1 ILE A  98      32.956   6.555   1.409  1.00  0.00           H  
ATOM   1608 3HD1 ILE A  98      31.684   6.225   2.610  1.00  0.00           H  
ATOM   1609  N   THR A  99      36.752   6.863   5.351  1.00  0.00           N  
ATOM   1610  CA  THR A  99      37.626   6.127   6.255  1.00  0.00           C  
ATOM   1611  C   THR A  99      38.232   7.047   7.307  1.00  0.00           C  
ATOM   1612  O   THR A  99      38.335   6.683   8.479  1.00  0.00           O  
ATOM   1613  CB  THR A  99      38.751   5.415   5.481  1.00  0.00           C  
ATOM   1614  OG1 THR A  99      38.180   4.475   4.561  1.00  0.00           O  
ATOM   1615  CG2 THR A  99      39.677   4.683   6.439  1.00  0.00           C  
ATOM   1616  H   THR A  99      37.004   6.937   4.376  1.00  0.00           H  
ATOM   1617  HA  THR A  99      37.033   5.371   6.771  1.00  0.00           H  
ATOM   1618  HB  THR A  99      39.326   6.149   4.917  1.00  0.00           H  
ATOM   1619  HG1 THR A  99      37.610   4.938   3.943  1.00  0.00           H  
ATOM   1620 1HG2 THR A  99      40.466   4.186   5.874  1.00  0.00           H  
ATOM   1621 2HG2 THR A  99      40.122   5.397   7.132  1.00  0.00           H  
ATOM   1622 3HG2 THR A  99      39.110   3.940   6.998  1.00  0.00           H  
ATOM   1623  N   LEU A 100      38.632   8.241   6.882  1.00  0.00           N  
ATOM   1624  CA  LEU A 100      39.229   9.216   7.786  1.00  0.00           C  
ATOM   1625  C   LEU A 100      38.227   9.676   8.838  1.00  0.00           C  
ATOM   1626  O   LEU A 100      38.570   9.831  10.010  1.00  0.00           O  
ATOM   1627  CB  LEU A 100      39.743  10.426   6.996  1.00  0.00           C  
ATOM   1628  CG  LEU A 100      40.434  11.517   7.824  1.00  0.00           C  
ATOM   1629  CD1 LEU A 100      41.639  10.924   8.542  1.00  0.00           C  
ATOM   1630  CD2 LEU A 100      40.849  12.661   6.912  1.00  0.00           C  
ATOM   1631  H   LEU A 100      38.519   8.479   5.907  1.00  0.00           H  
ATOM   1632  HA  LEU A 100      40.070   8.746   8.294  1.00  0.00           H  
ATOM   1633 1HB  LEU A 100      40.455  10.077   6.250  1.00  0.00           H  
ATOM   1634 2HB  LEU A 100      38.902  10.886   6.478  1.00  0.00           H  
ATOM   1635  HG  LEU A 100      39.744  11.889   8.583  1.00  0.00           H  
ATOM   1636 1HD1 LEU A 100      42.129  11.699   9.131  1.00  0.00           H  
ATOM   1637 2HD1 LEU A 100      41.310  10.121   9.202  1.00  0.00           H  
ATOM   1638 3HD1 LEU A 100      42.340  10.528   7.808  1.00  0.00           H  
ATOM   1639 1HD2 LEU A 100      41.339  13.437   7.501  1.00  0.00           H  
ATOM   1640 2HD2 LEU A 100      41.539  12.290   6.154  1.00  0.00           H  
ATOM   1641 3HD2 LEU A 100      39.967  13.078   6.426  1.00  0.00           H  
ATOM   1642  N   ARG A 101      36.987   9.893   8.413  1.00  0.00           N  
ATOM   1643  CA  ARG A 101      35.933  10.336   9.317  1.00  0.00           C  
ATOM   1644  C   ARG A 101      35.629   9.277  10.369  1.00  0.00           C  
ATOM   1645  O   ARG A 101      35.423   9.593  11.541  1.00  0.00           O  
ATOM   1646  CB  ARG A 101      34.663  10.657   8.542  1.00  0.00           C  
ATOM   1647  CG  ARG A 101      34.736  11.910   7.685  1.00  0.00           C  
ATOM   1648  CD  ARG A 101      33.453  12.172   6.984  1.00  0.00           C  
ATOM   1649  NE  ARG A 101      33.543  13.323   6.100  1.00  0.00           N  
ATOM   1650  CZ  ARG A 101      33.385  14.602   6.491  1.00  0.00           C  
ATOM   1651  NH1 ARG A 101      33.129  14.878   7.750  1.00  0.00           N  
ATOM   1652  NH2 ARG A 101      33.486  15.580   5.608  1.00  0.00           N  
ATOM   1653  H   ARG A 101      36.769   9.747   7.438  1.00  0.00           H  
ATOM   1654  HA  ARG A 101      36.269  11.241   9.823  1.00  0.00           H  
ATOM   1655 1HB  ARG A 101      34.417   9.823   7.886  1.00  0.00           H  
ATOM   1656 2HB  ARG A 101      33.834  10.781   9.239  1.00  0.00           H  
ATOM   1657 1HG  ARG A 101      34.964  12.770   8.316  1.00  0.00           H  
ATOM   1658 2HG  ARG A 101      35.519  11.793   6.935  1.00  0.00           H  
ATOM   1659 1HD  ARG A 101      33.182  11.303   6.386  1.00  0.00           H  
ATOM   1660 2HD  ARG A 101      32.671  12.366   7.717  1.00  0.00           H  
ATOM   1661  HE  ARG A 101      33.739  13.150   5.123  1.00  0.00           H  
ATOM   1662 1HH1 ARG A 101      33.052  14.130   8.425  1.00  0.00           H  
ATOM   1663 2HH1 ARG A 101      33.010  15.837   8.043  1.00  0.00           H  
ATOM   1664 1HH2 ARG A 101      33.682  15.368   4.639  1.00  0.00           H  
ATOM   1665 2HH2 ARG A 101      33.367  16.539   5.900  1.00  0.00           H  
ATOM   1666  N   ALA A 102      35.602   8.018   9.944  1.00  0.00           N  
ATOM   1667  CA  ALA A 102      35.322   6.909  10.848  1.00  0.00           C  
ATOM   1668  C   ALA A 102      36.415   6.768  11.900  1.00  0.00           C  
ATOM   1669  O   ALA A 102      36.133   6.518  13.072  1.00  0.00           O  
ATOM   1670  CB  ALA A 102      35.170   5.613  10.066  1.00  0.00           C  
ATOM   1671  H   ALA A 102      35.780   7.824   8.969  1.00  0.00           H  
ATOM   1672  HA  ALA A 102      34.386   7.121  11.365  1.00  0.00           H  
ATOM   1673 1HB  ALA A 102      34.962   4.794  10.754  1.00  0.00           H  
ATOM   1674 2HB  ALA A 102      34.347   5.710   9.357  1.00  0.00           H  
ATOM   1675 3HB  ALA A 102      36.091   5.405   9.524  1.00  0.00           H  
ATOM   1676  N   LEU A 103      37.663   6.930  11.475  1.00  0.00           N  
ATOM   1677  CA  LEU A 103      38.802   6.821  12.379  1.00  0.00           C  
ATOM   1678  C   LEU A 103      38.777   7.922  13.431  1.00  0.00           C  
ATOM   1679  O   LEU A 103      39.272   7.742  14.544  1.00  0.00           O  
ATOM   1680  CB  LEU A 103      40.115   6.890  11.589  1.00  0.00           C  
ATOM   1681  CG  LEU A 103      41.396   6.686  12.408  1.00  0.00           C  
ATOM   1682  CD1 LEU A 103      42.490   6.127  11.509  1.00  0.00           C  
ATOM   1683  CD2 LEU A 103      41.819   8.010  13.026  1.00  0.00           C  
ATOM   1684  H   LEU A 103      37.828   7.134  10.500  1.00  0.00           H  
ATOM   1685  HA  LEU A 103      38.749   5.859  12.887  1.00  0.00           H  
ATOM   1686 1HB  LEU A 103      40.093   6.127  10.812  1.00  0.00           H  
ATOM   1687 2HB  LEU A 103      40.180   7.866  11.108  1.00  0.00           H  
ATOM   1688  HG  LEU A 103      41.210   5.959  13.198  1.00  0.00           H  
ATOM   1689 1HD1 LEU A 103      43.401   5.982  12.091  1.00  0.00           H  
ATOM   1690 2HD1 LEU A 103      42.169   5.171  11.095  1.00  0.00           H  
ATOM   1691 3HD1 LEU A 103      42.687   6.827  10.697  1.00  0.00           H  
ATOM   1692 1HD2 LEU A 103      42.729   7.865  13.609  1.00  0.00           H  
ATOM   1693 2HD2 LEU A 103      42.006   8.738  12.236  1.00  0.00           H  
ATOM   1694 3HD2 LEU A 103      41.026   8.378  13.678  1.00  0.00           H  
ATOM   1695  N   GLU A 104      38.207   9.078  13.113  1.00  0.00           N  
ATOM   1696  CA  GLU A 104      38.411  10.273  13.953  1.00  0.00           C  
ATOM   1697  C   GLU A 104      38.104  10.072  15.452  1.00  0.00           C  
ATOM   1698  O   GLU A 104      38.843  10.545  16.316  1.00  0.00           O  
ATOM   1699  CB  GLU A 104      37.551  11.420  13.418  1.00  0.00           C  
ATOM   1700  CG  GLU A 104      37.723  12.736  14.164  1.00  0.00           C  
ATOM   1701  CD  GLU A 104      36.902  13.852  13.580  1.00  0.00           C  
ATOM   1702  OE1 GLU A 104      36.229  13.621  12.605  1.00  0.00           O  
ATOM   1703  OE2 GLU A 104      36.948  14.936  14.111  1.00  0.00           O  
ATOM   1704  H   GLU A 104      37.630   9.131  12.286  1.00  0.00           H  
ATOM   1705  HA  GLU A 104      39.460  10.564  13.891  1.00  0.00           H  
ATOM   1706 1HB  GLU A 104      37.790  11.596  12.370  1.00  0.00           H  
ATOM   1707 2HB  GLU A 104      36.498  11.141  13.471  1.00  0.00           H  
ATOM   1708 1HG  GLU A 104      37.433  12.593  15.205  1.00  0.00           H  
ATOM   1709 2HG  GLU A 104      38.775  13.017  14.145  1.00  0.00           H  
ATOM   1710  N   ASP A 105      37.016   9.371  15.776  1.00  0.00           N  
ATOM   1711  CA  ASP A 105      36.621   9.174  17.182  1.00  0.00           C  
ATOM   1712  C   ASP A 105      36.743   7.717  17.637  1.00  0.00           C  
ATOM   1713  O   ASP A 105      36.061   7.288  18.567  1.00  0.00           O  
ATOM   1714  CB  ASP A 105      35.182   9.648  17.397  1.00  0.00           C  
ATOM   1715  CG  ASP A 105      35.023  11.154  17.230  1.00  0.00           C  
ATOM   1716  OD1 ASP A 105      35.836  11.879  17.752  1.00  0.00           O  
ATOM   1717  OD2 ASP A 105      34.090  11.564  16.582  1.00  0.00           O  
ATOM   1718  H   ASP A 105      36.453   8.968  15.040  1.00  0.00           H  
ATOM   1719  HA  ASP A 105      37.282   9.769  17.814  1.00  0.00           H  
ATOM   1720 1HB  ASP A 105      34.523   9.147  16.687  1.00  0.00           H  
ATOM   1721 2HB  ASP A 105      34.853   9.372  18.399  1.00  0.00           H  
ATOM   1722  N   ILE A 106      37.612   6.953  16.983  1.00  0.00           N  
ATOM   1723  CA  ILE A 106      37.887   5.576  17.400  1.00  0.00           C  
ATOM   1724  C   ILE A 106      38.956   5.498  18.493  1.00  0.00           C  
ATOM   1725  O   ILE A 106      40.129   5.781  18.249  1.00  0.00           O  
ATOM   1726  CB  ILE A 106      38.332   4.726  16.196  1.00  0.00           C  
ATOM   1727  CG1 ILE A 106      37.280   4.782  15.085  1.00  0.00           C  
ATOM   1728  CG2 ILE A 106      38.582   3.288  16.624  1.00  0.00           C  
ATOM   1729  CD1 ILE A 106      35.917   4.284  15.508  1.00  0.00           C  
ATOM   1730  H   ILE A 106      38.093   7.332  16.180  1.00  0.00           H  
ATOM   1731  HA  ILE A 106      36.971   5.148  17.805  1.00  0.00           H  
ATOM   1732  HB  ILE A 106      39.251   5.136  15.780  1.00  0.00           H  
ATOM   1733 1HG1 ILE A 106      37.175   5.809  14.736  1.00  0.00           H  
ATOM   1734 2HG1 ILE A 106      37.613   4.183  14.237  1.00  0.00           H  
ATOM   1735 1HG2 ILE A 106      38.894   2.701  15.760  1.00  0.00           H  
ATOM   1736 2HG2 ILE A 106      39.364   3.265  17.381  1.00  0.00           H  
ATOM   1737 3HG2 ILE A 106      37.665   2.866  17.036  1.00  0.00           H  
ATOM   1738 1HD1 ILE A 106      35.226   4.355  14.668  1.00  0.00           H  
ATOM   1739 2HD1 ILE A 106      35.993   3.244  15.829  1.00  0.00           H  
ATOM   1740 3HD1 ILE A 106      35.547   4.892  16.333  1.00  0.00           H  
ATOM   1741  N   PRO A 107      38.533   5.111  19.695  1.00  0.00           N  
ATOM   1742  CA  PRO A 107      39.406   5.060  20.870  1.00  0.00           C  
ATOM   1743  C   PRO A 107      40.638   4.168  20.687  1.00  0.00           C  
ATOM   1744  O   PRO A 107      41.743   4.527  21.094  1.00  0.00           O  
ATOM   1745  CB  PRO A 107      38.472   4.498  21.946  1.00  0.00           C  
ATOM   1746  CG  PRO A 107      37.114   4.943  21.520  1.00  0.00           C  
ATOM   1747  CD  PRO A 107      37.131   4.812  20.020  1.00  0.00           C  
ATOM   1748  HA  PRO A 107      39.732   6.080  21.123  1.00  0.00           H  
ATOM   1749 1HB  PRO A 107      38.567   3.403  21.993  1.00  0.00           H  
ATOM   1750 2HB  PRO A 107      38.758   4.888  22.934  1.00  0.00           H  
ATOM   1751 1HG  PRO A 107      36.343   4.315  21.991  1.00  0.00           H  
ATOM   1752 2HG  PRO A 107      36.930   5.975  21.853  1.00  0.00           H  
ATOM   1753 1HD  PRO A 107      36.859   3.784  19.738  1.00  0.00           H  
ATOM   1754 2HD  PRO A 107      36.427   5.534  19.581  1.00  0.00           H  
ATOM   1755  N   ASP A 108      40.448   3.005  20.074  1.00  0.00           N  
ATOM   1756  CA  ASP A 108      41.463   1.950  20.098  1.00  0.00           C  
ATOM   1757  C   ASP A 108      42.176   1.840  18.760  1.00  0.00           C  
ATOM   1758  O   ASP A 108      41.543   1.861  17.705  1.00  0.00           O  
ATOM   1759  CB  ASP A 108      40.832   0.602  20.454  1.00  0.00           C  
ATOM   1760  CG  ASP A 108      40.327   0.545  21.890  1.00  0.00           C  
ATOM   1761  OD1 ASP A 108      40.731   1.370  22.674  1.00  0.00           O  
ATOM   1762  OD2 ASP A 108      39.542  -0.323  22.188  1.00  0.00           O  
ATOM   1763  H   ASP A 108      39.582   2.845  19.579  1.00  0.00           H  
ATOM   1764  HA  ASP A 108      42.203   2.200  20.858  1.00  0.00           H  
ATOM   1765 1HB  ASP A 108      39.996   0.402  19.783  1.00  0.00           H  
ATOM   1766 2HB  ASP A 108      41.564  -0.193  20.310  1.00  0.00           H  
ATOM   1767  N   PRO A 109      43.478   1.731  18.993  1.00  0.00           N  
ATOM   1768  CA  PRO A 109      44.441   1.574  17.913  1.00  0.00           C  
ATOM   1769  C   PRO A 109      44.163   0.355  17.049  1.00  0.00           C  
ATOM   1770  O   PRO A 109      44.275   0.411  15.824  1.00  0.00           O  
ATOM   1771  CB  PRO A 109      45.767   1.432  18.666  1.00  0.00           C  
ATOM   1772  CG  PRO A 109      45.364   1.033  20.045  1.00  0.00           C  
ATOM   1773  CD  PRO A 109      44.036   1.709  20.257  1.00  0.00           C  
ATOM   1774  HA  PRO A 109      44.436   2.480  17.290  1.00  0.00           H  
ATOM   1775 1HB  PRO A 109      46.402   0.681  18.173  1.00  0.00           H  
ATOM   1776 2HB  PRO A 109      46.318   2.384  18.641  1.00  0.00           H  
ATOM   1777 1HG  PRO A 109      45.299  -0.063  20.119  1.00  0.00           H  
ATOM   1778 2HG  PRO A 109      46.124   1.356  20.771  1.00  0.00           H  
ATOM   1779 1HD  PRO A 109      43.421   1.104  20.940  1.00  0.00           H  
ATOM   1780 2HD  PRO A 109      44.198   2.716  20.668  1.00  0.00           H  
ATOM   1781  N   GLU A 110      43.795  -0.773  17.658  1.00  0.00           N  
ATOM   1782  CA  GLU A 110      43.588  -1.963  16.842  1.00  0.00           C  
ATOM   1783  C   GLU A 110      42.511  -1.730  15.790  1.00  0.00           C  
ATOM   1784  O   GLU A 110      42.692  -2.061  14.618  1.00  0.00           O  
ATOM   1785  CB  GLU A 110      43.205  -3.154  17.724  1.00  0.00           C  
ATOM   1786  CG  GLU A 110      44.315  -3.636  18.646  1.00  0.00           C  
ATOM   1787  CD  GLU A 110      44.439  -2.809  19.895  1.00  0.00           C  
ATOM   1788  OE1 GLU A 110      43.674  -1.888  20.053  1.00  0.00           O  
ATOM   1789  OE2 GLU A 110      45.299  -3.099  20.693  1.00  0.00           O  
ATOM   1790  H   GLU A 110      43.670  -0.773  18.660  1.00  0.00           H  
ATOM   1791  HA  GLU A 110      44.521  -2.196  16.327  1.00  0.00           H  
ATOM   1792 1HB  GLU A 110      42.348  -2.887  18.343  1.00  0.00           H  
ATOM   1793 2HB  GLU A 110      42.905  -3.991  17.094  1.00  0.00           H  
ATOM   1794 1HG  GLU A 110      44.116  -4.670  18.927  1.00  0.00           H  
ATOM   1795 2HG  GLU A 110      45.259  -3.612  18.104  1.00  0.00           H  
ATOM   1796  N   LEU A 111      41.389  -1.158  16.215  1.00  0.00           N  
ATOM   1797  CA  LEU A 111      40.281  -0.879  15.310  1.00  0.00           C  
ATOM   1798  C   LEU A 111      40.673   0.151  14.259  1.00  0.00           C  
ATOM   1799  O   LEU A 111      40.318   0.023  13.087  1.00  0.00           O  
ATOM   1800  CB  LEU A 111      39.066  -0.376  16.100  1.00  0.00           C  
ATOM   1801  CG  LEU A 111      37.810  -0.080  15.270  1.00  0.00           C  
ATOM   1802  CD1 LEU A 111      37.365  -1.347  14.552  1.00  0.00           C  
ATOM   1803  CD2 LEU A 111      36.711   0.445  16.182  1.00  0.00           C  
ATOM   1804  H   LEU A 111      41.302  -0.910  17.190  1.00  0.00           H  
ATOM   1805  HA  LEU A 111      40.010  -1.803  14.800  1.00  0.00           H  
ATOM   1806 1HB  LEU A 111      38.802  -1.124  16.845  1.00  0.00           H  
ATOM   1807 2HB  LEU A 111      39.344   0.542  16.618  1.00  0.00           H  
ATOM   1808  HG  LEU A 111      38.041   0.669  14.513  1.00  0.00           H  
ATOM   1809 1HD1 LEU A 111      36.473  -1.137  13.962  1.00  0.00           H  
ATOM   1810 2HD1 LEU A 111      38.163  -1.690  13.892  1.00  0.00           H  
ATOM   1811 3HD1 LEU A 111      37.142  -2.122  15.285  1.00  0.00           H  
ATOM   1812 1HD2 LEU A 111      35.818   0.655  15.593  1.00  0.00           H  
ATOM   1813 2HD2 LEU A 111      36.478  -0.304  16.940  1.00  0.00           H  
ATOM   1814 3HD2 LEU A 111      37.049   1.360  16.669  1.00  0.00           H  
ATOM   1815  N   ALA A 112      41.407   1.173  14.684  1.00  0.00           N  
ATOM   1816  CA  ALA A 112      41.850   2.227  13.779  1.00  0.00           C  
ATOM   1817  C   ALA A 112      42.809   1.684  12.728  1.00  0.00           C  
ATOM   1818  O   ALA A 112      42.735   2.054  11.556  1.00  0.00           O  
ATOM   1819  CB  ALA A 112      42.506   3.355  14.561  1.00  0.00           C  
ATOM   1820  H   ALA A 112      41.665   1.221  15.659  1.00  0.00           H  
ATOM   1821  HA  ALA A 112      40.974   2.619  13.261  1.00  0.00           H  
ATOM   1822 1HB  ALA A 112      42.832   4.135  13.871  1.00  0.00           H  
ATOM   1823 2HB  ALA A 112      41.790   3.773  15.268  1.00  0.00           H  
ATOM   1824 3HB  ALA A 112      43.368   2.969  15.103  1.00  0.00           H  
ATOM   1825  N   LEU A 113      43.709   0.805  13.153  1.00  0.00           N  
ATOM   1826  CA  LEU A 113      44.685   0.209  12.248  1.00  0.00           C  
ATOM   1827  C   LEU A 113      44.004  -0.657  11.197  1.00  0.00           C  
ATOM   1828  O   LEU A 113      44.381  -0.639  10.025  1.00  0.00           O  
ATOM   1829  CB  LEU A 113      45.695  -0.634  13.037  1.00  0.00           C  
ATOM   1830  CG  LEU A 113      46.806  -1.289  12.208  1.00  0.00           C  
ATOM   1831  CD1 LEU A 113      47.608  -0.212  11.490  1.00  0.00           C  
ATOM   1832  CD2 LEU A 113      47.699  -2.118  13.120  1.00  0.00           C  
ATOM   1833  H   LEU A 113      43.718   0.542  14.128  1.00  0.00           H  
ATOM   1834  HA  LEU A 113      45.219   1.011  11.739  1.00  0.00           H  
ATOM   1835 1HB  LEU A 113      46.169   0.002  13.783  1.00  0.00           H  
ATOM   1836 2HB  LEU A 113      45.156  -1.427  13.555  1.00  0.00           H  
ATOM   1837  HG  LEU A 113      46.362  -1.935  11.450  1.00  0.00           H  
ATOM   1838 1HD1 LEU A 113      48.398  -0.677  10.901  1.00  0.00           H  
ATOM   1839 2HD1 LEU A 113      46.949   0.353  10.831  1.00  0.00           H  
ATOM   1840 3HD1 LEU A 113      48.052   0.461  12.224  1.00  0.00           H  
ATOM   1841 1HD2 LEU A 113      48.488  -2.585  12.530  1.00  0.00           H  
ATOM   1842 2HD2 LEU A 113      48.144  -1.473  13.877  1.00  0.00           H  
ATOM   1843 3HD2 LEU A 113      47.104  -2.892  13.606  1.00  0.00           H  
ATOM   1844  N   GLU A 114      42.999  -1.415  11.622  1.00  0.00           N  
ATOM   1845  CA  GLU A 114      42.263  -2.290  10.717  1.00  0.00           C  
ATOM   1846  C   GLU A 114      41.509  -1.486   9.666  1.00  0.00           C  
ATOM   1847  O   GLU A 114      41.470  -1.861   8.494  1.00  0.00           O  
ATOM   1848  CB  GLU A 114      41.284  -3.167  11.501  1.00  0.00           C  
ATOM   1849  CG  GLU A 114      41.947  -4.222  12.375  1.00  0.00           C  
ATOM   1850  CD  GLU A 114      42.710  -5.245  11.581  1.00  0.00           C  
ATOM   1851  OE1 GLU A 114      42.247  -5.620  10.531  1.00  0.00           O  
ATOM   1852  OE2 GLU A 114      43.758  -5.652  12.025  1.00  0.00           O  
ATOM   1853  H   GLU A 114      42.738  -1.384  12.597  1.00  0.00           H  
ATOM   1854  HA  GLU A 114      42.976  -2.935  10.203  1.00  0.00           H  
ATOM   1855 1HB  GLU A 114      40.668  -2.539  12.144  1.00  0.00           H  
ATOM   1856 2HB  GLU A 114      40.618  -3.679  10.807  1.00  0.00           H  
ATOM   1857 1HG  GLU A 114      42.633  -3.730  13.065  1.00  0.00           H  
ATOM   1858 2HG  GLU A 114      41.181  -4.724  12.965  1.00  0.00           H  
ATOM   1859  N   LEU A 115      40.911  -0.379  10.091  1.00  0.00           N  
ATOM   1860  CA  LEU A 115      40.157   0.480   9.186  1.00  0.00           C  
ATOM   1861  C   LEU A 115      41.065   1.105   8.135  1.00  0.00           C  
ATOM   1862  O   LEU A 115      40.700   1.201   6.963  1.00  0.00           O  
ATOM   1863  CB  LEU A 115      39.443   1.584   9.975  1.00  0.00           C  
ATOM   1864  CG  LEU A 115      38.292   1.120  10.877  1.00  0.00           C  
ATOM   1865  CD1 LEU A 115      37.806   2.288  11.724  1.00  0.00           C  
ATOM   1866  CD2 LEU A 115      37.167   0.561  10.018  1.00  0.00           C  
ATOM   1867  H   LEU A 115      40.980  -0.126  11.066  1.00  0.00           H  
ATOM   1868  HA  LEU A 115      39.409  -0.127   8.677  1.00  0.00           H  
ATOM   1869 1HB  LEU A 115      40.174   2.089  10.605  1.00  0.00           H  
ATOM   1870 2HB  LEU A 115      39.039   2.310   9.270  1.00  0.00           H  
ATOM   1871  HG  LEU A 115      38.651   0.344  11.554  1.00  0.00           H  
ATOM   1872 1HD1 LEU A 115      36.988   1.958  12.364  1.00  0.00           H  
ATOM   1873 2HD1 LEU A 115      38.625   2.655  12.342  1.00  0.00           H  
ATOM   1874 3HD1 LEU A 115      37.455   3.088  11.072  1.00  0.00           H  
ATOM   1875 1HD2 LEU A 115      36.350   0.230  10.659  1.00  0.00           H  
ATOM   1876 2HD2 LEU A 115      36.807   1.337   9.341  1.00  0.00           H  
ATOM   1877 3HD2 LEU A 115      37.538  -0.283   9.437  1.00  0.00           H  
ATOM   1878  N   ALA A 116      42.249   1.529   8.560  1.00  0.00           N  
ATOM   1879  CA  ALA A 116      43.212   2.146   7.655  1.00  0.00           C  
ATOM   1880  C   ALA A 116      43.693   1.154   6.604  1.00  0.00           C  
ATOM   1881  O   ALA A 116      43.842   1.500   5.432  1.00  0.00           O  
ATOM   1882  CB  ALA A 116      44.393   2.703   8.437  1.00  0.00           C  
ATOM   1883  H   ALA A 116      42.489   1.422   9.535  1.00  0.00           H  
ATOM   1884  HA  ALA A 116      42.713   2.966   7.138  1.00  0.00           H  
ATOM   1885 1HB  ALA A 116      45.103   3.159   7.747  1.00  0.00           H  
ATOM   1886 2HB  ALA A 116      44.040   3.453   9.144  1.00  0.00           H  
ATOM   1887 3HB  ALA A 116      44.883   1.895   8.979  1.00  0.00           H  
ATOM   1888  N   ARG A 117      43.935  -0.081   7.029  1.00  0.00           N  
ATOM   1889  CA  ARG A 117      44.399  -1.126   6.124  1.00  0.00           C  
ATOM   1890  C   ARG A 117      43.346  -1.452   5.072  1.00  0.00           C  
ATOM   1891  O   ARG A 117      43.666  -1.651   3.900  1.00  0.00           O  
ATOM   1892  CB  ARG A 117      44.746  -2.389   6.898  1.00  0.00           C  
ATOM   1893  CG  ARG A 117      45.290  -3.529   6.052  1.00  0.00           C  
ATOM   1894  CD  ARG A 117      45.629  -4.715   6.880  1.00  0.00           C  
ATOM   1895  NE  ARG A 117      44.455  -5.276   7.528  1.00  0.00           N  
ATOM   1896  CZ  ARG A 117      43.567  -6.093   6.929  1.00  0.00           C  
ATOM   1897  NH1 ARG A 117      43.733  -6.434   5.670  1.00  0.00           N  
ATOM   1898  NH2 ARG A 117      42.529  -6.552   7.607  1.00  0.00           N  
ATOM   1899  H   ARG A 117      43.794  -0.302   8.004  1.00  0.00           H  
ATOM   1900  HA  ARG A 117      45.297  -0.771   5.617  1.00  0.00           H  
ATOM   1901 1HB  ARG A 117      45.492  -2.157   7.657  1.00  0.00           H  
ATOM   1902 2HB  ARG A 117      43.858  -2.756   7.413  1.00  0.00           H  
ATOM   1903 1HG  ARG A 117      44.542  -3.826   5.317  1.00  0.00           H  
ATOM   1904 2HG  ARG A 117      46.194  -3.201   5.537  1.00  0.00           H  
ATOM   1905 1HD  ARG A 117      46.070  -5.485   6.248  1.00  0.00           H  
ATOM   1906 2HD  ARG A 117      46.341  -4.428   7.653  1.00  0.00           H  
ATOM   1907  HE  ARG A 117      44.293  -5.036   8.497  1.00  0.00           H  
ATOM   1908 1HH1 ARG A 117      44.526  -6.084   5.152  1.00  0.00           H  
ATOM   1909 2HH1 ARG A 117      43.067  -7.047   5.221  1.00  0.00           H  
ATOM   1910 1HH2 ARG A 117      42.401  -6.290   8.575  1.00  0.00           H  
ATOM   1911 2HH2 ARG A 117      41.864  -7.164   7.158  1.00  0.00           H  
ATOM   1912  N   GLU A 118      42.089  -1.505   5.498  1.00  0.00           N  
ATOM   1913  CA  GLU A 118      40.986  -1.807   4.593  1.00  0.00           C  
ATOM   1914  C   GLU A 118      40.822  -0.717   3.541  1.00  0.00           C  
ATOM   1915  O   GLU A 118      40.577  -1.004   2.369  1.00  0.00           O  
ATOM   1916  CB  GLU A 118      39.682  -1.973   5.377  1.00  0.00           C  
ATOM   1917  CG  GLU A 118      38.483  -2.365   4.527  1.00  0.00           C  
ATOM   1918  CD  GLU A 118      37.242  -2.606   5.342  1.00  0.00           C  
ATOM   1919  OE1 GLU A 118      37.366  -3.009   6.473  1.00  0.00           O  
ATOM   1920  OE2 GLU A 118      36.169  -2.386   4.832  1.00  0.00           O  
ATOM   1921  H   GLU A 118      41.892  -1.332   6.473  1.00  0.00           H  
ATOM   1922  HA  GLU A 118      41.206  -2.744   4.080  1.00  0.00           H  
ATOM   1923 1HB  GLU A 118      39.814  -2.736   6.144  1.00  0.00           H  
ATOM   1924 2HB  GLU A 118      39.442  -1.038   5.884  1.00  0.00           H  
ATOM   1925 1HG  GLU A 118      38.283  -1.570   3.809  1.00  0.00           H  
ATOM   1926 2HG  GLU A 118      38.726  -3.269   3.970  1.00  0.00           H  
ATOM   1927  N   SER A 119      40.959   0.534   3.967  1.00  0.00           N  
ATOM   1928  CA  SER A 119      40.826   1.670   3.062  1.00  0.00           C  
ATOM   1929  C   SER A 119      41.928   1.668   2.010  1.00  0.00           C  
ATOM   1930  O   SER A 119      41.681   1.954   0.838  1.00  0.00           O  
ATOM   1931  CB  SER A 119      40.864   2.968   3.844  1.00  0.00           C  
ATOM   1932  OG  SER A 119      40.734   4.072   2.992  1.00  0.00           O  
ATOM   1933  H   SER A 119      41.160   0.702   4.942  1.00  0.00           H  
ATOM   1934  HA  SER A 119      39.865   1.595   2.551  1.00  0.00           H  
ATOM   1935 1HB  SER A 119      40.058   2.975   4.578  1.00  0.00           H  
ATOM   1936 2HB  SER A 119      41.804   3.036   4.391  1.00  0.00           H  
ATOM   1937  HG  SER A 119      40.767   4.848   3.557  1.00  0.00           H  
ATOM   1938  N   LEU A 120      43.145   1.344   2.436  1.00  0.00           N  
ATOM   1939  CA  LEU A 120      44.287   1.305   1.531  1.00  0.00           C  
ATOM   1940  C   LEU A 120      44.120   0.216   0.479  1.00  0.00           C  
ATOM   1941  O   LEU A 120      44.440   0.417  -0.693  1.00  0.00           O  
ATOM   1942  CB  LEU A 120      45.581   1.068   2.320  1.00  0.00           C  
ATOM   1943  CG  LEU A 120      46.031   2.224   3.223  1.00  0.00           C  
ATOM   1944  CD1 LEU A 120      47.215   1.777   4.069  1.00  0.00           C  
ATOM   1945  CD2 LEU A 120      46.395   3.426   2.364  1.00  0.00           C  
ATOM   1946  H   LEU A 120      43.281   1.119   3.411  1.00  0.00           H  
ATOM   1947  HA  LEU A 120      44.358   2.266   1.022  1.00  0.00           H  
ATOM   1948 1HB  LEU A 120      45.447   0.189   2.950  1.00  0.00           H  
ATOM   1949 2HB  LEU A 120      46.386   0.865   1.615  1.00  0.00           H  
ATOM   1950  HG  LEU A 120      45.220   2.494   3.900  1.00  0.00           H  
ATOM   1951 1HD1 LEU A 120      47.535   2.598   4.710  1.00  0.00           H  
ATOM   1952 2HD1 LEU A 120      46.921   0.929   4.687  1.00  0.00           H  
ATOM   1953 3HD1 LEU A 120      48.038   1.484   3.418  1.00  0.00           H  
ATOM   1954 1HD2 LEU A 120      46.714   4.248   3.006  1.00  0.00           H  
ATOM   1955 2HD2 LEU A 120      47.206   3.158   1.688  1.00  0.00           H  
ATOM   1956 3HD2 LEU A 120      45.526   3.735   1.784  1.00  0.00           H  
ATOM   1957  N   GLU A 121      43.617  -0.938   0.905  1.00  0.00           N  
ATOM   1958  CA  GLU A 121      43.406  -2.062  -0.000  1.00  0.00           C  
ATOM   1959  C   GLU A 121      42.354  -1.733  -1.052  1.00  0.00           C  
ATOM   1960  O   GLU A 121      42.504  -2.080  -2.224  1.00  0.00           O  
ATOM   1961  CB  GLU A 121      42.985  -3.307   0.785  1.00  0.00           C  
ATOM   1962  CG  GLU A 121      44.083  -3.904   1.652  1.00  0.00           C  
ATOM   1963  CD  GLU A 121      43.614  -5.081   2.462  1.00  0.00           C  
ATOM   1964  OE1 GLU A 121      42.439  -5.360   2.444  1.00  0.00           O  
ATOM   1965  OE2 GLU A 121      44.431  -5.701   3.100  1.00  0.00           O  
ATOM   1966  H   GLU A 121      43.375  -1.039   1.880  1.00  0.00           H  
ATOM   1967  HA  GLU A 121      44.344  -2.274  -0.513  1.00  0.00           H  
ATOM   1968 1HB  GLU A 121      42.143  -3.061   1.433  1.00  0.00           H  
ATOM   1969 2HB  GLU A 121      42.649  -4.078   0.091  1.00  0.00           H  
ATOM   1970 1HG  GLU A 121      44.905  -4.224   1.011  1.00  0.00           H  
ATOM   1971 2HG  GLU A 121      44.461  -3.135   2.323  1.00  0.00           H  
ATOM   1972  N   ARG A 122      41.289  -1.062  -0.626  1.00  0.00           N  
ATOM   1973  CA  ARG A 122      40.210  -0.684  -1.531  1.00  0.00           C  
ATOM   1974  C   ARG A 122      40.694   0.306  -2.583  1.00  0.00           C  
ATOM   1975  O   ARG A 122      40.329   0.209  -3.755  1.00  0.00           O  
ATOM   1976  CB  ARG A 122      39.052  -0.071  -0.757  1.00  0.00           C  
ATOM   1977  CG  ARG A 122      38.266  -1.051   0.100  1.00  0.00           C  
ATOM   1978  CD  ARG A 122      37.138  -0.385   0.800  1.00  0.00           C  
ATOM   1979  NE  ARG A 122      36.433  -1.300   1.684  1.00  0.00           N  
ATOM   1980  CZ  ARG A 122      35.458  -2.143   1.292  1.00  0.00           C  
ATOM   1981  NH1 ARG A 122      35.084  -2.176   0.032  1.00  0.00           N  
ATOM   1982  NH2 ARG A 122      34.877  -2.937   2.175  1.00  0.00           N  
ATOM   1983  H   ARG A 122      41.226  -0.808   0.349  1.00  0.00           H  
ATOM   1984  HA  ARG A 122      39.853  -1.581  -2.038  1.00  0.00           H  
ATOM   1985 1HB  ARG A 122      39.428   0.712  -0.101  1.00  0.00           H  
ATOM   1986 2HB  ARG A 122      38.354   0.393  -1.454  1.00  0.00           H  
ATOM   1987 1HG  ARG A 122      37.859  -1.841  -0.532  1.00  0.00           H  
ATOM   1988 2HG  ARG A 122      38.925  -1.489   0.850  1.00  0.00           H  
ATOM   1989 1HD  ARG A 122      37.519   0.442   1.399  1.00  0.00           H  
ATOM   1990 2HD  ARG A 122      36.428  -0.005   0.067  1.00  0.00           H  
ATOM   1991  HE  ARG A 122      36.693  -1.303   2.661  1.00  0.00           H  
ATOM   1992 1HH1 ARG A 122      35.528  -1.569  -0.642  1.00  0.00           H  
ATOM   1993 2HH1 ARG A 122      34.353  -2.808  -0.261  1.00  0.00           H  
ATOM   1994 1HH2 ARG A 122      35.164  -2.911   3.144  1.00  0.00           H  
ATOM   1995 2HH2 ARG A 122      34.146  -3.568   1.881  1.00  0.00           H  
ATOM   1996  N   VAL A 123      41.517   1.258  -2.157  1.00  0.00           N  
ATOM   1997  CA  VAL A 123      42.053   2.268  -3.062  1.00  0.00           C  
ATOM   1998  C   VAL A 123      42.959   1.641  -4.114  1.00  0.00           C  
ATOM   1999  O   VAL A 123      42.919   2.017  -5.286  1.00  0.00           O  
ATOM   2000  CB  VAL A 123      42.845   3.327  -2.272  1.00  0.00           C  
ATOM   2001  CG1 VAL A 123      43.563   4.273  -3.222  1.00  0.00           C  
ATOM   2002  CG2 VAL A 123      41.908   4.094  -1.352  1.00  0.00           C  
ATOM   2003  H   VAL A 123      41.778   1.283  -1.182  1.00  0.00           H  
ATOM   2004  HA  VAL A 123      41.219   2.758  -3.566  1.00  0.00           H  
ATOM   2005  HB  VAL A 123      43.610   2.826  -1.678  1.00  0.00           H  
ATOM   2006 1HG1 VAL A 123      44.118   5.015  -2.647  1.00  0.00           H  
ATOM   2007 2HG1 VAL A 123      44.254   3.707  -3.846  1.00  0.00           H  
ATOM   2008 3HG1 VAL A 123      42.832   4.778  -3.854  1.00  0.00           H  
ATOM   2009 1HG2 VAL A 123      42.475   4.840  -0.796  1.00  0.00           H  
ATOM   2010 2HG2 VAL A 123      41.140   4.590  -1.946  1.00  0.00           H  
ATOM   2011 3HG2 VAL A 123      41.437   3.402  -0.653  1.00  0.00           H  
ATOM   2012  N   LYS A 124      43.776   0.683  -3.688  1.00  0.00           N  
ATOM   2013  CA  LYS A 124      44.694   0.002  -4.593  1.00  0.00           C  
ATOM   2014  C   LYS A 124      43.938  -0.799  -5.645  1.00  0.00           C  
ATOM   2015  O   LYS A 124      44.315  -0.814  -6.817  1.00  0.00           O  
ATOM   2016  CB  LYS A 124      45.636  -0.915  -3.811  1.00  0.00           C  
ATOM   2017  CG  LYS A 124      46.636  -1.672  -4.673  1.00  0.00           C  
ATOM   2018  CD  LYS A 124      46.140  -3.074  -4.994  1.00  0.00           C  
ATOM   2019  CE  LYS A 124      46.176  -3.970  -3.765  1.00  0.00           C  
ATOM   2020  NZ  LYS A 124      45.648  -5.331  -4.053  1.00  0.00           N  
ATOM   2021  H   LYS A 124      43.760   0.421  -2.713  1.00  0.00           H  
ATOM   2022  HA  LYS A 124      45.290   0.754  -5.111  1.00  0.00           H  
ATOM   2023 1HB  LYS A 124      46.198  -0.326  -3.085  1.00  0.00           H  
ATOM   2024 2HB  LYS A 124      45.051  -1.648  -3.254  1.00  0.00           H  
ATOM   2025 1HG  LYS A 124      46.797  -1.130  -5.606  1.00  0.00           H  
ATOM   2026 2HG  LYS A 124      47.588  -1.745  -4.148  1.00  0.00           H  
ATOM   2027 1HD  LYS A 124      45.115  -3.021  -5.365  1.00  0.00           H  
ATOM   2028 2HD  LYS A 124      46.766  -3.513  -5.771  1.00  0.00           H  
ATOM   2029 1HE  LYS A 124      47.202  -4.059  -3.411  1.00  0.00           H  
ATOM   2030 2HE  LYS A 124      45.579  -3.523  -2.971  1.00  0.00           H  
ATOM   2031 1HZ  LYS A 124      45.689  -5.893  -3.214  1.00  0.00           H  
ATOM   2032 2HZ  LYS A 124      44.689  -5.262  -4.365  1.00  0.00           H  
ATOM   2033 3HZ  LYS A 124      46.206  -5.764  -4.774  1.00  0.00           H  
ATOM   2034  N   GLU A 125      42.869  -1.464  -5.219  1.00  0.00           N  
ATOM   2035  CA  GLU A 125      42.057  -2.268  -6.124  1.00  0.00           C  
ATOM   2036  C   GLU A 125      41.378  -1.400  -7.176  1.00  0.00           C  
ATOM   2037  O   GLU A 125      41.304  -1.771  -8.347  1.00  0.00           O  
ATOM   2038  CB  GLU A 125      41.003  -3.053  -5.339  1.00  0.00           C  
ATOM   2039  CG  GLU A 125      41.569  -4.164  -4.466  1.00  0.00           C  
ATOM   2040  CD  GLU A 125      42.235  -5.252  -5.261  1.00  0.00           C  
ATOM   2041  OE1 GLU A 125      41.739  -5.583  -6.311  1.00  0.00           O  
ATOM   2042  OE2 GLU A 125      43.242  -5.752  -4.818  1.00  0.00           O  
ATOM   2043  H   GLU A 125      42.613  -1.411  -4.243  1.00  0.00           H  
ATOM   2044  HA  GLU A 125      42.709  -2.975  -6.638  1.00  0.00           H  
ATOM   2045 1HB  GLU A 125      40.447  -2.372  -4.696  1.00  0.00           H  
ATOM   2046 2HB  GLU A 125      40.293  -3.502  -6.033  1.00  0.00           H  
ATOM   2047 1HG  GLU A 125      42.296  -3.736  -3.777  1.00  0.00           H  
ATOM   2048 2HG  GLU A 125      40.761  -4.594  -3.876  1.00  0.00           H  
ATOM   2049  N   LEU A 126      40.883  -0.243  -6.751  1.00  0.00           N  
ATOM   2050  CA  LEU A 126      40.209   0.681  -7.655  1.00  0.00           C  
ATOM   2051  C   LEU A 126      41.170   1.221  -8.707  1.00  0.00           C  
ATOM   2052  O   LEU A 126      40.815   1.348  -9.879  1.00  0.00           O  
ATOM   2053  CB  LEU A 126      39.599   1.845  -6.865  1.00  0.00           C  
ATOM   2054  CG  LEU A 126      38.412   1.487  -5.962  1.00  0.00           C  
ATOM   2055  CD1 LEU A 126      38.034   2.694  -5.115  1.00  0.00           C  
ATOM   2056  CD2 LEU A 126      37.240   1.033  -6.820  1.00  0.00           C  
ATOM   2057  H   LEU A 126      40.976   0.003  -5.776  1.00  0.00           H  
ATOM   2058  HA  LEU A 126      39.409   0.145  -8.164  1.00  0.00           H  
ATOM   2059 1HB  LEU A 126      40.373   2.282  -6.236  1.00  0.00           H  
ATOM   2060 2HB  LEU A 126      39.261   2.605  -7.570  1.00  0.00           H  
ATOM   2061  HG  LEU A 126      38.699   0.681  -5.285  1.00  0.00           H  
ATOM   2062 1HD1 LEU A 126      37.191   2.439  -4.473  1.00  0.00           H  
ATOM   2063 2HD1 LEU A 126      38.884   2.985  -4.497  1.00  0.00           H  
ATOM   2064 3HD1 LEU A 126      37.757   3.523  -5.765  1.00  0.00           H  
ATOM   2065 1HD2 LEU A 126      36.396   0.777  -6.178  1.00  0.00           H  
ATOM   2066 2HD2 LEU A 126      36.951   1.838  -7.496  1.00  0.00           H  
ATOM   2067 3HD2 LEU A 126      37.532   0.158  -7.401  1.00  0.00           H  
ATOM   2068  N   ALA A 127      42.388   1.537  -8.282  1.00  0.00           N  
ATOM   2069  CA  ALA A 127      43.403   2.064  -9.186  1.00  0.00           C  
ATOM   2070  C   ALA A 127      43.792   1.033 -10.238  1.00  0.00           C  
ATOM   2071  O   ALA A 127      43.971   1.365 -11.410  1.00  0.00           O  
ATOM   2072  CB  ALA A 127      44.629   2.510  -8.403  1.00  0.00           C  
ATOM   2073  H   ALA A 127      42.617   1.409  -7.307  1.00  0.00           H  
ATOM   2074  HA  ALA A 127      42.981   2.926  -9.703  1.00  0.00           H  
ATOM   2075 1HB  ALA A 127      45.378   2.901  -9.092  1.00  0.00           H  
ATOM   2076 2HB  ALA A 127      44.346   3.289  -7.695  1.00  0.00           H  
ATOM   2077 3HB  ALA A 127      45.043   1.661  -7.862  1.00  0.00           H  
ATOM   2078  N   LYS A 128      43.921  -0.219  -9.813  1.00  0.00           N  
ATOM   2079  CA  LYS A 128      44.289  -1.302 -10.717  1.00  0.00           C  
ATOM   2080  C   LYS A 128      43.212  -1.531 -11.769  1.00  0.00           C  
ATOM   2081  O   LYS A 128      43.514  -1.757 -12.941  1.00  0.00           O  
ATOM   2082  CB  LYS A 128      44.542  -2.591  -9.934  1.00  0.00           C  
ATOM   2083  CG  LYS A 128      45.003  -3.765 -10.787  1.00  0.00           C  
ATOM   2084  CD  LYS A 128      45.322  -4.981  -9.929  1.00  0.00           C  
ATOM   2085  CE  LYS A 128      45.768  -6.159 -10.781  1.00  0.00           C  
ATOM   2086  NZ  LYS A 128      46.084  -7.356  -9.954  1.00  0.00           N  
ATOM   2087  H   LYS A 128      43.760  -0.427  -8.838  1.00  0.00           H  
ATOM   2088  HA  LYS A 128      45.207  -1.023 -11.235  1.00  0.00           H  
ATOM   2089 1HB  LYS A 128      45.302  -2.412  -9.173  1.00  0.00           H  
ATOM   2090 2HB  LYS A 128      43.628  -2.890  -9.420  1.00  0.00           H  
ATOM   2091 1HG  LYS A 128      44.219  -4.029 -11.498  1.00  0.00           H  
ATOM   2092 2HG  LYS A 128      45.894  -3.481 -11.345  1.00  0.00           H  
ATOM   2093 1HD  LYS A 128      46.116  -4.730  -9.224  1.00  0.00           H  
ATOM   2094 2HD  LYS A 128      44.436  -5.269  -9.363  1.00  0.00           H  
ATOM   2095 1HE  LYS A 128      44.980  -6.418 -11.486  1.00  0.00           H  
ATOM   2096 2HE  LYS A 128      46.656  -5.882 -11.349  1.00  0.00           H  
ATOM   2097 1HZ  LYS A 128      46.376  -8.114 -10.555  1.00  0.00           H  
ATOM   2098 2HZ  LYS A 128      46.828  -7.133  -9.308  1.00  0.00           H  
ATOM   2099 3HZ  LYS A 128      45.262  -7.634  -9.437  1.00  0.00           H  
ATOM   2100  N   LEU A 129      41.954  -1.471 -11.344  1.00  0.00           N  
ATOM   2101  CA  LEU A 129      40.829  -1.672 -12.248  1.00  0.00           C  
ATOM   2102  C   LEU A 129      40.764  -0.572 -13.300  1.00  0.00           C  
ATOM   2103  O   LEU A 129      40.494  -0.836 -14.472  1.00  0.00           O  
ATOM   2104  CB  LEU A 129      39.515  -1.711 -11.458  1.00  0.00           C  
ATOM   2105  CG  LEU A 129      39.317  -2.936 -10.555  1.00  0.00           C  
ATOM   2106  CD1 LEU A 129      38.067  -2.746  -9.708  1.00  0.00           C  
ATOM   2107  CD2 LEU A 129      39.212  -4.187 -11.414  1.00  0.00           C  
ATOM   2108  H   LEU A 129      41.773  -1.281 -10.369  1.00  0.00           H  
ATOM   2109  HA  LEU A 129      40.961  -2.626 -12.757  1.00  0.00           H  
ATOM   2110 1HB  LEU A 129      39.462  -0.824 -10.828  1.00  0.00           H  
ATOM   2111 2HB  LEU A 129      38.684  -1.681 -12.163  1.00  0.00           H  
ATOM   2112  HG  LEU A 129      40.167  -3.030  -9.879  1.00  0.00           H  
ATOM   2113 1HD1 LEU A 129      37.926  -3.617  -9.067  1.00  0.00           H  
ATOM   2114 2HD1 LEU A 129      38.177  -1.855  -9.090  1.00  0.00           H  
ATOM   2115 3HD1 LEU A 129      37.200  -2.632 -10.359  1.00  0.00           H  
ATOM   2116 1HD2 LEU A 129      39.072  -5.058 -10.773  1.00  0.00           H  
ATOM   2117 2HD2 LEU A 129      38.362  -4.094 -12.090  1.00  0.00           H  
ATOM   2118 3HD2 LEU A 129      40.126  -4.308 -11.996  1.00  0.00           H  
ATOM   2119  N   ALA A 130      41.013   0.662 -12.875  1.00  0.00           N  
ATOM   2120  CA  ALA A 130      40.983   1.805 -13.779  1.00  0.00           C  
ATOM   2121  C   ALA A 130      42.081   1.703 -14.831  1.00  0.00           C  
ATOM   2122  O   ALA A 130      41.861   2.009 -16.003  1.00  0.00           O  
ATOM   2123  CB  ALA A 130      41.118   3.103 -12.996  1.00  0.00           C  
ATOM   2124  H   ALA A 130      41.229   0.812 -11.900  1.00  0.00           H  
ATOM   2125  HA  ALA A 130      40.023   1.803 -14.296  1.00  0.00           H  
ATOM   2126 1HB  ALA A 130      41.094   3.947 -13.685  1.00  0.00           H  
ATOM   2127 2HB  ALA A 130      40.294   3.189 -12.288  1.00  0.00           H  
ATOM   2128 3HB  ALA A 130      42.063   3.104 -12.455  1.00  0.00           H  
ATOM   2129  N   LEU A 131      43.263   1.272 -14.406  1.00  0.00           N  
ATOM   2130  CA  LEU A 131      44.397   1.129 -15.310  1.00  0.00           C  
ATOM   2131  C   LEU A 131      44.069   0.187 -16.461  1.00  0.00           C  
ATOM   2132  O   LEU A 131      44.338   0.493 -17.623  1.00  0.00           O  
ATOM   2133  CB  LEU A 131      45.621   0.607 -14.546  1.00  0.00           C  
ATOM   2134  CG  LEU A 131      46.921   0.516 -15.355  1.00  0.00           C  
ATOM   2135  CD1 LEU A 131      48.113   0.595 -14.412  1.00  0.00           C  
ATOM   2136  CD2 LEU A 131      46.936  -0.782 -16.149  1.00  0.00           C  
ATOM   2137  H   LEU A 131      43.379   1.037 -13.431  1.00  0.00           H  
ATOM   2138  HA  LEU A 131      44.634   2.108 -15.725  1.00  0.00           H  
ATOM   2139 1HB  LEU A 131      45.805   1.261 -13.696  1.00  0.00           H  
ATOM   2140 2HB  LEU A 131      45.395  -0.390 -14.169  1.00  0.00           H  
ATOM   2141  HG  LEU A 131      46.982   1.362 -16.041  1.00  0.00           H  
ATOM   2142 1HD1 LEU A 131      49.037   0.531 -14.987  1.00  0.00           H  
ATOM   2143 2HD1 LEU A 131      48.088   1.542 -13.872  1.00  0.00           H  
ATOM   2144 3HD1 LEU A 131      48.070  -0.230 -13.702  1.00  0.00           H  
ATOM   2145 1HD2 LEU A 131      47.860  -0.846 -16.724  1.00  0.00           H  
ATOM   2146 2HD2 LEU A 131      46.876  -1.628 -15.463  1.00  0.00           H  
ATOM   2147 3HD2 LEU A 131      46.083  -0.804 -16.827  1.00  0.00           H  
ATOM   2148  N   GLU A 132      43.486  -0.961 -16.132  1.00  0.00           N  
ATOM   2149  CA  GLU A 132      43.120  -1.950 -17.138  1.00  0.00           C  
ATOM   2150  C   GLU A 132      42.175  -1.358 -18.175  1.00  0.00           C  
ATOM   2151  O   GLU A 132      42.311  -1.615 -19.371  1.00  0.00           O  
ATOM   2152  CB  GLU A 132      42.469  -3.167 -16.477  1.00  0.00           C  
ATOM   2153  CG  GLU A 132      43.426  -4.028 -15.664  1.00  0.00           C  
ATOM   2154  CD  GLU A 132      42.738  -5.167 -14.965  1.00  0.00           C  
ATOM   2155  OE1 GLU A 132      41.533  -5.227 -15.012  1.00  0.00           O  
ATOM   2156  OE2 GLU A 132      43.419  -5.978 -14.382  1.00  0.00           O  
ATOM   2157  H   GLU A 132      43.292  -1.153 -15.160  1.00  0.00           H  
ATOM   2158  HA  GLU A 132      44.026  -2.274 -17.651  1.00  0.00           H  
ATOM   2159 1HB  GLU A 132      41.670  -2.837 -15.813  1.00  0.00           H  
ATOM   2160 2HB  GLU A 132      42.019  -3.799 -17.242  1.00  0.00           H  
ATOM   2161 1HG  GLU A 132      44.189  -4.432 -16.329  1.00  0.00           H  
ATOM   2162 2HG  GLU A 132      43.923  -3.401 -14.925  1.00  0.00           H  
ATOM   2163  N   ALA A 133      41.224  -0.564 -17.673  1.00  0.00           N  
ATOM   2164  CA  ALA A 133      40.214   0.127 -18.469  1.00  0.00           C  
ATOM   2165  C   ALA A 133      40.818   1.117 -19.458  1.00  0.00           C  
ATOM   2166  O   ALA A 133      40.184   1.486 -20.447  1.00  0.00           O  
ATOM   2167  CB  ALA A 133      39.232   0.843 -17.553  1.00  0.00           C  
ATOM   2168  H   ALA A 133      41.182  -0.417 -16.675  1.00  0.00           H  
ATOM   2169  HA  ALA A 133      39.674  -0.619 -19.052  1.00  0.00           H  
ATOM   2170 1HB  ALA A 133      38.474   1.345 -18.154  1.00  0.00           H  
ATOM   2171 2HB  ALA A 133      38.752   0.117 -16.896  1.00  0.00           H  
ATOM   2172 3HB  ALA A 133      39.765   1.578 -16.953  1.00  0.00           H  
ATOM   2173  N   GLY A 134      42.044   1.548 -19.194  1.00  0.00           N  
ATOM   2174  CA  GLY A 134      42.622   2.675 -19.916  1.00  0.00           C  
ATOM   2175  C   GLY A 134      42.350   3.978 -19.178  1.00  0.00           C  
ATOM   2176  O   GLY A 134      41.766   4.908 -19.735  1.00  0.00           O  
ATOM   2177  H   GLY A 134      42.585   1.084 -18.478  1.00  0.00           H  
ATOM   2178 1HA  GLY A 134      43.696   2.525 -20.025  1.00  0.00           H  
ATOM   2179 2HA  GLY A 134      42.200   2.719 -20.919  1.00  0.00           H  
ATOM   2180  N   GLY A 135      42.781   4.029 -17.923  1.00  0.00           N  
ATOM   2181  CA  GLY A 135      42.619   5.212 -17.087  1.00  0.00           C  
ATOM   2182  C   GLY A 135      43.976   5.815 -16.751  1.00  0.00           C  
ATOM   2183  O   GLY A 135      44.929   5.095 -16.452  1.00  0.00           O  
ATOM   2184  H   GLY A 135      43.239   3.221 -17.527  1.00  0.00           H  
ATOM   2185 1HA  GLY A 135      42.002   5.944 -17.608  1.00  0.00           H  
ATOM   2186 2HA  GLY A 135      42.093   4.942 -16.172  1.00  0.00           H  
ATOM   2187  N   ASP A 136      44.066   7.139 -16.800  1.00  0.00           N  
ATOM   2188  CA  ASP A 136      45.360   7.806 -16.732  1.00  0.00           C  
ATOM   2189  C   ASP A 136      46.029   7.585 -15.379  1.00  0.00           C  
ATOM   2190  O   ASP A 136      45.478   7.941 -14.338  1.00  0.00           O  
ATOM   2191  CB  ASP A 136      45.202   9.306 -16.991  1.00  0.00           C  
ATOM   2192  CG  ASP A 136      46.535  10.041 -17.053  1.00  0.00           C  
ATOM   2193  OD1 ASP A 136      47.206  10.098 -16.050  1.00  0.00           O  
ATOM   2194  OD2 ASP A 136      46.868  10.537 -18.102  1.00  0.00           O  
ATOM   2195  H   ASP A 136      43.222   7.687 -16.886  1.00  0.00           H  
ATOM   2196  HA  ASP A 136      46.007   7.386 -17.503  1.00  0.00           H  
ATOM   2197 1HB  ASP A 136      44.675   9.460 -17.933  1.00  0.00           H  
ATOM   2198 2HB  ASP A 136      44.596   9.750 -16.201  1.00  0.00           H  
ATOM   2199  N   VAL A 137      47.145   6.991 -15.912  1.00  0.00           N  
ATOM   2200  CA  VAL A 137      48.003   6.182 -15.052  1.00  0.00           C  
ATOM   2201  C   VAL A 137      48.781   7.050 -14.084  1.00  0.00           C  
ATOM   2202  O   VAL A 137      48.978   6.682 -12.926  1.00  0.00           O  
ATOM   2203  CB  VAL A 137      48.990   5.357 -15.899  1.00  0.00           C  
ATOM   2204  CG1 VAL A 137      50.044   6.261 -16.520  1.00  0.00           C  
ATOM   2205  CG2 VAL A 137      49.638   4.283 -15.039  1.00  0.00           C  
ATOM   2206  H   VAL A 137      47.353   7.124 -16.891  1.00  0.00           H  
ATOM   2207  HA  VAL A 137      47.374   5.498 -14.481  1.00  0.00           H  
ATOM   2208  HB  VAL A 137      48.446   4.888 -16.719  1.00  0.00           H  
ATOM   2209 1HG1 VAL A 137      50.733   5.661 -17.115  1.00  0.00           H  
ATOM   2210 2HG1 VAL A 137      49.560   6.999 -17.159  1.00  0.00           H  
ATOM   2211 3HG1 VAL A 137      50.597   6.770 -15.730  1.00  0.00           H  
ATOM   2212 1HG2 VAL A 137      50.334   3.703 -15.645  1.00  0.00           H  
ATOM   2213 2HG2 VAL A 137      50.177   4.752 -14.216  1.00  0.00           H  
ATOM   2214 3HG2 VAL A 137      48.868   3.623 -14.639  1.00  0.00           H  
ATOM   2215  N   GLU A 138      49.229   8.211 -14.553  1.00  0.00           N  
ATOM   2216  CA  GLU A 138      49.845   9.174 -13.648  1.00  0.00           C  
ATOM   2217  C   GLU A 138      48.853   9.654 -12.597  1.00  0.00           C  
ATOM   2218  O   GLU A 138      49.199   9.803 -11.425  1.00  0.00           O  
ATOM   2219  CB  GLU A 138      50.391  10.370 -14.432  1.00  0.00           C  
ATOM   2220  CG  GLU A 138      51.117  11.401 -13.580  1.00  0.00           C  
ATOM   2221  CD  GLU A 138      51.709  12.519 -14.393  1.00  0.00           C  
ATOM   2222  OE1 GLU A 138      51.581  12.487 -15.594  1.00  0.00           O  
ATOM   2223  OE2 GLU A 138      52.291  13.405 -13.813  1.00  0.00           O  
ATOM   2224  H   GLU A 138      49.136   8.412 -15.538  1.00  0.00           H  
ATOM   2225  HA  GLU A 138      50.674   8.685 -13.135  1.00  0.00           H  
ATOM   2226 1HB  GLU A 138      51.084  10.018 -15.196  1.00  0.00           H  
ATOM   2227 2HB  GLU A 138      49.571  10.875 -14.942  1.00  0.00           H  
ATOM   2228 1HG  GLU A 138      50.416  11.822 -12.861  1.00  0.00           H  
ATOM   2229 2HG  GLU A 138      51.911  10.903 -13.024  1.00  0.00           H  
ATOM   2230  N   ARG A 139      47.618   9.895 -13.022  1.00  0.00           N  
ATOM   2231  CA  ARG A 139      46.572  10.358 -12.117  1.00  0.00           C  
ATOM   2232  C   ARG A 139      46.247   9.305 -11.066  1.00  0.00           C  
ATOM   2233  O   ARG A 139      46.047   9.625  -9.894  1.00  0.00           O  
ATOM   2234  CB  ARG A 139      45.308  10.704 -12.891  1.00  0.00           C  
ATOM   2235  CG  ARG A 139      44.168  11.247 -12.044  1.00  0.00           C  
ATOM   2236  CD  ARG A 139      42.982  11.584 -12.872  1.00  0.00           C  
ATOM   2237  NE  ARG A 139      42.422  10.410 -13.521  1.00  0.00           N  
ATOM   2238  CZ  ARG A 139      41.606   9.521 -12.922  1.00  0.00           C  
ATOM   2239  NH1 ARG A 139      41.264   9.686 -11.663  1.00  0.00           N  
ATOM   2240  NH2 ARG A 139      41.148   8.482 -13.599  1.00  0.00           N  
ATOM   2241  H   ARG A 139      47.397   9.754 -13.997  1.00  0.00           H  
ATOM   2242  HA  ARG A 139      46.926  11.256 -11.610  1.00  0.00           H  
ATOM   2243 1HB  ARG A 139      45.540  11.450 -13.650  1.00  0.00           H  
ATOM   2244 2HB  ARG A 139      44.943   9.816 -13.406  1.00  0.00           H  
ATOM   2245 1HG  ARG A 139      43.872  10.498 -11.309  1.00  0.00           H  
ATOM   2246 2HG  ARG A 139      44.496  12.151 -11.530  1.00  0.00           H  
ATOM   2247 1HD  ARG A 139      42.211  12.025 -12.240  1.00  0.00           H  
ATOM   2248 2HD  ARG A 139      43.268  12.296 -13.645  1.00  0.00           H  
ATOM   2249  HE  ARG A 139      42.662  10.248 -14.490  1.00  0.00           H  
ATOM   2250 1HH1 ARG A 139      41.614  10.480 -11.145  1.00  0.00           H  
ATOM   2251 2HH1 ARG A 139      40.653   9.020 -11.214  1.00  0.00           H  
ATOM   2252 1HH2 ARG A 139      41.410   8.355 -14.567  1.00  0.00           H  
ATOM   2253 2HH2 ARG A 139      40.537   7.817 -13.151  1.00  0.00           H  
ATOM   2254  N   LEU A 140      46.195   8.048 -11.491  1.00  0.00           N  
ATOM   2255  CA  LEU A 140      45.894   6.945 -10.586  1.00  0.00           C  
ATOM   2256  C   LEU A 140      46.984   6.782  -9.535  1.00  0.00           C  
ATOM   2257  O   LEU A 140      46.698   6.537  -8.363  1.00  0.00           O  
ATOM   2258  CB  LEU A 140      45.737   5.639 -11.375  1.00  0.00           C  
ATOM   2259  CG  LEU A 140      44.499   5.552 -12.277  1.00  0.00           C  
ATOM   2260  CD1 LEU A 140      44.575   4.288 -13.124  1.00  0.00           C  
ATOM   2261  CD2 LEU A 140      43.243   5.560 -11.418  1.00  0.00           C  
ATOM   2262  H   LEU A 140      46.368   7.851 -12.466  1.00  0.00           H  
ATOM   2263  HA  LEU A 140      44.956   7.162 -10.077  1.00  0.00           H  
ATOM   2264 1HB  LEU A 140      46.615   5.506 -12.005  1.00  0.00           H  
ATOM   2265 2HB  LEU A 140      45.692   4.810 -10.670  1.00  0.00           H  
ATOM   2266  HG  LEU A 140      44.481   6.406 -12.954  1.00  0.00           H  
ATOM   2267 1HD1 LEU A 140      43.696   4.226 -13.765  1.00  0.00           H  
ATOM   2268 2HD1 LEU A 140      45.472   4.318 -13.742  1.00  0.00           H  
ATOM   2269 3HD1 LEU A 140      44.611   3.416 -12.472  1.00  0.00           H  
ATOM   2270 1HD2 LEU A 140      42.363   5.498 -12.059  1.00  0.00           H  
ATOM   2271 2HD2 LEU A 140      43.260   4.705 -10.742  1.00  0.00           H  
ATOM   2272 3HD2 LEU A 140      43.206   6.481 -10.837  1.00  0.00           H  
ATOM   2273  N   VAL A 141      48.235   6.919  -9.960  1.00  0.00           N  
ATOM   2274  CA  VAL A 141      49.371   6.788  -9.055  1.00  0.00           C  
ATOM   2275  C   VAL A 141      49.368   7.890  -8.004  1.00  0.00           C  
ATOM   2276  O   VAL A 141      49.653   7.644  -6.832  1.00  0.00           O  
ATOM   2277  CB  VAL A 141      50.692   6.840  -9.845  1.00  0.00           C  
ATOM   2278  CG1 VAL A 141      51.879   6.895  -8.894  1.00  0.00           C  
ATOM   2279  CG2 VAL A 141      50.793   5.633 -10.765  1.00  0.00           C  
ATOM   2280  H   VAL A 141      48.404   7.119 -10.935  1.00  0.00           H  
ATOM   2281  HA  VAL A 141      49.302   5.824  -8.550  1.00  0.00           H  
ATOM   2282  HB  VAL A 141      50.714   7.753 -10.439  1.00  0.00           H  
ATOM   2283 1HG1 VAL A 141      52.805   6.931  -9.469  1.00  0.00           H  
ATOM   2284 2HG1 VAL A 141      51.805   7.785  -8.271  1.00  0.00           H  
ATOM   2285 3HG1 VAL A 141      51.880   6.007  -8.262  1.00  0.00           H  
ATOM   2286 1HG2 VAL A 141      51.730   5.676 -11.320  1.00  0.00           H  
ATOM   2287 2HG2 VAL A 141      50.766   4.719 -10.171  1.00  0.00           H  
ATOM   2288 3HG2 VAL A 141      49.957   5.637 -11.463  1.00  0.00           H  
ATOM   2289  N   GLU A 142      49.044   9.106  -8.429  1.00  0.00           N  
ATOM   2290  CA  GLU A 142      49.003  10.248  -7.524  1.00  0.00           C  
ATOM   2291  C   GLU A 142      47.914  10.080  -6.472  1.00  0.00           C  
ATOM   2292  O   GLU A 142      48.115  10.400  -5.300  1.00  0.00           O  
ATOM   2293  CB  GLU A 142      48.772  11.542  -8.308  1.00  0.00           C  
ATOM   2294  CG  GLU A 142      48.765  12.802  -7.455  1.00  0.00           C  
ATOM   2295  CD  GLU A 142      50.094  13.078  -6.808  1.00  0.00           C  
ATOM   2296  OE1 GLU A 142      51.081  12.570  -7.282  1.00  0.00           O  
ATOM   2297  OE2 GLU A 142      50.122  13.798  -5.838  1.00  0.00           O  
ATOM   2298  H   GLU A 142      48.820   9.243  -9.404  1.00  0.00           H  
ATOM   2299  HA  GLU A 142      49.963  10.317  -7.010  1.00  0.00           H  
ATOM   2300 1HB  GLU A 142      49.551  11.653  -9.063  1.00  0.00           H  
ATOM   2301 2HB  GLU A 142      47.817  11.485  -8.830  1.00  0.00           H  
ATOM   2302 1HG  GLU A 142      48.496  13.651  -8.082  1.00  0.00           H  
ATOM   2303 2HG  GLU A 142      48.004  12.700  -6.682  1.00  0.00           H  
ATOM   2304  N   GLU A 143      46.761   9.576  -6.898  1.00  0.00           N  
ATOM   2305  CA  GLU A 143      45.637   9.364  -5.993  1.00  0.00           C  
ATOM   2306  C   GLU A 143      45.967   8.313  -4.941  1.00  0.00           C  
ATOM   2307  O   GLU A 143      45.621   8.463  -3.769  1.00  0.00           O  
ATOM   2308  CB  GLU A 143      44.393   8.941  -6.777  1.00  0.00           C  
ATOM   2309  CG  GLU A 143      43.794  10.038  -7.645  1.00  0.00           C  
ATOM   2310  CD  GLU A 143      42.618   9.567  -8.455  1.00  0.00           C  
ATOM   2311  OE1 GLU A 143      42.341   8.392  -8.437  1.00  0.00           O  
ATOM   2312  OE2 GLU A 143      41.996  10.384  -9.094  1.00  0.00           O  
ATOM   2313  H   GLU A 143      46.660   9.334  -7.873  1.00  0.00           H  
ATOM   2314  HA  GLU A 143      45.424  10.302  -5.480  1.00  0.00           H  
ATOM   2315 1HB  GLU A 143      44.640   8.100  -7.425  1.00  0.00           H  
ATOM   2316 2HB  GLU A 143      43.622   8.605  -6.084  1.00  0.00           H  
ATOM   2317 1HG  GLU A 143      43.473  10.860  -7.005  1.00  0.00           H  
ATOM   2318 2HG  GLU A 143      44.563  10.417  -8.317  1.00  0.00           H  
ATOM   2319  N   VAL A 144      46.639   7.248  -5.367  1.00  0.00           N  
ATOM   2320  CA  VAL A 144      47.018   6.170  -4.462  1.00  0.00           C  
ATOM   2321  C   VAL A 144      48.007   6.654  -3.410  1.00  0.00           C  
ATOM   2322  O   VAL A 144      47.910   6.289  -2.238  1.00  0.00           O  
ATOM   2323  CB  VAL A 144      47.643   5.005  -5.252  1.00  0.00           C  
ATOM   2324  CG1 VAL A 144      48.212   3.962  -4.301  1.00  0.00           C  
ATOM   2325  CG2 VAL A 144      46.602   4.386  -6.172  1.00  0.00           C  
ATOM   2326  H   VAL A 144      46.893   7.184  -6.342  1.00  0.00           H  
ATOM   2327  HA  VAL A 144      46.120   5.810  -3.958  1.00  0.00           H  
ATOM   2328  HB  VAL A 144      48.474   5.385  -5.846  1.00  0.00           H  
ATOM   2329 1HG1 VAL A 144      48.650   3.145  -4.877  1.00  0.00           H  
ATOM   2330 2HG1 VAL A 144      48.980   4.418  -3.678  1.00  0.00           H  
ATOM   2331 3HG1 VAL A 144      47.414   3.572  -3.670  1.00  0.00           H  
ATOM   2332 1HG2 VAL A 144      47.051   3.563  -6.728  1.00  0.00           H  
ATOM   2333 2HG2 VAL A 144      45.768   4.011  -5.578  1.00  0.00           H  
ATOM   2334 3HG2 VAL A 144      46.239   5.140  -6.871  1.00  0.00           H  
ATOM   2335  N   LEU A 145      48.959   7.478  -3.836  1.00  0.00           N  
ATOM   2336  CA  LEU A 145      49.968   8.015  -2.931  1.00  0.00           C  
ATOM   2337  C   LEU A 145      49.340   8.920  -1.879  1.00  0.00           C  
ATOM   2338  O   LEU A 145      49.715   8.879  -0.707  1.00  0.00           O  
ATOM   2339  CB  LEU A 145      51.026   8.796  -3.721  1.00  0.00           C  
ATOM   2340  CG  LEU A 145      51.938   7.955  -4.623  1.00  0.00           C  
ATOM   2341  CD1 LEU A 145      52.805   8.877  -5.469  1.00  0.00           C  
ATOM   2342  CD2 LEU A 145      52.794   7.036  -3.764  1.00  0.00           C  
ATOM   2343  H   LEU A 145      48.984   7.739  -4.811  1.00  0.00           H  
ATOM   2344  HA  LEU A 145      50.454   7.183  -2.422  1.00  0.00           H  
ATOM   2345 1HB  LEU A 145      50.520   9.527  -4.350  1.00  0.00           H  
ATOM   2346 2HB  LEU A 145      51.660   9.333  -3.015  1.00  0.00           H  
ATOM   2347  HG  LEU A 145      51.329   7.356  -5.300  1.00  0.00           H  
ATOM   2348 1HD1 LEU A 145      53.454   8.280  -6.110  1.00  0.00           H  
ATOM   2349 2HD1 LEU A 145      52.168   9.510  -6.088  1.00  0.00           H  
ATOM   2350 3HD1 LEU A 145      53.416   9.502  -4.818  1.00  0.00           H  
ATOM   2351 1HD2 LEU A 145      53.442   6.438  -4.405  1.00  0.00           H  
ATOM   2352 2HD2 LEU A 145      53.405   7.634  -3.087  1.00  0.00           H  
ATOM   2353 3HD2 LEU A 145      52.149   6.376  -3.183  1.00  0.00           H  
ATOM   2354  N   GLU A 146      48.382   9.737  -2.305  1.00  0.00           N  
ATOM   2355  CA  GLU A 146      47.700  10.654  -1.400  1.00  0.00           C  
ATOM   2356  C   GLU A 146      46.899   9.897  -0.348  1.00  0.00           C  
ATOM   2357  O   GLU A 146      46.882  10.274   0.824  1.00  0.00           O  
ATOM   2358  CB  GLU A 146      46.776  11.588  -2.184  1.00  0.00           C  
ATOM   2359  CG  GLU A 146      46.073  12.637  -1.334  1.00  0.00           C  
ATOM   2360  CD  GLU A 146      45.245  13.591  -2.149  1.00  0.00           C  
ATOM   2361  OE1 GLU A 146      45.591  13.832  -3.280  1.00  0.00           O  
ATOM   2362  OE2 GLU A 146      44.264  14.080  -1.638  1.00  0.00           O  
ATOM   2363  H   GLU A 146      48.120   9.722  -3.280  1.00  0.00           H  
ATOM   2364  HA  GLU A 146      48.451  11.256  -0.887  1.00  0.00           H  
ATOM   2365 1HB  GLU A 146      47.350  12.109  -2.951  1.00  0.00           H  
ATOM   2366 2HB  GLU A 146      46.010  11.001  -2.691  1.00  0.00           H  
ATOM   2367 1HG  GLU A 146      45.426  12.134  -0.616  1.00  0.00           H  
ATOM   2368 2HG  GLU A 146      46.822  13.198  -0.776  1.00  0.00           H  
ATOM   2369  N   ALA A 147      46.236   8.827  -0.774  1.00  0.00           N  
ATOM   2370  CA  ALA A 147      45.432   8.015   0.131  1.00  0.00           C  
ATOM   2371  C   ALA A 147      46.301   7.337   1.183  1.00  0.00           C  
ATOM   2372  O   ALA A 147      45.931   7.264   2.355  1.00  0.00           O  
ATOM   2373  CB  ALA A 147      44.641   6.977  -0.651  1.00  0.00           C  
ATOM   2374  H   ALA A 147      46.291   8.570  -1.749  1.00  0.00           H  
ATOM   2375  HA  ALA A 147      44.735   8.674   0.648  1.00  0.00           H  
ATOM   2376 1HB  ALA A 147      44.045   6.378   0.038  1.00  0.00           H  
ATOM   2377 2HB  ALA A 147      43.981   7.479  -1.359  1.00  0.00           H  
ATOM   2378 3HB  ALA A 147      45.328   6.328  -1.193  1.00  0.00           H  
ATOM   2379  N   ALA A 148      47.458   6.842   0.757  1.00  0.00           N  
ATOM   2380  CA  ALA A 148      48.382   6.170   1.662  1.00  0.00           C  
ATOM   2381  C   ALA A 148      48.922   7.130   2.714  1.00  0.00           C  
ATOM   2382  O   ALA A 148      49.050   6.774   3.885  1.00  0.00           O  
ATOM   2383  CB  ALA A 148      49.528   5.544   0.880  1.00  0.00           C  
ATOM   2384  H   ALA A 148      47.703   6.934  -0.219  1.00  0.00           H  
ATOM   2385  HA  ALA A 148      47.836   5.381   2.180  1.00  0.00           H  
ATOM   2386 1HB  ALA A 148      50.209   5.045   1.569  1.00  0.00           H  
ATOM   2387 2HB  ALA A 148      49.130   4.817   0.172  1.00  0.00           H  
ATOM   2388 3HB  ALA A 148      50.065   6.321   0.338  1.00  0.00           H  
ATOM   2389  N   GLU A 149      49.237   8.349   2.288  1.00  0.00           N  
ATOM   2390  CA  GLU A 149      49.763   9.364   3.193  1.00  0.00           C  
ATOM   2391  C   GLU A 149      48.732   9.753   4.245  1.00  0.00           C  
ATOM   2392  O   GLU A 149      49.064   9.933   5.417  1.00  0.00           O  
ATOM   2393  CB  GLU A 149      50.198  10.604   2.409  1.00  0.00           C  
ATOM   2394  CG  GLU A 149      51.432  10.398   1.541  1.00  0.00           C  
ATOM   2395  CD  GLU A 149      51.787  11.614   0.731  1.00  0.00           C  
ATOM   2396  OE1 GLU A 149      51.033  12.557   0.749  1.00  0.00           O  
ATOM   2397  OE2 GLU A 149      52.813  11.599   0.093  1.00  0.00           O  
ATOM   2398  H   GLU A 149      49.109   8.578   1.313  1.00  0.00           H  
ATOM   2399  HA  GLU A 149      50.633   8.953   3.706  1.00  0.00           H  
ATOM   2400 1HB  GLU A 149      49.384  10.929   1.760  1.00  0.00           H  
ATOM   2401 2HB  GLU A 149      50.409  11.418   3.102  1.00  0.00           H  
ATOM   2402 1HG  GLU A 149      52.276  10.144   2.182  1.00  0.00           H  
ATOM   2403 2HG  GLU A 149      51.255   9.559   0.870  1.00  0.00           H  
ATOM   2404  N   ARG A 150      47.480   9.881   3.819  1.00  0.00           N  
ATOM   2405  CA  ARG A 150      46.397  10.248   4.724  1.00  0.00           C  
ATOM   2406  C   ARG A 150      46.168   9.171   5.776  1.00  0.00           C  
ATOM   2407  O   ARG A 150      45.940   9.473   6.948  1.00  0.00           O  
ATOM   2408  CB  ARG A 150      45.107  10.478   3.950  1.00  0.00           C  
ATOM   2409  CG  ARG A 150      45.091  11.734   3.093  1.00  0.00           C  
ATOM   2410  CD  ARG A 150      43.793  11.904   2.393  1.00  0.00           C  
ATOM   2411  NE  ARG A 150      43.800  13.059   1.509  1.00  0.00           N  
ATOM   2412  CZ  ARG A 150      43.552  14.324   1.900  1.00  0.00           C  
ATOM   2413  NH1 ARG A 150      43.277  14.580   3.160  1.00  0.00           N  
ATOM   2414  NH2 ARG A 150      43.583  15.307   1.018  1.00  0.00           N  
ATOM   2415  H   ARG A 150      47.273   9.720   2.844  1.00  0.00           H  
ATOM   2416  HA  ARG A 150      46.668  11.175   5.231  1.00  0.00           H  
ATOM   2417 1HB  ARG A 150      44.921   9.629   3.294  1.00  0.00           H  
ATOM   2418 2HB  ARG A 150      44.272  10.543   4.647  1.00  0.00           H  
ATOM   2419 1HG  ARG A 150      45.257  12.607   3.725  1.00  0.00           H  
ATOM   2420 2HG  ARG A 150      45.880  11.673   2.343  1.00  0.00           H  
ATOM   2421 1HD  ARG A 150      43.583  11.018   1.794  1.00  0.00           H  
ATOM   2422 2HD  ARG A 150      42.999  12.042   3.126  1.00  0.00           H  
ATOM   2423  HE  ARG A 150      44.007  12.901   0.531  1.00  0.00           H  
ATOM   2424 1HH1 ARG A 150      43.254  13.829   3.835  1.00  0.00           H  
ATOM   2425 2HH1 ARG A 150      43.091  15.528   3.453  1.00  0.00           H  
ATOM   2426 1HH2 ARG A 150      43.794  15.110   0.049  1.00  0.00           H  
ATOM   2427 2HH2 ARG A 150      43.396  16.254   1.311  1.00  0.00           H  
ATOM   2428  N   ALA A 151      46.230   7.913   5.351  1.00  0.00           N  
ATOM   2429  CA  ALA A 151      46.029   6.788   6.255  1.00  0.00           C  
ATOM   2430  C   ALA A 151      47.129   6.724   7.307  1.00  0.00           C  
ATOM   2431  O   ALA A 151      46.866   6.454   8.479  1.00  0.00           O  
ATOM   2432  CB  ALA A 151      45.968   5.484   5.473  1.00  0.00           C  
ATOM   2433  H   ALA A 151      46.421   7.732   4.376  1.00  0.00           H  
ATOM   2434  HA  ALA A 151      45.080   6.934   6.772  1.00  0.00           H  
ATOM   2435 1HB  ALA A 151      45.817   4.653   6.162  1.00  0.00           H  
ATOM   2436 2HB  ALA A 151      45.140   5.523   4.764  1.00  0.00           H  
ATOM   2437 3HB  ALA A 151      46.902   5.341   4.931  1.00  0.00           H  
ATOM   2438  N   VAL A 152      48.363   6.974   6.882  1.00  0.00           N  
ATOM   2439  CA  VAL A 152      49.506   6.945   7.786  1.00  0.00           C  
ATOM   2440  C   VAL A 152      49.404   8.042   8.838  1.00  0.00           C  
ATOM   2441  O   VAL A 152      49.711   7.822  10.010  1.00  0.00           O  
ATOM   2442  CB  VAL A 152      50.817   7.116   6.995  1.00  0.00           C  
ATOM   2443  CG1 VAL A 152      51.994   7.276   7.945  1.00  0.00           C  
ATOM   2444  CG2 VAL A 152      51.025   5.923   6.075  1.00  0.00           C  
ATOM   2445  H   VAL A 152      48.513   7.190   5.907  1.00  0.00           H  
ATOM   2446  HA  VAL A 152      49.524   5.978   8.290  1.00  0.00           H  
ATOM   2447  HB  VAL A 152      50.756   8.028   6.402  1.00  0.00           H  
ATOM   2448 1HG1 VAL A 152      52.913   7.396   7.370  1.00  0.00           H  
ATOM   2449 2HG1 VAL A 152      51.841   8.156   8.570  1.00  0.00           H  
ATOM   2450 3HG1 VAL A 152      52.076   6.392   8.577  1.00  0.00           H  
ATOM   2451 1HG2 VAL A 152      51.953   6.051   5.518  1.00  0.00           H  
ATOM   2452 2HG2 VAL A 152      51.080   5.010   6.668  1.00  0.00           H  
ATOM   2453 3HG2 VAL A 152      50.191   5.852   5.376  1.00  0.00           H  
ATOM   2454  N   ARG A 153      48.971   9.224   8.413  1.00  0.00           N  
ATOM   2455  CA  ARG A 153      48.828  10.358   9.317  1.00  0.00           C  
ATOM   2456  C   ARG A 153      47.758  10.092  10.369  1.00  0.00           C  
ATOM   2457  O   ARG A 153      47.929  10.428  11.541  1.00  0.00           O  
ATOM   2458  CB  ARG A 153      48.472  11.618   8.542  1.00  0.00           C  
ATOM   2459  CG  ARG A 153      49.593  12.178   7.681  1.00  0.00           C  
ATOM   2460  CD  ARG A 153      49.153  13.371   6.914  1.00  0.00           C  
ATOM   2461  NE  ARG A 153      50.222  13.910   6.089  1.00  0.00           N  
ATOM   2462  CZ  ARG A 153      50.070  14.903   5.191  1.00  0.00           C  
ATOM   2463  NH1 ARG A 153      48.889  15.455   5.016  1.00  0.00           N  
ATOM   2464  NH2 ARG A 153      51.107  15.323   4.488  1.00  0.00           N  
ATOM   2465  H   ARG A 153      48.735   9.340   7.438  1.00  0.00           H  
ATOM   2466  HA  ARG A 153      49.780  10.519   9.824  1.00  0.00           H  
ATOM   2467 1HB  ARG A 153      47.624  11.416   7.889  1.00  0.00           H  
ATOM   2468 2HB  ARG A 153      48.169  12.400   9.239  1.00  0.00           H  
ATOM   2469 1HG  ARG A 153      50.430  12.468   8.316  1.00  0.00           H  
ATOM   2470 2HG  ARG A 153      49.922  11.417   6.972  1.00  0.00           H  
ATOM   2471 1HD  ARG A 153      48.323  13.100   6.262  1.00  0.00           H  
ATOM   2472 2HD  ARG A 153      48.832  14.149   7.605  1.00  0.00           H  
ATOM   2473  HE  ARG A 153      51.145  13.511   6.196  1.00  0.00           H  
ATOM   2474 1HH1 ARG A 153      48.097  15.134   5.554  1.00  0.00           H  
ATOM   2475 2HH1 ARG A 153      48.775  16.199   4.343  1.00  0.00           H  
ATOM   2476 1HH2 ARG A 153      52.014  14.899   4.623  1.00  0.00           H  
ATOM   2477 2HH2 ARG A 153      50.992  16.067   3.816  1.00  0.00           H  
ATOM   2478  N   ALA A 154      46.655   9.487   9.944  1.00  0.00           N  
ATOM   2479  CA  ALA A 154      45.555   9.174  10.848  1.00  0.00           C  
ATOM   2480  C   ALA A 154      45.979   8.157  11.900  1.00  0.00           C  
ATOM   2481  O   ALA A 154      45.621   8.276  13.072  1.00  0.00           O  
ATOM   2482  CB  ALA A 154      44.357   8.657  10.065  1.00  0.00           C  
ATOM   2483  H   ALA A 154      46.576   9.237   8.969  1.00  0.00           H  
ATOM   2484  HA  ALA A 154      45.270  10.090  11.365  1.00  0.00           H  
ATOM   2485 1HB  ALA A 154      43.544   8.428  10.754  1.00  0.00           H  
ATOM   2486 2HB  ALA A 154      44.029   9.418   9.357  1.00  0.00           H  
ATOM   2487 3HB  ALA A 154      44.638   7.755   9.524  1.00  0.00           H  
ATOM   2488  N   VAL A 155      46.744   7.157  11.475  1.00  0.00           N  
ATOM   2489  CA  VAL A 155      47.218   6.117  12.379  1.00  0.00           C  
ATOM   2490  C   VAL A 155      48.160   6.689  13.431  1.00  0.00           C  
ATOM   2491  O   VAL A 155      48.097   6.317  14.603  1.00  0.00           O  
ATOM   2492  CB  VAL A 155      47.945   5.013  11.588  1.00  0.00           C  
ATOM   2493  CG1 VAL A 155      48.605   4.024  12.538  1.00  0.00           C  
ATOM   2494  CG2 VAL A 155      46.964   4.304  10.668  1.00  0.00           C  
ATOM   2495  H   VAL A 155      47.004   7.116  10.500  1.00  0.00           H  
ATOM   2496  HA  VAL A 155      46.356   5.677  12.883  1.00  0.00           H  
ATOM   2497  HB  VAL A 155      48.739   5.467  10.995  1.00  0.00           H  
ATOM   2498 1HG1 VAL A 155      49.114   3.251  11.963  1.00  0.00           H  
ATOM   2499 2HG1 VAL A 155      49.329   4.547  13.162  1.00  0.00           H  
ATOM   2500 3HG1 VAL A 155      47.845   3.564  13.170  1.00  0.00           H  
ATOM   2501 1HG2 VAL A 155      47.484   3.525  10.112  1.00  0.00           H  
ATOM   2502 2HG2 VAL A 155      46.167   3.855  11.261  1.00  0.00           H  
ATOM   2503 3HG2 VAL A 155      46.535   5.023   9.970  1.00  0.00           H  
ATOM   2504  N   LEU A 156      49.033   7.595  13.006  1.00  0.00           N  
ATOM   2505  CA  LEU A 156      49.990   8.221  13.910  1.00  0.00           C  
ATOM   2506  C   LEU A 156      49.282   8.924  15.061  1.00  0.00           C  
ATOM   2507  O   LEU A 156      49.658   8.767  16.223  1.00  0.00           O  
ATOM   2508  CB  LEU A 156      50.861   9.227  13.146  1.00  0.00           C  
ATOM   2509  CG  LEU A 156      51.867   8.621  12.159  1.00  0.00           C  
ATOM   2510  CD1 LEU A 156      52.508   9.733  11.340  1.00  0.00           C  
ATOM   2511  CD2 LEU A 156      52.917   7.831  12.925  1.00  0.00           C  
ATOM   2512  H   LEU A 156      49.034   7.857  12.031  1.00  0.00           H  
ATOM   2513  HA  LEU A 156      50.632   7.445  14.325  1.00  0.00           H  
ATOM   2514 1HB  LEU A 156      50.209   9.895  12.586  1.00  0.00           H  
ATOM   2515 2HB  LEU A 156      51.421   9.820  13.869  1.00  0.00           H  
ATOM   2516  HG  LEU A 156      51.345   7.957  11.469  1.00  0.00           H  
ATOM   2517 1HD1 LEU A 156      53.223   9.303  10.639  1.00  0.00           H  
ATOM   2518 2HD1 LEU A 156      51.736  10.269  10.788  1.00  0.00           H  
ATOM   2519 3HD1 LEU A 156      53.025  10.423  12.006  1.00  0.00           H  
ATOM   2520 1HD2 LEU A 156      53.632   7.399  12.224  1.00  0.00           H  
ATOM   2521 2HD2 LEU A 156      53.440   8.494  13.615  1.00  0.00           H  
ATOM   2522 3HD2 LEU A 156      52.433   7.032  13.487  1.00  0.00           H  
ATOM   2523  N   GLU A 157      48.255   9.700  14.732  1.00  0.00           N  
ATOM   2524  CA  GLU A 157      47.492  10.429  15.738  1.00  0.00           C  
ATOM   2525  C   GLU A 157      46.902   9.482  16.775  1.00  0.00           C  
ATOM   2526  O   GLU A 157      46.924   9.766  17.973  1.00  0.00           O  
ATOM   2527  CB  GLU A 157      46.374  11.238  15.077  1.00  0.00           C  
ATOM   2528  CG  GLU A 157      46.856  12.431  14.264  1.00  0.00           C  
ATOM   2529  CD  GLU A 157      45.739  13.152  13.564  1.00  0.00           C  
ATOM   2530  OE1 GLU A 157      44.630  12.678  13.610  1.00  0.00           O  
ATOM   2531  OE2 GLU A 157      45.995  14.180  12.982  1.00  0.00           O  
ATOM   2532  H   GLU A 157      47.996   9.787  13.760  1.00  0.00           H  
ATOM   2533  HA  GLU A 157      48.165  11.117  16.251  1.00  0.00           H  
ATOM   2534 1HB  GLU A 157      45.801  10.591  14.413  1.00  0.00           H  
ATOM   2535 2HB  GLU A 157      45.691  11.608  15.842  1.00  0.00           H  
ATOM   2536 1HG  GLU A 157      47.363  13.129  14.930  1.00  0.00           H  
ATOM   2537 2HG  GLU A 157      47.579  12.086  13.526  1.00  0.00           H  
ATOM   2538  N   LYS A 158      46.378   8.361  16.310  1.00  0.00           N  
ATOM   2539  CA  LYS A 158      45.692   7.434  17.188  1.00  0.00           C  
ATOM   2540  C   LYS A 158      46.551   7.068  18.394  1.00  0.00           C  
ATOM   2541  O   LYS A 158      46.034   6.674  19.439  1.00  0.00           O  
ATOM   2542  CB  LYS A 158      45.295   6.172  16.420  1.00  0.00           C  
ATOM   2543  CG  LYS A 158      44.512   5.156  17.241  1.00  0.00           C  
ATOM   2544  CD  LYS A 158      43.143   5.695  17.628  1.00  0.00           C  
ATOM   2545  CE  LYS A 158      42.320   4.645  18.360  1.00  0.00           C  
ATOM   2546  NZ  LYS A 158      40.991   5.169  18.776  1.00  0.00           N  
ATOM   2547  H   LYS A 158      46.460   8.151  15.325  1.00  0.00           H  
ATOM   2548  HA  LYS A 158      44.787   7.915  17.560  1.00  0.00           H  
ATOM   2549 1HB  LYS A 158      44.685   6.447  15.559  1.00  0.00           H  
ATOM   2550 2HB  LYS A 158      46.190   5.679  16.043  1.00  0.00           H  
ATOM   2551 1HG  LYS A 158      44.383   4.242  16.661  1.00  0.00           H  
ATOM   2552 2HG  LYS A 158      45.067   4.916  18.147  1.00  0.00           H  
ATOM   2553 1HD  LYS A 158      43.263   6.566  18.274  1.00  0.00           H  
ATOM   2554 2HD  LYS A 158      42.606   6.003  16.731  1.00  0.00           H  
ATOM   2555 1HE  LYS A 158      42.170   3.784  17.710  1.00  0.00           H  
ATOM   2556 2HE  LYS A 158      42.860   4.313  19.247  1.00  0.00           H  
ATOM   2557 1HZ  LYS A 158      40.478   4.444  19.257  1.00  0.00           H  
ATOM   2558 2HZ  LYS A 158      41.119   5.958  19.394  1.00  0.00           H  
ATOM   2559 3HZ  LYS A 158      40.474   5.462  17.960  1.00  0.00           H  
ATOM   2560  N   ARG A 159      47.862   7.200  18.245  1.00  0.00           N  
ATOM   2561  CA  ARG A 159      48.792   6.899  19.328  1.00  0.00           C  
ATOM   2562  C   ARG A 159      48.786   5.413  19.666  1.00  0.00           C  
ATOM   2563  O   ARG A 159      48.860   5.032  20.834  1.00  0.00           O  
ATOM   2564  CB  ARG A 159      48.440   7.700  20.573  1.00  0.00           C  
ATOM   2565  CG  ARG A 159      49.410   7.538  21.733  1.00  0.00           C  
ATOM   2566  CD  ARG A 159      49.021   8.378  22.895  1.00  0.00           C  
ATOM   2567  NE  ARG A 159      47.766   7.941  23.484  1.00  0.00           N  
ATOM   2568  CZ  ARG A 159      47.056   8.648  24.384  1.00  0.00           C  
ATOM   2569  NH1 ARG A 159      47.491   9.821  24.789  1.00  0.00           N  
ATOM   2570  NH2 ARG A 159      45.923   8.163  24.861  1.00  0.00           N  
ATOM   2571  H   ARG A 159      48.227   7.517  17.358  1.00  0.00           H  
ATOM   2572  HA  ARG A 159      49.797   7.177  19.008  1.00  0.00           H  
ATOM   2573 1HB  ARG A 159      48.398   8.759  20.324  1.00  0.00           H  
ATOM   2574 2HB  ARG A 159      47.451   7.407  20.927  1.00  0.00           H  
ATOM   2575 1HG  ARG A 159      49.424   6.496  22.052  1.00  0.00           H  
ATOM   2576 2HG  ARG A 159      50.410   7.834  21.415  1.00  0.00           H  
ATOM   2577 1HD  ARG A 159      49.795   8.320  23.660  1.00  0.00           H  
ATOM   2578 2HD  ARG A 159      48.906   9.412  22.574  1.00  0.00           H  
ATOM   2579  HE  ARG A 159      47.399   7.043  23.197  1.00  0.00           H  
ATOM   2580 1HH1 ARG A 159      48.357  10.192  24.424  1.00  0.00           H  
ATOM   2581 2HH1 ARG A 159      46.959  10.351  25.464  1.00  0.00           H  
ATOM   2582 1HH2 ARG A 159      45.589   7.261  24.550  1.00  0.00           H  
ATOM   2583 2HH2 ARG A 159      45.392   8.693  25.536  1.00  0.00           H  
ATOM   2584  N   ALA A 160      48.697   4.586  18.633  1.00  0.00           N  
ATOM   2585  CA  ALA A 160      48.815   3.138  18.771  1.00  0.00           C  
ATOM   2586  C   ALA A 160      50.260   2.724  19.006  1.00  0.00           C  
ATOM   2587  O   ALA A 160      51.189   3.413  18.586  1.00  0.00           O  
ATOM   2588  CB  ALA A 160      48.260   2.440  17.538  1.00  0.00           C  
ATOM   2589  H   ALA A 160      48.541   4.966  17.710  1.00  0.00           H  
ATOM   2590  HA  ALA A 160      48.234   2.832  19.641  1.00  0.00           H  
ATOM   2591 1HB  ALA A 160      48.357   1.361  17.656  1.00  0.00           H  
ATOM   2592 2HB  ALA A 160      47.208   2.699  17.416  1.00  0.00           H  
ATOM   2593 3HB  ALA A 160      48.816   2.760  16.658  1.00  0.00           H  
ATOM   2594  N   PRO A 161      50.442   1.594  19.680  1.00  0.00           N  
ATOM   2595  CA  PRO A 161      51.772   1.141  20.072  1.00  0.00           C  
ATOM   2596  C   PRO A 161      52.666   0.908  18.865  1.00  0.00           C  
ATOM   2597  O   PRO A 161      52.231   0.353  17.856  1.00  0.00           O  
ATOM   2598  CB  PRO A 161      51.483  -0.166  20.817  1.00  0.00           C  
ATOM   2599  CG  PRO A 161      50.076  -0.016  21.286  1.00  0.00           C  
ATOM   2600  CD  PRO A 161      49.390   0.739  20.179  1.00  0.00           C  
ATOM   2601  HA  PRO A 161      52.224   1.885  20.744  1.00  0.00           H  
ATOM   2602 1HB  PRO A 161      51.618  -1.023  20.140  1.00  0.00           H  
ATOM   2603 2HB  PRO A 161      52.197  -0.294  21.643  1.00  0.00           H  
ATOM   2604 1HG  PRO A 161      49.628  -1.004  21.465  1.00  0.00           H  
ATOM   2605 2HG  PRO A 161      50.051   0.523  22.245  1.00  0.00           H  
ATOM   2606 1HD  PRO A 161      49.036   0.031  19.416  1.00  0.00           H  
ATOM   2607 2HD  PRO A 161      48.550   1.316  20.593  1.00  0.00           H  
ATOM   2608  N   ASP A 162      53.931   1.411  19.146  1.00  0.00           N  
ATOM   2609  CA  ASP A 162      54.837   1.575  18.015  1.00  0.00           C  
ATOM   2610  C   ASP A 162      54.739   0.380  17.091  1.00  0.00           C  
ATOM   2611  O   ASP A 162      54.969   0.494  15.887  1.00  0.00           O  
ATOM   2612  CB  ASP A 162      56.282   1.746  18.491  1.00  0.00           C  
ATOM   2613  CG  ASP A 162      56.779   0.564  19.311  1.00  0.00           C  
ATOM   2614  OD1 ASP A 162      56.030  -0.368  19.490  1.00  0.00           O  
ATOM   2615  OD2 ASP A 162      57.903   0.603  19.751  1.00  0.00           O  
ATOM   2616  H   ASP A 162      54.169   1.639  20.101  1.00  0.00           H  
ATOM   2617  HA  ASP A 162      54.544   2.469  17.464  1.00  0.00           H  
ATOM   2618 1HB  ASP A 162      56.936   1.873  17.629  1.00  0.00           H  
ATOM   2619 2HB  ASP A 162      56.361   2.649  19.097  1.00  0.00           H  
ATOM   2620  N   GLU A 163      54.395  -0.773  17.658  1.00  0.00           N  
ATOM   2621  CA  GLU A 163      54.188  -1.963  16.842  1.00  0.00           C  
ATOM   2622  C   GLU A 163      53.111  -1.730  15.790  1.00  0.00           C  
ATOM   2623  O   GLU A 163      53.292  -2.061  14.618  1.00  0.00           O  
ATOM   2624  CB  GLU A 163      53.805  -3.154  17.724  1.00  0.00           C  
ATOM   2625  CG  GLU A 163      53.611  -4.460  16.966  1.00  0.00           C  
ATOM   2626  CD  GLU A 163      53.268  -5.613  17.868  1.00  0.00           C  
ATOM   2627  OE1 GLU A 163      53.203  -5.414  19.057  1.00  0.00           O  
ATOM   2628  OE2 GLU A 163      53.071  -6.695  17.366  1.00  0.00           O  
ATOM   2629  H   GLU A 163      54.279  -0.813  18.661  1.00  0.00           H  
ATOM   2630  HA  GLU A 163      55.121  -2.196  16.327  1.00  0.00           H  
ATOM   2631 1HB  GLU A 163      54.578  -3.314  18.475  1.00  0.00           H  
ATOM   2632 2HB  GLU A 163      52.877  -2.932  18.251  1.00  0.00           H  
ATOM   2633 1HG  GLU A 163      52.809  -4.331  16.240  1.00  0.00           H  
ATOM   2634 2HG  GLU A 163      54.524  -4.690  16.421  1.00  0.00           H  
ATOM   2635  N   LEU A 164      51.989  -1.158  16.215  1.00  0.00           N  
ATOM   2636  CA  LEU A 164      50.881  -0.879  15.310  1.00  0.00           C  
ATOM   2637  C   LEU A 164      51.273   0.151  14.259  1.00  0.00           C  
ATOM   2638  O   LEU A 164      50.918   0.023  13.087  1.00  0.00           O  
ATOM   2639  CB  LEU A 164      49.666  -0.376  16.100  1.00  0.00           C  
ATOM   2640  CG  LEU A 164      48.706  -1.460  16.605  1.00  0.00           C  
ATOM   2641  CD1 LEU A 164      49.461  -2.428  17.506  1.00  0.00           C  
ATOM   2642  CD2 LEU A 164      47.550  -0.808  17.350  1.00  0.00           C  
ATOM   2643  H   LEU A 164      51.902  -0.910  17.190  1.00  0.00           H  
ATOM   2644  HA  LEU A 164      50.610  -1.803  14.800  1.00  0.00           H  
ATOM   2645 1HB  LEU A 164      50.021   0.182  16.965  1.00  0.00           H  
ATOM   2646 2HB  LEU A 164      49.096   0.303  15.465  1.00  0.00           H  
ATOM   2647  HG  LEU A 164      48.318  -2.026  15.758  1.00  0.00           H  
ATOM   2648 1HD1 LEU A 164      48.778  -3.199  17.865  1.00  0.00           H  
ATOM   2649 2HD1 LEU A 164      50.269  -2.894  16.942  1.00  0.00           H  
ATOM   2650 3HD1 LEU A 164      49.875  -1.887  18.355  1.00  0.00           H  
ATOM   2651 1HD2 LEU A 164      46.867  -1.578  17.709  1.00  0.00           H  
ATOM   2652 2HD2 LEU A 164      47.937  -0.242  18.198  1.00  0.00           H  
ATOM   2653 3HD2 LEU A 164      47.018  -0.135  16.678  1.00  0.00           H  
ATOM   2654  N   VAL A 165      52.007   1.173  14.684  1.00  0.00           N  
ATOM   2655  CA  VAL A 165      52.450   2.227  13.779  1.00  0.00           C  
ATOM   2656  C   VAL A 165      53.409   1.684  12.728  1.00  0.00           C  
ATOM   2657  O   VAL A 165      53.335   2.054  11.556  1.00  0.00           O  
ATOM   2658  CB  VAL A 165      53.143   3.353  14.569  1.00  0.00           C  
ATOM   2659  CG1 VAL A 165      53.773   4.361  13.618  1.00  0.00           C  
ATOM   2660  CG2 VAL A 165      52.141   4.033  15.489  1.00  0.00           C  
ATOM   2661  H   VAL A 165      52.265   1.221  15.659  1.00  0.00           H  
ATOM   2662  HA  VAL A 165      51.576   2.640  13.274  1.00  0.00           H  
ATOM   2663  HB  VAL A 165      53.950   2.924  15.163  1.00  0.00           H  
ATOM   2664 1HG1 VAL A 165      54.258   5.149  14.193  1.00  0.00           H  
ATOM   2665 2HG1 VAL A 165      54.513   3.859  12.995  1.00  0.00           H  
ATOM   2666 3HG1 VAL A 165      53.000   4.797  12.986  1.00  0.00           H  
ATOM   2667 1HG2 VAL A 165      52.638   4.828  16.044  1.00  0.00           H  
ATOM   2668 2HG2 VAL A 165      51.331   4.457  14.895  1.00  0.00           H  
ATOM   2669 3HG2 VAL A 165      51.734   3.302  16.187  1.00  0.00           H  
ATOM   2670  N   LEU A 166      54.309   0.805  13.153  1.00  0.00           N  
ATOM   2671  CA  LEU A 166      55.285   0.209  12.248  1.00  0.00           C  
ATOM   2672  C   LEU A 166      54.604  -0.657  11.197  1.00  0.00           C  
ATOM   2673  O   LEU A 166      54.981  -0.639  10.025  1.00  0.00           O  
ATOM   2674  CB  LEU A 166      56.295  -0.634  13.037  1.00  0.00           C  
ATOM   2675  CG  LEU A 166      57.406  -1.289  12.208  1.00  0.00           C  
ATOM   2676  CD1 LEU A 166      58.208  -0.212  11.490  1.00  0.00           C  
ATOM   2677  CD2 LEU A 166      58.299  -2.118  13.120  1.00  0.00           C  
ATOM   2678  H   LEU A 166      54.318   0.542  14.128  1.00  0.00           H  
ATOM   2679  HA  LEU A 166      55.819   1.011  11.739  1.00  0.00           H  
ATOM   2680 1HB  LEU A 166      56.769   0.002  13.783  1.00  0.00           H  
ATOM   2681 2HB  LEU A 166      55.756  -1.427  13.555  1.00  0.00           H  
ATOM   2682  HG  LEU A 166      56.962  -1.935  11.450  1.00  0.00           H  
ATOM   2683 1HD1 LEU A 166      58.998  -0.677  10.901  1.00  0.00           H  
ATOM   2684 2HD1 LEU A 166      57.549   0.353  10.831  1.00  0.00           H  
ATOM   2685 3HD1 LEU A 166      58.652   0.461  12.224  1.00  0.00           H  
ATOM   2686 1HD2 LEU A 166      59.088  -2.585  12.530  1.00  0.00           H  
ATOM   2687 2HD2 LEU A 166      58.744  -1.473  13.877  1.00  0.00           H  
ATOM   2688 3HD2 LEU A 166      57.704  -2.892  13.606  1.00  0.00           H  
ATOM   2689  N   GLU A 167      53.599  -1.415  11.622  1.00  0.00           N  
ATOM   2690  CA  GLU A 167      52.863  -2.290  10.717  1.00  0.00           C  
ATOM   2691  C   GLU A 167      52.109  -1.486   9.666  1.00  0.00           C  
ATOM   2692  O   GLU A 167      52.070  -1.861   8.494  1.00  0.00           O  
ATOM   2693  CB  GLU A 167      51.884  -3.167  11.501  1.00  0.00           C  
ATOM   2694  CG  GLU A 167      52.547  -4.222  12.375  1.00  0.00           C  
ATOM   2695  CD  GLU A 167      53.310  -5.245  11.581  1.00  0.00           C  
ATOM   2696  OE1 GLU A 167      52.847  -5.620  10.531  1.00  0.00           O  
ATOM   2697  OE2 GLU A 167      54.358  -5.652  12.025  1.00  0.00           O  
ATOM   2698  H   GLU A 167      53.338  -1.384  12.597  1.00  0.00           H  
ATOM   2699  HA  GLU A 167      53.576  -2.935  10.203  1.00  0.00           H  
ATOM   2700 1HB  GLU A 167      51.268  -2.539  12.144  1.00  0.00           H  
ATOM   2701 2HB  GLU A 167      51.218  -3.679  10.807  1.00  0.00           H  
ATOM   2702 1HG  GLU A 167      53.233  -3.730  13.065  1.00  0.00           H  
ATOM   2703 2HG  GLU A 167      51.781  -4.724  12.965  1.00  0.00           H  
ATOM   2704  N   ALA A 168      51.511  -0.379  10.091  1.00  0.00           N  
ATOM   2705  CA  ALA A 168      50.757   0.480   9.186  1.00  0.00           C  
ATOM   2706  C   ALA A 168      51.665   1.105   8.135  1.00  0.00           C  
ATOM   2707  O   ALA A 168      51.300   1.201   6.963  1.00  0.00           O  
ATOM   2708  CB  ALA A 168      50.029   1.564   9.968  1.00  0.00           C  
ATOM   2709  H   ALA A 168      51.580  -0.126  11.066  1.00  0.00           H  
ATOM   2710  HA  ALA A 168      50.022  -0.136   8.668  1.00  0.00           H  
ATOM   2711 1HB  ALA A 168      49.471   2.197   9.278  1.00  0.00           H  
ATOM   2712 2HB  ALA A 168      49.340   1.102  10.675  1.00  0.00           H  
ATOM   2713 3HB  ALA A 168      50.753   2.169  10.510  1.00  0.00           H  
ATOM   2714  N   THR A 169      52.849   1.529   8.560  1.00  0.00           N  
ATOM   2715  CA  THR A 169      53.812   2.146   7.655  1.00  0.00           C  
ATOM   2716  C   THR A 169      54.293   1.154   6.604  1.00  0.00           C  
ATOM   2717  O   THR A 169      54.442   1.500   5.432  1.00  0.00           O  
ATOM   2718  CB  THR A 169      55.020   2.706   8.428  1.00  0.00           C  
ATOM   2719  OG1 THR A 169      54.577   3.713   9.348  1.00  0.00           O  
ATOM   2720  CG2 THR A 169      56.033   3.312   7.469  1.00  0.00           C  
ATOM   2721  H   THR A 169      53.089   1.422   9.535  1.00  0.00           H  
ATOM   2722  HA  THR A 169      53.322   2.972   7.139  1.00  0.00           H  
ATOM   2723  HB  THR A 169      55.496   1.904   8.991  1.00  0.00           H  
ATOM   2724  HG1 THR A 169      54.217   3.293  10.133  1.00  0.00           H  
ATOM   2725 1HG2 THR A 169      56.880   3.703   8.033  1.00  0.00           H  
ATOM   2726 2HG2 THR A 169      56.381   2.546   6.776  1.00  0.00           H  
ATOM   2727 3HG2 THR A 169      55.566   4.122   6.910  1.00  0.00           H  
ATOM   2728  N   ARG A 170      54.535  -0.081   7.029  1.00  0.00           N  
ATOM   2729  CA  ARG A 170      54.999  -1.126   6.124  1.00  0.00           C  
ATOM   2730  C   ARG A 170      53.946  -1.452   5.072  1.00  0.00           C  
ATOM   2731  O   ARG A 170      54.266  -1.651   3.900  1.00  0.00           O  
ATOM   2732  CB  ARG A 170      55.346  -2.389   6.898  1.00  0.00           C  
ATOM   2733  CG  ARG A 170      55.890  -3.529   6.052  1.00  0.00           C  
ATOM   2734  CD  ARG A 170      56.229  -4.715   6.880  1.00  0.00           C  
ATOM   2735  NE  ARG A 170      55.055  -5.276   7.528  1.00  0.00           N  
ATOM   2736  CZ  ARG A 170      54.167  -6.093   6.929  1.00  0.00           C  
ATOM   2737  NH1 ARG A 170      54.333  -6.434   5.670  1.00  0.00           N  
ATOM   2738  NH2 ARG A 170      53.129  -6.552   7.607  1.00  0.00           N  
ATOM   2739  H   ARG A 170      54.394  -0.302   8.004  1.00  0.00           H  
ATOM   2740  HA  ARG A 170      55.897  -0.771   5.617  1.00  0.00           H  
ATOM   2741 1HB  ARG A 170      56.092  -2.157   7.657  1.00  0.00           H  
ATOM   2742 2HB  ARG A 170      54.458  -2.756   7.413  1.00  0.00           H  
ATOM   2743 1HG  ARG A 170      55.142  -3.826   5.317  1.00  0.00           H  
ATOM   2744 2HG  ARG A 170      56.794  -3.201   5.537  1.00  0.00           H  
ATOM   2745 1HD  ARG A 170      56.670  -5.485   6.248  1.00  0.00           H  
ATOM   2746 2HD  ARG A 170      56.941  -4.428   7.653  1.00  0.00           H  
ATOM   2747  HE  ARG A 170      54.893  -5.036   8.497  1.00  0.00           H  
ATOM   2748 1HH1 ARG A 170      55.126  -6.084   5.152  1.00  0.00           H  
ATOM   2749 2HH1 ARG A 170      53.667  -7.047   5.221  1.00  0.00           H  
ATOM   2750 1HH2 ARG A 170      53.001  -6.290   8.575  1.00  0.00           H  
ATOM   2751 2HH2 ARG A 170      52.464  -7.164   7.158  1.00  0.00           H  
ATOM   2752  N   GLU A 171      52.689  -1.505   5.498  1.00  0.00           N  
ATOM   2753  CA  GLU A 171      51.586  -1.807   4.593  1.00  0.00           C  
ATOM   2754  C   GLU A 171      51.422  -0.717   3.541  1.00  0.00           C  
ATOM   2755  O   GLU A 171      51.177  -1.004   2.369  1.00  0.00           O  
ATOM   2756  CB  GLU A 171      50.282  -1.973   5.377  1.00  0.00           C  
ATOM   2757  CG  GLU A 171      50.225  -3.222   6.245  1.00  0.00           C  
ATOM   2758  CD  GLU A 171      48.962  -3.314   7.055  1.00  0.00           C  
ATOM   2759  OE1 GLU A 171      48.198  -2.379   7.037  1.00  0.00           O  
ATOM   2760  OE2 GLU A 171      48.761  -4.321   7.693  1.00  0.00           O  
ATOM   2761  H   GLU A 171      52.492  -1.332   6.473  1.00  0.00           H  
ATOM   2762  HA  GLU A 171      51.806  -2.744   4.080  1.00  0.00           H  
ATOM   2763 1HB  GLU A 171      50.135  -1.108   6.025  1.00  0.00           H  
ATOM   2764 2HB  GLU A 171      49.442  -2.008   4.684  1.00  0.00           H  
ATOM   2765 1HG  GLU A 171      50.297  -4.100   5.604  1.00  0.00           H  
ATOM   2766 2HG  GLU A 171      51.083  -3.225   6.916  1.00  0.00           H  
ATOM   2767  N   ALA A 172      51.559   0.534   3.967  1.00  0.00           N  
ATOM   2768  CA  ALA A 172      51.426   1.670   3.062  1.00  0.00           C  
ATOM   2769  C   ALA A 172      52.528   1.668   2.010  1.00  0.00           C  
ATOM   2770  O   ALA A 172      52.281   1.954   0.838  1.00  0.00           O  
ATOM   2771  CB  ALA A 172      51.444   2.975   3.844  1.00  0.00           C  
ATOM   2772  H   ALA A 172      51.760   0.702   4.942  1.00  0.00           H  
ATOM   2773  HA  ALA A 172      50.470   1.581   2.545  1.00  0.00           H  
ATOM   2774 1HB  ALA A 172      51.344   3.814   3.155  1.00  0.00           H  
ATOM   2775 2HB  ALA A 172      50.615   2.987   4.552  1.00  0.00           H  
ATOM   2776 3HB  ALA A 172      52.384   3.062   4.386  1.00  0.00           H  
ATOM   2777  N   ILE A 173      53.745   1.344   2.436  1.00  0.00           N  
ATOM   2778  CA  ILE A 173      54.887   1.305   1.531  1.00  0.00           C  
ATOM   2779  C   ILE A 173      54.720   0.216   0.479  1.00  0.00           C  
ATOM   2780  O   ILE A 173      55.040   0.417  -0.693  1.00  0.00           O  
ATOM   2781  CB  ILE A 173      56.196   1.073   2.308  1.00  0.00           C  
ATOM   2782  CG1 ILE A 173      56.519   2.286   3.183  1.00  0.00           C  
ATOM   2783  CG2 ILE A 173      57.340   0.784   1.349  1.00  0.00           C  
ATOM   2784  CD1 ILE A 173      57.632   2.043   4.177  1.00  0.00           C  
ATOM   2785  H   ILE A 173      53.881   1.119   3.411  1.00  0.00           H  
ATOM   2786  HA  ILE A 173      54.956   2.264   1.020  1.00  0.00           H  
ATOM   2787  HB  ILE A 173      56.074   0.223   2.980  1.00  0.00           H  
ATOM   2788 1HG1 ILE A 173      56.805   3.125   2.550  1.00  0.00           H  
ATOM   2789 2HG1 ILE A 173      55.629   2.584   3.737  1.00  0.00           H  
ATOM   2790 1HG2 ILE A 173      58.257   0.622   1.915  1.00  0.00           H  
ATOM   2791 2HG2 ILE A 173      57.111  -0.109   0.768  1.00  0.00           H  
ATOM   2792 3HG2 ILE A 173      57.473   1.631   0.676  1.00  0.00           H  
ATOM   2793 1HD1 ILE A 173      57.803   2.948   4.761  1.00  0.00           H  
ATOM   2794 2HD1 ILE A 173      57.352   1.228   4.845  1.00  0.00           H  
ATOM   2795 3HD1 ILE A 173      58.544   1.778   3.644  1.00  0.00           H  
ATOM   2796  N   GLU A 174      54.217  -0.938   0.905  1.00  0.00           N  
ATOM   2797  CA  GLU A 174      54.006  -2.062  -0.000  1.00  0.00           C  
ATOM   2798  C   GLU A 174      52.954  -1.733  -1.052  1.00  0.00           C  
ATOM   2799  O   GLU A 174      53.104  -2.080  -2.224  1.00  0.00           O  
ATOM   2800  CB  GLU A 174      53.585  -3.307   0.785  1.00  0.00           C  
ATOM   2801  CG  GLU A 174      54.683  -3.904   1.652  1.00  0.00           C  
ATOM   2802  CD  GLU A 174      54.214  -5.081   2.462  1.00  0.00           C  
ATOM   2803  OE1 GLU A 174      53.039  -5.360   2.444  1.00  0.00           O  
ATOM   2804  OE2 GLU A 174      55.031  -5.701   3.100  1.00  0.00           O  
ATOM   2805  H   GLU A 174      53.975  -1.039   1.880  1.00  0.00           H  
ATOM   2806  HA  GLU A 174      54.944  -2.274  -0.513  1.00  0.00           H  
ATOM   2807 1HB  GLU A 174      52.743  -3.061   1.433  1.00  0.00           H  
ATOM   2808 2HB  GLU A 174      53.249  -4.078   0.091  1.00  0.00           H  
ATOM   2809 1HG  GLU A 174      55.505  -4.224   1.011  1.00  0.00           H  
ATOM   2810 2HG  GLU A 174      55.061  -3.135   2.323  1.00  0.00           H  
ATOM   2811  N   ARG A 175      51.889  -1.062  -0.626  1.00  0.00           N  
ATOM   2812  CA  ARG A 175      50.810  -0.684  -1.531  1.00  0.00           C  
ATOM   2813  C   ARG A 175      51.294   0.306  -2.583  1.00  0.00           C  
ATOM   2814  O   ARG A 175      50.929   0.209  -3.755  1.00  0.00           O  
ATOM   2815  CB  ARG A 175      49.652  -0.071  -0.757  1.00  0.00           C  
ATOM   2816  CG  ARG A 175      48.952  -1.019   0.203  1.00  0.00           C  
ATOM   2817  CD  ARG A 175      48.230  -2.098  -0.519  1.00  0.00           C  
ATOM   2818  NE  ARG A 175      47.517  -2.979   0.392  1.00  0.00           N  
ATOM   2819  CZ  ARG A 175      48.029  -4.107   0.922  1.00  0.00           C  
ATOM   2820  NH1 ARG A 175      49.255  -4.477   0.623  1.00  0.00           N  
ATOM   2821  NH2 ARG A 175      47.299  -4.841   1.743  1.00  0.00           N  
ATOM   2822  H   ARG A 175      51.826  -0.808   0.349  1.00  0.00           H  
ATOM   2823  HA  ARG A 175      50.453  -1.581  -2.038  1.00  0.00           H  
ATOM   2824 1HB  ARG A 175      50.011   0.778  -0.178  1.00  0.00           H  
ATOM   2825 2HB  ARG A 175      48.904   0.302  -1.456  1.00  0.00           H  
ATOM   2826 1HG  ARG A 175      49.688  -1.481   0.861  1.00  0.00           H  
ATOM   2827 2HG  ARG A 175      48.228  -0.464   0.801  1.00  0.00           H  
ATOM   2828 1HD  ARG A 175      47.505  -1.656  -1.202  1.00  0.00           H  
ATOM   2829 2HD  ARG A 175      48.942  -2.697  -1.085  1.00  0.00           H  
ATOM   2830  HE  ARG A 175      46.571  -2.727   0.646  1.00  0.00           H  
ATOM   2831 1HH1 ARG A 175      49.813  -3.915  -0.005  1.00  0.00           H  
ATOM   2832 2HH1 ARG A 175      49.638  -5.322   1.020  1.00  0.00           H  
ATOM   2833 1HH2 ARG A 175      46.357  -4.557   1.974  1.00  0.00           H  
ATOM   2834 2HH2 ARG A 175      47.683  -5.686   2.141  1.00  0.00           H  
ATOM   2835  N   LEU A 176      52.117   1.258  -2.157  1.00  0.00           N  
ATOM   2836  CA  LEU A 176      52.653   2.268  -3.062  1.00  0.00           C  
ATOM   2837  C   LEU A 176      53.559   1.641  -4.114  1.00  0.00           C  
ATOM   2838  O   LEU A 176      53.519   2.017  -5.286  1.00  0.00           O  
ATOM   2839  CB  LEU A 176      53.433   3.327  -2.272  1.00  0.00           C  
ATOM   2840  CG  LEU A 176      52.591   4.238  -1.370  1.00  0.00           C  
ATOM   2841  CD1 LEU A 176      53.512   5.106  -0.523  1.00  0.00           C  
ATOM   2842  CD2 LEU A 176      51.670   5.092  -2.229  1.00  0.00           C  
ATOM   2843  H   LEU A 176      52.378   1.283  -1.182  1.00  0.00           H  
ATOM   2844  HA  LEU A 176      51.821   2.753  -3.571  1.00  0.00           H  
ATOM   2845 1HB  LEU A 176      54.164   2.822  -1.643  1.00  0.00           H  
ATOM   2846 2HB  LEU A 176      53.968   3.962  -2.978  1.00  0.00           H  
ATOM   2847  HG  LEU A 176      51.993   3.627  -0.693  1.00  0.00           H  
ATOM   2848 1HD1 LEU A 176      52.913   5.754   0.118  1.00  0.00           H  
ATOM   2849 2HD1 LEU A 176      54.145   4.470   0.095  1.00  0.00           H  
ATOM   2850 3HD1 LEU A 176      54.135   5.717  -1.175  1.00  0.00           H  
ATOM   2851 1HD2 LEU A 176      51.071   5.740  -1.587  1.00  0.00           H  
ATOM   2852 2HD2 LEU A 176      52.268   5.704  -2.905  1.00  0.00           H  
ATOM   2853 3HD2 LEU A 176      51.012   4.447  -2.810  1.00  0.00           H  
ATOM   2854  N   LYS A 177      54.376   0.683  -3.688  1.00  0.00           N  
ATOM   2855  CA  LYS A 177      55.294   0.002  -4.593  1.00  0.00           C  
ATOM   2856  C   LYS A 177      54.538  -0.799  -5.645  1.00  0.00           C  
ATOM   2857  O   LYS A 177      54.915  -0.814  -6.817  1.00  0.00           O  
ATOM   2858  CB  LYS A 177      56.236  -0.915  -3.811  1.00  0.00           C  
ATOM   2859  CG  LYS A 177      57.236  -1.672  -4.673  1.00  0.00           C  
ATOM   2860  CD  LYS A 177      56.740  -3.074  -4.994  1.00  0.00           C  
ATOM   2861  CE  LYS A 177      56.776  -3.970  -3.765  1.00  0.00           C  
ATOM   2862  NZ  LYS A 177      56.248  -5.331  -4.053  1.00  0.00           N  
ATOM   2863  H   LYS A 177      54.360   0.421  -2.713  1.00  0.00           H  
ATOM   2864  HA  LYS A 177      55.890   0.754  -5.111  1.00  0.00           H  
ATOM   2865 1HB  LYS A 177      56.798  -0.326  -3.085  1.00  0.00           H  
ATOM   2866 2HB  LYS A 177      55.651  -1.648  -3.254  1.00  0.00           H  
ATOM   2867 1HG  LYS A 177      57.397  -1.130  -5.606  1.00  0.00           H  
ATOM   2868 2HG  LYS A 177      58.188  -1.745  -4.148  1.00  0.00           H  
ATOM   2869 1HD  LYS A 177      55.715  -3.021  -5.365  1.00  0.00           H  
ATOM   2870 2HD  LYS A 177      57.366  -3.513  -5.771  1.00  0.00           H  
ATOM   2871 1HE  LYS A 177      57.802  -4.059  -3.411  1.00  0.00           H  
ATOM   2872 2HE  LYS A 177      56.179  -3.523  -2.971  1.00  0.00           H  
ATOM   2873 1HZ  LYS A 177      56.289  -5.893  -3.214  1.00  0.00           H  
ATOM   2874 2HZ  LYS A 177      55.289  -5.262  -4.365  1.00  0.00           H  
ATOM   2875 3HZ  LYS A 177      56.806  -5.764  -4.774  1.00  0.00           H  
ATOM   2876  N   GLU A 178      53.469  -1.464  -5.219  1.00  0.00           N  
ATOM   2877  CA  GLU A 178      52.657  -2.268  -6.124  1.00  0.00           C  
ATOM   2878  C   GLU A 178      51.978  -1.400  -7.176  1.00  0.00           C  
ATOM   2879  O   GLU A 178      51.904  -1.771  -8.347  1.00  0.00           O  
ATOM   2880  CB  GLU A 178      51.603  -3.053  -5.339  1.00  0.00           C  
ATOM   2881  CG  GLU A 178      50.751  -3.984  -6.189  1.00  0.00           C  
ATOM   2882  CD  GLU A 178      49.789  -4.804  -5.375  1.00  0.00           C  
ATOM   2883  OE1 GLU A 178      49.795  -4.672  -4.174  1.00  0.00           O  
ATOM   2884  OE2 GLU A 178      49.048  -5.562  -5.954  1.00  0.00           O  
ATOM   2885  H   GLU A 178      53.213  -1.411  -4.243  1.00  0.00           H  
ATOM   2886  HA  GLU A 178      53.309  -2.975  -6.638  1.00  0.00           H  
ATOM   2887 1HB  GLU A 178      52.093  -3.654  -4.573  1.00  0.00           H  
ATOM   2888 2HB  GLU A 178      50.935  -2.358  -4.832  1.00  0.00           H  
ATOM   2889 1HG  GLU A 178      50.187  -3.390  -6.907  1.00  0.00           H  
ATOM   2890 2HG  GLU A 178      51.407  -4.651  -6.748  1.00  0.00           H  
ATOM   2891  N   MET A 179      51.483  -0.243  -6.751  1.00  0.00           N  
ATOM   2892  CA  MET A 179      50.809   0.681  -7.655  1.00  0.00           C  
ATOM   2893  C   MET A 179      51.770   1.221  -8.707  1.00  0.00           C  
ATOM   2894  O   MET A 179      51.415   1.348  -9.879  1.00  0.00           O  
ATOM   2895  CB  MET A 179      50.182   1.829  -6.866  1.00  0.00           C  
ATOM   2896  CG  MET A 179      49.255   2.720  -7.679  1.00  0.00           C  
ATOM   2897  SD  MET A 179      47.748   1.872  -8.192  1.00  0.00           S  
ATOM   2898  CE  MET A 179      48.142   1.480  -9.894  1.00  0.00           C  
ATOM   2899  H   MET A 179      51.576   0.003  -5.776  1.00  0.00           H  
ATOM   2900  HA  MET A 179      50.019   0.141  -8.176  1.00  0.00           H  
ATOM   2901 1HB  MET A 179      49.610   1.426  -6.031  1.00  0.00           H  
ATOM   2902 2HB  MET A 179      50.971   2.457  -6.450  1.00  0.00           H  
ATOM   2903 1HG  MET A 179      48.976   3.591  -7.088  1.00  0.00           H  
ATOM   2904 2HG  MET A 179      49.775   3.067  -8.572  1.00  0.00           H  
ATOM   2905 1HE  MET A 179      47.304   0.951 -10.349  1.00  0.00           H  
ATOM   2906 2HE  MET A 179      48.334   2.402 -10.445  1.00  0.00           H  
ATOM   2907 3HE  MET A 179      49.030   0.848  -9.925  1.00  0.00           H  
ATOM   2908  N   THR A 180      52.988   1.537  -8.282  1.00  0.00           N  
ATOM   2909  CA  THR A 180      54.003   2.064  -9.186  1.00  0.00           C  
ATOM   2910  C   THR A 180      54.392   1.033 -10.238  1.00  0.00           C  
ATOM   2911  O   THR A 180      54.571   1.365 -11.410  1.00  0.00           O  
ATOM   2912  CB  THR A 180      55.257   2.511  -8.412  1.00  0.00           C  
ATOM   2913  OG1 THR A 180      54.906   3.554  -7.492  1.00  0.00           O  
ATOM   2914  CG2 THR A 180      56.321   3.023  -9.370  1.00  0.00           C  
ATOM   2915  H   THR A 180      53.217   1.409  -7.307  1.00  0.00           H  
ATOM   2916  HA  THR A 180      53.590   2.932  -9.702  1.00  0.00           H  
ATOM   2917  HB  THR A 180      55.657   1.668  -7.849  1.00  0.00           H  
ATOM   2918  HG1 THR A 180      54.509   3.168  -6.707  1.00  0.00           H  
ATOM   2919 1HG2 THR A 180      57.200   3.334  -8.805  1.00  0.00           H  
ATOM   2920 2HG2 THR A 180      56.598   2.229 -10.063  1.00  0.00           H  
ATOM   2921 3HG2 THR A 180      55.930   3.872  -9.929  1.00  0.00           H  
ATOM   2922  N   LYS A 181      54.521  -0.219  -9.813  1.00  0.00           N  
ATOM   2923  CA  LYS A 181      54.889  -1.302 -10.717  1.00  0.00           C  
ATOM   2924  C   LYS A 181      53.812  -1.531 -11.769  1.00  0.00           C  
ATOM   2925  O   LYS A 181      54.114  -1.757 -12.941  1.00  0.00           O  
ATOM   2926  CB  LYS A 181      55.142  -2.591  -9.934  1.00  0.00           C  
ATOM   2927  CG  LYS A 181      55.603  -3.765 -10.787  1.00  0.00           C  
ATOM   2928  CD  LYS A 181      55.922  -4.981  -9.929  1.00  0.00           C  
ATOM   2929  CE  LYS A 181      56.368  -6.159 -10.781  1.00  0.00           C  
ATOM   2930  NZ  LYS A 181      56.684  -7.356  -9.954  1.00  0.00           N  
ATOM   2931  H   LYS A 181      54.360  -0.427  -8.838  1.00  0.00           H  
ATOM   2932  HA  LYS A 181      55.807  -1.023 -11.235  1.00  0.00           H  
ATOM   2933 1HB  LYS A 181      55.902  -2.412  -9.173  1.00  0.00           H  
ATOM   2934 2HB  LYS A 181      54.228  -2.890  -9.420  1.00  0.00           H  
ATOM   2935 1HG  LYS A 181      54.819  -4.029 -11.498  1.00  0.00           H  
ATOM   2936 2HG  LYS A 181      56.494  -3.481 -11.345  1.00  0.00           H  
ATOM   2937 1HD  LYS A 181      56.716  -4.730  -9.224  1.00  0.00           H  
ATOM   2938 2HD  LYS A 181      55.036  -5.269  -9.363  1.00  0.00           H  
ATOM   2939 1HE  LYS A 181      55.580  -6.418 -11.486  1.00  0.00           H  
ATOM   2940 2HE  LYS A 181      57.256  -5.882 -11.349  1.00  0.00           H  
ATOM   2941 1HZ  LYS A 181      56.976  -8.114 -10.555  1.00  0.00           H  
ATOM   2942 2HZ  LYS A 181      57.428  -7.133  -9.308  1.00  0.00           H  
ATOM   2943 3HZ  LYS A 181      55.862  -7.634  -9.437  1.00  0.00           H  
ATOM   2944  N   LEU A 182      52.554  -1.471 -11.344  1.00  0.00           N  
ATOM   2945  CA  LEU A 182      51.429  -1.672 -12.248  1.00  0.00           C  
ATOM   2946  C   LEU A 182      51.364  -0.572 -13.300  1.00  0.00           C  
ATOM   2947  O   LEU A 182      51.094  -0.836 -14.472  1.00  0.00           O  
ATOM   2948  CB  LEU A 182      50.115  -1.711 -11.458  1.00  0.00           C  
ATOM   2949  CG  LEU A 182      49.917  -2.936 -10.555  1.00  0.00           C  
ATOM   2950  CD1 LEU A 182      48.667  -2.746  -9.708  1.00  0.00           C  
ATOM   2951  CD2 LEU A 182      49.812  -4.187 -11.414  1.00  0.00           C  
ATOM   2952  H   LEU A 182      52.373  -1.281 -10.369  1.00  0.00           H  
ATOM   2953  HA  LEU A 182      51.561  -2.626 -12.757  1.00  0.00           H  
ATOM   2954 1HB  LEU A 182      50.062  -0.824 -10.828  1.00  0.00           H  
ATOM   2955 2HB  LEU A 182      49.284  -1.681 -12.163  1.00  0.00           H  
ATOM   2956  HG  LEU A 182      50.767  -3.030  -9.879  1.00  0.00           H  
ATOM   2957 1HD1 LEU A 182      48.526  -3.617  -9.067  1.00  0.00           H  
ATOM   2958 2HD1 LEU A 182      48.777  -1.855  -9.090  1.00  0.00           H  
ATOM   2959 3HD1 LEU A 182      47.800  -2.632 -10.359  1.00  0.00           H  
ATOM   2960 1HD2 LEU A 182      49.672  -5.058 -10.773  1.00  0.00           H  
ATOM   2961 2HD2 LEU A 182      48.962  -4.094 -12.090  1.00  0.00           H  
ATOM   2962 3HD2 LEU A 182      50.726  -4.308 -11.996  1.00  0.00           H  
ATOM   2963  N   ALA A 183      51.613   0.662 -12.875  1.00  0.00           N  
ATOM   2964  CA  ALA A 183      51.583   1.805 -13.779  1.00  0.00           C  
ATOM   2965  C   ALA A 183      52.681   1.703 -14.831  1.00  0.00           C  
ATOM   2966  O   ALA A 183      52.461   2.009 -16.003  1.00  0.00           O  
ATOM   2967  CB  ALA A 183      51.718   3.103 -12.996  1.00  0.00           C  
ATOM   2968  H   ALA A 183      51.829   0.812 -11.900  1.00  0.00           H  
ATOM   2969  HA  ALA A 183      50.623   1.803 -14.296  1.00  0.00           H  
ATOM   2970 1HB  ALA A 183      51.694   3.947 -13.685  1.00  0.00           H  
ATOM   2971 2HB  ALA A 183      50.894   3.189 -12.288  1.00  0.00           H  
ATOM   2972 3HB  ALA A 183      52.663   3.104 -12.455  1.00  0.00           H  
ATOM   2973  N   LEU A 184      53.863   1.272 -14.406  1.00  0.00           N  
ATOM   2974  CA  LEU A 184      54.997   1.129 -15.310  1.00  0.00           C  
ATOM   2975  C   LEU A 184      54.669   0.187 -16.461  1.00  0.00           C  
ATOM   2976  O   LEU A 184      54.938   0.493 -17.623  1.00  0.00           O  
ATOM   2977  CB  LEU A 184      56.221   0.607 -14.546  1.00  0.00           C  
ATOM   2978  CG  LEU A 184      57.521   0.516 -15.355  1.00  0.00           C  
ATOM   2979  CD1 LEU A 184      58.713   0.595 -14.412  1.00  0.00           C  
ATOM   2980  CD2 LEU A 184      57.536  -0.782 -16.149  1.00  0.00           C  
ATOM   2981  H   LEU A 184      53.979   1.037 -13.431  1.00  0.00           H  
ATOM   2982  HA  LEU A 184      55.234   2.108 -15.725  1.00  0.00           H  
ATOM   2983 1HB  LEU A 184      56.405   1.261 -13.696  1.00  0.00           H  
ATOM   2984 2HB  LEU A 184      55.995  -0.390 -14.169  1.00  0.00           H  
ATOM   2985  HG  LEU A 184      57.582   1.362 -16.041  1.00  0.00           H  
ATOM   2986 1HD1 LEU A 184      59.637   0.531 -14.987  1.00  0.00           H  
ATOM   2987 2HD1 LEU A 184      58.688   1.542 -13.872  1.00  0.00           H  
ATOM   2988 3HD1 LEU A 184      58.670  -0.230 -13.702  1.00  0.00           H  
ATOM   2989 1HD2 LEU A 184      58.460  -0.846 -16.724  1.00  0.00           H  
ATOM   2990 2HD2 LEU A 184      57.476  -1.628 -15.463  1.00  0.00           H  
ATOM   2991 3HD2 LEU A 184      56.683  -0.804 -16.827  1.00  0.00           H  
ATOM   2992  N   GLU A 185      54.086  -0.961 -16.132  1.00  0.00           N  
ATOM   2993  CA  GLU A 185      53.720  -1.950 -17.138  1.00  0.00           C  
ATOM   2994  C   GLU A 185      52.775  -1.358 -18.175  1.00  0.00           C  
ATOM   2995  O   GLU A 185      52.893  -1.637 -19.368  1.00  0.00           O  
ATOM   2996  CB  GLU A 185      53.069  -3.167 -16.477  1.00  0.00           C  
ATOM   2997  CG  GLU A 185      54.026  -4.027 -15.663  1.00  0.00           C  
ATOM   2998  CD  GLU A 185      53.338  -5.167 -14.965  1.00  0.00           C  
ATOM   2999  OE1 GLU A 185      52.133  -5.229 -15.015  1.00  0.00           O  
ATOM   3000  OE2 GLU A 185      54.019  -5.978 -14.382  1.00  0.00           O  
ATOM   3001  H   GLU A 185      53.892  -1.153 -15.160  1.00  0.00           H  
ATOM   3002  HA  GLU A 185      54.626  -2.274 -17.651  1.00  0.00           H  
ATOM   3003 1HB  GLU A 185      52.269  -2.837 -15.814  1.00  0.00           H  
ATOM   3004 2HB  GLU A 185      52.620  -3.800 -17.242  1.00  0.00           H  
ATOM   3005 1HG  GLU A 185      54.790  -4.430 -16.326  1.00  0.00           H  
ATOM   3006 2HG  GLU A 185      54.521  -3.400 -14.922  1.00  0.00           H  
ATOM   3007  N   HIS A 186      51.841  -0.541 -17.704  1.00  0.00           N  
ATOM   3008  CA  HIS A 186      50.846   0.097 -18.560  1.00  0.00           C  
ATOM   3009  C   HIS A 186      51.424   1.068 -19.599  1.00  0.00           C  
ATOM   3010  O   HIS A 186      50.873   1.227 -20.688  1.00  0.00           O  
ATOM   3011  CB  HIS A 186      49.827   0.843 -17.693  1.00  0.00           C  
ATOM   3012  CG  HIS A 186      48.686   1.423 -18.470  1.00  0.00           C  
ATOM   3013  ND1 HIS A 186      47.716   0.641 -19.062  1.00  0.00           N  
ATOM   3014  CD2 HIS A 186      48.360   2.706 -18.752  1.00  0.00           C  
ATOM   3015  CE1 HIS A 186      46.842   1.420 -19.675  1.00  0.00           C  
ATOM   3016  NE2 HIS A 186      47.210   2.676 -19.502  1.00  0.00           N  
ATOM   3017  H   HIS A 186      51.811  -0.348 -16.713  1.00  0.00           H  
ATOM   3018  HA  HIS A 186      50.313  -0.665 -19.128  1.00  0.00           H  
ATOM   3019 1HB  HIS A 186      49.419   0.164 -16.944  1.00  0.00           H  
ATOM   3020 2HB  HIS A 186      50.325   1.654 -17.162  1.00  0.00           H  
ATOM   3021  HD1 HIS A 186      47.625  -0.351 -18.980  1.00  0.00           H  
ATOM   3022  HD2 HIS A 186      48.824   3.660 -18.501  1.00  0.00           H  
ATOM   3023  HE1 HIS A 186      45.993   0.991 -20.207  1.00  0.00           H  
ATOM   3024  N   GLU A 187      52.533   1.724 -19.277  1.00  0.00           N  
ATOM   3025  CA  GLU A 187      52.958   2.894 -20.054  1.00  0.00           C  
ATOM   3026  C   GLU A 187      54.274   2.650 -20.784  1.00  0.00           C  
ATOM   3027  O   GLU A 187      55.198   2.050 -20.235  1.00  0.00           O  
ATOM   3028  CB  GLU A 187      53.099   4.114 -19.141  1.00  0.00           C  
ATOM   3029  CG  GLU A 187      53.559   5.380 -19.850  1.00  0.00           C  
ATOM   3030  CD  GLU A 187      52.526   5.931 -20.793  1.00  0.00           C  
ATOM   3031  OE1 GLU A 187      51.398   6.080 -20.387  1.00  0.00           O  
ATOM   3032  OE2 GLU A 187      52.865   6.204 -21.920  1.00  0.00           O  
ATOM   3033  H   GLU A 187      53.081   1.407 -18.490  1.00  0.00           H  
ATOM   3034  HA  GLU A 187      52.196   3.106 -20.805  1.00  0.00           H  
ATOM   3035 1HB  GLU A 187      52.140   4.326 -18.667  1.00  0.00           H  
ATOM   3036 2HB  GLU A 187      53.815   3.895 -18.349  1.00  0.00           H  
ATOM   3037 1HG  GLU A 187      53.793   6.138 -19.103  1.00  0.00           H  
ATOM   3038 2HG  GLU A 187      54.471   5.162 -20.405  1.00  0.00           H  
ATOM   3039  N   ASP A 188      54.357   3.118 -22.027  1.00  0.00           N  
ATOM   3040  CA  ASP A 188      55.539   2.878 -22.854  1.00  0.00           C  
ATOM   3041  C   ASP A 188      56.374   4.138 -23.051  1.00  0.00           C  
ATOM   3042  O   ASP A 188      57.420   4.106 -23.700  1.00  0.00           O  
ATOM   3043  CB  ASP A 188      55.126   2.324 -24.220  1.00  0.00           C  
ATOM   3044  CG  ASP A 188      54.486   0.945 -24.131  1.00  0.00           C  
ATOM   3045  OD1 ASP A 188      55.001   0.117 -23.418  1.00  0.00           O  
ATOM   3046  OD2 ASP A 188      53.487   0.734 -24.776  1.00  0.00           O  
ATOM   3047  H   ASP A 188      53.586   3.650 -22.405  1.00  0.00           H  
ATOM   3048  HA  ASP A 188      56.167   2.140 -22.354  1.00  0.00           H  
ATOM   3049 1HB  ASP A 188      54.419   3.007 -24.691  1.00  0.00           H  
ATOM   3050 2HB  ASP A 188      56.002   2.261 -24.867  1.00  0.00           H  
ATOM   3051  N   ASP A 189      55.913   5.252 -22.490  1.00  0.00           N  
ATOM   3052  CA  ASP A 189      56.600   6.527 -22.676  1.00  0.00           C  
ATOM   3053  C   ASP A 189      57.839   6.626 -21.798  1.00  0.00           C  
ATOM   3054  O   ASP A 189      57.772   6.413 -20.587  1.00  0.00           O  
ATOM   3055  CB  ASP A 189      55.658   7.693 -22.367  1.00  0.00           C  
ATOM   3056  CG  ASP A 189      56.280   9.051 -22.663  1.00  0.00           C  
ATOM   3057  OD1 ASP A 189      56.247   9.464 -23.798  1.00  0.00           O  
ATOM   3058  OD2 ASP A 189      56.782   9.664 -21.751  1.00  0.00           O  
ATOM   3059  H   ASP A 189      55.075   5.209 -21.928  1.00  0.00           H  
ATOM   3060  HA  ASP A 189      56.916   6.601 -23.717  1.00  0.00           H  
ATOM   3061 1HB  ASP A 189      54.747   7.591 -22.957  1.00  0.00           H  
ATOM   3062 2HB  ASP A 189      55.372   7.662 -21.315  1.00  0.00           H  
ATOM   3063  N   ARG A 190      59.143   6.935 -22.115  1.00  0.00           N  
ATOM   3064  CA  ARG A 190      60.140   6.698 -21.075  1.00  0.00           C  
ATOM   3065  C   ARG A 190      60.099   7.792 -20.004  1.00  0.00           C  
ATOM   3066  O   ARG A 190      60.169   7.507 -18.809  1.00  0.00           O  
ATOM   3067  CB  ARG A 190      61.535   6.634 -21.680  1.00  0.00           C  
ATOM   3068  CG  ARG A 190      61.802   5.413 -22.544  1.00  0.00           C  
ATOM   3069  CD  ARG A 190      63.160   5.451 -23.144  1.00  0.00           C  
ATOM   3070  NE  ARG A 190      64.202   5.346 -22.135  1.00  0.00           N  
ATOM   3071  CZ  ARG A 190      65.508   5.590 -22.355  1.00  0.00           C  
ATOM   3072  NH1 ARG A 190      65.917   5.950 -23.552  1.00  0.00           N  
ATOM   3073  NH2 ARG A 190      66.380   5.467 -21.369  1.00  0.00           N  
ATOM   3074  H   ARG A 190      59.352   7.304 -23.032  1.00  0.00           H  
ATOM   3075  HA  ARG A 190      59.923   5.741 -20.600  1.00  0.00           H  
ATOM   3076 1HB  ARG A 190      61.705   7.517 -22.294  1.00  0.00           H  
ATOM   3077 2HB  ARG A 190      62.278   6.643 -20.882  1.00  0.00           H  
ATOM   3078 1HG  ARG A 190      61.721   4.511 -21.936  1.00  0.00           H  
ATOM   3079 2HG  ARG A 190      61.071   5.372 -23.353  1.00  0.00           H  
ATOM   3080 1HD  ARG A 190      63.275   4.619 -23.839  1.00  0.00           H  
ATOM   3081 2HD  ARG A 190      63.296   6.390 -23.678  1.00  0.00           H  
ATOM   3082  HE  ARG A 190      63.926   5.072 -21.201  1.00  0.00           H  
ATOM   3083 1HH1 ARG A 190      65.251   6.044 -24.306  1.00  0.00           H  
ATOM   3084 2HH1 ARG A 190      66.896   6.133 -23.718  1.00  0.00           H  
ATOM   3085 1HH2 ARG A 190      66.066   5.191 -20.449  1.00  0.00           H  
ATOM   3086 2HH2 ARG A 190      67.358   5.650 -21.535  1.00  0.00           H  
ATOM   3087  N   GLU A 191      59.985   9.057 -20.432  1.00  0.00           N  
ATOM   3088  CA  GLU A 191      59.984  10.167 -19.487  1.00  0.00           C  
ATOM   3089  C   GLU A 191      58.813  10.065 -18.518  1.00  0.00           C  
ATOM   3090  O   GLU A 191      58.981  10.218 -17.308  1.00  0.00           O  
ATOM   3091  CB  GLU A 191      59.927  11.502 -20.233  1.00  0.00           C  
ATOM   3092  CG  GLU A 191      61.174  11.823 -21.044  1.00  0.00           C  
ATOM   3093  CD  GLU A 191      61.201  11.125 -22.376  1.00  0.00           C  
ATOM   3094  OE1 GLU A 191      60.268  10.420 -22.674  1.00  0.00           O  
ATOM   3095  OE2 GLU A 191      62.157  11.298 -23.095  1.00  0.00           O  
ATOM   3096  H   GLU A 191      59.899   9.235 -21.422  1.00  0.00           H  
ATOM   3097  HA  GLU A 191      60.907  10.130 -18.908  1.00  0.00           H  
ATOM   3098 1HB  GLU A 191      59.075  11.502 -20.914  1.00  0.00           H  
ATOM   3099 2HB  GLU A 191      59.775  12.312 -19.519  1.00  0.00           H  
ATOM   3100 1HG  GLU A 191      61.220  12.899 -21.210  1.00  0.00           H  
ATOM   3101 2HG  GLU A 191      62.053  11.534 -20.470  1.00  0.00           H  
ATOM   3102  N   ARG A 192      57.626   9.805 -19.058  1.00  0.00           N  
ATOM   3103  CA  ARG A 192      56.425   9.682 -18.242  1.00  0.00           C  
ATOM   3104  C   ARG A 192      56.582   8.591 -17.190  1.00  0.00           C  
ATOM   3105  O   ARG A 192      56.263   8.794 -16.019  1.00  0.00           O  
ATOM   3106  CB  ARG A 192      55.216   9.373 -19.113  1.00  0.00           C  
ATOM   3107  CG  ARG A 192      53.891   9.311 -18.369  1.00  0.00           C  
ATOM   3108  CD  ARG A 192      52.766   8.977 -19.280  1.00  0.00           C  
ATOM   3109  NE  ARG A 192      52.571   9.998 -20.297  1.00  0.00           N  
ATOM   3110  CZ  ARG A 192      51.887  11.144 -20.110  1.00  0.00           C  
ATOM   3111  NH1 ARG A 192      51.341  11.400 -18.942  1.00  0.00           N  
ATOM   3112  NH2 ARG A 192      51.766  12.010 -21.101  1.00  0.00           N  
ATOM   3113  H   ARG A 192      57.555   9.690 -20.059  1.00  0.00           H  
ATOM   3114  HA  ARG A 192      56.253  10.631 -17.734  1.00  0.00           H  
ATOM   3115 1HB  ARG A 192      55.123  10.132 -19.889  1.00  0.00           H  
ATOM   3116 2HB  ARG A 192      55.361   8.413 -19.609  1.00  0.00           H  
ATOM   3117 1HG  ARG A 192      53.944   8.545 -17.595  1.00  0.00           H  
ATOM   3118 2HG  ARG A 192      53.686  10.278 -17.910  1.00  0.00           H  
ATOM   3119 1HD  ARG A 192      52.971   8.032 -19.780  1.00  0.00           H  
ATOM   3120 2HD  ARG A 192      51.846   8.891 -18.703  1.00  0.00           H  
ATOM   3121  HE  ARG A 192      52.977   9.836 -21.209  1.00  0.00           H  
ATOM   3122 1HH1 ARG A 192      51.433  10.738 -18.185  1.00  0.00           H  
ATOM   3123 2HH1 ARG A 192      50.829  12.259 -18.802  1.00  0.00           H  
ATOM   3124 1HH2 ARG A 192      52.187  11.813 -21.999  1.00  0.00           H  
ATOM   3125 2HH2 ARG A 192      51.254  12.868 -20.961  1.00  0.00           H  
ATOM   3126  N   VAL A 193      57.075   7.433 -17.615  1.00  0.00           N  
ATOM   3127  CA  VAL A 193      57.276   6.307 -16.710  1.00  0.00           C  
ATOM   3128  C   VAL A 193      58.330   6.627 -15.659  1.00  0.00           C  
ATOM   3129  O   VAL A 193      58.177   6.282 -14.487  1.00  0.00           O  
ATOM   3130  CB  VAL A 193      57.706   5.056 -17.499  1.00  0.00           C  
ATOM   3131  CG1 VAL A 193      58.099   3.936 -16.549  1.00  0.00           C  
ATOM   3132  CG2 VAL A 193      56.580   4.613 -18.420  1.00  0.00           C  
ATOM   3133  H   VAL A 193      57.317   7.330 -18.590  1.00  0.00           H  
ATOM   3134  HA  VAL A 193      56.332   6.095 -16.206  1.00  0.00           H  
ATOM   3135  HB  VAL A 193      58.588   5.298 -18.093  1.00  0.00           H  
ATOM   3136 1HG1 VAL A 193      58.401   3.060 -17.124  1.00  0.00           H  
ATOM   3137 2HG1 VAL A 193      58.930   4.263 -15.924  1.00  0.00           H  
ATOM   3138 3HG1 VAL A 193      57.249   3.679 -15.917  1.00  0.00           H  
ATOM   3139 1HG2 VAL A 193      56.891   3.728 -18.976  1.00  0.00           H  
ATOM   3140 2HG2 VAL A 193      55.696   4.376 -17.827  1.00  0.00           H  
ATOM   3141 3HG2 VAL A 193      56.343   5.415 -19.119  1.00  0.00           H  
ATOM   3142  N   THR A 194      59.401   7.288 -16.084  1.00  0.00           N  
ATOM   3143  CA  THR A 194      60.484   7.656 -15.179  1.00  0.00           C  
ATOM   3144  C   THR A 194      60.009   8.650 -14.128  1.00  0.00           C  
ATOM   3145  O   THR A 194      60.373   8.550 -12.956  1.00  0.00           O  
ATOM   3146  CB  THR A 194      61.675   8.251 -15.952  1.00  0.00           C  
ATOM   3147  OG1 THR A 194      62.186   7.277 -16.872  1.00  0.00           O  
ATOM   3148  CG2 THR A 194      62.780   8.666 -14.993  1.00  0.00           C  
ATOM   3149  H   THR A 194      59.467   7.542 -17.059  1.00  0.00           H  
ATOM   3150  HA  THR A 194      60.824   6.758 -14.663  1.00  0.00           H  
ATOM   3151  HB  THR A 194      61.344   9.124 -16.515  1.00  0.00           H  
ATOM   3152  HG1 THR A 194      61.633   7.258 -17.657  1.00  0.00           H  
ATOM   3153 1HG2 THR A 194      63.614   9.084 -15.557  1.00  0.00           H  
ATOM   3154 2HG2 THR A 194      62.398   9.415 -14.300  1.00  0.00           H  
ATOM   3155 3HG2 THR A 194      63.122   7.795 -14.434  1.00  0.00           H  
ATOM   3156  N   GLU A 195      59.194   9.610 -14.553  1.00  0.00           N  
ATOM   3157  CA  GLU A 195      58.667  10.625 -13.648  1.00  0.00           C  
ATOM   3158  C   GLU A 195      57.756  10.006 -12.597  1.00  0.00           C  
ATOM   3159  O   GLU A 195      57.800  10.381 -11.425  1.00  0.00           O  
ATOM   3160  CB  GLU A 195      57.903  11.695 -14.432  1.00  0.00           C  
ATOM   3161  CG  GLU A 195      57.357  12.830 -13.578  1.00  0.00           C  
ATOM   3162  CD  GLU A 195      58.439  13.649 -12.932  1.00  0.00           C  
ATOM   3163  OE1 GLU A 195      59.549  13.614 -13.407  1.00  0.00           O  
ATOM   3164  OE2 GLU A 195      58.156  14.312 -11.962  1.00  0.00           O  
ATOM   3165  H   GLU A 195      58.933   9.638 -15.528  1.00  0.00           H  
ATOM   3166  HA  GLU A 195      59.504  11.099 -13.135  1.00  0.00           H  
ATOM   3167 1HB  GLU A 195      58.559  12.130 -15.187  1.00  0.00           H  
ATOM   3168 2HB  GLU A 195      57.064  11.234 -14.953  1.00  0.00           H  
ATOM   3169 1HG  GLU A 195      56.749  13.482 -14.205  1.00  0.00           H  
ATOM   3170 2HG  GLU A 195      56.714  12.412 -12.805  1.00  0.00           H  
ATOM   3171  N   ILE A 196      56.930   9.056 -13.022  1.00  0.00           N  
ATOM   3172  CA  ILE A 196      56.006   8.383 -12.117  1.00  0.00           C  
ATOM   3173  C   ILE A 196      56.755   7.575 -11.066  1.00  0.00           C  
ATOM   3174  O   ILE A 196      56.378   7.562  -9.894  1.00  0.00           O  
ATOM   3175  CB  ILE A 196      55.053   7.457 -12.894  1.00  0.00           C  
ATOM   3176  CG1 ILE A 196      54.104   8.280 -13.769  1.00  0.00           C  
ATOM   3177  CG2 ILE A 196      54.267   6.576 -11.934  1.00  0.00           C  
ATOM   3178  CD1 ILE A 196      53.319   7.454 -14.763  1.00  0.00           C  
ATOM   3179  H   ILE A 196      56.943   8.793 -13.997  1.00  0.00           H  
ATOM   3180  HA  ILE A 196      55.411   9.139 -11.605  1.00  0.00           H  
ATOM   3181  HB  ILE A 196      55.630   6.822 -13.566  1.00  0.00           H  
ATOM   3182 1HG1 ILE A 196      53.397   8.815 -13.136  1.00  0.00           H  
ATOM   3183 2HG1 ILE A 196      54.675   9.026 -14.323  1.00  0.00           H  
ATOM   3184 1HG2 ILE A 196      53.598   5.928 -12.500  1.00  0.00           H  
ATOM   3185 2HG2 ILE A 196      54.958   5.966 -11.354  1.00  0.00           H  
ATOM   3186 3HG2 ILE A 196      53.682   7.203 -11.261  1.00  0.00           H  
ATOM   3187 1HD1 ILE A 196      52.670   8.108 -15.346  1.00  0.00           H  
ATOM   3188 2HD1 ILE A 196      54.008   6.937 -15.431  1.00  0.00           H  
ATOM   3189 3HD1 ILE A 196      52.712   6.724 -14.230  1.00  0.00           H  
ATOM   3190  N   ALA A 197      57.818   6.901 -11.491  1.00  0.00           N  
ATOM   3191  CA  ALA A 197      58.623   6.089 -10.586  1.00  0.00           C  
ATOM   3192  C   ALA A 197      59.309   6.951  -9.535  1.00  0.00           C  
ATOM   3193  O   ALA A 197      59.379   6.580  -8.363  1.00  0.00           O  
ATOM   3194  CB  ALA A 197      59.654   5.288 -11.368  1.00  0.00           C  
ATOM   3195  H   ALA A 197      58.075   6.952 -12.466  1.00  0.00           H  
ATOM   3196  HA  ALA A 197      57.958   5.398 -10.069  1.00  0.00           H  
ATOM   3197 1HB  ALA A 197      60.247   4.687 -10.678  1.00  0.00           H  
ATOM   3198 2HB  ALA A 197      59.146   4.633 -12.075  1.00  0.00           H  
ATOM   3199 3HB  ALA A 197      60.308   5.969 -11.910  1.00  0.00           H  
ATOM   3200  N   LEU A 198      59.815   8.103  -9.960  1.00  0.00           N  
ATOM   3201  CA  LEU A 198      60.497   9.021  -9.055  1.00  0.00           C  
ATOM   3202  C   LEU A 198      59.541   9.569  -8.004  1.00  0.00           C  
ATOM   3203  O   LEU A 198      59.896   9.692  -6.832  1.00  0.00           O  
ATOM   3204  CB  LEU A 198      61.118  10.180  -9.844  1.00  0.00           C  
ATOM   3205  CG  LEU A 198      62.303   9.812 -10.746  1.00  0.00           C  
ATOM   3206  CD1 LEU A 198      62.691  11.017 -11.593  1.00  0.00           C  
ATOM   3207  CD2 LEU A 198      63.470   9.348  -9.888  1.00  0.00           C  
ATOM   3208  H   LEU A 198      59.725   8.350 -10.935  1.00  0.00           H  
ATOM   3209  HA  LEU A 198      61.292   8.478  -8.546  1.00  0.00           H  
ATOM   3210 1HB  LEU A 198      60.348  10.624 -10.473  1.00  0.00           H  
ATOM   3211 2HB  LEU A 198      61.461  10.937  -9.138  1.00  0.00           H  
ATOM   3212  HG  LEU A 198      62.009   9.010 -11.424  1.00  0.00           H  
ATOM   3213 1HD1 LEU A 198      63.533  10.755 -12.234  1.00  0.00           H  
ATOM   3214 2HD1 LEU A 198      61.844  11.315 -12.211  1.00  0.00           H  
ATOM   3215 3HD1 LEU A 198      62.975  11.842 -10.941  1.00  0.00           H  
ATOM   3216 1HD2 LEU A 198      64.312   9.085 -10.529  1.00  0.00           H  
ATOM   3217 2HD2 LEU A 198      63.765  10.150  -9.211  1.00  0.00           H  
ATOM   3218 3HD2 LEU A 198      63.170   8.475  -9.307  1.00  0.00           H  
ATOM   3219  N   ARG A 199      58.326   9.897  -8.429  1.00  0.00           N  
ATOM   3220  CA  ARG A 199      57.316  10.433  -7.524  1.00  0.00           C  
ATOM   3221  C   ARG A 199      56.918   9.405  -6.472  1.00  0.00           C  
ATOM   3222  O   ARG A 199      56.743   9.738  -5.300  1.00  0.00           O  
ATOM   3223  CB  ARG A 199      56.080  10.867  -8.298  1.00  0.00           C  
ATOM   3224  CG  ARG A 199      54.967  11.456  -7.447  1.00  0.00           C  
ATOM   3225  CD  ARG A 199      55.391  12.716  -6.783  1.00  0.00           C  
ATOM   3226  NE  ARG A 199      54.315  13.307  -6.003  1.00  0.00           N  
ATOM   3227  CZ  ARG A 199      54.465  14.341  -5.152  1.00  0.00           C  
ATOM   3228  NH1 ARG A 199      55.650  14.886  -4.984  1.00  0.00           N  
ATOM   3229  NH2 ARG A 199      53.422  14.807  -4.488  1.00  0.00           N  
ATOM   3230  H   ARG A 199      58.096   9.772  -9.404  1.00  0.00           H  
ATOM   3231  HA  ARG A 199      57.733  11.304  -7.017  1.00  0.00           H  
ATOM   3232 1HB  ARG A 199      56.359  11.615  -9.039  1.00  0.00           H  
ATOM   3233 2HB  ARG A 199      55.668  10.012  -8.834  1.00  0.00           H  
ATOM   3234 1HG  ARG A 199      54.104  11.674  -8.076  1.00  0.00           H  
ATOM   3235 2HG  ARG A 199      54.681  10.741  -6.674  1.00  0.00           H  
ATOM   3236 1HD  ARG A 199      56.225  12.511  -6.113  1.00  0.00           H  
ATOM   3237 2HD  ARG A 199      55.701  13.438  -7.537  1.00  0.00           H  
ATOM   3238  HE  ARG A 199      53.389  12.914  -6.106  1.00  0.00           H  
ATOM   3239 1HH1 ARG A 199      56.447  14.530  -5.492  1.00  0.00           H  
ATOM   3240 2HH1 ARG A 199      55.762  15.661  -4.346  1.00  0.00           H  
ATOM   3241 1HH2 ARG A 199      52.512  14.387  -4.618  1.00  0.00           H  
ATOM   3242 2HH2 ARG A 199      53.535  15.581  -3.851  1.00  0.00           H  
ATOM   3243  N   THR A 200      56.777   8.155  -6.898  1.00  0.00           N  
ATOM   3244  CA  THR A 200      56.399   7.076  -5.993  1.00  0.00           C  
ATOM   3245  C   THR A 200      57.474   6.836  -4.941  1.00  0.00           C  
ATOM   3246  O   THR A 200      57.170   6.611  -3.769  1.00  0.00           O  
ATOM   3247  CB  THR A 200      56.133   5.771  -6.767  1.00  0.00           C  
ATOM   3248  OG1 THR A 200      57.308   5.398  -7.498  1.00  0.00           O  
ATOM   3249  CG2 THR A 200      54.974   5.953  -7.735  1.00  0.00           C  
ATOM   3250  H   THR A 200      56.936   7.947  -7.873  1.00  0.00           H  
ATOM   3251  HA  THR A 200      55.482   7.362  -5.477  1.00  0.00           H  
ATOM   3252  HB  THR A 200      55.890   4.975  -6.064  1.00  0.00           H  
ATOM   3253  HG1 THR A 200      57.929   4.968  -6.905  1.00  0.00           H  
ATOM   3254 1HG2 THR A 200      54.800   5.021  -8.273  1.00  0.00           H  
ATOM   3255 2HG2 THR A 200      54.076   6.226  -7.181  1.00  0.00           H  
ATOM   3256 3HG2 THR A 200      55.214   6.742  -8.446  1.00  0.00           H  
ATOM   3257  N   ILE A 201      58.732   6.885  -5.367  1.00  0.00           N  
ATOM   3258  CA  ILE A 201      59.856   6.674  -4.462  1.00  0.00           C  
ATOM   3259  C   ILE A 201      59.931   7.773  -3.410  1.00  0.00           C  
ATOM   3260  O   ILE A 201      60.199   7.507  -2.238  1.00  0.00           O  
ATOM   3261  CB  ILE A 201      61.184   6.616  -5.239  1.00  0.00           C  
ATOM   3262  CG1 ILE A 201      61.235   5.361  -6.115  1.00  0.00           C  
ATOM   3263  CG2 ILE A 201      62.364   6.649  -4.280  1.00  0.00           C  
ATOM   3264  CD1 ILE A 201      62.374   5.356  -7.109  1.00  0.00           C  
ATOM   3265  H   ILE A 201      58.914   7.073  -6.342  1.00  0.00           H  
ATOM   3266  HA  ILE A 201      59.714   5.723  -3.951  1.00  0.00           H  
ATOM   3267  HB  ILE A 201      61.250   7.471  -5.911  1.00  0.00           H  
ATOM   3268 1HG1 ILE A 201      61.331   4.479  -5.481  1.00  0.00           H  
ATOM   3269 2HG1 ILE A 201      60.301   5.264  -6.668  1.00  0.00           H  
ATOM   3270 1HG2 ILE A 201      63.294   6.606  -4.846  1.00  0.00           H  
ATOM   3271 2HG2 ILE A 201      62.334   7.569  -3.699  1.00  0.00           H  
ATOM   3272 3HG2 ILE A 201      62.309   5.793  -3.607  1.00  0.00           H  
ATOM   3273 1HD1 ILE A 201      62.344   4.436  -7.692  1.00  0.00           H  
ATOM   3274 2HD1 ILE A 201      62.277   6.213  -7.777  1.00  0.00           H  
ATOM   3275 3HD1 ILE A 201      63.322   5.416  -6.576  1.00  0.00           H  
ATOM   3276  N   ARG A 202      59.693   9.009  -3.836  1.00  0.00           N  
ATOM   3277  CA  ARG A 202      59.733  10.152  -2.931  1.00  0.00           C  
ATOM   3278  C   ARG A 202      58.635  10.060  -1.879  1.00  0.00           C  
ATOM   3279  O   ARG A 202      58.858  10.364  -0.707  1.00  0.00           O  
ATOM   3280  CB  ARG A 202      59.582  11.453  -3.705  1.00  0.00           C  
ATOM   3281  CG  ARG A 202      60.778  11.828  -4.566  1.00  0.00           C  
ATOM   3282  CD  ARG A 202      60.533  13.077  -5.332  1.00  0.00           C  
ATOM   3283  NE  ARG A 202      61.674  13.438  -6.158  1.00  0.00           N  
ATOM   3284  CZ  ARG A 202      61.681  14.444  -7.055  1.00  0.00           C  
ATOM   3285  NH1 ARG A 202      60.604  15.176  -7.230  1.00  0.00           N  
ATOM   3286  NH2 ARG A 202      62.772  14.694  -7.759  1.00  0.00           N  
ATOM   3287  H   ARG A 202      59.479   9.161  -4.811  1.00  0.00           H  
ATOM   3288  HA  ARG A 202      60.699  10.159  -2.425  1.00  0.00           H  
ATOM   3289 1HB  ARG A 202      58.713  11.389  -4.358  1.00  0.00           H  
ATOM   3290 2HB  ARG A 202      59.408  12.273  -3.008  1.00  0.00           H  
ATOM   3291 1HG  ARG A 202      61.650  11.980  -3.931  1.00  0.00           H  
ATOM   3292 2HG  ARG A 202      60.981  11.024  -5.276  1.00  0.00           H  
ATOM   3293 1HD  ARG A 202      59.670  12.941  -5.984  1.00  0.00           H  
ATOM   3294 2HD  ARG A 202      60.340  13.895  -4.640  1.00  0.00           H  
ATOM   3295  HE  ARG A 202      62.522  12.897  -6.052  1.00  0.00           H  
ATOM   3296 1HH1 ARG A 202      59.770  14.985  -6.692  1.00  0.00           H  
ATOM   3297 2HH1 ARG A 202      60.609  15.930  -7.902  1.00  0.00           H  
ATOM   3298 1HH2 ARG A 202      63.600  14.131  -7.624  1.00  0.00           H  
ATOM   3299 2HH2 ARG A 202      62.777  15.447  -8.430  1.00  0.00           H  
ATOM   3300  N   ALA A 203      57.449   9.639  -2.305  1.00  0.00           N  
ATOM   3301  CA  ALA A 203      56.313   9.507  -1.400  1.00  0.00           C  
ATOM   3302  C   ALA A 203      56.568   8.435  -0.348  1.00  0.00           C  
ATOM   3303  O   ALA A 203      56.233   8.609   0.824  1.00  0.00           O  
ATOM   3304  CB  ALA A 203      55.047   9.190  -2.182  1.00  0.00           C  
ATOM   3305  H   ALA A 203      57.331   9.405  -3.280  1.00  0.00           H  
ATOM   3306  HA  ALA A 203      56.180  10.457  -0.883  1.00  0.00           H  
ATOM   3307 1HB  ALA A 203      54.208   9.094  -1.493  1.00  0.00           H  
ATOM   3308 2HB  ALA A 203      54.845   9.994  -2.890  1.00  0.00           H  
ATOM   3309 3HB  ALA A 203      55.179   8.255  -2.724  1.00  0.00           H  
ATOM   3310  N   ILE A 204      57.163   7.326  -0.774  1.00  0.00           N  
ATOM   3311  CA  ILE A 204      57.465   6.223   0.131  1.00  0.00           C  
ATOM   3312  C   ILE A 204      58.486   6.637   1.183  1.00  0.00           C  
ATOM   3313  O   ILE A 204      58.364   6.280   2.355  1.00  0.00           O  
ATOM   3314  CB  ILE A 204      57.994   5.004  -0.646  1.00  0.00           C  
ATOM   3315  CG1 ILE A 204      56.888   4.408  -1.522  1.00  0.00           C  
ATOM   3316  CG2 ILE A 204      58.539   3.957   0.313  1.00  0.00           C  
ATOM   3317  CD1 ILE A 204      57.382   3.382  -2.516  1.00  0.00           C  
ATOM   3318  H   ILE A 204      57.412   7.245  -1.749  1.00  0.00           H  
ATOM   3319  HA  ILE A 204      56.547   5.934   0.642  1.00  0.00           H  
ATOM   3320  HB  ILE A 204      58.792   5.319  -1.318  1.00  0.00           H  
ATOM   3321 1HG1 ILE A 204      56.137   3.936  -0.889  1.00  0.00           H  
ATOM   3322 2HG1 ILE A 204      56.392   5.206  -2.075  1.00  0.00           H  
ATOM   3323 1HG2 ILE A 204      58.908   3.102  -0.253  1.00  0.00           H  
ATOM   3324 2HG2 ILE A 204      59.354   4.386   0.894  1.00  0.00           H  
ATOM   3325 3HG2 ILE A 204      57.746   3.632   0.986  1.00  0.00           H  
ATOM   3326 1HD1 ILE A 204      56.542   3.006  -3.100  1.00  0.00           H  
ATOM   3327 2HD1 ILE A 204      58.110   3.844  -3.184  1.00  0.00           H  
ATOM   3328 3HD1 ILE A 204      57.851   2.556  -1.983  1.00  0.00           H  
ATOM   3329  N   ARG A 205      59.493   7.392   0.757  1.00  0.00           N  
ATOM   3330  CA  ARG A 205      60.538   7.856   1.662  1.00  0.00           C  
ATOM   3331  C   ARG A 205      59.976   8.803   2.714  1.00  0.00           C  
ATOM   3332  O   ARG A 205      60.348   8.736   3.886  1.00  0.00           O  
ATOM   3333  CB  ARG A 205      61.642   8.561   0.888  1.00  0.00           C  
ATOM   3334  CG  ARG A 205      62.801   9.059   1.737  1.00  0.00           C  
ATOM   3335  CD  ARG A 205      63.789   7.982   2.004  1.00  0.00           C  
ATOM   3336  NE  ARG A 205      63.345   7.088   3.061  1.00  0.00           N  
ATOM   3337  CZ  ARG A 205      63.643   7.238   4.366  1.00  0.00           C  
ATOM   3338  NH1 ARG A 205      64.385   8.250   4.758  1.00  0.00           N  
ATOM   3339  NH2 ARG A 205      63.190   6.369   5.252  1.00  0.00           N  
ATOM   3340  H   ARG A 205      59.535   7.651  -0.218  1.00  0.00           H  
ATOM   3341  HA  ARG A 205      60.966   6.991   2.168  1.00  0.00           H  
ATOM   3342 1HB  ARG A 205      62.050   7.884   0.139  1.00  0.00           H  
ATOM   3343 2HB  ARG A 205      61.226   9.420   0.362  1.00  0.00           H  
ATOM   3344 1HG  ARG A 205      63.310   9.871   1.218  1.00  0.00           H  
ATOM   3345 2HG  ARG A 205      62.422   9.421   2.694  1.00  0.00           H  
ATOM   3346 1HD  ARG A 205      63.938   7.393   1.099  1.00  0.00           H  
ATOM   3347 2HD  ARG A 205      64.737   8.425   2.308  1.00  0.00           H  
ATOM   3348  HE  ARG A 205      62.772   6.297   2.798  1.00  0.00           H  
ATOM   3349 1HH1 ARG A 205      64.731   8.915   4.081  1.00  0.00           H  
ATOM   3350 2HH1 ARG A 205      64.608   8.363   5.736  1.00  0.00           H  
ATOM   3351 1HH2 ARG A 205      62.619   5.590   4.950  1.00  0.00           H  
ATOM   3352 2HH2 ARG A 205      63.413   6.481   6.229  1.00  0.00           H  
ATOM   3353  N   GLU A 206      59.078   9.685   2.288  1.00  0.00           N  
ATOM   3354  CA  GLU A 206      58.462  10.649   3.193  1.00  0.00           C  
ATOM   3355  C   GLU A 206      57.610   9.950   4.245  1.00  0.00           C  
ATOM   3356  O   GLU A 206      57.620  10.327   5.417  1.00  0.00           O  
ATOM   3357  CB  GLU A 206      57.605  11.645   2.409  1.00  0.00           C  
ATOM   3358  CG  GLU A 206      56.979  12.741   3.259  1.00  0.00           C  
ATOM   3359  CD  GLU A 206      56.219  13.751   2.445  1.00  0.00           C  
ATOM   3360  OE1 GLU A 206      56.580  13.967   1.313  1.00  0.00           O  
ATOM   3361  OE2 GLU A 206      55.275  14.308   2.955  1.00  0.00           O  
ATOM   3362  H   GLU A 206      58.815   9.688   1.313  1.00  0.00           H  
ATOM   3363  HA  GLU A 206      59.253  11.197   3.706  1.00  0.00           H  
ATOM   3364 1HB  GLU A 206      58.214  12.124   1.642  1.00  0.00           H  
ATOM   3365 2HB  GLU A 206      56.800  11.113   1.902  1.00  0.00           H  
ATOM   3366 1HG  GLU A 206      56.298  12.285   3.977  1.00  0.00           H  
ATOM   3367 2HG  GLU A 206      57.765  13.249   3.816  1.00  0.00           H  
ATOM   3368  N   ILE A 207      56.873   8.930   3.819  1.00  0.00           N  
ATOM   3369  CA  ILE A 207      56.013   8.176   4.724  1.00  0.00           C  
ATOM   3370  C   ILE A 207      56.832   7.439   5.776  1.00  0.00           C  
ATOM   3371  O   ILE A 207      56.458   7.393   6.948  1.00  0.00           O  
ATOM   3372  CB  ILE A 207      55.148   7.167   3.947  1.00  0.00           C  
ATOM   3373  CG1 ILE A 207      54.129   7.901   3.071  1.00  0.00           C  
ATOM   3374  CG2 ILE A 207      54.445   6.219   4.906  1.00  0.00           C  
ATOM   3375  CD1 ILE A 207      53.422   7.008   2.077  1.00  0.00           C  
ATOM   3376  H   ILE A 207      56.909   8.670   2.844  1.00  0.00           H  
ATOM   3377  HA  ILE A 207      55.352   8.875   5.235  1.00  0.00           H  
ATOM   3378  HB  ILE A 207      55.780   6.587   3.275  1.00  0.00           H  
ATOM   3379 1HG1 ILE A 207      53.376   8.370   3.704  1.00  0.00           H  
ATOM   3380 2HG1 ILE A 207      54.630   8.696   2.518  1.00  0.00           H  
ATOM   3381 1HG2 ILE A 207      53.838   5.513   4.340  1.00  0.00           H  
ATOM   3382 2HG2 ILE A 207      55.188   5.674   5.487  1.00  0.00           H  
ATOM   3383 3HG2 ILE A 207      53.805   6.790   5.579  1.00  0.00           H  
ATOM   3384 1HD1 ILE A 207      52.717   7.599   1.493  1.00  0.00           H  
ATOM   3385 2HD1 ILE A 207      54.156   6.555   1.409  1.00  0.00           H  
ATOM   3386 3HD1 ILE A 207      52.884   6.225   2.610  1.00  0.00           H  
ATOM   3387  N   THR A 208      57.952   6.863   5.351  1.00  0.00           N  
ATOM   3388  CA  THR A 208      58.826   6.127   6.255  1.00  0.00           C  
ATOM   3389  C   THR A 208      59.432   7.047   7.307  1.00  0.00           C  
ATOM   3390  O   THR A 208      59.535   6.683   8.479  1.00  0.00           O  
ATOM   3391  CB  THR A 208      59.951   5.415   5.481  1.00  0.00           C  
ATOM   3392  OG1 THR A 208      59.380   4.475   4.561  1.00  0.00           O  
ATOM   3393  CG2 THR A 208      60.877   4.683   6.439  1.00  0.00           C  
ATOM   3394  H   THR A 208      58.204   6.937   4.376  1.00  0.00           H  
ATOM   3395  HA  THR A 208      58.233   5.371   6.771  1.00  0.00           H  
ATOM   3396  HB  THR A 208      60.526   6.149   4.917  1.00  0.00           H  
ATOM   3397  HG1 THR A 208      58.810   4.938   3.943  1.00  0.00           H  
ATOM   3398 1HG2 THR A 208      61.666   4.186   5.874  1.00  0.00           H  
ATOM   3399 2HG2 THR A 208      61.322   5.397   7.132  1.00  0.00           H  
ATOM   3400 3HG2 THR A 208      60.310   3.940   6.998  1.00  0.00           H  
ATOM   3401  N   LEU A 209      59.832   8.241   6.882  1.00  0.00           N  
ATOM   3402  CA  LEU A 209      60.429   9.216   7.786  1.00  0.00           C  
ATOM   3403  C   LEU A 209      59.427   9.676   8.838  1.00  0.00           C  
ATOM   3404  O   LEU A 209      59.770   9.831  10.010  1.00  0.00           O  
ATOM   3405  CB  LEU A 209      60.943  10.426   6.996  1.00  0.00           C  
ATOM   3406  CG  LEU A 209      61.634  11.517   7.824  1.00  0.00           C  
ATOM   3407  CD1 LEU A 209      62.839  10.924   8.542  1.00  0.00           C  
ATOM   3408  CD2 LEU A 209      62.049  12.661   6.912  1.00  0.00           C  
ATOM   3409  H   LEU A 209      59.719   8.479   5.907  1.00  0.00           H  
ATOM   3410  HA  LEU A 209      61.270   8.746   8.294  1.00  0.00           H  
ATOM   3411 1HB  LEU A 209      61.655  10.077   6.250  1.00  0.00           H  
ATOM   3412 2HB  LEU A 209      60.102  10.886   6.478  1.00  0.00           H  
ATOM   3413  HG  LEU A 209      60.944  11.889   8.583  1.00  0.00           H  
ATOM   3414 1HD1 LEU A 209      63.329  11.699   9.131  1.00  0.00           H  
ATOM   3415 2HD1 LEU A 209      62.510  10.121   9.202  1.00  0.00           H  
ATOM   3416 3HD1 LEU A 209      63.540  10.528   7.808  1.00  0.00           H  
ATOM   3417 1HD2 LEU A 209      62.539  13.437   7.501  1.00  0.00           H  
ATOM   3418 2HD2 LEU A 209      62.739  12.290   6.154  1.00  0.00           H  
ATOM   3419 3HD2 LEU A 209      61.167  13.078   6.426  1.00  0.00           H  
ATOM   3420  N   ARG A 210      58.187   9.893   8.413  1.00  0.00           N  
ATOM   3421  CA  ARG A 210      57.133  10.336   9.317  1.00  0.00           C  
ATOM   3422  C   ARG A 210      56.829   9.277  10.369  1.00  0.00           C  
ATOM   3423  O   ARG A 210      56.623   9.593  11.541  1.00  0.00           O  
ATOM   3424  CB  ARG A 210      55.863  10.657   8.542  1.00  0.00           C  
ATOM   3425  CG  ARG A 210      55.936  11.910   7.685  1.00  0.00           C  
ATOM   3426  CD  ARG A 210      54.653  12.172   6.984  1.00  0.00           C  
ATOM   3427  NE  ARG A 210      54.743  13.323   6.100  1.00  0.00           N  
ATOM   3428  CZ  ARG A 210      54.585  14.602   6.491  1.00  0.00           C  
ATOM   3429  NH1 ARG A 210      54.329  14.878   7.750  1.00  0.00           N  
ATOM   3430  NH2 ARG A 210      54.686  15.580   5.608  1.00  0.00           N  
ATOM   3431  H   ARG A 210      57.969   9.747   7.438  1.00  0.00           H  
ATOM   3432  HA  ARG A 210      57.469  11.241   9.823  1.00  0.00           H  
ATOM   3433 1HB  ARG A 210      55.617   9.823   7.886  1.00  0.00           H  
ATOM   3434 2HB  ARG A 210      55.034  10.781   9.239  1.00  0.00           H  
ATOM   3435 1HG  ARG A 210      56.164  12.770   8.316  1.00  0.00           H  
ATOM   3436 2HG  ARG A 210      56.719  11.793   6.935  1.00  0.00           H  
ATOM   3437 1HD  ARG A 210      54.382  11.303   6.386  1.00  0.00           H  
ATOM   3438 2HD  ARG A 210      53.871  12.366   7.717  1.00  0.00           H  
ATOM   3439  HE  ARG A 210      54.939  13.150   5.123  1.00  0.00           H  
ATOM   3440 1HH1 ARG A 210      54.252  14.130   8.425  1.00  0.00           H  
ATOM   3441 2HH1 ARG A 210      54.210  15.837   8.043  1.00  0.00           H  
ATOM   3442 1HH2 ARG A 210      54.882  15.368   4.639  1.00  0.00           H  
ATOM   3443 2HH2 ARG A 210      54.567  16.539   5.900  1.00  0.00           H  
ATOM   3444  N   ALA A 211      56.802   8.018   9.944  1.00  0.00           N  
ATOM   3445  CA  ALA A 211      56.522   6.909  10.848  1.00  0.00           C  
ATOM   3446  C   ALA A 211      57.615   6.768  11.900  1.00  0.00           C  
ATOM   3447  O   ALA A 211      57.333   6.518  13.072  1.00  0.00           O  
ATOM   3448  CB  ALA A 211      56.370   5.613  10.066  1.00  0.00           C  
ATOM   3449  H   ALA A 211      56.980   7.824   8.969  1.00  0.00           H  
ATOM   3450  HA  ALA A 211      55.586   7.121  11.365  1.00  0.00           H  
ATOM   3451 1HB  ALA A 211      56.162   4.794  10.754  1.00  0.00           H  
ATOM   3452 2HB  ALA A 211      55.547   5.710   9.357  1.00  0.00           H  
ATOM   3453 3HB  ALA A 211      57.291   5.405   9.524  1.00  0.00           H  
ATOM   3454  N   LEU A 212      58.863   6.930  11.475  1.00  0.00           N  
ATOM   3455  CA  LEU A 212      60.002   6.821  12.379  1.00  0.00           C  
ATOM   3456  C   LEU A 212      59.977   7.922  13.431  1.00  0.00           C  
ATOM   3457  O   LEU A 212      60.472   7.742  14.544  1.00  0.00           O  
ATOM   3458  CB  LEU A 212      61.315   6.890  11.589  1.00  0.00           C  
ATOM   3459  CG  LEU A 212      62.596   6.686  12.408  1.00  0.00           C  
ATOM   3460  CD1 LEU A 212      63.690   6.127  11.509  1.00  0.00           C  
ATOM   3461  CD2 LEU A 212      63.019   8.010  13.026  1.00  0.00           C  
ATOM   3462  H   LEU A 212      59.028   7.134  10.500  1.00  0.00           H  
ATOM   3463  HA  LEU A 212      59.949   5.859  12.887  1.00  0.00           H  
ATOM   3464 1HB  LEU A 212      61.293   6.127  10.812  1.00  0.00           H  
ATOM   3465 2HB  LEU A 212      61.380   7.866  11.108  1.00  0.00           H  
ATOM   3466  HG  LEU A 212      62.410   5.959  13.198  1.00  0.00           H  
ATOM   3467 1HD1 LEU A 212      64.601   5.982  12.091  1.00  0.00           H  
ATOM   3468 2HD1 LEU A 212      63.369   5.171  11.095  1.00  0.00           H  
ATOM   3469 3HD1 LEU A 212      63.887   6.827  10.697  1.00  0.00           H  
ATOM   3470 1HD2 LEU A 212      63.929   7.865  13.609  1.00  0.00           H  
ATOM   3471 2HD2 LEU A 212      63.206   8.738  12.236  1.00  0.00           H  
ATOM   3472 3HD2 LEU A 212      62.226   8.378  13.678  1.00  0.00           H  
ATOM   3473  N   GLU A 213      59.407   9.078  13.113  1.00  0.00           N  
ATOM   3474  CA  GLU A 213      59.611  10.273  13.953  1.00  0.00           C  
ATOM   3475  C   GLU A 213      59.304  10.072  15.452  1.00  0.00           C  
ATOM   3476  O   GLU A 213      60.043  10.545  16.316  1.00  0.00           O  
ATOM   3477  CB  GLU A 213      58.751  11.420  13.418  1.00  0.00           C  
ATOM   3478  CG  GLU A 213      58.923  12.736  14.164  1.00  0.00           C  
ATOM   3479  CD  GLU A 213      58.102  13.852  13.580  1.00  0.00           C  
ATOM   3480  OE1 GLU A 213      57.429  13.621  12.605  1.00  0.00           O  
ATOM   3481  OE2 GLU A 213      58.148  14.936  14.111  1.00  0.00           O  
ATOM   3482  H   GLU A 213      58.830   9.131  12.286  1.00  0.00           H  
ATOM   3483  HA  GLU A 213      60.660  10.564  13.891  1.00  0.00           H  
ATOM   3484 1HB  GLU A 213      58.990  11.596  12.370  1.00  0.00           H  
ATOM   3485 2HB  GLU A 213      57.698  11.141  13.471  1.00  0.00           H  
ATOM   3486 1HG  GLU A 213      58.633  12.593  15.205  1.00  0.00           H  
ATOM   3487 2HG  GLU A 213      59.975  13.017  14.145  1.00  0.00           H  
ATOM   3488  N   ASP A 214      58.216   9.371  15.776  1.00  0.00           N  
ATOM   3489  CA  ASP A 214      57.821   9.174  17.182  1.00  0.00           C  
ATOM   3490  C   ASP A 214      57.943   7.717  17.637  1.00  0.00           C  
ATOM   3491  O   ASP A 214      57.261   7.288  18.567  1.00  0.00           O  
ATOM   3492  CB  ASP A 214      56.382   9.648  17.397  1.00  0.00           C  
ATOM   3493  CG  ASP A 214      56.223  11.154  17.230  1.00  0.00           C  
ATOM   3494  OD1 ASP A 214      57.036  11.879  17.752  1.00  0.00           O  
ATOM   3495  OD2 ASP A 214      55.290  11.564  16.582  1.00  0.00           O  
ATOM   3496  H   ASP A 214      57.653   8.968  15.040  1.00  0.00           H  
ATOM   3497  HA  ASP A 214      58.482   9.769  17.814  1.00  0.00           H  
ATOM   3498 1HB  ASP A 214      55.723   9.147  16.687  1.00  0.00           H  
ATOM   3499 2HB  ASP A 214      56.053   9.372  18.399  1.00  0.00           H  
ATOM   3500  N   ILE A 215      58.812   6.953  16.983  1.00  0.00           N  
ATOM   3501  CA  ILE A 215      59.087   5.576  17.400  1.00  0.00           C  
ATOM   3502  C   ILE A 215      60.156   5.498  18.493  1.00  0.00           C  
ATOM   3503  O   ILE A 215      61.329   5.781  18.249  1.00  0.00           O  
ATOM   3504  CB  ILE A 215      59.532   4.726  16.196  1.00  0.00           C  
ATOM   3505  CG1 ILE A 215      58.480   4.782  15.085  1.00  0.00           C  
ATOM   3506  CG2 ILE A 215      59.782   3.288  16.624  1.00  0.00           C  
ATOM   3507  CD1 ILE A 215      57.117   4.284  15.508  1.00  0.00           C  
ATOM   3508  H   ILE A 215      59.293   7.332  16.180  1.00  0.00           H  
ATOM   3509  HA  ILE A 215      58.171   5.148  17.805  1.00  0.00           H  
ATOM   3510  HB  ILE A 215      60.451   5.136  15.780  1.00  0.00           H  
ATOM   3511 1HG1 ILE A 215      58.375   5.809  14.736  1.00  0.00           H  
ATOM   3512 2HG1 ILE A 215      58.813   4.183  14.237  1.00  0.00           H  
ATOM   3513 1HG2 ILE A 215      60.094   2.701  15.760  1.00  0.00           H  
ATOM   3514 2HG2 ILE A 215      60.564   3.265  17.381  1.00  0.00           H  
ATOM   3515 3HG2 ILE A 215      58.865   2.866  17.036  1.00  0.00           H  
ATOM   3516 1HD1 ILE A 215      56.426   4.355  14.668  1.00  0.00           H  
ATOM   3517 2HD1 ILE A 215      57.193   3.244  15.829  1.00  0.00           H  
ATOM   3518 3HD1 ILE A 215      56.747   4.892  16.333  1.00  0.00           H  
ATOM   3519  N   PRO A 216      59.733   5.111  19.695  1.00  0.00           N  
ATOM   3520  CA  PRO A 216      60.606   5.060  20.870  1.00  0.00           C  
ATOM   3521  C   PRO A 216      61.838   4.168  20.687  1.00  0.00           C  
ATOM   3522  O   PRO A 216      62.943   4.527  21.094  1.00  0.00           O  
ATOM   3523  CB  PRO A 216      59.672   4.498  21.946  1.00  0.00           C  
ATOM   3524  CG  PRO A 216      58.314   4.943  21.520  1.00  0.00           C  
ATOM   3525  CD  PRO A 216      58.331   4.812  20.020  1.00  0.00           C  
ATOM   3526  HA  PRO A 216      60.932   6.080  21.123  1.00  0.00           H  
ATOM   3527 1HB  PRO A 216      59.767   3.403  21.993  1.00  0.00           H  
ATOM   3528 2HB  PRO A 216      59.958   4.888  22.934  1.00  0.00           H  
ATOM   3529 1HG  PRO A 216      57.543   4.315  21.991  1.00  0.00           H  
ATOM   3530 2HG  PRO A 216      58.130   5.975  21.853  1.00  0.00           H  
ATOM   3531 1HD  PRO A 216      58.059   3.784  19.738  1.00  0.00           H  
ATOM   3532 2HD  PRO A 216      57.627   5.534  19.581  1.00  0.00           H  
ATOM   3533  N   ASP A 217      61.648   3.005  20.074  1.00  0.00           N  
ATOM   3534  CA  ASP A 217      62.663   1.950  20.098  1.00  0.00           C  
ATOM   3535  C   ASP A 217      63.376   1.840  18.760  1.00  0.00           C  
ATOM   3536  O   ASP A 217      62.743   1.861  17.705  1.00  0.00           O  
ATOM   3537  CB  ASP A 217      62.032   0.602  20.454  1.00  0.00           C  
ATOM   3538  CG  ASP A 217      61.527   0.545  21.890  1.00  0.00           C  
ATOM   3539  OD1 ASP A 217      61.931   1.370  22.674  1.00  0.00           O  
ATOM   3540  OD2 ASP A 217      60.742  -0.323  22.188  1.00  0.00           O  
ATOM   3541  H   ASP A 217      60.782   2.845  19.579  1.00  0.00           H  
ATOM   3542  HA  ASP A 217      63.403   2.200  20.858  1.00  0.00           H  
ATOM   3543 1HB  ASP A 217      61.196   0.402  19.783  1.00  0.00           H  
ATOM   3544 2HB  ASP A 217      62.764  -0.193  20.310  1.00  0.00           H  
ATOM   3545  N   PRO A 218      64.678   1.731  18.993  1.00  0.00           N  
ATOM   3546  CA  PRO A 218      65.641   1.574  17.913  1.00  0.00           C  
ATOM   3547  C   PRO A 218      65.363   0.355  17.049  1.00  0.00           C  
ATOM   3548  O   PRO A 218      65.475   0.411  15.824  1.00  0.00           O  
ATOM   3549  CB  PRO A 218      66.967   1.432  18.666  1.00  0.00           C  
ATOM   3550  CG  PRO A 218      66.564   1.033  20.045  1.00  0.00           C  
ATOM   3551  CD  PRO A 218      65.236   1.709  20.257  1.00  0.00           C  
ATOM   3552  HA  PRO A 218      65.636   2.480  17.290  1.00  0.00           H  
ATOM   3553 1HB  PRO A 218      67.602   0.681  18.173  1.00  0.00           H  
ATOM   3554 2HB  PRO A 218      67.518   2.384  18.641  1.00  0.00           H  
ATOM   3555 1HG  PRO A 218      66.499  -0.063  20.119  1.00  0.00           H  
ATOM   3556 2HG  PRO A 218      67.324   1.356  20.771  1.00  0.00           H  
ATOM   3557 1HD  PRO A 218      64.621   1.104  20.940  1.00  0.00           H  
ATOM   3558 2HD  PRO A 218      65.398   2.716  20.668  1.00  0.00           H  
ATOM   3559  N   GLU A 219      64.995  -0.773  17.658  1.00  0.00           N  
ATOM   3560  CA  GLU A 219      64.788  -1.963  16.842  1.00  0.00           C  
ATOM   3561  C   GLU A 219      63.711  -1.730  15.790  1.00  0.00           C  
ATOM   3562  O   GLU A 219      63.892  -2.061  14.618  1.00  0.00           O  
ATOM   3563  CB  GLU A 219      64.405  -3.154  17.724  1.00  0.00           C  
ATOM   3564  CG  GLU A 219      65.515  -3.636  18.646  1.00  0.00           C  
ATOM   3565  CD  GLU A 219      65.639  -2.809  19.895  1.00  0.00           C  
ATOM   3566  OE1 GLU A 219      64.874  -1.888  20.053  1.00  0.00           O  
ATOM   3567  OE2 GLU A 219      66.499  -3.099  20.693  1.00  0.00           O  
ATOM   3568  H   GLU A 219      64.870  -0.773  18.660  1.00  0.00           H  
ATOM   3569  HA  GLU A 219      65.721  -2.196  16.327  1.00  0.00           H  
ATOM   3570 1HB  GLU A 219      63.548  -2.887  18.343  1.00  0.00           H  
ATOM   3571 2HB  GLU A 219      64.105  -3.991  17.094  1.00  0.00           H  
ATOM   3572 1HG  GLU A 219      65.316  -4.670  18.927  1.00  0.00           H  
ATOM   3573 2HG  GLU A 219      66.459  -3.612  18.104  1.00  0.00           H  
ATOM   3574  N   LEU A 220      62.589  -1.158  16.215  1.00  0.00           N  
ATOM   3575  CA  LEU A 220      61.481  -0.879  15.310  1.00  0.00           C  
ATOM   3576  C   LEU A 220      61.873   0.151  14.259  1.00  0.00           C  
ATOM   3577  O   LEU A 220      61.518   0.023  13.087  1.00  0.00           O  
ATOM   3578  CB  LEU A 220      60.266  -0.376  16.100  1.00  0.00           C  
ATOM   3579  CG  LEU A 220      59.010  -0.080  15.270  1.00  0.00           C  
ATOM   3580  CD1 LEU A 220      58.565  -1.347  14.552  1.00  0.00           C  
ATOM   3581  CD2 LEU A 220      57.911   0.445  16.182  1.00  0.00           C  
ATOM   3582  H   LEU A 220      62.502  -0.910  17.190  1.00  0.00           H  
ATOM   3583  HA  LEU A 220      61.210  -1.803  14.800  1.00  0.00           H  
ATOM   3584 1HB  LEU A 220      60.002  -1.124  16.845  1.00  0.00           H  
ATOM   3585 2HB  LEU A 220      60.544   0.542  16.618  1.00  0.00           H  
ATOM   3586  HG  LEU A 220      59.241   0.669  14.513  1.00  0.00           H  
ATOM   3587 1HD1 LEU A 220      57.673  -1.137  13.962  1.00  0.00           H  
ATOM   3588 2HD1 LEU A 220      59.363  -1.690  13.892  1.00  0.00           H  
ATOM   3589 3HD1 LEU A 220      58.342  -2.122  15.285  1.00  0.00           H  
ATOM   3590 1HD2 LEU A 220      57.018   0.655  15.593  1.00  0.00           H  
ATOM   3591 2HD2 LEU A 220      57.678  -0.304  16.940  1.00  0.00           H  
ATOM   3592 3HD2 LEU A 220      58.249   1.360  16.669  1.00  0.00           H  
ATOM   3593  N   ALA A 221      62.607   1.173  14.684  1.00  0.00           N  
ATOM   3594  CA  ALA A 221      63.050   2.227  13.779  1.00  0.00           C  
ATOM   3595  C   ALA A 221      64.009   1.684  12.728  1.00  0.00           C  
ATOM   3596  O   ALA A 221      63.935   2.054  11.556  1.00  0.00           O  
ATOM   3597  CB  ALA A 221      63.706   3.355  14.561  1.00  0.00           C  
ATOM   3598  H   ALA A 221      62.865   1.221  15.659  1.00  0.00           H  
ATOM   3599  HA  ALA A 221      62.174   2.619  13.261  1.00  0.00           H  
ATOM   3600 1HB  ALA A 221      64.032   4.135  13.871  1.00  0.00           H  
ATOM   3601 2HB  ALA A 221      62.990   3.773  15.268  1.00  0.00           H  
ATOM   3602 3HB  ALA A 221      64.568   2.969  15.103  1.00  0.00           H  
ATOM   3603  N   LEU A 222      64.909   0.805  13.153  1.00  0.00           N  
ATOM   3604  CA  LEU A 222      65.885   0.209  12.248  1.00  0.00           C  
ATOM   3605  C   LEU A 222      65.204  -0.657  11.197  1.00  0.00           C  
ATOM   3606  O   LEU A 222      65.581  -0.639  10.025  1.00  0.00           O  
ATOM   3607  CB  LEU A 222      66.895  -0.634  13.037  1.00  0.00           C  
ATOM   3608  CG  LEU A 222      68.006  -1.289  12.208  1.00  0.00           C  
ATOM   3609  CD1 LEU A 222      68.808  -0.212  11.490  1.00  0.00           C  
ATOM   3610  CD2 LEU A 222      68.899  -2.118  13.120  1.00  0.00           C  
ATOM   3611  H   LEU A 222      64.918   0.542  14.128  1.00  0.00           H  
ATOM   3612  HA  LEU A 222      66.419   1.011  11.739  1.00  0.00           H  
ATOM   3613 1HB  LEU A 222      67.369   0.002  13.783  1.00  0.00           H  
ATOM   3614 2HB  LEU A 222      66.356  -1.427  13.555  1.00  0.00           H  
ATOM   3615  HG  LEU A 222      67.562  -1.935  11.450  1.00  0.00           H  
ATOM   3616 1HD1 LEU A 222      69.598  -0.677  10.901  1.00  0.00           H  
ATOM   3617 2HD1 LEU A 222      68.149   0.353  10.831  1.00  0.00           H  
ATOM   3618 3HD1 LEU A 222      69.252   0.461  12.224  1.00  0.00           H  
ATOM   3619 1HD2 LEU A 222      69.688  -2.585  12.530  1.00  0.00           H  
ATOM   3620 2HD2 LEU A 222      69.344  -1.473  13.877  1.00  0.00           H  
ATOM   3621 3HD2 LEU A 222      68.304  -2.892  13.606  1.00  0.00           H  
ATOM   3622  N   GLU A 223      64.199  -1.415  11.622  1.00  0.00           N  
ATOM   3623  CA  GLU A 223      63.463  -2.290  10.717  1.00  0.00           C  
ATOM   3624  C   GLU A 223      62.709  -1.486   9.666  1.00  0.00           C  
ATOM   3625  O   GLU A 223      62.670  -1.861   8.494  1.00  0.00           O  
ATOM   3626  CB  GLU A 223      62.484  -3.167  11.501  1.00  0.00           C  
ATOM   3627  CG  GLU A 223      63.147  -4.222  12.375  1.00  0.00           C  
ATOM   3628  CD  GLU A 223      63.910  -5.245  11.581  1.00  0.00           C  
ATOM   3629  OE1 GLU A 223      63.447  -5.620  10.531  1.00  0.00           O  
ATOM   3630  OE2 GLU A 223      64.958  -5.652  12.025  1.00  0.00           O  
ATOM   3631  H   GLU A 223      63.938  -1.384  12.597  1.00  0.00           H  
ATOM   3632  HA  GLU A 223      64.176  -2.935  10.203  1.00  0.00           H  
ATOM   3633 1HB  GLU A 223      61.868  -2.539  12.144  1.00  0.00           H  
ATOM   3634 2HB  GLU A 223      61.818  -3.679  10.807  1.00  0.00           H  
ATOM   3635 1HG  GLU A 223      63.833  -3.730  13.065  1.00  0.00           H  
ATOM   3636 2HG  GLU A 223      62.381  -4.724  12.965  1.00  0.00           H  
ATOM   3637  N   LEU A 224      62.111  -0.379  10.091  1.00  0.00           N  
ATOM   3638  CA  LEU A 224      61.357   0.480   9.186  1.00  0.00           C  
ATOM   3639  C   LEU A 224      62.265   1.105   8.135  1.00  0.00           C  
ATOM   3640  O   LEU A 224      61.900   1.201   6.963  1.00  0.00           O  
ATOM   3641  CB  LEU A 224      60.643   1.584   9.975  1.00  0.00           C  
ATOM   3642  CG  LEU A 224      59.492   1.120  10.877  1.00  0.00           C  
ATOM   3643  CD1 LEU A 224      59.006   2.288  11.724  1.00  0.00           C  
ATOM   3644  CD2 LEU A 224      58.367   0.561  10.018  1.00  0.00           C  
ATOM   3645  H   LEU A 224      62.180  -0.126  11.066  1.00  0.00           H  
ATOM   3646  HA  LEU A 224      60.609  -0.127   8.677  1.00  0.00           H  
ATOM   3647 1HB  LEU A 224      61.374   2.089  10.605  1.00  0.00           H  
ATOM   3648 2HB  LEU A 224      60.239   2.310   9.270  1.00  0.00           H  
ATOM   3649  HG  LEU A 224      59.851   0.344  11.554  1.00  0.00           H  
ATOM   3650 1HD1 LEU A 224      58.188   1.958  12.364  1.00  0.00           H  
ATOM   3651 2HD1 LEU A 224      59.825   2.655  12.342  1.00  0.00           H  
ATOM   3652 3HD1 LEU A 224      58.655   3.088  11.072  1.00  0.00           H  
ATOM   3653 1HD2 LEU A 224      57.550   0.230  10.659  1.00  0.00           H  
ATOM   3654 2HD2 LEU A 224      58.007   1.337   9.341  1.00  0.00           H  
ATOM   3655 3HD2 LEU A 224      58.738  -0.283   9.437  1.00  0.00           H  
ATOM   3656  N   ALA A 225      63.449   1.529   8.560  1.00  0.00           N  
ATOM   3657  CA  ALA A 225      64.412   2.146   7.655  1.00  0.00           C  
ATOM   3658  C   ALA A 225      64.893   1.154   6.604  1.00  0.00           C  
ATOM   3659  O   ALA A 225      65.042   1.500   5.432  1.00  0.00           O  
ATOM   3660  CB  ALA A 225      65.593   2.703   8.437  1.00  0.00           C  
ATOM   3661  H   ALA A 225      63.689   1.422   9.535  1.00  0.00           H  
ATOM   3662  HA  ALA A 225      63.913   2.966   7.138  1.00  0.00           H  
ATOM   3663 1HB  ALA A 225      66.303   3.159   7.747  1.00  0.00           H  
ATOM   3664 2HB  ALA A 225      65.240   3.453   9.144  1.00  0.00           H  
ATOM   3665 3HB  ALA A 225      66.083   1.895   8.979  1.00  0.00           H  
ATOM   3666  N   ARG A 226      65.135  -0.081   7.029  1.00  0.00           N  
ATOM   3667  CA  ARG A 226      65.599  -1.126   6.124  1.00  0.00           C  
ATOM   3668  C   ARG A 226      64.546  -1.452   5.072  1.00  0.00           C  
ATOM   3669  O   ARG A 226      64.866  -1.651   3.900  1.00  0.00           O  
ATOM   3670  CB  ARG A 226      65.946  -2.389   6.898  1.00  0.00           C  
ATOM   3671  CG  ARG A 226      66.490  -3.529   6.052  1.00  0.00           C  
ATOM   3672  CD  ARG A 226      66.829  -4.715   6.880  1.00  0.00           C  
ATOM   3673  NE  ARG A 226      65.655  -5.276   7.528  1.00  0.00           N  
ATOM   3674  CZ  ARG A 226      64.767  -6.093   6.929  1.00  0.00           C  
ATOM   3675  NH1 ARG A 226      64.933  -6.434   5.670  1.00  0.00           N  
ATOM   3676  NH2 ARG A 226      63.729  -6.552   7.607  1.00  0.00           N  
ATOM   3677  H   ARG A 226      64.994  -0.302   8.004  1.00  0.00           H  
ATOM   3678  HA  ARG A 226      66.497  -0.771   5.617  1.00  0.00           H  
ATOM   3679 1HB  ARG A 226      66.692  -2.157   7.657  1.00  0.00           H  
ATOM   3680 2HB  ARG A 226      65.058  -2.756   7.413  1.00  0.00           H  
ATOM   3681 1HG  ARG A 226      65.742  -3.826   5.317  1.00  0.00           H  
ATOM   3682 2HG  ARG A 226      67.394  -3.201   5.537  1.00  0.00           H  
ATOM   3683 1HD  ARG A 226      67.270  -5.485   6.248  1.00  0.00           H  
ATOM   3684 2HD  ARG A 226      67.541  -4.428   7.653  1.00  0.00           H  
ATOM   3685  HE  ARG A 226      65.493  -5.036   8.497  1.00  0.00           H  
ATOM   3686 1HH1 ARG A 226      65.726  -6.084   5.152  1.00  0.00           H  
ATOM   3687 2HH1 ARG A 226      64.267  -7.047   5.221  1.00  0.00           H  
ATOM   3688 1HH2 ARG A 226      63.601  -6.290   8.575  1.00  0.00           H  
ATOM   3689 2HH2 ARG A 226      63.064  -7.164   7.158  1.00  0.00           H  
ATOM   3690  N   GLU A 227      63.289  -1.505   5.498  1.00  0.00           N  
ATOM   3691  CA  GLU A 227      62.186  -1.807   4.593  1.00  0.00           C  
ATOM   3692  C   GLU A 227      62.022  -0.717   3.541  1.00  0.00           C  
ATOM   3693  O   GLU A 227      61.777  -1.004   2.369  1.00  0.00           O  
ATOM   3694  CB  GLU A 227      60.882  -1.973   5.377  1.00  0.00           C  
ATOM   3695  CG  GLU A 227      59.683  -2.365   4.527  1.00  0.00           C  
ATOM   3696  CD  GLU A 227      58.442  -2.606   5.342  1.00  0.00           C  
ATOM   3697  OE1 GLU A 227      58.566  -3.009   6.473  1.00  0.00           O  
ATOM   3698  OE2 GLU A 227      57.369  -2.386   4.832  1.00  0.00           O  
ATOM   3699  H   GLU A 227      63.092  -1.332   6.473  1.00  0.00           H  
ATOM   3700  HA  GLU A 227      62.406  -2.744   4.080  1.00  0.00           H  
ATOM   3701 1HB  GLU A 227      61.014  -2.736   6.144  1.00  0.00           H  
ATOM   3702 2HB  GLU A 227      60.642  -1.038   5.884  1.00  0.00           H  
ATOM   3703 1HG  GLU A 227      59.483  -1.570   3.809  1.00  0.00           H  
ATOM   3704 2HG  GLU A 227      59.926  -3.269   3.970  1.00  0.00           H  
ATOM   3705  N   SER A 228      62.159   0.534   3.967  1.00  0.00           N  
ATOM   3706  CA  SER A 228      62.026   1.670   3.062  1.00  0.00           C  
ATOM   3707  C   SER A 228      63.128   1.668   2.010  1.00  0.00           C  
ATOM   3708  O   SER A 228      62.881   1.954   0.838  1.00  0.00           O  
ATOM   3709  CB  SER A 228      62.064   2.968   3.844  1.00  0.00           C  
ATOM   3710  OG  SER A 228      61.934   4.072   2.992  1.00  0.00           O  
ATOM   3711  H   SER A 228      62.360   0.702   4.942  1.00  0.00           H  
ATOM   3712  HA  SER A 228      61.065   1.595   2.551  1.00  0.00           H  
ATOM   3713 1HB  SER A 228      61.258   2.975   4.578  1.00  0.00           H  
ATOM   3714 2HB  SER A 228      63.004   3.036   4.391  1.00  0.00           H  
ATOM   3715  HG  SER A 228      61.967   4.848   3.557  1.00  0.00           H  
ATOM   3716  N   LEU A 229      64.345   1.344   2.436  1.00  0.00           N  
ATOM   3717  CA  LEU A 229      65.487   1.305   1.531  1.00  0.00           C  
ATOM   3718  C   LEU A 229      65.320   0.216   0.479  1.00  0.00           C  
ATOM   3719  O   LEU A 229      65.640   0.417  -0.693  1.00  0.00           O  
ATOM   3720  CB  LEU A 229      66.781   1.068   2.320  1.00  0.00           C  
ATOM   3721  CG  LEU A 229      67.231   2.224   3.223  1.00  0.00           C  
ATOM   3722  CD1 LEU A 229      68.415   1.777   4.069  1.00  0.00           C  
ATOM   3723  CD2 LEU A 229      67.595   3.426   2.364  1.00  0.00           C  
ATOM   3724  H   LEU A 229      64.481   1.119   3.411  1.00  0.00           H  
ATOM   3725  HA  LEU A 229      65.558   2.266   1.022  1.00  0.00           H  
ATOM   3726 1HB  LEU A 229      66.647   0.189   2.950  1.00  0.00           H  
ATOM   3727 2HB  LEU A 229      67.586   0.865   1.615  1.00  0.00           H  
ATOM   3728  HG  LEU A 229      66.420   2.494   3.900  1.00  0.00           H  
ATOM   3729 1HD1 LEU A 229      68.735   2.598   4.710  1.00  0.00           H  
ATOM   3730 2HD1 LEU A 229      68.121   0.929   4.687  1.00  0.00           H  
ATOM   3731 3HD1 LEU A 229      69.238   1.484   3.418  1.00  0.00           H  
ATOM   3732 1HD2 LEU A 229      67.914   4.248   3.006  1.00  0.00           H  
ATOM   3733 2HD2 LEU A 229      68.406   3.158   1.688  1.00  0.00           H  
ATOM   3734 3HD2 LEU A 229      66.726   3.735   1.784  1.00  0.00           H  
ATOM   3735  N   GLU A 230      64.817  -0.938   0.905  1.00  0.00           N  
ATOM   3736  CA  GLU A 230      64.606  -2.062  -0.000  1.00  0.00           C  
ATOM   3737  C   GLU A 230      63.554  -1.733  -1.052  1.00  0.00           C  
ATOM   3738  O   GLU A 230      63.704  -2.080  -2.224  1.00  0.00           O  
ATOM   3739  CB  GLU A 230      64.185  -3.307   0.785  1.00  0.00           C  
ATOM   3740  CG  GLU A 230      65.283  -3.904   1.652  1.00  0.00           C  
ATOM   3741  CD  GLU A 230      64.814  -5.081   2.462  1.00  0.00           C  
ATOM   3742  OE1 GLU A 230      63.639  -5.360   2.444  1.00  0.00           O  
ATOM   3743  OE2 GLU A 230      65.631  -5.701   3.100  1.00  0.00           O  
ATOM   3744  H   GLU A 230      64.575  -1.039   1.880  1.00  0.00           H  
ATOM   3745  HA  GLU A 230      65.544  -2.274  -0.513  1.00  0.00           H  
ATOM   3746 1HB  GLU A 230      63.343  -3.061   1.433  1.00  0.00           H  
ATOM   3747 2HB  GLU A 230      63.849  -4.078   0.091  1.00  0.00           H  
ATOM   3748 1HG  GLU A 230      66.105  -4.224   1.011  1.00  0.00           H  
ATOM   3749 2HG  GLU A 230      65.661  -3.135   2.323  1.00  0.00           H  
ATOM   3750  N   ARG A 231      62.489  -1.062  -0.626  1.00  0.00           N  
ATOM   3751  CA  ARG A 231      61.410  -0.684  -1.531  1.00  0.00           C  
ATOM   3752  C   ARG A 231      61.894   0.306  -2.583  1.00  0.00           C  
ATOM   3753  O   ARG A 231      61.529   0.209  -3.755  1.00  0.00           O  
ATOM   3754  CB  ARG A 231      60.252  -0.071  -0.757  1.00  0.00           C  
ATOM   3755  CG  ARG A 231      59.466  -1.051   0.100  1.00  0.00           C  
ATOM   3756  CD  ARG A 231      58.338  -0.385   0.800  1.00  0.00           C  
ATOM   3757  NE  ARG A 231      57.633  -1.300   1.684  1.00  0.00           N  
ATOM   3758  CZ  ARG A 231      56.658  -2.143   1.292  1.00  0.00           C  
ATOM   3759  NH1 ARG A 231      56.284  -2.176   0.032  1.00  0.00           N  
ATOM   3760  NH2 ARG A 231      56.077  -2.937   2.175  1.00  0.00           N  
ATOM   3761  H   ARG A 231      62.426  -0.808   0.349  1.00  0.00           H  
ATOM   3762  HA  ARG A 231      61.053  -1.581  -2.038  1.00  0.00           H  
ATOM   3763 1HB  ARG A 231      60.628   0.712  -0.101  1.00  0.00           H  
ATOM   3764 2HB  ARG A 231      59.554   0.393  -1.454  1.00  0.00           H  
ATOM   3765 1HG  ARG A 231      59.059  -1.841  -0.532  1.00  0.00           H  
ATOM   3766 2HG  ARG A 231      60.125  -1.489   0.850  1.00  0.00           H  
ATOM   3767 1HD  ARG A 231      58.719   0.442   1.399  1.00  0.00           H  
ATOM   3768 2HD  ARG A 231      57.628  -0.005   0.067  1.00  0.00           H  
ATOM   3769  HE  ARG A 231      57.893  -1.303   2.661  1.00  0.00           H  
ATOM   3770 1HH1 ARG A 231      56.728  -1.569  -0.642  1.00  0.00           H  
ATOM   3771 2HH1 ARG A 231      55.553  -2.808  -0.261  1.00  0.00           H  
ATOM   3772 1HH2 ARG A 231      56.364  -2.911   3.144  1.00  0.00           H  
ATOM   3773 2HH2 ARG A 231      55.346  -3.568   1.881  1.00  0.00           H  
ATOM   3774  N   VAL A 232      62.717   1.258  -2.157  1.00  0.00           N  
ATOM   3775  CA  VAL A 232      63.253   2.268  -3.062  1.00  0.00           C  
ATOM   3776  C   VAL A 232      64.159   1.641  -4.114  1.00  0.00           C  
ATOM   3777  O   VAL A 232      64.119   2.017  -5.286  1.00  0.00           O  
ATOM   3778  CB  VAL A 232      64.045   3.327  -2.272  1.00  0.00           C  
ATOM   3779  CG1 VAL A 232      64.763   4.273  -3.222  1.00  0.00           C  
ATOM   3780  CG2 VAL A 232      63.108   4.094  -1.352  1.00  0.00           C  
ATOM   3781  H   VAL A 232      62.978   1.283  -1.182  1.00  0.00           H  
ATOM   3782  HA  VAL A 232      62.419   2.758  -3.566  1.00  0.00           H  
ATOM   3783  HB  VAL A 232      64.810   2.826  -1.678  1.00  0.00           H  
ATOM   3784 1HG1 VAL A 232      65.318   5.015  -2.647  1.00  0.00           H  
ATOM   3785 2HG1 VAL A 232      65.454   3.707  -3.846  1.00  0.00           H  
ATOM   3786 3HG1 VAL A 232      64.032   4.778  -3.854  1.00  0.00           H  
ATOM   3787 1HG2 VAL A 232      63.675   4.840  -0.796  1.00  0.00           H  
ATOM   3788 2HG2 VAL A 232      62.340   4.590  -1.946  1.00  0.00           H  
ATOM   3789 3HG2 VAL A 232      62.637   3.402  -0.653  1.00  0.00           H  
ATOM   3790  N   LYS A 233      64.976   0.683  -3.688  1.00  0.00           N  
ATOM   3791  CA  LYS A 233      65.894   0.002  -4.593  1.00  0.00           C  
ATOM   3792  C   LYS A 233      65.138  -0.799  -5.645  1.00  0.00           C  
ATOM   3793  O   LYS A 233      65.515  -0.814  -6.817  1.00  0.00           O  
ATOM   3794  CB  LYS A 233      66.836  -0.915  -3.811  1.00  0.00           C  
ATOM   3795  CG  LYS A 233      67.836  -1.672  -4.673  1.00  0.00           C  
ATOM   3796  CD  LYS A 233      67.340  -3.074  -4.994  1.00  0.00           C  
ATOM   3797  CE  LYS A 233      67.376  -3.970  -3.765  1.00  0.00           C  
ATOM   3798  NZ  LYS A 233      66.848  -5.331  -4.053  1.00  0.00           N  
ATOM   3799  H   LYS A 233      64.960   0.421  -2.713  1.00  0.00           H  
ATOM   3800  HA  LYS A 233      66.490   0.754  -5.111  1.00  0.00           H  
ATOM   3801 1HB  LYS A 233      67.398  -0.326  -3.085  1.00  0.00           H  
ATOM   3802 2HB  LYS A 233      66.251  -1.648  -3.254  1.00  0.00           H  
ATOM   3803 1HG  LYS A 233      67.997  -1.130  -5.606  1.00  0.00           H  
ATOM   3804 2HG  LYS A 233      68.788  -1.745  -4.148  1.00  0.00           H  
ATOM   3805 1HD  LYS A 233      66.315  -3.021  -5.365  1.00  0.00           H  
ATOM   3806 2HD  LYS A 233      67.966  -3.513  -5.771  1.00  0.00           H  
ATOM   3807 1HE  LYS A 233      68.402  -4.059  -3.411  1.00  0.00           H  
ATOM   3808 2HE  LYS A 233      66.779  -3.523  -2.971  1.00  0.00           H  
ATOM   3809 1HZ  LYS A 233      66.889  -5.893  -3.214  1.00  0.00           H  
ATOM   3810 2HZ  LYS A 233      65.889  -5.262  -4.365  1.00  0.00           H  
ATOM   3811 3HZ  LYS A 233      67.406  -5.764  -4.774  1.00  0.00           H  
ATOM   3812  N   GLU A 234      64.069  -1.464  -5.219  1.00  0.00           N  
ATOM   3813  CA  GLU A 234      63.257  -2.268  -6.124  1.00  0.00           C  
ATOM   3814  C   GLU A 234      62.578  -1.400  -7.176  1.00  0.00           C  
ATOM   3815  O   GLU A 234      62.504  -1.771  -8.347  1.00  0.00           O  
ATOM   3816  CB  GLU A 234      62.203  -3.053  -5.339  1.00  0.00           C  
ATOM   3817  CG  GLU A 234      62.769  -4.164  -4.466  1.00  0.00           C  
ATOM   3818  CD  GLU A 234      63.435  -5.252  -5.261  1.00  0.00           C  
ATOM   3819  OE1 GLU A 234      62.939  -5.583  -6.311  1.00  0.00           O  
ATOM   3820  OE2 GLU A 234      64.442  -5.752  -4.818  1.00  0.00           O  
ATOM   3821  H   GLU A 234      63.813  -1.411  -4.243  1.00  0.00           H  
ATOM   3822  HA  GLU A 234      63.909  -2.975  -6.638  1.00  0.00           H  
ATOM   3823 1HB  GLU A 234      61.647  -2.372  -4.696  1.00  0.00           H  
ATOM   3824 2HB  GLU A 234      61.493  -3.502  -6.033  1.00  0.00           H  
ATOM   3825 1HG  GLU A 234      63.496  -3.736  -3.777  1.00  0.00           H  
ATOM   3826 2HG  GLU A 234      61.961  -4.594  -3.876  1.00  0.00           H  
ATOM   3827  N   LEU A 235      62.083  -0.243  -6.751  1.00  0.00           N  
ATOM   3828  CA  LEU A 235      61.409   0.681  -7.655  1.00  0.00           C  
ATOM   3829  C   LEU A 235      62.370   1.221  -8.707  1.00  0.00           C  
ATOM   3830  O   LEU A 235      62.015   1.348  -9.879  1.00  0.00           O  
ATOM   3831  CB  LEU A 235      60.799   1.845  -6.865  1.00  0.00           C  
ATOM   3832  CG  LEU A 235      59.612   1.487  -5.962  1.00  0.00           C  
ATOM   3833  CD1 LEU A 235      59.234   2.694  -5.115  1.00  0.00           C  
ATOM   3834  CD2 LEU A 235      58.440   1.033  -6.820  1.00  0.00           C  
ATOM   3835  H   LEU A 235      62.176   0.003  -5.776  1.00  0.00           H  
ATOM   3836  HA  LEU A 235      60.609   0.145  -8.164  1.00  0.00           H  
ATOM   3837 1HB  LEU A 235      61.573   2.282  -6.236  1.00  0.00           H  
ATOM   3838 2HB  LEU A 235      60.461   2.605  -7.570  1.00  0.00           H  
ATOM   3839  HG  LEU A 235      59.899   0.681  -5.285  1.00  0.00           H  
ATOM   3840 1HD1 LEU A 235      58.391   2.439  -4.473  1.00  0.00           H  
ATOM   3841 2HD1 LEU A 235      60.084   2.985  -4.497  1.00  0.00           H  
ATOM   3842 3HD1 LEU A 235      58.957   3.523  -5.765  1.00  0.00           H  
ATOM   3843 1HD2 LEU A 235      57.596   0.777  -6.178  1.00  0.00           H  
ATOM   3844 2HD2 LEU A 235      58.151   1.838  -7.496  1.00  0.00           H  
ATOM   3845 3HD2 LEU A 235      58.732   0.158  -7.401  1.00  0.00           H  
ATOM   3846  N   ALA A 236      63.588   1.537  -8.282  1.00  0.00           N  
ATOM   3847  CA  ALA A 236      64.603   2.064  -9.186  1.00  0.00           C  
ATOM   3848  C   ALA A 236      64.992   1.033 -10.238  1.00  0.00           C  
ATOM   3849  O   ALA A 236      65.171   1.365 -11.410  1.00  0.00           O  
ATOM   3850  CB  ALA A 236      65.829   2.510  -8.403  1.00  0.00           C  
ATOM   3851  H   ALA A 236      63.817   1.409  -7.307  1.00  0.00           H  
ATOM   3852  HA  ALA A 236      64.181   2.926  -9.703  1.00  0.00           H  
ATOM   3853 1HB  ALA A 236      66.578   2.901  -9.092  1.00  0.00           H  
ATOM   3854 2HB  ALA A 236      65.546   3.289  -7.695  1.00  0.00           H  
ATOM   3855 3HB  ALA A 236      66.243   1.661  -7.862  1.00  0.00           H  
ATOM   3856  N   LYS A 237      65.121  -0.219  -9.813  1.00  0.00           N  
ATOM   3857  CA  LYS A 237      65.489  -1.302 -10.717  1.00  0.00           C  
ATOM   3858  C   LYS A 237      64.412  -1.531 -11.769  1.00  0.00           C  
ATOM   3859  O   LYS A 237      64.714  -1.757 -12.941  1.00  0.00           O  
ATOM   3860  CB  LYS A 237      65.742  -2.591  -9.934  1.00  0.00           C  
ATOM   3861  CG  LYS A 237      66.203  -3.765 -10.787  1.00  0.00           C  
ATOM   3862  CD  LYS A 237      66.522  -4.981  -9.929  1.00  0.00           C  
ATOM   3863  CE  LYS A 237      66.968  -6.159 -10.781  1.00  0.00           C  
ATOM   3864  NZ  LYS A 237      67.284  -7.356  -9.954  1.00  0.00           N  
ATOM   3865  H   LYS A 237      64.960  -0.427  -8.838  1.00  0.00           H  
ATOM   3866  HA  LYS A 237      66.407  -1.023 -11.235  1.00  0.00           H  
ATOM   3867 1HB  LYS A 237      66.502  -2.412  -9.173  1.00  0.00           H  
ATOM   3868 2HB  LYS A 237      64.828  -2.890  -9.420  1.00  0.00           H  
ATOM   3869 1HG  LYS A 237      65.419  -4.029 -11.498  1.00  0.00           H  
ATOM   3870 2HG  LYS A 237      67.094  -3.481 -11.345  1.00  0.00           H  
ATOM   3871 1HD  LYS A 237      67.316  -4.730  -9.224  1.00  0.00           H  
ATOM   3872 2HD  LYS A 237      65.636  -5.269  -9.363  1.00  0.00           H  
ATOM   3873 1HE  LYS A 237      66.180  -6.418 -11.486  1.00  0.00           H  
ATOM   3874 2HE  LYS A 237      67.856  -5.882 -11.349  1.00  0.00           H  
ATOM   3875 1HZ  LYS A 237      67.576  -8.114 -10.555  1.00  0.00           H  
ATOM   3876 2HZ  LYS A 237      68.028  -7.133  -9.308  1.00  0.00           H  
ATOM   3877 3HZ  LYS A 237      66.462  -7.634  -9.437  1.00  0.00           H  
ATOM   3878  N   LEU A 238      63.154  -1.471 -11.344  1.00  0.00           N  
ATOM   3879  CA  LEU A 238      62.029  -1.672 -12.248  1.00  0.00           C  
ATOM   3880  C   LEU A 238      61.964  -0.572 -13.300  1.00  0.00           C  
ATOM   3881  O   LEU A 238      61.694  -0.836 -14.472  1.00  0.00           O  
ATOM   3882  CB  LEU A 238      60.715  -1.711 -11.458  1.00  0.00           C  
ATOM   3883  CG  LEU A 238      60.517  -2.936 -10.555  1.00  0.00           C  
ATOM   3884  CD1 LEU A 238      59.267  -2.746  -9.708  1.00  0.00           C  
ATOM   3885  CD2 LEU A 238      60.412  -4.187 -11.414  1.00  0.00           C  
ATOM   3886  H   LEU A 238      62.973  -1.281 -10.369  1.00  0.00           H  
ATOM   3887  HA  LEU A 238      62.161  -2.626 -12.757  1.00  0.00           H  
ATOM   3888 1HB  LEU A 238      60.662  -0.824 -10.828  1.00  0.00           H  
ATOM   3889 2HB  LEU A 238      59.884  -1.681 -12.163  1.00  0.00           H  
ATOM   3890  HG  LEU A 238      61.367  -3.030  -9.879  1.00  0.00           H  
ATOM   3891 1HD1 LEU A 238      59.126  -3.617  -9.067  1.00  0.00           H  
ATOM   3892 2HD1 LEU A 238      59.377  -1.855  -9.090  1.00  0.00           H  
ATOM   3893 3HD1 LEU A 238      58.400  -2.632 -10.359  1.00  0.00           H  
ATOM   3894 1HD2 LEU A 238      60.272  -5.058 -10.773  1.00  0.00           H  
ATOM   3895 2HD2 LEU A 238      59.562  -4.094 -12.090  1.00  0.00           H  
ATOM   3896 3HD2 LEU A 238      61.326  -4.308 -11.996  1.00  0.00           H  
ATOM   3897  N   ALA A 239      62.213   0.662 -12.875  1.00  0.00           N  
ATOM   3898  CA  ALA A 239      62.183   1.805 -13.779  1.00  0.00           C  
ATOM   3899  C   ALA A 239      63.281   1.703 -14.831  1.00  0.00           C  
ATOM   3900  O   ALA A 239      63.061   2.009 -16.003  1.00  0.00           O  
ATOM   3901  CB  ALA A 239      62.318   3.103 -12.996  1.00  0.00           C  
ATOM   3902  H   ALA A 239      62.429   0.812 -11.900  1.00  0.00           H  
ATOM   3903  HA  ALA A 239      61.223   1.803 -14.296  1.00  0.00           H  
ATOM   3904 1HB  ALA A 239      62.294   3.947 -13.685  1.00  0.00           H  
ATOM   3905 2HB  ALA A 239      61.494   3.189 -12.288  1.00  0.00           H  
ATOM   3906 3HB  ALA A 239      63.263   3.104 -12.455  1.00  0.00           H  
ATOM   3907  N   LEU A 240      64.463   1.272 -14.406  1.00  0.00           N  
ATOM   3908  CA  LEU A 240      65.597   1.129 -15.310  1.00  0.00           C  
ATOM   3909  C   LEU A 240      65.269   0.187 -16.461  1.00  0.00           C  
ATOM   3910  O   LEU A 240      65.538   0.493 -17.623  1.00  0.00           O  
ATOM   3911  CB  LEU A 240      66.821   0.607 -14.546  1.00  0.00           C  
ATOM   3912  CG  LEU A 240      68.121   0.516 -15.355  1.00  0.00           C  
ATOM   3913  CD1 LEU A 240      69.313   0.595 -14.412  1.00  0.00           C  
ATOM   3914  CD2 LEU A 240      68.136  -0.782 -16.149  1.00  0.00           C  
ATOM   3915  H   LEU A 240      64.579   1.037 -13.431  1.00  0.00           H  
ATOM   3916  HA  LEU A 240      65.834   2.108 -15.725  1.00  0.00           H  
ATOM   3917 1HB  LEU A 240      67.005   1.261 -13.696  1.00  0.00           H  
ATOM   3918 2HB  LEU A 240      66.595  -0.390 -14.169  1.00  0.00           H  
ATOM   3919  HG  LEU A 240      68.182   1.362 -16.041  1.00  0.00           H  
ATOM   3920 1HD1 LEU A 240      70.237   0.531 -14.987  1.00  0.00           H  
ATOM   3921 2HD1 LEU A 240      69.288   1.542 -13.872  1.00  0.00           H  
ATOM   3922 3HD1 LEU A 240      69.270  -0.230 -13.702  1.00  0.00           H  
ATOM   3923 1HD2 LEU A 240      69.060  -0.846 -16.724  1.00  0.00           H  
ATOM   3924 2HD2 LEU A 240      68.076  -1.628 -15.463  1.00  0.00           H  
ATOM   3925 3HD2 LEU A 240      67.283  -0.804 -16.827  1.00  0.00           H  
ATOM   3926  N   GLU A 241      64.686  -0.961 -16.132  1.00  0.00           N  
ATOM   3927  CA  GLU A 241      64.320  -1.950 -17.138  1.00  0.00           C  
ATOM   3928  C   GLU A 241      63.375  -1.358 -18.175  1.00  0.00           C  
ATOM   3929  O   GLU A 241      63.511  -1.615 -19.371  1.00  0.00           O  
ATOM   3930  CB  GLU A 241      63.669  -3.167 -16.477  1.00  0.00           C  
ATOM   3931  CG  GLU A 241      64.626  -4.028 -15.664  1.00  0.00           C  
ATOM   3932  CD  GLU A 241      63.938  -5.167 -14.965  1.00  0.00           C  
ATOM   3933  OE1 GLU A 241      62.733  -5.227 -15.012  1.00  0.00           O  
ATOM   3934  OE2 GLU A 241      64.619  -5.978 -14.382  1.00  0.00           O  
ATOM   3935  H   GLU A 241      64.492  -1.153 -15.160  1.00  0.00           H  
ATOM   3936  HA  GLU A 241      65.226  -2.274 -17.651  1.00  0.00           H  
ATOM   3937 1HB  GLU A 241      62.870  -2.837 -15.813  1.00  0.00           H  
ATOM   3938 2HB  GLU A 241      63.219  -3.799 -17.242  1.00  0.00           H  
ATOM   3939 1HG  GLU A 241      65.389  -4.432 -16.329  1.00  0.00           H  
ATOM   3940 2HG  GLU A 241      65.123  -3.401 -14.925  1.00  0.00           H  
ATOM   3941  N   ALA A 242      62.424  -0.564 -17.673  1.00  0.00           N  
ATOM   3942  CA  ALA A 242      61.414   0.127 -18.469  1.00  0.00           C  
ATOM   3943  C   ALA A 242      62.018   1.117 -19.458  1.00  0.00           C  
ATOM   3944  O   ALA A 242      61.384   1.486 -20.447  1.00  0.00           O  
ATOM   3945  CB  ALA A 242      60.432   0.843 -17.553  1.00  0.00           C  
ATOM   3946  H   ALA A 242      62.382  -0.417 -16.675  1.00  0.00           H  
ATOM   3947  HA  ALA A 242      60.874  -0.619 -19.052  1.00  0.00           H  
ATOM   3948 1HB  ALA A 242      59.674   1.345 -18.154  1.00  0.00           H  
ATOM   3949 2HB  ALA A 242      59.952   0.117 -16.896  1.00  0.00           H  
ATOM   3950 3HB  ALA A 242      60.965   1.578 -16.953  1.00  0.00           H  
ATOM   3951  N   GLY A 243      63.244   1.548 -19.194  1.00  0.00           N  
ATOM   3952  CA  GLY A 243      63.822   2.675 -19.916  1.00  0.00           C  
ATOM   3953  C   GLY A 243      63.550   3.978 -19.178  1.00  0.00           C  
ATOM   3954  O   GLY A 243      62.966   4.908 -19.735  1.00  0.00           O  
ATOM   3955  H   GLY A 243      63.785   1.084 -18.478  1.00  0.00           H  
ATOM   3956 1HA  GLY A 243      64.896   2.525 -20.025  1.00  0.00           H  
ATOM   3957 2HA  GLY A 243      63.400   2.719 -20.919  1.00  0.00           H  
ATOM   3958  N   GLY A 244      63.981   4.029 -17.923  1.00  0.00           N  
ATOM   3959  CA  GLY A 244      63.819   5.212 -17.087  1.00  0.00           C  
ATOM   3960  C   GLY A 244      65.176   5.815 -16.751  1.00  0.00           C  
ATOM   3961  O   GLY A 244      66.129   5.095 -16.452  1.00  0.00           O  
ATOM   3962  H   GLY A 244      64.439   3.221 -17.527  1.00  0.00           H  
ATOM   3963 1HA  GLY A 244      63.202   5.944 -17.608  1.00  0.00           H  
ATOM   3964 2HA  GLY A 244      63.293   4.942 -16.172  1.00  0.00           H  
ATOM   3965  N   ASP A 245      65.266   7.139 -16.800  1.00  0.00           N  
ATOM   3966  CA  ASP A 245      66.560   7.806 -16.732  1.00  0.00           C  
ATOM   3967  C   ASP A 245      67.229   7.585 -15.379  1.00  0.00           C  
ATOM   3968  O   ASP A 245      66.678   7.941 -14.338  1.00  0.00           O  
ATOM   3969  CB  ASP A 245      66.402   9.306 -16.991  1.00  0.00           C  
ATOM   3970  CG  ASP A 245      67.735  10.041 -17.053  1.00  0.00           C  
ATOM   3971  OD1 ASP A 245      68.406  10.098 -16.050  1.00  0.00           O  
ATOM   3972  OD2 ASP A 245      68.068  10.537 -18.102  1.00  0.00           O  
ATOM   3973  H   ASP A 245      64.422   7.687 -16.886  1.00  0.00           H  
ATOM   3974  HA  ASP A 245      67.207   7.386 -17.503  1.00  0.00           H  
ATOM   3975 1HB  ASP A 245      65.875   9.460 -17.933  1.00  0.00           H  
ATOM   3976 2HB  ASP A 245      65.796   9.750 -16.201  1.00  0.00           H  
ATOM   3977  N   VAL A 246      68.345   6.991 -15.912  1.00  0.00           N  
ATOM   3978  CA  VAL A 246      69.203   6.182 -15.052  1.00  0.00           C  
ATOM   3979  C   VAL A 246      69.981   7.050 -14.084  1.00  0.00           C  
ATOM   3980  O   VAL A 246      70.178   6.682 -12.926  1.00  0.00           O  
ATOM   3981  CB  VAL A 246      70.190   5.357 -15.899  1.00  0.00           C  
ATOM   3982  CG1 VAL A 246      71.244   6.261 -16.520  1.00  0.00           C  
ATOM   3983  CG2 VAL A 246      70.838   4.283 -15.039  1.00  0.00           C  
ATOM   3984  H   VAL A 246      68.553   7.124 -16.891  1.00  0.00           H  
ATOM   3985  HA  VAL A 246      68.574   5.498 -14.481  1.00  0.00           H  
ATOM   3986  HB  VAL A 246      69.646   4.888 -16.719  1.00  0.00           H  
ATOM   3987 1HG1 VAL A 246      71.933   5.661 -17.115  1.00  0.00           H  
ATOM   3988 2HG1 VAL A 246      70.760   6.999 -17.159  1.00  0.00           H  
ATOM   3989 3HG1 VAL A 246      71.797   6.770 -15.730  1.00  0.00           H  
ATOM   3990 1HG2 VAL A 246      71.534   3.703 -15.645  1.00  0.00           H  
ATOM   3991 2HG2 VAL A 246      71.377   4.752 -14.216  1.00  0.00           H  
ATOM   3992 3HG2 VAL A 246      70.068   3.623 -14.639  1.00  0.00           H  
ATOM   3993  N   GLU A 247      70.429   8.211 -14.553  1.00  0.00           N  
ATOM   3994  CA  GLU A 247      71.045   9.174 -13.648  1.00  0.00           C  
ATOM   3995  C   GLU A 247      70.053   9.654 -12.597  1.00  0.00           C  
ATOM   3996  O   GLU A 247      70.399   9.803 -11.425  1.00  0.00           O  
ATOM   3997  CB  GLU A 247      71.591  10.370 -14.432  1.00  0.00           C  
ATOM   3998  CG  GLU A 247      72.317  11.401 -13.580  1.00  0.00           C  
ATOM   3999  CD  GLU A 247      72.909  12.519 -14.393  1.00  0.00           C  
ATOM   4000  OE1 GLU A 247      72.781  12.487 -15.594  1.00  0.00           O  
ATOM   4001  OE2 GLU A 247      73.491  13.405 -13.813  1.00  0.00           O  
ATOM   4002  H   GLU A 247      70.336   8.412 -15.538  1.00  0.00           H  
ATOM   4003  HA  GLU A 247      71.874   8.685 -13.135  1.00  0.00           H  
ATOM   4004 1HB  GLU A 247      72.284  10.018 -15.196  1.00  0.00           H  
ATOM   4005 2HB  GLU A 247      70.771  10.875 -14.942  1.00  0.00           H  
ATOM   4006 1HG  GLU A 247      71.616  11.822 -12.861  1.00  0.00           H  
ATOM   4007 2HG  GLU A 247      73.111  10.903 -13.024  1.00  0.00           H  
ATOM   4008  N   ARG A 248      68.818   9.895 -13.022  1.00  0.00           N  
ATOM   4009  CA  ARG A 248      67.772  10.358 -12.117  1.00  0.00           C  
ATOM   4010  C   ARG A 248      67.447   9.305 -11.066  1.00  0.00           C  
ATOM   4011  O   ARG A 248      67.247   9.625  -9.894  1.00  0.00           O  
ATOM   4012  CB  ARG A 248      66.508  10.704 -12.891  1.00  0.00           C  
ATOM   4013  CG  ARG A 248      65.368  11.247 -12.044  1.00  0.00           C  
ATOM   4014  CD  ARG A 248      64.182  11.584 -12.872  1.00  0.00           C  
ATOM   4015  NE  ARG A 248      63.622  10.410 -13.521  1.00  0.00           N  
ATOM   4016  CZ  ARG A 248      62.806   9.521 -12.922  1.00  0.00           C  
ATOM   4017  NH1 ARG A 248      62.464   9.686 -11.663  1.00  0.00           N  
ATOM   4018  NH2 ARG A 248      62.348   8.482 -13.599  1.00  0.00           N  
ATOM   4019  H   ARG A 248      68.597   9.754 -13.997  1.00  0.00           H  
ATOM   4020  HA  ARG A 248      68.126  11.256 -11.610  1.00  0.00           H  
ATOM   4021 1HB  ARG A 248      66.740  11.450 -13.650  1.00  0.00           H  
ATOM   4022 2HB  ARG A 248      66.143   9.816 -13.406  1.00  0.00           H  
ATOM   4023 1HG  ARG A 248      65.072  10.498 -11.309  1.00  0.00           H  
ATOM   4024 2HG  ARG A 248      65.696  12.151 -11.530  1.00  0.00           H  
ATOM   4025 1HD  ARG A 248      63.411  12.025 -12.240  1.00  0.00           H  
ATOM   4026 2HD  ARG A 248      64.468  12.296 -13.645  1.00  0.00           H  
ATOM   4027  HE  ARG A 248      63.862  10.248 -14.490  1.00  0.00           H  
ATOM   4028 1HH1 ARG A 248      62.814  10.480 -11.145  1.00  0.00           H  
ATOM   4029 2HH1 ARG A 248      61.853   9.020 -11.214  1.00  0.00           H  
ATOM   4030 1HH2 ARG A 248      62.610   8.355 -14.567  1.00  0.00           H  
ATOM   4031 2HH2 ARG A 248      61.737   7.817 -13.151  1.00  0.00           H  
ATOM   4032  N   LEU A 249      67.395   8.048 -11.491  1.00  0.00           N  
ATOM   4033  CA  LEU A 249      67.094   6.945 -10.586  1.00  0.00           C  
ATOM   4034  C   LEU A 249      68.184   6.782  -9.535  1.00  0.00           C  
ATOM   4035  O   LEU A 249      67.898   6.537  -8.363  1.00  0.00           O  
ATOM   4036  CB  LEU A 249      66.937   5.639 -11.375  1.00  0.00           C  
ATOM   4037  CG  LEU A 249      65.699   5.552 -12.277  1.00  0.00           C  
ATOM   4038  CD1 LEU A 249      65.775   4.288 -13.124  1.00  0.00           C  
ATOM   4039  CD2 LEU A 249      64.443   5.560 -11.418  1.00  0.00           C  
ATOM   4040  H   LEU A 249      67.568   7.851 -12.466  1.00  0.00           H  
ATOM   4041  HA  LEU A 249      66.156   7.162 -10.077  1.00  0.00           H  
ATOM   4042 1HB  LEU A 249      67.815   5.506 -12.005  1.00  0.00           H  
ATOM   4043 2HB  LEU A 249      66.892   4.810 -10.670  1.00  0.00           H  
ATOM   4044  HG  LEU A 249      65.681   6.406 -12.954  1.00  0.00           H  
ATOM   4045 1HD1 LEU A 249      64.896   4.226 -13.765  1.00  0.00           H  
ATOM   4046 2HD1 LEU A 249      66.672   4.318 -13.742  1.00  0.00           H  
ATOM   4047 3HD1 LEU A 249      65.811   3.416 -12.472  1.00  0.00           H  
ATOM   4048 1HD2 LEU A 249      63.563   5.498 -12.059  1.00  0.00           H  
ATOM   4049 2HD2 LEU A 249      64.460   4.705 -10.742  1.00  0.00           H  
ATOM   4050 3HD2 LEU A 249      64.406   6.481 -10.837  1.00  0.00           H  
ATOM   4051  N   VAL A 250      69.435   6.919  -9.960  1.00  0.00           N  
ATOM   4052  CA  VAL A 250      70.571   6.788  -9.055  1.00  0.00           C  
ATOM   4053  C   VAL A 250      70.568   7.890  -8.004  1.00  0.00           C  
ATOM   4054  O   VAL A 250      70.853   7.644  -6.832  1.00  0.00           O  
ATOM   4055  CB  VAL A 250      71.892   6.840  -9.845  1.00  0.00           C  
ATOM   4056  CG1 VAL A 250      73.079   6.895  -8.894  1.00  0.00           C  
ATOM   4057  CG2 VAL A 250      71.993   5.633 -10.765  1.00  0.00           C  
ATOM   4058  H   VAL A 250      69.604   7.119 -10.935  1.00  0.00           H  
ATOM   4059  HA  VAL A 250      70.502   5.824  -8.550  1.00  0.00           H  
ATOM   4060  HB  VAL A 250      71.914   7.753 -10.439  1.00  0.00           H  
ATOM   4061 1HG1 VAL A 250      74.005   6.931  -9.469  1.00  0.00           H  
ATOM   4062 2HG1 VAL A 250      73.005   7.785  -8.271  1.00  0.00           H  
ATOM   4063 3HG1 VAL A 250      73.080   6.007  -8.262  1.00  0.00           H  
ATOM   4064 1HG2 VAL A 250      72.930   5.676 -11.320  1.00  0.00           H  
ATOM   4065 2HG2 VAL A 250      71.966   4.719 -10.171  1.00  0.00           H  
ATOM   4066 3HG2 VAL A 250      71.157   5.637 -11.463  1.00  0.00           H  
ATOM   4067  N   GLU A 251      70.244   9.106  -8.429  1.00  0.00           N  
ATOM   4068  CA  GLU A 251      70.203  10.248  -7.524  1.00  0.00           C  
ATOM   4069  C   GLU A 251      69.114  10.080  -6.472  1.00  0.00           C  
ATOM   4070  O   GLU A 251      69.315  10.400  -5.300  1.00  0.00           O  
ATOM   4071  CB  GLU A 251      69.972  11.542  -8.308  1.00  0.00           C  
ATOM   4072  CG  GLU A 251      69.965  12.802  -7.455  1.00  0.00           C  
ATOM   4073  CD  GLU A 251      71.294  13.078  -6.808  1.00  0.00           C  
ATOM   4074  OE1 GLU A 251      72.281  12.570  -7.282  1.00  0.00           O  
ATOM   4075  OE2 GLU A 251      71.322  13.798  -5.838  1.00  0.00           O  
ATOM   4076  H   GLU A 251      70.020   9.243  -9.404  1.00  0.00           H  
ATOM   4077  HA  GLU A 251      71.163  10.317  -7.010  1.00  0.00           H  
ATOM   4078 1HB  GLU A 251      70.751  11.653  -9.063  1.00  0.00           H  
ATOM   4079 2HB  GLU A 251      69.017  11.485  -8.830  1.00  0.00           H  
ATOM   4080 1HG  GLU A 251      69.696  13.651  -8.082  1.00  0.00           H  
ATOM   4081 2HG  GLU A 251      69.204  12.700  -6.682  1.00  0.00           H  
ATOM   4082  N   GLU A 252      67.961   9.576  -6.898  1.00  0.00           N  
ATOM   4083  CA  GLU A 252      66.837   9.364  -5.993  1.00  0.00           C  
ATOM   4084  C   GLU A 252      67.167   8.313  -4.941  1.00  0.00           C  
ATOM   4085  O   GLU A 252      66.821   8.463  -3.769  1.00  0.00           O  
ATOM   4086  CB  GLU A 252      65.593   8.941  -6.777  1.00  0.00           C  
ATOM   4087  CG  GLU A 252      64.994  10.038  -7.645  1.00  0.00           C  
ATOM   4088  CD  GLU A 252      63.818   9.567  -8.455  1.00  0.00           C  
ATOM   4089  OE1 GLU A 252      63.541   8.392  -8.437  1.00  0.00           O  
ATOM   4090  OE2 GLU A 252      63.196  10.384  -9.094  1.00  0.00           O  
ATOM   4091  H   GLU A 252      67.860   9.334  -7.873  1.00  0.00           H  
ATOM   4092  HA  GLU A 252      66.624  10.302  -5.480  1.00  0.00           H  
ATOM   4093 1HB  GLU A 252      65.840   8.100  -7.425  1.00  0.00           H  
ATOM   4094 2HB  GLU A 252      64.822   8.605  -6.084  1.00  0.00           H  
ATOM   4095 1HG  GLU A 252      64.673  10.860  -7.005  1.00  0.00           H  
ATOM   4096 2HG  GLU A 252      65.763  10.417  -8.317  1.00  0.00           H  
ATOM   4097  N   VAL A 253      67.839   7.248  -5.367  1.00  0.00           N  
ATOM   4098  CA  VAL A 253      68.218   6.170  -4.462  1.00  0.00           C  
ATOM   4099  C   VAL A 253      69.207   6.654  -3.410  1.00  0.00           C  
ATOM   4100  O   VAL A 253      69.110   6.289  -2.238  1.00  0.00           O  
ATOM   4101  CB  VAL A 253      68.843   5.005  -5.252  1.00  0.00           C  
ATOM   4102  CG1 VAL A 253      69.412   3.962  -4.301  1.00  0.00           C  
ATOM   4103  CG2 VAL A 253      67.802   4.386  -6.172  1.00  0.00           C  
ATOM   4104  H   VAL A 253      68.093   7.184  -6.342  1.00  0.00           H  
ATOM   4105  HA  VAL A 253      67.320   5.810  -3.958  1.00  0.00           H  
ATOM   4106  HB  VAL A 253      69.674   5.385  -5.846  1.00  0.00           H  
ATOM   4107 1HG1 VAL A 253      69.850   3.145  -4.877  1.00  0.00           H  
ATOM   4108 2HG1 VAL A 253      70.180   4.418  -3.678  1.00  0.00           H  
ATOM   4109 3HG1 VAL A 253      68.614   3.572  -3.670  1.00  0.00           H  
ATOM   4110 1HG2 VAL A 253      68.251   3.563  -6.728  1.00  0.00           H  
ATOM   4111 2HG2 VAL A 253      66.968   4.011  -5.578  1.00  0.00           H  
ATOM   4112 3HG2 VAL A 253      67.439   5.140  -6.871  1.00  0.00           H  
ATOM   4113  N   LEU A 254      70.159   7.478  -3.836  1.00  0.00           N  
ATOM   4114  CA  LEU A 254      71.168   8.015  -2.931  1.00  0.00           C  
ATOM   4115  C   LEU A 254      70.540   8.920  -1.879  1.00  0.00           C  
ATOM   4116  O   LEU A 254      70.915   8.879  -0.707  1.00  0.00           O  
ATOM   4117  CB  LEU A 254      72.226   8.796  -3.721  1.00  0.00           C  
ATOM   4118  CG  LEU A 254      73.138   7.955  -4.623  1.00  0.00           C  
ATOM   4119  CD1 LEU A 254      74.005   8.877  -5.469  1.00  0.00           C  
ATOM   4120  CD2 LEU A 254      73.994   7.036  -3.764  1.00  0.00           C  
ATOM   4121  H   LEU A 254      70.184   7.739  -4.811  1.00  0.00           H  
ATOM   4122  HA  LEU A 254      71.654   7.183  -2.422  1.00  0.00           H  
ATOM   4123 1HB  LEU A 254      71.720   9.527  -4.350  1.00  0.00           H  
ATOM   4124 2HB  LEU A 254      72.860   9.333  -3.015  1.00  0.00           H  
ATOM   4125  HG  LEU A 254      72.529   7.356  -5.300  1.00  0.00           H  
ATOM   4126 1HD1 LEU A 254      74.654   8.280  -6.110  1.00  0.00           H  
ATOM   4127 2HD1 LEU A 254      73.368   9.510  -6.088  1.00  0.00           H  
ATOM   4128 3HD1 LEU A 254      74.616   9.502  -4.818  1.00  0.00           H  
ATOM   4129 1HD2 LEU A 254      74.642   6.438  -4.405  1.00  0.00           H  
ATOM   4130 2HD2 LEU A 254      74.605   7.634  -3.087  1.00  0.00           H  
ATOM   4131 3HD2 LEU A 254      73.349   6.376  -3.183  1.00  0.00           H  
ATOM   4132  N   GLU A 255      69.582   9.737  -2.305  1.00  0.00           N  
ATOM   4133  CA  GLU A 255      68.900  10.654  -1.400  1.00  0.00           C  
ATOM   4134  C   GLU A 255      68.099   9.897  -0.348  1.00  0.00           C  
ATOM   4135  O   GLU A 255      68.082  10.274   0.824  1.00  0.00           O  
ATOM   4136  CB  GLU A 255      67.976  11.588  -2.184  1.00  0.00           C  
ATOM   4137  CG  GLU A 255      67.273  12.637  -1.334  1.00  0.00           C  
ATOM   4138  CD  GLU A 255      66.445  13.591  -2.149  1.00  0.00           C  
ATOM   4139  OE1 GLU A 255      66.791  13.832  -3.280  1.00  0.00           O  
ATOM   4140  OE2 GLU A 255      65.464  14.080  -1.638  1.00  0.00           O  
ATOM   4141  H   GLU A 255      69.320   9.722  -3.280  1.00  0.00           H  
ATOM   4142  HA  GLU A 255      69.651  11.256  -0.887  1.00  0.00           H  
ATOM   4143 1HB  GLU A 255      68.550  12.109  -2.951  1.00  0.00           H  
ATOM   4144 2HB  GLU A 255      67.210  11.001  -2.691  1.00  0.00           H  
ATOM   4145 1HG  GLU A 255      66.626  12.134  -0.616  1.00  0.00           H  
ATOM   4146 2HG  GLU A 255      68.022  13.198  -0.776  1.00  0.00           H  
ATOM   4147  N   ALA A 256      67.436   8.827  -0.774  1.00  0.00           N  
ATOM   4148  CA  ALA A 256      66.632   8.015   0.131  1.00  0.00           C  
ATOM   4149  C   ALA A 256      67.501   7.337   1.183  1.00  0.00           C  
ATOM   4150  O   ALA A 256      67.131   7.264   2.355  1.00  0.00           O  
ATOM   4151  CB  ALA A 256      65.841   6.977  -0.651  1.00  0.00           C  
ATOM   4152  H   ALA A 256      67.491   8.570  -1.749  1.00  0.00           H  
ATOM   4153  HA  ALA A 256      65.935   8.674   0.648  1.00  0.00           H  
ATOM   4154 1HB  ALA A 256      65.245   6.378   0.038  1.00  0.00           H  
ATOM   4155 2HB  ALA A 256      65.181   7.479  -1.359  1.00  0.00           H  
ATOM   4156 3HB  ALA A 256      66.528   6.328  -1.193  1.00  0.00           H  
ATOM   4157  N   ALA A 257      68.658   6.842   0.757  1.00  0.00           N  
ATOM   4158  CA  ALA A 257      69.582   6.170   1.662  1.00  0.00           C  
ATOM   4159  C   ALA A 257      70.122   7.130   2.714  1.00  0.00           C  
ATOM   4160  O   ALA A 257      70.250   6.774   3.885  1.00  0.00           O  
ATOM   4161  CB  ALA A 257      70.728   5.544   0.880  1.00  0.00           C  
ATOM   4162  H   ALA A 257      68.903   6.934  -0.219  1.00  0.00           H  
ATOM   4163  HA  ALA A 257      69.036   5.381   2.180  1.00  0.00           H  
ATOM   4164 1HB  ALA A 257      71.409   5.045   1.569  1.00  0.00           H  
ATOM   4165 2HB  ALA A 257      70.330   4.817   0.172  1.00  0.00           H  
ATOM   4166 3HB  ALA A 257      71.265   6.321   0.338  1.00  0.00           H  
ATOM   4167  N   GLU A 258      70.437   8.349   2.288  1.00  0.00           N  
ATOM   4168  CA  GLU A 258      70.963   9.364   3.193  1.00  0.00           C  
ATOM   4169  C   GLU A 258      69.932   9.753   4.245  1.00  0.00           C  
ATOM   4170  O   GLU A 258      70.264   9.933   5.417  1.00  0.00           O  
ATOM   4171  CB  GLU A 258      71.398  10.604   2.409  1.00  0.00           C  
ATOM   4172  CG  GLU A 258      72.632  10.398   1.541  1.00  0.00           C  
ATOM   4173  CD  GLU A 258      72.987  11.614   0.731  1.00  0.00           C  
ATOM   4174  OE1 GLU A 258      72.233  12.557   0.749  1.00  0.00           O  
ATOM   4175  OE2 GLU A 258      74.013  11.599   0.093  1.00  0.00           O  
ATOM   4176  H   GLU A 258      70.309   8.578   1.313  1.00  0.00           H  
ATOM   4177  HA  GLU A 258      71.833   8.953   3.706  1.00  0.00           H  
ATOM   4178 1HB  GLU A 258      70.584  10.929   1.760  1.00  0.00           H  
ATOM   4179 2HB  GLU A 258      71.609  11.418   3.102  1.00  0.00           H  
ATOM   4180 1HG  GLU A 258      73.476  10.144   2.182  1.00  0.00           H  
ATOM   4181 2HG  GLU A 258      72.455   9.559   0.870  1.00  0.00           H  
ATOM   4182  N   ARG A 259      68.680   9.881   3.819  1.00  0.00           N  
ATOM   4183  CA  ARG A 259      67.597  10.248   4.724  1.00  0.00           C  
ATOM   4184  C   ARG A 259      67.368   9.171   5.776  1.00  0.00           C  
ATOM   4185  O   ARG A 259      67.140   9.473   6.948  1.00  0.00           O  
ATOM   4186  CB  ARG A 259      66.307  10.478   3.950  1.00  0.00           C  
ATOM   4187  CG  ARG A 259      66.291  11.734   3.093  1.00  0.00           C  
ATOM   4188  CD  ARG A 259      64.993  11.904   2.393  1.00  0.00           C  
ATOM   4189  NE  ARG A 259      65.000  13.059   1.509  1.00  0.00           N  
ATOM   4190  CZ  ARG A 259      64.752  14.324   1.900  1.00  0.00           C  
ATOM   4191  NH1 ARG A 259      64.477  14.580   3.160  1.00  0.00           N  
ATOM   4192  NH2 ARG A 259      64.783  15.307   1.018  1.00  0.00           N  
ATOM   4193  H   ARG A 259      68.473   9.720   2.844  1.00  0.00           H  
ATOM   4194  HA  ARG A 259      67.868  11.175   5.231  1.00  0.00           H  
ATOM   4195 1HB  ARG A 259      66.121   9.629   3.294  1.00  0.00           H  
ATOM   4196 2HB  ARG A 259      65.472  10.543   4.647  1.00  0.00           H  
ATOM   4197 1HG  ARG A 259      66.457  12.607   3.725  1.00  0.00           H  
ATOM   4198 2HG  ARG A 259      67.080  11.673   2.343  1.00  0.00           H  
ATOM   4199 1HD  ARG A 259      64.783  11.018   1.794  1.00  0.00           H  
ATOM   4200 2HD  ARG A 259      64.199  12.042   3.126  1.00  0.00           H  
ATOM   4201  HE  ARG A 259      65.207  12.901   0.531  1.00  0.00           H  
ATOM   4202 1HH1 ARG A 259      64.454  13.829   3.835  1.00  0.00           H  
ATOM   4203 2HH1 ARG A 259      64.291  15.528   3.453  1.00  0.00           H  
ATOM   4204 1HH2 ARG A 259      64.994  15.110   0.049  1.00  0.00           H  
ATOM   4205 2HH2 ARG A 259      64.596  16.254   1.311  1.00  0.00           H  
ATOM   4206  N   ALA A 260      67.430   7.913   5.351  1.00  0.00           N  
ATOM   4207  CA  ALA A 260      67.229   6.788   6.255  1.00  0.00           C  
ATOM   4208  C   ALA A 260      68.329   6.724   7.307  1.00  0.00           C  
ATOM   4209  O   ALA A 260      68.066   6.454   8.479  1.00  0.00           O  
ATOM   4210  CB  ALA A 260      67.168   5.484   5.473  1.00  0.00           C  
ATOM   4211  H   ALA A 260      67.621   7.732   4.376  1.00  0.00           H  
ATOM   4212  HA  ALA A 260      66.280   6.934   6.772  1.00  0.00           H  
ATOM   4213 1HB  ALA A 260      67.017   4.653   6.162  1.00  0.00           H  
ATOM   4214 2HB  ALA A 260      66.340   5.523   4.764  1.00  0.00           H  
ATOM   4215 3HB  ALA A 260      68.102   5.341   4.931  1.00  0.00           H  
ATOM   4216  N   VAL A 261      69.563   6.974   6.882  1.00  0.00           N  
ATOM   4217  CA  VAL A 261      70.706   6.945   7.786  1.00  0.00           C  
ATOM   4218  C   VAL A 261      70.604   8.042   8.838  1.00  0.00           C  
ATOM   4219  O   VAL A 261      70.911   7.822  10.010  1.00  0.00           O  
ATOM   4220  CB  VAL A 261      72.017   7.116   6.995  1.00  0.00           C  
ATOM   4221  CG1 VAL A 261      73.194   7.276   7.945  1.00  0.00           C  
ATOM   4222  CG2 VAL A 261      72.225   5.923   6.075  1.00  0.00           C  
ATOM   4223  H   VAL A 261      69.713   7.190   5.907  1.00  0.00           H  
ATOM   4224  HA  VAL A 261      70.724   5.978   8.290  1.00  0.00           H  
ATOM   4225  HB  VAL A 261      71.956   8.028   6.402  1.00  0.00           H  
ATOM   4226 1HG1 VAL A 261      74.113   7.396   7.370  1.00  0.00           H  
ATOM   4227 2HG1 VAL A 261      73.041   8.156   8.570  1.00  0.00           H  
ATOM   4228 3HG1 VAL A 261      73.276   6.392   8.577  1.00  0.00           H  
ATOM   4229 1HG2 VAL A 261      73.153   6.051   5.518  1.00  0.00           H  
ATOM   4230 2HG2 VAL A 261      72.280   5.010   6.668  1.00  0.00           H  
ATOM   4231 3HG2 VAL A 261      71.391   5.852   5.376  1.00  0.00           H  
ATOM   4232  N   ARG A 262      70.171   9.224   8.413  1.00  0.00           N  
ATOM   4233  CA  ARG A 262      70.028  10.358   9.317  1.00  0.00           C  
ATOM   4234  C   ARG A 262      68.958  10.092  10.369  1.00  0.00           C  
ATOM   4235  O   ARG A 262      69.129  10.428  11.541  1.00  0.00           O  
ATOM   4236  CB  ARG A 262      69.672  11.618   8.542  1.00  0.00           C  
ATOM   4237  CG  ARG A 262      70.793  12.178   7.681  1.00  0.00           C  
ATOM   4238  CD  ARG A 262      70.353  13.371   6.914  1.00  0.00           C  
ATOM   4239  NE  ARG A 262      71.422  13.910   6.089  1.00  0.00           N  
ATOM   4240  CZ  ARG A 262      71.270  14.903   5.191  1.00  0.00           C  
ATOM   4241  NH1 ARG A 262      70.089  15.455   5.016  1.00  0.00           N  
ATOM   4242  NH2 ARG A 262      72.307  15.323   4.488  1.00  0.00           N  
ATOM   4243  H   ARG A 262      69.935   9.340   7.438  1.00  0.00           H  
ATOM   4244  HA  ARG A 262      70.980  10.519   9.824  1.00  0.00           H  
ATOM   4245 1HB  ARG A 262      68.824  11.416   7.889  1.00  0.00           H  
ATOM   4246 2HB  ARG A 262      69.369  12.400   9.239  1.00  0.00           H  
ATOM   4247 1HG  ARG A 262      71.630  12.468   8.316  1.00  0.00           H  
ATOM   4248 2HG  ARG A 262      71.122  11.417   6.972  1.00  0.00           H  
ATOM   4249 1HD  ARG A 262      69.523  13.100   6.262  1.00  0.00           H  
ATOM   4250 2HD  ARG A 262      70.032  14.149   7.605  1.00  0.00           H  
ATOM   4251  HE  ARG A 262      72.345  13.511   6.196  1.00  0.00           H  
ATOM   4252 1HH1 ARG A 262      69.297  15.134   5.554  1.00  0.00           H  
ATOM   4253 2HH1 ARG A 262      69.975  16.199   4.343  1.00  0.00           H  
ATOM   4254 1HH2 ARG A 262      73.214  14.899   4.623  1.00  0.00           H  
ATOM   4255 2HH2 ARG A 262      72.192  16.067   3.816  1.00  0.00           H  
ATOM   4256  N   ALA A 263      67.855   9.487   9.944  1.00  0.00           N  
ATOM   4257  CA  ALA A 263      66.755   9.174  10.848  1.00  0.00           C  
ATOM   4258  C   ALA A 263      67.179   8.157  11.900  1.00  0.00           C  
ATOM   4259  O   ALA A 263      66.821   8.276  13.072  1.00  0.00           O  
ATOM   4260  CB  ALA A 263      65.557   8.657  10.065  1.00  0.00           C  
ATOM   4261  H   ALA A 263      67.776   9.237   8.969  1.00  0.00           H  
ATOM   4262  HA  ALA A 263      66.470  10.090  11.365  1.00  0.00           H  
ATOM   4263 1HB  ALA A 263      64.744   8.428  10.754  1.00  0.00           H  
ATOM   4264 2HB  ALA A 263      65.229   9.418   9.357  1.00  0.00           H  
ATOM   4265 3HB  ALA A 263      65.838   7.755   9.524  1.00  0.00           H  
ATOM   4266  N   VAL A 264      67.944   7.157  11.475  1.00  0.00           N  
ATOM   4267  CA  VAL A 264      68.418   6.117  12.379  1.00  0.00           C  
ATOM   4268  C   VAL A 264      69.360   6.689  13.431  1.00  0.00           C  
ATOM   4269  O   VAL A 264      69.297   6.317  14.603  1.00  0.00           O  
ATOM   4270  CB  VAL A 264      69.145   5.013  11.588  1.00  0.00           C  
ATOM   4271  CG1 VAL A 264      69.805   4.024  12.538  1.00  0.00           C  
ATOM   4272  CG2 VAL A 264      68.164   4.304  10.668  1.00  0.00           C  
ATOM   4273  H   VAL A 264      68.204   7.116  10.500  1.00  0.00           H  
ATOM   4274  HA  VAL A 264      67.556   5.677  12.883  1.00  0.00           H  
ATOM   4275  HB  VAL A 264      69.939   5.467  10.995  1.00  0.00           H  
ATOM   4276 1HG1 VAL A 264      70.314   3.251  11.963  1.00  0.00           H  
ATOM   4277 2HG1 VAL A 264      70.529   4.547  13.162  1.00  0.00           H  
ATOM   4278 3HG1 VAL A 264      69.045   3.564  13.170  1.00  0.00           H  
ATOM   4279 1HG2 VAL A 264      68.684   3.525  10.112  1.00  0.00           H  
ATOM   4280 2HG2 VAL A 264      67.367   3.855  11.261  1.00  0.00           H  
ATOM   4281 3HG2 VAL A 264      67.735   5.023   9.970  1.00  0.00           H  
ATOM   4282  N   LEU A 265      70.233   7.595  13.006  1.00  0.00           N  
ATOM   4283  CA  LEU A 265      71.190   8.221  13.910  1.00  0.00           C  
ATOM   4284  C   LEU A 265      70.482   8.924  15.061  1.00  0.00           C  
ATOM   4285  O   LEU A 265      70.858   8.767  16.223  1.00  0.00           O  
ATOM   4286  CB  LEU A 265      72.061   9.227  13.146  1.00  0.00           C  
ATOM   4287  CG  LEU A 265      73.067   8.621  12.159  1.00  0.00           C  
ATOM   4288  CD1 LEU A 265      73.708   9.733  11.340  1.00  0.00           C  
ATOM   4289  CD2 LEU A 265      74.117   7.831  12.925  1.00  0.00           C  
ATOM   4290  H   LEU A 265      70.234   7.857  12.031  1.00  0.00           H  
ATOM   4291  HA  LEU A 265      71.832   7.445  14.325  1.00  0.00           H  
ATOM   4292 1HB  LEU A 265      71.409   9.895  12.586  1.00  0.00           H  
ATOM   4293 2HB  LEU A 265      72.621   9.820  13.869  1.00  0.00           H  
ATOM   4294  HG  LEU A 265      72.545   7.957  11.469  1.00  0.00           H  
ATOM   4295 1HD1 LEU A 265      74.423   9.303  10.639  1.00  0.00           H  
ATOM   4296 2HD1 LEU A 265      72.936  10.269  10.788  1.00  0.00           H  
ATOM   4297 3HD1 LEU A 265      74.225  10.423  12.006  1.00  0.00           H  
ATOM   4298 1HD2 LEU A 265      74.832   7.399  12.224  1.00  0.00           H  
ATOM   4299 2HD2 LEU A 265      74.640   8.494  13.615  1.00  0.00           H  
ATOM   4300 3HD2 LEU A 265      73.633   7.032  13.487  1.00  0.00           H  
ATOM   4301  N   GLU A 266      69.455   9.700  14.732  1.00  0.00           N  
ATOM   4302  CA  GLU A 266      68.692  10.429  15.738  1.00  0.00           C  
ATOM   4303  C   GLU A 266      68.102   9.482  16.775  1.00  0.00           C  
ATOM   4304  O   GLU A 266      68.124   9.766  17.973  1.00  0.00           O  
ATOM   4305  CB  GLU A 266      67.574  11.238  15.077  1.00  0.00           C  
ATOM   4306  CG  GLU A 266      68.056  12.431  14.264  1.00  0.00           C  
ATOM   4307  CD  GLU A 266      66.939  13.152  13.564  1.00  0.00           C  
ATOM   4308  OE1 GLU A 266      65.830  12.678  13.610  1.00  0.00           O  
ATOM   4309  OE2 GLU A 266      67.195  14.180  12.982  1.00  0.00           O  
ATOM   4310  H   GLU A 266      69.196   9.787  13.760  1.00  0.00           H  
ATOM   4311  HA  GLU A 266      69.365  11.117  16.251  1.00  0.00           H  
ATOM   4312 1HB  GLU A 266      67.001  10.591  14.413  1.00  0.00           H  
ATOM   4313 2HB  GLU A 266      66.891  11.608  15.842  1.00  0.00           H  
ATOM   4314 1HG  GLU A 266      68.563  13.129  14.930  1.00  0.00           H  
ATOM   4315 2HG  GLU A 266      68.779  12.086  13.526  1.00  0.00           H  
ATOM   4316  N   LYS A 267      67.578   8.361  16.310  1.00  0.00           N  
ATOM   4317  CA  LYS A 267      66.892   7.434  17.188  1.00  0.00           C  
ATOM   4318  C   LYS A 267      67.751   7.068  18.394  1.00  0.00           C  
ATOM   4319  O   LYS A 267      67.234   6.674  19.439  1.00  0.00           O  
ATOM   4320  CB  LYS A 267      66.495   6.172  16.420  1.00  0.00           C  
ATOM   4321  CG  LYS A 267      65.712   5.156  17.241  1.00  0.00           C  
ATOM   4322  CD  LYS A 267      64.343   5.695  17.628  1.00  0.00           C  
ATOM   4323  CE  LYS A 267      63.520   4.645  18.360  1.00  0.00           C  
ATOM   4324  NZ  LYS A 267      62.191   5.169  18.776  1.00  0.00           N  
ATOM   4325  H   LYS A 267      67.660   8.151  15.325  1.00  0.00           H  
ATOM   4326  HA  LYS A 267      65.987   7.915  17.560  1.00  0.00           H  
ATOM   4327 1HB  LYS A 267      65.885   6.447  15.559  1.00  0.00           H  
ATOM   4328 2HB  LYS A 267      67.390   5.679  16.043  1.00  0.00           H  
ATOM   4329 1HG  LYS A 267      65.583   4.242  16.661  1.00  0.00           H  
ATOM   4330 2HG  LYS A 267      66.267   4.916  18.147  1.00  0.00           H  
ATOM   4331 1HD  LYS A 267      64.463   6.566  18.274  1.00  0.00           H  
ATOM   4332 2HD  LYS A 267      63.806   6.003  16.731  1.00  0.00           H  
ATOM   4333 1HE  LYS A 267      63.370   3.784  17.710  1.00  0.00           H  
ATOM   4334 2HE  LYS A 267      64.060   4.313  19.247  1.00  0.00           H  
ATOM   4335 1HZ  LYS A 267      61.678   4.444  19.257  1.00  0.00           H  
ATOM   4336 2HZ  LYS A 267      62.319   5.958  19.394  1.00  0.00           H  
ATOM   4337 3HZ  LYS A 267      61.674   5.462  17.960  1.00  0.00           H  
ATOM   4338  N   ARG A 268      69.062   7.200  18.245  1.00  0.00           N  
ATOM   4339  CA  ARG A 268      69.992   6.899  19.328  1.00  0.00           C  
ATOM   4340  C   ARG A 268      69.986   5.413  19.666  1.00  0.00           C  
ATOM   4341  O   ARG A 268      70.060   5.032  20.834  1.00  0.00           O  
ATOM   4342  CB  ARG A 268      69.640   7.700  20.573  1.00  0.00           C  
ATOM   4343  CG  ARG A 268      70.610   7.538  21.733  1.00  0.00           C  
ATOM   4344  CD  ARG A 268      70.221   8.378  22.895  1.00  0.00           C  
ATOM   4345  NE  ARG A 268      68.966   7.941  23.484  1.00  0.00           N  
ATOM   4346  CZ  ARG A 268      68.256   8.648  24.384  1.00  0.00           C  
ATOM   4347  NH1 ARG A 268      68.691   9.821  24.789  1.00  0.00           N  
ATOM   4348  NH2 ARG A 268      67.123   8.163  24.861  1.00  0.00           N  
ATOM   4349  H   ARG A 268      69.427   7.517  17.358  1.00  0.00           H  
ATOM   4350  HA  ARG A 268      70.997   7.177  19.008  1.00  0.00           H  
ATOM   4351 1HB  ARG A 268      69.598   8.759  20.324  1.00  0.00           H  
ATOM   4352 2HB  ARG A 268      68.651   7.407  20.927  1.00  0.00           H  
ATOM   4353 1HG  ARG A 268      70.624   6.496  22.052  1.00  0.00           H  
ATOM   4354 2HG  ARG A 268      71.610   7.834  21.415  1.00  0.00           H  
ATOM   4355 1HD  ARG A 268      70.995   8.320  23.660  1.00  0.00           H  
ATOM   4356 2HD  ARG A 268      70.106   9.412  22.574  1.00  0.00           H  
ATOM   4357  HE  ARG A 268      68.599   7.043  23.197  1.00  0.00           H  
ATOM   4358 1HH1 ARG A 268      69.557  10.192  24.424  1.00  0.00           H  
ATOM   4359 2HH1 ARG A 268      68.159  10.351  25.464  1.00  0.00           H  
ATOM   4360 1HH2 ARG A 268      66.789   7.261  24.550  1.00  0.00           H  
ATOM   4361 2HH2 ARG A 268      66.592   8.693  25.536  1.00  0.00           H  
ATOM   4362  N   ALA A 269      69.897   4.586  18.633  1.00  0.00           N  
ATOM   4363  CA  ALA A 269      70.015   3.138  18.771  1.00  0.00           C  
ATOM   4364  C   ALA A 269      71.460   2.724  19.006  1.00  0.00           C  
ATOM   4365  O   ALA A 269      72.389   3.413  18.586  1.00  0.00           O  
ATOM   4366  CB  ALA A 269      69.460   2.440  17.538  1.00  0.00           C  
ATOM   4367  H   ALA A 269      69.741   4.966  17.710  1.00  0.00           H  
ATOM   4368  HA  ALA A 269      69.434   2.832  19.641  1.00  0.00           H  
ATOM   4369 1HB  ALA A 269      69.557   1.361  17.656  1.00  0.00           H  
ATOM   4370 2HB  ALA A 269      68.408   2.699  17.416  1.00  0.00           H  
ATOM   4371 3HB  ALA A 269      70.016   2.760  16.658  1.00  0.00           H  
ATOM   4372  N   PRO A 270      71.642   1.594  19.680  1.00  0.00           N  
ATOM   4373  CA  PRO A 270      72.972   1.141  20.072  1.00  0.00           C  
ATOM   4374  C   PRO A 270      73.866   0.908  18.865  1.00  0.00           C  
ATOM   4375  O   PRO A 270      73.431   0.353  17.856  1.00  0.00           O  
ATOM   4376  CB  PRO A 270      72.683  -0.166  20.817  1.00  0.00           C  
ATOM   4377  CG  PRO A 270      71.276  -0.016  21.286  1.00  0.00           C  
ATOM   4378  CD  PRO A 270      70.590   0.739  20.179  1.00  0.00           C  
ATOM   4379  HA  PRO A 270      73.424   1.885  20.744  1.00  0.00           H  
ATOM   4380 1HB  PRO A 270      72.818  -1.023  20.140  1.00  0.00           H  
ATOM   4381 2HB  PRO A 270      73.397  -0.294  21.643  1.00  0.00           H  
ATOM   4382 1HG  PRO A 270      70.828  -1.004  21.465  1.00  0.00           H  
ATOM   4383 2HG  PRO A 270      71.251   0.523  22.245  1.00  0.00           H  
ATOM   4384 1HD  PRO A 270      70.236   0.031  19.416  1.00  0.00           H  
ATOM   4385 2HD  PRO A 270      69.750   1.316  20.593  1.00  0.00           H  
ATOM   4386  N   ASP A 271      75.131   1.411  19.146  1.00  0.00           N  
ATOM   4387  CA  ASP A 271      76.037   1.575  18.015  1.00  0.00           C  
ATOM   4388  C   ASP A 271      75.939   0.380  17.091  1.00  0.00           C  
ATOM   4389  O   ASP A 271      76.169   0.494  15.887  1.00  0.00           O  
ATOM   4390  CB  ASP A 271      77.482   1.746  18.491  1.00  0.00           C  
ATOM   4391  CG  ASP A 271      77.979   0.564  19.311  1.00  0.00           C  
ATOM   4392  OD1 ASP A 271      77.230  -0.368  19.490  1.00  0.00           O  
ATOM   4393  OD2 ASP A 271      79.103   0.603  19.751  1.00  0.00           O  
ATOM   4394  H   ASP A 271      75.369   1.639  20.101  1.00  0.00           H  
ATOM   4395  HA  ASP A 271      75.744   2.469  17.464  1.00  0.00           H  
ATOM   4396 1HB  ASP A 271      78.136   1.873  17.629  1.00  0.00           H  
ATOM   4397 2HB  ASP A 271      77.561   2.649  19.097  1.00  0.00           H  
ATOM   4398  N   GLU A 272      75.595  -0.773  17.658  1.00  0.00           N  
ATOM   4399  CA  GLU A 272      75.388  -1.963  16.842  1.00  0.00           C  
ATOM   4400  C   GLU A 272      74.311  -1.730  15.790  1.00  0.00           C  
ATOM   4401  O   GLU A 272      74.492  -2.061  14.618  1.00  0.00           O  
ATOM   4402  CB  GLU A 272      75.005  -3.154  17.724  1.00  0.00           C  
ATOM   4403  CG  GLU A 272      74.811  -4.460  16.966  1.00  0.00           C  
ATOM   4404  CD  GLU A 272      74.468  -5.613  17.868  1.00  0.00           C  
ATOM   4405  OE1 GLU A 272      74.403  -5.414  19.057  1.00  0.00           O  
ATOM   4406  OE2 GLU A 272      74.271  -6.695  17.366  1.00  0.00           O  
ATOM   4407  H   GLU A 272      75.479  -0.813  18.661  1.00  0.00           H  
ATOM   4408  HA  GLU A 272      76.321  -2.196  16.327  1.00  0.00           H  
ATOM   4409 1HB  GLU A 272      75.778  -3.314  18.475  1.00  0.00           H  
ATOM   4410 2HB  GLU A 272      74.077  -2.932  18.251  1.00  0.00           H  
ATOM   4411 1HG  GLU A 272      74.009  -4.331  16.240  1.00  0.00           H  
ATOM   4412 2HG  GLU A 272      75.724  -4.690  16.421  1.00  0.00           H  
ATOM   4413  N   LEU A 273      73.189  -1.158  16.215  1.00  0.00           N  
ATOM   4414  CA  LEU A 273      72.081  -0.879  15.310  1.00  0.00           C  
ATOM   4415  C   LEU A 273      72.473   0.151  14.259  1.00  0.00           C  
ATOM   4416  O   LEU A 273      72.118   0.023  13.087  1.00  0.00           O  
ATOM   4417  CB  LEU A 273      70.866  -0.376  16.100  1.00  0.00           C  
ATOM   4418  CG  LEU A 273      69.906  -1.460  16.605  1.00  0.00           C  
ATOM   4419  CD1 LEU A 273      70.661  -2.428  17.506  1.00  0.00           C  
ATOM   4420  CD2 LEU A 273      68.750  -0.808  17.350  1.00  0.00           C  
ATOM   4421  H   LEU A 273      73.102  -0.910  17.190  1.00  0.00           H  
ATOM   4422  HA  LEU A 273      71.810  -1.803  14.800  1.00  0.00           H  
ATOM   4423 1HB  LEU A 273      71.221   0.182  16.965  1.00  0.00           H  
ATOM   4424 2HB  LEU A 273      70.296   0.303  15.465  1.00  0.00           H  
ATOM   4425  HG  LEU A 273      69.518  -2.026  15.758  1.00  0.00           H  
ATOM   4426 1HD1 LEU A 273      69.978  -3.199  17.865  1.00  0.00           H  
ATOM   4427 2HD1 LEU A 273      71.469  -2.894  16.942  1.00  0.00           H  
ATOM   4428 3HD1 LEU A 273      71.075  -1.887  18.355  1.00  0.00           H  
ATOM   4429 1HD2 LEU A 273      68.067  -1.578  17.709  1.00  0.00           H  
ATOM   4430 2HD2 LEU A 273      69.137  -0.242  18.198  1.00  0.00           H  
ATOM   4431 3HD2 LEU A 273      68.218  -0.135  16.678  1.00  0.00           H  
ATOM   4432  N   VAL A 274      73.207   1.173  14.684  1.00  0.00           N  
ATOM   4433  CA  VAL A 274      73.650   2.227  13.779  1.00  0.00           C  
ATOM   4434  C   VAL A 274      74.609   1.684  12.728  1.00  0.00           C  
ATOM   4435  O   VAL A 274      74.535   2.054  11.556  1.00  0.00           O  
ATOM   4436  CB  VAL A 274      74.343   3.353  14.569  1.00  0.00           C  
ATOM   4437  CG1 VAL A 274      74.973   4.361  13.618  1.00  0.00           C  
ATOM   4438  CG2 VAL A 274      73.341   4.033  15.489  1.00  0.00           C  
ATOM   4439  H   VAL A 274      73.465   1.221  15.659  1.00  0.00           H  
ATOM   4440  HA  VAL A 274      72.776   2.640  13.274  1.00  0.00           H  
ATOM   4441  HB  VAL A 274      75.150   2.924  15.163  1.00  0.00           H  
ATOM   4442 1HG1 VAL A 274      75.458   5.149  14.193  1.00  0.00           H  
ATOM   4443 2HG1 VAL A 274      75.713   3.859  12.995  1.00  0.00           H  
ATOM   4444 3HG1 VAL A 274      74.200   4.797  12.986  1.00  0.00           H  
ATOM   4445 1HG2 VAL A 274      73.838   4.828  16.044  1.00  0.00           H  
ATOM   4446 2HG2 VAL A 274      72.531   4.457  14.895  1.00  0.00           H  
ATOM   4447 3HG2 VAL A 274      72.934   3.302  16.187  1.00  0.00           H  
ATOM   4448  N   LEU A 275      75.509   0.805  13.153  1.00  0.00           N  
ATOM   4449  CA  LEU A 275      76.485   0.209  12.248  1.00  0.00           C  
ATOM   4450  C   LEU A 275      75.804  -0.657  11.197  1.00  0.00           C  
ATOM   4451  O   LEU A 275      76.181  -0.639  10.025  1.00  0.00           O  
ATOM   4452  CB  LEU A 275      77.495  -0.634  13.037  1.00  0.00           C  
ATOM   4453  CG  LEU A 275      78.606  -1.289  12.208  1.00  0.00           C  
ATOM   4454  CD1 LEU A 275      79.408  -0.212  11.490  1.00  0.00           C  
ATOM   4455  CD2 LEU A 275      79.499  -2.118  13.120  1.00  0.00           C  
ATOM   4456  H   LEU A 275      75.518   0.542  14.128  1.00  0.00           H  
ATOM   4457  HA  LEU A 275      77.019   1.011  11.739  1.00  0.00           H  
ATOM   4458 1HB  LEU A 275      77.969   0.002  13.783  1.00  0.00           H  
ATOM   4459 2HB  LEU A 275      76.956  -1.427  13.555  1.00  0.00           H  
ATOM   4460  HG  LEU A 275      78.162  -1.935  11.450  1.00  0.00           H  
ATOM   4461 1HD1 LEU A 275      80.198  -0.677  10.901  1.00  0.00           H  
ATOM   4462 2HD1 LEU A 275      78.749   0.353  10.831  1.00  0.00           H  
ATOM   4463 3HD1 LEU A 275      79.852   0.461  12.224  1.00  0.00           H  
ATOM   4464 1HD2 LEU A 275      80.288  -2.585  12.530  1.00  0.00           H  
ATOM   4465 2HD2 LEU A 275      79.944  -1.473  13.877  1.00  0.00           H  
ATOM   4466 3HD2 LEU A 275      78.904  -2.892  13.606  1.00  0.00           H  
ATOM   4467  N   GLU A 276      74.799  -1.415  11.622  1.00  0.00           N  
ATOM   4468  CA  GLU A 276      74.063  -2.290  10.717  1.00  0.00           C  
ATOM   4469  C   GLU A 276      73.309  -1.486   9.666  1.00  0.00           C  
ATOM   4470  O   GLU A 276      73.270  -1.861   8.494  1.00  0.00           O  
ATOM   4471  CB  GLU A 276      73.084  -3.167  11.501  1.00  0.00           C  
ATOM   4472  CG  GLU A 276      73.747  -4.222  12.375  1.00  0.00           C  
ATOM   4473  CD  GLU A 276      74.510  -5.245  11.581  1.00  0.00           C  
ATOM   4474  OE1 GLU A 276      74.047  -5.620  10.531  1.00  0.00           O  
ATOM   4475  OE2 GLU A 276      75.558  -5.652  12.025  1.00  0.00           O  
ATOM   4476  H   GLU A 276      74.538  -1.384  12.597  1.00  0.00           H  
ATOM   4477  HA  GLU A 276      74.776  -2.935  10.203  1.00  0.00           H  
ATOM   4478 1HB  GLU A 276      72.468  -2.539  12.144  1.00  0.00           H  
ATOM   4479 2HB  GLU A 276      72.418  -3.679  10.807  1.00  0.00           H  
ATOM   4480 1HG  GLU A 276      74.433  -3.730  13.065  1.00  0.00           H  
ATOM   4481 2HG  GLU A 276      72.981  -4.724  12.965  1.00  0.00           H  
ATOM   4482  N   ALA A 277      72.711  -0.379  10.091  1.00  0.00           N  
ATOM   4483  CA  ALA A 277      71.957   0.480   9.186  1.00  0.00           C  
ATOM   4484  C   ALA A 277      72.865   1.105   8.135  1.00  0.00           C  
ATOM   4485  O   ALA A 277      72.500   1.201   6.963  1.00  0.00           O  
ATOM   4486  CB  ALA A 277      71.229   1.564   9.968  1.00  0.00           C  
ATOM   4487  H   ALA A 277      72.780  -0.126  11.066  1.00  0.00           H  
ATOM   4488  HA  ALA A 277      71.222  -0.136   8.668  1.00  0.00           H  
ATOM   4489 1HB  ALA A 277      70.671   2.197   9.278  1.00  0.00           H  
ATOM   4490 2HB  ALA A 277      70.540   1.102  10.675  1.00  0.00           H  
ATOM   4491 3HB  ALA A 277      71.953   2.169  10.510  1.00  0.00           H  
ATOM   4492  N   THR A 278      74.049   1.529   8.560  1.00  0.00           N  
ATOM   4493  CA  THR A 278      75.012   2.146   7.655  1.00  0.00           C  
ATOM   4494  C   THR A 278      75.493   1.154   6.604  1.00  0.00           C  
ATOM   4495  O   THR A 278      75.642   1.500   5.432  1.00  0.00           O  
ATOM   4496  CB  THR A 278      76.220   2.706   8.428  1.00  0.00           C  
ATOM   4497  OG1 THR A 278      75.777   3.713   9.348  1.00  0.00           O  
ATOM   4498  CG2 THR A 278      77.233   3.312   7.469  1.00  0.00           C  
ATOM   4499  H   THR A 278      74.289   1.422   9.535  1.00  0.00           H  
ATOM   4500  HA  THR A 278      74.522   2.972   7.139  1.00  0.00           H  
ATOM   4501  HB  THR A 278      76.696   1.904   8.991  1.00  0.00           H  
ATOM   4502  HG1 THR A 278      75.417   3.293  10.133  1.00  0.00           H  
ATOM   4503 1HG2 THR A 278      78.080   3.703   8.033  1.00  0.00           H  
ATOM   4504 2HG2 THR A 278      77.581   2.546   6.776  1.00  0.00           H  
ATOM   4505 3HG2 THR A 278      76.766   4.122   6.910  1.00  0.00           H  
ATOM   4506  N   ARG A 279      75.735  -0.081   7.029  1.00  0.00           N  
ATOM   4507  CA  ARG A 279      76.199  -1.126   6.124  1.00  0.00           C  
ATOM   4508  C   ARG A 279      75.146  -1.452   5.072  1.00  0.00           C  
ATOM   4509  O   ARG A 279      75.466  -1.651   3.900  1.00  0.00           O  
ATOM   4510  CB  ARG A 279      76.546  -2.389   6.898  1.00  0.00           C  
ATOM   4511  CG  ARG A 279      77.090  -3.529   6.052  1.00  0.00           C  
ATOM   4512  CD  ARG A 279      77.429  -4.715   6.880  1.00  0.00           C  
ATOM   4513  NE  ARG A 279      76.255  -5.276   7.528  1.00  0.00           N  
ATOM   4514  CZ  ARG A 279      75.367  -6.093   6.929  1.00  0.00           C  
ATOM   4515  NH1 ARG A 279      75.533  -6.434   5.670  1.00  0.00           N  
ATOM   4516  NH2 ARG A 279      74.329  -6.552   7.607  1.00  0.00           N  
ATOM   4517  H   ARG A 279      75.594  -0.302   8.004  1.00  0.00           H  
ATOM   4518  HA  ARG A 279      77.097  -0.771   5.617  1.00  0.00           H  
ATOM   4519 1HB  ARG A 279      77.292  -2.157   7.657  1.00  0.00           H  
ATOM   4520 2HB  ARG A 279      75.658  -2.756   7.413  1.00  0.00           H  
ATOM   4521 1HG  ARG A 279      76.342  -3.826   5.317  1.00  0.00           H  
ATOM   4522 2HG  ARG A 279      77.994  -3.201   5.537  1.00  0.00           H  
ATOM   4523 1HD  ARG A 279      77.870  -5.485   6.248  1.00  0.00           H  
ATOM   4524 2HD  ARG A 279      78.141  -4.428   7.653  1.00  0.00           H  
ATOM   4525  HE  ARG A 279      76.093  -5.036   8.497  1.00  0.00           H  
ATOM   4526 1HH1 ARG A 279      76.326  -6.084   5.152  1.00  0.00           H  
ATOM   4527 2HH1 ARG A 279      74.867  -7.047   5.221  1.00  0.00           H  
ATOM   4528 1HH2 ARG A 279      74.201  -6.290   8.575  1.00  0.00           H  
ATOM   4529 2HH2 ARG A 279      73.664  -7.164   7.158  1.00  0.00           H  
ATOM   4530  N   GLU A 280      73.889  -1.505   5.498  1.00  0.00           N  
ATOM   4531  CA  GLU A 280      72.786  -1.807   4.593  1.00  0.00           C  
ATOM   4532  C   GLU A 280      72.622  -0.717   3.541  1.00  0.00           C  
ATOM   4533  O   GLU A 280      72.377  -1.004   2.369  1.00  0.00           O  
ATOM   4534  CB  GLU A 280      71.482  -1.973   5.377  1.00  0.00           C  
ATOM   4535  CG  GLU A 280      71.425  -3.222   6.245  1.00  0.00           C  
ATOM   4536  CD  GLU A 280      70.162  -3.314   7.055  1.00  0.00           C  
ATOM   4537  OE1 GLU A 280      69.398  -2.379   7.037  1.00  0.00           O  
ATOM   4538  OE2 GLU A 280      69.961  -4.321   7.693  1.00  0.00           O  
ATOM   4539  H   GLU A 280      73.692  -1.332   6.473  1.00  0.00           H  
ATOM   4540  HA  GLU A 280      73.006  -2.744   4.080  1.00  0.00           H  
ATOM   4541 1HB  GLU A 280      71.335  -1.108   6.025  1.00  0.00           H  
ATOM   4542 2HB  GLU A 280      70.642  -2.008   4.684  1.00  0.00           H  
ATOM   4543 1HG  GLU A 280      71.497  -4.100   5.604  1.00  0.00           H  
ATOM   4544 2HG  GLU A 280      72.283  -3.225   6.916  1.00  0.00           H  
ATOM   4545  N   ALA A 281      72.759   0.534   3.967  1.00  0.00           N  
ATOM   4546  CA  ALA A 281      72.626   1.670   3.062  1.00  0.00           C  
ATOM   4547  C   ALA A 281      73.728   1.668   2.010  1.00  0.00           C  
ATOM   4548  O   ALA A 281      73.481   1.954   0.838  1.00  0.00           O  
ATOM   4549  CB  ALA A 281      72.644   2.975   3.844  1.00  0.00           C  
ATOM   4550  H   ALA A 281      72.960   0.702   4.942  1.00  0.00           H  
ATOM   4551  HA  ALA A 281      71.670   1.581   2.545  1.00  0.00           H  
ATOM   4552 1HB  ALA A 281      72.544   3.814   3.155  1.00  0.00           H  
ATOM   4553 2HB  ALA A 281      71.815   2.987   4.552  1.00  0.00           H  
ATOM   4554 3HB  ALA A 281      73.584   3.062   4.386  1.00  0.00           H  
ATOM   4555  N   ILE A 282      74.945   1.344   2.436  1.00  0.00           N  
ATOM   4556  CA  ILE A 282      76.087   1.305   1.531  1.00  0.00           C  
ATOM   4557  C   ILE A 282      75.920   0.216   0.479  1.00  0.00           C  
ATOM   4558  O   ILE A 282      76.240   0.417  -0.693  1.00  0.00           O  
ATOM   4559  CB  ILE A 282      77.396   1.073   2.308  1.00  0.00           C  
ATOM   4560  CG1 ILE A 282      77.719   2.286   3.183  1.00  0.00           C  
ATOM   4561  CG2 ILE A 282      78.540   0.784   1.349  1.00  0.00           C  
ATOM   4562  CD1 ILE A 282      78.832   2.043   4.177  1.00  0.00           C  
ATOM   4563  H   ILE A 282      75.081   1.119   3.411  1.00  0.00           H  
ATOM   4564  HA  ILE A 282      76.156   2.264   1.020  1.00  0.00           H  
ATOM   4565  HB  ILE A 282      77.274   0.223   2.980  1.00  0.00           H  
ATOM   4566 1HG1 ILE A 282      78.005   3.125   2.550  1.00  0.00           H  
ATOM   4567 2HG1 ILE A 282      76.829   2.584   3.737  1.00  0.00           H  
ATOM   4568 1HG2 ILE A 282      79.457   0.622   1.915  1.00  0.00           H  
ATOM   4569 2HG2 ILE A 282      78.311  -0.109   0.768  1.00  0.00           H  
ATOM   4570 3HG2 ILE A 282      78.673   1.631   0.676  1.00  0.00           H  
ATOM   4571 1HD1 ILE A 282      79.003   2.948   4.761  1.00  0.00           H  
ATOM   4572 2HD1 ILE A 282      78.552   1.228   4.845  1.00  0.00           H  
ATOM   4573 3HD1 ILE A 282      79.744   1.778   3.644  1.00  0.00           H  
ATOM   4574  N   GLU A 283      75.417  -0.938   0.905  1.00  0.00           N  
ATOM   4575  CA  GLU A 283      75.206  -2.062  -0.000  1.00  0.00           C  
ATOM   4576  C   GLU A 283      74.154  -1.733  -1.052  1.00  0.00           C  
ATOM   4577  O   GLU A 283      74.304  -2.080  -2.224  1.00  0.00           O  
ATOM   4578  CB  GLU A 283      74.785  -3.307   0.785  1.00  0.00           C  
ATOM   4579  CG  GLU A 283      75.883  -3.904   1.652  1.00  0.00           C  
ATOM   4580  CD  GLU A 283      75.414  -5.081   2.462  1.00  0.00           C  
ATOM   4581  OE1 GLU A 283      74.239  -5.360   2.444  1.00  0.00           O  
ATOM   4582  OE2 GLU A 283      76.231  -5.701   3.100  1.00  0.00           O  
ATOM   4583  H   GLU A 283      75.175  -1.039   1.880  1.00  0.00           H  
ATOM   4584  HA  GLU A 283      76.144  -2.274  -0.513  1.00  0.00           H  
ATOM   4585 1HB  GLU A 283      73.943  -3.061   1.433  1.00  0.00           H  
ATOM   4586 2HB  GLU A 283      74.449  -4.078   0.091  1.00  0.00           H  
ATOM   4587 1HG  GLU A 283      76.705  -4.224   1.011  1.00  0.00           H  
ATOM   4588 2HG  GLU A 283      76.261  -3.135   2.323  1.00  0.00           H  
ATOM   4589  N   ARG A 284      73.089  -1.062  -0.626  1.00  0.00           N  
ATOM   4590  CA  ARG A 284      72.010  -0.684  -1.531  1.00  0.00           C  
ATOM   4591  C   ARG A 284      72.494   0.306  -2.583  1.00  0.00           C  
ATOM   4592  O   ARG A 284      72.129   0.209  -3.755  1.00  0.00           O  
ATOM   4593  CB  ARG A 284      70.852  -0.071  -0.757  1.00  0.00           C  
ATOM   4594  CG  ARG A 284      70.152  -1.019   0.203  1.00  0.00           C  
ATOM   4595  CD  ARG A 284      69.430  -2.098  -0.519  1.00  0.00           C  
ATOM   4596  NE  ARG A 284      68.717  -2.979   0.392  1.00  0.00           N  
ATOM   4597  CZ  ARG A 284      69.229  -4.107   0.922  1.00  0.00           C  
ATOM   4598  NH1 ARG A 284      70.455  -4.477   0.623  1.00  0.00           N  
ATOM   4599  NH2 ARG A 284      68.499  -4.841   1.743  1.00  0.00           N  
ATOM   4600  H   ARG A 284      73.026  -0.808   0.349  1.00  0.00           H  
ATOM   4601  HA  ARG A 284      71.653  -1.581  -2.038  1.00  0.00           H  
ATOM   4602 1HB  ARG A 284      71.211   0.778  -0.178  1.00  0.00           H  
ATOM   4603 2HB  ARG A 284      70.104   0.302  -1.456  1.00  0.00           H  
ATOM   4604 1HG  ARG A 284      70.888  -1.481   0.861  1.00  0.00           H  
ATOM   4605 2HG  ARG A 284      69.428  -0.464   0.801  1.00  0.00           H  
ATOM   4606 1HD  ARG A 284      68.705  -1.656  -1.202  1.00  0.00           H  
ATOM   4607 2HD  ARG A 284      70.142  -2.697  -1.085  1.00  0.00           H  
ATOM   4608  HE  ARG A 284      67.771  -2.727   0.646  1.00  0.00           H  
ATOM   4609 1HH1 ARG A 284      71.013  -3.915  -0.005  1.00  0.00           H  
ATOM   4610 2HH1 ARG A 284      70.838  -5.322   1.020  1.00  0.00           H  
ATOM   4611 1HH2 ARG A 284      67.557  -4.557   1.974  1.00  0.00           H  
ATOM   4612 2HH2 ARG A 284      68.883  -5.686   2.141  1.00  0.00           H  
ATOM   4613  N   LEU A 285      73.317   1.258  -2.157  1.00  0.00           N  
ATOM   4614  CA  LEU A 285      73.853   2.268  -3.062  1.00  0.00           C  
ATOM   4615  C   LEU A 285      74.759   1.641  -4.114  1.00  0.00           C  
ATOM   4616  O   LEU A 285      74.719   2.017  -5.286  1.00  0.00           O  
ATOM   4617  CB  LEU A 285      74.633   3.327  -2.272  1.00  0.00           C  
ATOM   4618  CG  LEU A 285      73.791   4.238  -1.370  1.00  0.00           C  
ATOM   4619  CD1 LEU A 285      74.712   5.106  -0.523  1.00  0.00           C  
ATOM   4620  CD2 LEU A 285      72.870   5.092  -2.229  1.00  0.00           C  
ATOM   4621  H   LEU A 285      73.578   1.283  -1.182  1.00  0.00           H  
ATOM   4622  HA  LEU A 285      73.021   2.753  -3.571  1.00  0.00           H  
ATOM   4623 1HB  LEU A 285      75.364   2.822  -1.643  1.00  0.00           H  
ATOM   4624 2HB  LEU A 285      75.168   3.962  -2.978  1.00  0.00           H  
ATOM   4625  HG  LEU A 285      73.193   3.627  -0.693  1.00  0.00           H  
ATOM   4626 1HD1 LEU A 285      74.113   5.754   0.118  1.00  0.00           H  
ATOM   4627 2HD1 LEU A 285      75.345   4.470   0.095  1.00  0.00           H  
ATOM   4628 3HD1 LEU A 285      75.335   5.717  -1.175  1.00  0.00           H  
ATOM   4629 1HD2 LEU A 285      72.271   5.740  -1.587  1.00  0.00           H  
ATOM   4630 2HD2 LEU A 285      73.468   5.704  -2.905  1.00  0.00           H  
ATOM   4631 3HD2 LEU A 285      72.212   4.447  -2.810  1.00  0.00           H  
ATOM   4632  N   LYS A 286      75.576   0.683  -3.688  1.00  0.00           N  
ATOM   4633  CA  LYS A 286      76.494   0.002  -4.593  1.00  0.00           C  
ATOM   4634  C   LYS A 286      75.738  -0.799  -5.645  1.00  0.00           C  
ATOM   4635  O   LYS A 286      76.115  -0.814  -6.817  1.00  0.00           O  
ATOM   4636  CB  LYS A 286      77.436  -0.915  -3.811  1.00  0.00           C  
ATOM   4637  CG  LYS A 286      78.436  -1.672  -4.673  1.00  0.00           C  
ATOM   4638  CD  LYS A 286      77.940  -3.074  -4.994  1.00  0.00           C  
ATOM   4639  CE  LYS A 286      77.976  -3.970  -3.765  1.00  0.00           C  
ATOM   4640  NZ  LYS A 286      77.448  -5.331  -4.053  1.00  0.00           N  
ATOM   4641  H   LYS A 286      75.560   0.421  -2.713  1.00  0.00           H  
ATOM   4642  HA  LYS A 286      77.090   0.754  -5.111  1.00  0.00           H  
ATOM   4643 1HB  LYS A 286      77.998  -0.326  -3.085  1.00  0.00           H  
ATOM   4644 2HB  LYS A 286      76.851  -1.648  -3.254  1.00  0.00           H  
ATOM   4645 1HG  LYS A 286      78.597  -1.130  -5.606  1.00  0.00           H  
ATOM   4646 2HG  LYS A 286      79.388  -1.745  -4.148  1.00  0.00           H  
ATOM   4647 1HD  LYS A 286      76.915  -3.021  -5.365  1.00  0.00           H  
ATOM   4648 2HD  LYS A 286      78.566  -3.513  -5.771  1.00  0.00           H  
ATOM   4649 1HE  LYS A 286      79.002  -4.059  -3.411  1.00  0.00           H  
ATOM   4650 2HE  LYS A 286      77.379  -3.523  -2.971  1.00  0.00           H  
ATOM   4651 1HZ  LYS A 286      77.489  -5.893  -3.214  1.00  0.00           H  
ATOM   4652 2HZ  LYS A 286      76.489  -5.262  -4.365  1.00  0.00           H  
ATOM   4653 3HZ  LYS A 286      78.006  -5.764  -4.774  1.00  0.00           H  
ATOM   4654  N   GLU A 287      74.669  -1.464  -5.219  1.00  0.00           N  
ATOM   4655  CA  GLU A 287      73.857  -2.268  -6.124  1.00  0.00           C  
ATOM   4656  C   GLU A 287      73.178  -1.400  -7.176  1.00  0.00           C  
ATOM   4657  O   GLU A 287      73.104  -1.771  -8.347  1.00  0.00           O  
ATOM   4658  CB  GLU A 287      72.803  -3.053  -5.339  1.00  0.00           C  
ATOM   4659  CG  GLU A 287      71.951  -3.984  -6.189  1.00  0.00           C  
ATOM   4660  CD  GLU A 287      70.989  -4.804  -5.375  1.00  0.00           C  
ATOM   4661  OE1 GLU A 287      70.995  -4.672  -4.174  1.00  0.00           O  
ATOM   4662  OE2 GLU A 287      70.248  -5.562  -5.954  1.00  0.00           O  
ATOM   4663  H   GLU A 287      74.413  -1.411  -4.243  1.00  0.00           H  
ATOM   4664  HA  GLU A 287      74.509  -2.975  -6.638  1.00  0.00           H  
ATOM   4665 1HB  GLU A 287      73.293  -3.654  -4.573  1.00  0.00           H  
ATOM   4666 2HB  GLU A 287      72.135  -2.358  -4.832  1.00  0.00           H  
ATOM   4667 1HG  GLU A 287      71.387  -3.390  -6.907  1.00  0.00           H  
ATOM   4668 2HG  GLU A 287      72.607  -4.651  -6.748  1.00  0.00           H  
ATOM   4669  N   MET A 288      72.683  -0.243  -6.751  1.00  0.00           N  
ATOM   4670  CA  MET A 288      72.009   0.681  -7.655  1.00  0.00           C  
ATOM   4671  C   MET A 288      72.970   1.221  -8.707  1.00  0.00           C  
ATOM   4672  O   MET A 288      72.615   1.348  -9.879  1.00  0.00           O  
ATOM   4673  CB  MET A 288      71.382   1.829  -6.866  1.00  0.00           C  
ATOM   4674  CG  MET A 288      70.455   2.720  -7.679  1.00  0.00           C  
ATOM   4675  SD  MET A 288      68.948   1.872  -8.192  1.00  0.00           S  
ATOM   4676  CE  MET A 288      69.342   1.480  -9.894  1.00  0.00           C  
ATOM   4677  H   MET A 288      72.776   0.003  -5.776  1.00  0.00           H  
ATOM   4678  HA  MET A 288      71.219   0.141  -8.176  1.00  0.00           H  
ATOM   4679 1HB  MET A 288      70.810   1.426  -6.031  1.00  0.00           H  
ATOM   4680 2HB  MET A 288      72.171   2.457  -6.450  1.00  0.00           H  
ATOM   4681 1HG  MET A 288      70.176   3.591  -7.088  1.00  0.00           H  
ATOM   4682 2HG  MET A 288      70.975   3.067  -8.572  1.00  0.00           H  
ATOM   4683 1HE  MET A 288      68.504   0.951 -10.349  1.00  0.00           H  
ATOM   4684 2HE  MET A 288      69.534   2.402 -10.445  1.00  0.00           H  
ATOM   4685 3HE  MET A 288      70.230   0.848  -9.925  1.00  0.00           H  
ATOM   4686  N   THR A 289      74.188   1.537  -8.282  1.00  0.00           N  
ATOM   4687  CA  THR A 289      75.203   2.064  -9.186  1.00  0.00           C  
ATOM   4688  C   THR A 289      75.592   1.033 -10.238  1.00  0.00           C  
ATOM   4689  O   THR A 289      75.771   1.365 -11.410  1.00  0.00           O  
ATOM   4690  CB  THR A 289      76.457   2.511  -8.412  1.00  0.00           C  
ATOM   4691  OG1 THR A 289      76.106   3.554  -7.492  1.00  0.00           O  
ATOM   4692  CG2 THR A 289      77.521   3.023  -9.370  1.00  0.00           C  
ATOM   4693  H   THR A 289      74.417   1.409  -7.307  1.00  0.00           H  
ATOM   4694  HA  THR A 289      74.790   2.932  -9.702  1.00  0.00           H  
ATOM   4695  HB  THR A 289      76.857   1.668  -7.849  1.00  0.00           H  
ATOM   4696  HG1 THR A 289      75.709   3.168  -6.707  1.00  0.00           H  
ATOM   4697 1HG2 THR A 289      78.400   3.334  -8.805  1.00  0.00           H  
ATOM   4698 2HG2 THR A 289      77.798   2.229 -10.063  1.00  0.00           H  
ATOM   4699 3HG2 THR A 289      77.130   3.872  -9.929  1.00  0.00           H  
ATOM   4700  N   LYS A 290      75.721  -0.219  -9.813  1.00  0.00           N  
ATOM   4701  CA  LYS A 290      76.089  -1.302 -10.717  1.00  0.00           C  
ATOM   4702  C   LYS A 290      75.012  -1.531 -11.769  1.00  0.00           C  
ATOM   4703  O   LYS A 290      75.314  -1.757 -12.941  1.00  0.00           O  
ATOM   4704  CB  LYS A 290      76.342  -2.591  -9.934  1.00  0.00           C  
ATOM   4705  CG  LYS A 290      76.803  -3.765 -10.787  1.00  0.00           C  
ATOM   4706  CD  LYS A 290      77.122  -4.981  -9.929  1.00  0.00           C  
ATOM   4707  CE  LYS A 290      77.568  -6.159 -10.781  1.00  0.00           C  
ATOM   4708  NZ  LYS A 290      77.884  -7.356  -9.954  1.00  0.00           N  
ATOM   4709  H   LYS A 290      75.560  -0.427  -8.838  1.00  0.00           H  
ATOM   4710  HA  LYS A 290      77.007  -1.023 -11.235  1.00  0.00           H  
ATOM   4711 1HB  LYS A 290      77.102  -2.412  -9.173  1.00  0.00           H  
ATOM   4712 2HB  LYS A 290      75.428  -2.890  -9.420  1.00  0.00           H  
ATOM   4713 1HG  LYS A 290      76.019  -4.029 -11.498  1.00  0.00           H  
ATOM   4714 2HG  LYS A 290      77.694  -3.481 -11.345  1.00  0.00           H  
ATOM   4715 1HD  LYS A 290      77.916  -4.730  -9.224  1.00  0.00           H  
ATOM   4716 2HD  LYS A 290      76.236  -5.269  -9.363  1.00  0.00           H  
ATOM   4717 1HE  LYS A 290      76.780  -6.418 -11.486  1.00  0.00           H  
ATOM   4718 2HE  LYS A 290      78.456  -5.882 -11.349  1.00  0.00           H  
ATOM   4719 1HZ  LYS A 290      78.176  -8.114 -10.555  1.00  0.00           H  
ATOM   4720 2HZ  LYS A 290      78.628  -7.133  -9.308  1.00  0.00           H  
ATOM   4721 3HZ  LYS A 290      77.062  -7.634  -9.437  1.00  0.00           H  
ATOM   4722  N   LEU A 291      73.754  -1.471 -11.344  1.00  0.00           N  
ATOM   4723  CA  LEU A 291      72.629  -1.672 -12.248  1.00  0.00           C  
ATOM   4724  C   LEU A 291      72.564  -0.572 -13.300  1.00  0.00           C  
ATOM   4725  O   LEU A 291      72.294  -0.836 -14.472  1.00  0.00           O  
ATOM   4726  CB  LEU A 291      71.315  -1.711 -11.458  1.00  0.00           C  
ATOM   4727  CG  LEU A 291      71.117  -2.936 -10.555  1.00  0.00           C  
ATOM   4728  CD1 LEU A 291      69.867  -2.746  -9.708  1.00  0.00           C  
ATOM   4729  CD2 LEU A 291      71.012  -4.187 -11.414  1.00  0.00           C  
ATOM   4730  H   LEU A 291      73.573  -1.281 -10.369  1.00  0.00           H  
ATOM   4731  HA  LEU A 291      72.761  -2.626 -12.757  1.00  0.00           H  
ATOM   4732 1HB  LEU A 291      71.262  -0.824 -10.828  1.00  0.00           H  
ATOM   4733 2HB  LEU A 291      70.484  -1.681 -12.163  1.00  0.00           H  
ATOM   4734  HG  LEU A 291      71.967  -3.030  -9.879  1.00  0.00           H  
ATOM   4735 1HD1 LEU A 291      69.726  -3.617  -9.067  1.00  0.00           H  
ATOM   4736 2HD1 LEU A 291      69.977  -1.855  -9.090  1.00  0.00           H  
ATOM   4737 3HD1 LEU A 291      69.000  -2.632 -10.359  1.00  0.00           H  
ATOM   4738 1HD2 LEU A 291      70.872  -5.058 -10.773  1.00  0.00           H  
ATOM   4739 2HD2 LEU A 291      70.162  -4.094 -12.090  1.00  0.00           H  
ATOM   4740 3HD2 LEU A 291      71.926  -4.308 -11.996  1.00  0.00           H  
ATOM   4741  N   ALA A 292      72.813   0.662 -12.875  1.00  0.00           N  
ATOM   4742  CA  ALA A 292      72.783   1.805 -13.779  1.00  0.00           C  
ATOM   4743  C   ALA A 292      73.881   1.703 -14.831  1.00  0.00           C  
ATOM   4744  O   ALA A 292      73.661   2.009 -16.003  1.00  0.00           O  
ATOM   4745  CB  ALA A 292      72.918   3.103 -12.996  1.00  0.00           C  
ATOM   4746  H   ALA A 292      73.029   0.812 -11.900  1.00  0.00           H  
ATOM   4747  HA  ALA A 292      71.823   1.803 -14.296  1.00  0.00           H  
ATOM   4748 1HB  ALA A 292      72.894   3.947 -13.685  1.00  0.00           H  
ATOM   4749 2HB  ALA A 292      72.094   3.189 -12.288  1.00  0.00           H  
ATOM   4750 3HB  ALA A 292      73.863   3.104 -12.455  1.00  0.00           H  
ATOM   4751  N   LEU A 293      75.063   1.272 -14.406  1.00  0.00           N  
ATOM   4752  CA  LEU A 293      76.197   1.129 -15.310  1.00  0.00           C  
ATOM   4753  C   LEU A 293      75.869   0.187 -16.461  1.00  0.00           C  
ATOM   4754  O   LEU A 293      76.138   0.493 -17.623  1.00  0.00           O  
ATOM   4755  CB  LEU A 293      77.421   0.607 -14.546  1.00  0.00           C  
ATOM   4756  CG  LEU A 293      78.721   0.516 -15.355  1.00  0.00           C  
ATOM   4757  CD1 LEU A 293      79.913   0.595 -14.412  1.00  0.00           C  
ATOM   4758  CD2 LEU A 293      78.736  -0.782 -16.149  1.00  0.00           C  
ATOM   4759  H   LEU A 293      75.179   1.037 -13.431  1.00  0.00           H  
ATOM   4760  HA  LEU A 293      76.434   2.108 -15.725  1.00  0.00           H  
ATOM   4761 1HB  LEU A 293      77.605   1.261 -13.696  1.00  0.00           H  
ATOM   4762 2HB  LEU A 293      77.195  -0.390 -14.169  1.00  0.00           H  
ATOM   4763  HG  LEU A 293      78.782   1.362 -16.041  1.00  0.00           H  
ATOM   4764 1HD1 LEU A 293      80.837   0.531 -14.987  1.00  0.00           H  
ATOM   4765 2HD1 LEU A 293      79.888   1.542 -13.872  1.00  0.00           H  
ATOM   4766 3HD1 LEU A 293      79.870  -0.230 -13.702  1.00  0.00           H  
ATOM   4767 1HD2 LEU A 293      79.660  -0.846 -16.724  1.00  0.00           H  
ATOM   4768 2HD2 LEU A 293      78.676  -1.628 -15.463  1.00  0.00           H  
ATOM   4769 3HD2 LEU A 293      77.883  -0.804 -16.827  1.00  0.00           H  
ATOM   4770  N   GLU A 294      75.286  -0.961 -16.132  1.00  0.00           N  
ATOM   4771  CA  GLU A 294      74.920  -1.950 -17.138  1.00  0.00           C  
ATOM   4772  C   GLU A 294      73.975  -1.358 -18.175  1.00  0.00           C  
ATOM   4773  O   GLU A 294      74.093  -1.637 -19.368  1.00  0.00           O  
ATOM   4774  CB  GLU A 294      74.269  -3.167 -16.477  1.00  0.00           C  
ATOM   4775  CG  GLU A 294      75.226  -4.027 -15.663  1.00  0.00           C  
ATOM   4776  CD  GLU A 294      74.538  -5.167 -14.965  1.00  0.00           C  
ATOM   4777  OE1 GLU A 294      73.333  -5.229 -15.015  1.00  0.00           O  
ATOM   4778  OE2 GLU A 294      75.219  -5.978 -14.382  1.00  0.00           O  
ATOM   4779  H   GLU A 294      75.092  -1.153 -15.160  1.00  0.00           H  
ATOM   4780  HA  GLU A 294      75.826  -2.274 -17.651  1.00  0.00           H  
ATOM   4781 1HB  GLU A 294      73.469  -2.837 -15.814  1.00  0.00           H  
ATOM   4782 2HB  GLU A 294      73.820  -3.800 -17.242  1.00  0.00           H  
ATOM   4783 1HG  GLU A 294      75.990  -4.430 -16.326  1.00  0.00           H  
ATOM   4784 2HG  GLU A 294      75.721  -3.400 -14.922  1.00  0.00           H  
ATOM   4785  N   HIS A 295      73.041  -0.541 -17.704  1.00  0.00           N  
ATOM   4786  CA  HIS A 295      72.046   0.097 -18.560  1.00  0.00           C  
ATOM   4787  C   HIS A 295      72.624   1.068 -19.599  1.00  0.00           C  
ATOM   4788  O   HIS A 295      72.073   1.227 -20.688  1.00  0.00           O  
ATOM   4789  CB  HIS A 295      71.027   0.843 -17.693  1.00  0.00           C  
ATOM   4790  CG  HIS A 295      69.886   1.423 -18.470  1.00  0.00           C  
ATOM   4791  ND1 HIS A 295      68.916   0.641 -19.062  1.00  0.00           N  
ATOM   4792  CD2 HIS A 295      69.560   2.706 -18.752  1.00  0.00           C  
ATOM   4793  CE1 HIS A 295      68.042   1.420 -19.675  1.00  0.00           C  
ATOM   4794  NE2 HIS A 295      68.410   2.676 -19.502  1.00  0.00           N  
ATOM   4795  H   HIS A 295      73.011  -0.348 -16.713  1.00  0.00           H  
ATOM   4796  HA  HIS A 295      71.513  -0.665 -19.128  1.00  0.00           H  
ATOM   4797 1HB  HIS A 295      70.619   0.164 -16.944  1.00  0.00           H  
ATOM   4798 2HB  HIS A 295      71.525   1.654 -17.162  1.00  0.00           H  
ATOM   4799  HD1 HIS A 295      68.825  -0.351 -18.980  1.00  0.00           H  
ATOM   4800  HD2 HIS A 295      70.024   3.660 -18.501  1.00  0.00           H  
ATOM   4801  HE1 HIS A 295      67.193   0.991 -20.207  1.00  0.00           H  
ATOM   4802  N   GLU A 296      73.733   1.724 -19.277  1.00  0.00           N  
ATOM   4803  CA  GLU A 296      74.158   2.894 -20.054  1.00  0.00           C  
ATOM   4804  C   GLU A 296      75.474   2.650 -20.784  1.00  0.00           C  
ATOM   4805  O   GLU A 296      76.398   2.050 -20.235  1.00  0.00           O  
ATOM   4806  CB  GLU A 296      74.299   4.114 -19.141  1.00  0.00           C  
ATOM   4807  CG  GLU A 296      74.759   5.380 -19.850  1.00  0.00           C  
ATOM   4808  CD  GLU A 296      73.726   5.931 -20.793  1.00  0.00           C  
ATOM   4809  OE1 GLU A 296      72.598   6.080 -20.387  1.00  0.00           O  
ATOM   4810  OE2 GLU A 296      74.065   6.204 -21.920  1.00  0.00           O  
ATOM   4811  H   GLU A 296      74.281   1.407 -18.490  1.00  0.00           H  
ATOM   4812  HA  GLU A 296      73.396   3.106 -20.805  1.00  0.00           H  
ATOM   4813 1HB  GLU A 296      73.340   4.326 -18.667  1.00  0.00           H  
ATOM   4814 2HB  GLU A 296      75.015   3.895 -18.349  1.00  0.00           H  
ATOM   4815 1HG  GLU A 296      74.993   6.138 -19.103  1.00  0.00           H  
ATOM   4816 2HG  GLU A 296      75.671   5.162 -20.405  1.00  0.00           H  
ATOM   4817  N   ASP A 297      75.557   3.118 -22.027  1.00  0.00           N  
ATOM   4818  CA  ASP A 297      76.739   2.878 -22.854  1.00  0.00           C  
ATOM   4819  C   ASP A 297      77.574   4.138 -23.051  1.00  0.00           C  
ATOM   4820  O   ASP A 297      78.620   4.106 -23.700  1.00  0.00           O  
ATOM   4821  CB  ASP A 297      76.326   2.324 -24.220  1.00  0.00           C  
ATOM   4822  CG  ASP A 297      75.686   0.945 -24.131  1.00  0.00           C  
ATOM   4823  OD1 ASP A 297      76.201   0.117 -23.418  1.00  0.00           O  
ATOM   4824  OD2 ASP A 297      74.687   0.734 -24.776  1.00  0.00           O  
ATOM   4825  H   ASP A 297      74.786   3.650 -22.405  1.00  0.00           H  
ATOM   4826  HA  ASP A 297      77.367   2.140 -22.354  1.00  0.00           H  
ATOM   4827 1HB  ASP A 297      75.619   3.007 -24.691  1.00  0.00           H  
ATOM   4828 2HB  ASP A 297      77.202   2.261 -24.867  1.00  0.00           H  
ATOM   4829  N   ASP A 298      77.113   5.252 -22.490  1.00  0.00           N  
ATOM   4830  CA  ASP A 298      77.800   6.527 -22.676  1.00  0.00           C  
ATOM   4831  C   ASP A 298      79.039   6.626 -21.798  1.00  0.00           C  
ATOM   4832  O   ASP A 298      78.972   6.413 -20.587  1.00  0.00           O  
ATOM   4833  CB  ASP A 298      76.858   7.693 -22.367  1.00  0.00           C  
ATOM   4834  CG  ASP A 298      77.480   9.051 -22.663  1.00  0.00           C  
ATOM   4835  OD1 ASP A 298      77.447   9.464 -23.798  1.00  0.00           O  
ATOM   4836  OD2 ASP A 298      77.982   9.664 -21.751  1.00  0.00           O  
ATOM   4837  H   ASP A 298      76.275   5.209 -21.928  1.00  0.00           H  
ATOM   4838  HA  ASP A 298      78.116   6.601 -23.717  1.00  0.00           H  
ATOM   4839 1HB  ASP A 298      75.947   7.591 -22.957  1.00  0.00           H  
ATOM   4840 2HB  ASP A 298      76.572   7.662 -21.315  1.00  0.00           H  
ATOM   4841  N   ARG A 299      80.343   6.935 -22.115  1.00  0.00           N  
ATOM   4842  CA  ARG A 299      81.340   6.698 -21.075  1.00  0.00           C  
ATOM   4843  C   ARG A 299      81.299   7.792 -20.004  1.00  0.00           C  
ATOM   4844  O   ARG A 299      81.369   7.507 -18.809  1.00  0.00           O  
ATOM   4845  CB  ARG A 299      82.735   6.634 -21.680  1.00  0.00           C  
ATOM   4846  CG  ARG A 299      83.002   5.413 -22.544  1.00  0.00           C  
ATOM   4847  CD  ARG A 299      84.360   5.451 -23.144  1.00  0.00           C  
ATOM   4848  NE  ARG A 299      85.402   5.346 -22.135  1.00  0.00           N  
ATOM   4849  CZ  ARG A 299      86.708   5.590 -22.355  1.00  0.00           C  
ATOM   4850  NH1 ARG A 299      87.117   5.950 -23.552  1.00  0.00           N  
ATOM   4851  NH2 ARG A 299      87.580   5.467 -21.369  1.00  0.00           N  
ATOM   4852  H   ARG A 299      80.552   7.304 -23.032  1.00  0.00           H  
ATOM   4853  HA  ARG A 299      81.123   5.741 -20.600  1.00  0.00           H  
ATOM   4854 1HB  ARG A 299      82.905   7.517 -22.294  1.00  0.00           H  
ATOM   4855 2HB  ARG A 299      83.478   6.643 -20.882  1.00  0.00           H  
ATOM   4856 1HG  ARG A 299      82.921   4.511 -21.936  1.00  0.00           H  
ATOM   4857 2HG  ARG A 299      82.271   5.372 -23.353  1.00  0.00           H  
ATOM   4858 1HD  ARG A 299      84.475   4.619 -23.839  1.00  0.00           H  
ATOM   4859 2HD  ARG A 299      84.496   6.390 -23.678  1.00  0.00           H  
ATOM   4860  HE  ARG A 299      85.126   5.072 -21.201  1.00  0.00           H  
ATOM   4861 1HH1 ARG A 299      86.451   6.044 -24.306  1.00  0.00           H  
ATOM   4862 2HH1 ARG A 299      88.096   6.133 -23.718  1.00  0.00           H  
ATOM   4863 1HH2 ARG A 299      87.266   5.191 -20.449  1.00  0.00           H  
ATOM   4864 2HH2 ARG A 299      88.558   5.650 -21.535  1.00  0.00           H  
ATOM   4865  N   GLU A 300      81.185   9.057 -20.432  1.00  0.00           N  
ATOM   4866  CA  GLU A 300      81.184  10.167 -19.487  1.00  0.00           C  
ATOM   4867  C   GLU A 300      80.013  10.065 -18.518  1.00  0.00           C  
ATOM   4868  O   GLU A 300      80.181  10.218 -17.308  1.00  0.00           O  
ATOM   4869  CB  GLU A 300      81.127  11.502 -20.233  1.00  0.00           C  
ATOM   4870  CG  GLU A 300      82.374  11.823 -21.044  1.00  0.00           C  
ATOM   4871  CD  GLU A 300      82.401  11.125 -22.376  1.00  0.00           C  
ATOM   4872  OE1 GLU A 300      81.468  10.420 -22.674  1.00  0.00           O  
ATOM   4873  OE2 GLU A 300      83.357  11.298 -23.095  1.00  0.00           O  
ATOM   4874  H   GLU A 300      81.099   9.235 -21.422  1.00  0.00           H  
ATOM   4875  HA  GLU A 300      82.107  10.130 -18.908  1.00  0.00           H  
ATOM   4876 1HB  GLU A 300      80.275  11.502 -20.914  1.00  0.00           H  
ATOM   4877 2HB  GLU A 300      80.975  12.312 -19.519  1.00  0.00           H  
ATOM   4878 1HG  GLU A 300      82.420  12.899 -21.210  1.00  0.00           H  
ATOM   4879 2HG  GLU A 300      83.253  11.534 -20.470  1.00  0.00           H  
ATOM   4880  N   ARG A 301      78.826   9.805 -19.058  1.00  0.00           N  
ATOM   4881  CA  ARG A 301      77.625   9.682 -18.242  1.00  0.00           C  
ATOM   4882  C   ARG A 301      77.782   8.591 -17.190  1.00  0.00           C  
ATOM   4883  O   ARG A 301      77.463   8.794 -16.019  1.00  0.00           O  
ATOM   4884  CB  ARG A 301      76.416   9.373 -19.113  1.00  0.00           C  
ATOM   4885  CG  ARG A 301      75.091   9.311 -18.369  1.00  0.00           C  
ATOM   4886  CD  ARG A 301      73.966   8.977 -19.280  1.00  0.00           C  
ATOM   4887  NE  ARG A 301      73.771   9.998 -20.297  1.00  0.00           N  
ATOM   4888  CZ  ARG A 301      73.087  11.144 -20.110  1.00  0.00           C  
ATOM   4889  NH1 ARG A 301      72.541  11.400 -18.942  1.00  0.00           N  
ATOM   4890  NH2 ARG A 301      72.966  12.010 -21.101  1.00  0.00           N  
ATOM   4891  H   ARG A 301      78.755   9.690 -20.059  1.00  0.00           H  
ATOM   4892  HA  ARG A 301      77.453  10.631 -17.734  1.00  0.00           H  
ATOM   4893 1HB  ARG A 301      76.323  10.132 -19.889  1.00  0.00           H  
ATOM   4894 2HB  ARG A 301      76.561   8.413 -19.609  1.00  0.00           H  
ATOM   4895 1HG  ARG A 301      75.144   8.545 -17.595  1.00  0.00           H  
ATOM   4896 2HG  ARG A 301      74.886  10.278 -17.910  1.00  0.00           H  
ATOM   4897 1HD  ARG A 301      74.171   8.032 -19.780  1.00  0.00           H  
ATOM   4898 2HD  ARG A 301      73.046   8.891 -18.703  1.00  0.00           H  
ATOM   4899  HE  ARG A 301      74.177   9.836 -21.209  1.00  0.00           H  
ATOM   4900 1HH1 ARG A 301      72.633  10.738 -18.185  1.00  0.00           H  
ATOM   4901 2HH1 ARG A 301      72.029  12.259 -18.802  1.00  0.00           H  
ATOM   4902 1HH2 ARG A 301      73.387  11.813 -21.999  1.00  0.00           H  
ATOM   4903 2HH2 ARG A 301      72.454  12.868 -20.961  1.00  0.00           H  
ATOM   4904  N   VAL A 302      78.275   7.433 -17.615  1.00  0.00           N  
ATOM   4905  CA  VAL A 302      78.476   6.307 -16.710  1.00  0.00           C  
ATOM   4906  C   VAL A 302      79.530   6.627 -15.659  1.00  0.00           C  
ATOM   4907  O   VAL A 302      79.377   6.282 -14.487  1.00  0.00           O  
ATOM   4908  CB  VAL A 302      78.906   5.056 -17.499  1.00  0.00           C  
ATOM   4909  CG1 VAL A 302      79.299   3.936 -16.549  1.00  0.00           C  
ATOM   4910  CG2 VAL A 302      77.780   4.613 -18.420  1.00  0.00           C  
ATOM   4911  H   VAL A 302      78.517   7.330 -18.590  1.00  0.00           H  
ATOM   4912  HA  VAL A 302      77.532   6.095 -16.206  1.00  0.00           H  
ATOM   4913  HB  VAL A 302      79.788   5.298 -18.093  1.00  0.00           H  
ATOM   4914 1HG1 VAL A 302      79.601   3.060 -17.124  1.00  0.00           H  
ATOM   4915 2HG1 VAL A 302      80.130   4.263 -15.924  1.00  0.00           H  
ATOM   4916 3HG1 VAL A 302      78.449   3.679 -15.917  1.00  0.00           H  
ATOM   4917 1HG2 VAL A 302      78.091   3.728 -18.976  1.00  0.00           H  
ATOM   4918 2HG2 VAL A 302      76.896   4.376 -17.827  1.00  0.00           H  
ATOM   4919 3HG2 VAL A 302      77.543   5.415 -19.119  1.00  0.00           H  
ATOM   4920  N   THR A 303      80.601   7.288 -16.084  1.00  0.00           N  
ATOM   4921  CA  THR A 303      81.684   7.656 -15.179  1.00  0.00           C  
ATOM   4922  C   THR A 303      81.209   8.650 -14.128  1.00  0.00           C  
ATOM   4923  O   THR A 303      81.573   8.550 -12.956  1.00  0.00           O  
ATOM   4924  CB  THR A 303      82.875   8.251 -15.952  1.00  0.00           C  
ATOM   4925  OG1 THR A 303      83.386   7.277 -16.872  1.00  0.00           O  
ATOM   4926  CG2 THR A 303      83.980   8.666 -14.993  1.00  0.00           C  
ATOM   4927  H   THR A 303      80.667   7.542 -17.059  1.00  0.00           H  
ATOM   4928  HA  THR A 303      82.024   6.758 -14.663  1.00  0.00           H  
ATOM   4929  HB  THR A 303      82.544   9.124 -16.515  1.00  0.00           H
[truncated: 577,168 more chars]
