# Supplementary material for: Blueprinting extendable nanomaterials with standardized protein blocks
Source: Nature. 2024 Mar 13;627(8005):898–904. doi: 10.1038/s41586-024-07188-4 (PMC10972742; doi:10.1038/s41586-024-07188-4)
Supplement: Supplementary file 4 — Design models with ideal backbones as well as experimentally determined structures for comparison. For reference to design names, see Supplementary Fig. 1. [file 41586_2024_7188_MOESM4_ESM.zip › THR51_design.pdb]

HEADER                                            29-OCT-21   XXXX              
EXPDTA    THEORETICAL MODEL                                                     
REMARK 220                                                                      
REMARK 220 EXPERIMENTAL DETAILS                                                 
REMARK 220  EXPERIMENT TYPE                : THEORETICAL MODELLING              
REMARK 220  DATE OF DATA COLLECTION        : 29-OCT-21                          
REMARK 220                                                                      
REMARK 220 REMARK: MODEL GENERATED BY ROSETTA                                   
REMARK 220  VERSION 2021.41+HEAD.36da336f772                                    
ATOM      1  N   GLU A   1      21.554  -0.358  17.658  1.00  0.00           N  
ATOM      2  CA  GLU A   1      21.683  -1.560  16.842  1.00  0.00           C  
ATOM      3  C   GLU A   1      20.583  -1.632  15.790  1.00  0.00           C  
ATOM      4  O   GLU A   1      20.848  -1.900  14.618  1.00  0.00           O  
ATOM      5  CB  GLU A   1      21.642  -2.810  17.723  1.00  0.00           C  
ATOM      6  CG  GLU A   1      22.842  -2.969  18.646  1.00  0.00           C  
ATOM      7  CD  GLU A   1      22.733  -2.142  19.896  1.00  0.00           C  
ATOM      8  OE1 GLU A   1      21.744  -1.467  20.055  1.00  0.00           O  
ATOM      9  OE2 GLU A   1      23.639  -2.185  20.694  1.00  0.00           O  
ATOM     10 1H   GLU A   1      22.287  -0.336  18.338  1.00  0.00           H  
ATOM     11 2H   GLU A   1      21.618   0.451  17.073  1.00  0.00           H  
ATOM     12 3H   GLU A   1      20.668  -0.363  18.122  1.00  0.00           H  
ATOM     13  HA  GLU A   1      22.644  -1.527  16.327  1.00  0.00           H  
ATOM     14 1HB  GLU A   1      20.745  -2.790  18.343  1.00  0.00           H  
ATOM     15 2HB  GLU A   1      21.584  -3.698  17.093  1.00  0.00           H  
ATOM     16 1HG  GLU A   1      22.937  -4.018  18.925  1.00  0.00           H  
ATOM     17 2HG  GLU A   1      23.743  -2.683  18.105  1.00  0.00           H  
ATOM     18  N   VAL A   2      19.348  -1.391  16.215  1.00  0.00           N  
ATOM     19  CA  VAL A   2      18.205  -1.429  15.310  1.00  0.00           C  
ATOM     20  C   VAL A   2      18.299  -0.331  14.259  1.00  0.00           C  
ATOM     21  O   VAL A   2      17.994  -0.552  13.087  1.00  0.00           O  
ATOM     22  CB  VAL A   2      16.892  -1.269  16.099  1.00  0.00           C  
ATOM     23  CG1 VAL A   2      15.714  -1.118  15.149  1.00  0.00           C  
ATOM     24  CG2 VAL A   2      16.693  -2.463  17.020  1.00  0.00           C  
ATOM     25  H   VAL A   2      19.196  -1.176  17.190  1.00  0.00           H  
ATOM     26  HA  VAL A   2      18.195  -2.396  14.806  1.00  0.00           H  
ATOM     27  HB  VAL A   2      16.945  -0.356  16.693  1.00  0.00           H  
ATOM     28 1HG1 VAL A   2      14.794  -1.006  15.724  1.00  0.00           H  
ATOM     29 2HG1 VAL A   2      15.861  -0.237  14.524  1.00  0.00           H  
ATOM     30 3HG1 VAL A   2      15.640  -2.003  14.517  1.00  0.00           H  
ATOM     31 1HG2 VAL A   2      15.763  -2.343  17.576  1.00  0.00           H  
ATOM     32 2HG2 VAL A   2      16.646  -3.376  16.427  1.00  0.00           H  
ATOM     33 3HG2 VAL A   2      17.527  -2.527  17.719  1.00  0.00           H  
ATOM     34  N   ALA A   3      18.723   0.854  14.684  1.00  0.00           N  
ATOM     35  CA  ALA A   3      18.857   1.990  13.779  1.00  0.00           C  
ATOM     36  C   ALA A   3      19.929   1.732  12.728  1.00  0.00           C  
ATOM     37  O   ALA A   3      19.757   2.067  11.556  1.00  0.00           O  
ATOM     38  CB  ALA A   3      19.176   3.256  14.561  1.00  0.00           C  
ATOM     39  H   ALA A   3      18.959   0.971  15.659  1.00  0.00           H  
ATOM     40  HA  ALA A   3      17.907   2.125  13.262  1.00  0.00           H  
ATOM     41 1HB  ALA A   3      19.274   4.095  13.871  1.00  0.00           H  
ATOM     42 2HB  ALA A   3      18.372   3.460  15.268  1.00  0.00           H  
ATOM     43 3HB  ALA A   3      20.111   3.122  15.103  1.00  0.00           H  
ATOM     44  N   ALA A   4      21.037   1.134  13.153  1.00  0.00           N  
ATOM     45  CA  ALA A   4      22.139   0.830  12.248  1.00  0.00           C  
ATOM     46  C   ALA A   4      21.723  -0.190  11.197  1.00  0.00           C  
ATOM     47  O   ALA A   4      22.080  -0.069  10.025  1.00  0.00           O  
ATOM     48  CB  ALA A   4      23.342   0.323  13.030  1.00  0.00           C  
ATOM     49  H   ALA A   4      21.118   0.884  14.128  1.00  0.00           H  
ATOM     50  HA  ALA A   4      22.416   1.749  11.731  1.00  0.00           H  
ATOM     51 1HB  ALA A   4      24.156   0.100  12.340  1.00  0.00           H  
ATOM     52 2HB  ALA A   4      23.665   1.087  13.737  1.00  0.00           H  
ATOM     53 3HB  ALA A   4      23.069  -0.581  13.572  1.00  0.00           H  
ATOM     54  N   LYS A   5      20.966  -1.195  11.622  1.00  0.00           N  
ATOM     55  CA  LYS A   5      20.499  -2.239  10.717  1.00  0.00           C  
ATOM     56  C   LYS A   5      19.553  -1.675   9.666  1.00  0.00           C  
ATOM     57  O   LYS A   5      19.618  -2.047   8.494  1.00  0.00           O  
ATOM     58  CB  LYS A   5      19.808  -3.357  11.500  1.00  0.00           C  
ATOM     59  CG  LYS A   5      20.748  -4.207  12.344  1.00  0.00           C  
ATOM     60  CD  LYS A   5      19.987  -5.282  13.105  1.00  0.00           C  
ATOM     61  CE  LYS A   5      20.923  -6.126  13.958  1.00  0.00           C  
ATOM     62  NZ  LYS A   5      20.188  -7.157  14.738  1.00  0.00           N  
ATOM     63  H   LYS A   5      20.707  -1.238  12.597  1.00  0.00           H  
ATOM     64  HA  LYS A   5      21.362  -2.658  10.198  1.00  0.00           H  
ATOM     65 1HB  LYS A   5      19.059  -2.927  12.164  1.00  0.00           H  
ATOM     66 2HB  LYS A   5      19.289  -4.019  10.806  1.00  0.00           H  
ATOM     67 1HG  LYS A   5      21.486  -4.685  11.698  1.00  0.00           H  
ATOM     68 2HG  LYS A   5      21.273  -3.572  13.056  1.00  0.00           H  
ATOM     69 1HD  LYS A   5      19.244  -4.813  13.752  1.00  0.00           H  
ATOM     70 2HD  LYS A   5      19.470  -5.932  12.399  1.00  0.00           H  
ATOM     71 1HE  LYS A   5      21.650  -6.623  13.316  1.00  0.00           H  
ATOM     72 2HE  LYS A   5      21.465  -5.482  14.651  1.00  0.00           H  
ATOM     73 1HZ  LYS A   5      20.843  -7.694  15.289  1.00  0.00           H  
ATOM     74 2HZ  LYS A   5      19.523  -6.706  15.351  1.00  0.00           H  
ATOM     75 3HZ  LYS A   5      19.697  -7.773  14.106  1.00  0.00           H  
ATOM     76  N   LEU A   6      18.673  -0.775  10.091  1.00  0.00           N  
ATOM     77  CA  LEU A   6      17.711  -0.157   9.186  1.00  0.00           C  
ATOM     78  C   LEU A   6      18.412   0.694   8.135  1.00  0.00           C  
ATOM     79  O   LEU A   6      18.035   0.685   6.963  1.00  0.00           O  
ATOM     80  CB  LEU A   6      16.720   0.708   9.975  1.00  0.00           C  
ATOM     81  CG  LEU A   6      15.742  -0.056  10.877  1.00  0.00           C  
ATOM     82  CD1 LEU A   6      14.953   0.933  11.724  1.00  0.00           C  
ATOM     83  CD2 LEU A   6      14.815  -0.903  10.018  1.00  0.00           C  
ATOM     84  H   LEU A   6      18.670  -0.512  11.066  1.00  0.00           H  
ATOM     85  HA  LEU A   6      17.159  -0.946   8.677  1.00  0.00           H  
ATOM     86 1HB  LEU A   6      17.284   1.395  10.605  1.00  0.00           H  
ATOM     87 2HB  LEU A   6      16.132   1.294   9.270  1.00  0.00           H  
ATOM     88  HG  LEU A   6      16.301  -0.703  11.554  1.00  0.00           H  
ATOM     89 1HD1 LEU A   6      14.258   0.391  12.365  1.00  0.00           H  
ATOM     90 2HD1 LEU A   6      15.639   1.512  12.342  1.00  0.00           H  
ATOM     91 3HD1 LEU A   6      14.396   1.606  11.072  1.00  0.00           H  
ATOM     92 1HD2 LEU A   6      14.120  -1.446  10.660  1.00  0.00           H  
ATOM     93 2HD2 LEU A   6      14.255  -0.257   9.342  1.00  0.00           H  
ATOM     94 3HD2 LEU A   6      15.404  -1.613   9.438  1.00  0.00           H  
ATOM     95  N   ALA A   7      19.434   1.429   8.560  1.00  0.00           N  
ATOM     96  CA  ALA A   7      20.190   2.286   7.655  1.00  0.00           C  
ATOM     97  C   ALA A   7      20.925   1.466   6.604  1.00  0.00           C  
ATOM     98  O   ALA A   7      20.973   1.840   5.432  1.00  0.00           O  
ATOM     99  CB  ALA A   7      21.173   3.146   8.437  1.00  0.00           C  
ATOM    100  H   ALA A   7      19.694   1.393   9.535  1.00  0.00           H  
ATOM    101  HA  ALA A   7      19.485   2.937   7.137  1.00  0.00           H  
ATOM    102 1HB  ALA A   7      21.730   3.780   7.747  1.00  0.00           H  
ATOM    103 2HB  ALA A   7      20.627   3.770   9.144  1.00  0.00           H  
ATOM    104 3HB  ALA A   7      21.865   2.504   8.979  1.00  0.00           H  
ATOM    105  N   VAL A   8      21.498   0.345   7.029  1.00  0.00           N  
ATOM    106  CA  VAL A   8      22.232  -0.531   6.124  1.00  0.00           C  
ATOM    107  C   VAL A   8      21.310  -1.135   5.072  1.00  0.00           C  
ATOM    108  O   VAL A   8      21.673  -1.239   3.900  1.00  0.00           O  
ATOM    109  CB  VAL A   8      22.916  -1.663   6.914  1.00  0.00           C  
ATOM    110  CG1 VAL A   8      23.523  -2.684   5.964  1.00  0.00           C  
ATOM    111  CG2 VAL A   8      23.979  -1.083   7.834  1.00  0.00           C  
ATOM    112  H   VAL A   8      21.423   0.093   8.004  1.00  0.00           H  
ATOM    113  HA  VAL A   8      23.000   0.057   5.620  1.00  0.00           H  
ATOM    114  HB  VAL A   8      22.165  -2.184   7.508  1.00  0.00           H  
ATOM    115 1HG1 VAL A   8      24.002  -3.477   6.539  1.00  0.00           H  
ATOM    116 2HG1 VAL A   8      22.739  -3.112   5.340  1.00  0.00           H  
ATOM    117 3HG1 VAL A   8      24.265  -2.197   5.332  1.00  0.00           H  
ATOM    118 1HG2 VAL A   8      24.458  -1.888   8.390  1.00  0.00           H  
ATOM    119 2HG2 VAL A   8      24.727  -0.557   7.240  1.00  0.00           H  
ATOM    120 3HG2 VAL A   8      23.515  -0.386   8.533  1.00  0.00           H  
ATOM    121  N   GLU A   9      20.116  -1.532   5.498  1.00  0.00           N  
ATOM    122  CA  GLU A   9      19.139  -2.127   4.593  1.00  0.00           C  
ATOM    123  C   GLU A   9      18.681  -1.124   3.541  1.00  0.00           C  
ATOM    124  O   GLU A   9      18.524  -1.467   2.369  1.00  0.00           O  
ATOM    125  CB  GLU A   9      17.932  -2.646   5.377  1.00  0.00           C  
ATOM    126  CG  GLU A   9      18.221  -3.862   6.245  1.00  0.00           C  
ATOM    127  CD  GLU A   9      17.032  -4.299   7.055  1.00  0.00           C  
ATOM    128  OE1 GLU A   9      16.040  -3.612   7.037  1.00  0.00           O  
ATOM    129  OE2 GLU A   9      17.117  -5.322   7.694  1.00  0.00           O  
ATOM    130  H   GLU A   9      19.879  -1.419   6.473  1.00  0.00           H  
ATOM    131  HA  GLU A   9      19.609  -2.967   4.080  1.00  0.00           H  
ATOM    132 1HB  GLU A   9      17.552  -1.855   6.025  1.00  0.00           H  
ATOM    133 2HB  GLU A   9      17.134  -2.912   4.684  1.00  0.00           H  
ATOM    134 1HG  GLU A   9      18.533  -4.687   5.605  1.00  0.00           H  
ATOM    135 2HG  GLU A   9      19.046  -3.628   6.917  1.00  0.00           H  
ATOM    136  N   VAL A  10      18.468   0.116   3.967  1.00  0.00           N  
ATOM    137  CA  VAL A  10      18.027   1.171   3.062  1.00  0.00           C  
ATOM    138  C   VAL A  10      19.087   1.473   2.010  1.00  0.00           C  
ATOM    139  O   VAL A  10      18.771   1.680   0.838  1.00  0.00           O  
ATOM    140  CB  VAL A  10      17.711   2.455   3.852  1.00  0.00           C  
ATOM    141  CG1 VAL A  10      17.434   3.610   2.901  1.00  0.00           C  
ATOM    142  CG2 VAL A  10      16.524   2.218   4.773  1.00  0.00           C  
ATOM    143  H   VAL A  10      18.615   0.333   4.942  1.00  0.00           H  
ATOM    144  HA  VAL A  10      17.119   0.838   2.558  1.00  0.00           H  
ATOM    145  HB  VAL A  10      18.583   2.729   4.445  1.00  0.00           H  
ATOM    146 1HG1 VAL A  10      17.213   4.510   3.476  1.00  0.00           H  
ATOM    147 2HG1 VAL A  10      18.310   3.786   2.277  1.00  0.00           H  
ATOM    148 3HG1 VAL A  10      16.580   3.365   2.270  1.00  0.00           H  
ATOM    149 1HG2 VAL A  10      16.307   3.129   5.328  1.00  0.00           H  
ATOM    150 2HG2 VAL A  10      15.653   1.938   4.179  1.00  0.00           H  
ATOM    151 3HG2 VAL A  10      16.760   1.415   5.471  1.00  0.00           H  
ATOM    152  N   VAL A  11      20.345   1.497   2.436  1.00  0.00           N  
ATOM    153  CA  VAL A  11      21.455   1.774   1.531  1.00  0.00           C  
ATOM    154  C   VAL A  11      21.594   0.681   0.479  1.00  0.00           C  
ATOM    155  O   VAL A  11      21.846   0.962  -0.693  1.00  0.00           O  
ATOM    156  CB  VAL A  11      22.772   1.892   2.321  1.00  0.00           C  
ATOM    157  CG1 VAL A  11      23.956   1.992   1.370  1.00  0.00           C  
ATOM    158  CG2 VAL A  11      22.716   3.102   3.242  1.00  0.00           C  
ATOM    159  H   VAL A  11      20.538   1.319   3.411  1.00  0.00           H  
ATOM    160  HA  VAL A  11      21.262   2.722   1.027  1.00  0.00           H  
ATOM    161  HB  VAL A  11      22.911   0.989   2.914  1.00  0.00           H  
ATOM    162 1HG1 VAL A  11      24.878   2.074   1.946  1.00  0.00           H  
ATOM    163 2HG1 VAL A  11      23.997   1.099   0.746  1.00  0.00           H  
ATOM    164 3HG1 VAL A  11      23.843   2.873   0.739  1.00  0.00           H  
ATOM    165 1HG2 VAL A  11      23.650   3.179   3.798  1.00  0.00           H  
ATOM    166 2HG2 VAL A  11      22.571   4.005   2.648  1.00  0.00           H  
ATOM    167 3HG2 VAL A  11      21.887   2.989   3.940  1.00  0.00           H  
ATOM    168  N   LYS A  12      21.428  -0.567   0.905  1.00  0.00           N  
ATOM    169  CA  LYS A  12      21.535  -1.705  -0.000  1.00  0.00           C  
ATOM    170  C   LYS A  12      20.434  -1.678  -1.052  1.00  0.00           C  
ATOM    171  O   LYS A  12      20.675  -1.969  -2.224  1.00  0.00           O  
ATOM    172  CB  LYS A  12      21.483  -3.018   0.782  1.00  0.00           C  
ATOM    173  CG  LYS A  12      21.645  -4.267  -0.074  1.00  0.00           C  
ATOM    174  CD  LYS A  12      21.673  -5.524   0.783  1.00  0.00           C  
ATOM    175  CE  LYS A  12      21.931  -6.764  -0.061  1.00  0.00           C  
ATOM    176  NZ  LYS A  12      20.826  -7.022  -1.024  1.00  0.00           N  
ATOM    177  H   LYS A  12      21.223  -0.731   1.880  1.00  0.00           H  
ATOM    178  HA  LYS A  12      22.493  -1.646  -0.518  1.00  0.00           H  
ATOM    179 1HB  LYS A  12      22.270  -3.024   1.536  1.00  0.00           H  
ATOM    180 2HB  LYS A  12      20.529  -3.093   1.305  1.00  0.00           H  
ATOM    181 1HG  LYS A  12      20.816  -4.336  -0.779  1.00  0.00           H  
ATOM    182 2HG  LYS A  12      22.575  -4.202  -0.639  1.00  0.00           H  
ATOM    183 1HD  LYS A  12      22.459  -5.436   1.534  1.00  0.00           H  
ATOM    184 2HD  LYS A  12      20.717  -5.637   1.294  1.00  0.00           H  
ATOM    185 1HE  LYS A  12      22.859  -6.639  -0.616  1.00  0.00           H  
ATOM    186 2HE  LYS A  12      22.038  -7.632   0.591  1.00  0.00           H  
ATOM    187 1HZ  LYS A  12      21.035  -7.851  -1.562  1.00  0.00           H  
ATOM    188 2HZ  LYS A  12      19.962  -7.159  -0.518  1.00  0.00           H  
ATOM    189 3HZ  LYS A  12      20.730  -6.232  -1.646  1.00  0.00           H  
ATOM    190  N   LEU A  13      19.225  -1.327  -0.626  1.00  0.00           N  
ATOM    191  CA  LEU A  13      18.083  -1.261  -1.531  1.00  0.00           C  
ATOM    192  C   LEU A  13      18.276  -0.176  -2.583  1.00  0.00           C  
ATOM    193  O   LEU A  13      17.953  -0.370  -3.755  1.00  0.00           O  
ATOM    194  CB  LEU A  13      16.796  -0.993  -0.741  1.00  0.00           C  
ATOM    195  CG  LEU A  13      15.506  -0.938  -1.570  1.00  0.00           C  
ATOM    196  CD1 LEU A  13      15.306  -2.266  -2.288  1.00  0.00           C  
ATOM    197  CD2 LEU A  13      14.329  -0.626  -0.658  1.00  0.00           C  
ATOM    198  H   LEU A  13      19.094  -1.100   0.349  1.00  0.00           H  
ATOM    199  HA  LEU A  13      17.989  -2.220  -2.040  1.00  0.00           H  
ATOM    200 1HB  LEU A  13      16.676  -1.777   0.005  1.00  0.00           H  
ATOM    201 2HB  LEU A  13      16.898  -0.040  -0.223  1.00  0.00           H  
ATOM    202  HG  LEU A  13      15.594  -0.159  -2.329  1.00  0.00           H  
ATOM    203 1HD1 LEU A  13      14.389  -2.226  -2.877  1.00  0.00           H  
ATOM    204 2HD1 LEU A  13      16.153  -2.454  -2.948  1.00  0.00           H  
ATOM    205 3HD1 LEU A  13      15.231  -3.067  -1.554  1.00  0.00           H  
ATOM    206 1HD2 LEU A  13      13.412  -0.585  -1.248  1.00  0.00           H  
ATOM    207 2HD2 LEU A  13      14.239  -1.404   0.099  1.00  0.00           H  
ATOM    208 3HD2 LEU A  13      14.490   0.337  -0.172  1.00  0.00           H  
ATOM    209  N   MET A  14      18.805   0.966  -2.157  1.00  0.00           N  
ATOM    210  CA  MET A  14      19.041   2.084  -3.062  1.00  0.00           C  
ATOM    211  C   MET A  14      20.085   1.731  -4.114  1.00  0.00           C  
ATOM    212  O   MET A  14      19.942   2.081  -5.286  1.00  0.00           O  
ATOM    213  CB  MET A  14      19.475   3.318  -2.274  1.00  0.00           C  
ATOM    214  CG  MET A  14      18.386   3.919  -1.395  1.00  0.00           C  
ATOM    215  SD  MET A  14      18.987   5.283  -0.379  1.00  0.00           S  
ATOM    216  CE  MET A  14      19.264   6.537  -1.626  1.00  0.00           C  
ATOM    217  H   MET A  14      19.050   1.061  -1.182  1.00  0.00           H  
ATOM    218  HA  MET A  14      18.111   2.310  -3.583  1.00  0.00           H  
ATOM    219 1HB  MET A  14      20.317   3.063  -1.633  1.00  0.00           H  
ATOM    220 2HB  MET A  14      19.811   4.092  -2.965  1.00  0.00           H  
ATOM    221 1HG  MET A  14      17.575   4.287  -2.022  1.00  0.00           H  
ATOM    222 2HG  MET A  14      17.985   3.149  -0.736  1.00  0.00           H  
ATOM    223 1HE  MET A  14      19.638   7.445  -1.153  1.00  0.00           H  
ATOM    224 2HE  MET A  14      19.996   6.176  -2.350  1.00  0.00           H  
ATOM    225 3HE  MET A  14      18.326   6.755  -2.138  1.00  0.00           H  
ATOM    226  N   VAL A  15      21.135   1.036  -3.688  1.00  0.00           N  
ATOM    227  CA  VAL A  15      22.205   0.634  -4.593  1.00  0.00           C  
ATOM    228  C   VAL A  15      21.699  -0.345  -5.645  1.00  0.00           C  
ATOM    229  O   VAL A  15      22.066  -0.257  -6.817  1.00  0.00           O  
ATOM    230  CB  VAL A  15      23.357  -0.016  -3.803  1.00  0.00           C  
ATOM    231  CG1 VAL A  15      24.388  -0.606  -4.753  1.00  0.00           C  
ATOM    232  CG2 VAL A  15      23.998   1.012  -2.883  1.00  0.00           C  
ATOM    233  H   VAL A  15      21.193   0.780  -2.713  1.00  0.00           H  
ATOM    234  HA  VAL A  15      22.584   1.524  -5.097  1.00  0.00           H  
ATOM    235  HB  VAL A  15      22.959  -0.839  -3.209  1.00  0.00           H  
ATOM    236 1HG1 VAL A  15      25.194  -1.062  -4.178  1.00  0.00           H  
ATOM    237 2HG1 VAL A  15      23.915  -1.365  -5.377  1.00  0.00           H  
ATOM    238 3HG1 VAL A  15      24.794   0.183  -5.385  1.00  0.00           H  
ATOM    239 1HG2 VAL A  15      24.810   0.546  -2.327  1.00  0.00           H  
ATOM    240 2HG2 VAL A  15      24.390   1.837  -3.477  1.00  0.00           H  
ATOM    241 3HG2 VAL A  15      23.251   1.391  -2.184  1.00  0.00           H  
ATOM    242  N   GLU A  16      20.854  -1.278  -5.219  1.00  0.00           N  
ATOM    243  CA  GLU A  16      20.295  -2.275  -6.124  1.00  0.00           C  
ATOM    244  C   GLU A  16      19.404  -1.627  -7.176  1.00  0.00           C  
ATOM    245  O   GLU A  16      19.437  -2.002  -8.348  1.00  0.00           O  
ATOM    246  CB  GLU A  16      19.498  -3.320  -5.340  1.00  0.00           C  
ATOM    247  CG  GLU A  16      20.347  -4.238  -4.472  1.00  0.00           C  
ATOM    248  CD  GLU A  16      19.526  -5.202  -3.662  1.00  0.00           C  
ATOM    249  OE1 GLU A  16      18.324  -5.090  -3.680  1.00  0.00           O  
ATOM    250  OE2 GLU A  16      20.102  -6.051  -3.024  1.00  0.00           O  
ATOM    251  H   GLU A  16      20.593  -1.297  -4.244  1.00  0.00           H  
ATOM    252  HA  GLU A  16      21.117  -2.776  -6.637  1.00  0.00           H  
ATOM    253 1HB  GLU A  16      18.779  -2.818  -4.692  1.00  0.00           H  
ATOM    254 2HB  GLU A  16      18.933  -3.943  -6.033  1.00  0.00           H  
ATOM    255 1HG  GLU A  16      21.023  -4.803  -5.113  1.00  0.00           H  
ATOM    256 2HG  GLU A  16      20.951  -3.629  -3.801  1.00  0.00           H  
ATOM    257  N   LEU A  17      18.608  -0.652  -6.751  1.00  0.00           N  
ATOM    258  CA  LEU A  17      17.706   0.050  -7.655  1.00  0.00           C  
ATOM    259  C   LEU A  17      18.481   0.834  -8.707  1.00  0.00           C  
ATOM    260  O   LEU A  17      18.105   0.859  -9.879  1.00  0.00           O  
ATOM    261  CB  LEU A  17      16.798   1.001  -6.865  1.00  0.00           C  
ATOM    262  CG  LEU A  17      15.756   0.329  -5.962  1.00  0.00           C  
ATOM    263  CD1 LEU A  17      15.060   1.385  -5.115  1.00  0.00           C  
ATOM    264  CD2 LEU A  17      14.755  -0.430  -6.821  1.00  0.00           C  
ATOM    265  H   LEU A  17      18.628  -0.390  -5.776  1.00  0.00           H  
ATOM    266  HA  LEU A  17      17.084  -0.686  -8.164  1.00  0.00           H  
ATOM    267 1HB  LEU A  17      17.422   1.634  -6.235  1.00  0.00           H  
ATOM    268 2HB  LEU A  17      16.265   1.638  -7.570  1.00  0.00           H  
ATOM    269  HG  LEU A  17      16.254  -0.366  -5.286  1.00  0.00           H  
ATOM    270 1HD1 LEU A  17      14.319   0.907  -4.474  1.00  0.00           H  
ATOM    271 2HD1 LEU A  17      15.796   1.899  -4.497  1.00  0.00           H  
ATOM    272 3HD1 LEU A  17      14.565   2.105  -5.766  1.00  0.00           H  
ATOM    273 1HD2 LEU A  17      14.014  -0.909  -6.179  1.00  0.00           H  
ATOM    274 2HD2 LEU A  17      14.255   0.264  -7.497  1.00  0.00           H  
ATOM    275 3HD2 LEU A  17      15.276  -1.190  -7.402  1.00  0.00           H  
ATOM    276  N   ALA A  18      19.565   1.474  -8.282  1.00  0.00           N  
ATOM    277  CA  ALA A  18      20.395   2.260  -9.186  1.00  0.00           C  
ATOM    278  C   ALA A  18      21.053   1.376 -10.238  1.00  0.00           C  
ATOM    279  O   ALA A  18      21.133   1.744 -11.410  1.00  0.00           O  
ATOM    280  CB  ALA A  18      21.451   3.027  -8.403  1.00  0.00           C  
ATOM    281  H   ALA A  18      19.821   1.414  -7.307  1.00  0.00           H  
ATOM    282  HA  ALA A  18      19.752   2.972  -9.703  1.00  0.00           H  
ATOM    283 1HB  ALA A  18      22.063   3.609  -9.092  1.00  0.00           H  
ATOM    284 2HB  ALA A  18      20.964   3.697  -7.695  1.00  0.00           H  
ATOM    285 3HB  ALA A  18      22.083   2.325  -7.862  1.00  0.00           H  
ATOM    286  N   LYS A  19      21.523   0.208  -9.813  1.00  0.00           N  
ATOM    287  CA  LYS A  19      22.175  -0.730 -10.717  1.00  0.00           C  
ATOM    288  C   LYS A  19      21.202  -1.248 -11.769  1.00  0.00           C  
ATOM    289  O   LYS A  19      21.554  -1.383 -12.941  1.00  0.00           O  
ATOM    290  CB  LYS A  19      22.775  -1.899  -9.934  1.00  0.00           C  
ATOM    291  CG  LYS A  19      23.511  -2.919 -10.792  1.00  0.00           C  
ATOM    292  CD  LYS A  19      24.212  -3.961  -9.933  1.00  0.00           C  
ATOM    293  CE  LYS A  19      23.211  -4.896  -9.270  1.00  0.00           C  
ATOM    294  NZ  LYS A  19      23.885  -5.987  -8.515  1.00  0.00           N  
ATOM    295  H   LYS A  19      21.426  -0.036  -8.838  1.00  0.00           H  
ATOM    296  HA  LYS A  19      22.980  -0.208 -11.235  1.00  0.00           H  
ATOM    297 1HB  LYS A  19      23.477  -1.517  -9.191  1.00  0.00           H  
ATOM    298 2HB  LYS A  19      21.983  -2.422  -9.397  1.00  0.00           H  
ATOM    299 1HG  LYS A  19      22.801  -3.421 -11.450  1.00  0.00           H  
ATOM    300 2HG  LYS A  19      24.253  -2.410 -11.407  1.00  0.00           H  
ATOM    301 1HD  LYS A  19      24.890  -4.548 -10.553  1.00  0.00           H  
ATOM    302 2HD  LYS A  19      24.795  -3.462  -9.159  1.00  0.00           H  
ATOM    303 1HE  LYS A  19      22.584  -4.330  -8.583  1.00  0.00           H  
ATOM    304 2HE  LYS A  19      22.570  -5.341 -10.030  1.00  0.00           H  
ATOM    305 1HZ  LYS A  19      23.189  -6.584  -8.091  1.00  0.00           H  
ATOM    306 2HZ  LYS A  19      24.456  -6.532  -9.146  1.00  0.00           H  
ATOM    307 3HZ  LYS A  19      24.468  -5.588  -7.794  1.00  0.00           H  
ATOM    308  N   GLU A  20      19.977  -1.537 -11.344  1.00  0.00           N  
ATOM    309  CA  GLU A  20      18.951  -2.040 -12.248  1.00  0.00           C  
ATOM    310  C   GLU A  20      18.585  -1.001 -13.300  1.00  0.00           C  
ATOM    311  O   GLU A  20      18.398  -1.329 -14.472  1.00  0.00           O  
ATOM    312  CB  GLU A  20      17.702  -2.447 -11.463  1.00  0.00           C  
ATOM    313  CG  GLU A  20      17.881  -3.685 -10.595  1.00  0.00           C  
ATOM    314  CD  GLU A  20      16.658  -4.012  -9.784  1.00  0.00           C  
ATOM    315  OE1 GLU A  20      15.732  -3.238  -9.802  1.00  0.00           O  
ATOM    316  OE2 GLU A  20      16.650  -5.039  -9.146  1.00  0.00           O  
ATOM    317  H   GLU A  20      19.751  -1.405 -10.369  1.00  0.00           H  
ATOM    318  HA  GLU A  20      19.343  -2.919 -12.761  1.00  0.00           H  
ATOM    319 1HB  GLU A  20      17.396  -1.626 -10.815  1.00  0.00           H  
ATOM    320 2HB  GLU A  20      16.883  -2.640 -12.156  1.00  0.00           H  
ATOM    321 1HG  GLU A  20      18.115  -4.534 -11.236  1.00  0.00           H  
ATOM    322 2HG  GLU A  20      18.724  -3.527  -9.925  1.00  0.00           H  
ATOM    323  N   THR A  21      18.484   0.254 -12.875  1.00  0.00           N  
ATOM    324  CA  THR A  21      18.141   1.344 -13.779  1.00  0.00           C  
ATOM    325  C   THR A  21      19.223   1.549 -14.831  1.00  0.00           C  
ATOM    326  O   THR A  21      18.927   1.783 -16.003  1.00  0.00           O  
ATOM    327  CB  THR A  21      17.917   2.656 -13.005  1.00  0.00           C  
ATOM    328  OG1 THR A  21      16.829   2.492 -12.085  1.00  0.00           O  
ATOM    329  CG2 THR A  21      17.598   3.793 -13.963  1.00  0.00           C  
ATOM    330  H   THR A  21      18.649   0.458 -11.900  1.00  0.00           H  
ATOM    331  HA  THR A  21      17.215   1.088 -14.295  1.00  0.00           H  
ATOM    332  HB  THR A  21      18.816   2.904 -12.442  1.00  0.00           H  
ATOM    333  HG1 THR A  21      17.141   2.034 -11.301  1.00  0.00           H  
ATOM    334 1HG2 THR A  21      17.443   4.712 -13.398  1.00  0.00           H  
ATOM    335 2HG2 THR A  21      18.428   3.928 -14.656  1.00  0.00           H  
ATOM    336 3HG2 THR A  21      16.694   3.555 -14.522  1.00  0.00           H  
ATOM    337  N   VAL A  22      20.479   1.460 -14.406  1.00  0.00           N  
ATOM    338  CA  VAL A  22      21.609   1.636 -15.310  1.00  0.00           C  
ATOM    339  C   VAL A  22      21.553   0.640 -16.461  1.00  0.00           C  
ATOM    340  O   VAL A  22      21.727   1.009 -17.623  1.00  0.00           O  
ATOM    341  CB  VAL A  22      22.936   1.461 -14.547  1.00  0.00           C  
ATOM    342  CG1 VAL A  22      24.107   1.429 -15.518  1.00  0.00           C  
ATOM    343  CG2 VAL A  22      23.104   2.585 -13.536  1.00  0.00           C  
ATOM    344  H   VAL A  22      20.656   1.265 -13.431  1.00  0.00           H  
ATOM    345  HA  VAL A  22      21.571   2.646 -15.719  1.00  0.00           H  
ATOM    346  HB  VAL A  22      22.922   0.503 -14.028  1.00  0.00           H  
ATOM    347 1HG1 VAL A  22      25.037   1.304 -14.962  1.00  0.00           H  
ATOM    348 2HG1 VAL A  22      23.984   0.595 -16.209  1.00  0.00           H  
ATOM    349 3HG1 VAL A  22      24.142   2.364 -16.077  1.00  0.00           H  
ATOM    350 1HG2 VAL A  22      24.043   2.455 -13.000  1.00  0.00           H  
ATOM    351 2HG2 VAL A  22      23.111   3.544 -14.055  1.00  0.00           H  
ATOM    352 3HG2 VAL A  22      22.276   2.563 -12.827  1.00  0.00           H  
ATOM    353  N   LYS A  23      21.309  -0.624 -16.132  1.00  0.00           N  
ATOM    354  CA  LYS A  23      21.229  -1.677 -17.138  1.00  0.00           C  
ATOM    355  C   LYS A  23      20.158  -1.367 -18.175  1.00  0.00           C  
ATOM    356  O   LYS A  23      20.335  -1.634 -19.364  1.00  0.00           O  
ATOM    357  CB  LYS A  23      20.947  -3.028 -16.479  1.00  0.00           C  
ATOM    358  CG  LYS A  23      22.112  -3.592 -15.676  1.00  0.00           C  
ATOM    359  CD  LYS A  23      21.749  -4.923 -15.036  1.00  0.00           C  
ATOM    360  CE  LYS A  23      22.908  -5.482 -14.224  1.00  0.00           C  
ATOM    361  NZ  LYS A  23      22.554  -6.767 -13.560  1.00  0.00           N  
ATOM    362  H   LYS A  23      21.175  -0.862 -15.160  1.00  0.00           H  
ATOM    363  HA  LYS A  23      22.187  -1.735 -17.655  1.00  0.00           H  
ATOM    364 1HB  LYS A  23      20.093  -2.934 -15.808  1.00  0.00           H  
ATOM    365 2HB  LYS A  23      20.684  -3.758 -17.244  1.00  0.00           H  
ATOM    366 1HG  LYS A  23      22.971  -3.736 -16.333  1.00  0.00           H  
ATOM    367 2HG  LYS A  23      22.390  -2.886 -14.894  1.00  0.00           H  
ATOM    368 1HD  LYS A  23      20.888  -4.789 -14.380  1.00  0.00           H  
ATOM    369 2HD  LYS A  23      21.484  -5.640 -15.813  1.00  0.00           H  
ATOM    370 1HE  LYS A  23      23.763  -5.648 -14.877  1.00  0.00           H  
ATOM    371 2HE  LYS A  23      23.198  -4.761 -13.459  1.00  0.00           H  
ATOM    372 1HZ  LYS A  23      23.348  -7.103 -13.033  1.00  0.00           H  
ATOM    373 2HZ  LYS A  23      21.773  -6.620 -12.937  1.00  0.00           H  
ATOM    374 3HZ  LYS A  23      22.302  -7.449 -14.261  1.00  0.00           H  
ATOM    375  N   LYS A  24      19.041  -0.798 -17.708  1.00  0.00           N  
ATOM    376  CA  LYS A  24      18.045  -0.186 -18.592  1.00  0.00           C  
ATOM    377  C   LYS A  24      18.479   1.186 -19.111  1.00  0.00           C  
ATOM    378  O   LYS A  24      18.453   1.442 -20.315  1.00  0.00           O  
ATOM    379  CB  LYS A  24      16.704  -0.062 -17.866  1.00  0.00           C  
ATOM    380  CG  LYS A  24      15.583   0.525 -18.713  1.00  0.00           C  
ATOM    381  CD  LYS A  24      14.264   0.533 -17.954  1.00  0.00           C  
ATOM    382  CE  LYS A  24      13.145   1.133 -18.794  1.00  0.00           C  
ATOM    383  NZ  LYS A  24      11.849   1.147 -18.064  1.00  0.00           N  
ATOM    384  H   LYS A  24      18.874  -0.787 -16.712  1.00  0.00           H  
ATOM    385  HA  LYS A  24      17.912  -0.830 -19.462  1.00  0.00           H  
ATOM    386 1HB  LYS A  24      16.384  -1.046 -17.523  1.00  0.00           H  
ATOM    387 2HB  LYS A  24      16.824   0.569 -16.986  1.00  0.00           H  
ATOM    388 1HG  LYS A  24      15.837   1.547 -18.995  1.00  0.00           H  
ATOM    389 2HG  LYS A  24      15.466  -0.065 -19.621  1.00  0.00           H  
ATOM    390 1HD  LYS A  24      13.995  -0.488 -17.681  1.00  0.00           H  
ATOM    391 2HD  LYS A  24      14.373   1.119 -17.041  1.00  0.00           H  
ATOM    392 1HE  LYS A  24      13.405   2.154 -19.069  1.00  0.00           H  
ATOM    393 2HE  LYS A  24      13.026   0.552 -19.708  1.00  0.00           H  
ATOM    394 1HZ  LYS A  24      11.134   1.551 -18.653  1.00  0.00           H  
ATOM    395 2HZ  LYS A  24      11.588   0.202 -17.819  1.00  0.00           H  
ATOM    396 3HZ  LYS A  24      11.941   1.699 -17.223  1.00  0.00           H  
ATOM    397  N   ASN A  25      18.879   2.071 -18.199  1.00  0.00           N  
ATOM    398  CA  ASN A  25      19.393   3.387 -18.580  1.00  0.00           C  
ATOM    399  C   ASN A  25      20.912   3.398 -18.471  1.00  0.00           C  
ATOM    400  O   ASN A  25      21.467   3.258 -17.381  1.00  0.00           O  
ATOM    401  CB  ASN A  25      18.781   4.481 -17.725  1.00  0.00           C  
ATOM    402  CG  ASN A  25      17.300   4.622 -17.939  1.00  0.00           C  
ATOM    403  OD1 ASN A  25      16.787   4.333 -19.026  1.00  0.00           O  
ATOM    404  ND2 ASN A  25      16.602   5.061 -16.923  1.00  0.00           N  
ATOM    405  H   ASN A  25      18.826   1.827 -17.220  1.00  0.00           H  
ATOM    406  HA  ASN A  25      19.130   3.573 -19.623  1.00  0.00           H  
ATOM    407 1HB  ASN A  25      18.965   4.266 -16.671  1.00  0.00           H  
ATOM    408 2HB  ASN A  25      19.262   5.433 -17.953  1.00  0.00           H  
ATOM    409 1HD2 ASN A  25      15.611   5.174 -17.008  1.00  0.00           H  
ATOM    410 2HD2 ASN A  25      17.058   5.282 -16.061  1.00  0.00           H  
ATOM    411  N   LYS A  26      21.584   3.565 -19.604  1.00  0.00           N  
ATOM    412  CA  LYS A  26      23.005   3.252 -19.688  1.00  0.00           C  
ATOM    413  C   LYS A  26      23.865   4.478 -19.966  1.00  0.00           C  
ATOM    414  O   LYS A  26      25.052   4.360 -20.270  1.00  0.00           O  
ATOM    415  CB  LYS A  26      23.246   2.197 -20.769  1.00  0.00           C  
ATOM    416  CG  LYS A  26      22.610   0.844 -20.480  1.00  0.00           C  
ATOM    417  CD  LYS A  26      22.988  -0.181 -21.539  1.00  0.00           C  
ATOM    418  CE  LYS A  26      22.283   0.098 -22.858  1.00  0.00           C  
ATOM    419  NZ  LYS A  26      20.812  -0.101 -22.756  1.00  0.00           N  
ATOM    420  H   LYS A  26      21.098   3.915 -20.417  1.00  0.00           H  
ATOM    421  HA  LYS A  26      23.327   2.847 -18.728  1.00  0.00           H  
ATOM    422 1HB  LYS A  26      22.853   2.555 -21.721  1.00  0.00           H  
ATOM    423 2HB  LYS A  26      24.318   2.043 -20.895  1.00  0.00           H  
ATOM    424 1HG  LYS A  26      22.942   0.486 -19.505  1.00  0.00           H  
ATOM    425 2HG  LYS A  26      21.526   0.949 -20.459  1.00  0.00           H  
ATOM    426 1HD  LYS A  26      24.067  -0.157 -21.701  1.00  0.00           H  
ATOM    427 2HD  LYS A  26      22.712  -1.178 -21.195  1.00  0.00           H  
ATOM    428 1HE  LYS A  26      22.478   1.124 -23.165  1.00  0.00           H  
ATOM    429 2HE  LYS A  26      22.673  -0.568 -23.627  1.00  0.00           H  
ATOM    430 1HZ  LYS A  26      20.382   0.094 -23.649  1.00  0.00           H  
ATOM    431 2HZ  LYS A  26      20.618  -1.056 -22.490  1.00  0.00           H  
ATOM    432 3HZ  LYS A  26      20.435   0.526 -22.058  1.00  0.00           H  
ATOM    433  N   LYS A  27      23.271   5.659 -19.863  1.00  0.00           N  
ATOM    434  CA  LYS A  27      24.003   6.893 -20.122  1.00  0.00           C  
ATOM    435  C   LYS A  27      24.993   7.190 -19.005  1.00  0.00           C  
ATOM    436  O   LYS A  27      24.639   7.165 -17.826  1.00  0.00           O  
ATOM    437  CB  LYS A  27      23.035   8.065 -20.292  1.00  0.00           C  
ATOM    438  CG  LYS A  27      22.164   7.986 -21.538  1.00  0.00           C  
ATOM    439  CD  LYS A  27      21.255   9.200 -21.655  1.00  0.00           C  
ATOM    440  CE  LYS A  27      20.377   9.118 -22.895  1.00  0.00           C  
ATOM    441  NZ  LYS A  27      19.470  10.292 -23.014  1.00  0.00           N  
ATOM    442  H   LYS A  27      22.296   5.698 -19.601  1.00  0.00           H  
ATOM    443  HA  LYS A  27      24.569   6.772 -21.046  1.00  0.00           H  
ATOM    444 1HB  LYS A  27      22.376   8.121 -19.425  1.00  0.00           H  
ATOM    445 2HB  LYS A  27      23.598   8.998 -20.336  1.00  0.00           H  
ATOM    446 1HG  LYS A  27      22.798   7.931 -22.423  1.00  0.00           H  
ATOM    447 2HG  LYS A  27      21.550   7.086 -21.496  1.00  0.00           H  
ATOM    448 1HD  LYS A  27      20.618   9.265 -20.772  1.00  0.00           H  
ATOM    449 2HD  LYS A  27      21.861  10.104 -21.711  1.00  0.00           H  
ATOM    450 1HE  LYS A  27      21.006   9.069 -23.783  1.00  0.00           H  
ATOM    451 2HE  LYS A  27      19.773   8.212 -22.854  1.00  0.00           H  
ATOM    452 1HZ  LYS A  27      18.906  10.200 -23.847  1.00  0.00           H  
ATOM    453 2HZ  LYS A  27      18.869  10.338 -22.203  1.00  0.00           H  
ATOM    454 3HZ  LYS A  27      20.020  11.138 -23.073  1.00  0.00           H  
ATOM    455  N   PRO A  28      26.274   7.491 -19.190  1.00  0.00           N  
ATOM    456  CA  PRO A  28      27.199   7.592 -18.068  1.00  0.00           C  
ATOM    457  C   PRO A  28      26.782   8.702 -17.113  1.00  0.00           C  
ATOM    458  O   PRO A  28      27.013   8.616 -15.907  1.00  0.00           O  
ATOM    459  CB  PRO A  28      28.535   7.904 -18.749  1.00  0.00           C  
ATOM    460  CG  PRO A  28      28.383   7.350 -20.124  1.00  0.00           C  
ATOM    461  CD  PRO A  28      26.939   7.596 -20.469  1.00  0.00           C  
ATOM    462  HA  PRO A  28      27.240   6.625 -17.545  1.00  0.00           H  
ATOM    463 1HB  PRO A  28      28.716   8.989 -18.743  1.00  0.00           H  
ATOM    464 2HB  PRO A  28      29.360   7.438 -18.190  1.00  0.00           H  
ATOM    465 1HG  PRO A  28      29.075   7.854 -20.815  1.00  0.00           H  
ATOM    466 2HG  PRO A  28      28.645   6.282 -20.135  1.00  0.00           H  
ATOM    467 1HD  PRO A  28      26.831   8.600 -20.907  1.00  0.00           H  
ATOM    468 2HD  PRO A  28      26.593   6.826 -21.175  1.00  0.00           H  
ATOM    469  N   GLU A  29      26.166   9.747 -17.658  1.00  0.00           N  
ATOM    470  CA  GLU A  29      25.677  10.852 -16.842  1.00  0.00           C  
ATOM    471  C   GLU A  29      24.689  10.365 -15.790  1.00  0.00           C  
ATOM    472  O   GLU A  29      24.785  10.730 -14.618  1.00  0.00           O  
ATOM    473  CB  GLU A  29      25.016  11.914 -17.723  1.00  0.00           C  
ATOM    474  CG  GLU A  29      25.976  12.653 -18.645  1.00  0.00           C  
ATOM    475  CD  GLU A  29      26.293  11.883 -19.897  1.00  0.00           C  
ATOM    476  OE1 GLU A  29      25.773  10.805 -20.057  1.00  0.00           O  
ATOM    477  OE2 GLU A  29      27.056  12.375 -20.696  1.00  0.00           O  
ATOM    478  H   GLU A  29      26.035   9.774 -18.659  1.00  0.00           H  
ATOM    479  HA  GLU A  29      26.525  11.304 -16.327  1.00  0.00           H  
ATOM    480 1HB  GLU A  29      24.250  11.448 -18.343  1.00  0.00           H  
ATOM    481 2HB  GLU A  29      24.522  12.654 -17.093  1.00  0.00           H  
ATOM    482 1HG  GLU A  29      25.534  13.609 -18.922  1.00  0.00           H  
ATOM    483 2HG  GLU A  29      26.900  12.854 -18.104  1.00  0.00           H  
ATOM    484  N   ASN A  30      23.739   9.539 -16.215  1.00  0.00           N  
ATOM    485  CA  ASN A  30      22.731   9.000 -15.310  1.00  0.00           C  
ATOM    486  C   ASN A  30      23.361   8.096 -14.259  1.00  0.00           C  
ATOM    487  O   ASN A  30      22.986   8.135 -13.087  1.00  0.00           O  
ATOM    488  CB  ASN A  30      21.662   8.252 -16.086  1.00  0.00           C  
ATOM    489  CG  ASN A  30      20.744   9.174 -16.840  1.00  0.00           C  
ATOM    490  OD1 ASN A  30      20.579  10.343 -16.472  1.00  0.00           O  
ATOM    491  ND2 ASN A  30      20.144   8.671 -17.888  1.00  0.00           N  
ATOM    492  H   ASN A  30      23.714   9.278 -17.190  1.00  0.00           H  
ATOM    493  HA  ASN A  30      22.260   9.831 -14.782  1.00  0.00           H  
ATOM    494 1HB  ASN A  30      22.135   7.571 -16.793  1.00  0.00           H  
ATOM    495 2HB  ASN A  30      21.068   7.650 -15.398  1.00  0.00           H  
ATOM    496 1HD2 ASN A  30      19.522   9.238 -18.428  1.00  0.00           H  
ATOM    497 2HD2 ASN A  30      20.307   7.720 -18.149  1.00  0.00           H  
ATOM    498  N   ALA A  31      24.321   7.282 -14.684  1.00  0.00           N  
ATOM    499  CA  ALA A  31      25.005   6.366 -13.779  1.00  0.00           C  
ATOM    500  C   ALA A  31      25.804   7.125 -12.728  1.00  0.00           C  
ATOM    501  O   ALA A  31      25.822   6.748 -11.556  1.00  0.00           O  
ATOM    502  CB  ALA A  31      25.915   5.429 -14.561  1.00  0.00           C  
ATOM    503  H   ALA A  31      24.584   7.298 -15.659  1.00  0.00           H  
ATOM    504  HA  ALA A  31      24.250   5.774 -13.262  1.00  0.00           H  
ATOM    505 1HB  ALA A  31      26.419   4.752 -13.871  1.00  0.00           H  
ATOM    506 2HB  ALA A  31      25.320   4.851 -15.268  1.00  0.00           H  
ATOM    507 3HB  ALA A  31      26.657   6.013 -15.103  1.00  0.00           H  
ATOM    508  N   LYS A  32      26.465   8.196 -13.153  1.00  0.00           N  
ATOM    509  CA  LYS A  32      27.267   9.010 -12.248  1.00  0.00           C  
ATOM    510  C   LYS A  32      26.397   9.686 -11.197  1.00  0.00           C  
ATOM    511  O   LYS A  32      26.767   9.761 -10.025  1.00  0.00           O  
ATOM    512  CB  LYS A  32      28.058  10.060 -13.030  1.00  0.00           C  
ATOM    513  CG  LYS A  32      28.973  10.925 -12.174  1.00  0.00           C  
ATOM    514  CD  LYS A  32      29.791  11.880 -13.031  1.00  0.00           C  
ATOM    515  CE  LYS A  32      30.775  12.677 -12.187  1.00  0.00           C  
ATOM    516  NZ  LYS A  32      30.082  13.576 -11.225  1.00  0.00           N  
ATOM    517  H   LYS A  32      26.410   8.453 -14.128  1.00  0.00           H  
ATOM    518  HA  LYS A  32      27.971   8.359 -11.729  1.00  0.00           H  
ATOM    519 1HB  LYS A  32      28.672   9.566 -13.784  1.00  0.00           H  
ATOM    520 2HB  LYS A  32      27.366  10.721 -13.553  1.00  0.00           H  
ATOM    521 1HG  LYS A  32      28.374  11.503 -11.470  1.00  0.00           H  
ATOM    522 2HG  LYS A  32      29.652  10.287 -11.608  1.00  0.00           H  
ATOM    523 1HD  LYS A  32      30.344  11.314 -13.781  1.00  0.00           H  
ATOM    524 2HD  LYS A  32      29.122  12.572 -13.543  1.00  0.00           H  
ATOM    525 1HE  LYS A  32      31.414  11.994 -11.631  1.00  0.00           H  
ATOM    526 2HE  LYS A  32      31.406  13.282 -12.838  1.00  0.00           H  
ATOM    527 1HZ  LYS A  32      30.767  14.086 -10.686  1.00  0.00           H  
ATOM    528 2HZ  LYS A  32      29.499  14.228 -11.731  1.00  0.00           H  
ATOM    529 3HZ  LYS A  32      29.507  13.026 -10.602  1.00  0.00           H  
ATOM    530  N   GLU A  33      25.238  10.178 -11.622  1.00  0.00           N  
ATOM    531  CA  GLU A  33      24.313  10.849 -10.717  1.00  0.00           C  
ATOM    532  C   GLU A  33      23.776   9.887  -9.666  1.00  0.00           C  
ATOM    533  O   GLU A  33      23.647  10.241  -8.494  1.00  0.00           O  
ATOM    534  CB  GLU A  33      23.151  11.464 -11.501  1.00  0.00           C  
ATOM    535  CG  GLU A  33      23.539  12.648 -12.375  1.00  0.00           C  
ATOM    536  CD  GLU A  33      24.033  13.825 -11.581  1.00  0.00           C  
ATOM    537  OE1 GLU A  33      23.493  14.077 -10.530  1.00  0.00           O  
ATOM    538  OE2 GLU A  33      24.951  14.473 -12.025  1.00  0.00           O  
ATOM    539  H   GLU A  33      24.992  10.085 -12.597  1.00  0.00           H  
ATOM    540  HA  GLU A  33      24.849  11.648 -10.204  1.00  0.00           H  
ATOM    541 1HB  GLU A  33      22.704  10.705 -12.144  1.00  0.00           H  
ATOM    542 2HB  GLU A  33      22.381  11.799 -10.806  1.00  0.00           H  
ATOM    543 1HG  GLU A  33      24.323  12.335 -13.065  1.00  0.00           H  
ATOM    544 2HG  GLU A  33      22.674  12.950 -12.964  1.00  0.00           H  
ATOM    545  N   LEU A  34      23.463   8.667 -10.091  1.00  0.00           N  
ATOM    546  CA  LEU A  34      22.939   7.651  -9.186  1.00  0.00           C  
ATOM    547  C   LEU A  34      23.971   7.265  -8.135  1.00  0.00           C  
ATOM    548  O   LEU A  34      23.640   7.084  -6.963  1.00  0.00           O  
ATOM    549  CB  LEU A  34      22.514   6.406  -9.975  1.00  0.00           C  
ATOM    550  CG  LEU A  34      21.285   6.578 -10.877  1.00  0.00           C  
ATOM    551  CD1 LEU A  34      21.097   5.326 -11.723  1.00  0.00           C  
ATOM    552  CD2 LEU A  34      20.058   6.848 -10.019  1.00  0.00           C  
ATOM    553  H   LEU A  34      23.591   8.438 -11.066  1.00  0.00           H  
ATOM    554  HA  LEU A  34      22.066   8.058  -8.677  1.00  0.00           H  
ATOM    555 1HB  LEU A  34      23.345   6.093 -10.604  1.00  0.00           H  
ATOM    556 2HB  LEU A  34      22.297   5.604  -9.269  1.00  0.00           H  
ATOM    557  HG  LEU A  34      21.445   7.417 -11.555  1.00  0.00           H  
ATOM    558 1HD1 LEU A  34      20.224   5.449 -12.365  1.00  0.00           H  
ATOM    559 2HD1 LEU A  34      21.980   5.169 -12.342  1.00  0.00           H  
ATOM    560 3HD1 LEU A  34      20.950   4.466 -11.072  1.00  0.00           H  
ATOM    561 1HD2 LEU A  34      19.185   6.971 -10.660  1.00  0.00           H  
ATOM    562 2HD2 LEU A  34      19.896   6.008  -9.342  1.00  0.00           H  
ATOM    563 3HD2 LEU A  34      20.213   7.757  -9.438  1.00  0.00           H  
ATOM    564  N   VAL A  35      25.224   7.140  -8.560  1.00  0.00           N  
ATOM    565  CA  VAL A  35      26.307   6.775  -7.655  1.00  0.00           C  
ATOM    566  C   VAL A  35      26.534   7.853  -6.604  1.00  0.00           C  
ATOM    567  O   VAL A  35      26.763   7.553  -5.432  1.00  0.00           O  
ATOM    568  CB  VAL A  35      27.610   6.550  -8.445  1.00  0.00           C  
ATOM    569  CG1 VAL A  35      28.782   6.355  -7.494  1.00  0.00           C  
ATOM    570  CG2 VAL A  35      27.457   5.348  -9.365  1.00  0.00           C  
ATOM    571  H   VAL A  35      25.431   7.302  -9.535  1.00  0.00           H  
ATOM    572  HA  VAL A  35      26.038   5.846  -7.151  1.00  0.00           H  
ATOM    573  HB  VAL A  35      27.822   7.439  -9.039  1.00  0.00           H  
ATOM    574 1HG1 VAL A  35      29.695   6.198  -8.069  1.00  0.00           H  
ATOM    575 2HG1 VAL A  35      28.895   7.242  -6.870  1.00  0.00           H  
ATOM    576 3HG1 VAL A  35      28.598   5.487  -6.862  1.00  0.00           H  
ATOM    577 1HG2 VAL A  35      28.382   5.196  -9.920  1.00  0.00           H  
ATOM    578 2HG2 VAL A  35      27.239   4.461  -8.771  1.00  0.00           H  
ATOM    579 3HG2 VAL A  35      26.640   5.527 -10.064  1.00  0.00           H  
ATOM    580  N   ARG A  36      26.469   9.110  -7.029  1.00  0.00           N  
ATOM    581  CA  ARG A  36      26.667  10.236  -6.124  1.00  0.00           C  
ATOM    582  C   ARG A  36      25.567  10.298  -5.072  1.00  0.00           C  
ATOM    583  O   ARG A  36      25.830  10.569  -3.900  1.00  0.00           O  
ATOM    584  CB  ARG A  36      26.699  11.546  -6.898  1.00  0.00           C  
ATOM    585  CG  ARG A  36      26.952  12.783  -6.051  1.00  0.00           C  
ATOM    586  CD  ARG A  36      26.995  14.015  -6.879  1.00  0.00           C  
ATOM    587  NE  ARG A  36      25.720  14.277  -7.528  1.00  0.00           N  
ATOM    588  CZ  ARG A  36      24.661  14.857  -6.929  1.00  0.00           C  
ATOM    589  NH1 ARG A  36      24.740  15.228  -5.671  1.00  0.00           N  
ATOM    590  NH2 ARG A  36      23.544  15.052  -7.607  1.00  0.00           N  
ATOM    591  H   ARG A  36      26.277   9.290  -8.004  1.00  0.00           H  
ATOM    592  HA  ARG A  36      27.624  10.109  -5.617  1.00  0.00           H  
ATOM    593 1HB  ARG A  36      27.478  11.500  -7.657  1.00  0.00           H  
ATOM    594 2HB  ARG A  36      25.748  11.687  -7.413  1.00  0.00           H  
ATOM    595 1HG  ARG A  36      26.154  12.891  -5.317  1.00  0.00           H  
ATOM    596 2HG  ARG A  36      27.908  12.682  -5.537  1.00  0.00           H  
ATOM    597 1HD  ARG A  36      27.237  14.870  -6.248  1.00  0.00           H  
ATOM    598 2HD  ARG A  36      27.755  13.908  -7.652  1.00  0.00           H  
ATOM    599  HE  ARG A  36      25.621  14.005  -8.497  1.00  0.00           H  
ATOM    600 1HH1 ARG A  36      25.595  15.079  -5.152  1.00  0.00           H  
ATOM    601 2HH1 ARG A  36      23.947  15.662  -5.222  1.00  0.00           H  
ATOM    602 1HH2 ARG A  36      23.483  14.766  -8.575  1.00  0.00           H  
ATOM    603 2HH2 ARG A  36      22.751  15.486  -7.158  1.00  0.00           H  
ATOM    604  N   GLU A  37      24.334  10.045  -5.498  1.00  0.00           N  
ATOM    605  CA  GLU A  37      23.191  10.071  -4.593  1.00  0.00           C  
ATOM    606  C   GLU A  37      23.296   8.974  -3.541  1.00  0.00           C  
ATOM    607  O   GLU A  37      22.990   9.193  -2.369  1.00  0.00           O  
ATOM    608  CB  GLU A  37      21.886   9.916  -5.377  1.00  0.00           C  
ATOM    609  CG  GLU A  37      21.528  11.114  -6.245  1.00  0.00           C  
ATOM    610  CD  GLU A  37      20.280  10.897  -7.055  1.00  0.00           C  
ATOM    611  OE1 GLU A  37      19.765   9.805  -7.037  1.00  0.00           O  
ATOM    612  OE2 GLU A  37      19.841  11.825  -7.693  1.00  0.00           O  
ATOM    613  H   GLU A  37      24.185   9.829  -6.473  1.00  0.00           H  
ATOM    614  HA  GLU A  37      23.178  11.033  -4.080  1.00  0.00           H  
ATOM    615 1HB  GLU A  37      21.953   9.042  -6.025  1.00  0.00           H  
ATOM    616 2HB  GLU A  37      21.062   9.747  -4.683  1.00  0.00           H  
ATOM    617 1HG  GLU A  37      21.385  11.984  -5.604  1.00  0.00           H  
ATOM    618 2HG  GLU A  37      22.359  11.325  -6.916  1.00  0.00           H  
ATOM    619  N   ILE A  38      23.731   7.793  -3.967  1.00  0.00           N  
ATOM    620  CA  ILE A  38      23.877   6.659  -3.062  1.00  0.00           C  
ATOM    621  C   ILE A  38      24.946   6.928  -2.010  1.00  0.00           C  
ATOM    622  O   ILE A  38      24.776   6.592  -0.838  1.00  0.00           O  
ATOM    623  CB  ILE A  38      24.231   5.378  -3.839  1.00  0.00           C  
ATOM    624  CG1 ILE A  38      23.091   4.996  -4.786  1.00  0.00           C  
ATOM    625  CG2 ILE A  38      24.534   4.239  -2.878  1.00  0.00           C  
ATOM    626  CD1 ILE A  38      21.781   4.720  -4.085  1.00  0.00           C  
ATOM    627  H   ILE A  38      23.966   7.678  -4.942  1.00  0.00           H  
ATOM    628  HA  ILE A  38      22.928   6.500  -2.551  1.00  0.00           H  
ATOM    629  HB  ILE A  38      25.108   5.560  -4.460  1.00  0.00           H  
ATOM    630 1HG1 ILE A  38      22.931   5.798  -5.506  1.00  0.00           H  
ATOM    631 2HG1 ILE A  38      23.369   4.104  -5.350  1.00  0.00           H  
ATOM    632 1HG2 ILE A  38      24.781   3.341  -3.444  1.00  0.00           H  
ATOM    633 2HG2 ILE A  38      25.376   4.512  -2.244  1.00  0.00           H  
ATOM    634 3HG2 ILE A  38      23.659   4.046  -2.256  1.00  0.00           H  
ATOM    635 1HD1 ILE A  38      21.022   4.455  -4.822  1.00  0.00           H  
ATOM    636 2HD1 ILE A  38      21.910   3.894  -3.384  1.00  0.00           H  
ATOM    637 3HD1 ILE A  38      21.464   5.610  -3.543  1.00  0.00           H  
ATOM    638  N   ALA A  39      26.048   7.536  -2.436  1.00  0.00           N  
ATOM    639  CA  ALA A  39      27.147   7.851  -1.531  1.00  0.00           C  
ATOM    640  C   ALA A  39      26.721   8.867  -0.479  1.00  0.00           C  
ATOM    641  O   ALA A  39      27.079   8.749   0.693  1.00  0.00           O  
ATOM    642  CB  ALA A  39      28.345   8.370  -2.313  1.00  0.00           C  
ATOM    643  H   ALA A  39      26.126   7.786  -3.411  1.00  0.00           H  
ATOM    644  HA  ALA A  39      27.433   6.935  -1.014  1.00  0.00           H  
ATOM    645 1HB  ALA A  39      29.157   8.601  -1.624  1.00  0.00           H  
ATOM    646 2HB  ALA A  39      28.675   7.610  -3.021  1.00  0.00           H  
ATOM    647 3HB  ALA A  39      28.062   9.271  -2.855  1.00  0.00           H  
ATOM    648  N   GLU A  40      25.954   9.865  -0.905  1.00  0.00           N  
ATOM    649  CA  GLU A  40      25.477  10.904   0.000  1.00  0.00           C  
ATOM    650  C   GLU A  40      24.537  10.330   1.052  1.00  0.00           C  
ATOM    651  O   GLU A  40      24.600  10.702   2.224  1.00  0.00           O  
ATOM    652  CB  GLU A  40      24.766  12.009  -0.784  1.00  0.00           C  
ATOM    653  CG  GLU A  40      25.686  12.856  -1.652  1.00  0.00           C  
ATOM    654  CD  GLU A  40      24.945  13.883  -2.462  1.00  0.00           C  
ATOM    655  OE1 GLU A  40      23.738  13.868  -2.444  1.00  0.00           O  
ATOM    656  OE2 GLU A  40      25.587  14.684  -3.100  1.00  0.00           O  
ATOM    657  H   GLU A  40      25.695   9.905  -1.880  1.00  0.00           H  
ATOM    658  HA  GLU A  40      26.336  11.337   0.513  1.00  0.00           H  
ATOM    659 1HB  GLU A  40      24.009  11.567  -1.432  1.00  0.00           H  
ATOM    660 2HB  GLU A  40      24.254  12.676  -0.090  1.00  0.00           H  
ATOM    661 1HG  GLU A  40      26.405  13.366  -1.011  1.00  0.00           H  
ATOM    662 2HG  GLU A  40      26.240  12.201  -2.323  1.00  0.00           H  
ATOM    663  N   SER A  41      23.665   9.422   0.626  1.00  0.00           N  
ATOM    664  CA  SER A  41      22.710   8.794   1.531  1.00  0.00           C  
ATOM    665  C   SER A  41      23.419   7.951   2.583  1.00  0.00           C  
ATOM    666  O   SER A  41      23.042   7.957   3.755  1.00  0.00           O  
ATOM    667  CB  SER A  41      21.740   7.931   0.748  1.00  0.00           C  
ATOM    668  OG  SER A  41      20.810   7.321   1.601  1.00  0.00           O  
ATOM    669  H   SER A  41      23.664   9.161  -0.350  1.00  0.00           H  
ATOM    670  HA  SER A  41      22.150   9.578   2.042  1.00  0.00           H  
ATOM    671 1HB  SER A  41      21.217   8.544   0.015  1.00  0.00           H  
ATOM    672 2HB  SER A  41      22.292   7.167   0.202  1.00  0.00           H  
ATOM    673  HG  SER A  41      20.237   6.797   1.036  1.00  0.00           H  
ATOM    674  N   ALA A  42      24.448   7.226   2.157  1.00  0.00           N  
ATOM    675  CA  ALA A  42      25.212   6.376   3.062  1.00  0.00           C  
ATOM    676  C   ALA A  42      25.939   7.203   4.114  1.00  0.00           C  
ATOM    677  O   ALA A  42      25.990   6.829   5.286  1.00  0.00           O  
ATOM    678  CB  ALA A  42      26.203   5.526   2.280  1.00  0.00           C  
ATOM    679  H   ALA A  42      24.707   7.265   1.182  1.00  0.00           H  
ATOM    680  HA  ALA A  42      24.514   5.718   3.579  1.00  0.00           H  
ATOM    681 1HB  ALA A  42      26.766   4.897   2.970  1.00  0.00           H  
ATOM    682 2HB  ALA A  42      25.664   4.897   1.572  1.00  0.00           H  
ATOM    683 3HB  ALA A  42      26.890   6.175   1.739  1.00  0.00           H  
ATOM    684  N   LEU A  43      26.501   8.330   3.688  1.00  0.00           N  
ATOM    685  CA  LEU A  43      27.227   9.213   4.593  1.00  0.00           C  
ATOM    686  C   LEU A  43      26.299   9.808   5.645  1.00  0.00           C  
ATOM    687  O   LEU A  43      26.661   9.916   6.817  1.00  0.00           O  
ATOM    688  CB  LEU A  43      27.904  10.340   3.803  1.00  0.00           C  
ATOM    689  CG  LEU A  43      28.793  11.285   4.622  1.00  0.00           C  
ATOM    690  CD1 LEU A  43      29.863  11.885   3.720  1.00  0.00           C  
ATOM    691  CD2 LEU A  43      27.935  12.372   5.251  1.00  0.00           C  
ATOM    692  H   LEU A  43      26.423   8.581   2.713  1.00  0.00           H  
ATOM    693  HA  LEU A  43      27.995   8.631   5.102  1.00  0.00           H  
ATOM    694 1HB  LEU A  43      28.522   9.896   3.025  1.00  0.00           H  
ATOM    695 2HB  LEU A  43      27.132  10.943   3.326  1.00  0.00           H  
ATOM    696  HG  LEU A  43      29.297  10.721   5.408  1.00  0.00           H  
ATOM    697 1HD1 LEU A  43      30.495  12.556   4.302  1.00  0.00           H  
ATOM    698 2HD1 LEU A  43      30.475  11.087   3.300  1.00  0.00           H  
ATOM    699 3HD1 LEU A  43      29.388  12.443   2.914  1.00  0.00           H  
ATOM    700 1HD2 LEU A  43      28.566  13.043   5.834  1.00  0.00           H  
ATOM    701 2HD2 LEU A  43      27.431  12.938   4.466  1.00  0.00           H  
ATOM    702 3HD2 LEU A  43      27.190  11.916   5.904  1.00  0.00           H  
ATOM    703  N   GLU A  44      25.101  10.193   5.219  1.00  0.00           N  
ATOM    704  CA  GLU A  44      24.118  10.778   6.124  1.00  0.00           C  
ATOM    705  C   GLU A  44      23.670   9.771   7.176  1.00  0.00           C  
ATOM    706  O   GLU A  44      23.510  10.113   8.348  1.00  0.00           O  
ATOM    707  CB  GLU A  44      22.905  11.284   5.340  1.00  0.00           C  
ATOM    708  CG  GLU A  44      23.183  12.504   4.472  1.00  0.00           C  
ATOM    709  CD  GLU A  44      21.989  12.928   3.662  1.00  0.00           C  
ATOM    710  OE1 GLU A  44      21.004  12.231   3.680  1.00  0.00           O  
ATOM    711  OE2 GLU A  44      22.064  13.952   3.023  1.00  0.00           O  
ATOM    712  H   GLU A  44      24.865  10.078   4.244  1.00  0.00           H  
ATOM    713  HA  GLU A  44      24.579  11.622   6.637  1.00  0.00           H  
ATOM    714 1HB  GLU A  44      22.534  10.490   4.692  1.00  0.00           H  
ATOM    715 2HB  GLU A  44      22.105  11.543   6.033  1.00  0.00           H  
ATOM    716 1HG  GLU A  44      23.486  13.331   5.112  1.00  0.00           H  
ATOM    717 2HG  GLU A  44      24.010  12.278   3.800  1.00  0.00           H  
ATOM    718  N   LEU A  45      23.469   8.529   6.751  1.00  0.00           N  
ATOM    719  CA  LEU A  45      23.039   7.469   7.655  1.00  0.00           C  
ATOM    720  C   LEU A  45      24.101   7.178   8.707  1.00  0.00           C  
ATOM    721  O   LEU A  45      23.787   6.969   9.879  1.00  0.00           O  
ATOM    722  CB  LEU A  45      22.730   6.191   6.865  1.00  0.00           C  
ATOM    723  CG  LEU A  45      21.491   6.251   5.962  1.00  0.00           C  
ATOM    724  CD1 LEU A  45      21.418   4.988   5.114  1.00  0.00           C  
ATOM    725  CD2 LEU A  45      20.244   6.406   6.820  1.00  0.00           C  
ATOM    726  H   LEU A  45      23.618   8.313   5.776  1.00  0.00           H  
ATOM    727  HA  LEU A  45      22.132   7.795   8.163  1.00  0.00           H  
ATOM    728 1HB  LEU A  45      23.587   5.956   6.236  1.00  0.00           H  
ATOM    729 2HB  LEU A  45      22.587   5.372   7.570  1.00  0.00           H  
ATOM    730  HG  LEU A  45      21.574   7.102   5.285  1.00  0.00           H  
ATOM    731 1HD1 LEU A  45      20.538   5.030   4.473  1.00  0.00           H  
ATOM    732 2HD1 LEU A  45      22.313   4.912   4.497  1.00  0.00           H  
ATOM    733 3HD1 LEU A  45      21.351   4.117   5.765  1.00  0.00           H  
ATOM    734 1HD2 LEU A  45      19.364   6.450   6.178  1.00  0.00           H  
ATOM    735 2HD2 LEU A  45      20.159   5.555   7.496  1.00  0.00           H  
ATOM    736 3HD2 LEU A  45      20.315   7.326   7.401  1.00  0.00           H  
ATOM    737  N   VAL A  46      25.360   7.166   8.282  1.00  0.00           N  
ATOM    738  CA  VAL A  46      26.472   6.900   9.186  1.00  0.00           C  
ATOM    739  C   VAL A  46      26.600   7.995  10.238  1.00  0.00           C  
ATOM    740  O   VAL A  46      26.854   7.717  11.410  1.00  0.00           O  
ATOM    741  CB  VAL A  46      27.790   6.794   8.395  1.00  0.00           C  
ATOM    742  CG1 VAL A  46      28.975   6.706   9.345  1.00  0.00           C  
ATOM    743  CG2 VAL A  46      27.745   5.584   7.475  1.00  0.00           C  
ATOM    744  H   VAL A  46      25.552   7.346   7.307  1.00  0.00           H  
ATOM    745  HA  VAL A  46      26.289   5.950   9.690  1.00  0.00           H  
ATOM    746  HB  VAL A  46      27.920   7.699   7.802  1.00  0.00           H  
ATOM    747 1HG1 VAL A  46      29.898   6.633   8.769  1.00  0.00           H  
ATOM    748 2HG1 VAL A  46      29.008   7.599   9.969  1.00  0.00           H  
ATOM    749 3HG1 VAL A  46      28.871   5.824   9.977  1.00  0.00           H  
ATOM    750 1HG2 VAL A  46      28.680   5.516   6.918  1.00  0.00           H  
ATOM    751 2HG2 VAL A  46      27.609   4.680   8.068  1.00  0.00           H  
ATOM    752 3HG2 VAL A  46      26.915   5.689   6.777  1.00  0.00           H  
ATOM    753  N   LYS A  47      26.423   9.241   9.813  1.00  0.00           N  
ATOM    754  CA  LYS A  47      26.518  10.380  10.717  1.00  0.00           C  
ATOM    755  C   LYS A  47      25.417  10.342  11.769  1.00  0.00           C  
ATOM    756  O   LYS A  47      25.654  10.635  12.941  1.00  0.00           O  
ATOM    757  CB  LYS A  47      26.452  11.692   9.934  1.00  0.00           C  
ATOM    758  CG  LYS A  47      26.616  12.943  10.787  1.00  0.00           C  
ATOM    759  CD  LYS A  47      26.633  14.199   9.929  1.00  0.00           C  
ATOM    760  CE  LYS A  47      26.781  15.451  10.781  1.00  0.00           C  
ATOM    761  NZ  LYS A  47      26.799  16.688   9.954  1.00  0.00           N  
ATOM    762  H   LYS A  47      26.217   9.404   8.838  1.00  0.00           H  
ATOM    763  HA  LYS A  47      27.476  10.331  11.235  1.00  0.00           H  
ATOM    764 1HB  LYS A  47      27.233  11.701   9.173  1.00  0.00           H  
ATOM    765 2HB  LYS A  47      25.493  11.761   9.419  1.00  0.00           H  
ATOM    766 1HG  LYS A  47      25.791  13.009  11.497  1.00  0.00           H  
ATOM    767 2HG  LYS A  47      27.549  12.883  11.345  1.00  0.00           H  
ATOM    768 1HD  LYS A  47      27.464  14.148   9.224  1.00  0.00           H  
ATOM    769 2HD  LYS A  47      25.704  14.265   9.362  1.00  0.00           H  
ATOM    770 1HE  LYS A  47      25.953  15.511  11.485  1.00  0.00           H  
ATOM    771 2HE  LYS A  47      27.709  15.396  11.349  1.00  0.00           H  
ATOM    772 1HZ  LYS A  47      26.899  17.494  10.555  1.00  0.00           H  
ATOM    773 2HZ  LYS A  47      27.575  16.651   9.308  1.00  0.00           H  
ATOM    774 3HZ  LYS A  47      25.935  16.760   9.436  1.00  0.00           H  
ATOM    775  N   GLU A  48      24.212   9.979  11.344  1.00  0.00           N  
ATOM    776  CA  GLU A  48      23.071   9.902  12.248  1.00  0.00           C  
ATOM    777  C   GLU A  48      23.274   8.819  13.300  1.00  0.00           C  
ATOM    778  O   GLU A  48      22.948   9.010  14.472  1.00  0.00           O  
ATOM    779  CB  GLU A  48      21.786   9.630  11.463  1.00  0.00           C  
ATOM    780  CG  GLU A  48      21.322  10.791  10.595  1.00  0.00           C  
ATOM    781  CD  GLU A  48      20.099  10.463   9.784  1.00  0.00           C  
ATOM    782  OE1 GLU A  48      19.684   9.329   9.802  1.00  0.00           O  
ATOM    783  OE2 GLU A  48      19.579  11.347   9.145  1.00  0.00           O  
ATOM    784  H   GLU A  48      24.083   9.750  10.369  1.00  0.00           H  
ATOM    785  HA  GLU A  48      22.971  10.859  12.761  1.00  0.00           H  
ATOM    786 1HB  GLU A  48      21.931   8.765  10.815  1.00  0.00           H  
ATOM    787 2HB  GLU A  48      20.980   9.388  12.156  1.00  0.00           H  
ATOM    788 1HG  GLU A  48      21.100  11.644  11.235  1.00  0.00           H  
ATOM    789 2HG  GLU A  48      22.131  11.075   9.924  1.00  0.00           H  
ATOM    790  N   VAL A  49      23.814   7.682  12.875  1.00  0.00           N  
ATOM    791  CA  VAL A  49      24.062   6.566  13.779  1.00  0.00           C  
ATOM    792  C   VAL A  49      25.102   6.930  14.831  1.00  0.00           C  
ATOM    793  O   VAL A  49      24.963   6.580  16.003  1.00  0.00           O  
ATOM    794  CB  VAL A  49      24.544   5.335  12.988  1.00  0.00           C  
ATOM    795  CG1 VAL A  49      24.985   4.231  13.938  1.00  0.00           C  
ATOM    796  CG2 VAL A  49      23.437   4.845  12.068  1.00  0.00           C  
ATOM    797  H   VAL A  49      24.059   7.588  11.900  1.00  0.00           H  
ATOM    798  HA  VAL A  49      23.128   6.315  14.283  1.00  0.00           H  
ATOM    799  HB  VAL A  49      25.415   5.615  12.395  1.00  0.00           H  
ATOM    800 1HG1 VAL A  49      25.323   3.369  13.362  1.00  0.00           H  
ATOM    801 2HG1 VAL A  49      25.802   4.593  14.562  1.00  0.00           H  
ATOM    802 3HG1 VAL A  49      24.146   3.939  14.570  1.00  0.00           H  
ATOM    803 1HG2 VAL A  49      23.785   3.975  11.511  1.00  0.00           H  
ATOM    804 2HG2 VAL A  49      22.565   4.571  12.661  1.00  0.00           H  
ATOM    805 3HG2 VAL A  49      23.167   5.637  11.370  1.00  0.00           H  
ATOM    806  N   LEU A  50      26.145   7.635  14.406  1.00  0.00           N  
ATOM    807  CA  LEU A  50      27.211   8.048  15.310  1.00  0.00           C  
ATOM    808  C   LEU A  50      26.665   8.883  16.461  1.00  0.00           C  
ATOM    809  O   LEU A  50      27.332   9.066  17.479  1.00  0.00           O  
ATOM    810  CB  LEU A  50      28.272   8.850  14.546  1.00  0.00           C  
ATOM    811  CG  LEU A  50      29.091   8.060  13.518  1.00  0.00           C  
ATOM    812  CD1 LEU A  50      29.986   9.015  12.739  1.00  0.00           C  
ATOM    813  CD2 LEU A  50      29.914   6.998  14.232  1.00  0.00           C  
ATOM    814  H   LEU A  50      26.201   7.892  13.431  1.00  0.00           H  
ATOM    815  HA  LEU A  50      27.678   7.155  15.725  1.00  0.00           H  
ATOM    816 1HB  LEU A  50      27.779   9.666  14.020  1.00  0.00           H  
ATOM    817 2HB  LEU A  50      28.969   9.279  15.266  1.00  0.00           H  
ATOM    818  HG  LEU A  50      28.417   7.580  12.807  1.00  0.00           H  
ATOM    819 1HD1 LEU A  50      30.568   8.453  12.008  1.00  0.00           H  
ATOM    820 2HD1 LEU A  50      29.370   9.751  12.223  1.00  0.00           H  
ATOM    821 3HD1 LEU A  50      30.661   9.523  13.426  1.00  0.00           H  
ATOM    822 1HD2 LEU A  50      30.496   6.436  13.500  1.00  0.00           H  
ATOM    823 2HD2 LEU A  50      30.589   7.477  14.941  1.00  0.00           H  
ATOM    824 3HD2 LEU A  50      29.249   6.320  14.765  1.00  0.00           H  
ATOM    825  N   LYS A  51      25.449   9.390  16.299  1.00  0.00           N  
ATOM    826  CA  LYS A  51      24.859  10.174  17.421  1.00  0.00           C  
ATOM    827  C   LYS A  51      24.048   9.431  18.402  1.00  0.00           C  
ATOM    828  O   LYS A  51      23.464  10.019  19.312  1.00  0.00           O  
ATOM    829  CB  LYS A  51      23.985  11.304  16.874  1.00  0.00           C  
ATOM    830  CG  LYS A  51      24.728  12.310  16.005  1.00  0.00           C  
ATOM    831  CD  LYS A  51      25.779  13.063  16.808  1.00  0.00           C  
ATOM    832  CE  LYS A  51      26.454  14.137  15.967  1.00  0.00           C  
ATOM    833  NZ  LYS A  51      27.511  14.856  16.728  1.00  0.00           N  
ATOM    834  H   LYS A  51      24.962   9.232  15.428  1.00  0.00           H  
ATOM    835  HA  LYS A  51      25.671  10.612  18.002  1.00  0.00           H  
ATOM    836 1HB  LYS A  51      23.175  10.881  16.278  1.00  0.00           H  
ATOM    837 2HB  LYS A  51      23.532  11.848  17.703  1.00  0.00           H  
ATOM    838 1HG  LYS A  51      25.217  11.789  15.181  1.00  0.00           H  
ATOM    839 2HG  LYS A  51      24.019  13.025  15.590  1.00  0.00           H  
ATOM    840 1HD  LYS A  51      25.309  13.532  17.673  1.00  0.00           H  
ATOM    841 2HD  LYS A  51      26.536  12.363  17.162  1.00  0.00           H  
ATOM    842 1HE  LYS A  51      26.904  13.680  15.087  1.00  0.00           H  
ATOM    843 2HE  LYS A  51      25.709  14.859  15.634  1.00  0.00           H  
ATOM    844 1HZ  LYS A  51      27.933  15.558  16.137  1.00  0.00           H  
ATOM    845 2HZ  LYS A  51      27.101  15.300  17.538  1.00  0.00           H  
ATOM    846 3HZ  LYS A  51      28.218  14.199  17.026  1.00  0.00           H  
ATOM    847  N   LEU A  52      23.992   8.164  18.249  1.00  0.00           N  
ATOM    848  CA  LEU A  52      23.098   7.449  19.074  1.00  0.00           C  
ATOM    849  C   LEU A  52      23.967   6.626  19.982  1.00  0.00           C  
ATOM    850  O   LEU A  52      25.119   6.336  19.660  1.00  0.00           O  
ATOM    851  CB  LEU A  52      22.154   6.567  18.247  1.00  0.00           C  
ATOM    852  CG  LEU A  52      21.304   7.301  17.202  1.00  0.00           C  
ATOM    853  CD1 LEU A  52      20.498   6.287  16.400  1.00  0.00           C  
ATOM    854  CD2 LEU A  52      20.390   8.297  17.899  1.00  0.00           C  
ATOM    855  H   LEU A  52      24.580   7.726  17.554  1.00  0.00           H  
ATOM    856  HA  LEU A  52      22.503   8.164  19.641  1.00  0.00           H  
ATOM    857 1HB  LEU A  52      22.747   5.818  17.725  1.00  0.00           H  
ATOM    858 2HB  LEU A  52      21.473   6.054  18.926  1.00  0.00           H  
ATOM    859  HG  LEU A  52      21.957   7.831  16.508  1.00  0.00           H  
ATOM    860 1HD1 LEU A  52      19.895   6.808  15.657  1.00  0.00           H  
ATOM    861 2HD1 LEU A  52      21.178   5.599  15.896  1.00  0.00           H  
ATOM    862 3HD1 LEU A  52      19.846   5.729  17.070  1.00  0.00           H  
ATOM    863 1HD2 LEU A  52      19.786   8.819  17.155  1.00  0.00           H  
ATOM    864 2HD2 LEU A  52      19.735   7.768  18.591  1.00  0.00           H  
ATOM    865 3HD2 LEU A  52      20.992   9.020  18.449  1.00  0.00           H  
ATOM    866  N   PRO A  53      23.442   6.241  21.113  1.00  0.00           N  
ATOM    867  CA  PRO A  53      24.232   5.447  22.017  1.00  0.00           C  
ATOM    868  C   PRO A  53      24.389   4.047  21.469  1.00  0.00           C  
ATOM    869  O   PRO A  53      23.787   3.101  21.976  1.00  0.00           O  
ATOM    870  CB  PRO A  53      23.412   5.468  23.311  1.00  0.00           C  
ATOM    871  CG  PRO A  53      21.998   5.552  22.846  1.00  0.00           C  
ATOM    872  CD  PRO A  53      22.055   6.442  21.633  1.00  0.00           C  
ATOM    873  HA  PRO A  53      25.209   5.930  22.163  1.00  0.00           H  
ATOM    874 1HB  PRO A  53      23.614   4.560  23.899  1.00  0.00           H  
ATOM    875 2HB  PRO A  53      23.709   6.326  23.931  1.00  0.00           H  
ATOM    876 1HG  PRO A  53      21.613   4.548  22.617  1.00  0.00           H  
ATOM    877 2HG  PRO A  53      21.360   5.963  23.642  1.00  0.00           H  
ATOM    878 1HD  PRO A  53      21.302   6.115  20.901  1.00  0.00           H  
ATOM    879 2HD  PRO A  53      21.877   7.485  21.933  1.00  0.00           H  
ATOM    880  N   ALA A  54      25.206   3.937  20.430  1.00  0.00           N  
ATOM    881  CA  ALA A  54      25.694   2.645  19.989  1.00  0.00           C  
ATOM    882  C   ALA A  54      27.142   2.415  20.446  1.00  0.00           C  
ATOM    883  O   ALA A  54      27.877   3.365  20.714  1.00  0.00           O  
ATOM    884  CB  ALA A  54      25.584   2.534  18.475  1.00  0.00           C  
ATOM    885  H   ALA A  54      25.492   4.772  19.938  1.00  0.00           H  
ATOM    886  HA  ALA A  54      25.073   1.874  20.445  1.00  0.00           H  
ATOM    887 1HB  ALA A  54      25.946   1.557  18.155  1.00  0.00           H  
ATOM    888 2HB  ALA A  54      24.543   2.652  18.176  1.00  0.00           H  
ATOM    889 3HB  ALA A  54      26.186   3.313  18.009  1.00  0.00           H  
ATOM    890  N   ASP A  55      27.526   1.147  20.526  1.00  0.00           N  
ATOM    891  CA  ASP A  55      28.939   0.745  20.647  1.00  0.00           C  
ATOM    892  C   ASP A  55      29.862   1.236  19.524  1.00  0.00           C  
ATOM    893  O   ASP A  55      29.443   1.360  18.373  1.00  0.00           O  
ATOM    894  CB  ASP A  55      29.029  -0.781  20.719  1.00  0.00           C  
ATOM    895  CG  ASP A  55      28.512  -1.344  22.036  1.00  0.00           C  
ATOM    896  OD1 ASP A  55      28.355  -0.585  22.963  1.00  0.00           O  
ATOM    897  OD2 ASP A  55      28.280  -2.527  22.103  1.00  0.00           O  
ATOM    898  H   ASP A  55      26.826   0.419  20.504  1.00  0.00           H  
ATOM    899  HA  ASP A  55      29.339   1.162  21.572  1.00  0.00           H  
ATOM    900 1HB  ASP A  55      28.453  -1.219  19.903  1.00  0.00           H  
ATOM    901 2HB  ASP A  55      30.066  -1.091  20.590  1.00  0.00           H  
ATOM    902  N   SER A  56      30.398   1.468  19.126  1.00  0.00           N  
ATOM    903  CA  SER A  56      31.462   1.943  18.241  1.00  0.00           C  
ATOM    904  C   SER A  56      31.673   0.870  17.193  1.00  0.00           C  
ATOM    905  O   SER A  56      31.930   1.170  16.027  1.00  0.00           O  
ATOM    906  CB  SER A  56      32.745   2.207  19.005  1.00  0.00           C  
ATOM    907  OG  SER A  56      32.586   3.272  19.901  1.00  0.00           O  
ATOM    908  H   SER A  56      31.281   1.683  19.567  1.00  0.00           H  
ATOM    909  HA  SER A  56      31.134   2.872  17.773  1.00  0.00           H  
ATOM    910 1HB  SER A  56      33.035   1.309  19.550  1.00  0.00           H  
ATOM    911 2HB  SER A  56      33.546   2.436  18.303  1.00  0.00           H  
ATOM    912  HG  SER A  56      33.288   3.179  20.550  1.00  0.00           H  
ATOM    913  N   GLU A  57      31.554  -0.358  17.658  1.00  0.00           N  
ATOM    914  CA  GLU A  57      31.683  -1.560  16.842  1.00  0.00           C  
ATOM    915  C   GLU A  57      30.583  -1.632  15.790  1.00  0.00           C  
ATOM    916  O   GLU A  57      30.848  -1.900  14.618  1.00  0.00           O  
ATOM    917  CB  GLU A  57      31.642  -2.810  17.723  1.00  0.00           C  
ATOM    918  CG  GLU A  57      31.821  -4.119  16.967  1.00  0.00           C  
ATOM    919  CD  GLU A  57      31.828  -5.321  17.871  1.00  0.00           C  
ATOM    920  OE1 GLU A  57      31.718  -5.146  19.061  1.00  0.00           O  
ATOM    921  OE2 GLU A  57      31.942  -6.415  17.370  1.00  0.00           O  
ATOM    922  H   GLU A  57      31.361  -0.496  18.640  1.00  0.00           H  
ATOM    923  HA  GLU A  57      32.644  -1.527  16.327  1.00  0.00           H  
ATOM    924 1HB  GLU A  57      32.427  -2.750  18.478  1.00  0.00           H  
ATOM    925 2HB  GLU A  57      30.687  -2.855  18.247  1.00  0.00           H  
ATOM    926 1HG  GLU A  57      31.010  -4.224  16.247  1.00  0.00           H  
ATOM    927 2HG  GLU A  57      32.758  -4.081  16.414  1.00  0.00           H  
ATOM    928  N   VAL A  58      29.348  -1.391  16.215  1.00  0.00           N  
ATOM    929  CA  VAL A  58      28.205  -1.429  15.310  1.00  0.00           C  
ATOM    930  C   VAL A  58      28.299  -0.331  14.259  1.00  0.00           C  
ATOM    931  O   VAL A  58      27.994  -0.552  13.087  1.00  0.00           O  
ATOM    932  CB  VAL A  58      26.892  -1.269  16.099  1.00  0.00           C  
ATOM    933  CG1 VAL A  58      25.714  -1.118  15.149  1.00  0.00           C  
ATOM    934  CG2 VAL A  58      26.693  -2.463  17.020  1.00  0.00           C  
ATOM    935  H   VAL A  58      29.196  -1.176  17.190  1.00  0.00           H  
ATOM    936  HA  VAL A  58      28.195  -2.396  14.806  1.00  0.00           H  
ATOM    937  HB  VAL A  58      26.945  -0.356  16.693  1.00  0.00           H  
ATOM    938 1HG1 VAL A  58      24.794  -1.006  15.724  1.00  0.00           H  
ATOM    939 2HG1 VAL A  58      25.861  -0.237  14.524  1.00  0.00           H  
ATOM    940 3HG1 VAL A  58      25.640  -2.003  14.517  1.00  0.00           H  
ATOM    941 1HG2 VAL A  58      25.763  -2.343  17.576  1.00  0.00           H  
ATOM    942 2HG2 VAL A  58      26.646  -3.376  16.427  1.00  0.00           H  
ATOM    943 3HG2 VAL A  58      27.527  -2.527  17.719  1.00  0.00           H  
ATOM    944  N   VAL A  59      28.723   0.854  14.684  1.00  0.00           N  
ATOM    945  CA  VAL A  59      28.857   1.990  13.779  1.00  0.00           C  
ATOM    946  C   VAL A  59      29.929   1.732  12.728  1.00  0.00           C  
ATOM    947  O   VAL A  59      29.757   2.067  11.556  1.00  0.00           O  
ATOM    948  CB  VAL A  59      29.212   3.264  14.569  1.00  0.00           C  
ATOM    949  CG1 VAL A  59      29.538   4.406  13.618  1.00  0.00           C  
ATOM    950  CG2 VAL A  59      28.061   3.640  15.489  1.00  0.00           C  
ATOM    951  H   VAL A  59      28.959   0.971  15.659  1.00  0.00           H  
ATOM    952  HA  VAL A  59      27.902   2.145  13.275  1.00  0.00           H  
ATOM    953  HB  VAL A  59      30.107   3.075  15.162  1.00  0.00           H  
ATOM    954 1HG1 VAL A  59      29.787   5.298  14.193  1.00  0.00           H  
ATOM    955 2HG1 VAL A  59      30.387   4.129  12.994  1.00  0.00           H  
ATOM    956 3HG1 VAL A  59      28.674   4.612  12.987  1.00  0.00           H  
ATOM    957 1HG2 VAL A  59      28.320   4.541  16.045  1.00  0.00           H  
ATOM    958 2HG2 VAL A  59      27.166   3.824  14.896  1.00  0.00           H  
ATOM    959 3HG2 VAL A  59      27.873   2.825  16.188  1.00  0.00           H  
ATOM    960  N   LEU A  60      31.037   1.134  13.153  1.00  0.00           N  
ATOM    961  CA  LEU A  60      32.139   0.830  12.248  1.00  0.00           C  
ATOM    962  C   LEU A  60      31.723  -0.190  11.197  1.00  0.00           C  
ATOM    963  O   LEU A  60      32.080  -0.069  10.025  1.00  0.00           O  
ATOM    964  CB  LEU A  60      33.342   0.298  13.037  1.00  0.00           C  
ATOM    965  CG  LEU A  60      34.049   1.318  13.939  1.00  0.00           C  
ATOM    966  CD1 LEU A  60      35.097   0.607  14.785  1.00  0.00           C  
ATOM    967  CD2 LEU A  60      34.683   2.402  13.081  1.00  0.00           C  
ATOM    968  H   LEU A  60      31.118   0.884  14.128  1.00  0.00           H  
ATOM    969  HA  LEU A  60      32.432   1.748  11.739  1.00  0.00           H  
ATOM    970 1HB  LEU A  60      33.008  -0.525  13.666  1.00  0.00           H  
ATOM    971 2HB  LEU A  60      34.078  -0.086  12.331  1.00  0.00           H  
ATOM    972  HG  LEU A  60      33.324   1.769  14.617  1.00  0.00           H  
ATOM    973 1HD1 LEU A  60      35.599   1.332  15.427  1.00  0.00           H  
ATOM    974 2HD1 LEU A  60      34.613  -0.149  15.404  1.00  0.00           H  
ATOM    975 3HD1 LEU A  60      35.829   0.131  14.134  1.00  0.00           H  
ATOM    976 1HD2 LEU A  60      35.185   3.127  13.722  1.00  0.00           H  
ATOM    977 2HD2 LEU A  60      35.410   1.952  12.404  1.00  0.00           H  
ATOM    978 3HD2 LEU A  60      33.910   2.905  12.500  1.00  0.00           H  
ATOM    979  N   LYS A  61      30.966  -1.195  11.622  1.00  0.00           N  
ATOM    980  CA  LYS A  61      30.499  -2.239  10.717  1.00  0.00           C  
ATOM    981  C   LYS A  61      29.553  -1.675   9.666  1.00  0.00           C  
ATOM    982  O   LYS A  61      29.618  -2.047   8.494  1.00  0.00           O  
ATOM    983  CB  LYS A  61      29.808  -3.357  11.500  1.00  0.00           C  
ATOM    984  CG  LYS A  61      30.748  -4.207  12.344  1.00  0.00           C  
ATOM    985  CD  LYS A  61      29.987  -5.282  13.105  1.00  0.00           C  
ATOM    986  CE  LYS A  61      30.923  -6.126  13.958  1.00  0.00           C  
ATOM    987  NZ  LYS A  61      30.188  -7.157  14.738  1.00  0.00           N  
ATOM    988  H   LYS A  61      30.707  -1.238  12.597  1.00  0.00           H  
ATOM    989  HA  LYS A  61      31.362  -2.658  10.198  1.00  0.00           H  
ATOM    990 1HB  LYS A  61      29.059  -2.927  12.164  1.00  0.00           H  
ATOM    991 2HB  LYS A  61      29.289  -4.019  10.806  1.00  0.00           H  
ATOM    992 1HG  LYS A  61      31.486  -4.685  11.698  1.00  0.00           H  
ATOM    993 2HG  LYS A  61      31.273  -3.572  13.056  1.00  0.00           H  
ATOM    994 1HD  LYS A  61      29.244  -4.813  13.752  1.00  0.00           H  
ATOM    995 2HD  LYS A  61      29.470  -5.932  12.399  1.00  0.00           H  
ATOM    996 1HE  LYS A  61      31.650  -6.623  13.316  1.00  0.00           H  
ATOM    997 2HE  LYS A  61      31.465  -5.482  14.651  1.00  0.00           H  
ATOM    998 1HZ  LYS A  61      30.843  -7.694  15.289  1.00  0.00           H  
ATOM    999 2HZ  LYS A  61      29.523  -6.706  15.351  1.00  0.00           H  
ATOM   1000 3HZ  LYS A  61      29.697  -7.773  14.106  1.00  0.00           H  
ATOM   1001  N   LEU A  62      28.673  -0.775  10.091  1.00  0.00           N  
ATOM   1002  CA  LEU A  62      27.711  -0.157   9.186  1.00  0.00           C  
ATOM   1003  C   LEU A  62      28.412   0.694   8.135  1.00  0.00           C  
ATOM   1004  O   LEU A  62      28.035   0.685   6.963  1.00  0.00           O  
ATOM   1005  CB  LEU A  62      26.720   0.708   9.975  1.00  0.00           C  
ATOM   1006  CG  LEU A  62      25.585   1.334   9.156  1.00  0.00           C  
ATOM   1007  CD1 LEU A  62      24.382   1.577  10.058  1.00  0.00           C  
ATOM   1008  CD2 LEU A  62      26.068   2.633   8.528  1.00  0.00           C  
ATOM   1009  H   LEU A  62      28.670  -0.512  11.066  1.00  0.00           H  
ATOM   1010  HA  LEU A  62      27.159  -0.946   8.677  1.00  0.00           H  
ATOM   1011 1HB  LEU A  62      26.268   0.095  10.754  1.00  0.00           H  
ATOM   1012 2HB  LEU A  62      27.270   1.518  10.453  1.00  0.00           H  
ATOM   1013  HG  LEU A  62      25.278   0.643   8.371  1.00  0.00           H  
ATOM   1014 1HD1 LEU A  62      23.575   2.022   9.476  1.00  0.00           H  
ATOM   1015 2HD1 LEU A  62      24.045   0.630  10.479  1.00  0.00           H  
ATOM   1016 3HD1 LEU A  62      24.663   2.254  10.864  1.00  0.00           H  
ATOM   1017 1HD2 LEU A  62      25.261   3.078   7.945  1.00  0.00           H  
ATOM   1018 2HD2 LEU A  62      26.374   3.325   9.312  1.00  0.00           H  
ATOM   1019 3HD2 LEU A  62      26.916   2.427   7.875  1.00  0.00           H  
ATOM   1020  N   ALA A  63      29.434   1.429   8.560  1.00  0.00           N  
ATOM   1021  CA  ALA A  63      30.190   2.286   7.655  1.00  0.00           C  
ATOM   1022  C   ALA A  63      30.925   1.466   6.604  1.00  0.00           C  
ATOM   1023  O   ALA A  63      30.973   1.840   5.432  1.00  0.00           O  
ATOM   1024  CB  ALA A  63      31.173   3.146   8.437  1.00  0.00           C  
ATOM   1025  H   ALA A  63      29.694   1.393   9.535  1.00  0.00           H  
ATOM   1026  HA  ALA A  63      29.485   2.937   7.137  1.00  0.00           H  
ATOM   1027 1HB  ALA A  63      31.730   3.780   7.747  1.00  0.00           H  
ATOM   1028 2HB  ALA A  63      30.627   3.770   9.144  1.00  0.00           H  
ATOM   1029 3HB  ALA A  63      31.865   2.504   8.979  1.00  0.00           H  
ATOM   1030  N   VAL A  64      31.498   0.345   7.029  1.00  0.00           N  
ATOM   1031  CA  VAL A  64      32.232  -0.531   6.124  1.00  0.00           C  
ATOM   1032  C   VAL A  64      31.310  -1.135   5.072  1.00  0.00           C  
ATOM   1033  O   VAL A  64      31.673  -1.239   3.900  1.00  0.00           O  
ATOM   1034  CB  VAL A  64      32.916  -1.663   6.914  1.00  0.00           C  
ATOM   1035  CG1 VAL A  64      33.523  -2.684   5.964  1.00  0.00           C  
ATOM   1036  CG2 VAL A  64      33.979  -1.083   7.834  1.00  0.00           C  
ATOM   1037  H   VAL A  64      31.423   0.093   8.004  1.00  0.00           H  
ATOM   1038  HA  VAL A  64      33.000   0.057   5.620  1.00  0.00           H  
ATOM   1039  HB  VAL A  64      32.165  -2.184   7.508  1.00  0.00           H  
ATOM   1040 1HG1 VAL A  64      34.002  -3.477   6.539  1.00  0.00           H  
ATOM   1041 2HG1 VAL A  64      32.739  -3.112   5.340  1.00  0.00           H  
ATOM   1042 3HG1 VAL A  64      34.265  -2.197   5.332  1.00  0.00           H  
ATOM   1043 1HG2 VAL A  64      34.458  -1.888   8.390  1.00  0.00           H  
ATOM   1044 2HG2 VAL A  64      34.727  -0.557   7.240  1.00  0.00           H  
ATOM   1045 3HG2 VAL A  64      33.515  -0.386   8.533  1.00  0.00           H  
ATOM   1046  N   GLU A  65      30.116  -1.532   5.498  1.00  0.00           N  
ATOM   1047  CA  GLU A  65      29.139  -2.127   4.593  1.00  0.00           C  
ATOM   1048  C   GLU A  65      28.681  -1.124   3.541  1.00  0.00           C  
ATOM   1049  O   GLU A  65      28.524  -1.467   2.369  1.00  0.00           O  
ATOM   1050  CB  GLU A  65      27.932  -2.646   5.377  1.00  0.00           C  
ATOM   1051  CG  GLU A  65      26.876  -3.333   4.524  1.00  0.00           C  
ATOM   1052  CD  GLU A  65      27.376  -4.595   3.878  1.00  0.00           C  
ATOM   1053  OE1 GLU A  65      28.344  -5.140   4.352  1.00  0.00           O  
ATOM   1054  OE2 GLU A  65      26.790  -5.015   2.908  1.00  0.00           O  
ATOM   1055  H   GLU A  65      29.879  -1.419   6.473  1.00  0.00           H  
ATOM   1056  HA  GLU A  65      29.609  -2.967   4.080  1.00  0.00           H  
ATOM   1057 1HB  GLU A  65      28.267  -3.357   6.132  1.00  0.00           H  
ATOM   1058 2HB  GLU A  65      27.453  -1.817   5.898  1.00  0.00           H  
ATOM   1059 1HG  GLU A  65      26.018  -3.576   5.151  1.00  0.00           H  
ATOM   1060 2HG  GLU A  65      26.542  -2.642   3.751  1.00  0.00           H  
ATOM   1061  N   VAL A  66      28.468   0.116   3.967  1.00  0.00           N  
ATOM   1062  CA  VAL A  66      28.027   1.171   3.062  1.00  0.00           C  
ATOM   1063  C   VAL A  66      29.087   1.473   2.010  1.00  0.00           C  
ATOM   1064  O   VAL A  66      28.771   1.680   0.838  1.00  0.00           O  
ATOM   1065  CB  VAL A  66      27.711   2.455   3.852  1.00  0.00           C  
ATOM   1066  CG1 VAL A  66      27.434   3.610   2.901  1.00  0.00           C  
ATOM   1067  CG2 VAL A  66      26.524   2.218   4.773  1.00  0.00           C  
ATOM   1068  H   VAL A  66      28.615   0.333   4.942  1.00  0.00           H  
ATOM   1069  HA  VAL A  66      27.119   0.838   2.558  1.00  0.00           H  
ATOM   1070  HB  VAL A  66      28.583   2.729   4.445  1.00  0.00           H  
ATOM   1071 1HG1 VAL A  66      27.213   4.510   3.476  1.00  0.00           H  
ATOM   1072 2HG1 VAL A  66      28.310   3.786   2.277  1.00  0.00           H  
ATOM   1073 3HG1 VAL A  66      26.580   3.365   2.270  1.00  0.00           H  
ATOM   1074 1HG2 VAL A  66      26.307   3.129   5.328  1.00  0.00           H  
ATOM   1075 2HG2 VAL A  66      25.653   1.938   4.179  1.00  0.00           H  
ATOM   1076 3HG2 VAL A  66      26.760   1.415   5.471  1.00  0.00           H  
ATOM   1077  N   ILE A  67      30.345   1.497   2.436  1.00  0.00           N  
ATOM   1078  CA  ILE A  67      31.455   1.774   1.531  1.00  0.00           C  
ATOM   1079  C   ILE A  67      31.594   0.681   0.479  1.00  0.00           C  
ATOM   1080  O   ILE A  67      31.846   0.962  -0.693  1.00  0.00           O  
ATOM   1081  CB  ILE A  67      32.777   1.910   2.308  1.00  0.00           C  
ATOM   1082  CG1 ILE A  67      32.755   3.165   3.184  1.00  0.00           C  
ATOM   1083  CG2 ILE A  67      33.957   1.947   1.349  1.00  0.00           C  
ATOM   1084  CD1 ILE A  67      33.891   3.237   4.178  1.00  0.00           C  
ATOM   1085  H   ILE A  67      30.538   1.319   3.411  1.00  0.00           H  
ATOM   1086  HA  ILE A  67      31.258   2.715   1.020  1.00  0.00           H  
ATOM   1087  HB  ILE A  67      32.893   1.060   2.980  1.00  0.00           H  
ATOM   1088 1HG1 ILE A  67      32.799   4.051   2.551  1.00  0.00           H  
ATOM   1089 2HG1 ILE A  67      31.816   3.207   3.737  1.00  0.00           H  
ATOM   1090 1HG2 ILE A  67      34.883   2.044   1.915  1.00  0.00           H  
ATOM   1091 2HG2 ILE A  67      33.982   1.026   0.768  1.00  0.00           H  
ATOM   1092 3HG2 ILE A  67      33.852   2.798   0.676  1.00  0.00           H  
ATOM   1093 1HD1 ILE A  67      33.807   4.154   4.762  1.00  0.00           H  
ATOM   1094 2HD1 ILE A  67      33.846   2.376   4.846  1.00  0.00           H  
ATOM   1095 3HD1 ILE A  67      34.841   3.233   3.645  1.00  0.00           H  
ATOM   1096  N   LYS A  68      31.428  -0.567   0.905  1.00  0.00           N  
ATOM   1097  CA  LYS A  68      31.535  -1.705   0.000  1.00  0.00           C  
ATOM   1098  C   LYS A  68      30.434  -1.678  -1.052  1.00  0.00           C  
ATOM   1099  O   LYS A  68      30.675  -1.969  -2.224  1.00  0.00           O  
ATOM   1100  CB  LYS A  68      31.483  -3.018   0.782  1.00  0.00           C  
ATOM   1101  CG  LYS A  68      31.645  -4.267  -0.074  1.00  0.00           C  
ATOM   1102  CD  LYS A  68      31.673  -5.524   0.783  1.00  0.00           C  
ATOM   1103  CE  LYS A  68      31.931  -6.764  -0.061  1.00  0.00           C  
ATOM   1104  NZ  LYS A  68      30.826  -7.022  -1.024  1.00  0.00           N  
ATOM   1105  H   LYS A  68      31.223  -0.731   1.880  1.00  0.00           H  
ATOM   1106  HA  LYS A  68      32.493  -1.646  -0.518  1.00  0.00           H  
ATOM   1107 1HB  LYS A  68      32.270  -3.024   1.536  1.00  0.00           H  
ATOM   1108 2HB  LYS A  68      30.529  -3.093   1.305  1.00  0.00           H  
ATOM   1109 1HG  LYS A  68      30.816  -4.336  -0.779  1.00  0.00           H  
ATOM   1110 2HG  LYS A  68      32.575  -4.202  -0.639  1.00  0.00           H  
ATOM   1111 1HD  LYS A  68      32.459  -5.436   1.534  1.00  0.00           H  
ATOM   1112 2HD  LYS A  68      30.717  -5.637   1.294  1.00  0.00           H  
ATOM   1113 1HE  LYS A  68      32.859  -6.639  -0.616  1.00  0.00           H  
ATOM   1114 2HE  LYS A  68      32.038  -7.632   0.591  1.00  0.00           H  
ATOM   1115 1HZ  LYS A  68      31.035  -7.851  -1.562  1.00  0.00           H  
ATOM   1116 2HZ  LYS A  68      29.962  -7.159  -0.518  1.00  0.00           H  
ATOM   1117 3HZ  LYS A  68      30.730  -6.232  -1.646  1.00  0.00           H  
ATOM   1118  N   LEU A  69      29.225  -1.327  -0.626  1.00  0.00           N  
ATOM   1119  CA  LEU A  69      28.083  -1.261  -1.531  1.00  0.00           C  
ATOM   1120  C   LEU A  69      28.276  -0.176  -2.583  1.00  0.00           C  
ATOM   1121  O   LEU A  69      27.953  -0.370  -3.755  1.00  0.00           O  
ATOM   1122  CB  LEU A  69      26.796  -0.993  -0.741  1.00  0.00           C  
ATOM   1123  CG  LEU A  69      26.318  -2.138   0.161  1.00  0.00           C  
ATOM   1124  CD1 LEU A  69      25.145  -1.662   1.008  1.00  0.00           C  
ATOM   1125  CD2 LEU A  69      25.925  -3.331  -0.697  1.00  0.00           C  
ATOM   1126  H   LEU A  69      29.094  -1.100   0.349  1.00  0.00           H  
ATOM   1127  HA  LEU A  69      27.989  -2.220  -2.040  1.00  0.00           H  
ATOM   1128 1HB  LEU A  69      26.950  -0.118  -0.112  1.00  0.00           H  
ATOM   1129 2HB  LEU A  69      25.995  -0.771  -1.447  1.00  0.00           H  
ATOM   1130  HG  LEU A  69      27.122  -2.427   0.838  1.00  0.00           H  
ATOM   1131 1HD1 LEU A  69      24.806  -2.476   1.649  1.00  0.00           H  
ATOM   1132 2HD1 LEU A  69      25.460  -0.821   1.626  1.00  0.00           H  
ATOM   1133 3HD1 LEU A  69      24.330  -1.350   0.356  1.00  0.00           H  
ATOM   1134 1HD2 LEU A  69      25.586  -4.145  -0.056  1.00  0.00           H  
ATOM   1135 2HD2 LEU A  69      25.120  -3.043  -1.374  1.00  0.00           H  
ATOM   1136 3HD2 LEU A  69      26.786  -3.661  -1.278  1.00  0.00           H  
ATOM   1137  N   ALA A  70      28.805   0.966  -2.157  1.00  0.00           N  
ATOM   1138  CA  ALA A  70      29.041   2.084  -3.062  1.00  0.00           C  
ATOM   1139  C   ALA A  70      30.085   1.731  -4.114  1.00  0.00           C  
ATOM   1140  O   ALA A  70      29.942   2.081  -5.286  1.00  0.00           O  
ATOM   1141  CB  ALA A  70      29.473   3.316  -2.280  1.00  0.00           C  
ATOM   1142  H   ALA A  70      29.050   1.061  -1.182  1.00  0.00           H  
ATOM   1143  HA  ALA A  70      28.107   2.304  -3.579  1.00  0.00           H  
ATOM   1144 1HB  ALA A  70      29.645   4.143  -2.970  1.00  0.00           H  
ATOM   1145 2HB  ALA A  70      28.691   3.591  -1.572  1.00  0.00           H  
ATOM   1146 3HB  ALA A  70      30.392   3.098  -1.738  1.00  0.00           H  
ATOM   1147  N   VAL A  71      31.135   1.036  -3.688  1.00  0.00           N  
ATOM   1148  CA  VAL A  71      32.205   0.634  -4.593  1.00  0.00           C  
ATOM   1149  C   VAL A  71      31.699  -0.345  -5.645  1.00  0.00           C  
ATOM   1150  O   VAL A  71      32.066  -0.257  -6.817  1.00  0.00           O  
ATOM   1151  CB  VAL A  71      33.357  -0.016  -3.803  1.00  0.00           C  
ATOM   1152  CG1 VAL A  71      34.388  -0.606  -4.753  1.00  0.00           C  
ATOM   1153  CG2 VAL A  71      33.998   1.012  -2.883  1.00  0.00           C  
ATOM   1154  H   VAL A  71      31.193   0.780  -2.713  1.00  0.00           H  
ATOM   1155  HA  VAL A  71      32.584   1.524  -5.097  1.00  0.00           H  
ATOM   1156  HB  VAL A  71      32.959  -0.839  -3.209  1.00  0.00           H  
ATOM   1157 1HG1 VAL A  71      35.194  -1.062  -4.178  1.00  0.00           H  
ATOM   1158 2HG1 VAL A  71      33.915  -1.365  -5.377  1.00  0.00           H  
ATOM   1159 3HG1 VAL A  71      34.794   0.183  -5.385  1.00  0.00           H  
ATOM   1160 1HG2 VAL A  71      34.810   0.546  -2.327  1.00  0.00           H  
ATOM   1161 2HG2 VAL A  71      34.390   1.837  -3.477  1.00  0.00           H  
ATOM   1162 3HG2 VAL A  71      33.251   1.391  -2.184  1.00  0.00           H  
ATOM   1163  N   GLU A  72      30.854  -1.278  -5.219  1.00  0.00           N  
ATOM   1164  CA  GLU A  72      30.295  -2.275  -6.124  1.00  0.00           C  
ATOM   1165  C   GLU A  72      29.404  -1.627  -7.176  1.00  0.00           C  
ATOM   1166  O   GLU A  72      29.437  -2.002  -8.348  1.00  0.00           O  
ATOM   1167  CB  GLU A  72      29.498  -3.320  -5.340  1.00  0.00           C  
ATOM   1168  CG  GLU A  72      30.347  -4.238  -4.472  1.00  0.00           C  
ATOM   1169  CD  GLU A  72      29.526  -5.202  -3.662  1.00  0.00           C  
ATOM   1170  OE1 GLU A  72      28.324  -5.090  -3.680  1.00  0.00           O  
ATOM   1171  OE2 GLU A  72      30.102  -6.051  -3.024  1.00  0.00           O  
ATOM   1172  H   GLU A  72      30.593  -1.297  -4.244  1.00  0.00           H  
ATOM   1173  HA  GLU A  72      31.117  -2.776  -6.637  1.00  0.00           H  
ATOM   1174 1HB  GLU A  72      28.779  -2.818  -4.692  1.00  0.00           H  
ATOM   1175 2HB  GLU A  72      28.933  -3.943  -6.033  1.00  0.00           H  
ATOM   1176 1HG  GLU A  72      31.023  -4.803  -5.113  1.00  0.00           H  
ATOM   1177 2HG  GLU A  72      30.951  -3.629  -3.801  1.00  0.00           H  
ATOM   1178  N   LEU A  73      28.608  -0.652  -6.751  1.00  0.00           N  
ATOM   1179  CA  LEU A  73      27.706   0.050  -7.655  1.00  0.00           C  
ATOM   1180  C   LEU A  73      28.481   0.834  -8.707  1.00  0.00           C  
ATOM   1181  O   LEU A  73      28.105   0.859  -9.879  1.00  0.00           O  
ATOM   1182  CB  LEU A  73      26.798   1.001  -6.865  1.00  0.00           C  
ATOM   1183  CG  LEU A  73      25.768   1.779  -7.693  1.00  0.00           C  
ATOM   1184  CD1 LEU A  73      24.849   0.799  -8.411  1.00  0.00           C  
ATOM   1185  CD2 LEU A  73      24.976   2.703  -6.780  1.00  0.00           C  
ATOM   1186  H   LEU A  73      28.628  -0.390  -5.776  1.00  0.00           H  
ATOM   1187  HA  LEU A  73      27.084  -0.686  -8.164  1.00  0.00           H  
ATOM   1188 1HB  LEU A  73      26.255   0.423  -6.119  1.00  0.00           H  
ATOM   1189 2HB  LEU A  73      27.423   1.728  -6.346  1.00  0.00           H  
ATOM   1190  HG  LEU A  73      26.282   2.370  -8.451  1.00  0.00           H  
ATOM   1191 1HD1 LEU A  73      24.117   1.352  -9.000  1.00  0.00           H  
ATOM   1192 2HD1 LEU A  73      25.439   0.164  -9.071  1.00  0.00           H  
ATOM   1193 3HD1 LEU A  73      24.332   0.181  -7.678  1.00  0.00           H  
ATOM   1194 1HD2 LEU A  73      24.243   3.256  -7.369  1.00  0.00           H  
ATOM   1195 2HD2 LEU A  73      24.460   2.112  -6.023  1.00  0.00           H  
ATOM   1196 3HD2 LEU A  73      25.654   3.403  -6.294  1.00  0.00           H  
ATOM   1197  N   ALA A  74      29.565   1.474  -8.282  1.00  0.00           N  
ATOM   1198  CA  ALA A  74      30.395   2.260  -9.186  1.00  0.00           C  
ATOM   1199  C   ALA A  74      31.053   1.376 -10.238  1.00  0.00           C  
ATOM   1200  O   ALA A  74      31.133   1.744 -11.410  1.00  0.00           O  
ATOM   1201  CB  ALA A  74      31.451   3.027  -8.403  1.00  0.00           C  
ATOM   1202  H   ALA A  74      29.821   1.414  -7.307  1.00  0.00           H  
ATOM   1203  HA  ALA A  74      29.752   2.972  -9.703  1.00  0.00           H  
ATOM   1204 1HB  ALA A  74      32.063   3.609  -9.092  1.00  0.00           H  
ATOM   1205 2HB  ALA A  74      30.964   3.697  -7.695  1.00  0.00           H  
ATOM   1206 3HB  ALA A  74      32.083   2.325  -7.862  1.00  0.00           H  
ATOM   1207  N   LYS A  75      31.523   0.208  -9.813  1.00  0.00           N  
ATOM   1208  CA  LYS A  75      32.175  -0.730 -10.717  1.00  0.00           C  
ATOM   1209  C   LYS A  75      31.202  -1.248 -11.769  1.00  0.00           C  
ATOM   1210  O   LYS A  75      31.554  -1.383 -12.941  1.00  0.00           O  
ATOM   1211  CB  LYS A  75      32.775  -1.899  -9.934  1.00  0.00           C  
ATOM   1212  CG  LYS A  75      33.511  -2.919 -10.792  1.00  0.00           C  
ATOM   1213  CD  LYS A  75      34.212  -3.961  -9.933  1.00  0.00           C  
ATOM   1214  CE  LYS A  75      33.211  -4.896  -9.270  1.00  0.00           C  
ATOM   1215  NZ  LYS A  75      33.885  -5.987  -8.515  1.00  0.00           N  
ATOM   1216  H   LYS A  75      31.426  -0.036  -8.838  1.00  0.00           H  
ATOM   1217  HA  LYS A  75      32.980  -0.208 -11.235  1.00  0.00           H  
ATOM   1218 1HB  LYS A  75      33.477  -1.517  -9.191  1.00  0.00           H  
ATOM   1219 2HB  LYS A  75      31.983  -2.422  -9.397  1.00  0.00           H  
ATOM   1220 1HG  LYS A  75      32.801  -3.421 -11.450  1.00  0.00           H  
ATOM   1221 2HG  LYS A  75      34.253  -2.410 -11.407  1.00  0.00           H  
ATOM   1222 1HD  LYS A  75      34.890  -4.548 -10.553  1.00  0.00           H  
ATOM   1223 2HD  LYS A  75      34.795  -3.462  -9.159  1.00  0.00           H  
ATOM   1224 1HE  LYS A  75      32.584  -4.330  -8.583  1.00  0.00           H  
ATOM   1225 2HE  LYS A  75      32.570  -5.341 -10.030  1.00  0.00           H  
ATOM   1226 1HZ  LYS A  75      33.189  -6.584  -8.091  1.00  0.00           H  
ATOM   1227 2HZ  LYS A  75      34.456  -6.532  -9.146  1.00  0.00           H  
ATOM   1228 3HZ  LYS A  75      34.468  -5.588  -7.794  1.00  0.00           H  
ATOM   1229  N   GLU A  76      29.977  -1.537 -11.344  1.00  0.00           N  
ATOM   1230  CA  GLU A  76      28.951  -2.040 -12.248  1.00  0.00           C  
ATOM   1231  C   GLU A  76      28.585  -1.001 -13.300  1.00  0.00           C  
ATOM   1232  O   GLU A  76      28.398  -1.329 -14.472  1.00  0.00           O  
ATOM   1233  CB  GLU A  76      27.702  -2.447 -11.463  1.00  0.00           C  
ATOM   1234  CG  GLU A  76      27.883  -3.680 -10.588  1.00  0.00           C  
ATOM   1235  CD  GLU A  76      28.167  -4.924 -11.383  1.00  0.00           C  
ATOM   1236  OE1 GLU A  76      27.590  -5.080 -12.432  1.00  0.00           O  
ATOM   1237  OE2 GLU A  76      28.961  -5.720 -10.940  1.00  0.00           O  
ATOM   1238  H   GLU A  76      29.751  -1.405 -10.369  1.00  0.00           H  
ATOM   1239  HA  GLU A  76      29.343  -2.919 -12.761  1.00  0.00           H  
ATOM   1240 1HB  GLU A  76      27.392  -1.623 -10.820  1.00  0.00           H  
ATOM   1241 2HB  GLU A  76      26.885  -2.646 -12.156  1.00  0.00           H  
ATOM   1242 1HG  GLU A  76      28.710  -3.506  -9.900  1.00  0.00           H  
ATOM   1243 2HG  GLU A  76      26.980  -3.829  -9.998  1.00  0.00           H  
ATOM   1244  N   ALA A  77      28.484   0.254 -12.875  1.00  0.00           N  
ATOM   1245  CA  ALA A  77      28.141   1.344 -13.779  1.00  0.00           C  
ATOM   1246  C   ALA A  77      29.223   1.549 -14.831  1.00  0.00           C  
ATOM   1247  O   ALA A  77      28.927   1.783 -16.003  1.00  0.00           O  
ATOM   1248  CB  ALA A  77      27.914   2.629 -12.996  1.00  0.00           C  
ATOM   1249  H   ALA A  77      28.649   0.458 -11.900  1.00  0.00           H  
ATOM   1250  HA  ALA A  77      27.219   1.078 -14.296  1.00  0.00           H  
ATOM   1251 1HB  ALA A  77      27.658   3.434 -13.685  1.00  0.00           H  
ATOM   1252 2HB  ALA A  77      27.098   2.485 -12.288  1.00  0.00           H  
ATOM   1253 3HB  ALA A  77      28.822   2.890 -12.455  1.00  0.00           H  
ATOM   1254  N   ASN A  78      30.479   1.460 -14.406  1.00  0.00           N  
ATOM   1255  CA  ASN A  78      31.609   1.636 -15.310  1.00  0.00           C  
ATOM   1256  C   ASN A  78      31.553   0.640 -16.461  1.00  0.00           C  
ATOM   1257  O   ASN A  78      31.935   0.957 -17.588  1.00  0.00           O  
ATOM   1258  CB  ASN A  78      32.920   1.509 -14.557  1.00  0.00           C  
ATOM   1259  CG  ASN A  78      33.207   2.703 -13.689  1.00  0.00           C  
ATOM   1260  OD1 ASN A  78      32.710   3.806 -13.946  1.00  0.00           O  
ATOM   1261  ND2 ASN A  78      33.998   2.505 -12.666  1.00  0.00           N  
ATOM   1262  H   ASN A  78      30.656   1.265 -13.431  1.00  0.00           H  
ATOM   1263  HA  ASN A  78      31.553   2.636 -15.744  1.00  0.00           H  
ATOM   1264 1HB  ASN A  78      32.895   0.617 -13.930  1.00  0.00           H  
ATOM   1265 2HB  ASN A  78      33.738   1.387 -15.268  1.00  0.00           H  
ATOM   1266 1HD2 ASN A  78      34.223   3.264 -12.054  1.00  0.00           H  
ATOM   1267 2HD2 ASN A  78      34.377   1.596 -12.496  1.00  0.00           H  
ATOM   1268  N   LYS A  79      31.081  -0.565 -16.195  1.00  0.00           N  
ATOM   1269  CA  LYS A  79      31.078  -1.582 -17.243  1.00  0.00           C  
ATOM   1270  C   LYS A  79      30.372  -1.099 -18.504  1.00  0.00           C  
ATOM   1271  O   LYS A  79      30.632  -1.594 -19.601  1.00  0.00           O  
ATOM   1272  CB  LYS A  79      30.417  -2.865 -16.736  1.00  0.00           C  
ATOM   1273  CG  LYS A  79      31.228  -3.619 -15.690  1.00  0.00           C  
ATOM   1274  CD  LYS A  79      30.501  -4.872 -15.225  1.00  0.00           C  
ATOM   1275  CE  LYS A  79      31.309  -5.625 -14.179  1.00  0.00           C  
ATOM   1276  NZ  LYS A  79      30.594  -6.834 -13.688  1.00  0.00           N  
ATOM   1277  H   LYS A  79      30.730  -0.762 -15.269  1.00  0.00           H  
ATOM   1278  HA  LYS A  79      32.111  -1.805 -17.512  1.00  0.00           H  
ATOM   1279 1HB  LYS A  79      29.447  -2.627 -16.299  1.00  0.00           H  
ATOM   1280 2HB  LYS A  79      30.242  -3.540 -17.574  1.00  0.00           H  
ATOM   1281 1HG  LYS A  79      32.192  -3.904 -16.113  1.00  0.00           H  
ATOM   1282 2HG  LYS A  79      31.405  -2.972 -14.831  1.00  0.00           H  
ATOM   1283 1HD  LYS A  79      29.536  -4.596 -14.798  1.00  0.00           H  
ATOM   1284 2HD  LYS A  79      30.327  -5.529 -16.077  1.00  0.00           H  
ATOM   1285 1HE  LYS A  79      32.263  -5.931 -14.607  1.00  0.00           H  
ATOM   1286 2HE  LYS A  79      31.510  -4.969 -13.332  1.00  0.00           H  
ATOM   1287 1HZ  LYS A  79      31.161  -7.305 -12.997  1.00  0.00           H  
ATOM   1288 2HZ  LYS A  79      29.715  -6.560 -13.271  1.00  0.00           H  
ATOM   1289 3HZ  LYS A  79      30.419  -7.460 -14.461  1.00  0.00           H  
ATOM   1290  N   LYS A  80      29.483  -0.138 -18.356  1.00  0.00           N  
ATOM   1291  CA  LYS A  80      28.729   0.390 -19.488  1.00  0.00           C  
ATOM   1292  C   LYS A  80      29.300   1.703 -20.041  1.00  0.00           C  
ATOM   1293  O   LYS A  80      29.163   2.000 -21.228  1.00  0.00           O  
ATOM   1294  CB  LYS A  80      27.267   0.592 -19.085  1.00  0.00           C  
ATOM   1295  CG  LYS A  80      26.550  -0.682 -18.659  1.00  0.00           C  
ATOM   1296  CD  LYS A  80      26.483  -1.686 -19.800  1.00  0.00           C  
ATOM   1297  CE  LYS A  80      25.697  -2.927 -19.402  1.00  0.00           C  
ATOM   1298  NZ  LYS A  80      25.655  -3.934 -20.496  1.00  0.00           N  
ATOM   1299  H   LYS A  80      29.319   0.243 -17.435  1.00  0.00           H  
ATOM   1300  HA  LYS A  80      28.769  -0.337 -20.300  1.00  0.00           H  
ATOM   1301 1HB  LYS A  80      27.213   1.299 -18.257  1.00  0.00           H  
ATOM   1302 2HB  LYS A  80      26.716   1.023 -19.921  1.00  0.00           H  
ATOM   1303 1HG  LYS A  80      27.079  -1.134 -17.819  1.00  0.00           H  
ATOM   1304 2HG  LYS A  80      25.537  -0.440 -18.339  1.00  0.00           H  
ATOM   1305 1HD  LYS A  80      26.004  -1.224 -20.664  1.00  0.00           H  
ATOM   1306 2HD  LYS A  80      27.493  -1.984 -20.083  1.00  0.00           H  
ATOM   1307 1HE  LYS A  80      26.155  -3.380 -18.524  1.00  0.00           H  
ATOM   1308 2HE  LYS A  80      24.676  -2.644 -19.147  1.00  0.00           H  
ATOM   1309 1HZ  LYS A  80      25.126  -4.740 -20.193  1.00  0.00           H  
ATOM   1310 2HZ  LYS A  80      25.215  -3.530 -21.311  1.00  0.00           H  
ATOM   1311 3HZ  LYS A  80      26.596  -4.219 -20.728  1.00  0.00           H  
ATOM   1312  N   ILE A  81      29.939   2.482 -19.173  1.00  0.00           N  
ATOM   1313  CA  ILE A  81      30.457   3.810 -19.519  1.00  0.00           C  
ATOM   1314  C   ILE A  81      31.555   3.809 -20.586  1.00  0.00           C  
ATOM   1315  O   ILE A  81      32.649   3.289 -20.365  1.00  0.00           O  
ATOM   1316  CB  ILE A  81      30.999   4.507 -18.258  1.00  0.00           C  
ATOM   1317  CG1 ILE A  81      29.872   4.729 -17.245  1.00  0.00           C  
ATOM   1318  CG2 ILE A  81      31.659   5.828 -18.622  1.00  0.00           C  
ATOM   1319  CD1 ILE A  81      30.353   5.192 -15.889  1.00  0.00           C  
ATOM   1320  H   ILE A  81      30.080   2.154 -18.228  1.00  0.00           H  
ATOM   1321  HA  ILE A  81      29.638   4.407 -19.918  1.00  0.00           H  
ATOM   1322  HB  ILE A  81      31.734   3.865 -17.774  1.00  0.00           H  
ATOM   1323 1HG1 ILE A  81      29.176   5.473 -17.633  1.00  0.00           H  
ATOM   1324 2HG1 ILE A  81      29.315   3.802 -17.110  1.00  0.00           H  
ATOM   1325 1HG2 ILE A  81      32.036   6.307 -17.719  1.00  0.00           H  
ATOM   1326 2HG2 ILE A  81      32.486   5.644 -19.307  1.00  0.00           H  
ATOM   1327 3HG2 ILE A  81      30.929   6.480 -19.102  1.00  0.00           H  
ATOM   1328 1HD1 ILE A  81      29.497   5.327 -15.226  1.00  0.00           H  
ATOM   1329 2HD1 ILE A  81      31.024   4.444 -15.466  1.00  0.00           H  
ATOM   1330 3HD1 ILE A  81      30.882   6.138 -15.993  1.00  0.00           H  
ATOM   1331  N   LYS A  82      31.234   4.401 -21.738  1.00  0.00           N  
ATOM   1332  CA  LYS A  82      32.157   4.534 -22.868  1.00  0.00           C  
ATOM   1333  C   LYS A  82      33.094   5.732 -22.716  1.00  0.00           C  
ATOM   1334  O   LYS A  82      34.179   5.761 -23.296  1.00  0.00           O  
ATOM   1335  CB  LYS A  82      31.375   4.651 -24.177  1.00  0.00           C  
ATOM   1336  CG  LYS A  82      30.622   5.964 -24.345  1.00  0.00           C  
ATOM   1337  CD  LYS A  82      29.877   6.009 -25.671  1.00  0.00           C  
ATOM   1338  CE  LYS A  82      29.067   7.289 -25.809  1.00  0.00           C  
ATOM   1339  NZ  LYS A  82      29.937   8.497 -25.843  1.00  0.00           N  
ATOM   1340  H   LYS A  82      30.306   4.784 -21.853  1.00  0.00           H  
ATOM   1341  HA  LYS A  82      32.780   3.640 -22.913  1.00  0.00           H  
ATOM   1342 1HB  LYS A  82      32.059   4.548 -25.020  1.00  0.00           H  
ATOM   1343 2HB  LYS A  82      30.650   3.839 -24.242  1.00  0.00           H  
ATOM   1344 1HG  LYS A  82      29.906   6.080 -23.531  1.00  0.00           H  
ATOM   1345 2HG  LYS A  82      31.326   6.795 -24.306  1.00  0.00           H  
ATOM   1346 1HD  LYS A  82      30.592   5.950 -26.493  1.00  0.00           H  
ATOM   1347 2HD  LYS A  82      29.203   5.155 -25.738  1.00  0.00           H  
ATOM   1348 1HE  LYS A  82      28.482   7.252 -26.727  1.00  0.00           H  
ATOM   1349 2HE  LYS A  82      28.379   7.377 -24.969  1.00  0.00           H  
ATOM   1350 1HZ  LYS A  82      29.363   9.323 -25.935  1.00  0.00           H  
ATOM   1351 2HZ  LYS A  82      30.472   8.552 -24.988  1.00  0.00           H  
ATOM   1352 3HZ  LYS A  82      30.567   8.436 -26.630  1.00  0.00           H  
ATOM   1353  N   ASP A  83      32.667   6.720 -21.931  1.00  0.00           N  
ATOM   1354  CA  ASP A  83      33.469   7.919 -21.686  1.00  0.00           C  
ATOM   1355  C   ASP A  83      34.487   7.636 -20.591  1.00  0.00           C  
ATOM   1356  O   ASP A  83      34.149   7.611 -19.408  1.00  0.00           O  
ATOM   1357  CB  ASP A  83      32.583   9.101 -21.285  1.00  0.00           C  
ATOM   1358  CG  ASP A  83      31.709   9.600 -22.427  1.00  0.00           C  
ATOM   1359  OD1 ASP A  83      31.997   9.277 -23.555  1.00  0.00           O  
ATOM   1360  OD2 ASP A  83      30.761  10.300 -22.161  1.00  0.00           O  
ATOM   1361  H   ASP A  83      31.762   6.642 -21.490  1.00  0.00           H  
ATOM   1362  HA  ASP A  83      33.998   8.175 -22.605  1.00  0.00           H  
ATOM   1363 1HB  ASP A  83      31.940   8.809 -20.455  1.00  0.00           H  
ATOM   1364 2HB  ASP A  83      33.209   9.925 -20.940  1.00  0.00           H  
ATOM   1365  N   ASP A  84      35.841   7.388 -20.804  1.00  0.00           N  
ATOM   1366  CA  ASP A  84      36.799   7.061 -19.755  1.00  0.00           C  
ATOM   1367  C   ASP A  84      36.832   8.105 -18.649  1.00  0.00           C  
ATOM   1368  O   ASP A  84      36.988   7.774 -17.474  1.00  0.00           O  
ATOM   1369  CB  ASP A  84      38.201   6.908 -20.350  1.00  0.00           C  
ATOM   1370  CG  ASP A  84      38.358   5.641 -21.179  1.00  0.00           C  
ATOM   1371  OD1 ASP A  84      37.526   4.772 -21.064  1.00  0.00           O  
ATOM   1372  OD2 ASP A  84      39.307   5.554 -21.920  1.00  0.00           O  
ATOM   1373  H   ASP A  84      36.207   7.432 -21.744  1.00  0.00           H  
ATOM   1374  HA  ASP A  84      36.507   6.112 -19.303  1.00  0.00           H  
ATOM   1375 1HB  ASP A  84      38.424   7.768 -20.982  1.00  0.00           H  
ATOM   1376 2HB  ASP A  84      38.938   6.893 -19.546  1.00  0.00           H  
ATOM   1377  N   GLU A  85      36.685   9.357 -19.032  1.00  0.00           N  
ATOM   1378  CA  GLU A  85      36.684  10.467 -18.087  1.00  0.00           C  
ATOM   1379  C   GLU A  85      35.513  10.365 -17.118  1.00  0.00           C  
ATOM   1380  O   GLU A  85      35.681  10.518 -15.908  1.00  0.00           O  
ATOM   1381  CB  GLU A  85      36.627  11.802 -18.833  1.00  0.00           C  
ATOM   1382  CG  GLU A  85      37.872  12.121 -19.647  1.00  0.00           C  
ATOM   1383  CD  GLU A  85      37.898  11.420 -20.977  1.00  0.00           C  
ATOM   1384  OE1 GLU A  85      36.962  10.717 -21.274  1.00  0.00           O  
ATOM   1385  OE2 GLU A  85      38.854  11.589 -21.697  1.00  0.00           O  
ATOM   1386  H   GLU A  85      36.568   9.560 -20.014  1.00  0.00           H  
ATOM   1387  HA  GLU A  85      37.607  10.430 -17.508  1.00  0.00           H  
ATOM   1388 1HB  GLU A  85      35.774  11.803 -19.512  1.00  0.00           H  
ATOM   1389 2HB  GLU A  85      36.478  12.612 -18.118  1.00  0.00           H  
ATOM   1390 1HG  GLU A  85      37.918  13.197 -19.816  1.00  0.00           H  
ATOM   1391 2HG  GLU A  85      38.752  11.834 -19.073  1.00  0.00           H  
ATOM   1392  N   VAL A  86      34.326  10.105 -17.658  1.00  0.00           N  
ATOM   1393  CA  VAL A  86      33.125   9.982 -16.842  1.00  0.00           C  
ATOM   1394  C   VAL A  86      33.282   8.891 -15.790  1.00  0.00           C  
ATOM   1395  O   VAL A  86      32.963   9.094 -14.619  1.00  0.00           O  
ATOM   1396  CB  VAL A  86      31.907   9.664 -17.730  1.00  0.00           C  
ATOM   1397  CG1 VAL A  86      30.698   9.323 -16.872  1.00  0.00           C  
ATOM   1398  CG2 VAL A  86      31.607  10.846 -18.639  1.00  0.00           C  
ATOM   1399  H   VAL A  86      34.255   9.990 -18.659  1.00  0.00           H  
ATOM   1400  HA  VAL A  86      32.951  10.933 -16.336  1.00  0.00           H  
ATOM   1401  HB  VAL A  86      32.130   8.786 -18.335  1.00  0.00           H  
ATOM   1402 1HG1 VAL A  86      29.846   9.101 -17.516  1.00  0.00           H  
ATOM   1403 2HG1 VAL A  86      30.923   8.452 -16.256  1.00  0.00           H  
ATOM   1404 3HG1 VAL A  86      30.455  10.170 -16.231  1.00  0.00           H  
ATOM   1405 1HG2 VAL A  86      30.745  10.614 -19.264  1.00  0.00           H  
ATOM   1406 2HG2 VAL A  86      31.390  11.726 -18.033  1.00  0.00           H  
ATOM   1407 3HG2 VAL A  86      32.471  11.046 -19.273  1.00  0.00           H  
ATOM   1408  N   ALA A  87      33.775   7.733 -16.215  1.00  0.00           N  
ATOM   1409  CA  ALA A  87      33.976   6.607 -15.310  1.00  0.00           C  
ATOM   1410  C   ALA A  87      35.030   6.927 -14.259  1.00  0.00           C  
ATOM   1411  O   ALA A  87      34.877   6.582 -13.087  1.00  0.00           O  
ATOM   1412  CB  ALA A  87      34.370   5.362 -16.092  1.00  0.00           C  
ATOM   1413  H   ALA A  87      34.017   7.630 -17.190  1.00  0.00           H  
ATOM   1414  HA  ALA A  87      33.036   6.416 -14.793  1.00  0.00           H  
ATOM   1415 1HB  ALA A  87      34.517   4.531 -15.402  1.00  0.00           H  
ATOM   1416 2HB  ALA A  87      33.579   5.111 -16.799  1.00  0.00           H  
ATOM   1417 3HB  ALA A  87      35.295   5.551 -16.634  1.00  0.00           H  
ATOM   1418  N   ALA A  88      36.101   7.588 -14.684  1.00  0.00           N  
ATOM   1419  CA  ALA A  88      37.184   7.956 -13.779  1.00  0.00           C  
ATOM   1420  C   ALA A  88      36.709   8.950 -12.728  1.00  0.00           C  
ATOM   1421  O   ALA A  88      37.073   8.850 -11.556  1.00  0.00           O  
ATOM   1422  CB  ALA A  88      38.355   8.533 -14.561  1.00  0.00           C  
ATOM   1423  H   ALA A  88      36.167   7.842 -15.659  1.00  0.00           H  
ATOM   1424  HA  ALA A  88      37.514   7.055 -13.262  1.00  0.00           H  
ATOM   1425 1HB  ALA A  88      39.155   8.803 -13.871  1.00  0.00           H  
ATOM   1426 2HB  ALA A  88      38.722   7.789 -15.268  1.00  0.00           H  
ATOM   1427 3HB  ALA A  88      38.030   9.419 -15.103  1.00  0.00           H  
ATOM   1428  N   GLU A  89      35.894   9.910 -13.153  1.00  0.00           N  
ATOM   1429  CA  GLU A  89      35.367  10.925 -12.248  1.00  0.00           C  
ATOM   1430  C   GLU A  89      34.456  10.306 -11.197  1.00  0.00           C  
ATOM   1431  O   GLU A  89      34.500  10.681 -10.025  1.00  0.00           O  
ATOM   1432  CB  GLU A  89      34.603  11.995 -13.032  1.00  0.00           C  
ATOM   1433  CG  GLU A  89      35.482  12.885 -13.900  1.00  0.00           C  
ATOM   1434  CD  GLU A  89      34.692  13.875 -14.709  1.00  0.00           C  
ATOM   1435  OE1 GLU A  89      33.486  13.802 -14.691  1.00  0.00           O  
ATOM   1436  OE2 GLU A  89      35.294  14.706 -15.347  1.00  0.00           O  
ATOM   1437  H   GLU A  89      35.633   9.938 -14.128  1.00  0.00           H  
ATOM   1438  HA  GLU A  89      36.204  11.399 -11.735  1.00  0.00           H  
ATOM   1439 1HB  GLU A  89      33.869  11.516 -13.680  1.00  0.00           H  
ATOM   1440 2HB  GLU A  89      34.060  12.636 -12.338  1.00  0.00           H  
ATOM   1441 1HG  GLU A  89      36.175  13.428 -13.259  1.00  0.00           H  
ATOM   1442 2HG  GLU A  89      36.066  12.257 -14.571  1.00  0.00           H  
ATOM   1443  N   MET A  90      33.630   9.356 -11.622  1.00  0.00           N  
ATOM   1444  CA  MET A  90      32.706   8.683 -10.717  1.00  0.00           C  
ATOM   1445  C   MET A  90      33.455   7.875  -9.666  1.00  0.00           C  
ATOM   1446  O   MET A  90      33.078   7.862  -8.494  1.00  0.00           O  
ATOM   1447  CB  MET A  90      31.757   7.782 -11.505  1.00  0.00           C  
ATOM   1448  CG  MET A  90      30.738   7.041 -10.651  1.00  0.00           C  
ATOM   1449  SD  MET A  90      29.658   5.975 -11.627  1.00  0.00           S  
ATOM   1450  CE  MET A  90      30.796   4.673 -12.090  1.00  0.00           C  
ATOM   1451  H   MET A  90      33.643   9.093 -12.597  1.00  0.00           H  
ATOM   1452  HA  MET A  90      32.120   9.440 -10.196  1.00  0.00           H  
ATOM   1453 1HB  MET A  90      31.211   8.379 -12.234  1.00  0.00           H  
ATOM   1454 2HB  MET A  90      32.335   7.040 -12.057  1.00  0.00           H  
ATOM   1455 1HG  MET A  90      31.258   6.426  -9.917  1.00  0.00           H  
ATOM   1456 2HG  MET A  90      30.119   7.760 -10.116  1.00  0.00           H  
ATOM   1457 1HE  MET A  90      30.275   3.933 -12.698  1.00  0.00           H  
ATOM   1458 2HE  MET A  90      31.623   5.097 -12.661  1.00  0.00           H  
ATOM   1459 3HE  MET A  90      31.186   4.193 -11.191  1.00  0.00           H  
ATOM   1460  N   THR A  91      34.518   7.201 -10.091  1.00  0.00           N  
ATOM   1461  CA  THR A  91      35.323   6.389  -9.186  1.00  0.00           C  
ATOM   1462  C   THR A  91      36.009   7.251  -8.135  1.00  0.00           C  
ATOM   1463  O   THR A  91      36.079   6.880  -6.963  1.00  0.00           O  
ATOM   1464  CB  THR A  91      36.379   5.578  -9.959  1.00  0.00           C  
ATOM   1465  OG1 THR A  91      35.727   4.693 -10.879  1.00  0.00           O  
ATOM   1466  CG2 THR A  91      37.236   4.767  -9.000  1.00  0.00           C  
ATOM   1467  H   THR A  91      34.775   7.252 -11.066  1.00  0.00           H  
ATOM   1468  HA  THR A  91      34.664   5.690  -8.670  1.00  0.00           H  
ATOM   1469  HB  THR A  91      37.019   6.258 -10.523  1.00  0.00           H  
ATOM   1470  HG1 THR A  91      35.201   5.205 -11.497  1.00  0.00           H  
ATOM   1471 1HG2 THR A  91      37.977   4.201  -9.564  1.00  0.00           H  
ATOM   1472 2HG2 THR A  91      37.743   5.438  -8.307  1.00  0.00           H  
ATOM   1473 3HG2 THR A  91      36.604   4.078  -8.441  1.00  0.00           H  
ATOM   1474  N   ILE A  92      36.515   8.403  -8.560  1.00  0.00           N  
ATOM   1475  CA  ILE A  92      37.197   9.321  -7.655  1.00  0.00           C  
ATOM   1476  C   ILE A  92      36.241   9.869  -6.604  1.00  0.00           C  
ATOM   1477  O   ILE A  92      36.596   9.992  -5.432  1.00  0.00           O  
ATOM   1478  CB  ILE A  92      37.831  10.489  -8.432  1.00  0.00           C  
ATOM   1479  CG1 ILE A  92      38.982   9.986  -9.307  1.00  0.00           C  
ATOM   1480  CG2 ILE A  92      38.318  11.564  -7.472  1.00  0.00           C  
ATOM   1481  CD1 ILE A  92      39.485  11.008 -10.301  1.00  0.00           C  
ATOM   1482  H   ILE A  92      36.425   8.650  -9.535  1.00  0.00           H  
ATOM   1483  HA  ILE A  92      37.990   8.777  -7.144  1.00  0.00           H  
ATOM   1484  HB  ILE A  92      37.091  10.924  -9.103  1.00  0.00           H  
ATOM   1485 1HG1 ILE A  92      39.816   9.686  -8.674  1.00  0.00           H  
ATOM   1486 2HG1 ILE A  92      38.659   9.104  -9.861  1.00  0.00           H  
ATOM   1487 1HG2 ILE A  92      38.764  12.382  -8.038  1.00  0.00           H  
ATOM   1488 2HG2 ILE A  92      37.478  11.941  -6.891  1.00  0.00           H  
ATOM   1489 3HG2 ILE A  92      39.064  11.140  -6.799  1.00  0.00           H  
ATOM   1490 1HD1 ILE A  92      40.299  10.578 -10.885  1.00  0.00           H  
ATOM   1491 2HD1 ILE A  92      38.673  11.297 -10.969  1.00  0.00           H  
ATOM   1492 3HD1 ILE A  92      39.846  11.887  -9.768  1.00  0.00           H  
ATOM   1493  N   GLU A  93      35.026  10.197  -7.029  1.00  0.00           N  
ATOM   1494  CA  GLU A  93      34.016  10.733  -6.124  1.00  0.00           C  
ATOM   1495  C   GLU A  93      33.618   9.705  -5.072  1.00  0.00           C  
ATOM   1496  O   GLU A  93      33.443  10.038  -3.900  1.00  0.00           O  
ATOM   1497  CB  GLU A  93      32.780  11.180  -6.908  1.00  0.00           C  
ATOM   1498  CG  GLU A  93      32.997  12.411  -7.776  1.00  0.00           C  
ATOM   1499  CD  GLU A  93      31.785  12.777  -8.586  1.00  0.00           C  
ATOM   1500  OE1 GLU A  93      30.835  12.032  -8.568  1.00  0.00           O  
ATOM   1501  OE2 GLU A  93      31.809  13.803  -9.224  1.00  0.00           O  
ATOM   1502  H   GLU A  93      34.796  10.072  -8.004  1.00  0.00           H  
ATOM   1503  HA  GLU A  93      34.436  11.599  -5.611  1.00  0.00           H  
ATOM   1504 1HB  GLU A  93      32.448  10.368  -7.556  1.00  0.00           H  
ATOM   1505 2HB  GLU A  93      31.968  11.398  -6.214  1.00  0.00           H  
ATOM   1506 1HG  GLU A  93      33.259  13.253  -7.135  1.00  0.00           H  
ATOM   1507 2HG  GLU A  93      33.835  12.227  -8.447  1.00  0.00           H  
ATOM   1508  N   VAL A  94      33.477   8.455  -5.498  1.00  0.00           N  
ATOM   1509  CA  VAL A  94      33.099   7.376  -4.593  1.00  0.00           C  
ATOM   1510  C   VAL A  94      34.174   7.136  -3.541  1.00  0.00           C  
ATOM   1511  O   VAL A  94      33.870   6.911  -2.369  1.00  0.00           O  
ATOM   1512  CB  VAL A  94      32.859   6.076  -5.383  1.00  0.00           C  
ATOM   1513  CG1 VAL A  94      32.651   4.906  -4.433  1.00  0.00           C  
ATOM   1514  CG2 VAL A  94      31.659   6.243  -6.303  1.00  0.00           C  
ATOM   1515  H   VAL A  94      33.636   8.247  -6.473  1.00  0.00           H  
ATOM   1516  HA  VAL A  94      32.173   7.656  -4.089  1.00  0.00           H  
ATOM   1517  HB  VAL A  94      33.746   5.853  -5.977  1.00  0.00           H  
ATOM   1518 1HG1 VAL A  94      32.483   3.995  -5.008  1.00  0.00           H  
ATOM   1519 2HG1 VAL A  94      33.536   4.782  -3.809  1.00  0.00           H  
ATOM   1520 3HG1 VAL A  94      31.784   5.100  -3.801  1.00  0.00           H  
ATOM   1521 1HG2 VAL A  94      31.496   5.320  -6.859  1.00  0.00           H  
ATOM   1522 2HG2 VAL A  94      30.774   6.471  -5.709  1.00  0.00           H  
ATOM   1523 3HG2 VAL A  94      31.848   7.058  -7.002  1.00  0.00           H  
ATOM   1524  N   ILE A  95      35.432   7.185  -3.967  1.00  0.00           N  
ATOM   1525  CA  ILE A  95      36.556   6.974  -3.062  1.00  0.00           C  
ATOM   1526  C   ILE A  95      36.631   8.073  -2.010  1.00  0.00           C  
ATOM   1527  O   ILE A  95      36.899   7.807  -0.838  1.00  0.00           O  
ATOM   1528  CB  ILE A  95      37.884   6.916  -3.839  1.00  0.00           C  
ATOM   1529  CG1 ILE A  95      37.935   5.661  -4.715  1.00  0.00           C  
ATOM   1530  CG2 ILE A  95      39.064   6.949  -2.880  1.00  0.00           C  
ATOM   1531  CD1 ILE A  95      39.074   5.656  -5.709  1.00  0.00           C  
ATOM   1532  H   ILE A  95      35.614   7.373  -4.942  1.00  0.00           H  
ATOM   1533  HA  ILE A  95      36.414   6.023  -2.551  1.00  0.00           H  
ATOM   1534  HB  ILE A  95      37.950   7.771  -4.511  1.00  0.00           H  
ATOM   1535 1HG1 ILE A  95      38.031   4.779  -4.081  1.00  0.00           H  
ATOM   1536 2HG1 ILE A  95      37.001   5.564  -5.268  1.00  0.00           H  
ATOM   1537 1HG2 ILE A  95      39.994   6.906  -3.446  1.00  0.00           H  
ATOM   1538 2HG2 ILE A  95      39.034   7.869  -2.299  1.00  0.00           H  
ATOM   1539 3HG2 ILE A  95      39.009   6.093  -2.207  1.00  0.00           H  
ATOM   1540 1HD1 ILE A  95      39.044   4.736  -6.292  1.00  0.00           H  
ATOM   1541 2HD1 ILE A  95      38.977   6.513  -6.377  1.00  0.00           H  
ATOM   1542 3HD1 ILE A  95      40.022   5.716  -5.176  1.00  0.00           H  
ATOM   1543  N   ARG A  96      36.393   9.309  -2.436  1.00  0.00           N  
ATOM   1544  CA  ARG A  96      36.433  10.452  -1.531  1.00  0.00           C  
ATOM   1545  C   ARG A  96      35.335  10.360  -0.479  1.00  0.00           C  
ATOM   1546  O   ARG A  96      35.558  10.664   0.693  1.00  0.00           O  
ATOM   1547  CB  ARG A  96      36.282  11.753  -2.305  1.00  0.00           C  
ATOM   1548  CG  ARG A  96      36.322  13.012  -1.453  1.00  0.00           C  
ATOM   1549  CD  ARG A  96      37.626  13.164  -0.758  1.00  0.00           C  
ATOM   1550  NE  ARG A  96      38.731  13.279  -1.697  1.00  0.00           N  
ATOM   1551  CZ  ARG A  96      39.122  14.428  -2.282  1.00  0.00           C  
ATOM   1552  NH1 ARG A  96      38.490  15.549  -2.015  1.00  0.00           N  
ATOM   1553  NH2 ARG A  96      40.141  14.428  -3.124  1.00  0.00           N  
ATOM   1554  H   ARG A  96      36.179   9.461  -3.411  1.00  0.00           H  
ATOM   1555  HA  ARG A  96      37.399  10.459  -1.025  1.00  0.00           H  
ATOM   1556 1HB  ARG A  96      37.077  11.831  -3.045  1.00  0.00           H  
ATOM   1557 2HB  ARG A  96      35.334  11.749  -2.842  1.00  0.00           H  
ATOM   1558 1HG  ARG A  96      36.168  13.886  -2.087  1.00  0.00           H  
ATOM   1559 2HG  ARG A  96      35.535  12.967  -0.700  1.00  0.00           H  
ATOM   1560 1HD  ARG A  96      37.608  14.062  -0.142  1.00  0.00           H  
ATOM   1561 2HD  ARG A  96      37.805  12.294  -0.127  1.00  0.00           H  
ATOM   1562  HE  ARG A  96      39.242  12.437  -1.927  1.00  0.00           H  
ATOM   1563 1HH1 ARG A  96      37.711  15.549  -1.372  1.00  0.00           H  
ATOM   1564 2HH1 ARG A  96      38.782  16.410  -2.453  1.00  0.00           H  
ATOM   1565 1HH2 ARG A  96      40.627  13.565  -3.329  1.00  0.00           H  
ATOM   1566 2HH2 ARG A  96      40.433  15.288  -3.562  1.00  0.00           H  
ATOM   1567  N   LYS A  97      34.149   9.939  -0.905  1.00  0.00           N  
ATOM   1568  CA  LYS A  97      33.013   9.807   0.000  1.00  0.00           C  
ATOM   1569  C   LYS A  97      33.268   8.735   1.052  1.00  0.00           C  
ATOM   1570  O   LYS A  97      32.933   8.909   2.224  1.00  0.00           O  
ATOM   1571  CB  LYS A  97      31.739   9.483  -0.783  1.00  0.00           C  
ATOM   1572  CG  LYS A  97      31.238  10.618  -1.665  1.00  0.00           C  
ATOM   1573  CD  LYS A  97      30.768  11.801  -0.831  1.00  0.00           C  
ATOM   1574  CE  LYS A  97      30.198  12.906  -1.707  1.00  0.00           C  
ATOM   1575  NZ  LYS A  97      29.763  14.083  -0.906  1.00  0.00           N  
ATOM   1576  H   LYS A  97      34.031   9.705  -1.880  1.00  0.00           H  
ATOM   1577  HA  LYS A  97      32.872  10.756   0.518  1.00  0.00           H  
ATOM   1578 1HB  LYS A  97      31.915   8.616  -1.420  1.00  0.00           H  
ATOM   1579 2HB  LYS A  97      30.941   9.222  -0.087  1.00  0.00           H  
ATOM   1580 1HG  LYS A  97      32.040  10.947  -2.327  1.00  0.00           H  
ATOM   1581 2HG  LYS A  97      30.408  10.264  -2.277  1.00  0.00           H  
ATOM   1582 1HD  LYS A  97      30.000  11.470  -0.130  1.00  0.00           H  
ATOM   1583 2HD  LYS A  97      31.608  12.200  -0.261  1.00  0.00           H  
ATOM   1584 1HE  LYS A  97      30.952  13.228  -2.423  1.00  0.00           H  
ATOM   1585 2HE  LYS A  97      29.341  12.524  -2.262  1.00  0.00           H  
ATOM   1586 1HZ  LYS A  97      29.391  14.791  -1.523  1.00  0.00           H  
ATOM   1587 2HZ  LYS A  97      29.049  13.799  -0.250  1.00  0.00           H  
ATOM   1588 3HZ  LYS A  97      30.553  14.458  -0.402  1.00  0.00           H  
ATOM   1589  N   MET A  98      33.863   7.626   0.626  1.00  0.00           N  
ATOM   1590  CA  MET A  98      34.165   6.523   1.531  1.00  0.00           C  
ATOM   1591  C   MET A  98      35.186   6.937   2.583  1.00  0.00           C  
ATOM   1592  O   MET A  98      35.064   6.580   3.755  1.00  0.00           O  
ATOM   1593  CB  MET A  98      34.671   5.317   0.742  1.00  0.00           C  
ATOM   1594  CG  MET A  98      33.610   4.625  -0.100  1.00  0.00           C  
ATOM   1595  SD  MET A  98      34.194   3.077  -0.821  1.00  0.00           S  
ATOM   1596  CE  MET A  98      35.274   3.691  -2.110  1.00  0.00           C  
ATOM   1597  H   MET A  98      34.112   7.545  -0.349  1.00  0.00           H  
ATOM   1598  HA  MET A  98      33.250   6.242   2.052  1.00  0.00           H  
ATOM   1599 1HB  MET A  98      35.475   5.629   0.077  1.00  0.00           H  
ATOM   1600 2HB  MET A  98      35.085   4.579   1.431  1.00  0.00           H  
ATOM   1601 1HG  MET A  98      32.738   4.410   0.517  1.00  0.00           H  
ATOM   1602 2HG  MET A  98      33.299   5.286  -0.909  1.00  0.00           H  
ATOM   1603 1HE  MET A  98      35.713   2.850  -2.648  1.00  0.00           H  
ATOM   1604 2HE  MET A  98      34.700   4.307  -2.804  1.00  0.00           H  
ATOM   1605 3HE  MET A  98      36.068   4.291  -1.664  1.00  0.00           H  
ATOM   1606  N   SER A  99      36.193   7.692   2.157  1.00  0.00           N  
ATOM   1607  CA  SER A  99      37.238   8.156   3.062  1.00  0.00           C  
ATOM   1608  C   SER A  99      36.676   9.103   4.114  1.00  0.00           C  
ATOM   1609  O   SER A  99      37.048   9.036   5.286  1.00  0.00           O  
ATOM   1610  CB  SER A  99      38.336   8.850   2.280  1.00  0.00           C  
ATOM   1611  OG  SER A  99      39.353   9.300   3.132  1.00  0.00           O  
ATOM   1612  H   SER A  99      36.235   7.951   1.182  1.00  0.00           H  
ATOM   1613  HA  SER A  99      37.663   7.291   3.573  1.00  0.00           H  
ATOM   1614 1HB  SER A  99      38.752   8.160   1.546  1.00  0.00           H  
ATOM   1615 2HB  SER A  99      37.916   9.693   1.733  1.00  0.00           H  
ATOM   1616  HG  SER A  99      39.825   9.979   2.645  1.00  0.00           H  
ATOM   1617  N   GLU A 100      35.778   9.985   3.688  1.00  0.00           N  
ATOM   1618  CA  GLU A 100      35.162  10.949   4.593  1.00  0.00           C  
ATOM   1619  C   GLU A 100      34.310  10.250   5.645  1.00  0.00           C  
ATOM   1620  O   GLU A 100      34.320  10.627   6.817  1.00  0.00           O  
ATOM   1621  CB  GLU A 100      34.305  11.945   3.809  1.00  0.00           C  
ATOM   1622  CG  GLU A 100      35.100  12.911   2.941  1.00  0.00           C  
ATOM   1623  CD  GLU A 100      34.224  13.826   2.131  1.00  0.00           C  
ATOM   1624  OE1 GLU A 100      33.030  13.645   2.149  1.00  0.00           O  
ATOM   1625  OE2 GLU A 100      34.750  14.707   1.492  1.00  0.00           O  
ATOM   1626  H   GLU A 100      35.515   9.988   2.713  1.00  0.00           H  
ATOM   1627  HA  GLU A 100      35.953  11.497   5.106  1.00  0.00           H  
ATOM   1628 1HB  GLU A 100      33.617  11.403   3.161  1.00  0.00           H  
ATOM   1629 2HB  GLU A 100      33.706  12.535   4.503  1.00  0.00           H  
ATOM   1630 1HG  GLU A 100      35.742  13.515   3.581  1.00  0.00           H  
ATOM   1631 2HG  GLU A 100      35.738  12.338   2.269  1.00  0.00           H  
ATOM   1632  N   ILE A 101      33.573   9.230   5.219  1.00  0.00           N  
ATOM   1633  CA  ILE A 101      32.713   8.476   6.124  1.00  0.00           C  
ATOM   1634  C   ILE A 101      33.532   7.739   7.176  1.00  0.00           C  
ATOM   1635  O   ILE A 101      33.158   7.693   8.348  1.00  0.00           O  
ATOM   1636  CB  ILE A 101      31.848   7.467   5.347  1.00  0.00           C  
ATOM   1637  CG1 ILE A 101      30.829   8.201   4.471  1.00  0.00           C  
ATOM   1638  CG2 ILE A 101      31.145   6.519   6.306  1.00  0.00           C  
ATOM   1639  CD1 ILE A 101      30.122   7.308   3.477  1.00  0.00           C  
ATOM   1640  H   ILE A 101      33.609   8.970   4.244  1.00  0.00           H  
ATOM   1641  HA  ILE A 101      32.052   9.175   6.635  1.00  0.00           H  
ATOM   1642  HB  ILE A 101      32.480   6.887   4.675  1.00  0.00           H  
ATOM   1643 1HG1 ILE A 101      30.076   8.670   5.104  1.00  0.00           H  
ATOM   1644 2HG1 ILE A 101      31.330   8.996   3.918  1.00  0.00           H  
ATOM   1645 1HG2 ILE A 101      30.538   5.813   5.740  1.00  0.00           H  
ATOM   1646 2HG2 ILE A 101      31.888   5.974   6.887  1.00  0.00           H  
ATOM   1647 3HG2 ILE A 101      30.505   7.090   6.979  1.00  0.00           H  
ATOM   1648 1HD1 ILE A 101      29.417   7.899   2.893  1.00  0.00           H  
ATOM   1649 2HD1 ILE A 101      30.856   6.855   2.809  1.00  0.00           H  
ATOM   1650 3HD1 ILE A 101      29.584   6.525   4.010  1.00  0.00           H  
ATOM   1651  N   ALA A 102      34.652   7.163   6.751  1.00  0.00           N  
ATOM   1652  CA  ALA A 102      35.526   6.427   7.655  1.00  0.00           C  
ATOM   1653  C   ALA A 102      36.132   7.347   8.707  1.00  0.00           C  
ATOM   1654  O   ALA A 102      36.235   6.983   9.879  1.00  0.00           O  
ATOM   1655  CB  ALA A 102      36.624   5.722   6.872  1.00  0.00           C  
ATOM   1656  H   ALA A 102      34.904   7.237   5.776  1.00  0.00           H  
ATOM   1657  HA  ALA A 102      34.925   5.679   8.172  1.00  0.00           H  
ATOM   1658 1HB  ALA A 102      37.269   5.176   7.561  1.00  0.00           H  
ATOM   1659 2HB  ALA A 102      36.177   5.025   6.164  1.00  0.00           H  
ATOM   1660 3HB  ALA A 102      37.215   6.460   6.331  1.00  0.00           H  
ATOM   1661  N   LYS A 103      36.532   8.541   8.282  1.00  0.00           N  
ATOM   1662  CA  LYS A 103      37.129   9.516   9.186  1.00  0.00           C  
ATOM   1663  C   LYS A 103      36.127   9.976  10.238  1.00  0.00           C  
ATOM   1664  O   LYS A 103      36.470  10.131  11.410  1.00  0.00           O  
ATOM   1665  CB  LYS A 103      37.660  10.718   8.403  1.00  0.00           C  
ATOM   1666  CG  LYS A 103      38.913  10.433   7.587  1.00  0.00           C  
ATOM   1667  CD  LYS A 103      39.295  11.627   6.725  1.00  0.00           C  
ATOM   1668  CE  LYS A 103      39.766  12.797   7.576  1.00  0.00           C  
ATOM   1669  NZ  LYS A 103      40.218  13.945   6.743  1.00  0.00           N  
ATOM   1670  H   LYS A 103      36.419   8.779   7.307  1.00  0.00           H  
ATOM   1671  HA  LYS A 103      37.963   9.042   9.704  1.00  0.00           H  
ATOM   1672 1HB  LYS A 103      36.889  11.076   7.719  1.00  0.00           H  
ATOM   1673 2HB  LYS A 103      37.887  11.530   9.093  1.00  0.00           H  
ATOM   1674 1HG  LYS A 103      39.741  10.202   8.259  1.00  0.00           H  
ATOM   1675 2HG  LYS A 103      38.740   9.572   6.943  1.00  0.00           H  
ATOM   1676 1HD  LYS A 103      40.094  11.341   6.040  1.00  0.00           H  
ATOM   1677 2HD  LYS A 103      38.432  11.942   6.137  1.00  0.00           H  
ATOM   1678 1HE  LYS A 103      38.953  13.129   8.220  1.00  0.00           H  
ATOM   1679 2HE  LYS A 103      40.594  12.477   8.208  1.00  0.00           H  
ATOM   1680 1HZ  LYS A 103      40.522  14.698   7.343  1.00  0.00           H  
ATOM   1681 2HZ  LYS A 103      40.985  13.653   6.154  1.00  0.00           H  
ATOM   1682 3HZ  LYS A 103      39.453  14.264   6.165  1.00  0.00           H  
ATOM   1683  N   GLU A 104      34.887  10.193   9.813  1.00  0.00           N  
ATOM   1684  CA  GLU A 104      33.833  10.636  10.717  1.00  0.00           C  
ATOM   1685  C   GLU A 104      33.529   9.577  11.769  1.00  0.00           C  
ATOM   1686  O   GLU A 104      33.323   9.893  12.941  1.00  0.00           O  
ATOM   1687  CB  GLU A 104      32.562  10.969   9.932  1.00  0.00           C  
ATOM   1688  CG  GLU A 104      32.668  12.215   9.064  1.00  0.00           C  
ATOM   1689  CD  GLU A 104      31.428  12.470   8.253  1.00  0.00           C  
ATOM   1690  OE1 GLU A 104      30.548  11.643   8.272  1.00  0.00           O  
ATOM   1691  OE2 GLU A 104      31.360  13.494   7.615  1.00  0.00           O  
ATOM   1692  H   GLU A 104      34.669  10.047   8.838  1.00  0.00           H  
ATOM   1693  HA  GLU A 104      34.173  11.536  11.230  1.00  0.00           H  
ATOM   1694 1HB  GLU A 104      32.304  10.131   9.284  1.00  0.00           H  
ATOM   1695 2HB  GLU A 104      31.734  11.114  10.625  1.00  0.00           H  
ATOM   1696 1HG  GLU A 104      32.853  13.077   9.704  1.00  0.00           H  
ATOM   1697 2HG  GLU A 104      33.519  12.106   8.393  1.00  0.00           H  
ATOM   1698  N   VAL A 105      33.502   8.318  11.344  1.00  0.00           N  
ATOM   1699  CA  VAL A 105      33.222   7.209  12.248  1.00  0.00           C  
ATOM   1700  C   VAL A 105      34.315   7.068  13.300  1.00  0.00           C  
ATOM   1701  O   VAL A 105      34.033   6.818  14.472  1.00  0.00           O  
ATOM   1702  CB  VAL A 105      33.101   5.893  11.458  1.00  0.00           C  
ATOM   1703  CG1 VAL A 105      32.998   4.709  12.408  1.00  0.00           C  
ATOM   1704  CG2 VAL A 105      31.892   5.951  10.536  1.00  0.00           C  
ATOM   1705  H   VAL A 105      33.680   8.124  10.369  1.00  0.00           H  
ATOM   1706  HA  VAL A 105      32.274   7.404  12.752  1.00  0.00           H  
ATOM   1707  HB  VAL A 105      34.004   5.751  10.864  1.00  0.00           H  
ATOM   1708 1HG1 VAL A 105      32.913   3.786  11.832  1.00  0.00           H  
ATOM   1709 2HG1 VAL A 105      33.890   4.665  13.032  1.00  0.00           H  
ATOM   1710 3HG1 VAL A 105      32.117   4.824  13.038  1.00  0.00           H  
ATOM   1711 1HG2 VAL A 105      31.813   5.018   9.980  1.00  0.00           H  
ATOM   1712 2HG2 VAL A 105      30.989   6.099  11.129  1.00  0.00           H  
ATOM   1713 3HG2 VAL A 105      32.007   6.781   9.838  1.00  0.00           H  
ATOM   1714  N   ILE A 106      35.563   7.230  12.875  1.00  0.00           N  
ATOM   1715  CA  ILE A 106      36.702   7.121  13.779  1.00  0.00           C  
ATOM   1716  C   ILE A 106      36.677   8.222  14.831  1.00  0.00           C  
ATOM   1717  O   ILE A 106      36.967   7.981  16.003  1.00  0.00           O  
ATOM   1718  CB  ILE A 106      38.029   7.184  13.001  1.00  0.00           C  
ATOM   1719  CG1 ILE A 106      38.194   5.939  12.125  1.00  0.00           C  
ATOM   1720  CG2 ILE A 106      39.202   7.322  13.960  1.00  0.00           C  
ATOM   1721  CD1 ILE A 106      39.328   6.038  11.130  1.00  0.00           C  
ATOM   1722  H   ILE A 106      35.728   7.434  11.900  1.00  0.00           H  
ATOM   1723  HA  ILE A 106      36.647   6.160  14.290  1.00  0.00           H  
ATOM   1724  HB  ILE A 106      38.017   8.042  12.330  1.00  0.00           H  
ATOM   1725 1HG1 ILE A 106      38.369   5.070  12.757  1.00  0.00           H  
ATOM   1726 2HG1 ILE A 106      37.271   5.759  11.572  1.00  0.00           H  
ATOM   1727 1HG2 ILE A 106      40.132   7.365  13.393  1.00  0.00           H  
ATOM   1728 2HG2 ILE A 106      39.089   8.236  14.541  1.00  0.00           H  
ATOM   1729 3HG2 ILE A 106      39.225   6.465  14.632  1.00  0.00           H  
ATOM   1730 1HD1 ILE A 106      39.381   5.119  10.546  1.00  0.00           H  
ATOM   1731 2HD1 ILE A 106      39.153   6.883  10.462  1.00  0.00           H  
ATOM   1732 3HD1 ILE A 106      40.266   6.183  11.662  1.00  0.00           H  
ATOM   1733  N   GLU A 107      36.329   9.432  14.406  1.00  0.00           N  
ATOM   1734  CA  GLU A 107      36.266  10.574  15.310  1.00  0.00           C  
ATOM   1735  C   GLU A 107      35.303  10.312  16.461  1.00  0.00           C  
ATOM   1736  O   GLU A 107      35.559  10.706  17.599  1.00  0.00           O  
ATOM   1737  CB  GLU A 107      35.839  11.832  14.551  1.00  0.00           C  
ATOM   1738  CG  GLU A 107      35.819  13.099  15.395  1.00  0.00           C  
ATOM   1739  CD  GLU A 107      35.469  14.326  14.600  1.00  0.00           C  
ATOM   1740  OE1 GLU A 107      35.268  14.206  13.415  1.00  0.00           O  
ATOM   1741  OE2 GLU A 107      35.403  15.385  15.178  1.00  0.00           O  
ATOM   1742  H   GLU A 107      36.102   9.564  13.431  1.00  0.00           H  
ATOM   1743  HA  GLU A 107      37.259  10.739  15.729  1.00  0.00           H  
ATOM   1744 1HB  GLU A 107      36.516  11.999  13.713  1.00  0.00           H  
ATOM   1745 2HB  GLU A 107      34.840  11.688  14.140  1.00  0.00           H  
ATOM   1746 1HG  GLU A 107      35.089  12.979  16.195  1.00  0.00           H  
ATOM   1747 2HG  GLU A 107      36.799  13.235  15.851  1.00  0.00           H  
ATOM   1748  N   HIS A 108      34.192   9.643  16.156  1.00  0.00           N  
ATOM   1749  CA  HIS A 108      33.302   9.096  17.184  1.00  0.00           C  
ATOM   1750  C   HIS A 108      33.855   7.849  17.878  1.00  0.00           C  
ATOM   1751  O   HIS A 108      33.687   7.672  19.085  1.00  0.00           O  
ATOM   1752  CB  HIS A 108      31.937   8.764  16.572  1.00  0.00           C  
ATOM   1753  CG  HIS A 108      30.926   8.300  17.573  1.00  0.00           C  
ATOM   1754  ND1 HIS A 108      30.376   9.140  18.519  1.00  0.00           N  
ATOM   1755  CD2 HIS A 108      30.365   7.085  17.777  1.00  0.00           C  
ATOM   1756  CE1 HIS A 108      29.519   8.461  19.261  1.00  0.00           C  
ATOM   1757  NE2 HIS A 108      29.495   7.212  18.832  1.00  0.00           N  
ATOM   1758  H   HIS A 108      33.951   9.506  15.185  1.00  0.00           H  
ATOM   1759  HA  HIS A 108      33.149   9.839  17.966  1.00  0.00           H  
ATOM   1760 1HB  HIS A 108      31.540   9.645  16.068  1.00  0.00           H  
ATOM   1761 2HB  HIS A 108      32.056   7.983  15.821  1.00  0.00           H  
ATOM   1762  HD2 HIS A 108      30.567   6.175  17.211  1.00  0.00           H  
ATOM   1763  HE1 HIS A 108      28.932   8.863  20.087  1.00  0.00           H  
ATOM   1764  HE2 HIS A 108      28.929   6.467  19.214  1.00  0.00           H  
ATOM   1765  N   SER A 109      34.517   6.980  17.117  1.00  0.00           N  
ATOM   1766  CA  SER A 109      34.861   5.643  17.610  1.00  0.00           C  
ATOM   1767  C   SER A 109      35.884   5.719  18.737  1.00  0.00           C  
ATOM   1768  O   SER A 109      36.894   6.414  18.626  1.00  0.00           O  
ATOM   1769  CB  SER A 109      35.406   4.791  16.480  1.00  0.00           C  
ATOM   1770  OG  SER A 109      35.821   3.538  16.951  1.00  0.00           O  
ATOM   1771  H   SER A 109      34.786   7.250  16.182  1.00  0.00           H  
ATOM   1772  HA  SER A 109      33.956   5.174  17.999  1.00  0.00           H  
ATOM   1773 1HB  SER A 109      34.636   4.660  15.720  1.00  0.00           H  
ATOM   1774 2HB  SER A 109      36.245   5.303  16.011  1.00  0.00           H  
ATOM   1775  HG  SER A 109      36.424   3.193  16.289  1.00  0.00           H  
ATOM   1776  N   THR A 110      35.616   4.999  19.823  1.00  0.00           N  
ATOM   1777  CA  THR A 110      36.471   5.041  21.003  1.00  0.00           C  
ATOM   1778  C   THR A 110      37.367   3.811  21.087  1.00  0.00           C  
ATOM   1779  O   THR A 110      38.153   3.666  22.023  1.00  0.00           O  
ATOM   1780  CB  THR A 110      35.632   5.157  22.289  1.00  0.00           C  
ATOM   1781  OG1 THR A 110      34.771   4.016  22.405  1.00  0.00           O  
ATOM   1782  CG2 THR A 110      34.789   6.423  22.264  1.00  0.00           C  
ATOM   1783  H   THR A 110      34.798   4.407  19.831  1.00  0.00           H  
ATOM   1784  HA  THR A 110      37.114   5.919  20.933  1.00  0.00           H  
ATOM   1785  HB  THR A 110      36.294   5.184  23.154  1.00  0.00           H  
ATOM   1786  HG1 THR A 110      35.271   3.272  22.749  1.00  0.00           H  
ATOM   1787 1HG2 THR A 110      34.203   6.488  23.181  1.00  0.00           H  
ATOM   1788 2HG2 THR A 110      35.442   7.292  22.187  1.00  0.00           H  
ATOM   1789 3HG2 THR A 110      34.118   6.396  21.406  1.00  0.00           H  
ATOM   1790  N   ASP A 111      37.245   2.925  20.103  1.00  0.00           N  
ATOM   1791  CA  ASP A 111      38.031   1.696  20.078  1.00  0.00           C  
ATOM   1792  C   ASP A 111      39.202   1.802  19.110  1.00  0.00           C  
ATOM   1793  O   ASP A 111      39.015   2.052  17.919  1.00  0.00           O  
ATOM   1794  CB  ASP A 111      37.150   0.506  19.691  1.00  0.00           C  
ATOM   1795  CG  ASP A 111      36.128   0.151  20.762  1.00  0.00           C  
ATOM   1796  OD1 ASP A 111      36.494   0.110  21.913  1.00  0.00           O  
ATOM   1797  OD2 ASP A 111      34.992  -0.075  20.420  1.00  0.00           O  
ATOM   1798  H   ASP A 111      36.592   3.108  19.355  1.00  0.00           H  
ATOM   1799  HA  ASP A 111      38.432   1.522  21.077  1.00  0.00           H  
ATOM   1800 1HB  ASP A 111      36.621   0.731  18.765  1.00  0.00           H  
ATOM   1801 2HB  ASP A 111      37.778  -0.366  19.505  1.00  0.00           H  
ATOM   1802  N   GLY A 112      40.521   1.679  19.243  1.00  0.00           N  
ATOM   1803  CA  GLY A 112      41.432   2.016  18.158  1.00  0.00           C  
ATOM   1804  C   GLY A 112      41.572   0.870  17.149  1.00  0.00           C  
ATOM   1805  O   GLY A 112      41.692   1.101  15.946  1.00  0.00           O  
ATOM   1806  H   GLY A 112      40.898   1.344  20.118  1.00  0.00           H  
ATOM   1807 1HA  GLY A 112      41.071   2.907  17.643  1.00  0.00           H  
ATOM   1808 2HA  GLY A 112      42.412   2.257  18.568  1.00  0.00           H  
ATOM   1809  N   GLU A 113      41.554  -0.358  17.658  1.00  0.00           N  
ATOM   1810  CA  GLU A 113      41.683  -1.560  16.842  1.00  0.00           C  
ATOM   1811  C   GLU A 113      40.583  -1.632  15.790  1.00  0.00           C  
ATOM   1812  O   GLU A 113      40.848  -1.900  14.618  1.00  0.00           O  
ATOM   1813  CB  GLU A 113      41.642  -2.810  17.723  1.00  0.00           C  
ATOM   1814  CG  GLU A 113      42.842  -2.969  18.646  1.00  0.00           C  
ATOM   1815  CD  GLU A 113      42.733  -2.142  19.896  1.00  0.00           C  
ATOM   1816  OE1 GLU A 113      41.744  -1.467  20.055  1.00  0.00           O  
ATOM   1817  OE2 GLU A 113      43.639  -2.185  20.694  1.00  0.00           O  
ATOM   1818  H   GLU A 113      41.446  -0.476  18.655  1.00  0.00           H  
ATOM   1819  HA  GLU A 113      42.644  -1.527  16.327  1.00  0.00           H  
ATOM   1820 1HB  GLU A 113      40.745  -2.790  18.343  1.00  0.00           H  
ATOM   1821 2HB  GLU A 113      41.584  -3.698  17.093  1.00  0.00           H  
ATOM   1822 1HG  GLU A 113      42.937  -4.018  18.925  1.00  0.00           H  
ATOM   1823 2HG  GLU A 113      43.743  -2.683  18.105  1.00  0.00           H  
ATOM   1824  N   VAL A 114      39.348  -1.391  16.215  1.00  0.00           N  
ATOM   1825  CA  VAL A 114      38.205  -1.429  15.310  1.00  0.00           C  
ATOM   1826  C   VAL A 114      38.299  -0.331  14.259  1.00  0.00           C  
ATOM   1827  O   VAL A 114      37.994  -0.552  13.087  1.00  0.00           O  
ATOM   1828  CB  VAL A 114      36.892  -1.269  16.099  1.00  0.00           C  
ATOM   1829  CG1 VAL A 114      35.714  -1.118  15.149  1.00  0.00           C  
ATOM   1830  CG2 VAL A 114      36.693  -2.463  17.020  1.00  0.00           C  
ATOM   1831  H   VAL A 114      39.196  -1.176  17.190  1.00  0.00           H  
ATOM   1832  HA  VAL A 114      38.195  -2.396  14.806  1.00  0.00           H  
ATOM   1833  HB  VAL A 114      36.945  -0.356  16.693  1.00  0.00           H  
ATOM   1834 1HG1 VAL A 114      34.794  -1.006  15.724  1.00  0.00           H  
ATOM   1835 2HG1 VAL A 114      35.861  -0.237  14.524  1.00  0.00           H  
ATOM   1836 3HG1 VAL A 114      35.640  -2.003  14.517  1.00  0.00           H  
ATOM   1837 1HG2 VAL A 114      35.763  -2.343  17.576  1.00  0.00           H  
ATOM   1838 2HG2 VAL A 114      36.646  -3.376  16.427  1.00  0.00           H  
ATOM   1839 3HG2 VAL A 114      37.527  -2.527  17.719  1.00  0.00           H  
ATOM   1840  N   ALA A 115      38.723   0.854  14.684  1.00  0.00           N  
ATOM   1841  CA  ALA A 115      38.857   1.990  13.779  1.00  0.00           C  
ATOM   1842  C   ALA A 115      39.929   1.732  12.728  1.00  0.00           C  
ATOM   1843  O   ALA A 115      39.757   2.067  11.556  1.00  0.00           O  
ATOM   1844  CB  ALA A 115      39.176   3.256  14.561  1.00  0.00           C  
ATOM   1845  H   ALA A 115      38.959   0.971  15.659  1.00  0.00           H  
ATOM   1846  HA  ALA A 115      37.907   2.125  13.262  1.00  0.00           H  
ATOM   1847 1HB  ALA A 115      39.274   4.095  13.871  1.00  0.00           H  
ATOM   1848 2HB  ALA A 115      38.372   3.460  15.268  1.00  0.00           H  
ATOM   1849 3HB  ALA A 115      40.111   3.122  15.103  1.00  0.00           H  
ATOM   1850  N   ALA A 116      41.037   1.134  13.153  1.00  0.00           N  
ATOM   1851  CA  ALA A 116      42.139   0.830  12.248  1.00  0.00           C  
ATOM   1852  C   ALA A 116      41.723  -0.190  11.197  1.00  0.00           C  
ATOM   1853  O   ALA A 116      42.080  -0.069  10.025  1.00  0.00           O  
ATOM   1854  CB  ALA A 116      43.342   0.323  13.030  1.00  0.00           C  
ATOM   1855  H   ALA A 116      41.118   0.884  14.128  1.00  0.00           H  
ATOM   1856  HA  ALA A 116      42.416   1.749  11.731  1.00  0.00           H  
ATOM   1857 1HB  ALA A 116      44.156   0.100  12.340  1.00  0.00           H  
ATOM   1858 2HB  ALA A 116      43.665   1.087  13.737  1.00  0.00           H  
ATOM   1859 3HB  ALA A 116      43.069  -0.581  13.572  1.00  0.00           H  
ATOM   1860  N   LYS A 117      40.966  -1.195  11.622  1.00  0.00           N  
ATOM   1861  CA  LYS A 117      40.499  -2.239  10.717  1.00  0.00           C  
ATOM   1862  C   LYS A 117      39.553  -1.675   9.666  1.00  0.00           C  
ATOM   1863  O   LYS A 117      39.618  -2.047   8.494  1.00  0.00           O  
ATOM   1864  CB  LYS A 117      39.808  -3.357  11.500  1.00  0.00           C  
ATOM   1865  CG  LYS A 117      40.748  -4.207  12.344  1.00  0.00           C  
ATOM   1866  CD  LYS A 117      39.987  -5.282  13.105  1.00  0.00           C  
ATOM   1867  CE  LYS A 117      40.923  -6.126  13.958  1.00  0.00           C  
ATOM   1868  NZ  LYS A 117      40.188  -7.157  14.738  1.00  0.00           N  
ATOM   1869  H   LYS A 117      40.707  -1.238  12.597  1.00  0.00           H  
ATOM   1870  HA  LYS A 117      41.362  -2.658  10.198  1.00  0.00           H  
ATOM   1871 1HB  LYS A 117      39.059  -2.927  12.164  1.00  0.00           H  
ATOM   1872 2HB  LYS A 117      39.289  -4.019  10.806  1.00  0.00           H  
ATOM   1873 1HG  LYS A 117      41.486  -4.685  11.698  1.00  0.00           H  
ATOM   1874 2HG  LYS A 117      41.273  -3.572  13.056  1.00  0.00           H  
ATOM   1875 1HD  LYS A 117      39.244  -4.813  13.752  1.00  0.00           H  
ATOM   1876 2HD  LYS A 117      39.470  -5.932  12.399  1.00  0.00           H  
ATOM   1877 1HE  LYS A 117      41.650  -6.623  13.316  1.00  0.00           H  
ATOM   1878 2HE  LYS A 117      41.465  -5.482  14.651  1.00  0.00           H  
ATOM   1879 1HZ  LYS A 117      40.843  -7.694  15.289  1.00  0.00           H  
ATOM   1880 2HZ  LYS A 117      39.523  -6.706  15.351  1.00  0.00           H  
ATOM   1881 3HZ  LYS A 117      39.697  -7.773  14.106  1.00  0.00           H  
ATOM   1882  N   LEU A 118      38.673  -0.775  10.091  1.00  0.00           N  
ATOM   1883  CA  LEU A 118      37.711  -0.157   9.186  1.00  0.00           C  
ATOM   1884  C   LEU A 118      38.412   0.694   8.135  1.00  0.00           C  
ATOM   1885  O   LEU A 118      38.035   0.685   6.963  1.00  0.00           O  
ATOM   1886  CB  LEU A 118      36.720   0.708   9.975  1.00  0.00           C  
ATOM   1887  CG  LEU A 118      35.742  -0.056  10.877  1.00  0.00           C  
ATOM   1888  CD1 LEU A 118      34.953   0.933  11.724  1.00  0.00           C  
ATOM   1889  CD2 LEU A 118      34.815  -0.903  10.018  1.00  0.00           C  
ATOM   1890  H   LEU A 118      38.670  -0.512  11.066  1.00  0.00           H  
ATOM   1891  HA  LEU A 118      37.159  -0.946   8.677  1.00  0.00           H  
ATOM   1892 1HB  LEU A 118      37.284   1.395  10.605  1.00  0.00           H  
ATOM   1893 2HB  LEU A 118      36.132   1.294   9.270  1.00  0.00           H  
ATOM   1894  HG  LEU A 118      36.301  -0.703  11.554  1.00  0.00           H  
ATOM   1895 1HD1 LEU A 118      34.258   0.391  12.365  1.00  0.00           H  
ATOM   1896 2HD1 LEU A 118      35.639   1.512  12.342  1.00  0.00           H  
ATOM   1897 3HD1 LEU A 118      34.396   1.606  11.072  1.00  0.00           H  
ATOM   1898 1HD2 LEU A 118      34.120  -1.446  10.660  1.00  0.00           H  
ATOM   1899 2HD2 LEU A 118      34.255  -0.257   9.342  1.00  0.00           H  
ATOM   1900 3HD2 LEU A 118      35.404  -1.613   9.438  1.00  0.00           H  
ATOM   1901  N   ALA A 119      39.434   1.429   8.560  1.00  0.00           N  
ATOM   1902  CA  ALA A 119      40.190   2.286   7.655  1.00  0.00           C  
ATOM   1903  C   ALA A 119      40.925   1.466   6.604  1.00  0.00           C  
ATOM   1904  O   ALA A 119      40.973   1.840   5.432  1.00  0.00           O  
ATOM   1905  CB  ALA A 119      41.173   3.146   8.437  1.00  0.00           C  
ATOM   1906  H   ALA A 119      39.694   1.393   9.535  1.00  0.00           H  
ATOM   1907  HA  ALA A 119      39.485   2.937   7.137  1.00  0.00           H  
ATOM   1908 1HB  ALA A 119      41.730   3.780   7.747  1.00  0.00           H  
ATOM   1909 2HB  ALA A 119      40.627   3.770   9.144  1.00  0.00           H  
ATOM   1910 3HB  ALA A 119      41.865   2.504   8.979  1.00  0.00           H  
ATOM   1911  N   VAL A 120      41.498   0.345   7.029  1.00  0.00           N  
ATOM   1912  CA  VAL A 120      42.232  -0.531   6.124  1.00  0.00           C  
ATOM   1913  C   VAL A 120      41.310  -1.135   5.072  1.00  0.00           C  
ATOM   1914  O   VAL A 120      41.673  -1.239   3.900  1.00  0.00           O  
ATOM   1915  CB  VAL A 120      42.916  -1.663   6.914  1.00  0.00           C  
ATOM   1916  CG1 VAL A 120      43.523  -2.684   5.964  1.00  0.00           C  
ATOM   1917  CG2 VAL A 120      43.979  -1.083   7.834  1.00  0.00           C  
ATOM   1918  H   VAL A 120      41.423   0.093   8.004  1.00  0.00           H  
ATOM   1919  HA  VAL A 120      43.000   0.057   5.620  1.00  0.00           H  
ATOM   1920  HB  VAL A 120      42.165  -2.184   7.508  1.00  0.00           H  
ATOM   1921 1HG1 VAL A 120      44.002  -3.477   6.539  1.00  0.00           H  
ATOM   1922 2HG1 VAL A 120      42.739  -3.112   5.340  1.00  0.00           H  
ATOM   1923 3HG1 VAL A 120      44.265  -2.197   5.332  1.00  0.00           H  
ATOM   1924 1HG2 VAL A 120      44.458  -1.888   8.390  1.00  0.00           H  
ATOM   1925 2HG2 VAL A 120      44.727  -0.557   7.240  1.00  0.00           H  
ATOM   1926 3HG2 VAL A 120      43.515  -0.386   8.533  1.00  0.00           H  
ATOM   1927  N   GLU A 121      40.116  -1.532   5.498  1.00  0.00           N  
ATOM   1928  CA  GLU A 121      39.139  -2.127   4.593  1.00  0.00           C  
ATOM   1929  C   GLU A 121      38.681  -1.124   3.541  1.00  0.00           C  
ATOM   1930  O   GLU A 121      38.524  -1.467   2.369  1.00  0.00           O  
ATOM   1931  CB  GLU A 121      37.932  -2.646   5.377  1.00  0.00           C  
ATOM   1932  CG  GLU A 121      38.221  -3.862   6.245  1.00  0.00           C  
ATOM   1933  CD  GLU A 121      37.032  -4.299   7.055  1.00  0.00           C  
ATOM   1934  OE1 GLU A 121      36.040  -3.612   7.037  1.00  0.00           O  
ATOM   1935  OE2 GLU A 121      37.117  -5.322   7.694  1.00  0.00           O  
ATOM   1936  H   GLU A 121      39.879  -1.419   6.473  1.00  0.00           H  
ATOM   1937  HA  GLU A 121      39.609  -2.967   4.080  1.00  0.00           H  
ATOM   1938 1HB  GLU A 121      37.552  -1.855   6.025  1.00  0.00           H  
ATOM   1939 2HB  GLU A 121      37.134  -2.912   4.684  1.00  0.00           H  
ATOM   1940 1HG  GLU A 121      38.533  -4.687   5.605  1.00  0.00           H  
ATOM   1941 2HG  GLU A 121      39.046  -3.628   6.917  1.00  0.00           H  
ATOM   1942  N   VAL A 122      38.468   0.116   3.967  1.00  0.00           N  
ATOM   1943  CA  VAL A 122      38.027   1.171   3.062  1.00  0.00           C  
ATOM   1944  C   VAL A 122      39.087   1.473   2.010  1.00  0.00           C  
ATOM   1945  O   VAL A 122      38.771   1.680   0.838  1.00  0.00           O  
ATOM   1946  CB  VAL A 122      37.711   2.455   3.852  1.00  0.00           C  
ATOM   1947  CG1 VAL A 122      37.434   3.610   2.901  1.00  0.00           C  
ATOM   1948  CG2 VAL A 122      36.524   2.218   4.773  1.00  0.00           C  
ATOM   1949  H   VAL A 122      38.615   0.333   4.942  1.00  0.00           H  
ATOM   1950  HA  VAL A 122      37.119   0.838   2.558  1.00  0.00           H  
ATOM   1951  HB  VAL A 122      38.583   2.729   4.445  1.00  0.00           H  
ATOM   1952 1HG1 VAL A 122      37.213   4.510   3.476  1.00  0.00           H  
ATOM   1953 2HG1 VAL A 122      38.310   3.786   2.277  1.00  0.00           H  
ATOM   1954 3HG1 VAL A 122      36.580   3.365   2.270  1.00  0.00           H  
ATOM   1955 1HG2 VAL A 122      36.307   3.129   5.328  1.00  0.00           H  
ATOM   1956 2HG2 VAL A 122      35.653   1.938   4.179  1.00  0.00           H  
ATOM   1957 3HG2 VAL A 122      36.760   1.415   5.471  1.00  0.00           H  
ATOM   1958  N   VAL A 123      40.345   1.497   2.436  1.00  0.00           N  
ATOM   1959  CA  VAL A 123      41.455   1.774   1.531  1.00  0.00           C  
ATOM   1960  C   VAL A 123      41.594   0.681   0.479  1.00  0.00           C  
ATOM   1961  O   VAL A 123      41.846   0.962  -0.693  1.00  0.00           O  
ATOM   1962  CB  VAL A 123      42.772   1.892   2.321  1.00  0.00           C  
ATOM   1963  CG1 VAL A 123      43.956   1.992   1.370  1.00  0.00           C  
ATOM   1964  CG2 VAL A 123      42.716   3.102   3.242  1.00  0.00           C  
ATOM   1965  H   VAL A 123      40.538   1.319   3.411  1.00  0.00           H  
ATOM   1966  HA  VAL A 123      41.262   2.722   1.027  1.00  0.00           H  
ATOM   1967  HB  VAL A 123      42.911   0.989   2.914  1.00  0.00           H  
ATOM   1968 1HG1 VAL A 123      44.878   2.074   1.946  1.00  0.00           H  
ATOM   1969 2HG1 VAL A 123      43.997   1.099   0.746  1.00  0.00           H  
ATOM   1970 3HG1 VAL A 123      43.843   2.873   0.739  1.00  0.00           H  
ATOM   1971 1HG2 VAL A 123      43.650   3.179   3.798  1.00  0.00           H  
ATOM   1972 2HG2 VAL A 123      42.571   4.005   2.648  1.00  0.00           H  
ATOM   1973 3HG2 VAL A 123      41.887   2.989   3.940  1.00  0.00           H  
ATOM   1974  N   LYS A 124      41.428  -0.567   0.905  1.00  0.00           N  
ATOM   1975  CA  LYS A 124      41.535  -1.705   0.000  1.00  0.00           C  
ATOM   1976  C   LYS A 124      40.434  -1.678  -1.052  1.00  0.00           C  
ATOM   1977  O   LYS A 124      40.675  -1.969  -2.224  1.00  0.00           O  
ATOM   1978  CB  LYS A 124      41.483  -3.018   0.782  1.00  0.00           C  
ATOM   1979  CG  LYS A 124      41.645  -4.267  -0.074  1.00  0.00           C  
ATOM   1980  CD  LYS A 124      41.673  -5.524   0.783  1.00  0.00           C  
ATOM   1981  CE  LYS A 124      41.931  -6.764  -0.061  1.00  0.00           C  
ATOM   1982  NZ  LYS A 124      40.826  -7.022  -1.024  1.00  0.00           N  
ATOM   1983  H   LYS A 124      41.223  -0.731   1.880  1.00  0.00           H  
ATOM   1984  HA  LYS A 124      42.493  -1.646  -0.518  1.00  0.00           H  
ATOM   1985 1HB  LYS A 124      42.270  -3.024   1.536  1.00  0.00           H  
ATOM   1986 2HB  LYS A 124      40.529  -3.093   1.305  1.00  0.00           H  
ATOM   1987 1HG  LYS A 124      40.816  -4.336  -0.779  1.00  0.00           H  
ATOM   1988 2HG  LYS A 124      42.575  -4.202  -0.639  1.00  0.00           H  
ATOM   1989 1HD  LYS A 124      42.459  -5.436   1.534  1.00  0.00           H  
ATOM   1990 2HD  LYS A 124      40.717  -5.637   1.294  1.00  0.00           H  
ATOM   1991 1HE  LYS A 124      42.859  -6.639  -0.616  1.00  0.00           H  
ATOM   1992 2HE  LYS A 124      42.038  -7.632   0.591  1.00  0.00           H  
ATOM   1993 1HZ  LYS A 124      41.035  -7.851  -1.562  1.00  0.00           H  
ATOM   1994 2HZ  LYS A 124      39.962  -7.159  -0.518  1.00  0.00           H  
ATOM   1995 3HZ  LYS A 124      40.730  -6.232  -1.646  1.00  0.00           H  
ATOM   1996  N   LEU A 125      39.225  -1.327  -0.626  1.00  0.00           N  
ATOM   1997  CA  LEU A 125      38.083  -1.261  -1.531  1.00  0.00           C  
ATOM   1998  C   LEU A 125      38.276  -0.176  -2.583  1.00  0.00           C  
ATOM   1999  O   LEU A 125      37.953  -0.370  -3.755  1.00  0.00           O  
ATOM   2000  CB  LEU A 125      36.796  -0.993  -0.741  1.00  0.00           C  
ATOM   2001  CG  LEU A 125      35.506  -0.938  -1.570  1.00  0.00           C  
ATOM   2002  CD1 LEU A 125      35.306  -2.266  -2.288  1.00  0.00           C  
ATOM   2003  CD2 LEU A 125      34.329  -0.626  -0.658  1.00  0.00           C  
ATOM   2004  H   LEU A 125      39.094  -1.100   0.349  1.00  0.00           H  
ATOM   2005  HA  LEU A 125      37.989  -2.220  -2.040  1.00  0.00           H  
ATOM   2006 1HB  LEU A 125      36.676  -1.777   0.005  1.00  0.00           H  
ATOM   2007 2HB  LEU A 125      36.898  -0.040  -0.223  1.00  0.00           H  
ATOM   2008  HG  LEU A 125      35.594  -0.159  -2.329  1.00  0.00           H  
ATOM   2009 1HD1 LEU A 125      34.389  -2.226  -2.877  1.00  0.00           H  
ATOM   2010 2HD1 LEU A 125      36.153  -2.454  -2.948  1.00  0.00           H  
ATOM   2011 3HD1 LEU A 125      35.231  -3.067  -1.554  1.00  0.00           H  
ATOM   2012 1HD2 LEU A 125      33.412  -0.585  -1.248  1.00  0.00           H  
ATOM   2013 2HD2 LEU A 125      34.239  -1.404   0.099  1.00  0.00           H  
ATOM   2014 3HD2 LEU A 125      34.490   0.337  -0.172  1.00  0.00           H  
ATOM   2015  N   MET A 126      38.805   0.966  -2.157  1.00  0.00           N  
ATOM   2016  CA  MET A 126      39.041   2.084  -3.062  1.00  0.00           C  
ATOM   2017  C   MET A 126      40.085   1.731  -4.114  1.00  0.00           C  
ATOM   2018  O   MET A 126      39.942   2.081  -5.286  1.00  0.00           O  
ATOM   2019  CB  MET A 126      39.475   3.318  -2.274  1.00  0.00           C  
ATOM   2020  CG  MET A 126      38.386   3.919  -1.395  1.00  0.00           C  
ATOM   2021  SD  MET A 126      38.987   5.283  -0.379  1.00  0.00           S  
ATOM   2022  CE  MET A 126      39.264   6.537  -1.626  1.00  0.00           C  
ATOM   2023  H   MET A 126      39.050   1.061  -1.182  1.00  0.00           H  
ATOM   2024  HA  MET A 126      38.111   2.310  -3.583  1.00  0.00           H  
ATOM   2025 1HB  MET A 126      40.317   3.063  -1.633  1.00  0.00           H  
ATOM   2026 2HB  MET A 126      39.811   4.092  -2.965  1.00  0.00           H  
ATOM   2027 1HG  MET A 126      37.575   4.287  -2.022  1.00  0.00           H  
ATOM   2028 2HG  MET A 126      37.985   3.149  -0.736  1.00  0.00           H  
ATOM   2029 1HE  MET A 126      39.638   7.445  -1.153  1.00  0.00           H  
ATOM   2030 2HE  MET A 126      39.996   6.176  -2.350  1.00  0.00           H  
ATOM   2031 3HE  MET A 126      38.326   6.755  -2.138  1.00  0.00           H  
ATOM   2032  N   VAL A 127      41.135   1.036  -3.688  1.00  0.00           N  
ATOM   2033  CA  VAL A 127      42.205   0.634  -4.593  1.00  0.00           C  
ATOM   2034  C   VAL A 127      41.699  -0.345  -5.645  1.00  0.00           C  
ATOM   2035  O   VAL A 127      42.066  -0.257  -6.817  1.00  0.00           O  
ATOM   2036  CB  VAL A 127      43.357  -0.016  -3.803  1.00  0.00           C  
ATOM   2037  CG1 VAL A 127      44.388  -0.606  -4.753  1.00  0.00           C  
ATOM   2038  CG2 VAL A 127      43.998   1.012  -2.883  1.00  0.00           C  
ATOM   2039  H   VAL A 127      41.193   0.780  -2.713  1.00  0.00           H  
ATOM   2040  HA  VAL A 127      42.584   1.524  -5.097  1.00  0.00           H  
ATOM   2041  HB  VAL A 127      42.959  -0.839  -3.209  1.00  0.00           H  
ATOM   2042 1HG1 VAL A 127      45.194  -1.062  -4.178  1.00  0.00           H  
ATOM   2043 2HG1 VAL A 127      43.915  -1.365  -5.377  1.00  0.00           H  
ATOM   2044 3HG1 VAL A 127      44.794   0.183  -5.385  1.00  0.00           H  
ATOM   2045 1HG2 VAL A 127      44.810   0.546  -2.327  1.00  0.00           H  
ATOM   2046 2HG2 VAL A 127      44.390   1.837  -3.477  1.00  0.00           H  
ATOM   2047 3HG2 VAL A 127      43.251   1.391  -2.184  1.00  0.00           H  
ATOM   2048  N   GLU A 128      40.854  -1.278  -5.219  1.00  0.00           N  
ATOM   2049  CA  GLU A 128      40.295  -2.275  -6.124  1.00  0.00           C  
ATOM   2050  C   GLU A 128      39.404  -1.627  -7.176  1.00  0.00           C  
ATOM   2051  O   GLU A 128      39.437  -2.002  -8.348  1.00  0.00           O  
ATOM   2052  CB  GLU A 128      39.498  -3.320  -5.340  1.00  0.00           C  
ATOM   2053  CG  GLU A 128      40.347  -4.238  -4.472  1.00  0.00           C  
ATOM   2054  CD  GLU A 128      39.526  -5.202  -3.662  1.00  0.00           C  
ATOM   2055  OE1 GLU A 128      38.324  -5.090  -3.680  1.00  0.00           O  
ATOM   2056  OE2 GLU A 128      40.102  -6.051  -3.024  1.00  0.00           O  
ATOM   2057  H   GLU A 128      40.593  -1.297  -4.244  1.00  0.00           H  
ATOM   2058  HA  GLU A 128      41.117  -2.776  -6.637  1.00  0.00           H  
ATOM   2059 1HB  GLU A 128      38.779  -2.818  -4.692  1.00  0.00           H  
ATOM   2060 2HB  GLU A 128      38.933  -3.943  -6.033  1.00  0.00           H  
ATOM   2061 1HG  GLU A 128      41.023  -4.803  -5.113  1.00  0.00           H  
ATOM   2062 2HG  GLU A 128      40.951  -3.629  -3.801  1.00  0.00           H  
ATOM   2063  N   LEU A 129      38.608  -0.652  -6.751  1.00  0.00           N  
ATOM   2064  CA  LEU A 129      37.706   0.050  -7.655  1.00  0.00           C  
ATOM   2065  C   LEU A 129      38.481   0.834  -8.707  1.00  0.00           C  
ATOM   2066  O   LEU A 129      38.105   0.859  -9.879  1.00  0.00           O  
ATOM   2067  CB  LEU A 129      36.798   1.001  -6.865  1.00  0.00           C  
ATOM   2068  CG  LEU A 129      35.756   0.329  -5.962  1.00  0.00           C  
ATOM   2069  CD1 LEU A 129      35.060   1.385  -5.115  1.00  0.00           C  
ATOM   2070  CD2 LEU A 129      34.755  -0.430  -6.821  1.00  0.00           C  
ATOM   2071  H   LEU A 129      38.628  -0.390  -5.776  1.00  0.00           H  
ATOM   2072  HA  LEU A 129      37.084  -0.686  -8.164  1.00  0.00           H  
ATOM   2073 1HB  LEU A 129      37.422   1.634  -6.235  1.00  0.00           H  
ATOM   2074 2HB  LEU A 129      36.265   1.638  -7.570  1.00  0.00           H  
ATOM   2075  HG  LEU A 129      36.254  -0.366  -5.286  1.00  0.00           H  
ATOM   2076 1HD1 LEU A 129      34.319   0.907  -4.474  1.00  0.00           H  
ATOM   2077 2HD1 LEU A 129      35.796   1.899  -4.497  1.00  0.00           H  
ATOM   2078 3HD1 LEU A 129      34.565   2.105  -5.766  1.00  0.00           H  
ATOM   2079 1HD2 LEU A 129      34.014  -0.909  -6.179  1.00  0.00           H  
ATOM   2080 2HD2 LEU A 129      34.255   0.264  -7.497  1.00  0.00           H  
ATOM   2081 3HD2 LEU A 129      35.276  -1.190  -7.402  1.00  0.00           H  
ATOM   2082  N   ALA A 130      39.565   1.474  -8.282  1.00  0.00           N  
ATOM   2083  CA  ALA A 130      40.395   2.260  -9.186  1.00  0.00           C  
ATOM   2084  C   ALA A 130      41.053   1.376 -10.238  1.00  0.00           C  
ATOM   2085  O   ALA A 130      41.133   1.744 -11.410  1.00  0.00           O  
ATOM   2086  CB  ALA A 130      41.451   3.027  -8.403  1.00  0.00           C  
ATOM   2087  H   ALA A 130      39.821   1.414  -7.307  1.00  0.00           H  
ATOM   2088  HA  ALA A 130      39.752   2.972  -9.703  1.00  0.00           H  
ATOM   2089 1HB  ALA A 130      42.063   3.609  -9.092  1.00  0.00           H  
ATOM   2090 2HB  ALA A 130      40.964   3.697  -7.695  1.00  0.00           H  
ATOM   2091 3HB  ALA A 130      42.083   2.325  -7.862  1.00  0.00           H  
ATOM   2092  N   LYS A 131      41.523   0.208  -9.813  1.00  0.00           N  
ATOM   2093  CA  LYS A 131      42.175  -0.730 -10.717  1.00  0.00           C  
ATOM   2094  C   LYS A 131      41.202  -1.248 -11.769  1.00  0.00           C  
ATOM   2095  O   LYS A 131      41.554  -1.383 -12.941  1.00  0.00           O  
ATOM   2096  CB  LYS A 131      42.775  -1.899  -9.934  1.00  0.00           C  
ATOM   2097  CG  LYS A 131      43.511  -2.919 -10.792  1.00  0.00           C  
ATOM   2098  CD  LYS A 131      44.212  -3.961  -9.933  1.00  0.00           C  
ATOM   2099  CE  LYS A 131      43.211  -4.896  -9.270  1.00  0.00           C  
ATOM   2100  NZ  LYS A 131      43.885  -5.987  -8.515  1.00  0.00           N  
ATOM   2101  H   LYS A 131      41.426  -0.036  -8.838  1.00  0.00           H  
ATOM   2102  HA  LYS A 131      42.980  -0.208 -11.235  1.00  0.00           H  
ATOM   2103 1HB  LYS A 131      43.477  -1.517  -9.191  1.00  0.00           H  
ATOM   2104 2HB  LYS A 131      41.983  -2.422  -9.397  1.00  0.00           H  
ATOM   2105 1HG  LYS A 131      42.801  -3.421 -11.450  1.00  0.00           H  
ATOM   2106 2HG  LYS A 131      44.253  -2.410 -11.407  1.00  0.00           H  
ATOM   2107 1HD  LYS A 131      44.890  -4.548 -10.553  1.00  0.00           H  
ATOM   2108 2HD  LYS A 131      44.795  -3.462  -9.159  1.00  0.00           H  
ATOM   2109 1HE  LYS A 131      42.584  -4.330  -8.583  1.00  0.00           H  
ATOM   2110 2HE  LYS A 131      42.570  -5.341 -10.030  1.00  0.00           H  
ATOM   2111 1HZ  LYS A 131      43.189  -6.584  -8.091  1.00  0.00           H  
ATOM   2112 2HZ  LYS A 131      44.456  -6.532  -9.146  1.00  0.00           H  
ATOM   2113 3HZ  LYS A 131      44.468  -5.588  -7.794  1.00  0.00           H  
ATOM   2114  N   GLU A 132      39.977  -1.537 -11.344  1.00  0.00           N  
ATOM   2115  CA  GLU A 132      38.951  -2.040 -12.248  1.00  0.00           C  
ATOM   2116  C   GLU A 132      38.585  -1.001 -13.300  1.00  0.00           C  
ATOM   2117  O   GLU A 132      38.398  -1.329 -14.472  1.00  0.00           O  
ATOM   2118  CB  GLU A 132      37.702  -2.447 -11.463  1.00  0.00           C  
ATOM   2119  CG  GLU A 132      37.881  -3.685 -10.595  1.00  0.00           C  
ATOM   2120  CD  GLU A 132      36.658  -4.012  -9.784  1.00  0.00           C  
ATOM   2121  OE1 GLU A 132      35.732  -3.238  -9.802  1.00  0.00           O  
ATOM   2122  OE2 GLU A 132      36.650  -5.039  -9.146  1.00  0.00           O  
ATOM   2123  H   GLU A 132      39.751  -1.405 -10.369  1.00  0.00           H  
ATOM   2124  HA  GLU A 132      39.343  -2.919 -12.761  1.00  0.00           H  
ATOM   2125 1HB  GLU A 132      37.396  -1.626 -10.815  1.00  0.00           H  
ATOM   2126 2HB  GLU A 132      36.883  -2.640 -12.156  1.00  0.00           H  
ATOM   2127 1HG  GLU A 132      38.115  -4.534 -11.236  1.00  0.00           H  
ATOM   2128 2HG  GLU A 132      38.724  -3.527  -9.925  1.00  0.00           H  
ATOM   2129  N   THR A 133      38.484   0.254 -12.875  1.00  0.00           N  
ATOM   2130  CA  THR A 133      38.141   1.344 -13.779  1.00  0.00           C  
ATOM   2131  C   THR A 133      39.223   1.549 -14.831  1.00  0.00           C  
ATOM   2132  O   THR A 133      38.927   1.783 -16.003  1.00  0.00           O  
ATOM   2133  CB  THR A 133      37.917   2.656 -13.005  1.00  0.00           C  
ATOM   2134  OG1 THR A 133      36.829   2.492 -12.085  1.00  0.00           O  
ATOM   2135  CG2 THR A 133      37.598   3.793 -13.963  1.00  0.00           C  
ATOM   2136  H   THR A 133      38.649   0.458 -11.900  1.00  0.00           H  
ATOM   2137  HA  THR A 133      37.215   1.088 -14.295  1.00  0.00           H  
ATOM   2138  HB  THR A 133      38.816   2.904 -12.442  1.00  0.00           H  
ATOM   2139  HG1 THR A 133      37.141   2.034 -11.301  1.00  0.00           H  
ATOM   2140 1HG2 THR A 133      37.443   4.712 -13.398  1.00  0.00           H  
ATOM   2141 2HG2 THR A 133      38.428   3.928 -14.656  1.00  0.00           H  
ATOM   2142 3HG2 THR A 133      36.694   3.555 -14.522  1.00  0.00           H  
ATOM   2143  N   VAL A 134      40.479   1.460 -14.406  1.00  0.00           N  
ATOM   2144  CA  VAL A 134      41.609   1.636 -15.310  1.00  0.00           C  
ATOM   2145  C   VAL A 134      41.553   0.640 -16.461  1.00  0.00           C  
ATOM   2146  O   VAL A 134      41.727   1.009 -17.623  1.00  0.00           O  
ATOM   2147  CB  VAL A 134      42.936   1.461 -14.547  1.00  0.00           C  
ATOM   2148  CG1 VAL A 134      44.107   1.429 -15.518  1.00  0.00           C  
ATOM   2149  CG2 VAL A 134      43.104   2.585 -13.536  1.00  0.00           C  
ATOM   2150  H   VAL A 134      40.656   1.265 -13.431  1.00  0.00           H  
ATOM   2151  HA  VAL A 134      41.571   2.646 -15.719  1.00  0.00           H  
ATOM   2152  HB  VAL A 134      42.922   0.503 -14.028  1.00  0.00           H  
ATOM   2153 1HG1 VAL A 134      45.037   1.304 -14.962  1.00  0.00           H  
ATOM   2154 2HG1 VAL A 134      43.984   0.595 -16.209  1.00  0.00           H  
ATOM   2155 3HG1 VAL A 134      44.142   2.364 -16.077  1.00  0.00           H  
ATOM   2156 1HG2 VAL A 134      44.043   2.455 -13.000  1.00  0.00           H  
ATOM   2157 2HG2 VAL A 134      43.111   3.544 -14.055  1.00  0.00           H  
ATOM   2158 3HG2 VAL A 134      42.276   2.563 -12.827  1.00  0.00           H  
ATOM   2159  N   LYS A 135      41.309  -0.624 -16.132  1.00  0.00           N  
ATOM   2160  CA  LYS A 135      41.229  -1.677 -17.138  1.00  0.00           C  
ATOM   2161  C   LYS A 135      40.158  -1.367 -18.175  1.00  0.00           C  
ATOM   2162  O   LYS A 135      40.335  -1.634 -19.364  1.00  0.00           O  
ATOM   2163  CB  LYS A 135      40.947  -3.028 -16.479  1.00  0.00           C  
ATOM   2164  CG  LYS A 135      42.112  -3.592 -15.676  1.00  0.00           C  
ATOM   2165  CD  LYS A 135      41.749  -4.923 -15.036  1.00  0.00           C  
ATOM   2166  CE  LYS A 135      42.908  -5.482 -14.224  1.00  0.00           C  
ATOM   2167  NZ  LYS A 135      42.554  -6.767 -13.560  1.00  0.00           N  
ATOM   2168  H   LYS A 135      41.175  -0.862 -15.160  1.00  0.00           H  
ATOM   2169  HA  LYS A 135      42.187  -1.735 -17.655  1.00  0.00           H  
ATOM   2170 1HB  LYS A 135      40.093  -2.934 -15.808  1.00  0.00           H  
ATOM   2171 2HB  LYS A 135      40.684  -3.758 -17.244  1.00  0.00           H  
ATOM   2172 1HG  LYS A 135      42.971  -3.736 -16.333  1.00  0.00           H  
ATOM   2173 2HG  LYS A 135      42.390  -2.886 -14.894  1.00  0.00           H  
ATOM   2174 1HD  LYS A 135      40.888  -4.789 -14.380  1.00  0.00           H  
ATOM   2175 2HD  LYS A 135      41.484  -5.640 -15.813  1.00  0.00           H  
ATOM   2176 1HE  LYS A 135      43.763  -5.648 -14.877  1.00  0.00           H  
ATOM   2177 2HE  LYS A 135      43.198  -4.761 -13.459  1.00  0.00           H  
ATOM   2178 1HZ  LYS A 135      43.348  -7.103 -13.033  1.00  0.00           H  
ATOM   2179 2HZ  LYS A 135      41.773  -6.620 -12.937  1.00  0.00           H  
ATOM   2180 3HZ  LYS A 135      42.302  -7.449 -14.261  1.00  0.00           H  
ATOM   2181  N   LYS A 136      39.041  -0.798 -17.708  1.00  0.00           N  
ATOM   2182  CA  LYS A 136      38.045  -0.186 -18.592  1.00  0.00           C  
ATOM   2183  C   LYS A 136      38.479   1.186 -19.111  1.00  0.00           C  
ATOM   2184  O   LYS A 136      38.453   1.442 -20.315  1.00  0.00           O  
ATOM   2185  CB  LYS A 136      36.704  -0.062 -17.866  1.00  0.00           C  
ATOM   2186  CG  LYS A 136      35.583   0.525 -18.713  1.00  0.00           C  
ATOM   2187  CD  LYS A 136      34.264   0.533 -17.954  1.00  0.00           C  
ATOM   2188  CE  LYS A 136      33.145   1.133 -18.794  1.00  0.00           C  
ATOM   2189  NZ  LYS A 136      31.849   1.147 -18.064  1.00  0.00           N  
ATOM   2190  H   LYS A 136      38.874  -0.787 -16.712  1.00  0.00           H  
ATOM   2191  HA  LYS A 136      37.912  -0.830 -19.462  1.00  0.00           H  
ATOM   2192 1HB  LYS A 136      36.384  -1.046 -17.523  1.00  0.00           H  
ATOM   2193 2HB  LYS A 136      36.824   0.569 -16.986  1.00  0.00           H  
ATOM   2194 1HG  LYS A 136      35.837   1.547 -18.995  1.00  0.00           H  
ATOM   2195 2HG  LYS A 136      35.466  -0.065 -19.621  1.00  0.00           H  
ATOM   2196 1HD  LYS A 136      33.995  -0.488 -17.681  1.00  0.00           H  
ATOM   2197 2HD  LYS A 136      34.373   1.119 -17.041  1.00  0.00           H  
ATOM   2198 1HE  LYS A 136      33.405   2.154 -19.069  1.00  0.00           H  
ATOM   2199 2HE  LYS A 136      33.026   0.552 -19.708  1.00  0.00           H  
ATOM   2200 1HZ  LYS A 136      31.134   1.551 -18.653  1.00  0.00           H  
ATOM   2201 2HZ  LYS A 136      31.588   0.202 -17.819  1.00  0.00           H  
ATOM   2202 3HZ  LYS A 136      31.941   1.699 -17.223  1.00  0.00           H  
ATOM   2203  N   ASN A 137      38.879   2.071 -18.199  1.00  0.00           N  
ATOM   2204  CA  ASN A 137      39.393   3.387 -18.580  1.00  0.00           C  
ATOM   2205  C   ASN A 137      40.912   3.398 -18.471  1.00  0.00           C  
ATOM   2206  O   ASN A 137      41.467   3.258 -17.381  1.00  0.00           O  
ATOM   2207  CB  ASN A 137      38.781   4.481 -17.725  1.00  0.00           C  
ATOM   2208  CG  ASN A 137      37.300   4.622 -17.939  1.00  0.00           C  
ATOM   2209  OD1 ASN A 137      36.787   4.333 -19.026  1.00  0.00           O  
ATOM   2210  ND2 ASN A 137      36.602   5.061 -16.923  1.00  0.00           N  
ATOM   2211  H   ASN A 137      38.826   1.827 -17.220  1.00  0.00           H  
ATOM   2212  HA  ASN A 137      39.130   3.573 -19.623  1.00  0.00           H  
ATOM   2213 1HB  ASN A 137      38.965   4.266 -16.671  1.00  0.00           H  
ATOM   2214 2HB  ASN A 137      39.262   5.433 -17.953  1.00  0.00           H  
ATOM   2215 1HD2 ASN A 137      35.611   5.174 -17.008  1.00  0.00           H  
ATOM   2216 2HD2 ASN A 137      37.058   5.282 -16.061  1.00  0.00           H  
ATOM   2217  N   LYS A 138      41.584   3.565 -19.604  1.00  0.00           N  
ATOM   2218  CA  LYS A 138      43.005   3.252 -19.688  1.00  0.00           C  
ATOM   2219  C   LYS A 138      43.865   4.478 -19.966  1.00  0.00           C  
ATOM   2220  O   LYS A 138      45.052   4.360 -20.270  1.00  0.00           O  
ATOM   2221  CB  LYS A 138      43.246   2.197 -20.769  1.00  0.00           C  
ATOM   2222  CG  LYS A 138      42.610   0.844 -20.480  1.00  0.00           C  
ATOM   2223  CD  LYS A 138      42.988  -0.181 -21.539  1.00  0.00           C  
ATOM   2224  CE  LYS A 138      42.283   0.098 -22.858  1.00  0.00           C  
ATOM   2225  NZ  LYS A 138      40.812  -0.101 -22.756  1.00  0.00           N  
ATOM   2226  H   LYS A 138      41.098   3.915 -20.417  1.00  0.00           H  
ATOM   2227  HA  LYS A 138      43.327   2.847 -18.728  1.00  0.00           H  
ATOM   2228 1HB  LYS A 138      42.853   2.555 -21.721  1.00  0.00           H  
ATOM   2229 2HB  LYS A 138      44.318   2.043 -20.895  1.00  0.00           H  
ATOM   2230 1HG  LYS A 138      42.942   0.486 -19.505  1.00  0.00           H  
ATOM   2231 2HG  LYS A 138      41.526   0.949 -20.459  1.00  0.00           H  
ATOM   2232 1HD  LYS A 138      44.067  -0.157 -21.701  1.00  0.00           H  
ATOM   2233 2HD  LYS A 138      42.712  -1.178 -21.195  1.00  0.00           H  
ATOM   2234 1HE  LYS A 138      42.478   1.124 -23.165  1.00  0.00           H  
ATOM   2235 2HE  LYS A 138      42.673  -0.568 -23.627  1.00  0.00           H  
ATOM   2236 1HZ  LYS A 138      40.382   0.094 -23.649  1.00  0.00           H  
ATOM   2237 2HZ  LYS A 138      40.618  -1.056 -22.490  1.00  0.00           H  
ATOM   2238 3HZ  LYS A 138      40.435   0.526 -22.058  1.00  0.00           H  
ATOM   2239  N   LYS A 139      43.271   5.659 -19.863  1.00  0.00           N  
ATOM   2240  CA  LYS A 139      44.003   6.893 -20.122  1.00  0.00           C  
ATOM   2241  C   LYS A 139      44.993   7.190 -19.005  1.00  0.00           C  
ATOM   2242  O   LYS A 139      44.639   7.165 -17.826  1.00  0.00           O  
ATOM   2243  CB  LYS A 139      43.035   8.065 -20.292  1.00  0.00           C  
ATOM   2244  CG  LYS A 139      42.164   7.986 -21.538  1.00  0.00           C  
ATOM   2245  CD  LYS A 139      41.255   9.200 -21.655  1.00  0.00           C  
ATOM   2246  CE  LYS A 139      40.377   9.118 -22.895  1.00  0.00           C  
ATOM   2247  NZ  LYS A 139      39.470  10.292 -23.014  1.00  0.00           N  
ATOM   2248  H   LYS A 139      42.296   5.698 -19.601  1.00  0.00           H  
ATOM   2249  HA  LYS A 139      44.569   6.772 -21.046  1.00  0.00           H  
ATOM   2250 1HB  LYS A 139      42.376   8.121 -19.425  1.00  0.00           H  
ATOM   2251 2HB  LYS A 139      43.598   8.998 -20.336  1.00  0.00           H  
ATOM   2252 1HG  LYS A 139      42.798   7.931 -22.423  1.00  0.00           H  
ATOM   2253 2HG  LYS A 139      41.550   7.086 -21.496  1.00  0.00           H  
ATOM   2254 1HD  LYS A 139      40.618   9.265 -20.772  1.00  0.00           H  
ATOM   2255 2HD  LYS A 139      41.861  10.104 -21.711  1.00  0.00           H  
ATOM   2256 1HE  LYS A 139      41.006   9.069 -23.783  1.00  0.00           H  
ATOM   2257 2HE  LYS A 139      39.773   8.212 -22.854  1.00  0.00           H  
ATOM   2258 1HZ  LYS A 139      38.906  10.200 -23.847  1.00  0.00           H  
ATOM   2259 2HZ  LYS A 139      38.869  10.338 -22.203  1.00  0.00           H  
ATOM   2260 3HZ  LYS A 139      40.020  11.138 -23.073  1.00  0.00           H  
ATOM   2261  N   PRO A 140      46.274   7.491 -19.190  1.00  0.00           N  
ATOM   2262  CA  PRO A 140      47.199   7.592 -18.068  1.00  0.00           C  
ATOM   2263  C   PRO A 140      46.782   8.702 -17.113  1.00  0.00           C  
ATOM   2264  O   PRO A 140      47.013   8.616 -15.907  1.00  0.00           O  
ATOM   2265  CB  PRO A 140      48.535   7.904 -18.749  1.00  0.00           C  
ATOM   2266  CG  PRO A 140      48.383   7.350 -20.124  1.00  0.00           C  
ATOM   2267  CD  PRO A 140      46.939   7.596 -20.469  1.00  0.00           C  
ATOM   2268  HA  PRO A 140      47.240   6.625 -17.545  1.00  0.00           H  
ATOM   2269 1HB  PRO A 140      48.716   8.989 -18.743  1.00  0.00           H  
ATOM   2270 2HB  PRO A 140      49.360   7.438 -18.190  1.00  0.00           H  
ATOM   2271 1HG  PRO A 140      49.075   7.854 -20.815  1.00  0.00           H  
ATOM   2272 2HG  PRO A 140      48.645   6.282 -20.135  1.00  0.00           H  
ATOM   2273 1HD  PRO A 140      46.831   8.600 -20.907  1.00  0.00           H  
ATOM   2274 2HD  PRO A 140      46.593   6.826 -21.175  1.00  0.00           H  
ATOM   2275  N   GLU A 141      46.166   9.747 -17.658  1.00  0.00           N  
ATOM   2276  CA  GLU A 141      45.677  10.852 -16.842  1.00  0.00           C  
ATOM   2277  C   GLU A 141      44.689  10.365 -15.790  1.00  0.00           C  
ATOM   2278  O   GLU A 141      44.785  10.730 -14.618  1.00  0.00           O  
ATOM   2279  CB  GLU A 141      45.016  11.914 -17.723  1.00  0.00           C  
ATOM   2280  CG  GLU A 141      45.976  12.653 -18.645  1.00  0.00           C  
ATOM   2281  CD  GLU A 141      46.293  11.883 -19.897  1.00  0.00           C  
ATOM   2282  OE1 GLU A 141      45.773  10.805 -20.057  1.00  0.00           O  
ATOM   2283  OE2 GLU A 141      47.056  12.375 -20.696  1.00  0.00           O  
ATOM   2284  H   GLU A 141      46.035   9.774 -18.659  1.00  0.00           H  
ATOM   2285  HA  GLU A 141      46.525  11.304 -16.327  1.00  0.00           H  
ATOM   2286 1HB  GLU A 141      44.250  11.448 -18.343  1.00  0.00           H  
ATOM   2287 2HB  GLU A 141      44.522  12.654 -17.093  1.00  0.00           H  
ATOM   2288 1HG  GLU A 141      45.534  13.609 -18.922  1.00  0.00           H  
ATOM   2289 2HG  GLU A 141      46.900  12.854 -18.104  1.00  0.00           H  
ATOM   2290  N   ASN A 142      43.739   9.539 -16.215  1.00  0.00           N  
ATOM   2291  CA  ASN A 142      42.731   9.000 -15.310  1.00  0.00           C  
ATOM   2292  C   ASN A 142      43.361   8.096 -14.259  1.00  0.00           C  
ATOM   2293  O   ASN A 142      42.986   8.135 -13.087  1.00  0.00           O  
ATOM   2294  CB  ASN A 142      41.662   8.252 -16.086  1.00  0.00           C  
ATOM   2295  CG  ASN A 142      40.744   9.174 -16.840  1.00  0.00           C  
ATOM   2296  OD1 ASN A 142      40.579  10.343 -16.472  1.00  0.00           O  
ATOM   2297  ND2 ASN A 142      40.144   8.671 -17.888  1.00  0.00           N  
ATOM   2298  H   ASN A 142      43.714   9.278 -17.190  1.00  0.00           H  
ATOM   2299  HA  ASN A 142      42.260   9.831 -14.782  1.00  0.00           H  
ATOM   2300 1HB  ASN A 142      42.135   7.571 -16.793  1.00  0.00           H  
ATOM   2301 2HB  ASN A 142      41.068   7.650 -15.398  1.00  0.00           H  
ATOM   2302 1HD2 ASN A 142      39.522   9.238 -18.428  1.00  0.00           H  
ATOM   2303 2HD2 ASN A 142      40.307   7.720 -18.149  1.00  0.00           H  
ATOM   2304  N   ALA A 143      44.321   7.282 -14.684  1.00  0.00           N  
ATOM   2305  CA  ALA A 143      45.005   6.366 -13.779  1.00  0.00           C  
ATOM   2306  C   ALA A 143      45.804   7.125 -12.728  1.00  0.00           C  
ATOM   2307  O   ALA A 143      45.822   6.748 -11.556  1.00  0.00           O  
ATOM   2308  CB  ALA A 143      45.915   5.429 -14.561  1.00  0.00           C  
ATOM   2309  H   ALA A 143      44.584   7.298 -15.659  1.00  0.00           H  
ATOM   2310  HA  ALA A 143      44.250   5.774 -13.262  1.00  0.00           H  
ATOM   2311 1HB  ALA A 143      46.419   4.752 -13.871  1.00  0.00           H  
ATOM   2312 2HB  ALA A 143      45.320   4.851 -15.268  1.00  0.00           H  
ATOM   2313 3HB  ALA A 143      46.657   6.013 -15.103  1.00  0.00           H  
ATOM   2314  N   LYS A 144      46.465   8.196 -13.153  1.00  0.00           N  
ATOM   2315  CA  LYS A 144      47.267   9.010 -12.248  1.00  0.00           C  
ATOM   2316  C   LYS A 144      46.397   9.686 -11.197  1.00  0.00           C  
ATOM   2317  O   LYS A 144      46.767   9.761 -10.025  1.00  0.00           O  
ATOM   2318  CB  LYS A 144      48.058  10.060 -13.030  1.00  0.00           C  
ATOM   2319  CG  LYS A 144      48.973  10.925 -12.174  1.00  0.00           C  
ATOM   2320  CD  LYS A 144      49.791  11.880 -13.031  1.00  0.00           C  
ATOM   2321  CE  LYS A 144      50.775  12.677 -12.187  1.00  0.00           C  
ATOM   2322  NZ  LYS A 144      50.082  13.576 -11.225  1.00  0.00           N  
ATOM   2323  H   LYS A 144      46.410   8.453 -14.128  1.00  0.00           H  
ATOM   2324  HA  LYS A 144      47.971   8.359 -11.729  1.00  0.00           H  
ATOM   2325 1HB  LYS A 144      48.672   9.566 -13.784  1.00  0.00           H  
ATOM   2326 2HB  LYS A 144      47.366  10.721 -13.553  1.00  0.00           H  
ATOM   2327 1HG  LYS A 144      48.374  11.503 -11.470  1.00  0.00           H  
ATOM   2328 2HG  LYS A 144      49.652  10.287 -11.608  1.00  0.00           H  
ATOM   2329 1HD  LYS A 144      50.344  11.314 -13.781  1.00  0.00           H  
ATOM   2330 2HD  LYS A 144      49.122  12.572 -13.543  1.00  0.00           H  
ATOM   2331 1HE  LYS A 144      51.414  11.994 -11.631  1.00  0.00           H  
ATOM   2332 2HE  LYS A 144      51.406  13.282 -12.838  1.00  0.00           H  
ATOM   2333 1HZ  LYS A 144      50.767  14.086 -10.686  1.00  0.00           H  
ATOM   2334 2HZ  LYS A 144      49.499  14.228 -11.731  1.00  0.00           H  
ATOM   2335 3HZ  LYS A 144      49.507  13.026 -10.602  1.00  0.00           H  
ATOM   2336  N   GLU A 145      45.238  10.178 -11.622  1.00  0.00           N  
ATOM   2337  CA  GLU A 145      44.313  10.849 -10.717  1.00  0.00           C  
ATOM   2338  C   GLU A 145      43.776   9.887  -9.666  1.00  0.00           C  
ATOM   2339  O   GLU A 145      43.647  10.241  -8.494  1.00  0.00           O  
ATOM   2340  CB  GLU A 145      43.151  11.464 -11.501  1.00  0.00           C  
ATOM   2341  CG  GLU A 145      43.539  12.648 -12.375  1.00  0.00           C  
ATOM   2342  CD  GLU A 145      44.033  13.825 -11.581  1.00  0.00           C  
ATOM   2343  OE1 GLU A 145      43.493  14.077 -10.530  1.00  0.00           O  
ATOM   2344  OE2 GLU A 145      44.951  14.473 -12.025  1.00  0.00           O  
ATOM   2345  H   GLU A 145      44.992  10.085 -12.597  1.00  0.00           H  
ATOM   2346  HA  GLU A 145      44.849  11.648 -10.204  1.00  0.00           H  
ATOM   2347 1HB  GLU A 145      42.704  10.705 -12.144  1.00  0.00           H  
ATOM   2348 2HB  GLU A 145      42.381  11.799 -10.806  1.00  0.00           H  
ATOM   2349 1HG  GLU A 145      44.323  12.335 -13.065  1.00  0.00           H  
ATOM   2350 2HG  GLU A 145      42.674  12.950 -12.964  1.00  0.00           H  
ATOM   2351  N   LEU A 146      43.463   8.667 -10.091  1.00  0.00           N  
ATOM   2352  CA  LEU A 146      42.939   7.651  -9.186  1.00  0.00           C  
ATOM   2353  C   LEU A 146      43.971   7.265  -8.135  1.00  0.00           C  
ATOM   2354  O   LEU A 146      43.640   7.084  -6.963  1.00  0.00           O  
ATOM   2355  CB  LEU A 146      42.514   6.406  -9.975  1.00  0.00           C  
ATOM   2356  CG  LEU A 146      41.285   6.578 -10.877  1.00  0.00           C  
ATOM   2357  CD1 LEU A 146      41.097   5.326 -11.723  1.00  0.00           C  
ATOM   2358  CD2 LEU A 146      40.058   6.848 -10.019  1.00  0.00           C  
ATOM   2359  H   LEU A 146      43.591   8.438 -11.066  1.00  0.00           H  
ATOM   2360  HA  LEU A 146      42.066   8.058  -8.677  1.00  0.00           H  
ATOM   2361 1HB  LEU A 146      43.345   6.093 -10.604  1.00  0.00           H  
ATOM   2362 2HB  LEU A 146      42.297   5.604  -9.269  1.00  0.00           H  
ATOM   2363  HG  LEU A 146      41.445   7.417 -11.555  1.00  0.00           H  
ATOM   2364 1HD1 LEU A 146      40.224   5.449 -12.365  1.00  0.00           H  
ATOM   2365 2HD1 LEU A 146      41.980   5.169 -12.342  1.00  0.00           H  
ATOM   2366 3HD1 LEU A 146      40.950   4.466 -11.072  1.00  0.00           H  
ATOM   2367 1HD2 LEU A 146      39.185   6.971 -10.660  1.00  0.00           H  
ATOM   2368 2HD2 LEU A 146      39.896   6.008  -9.342  1.00  0.00           H  
ATOM   2369 3HD2 LEU A 146      40.213   7.757  -9.438  1.00  0.00           H  
ATOM   2370  N   VAL A 147      45.224   7.140  -8.560  1.00  0.00           N  
ATOM   2371  CA  VAL A 147      46.307   6.775  -7.655  1.00  0.00           C  
ATOM   2372  C   VAL A 147      46.534   7.853  -6.604  1.00  0.00           C  
ATOM   2373  O   VAL A 147      46.763   7.553  -5.432  1.00  0.00           O  
ATOM   2374  CB  VAL A 147      47.610   6.550  -8.445  1.00  0.00           C  
ATOM   2375  CG1 VAL A 147      48.782   6.355  -7.494  1.00  0.00           C  
ATOM   2376  CG2 VAL A 147      47.457   5.348  -9.365  1.00  0.00           C  
ATOM   2377  H   VAL A 147      45.431   7.302  -9.535  1.00  0.00           H  
ATOM   2378  HA  VAL A 147      46.038   5.846  -7.151  1.00  0.00           H  
ATOM   2379  HB  VAL A 147      47.822   7.439  -9.039  1.00  0.00           H  
ATOM   2380 1HG1 VAL A 147      49.695   6.198  -8.069  1.00  0.00           H  
ATOM   2381 2HG1 VAL A 147      48.895   7.242  -6.870  1.00  0.00           H  
ATOM   2382 3HG1 VAL A 147      48.598   5.487  -6.862  1.00  0.00           H  
ATOM   2383 1HG2 VAL A 147      48.382   5.196  -9.920  1.00  0.00           H  
ATOM   2384 2HG2 VAL A 147      47.239   4.461  -8.771  1.00  0.00           H  
ATOM   2385 3HG2 VAL A 147      46.640   5.527 -10.064  1.00  0.00           H  
ATOM   2386  N   ARG A 148      46.469   9.110  -7.029  1.00  0.00           N  
ATOM   2387  CA  ARG A 148      46.667  10.236  -6.124  1.00  0.00           C  
ATOM   2388  C   ARG A 148      45.567  10.298  -5.072  1.00  0.00           C  
ATOM   2389  O   ARG A 148      45.830  10.569  -3.900  1.00  0.00           O  
ATOM   2390  CB  ARG A 148      46.699  11.546  -6.898  1.00  0.00           C  
ATOM   2391  CG  ARG A 148      46.952  12.783  -6.051  1.00  0.00           C  
ATOM   2392  CD  ARG A 148      46.995  14.015  -6.879  1.00  0.00           C  
ATOM   2393  NE  ARG A 148      45.720  14.277  -7.528  1.00  0.00           N  
ATOM   2394  CZ  ARG A 148      44.661  14.857  -6.929  1.00  0.00           C  
ATOM   2395  NH1 ARG A 148      44.740  15.228  -5.671  1.00  0.00           N  
ATOM   2396  NH2 ARG A 148      43.544  15.052  -7.607  1.00  0.00           N  
ATOM   2397  H   ARG A 148      46.277   9.290  -8.004  1.00  0.00           H  
ATOM   2398  HA  ARG A 148      47.624  10.109  -5.617  1.00  0.00           H  
ATOM   2399 1HB  ARG A 148      47.478  11.500  -7.657  1.00  0.00           H  
ATOM   2400 2HB  ARG A 148      45.748  11.687  -7.413  1.00  0.00           H  
ATOM   2401 1HG  ARG A 148      46.154  12.891  -5.317  1.00  0.00           H  
ATOM   2402 2HG  ARG A 148      47.908  12.682  -5.537  1.00  0.00           H  
ATOM   2403 1HD  ARG A 148      47.237  14.870  -6.248  1.00  0.00           H  
ATOM   2404 2HD  ARG A 148      47.755  13.908  -7.652  1.00  0.00           H  
ATOM   2405  HE  ARG A 148      45.621  14.005  -8.497  1.00  0.00           H  
ATOM   2406 1HH1 ARG A 148      45.595  15.079  -5.152  1.00  0.00           H  
ATOM   2407 2HH1 ARG A 148      43.947  15.662  -5.222  1.00  0.00           H  
ATOM   2408 1HH2 ARG A 148      43.483  14.766  -8.575  1.00  0.00           H  
ATOM   2409 2HH2 ARG A 148      42.751  15.486  -7.158  1.00  0.00           H  
ATOM   2410  N   GLU A 149      44.334  10.045  -5.498  1.00  0.00           N  
ATOM   2411  CA  GLU A 149      43.191  10.071  -4.593  1.00  0.00           C  
ATOM   2412  C   GLU A 149      43.296   8.974  -3.541  1.00  0.00           C  
ATOM   2413  O   GLU A 149      42.990   9.193  -2.369  1.00  0.00           O  
ATOM   2414  CB  GLU A 149      41.886   9.916  -5.377  1.00  0.00           C  
ATOM   2415  CG  GLU A 149      41.528  11.114  -6.245  1.00  0.00           C  
ATOM   2416  CD  GLU A 149      40.280  10.897  -7.055  1.00  0.00           C  
ATOM   2417  OE1 GLU A 149      39.765   9.805  -7.037  1.00  0.00           O  
ATOM   2418  OE2 GLU A 149      39.841  11.825  -7.693  1.00  0.00           O  
ATOM   2419  H   GLU A 149      44.185   9.829  -6.473  1.00  0.00           H  
ATOM   2420  HA  GLU A 149      43.178  11.033  -4.080  1.00  0.00           H  
ATOM   2421 1HB  GLU A 149      41.953   9.042  -6.025  1.00  0.00           H  
ATOM   2422 2HB  GLU A 149      41.062   9.747  -4.683  1.00  0.00           H  
ATOM   2423 1HG  GLU A 149      41.385  11.984  -5.604  1.00  0.00           H  
ATOM   2424 2HG  GLU A 149      42.359  11.325  -6.916  1.00  0.00           H  
ATOM   2425  N   ILE A 150      43.731   7.793  -3.967  1.00  0.00           N  
ATOM   2426  CA  ILE A 150      43.877   6.659  -3.062  1.00  0.00           C  
ATOM   2427  C   ILE A 150      44.946   6.928  -2.010  1.00  0.00           C  
ATOM   2428  O   ILE A 150      44.776   6.592  -0.838  1.00  0.00           O  
ATOM   2429  CB  ILE A 150      44.231   5.378  -3.839  1.00  0.00           C  
ATOM   2430  CG1 ILE A 150      43.091   4.996  -4.786  1.00  0.00           C  
ATOM   2431  CG2 ILE A 150      44.534   4.239  -2.878  1.00  0.00           C  
ATOM   2432  CD1 ILE A 150      41.781   4.720  -4.085  1.00  0.00           C  
ATOM   2433  H   ILE A 150      43.966   7.678  -4.942  1.00  0.00           H  
ATOM   2434  HA  ILE A 150      42.928   6.500  -2.551  1.00  0.00           H  
ATOM   2435  HB  ILE A 150      45.108   5.560  -4.460  1.00  0.00           H  
ATOM   2436 1HG1 ILE A 150      42.931   5.798  -5.506  1.00  0.00           H  
ATOM   2437 2HG1 ILE A 150      43.369   4.104  -5.350  1.00  0.00           H  
ATOM   2438 1HG2 ILE A 150      44.781   3.341  -3.444  1.00  0.00           H  
ATOM   2439 2HG2 ILE A 150      45.376   4.512  -2.244  1.00  0.00           H  
ATOM   2440 3HG2 ILE A 150      43.659   4.046  -2.256  1.00  0.00           H  
ATOM   2441 1HD1 ILE A 150      41.022   4.455  -4.822  1.00  0.00           H  
ATOM   2442 2HD1 ILE A 150      41.910   3.894  -3.384  1.00  0.00           H  
ATOM   2443 3HD1 ILE A 150      41.464   5.610  -3.543  1.00  0.00           H  
ATOM   2444  N   ALA A 151      46.048   7.536  -2.436  1.00  0.00           N  
ATOM   2445  CA  ALA A 151      47.147   7.851  -1.531  1.00  0.00           C  
ATOM   2446  C   ALA A 151      46.721   8.867  -0.479  1.00  0.00           C  
ATOM   2447  O   ALA A 151      47.079   8.749   0.693  1.00  0.00           O  
ATOM   2448  CB  ALA A 151      48.345   8.370  -2.313  1.00  0.00           C  
ATOM   2449  H   ALA A 151      46.126   7.786  -3.411  1.00  0.00           H  
ATOM   2450  HA  ALA A 151      47.433   6.935  -1.014  1.00  0.00           H  
ATOM   2451 1HB  ALA A 151      49.157   8.601  -1.624  1.00  0.00           H  
ATOM   2452 2HB  ALA A 151      48.675   7.610  -3.021  1.00  0.00           H  
ATOM   2453 3HB  ALA A 151      48.062   9.271  -2.855  1.00  0.00           H  
ATOM   2454  N   GLU A 152      45.954   9.865  -0.905  1.00  0.00           N  
ATOM   2455  CA  GLU A 152      45.477  10.904   0.000  1.00  0.00           C  
ATOM   2456  C   GLU A 152      44.537  10.330   1.052  1.00  0.00           C  
ATOM   2457  O   GLU A 152      44.600  10.702   2.224  1.00  0.00           O  
ATOM   2458  CB  GLU A 152      44.766  12.009  -0.784  1.00  0.00           C  
ATOM   2459  CG  GLU A 152      45.686  12.856  -1.652  1.00  0.00           C  
ATOM   2460  CD  GLU A 152      44.945  13.883  -2.462  1.00  0.00           C  
ATOM   2461  OE1 GLU A 152      43.738  13.868  -2.444  1.00  0.00           O  
ATOM   2462  OE2 GLU A 152      45.587  14.684  -3.100  1.00  0.00           O  
ATOM   2463  H   GLU A 152      45.695   9.905  -1.880  1.00  0.00           H  
ATOM   2464  HA  GLU A 152      46.336  11.337   0.513  1.00  0.00           H  
ATOM   2465 1HB  GLU A 152      44.009  11.567  -1.432  1.00  0.00           H  
ATOM   2466 2HB  GLU A 152      44.254  12.676  -0.090  1.00  0.00           H  
ATOM   2467 1HG  GLU A 152      46.405  13.366  -1.011  1.00  0.00           H  
ATOM   2468 2HG  GLU A 152      46.240  12.201  -2.323  1.00  0.00           H  
ATOM   2469  N   SER A 153      43.665   9.422   0.626  1.00  0.00           N  
ATOM   2470  CA  SER A 153      42.710   8.794   1.531  1.00  0.00           C  
ATOM   2471  C   SER A 153      43.419   7.951   2.583  1.00  0.00           C  
ATOM   2472  O   SER A 153      43.042   7.957   3.755  1.00  0.00           O  
ATOM   2473  CB  SER A 153      41.740   7.931   0.748  1.00  0.00           C  
ATOM   2474  OG  SER A 153      40.810   7.321   1.601  1.00  0.00           O  
ATOM   2475  H   SER A 153      43.664   9.161  -0.350  1.00  0.00           H  
ATOM   2476  HA  SER A 153      42.150   9.578   2.042  1.00  0.00           H  
ATOM   2477 1HB  SER A 153      41.217   8.544   0.015  1.00  0.00           H  
ATOM   2478 2HB  SER A 153      42.292   7.167   0.202  1.00  0.00           H  
ATOM   2479  HG  SER A 153      40.237   6.797   1.036  1.00  0.00           H  
ATOM   2480  N   ALA A 154      44.448   7.226   2.157  1.00  0.00           N  
ATOM   2481  CA  ALA A 154      45.212   6.376   3.062  1.00  0.00           C  
ATOM   2482  C   ALA A 154      45.939   7.203   4.114  1.00  0.00           C  
ATOM   2483  O   ALA A 154      45.990   6.829   5.286  1.00  0.00           O  
ATOM   2484  CB  ALA A 154      46.203   5.526   2.280  1.00  0.00           C  
ATOM   2485  H   ALA A 154      44.707   7.265   1.182  1.00  0.00           H  
ATOM   2486  HA  ALA A 154      44.514   5.718   3.579  1.00  0.00           H  
ATOM   2487 1HB  ALA A 154      46.766   4.897   2.970  1.00  0.00           H  
ATOM   2488 2HB  ALA A 154      45.664   4.897   1.572  1.00  0.00           H  
ATOM   2489 3HB  ALA A 154      46.890   6.175   1.739  1.00  0.00           H  
ATOM   2490  N   LEU A 155      46.501   8.330   3.688  1.00  0.00           N  
ATOM   2491  CA  LEU A 155      47.227   9.213   4.593  1.00  0.00           C  
ATOM   2492  C   LEU A 155      46.299   9.808   5.645  1.00  0.00           C  
ATOM   2493  O   LEU A 155      46.661   9.916   6.817  1.00  0.00           O  
ATOM   2494  CB  LEU A 155      47.904  10.340   3.803  1.00  0.00           C  
ATOM   2495  CG  LEU A 155      48.793  11.285   4.622  1.00  0.00           C  
ATOM   2496  CD1 LEU A 155      49.863  11.885   3.720  1.00  0.00           C  
ATOM   2497  CD2 LEU A 155      47.935  12.372   5.251  1.00  0.00           C  
ATOM   2498  H   LEU A 155      46.423   8.581   2.713  1.00  0.00           H  
ATOM   2499  HA  LEU A 155      47.995   8.631   5.102  1.00  0.00           H  
ATOM   2500 1HB  LEU A 155      48.522   9.896   3.025  1.00  0.00           H  
ATOM   2501 2HB  LEU A 155      47.132  10.943   3.326  1.00  0.00           H  
ATOM   2502  HG  LEU A 155      49.297  10.721   5.408  1.00  0.00           H  
ATOM   2503 1HD1 LEU A 155      50.495  12.556   4.302  1.00  0.00           H  
ATOM   2504 2HD1 LEU A 155      50.475  11.087   3.300  1.00  0.00           H  
ATOM   2505 3HD1 LEU A 155      49.388  12.443   2.914  1.00  0.00           H  
ATOM   2506 1HD2 LEU A 155      48.566  13.043   5.834  1.00  0.00           H  
ATOM   2507 2HD2 LEU A 155      47.431  12.938   4.466  1.00  0.00           H  
ATOM   2508 3HD2 LEU A 155      47.190  11.916   5.904  1.00  0.00           H  
ATOM   2509  N   GLU A 156      45.101  10.193   5.219  1.00  0.00           N  
ATOM   2510  CA  GLU A 156      44.118  10.778   6.124  1.00  0.00           C  
ATOM   2511  C   GLU A 156      43.670   9.771   7.176  1.00  0.00           C  
ATOM   2512  O   GLU A 156      43.510  10.113   8.348  1.00  0.00           O  
ATOM   2513  CB  GLU A 156      42.905  11.284   5.340  1.00  0.00           C  
ATOM   2514  CG  GLU A 156      43.183  12.504   4.472  1.00  0.00           C  
ATOM   2515  CD  GLU A 156      41.989  12.928   3.662  1.00  0.00           C  
ATOM   2516  OE1 GLU A 156      41.004  12.231   3.680  1.00  0.00           O  
ATOM   2517  OE2 GLU A 156      42.064  13.952   3.023  1.00  0.00           O  
ATOM   2518  H   GLU A 156      44.865  10.078   4.244  1.00  0.00           H  
ATOM   2519  HA  GLU A 156      44.579  11.622   6.637  1.00  0.00           H  
ATOM   2520 1HB  GLU A 156      42.534  10.490   4.692  1.00  0.00           H  
ATOM   2521 2HB  GLU A 156      42.105  11.543   6.033  1.00  0.00           H  
ATOM   2522 1HG  GLU A 156      43.486  13.331   5.112  1.00  0.00           H  
ATOM   2523 2HG  GLU A 156      44.010  12.278   3.800  1.00  0.00           H  
ATOM   2524  N   LEU A 157      43.469   8.529   6.751  1.00  0.00           N  
ATOM   2525  CA  LEU A 157      43.039   7.469   7.655  1.00  0.00           C  
ATOM   2526  C   LEU A 157      44.101   7.178   8.707  1.00  0.00           C  
ATOM   2527  O   LEU A 157      43.787   6.969   9.879  1.00  0.00           O  
ATOM   2528  CB  LEU A 157      42.730   6.191   6.865  1.00  0.00           C  
ATOM   2529  CG  LEU A 157      41.491   6.251   5.962  1.00  0.00           C  
ATOM   2530  CD1 LEU A 157      41.418   4.988   5.114  1.00  0.00           C  
ATOM   2531  CD2 LEU A 157      40.244   6.406   6.820  1.00  0.00           C  
ATOM   2532  H   LEU A 157      43.618   8.313   5.776  1.00  0.00           H  
ATOM   2533  HA  LEU A 157      42.132   7.795   8.163  1.00  0.00           H  
ATOM   2534 1HB  LEU A 157      43.587   5.956   6.236  1.00  0.00           H  
ATOM   2535 2HB  LEU A 157      42.587   5.372   7.570  1.00  0.00           H  
ATOM   2536  HG  LEU A 157      41.574   7.102   5.285  1.00  0.00           H  
ATOM   2537 1HD1 LEU A 157      40.538   5.030   4.473  1.00  0.00           H  
ATOM   2538 2HD1 LEU A 157      42.313   4.912   4.497  1.00  0.00           H  
ATOM   2539 3HD1 LEU A 157      41.351   4.117   5.765  1.00  0.00           H  
ATOM   2540 1HD2 LEU A 157      39.364   6.450   6.178  1.00  0.00           H  
ATOM   2541 2HD2 LEU A 157      40.159   5.555   7.496  1.00  0.00           H  
ATOM   2542 3HD2 LEU A 157      40.315   7.326   7.401  1.00  0.00           H  
ATOM   2543  N   VAL A 158      45.360   7.166   8.282  1.00  0.00           N  
ATOM   2544  CA  VAL A 158      46.472   6.900   9.186  1.00  0.00           C  
ATOM   2545  C   VAL A 158      46.600   7.995  10.238  1.00  0.00           C  
ATOM   2546  O   VAL A 158      46.854   7.717  11.410  1.00  0.00           O  
ATOM   2547  CB  VAL A 158      47.790   6.794   8.395  1.00  0.00           C  
ATOM   2548  CG1 VAL A 158      48.975   6.706   9.345  1.00  0.00           C  
ATOM   2549  CG2 VAL A 158      47.745   5.584   7.475  1.00  0.00           C  
ATOM   2550  H   VAL A 158      45.552   7.346   7.307  1.00  0.00           H  
ATOM   2551  HA  VAL A 158      46.289   5.950   9.690  1.00  0.00           H  
ATOM   2552  HB  VAL A 158      47.920   7.699   7.802  1.00  0.00           H  
ATOM   2553 1HG1 VAL A 158      49.898   6.633   8.769  1.00  0.00           H  
ATOM   2554 2HG1 VAL A 158      49.008   7.599   9.969  1.00  0.00           H  
ATOM   2555 3HG1 VAL A 158      48.871   5.824   9.977  1.00  0.00           H  
ATOM   2556 1HG2 VAL A 158      48.680   5.516   6.918  1.00  0.00           H  
ATOM   2557 2HG2 VAL A 158      47.609   4.680   8.068  1.00  0.00           H  
ATOM   2558 3HG2 VAL A 158      46.915   5.689   6.777  1.00  0.00           H  
ATOM   2559  N   LYS A 159      46.423   9.241   9.813  1.00  0.00           N  
ATOM   2560  CA  LYS A 159      46.518  10.380  10.717  1.00  0.00           C  
ATOM   2561  C   LYS A 159      45.417  10.342  11.769  1.00  0.00           C  
ATOM   2562  O   LYS A 159      45.654  10.635  12.941  1.00  0.00           O  
ATOM   2563  CB  LYS A 159      46.452  11.692   9.934  1.00  0.00           C  
ATOM   2564  CG  LYS A 159      46.616  12.943  10.787  1.00  0.00           C  
ATOM   2565  CD  LYS A 159      46.633  14.199   9.929  1.00  0.00           C  
ATOM   2566  CE  LYS A 159      46.781  15.451  10.781  1.00  0.00           C  
ATOM   2567  NZ  LYS A 159      46.799  16.688   9.954  1.00  0.00           N  
ATOM   2568  H   LYS A 159      46.217   9.404   8.838  1.00  0.00           H  
ATOM   2569  HA  LYS A 159      47.476  10.331  11.235  1.00  0.00           H  
ATOM   2570 1HB  LYS A 159      47.233  11.701   9.173  1.00  0.00           H  
ATOM   2571 2HB  LYS A 159      45.493  11.761   9.419  1.00  0.00           H  
ATOM   2572 1HG  LYS A 159      45.791  13.009  11.497  1.00  0.00           H  
ATOM   2573 2HG  LYS A 159      47.549  12.883  11.345  1.00  0.00           H  
ATOM   2574 1HD  LYS A 159      47.464  14.148   9.224  1.00  0.00           H  
ATOM   2575 2HD  LYS A 159      45.704  14.265   9.362  1.00  0.00           H  
ATOM   2576 1HE  LYS A 159      45.953  15.511  11.485  1.00  0.00           H  
ATOM   2577 2HE  LYS A 159      47.709  15.396  11.349  1.00  0.00           H  
ATOM   2578 1HZ  LYS A 159      46.899  17.494  10.555  1.00  0.00           H  
ATOM   2579 2HZ  LYS A 159      47.575  16.651   9.308  1.00  0.00           H  
ATOM   2580 3HZ  LYS A 159      45.935  16.760   9.436  1.00  0.00           H  
ATOM   2581  N   GLU A 160      44.212   9.979  11.344  1.00  0.00           N  
ATOM   2582  CA  GLU A 160      43.071   9.902  12.248  1.00  0.00           C  
ATOM   2583  C   GLU A 160      43.274   8.819  13.300  1.00  0.00           C  
ATOM   2584  O   GLU A 160      42.948   9.010  14.472  1.00  0.00           O  
ATOM   2585  CB  GLU A 160      41.786   9.630  11.463  1.00  0.00           C  
ATOM   2586  CG  GLU A 160      41.322  10.791  10.595  1.00  0.00           C  
ATOM   2587  CD  GLU A 160      40.099  10.463   9.784  1.00  0.00           C  
ATOM   2588  OE1 GLU A 160      39.684   9.329   9.802  1.00  0.00           O  
ATOM   2589  OE2 GLU A 160      39.579  11.347   9.145  1.00  0.00           O  
ATOM   2590  H   GLU A 160      44.083   9.750  10.369  1.00  0.00           H  
ATOM   2591  HA  GLU A 160      42.971  10.859  12.761  1.00  0.00           H  
ATOM   2592 1HB  GLU A 160      41.931   8.765  10.815  1.00  0.00           H  
ATOM   2593 2HB  GLU A 160      40.980   9.388  12.156  1.00  0.00           H  
ATOM   2594 1HG  GLU A 160      41.100  11.644  11.235  1.00  0.00           H  
ATOM   2595 2HG  GLU A 160      42.131  11.075   9.924  1.00  0.00           H  
ATOM   2596  N   VAL A 161      43.814   7.682  12.875  1.00  0.00           N  
ATOM   2597  CA  VAL A 161      44.062   6.566  13.779  1.00  0.00           C  
ATOM   2598  C   VAL A 161      45.102   6.930  14.831  1.00  0.00           C  
ATOM   2599  O   VAL A 161      44.963   6.580  16.003  1.00  0.00           O  
ATOM   2600  CB  VAL A 161      44.544   5.335  12.988  1.00  0.00           C  
ATOM   2601  CG1 VAL A 161      44.985   4.231  13.938  1.00  0.00           C  
ATOM   2602  CG2 VAL A 161      43.437   4.845  12.068  1.00  0.00           C  
ATOM   2603  H   VAL A 161      44.059   7.588  11.900  1.00  0.00           H  
ATOM   2604  HA  VAL A 161      43.128   6.315  14.283  1.00  0.00           H  
ATOM   2605  HB  VAL A 161      45.415   5.615  12.395  1.00  0.00           H  
ATOM   2606 1HG1 VAL A 161      45.323   3.369  13.362  1.00  0.00           H  
ATOM   2607 2HG1 VAL A 161      45.802   4.593  14.562  1.00  0.00           H  
ATOM   2608 3HG1 VAL A 161      44.146   3.939  14.570  1.00  0.00           H  
ATOM   2609 1HG2 VAL A 161      43.785   3.975  11.511  1.00  0.00           H  
ATOM   2610 2HG2 VAL A 161      42.565   4.571  12.661  1.00  0.00           H  
ATOM   2611 3HG2 VAL A 161      43.167   5.637  11.370  1.00  0.00           H  
ATOM   2612  N   LEU A 162      46.145   7.635  14.406  1.00  0.00           N  
ATOM   2613  CA  LEU A 162      47.211   8.048  15.310  1.00  0.00           C  
ATOM   2614  C   LEU A 162      46.665   8.883  16.461  1.00  0.00           C  
ATOM   2615  O   LEU A 162      47.332   9.066  17.479  1.00  0.00           O  
ATOM   2616  CB  LEU A 162      48.272   8.850  14.546  1.00  0.00           C  
ATOM   2617  CG  LEU A 162      49.091   8.060  13.518  1.00  0.00           C  
ATOM   2618  CD1 LEU A 162      49.986   9.015  12.739  1.00  0.00           C  
ATOM   2619  CD2 LEU A 162      49.914   6.998  14.232  1.00  0.00           C  
ATOM   2620  H   LEU A 162      46.201   7.892  13.431  1.00  0.00           H  
ATOM   2621  HA  LEU A 162      47.678   7.155  15.725  1.00  0.00           H  
ATOM   2622 1HB  LEU A 162      47.779   9.666  14.020  1.00  0.00           H  
ATOM   2623 2HB  LEU A 162      48.969   9.279  15.266  1.00  0.00           H  
ATOM   2624  HG  LEU A 162      48.417   7.580  12.807  1.00  0.00           H  
ATOM   2625 1HD1 LEU A 162      50.568   8.453  12.008  1.00  0.00           H  
ATOM   2626 2HD1 LEU A 162      49.370   9.751  12.223  1.00  0.00           H  
ATOM   2627 3HD1 LEU A 162      50.661   9.523  13.426  1.00  0.00           H  
ATOM   2628 1HD2 LEU A 162      50.496   6.436  13.500  1.00  0.00           H  
ATOM   2629 2HD2 LEU A 162      50.589   7.477  14.941  1.00  0.00           H  
ATOM   2630 3HD2 LEU A 162      49.249   6.320  14.765  1.00  0.00           H  
ATOM   2631  N   LYS A 163      45.449   9.390  16.299  1.00  0.00           N  
ATOM   2632  CA  LYS A 163      44.859  10.174  17.421  1.00  0.00           C  
ATOM   2633  C   LYS A 163      44.048   9.431  18.402  1.00  0.00           C  
ATOM   2634  O   LYS A 163      43.464  10.019  19.312  1.00  0.00           O  
ATOM   2635  CB  LYS A 163      43.985  11.304  16.874  1.00  0.00           C  
ATOM   2636  CG  LYS A 163      44.728  12.310  16.005  1.00  0.00           C  
ATOM   2637  CD  LYS A 163      45.779  13.063  16.808  1.00  0.00           C  
ATOM   2638  CE  LYS A 163      46.454  14.137  15.967  1.00  0.00           C  
ATOM   2639  NZ  LYS A 163      47.511  14.856  16.728  1.00  0.00           N  
ATOM   2640  H   LYS A 163      44.962   9.232  15.428  1.00  0.00           H  
ATOM   2641  HA  LYS A 163      45.671  10.612  18.002  1.00  0.00           H  
ATOM   2642 1HB  LYS A 163      43.175  10.881  16.278  1.00  0.00           H  
ATOM   2643 2HB  LYS A 163      43.532  11.848  17.703  1.00  0.00           H  
ATOM   2644 1HG  LYS A 163      45.217  11.789  15.181  1.00  0.00           H  
ATOM   2645 2HG  LYS A 163      44.019  13.025  15.590  1.00  0.00           H  
ATOM   2646 1HD  LYS A 163      45.309  13.532  17.673  1.00  0.00           H  
ATOM   2647 2HD  LYS A 163      46.536  12.363  17.162  1.00  0.00           H  
ATOM   2648 1HE  LYS A 163      46.904  13.680  15.087  1.00  0.00           H  
ATOM   2649 2HE  LYS A 163      45.709  14.859  15.634  1.00  0.00           H  
ATOM   2650 1HZ  LYS A 163      47.933  15.558  16.137  1.00  0.00           H  
ATOM   2651 2HZ  LYS A 163      47.101  15.300  17.538  1.00  0.00           H  
ATOM   2652 3HZ  LYS A 163      48.218  14.199  17.026  1.00  0.00           H  
ATOM   2653  N   LEU A 164      43.992   8.164  18.249  1.00  0.00           N  
ATOM   2654  CA  LEU A 164      43.098   7.449  19.074  1.00  0.00           C  
ATOM   2655  C   LEU A 164      43.967   6.626  19.982  1.00  0.00           C  
ATOM   2656  O   LEU A 164      45.119   6.336  19.660  1.00  0.00           O  
ATOM   2657  CB  LEU A 164      42.154   6.567  18.247  1.00  0.00           C  
ATOM   2658  CG  LEU A 164      41.304   7.301  17.202  1.00  0.00           C  
ATOM   2659  CD1 LEU A 164      40.498   6.287  16.400  1.00  0.00           C  
ATOM   2660  CD2 LEU A 164      40.390   8.297  17.899  1.00  0.00           C  
ATOM   2661  H   LEU A 164      44.580   7.726  17.554  1.00  0.00           H  
ATOM   2662  HA  LEU A 164      42.503   8.164  19.641  1.00  0.00           H  
ATOM   2663 1HB  LEU A 164      42.747   5.818  17.725  1.00  0.00           H  
ATOM   2664 2HB  LEU A 164      41.473   6.054  18.926  1.00  0.00           H  
ATOM   2665  HG  LEU A 164      41.957   7.831  16.508  1.00  0.00           H  
ATOM   2666 1HD1 LEU A 164      39.895   6.808  15.657  1.00  0.00           H  
ATOM   2667 2HD1 LEU A 164      41.178   5.599  15.896  1.00  0.00           H  
ATOM   2668 3HD1 LEU A 164      39.846   5.729  17.070  1.00  0.00           H  
ATOM   2669 1HD2 LEU A 164      39.786   8.819  17.155  1.00  0.00           H  
ATOM   2670 2HD2 LEU A 164      39.735   7.768  18.591  1.00  0.00           H  
ATOM   2671 3HD2 LEU A 164      40.992   9.020  18.449  1.00  0.00           H  
ATOM   2672  N   PRO A 165      43.442   6.241  21.113  1.00  0.00           N  
ATOM   2673  CA  PRO A 165      44.232   5.447  22.017  1.00  0.00           C  
ATOM   2674  C   PRO A 165      44.389   4.047  21.469  1.00  0.00           C  
ATOM   2675  O   PRO A 165      43.787   3.101  21.976  1.00  0.00           O  
ATOM   2676  CB  PRO A 165      43.412   5.468  23.311  1.00  0.00           C  
ATOM   2677  CG  PRO A 165      41.998   5.552  22.846  1.00  0.00           C  
ATOM   2678  CD  PRO A 165      42.055   6.442  21.633  1.00  0.00           C  
ATOM   2679  HA  PRO A 165      45.209   5.930  22.163  1.00  0.00           H  
ATOM   2680 1HB  PRO A 165      43.614   4.560  23.899  1.00  0.00           H  
ATOM   2681 2HB  PRO A 165      43.709   6.326  23.931  1.00  0.00           H  
ATOM   2682 1HG  PRO A 165      41.613   4.548  22.617  1.00  0.00           H  
ATOM   2683 2HG  PRO A 165      41.360   5.963  23.642  1.00  0.00           H  
ATOM   2684 1HD  PRO A 165      41.302   6.115  20.901  1.00  0.00           H  
ATOM   2685 2HD  PRO A 165      41.877   7.485  21.933  1.00  0.00           H  
ATOM   2686  N   ALA A 166      45.206   3.937  20.430  1.00  0.00           N  
ATOM   2687  CA  ALA A 166      45.694   2.645  19.989  1.00  0.00           C  
ATOM   2688  C   ALA A 166      47.142   2.415  20.446  1.00  0.00           C  
ATOM   2689  O   ALA A 166      47.877   3.365  20.714  1.00  0.00           O  
ATOM   2690  CB  ALA A 166      45.584   2.534  18.475  1.00  0.00           C  
ATOM   2691  H   ALA A 166      45.492   4.772  19.938  1.00  0.00           H  
ATOM   2692  HA  ALA A 166      45.073   1.874  20.445  1.00  0.00           H  
ATOM   2693 1HB  ALA A 166      45.946   1.557  18.155  1.00  0.00           H  
ATOM   2694 2HB  ALA A 166      44.543   2.652  18.176  1.00  0.00           H  
ATOM   2695 3HB  ALA A 166      46.186   3.313  18.009  1.00  0.00           H  
ATOM   2696  N   ASP A 167      47.526   1.147  20.526  1.00  0.00           N  
ATOM   2697  CA  ASP A 167      48.939   0.745  20.647  1.00  0.00           C  
ATOM   2698  C   ASP A 167      49.862   1.236  19.524  1.00  0.00           C  
ATOM   2699  O   ASP A 167      49.443   1.360  18.373  1.00  0.00           O  
ATOM   2700  CB  ASP A 167      49.029  -0.781  20.719  1.00  0.00           C  
ATOM   2701  CG  ASP A 167      48.512  -1.344  22.036  1.00  0.00           C  
ATOM   2702  OD1 ASP A 167      48.355  -0.585  22.963  1.00  0.00           O  
ATOM   2703  OD2 ASP A 167      48.280  -2.527  22.103  1.00  0.00           O  
ATOM   2704  H   ASP A 167      46.826   0.419  20.504  1.00  0.00           H  
ATOM   2705  HA  ASP A 167      49.339   1.162  21.572  1.00  0.00           H  
ATOM   2706 1HB  ASP A 167      48.453  -1.219  19.903  1.00  0.00           H  
ATOM   2707 2HB  ASP A 167      50.066  -1.091  20.590  1.00  0.00           H  
ATOM   2708  N   SER A 168      50.398   1.468  19.126  1.00  0.00           N  
ATOM   2709  CA  SER A 168      51.462   1.943  18.241  1.00  0.00           C  
ATOM   2710  C   SER A 168      51.673   0.870  17.193  1.00  0.00           C  
ATOM   2711  O   SER A 168      51.930   1.170  16.027  1.00  0.00           O  
ATOM   2712  CB  SER A 168      52.745   2.207  19.005  1.00  0.00           C  
ATOM   2713  OG  SER A 168      52.586   3.272  19.901  1.00  0.00           O  
ATOM   2714  H   SER A 168      51.281   1.683  19.567  1.00  0.00           H  
ATOM   2715  HA  SER A 168      51.134   2.872  17.773  1.00  0.00           H  
ATOM   2716 1HB  SER A 168      53.035   1.309  19.550  1.00  0.00           H  
ATOM   2717 2HB  SER A 168      53.546   2.436  18.303  1.00  0.00           H  
ATOM   2718  HG  SER A 168      53.288   3.179  20.550  1.00  0.00           H  
ATOM   2719  N   GLU A 169      51.554  -0.358  17.658  1.00  0.00           N  
ATOM   2720  CA  GLU A 169      51.683  -1.560  16.842  1.00  0.00           C  
ATOM   2721  C   GLU A 169      50.583  -1.632  15.790  1.00  0.00           C  
ATOM   2722  O   GLU A 169      50.848  -1.900  14.618  1.00  0.00           O  
ATOM   2723  CB  GLU A 169      51.642  -2.810  17.723  1.00  0.00           C  
ATOM   2724  CG  GLU A 169      51.821  -4.119  16.967  1.00  0.00           C  
ATOM   2725  CD  GLU A 169      51.828  -5.321  17.871  1.00  0.00           C  
ATOM   2726  OE1 GLU A 169      51.718  -5.146  19.061  1.00  0.00           O  
ATOM   2727  OE2 GLU A 169      51.942  -6.415  17.370  1.00  0.00           O  
ATOM   2728  H   GLU A 169      51.361  -0.496  18.640  1.00  0.00           H  
ATOM   2729  HA  GLU A 169      52.644  -1.527  16.327  1.00  0.00           H  
ATOM   2730 1HB  GLU A 169      52.427  -2.750  18.478  1.00  0.00           H  
ATOM   2731 2HB  GLU A 169      50.687  -2.855  18.247  1.00  0.00           H  
ATOM   2732 1HG  GLU A 169      51.010  -4.224  16.247  1.00  0.00           H  
ATOM   2733 2HG  GLU A 169      52.758  -4.081  16.414  1.00  0.00           H  
ATOM   2734  N   VAL A 170      49.348  -1.391  16.215  1.00  0.00           N  
ATOM   2735  CA  VAL A 170      48.205  -1.429  15.310  1.00  0.00           C  
ATOM   2736  C   VAL A 170      48.299  -0.331  14.259  1.00  0.00           C  
ATOM   2737  O   VAL A 170      47.994  -0.552  13.087  1.00  0.00           O  
ATOM   2738  CB  VAL A 170      46.892  -1.269  16.099  1.00  0.00           C  
ATOM   2739  CG1 VAL A 170      45.714  -1.118  15.149  1.00  0.00           C  
ATOM   2740  CG2 VAL A 170      46.693  -2.463  17.020  1.00  0.00           C  
ATOM   2741  H   VAL A 170      49.196  -1.176  17.190  1.00  0.00           H  
ATOM   2742  HA  VAL A 170      48.195  -2.396  14.806  1.00  0.00           H  
ATOM   2743  HB  VAL A 170      46.945  -0.356  16.693  1.00  0.00           H  
ATOM   2744 1HG1 VAL A 170      44.794  -1.006  15.724  1.00  0.00           H  
ATOM   2745 2HG1 VAL A 170      45.861  -0.237  14.524  1.00  0.00           H  
ATOM   2746 3HG1 VAL A 170      45.640  -2.003  14.517  1.00  0.00           H  
ATOM   2747 1HG2 VAL A 170      45.763  -2.343  17.576  1.00  0.00           H  
ATOM   2748 2HG2 VAL A 170      46.646  -3.376  16.427  1.00  0.00           H  
ATOM   2749 3HG2 VAL A 170      47.527  -2.527  17.719  1.00  0.00           H  
ATOM   2750  N   VAL A 171      48.723   0.854  14.684  1.00  0.00           N  
ATOM   2751  CA  VAL A 171      48.857   1.990  13.779  1.00  0.00           C  
ATOM   2752  C   VAL A 171      49.929   1.732  12.728  1.00  0.00           C  
ATOM   2753  O   VAL A 171      49.757   2.067  11.556  1.00  0.00           O  
ATOM   2754  CB  VAL A 171      49.212   3.264  14.569  1.00  0.00           C  
ATOM   2755  CG1 VAL A 171      49.538   4.406  13.618  1.00  0.00           C  
ATOM   2756  CG2 VAL A 171      48.061   3.640  15.489  1.00  0.00           C  
ATOM   2757  H   VAL A 171      48.959   0.971  15.659  1.00  0.00           H  
ATOM   2758  HA  VAL A 171      47.902   2.145  13.275  1.00  0.00           H  
ATOM   2759  HB  VAL A 171      50.107   3.075  15.162  1.00  0.00           H  
ATOM   2760 1HG1 VAL A 171      49.787   5.298  14.193  1.00  0.00           H  
ATOM   2761 2HG1 VAL A 171      50.387   4.129  12.994  1.00  0.00           H  
ATOM   2762 3HG1 VAL A 171      48.674   4.612  12.987  1.00  0.00           H  
ATOM   2763 1HG2 VAL A 171      48.320   4.541  16.045  1.00  0.00           H  
ATOM   2764 2HG2 VAL A 171      47.166   3.824  14.896  1.00  0.00           H  
ATOM   2765 3HG2 VAL A 171      47.873   2.825  16.188  1.00  0.00           H  
ATOM   2766  N   LEU A 172      51.037   1.134  13.153  1.00  0.00           N  
ATOM   2767  CA  LEU A 172      52.139   0.830  12.248  1.00  0.00           C  
ATOM   2768  C   LEU A 172      51.723  -0.190  11.197  1.00  0.00           C  
ATOM   2769  O   LEU A 172      52.080  -0.069  10.025  1.00  0.00           O  
ATOM   2770  CB  LEU A 172      53.342   0.298  13.037  1.00  0.00           C  
ATOM   2771  CG  LEU A 172      54.049   1.318  13.939  1.00  0.00           C  
ATOM   2772  CD1 LEU A 172      55.097   0.607  14.785  1.00  0.00           C  
ATOM   2773  CD2 LEU A 172      54.683   2.402  13.081  1.00  0.00           C  
ATOM   2774  H   LEU A 172      51.118   0.884  14.128  1.00  0.00           H  
ATOM   2775  HA  LEU A 172      52.432   1.748  11.739  1.00  0.00           H  
ATOM   2776 1HB  LEU A 172      53.008  -0.525  13.666  1.00  0.00           H  
ATOM   2777 2HB  LEU A 172      54.078  -0.086  12.331  1.00  0.00           H  
ATOM   2778  HG  LEU A 172      53.324   1.769  14.617  1.00  0.00           H  
ATOM   2779 1HD1 LEU A 172      55.599   1.332  15.427  1.00  0.00           H  
ATOM   2780 2HD1 LEU A 172      54.613  -0.149  15.404  1.00  0.00           H  
ATOM   2781 3HD1 LEU A 172      55.829   0.131  14.134  1.00  0.00           H  
ATOM   2782 1HD2 LEU A 172      55.185   3.127  13.722  1.00  0.00           H  
ATOM   2783 2HD2 LEU A 172      55.410   1.952  12.404  1.00  0.00           H  
ATOM   2784 3HD2 LEU A 172      53.910   2.905  12.500  1.00  0.00           H  
ATOM   2785  N   LYS A 173      50.966  -1.195  11.622  1.00  0.00           N  
ATOM   2786  CA  LYS A 173      50.499  -2.239  10.717  1.00  0.00           C  
ATOM   2787  C   LYS A 173      49.553  -1.675   9.666  1.00  0.00           C  
ATOM   2788  O   LYS A 173      49.618  -2.047   8.494  1.00  0.00           O  
ATOM   2789  CB  LYS A 173      49.808  -3.357  11.500  1.00  0.00           C  
ATOM   2790  CG  LYS A 173      50.748  -4.207  12.344  1.00  0.00           C  
ATOM   2791  CD  LYS A 173      49.987  -5.282  13.105  1.00  0.00           C  
ATOM   2792  CE  LYS A 173      50.923  -6.126  13.958  1.00  0.00           C  
ATOM   2793  NZ  LYS A 173      50.188  -7.157  14.738  1.00  0.00           N  
ATOM   2794  H   LYS A 173      50.707  -1.238  12.597  1.00  0.00           H  
ATOM   2795  HA  LYS A 173      51.362  -2.658  10.198  1.00  0.00           H  
ATOM   2796 1HB  LYS A 173      49.059  -2.927  12.164  1.00  0.00           H  
ATOM   2797 2HB  LYS A 173      49.289  -4.019  10.806  1.00  0.00           H  
ATOM   2798 1HG  LYS A 173      51.486  -4.685  11.698  1.00  0.00           H  
ATOM   2799 2HG  LYS A 173      51.273  -3.572  13.056  1.00  0.00           H  
ATOM   2800 1HD  LYS A 173      49.244  -4.813  13.752  1.00  0.00           H  
ATOM   2801 2HD  LYS A 173      49.470  -5.932  12.399  1.00  0.00           H  
ATOM   2802 1HE  LYS A 173      51.650  -6.623  13.316  1.00  0.00           H  
ATOM   2803 2HE  LYS A 173      51.465  -5.482  14.651  1.00  0.00           H  
ATOM   2804 1HZ  LYS A 173      50.843  -7.694  15.289  1.00  0.00           H  
ATOM   2805 2HZ  LYS A 173      49.523  -6.706  15.351  1.00  0.00           H  
ATOM   2806 3HZ  LYS A 173      49.697  -7.773  14.106  1.00  0.00           H  
ATOM   2807  N   LEU A 174      48.673  -0.775  10.091  1.00  0.00           N  
ATOM   2808  CA  LEU A 174      47.711  -0.157   9.186  1.00  0.00           C  
ATOM   2809  C   LEU A 174      48.412   0.694   8.135  1.00  0.00           C  
ATOM   2810  O   LEU A 174      48.035   0.685   6.963  1.00  0.00           O  
ATOM   2811  CB  LEU A 174      46.720   0.708   9.975  1.00  0.00           C  
ATOM   2812  CG  LEU A 174      45.585   1.334   9.156  1.00  0.00           C  
ATOM   2813  CD1 LEU A 174      44.382   1.577  10.058  1.00  0.00           C  
ATOM   2814  CD2 LEU A 174      46.068   2.633   8.528  1.00  0.00           C  
ATOM   2815  H   LEU A 174      48.670  -0.512  11.066  1.00  0.00           H  
ATOM   2816  HA  LEU A 174      47.159  -0.946   8.677  1.00  0.00           H  
ATOM   2817 1HB  LEU A 174      46.268   0.095  10.754  1.00  0.00           H  
ATOM   2818 2HB  LEU A 174      47.270   1.518  10.453  1.00  0.00           H  
ATOM   2819  HG  LEU A 174      45.278   0.643   8.371  1.00  0.00           H  
ATOM   2820 1HD1 LEU A 174      43.575   2.022   9.476  1.00  0.00           H  
ATOM   2821 2HD1 LEU A 174      44.045   0.630  10.479  1.00  0.00           H  
ATOM   2822 3HD1 LEU A 174      44.663   2.254  10.864  1.00  0.00           H  
ATOM   2823 1HD2 LEU A 174      45.261   3.078   7.945  1.00  0.00           H  
ATOM   2824 2HD2 LEU A 174      46.374   3.325   9.312  1.00  0.00           H  
ATOM   2825 3HD2 LEU A 174      46.916   2.427   7.875  1.00  0.00           H  
ATOM   2826  N   ALA A 175      49.434   1.429   8.560  1.00  0.00           N  
ATOM   2827  CA  ALA A 175      50.190   2.286   7.655  1.00  0.00           C  
ATOM   2828  C   ALA A 175      50.925   1.466   6.604  1.00  0.00           C  
ATOM   2829  O   ALA A 175      50.973   1.840   5.432  1.00  0.00           O  
ATOM   2830  CB  ALA A 175      51.173   3.146   8.437  1.00  0.00           C  
ATOM   2831  H   ALA A 175      49.694   1.393   9.535  1.00  0.00           H  
ATOM   2832  HA  ALA A 175      49.485   2.937   7.137  1.00  0.00           H  
ATOM   2833 1HB  ALA A 175      51.730   3.780   7.747  1.00  0.00           H  
ATOM   2834 2HB  ALA A 175      50.627   3.770   9.144  1.00  0.00           H  
ATOM   2835 3HB  ALA A 175      51.865   2.504   8.979  1.00  0.00           H  
ATOM   2836  N   VAL A 176      51.498   0.345   7.029  1.00  0.00           N  
ATOM   2837  CA  VAL A 176      52.232  -0.531   6.124  1.00  0.00           C  
ATOM   2838  C   VAL A 176      51.310  -1.135   5.072  1.00  0.00           C  
ATOM   2839  O   VAL A 176      51.673  -1.239   3.900  1.00  0.00           O  
ATOM   2840  CB  VAL A 176      52.916  -1.663   6.914  1.00  0.00           C  
ATOM   2841  CG1 VAL A 176      53.523  -2.684   5.964  1.00  0.00           C  
ATOM   2842  CG2 VAL A 176      53.979  -1.083   7.834  1.00  0.00           C  
ATOM   2843  H   VAL A 176      51.423   0.093   8.004  1.00  0.00           H  
ATOM   2844  HA  VAL A 176      53.000   0.057   5.620  1.00  0.00           H  
ATOM   2845  HB  VAL A 176      52.165  -2.184   7.508  1.00  0.00           H  
ATOM   2846 1HG1 VAL A 176      54.002  -3.477   6.539  1.00  0.00           H  
ATOM   2847 2HG1 VAL A 176      52.739  -3.112   5.340  1.00  0.00           H  
ATOM   2848 3HG1 VAL A 176      54.265  -2.197   5.332  1.00  0.00           H  
ATOM   2849 1HG2 VAL A 176      54.458  -1.888   8.390  1.00  0.00           H  
ATOM   2850 2HG2 VAL A 176      54.727  -0.557   7.240  1.00  0.00           H  
ATOM   2851 3HG2 VAL A 176      53.515  -0.386   8.533  1.00  0.00           H  
ATOM   2852  N   GLU A 177      50.116  -1.532   5.498  1.00  0.00           N  
ATOM   2853  CA  GLU A 177      49.139  -2.127   4.593  1.00  0.00           C  
ATOM   2854  C   GLU A 177      48.681  -1.124   3.541  1.00  0.00           C  
ATOM   2855  O   GLU A 177      48.524  -1.467   2.369  1.00  0.00           O  
ATOM   2856  CB  GLU A 177      47.932  -2.646   5.377  1.00  0.00           C  
ATOM   2857  CG  GLU A 177      46.876  -3.333   4.524  1.00  0.00           C  
ATOM   2858  CD  GLU A 177      47.376  -4.595   3.878  1.00  0.00           C  
ATOM   2859  OE1 GLU A 177      48.344  -5.140   4.352  1.00  0.00           O  
ATOM   2860  OE2 GLU A 177      46.790  -5.015   2.908  1.00  0.00           O  
ATOM   2861  H   GLU A 177      49.879  -1.419   6.473  1.00  0.00           H  
ATOM   2862  HA  GLU A 177      49.609  -2.967   4.080  1.00  0.00           H  
ATOM   2863 1HB  GLU A 177      48.267  -3.357   6.132  1.00  0.00           H  
ATOM   2864 2HB  GLU A 177      47.453  -1.817   5.898  1.00  0.00           H  
ATOM   2865 1HG  GLU A 177      46.018  -3.576   5.151  1.00  0.00           H  
ATOM   2866 2HG  GLU A 177      46.542  -2.642   3.751  1.00  0.00           H  
ATOM   2867  N   VAL A 178      48.468   0.116   3.967  1.00  0.00           N  
ATOM   2868  CA  VAL A 178      48.027   1.171   3.062  1.00  0.00           C  
ATOM   2869  C   VAL A 178      49.087   1.473   2.010  1.00  0.00           C  
ATOM   2870  O   VAL A 178      48.771   1.680   0.838  1.00  0.00           O  
ATOM   2871  CB  VAL A 178      47.711   2.455   3.852  1.00  0.00           C  
ATOM   2872  CG1 VAL A 178      47.434   3.610   2.901  1.00  0.00           C  
ATOM   2873  CG2 VAL A 178      46.524   2.218   4.773  1.00  0.00           C  
ATOM   2874  H   VAL A 178      48.615   0.333   4.942  1.00  0.00           H  
ATOM   2875  HA  VAL A 178      47.119   0.838   2.558  1.00  0.00           H  
ATOM   2876  HB  VAL A 178      48.583   2.729   4.445  1.00  0.00           H  
ATOM   2877 1HG1 VAL A 178      47.213   4.510   3.476  1.00  0.00           H  
ATOM   2878 2HG1 VAL A 178      48.310   3.786   2.277  1.00  0.00           H  
ATOM   2879 3HG1 VAL A 178      46.580   3.365   2.270  1.00  0.00           H  
ATOM   2880 1HG2 VAL A 178      46.307   3.129   5.328  1.00  0.00           H  
ATOM   2881 2HG2 VAL A 178      45.653   1.938   4.179  1.00  0.00           H  
ATOM   2882 3HG2 VAL A 178      46.760   1.415   5.471  1.00  0.00           H  
ATOM   2883  N   ILE A 179      50.345   1.497   2.436  1.00  0.00           N  
ATOM   2884  CA  ILE A 179      51.455   1.774   1.531  1.00  0.00           C  
ATOM   2885  C   ILE A 179      51.594   0.681   0.479  1.00  0.00           C  
ATOM   2886  O   ILE A 179      51.846   0.962  -0.693  1.00  0.00           O  
ATOM   2887  CB  ILE A 179      52.777   1.910   2.308  1.00  0.00           C  
ATOM   2888  CG1 ILE A 179      52.755   3.165   3.184  1.00  0.00           C  
ATOM   2889  CG2 ILE A 179      53.957   1.947   1.349  1.00  0.00           C  
ATOM   2890  CD1 ILE A 179      53.891   3.237   4.178  1.00  0.00           C  
ATOM   2891  H   ILE A 179      50.538   1.319   3.411  1.00  0.00           H  
ATOM   2892  HA  ILE A 179      51.258   2.715   1.020  1.00  0.00           H  
ATOM   2893  HB  ILE A 179      52.893   1.060   2.980  1.00  0.00           H  
ATOM   2894 1HG1 ILE A 179      52.799   4.051   2.551  1.00  0.00           H  
ATOM   2895 2HG1 ILE A 179      51.816   3.207   3.737  1.00  0.00           H  
ATOM   2896 1HG2 ILE A 179      54.883   2.044   1.915  1.00  0.00           H  
ATOM   2897 2HG2 ILE A 179      53.982   1.026   0.768  1.00  0.00           H  
ATOM   2898 3HG2 ILE A 179      53.852   2.798   0.676  1.00  0.00           H  
ATOM   2899 1HD1 ILE A 179      53.807   4.154   4.762  1.00  0.00           H  
ATOM   2900 2HD1 ILE A 179      53.846   2.376   4.846  1.00  0.00           H  
ATOM   2901 3HD1 ILE A 179      54.841   3.233   3.645  1.00  0.00           H  
ATOM   2902  N   LYS A 180      51.428  -0.567   0.905  1.00  0.00           N  
ATOM   2903  CA  LYS A 180      51.535  -1.705   0.000  1.00  0.00           C  
ATOM   2904  C   LYS A 180      50.434  -1.678  -1.052  1.00  0.00           C  
ATOM   2905  O   LYS A 180      50.675  -1.969  -2.224  1.00  0.00           O  
ATOM   2906  CB  LYS A 180      51.483  -3.018   0.782  1.00  0.00           C  
ATOM   2907  CG  LYS A 180      51.645  -4.267  -0.074  1.00  0.00           C  
ATOM   2908  CD  LYS A 180      51.673  -5.524   0.783  1.00  0.00           C  
ATOM   2909  CE  LYS A 180      51.931  -6.764  -0.061  1.00  0.00           C  
ATOM   2910  NZ  LYS A 180      50.826  -7.022  -1.024  1.00  0.00           N  
ATOM   2911  H   LYS A 180      51.223  -0.731   1.880  1.00  0.00           H  
ATOM   2912  HA  LYS A 180      52.493  -1.646  -0.518  1.00  0.00           H  
ATOM   2913 1HB  LYS A 180      52.270  -3.024   1.536  1.00  0.00           H  
ATOM   2914 2HB  LYS A 180      50.529  -3.093   1.305  1.00  0.00           H  
ATOM   2915 1HG  LYS A 180      50.816  -4.336  -0.779  1.00  0.00           H  
ATOM   2916 2HG  LYS A 180      52.575  -4.202  -0.639  1.00  0.00           H  
ATOM   2917 1HD  LYS A 180      52.459  -5.436   1.534  1.00  0.00           H  
ATOM   2918 2HD  LYS A 180      50.717  -5.637   1.294  1.00  0.00           H  
ATOM   2919 1HE  LYS A 180      52.859  -6.639  -0.616  1.00  0.00           H  
ATOM   2920 2HE  LYS A 180      52.038  -7.632   0.591  1.00  0.00           H  
ATOM   2921 1HZ  LYS A 180      51.035  -7.851  -1.562  1.00  0.00           H  
ATOM   2922 2HZ  LYS A 180      49.962  -7.159  -0.518  1.00  0.00           H  
ATOM   2923 3HZ  LYS A 180      50.730  -6.232  -1.646  1.00  0.00           H  
ATOM   2924  N   LEU A 181      49.225  -1.327  -0.626  1.00  0.00           N  
ATOM   2925  CA  LEU A 181      48.083  -1.261  -1.531  1.00  0.00           C  
ATOM   2926  C   LEU A 181      48.276  -0.176  -2.583  1.00  0.00           C  
ATOM   2927  O   LEU A 181      47.953  -0.370  -3.755  1.00  0.00           O  
ATOM   2928  CB  LEU A 181      46.796  -0.993  -0.741  1.00  0.00           C  
ATOM   2929  CG  LEU A 181      46.318  -2.138   0.161  1.00  0.00           C  
ATOM   2930  CD1 LEU A 181      45.145  -1.662   1.008  1.00  0.00           C  
ATOM   2931  CD2 LEU A 181      45.925  -3.331  -0.697  1.00  0.00           C  
ATOM   2932  H   LEU A 181      49.094  -1.100   0.349  1.00  0.00           H  
ATOM   2933  HA  LEU A 181      47.989  -2.220  -2.040  1.00  0.00           H  
ATOM   2934 1HB  LEU A 181      46.950  -0.118  -0.112  1.00  0.00           H  
ATOM   2935 2HB  LEU A 181      45.995  -0.771  -1.447  1.00  0.00           H  
ATOM   2936  HG  LEU A 181      47.122  -2.427   0.838  1.00  0.00           H  
ATOM   2937 1HD1 LEU A 181      44.806  -2.476   1.649  1.00  0.00           H  
ATOM   2938 2HD1 LEU A 181      45.460  -0.821   1.626  1.00  0.00           H  
ATOM   2939 3HD1 LEU A 181      44.330  -1.350   0.356  1.00  0.00           H  
ATOM   2940 1HD2 LEU A 181      45.586  -4.145  -0.056  1.00  0.00           H  
ATOM   2941 2HD2 LEU A 181      45.120  -3.043  -1.374  1.00  0.00           H  
ATOM   2942 3HD2 LEU A 181      46.786  -3.661  -1.278  1.00  0.00           H  
ATOM   2943  N   ALA A 182      48.805   0.966  -2.157  1.00  0.00           N  
ATOM   2944  CA  ALA A 182      49.041   2.084  -3.062  1.00  0.00           C  
ATOM   2945  C   ALA A 182      50.085   1.731  -4.114  1.00  0.00           C  
ATOM   2946  O   ALA A 182      49.942   2.081  -5.286  1.00  0.00           O  
ATOM   2947  CB  ALA A 182      49.473   3.316  -2.280  1.00  0.00           C  
ATOM   2948  H   ALA A 182      49.050   1.061  -1.182  1.00  0.00           H  
ATOM   2949  HA  ALA A 182      48.107   2.304  -3.579  1.00  0.00           H  
ATOM   2950 1HB  ALA A 182      49.645   4.143  -2.970  1.00  0.00           H  
ATOM   2951 2HB  ALA A 182      48.691   3.591  -1.572  1.00  0.00           H  
ATOM   2952 3HB  ALA A 182      50.392   3.098  -1.738  1.00  0.00           H  
ATOM   2953  N   VAL A 183      51.135   1.036  -3.688  1.00  0.00           N  
ATOM   2954  CA  VAL A 183      52.205   0.634  -4.593  1.00  0.00           C  
ATOM   2955  C   VAL A 183      51.699  -0.345  -5.645  1.00  0.00           C  
ATOM   2956  O   VAL A 183      52.066  -0.257  -6.817  1.00  0.00           O  
ATOM   2957  CB  VAL A 183      53.357  -0.016  -3.803  1.00  0.00           C  
ATOM   2958  CG1 VAL A 183      54.388  -0.606  -4.753  1.00  0.00           C  
ATOM   2959  CG2 VAL A 183      53.998   1.012  -2.883  1.00  0.00           C  
ATOM   2960  H   VAL A 183      51.193   0.780  -2.713  1.00  0.00           H  
ATOM   2961  HA  VAL A 183      52.584   1.524  -5.097  1.00  0.00           H  
ATOM   2962  HB  VAL A 183      52.959  -0.839  -3.209  1.00  0.00           H  
ATOM   2963 1HG1 VAL A 183      55.194  -1.062  -4.178  1.00  0.00           H  
ATOM   2964 2HG1 VAL A 183      53.915  -1.365  -5.377  1.00  0.00           H  
ATOM   2965 3HG1 VAL A 183      54.794   0.183  -5.385  1.00  0.00           H  
ATOM   2966 1HG2 VAL A 183      54.810   0.546  -2.327  1.00  0.00           H  
ATOM   2967 2HG2 VAL A 183      54.390   1.837  -3.477  1.00  0.00           H  
ATOM   2968 3HG2 VAL A 183      53.251   1.391  -2.184  1.00  0.00           H  
ATOM   2969  N   GLU A 184      50.854  -1.278  -5.219  1.00  0.00           N  
ATOM   2970  CA  GLU A 184      50.295  -2.275  -6.124  1.00  0.00           C  
ATOM   2971  C   GLU A 184      49.404  -1.627  -7.176  1.00  0.00           C  
ATOM   2972  O   GLU A 184      49.437  -2.002  -8.348  1.00  0.00           O  
ATOM   2973  CB  GLU A 184      49.498  -3.320  -5.340  1.00  0.00           C  
ATOM   2974  CG  GLU A 184      50.347  -4.238  -4.472  1.00  0.00           C  
ATOM   2975  CD  GLU A 184      49.526  -5.202  -3.662  1.00  0.00           C  
ATOM   2976  OE1 GLU A 184      48.324  -5.090  -3.680  1.00  0.00           O  
ATOM   2977  OE2 GLU A 184      50.102  -6.051  -3.024  1.00  0.00           O  
ATOM   2978  H   GLU A 184      50.593  -1.297  -4.244  1.00  0.00           H  
ATOM   2979  HA  GLU A 184      51.117  -2.776  -6.637  1.00  0.00           H  
ATOM   2980 1HB  GLU A 184      48.779  -2.818  -4.692  1.00  0.00           H  
ATOM   2981 2HB  GLU A 184      48.933  -3.943  -6.033  1.00  0.00           H  
ATOM   2982 1HG  GLU A 184      51.023  -4.803  -5.113  1.00  0.00           H  
ATOM   2983 2HG  GLU A 184      50.951  -3.629  -3.801  1.00  0.00           H  
ATOM   2984  N   LEU A 185      48.608  -0.652  -6.751  1.00  0.00           N  
ATOM   2985  CA  LEU A 185      47.706   0.050  -7.655  1.00  0.00           C  
ATOM   2986  C   LEU A 185      48.481   0.834  -8.707  1.00  0.00           C  
ATOM   2987  O   LEU A 185      48.105   0.859  -9.879  1.00  0.00           O  
ATOM   2988  CB  LEU A 185      46.798   1.001  -6.865  1.00  0.00           C  
ATOM   2989  CG  LEU A 185      45.768   1.779  -7.693  1.00  0.00           C  
ATOM   2990  CD1 LEU A 185      44.849   0.799  -8.411  1.00  0.00           C  
ATOM   2991  CD2 LEU A 185      44.976   2.703  -6.780  1.00  0.00           C  
ATOM   2992  H   LEU A 185      48.628  -0.390  -5.776  1.00  0.00           H  
ATOM   2993  HA  LEU A 185      47.084  -0.686  -8.164  1.00  0.00           H  
ATOM   2994 1HB  LEU A 185      46.255   0.423  -6.119  1.00  0.00           H  
ATOM   2995 2HB  LEU A 185      47.423   1.728  -6.346  1.00  0.00           H  
ATOM   2996  HG  LEU A 185      46.282   2.370  -8.451  1.00  0.00           H  
ATOM   2997 1HD1 LEU A 185      44.117   1.352  -9.000  1.00  0.00           H  
ATOM   2998 2HD1 LEU A 185      45.439   0.164  -9.071  1.00  0.00           H  
ATOM   2999 3HD1 LEU A 185      44.332   0.181  -7.678  1.00  0.00           H  
ATOM   3000 1HD2 LEU A 185      44.243   3.256  -7.369  1.00  0.00           H  
ATOM   3001 2HD2 LEU A 185      44.460   2.112  -6.023  1.00  0.00           H  
ATOM   3002 3HD2 LEU A 185      45.654   3.403  -6.294  1.00  0.00           H  
ATOM   3003  N   ALA A 186      49.565   1.474  -8.282  1.00  0.00           N  
ATOM   3004  CA  ALA A 186      50.395   2.260  -9.186  1.00  0.00           C  
ATOM   3005  C   ALA A 186      51.053   1.376 -10.238  1.00  0.00           C  
ATOM   3006  O   ALA A 186      51.133   1.744 -11.410  1.00  0.00           O  
ATOM   3007  CB  ALA A 186      51.451   3.027  -8.403  1.00  0.00           C  
ATOM   3008  H   ALA A 186      49.821   1.414  -7.307  1.00  0.00           H  
ATOM   3009  HA  ALA A 186      49.752   2.972  -9.703  1.00  0.00           H  
ATOM   3010 1HB  ALA A 186      52.063   3.609  -9.092  1.00  0.00           H  
ATOM   3011 2HB  ALA A 186      50.964   3.697  -7.695  1.00  0.00           H  
ATOM   3012 3HB  ALA A 186      52.083   2.325  -7.862  1.00  0.00           H  
ATOM   3013  N   LYS A 187      51.523   0.208  -9.813  1.00  0.00           N  
ATOM   3014  CA  LYS A 187      52.175  -0.730 -10.717  1.00  0.00           C  
ATOM   3015  C   LYS A 187      51.202  -1.248 -11.769  1.00  0.00           C  
ATOM   3016  O   LYS A 187      51.554  -1.383 -12.941  1.00  0.00           O  
ATOM   3017  CB  LYS A 187      52.775  -1.899  -9.934  1.00  0.00           C  
ATOM   3018  CG  LYS A 187      53.511  -2.919 -10.792  1.00  0.00           C  
ATOM   3019  CD  LYS A 187      54.212  -3.961  -9.933  1.00  0.00           C  
ATOM   3020  CE  LYS A 187      53.211  -4.896  -9.270  1.00  0.00           C  
ATOM   3021  NZ  LYS A 187      53.885  -5.987  -8.515  1.00  0.00           N  
ATOM   3022  H   LYS A 187      51.426  -0.036  -8.838  1.00  0.00           H  
ATOM   3023  HA  LYS A 187      52.980  -0.208 -11.235  1.00  0.00           H  
ATOM   3024 1HB  LYS A 187      53.477  -1.517  -9.191  1.00  0.00           H  
ATOM   3025 2HB  LYS A 187      51.983  -2.422  -9.397  1.00  0.00           H  
ATOM   3026 1HG  LYS A 187      52.801  -3.421 -11.450  1.00  0.00           H  
ATOM   3027 2HG  LYS A 187      54.253  -2.410 -11.407  1.00  0.00           H  
ATOM   3028 1HD  LYS A 187      54.890  -4.548 -10.553  1.00  0.00           H  
ATOM   3029 2HD  LYS A 187      54.795  -3.462  -9.159  1.00  0.00           H  
ATOM   3030 1HE  LYS A 187      52.584  -4.330  -8.583  1.00  0.00           H  
ATOM   3031 2HE  LYS A 187      52.570  -5.341 -10.030  1.00  0.00           H  
ATOM   3032 1HZ  LYS A 187      53.189  -6.584  -8.091  1.00  0.00           H  
ATOM   3033 2HZ  LYS A 187      54.456  -6.532  -9.146  1.00  0.00           H  
ATOM   3034 3HZ  LYS A 187      54.468  -5.588  -7.794  1.00  0.00           H  
ATOM   3035  N   GLU A 188      49.977  -1.537 -11.344  1.00  0.00           N  
ATOM   3036  CA  GLU A 188      48.951  -2.040 -12.248  1.00  0.00           C  
ATOM   3037  C   GLU A 188      48.585  -1.001 -13.300  1.00  0.00           C  
ATOM   3038  O   GLU A 188      48.398  -1.329 -14.472  1.00  0.00           O  
ATOM   3039  CB  GLU A 188      47.702  -2.447 -11.463  1.00  0.00           C  
ATOM   3040  CG  GLU A 188      47.883  -3.680 -10.588  1.00  0.00           C  
ATOM   3041  CD  GLU A 188      48.167  -4.924 -11.383  1.00  0.00           C  
ATOM   3042  OE1 GLU A 188      47.590  -5.080 -12.432  1.00  0.00           O  
ATOM   3043  OE2 GLU A 188      48.961  -5.720 -10.940  1.00  0.00           O  
ATOM   3044  H   GLU A 188      49.751  -1.405 -10.369  1.00  0.00           H  
ATOM   3045  HA  GLU A 188      49.343  -2.919 -12.761  1.00  0.00           H  
ATOM   3046 1HB  GLU A 188      47.392  -1.623 -10.820  1.00  0.00           H  
ATOM   3047 2HB  GLU A 188      46.885  -2.646 -12.156  1.00  0.00           H  
ATOM   3048 1HG  GLU A 188      48.710  -3.506  -9.900  1.00  0.00           H  
ATOM   3049 2HG  GLU A 188      46.980  -3.829  -9.998  1.00  0.00           H  
ATOM   3050  N   ALA A 189      48.484   0.254 -12.875  1.00  0.00           N  
ATOM   3051  CA  ALA A 189      48.141   1.344 -13.779  1.00  0.00           C  
ATOM   3052  C   ALA A 189      49.223   1.549 -14.831  1.00  0.00           C  
ATOM   3053  O   ALA A 189      48.927   1.783 -16.003  1.00  0.00           O  
ATOM   3054  CB  ALA A 189      47.914   2.629 -12.996  1.00  0.00           C  
ATOM   3055  H   ALA A 189      48.649   0.458 -11.900  1.00  0.00           H  
ATOM   3056  HA  ALA A 189      47.219   1.078 -14.296  1.00  0.00           H  
ATOM   3057 1HB  ALA A 189      47.658   3.434 -13.685  1.00  0.00           H  
ATOM   3058 2HB  ALA A 189      47.098   2.485 -12.288  1.00  0.00           H  
ATOM   3059 3HB  ALA A 189      48.822   2.890 -12.455  1.00  0.00           H  
ATOM   3060  N   ASN A 190      50.479   1.460 -14.406  1.00  0.00           N  
ATOM   3061  CA  ASN A 190      51.609   1.636 -15.310  1.00  0.00           C  
ATOM   3062  C   ASN A 190      51.553   0.640 -16.461  1.00  0.00           C  
ATOM   3063  O   ASN A 190      51.935   0.957 -17.588  1.00  0.00           O  
ATOM   3064  CB  ASN A 190      52.920   1.509 -14.557  1.00  0.00           C  
ATOM   3065  CG  ASN A 190      53.207   2.703 -13.689  1.00  0.00           C  
ATOM   3066  OD1 ASN A 190      52.710   3.806 -13.946  1.00  0.00           O  
ATOM   3067  ND2 ASN A 190      53.998   2.505 -12.666  1.00  0.00           N  
ATOM   3068  H   ASN A 190      50.656   1.265 -13.431  1.00  0.00           H  
ATOM   3069  HA  ASN A 190      51.553   2.636 -15.744  1.00  0.00           H  
ATOM   3070 1HB  ASN A 190      52.895   0.617 -13.930  1.00  0.00           H  
ATOM   3071 2HB  ASN A 190      53.738   1.387 -15.268  1.00  0.00           H  
ATOM   3072 1HD2 ASN A 190      54.223   3.264 -12.054  1.00  0.00           H  
ATOM   3073 2HD2 ASN A 190      54.377   1.596 -12.496  1.00  0.00           H  
ATOM   3074  N   LYS A 191      51.081  -0.565 -16.195  1.00  0.00           N  
ATOM   3075  CA  LYS A 191      51.078  -1.582 -17.243  1.00  0.00           C  
ATOM   3076  C   LYS A 191      50.372  -1.099 -18.504  1.00  0.00           C  
ATOM   3077  O   LYS A 191      50.632  -1.594 -19.601  1.00  0.00           O  
ATOM   3078  CB  LYS A 191      50.417  -2.865 -16.736  1.00  0.00           C  
ATOM   3079  CG  LYS A 191      51.228  -3.619 -15.690  1.00  0.00           C  
ATOM   3080  CD  LYS A 191      50.501  -4.872 -15.225  1.00  0.00           C  
ATOM   3081  CE  LYS A 191      51.309  -5.625 -14.179  1.00  0.00           C  
ATOM   3082  NZ  LYS A 191      50.594  -6.834 -13.688  1.00  0.00           N  
ATOM   3083  H   LYS A 191      50.730  -0.762 -15.269  1.00  0.00           H  
ATOM   3084  HA  LYS A 191      52.111  -1.805 -17.512  1.00  0.00           H  
ATOM   3085 1HB  LYS A 191      49.447  -2.627 -16.299  1.00  0.00           H  
ATOM   3086 2HB  LYS A 191      50.242  -3.540 -17.574  1.00  0.00           H  
ATOM   3087 1HG  LYS A 191      52.192  -3.904 -16.113  1.00  0.00           H  
ATOM   3088 2HG  LYS A 191      51.405  -2.972 -14.831  1.00  0.00           H  
ATOM   3089 1HD  LYS A 191      49.536  -4.596 -14.798  1.00  0.00           H  
ATOM   3090 2HD  LYS A 191      50.327  -5.529 -16.077  1.00  0.00           H  
ATOM   3091 1HE  LYS A 191      52.263  -5.931 -14.607  1.00  0.00           H  
ATOM   3092 2HE  LYS A 191      51.510  -4.969 -13.332  1.00  0.00           H  
ATOM   3093 1HZ  LYS A 191      51.161  -7.305 -12.997  1.00  0.00           H  
ATOM   3094 2HZ  LYS A 191      49.715  -6.560 -13.271  1.00  0.00           H  
ATOM   3095 3HZ  LYS A 191      50.419  -7.460 -14.461  1.00  0.00           H  
ATOM   3096  N   LYS A 192      49.483  -0.138 -18.356  1.00  0.00           N  
ATOM   3097  CA  LYS A 192      48.729   0.390 -19.488  1.00  0.00           C  
ATOM   3098  C   LYS A 192      49.300   1.703 -20.041  1.00  0.00           C  
ATOM   3099  O   LYS A 192      49.163   2.000 -21.228  1.00  0.00           O  
ATOM   3100  CB  LYS A 192      47.267   0.592 -19.085  1.00  0.00           C  
ATOM   3101  CG  LYS A 192      46.550  -0.682 -18.659  1.00  0.00           C  
ATOM   3102  CD  LYS A 192      46.483  -1.686 -19.800  1.00  0.00           C  
ATOM   3103  CE  LYS A 192      45.697  -2.927 -19.402  1.00  0.00           C  
ATOM   3104  NZ  LYS A 192      45.655  -3.934 -20.496  1.00  0.00           N  
ATOM   3105  H   LYS A 192      49.319   0.243 -17.435  1.00  0.00           H  
ATOM   3106  HA  LYS A 192      48.769  -0.337 -20.300  1.00  0.00           H  
ATOM   3107 1HB  LYS A 192      47.213   1.299 -18.257  1.00  0.00           H  
ATOM   3108 2HB  LYS A 192      46.716   1.023 -19.921  1.00  0.00           H  
ATOM   3109 1HG  LYS A 192      47.079  -1.134 -17.819  1.00  0.00           H  
ATOM   3110 2HG  LYS A 192      45.537  -0.440 -18.339  1.00  0.00           H  
ATOM   3111 1HD  LYS A 192      46.004  -1.224 -20.664  1.00  0.00           H  
ATOM   3112 2HD  LYS A 192      47.493  -1.984 -20.083  1.00  0.00           H  
ATOM   3113 1HE  LYS A 192      46.155  -3.380 -18.524  1.00  0.00           H  
ATOM   3114 2HE  LYS A 192      44.676  -2.644 -19.147  1.00  0.00           H  
ATOM   3115 1HZ  LYS A 192      45.126  -4.740 -20.193  1.00  0.00           H  
ATOM   3116 2HZ  LYS A 192      45.215  -3.530 -21.311  1.00  0.00           H  
ATOM   3117 3HZ  LYS A 192      46.596  -4.219 -20.728  1.00  0.00           H  
ATOM   3118  N   ILE A 193      49.939   2.482 -19.173  1.00  0.00           N  
ATOM   3119  CA  ILE A 193      50.457   3.810 -19.519  1.00  0.00           C  
ATOM   3120  C   ILE A 193      51.555   3.809 -20.586  1.00  0.00           C  
ATOM   3121  O   ILE A 193      52.649   3.289 -20.365  1.00  0.00           O  
ATOM   3122  CB  ILE A 193      50.999   4.507 -18.258  1.00  0.00           C  
ATOM   3123  CG1 ILE A 193      49.872   4.729 -17.245  1.00  0.00           C  
ATOM   3124  CG2 ILE A 193      51.659   5.828 -18.622  1.00  0.00           C  
ATOM   3125  CD1 ILE A 193      50.353   5.192 -15.889  1.00  0.00           C  
ATOM   3126  H   ILE A 193      50.080   2.154 -18.228  1.00  0.00           H  
ATOM   3127  HA  ILE A 193      49.638   4.407 -19.918  1.00  0.00           H  
ATOM   3128  HB  ILE A 193      51.734   3.865 -17.774  1.00  0.00           H  
ATOM   3129 1HG1 ILE A 193      49.176   5.473 -17.633  1.00  0.00           H  
ATOM   3130 2HG1 ILE A 193      49.315   3.802 -17.110  1.00  0.00           H  
ATOM   3131 1HG2 ILE A 193      52.036   6.307 -17.719  1.00  0.00           H  
ATOM   3132 2HG2 ILE A 193      52.486   5.644 -19.307  1.00  0.00           H  
ATOM   3133 3HG2 ILE A 193      50.929   6.480 -19.102  1.00  0.00           H  
ATOM   3134 1HD1 ILE A 193      49.497   5.327 -15.226  1.00  0.00           H  
ATOM   3135 2HD1 ILE A 193      51.024   4.444 -15.466  1.00  0.00           H  
ATOM   3136 3HD1 ILE A 193      50.882   6.138 -15.993  1.00  0.00           H  
ATOM   3137  N   LYS A 194      51.234   4.401 -21.738  1.00  0.00           N  
ATOM   3138  CA  LYS A 194      52.157   4.534 -22.868  1.00  0.00           C  
ATOM   3139  C   LYS A 194      53.094   5.732 -22.716  1.00  0.00           C  
ATOM   3140  O   LYS A 194      54.179   5.761 -23.296  1.00  0.00           O  
ATOM   3141  CB  LYS A 194      51.375   4.651 -24.177  1.00  0.00           C  
ATOM   3142  CG  LYS A 194      50.622   5.964 -24.345  1.00  0.00           C  
ATOM   3143  CD  LYS A 194      49.877   6.009 -25.671  1.00  0.00           C  
ATOM   3144  CE  LYS A 194      49.067   7.289 -25.809  1.00  0.00           C  
ATOM   3145  NZ  LYS A 194      49.937   8.497 -25.843  1.00  0.00           N  
ATOM   3146  H   LYS A 194      50.306   4.784 -21.853  1.00  0.00           H  
ATOM   3147  HA  LYS A 194      52.780   3.640 -22.913  1.00  0.00           H  
ATOM   3148 1HB  LYS A 194      52.059   4.548 -25.020  1.00  0.00           H  
ATOM   3149 2HB  LYS A 194      50.650   3.839 -24.242  1.00  0.00           H  
ATOM   3150 1HG  LYS A 194      49.906   6.080 -23.531  1.00  0.00           H  
ATOM   3151 2HG  LYS A 194      51.326   6.795 -24.306  1.00  0.00           H  
ATOM   3152 1HD  LYS A 194      50.592   5.950 -26.493  1.00  0.00           H  
ATOM   3153 2HD  LYS A 194      49.203   5.155 -25.738  1.00  0.00           H  
ATOM   3154 1HE  LYS A 194      48.482   7.252 -26.727  1.00  0.00           H  
ATOM   3155 2HE  LYS A 194      48.379   7.377 -24.969  1.00  0.00           H  
ATOM   3156 1HZ  LYS A 194      49.363   9.323 -25.935  1.00  0.00           H  
ATOM   3157 2HZ  LYS A 194      50.472   8.552 -24.988  1.00  0.00           H  
ATOM   3158 3HZ  LYS A 194      50.567   8.436 -26.630  1.00  0.00           H  
ATOM   3159  N   ASP A 195      52.667   6.720 -21.931  1.00  0.00           N  
ATOM   3160  CA  ASP A 195      53.469   7.919 -21.686  1.00  0.00           C  
ATOM   3161  C   ASP A 195      54.487   7.636 -20.591  1.00  0.00           C  
ATOM   3162  O   ASP A 195      54.149   7.611 -19.408  1.00  0.00           O  
ATOM   3163  CB  ASP A 195      52.583   9.101 -21.285  1.00  0.00           C  
ATOM   3164  CG  ASP A 195      51.709   9.600 -22.427  1.00  0.00           C  
ATOM   3165  OD1 ASP A 195      51.997   9.277 -23.555  1.00  0.00           O  
ATOM   3166  OD2 ASP A 195      50.761  10.300 -22.161  1.00  0.00           O  
ATOM   3167  H   ASP A 195      51.762   6.642 -21.490  1.00  0.00           H  
ATOM   3168  HA  ASP A 195      53.998   8.175 -22.605  1.00  0.00           H  
ATOM   3169 1HB  ASP A 195      51.940   8.809 -20.455  1.00  0.00           H  
ATOM   3170 2HB  ASP A 195      53.209   9.925 -20.940  1.00  0.00           H  
ATOM   3171  N   ASP A 196      55.841   7.388 -20.804  1.00  0.00           N  
ATOM   3172  CA  ASP A 196      56.799   7.061 -19.755  1.00  0.00           C  
ATOM   3173  C   ASP A 196      56.832   8.105 -18.649  1.00  0.00           C  
ATOM   3174  O   ASP A 196      56.988   7.774 -17.474  1.00  0.00           O  
ATOM   3175  CB  ASP A 196      58.201   6.908 -20.350  1.00  0.00           C  
ATOM   3176  CG  ASP A 196      58.358   5.641 -21.179  1.00  0.00           C  
ATOM   3177  OD1 ASP A 196      57.526   4.772 -21.064  1.00  0.00           O  
ATOM   3178  OD2 ASP A 196      59.307   5.554 -21.920  1.00  0.00           O  
ATOM   3179  H   ASP A 196      56.207   7.432 -21.744  1.00  0.00           H  
ATOM   3180  HA  ASP A 196      56.507   6.112 -19.303  1.00  0.00           H  
ATOM   3181 1HB  ASP A 196      58.424   7.768 -20.982  1.00  0.00           H  
ATOM   3182 2HB  ASP A 196      58.938   6.893 -19.546  1.00  0.00           H  
ATOM   3183  N   GLU A 197      56.685   9.357 -19.032  1.00  0.00           N  
ATOM   3184  CA  GLU A 197      56.684  10.467 -18.087  1.00  0.00           C  
ATOM   3185  C   GLU A 197      55.513  10.365 -17.118  1.00  0.00           C  
ATOM   3186  O   GLU A 197      55.681  10.518 -15.908  1.00  0.00           O  
ATOM   3187  CB  GLU A 197      56.627  11.802 -18.833  1.00  0.00           C  
ATOM   3188  CG  GLU A 197      57.872  12.121 -19.647  1.00  0.00           C  
ATOM   3189  CD  GLU A 197      57.898  11.420 -20.977  1.00  0.00           C  
ATOM   3190  OE1 GLU A 197      56.962  10.717 -21.274  1.00  0.00           O  
ATOM   3191  OE2 GLU A 197      58.854  11.589 -21.697  1.00  0.00           O  
ATOM   3192  H   GLU A 197      56.568   9.560 -20.014  1.00  0.00           H  
ATOM   3193  HA  GLU A 197      57.607  10.430 -17.508  1.00  0.00           H  
ATOM   3194 1HB  GLU A 197      55.774  11.803 -19.512  1.00  0.00           H  
ATOM   3195 2HB  GLU A 197      56.478  12.612 -18.118  1.00  0.00           H  
ATOM   3196 1HG  GLU A 197      57.918  13.197 -19.816  1.00  0.00           H  
ATOM   3197 2HG  GLU A 197      58.752  11.834 -19.073  1.00  0.00           H  
ATOM   3198  N   VAL A 198      54.326  10.105 -17.658  1.00  0.00           N  
ATOM   3199  CA  VAL A 198      53.125   9.982 -16.842  1.00  0.00           C  
ATOM   3200  C   VAL A 198      53.282   8.891 -15.790  1.00  0.00           C  
ATOM   3201  O   VAL A 198      52.963   9.094 -14.619  1.00  0.00           O  
ATOM   3202  CB  VAL A 198      51.907   9.664 -17.730  1.00  0.00           C  
ATOM   3203  CG1 VAL A 198      50.698   9.323 -16.872  1.00  0.00           C  
ATOM   3204  CG2 VAL A 198      51.607  10.846 -18.639  1.00  0.00           C  
ATOM   3205  H   VAL A 198      54.255   9.990 -18.659  1.00  0.00           H  
ATOM   3206  HA  VAL A 198      52.951  10.933 -16.336  1.00  0.00           H  
ATOM   3207  HB  VAL A 198      52.130   8.786 -18.335  1.00  0.00           H  
ATOM   3208 1HG1 VAL A 198      49.846   9.101 -17.516  1.00  0.00           H  
ATOM   3209 2HG1 VAL A 198      50.923   8.452 -16.256  1.00  0.00           H  
ATOM   3210 3HG1 VAL A 198      50.455  10.170 -16.231  1.00  0.00           H  
ATOM   3211 1HG2 VAL A 198      50.745  10.614 -19.264  1.00  0.00           H  
ATOM   3212 2HG2 VAL A 198      51.390  11.726 -18.033  1.00  0.00           H  
ATOM   3213 3HG2 VAL A 198      52.471  11.046 -19.273  1.00  0.00           H  
ATOM   3214  N   ALA A 199      53.775   7.733 -16.215  1.00  0.00           N  
ATOM   3215  CA  ALA A 199      53.976   6.607 -15.310  1.00  0.00           C  
ATOM   3216  C   ALA A 199      55.030   6.927 -14.259  1.00  0.00           C  
ATOM   3217  O   ALA A 199      54.877   6.582 -13.087  1.00  0.00           O  
ATOM   3218  CB  ALA A 199      54.370   5.362 -16.092  1.00  0.00           C  
ATOM   3219  H   ALA A 199      54.017   7.630 -17.190  1.00  0.00           H  
ATOM   3220  HA  ALA A 199      53.036   6.416 -14.793  1.00  0.00           H  
ATOM   3221 1HB  ALA A 199      54.517   4.531 -15.402  1.00  0.00           H  
ATOM   3222 2HB  ALA A 199      53.579   5.111 -16.799  1.00  0.00           H  
ATOM   3223 3HB  ALA A 199      55.295   5.551 -16.634  1.00  0.00           H  
ATOM   3224  N   ALA A 200      56.101   7.588 -14.684  1.00  0.00           N  
ATOM   3225  CA  ALA A 200      57.184   7.956 -13.779  1.00  0.00           C  
ATOM   3226  C   ALA A 200      56.709   8.950 -12.728  1.00  0.00           C  
ATOM   3227  O   ALA A 200      57.073   8.850 -11.556  1.00  0.00           O  
ATOM   3228  CB  ALA A 200      58.355   8.533 -14.561  1.00  0.00           C  
ATOM   3229  H   ALA A 200      56.167   7.842 -15.659  1.00  0.00           H  
ATOM   3230  HA  ALA A 200      57.514   7.055 -13.262  1.00  0.00           H  
ATOM   3231 1HB  ALA A 200      59.155   8.803 -13.871  1.00  0.00           H  
ATOM   3232 2HB  ALA A 200      58.722   7.789 -15.268  1.00  0.00           H  
ATOM   3233 3HB  ALA A 200      58.030   9.419 -15.103  1.00  0.00           H  
ATOM   3234  N   GLU A 201      55.894   9.910 -13.153  1.00  0.00           N  
ATOM   3235  CA  GLU A 201      55.367  10.925 -12.248  1.00  0.00           C  
ATOM   3236  C   GLU A 201      54.456  10.306 -11.197  1.00  0.00           C  
ATOM   3237  O   GLU A 201      54.500  10.681 -10.025  1.00  0.00           O  
ATOM   3238  CB  GLU A 201      54.603  11.995 -13.032  1.00  0.00           C  
ATOM   3239  CG  GLU A 201      55.482  12.885 -13.900  1.00  0.00           C  
ATOM   3240  CD  GLU A 201      54.692  13.875 -14.709  1.00  0.00           C  
ATOM   3241  OE1 GLU A 201      53.486  13.802 -14.691  1.00  0.00           O  
ATOM   3242  OE2 GLU A 201      55.294  14.706 -15.347  1.00  0.00           O  
ATOM   3243  H   GLU A 201      55.633   9.938 -14.128  1.00  0.00           H  
ATOM   3244  HA  GLU A 201      56.204  11.399 -11.735  1.00  0.00           H  
ATOM   3245 1HB  GLU A 201      53.869  11.516 -13.680  1.00  0.00           H  
ATOM   3246 2HB  GLU A 201      54.060  12.636 -12.338  1.00  0.00           H  
ATOM   3247 1HG  GLU A 201      56.175  13.428 -13.259  1.00  0.00           H  
ATOM   3248 2HG  GLU A 201      56.066  12.257 -14.571  1.00  0.00           H  
ATOM   3249  N   MET A 202      53.630   9.356 -11.622  1.00  0.00           N  
ATOM   3250  CA  MET A 202      52.706   8.683 -10.717  1.00  0.00           C  
ATOM   3251  C   MET A 202      53.455   7.875  -9.666  1.00  0.00           C  
ATOM   3252  O   MET A 202      53.078   7.862  -8.494  1.00  0.00           O  
ATOM   3253  CB  MET A 202      51.757   7.782 -11.505  1.00  0.00           C  
ATOM   3254  CG  MET A 202      50.738   7.041 -10.651  1.00  0.00           C  
ATOM   3255  SD  MET A 202      49.658   5.975 -11.627  1.00  0.00           S  
ATOM   3256  CE  MET A 202      50.796   4.673 -12.090  1.00  0.00           C  
ATOM   3257  H   MET A 202      53.643   9.093 -12.597  1.00  0.00           H  
ATOM   3258  HA  MET A 202      52.120   9.440 -10.196  1.00  0.00           H  
ATOM   3259 1HB  MET A 202      51.211   8.379 -12.234  1.00  0.00           H  
ATOM   3260 2HB  MET A 202      52.335   7.040 -12.057  1.00  0.00           H  
ATOM   3261 1HG  MET A 202      51.258   6.426  -9.917  1.00  0.00           H  
ATOM   3262 2HG  MET A 202      50.119   7.760 -10.116  1.00  0.00           H  
ATOM   3263 1HE  MET A 202      50.275   3.933 -12.698  1.00  0.00           H  
ATOM   3264 2HE  MET A 202      51.623   5.097 -12.661  1.00  0.00           H  
ATOM   3265 3HE  MET A 202      51.186   4.193 -11.191  1.00  0.00           H  
ATOM   3266  N   THR A 203      54.518   7.201 -10.091  1.00  0.00           N  
ATOM   3267  CA  THR A 203      55.323   6.389  -9.186  1.00  0.00           C  
ATOM   3268  C   THR A 203      56.009   7.251  -8.135  1.00  0.00           C  
ATOM   3269  O   THR A 203      56.079   6.880  -6.963  1.00  0.00           O  
ATOM   3270  CB  THR A 203      56.379   5.578  -9.959  1.00  0.00           C  
ATOM   3271  OG1 THR A 203      55.727   4.693 -10.879  1.00  0.00           O  
ATOM   3272  CG2 THR A 203      57.236   4.767  -9.000  1.00  0.00           C  
ATOM   3273  H   THR A 203      54.775   7.252 -11.066  1.00  0.00           H  
ATOM   3274  HA  THR A 203      54.664   5.690  -8.670  1.00  0.00           H  
ATOM   3275  HB  THR A 203      57.019   6.258 -10.523  1.00  0.00           H  
ATOM   3276  HG1 THR A 203      55.201   5.205 -11.497  1.00  0.00           H  
ATOM   3277 1HG2 THR A 203      57.977   4.201  -9.564  1.00  0.00           H  
ATOM   3278 2HG2 THR A 203      57.743   5.438  -8.307  1.00  0.00           H  
ATOM   3279 3HG2 THR A 203      56.604   4.078  -8.441  1.00  0.00           H  
ATOM   3280  N   ILE A 204      56.515   8.403  -8.560  1.00  0.00           N  
ATOM   3281  CA  ILE A 204      57.197   9.321  -7.655  1.00  0.00           C  
ATOM   3282  C   ILE A 204      56.241   9.869  -6.604  1.00  0.00           C  
ATOM   3283  O   ILE A 204      56.596   9.992  -5.432  1.00  0.00           O  
ATOM   3284  CB  ILE A 204      57.831  10.489  -8.432  1.00  0.00           C  
ATOM   3285  CG1 ILE A 204      58.982   9.986  -9.307  1.00  0.00           C  
ATOM   3286  CG2 ILE A 204      58.318  11.564  -7.472  1.00  0.00           C  
ATOM   3287  CD1 ILE A 204      59.485  11.008 -10.301  1.00  0.00           C  
ATOM   3288  H   ILE A 204      56.425   8.650  -9.535  1.00  0.00           H  
ATOM   3289  HA  ILE A 204      57.990   8.777  -7.144  1.00  0.00           H  
ATOM   3290  HB  ILE A 204      57.091  10.924  -9.103  1.00  0.00           H  
ATOM   3291 1HG1 ILE A 204      59.816   9.686  -8.674  1.00  0.00           H  
ATOM   3292 2HG1 ILE A 204      58.659   9.104  -9.861  1.00  0.00           H  
ATOM   3293 1HG2 ILE A 204      58.764  12.382  -8.038  1.00  0.00           H  
ATOM   3294 2HG2 ILE A 204      57.478  11.941  -6.891  1.00  0.00           H  
ATOM   3295 3HG2 ILE A 204      59.064  11.140  -6.799  1.00  0.00           H  
ATOM   3296 1HD1 ILE A 204      60.299  10.578 -10.885  1.00  0.00           H  
ATOM   3297 2HD1 ILE A 204      58.673  11.297 -10.969  1.00  0.00           H  
ATOM   3298 3HD1 ILE A 204      59.846  11.887  -9.768  1.00  0.00           H  
ATOM   3299  N   GLU A 205      55.026  10.197  -7.029  1.00  0.00           N  
ATOM   3300  CA  GLU A 205      54.016  10.733  -6.124  1.00  0.00           C  
ATOM   3301  C   GLU A 205      53.618   9.705  -5.072  1.00  0.00           C  
ATOM   3302  O   GLU A 205      53.443  10.038  -3.900  1.00  0.00           O  
ATOM   3303  CB  GLU A 205      52.780  11.180  -6.908  1.00  0.00           C  
ATOM   3304  CG  GLU A 205      52.997  12.411  -7.776  1.00  0.00           C  
ATOM   3305  CD  GLU A 205      51.785  12.777  -8.586  1.00  0.00           C  
ATOM   3306  OE1 GLU A 205      50.835  12.032  -8.568  1.00  0.00           O  
ATOM   3307  OE2 GLU A 205      51.809  13.803  -9.224  1.00  0.00           O  
ATOM   3308  H   GLU A 205      54.796  10.072  -8.004  1.00  0.00           H  
ATOM   3309  HA  GLU A 205      54.436  11.599  -5.611  1.00  0.00           H  
ATOM   3310 1HB  GLU A 205      52.448  10.368  -7.556  1.00  0.00           H  
ATOM   3311 2HB  GLU A 205      51.968  11.398  -6.214  1.00  0.00           H  
ATOM   3312 1HG  GLU A 205      53.259  13.253  -7.135  1.00  0.00           H  
ATOM   3313 2HG  GLU A 205      53.835  12.227  -8.447  1.00  0.00           H  
ATOM   3314  N   VAL A 206      53.477   8.455  -5.498  1.00  0.00           N  
ATOM   3315  CA  VAL A 206      53.099   7.376  -4.593  1.00  0.00           C  
ATOM   3316  C   VAL A 206      54.174   7.136  -3.541  1.00  0.00           C  
ATOM   3317  O   VAL A 206      53.870   6.911  -2.369  1.00  0.00           O  
ATOM   3318  CB  VAL A 206      52.859   6.076  -5.383  1.00  0.00           C  
ATOM   3319  CG1 VAL A 206      52.651   4.906  -4.433  1.00  0.00           C  
ATOM   3320  CG2 VAL A 206      51.659   6.243  -6.303  1.00  0.00           C  
ATOM   3321  H   VAL A 206      53.636   8.247  -6.473  1.00  0.00           H  
ATOM   3322  HA  VAL A 206      52.173   7.656  -4.089  1.00  0.00           H  
ATOM   3323  HB  VAL A 206      53.746   5.853  -5.977  1.00  0.00           H  
ATOM   3324 1HG1 VAL A 206      52.483   3.995  -5.008  1.00  0.00           H  
ATOM   3325 2HG1 VAL A 206      53.536   4.782  -3.809  1.00  0.00           H  
ATOM   3326 3HG1 VAL A 206      51.784   5.100  -3.801  1.00  0.00           H  
ATOM   3327 1HG2 VAL A 206      51.496   5.320  -6.859  1.00  0.00           H  
ATOM   3328 2HG2 VAL A 206      50.774   6.471  -5.709  1.00  0.00           H  
ATOM   3329 3HG2 VAL A 206      51.848   7.058  -7.002  1.00  0.00           H  
ATOM   3330  N   ILE A 207      55.432   7.185  -3.967  1.00  0.00           N  
ATOM   3331  CA  ILE A 207      56.556   6.974  -3.062  1.00  0.00           C  
ATOM   3332  C   ILE A 207      56.631   8.073  -2.010  1.00  0.00           C  
ATOM   3333  O   ILE A 207      56.899   7.807  -0.838  1.00  0.00           O  
ATOM   3334  CB  ILE A 207      57.884   6.916  -3.839  1.00  0.00           C  
ATOM   3335  CG1 ILE A 207      57.935   5.661  -4.715  1.00  0.00           C  
ATOM   3336  CG2 ILE A 207      59.064   6.949  -2.880  1.00  0.00           C  
ATOM   3337  CD1 ILE A 207      59.074   5.656  -5.709  1.00  0.00           C  
ATOM   3338  H   ILE A 207      55.614   7.373  -4.942  1.00  0.00           H  
ATOM   3339  HA  ILE A 207      56.414   6.023  -2.551  1.00  0.00           H  
ATOM   3340  HB  ILE A 207      57.950   7.771  -4.511  1.00  0.00           H  
ATOM   3341 1HG1 ILE A 207      58.031   4.779  -4.081  1.00  0.00           H  
ATOM   3342 2HG1 ILE A 207      57.001   5.564  -5.268  1.00  0.00           H  
ATOM   3343 1HG2 ILE A 207      59.994   6.906  -3.446  1.00  0.00           H  
ATOM   3344 2HG2 ILE A 207      59.034   7.869  -2.299  1.00  0.00           H  
ATOM   3345 3HG2 ILE A 207      59.009   6.093  -2.207  1.00  0.00           H  
ATOM   3346 1HD1 ILE A 207      59.044   4.736  -6.292  1.00  0.00           H  
ATOM   3347 2HD1 ILE A 207      58.977   6.513  -6.377  1.00  0.00           H  
ATOM   3348 3HD1 ILE A 207      60.022   5.716  -5.176  1.00  0.00           H  
ATOM   3349  N   ARG A 208      56.393   9.309  -2.436  1.00  0.00           N  
ATOM   3350  CA  ARG A 208      56.433  10.452  -1.531  1.00  0.00           C  
ATOM   3351  C   ARG A 208      55.335  10.360  -0.479  1.00  0.00           C  
ATOM   3352  O   ARG A 208      55.558  10.664   0.693  1.00  0.00           O  
ATOM   3353  CB  ARG A 208      56.282  11.753  -2.305  1.00  0.00           C  
ATOM   3354  CG  ARG A 208      56.322  13.012  -1.453  1.00  0.00           C  
ATOM   3355  CD  ARG A 208      57.626  13.164  -0.758  1.00  0.00           C  
ATOM   3356  NE  ARG A 208      58.731  13.279  -1.697  1.00  0.00           N  
ATOM   3357  CZ  ARG A 208      59.122  14.428  -2.282  1.00  0.00           C  
ATOM   3358  NH1 ARG A 208      58.490  15.549  -2.015  1.00  0.00           N  
ATOM   3359  NH2 ARG A 208      60.141  14.428  -3.124  1.00  0.00           N  
ATOM   3360  H   ARG A 208      56.179   9.461  -3.411  1.00  0.00           H  
ATOM   3361  HA  ARG A 208      57.399  10.459  -1.025  1.00  0.00           H  
ATOM   3362 1HB  ARG A 208      57.077  11.831  -3.045  1.00  0.00           H  
ATOM   3363 2HB  ARG A 208      55.334  11.749  -2.842  1.00  0.00           H  
ATOM   3364 1HG  ARG A 208      56.168  13.886  -2.087  1.00  0.00           H  
ATOM   3365 2HG  ARG A 208      55.535  12.967  -0.700  1.00  0.00           H  
ATOM   3366 1HD  ARG A 208      57.608  14.062  -0.142  1.00  0.00           H  
ATOM   3367 2HD  ARG A 208      57.805  12.294  -0.127  1.00  0.00           H  
ATOM   3368  HE  ARG A 208      59.242  12.437  -1.927  1.00  0.00           H  
ATOM   3369 1HH1 ARG A 208      57.711  15.549  -1.372  1.00  0.00           H  
ATOM   3370 2HH1 ARG A 208      58.782  16.410  -2.453  1.00  0.00           H  
ATOM   3371 1HH2 ARG A 208      60.627  13.565  -3.329  1.00  0.00           H  
ATOM   3372 2HH2 ARG A 208      60.433  15.288  -3.562  1.00  0.00           H  
ATOM   3373  N   LYS A 209      54.149   9.939  -0.905  1.00  0.00           N  
ATOM   3374  CA  LYS A 209      53.013   9.807   0.000  1.00  0.00           C  
ATOM   3375  C   LYS A 209      53.268   8.735   1.052  1.00  0.00           C  
ATOM   3376  O   LYS A 209      52.933   8.909   2.224  1.00  0.00           O  
ATOM   3377  CB  LYS A 209      51.739   9.483  -0.783  1.00  0.00           C  
ATOM   3378  CG  LYS A 209      51.238  10.618  -1.665  1.00  0.00           C  
ATOM   3379  CD  LYS A 209      50.768  11.801  -0.831  1.00  0.00           C  
ATOM   3380  CE  LYS A 209      50.198  12.906  -1.707  1.00  0.00           C  
ATOM   3381  NZ  LYS A 209      49.763  14.083  -0.906  1.00  0.00           N  
ATOM   3382  H   LYS A 209      54.031   9.705  -1.880  1.00  0.00           H  
ATOM   3383  HA  LYS A 209      52.872  10.756   0.518  1.00  0.00           H  
ATOM   3384 1HB  LYS A 209      51.915   8.616  -1.420  1.00  0.00           H  
ATOM   3385 2HB  LYS A 209      50.941   9.222  -0.087  1.00  0.00           H  
ATOM   3386 1HG  LYS A 209      52.040  10.947  -2.327  1.00  0.00           H  
ATOM   3387 2HG  LYS A 209      50.408  10.264  -2.277  1.00  0.00           H  
ATOM   3388 1HD  LYS A 209      50.000  11.470  -0.130  1.00  0.00           H  
ATOM   3389 2HD  LYS A 209      51.608  12.200  -0.261  1.00  0.00           H  
ATOM   3390 1HE  LYS A 209      50.952  13.228  -2.423  1.00  0.00           H  
ATOM   3391 2HE  LYS A 209      49.341  12.524  -2.262  1.00  0.00           H  
ATOM   3392 1HZ  LYS A 209      49.391  14.791  -1.523  1.00  0.00           H  
ATOM   3393 2HZ  LYS A 209      49.049  13.799  -0.250  1.00  0.00           H  
ATOM   3394 3HZ  LYS A 209      50.553  14.458  -0.402  1.00  0.00           H  
ATOM   3395  N   MET A 210      53.863   7.626   0.626  1.00  0.00           N  
ATOM   3396  CA  MET A 210      54.165   6.523   1.531  1.00  0.00           C  
ATOM   3397  C   MET A 210      55.186   6.937   2.583  1.00  0.00           C  
ATOM   3398  O   MET A 210      55.064   6.580   3.755  1.00  0.00           O  
ATOM   3399  CB  MET A 210      54.671   5.317   0.742  1.00  0.00           C  
ATOM   3400  CG  MET A 210      53.610   4.625  -0.100  1.00  0.00           C  
ATOM   3401  SD  MET A 210      54.194   3.077  -0.821  1.00  0.00           S  
ATOM   3402  CE  MET A 210      55.274   3.691  -2.110  1.00  0.00           C  
ATOM   3403  H   MET A 210      54.112   7.545  -0.349  1.00  0.00           H  
ATOM   3404  HA  MET A 210      53.250   6.242   2.052  1.00  0.00           H  
ATOM   3405 1HB  MET A 210      55.475   5.629   0.077  1.00  0.00           H  
ATOM   3406 2HB  MET A 210      55.085   4.579   1.431  1.00  0.00           H  
ATOM   3407 1HG  MET A 210      52.738   4.410   0.517  1.00  0.00           H  
ATOM   3408 2HG  MET A 210      53.299   5.286  -0.909  1.00  0.00           H  
ATOM   3409 1HE  MET A 210      55.713   2.850  -2.648  1.00  0.00           H  
ATOM   3410 2HE  MET A 210      54.700   4.307  -2.804  1.00  0.00           H  
ATOM   3411 3HE  MET A 210      56.068   4.291  -1.664  1.00  0.00           H  
ATOM   3412  N   SER A 211      56.193   7.692   2.157  1.00  0.00           N  
ATOM   3413  CA  SER A 211      57.238   8.156   3.062  1.00  0.00           C  
ATOM   3414  C   SER A 211      56.676   9.103   4.114  1.00  0.00           C  
ATOM   3415  O   SER A 211      57.048   9.036   5.286  1.00  0.00           O  
ATOM   3416  CB  SER A 211      58.336   8.850   2.280  1.00  0.00           C  
ATOM   3417  OG  SER A 211      59.353   9.300   3.132  1.00  0.00           O  
ATOM   3418  H   SER A 211      56.235   7.951   1.182  1.00  0.00           H  
ATOM   3419  HA  SER A 211      57.663   7.291   3.573  1.00  0.00           H  
ATOM   3420 1HB  SER A 211      58.752   8.160   1.546  1.00  0.00           H  
ATOM   3421 2HB  SER A 211      57.916   9.693   1.733  1.00  0.00           H  
ATOM   3422  HG  SER A 211      59.825   9.979   2.645  1.00  0.00           H  
ATOM   3423  N   GLU A 212      55.778   9.985   3.688  1.00  0.00           N  
ATOM   3424  CA  GLU A 212      55.162  10.949   4.593  1.00  0.00           C  
ATOM   3425  C   GLU A 212      54.310  10.250   5.645  1.00  0.00           C  
ATOM   3426  O   GLU A 212      54.320  10.627   6.817  1.00  0.00           O  
ATOM   3427  CB  GLU A 212      54.305  11.945   3.809  1.00  0.00           C  
ATOM   3428  CG  GLU A 212      55.100  12.911   2.941  1.00  0.00           C  
ATOM   3429  CD  GLU A 212      54.224  13.826   2.131  1.00  0.00           C  
ATOM   3430  OE1 GLU A 212      53.030  13.645   2.149  1.00  0.00           O  
ATOM   3431  OE2 GLU A 212      54.750  14.707   1.492  1.00  0.00           O  
ATOM   3432  H   GLU A 212      55.515   9.988   2.713  1.00  0.00           H  
ATOM   3433  HA  GLU A 212      55.953  11.497   5.106  1.00  0.00           H  
ATOM   3434 1HB  GLU A 212      53.617  11.403   3.161  1.00  0.00           H  
ATOM   3435 2HB  GLU A 212      53.706  12.535   4.503  1.00  0.00           H  
ATOM   3436 1HG  GLU A 212      55.742  13.515   3.581  1.00  0.00           H  
ATOM   3437 2HG  GLU A 212      55.738  12.338   2.269  1.00  0.00           H  
ATOM   3438  N   ILE A 213      53.573   9.230   5.219  1.00  0.00           N  
ATOM   3439  CA  ILE A 213      52.713   8.476   6.124  1.00  0.00           C  
ATOM   3440  C   ILE A 213      53.532   7.739   7.176  1.00  0.00           C  
ATOM   3441  O   ILE A 213      53.158   7.693   8.348  1.00  0.00           O  
ATOM   3442  CB  ILE A 213      51.848   7.467   5.347  1.00  0.00           C  
ATOM   3443  CG1 ILE A 213      50.829   8.201   4.471  1.00  0.00           C  
ATOM   3444  CG2 ILE A 213      51.145   6.519   6.306  1.00  0.00           C  
ATOM   3445  CD1 ILE A 213      50.122   7.308   3.477  1.00  0.00           C  
ATOM   3446  H   ILE A 213      53.609   8.970   4.244  1.00  0.00           H  
ATOM   3447  HA  ILE A 213      52.052   9.175   6.635  1.00  0.00           H  
ATOM   3448  HB  ILE A 213      52.480   6.887   4.675  1.00  0.00           H  
ATOM   3449 1HG1 ILE A 213      50.076   8.670   5.104  1.00  0.00           H  
ATOM   3450 2HG1 ILE A 213      51.330   8.996   3.918  1.00  0.00           H  
ATOM   3451 1HG2 ILE A 213      50.538   5.813   5.740  1.00  0.00           H  
ATOM   3452 2HG2 ILE A 213      51.888   5.974   6.887  1.00  0.00           H  
ATOM   3453 3HG2 ILE A 213      50.505   7.090   6.979  1.00  0.00           H  
ATOM   3454 1HD1 ILE A 213      49.417   7.899   2.893  1.00  0.00           H  
ATOM   3455 2HD1 ILE A 213      50.856   6.855   2.809  1.00  0.00           H  
ATOM   3456 3HD1 ILE A 213      49.584   6.525   4.010  1.00  0.00           H  
ATOM   3457  N   ALA A 214      54.652   7.163   6.751  1.00  0.00           N  
ATOM   3458  CA  ALA A 214      55.526   6.427   7.655  1.00  0.00           C  
ATOM   3459  C   ALA A 214      56.132   7.347   8.707  1.00  0.00           C  
ATOM   3460  O   ALA A 214      56.235   6.983   9.879  1.00  0.00           O  
ATOM   3461  CB  ALA A 214      56.624   5.722   6.872  1.00  0.00           C  
ATOM   3462  H   ALA A 214      54.904   7.237   5.776  1.00  0.00           H  
ATOM   3463  HA  ALA A 214      54.925   5.679   8.172  1.00  0.00           H  
ATOM   3464 1HB  ALA A 214      57.269   5.176   7.561  1.00  0.00           H  
ATOM   3465 2HB  ALA A 214      56.177   5.025   6.164  1.00  0.00           H  
ATOM   3466 3HB  ALA A 214      57.215   6.460   6.331  1.00  0.00           H  
ATOM   3467  N   LYS A 215      56.532   8.541   8.282  1.00  0.00           N  
ATOM   3468  CA  LYS A 215      57.129   9.516   9.186  1.00  0.00           C  
ATOM   3469  C   LYS A 215      56.127   9.976  10.238  1.00  0.00           C  
ATOM   3470  O   LYS A 215      56.470  10.131  11.410  1.00  0.00           O  
ATOM   3471  CB  LYS A 215      57.660  10.718   8.403  1.00  0.00           C  
ATOM   3472  CG  LYS A 215      58.913  10.433   7.587  1.00  0.00           C  
ATOM   3473  CD  LYS A 215      59.295  11.627   6.725  1.00  0.00           C  
ATOM   3474  CE  LYS A 215      59.766  12.797   7.576  1.00  0.00           C  
ATOM   3475  NZ  LYS A 215      60.218  13.945   6.743  1.00  0.00           N  
ATOM   3476  H   LYS A 215      56.419   8.779   7.307  1.00  0.00           H  
ATOM   3477  HA  LYS A 215      57.963   9.042   9.704  1.00  0.00           H  
ATOM   3478 1HB  LYS A 215      56.889  11.076   7.719  1.00  0.00           H  
ATOM   3479 2HB  LYS A 215      57.887  11.530   9.093  1.00  0.00           H  
ATOM   3480 1HG  LYS A 215      59.741  10.202   8.259  1.00  0.00           H  
ATOM   3481 2HG  LYS A 215      58.740   9.572   6.943  1.00  0.00           H  
ATOM   3482 1HD  LYS A 215      60.094  11.341   6.040  1.00  0.00           H  
ATOM   3483 2HD  LYS A 215      58.432  11.942   6.137  1.00  0.00           H  
ATOM   3484 1HE  LYS A 215      58.953  13.129   8.220  1.00  0.00           H  
ATOM   3485 2HE  LYS A 215      60.594  12.477   8.208  1.00  0.00           H  
ATOM   3486 1HZ  LYS A 215      60.522  14.698   7.343  1.00  0.00           H  
ATOM   3487 2HZ  LYS A 215      60.985  13.653   6.154  1.00  0.00           H  
ATOM   3488 3HZ  LYS A 215      59.453  14.264   6.165  1.00  0.00           H  
ATOM   3489  N   GLU A 216      54.887  10.193   9.813  1.00  0.00           N  
ATOM   3490  CA  GLU A 216      53.833  10.636  10.717  1.00  0.00           C  
ATOM   3491  C   GLU A 216      53.529   9.577  11.769  1.00  0.00           C  
ATOM   3492  O   GLU A 216      53.323   9.893  12.941  1.00  0.00           O  
ATOM   3493  CB  GLU A 216      52.562  10.969   9.932  1.00  0.00           C  
ATOM   3494  CG  GLU A 216      52.668  12.215   9.064  1.00  0.00           C  
ATOM   3495  CD  GLU A 216      51.428  12.470   8.253  1.00  0.00           C  
ATOM   3496  OE1 GLU A 216      50.548  11.643   8.272  1.00  0.00           O  
ATOM   3497  OE2 GLU A 216      51.360  13.494   7.615  1.00  0.00           O  
ATOM   3498  H   GLU A 216      54.669  10.047   8.838  1.00  0.00           H  
ATOM   3499  HA  GLU A 216      54.173  11.536  11.230  1.00  0.00           H  
ATOM   3500 1HB  GLU A 216      52.304  10.131   9.284  1.00  0.00           H  
ATOM   3501 2HB  GLU A 216      51.734  11.114  10.625  1.00  0.00           H  
ATOM   3502 1HG  GLU A 216      52.853  13.077   9.704  1.00  0.00           H  
ATOM   3503 2HG  GLU A 216      53.519  12.106   8.393  1.00  0.00           H  
ATOM   3504  N   VAL A 217      53.502   8.318  11.344  1.00  0.00           N  
ATOM   3505  CA  VAL A 217      53.222   7.209  12.248  1.00  0.00           C  
ATOM   3506  C   VAL A 217      54.315   7.068  13.300  1.00  0.00           C  
ATOM   3507  O   VAL A 217      54.033   6.818  14.472  1.00  0.00           O  
ATOM   3508  CB  VAL A 217      53.101   5.893  11.458  1.00  0.00           C  
ATOM   3509  CG1 VAL A 217      52.998   4.709  12.408  1.00  0.00           C  
ATOM   3510  CG2 VAL A 217      51.892   5.951  10.536  1.00  0.00           C  
ATOM   3511  H   VAL A 217      53.680   8.124  10.369  1.00  0.00           H  
ATOM   3512  HA  VAL A 217      52.274   7.404  12.752  1.00  0.00           H  
ATOM   3513  HB  VAL A 217      54.004   5.751  10.864  1.00  0.00           H  
ATOM   3514 1HG1 VAL A 217      52.913   3.786  11.832  1.00  0.00           H  
ATOM   3515 2HG1 VAL A 217      53.890   4.665  13.032  1.00  0.00           H  
ATOM   3516 3HG1 VAL A 217      52.117   4.824  13.038  1.00  0.00           H  
ATOM   3517 1HG2 VAL A 217      51.813   5.018   9.980  1.00  0.00           H  
ATOM   3518 2HG2 VAL A 217      50.989   6.099  11.129  1.00  0.00           H  
ATOM   3519 3HG2 VAL A 217      52.007   6.781   9.838  1.00  0.00           H  
ATOM   3520  N   ILE A 218      55.563   7.230  12.875  1.00  0.00           N  
ATOM   3521  CA  ILE A 218      56.702   7.121  13.779  1.00  0.00           C  
ATOM   3522  C   ILE A 218      56.677   8.222  14.831  1.00  0.00           C  
ATOM   3523  O   ILE A 218      56.967   7.981  16.003  1.00  0.00           O  
ATOM   3524  CB  ILE A 218      58.029   7.184  13.001  1.00  0.00           C  
ATOM   3525  CG1 ILE A 218      58.194   5.939  12.125  1.00  0.00           C  
ATOM   3526  CG2 ILE A 218      59.202   7.322  13.960  1.00  0.00           C  
ATOM   3527  CD1 ILE A 218      59.328   6.038  11.130  1.00  0.00           C  
ATOM   3528  H   ILE A 218      55.728   7.434  11.900  1.00  0.00           H  
ATOM   3529  HA  ILE A 218      56.647   6.160  14.290  1.00  0.00           H  
ATOM   3530  HB  ILE A 218      58.017   8.042  12.330  1.00  0.00           H  
ATOM   3531 1HG1 ILE A 218      58.369   5.070  12.757  1.00  0.00           H  
ATOM   3532 2HG1 ILE A 218      57.271   5.759  11.572  1.00  0.00           H  
ATOM   3533 1HG2 ILE A 218      60.132   7.365  13.393  1.00  0.00           H  
ATOM   3534 2HG2 ILE A 218      59.089   8.236  14.541  1.00  0.00           H  
ATOM   3535 3HG2 ILE A 218      59.225   6.465  14.632  1.00  0.00           H  
ATOM   3536 1HD1 ILE A 218      59.381   5.119  10.546  1.00  0.00           H  
ATOM   3537 2HD1 ILE A 218      59.153   6.883  10.462  1.00  0.00           H  
ATOM   3538 3HD1 ILE A 218      60.266   6.183  11.662  1.00  0.00           H  
ATOM   3539  N   GLU A 219      56.329   9.432  14.406  1.00  0.00           N  
ATOM   3540  CA  GLU A 219      56.266  10.574  15.310  1.00  0.00           C  
ATOM   3541  C   GLU A 219      55.303  10.312  16.461  1.00  0.00           C  
ATOM   3542  O   GLU A 219      55.559  10.706  17.599  1.00  0.00           O  
ATOM   3543  CB  GLU A 219      55.839  11.832  14.551  1.00  0.00           C  
ATOM   3544  CG  GLU A 219      55.819  13.099  15.395  1.00  0.00           C  
ATOM   3545  CD  GLU A 219      55.469  14.326  14.600  1.00  0.00           C  
ATOM   3546  OE1 GLU A 219      55.268  14.206  13.415  1.00  0.00           O  
ATOM   3547  OE2 GLU A 219      55.403  15.385  15.178  1.00  0.00           O  
ATOM   3548  H   GLU A 219      56.102   9.564  13.431  1.00  0.00           H  
ATOM   3549  HA  GLU A 219      57.259  10.739  15.729  1.00  0.00           H  
ATOM   3550 1HB  GLU A 219      56.516  11.999  13.713  1.00  0.00           H  
ATOM   3551 2HB  GLU A 219      54.840  11.688  14.140  1.00  0.00           H  
ATOM   3552 1HG  GLU A 219      55.089  12.979  16.195  1.00  0.00           H  
ATOM   3553 2HG  GLU A 219      56.799  13.235  15.851  1.00  0.00           H  
ATOM   3554  N   HIS A 220      54.192   9.643  16.156  1.00  0.00           N  
ATOM   3555  CA  HIS A 220      53.302   9.096  17.184  1.00  0.00           C  
ATOM   3556  C   HIS A 220      53.855   7.849  17.878  1.00  0.00           C  
ATOM   3557  O   HIS A 220      53.687   7.672  19.085  1.00  0.00           O  
ATOM   3558  CB  HIS A 220      51.937   8.764  16.572  1.00  0.00           C  
ATOM   3559  CG  HIS A 220      50.926   8.300  17.573  1.00  0.00           C  
ATOM   3560  ND1 HIS A 220      50.376   9.140  18.519  1.00  0.00           N  
ATOM   3561  CD2 HIS A 220      50.365   7.085  17.777  1.00  0.00           C  
ATOM   3562  CE1 HIS A 220      49.519   8.461  19.261  1.00  0.00           C  
ATOM   3563  NE2 HIS A 220      49.495   7.212  18.832  1.00  0.00           N  
ATOM   3564  H   HIS A 220      53.951   9.506  15.185  1.00  0.00           H  
ATOM   3565  HA  HIS A 220      53.149   9.839  17.966  1.00  0.00           H  
ATOM   3566 1HB  HIS A 220      51.540   9.645  16.068  1.00  0.00           H  
ATOM   3567 2HB  HIS A 220      52.056   7.983  15.821  1.00  0.00           H  
ATOM   3568  HD2 HIS A 220      50.567   6.175  17.211  1.00  0.00           H  
ATOM   3569  HE1 HIS A 220      48.932   8.863  20.087  1.00  0.00           H  
ATOM   3570  HE2 HIS A 220      48.929   6.467  19.214  1.00  0.00           H  
ATOM   3571  N   SER A 221      54.517   6.980  17.117  1.00  0.00           N  
ATOM   3572  CA  SER A 221      54.861   5.643  17.610  1.00  0.00           C  
ATOM   3573  C   SER A 221      55.884   5.719  18.737  1.00  0.00           C  
ATOM   3574  O   SER A 221      56.894   6.414  18.626  1.00  0.00           O  
ATOM   3575  CB  SER A 221      55.406   4.791  16.480  1.00  0.00           C  
ATOM   3576  OG  SER A 221      55.821   3.538  16.951  1.00  0.00           O  
ATOM   3577  H   SER A 221      54.786   7.250  16.182  1.00  0.00           H  
ATOM   3578  HA  SER A 221      53.956   5.174  17.999  1.00  0.00           H  
ATOM   3579 1HB  SER A 221      54.636   4.660  15.720  1.00  0.00           H  
ATOM   3580 2HB  SER A 221      56.245   5.303  16.011  1.00  0.00           H  
ATOM   3581  HG  SER A 221      56.424   3.193  16.289  1.00  0.00           H  
ATOM   3582  N   THR A 222      55.616   4.999  19.823  1.00  0.00           N  
ATOM   3583  CA  THR A 222      56.471   5.041  21.003  1.00  0.00           C  
ATOM   3584  C   THR A 222      57.367   3.811  21.087  1.00  0.00           C  
ATOM   3585  O   THR A 222      58.153   3.666  22.023  1.00  0.00           O  
ATOM   3586  CB  THR A 222      55.632   5.157  22.289  1.00  0.00           C  
ATOM   3587  OG1 THR A 222      54.771   4.016  22.405  1.00  0.00           O  
ATOM   3588  CG2 THR A 222      54.789   6.423  22.264  1.00  0.00           C  
ATOM   3589  H   THR A 222      54.798   4.407  19.831  1.00  0.00           H  
ATOM   3590  HA  THR A 222      57.114   5.919  20.933  1.00  0.00           H  
ATOM   3591  HB  THR A 222      56.294   5.184  23.154  1.00  0.00           H  
ATOM   3592  HG1 THR A 222      55.271   3.272  22.749  1.00  0.00           H  
ATOM   3593 1HG2 THR A 222      54.203   6.488  23.181  1.00  0.00           H  
ATOM   3594 2HG2 THR A 222      55.442   7.292  22.187  1.00  0.00           H  
ATOM   3595 3HG2 THR A 222      54.118   6.396  21.406  1.00  0.00           H  
ATOM   3596  N   ASP A 223      57.245   2.925  20.103  1.00  0.00           N  
ATOM   3597  CA  ASP A 223      58.031   1.696  20.078  1.00  0.00           C  
ATOM   3598  C   ASP A 223      59.202   1.802  19.110  1.00  0.00           C  
ATOM   3599  O   ASP A 223      59.015   2.052  17.919  1.00  0.00           O  
ATOM   3600  CB  ASP A 223      57.150   0.506  19.691  1.00  0.00           C  
ATOM   3601  CG  ASP A 223      56.128   0.151  20.762  1.00  0.00           C  
ATOM   3602  OD1 ASP A 223      56.494   0.110  21.913  1.00  0.00           O  
ATOM   3603  OD2 ASP A 223      54.992  -0.075  20.420  1.00  0.00           O  
ATOM   3604  H   ASP A 223      56.592   3.108  19.355  1.00  0.00           H  
ATOM   3605  HA  ASP A 223      58.432   1.522  21.077  1.00  0.00           H  
ATOM   3606 1HB  ASP A 223      56.621   0.731  18.765  1.00  0.00           H  
ATOM   3607 2HB  ASP A 223      57.778  -0.366  19.505  1.00  0.00           H  
ATOM   3608  N   GLY A 224      60.521   1.679  19.243  1.00  0.00           N  
ATOM   3609  CA  GLY A 224      61.432   2.016  18.158  1.00  0.00           C  
ATOM   3610  C   GLY A 224      61.572   0.870  17.149  1.00  0.00           C  
ATOM   3611  O   GLY A 224      61.692   1.101  15.946  1.00  0.00           O  
ATOM   3612  H   GLY A 224      60.898   1.344  20.118  1.00  0.00           H  
ATOM   3613 1HA  GLY A 224      61.071   2.907  17.643  1.00  0.00           H  
ATOM   3614 2HA  GLY A 224      62.412   2.257  18.568  1.00  0.00           H  
ATOM   3615  N   GLU A 225      61.554  -0.358  17.658  1.00  0.00           N  
ATOM   3616  CA  GLU A 225      61.683  -1.560  16.842  1.00  0.00           C  
ATOM   3617  C   GLU A 225      60.583  -1.632  15.790  1.00  0.00           C  
ATOM   3618  O   GLU A 225      60.848  -1.900  14.618  1.00  0.00           O  
ATOM   3619  CB  GLU A 225      61.642  -2.810  17.723  1.00  0.00           C  
ATOM   3620  CG  GLU A 225      62.842  -2.969  18.646  1.00  0.00           C  
ATOM   3621  CD  GLU A 225      62.733  -2.142  19.896  1.00  0.00           C  
ATOM   3622  OE1 GLU A 225      61.744  -1.467  20.055  1.00  0.00           O  
ATOM   3623  OE2 GLU A 225      63.639  -2.185  20.694  1.00  0.00           O  
ATOM   3624  H   GLU A 225      61.446  -0.476  18.655  1.00  0.00           H  
ATOM   3625  HA  GLU A 225      62.644  -1.527  16.327  1.00  0.00           H  
ATOM   3626 1HB  GLU A 225      60.745  -2.790  18.343  1.00  0.00           H  
ATOM   3627 2HB  GLU A 225      61.584  -3.698  17.093  1.00  0.00           H  
ATOM   3628 1HG  GLU A 225      62.937  -4.018  18.925  1.00  0.00           H  
ATOM   3629 2HG  GLU A 225      63.743  -2.683  18.105  1.00  0.00           H  
ATOM   3630  N   VAL A 226      59.348  -1.391  16.215  1.00  0.00           N  
ATOM   3631  CA  VAL A 226      58.205  -1.429  15.310  1.00  0.00           C  
ATOM   3632  C   VAL A 226      58.299  -0.331  14.259  1.00  0.00           C  
ATOM   3633  O   VAL A 226      57.994  -0.552  13.087  1.00  0.00           O  
ATOM   3634  CB  VAL A 226      56.892  -1.269  16.099  1.00  0.00           C  
ATOM   3635  CG1 VAL A 226      55.714  -1.118  15.149  1.00  0.00           C  
ATOM   3636  CG2 VAL A 226      56.693  -2.463  17.020  1.00  0.00           C  
ATOM   3637  H   VAL A 226      59.196  -1.176  17.190  1.00  0.00           H  
ATOM   3638  HA  VAL A 226      58.195  -2.396  14.806  1.00  0.00           H  
ATOM   3639  HB  VAL A 226      56.945  -0.356  16.693  1.00  0.00           H  
ATOM   3640 1HG1 VAL A 226      54.794  -1.006  15.724  1.00  0.00           H  
ATOM   3641 2HG1 VAL A 226      55.861  -0.237  14.524  1.00  0.00           H  
ATOM   3642 3HG1 VAL A 226      55.640  -2.003  14.517  1.00  0.00           H  
ATOM   3643 1HG2 VAL A 226      55.763  -2.343  17.576  1.00  0.00           H  
ATOM   3644 2HG2 VAL A 226      56.646  -3.376  16.427  1.00  0.00           H  
ATOM   3645 3HG2 VAL A 226      57.527  -2.527  17.719  1.00  0.00           H  
ATOM   3646  N   ALA A 227      58.723   0.854  14.684  1.00  0.00           N  
ATOM   3647  CA  ALA A 227      58.857   1.990  13.779  1.00  0.00           C  
ATOM   3648  C   ALA A 227      59.929   1.732  12.728  1.00  0.00           C  
ATOM   3649  O   ALA A 227      59.757   2.067  11.556  1.00  0.00           O  
ATOM   3650  CB  ALA A 227      59.176   3.256  14.561  1.00  0.00           C  
ATOM   3651  H   ALA A 227      58.959   0.971  15.659  1.00  0.00           H  
ATOM   3652  HA  ALA A 227      57.907   2.125  13.262  1.00  0.00           H  
ATOM   3653 1HB  ALA A 227      59.274   4.095  13.871  1.00  0.00           H  
ATOM   3654 2HB  ALA A 227      58.372   3.460  15.268  1.00  0.00           H  
ATOM   3655 3HB  ALA A 227      60.111   3.122  15.103  1.00  0.00           H  
ATOM   3656  N   ALA A 228      61.037   1.134  13.153  1.00  0.00           N  
ATOM   3657  CA  ALA A 228      62.139   0.830  12.248  1.00  0.00           C  
ATOM   3658  C   ALA A 228      61.723  -0.190  11.197  1.00  0.00           C  
ATOM   3659  O   ALA A 228      62.080  -0.069  10.025  1.00  0.00           O  
ATOM   3660  CB  ALA A 228      63.342   0.323  13.030  1.00  0.00           C  
ATOM   3661  H   ALA A 228      61.118   0.884  14.128  1.00  0.00           H  
ATOM   3662  HA  ALA A 228      62.416   1.749  11.731  1.00  0.00           H  
ATOM   3663 1HB  ALA A 228      64.156   0.100  12.340  1.00  0.00           H  
ATOM   3664 2HB  ALA A 228      63.665   1.087  13.737  1.00  0.00           H  
ATOM   3665 3HB  ALA A 228      63.069  -0.581  13.572  1.00  0.00           H  
ATOM   3666  N   LYS A 229      60.966  -1.195  11.622  1.00  0.00           N  
ATOM   3667  CA  LYS A 229      60.499  -2.239  10.717  1.00  0.00           C  
ATOM   3668  C   LYS A 229      59.553  -1.675   9.666  1.00  0.00           C  
ATOM   3669  O   LYS A 229      59.618  -2.047   8.494  1.00  0.00           O  
ATOM   3670  CB  LYS A 229      59.808  -3.357  11.500  1.00  0.00           C  
ATOM   3671  CG  LYS A 229      60.748  -4.207  12.344  1.00  0.00           C  
ATOM   3672  CD  LYS A 229      59.987  -5.282  13.105  1.00  0.00           C  
ATOM   3673  CE  LYS A 229      60.923  -6.126  13.958  1.00  0.00           C  
ATOM   3674  NZ  LYS A 229      60.188  -7.157  14.738  1.00  0.00           N  
ATOM   3675  H   LYS A 229      60.707  -1.238  12.597  1.00  0.00           H  
ATOM   3676  HA  LYS A 229      61.362  -2.658  10.198  1.00  0.00           H  
ATOM   3677 1HB  LYS A 229      59.059  -2.927  12.164  1.00  0.00           H  
ATOM   3678 2HB  LYS A 229      59.289  -4.019  10.806  1.00  0.00           H  
ATOM   3679 1HG  LYS A 229      61.486  -4.685  11.698  1.00  0.00           H  
ATOM   3680 2HG  LYS A 229      61.273  -3.572  13.056  1.00  0.00           H  
ATOM   3681 1HD  LYS A 229      59.244  -4.813  13.752  1.00  0.00           H  
ATOM   3682 2HD  LYS A 229      59.470  -5.932  12.399  1.00  0.00           H  
ATOM   3683 1HE  LYS A 229      61.650  -6.623  13.316  1.00  0.00           H  
ATOM   3684 2HE  LYS A 229      61.465  -5.482  14.651  1.00  0.00           H  
ATOM   3685 1HZ  LYS A 229      60.843  -7.694  15.289  1.00  0.00           H  
ATOM   3686 2HZ  LYS A 229      59.523  -6.706  15.351  1.00  0.00           H  
ATOM   3687 3HZ  LYS A 229      59.697  -7.773  14.106  1.00  0.00           H  
ATOM   3688  N   LEU A 230      58.673  -0.775  10.091  1.00  0.00           N  
ATOM   3689  CA  LEU A 230      57.711  -0.157   9.186  1.00  0.00           C  
ATOM   3690  C   LEU A 230      58.412   0.694   8.135  1.00  0.00           C  
ATOM   3691  O   LEU A 230      58.035   0.685   6.963  1.00  0.00           O  
ATOM   3692  CB  LEU A 230      56.720   0.708   9.975  1.00  0.00           C  
ATOM   3693  CG  LEU A 230      55.742  -0.056  10.877  1.00  0.00           C  
ATOM   3694  CD1 LEU A 230      54.953   0.933  11.724  1.00  0.00           C  
ATOM   3695  CD2 LEU A 230      54.815  -0.903  10.018  1.00  0.00           C  
ATOM   3696  H   LEU A 230      58.670  -0.512  11.066  1.00  0.00           H  
ATOM   3697  HA  LEU A 230      57.159  -0.946   8.677  1.00  0.00           H  
ATOM   3698 1HB  LEU A 230      57.284   1.395  10.605  1.00  0.00           H  
ATOM   3699 2HB  LEU A 230      56.132   1.294   9.270  1.00  0.00           H  
ATOM   3700  HG  LEU A 230      56.301  -0.703  11.554  1.00  0.00           H  
ATOM   3701 1HD1 LEU A 230      54.258   0.391  12.365  1.00  0.00           H  
ATOM   3702 2HD1 LEU A 230      55.639   1.512  12.342  1.00  0.00           H  
ATOM   3703 3HD1 LEU A 230      54.396   1.606  11.072  1.00  0.00           H  
ATOM   3704 1HD2 LEU A 230      54.120  -1.446  10.660  1.00  0.00           H  
ATOM   3705 2HD2 LEU A 230      54.255  -0.257   9.342  1.00  0.00           H  
ATOM   3706 3HD2 LEU A 230      55.404  -1.613   9.438  1.00  0.00           H  
ATOM   3707  N   ALA A 231      59.434   1.429   8.560  1.00  0.00           N  
ATOM   3708  CA  ALA A 231      60.190   2.286   7.655  1.00  0.00           C  
ATOM   3709  C   ALA A 231      60.925   1.466   6.604  1.00  0.00           C  
ATOM   3710  O   ALA A 231      60.973   1.840   5.432  1.00  0.00           O  
ATOM   3711  CB  ALA A 231      61.173   3.146   8.437  1.00  0.00           C  
ATOM   3712  H   ALA A 231      59.694   1.393   9.535  1.00  0.00           H  
ATOM   3713  HA  ALA A 231      59.485   2.937   7.137  1.00  0.00           H  
ATOM   3714 1HB  ALA A 231      61.730   3.780   7.747  1.00  0.00           H  
ATOM   3715 2HB  ALA A 231      60.627   3.770   9.144  1.00  0.00           H  
ATOM   3716 3HB  ALA A 231      61.865   2.504   8.979  1.00  0.00           H  
ATOM   3717  N   VAL A 232      61.498   0.345   7.029  1.00  0.00           N  
ATOM   3718  CA  VAL A 232      62.232  -0.531   6.124  1.00  0.00           C  
ATOM   3719  C   VAL A 232      61.310  -1.135   5.072  1.00  0.00           C  
ATOM   3720  O   VAL A 232      61.673  -1.239   3.900  1.00  0.00           O  
ATOM   3721  CB  VAL A 232      62.916  -1.663   6.914  1.00  0.00           C  
ATOM   3722  CG1 VAL A 232      63.523  -2.684   5.964  1.00  0.00           C  
ATOM   3723  CG2 VAL A 232      63.979  -1.083   7.834  1.00  0.00           C  
ATOM   3724  H   VAL A 232      61.423   0.093   8.004  1.00  0.00           H  
ATOM   3725  HA  VAL A 232      63.000   0.057   5.620  1.00  0.00           H  
ATOM   3726  HB  VAL A 232      62.165  -2.184   7.508  1.00  0.00           H  
ATOM   3727 1HG1 VAL A 232      64.002  -3.477   6.539  1.00  0.00           H  
ATOM   3728 2HG1 VAL A 232      62.739  -3.112   5.340  1.00  0.00           H  
ATOM   3729 3HG1 VAL A 232      64.265  -2.197   5.332  1.00  0.00           H  
ATOM   3730 1HG2 VAL A 232      64.458  -1.888   8.390  1.00  0.00           H  
ATOM   3731 2HG2 VAL A 232      64.727  -0.557   7.240  1.00  0.00           H  
ATOM   3732 3HG2 VAL A 232      63.515  -0.386   8.533  1.00  0.00           H  
ATOM   3733  N   GLU A 233      60.116  -1.532   5.498  1.00  0.00           N  
ATOM   3734  CA  GLU A 233      59.139  -2.127   4.593  1.00  0.00           C  
ATOM   3735  C   GLU A 233      58.681  -1.124   3.541  1.00  0.00           C  
ATOM   3736  O   GLU A 233      58.524  -1.467   2.369  1.00  0.00           O  
ATOM   3737  CB  GLU A 233      57.932  -2.646   5.377  1.00  0.00           C  
ATOM   3738  CG  GLU A 233      58.221  -3.862   6.245  1.00  0.00           C  
ATOM   3739  CD  GLU A 233      57.032  -4.299   7.055  1.00  0.00           C  
ATOM   3740  OE1 GLU A 233      56.040  -3.612   7.037  1.00  0.00           O  
ATOM   3741  OE2 GLU A 233      57.117  -5.322   7.694  1.00  0.00           O  
ATOM   3742  H   GLU A 233      59.879  -1.419   6.473  1.00  0.00           H  
ATOM   3743  HA  GLU A 233      59.609  -2.967   4.080  1.00  0.00           H  
ATOM   3744 1HB  GLU A 233      57.552  -1.855   6.025  1.00  0.00           H  
ATOM   3745 2HB  GLU A 233      57.134  -2.912   4.684  1.00  0.00           H  
ATOM   3746 1HG  GLU A 233      58.533  -4.687   5.605  1.00  0.00           H  
ATOM   3747 2HG  GLU A 233      59.046  -3.628   6.917  1.00  0.00           H  
ATOM   3748  N   VAL A 234      58.468   0.116   3.967  1.00  0.00           N  
ATOM   3749  CA  VAL A 234      58.027   1.171   3.062  1.00  0.00           C  
ATOM   3750  C   VAL A 234      59.087   1.473   2.010  1.00  0.00           C  
ATOM   3751  O   VAL A 234      58.771   1.680   0.838  1.00  0.00           O  
ATOM   3752  CB  VAL A 234      57.711   2.455   3.852  1.00  0.00           C  
ATOM   3753  CG1 VAL A 234      57.434   3.610   2.901  1.00  0.00           C  
ATOM   3754  CG2 VAL A 234      56.524   2.218   4.773  1.00  0.00           C  
ATOM   3755  H   VAL A 234      58.615   0.333   4.942  1.00  0.00           H  
ATOM   3756  HA  VAL A 234      57.119   0.838   2.558  1.00  0.00           H  
ATOM   3757  HB  VAL A 234      58.583   2.729   4.445  1.00  0.00           H  
ATOM   3758 1HG1 VAL A 234      57.213   4.510   3.476  1.00  0.00           H  
ATOM   3759 2HG1 VAL A 234      58.310   3.786   2.277  1.00  0.00           H  
ATOM   3760 3HG1 VAL A 234      56.580   3.365   2.270  1.00  0.00           H  
ATOM   3761 1HG2 VAL A 234      56.307   3.129   5.328  1.00  0.00           H  
ATOM   3762 2HG2 VAL A 234      55.653   1.938   4.179  1.00  0.00           H  
ATOM   3763 3HG2 VAL A 234      56.760   1.415   5.471  1.00  0.00           H  
ATOM   3764  N   VAL A 235      60.345   1.497   2.436  1.00  0.00           N  
ATOM   3765  CA  VAL A 235      61.455   1.774   1.531  1.00  0.00           C  
ATOM   3766  C   VAL A 235      61.594   0.681   0.479  1.00  0.00           C  
ATOM   3767  O   VAL A 235      61.846   0.962  -0.693  1.00  0.00           O  
ATOM   3768  CB  VAL A 235      62.772   1.892   2.321  1.00  0.00           C  
ATOM   3769  CG1 VAL A 235      63.956   1.992   1.370  1.00  0.00           C  
ATOM   3770  CG2 VAL A 235      62.716   3.102   3.242  1.00  0.00           C  
ATOM   3771  H   VAL A 235      60.538   1.319   3.411  1.00  0.00           H  
ATOM   3772  HA  VAL A 235      61.262   2.722   1.027  1.00  0.00           H  
ATOM   3773  HB  VAL A 235      62.911   0.989   2.914  1.00  0.00           H  
ATOM   3774 1HG1 VAL A 235      64.878   2.074   1.946  1.00  0.00           H  
ATOM   3775 2HG1 VAL A 235      63.997   1.099   0.746  1.00  0.00           H  
ATOM   3776 3HG1 VAL A 235      63.843   2.873   0.739  1.00  0.00           H  
ATOM   3777 1HG2 VAL A 235      63.650   3.179   3.798  1.00  0.00           H  
ATOM   3778 2HG2 VAL A 235      62.571   4.005   2.648  1.00  0.00           H  
ATOM   3779 3HG2 VAL A 235      61.887   2.989   3.940  1.00  0.00           H  
ATOM   3780  N   LYS A 236      61.428  -0.567   0.905  1.00  0.00           N  
ATOM   3781  CA  LYS A 236      61.535  -1.705   0.000  1.00  0.00           C  
ATOM   3782  C   LYS A 236      60.434  -1.678  -1.052  1.00  0.00           C  
ATOM   3783  O   LYS A 236      60.675  -1.969  -2.224  1.00  0.00           O  
ATOM   3784  CB  LYS A 236      61.483  -3.018   0.782  1.00  0.00           C  
ATOM   3785  CG  LYS A 236      61.645  -4.267  -0.074  1.00  0.00           C  
ATOM   3786  CD  LYS A 236      61.673  -5.524   0.783  1.00  0.00           C  
ATOM   3787  CE  LYS A 236      61.931  -6.764  -0.061  1.00  0.00           C  
ATOM   3788  NZ  LYS A 236      60.826  -7.022  -1.024  1.00  0.00           N  
ATOM   3789  H   LYS A 236      61.223  -0.731   1.880  1.00  0.00           H  
ATOM   3790  HA  LYS A 236      62.493  -1.646  -0.518  1.00  0.00           H  
ATOM   3791 1HB  LYS A 236      62.270  -3.024   1.536  1.00  0.00           H  
ATOM   3792 2HB  LYS A 236      60.529  -3.093   1.305  1.00  0.00           H  
ATOM   3793 1HG  LYS A 236      60.816  -4.336  -0.779  1.00  0.00           H  
ATOM   3794 2HG  LYS A 236      62.575  -4.202  -0.639  1.00  0.00           H  
ATOM   3795 1HD  LYS A 236      62.459  -5.436   1.534  1.00  0.00           H  
ATOM   3796 2HD  LYS A 236      60.717  -5.637   1.294  1.00  0.00           H  
ATOM   3797 1HE  LYS A 236      62.859  -6.639  -0.616  1.00  0.00           H  
ATOM   3798 2HE  LYS A 236      62.038  -7.632   0.591  1.00  0.00           H  
ATOM   3799 1HZ  LYS A 236      61.035  -7.851  -1.562  1.00  0.00           H  
ATOM   3800 2HZ  LYS A 236      59.962  -7.159  -0.518  1.00  0.00           H  
ATOM   3801 3HZ  LYS A 236      60.730  -6.232  -1.646  1.00  0.00           H  
ATOM   3802  N   LEU A 237      59.225  -1.327  -0.626  1.00  0.00           N  
ATOM   3803  CA  LEU A 237      58.083  -1.261  -1.531  1.00  0.00           C  
ATOM   3804  C   LEU A 237      58.276  -0.176  -2.583  1.00  0.00           C  
ATOM   3805  O   LEU A 237      57.953  -0.370  -3.755  1.00  0.00           O  
ATOM   3806  CB  LEU A 237      56.796  -0.993  -0.741  1.00  0.00           C  
ATOM   3807  CG  LEU A 237      55.506  -0.938  -1.570  1.00  0.00           C  
ATOM   3808  CD1 LEU A 237      55.306  -2.266  -2.288  1.00  0.00           C  
ATOM   3809  CD2 LEU A 237      54.329  -0.626  -0.658  1.00  0.00           C  
ATOM   3810  H   LEU A 237      59.094  -1.100   0.349  1.00  0.00           H  
ATOM   3811  HA  LEU A 237      57.989  -2.220  -2.040  1.00  0.00           H  
ATOM   3812 1HB  LEU A 237      56.676  -1.777   0.005  1.00  0.00           H  
ATOM   3813 2HB  LEU A 237      56.898  -0.040  -0.223  1.00  0.00           H  
ATOM   3814  HG  LEU A 237      55.594  -0.159  -2.329  1.00  0.00           H  
ATOM   3815 1HD1 LEU A 237      54.389  -2.226  -2.877  1.00  0.00           H  
ATOM   3816 2HD1 LEU A 237      56.153  -2.454  -2.948  1.00  0.00           H  
ATOM   3817 3HD1 LEU A 237      55.231  -3.067  -1.554  1.00  0.00           H  
ATOM   3818 1HD2 LEU A 237      53.412  -0.585  -1.248  1.00  0.00           H  
ATOM   3819 2HD2 LEU A 237      54.239  -1.404   0.099  1.00  0.00           H  
ATOM   3820 3HD2 LEU A 237      54.490   0.337  -0.172  1.00  0.00           H  
ATOM   3821  N   MET A 238      58.805   0.966  -2.157  1.00  0.00           N  
ATOM   3822  CA  MET A 238      59.041   2.084  -3.062  1.00  0.00           C  
ATOM   3823  C   MET A 238      60.085   1.731  -4.114  1.00  0.00           C  
ATOM   3824  O   MET A 238      59.942   2.081  -5.286  1.00  0.00           O  
ATOM   3825  CB  MET A 238      59.475   3.318  -2.274  1.00  0.00           C  
ATOM   3826  CG  MET A 238      58.386   3.919  -1.395  1.00  0.00           C  
ATOM   3827  SD  MET A 238      58.987   5.283  -0.379  1.00  0.00           S  
ATOM   3828  CE  MET A 238      59.264   6.537  -1.626  1.00  0.00           C  
ATOM   3829  H   MET A 238      59.050   1.061  -1.182  1.00  0.00           H  
ATOM   3830  HA  MET A 238      58.111   2.310  -3.583  1.00  0.00           H  
ATOM   3831 1HB  MET A 238      60.317   3.063  -1.633  1.00  0.00           H  
ATOM   3832 2HB  MET A 238      59.811   4.092  -2.965  1.00  0.00           H  
ATOM   3833 1HG  MET A 238      57.575   4.287  -2.022  1.00  0.00           H  
ATOM   3834 2HG  MET A 238      57.985   3.149  -0.736  1.00  0.00           H  
ATOM   3835 1HE  MET A 238      59.638   7.445  -1.153  1.00  0.00           H  
ATOM   3836 2HE  MET A 238      59.996   6.176  -2.350  1.00  0.00           H  
ATOM   3837 3HE  MET A 238      58.326   6.755  -2.138  1.00  0.00           H  
ATOM   3838  N   VAL A 239      61.135   1.036  -3.688  1.00  0.00           N  
ATOM   3839  CA  VAL A 239      62.205   0.634  -4.593  1.00  0.00           C  
ATOM   3840  C   VAL A 239      61.699  -0.345  -5.645  1.00  0.00           C  
ATOM   3841  O   VAL A 239      62.066  -0.257  -6.817  1.00  0.00           O  
ATOM   3842  CB  VAL A 239      63.357  -0.016  -3.803  1.00  0.00           C  
ATOM   3843  CG1 VAL A 239      64.388  -0.606  -4.753  1.00  0.00           C  
ATOM   3844  CG2 VAL A 239      63.998   1.012  -2.883  1.00  0.00           C  
ATOM   3845  H   VAL A 239      61.193   0.780  -2.713  1.00  0.00           H  
ATOM   3846  HA  VAL A 239      62.584   1.524  -5.097  1.00  0.00           H  
ATOM   3847  HB  VAL A 239      62.959  -0.839  -3.209  1.00  0.00           H  
ATOM   3848 1HG1 VAL A 239      65.194  -1.062  -4.178  1.00  0.00           H  
ATOM   3849 2HG1 VAL A 239      63.915  -1.365  -5.377  1.00  0.00           H  
ATOM   3850 3HG1 VAL A 239      64.794   0.183  -5.385  1.00  0.00           H  
ATOM   3851 1HG2 VAL A 239      64.810   0.546  -2.327  1.00  0.00           H  
ATOM   3852 2HG2 VAL A 239      64.390   1.837  -3.477  1.00  0.00           H  
ATOM   3853 3HG2 VAL A 239      63.251   1.391  -2.184  1.00  0.00           H  
ATOM   3854  N   GLU A 240      60.854  -1.278  -5.219  1.00  0.00           N  
ATOM   3855  CA  GLU A 240      60.295  -2.275  -6.124  1.00  0.00           C  
ATOM   3856  C   GLU A 240      59.404  -1.627  -7.176  1.00  0.00           C  
ATOM   3857  O   GLU A 240      59.437  -2.002  -8.348  1.00  0.00           O  
ATOM   3858  CB  GLU A 240      59.498  -3.320  -5.340  1.00  0.00           C  
ATOM   3859  CG  GLU A 240      60.347  -4.238  -4.472  1.00  0.00           C  
ATOM   3860  CD  GLU A 240      59.526  -5.202  -3.662  1.00  0.00           C  
ATOM   3861  OE1 GLU A 240      58.324  -5.090  -3.680  1.00  0.00           O  
ATOM   3862  OE2 GLU A 240      60.102  -6.051  -3.024  1.00  0.00           O  
ATOM   3863  H   GLU A 240      60.593  -1.297  -4.244  1.00  0.00           H  
ATOM   3864  HA  GLU A 240      61.117  -2.776  -6.637  1.00  0.00           H  
ATOM   3865 1HB  GLU A 240      58.779  -2.818  -4.692  1.00  0.00           H  
ATOM   3866 2HB  GLU A 240      58.933  -3.943  -6.033  1.00  0.00           H  
ATOM   3867 1HG  GLU A 240      61.023  -4.803  -5.113  1.00  0.00           H  
ATOM   3868 2HG  GLU A 240      60.951  -3.629  -3.801  1.00  0.00           H  
ATOM   3869  N   LEU A 241      58.608  -0.652  -6.751  1.00  0.00           N  
ATOM   3870  CA  LEU A 241      57.706   0.050  -7.655  1.00  0.00           C  
ATOM   3871  C   LEU A 241      58.481   0.834  -8.707  1.00  0.00           C  
ATOM   3872  O   LEU A 241      58.105   0.859  -9.879  1.00  0.00           O  
ATOM   3873  CB  LEU A 241      56.798   1.001  -6.865  1.00  0.00           C  
ATOM   3874  CG  LEU A 241      55.756   0.329  -5.962  1.00  0.00           C  
ATOM   3875  CD1 LEU A 241      55.060   1.385  -5.115  1.00  0.00           C  
ATOM   3876  CD2 LEU A 241      54.755  -0.430  -6.821  1.00  0.00           C  
ATOM   3877  H   LEU A 241      58.628  -0.390  -5.776  1.00  0.00           H  
ATOM   3878  HA  LEU A 241      57.084  -0.686  -8.164  1.00  0.00           H  
ATOM   3879 1HB  LEU A 241      57.422   1.634  -6.235  1.00  0.00           H  
ATOM   3880 2HB  LEU A 241      56.265   1.638  -7.570  1.00  0.00           H  
ATOM   3881  HG  LEU A 241      56.254  -0.366  -5.286  1.00  0.00           H  
ATOM   3882 1HD1 LEU A 241      54.319   0.907  -4.474  1.00  0.00           H  
ATOM   3883 2HD1 LEU A 241      55.796   1.899  -4.497  1.00  0.00           H  
ATOM   3884 3HD1 LEU A 241      54.565   2.105  -5.766  1.00  0.00           H  
ATOM   3885 1HD2 LEU A 241      54.014  -0.909  -6.179  1.00  0.00           H  
ATOM   3886 2HD2 LEU A 241      54.255   0.264  -7.497  1.00  0.00           H  
ATOM   3887 3HD2 LEU A 241      55.276  -1.190  -7.402  1.00  0.00           H  
ATOM   3888  N   ALA A 242      59.565   1.474  -8.282  1.00  0.00           N  
ATOM   3889  CA  ALA A 242      60.395   2.260  -9.186  1.00  0.00           C  
ATOM   3890  C   ALA A 242      61.053   1.376 -10.238  1.00  0.00           C  
ATOM   3891  O   ALA A 242      61.133   1.744 -11.410  1.00  0.00           O  
ATOM   3892  CB  ALA A 242      61.451   3.027  -8.403  1.00  0.00           C  
ATOM   3893  H   ALA A 242      59.821   1.414  -7.307  1.00  0.00           H  
ATOM   3894  HA  ALA A 242      59.752   2.972  -9.703  1.00  0.00           H  
ATOM   3895 1HB  ALA A 242      62.063   3.609  -9.092  1.00  0.00           H  
ATOM   3896 2HB  ALA A 242      60.964   3.697  -7.695  1.00  0.00           H  
ATOM   3897 3HB  ALA A 242      62.083   2.325  -7.862  1.00  0.00           H  
ATOM   3898  N   LYS A 243      61.523   0.208  -9.813  1.00  0.00           N  
ATOM   3899  CA  LYS A 243      62.175  -0.730 -10.717  1.00  0.00           C  
ATOM   3900  C   LYS A 243      61.202  -1.248 -11.769  1.00  0.00           C  
ATOM   3901  O   LYS A 243      61.554  -1.383 -12.941  1.00  0.00           O  
ATOM   3902  CB  LYS A 243      62.775  -1.899  -9.934  1.00  0.00           C  
ATOM   3903  CG  LYS A 243      63.511  -2.919 -10.792  1.00  0.00           C  
ATOM   3904  CD  LYS A 243      64.212  -3.961  -9.933  1.00  0.00           C  
ATOM   3905  CE  LYS A 243      63.211  -4.896  -9.270  1.00  0.00           C  
ATOM   3906  NZ  LYS A 243      63.885  -5.987  -8.515  1.00  0.00           N  
ATOM   3907  H   LYS A 243      61.426  -0.036  -8.838  1.00  0.00           H  
ATOM   3908  HA  LYS A 243      62.980  -0.208 -11.235  1.00  0.00           H  
ATOM   3909 1HB  LYS A 243      63.477  -1.517  -9.191  1.00  0.00           H  
ATOM   3910 2HB  LYS A 243      61.983  -2.422  -9.397  1.00  0.00           H  
ATOM   3911 1HG  LYS A 243      62.801  -3.421 -11.450  1.00  0.00           H  
ATOM   3912 2HG  LYS A 243      64.253  -2.410 -11.407  1.00  0.00           H  
ATOM   3913 1HD  LYS A 243      64.890  -4.548 -10.553  1.00  0.00           H  
ATOM   3914 2HD  LYS A 243      64.795  -3.462  -9.159  1.00  0.00           H  
ATOM   3915 1HE  LYS A 243      62.584  -4.330  -8.583  1.00  0.00           H  
ATOM   3916 2HE  LYS A 243      62.570  -5.341 -10.030  1.00  0.00           H  
ATOM   3917 1HZ  LYS A 243      63.189  -6.584  -8.091  1.00  0.00           H  
ATOM   3918 2HZ  LYS A 243      64.456  -6.532  -9.146  1.00  0.00           H  
ATOM   3919 3HZ  LYS A 243      64.468  -5.588  -7.794  1.00  0.00           H  
ATOM   3920  N   GLU A 244      59.977  -1.537 -11.344  1.00  0.00           N  
ATOM   3921  CA  GLU A 244      58.951  -2.040 -12.248  1.00  0.00           C  
ATOM   3922  C   GLU A 244      58.585  -1.001 -13.300  1.00  0.00           C  
ATOM   3923  O   GLU A 244      58.398  -1.329 -14.472  1.00  0.00           O  
ATOM   3924  CB  GLU A 244      57.702  -2.447 -11.463  1.00  0.00           C  
ATOM   3925  CG  GLU A 244      57.881  -3.685 -10.595  1.00  0.00           C  
ATOM   3926  CD  GLU A 244      56.658  -4.012  -9.784  1.00  0.00           C  
ATOM   3927  OE1 GLU A 244      55.732  -3.238  -9.802  1.00  0.00           O  
ATOM   3928  OE2 GLU A 244      56.650  -5.039  -9.146  1.00  0.00           O  
ATOM   3929  H   GLU A 244      59.751  -1.405 -10.369  1.00  0.00           H  
ATOM   3930  HA  GLU A 244      59.343  -2.919 -12.761  1.00  0.00           H  
ATOM   3931 1HB  GLU A 244      57.396  -1.626 -10.815  1.00  0.00           H  
ATOM   3932 2HB  GLU A 244      56.883  -2.640 -12.156  1.00  0.00           H  
ATOM   3933 1HG  GLU A 244      58.115  -4.534 -11.236  1.00  0.00           H  
ATOM   3934 2HG  GLU A 244      58.724  -3.527  -9.925  1.00  0.00           H  
ATOM   3935  N   THR A 245      58.484   0.254 -12.875  1.00  0.00           N  
ATOM   3936  CA  THR A 245      58.141   1.344 -13.779  1.00  0.00           C  
ATOM   3937  C   THR A 245      59.223   1.549 -14.831  1.00  0.00           C  
ATOM   3938  O   THR A 245      58.927   1.783 -16.003  1.00  0.00           O  
ATOM   3939  CB  THR A 245      57.917   2.656 -13.005  1.00  0.00           C  
ATOM   3940  OG1 THR A 245      56.829   2.492 -12.085  1.00  0.00           O  
ATOM   3941  CG2 THR A 245      57.598   3.793 -13.963  1.00  0.00           C  
ATOM   3942  H   THR A 245      58.649   0.458 -11.900  1.00  0.00           H  
ATOM   3943  HA  THR A 245      57.215   1.088 -14.295  1.00  0.00           H  
ATOM   3944  HB  THR A 245      58.816   2.904 -12.442  1.00  0.00           H  
ATOM   3945  HG1 THR A 245      57.141   2.034 -11.301  1.00  0.00           H  
ATOM   3946 1HG2 THR A 245      57.443   4.712 -13.398  1.00  0.00           H  
ATOM   3947 2HG2 THR A 245      58.428   3.928 -14.656  1.00  0.00           H  
ATOM   3948 3HG2 THR A 245      56.694   3.555 -14.522  1.00  0.00           H  
ATOM   3949  N   VAL A 246      60.479   1.460 -14.406  1.00  0.00           N  
ATOM   3950  CA  VAL A 246      61.609   1.636 -15.310  1.00  0.00           C  
ATOM   3951  C   VAL A 246      61.553   0.640 -16.461  1.00  0.00           C  
ATOM   3952  O   VAL A 246      61.727   1.009 -17.623  1.00  0.00           O  
ATOM   3953  CB  VAL A 246      62.936   1.461 -14.547  1.00  0.00           C  
ATOM   3954  CG1 VAL A 246      64.107   1.429 -15.518  1.00  0.00           C  
ATOM   3955  CG2 VAL A 246      63.104   2.585 -13.536  1.00  0.00           C  
ATOM   3956  H   VAL A 246      60.656   1.265 -13.431  1.00  0.00           H  
ATOM   3957  HA  VAL A 246      61.571   2.646 -15.719  1.00  0.00           H  
ATOM   3958  HB  VAL A 246      62.922   0.503 -14.028  1.00  0.00           H  
ATOM   3959 1HG1 VAL A 246      65.037   1.304 -14.962  1.00  0.00           H  
ATOM   3960 2HG1 VAL A 246      63.984   0.595 -16.209  1.00  0.00           H  
ATOM   3961 3HG1 VAL A 246      64.142   2.364 -16.077  1.00  0.00           H  
ATOM   3962 1HG2 VAL A 246      64.043   2.455 -13.000  1.00  0.00           H  
ATOM   3963 2HG2 VAL A 246      63.111   3.544 -14.055  1.00  0.00           H  
ATOM   3964 3HG2 VAL A 246      62.276   2.563 -12.827  1.00  0.00           H  
ATOM   3965  N   LYS A 247      61.309  -0.624 -16.132  1.00  0.00           N  
ATOM   3966  CA  LYS A 247      61.229  -1.677 -17.138  1.00  0.00           C  
ATOM   3967  C   LYS A 247      60.158  -1.367 -18.175  1.00  0.00           C  
ATOM   3968  O   LYS A 247      60.335  -1.634 -19.364  1.00  0.00           O  
ATOM   3969  CB  LYS A 247      60.947  -3.028 -16.479  1.00  0.00           C  
ATOM   3970  CG  LYS A 247      62.112  -3.592 -15.676  1.00  0.00           C  
ATOM   3971  CD  LYS A 247      61.749  -4.923 -15.036  1.00  0.00           C  
ATOM   3972  CE  LYS A 247      62.908  -5.482 -14.224  1.00  0.00           C  
ATOM   3973  NZ  LYS A 247      62.554  -6.767 -13.560  1.00  0.00           N  
ATOM   3974  H   LYS A 247      61.175  -0.862 -15.160  1.00  0.00           H  
ATOM   3975  HA  LYS A 247      62.187  -1.735 -17.655  1.00  0.00           H  
ATOM   3976 1HB  LYS A 247      60.093  -2.934 -15.808  1.00  0.00           H  
ATOM   3977 2HB  LYS A 247      60.684  -3.758 -17.244  1.00  0.00           H  
ATOM   3978 1HG  LYS A 247      62.971  -3.736 -16.333  1.00  0.00           H  
ATOM   3979 2HG  LYS A 247      62.390  -2.886 -14.894  1.00  0.00           H  
ATOM   3980 1HD  LYS A 247      60.888  -4.789 -14.380  1.00  0.00           H  
ATOM   3981 2HD  LYS A 247      61.484  -5.640 -15.813  1.00  0.00           H  
ATOM   3982 1HE  LYS A 247      63.763  -5.648 -14.877  1.00  0.00           H  
ATOM   3983 2HE  LYS A 247      63.198  -4.761 -13.459  1.00  0.00           H  
ATOM   3984 1HZ  LYS A 247      63.348  -7.103 -13.033  1.00  0.00           H  
ATOM   3985 2HZ  LYS A 247      61.773  -6.620 -12.937  1.00  0.00           H  
ATOM   3986 3HZ  LYS A 247      62.302  -7.449 -14.261  1.00  0.00           H  
ATOM   3987  N   LYS A 248      59.041  -0.798 -17.708  1.00  0.00           N  
ATOM   3988  CA  LYS A 248      58.045  -0.186 -18.592  1.00  0.00           C  
ATOM   3989  C   LYS A 248      58.479   1.186 -19.111  1.00  0.00           C  
ATOM   3990  O   LYS A 248      58.453   1.442 -20.315  1.00  0.00           O  
ATOM   3991  CB  LYS A 248      56.704  -0.062 -17.866  1.00  0.00           C  
ATOM   3992  CG  LYS A 248      55.583   0.525 -18.713  1.00  0.00           C  
ATOM   3993  CD  LYS A 248      54.264   0.533 -17.954  1.00  0.00           C  
ATOM   3994  CE  LYS A 248      53.145   1.133 -18.794  1.00  0.00           C  
ATOM   3995  NZ  LYS A 248      51.849   1.147 -18.064  1.00  0.00           N  
ATOM   3996  H   LYS A 248      58.874  -0.787 -16.712  1.00  0.00           H  
ATOM   3997  HA  LYS A 248      57.912  -0.830 -19.462  1.00  0.00           H  
ATOM   3998 1HB  LYS A 248      56.384  -1.046 -17.523  1.00  0.00           H  
ATOM   3999 2HB  LYS A 248      56.824   0.569 -16.986  1.00  0.00           H  
ATOM   4000 1HG  LYS A 248      55.837   1.547 -18.995  1.00  0.00           H  
ATOM   4001 2HG  LYS A 248      55.466  -0.065 -19.621  1.00  0.00           H  
ATOM   4002 1HD  LYS A 248      53.995  -0.488 -17.681  1.00  0.00           H  
ATOM   4003 2HD  LYS A 248      54.373   1.119 -17.041  1.00  0.00           H  
ATOM   4004 1HE  LYS A 248      53.405   2.154 -19.069  1.00  0.00           H  
ATOM   4005 2HE  LYS A 248      53.026   0.552 -19.708  1.00  0.00           H  
ATOM   4006 1HZ  LYS A 248      51.134   1.551 -18.653  1.00  0.00           H  
ATOM   4007 2HZ  LYS A 248      51.588   0.202 -17.819  1.00  0.00           H  
ATOM   4008 3HZ  LYS A 248      51.941   1.699 -17.223  1.00  0.00           H  
ATOM   4009  N   ASN A 249      58.879   2.071 -18.199  1.00  0.00           N  
ATOM   4010  CA  ASN A 249      59.393   3.387 -18.580  1.00  0.00           C  
ATOM   4011  C   ASN A 249      60.912   3.398 -18.471  1.00  0.00           C  
ATOM   4012  O   ASN A 249      61.467   3.258 -17.381  1.00  0.00           O  
ATOM   4013  CB  ASN A 249      58.781   4.481 -17.725  1.00  0.00           C  
ATOM   4014  CG  ASN A 249      57.300   4.622 -17.939  1.00  0.00           C  
ATOM   4015  OD1 ASN A 249      56.787   4.333 -19.026  1.00  0.00           O  
ATOM   4016  ND2 ASN A 249      56.602   5.061 -16.923  1.00  0.00           N  
ATOM   4017  H   ASN A 249      58.826   1.827 -17.220  1.00  0.00           H  
ATOM   4018  HA  ASN A 249      59.130   3.573 -19.623  1.00  0.00           H  
ATOM   4019 1HB  ASN A 249      58.965   4.266 -16.671  1.00  0.00           H  
ATOM   4020 2HB  ASN A 249      59.262   5.433 -17.953  1.00  0.00           H  
ATOM   4021 1HD2 ASN A 249      55.611   5.174 -17.008  1.00  0.00           H  
ATOM   4022 2HD2 ASN A 249      57.058   5.282 -16.061  1.00  0.00           H  
ATOM   4023  N   LYS A 250      61.584   3.565 -19.604  1.00  0.00           N  
ATOM   4024  CA  LYS A 250      63.005   3.252 -19.688  1.00  0.00           C  
ATOM   4025  C   LYS A 250      63.865   4.478 -19.966  1.00  0.00           C  
ATOM   4026  O   LYS A 250      65.052   4.360 -20.270  1.00  0.00           O  
ATOM   4027  CB  LYS A 250      63.246   2.197 -20.769  1.00  0.00           C  
ATOM   4028  CG  LYS A 250      62.610   0.844 -20.480  1.00  0.00           C  
ATOM   4029  CD  LYS A 250      62.988  -0.181 -21.539  1.00  0.00           C  
ATOM   4030  CE  LYS A 250      62.283   0.098 -22.858  1.00  0.00           C  
ATOM   4031  NZ  LYS A 250      60.812  -0.101 -22.756  1.00  0.00           N  
ATOM   4032  H   LYS A 250      61.098   3.915 -20.417  1.00  0.00           H  
ATOM   4033  HA  LYS A 250      63.327   2.847 -18.728  1.00  0.00           H  
ATOM   4034 1HB  LYS A 250      62.853   2.555 -21.721  1.00  0.00           H  
ATOM   4035 2HB  LYS A 250      64.318   2.043 -20.895  1.00  0.00           H  
ATOM   4036 1HG  LYS A 250      62.942   0.486 -19.505  1.00  0.00           H  
ATOM   4037 2HG  LYS A 250      61.526   0.949 -20.459  1.00  0.00           H  
ATOM   4038 1HD  LYS A 250      64.067  -0.157 -21.701  1.00  0.00           H  
ATOM   4039 2HD  LYS A 250      62.712  -1.178 -21.195  1.00  0.00           H  
ATOM   4040 1HE  LYS A 250      62.478   1.124 -23.165  1.00  0.00           H  
ATOM   4041 2HE  LYS A 250      62.673  -0.568 -23.627  1.00  0.00           H  
ATOM   4042 1HZ  LYS A 250      60.382   0.094 -23.649  1.00  0.00           H  
ATOM   4043 2HZ  LYS A 250      60.618  -1.056 -22.490  1.00  0.00           H  
ATOM   4044 3HZ  LYS A 250      60.435   0.526 -22.058  1.00  0.00           H  
ATOM   4045  N   LYS A 251      63.271   5.659 -19.863  1.00  0.00           N  
ATOM   4046  CA  LYS A 251      64.003   6.893 -20.122  1.00  0.00           C  
ATOM   4047  C   LYS A 251      64.993   7.190 -19.005  1.00  0.00           C  
ATOM   4048  O   LYS A 251      64.639   7.165 -17.826  1.00  0.00           O  
ATOM   4049  CB  LYS A 251      63.035   8.065 -20.292  1.00  0.00           C  
ATOM   4050  CG  LYS A 251      62.164   7.986 -21.538  1.00  0.00           C  
ATOM   4051  CD  LYS A 251      61.255   9.200 -21.655  1.00  0.00           C  
ATOM   4052  CE  LYS A 251      60.377   9.118 -22.895  1.00  0.00           C  
ATOM   4053  NZ  LYS A 251      59.470  10.292 -23.014  1.00  0.00           N  
ATOM   4054  H   LYS A 251      62.296   5.698 -19.601  1.00  0.00           H  
ATOM   4055  HA  LYS A 251      64.569   6.772 -21.046  1.00  0.00           H  
ATOM   4056 1HB  LYS A 251      62.376   8.121 -19.425  1.00  0.00           H  
ATOM   4057 2HB  LYS A 251      63.598   8.998 -20.336  1.00  0.00           H  
ATOM   4058 1HG  LYS A 251      62.798   7.931 -22.423  1.00  0.00           H  
ATOM   4059 2HG  LYS A 251      61.550   7.086 -21.496  1.00  0.00           H  
ATOM   4060 1HD  LYS A 251      60.618   9.265 -20.772  1.00  0.00           H  
ATOM   4061 2HD  LYS A 251      61.861  10.104 -21.711  1.00  0.00           H  
ATOM   4062 1HE  LYS A 251      61.006   9.069 -23.783  1.00  0.00           H  
ATOM   4063 2HE  LYS A 251      59.773   8.212 -22.854  1.00  0.00           H  
ATOM   4064 1HZ  LYS A 251      58.906  10.200 -23.847  1.00  0.00           H  
ATOM   4065 2HZ  LYS A 251      58.869  10.338 -22.203  1.00  0.00           H  
ATOM   4066 3HZ  LYS A 251      60.020  11.138 -23.073  1.00  0.00           H  
ATOM   4067  N   PRO A 252      66.274   7.491 -19.190  1.00  0.00           N  
ATOM   4068  CA  PRO A 252      67.199   7.592 -18.068  1.00  0.00           C  
ATOM   4069  C   PRO A 252      66.782   8.702 -17.113  1.00  0.00           C  
ATOM   4070  O   PRO A 252      67.013   8.616 -15.907  1.00  0.00           O  
ATOM   4071  CB  PRO A 252      68.535   7.904 -18.749  1.00  0.00           C  
ATOM   4072  CG  PRO A 252      68.383   7.350 -20.124  1.00  0.00           C  
ATOM   4073  CD  PRO A 252      66.939   7.596 -20.469  1.00  0.00           C  
ATOM   4074  HA  PRO A 252      67.240   6.625 -17.545  1.00  0.00           H  
ATOM   4075 1HB  PRO A 252      68.716   8.989 -18.743  1.00  0.00           H  
ATOM   4076 2HB  PRO A 252      69.360   7.438 -18.190  1.00  0.00           H  
ATOM   4077 1HG  PRO A 252      69.075   7.854 -20.815  1.00  0.00           H  
ATOM   4078 2HG  PRO A 252      68.645   6.282 -20.135  1.00  0.00           H  
ATOM   4079 1HD  PRO A 252      66.831   8.600 -20.907  1.00  0.00           H  
ATOM   4080 2HD  PRO A 252      66.593   6.826 -21.175  1.00  0.00           H  
ATOM   4081  N   GLU A 253      66.166   9.747 -17.658  1.00  0.00           N  
ATOM   4082  CA  GLU A 253      65.677  10.852 -16.842  1.00  0.00           C  
ATOM   4083  C   GLU A 253      64.689  10.365 -15.790  1.00  0.00           C  
ATOM   4084  O   GLU A 253      64.785  10.730 -14.618  1.00  0.00           O  
ATOM   4085  CB  GLU A 253      65.016  11.914 -17.723  1.00  0.00           C  
ATOM   4086  CG  GLU A 253      65.976  12.653 -18.645  1.00  0.00           C  
ATOM   4087  CD  GLU A 253      66.293  11.883 -19.897  1.00  0.00           C  
ATOM   4088  OE1 GLU A 253      65.773  10.805 -20.057  1.00  0.00           O  
ATOM   4089  OE2 GLU A 253      67.056  12.375 -20.696  1.00  0.00           O  
ATOM   4090  H   GLU A 253      66.035   9.774 -18.659  1.00  0.00           H  
ATOM   4091  HA  GLU A 253      66.525  11.304 -16.327  1.00  0.00           H  
ATOM   4092 1HB  GLU A 253      64.250  11.448 -18.343  1.00  0.00           H  
ATOM   4093 2HB  GLU A 253      64.522  12.654 -17.093  1.00  0.00           H  
ATOM   4094 1HG  GLU A 253      65.534  13.609 -18.922  1.00  0.00           H  
ATOM   4095 2HG  GLU A 253      66.900  12.854 -18.104  1.00  0.00           H  
ATOM   4096  N   ASN A 254      63.739   9.539 -16.215  1.00  0.00           N  
ATOM   4097  CA  ASN A 254      62.731   9.000 -15.310  1.00  0.00           C  
ATOM   4098  C   ASN A 254      63.361   8.096 -14.259  1.00  0.00           C  
ATOM   4099  O   ASN A 254      62.986   8.135 -13.087  1.00  0.00           O  
ATOM   4100  CB  ASN A 254      61.662   8.252 -16.086  1.00  0.00           C  
ATOM   4101  CG  ASN A 254      60.744   9.174 -16.840  1.00  0.00           C  
ATOM   4102  OD1 ASN A 254      60.579  10.343 -16.472  1.00  0.00           O  
ATOM   4103  ND2 ASN A 254      60.144   8.671 -17.888  1.00  0.00           N  
ATOM   4104  H   ASN A 254      63.714   9.278 -17.190  1.00  0.00           H  
ATOM   4105  HA  ASN A 254      62.260   9.831 -14.782  1.00  0.00           H  
ATOM   4106 1HB  ASN A 254      62.135   7.571 -16.793  1.00  0.00           H  
ATOM   4107 2HB  ASN A 254      61.068   7.650 -15.398  1.00  0.00           H  
ATOM   4108 1HD2 ASN A 254      59.522   9.238 -18.428  1.00  0.00           H  
ATOM   4109 2HD2 ASN A 254      60.307   7.720 -18.149  1.00  0.00           H  
ATOM   4110  N   ALA A 255      64.321   7.282 -14.684  1.00  0.00           N  
ATOM   4111  CA  ALA A 255      65.005   6.366 -13.779  1.00  0.00           C  
ATOM   4112  C   ALA A 255      65.804   7.125 -12.728  1.00  0.00           C  
ATOM   4113  O   ALA A 255      65.822   6.748 -11.556  1.00  0.00           O  
ATOM   4114  CB  ALA A 255      65.915   5.429 -14.561  1.00  0.00           C  
ATOM   4115  H   ALA A 255      64.584   7.298 -15.659  1.00  0.00           H  
ATOM   4116  HA  ALA A 255      64.250   5.774 -13.262  1.00  0.00           H  
ATOM   4117 1HB  ALA A 255      66.419   4.752 -13.871  1.00  0.00           H  
ATOM   4118 2HB  ALA A 255      65.320   4.851 -15.268  1.00  0.00           H  
ATOM   4119 3HB  ALA A 255      66.657   6.013 -15.103  1.00  0.00           H  
ATOM   4120  N   LYS A 256      66.465   8.196 -13.153  1.00  0.00           N  
ATOM   4121  CA  LYS A 256      67.267   9.010 -12.248  1.00  0.00           C  
ATOM   4122  C   LYS A 256      66.397   9.686 -11.197  1.00  0.00           C  
ATOM   4123  O   LYS A 256      66.767   9.761 -10.025  1.00  0.00           O  
ATOM   4124  CB  LYS A 256      68.058  10.060 -13.030  1.00  0.00           C  
ATOM   4125  CG  LYS A 256      68.973  10.925 -12.174  1.00  0.00           C  
ATOM   4126  CD  LYS A 256      69.791  11.880 -13.031  1.00  0.00           C  
ATOM   4127  CE  LYS A 256      70.775  12.677 -12.187  1.00  0.00           C  
ATOM   4128  NZ  LYS A 256      70.082  13.576 -11.225  1.00  0.00           N  
ATOM   4129  H   LYS A 256      66.410   8.453 -14.128  1.00  0.00           H  
ATOM   4130  HA  LYS A 256      67.971   8.359 -11.729  1.00  0.00           H  
ATOM   4131 1HB  LYS A 256      68.672   9.566 -13.784  1.00  0.00           H  
ATOM   4132 2HB  LYS A 256      67.366  10.721 -13.553  1.00  0.00           H  
ATOM   4133 1HG  LYS A 256      68.374  11.503 -11.470  1.00  0.00           H  
ATOM   4134 2HG  LYS A 256      69.652  10.287 -11.608  1.00  0.00           H  
ATOM   4135 1HD  LYS A 256      70.344  11.314 -13.781  1.00  0.00           H  
ATOM   4136 2HD  LYS A 256      69.122  12.572 -13.543  1.00  0.00           H  
ATOM   4137 1HE  LYS A 256      71.414  11.994 -11.631  1.00  0.00           H  
ATOM   4138 2HE  LYS A 256      71.406  13.282 -12.838  1.00  0.00           H  
ATOM   4139 1HZ  LYS A 256      70.767  14.086 -10.686  1.00  0.00           H  
ATOM   4140 2HZ  LYS A 256      69.499  14.228 -11.731  1.00  0.00           H  
ATOM   4141 3HZ  LYS A 256      69.507  13.026 -10.602  1.00  0.00           H  
ATOM   4142  N   GLU A 257      65.238  10.178 -11.622  1.00  0.00           N  
ATOM   4143  CA  GLU A 257      64.313  10.849 -10.717  1.00  0.00           C  
ATOM   4144  C   GLU A 257      63.776   9.887  -9.666  1.00  0.00           C  
ATOM   4145  O   GLU A 257      63.647  10.241  -8.494  1.00  0.00           O  
ATOM   4146  CB  GLU A 257      63.151  11.464 -11.501  1.00  0.00           C  
ATOM   4147  CG  GLU A 257      63.539  12.648 -12.375  1.00  0.00           C  
ATOM   4148  CD  GLU A 257      64.033  13.825 -11.581  1.00  0.00           C  
ATOM   4149  OE1 GLU A 257      63.493  14.077 -10.530  1.00  0.00           O  
ATOM   4150  OE2 GLU A 257      64.951  14.473 -12.025  1.00  0.00           O  
ATOM   4151  H   GLU A 257      64.992  10.085 -12.597  1.00  0.00           H  
ATOM   4152  HA  GLU A 257      64.849  11.648 -10.204  1.00  0.00           H  
ATOM   4153 1HB  GLU A 257      62.704  10.705 -12.144  1.00  0.00           H  
ATOM   4154 2HB  GLU A 257      62.381  11.799 -10.806  1.00  0.00           H  
ATOM   4155 1HG  GLU A 257      64.323  12.335 -13.065  1.00  0.00           H  
ATOM   4156 2HG  GLU A 257      62.674  12.950 -12.964  1.00  0.00           H  
ATOM   4157  N   LEU A 258      63.463   8.667 -10.091  1.00  0.00           N  
ATOM   4158  CA  LEU A 258      62.939   7.651  -9.186  1.00  0.00           C  
ATOM   4159  C   LEU A 258      63.971   7.265  -8.135  1.00  0.00           C  
ATOM   4160  O   LEU A 258      63.640   7.084  -6.963  1.00  0.00           O  
ATOM   4161  CB  LEU A 258      62.514   6.406  -9.975  1.00  0.00           C  
ATOM   4162  CG  LEU A 258      61.285   6.578 -10.877  1.00  0.00           C  
ATOM   4163  CD1 LEU A 258      61.097   5.326 -11.723  1.00  0.00           C  
ATOM   4164  CD2 LEU A 258      60.058   6.848 -10.019  1.00  0.00           C  
ATOM   4165  H   LEU A 258      63.591   8.438 -11.066  1.00  0.00           H  
ATOM   4166  HA  LEU A 258      62.066   8.058  -8.677  1.00  0.00           H  
ATOM   4167 1HB  LEU A 258      63.345   6.093 -10.604  1.00  0.00           H  
ATOM   4168 2HB  LEU A 258      62.297   5.604  -9.269  1.00  0.00           H  
ATOM   4169  HG  LEU A 258      61.445   7.417 -11.555  1.00  0.00           H  
ATOM   4170 1HD1 LEU A 258      60.224   5.449 -12.365  1.00  0.00           H  
ATOM   4171 2HD1 LEU A 258      61.980   5.169 -12.342  1.00  0.00           H  
ATOM   4172 3HD1 LEU A 258      60.950   4.466 -11.072  1.00  0.00           H  
ATOM   4173 1HD2 LEU A 258      59.185   6.971 -10.660  1.00  0.00           H  
ATOM   4174 2HD2 LEU A 258      59.896   6.008  -9.342  1.00  0.00           H  
ATOM   4175 3HD2 LEU A 258      60.213   7.757  -9.438  1.00  0.00           H  
ATOM   4176  N   VAL A 259      65.224   7.140  -8.560  1.00  0.00           N  
ATOM   4177  CA  VAL A 259      66.307   6.775  -7.655  1.00  0.00           C  
ATOM   4178  C   VAL A 259      66.534   7.853  -6.604  1.00  0.00           C  
ATOM   4179  O   VAL A 259      66.763   7.553  -5.432  1.00  0.00           O  
ATOM   4180  CB  VAL A 259      67.610   6.550  -8.445  1.00  0.00           C  
ATOM   4181  CG1 VAL A 259      68.782   6.355  -7.494  1.00  0.00           C  
ATOM   4182  CG2 VAL A 259      67.457   5.348  -9.365  1.00  0.00           C  
ATOM   4183  H   VAL A 259      65.431   7.302  -9.535  1.00  0.00           H  
ATOM   4184  HA  VAL A 259      66.038   5.846  -7.151  1.00  0.00           H  
ATOM   4185  HB  VAL A 259      67.822   7.439  -9.039  1.00  0.00           H  
ATOM   4186 1HG1 VAL A 259      69.695   6.198  -8.069  1.00  0.00           H  
ATOM   4187 2HG1 VAL A 259      68.895   7.242  -6.870  1.00  0.00           H  
ATOM   4188 3HG1 VAL A 259      68.598   5.487  -6.862  1.00  0.00           H  
ATOM   4189 1HG2 VAL A 259      68.382   5.196  -9.920  1.00  0.00           H  
ATOM   4190 2HG2 VAL A 259      67.239   4.461  -8.771  1.00  0.00           H  
ATOM   4191 3HG2 VAL A 259      66.640   5.527 -10.064  1.00  0.00           H  
ATOM   4192  N   ARG A 260      66.469   9.110  -7.029  1.00  0.00           N  
ATOM   4193  CA  ARG A 260      66.667  10.236  -6.124  1.00  0.00           C  
ATOM   4194  C   ARG A 260      65.567  10.298  -5.072  1.00  0.00           C  
ATOM   4195  O   ARG A 260      65.830  10.569  -3.900  1.00  0.00           O  
ATOM   4196  CB  ARG A 260      66.699  11.546  -6.898  1.00  0.00           C  
ATOM   4197  CG  ARG A 260      66.952  12.783  -6.051  1.00  0.00           C  
ATOM   4198  CD  ARG A 260      66.995  14.015  -6.879  1.00  0.00           C  
ATOM   4199  NE  ARG A 260      65.720  14.277  -7.528  1.00  0.00           N  
ATOM   4200  CZ  ARG A 260      64.661  14.857  -6.929  1.00  0.00           C  
ATOM   4201  NH1 ARG A 260      64.740  15.228  -5.671  1.00  0.00           N  
ATOM   4202  NH2 ARG A 260      63.544  15.052  -7.607  1.00  0.00           N  
ATOM   4203  H   ARG A 260      66.277   9.290  -8.004  1.00  0.00           H  
ATOM   4204  HA  ARG A 260      67.624  10.109  -5.617  1.00  0.00           H  
ATOM   4205 1HB  ARG A 260      67.478  11.500  -7.657  1.00  0.00           H  
ATOM   4206 2HB  ARG A 260      65.748  11.687  -7.413  1.00  0.00           H  
ATOM   4207 1HG  ARG A 260      66.154  12.891  -5.317  1.00  0.00           H  
ATOM   4208 2HG  ARG A 260      67.908  12.682  -5.537  1.00  0.00           H  
ATOM   4209 1HD  ARG A 260      67.237  14.870  -6.248  1.00  0.00           H  
ATOM   4210 2HD  ARG A 260      67.755  13.908  -7.652  1.00  0.00           H  
ATOM   4211  HE  ARG A 260      65.621  14.005  -8.497  1.00  0.00           H  
ATOM   4212 1HH1 ARG A 260      65.595  15.079  -5.152  1.00  0.00           H  
ATOM   4213 2HH1 ARG A 260      63.947  15.662  -5.222  1.00  0.00           H  
ATOM   4214 1HH2 ARG A 260      63.483  14.766  -8.575  1.00  0.00           H  
ATOM   4215 2HH2 ARG A 260      62.751  15.486  -7.158  1.00  0.00           H  
ATOM   4216  N   GLU A 261      64.334  10.045  -5.498  1.00  0.00           N  
ATOM   4217  CA  GLU A 261      63.191  10.071  -4.593  1.00  0.00           C  
ATOM   4218  C   GLU A 261      63.296   8.974  -3.541  1.00  0.00           C  
ATOM   4219  O   GLU A 261      62.990   9.193  -2.369  1.00  0.00           O  
ATOM   4220  CB  GLU A 261      61.886   9.916  -5.377  1.00  0.00           C  
ATOM   4221  CG  GLU A 261      61.528  11.114  -6.245  1.00  0.00           C  
ATOM   4222  CD  GLU A 261      60.280  10.897  -7.055  1.00  0.00           C  
ATOM   4223  OE1 GLU A 261      59.765   9.805  -7.037  1.00  0.00           O  
ATOM   4224  OE2 GLU A 261      59.841  11.825  -7.693  1.00  0.00           O  
ATOM   4225  H   GLU A 261      64.185   9.829  -6.473  1.00  0.00           H  
ATOM   4226  HA  GLU A 261      63.178  11.033  -4.080  1.00  0.00           H  
ATOM   4227 1HB  GLU A 261      61.953   9.042  -6.025  1.00  0.00           H  
ATOM   4228 2HB  GLU A 261      61.062   9.747  -4.683  1.00  0.00           H  
ATOM   4229 1HG  GLU A 261      61.385  11.984  -5.604  1.00  0.00           H  
ATOM   4230 2HG  GLU A 261      62.359  11.325  -6.916  1.00  0.00           H  
ATOM   4231  N   ILE A 262      63.731   7.793  -3.967  1.00  0.00           N  
ATOM   4232  CA  ILE A 262      63.877   6.659  -3.062  1.00  0.00           C  
ATOM   4233  C   ILE A 262      64.946   6.928  -2.010  1.00  0.00           C  
ATOM   4234  O   ILE A 262      64.776   6.592  -0.838  1.00  0.00           O  
ATOM   4235  CB  ILE A 262      64.231   5.378  -3.839  1.00  0.00           C  
ATOM   4236  CG1 ILE A 262      63.091   4.996  -4.786  1.00  0.00           C  
ATOM   4237  CG2 ILE A 262      64.534   4.239  -2.878  1.00  0.00           C  
ATOM   4238  CD1 ILE A 262      61.781   4.720  -4.085  1.00  0.00           C  
ATOM   4239  H   ILE A 262      63.966   7.678  -4.942  1.00  0.00           H  
ATOM   4240  HA  ILE A 262      62.928   6.500  -2.551  1.00  0.00           H  
ATOM   4241  HB  ILE A 262      65.108   5.560  -4.460  1.00  0.00           H  
ATOM   4242 1HG1 ILE A 262      62.931   5.798  -5.506  1.00  0.00           H  
ATOM   4243 2HG1 ILE A 262      63.369   4.104  -5.350  1.00  0.00           H  
ATOM   4244 1HG2 ILE A 262      64.781   3.341  -3.444  1.00  0.00           H  
ATOM   4245 2HG2 ILE A 262      65.376   4.512  -2.244  1.00  0.00           H  
ATOM   4246 3HG2 ILE A 262      63.659   4.046  -2.256  1.00  0.00           H  
ATOM   4247 1HD1 ILE A 262      61.022   4.455  -4.822  1.00  0.00           H  
ATOM   4248 2HD1 ILE A 262      61.910   3.894  -3.384  1.00  0.00           H  
ATOM   4249 3HD1 ILE A 262      61.464   5.610  -3.543  1.00  0.00           H  
ATOM   4250  N   ALA A 263      66.048   7.536  -2.436  1.00  0.00           N  
ATOM   4251  CA  ALA A 263      67.147   7.851  -1.531  1.00  0.00           C  
ATOM   4252  C   ALA A 263      66.721   8.867  -0.479  1.00  0.00           C  
ATOM   4253  O   ALA A 263      67.079   8.749   0.693  1.00  0.00           O  
ATOM   4254  CB  ALA A 263      68.345   8.370  -2.313  1.00  0.00           C  
ATOM   4255  H   ALA A 263      66.126   7.786  -3.411  1.00  0.00           H  
ATOM   4256  HA  ALA A 263      67.433   6.935  -1.014  1.00  0.00           H  
ATOM   4257 1HB  ALA A 263      69.157   8.601  -1.624  1.00  0.00           H  
ATOM   4258 2HB  ALA A 263      68.675   7.610  -3.021  1.00  0.00           H  
ATOM   4259 3HB  ALA A 263      68.062   9.271  -2.855  1.00  0.00           H  
ATOM   4260  N   GLU A 264      65.954   9.865  -0.905  1.00  0.00           N  
ATOM   4261  CA  GLU A 264      65.477  10.904  -0.000  1.00  0.00           C  
ATOM   4262  C   GLU A 264      64.537  10.330   1.052  1.00  0.00           C  
ATOM   4263  O   GLU A 264      64.600  10.702   2.224  1.00  0.00           O  
ATOM   4264  CB  GLU A 264      64.766  12.009  -0.784  1.00  0.00           C  
ATOM   4265  CG  GLU A 264      65.686  12.856  -1.652  1.00  0.00           C  
ATOM   4266  CD  GLU A 264      64.945  13.883  -2.462  1.00  0.00           C  
ATOM   4267  OE1 GLU A 264      63.738  13.868  -2.444  1.00  0.00           O  
ATOM   4268  OE2 GLU A 264      65.587  14.684  -3.100  1.00  0.00           O  
ATOM   4269  H   GLU A 264      65.695   9.905  -1.880  1.00  0.00           H  
ATOM   4270  HA  GLU A 264      66.336  11.337   0.513  1.00  0.00           H  
ATOM   4271 1HB  GLU A 264      64.009  11.567  -1.432  1.00  0.00           H  
ATOM   4272 2HB  GLU A 264      64.254  12.676  -0.090  1.00  0.00           H  
ATOM   4273 1HG  GLU A 264      66.405  13.366  -1.011  1.00  0.00           H  
ATOM   4274 2HG  GLU A 264      66.240  12.201  -2.323  1.00  0.00           H  
ATOM   4275  N   SER A 265      63.665   9.422   0.626  1.00  0.00           N  
ATOM   4276  CA  SER A 265      62.710   8.794   1.531  1.00  0.00           C  
ATOM   4277  C   SER A 265      63.419   7.951   2.583  1.00  0.00           C  
ATOM   4278  O   SER A 265      63.042   7.957   3.755  1.00  0.00           O  
ATOM   4279  CB  SER A 265      61.740   7.931   0.748  1.00  0.00           C  
ATOM   4280  OG  SER A 265      60.810   7.321   1.601  1.00  0.00           O  
ATOM   4281  H   SER A 265      63.664   9.161  -0.350  1.00  0.00           H  
ATOM   4282  HA  SER A 265      62.150   9.578   2.042  1.00  0.00           H  
ATOM   4283 1HB  SER A 265      61.217   8.544   0.015  1.00  0.00           H  
ATOM   4284 2HB  SER A 265      62.292   7.167   0.202  1.00  0.00           H  
ATOM   4285  HG  SER A 265      60.237   6.797   1.036  1.00  0.00           H  
ATOM   4286  N   ALA A 266      64.448   7.226   2.157  1.00  0.00           N  
ATOM   4287  CA  ALA A 266      65.212   6.376   3.062  1.00  0.00           C  
ATOM   4288  C   ALA A 266      65.939   7.203   4.114  1.00  0.00           C  
ATOM   4289  O   ALA A 266      65.990   6.829   5.286  1.00  0.00           O  
ATOM   4290  CB  ALA A 266      66.203   5.526   2.280  1.00  0.00           C  
ATOM   4291  H   ALA A 266      64.707   7.265   1.182  1.00  0.00           H  
ATOM   4292  HA  ALA A 266      64.514   5.718   3.579  1.00  0.00           H  
ATOM   4293 1HB  ALA A 266      66.766   4.897   2.970  1.00  0.00           H  
ATOM   4294 2HB  ALA A 266      65.664   4.897   1.572  1.00  0.00           H  
ATOM   4295 3HB  ALA A 266      66.890   6.175   1.739  1.00  0.00           H  
ATOM   4296  N   LEU A 267      66.501   8.330   3.688  1.00  0.00           N  
ATOM   4297  CA  LEU A 267      67.227   9.213   4.593  1.00  0.00           C  
ATOM   4298  C   LEU A 267      66.299   9.808   5.645  1.00  0.00           C  
ATOM   4299  O   LEU A 267      66.661   9.916   6.817  1.00  0.00           O  
ATOM   4300  CB  LEU A 267      67.904  10.340   3.803  1.00  0.00           C  
ATOM   4301  CG  LEU A 267      68.793  11.285   4.622  1.00  0.00           C  
ATOM   4302  CD1 LEU A 267      69.863  11.885   3.720  1.00  0.00           C  
ATOM   4303  CD2 LEU A 267      67.935  12.372   5.251  1.00  0.00           C  
ATOM   4304  H   LEU A 267      66.423   8.581   2.713  1.00  0.00           H  
ATOM   4305  HA  LEU A 267      67.995   8.631   5.102  1.00  0.00           H  
ATOM   4306 1HB  LEU A 267      68.522   9.896   3.025  1.00  0.00           H  
ATOM   4307 2HB  LEU A 267      67.132  10.943   3.326  1.00  0.00           H  
ATOM   4308  HG  LEU A 267      69.297  10.721   5.408  1.00  0.00           H  
ATOM   4309 1HD1 LEU A 267      70.495  12.556   4.302  1.00  0.00           H  
ATOM   4310 2HD1 LEU A 267      70.475  11.087   3.300  1.00  0.00           H  
ATOM   4311 3HD1 LEU A 267      69.388  12.443   2.914  1.00  0.00           H  
ATOM   4312 1HD2 LEU A 267      68.566  13.043   5.834  1.00  0.00           H  
ATOM   4313 2HD2 LEU A 267      67.431  12.938   4.466  1.00  0.00           H  
ATOM   4314 3HD2 LEU A 267      67.190  11.916   5.904  1.00  0.00           H  
ATOM   4315  N   GLU A 268      65.101  10.193   5.219  1.00  0.00           N  
ATOM   4316  CA  GLU A 268      64.118  10.778   6.124  1.00  0.00           C  
ATOM   4317  C   GLU A 268      63.670   9.771   7.176  1.00  0.00           C  
ATOM   4318  O   GLU A 268      63.510  10.113   8.348  1.00  0.00           O  
ATOM   4319  CB  GLU A 268      62.905  11.284   5.340  1.00  0.00           C  
ATOM   4320  CG  GLU A 268      63.183  12.504   4.472  1.00  0.00           C  
ATOM   4321  CD  GLU A 268      61.989  12.928   3.662  1.00  0.00           C  
ATOM   4322  OE1 GLU A 268      61.004  12.231   3.680  1.00  0.00           O  
ATOM   4323  OE2 GLU A 268      62.064  13.952   3.023  1.00  0.00           O  
ATOM   4324  H   GLU A 268      64.865  10.078   4.244  1.00  0.00           H  
ATOM   4325  HA  GLU A 268      64.579  11.622   6.637  1.00  0.00           H  
ATOM   4326 1HB  GLU A 268      62.534  10.490   4.692  1.00  0.00           H  
ATOM   4327 2HB  GLU A 268      62.105  11.543   6.033  1.00  0.00           H  
ATOM   4328 1HG  GLU A 268      63.486  13.331   5.112  1.00  0.00           H  
ATOM   4329 2HG  GLU A 268      64.010  12.278   3.800  1.00  0.00           H  
ATOM   4330  N   LEU A 269      63.469   8.529   6.751  1.00  0.00           N  
ATOM   4331  CA  LEU A 269      63.039   7.469   7.655  1.00  0.00           C  
ATOM   4332  C   LEU A 269      64.101   7.178   8.707  1.00  0.00           C  
ATOM   4333  O   LEU A 269      63.787   6.969   9.879  1.00  0.00           O  
ATOM   4334  CB  LEU A 269      62.730   6.191   6.865  1.00  0.00           C  
ATOM   4335  CG  LEU A 269      61.491   6.251   5.962  1.00  0.00           C  
ATOM   4336  CD1 LEU A 269      61.418   4.988   5.114  1.00  0.00           C  
ATOM   4337  CD2 LEU A 269      60.244   6.406   6.820  1.00  0.00           C  
ATOM   4338  H   LEU A 269      63.618   8.313   5.776  1.00  0.00           H  
ATOM   4339  HA  LEU A 269      62.132   7.795   8.163  1.00  0.00           H  
ATOM   4340 1HB  LEU A 269      63.587   5.956   6.236  1.00  0.00           H  
ATOM   4341 2HB  LEU A 269      62.587   5.372   7.570  1.00  0.00           H  
ATOM   4342  HG  LEU A 269      61.574   7.102   5.285  1.00  0.00           H  
ATOM   4343 1HD1 LEU A 269      60.538   5.030   4.473  1.00  0.00           H  
ATOM   4344 2HD1 LEU A 269      62.313   4.912   4.497  1.00  0.00           H  
ATOM   4345 3HD1 LEU A 269      61.351   4.117   5.765  1.00  0.00           H  
ATOM   4346 1HD2 LEU A 269      59.364   6.450   6.178  1.00  0.00           H  
ATOM   4347 2HD2 LEU A 269      60.159   5.555   7.496  1.00  0.00           H  
ATOM   4348 3HD2 LEU A 269      60.315   7.326   7.401  1.00  0.00           H  
ATOM   4349  N   VAL A 270      65.360   7.166   8.282  1.00  0.00           N  
ATOM   4350  CA  VAL A 270      66.472   6.900   9.186  1.00  0.00           C  
ATOM   4351  C   VAL A 270      66.600   7.995  10.238  1.00  0.00           C  
ATOM   4352  O   VAL A 270      66.854   7.717  11.410  1.00  0.00           O  
ATOM   4353  CB  VAL A 270      67.790   6.794   8.395  1.00  0.00           C  
ATOM   4354  CG1 VAL A 270      68.975   6.706   9.345  1.00  0.00           C  
ATOM   4355  CG2 VAL A 270      67.745   5.584   7.475  1.00  0.00           C  
ATOM   4356  H   VAL A 270      65.552   7.346   7.307  1.00  0.00           H  
ATOM   4357  HA  VAL A 270      66.289   5.950   9.690  1.00  0.00           H  
ATOM   4358  HB  VAL A 270      67.920   7.699   7.802  1.00  0.00           H  
ATOM   4359 1HG1 VAL A 270      69.898   6.633   8.769  1.00  0.00           H  
ATOM   4360 2HG1 VAL A 270      69.008   7.599   9.969  1.00  0.00           H  
ATOM   4361 3HG1 VAL A 270      68.871   5.824   9.977  1.00  0.00           H  
ATOM   4362 1HG2 VAL A 270      68.680   5.516   6.918  1.00  0.00           H  
ATOM   4363 2HG2 VAL A 270      67.609   4.680   8.068  1.00  0.00           H  
ATOM   4364 3HG2 VAL A 270      66.915   5.689   6.777  1.00  0.00           H  
ATOM   4365  N   LYS A 271      66.423   9.241   9.813  1.00  0.00           N  
ATOM   4366  CA  LYS A 271      66.518  10.380  10.717  1.00  0.00           C  
ATOM   4367  C   LYS A 271      65.417  10.342  11.769  1.00  0.00           C  
ATOM   4368  O   LYS A 271      65.654  10.635  12.941  1.00  0.00           O  
ATOM   4369  CB  LYS A 271      66.452  11.692   9.934  1.00  0.00           C  
ATOM   4370  CG  LYS A 271      66.616  12.943  10.787  1.00  0.00           C  
ATOM   4371  CD  LYS A 271      66.633  14.199   9.929  1.00  0.00           C  
ATOM   4372  CE  LYS A 271      66.781  15.451  10.781  1.00  0.00           C  
ATOM   4373  NZ  LYS A 271      66.799  16.688   9.954  1.00  0.00           N  
ATOM   4374  H   LYS A 271      66.217   9.404   8.838  1.00  0.00           H  
ATOM   4375  HA  LYS A 271      67.476  10.331  11.235  1.00  0.00           H  
ATOM   4376 1HB  LYS A 271      67.233  11.701   9.173  1.00  0.00           H  
ATOM   4377 2HB  LYS A 271      65.493  11.761   9.419  1.00  0.00           H  
ATOM   4378 1HG  LYS A 271      65.791  13.009  11.497  1.00  0.00           H  
ATOM   4379 2HG  LYS A 271      67.549  12.883  11.345  1.00  0.00           H  
ATOM   4380 1HD  LYS A 271      67.464  14.148   9.224  1.00  0.00           H  
ATOM   4381 2HD  LYS A 271      65.704  14.265   9.362  1.00  0.00           H  
ATOM   4382 1HE  LYS A 271      65.953  15.511  11.485  1.00  0.00           H  
ATOM   4383 2HE  LYS A 271      67.709  15.396  11.349  1.00  0.00           H  
ATOM   4384 1HZ  LYS A 271      66.899  17.494  10.555  1.00  0.00           H  
ATOM   4385 2HZ  LYS A 271      67.575  16.651   9.308  1.00  0.00           H  
ATOM   4386 3HZ  LYS A 271      65.935  16.760   9.436  1.00  0.00           H  
ATOM   4387  N   GLU A 272      64.212   9.979  11.344  1.00  0.00           N  
ATOM   4388  CA  GLU A 272      63.071   9.902  12.248  1.00  0.00           C  
ATOM   4389  C   GLU A 272      63.274   8.819  13.300  1.00  0.00           C  
ATOM   4390  O   GLU A 272      62.948   9.010  14.472  1.00  0.00           O  
ATOM   4391  CB  GLU A 272      61.786   9.630  11.463  1.00  0.00           C  
ATOM   4392  CG  GLU A 272      61.322  10.791  10.595  1.00  0.00           C  
ATOM   4393  CD  GLU A 272      60.099  10.463   9.784  1.00  0.00           C  
ATOM   4394  OE1 GLU A 272      59.684   9.329   9.802  1.00  0.00           O  
ATOM   4395  OE2 GLU A 272      59.579  11.347   9.145  1.00  0.00           O  
ATOM   4396  H   GLU A 272      64.083   9.750  10.369  1.00  0.00           H  
ATOM   4397  HA  GLU A 272      62.971  10.859  12.761  1.00  0.00           H  
ATOM   4398 1HB  GLU A 272      61.931   8.765  10.815  1.00  0.00           H  
ATOM   4399 2HB  GLU A 272      60.980   9.388  12.156  1.00  0.00           H  
ATOM   4400 1HG  GLU A 272      61.100  11.644  11.235  1.00  0.00           H  
ATOM   4401 2HG  GLU A 272      62.131  11.075   9.924  1.00  0.00           H  
ATOM   4402  N   VAL A 273      63.814   7.682  12.875  1.00  0.00           N  
ATOM   4403  CA  VAL A 273      64.062   6.566  13.779  1.00  0.00           C  
ATOM   4404  C   VAL A 273      65.102   6.930  14.831  1.00  0.00           C  
ATOM   4405  O   VAL A 273      64.963   6.580  16.003  1.00  0.00           O  
ATOM   4406  CB  VAL A 273      64.544   5.335  12.988  1.00  0.00           C  
ATOM   4407  CG1 VAL A 273      64.985   4.231  13.938  1.00  0.00           C  
ATOM   4408  CG2 VAL A 273      63.437   4.845  12.068  1.00  0.00           C  
ATOM   4409  H   VAL A 273      64.059   7.588  11.900  1.00  0.00           H  
ATOM   4410  HA  VAL A 273      63.128   6.315  14.283  1.00  0.00           H  
ATOM   4411  HB  VAL A 273      65.415   5.615  12.395  1.00  0.00           H  
ATOM   4412 1HG1 VAL A 273      65.323   3.369  13.362  1.00  0.00           H  
ATOM   4413 2HG1 VAL A 273      65.802   4.593  14.562  1.00  0.00           H  
ATOM   4414 3HG1 VAL A 273      64.146   3.939  14.570  1.00  0.00           H  
ATOM   4415 1HG2 VAL A 273      63.785   3.975  11.511  1.00  0.00           H  
ATOM   4416 2HG2 VAL A 273      62.565   4.571  12.661  1.00  0.00           H  
ATOM   4417 3HG2 VAL A 273      63.167   5.637  11.370  1.00  0.00           H  
ATOM   4418  N   LEU A 274      66.145   7.635  14.406  1.00  0.00           N  
ATOM   4419  CA  LEU A 274      67.211   8.048  15.310  1.00  0.00           C  
ATOM   4420  C   LEU A 274      66.665   8.883  16.461  1.00  0.00           C  
ATOM   4421  O   LEU A 274      67.332   9.066  17.479  1.00  0.00           O  
ATOM   4422  CB  LEU A 274      68.272   8.850  14.546  1.00  0.00           C  
ATOM   4423  CG  LEU A 274      69.091   8.060  13.518  1.00  0.00           C  
ATOM   4424  CD1 LEU A 274      69.986   9.015  12.739  1.00  0.00           C  
ATOM   4425  CD2 LEU A 274      69.914   6.998  14.232  1.00  0.00           C  
ATOM   4426  H   LEU A 274      66.201   7.892  13.431  1.00  0.00           H  
ATOM   4427  HA  LEU A 274      67.678   7.155  15.725  1.00  0.00           H  
ATOM   4428 1HB  LEU A 274      67.779   9.666  14.020  1.00  0.00           H  
ATOM   4429 2HB  LEU A 274      68.969   9.279  15.266  1.00  0.00           H  
ATOM   4430  HG  LEU A 274      68.417   7.580  12.807  1.00  0.00           H  
ATOM   4431 1HD1 LEU A 274      70.568   8.453  12.008  1.00  0.00           H  
ATOM   4432 2HD1 LEU A 274      69.370   9.751  12.223  1.00  0.00           H  
ATOM   4433 3HD1 LEU A 274      70.661   9.523  13.426  1.00  0.00           H  
ATOM   4434 1HD2 LEU A 274      70.496   6.436  13.500  1.00  0.00           H  
ATOM   4435 2HD2 LEU A 274      70.589   7.477  14.941  1.00  0.00           H  
ATOM   4436 3HD2 LEU A 274      69.249   6.320  14.765  1.00  0.00           H  
ATOM   4437  N   LYS A 275      65.449   9.390  16.299  1.00  0.00           N  
ATOM   4438  CA  LYS A 275      64.859  10.174  17.421  1.00  0.00           C  
ATOM   4439  C   LYS A 275      64.048   9.431  18.402  1.00  0.00           C  
ATOM   4440  O   LYS A 275      63.464  10.019  19.312  1.00  0.00           O  
ATOM   4441  CB  LYS A 275      63.985  11.304  16.874  1.00  0.00           C  
ATOM   4442  CG  LYS A 275      64.728  12.310  16.005  1.00  0.00           C  
ATOM   4443  CD  LYS A 275      65.779  13.063  16.808  1.00  0.00           C  
ATOM   4444  CE  LYS A 275      66.454  14.137  15.967  1.00  0.00           C  
ATOM   4445  NZ  LYS A 275      67.511  14.856  16.728  1.00  0.00           N  
ATOM   4446  H   LYS A 275      64.962   9.232  15.428  1.00  0.00           H  
ATOM   4447  HA  LYS A 275      65.671  10.612  18.002  1.00  0.00           H  
ATOM   4448 1HB  LYS A 275      63.175  10.881  16.278  1.00  0.00           H  
ATOM   4449 2HB  LYS A 275      63.532  11.848  17.703  1.00  0.00           H  
ATOM   4450 1HG  LYS A 275      65.217  11.789  15.181  1.00  0.00           H  
ATOM   4451 2HG  LYS A 275      64.019  13.025  15.590  1.00  0.00           H  
ATOM   4452 1HD  LYS A 275      65.309  13.532  17.673  1.00  0.00           H  
ATOM   4453 2HD  LYS A 275      66.536  12.363  17.162  1.00  0.00           H  
ATOM   4454 1HE  LYS A 275      66.904  13.680  15.087  1.00  0.00           H  
ATOM   4455 2HE  LYS A 275      65.709  14.859  15.634  1.00  0.00           H  
ATOM   4456 1HZ  LYS A 275      67.933  15.558  16.137  1.00  0.00           H  
ATOM   4457 2HZ  LYS A 275      67.101  15.300  17.538  1.00  0.00           H  
ATOM   4458 3HZ  LYS A 275      68.218  14.199  17.026  1.00  0.00           H  
ATOM   4459  N   LEU A 276      63.992   8.164  18.249  1.00  0.00           N  
ATOM   4460  CA  LEU A 276      63.098   7.449  19.074  1.00  0.00           C  
ATOM   4461  C   LEU A 276      63.967   6.626  19.982  1.00  0.00           C  
ATOM   4462  O   LEU A 276      65.119   6.336  19.660  1.00  0.00           O  
ATOM   4463  CB  LEU A 276      62.154   6.567  18.247  1.00  0.00           C  
ATOM   4464  CG  LEU A 276      61.304   7.301  17.202  1.00  0.00           C  
ATOM   4465  CD1 LEU A 276      60.498   6.287  16.400  1.00  0.00           C  
ATOM   4466  CD2 LEU A 276      60.390   8.297  17.899  1.00  0.00           C  
ATOM   4467  H   LEU A 276      64.580   7.726  17.554  1.00  0.00           H  
ATOM   4468  HA  LEU A 276      62.503   8.164  19.641  1.00  0.00           H  
ATOM   4469 1HB  LEU A 276      62.747   5.818  17.725  1.00  0.00           H  
ATOM   4470 2HB  LEU A 276      61.473   6.054  18.926  1.00  0.00           H  
ATOM   4471  HG  LEU A 276      61.957   7.831  16.508  1.00  0.00           H  
ATOM   4472 1HD1 LEU A 276      59.895   6.808  15.657  1.00  0.00           H  
ATOM   4473 2HD1 LEU A 276      61.178   5.599  15.896  1.00  0.00           H  
ATOM   4474 3HD1 LEU A 276      59.846   5.729  17.070  1.00  0.00           H  
ATOM   4475 1HD2 LEU A 276      59.786   8.819  17.155  1.00  0.00           H  
ATOM   4476 2HD2 LEU A 276      59.735   7.768  18.591  1.00  0.00           H  
ATOM   4477 3HD2 LEU A 276      60.992   9.020  18.449  1.00  0.00           H  
ATOM   4478  N   PRO A 277      63.442   6.241  21.113  1.00  0.00           N  
ATOM   4479  CA  PRO A 277      64.232   5.447  22.017  1.00  0.00           C  
ATOM   4480  C   PRO A 277      64.389   4.047  21.469  1.00  0.00           C  
ATOM   4481  O   PRO A 277      63.787   3.101  21.976  1.00  0.00           O  
ATOM   4482  CB  PRO A 277      63.412   5.468  23.311  1.00  0.00           C  
ATOM   4483  CG  PRO A 277      61.998   5.552  22.846  1.00  0.00           C  
ATOM   4484  CD  PRO A 277      62.055   6.442  21.633  1.00  0.00           C  
ATOM   4485  HA  PRO A 277      65.209   5.930  22.163  1.00  0.00           H  
ATOM   4486 1HB  PRO A 277      63.614   4.560  23.899  1.00  0.00           H  
ATOM   4487 2HB  PRO A 277      63.709   6.326  23.931  1.00  0.00           H  
ATOM   4488 1HG  PRO A 277      61.613   4.548  22.617  1.00  0.00           H  
ATOM   4489 2HG  PRO A 277      61.360   5.963  23.642  1.00  0.00           H  
ATOM   4490 1HD  PRO A 277      61.302   6.115  20.901  1.00  0.00           H  
ATOM   4491 2HD  PRO A 277      61.877   7.485  21.933  1.00  0.00           H  
ATOM   4492  N   ALA A 278      65.206   3.937  20.430  1.00  0.00           N  
ATOM   4493  CA  ALA A 278      65.694   2.645  19.989  1.00  0.00           C  
ATOM   4494  C   ALA A 278      67.142   2.415  20.446  1.00  0.00           C  
ATOM   4495  O   ALA A 278      67.877   3.365  20.714  1.00  0.00           O  
ATOM   4496  CB  ALA A 278      65.584   2.534  18.475  1.00  0.00           C  
ATOM   4497  H   ALA A 278      65.492   4.772  19.938  1.00  0.00           H  
ATOM   4498  HA  ALA A 278      65.073   1.874  20.445  1.00  0.00           H  
ATOM   4499 1HB  ALA A 278      65.946   1.557  18.155  1.00  0.00           H  
ATOM   4500 2HB  ALA A 278      64.543   2.652  18.176  1.00  0.00           H  
ATOM   4501 3HB  ALA A 278      66.186   3.313  18.009  1.00  0.00           H  
ATOM   4502  N   ASP A 279      67.526   1.147  20.526  1.00  0.00           N  
ATOM   4503  CA  ASP A 279      68.939   0.745  20.647  1.00  0.00           C  
ATOM   4504  C   ASP A 279      69.862   1.236  19.524  1.00  0.00           C  
ATOM   4505  O   ASP A 279      69.443   1.360  18.373  1.00  0.00           O  
ATOM   4506  CB  ASP A 279      69.029  -0.781  20.719  1.00  0.00           C  
ATOM   4507  CG  ASP A 279      68.512  -1.344  22.036  1.00  0.00           C  
ATOM   4508  OD1 ASP A 279      68.355  -0.585  22.963  1.00  0.00           O  
ATOM   4509  OD2 ASP A 279      68.280  -2.527  22.103  1.00  0.00           O  
ATOM   4510  H   ASP A 279      66.826   0.419  20.504  1.00  0.00           H  
ATOM   4511  HA  ASP A 279      69.339   1.162  21.572  1.00  0.00           H  
ATOM   4512 1HB  ASP A 279      68.453  -1.219  19.903  1.00  0.00           H  
ATOM   4513 2HB  ASP A 279      70.066  -1.091  20.590  1.00  0.00           H  
ATOM   4514  N   SER A 280      70.398   1.468  19.126  1.00  0.00           N  
ATOM   4515  CA  SER A 280      71.462   1.943  18.241  1.00  0.00           C  
ATOM   4516  C   SER A 280      71.673   0.870  17.193  1.00  0.00           C  
ATOM   4517  O   SER A 280      71.930   1.170  16.027  1.00  0.00           O  
ATOM   4518  CB  SER A 280      72.745   2.207  19.005  1.00  0.00           C  
ATOM   4519  OG  SER A 280      72.586   3.272  19.901  1.00  0.00           O  
ATOM   4520  H   SER A 280      71.281   1.683  19.567  1.00  0.00           H  
ATOM   4521  HA  SER A 280      71.134   2.872  17.773  1.00  0.00           H  
ATOM   4522 1HB  SER A 280      73.035   1.309  19.550  1.00  0.00           H  
ATOM   4523 2HB  SER A 280      73.546   2.436  18.303  1.00  0.00           H  
ATOM   4524  HG  SER A 280      73.288   3.179  20.550  1.00  0.00           H  
ATOM   4525  N   GLU A 281      71.554  -0.358  17.658  1.00  0.00           N  
ATOM   4526  CA  GLU A 281      71.683  -1.560  16.842  1.00  0.00           C  
ATOM   4527  C   GLU A 281      70.583  -1.632  15.790  1.00  0.00           C  
ATOM   4528  O   GLU A 281      70.848  -1.900  14.618  1.00  0.00           O  
ATOM   4529  CB  GLU A 281      71.642  -2.810  17.723  1.00  0.00           C  
ATOM   4530  CG  GLU A 281      71.821  -4.119  16.967  1.00  0.00           C  
ATOM   4531  CD  GLU A 281      71.828  -5.321  17.871  1.00  0.00           C  
ATOM   4532  OE1 GLU A 281      71.718  -5.146  19.061  1.00  0.00           O  
ATOM   4533  OE2 GLU A 281      71.942  -6.415  17.370  1.00  0.00           O  
ATOM   4534  H   GLU A 281      71.361  -0.496  18.640  1.00  0.00           H  
ATOM   4535  HA  GLU A 281      72.644  -1.527  16.327  1.00  0.00           H  
ATOM   4536 1HB  GLU A 281      72.427  -2.750  18.478  1.00  0.00           H  
ATOM   4537 2HB  GLU A 281      70.687  -2.855  18.247  1.00  0.00           H  
ATOM   4538 1HG  GLU A 281      71.010  -4.224  16.247  1.00  0.00           H  
ATOM   4539 2HG  GLU A 281      72.758  -4.081  16.414  1.00  0.00           H  
ATOM   4540  N   VAL A 282      69.348  -1.391  16.215  1.00  0.00           N  
ATOM   4541  CA  VAL A 282      68.205  -1.429  15.310  1.00  0.00           C  
ATOM   4542  C   VAL A 282      68.299  -0.331  14.259  1.00  0.00           C  
ATOM   4543  O   VAL A 282      67.994  -0.552  13.087  1.00  0.00           O  
ATOM   4544  CB  VAL A 282      66.892  -1.269  16.099  1.00  0.00           C  
ATOM   4545  CG1 VAL A 282      65.714  -1.118  15.149  1.00  0.00           C  
ATOM   4546  CG2 VAL A 282      66.693  -2.463  17.020  1.00  0.00           C  
ATOM   4547  H   VAL A 282      69.196  -1.176  17.190  1.00  0.00           H  
ATOM   4548  HA  VAL A 282      68.195  -2.396  14.806  1.00  0.00           H  
ATOM   4549  HB  VAL A 282      66.945  -0.356  16.693  1.00  0.00           H  
ATOM   4550 1HG1 VAL A 282      64.794  -1.006  15.724  1.00  0.00           H  
ATOM   4551 2HG1 VAL A 282      65.861  -0.237  14.524  1.00  0.00           H  
ATOM   4552 3HG1 VAL A 282      65.640  -2.003  14.517  1.00  0.00           H  
ATOM   4553 1HG2 VAL A 282      65.763  -2.343  17.576  1.00  0.00           H  
ATOM   4554 2HG2 VAL A 282      66.646  -3.376  16.427  1.00  0.00           H  
ATOM   4555 3HG2 VAL A 282      67.527  -2.527  17.719  1.00  0.00           H  
ATOM   4556  N   VAL A 283      68.723   0.854  14.684  1.00  0.00           N  
ATOM   4557  CA  VAL A 283      68.857   1.990  13.779  1.00  0.00           C  
ATOM   4558  C   VAL A 283      69.929   1.732  12.728  1.00  0.00           C  
ATOM   4559  O   VAL A 283      69.757   2.067  11.556  1.00  0.00           O  
ATOM   4560  CB  VAL A 283      69.212   3.264  14.569  1.00  0.00           C  
ATOM   4561  CG1 VAL A 283      69.538   4.406  13.618  1.00  0.00           C  
ATOM   4562  CG2 VAL A 283      68.061   3.640  15.489  1.00  0.00           C  
ATOM   4563  H   VAL A 283      68.959   0.971  15.659  1.00  0.00           H  
ATOM   4564  HA  VAL A 283      67.902   2.145  13.275  1.00  0.00           H  
ATOM   4565  HB  VAL A 283      70.107   3.075  15.162  1.00  0.00           H  
ATOM   4566 1HG1 VAL A 283      69.787   5.298  14.193  1.00  0.00           H  
ATOM   4567 2HG1 VAL A 283      70.387   4.129  12.994  1.00  0.00           H  
ATOM   4568 3HG1 VAL A 283      68.674   4.612  12.987  1.00  0.00           H  
ATOM   4569 1HG2 VAL A 283      68.320   4.541  16.045  1.00  0.00           H  
ATOM   4570 2HG2 VAL A 283      67.166   3.824  14.896  1.00  0.00           H  
ATOM   4571 3HG2 VAL A 283      67.873   2.825  16.188  1.00  0.00           H  
ATOM   4572  N   LEU A 284      71.037   1.134  13.153  1.00  0.00           N  
ATOM   4573  CA  LEU A 284      72.139   0.830  12.248  1.00  0.00           C  
ATOM   4574  C   LEU A 284      71.723  -0.190  11.197  1.00  0.00           C  
ATOM   4575  O   LEU A 284      72.080  -0.069  10.025  1.00  0.00           O  
ATOM   4576  CB  LEU A 284      73.342   0.298  13.037  1.00  0.00           C  
ATOM   4577  CG  LEU A 284      74.049   1.318  13.939  1.00  0.00           C  
ATOM   4578  CD1 LEU A 284      75.097   0.607  14.785  1.00  0.00           C  
ATOM   4579  CD2 LEU A 284      74.683   2.402  13.081  1.00  0.00           C  
ATOM   4580  H   LEU A 284      71.118   0.884  14.128  1.00  0.00           H  
ATOM   4581  HA  LEU A 284      72.432   1.748  11.739  1.00  0.00           H  
ATOM   4582 1HB  LEU A 284      73.008  -0.525  13.666  1.00  0.00           H  
ATOM   4583 2HB  LEU A 284      74.078  -0.086  12.331  1.00  0.00           H  
ATOM   4584  HG  LEU A 284      73.324   1.769  14.617  1.00  0.00           H  
ATOM   4585 1HD1 LEU A 284      75.599   1.332  15.427  1.00  0.00           H  
ATOM   4586 2HD1 LEU A 284      74.613  -0.149  15.404  1.00  0.00           H  
ATOM   4587 3HD1 LEU A 284      75.829   0.131  14.134  1.00  0.00           H  
ATOM   4588 1HD2 LEU A 284      75.185   3.127  13.722  1.00  0.00           H  
ATOM   4589 2HD2 LEU A 284      75.410   1.952  12.404  1.00  0.00           H  
ATOM   4590 3HD2 LEU A 284      73.910   2.905  12.500  1.00  0.00           H  
ATOM   4591  N   LYS A 285      70.966  -1.195  11.622  1.00  0.00           N  
ATOM   4592  CA  LYS A 285      70.499  -2.239  10.717  1.00  0.00           C  
ATOM   4593  C   LYS A 285      69.553  -1.675   9.666  1.00  0.00           C  
ATOM   4594  O   LYS A 285      69.618  -2.047   8.494  1.00  0.00           O  
ATOM   4595  CB  LYS A 285      69.808  -3.357  11.500  1.00  0.00           C  
ATOM   4596  CG  LYS A 285      70.748  -4.207  12.344  1.00  0.00           C  
ATOM   4597  CD  LYS A 285      69.987  -5.282  13.105  1.00  0.00           C  
ATOM   4598  CE  LYS A 285      70.923  -6.126  13.958  1.00  0.00           C  
ATOM   4599  NZ  LYS A 285      70.188  -7.157  14.738  1.00  0.00           N  
ATOM   4600  H   LYS A 285      70.707  -1.238  12.597  1.00  0.00           H  
ATOM   4601  HA  LYS A 285      71.362  -2.658  10.198  1.00  0.00           H  
ATOM   4602 1HB  LYS A 285      69.059  -2.927  12.164  1.00  0.00           H  
ATOM   4603 2HB  LYS A 285      69.289  -4.019  10.806  1.00  0.00           H  
ATOM   4604 1HG  LYS A 285      71.486  -4.685  11.698  1.00  0.00           H  
ATOM   4605 2HG  LYS A 285      71.273  -3.572  13.056  1.00  0.00           H  
ATOM   4606 1HD  LYS A 285      69.244  -4.813  13.752  1.00  0.00           H  
ATOM   4607 2HD  LYS A 285      69.470  -5.932  12.399  1.00  0.00           H  
ATOM   4608 1HE  LYS A 285      71.650  -6.623  13.316  1.00  0.00           H  
ATOM   4609 2HE  LYS A 285      71.465  -5.482  14.651  1.00  0.00           H  
ATOM   4610 1HZ  LYS A 285      70.843  -7.694  15.289  1.00  0.00           H  
ATOM   4611 2HZ  LYS A 285      69.523  -6.706  15.351  1.00  0.00           H  
ATOM   4612 3HZ  LYS A 285      69.697  -7.773  14.106  1.00  0.00           H  
ATOM   4613  N   LEU A 286      68.673  -0.775  10.091  1.00  0.00           N  
ATOM   4614  CA  LEU A 286      67.711  -0.157   9.186  1.00  0.00           C  
ATOM   4615  C   LEU A 286      68.412   0.694   8.135  1.00  0.00           C  
ATOM   4616  O   LEU A 286      68.035   0.685   6.963  1.00  0.00           O  
ATOM   4617  CB  LEU A 286      66.720   0.708   9.975  1.00  0.00           C  
ATOM   4618  CG  LEU A 286      65.585   1.334   9.156  1.00  0.00           C  
ATOM   4619  CD1 LEU A 286      64.382   1.577  10.058  1.00  0.00           C  
ATOM   4620  CD2 LEU A 286      66.068   2.633   8.528  1.00  0.00           C  
ATOM   4621  H   LEU A 286      68.670  -0.512  11.066  1.00  0.00           H  
ATOM   4622  HA  LEU A 286      67.159  -0.946   8.677  1.00  0.00           H  
ATOM   4623 1HB  LEU A 286      66.268   0.095  10.754  1.00  0.00           H  
ATOM   4624 2HB  LEU A 286      67.270   1.518  10.453  1.00  0.00           H  
ATOM   4625  HG  LEU A 286      65.278   0.643   8.371  1.00  0.00           H  
ATOM   4626 1HD1 LEU A 286      63.575   2.022   9.476  1.00  0.00           H  
ATOM   4627 2HD1 LEU A 286      64.045   0.630  10.479  1.00  0.00           H  
ATOM   4628 3HD1 LEU A 286      64.663   2.254  10.864  1.00  0.00           H  
ATOM   4629 1HD2 LEU A 286      65.261   3.078   7.945  1.00  0.00           H  
ATOM   4630 2HD2 LEU A 286      66.374   3.325   9.312  1.00  0.00           H  
ATOM   4631 3HD2 LEU A 286      66.916   2.427   7.875  1.00  0.00           H  
ATOM   4632  N   ALA A 287      69.434   1.429   8.560  1.00  0.00           N  
ATOM   4633  CA  ALA A 287      70.190   2.286   7.655  1.00  0.00           C  
ATOM   4634  C   ALA A 287      70.925   1.466   6.604  1.00  0.00           C  
ATOM   4635  O   ALA A 287      70.973   1.840   5.432  1.00  0.00           O  
ATOM   4636  CB  ALA A 287      71.173   3.146   8.437  1.00  0.00           C  
ATOM   4637  H   ALA A 287      69.694   1.393   9.535  1.00  0.00           H  
ATOM   4638  HA  ALA A 287      69.485   2.937   7.137  1.00  0.00           H  
ATOM   4639 1HB  ALA A 287      71.730   3.780   7.747  1.00  0.00           H  
ATOM   4640 2HB  ALA A 287      70.627   3.770   9.144  1.00  0.00           H  
ATOM   4641 3HB  ALA A 287      71.865   2.504   8.979  1.00  0.00           H  
ATOM   4642  N   VAL A 288      71.498   0.345   7.029  1.00  0.00           N  
ATOM   4643  CA  VAL A 288      72.232  -0.531   6.124  1.00  0.00           C  
ATOM   4644  C   VAL A 288      71.310  -1.135   5.072  1.00  0.00           C  
ATOM   4645  O   VAL A 288      71.673  -1.239   3.900  1.00  0.00           O  
ATOM   4646  CB  VAL A 288      72.916  -1.663   6.914  1.00  0.00           C  
ATOM   4647  CG1 VAL A 288      73.523  -2.684   5.964  1.00  0.00           C  
ATOM   4648  CG2 VAL A 288      73.979  -1.083   7.834  1.00  0.00           C  
ATOM   4649  H   VAL A 288      71.423   0.093   8.004  1.00  0.00           H  
ATOM   4650  HA  VAL A 288      73.000   0.057   5.620  1.00  0.00           H  
ATOM   4651  HB  VAL A 288      72.165  -2.184   7.508  1.00  0.00           H  
ATOM   4652 1HG1 VAL A 288      74.002  -3.477   6.539  1.00  0.00           H  
ATOM   4653 2HG1 VAL A 288      72.739  -3.112   5.340  1.00  0.00           H  
ATOM   4654 3HG1 VAL A 288      74.265  -2.197   5.332  1.00  0.00           H  
ATOM   4655 1HG2 VAL A 288      74.458  -1.888   8.390  1.00  0.00           H  
ATOM   4656 2HG2 VAL A 288      74.727  -0.557   7.240  1.00  0.00           H  
ATOM   4657 3HG2 VAL A 288      73.515  -0.386   8.533  1.00  0.00           H  
ATOM   4658  N   GLU A 289      70.116  -1.532   5.498  1.00  0.00           N  
ATOM   4659  CA  GLU A 289      69.139  -2.127   4.593  1.00  0.00           C  
ATOM   4660  C   GLU A 289      68.681  -1.124   3.541  1.00  0.00           C  
ATOM   4661  O   GLU A 289      68.524  -1.467   2.369  1.00  0.00           O  
ATOM   4662  CB  GLU A 289      67.932  -2.646   5.377  1.00  0.00           C  
ATOM   4663  CG  GLU A 289      66.876  -3.333   4.524  1.00  0.00           C  
ATOM   4664  CD  GLU A 289      67.376  -4.595   3.878  1.00  0.00           C  
ATOM   4665  OE1 GLU A 289      68.344  -5.140   4.352  1.00  0.00           O  
ATOM   4666  OE2 GLU A 289      66.790  -5.015   2.908  1.00  0.00           O  
ATOM   4667  H   GLU A 289      69.879  -1.419   6.473  1.00  0.00           H  
ATOM   4668  HA  GLU A 289      69.609  -2.967   4.080  1.00  0.00           H  
ATOM   4669 1HB  GLU A 289      68.267  -3.357   6.132  1.00  0.00           H  
ATOM   4670 2HB  GLU A 289      67.453  -1.817   5.898  1.00  0.00           H  
ATOM   4671 1HG  GLU A 289      66.018  -3.576   5.151  1.00  0.00           H  
ATOM   4672 2HG  GLU A 289      66.542  -2.642   3.751  1.00  0.00           H  
ATOM   4673  N   VAL A 290      68.468   0.116   3.967  1.00  0.00           N  
ATOM   4674  CA  VAL A 290      68.027   1.171   3.062  1.00  0.00           C  
ATOM   4675  C   VAL A 290      69.087   1.473   2.010  1.00  0.00           C  
ATOM   4676  O   VAL A 290      68.771   1.680   0.838  1.00  0.00           O  
ATOM   4677  CB  VAL A 290      67.711   2.455   3.852  1.00  0.00           C  
ATOM   4678  CG1 VAL A 290      67.434   3.610   2.901  1.00  0.00           C  
ATOM   4679  CG2 VAL A 290      66.524   2.218   4.773  1.00  0.00           C  
ATOM   4680  H   VAL A 290      68.615   0.333   4.942  1.00  0.00           H  
ATOM   4681  HA  VAL A 290      67.119   0.838   2.558  1.00  0.00           H  
ATOM   4682  HB  VAL A 290      68.583   2.729   4.445  1.00  0.00           H  
ATOM   4683 1HG1 VAL A 290      67.213   4.510   3.476  1.00  0.00           H  
ATOM   4684 2HG1 VAL A 290      68.310   3.786   2.277  1.00  0.00           H  
ATOM   4685 3HG1 VAL A 290      66.580   3.365   2.270  1.00  0.00           H  
ATOM   4686 1HG2 VAL A 290      66.307   3.129   5.328  1.00  0.00           H  
ATOM   4687 2HG2 VAL A 290      65.653   1.938   4.179  1.00  0.00           H  
ATOM   4688 3HG2 VAL A 290      66.760   1.415   5.471  1.00  0.00           H  
ATOM   4689  N   ILE A 291      70.345   1.497   2.436  1.00  0.00           N  
ATOM   4690  CA  ILE A 291      71.455   1.774   1.531  1.00  0.00           C  
ATOM   4691  C   ILE A 291      71.594   0.681   0.479  1.00  0.00           C  
ATOM   4692  O   ILE A 291      71.846   0.962  -0.693  1.00  0.00           O  
ATOM   4693  CB  ILE A 291      72.777   1.910   2.308  1.00  0.00           C  
ATOM   4694  CG1 ILE A 291      72.755   3.165   3.184  1.00  0.00           C  
ATOM   4695  CG2 ILE A 291      73.957   1.947   1.349  1.00  0.00           C  
ATOM   4696  CD1 ILE A 291      73.891   3.237   4.178  1.00  0.00           C  
ATOM   4697  H   ILE A 291      70.538   1.319   3.411  1.00  0.00           H  
ATOM   4698  HA  ILE A 291      71.258   2.715   1.020  1.00  0.00           H  
ATOM   4699  HB  ILE A 291      72.893   1.060   2.980  1.00  0.00           H  
ATOM   4700 1HG1 ILE A 291      72.799   4.051   2.551  1.00  0.00           H  
ATOM   4701 2HG1 ILE A 291      71.816   3.207   3.737  1.00  0.00           H  
ATOM   4702 1HG2 ILE A 291      74.883   2.044   1.915  1.00  0.00           H  
ATOM   4703 2HG2 ILE A 291      73.982   1.026   0.768  1.00  0.00           H  
ATOM   4704 3HG2 ILE A 291      73.852   2.798   0.676  1.00  0.00           H  
ATOM   4705 1HD1 ILE A 291      73.807   4.154   4.762  1.00  0.00           H  
ATOM   4706 2HD1 ILE A 291      73.846   2.376   4.846  1.00  0.00           H  
ATOM   4707 3HD1 ILE A 291      74.841   3.233   3.645  1.00  0.00           H  
ATOM   4708  N   LYS A 292      71.428  -0.567   0.905  1.00  0.00           N  
ATOM   4709  CA  LYS A 292      71.535  -1.705  -0.000  1.00  0.00           C  
ATOM   4710  C   LYS A 292      70.434  -1.678  -1.052  1.00  0.00           C  
ATOM   4711  O   LYS A 292      70.675  -1.969  -2.224  1.00  0.00           O  
ATOM   4712  CB  LYS A 292      71.483  -3.018   0.782  1.00  0.00           C  
ATOM   4713  CG  LYS A 292      71.645  -4.267  -0.074  1.00  0.00           C  
ATOM   4714  CD  LYS A 292      71.673  -5.524   0.783  1.00  0.00           C  
ATOM   4715  CE  LYS A 292      71.931  -6.764  -0.061  1.00  0.00           C  
ATOM   4716  NZ  LYS A 292      70.826  -7.022  -1.024  1.00  0.00           N  
ATOM   4717  H   LYS A 292      71.223  -0.731   1.880  1.00  0.00           H  
ATOM   4718  HA  LYS A 292      72.493  -1.646  -0.518  1.00  0.00           H  
ATOM   4719 1HB  LYS A 292      72.270  -3.024   1.536  1.00  0.00           H  
ATOM   4720 2HB  LYS A 292      70.529  -3.093   1.305  1.00  0.00           H  
ATOM   4721 1HG  LYS A 292      70.816  -4.336  -0.779  1.00  0.00           H  
ATOM   4722 2HG  LYS A 292      72.575  -4.202  -0.639  1.00  0.00           H  
ATOM   4723 1HD  LYS A 292      72.459  -5.436   1.534  1.00  0.00           H  
ATOM   4724 2HD  LYS A 292      70.717  -5.637   1.294  1.00  0.00           H  
ATOM   4725 1HE  LYS A 292      72.859  -6.639  -0.616  1.00  0.00           H  
ATOM   4726 2HE  LYS A 292      72.038  -7.632   0.591  1.00  0.00           H  
ATOM   4727 1HZ  LYS A 292      71.035  -7.851  -1.562  1.00  0.00           H  
ATOM   4728 2HZ  LYS A 292      69.962  -7.159  -0.518  1.00  0.00           H  
ATOM   4729 3HZ  LYS A 292      70.730  -6.232  -1.646  1.00  0.00           H  
ATOM   4730  N   LEU A 293      69.225  -1.327  -0.626  1.00  0.00           N  
ATOM   4731  CA  LEU A 293      68.083  -1.261  -1.531  1.00  0.00           C  
ATOM   4732  C   LEU A 293      68.276  -0.176  -2.583  1.00  0.00           C  
ATOM   4733  O   LEU A 293      67.953  -0.370  -3.755  1.00  0.00           O  
ATOM   4734  CB  LEU A 293      66.796  -0.993  -0.741  1.00  0.00           C  
ATOM   4735  CG  LEU A 293      66.318  -2.138   0.161  1.00  0.00           C  
ATOM   4736  CD1 LEU A 293      65.145  -1.662   1.008  1.00  0.00           C  
ATOM   4737  CD2 LEU A 293      65.925  -3.331  -0.697  1.00  0.00           C  
ATOM   4738  H   LEU A 293      69.094  -1.100   0.349  1.00  0.00           H  
ATOM   4739  HA  LEU A 293      67.989  -2.220  -2.040  1.00  0.00           H  
ATOM   4740 1HB  LEU A 293      66.950  -0.118  -0.112  1.00  0.00           H  
ATOM   4741 2HB  LEU A 293      65.995  -0.771  -1.447  1.00  0.00           H  
ATOM   4742  HG  LEU A 293      67.122  -2.427   0.838  1.00  0.00           H  
ATOM   4743 1HD1 LEU A 293      64.806  -2.476   1.649  1.00  0.00           H  
ATOM   4744 2HD1 LEU A 293      65.460  -0.821   1.626  1.00  0.00           H  
ATOM   4745 3HD1 LEU A 293      64.330  -1.350   0.356  1.00  0.00           H  
ATOM   4746 1HD2 LEU A 293      65.586  -4.145  -0.056  1.00  0.00           H  
ATOM   4747 2HD2 LEU A 293      65.120  -3.043  -1.374  1.00  0.00           H  
ATOM   4748 3HD2 LEU A 293      66.786  -3.661  -1.278  1.00  0.00           H  
ATOM   4749  N   ALA A 294      68.805   0.966  -2.157  1.00  0.00           N  
ATOM   4750  CA  ALA A 294      69.041   2.084  -3.062  1.00  0.00           C  
ATOM   4751  C   ALA A 294      70.085   1.731  -4.114  1.00  0.00           C  
ATOM   4752  O   ALA A 294      69.942   2.081  -5.286  1.00  0.00           O  
ATOM   4753  CB  ALA A 294      69.473   3.316  -2.280  1.00  0.00           C  
ATOM   4754  H   ALA A 294      69.050   1.061  -1.182  1.00  0.00           H  
ATOM   4755  HA  ALA A 294      68.107   2.304  -3.579  1.00  0.00           H  
ATOM   4756 1HB  ALA A 294      69.645   4.143  -2.970  1.00  0.00           H  
ATOM   4757 2HB  ALA A 294      68.691   3.591  -1.572  1.00  0.00           H  
ATOM   4758 3HB  ALA A 294      70.392   3.098  -1.738  1.00  0.00           H  
ATOM   4759  N   VAL A 295      71.135   1.036  -3.688  1.00  0.00           N  
ATOM   4760  CA  VAL A 295      72.205   0.634  -4.593  1.00  0.00           C  
ATOM   4761  C   VAL A 295      71.699  -0.345  -5.645  1.00  0.00           C  
ATOM   4762  O   VAL A 295      72.066  -0.257  -6.817  1.00  0.00           O  
ATOM   4763  CB  VAL A 295      73.357  -0.016  -3.803  1.00  0.00           C  
ATOM   4764  CG1 VAL A 295      74.388  -0.606  -4.753  1.00  0.00           C  
ATOM   4765  CG2 VAL A 295      73.998   1.012  -2.883  1.00  0.00           C  
ATOM   4766  H   VAL A 295      71.193   0.780  -2.713  1.00  0.00           H  
ATOM   4767  HA  VAL A 295      72.584   1.524  -5.097  1.00  0.00           H  
ATOM   4768  HB  VAL A 295      72.959  -0.839  -3.209  1.00  0.00           H  
ATOM   4769 1HG1 VAL A 295      75.194  -1.062  -4.178  1.00  0.00           H  
ATOM   4770 2HG1 VAL A 295      73.915  -1.365  -5.377  1.00  0.00           H  
ATOM   4771 3HG1 VAL A 295      74.794   0.183  -5.385  1.00  0.00           H  
ATOM   4772 1HG2 VAL A 295      74.810   0.546  -2.327  1.00  0.00           H  
ATOM   4773 2HG2 VAL A 295      74.390   1.837  -3.477  1.00  0.00           H  
ATOM   4774 3HG2 VAL A 295      73.251   1.391  -2.184  1.00  0.00           H  
ATOM   4775  N   GLU A 296      70.854  -1.278  -5.219  1.00  0.00           N  
ATOM   4776  CA  GLU A 296      70.295  -2.275  -6.124  1.00  0.00           C  
ATOM   4777  C   GLU A 296      69.404  -1.627  -7.176  1.00  0.00           C  
ATOM   4778  O   GLU A 296      69.437  -2.002  -8.348  1.00  0.00           O  
ATOM   4779  CB  GLU A 296      69.498  -3.320  -5.340  1.00  0.00           C  
ATOM   4780  CG  GLU A 296      70.347  -4.238  -4.472  1.00  0.00           C  
ATOM   4781  CD  GLU A 296      69.526  -5.202  -3.662  1.00  0.00           C  
ATOM   4782  OE1 GLU A 296      68.324  -5.090  -3.680  1.00  0.00           O  
ATOM   4783  OE2 GLU A 296      70.102  -6.051  -3.024  1.00  0.00           O  
ATOM   4784  H   GLU A 296      70.593  -1.297  -4.244  1.00  0.00           H  
ATOM   4785  HA  GLU A 296      71.117  -2.776  -6.637  1.00  0.00           H  
ATOM   4786 1HB  GLU A 296      68.779  -2.818  -4.692  1.00  0.00           H  
ATOM   4787 2HB  GLU A 296      68.933  -3.943  -6.033  1.00  0.00           H  
ATOM   4788 1HG  GLU A 296      71.023  -4.803  -5.113  1.00  0.00           H  
ATOM   4789 2HG  GLU A 296      70.951  -3.629  -3.801  1.00  0.00           H  
ATOM   4790  N   LEU A 297      68.608  -0.652  -6.751  1.00  0.00           N  
ATOM   4791  CA  LEU A 297      67.706   0.050  -7.655  1.00  0.00           C  
ATOM   4792  C   LEU A 297      68.481   0.834  -8.707  1.00  0.00           C  
ATOM   4793  O   LEU A 297      68.105   0.859  -9.879  1.00  0.00           O  
ATOM   4794  CB  LEU A 297      66.798   1.001  -6.865  1.00  0.00           C  
ATOM   4795  CG  LEU A 297      65.768   1.779  -7.693  1.00  0.00           C  
ATOM   4796  CD1 LEU A 297      64.849   0.799  -8.411  1.00  0.00           C  
ATOM   4797  CD2 LEU A 297      64.976   2.703  -6.780  1.00  0.00           C  
ATOM   4798  H   LEU A 297      68.628  -0.390  -5.776  1.00  0.00           H  
ATOM   4799  HA  LEU A 297      67.084  -0.686  -8.164  1.00  0.00           H  
ATOM   4800 1HB  LEU A 297      66.255   0.423  -6.119  1.00  0.00           H  
ATOM   4801 2HB  LEU A 297      67.423   1.728  -6.346  1.00  0.00           H  
ATOM   4802  HG  LEU A 297      66.282   2.370  -8.451  1.00  0.00           H  
ATOM   4803 1HD1 LEU A 297      64.117   1.352  -9.000  1.00  0.00           H  
ATOM   4804 2HD1 LEU A 297      65.439   0.164  -9.071  1.00  0.00           H  
ATOM   4805 3HD1 LEU A 297      64.332   0.181  -7.678  1.00  0.00           H  
ATOM   4806 1HD2 LEU A 297      64.243   3.256  -7.369  1.00  0.00           H  
ATOM   4807 2HD2 LEU A 297      64.460   2.112  -6.023  1.00  0.00           H  
ATOM   4808 3HD2 LEU A 297      65.654   3.403  -6.294  1.00  0.00           H  
ATOM   4809  N   ALA A 298      69.565   1.474  -8.282  1.00  0.00           N  
ATOM   4810  CA  ALA A 298      70.395   2.260  -9.186  1.00  0.00           C  
ATOM   4811  C   ALA A 298      71.053   1.376 -10.238  1.00  0.00           C  
ATOM   4812  O   ALA A 298      71.133   1.744 -11.410  1.00  0.00           O  
ATOM   4813  CB  ALA A 298      71.451   3.027  -8.403  1.00  0.00           C  
ATOM   4814  H   ALA A 298      69.821   1.414  -7.307  1.00  0.00           H  
ATOM   4815  HA  ALA A 298      69.752   2.972  -9.703  1.00  0.00           H  
ATOM   4816 1HB  ALA A 298      72.063   3.609  -9.092  1.00  0.00           H  
ATOM   4817 2HB  ALA A 298      70.964   3.697  -7.695  1.00  0.00           H  
ATOM   4818 3HB  ALA A 298      72.083   2.325  -7.862  1.00  0.00           H  
ATOM   4819  N   LYS A 299      71.523   0.208  -9.813  1.00  0.00           N  
ATOM   4820  CA  LYS A 299      72.175  -0.730 -10.717  1.00  0.00           C  
ATOM   4821  C   LYS A 299      71.202  -1.248 -11.769  1.00  0.00           C  
ATOM   4822  O   LYS A 299      71.554  -1.383 -12.941  1.00  0.00           O  
ATOM   4823  CB  LYS A 299      72.775  -1.899  -9.934  1.00  0.00           C  
ATOM   4824  CG  LYS A 299      73.511  -2.919 -10.792  1.00  0.00           C  
ATOM   4825  CD  LYS A 299      74.212  -3.961  -9.933  1.00  0.00           C  
ATOM   4826  CE  LYS A 299      73.211  -4.896  -9.270  1.00  0.00           C  
ATOM   4827  NZ  LYS A 299      73.885  -5.987  -8.515  1.00  0.00           N  
ATOM   4828  H   LYS A 299      71.426  -0.036  -8.838  1.00  0.00           H  
ATOM   4829  HA  LYS A 299      72.980  -0.208 -11.235  1.00  0.00           H  
ATOM   4830 1HB  LYS A 299      73.477  -1.517  -9.191  1.00  0.00           H  
ATOM   4831 2HB  LYS A 299      71.983  -2.422  -9.397  1.00  0.00           H  
ATOM   4832 1HG  LYS A 299      72.801  -3.421 -11.450  1.00  0.00           H  
ATOM   4833 2HG  LYS A 299      74.253  -2.410 -11.407  1.00  0.00           H  
ATOM   4834 1HD  LYS A 299      74.890  -4.548 -10.553  1.00  0.00           H  
ATOM   4835 2HD  LYS A 299      74.795  -3.462  -9.159  1.00  0.00           H  
ATOM   4836 1HE  LYS A 299      72.584  -4.330  -8.583  1.00  0.00           H  
ATOM   4837 2HE  LYS A 299      72.570  -5.341 -10.030  1.00  0.00           H  
ATOM   4838 1HZ  LYS A 299      73.189  -6.584  -8.091  1.00  0.00           H  
ATOM   4839 2HZ  LYS A 299      74.456  -6.532  -9.146  1.00  0.00           H  
ATOM   4840 3HZ  LYS A 299      74.468  -5.588  -7.794  1.00  0.00           H  
ATOM   4841  N   GLU A 300      69.977  -1.537 -11.344  1.00  0.00           N  
ATOM   4842  CA  GLU A 300      68.951  -2.040 -12.248  1.00  0.00           C  
ATOM   4843  C   GLU A 300      68.585  -1.001 -13.300  1.00  0.00           C  
ATOM   4844  O   GLU A 300      68.398  -1.329 -14.472  1.00  0.00           O  
ATOM   4845  CB  GLU A 300      67.702  -2.447 -11.463  1.00  0.00           C  
ATOM   4846  CG  GLU A 300      67.883  -3.680 -10.588  1.00  0.00           C  
ATOM   4847  CD  GLU A 300      68.167  -4.924 -11.383  1.00  0.00           C  
ATOM   4848  OE1 GLU A 300      67.590  -5.080 -12.432  1.00  0.00           O  
ATOM   4849  OE2 GLU A 300      68.961  -5.720 -10.940  1.00  0.00           O  
ATOM   4850  H   GLU A 300      69.751  -1.405 -10.369  1.00  0.00           H  
ATOM   4851  HA  GLU A 300      69.343  -2.919 -12.761  1.00  0.00           H  
ATOM   4852 1HB  GLU A 300      67.392  -1.623 -10.820  1.00  0.00           H  
ATOM   4853 2HB  GLU A 300      66.885  -2.646 -12.156  1.00  0.00           H  
ATOM   4854 1HG  GLU A 300      68.710  -3.506  -9.900  1.00  0.00           H  
ATOM   4855 2HG  GLU A 300      66.980  -3.829  -9.998  1.00  0.00           H  
ATOM   4856  N   ALA A 301      68.484   0.254 -12.875  1.00  0.00           N  
ATOM   4857  CA  ALA A 301      68.141   1.344 -13.779  1.00  0.00           C  
ATOM   4858  C   ALA A 301      69.223   1.549 -14.831  1.00  0.00           C  
ATOM   4859  O   ALA A 301      68.927   1.783 -16.003  1.00  0.00           O  
ATOM   4860  CB  ALA A 301      67.914   2.629 -12.996  1.00  0.00           C  
ATOM   4861  H   ALA A 301      68.649   0.458 -11.900  1.00  0.00           H  
ATOM   4862  HA  ALA A 301      67.219   1.078 -14.296  1.00  0.00           H  
ATOM   4863 1HB  ALA A 301      67.658   3.434 -13.685  1.00  0.00           H  
ATOM   4864 2HB  ALA A 301      67.098   2.485 -12.288  1.00  0.00           H  
ATOM   4865 3HB  ALA A 301      68.822   2.890 -12.455  1.00  0.00           H  
ATOM   4866  N   ASN A 302      70.479   1.460 -14.406  1.00  0.00           N  
ATOM   4867  CA  ASN A 302      71.609   1.636 -15.310  1.00  0.00           C  
ATOM   4868  C   ASN A 302      71.553   0.640 -16.461  1.00  0.00           C  
ATOM   4869  O   ASN A 302      71.935   0.957 -17.588  1.00  0.00           O  
ATOM   4870  CB  ASN A 302      72.920   1.509 -14.557  1.00  0.00           C  
ATOM   4871  CG  ASN A 302      73.207   2.703 -13.689  1.00  0.00           C  
ATOM   4872  OD1 ASN A 302      72.710   3.806 -13.946  1.00  0.00           O  
ATOM   4873  ND2 ASN A 302      73.998   2.505 -12.666  1.00  0.00           N  
ATOM   4874  H   ASN A 302      70.656   1.265 -13.431  1.00  0.00           H  
ATOM   4875  HA  ASN A 302      71.553   2.636 -15.744  1.00  0.00           H  
ATOM   4876 1HB  ASN A 302      72.895   0.617 -13.930  1.00  0.00           H  
ATOM   4877 2HB  ASN A 302      73.738   1.387 -15.268  1.00  0.00           H  
ATOM   4878 1HD2 ASN A 302      74.223   3.264 -12.054  1.00  0.00           H  
ATOM   4879 2HD2 ASN A 302      74.377   1.596 -12.496  1.00  0.00           H  
ATOM   4880  N   LYS A 303      71.081  -0.565 -16.195  1.00  0.00           N  
ATOM   4881  CA  LYS A 303      71.078  -1.582 -17.243  1.00  0.00           C  
ATOM   4882  C   LYS A 303      70.372  -1.099 -18.504  1.00  0.00           C  
ATOM   4883  O   LYS A 303      70.632  -1.594 -19.601  1.00  0.00           O  
ATOM   4884  CB  LYS A 303      70.417  -2.865 -16.736  1.00  0.00           C  
ATOM   4885  CG  LYS A 303      71.228  -3.619 -15.690  1.00  0.00           C  
ATOM   4886  CD  LYS A 303      70.501  -4.872 -15.225  1.00  0.00           C  
ATOM   4887  CE  LYS A 303      71.309  -5.625 -14.179  1.00  0.00           C  
ATOM   4888  NZ  LYS A 303      70.594  -6.834 -13.688  1.00  0.00           N  
ATOM   4889  H   LYS A 303      70.730  -0.762 -15.269  1.00  0.00           H  
ATOM   4890  HA  LYS A 303      72.111  -1.805 -17.512  1.00  0.00           H  
ATOM   4891 1HB  LYS A 303      69.447  -2.627 -16.299  1.00  0.00           H  
ATOM   4892 2HB  LYS A 303      70.242  -3.540 -17.574  1.00  0.00           H  
ATOM   4893 1HG  LYS A 303      72.192  -3.904 -16.113  1.00  0.00           H  
ATOM   4894 2HG  LYS A 303      71.405  -2.972 -14.831  1.00  0.00           H  
ATOM   4895 1HD  LYS A 303      69.536  -4.596 -14.798  1.00  0.00           H  
ATOM   4896 2HD  LYS A 303      70.327  -5.529 -16.077  1.00  0.00           H  
ATOM   4897 1HE  LYS A 303      72.263  -5.931 -14.607  1.00  0.00           H  
ATOM   4898 2HE  LYS A 303      71.510  -4.969 -13.332  1.00  0.00           H  
ATOM   4899 1HZ  LYS A 303      71.161  -7.305 -12.997  1.00  0.00           H  
ATOM   4900 2HZ  LYS A 303      69.715  -6.560 -13.271  1.00  0.00           H  
ATOM   4901 3HZ  LYS A 303      70.419  -7.460 -14.461  1.00  0.00           H  
ATOM   4902  N   LYS A 304      69.483  -0.138 -18.356  1.00  0.00           N  
ATOM   4903  CA  LYS A 304      68.729   0.390 -19.488  1.00  0.00           C  
ATOM   4904  C   LYS A 304      69.300   1.703 -20.041  1.00  0.00           C  
ATOM   4905  O   LYS A 304      69.163   2.000 -21.228  1.00  0.00           O  
ATOM   4906  CB  LYS A 304      67.267   0.592 -19.085  1.00  0.00           C  
ATOM   4907  CG  LYS A 304      66.550  -0.682 -18.659  1.00  0.00           C  
ATOM   4908  CD  LYS A 304      66.483  -1.686 -19.800  1.00  0.00           C  
ATOM   4909  CE  LYS A 304      65.697  -2.927 -19.402  1.00  0.00           C  
ATOM   4910  NZ  LYS A 304      65.655  -3.934 -20.496  1.00  0.00           N  
ATOM   4911  H   LYS A 304      69.319   0.243 -17.435  1.00  0.00           H  
ATOM   4912  HA  LYS A 304      68.769  -0.337 -20.300  1.00  0.00           H  
ATOM   4913 1HB  LYS A 304      67.213   1.299 -18.257  1.00  0.00           H  
ATOM   4914 2HB  LYS A 304      66.716   1.023 -19.921  1.00  0.00           H  
ATOM   4915 1HG  LYS A 304      67.079  -1.134 -17.819  1.00  0.00           H  
ATOM   4916 2HG  LYS A 304      65.537  -0.440 -18.339  1.00  0.00           H  
ATOM   4917 1HD  LYS A 304      66.004  -1.224 -20.664  1.00  0.00           H  
ATOM   4918 2HD  LYS A 304      67.493  -1.984 -20.083  1.00  0.00           H  
ATOM   4919 1HE  LYS A 304      66.155  -3.380 -18.524  1.00  0.00           H  
ATOM   4920 2HE  LYS A 304      64.676  -2.644 -19.147  1.00  0.00           H  
ATOM   4921 1HZ  LYS A 304      65.126  -4.740 -20.193  1.00  0.00           H  
ATOM   4922 2HZ  LYS A 304      65.215  -3.530 -21.311  1.00  0.00           H  
ATOM   4923 3HZ  LYS A 304      66.596  -4.219 -20.728  1.00  0.00           H  
ATOM   4924  N   ILE A 305      69.939   2.482 -19.173  1.00  0.00           N  
ATOM   4925  CA  ILE A 305      70.457   3.810 -19.519  1.00  0.00           C  
ATOM   4926  C   ILE A 305      71.555   3.809 -20.586  1.00  0.00           C  
ATOM   4927  O   ILE A 305      72.649   3.289 -20.365  1.00  0.00           O  
ATOM   4928  CB  ILE A 305      70.999   4.507 -18.258  1.00  0.00           C  
ATOM   4929  CG1 ILE A 305      69.872   4.729 -17.245  1.00  0.00           C
[truncated: 592,741 more chars]
