# Supplementary material for: Blueprinting extendable nanomaterials with standardized protein blocks
Source: Nature. 2024 Mar 13;627(8005):898–904. doi: 10.1038/s41586-024-07188-4 (PMC10972742; doi:10.1038/s41586-024-07188-4)
Supplement: Supplementary file 4 — Design models with ideal backbones as well as experimentally determined structures for comparison. For reference to design names, see Supplementary Fig. 1. [file 41586_2024_7188_MOESM4_ESM.zip › THR52_design.pdb]

HEADER                                            29-OCT-21   XXXX              
EXPDTA    THEORETICAL MODEL                                                     
REMARK 220                                                                      
REMARK 220 EXPERIMENTAL DETAILS                                                 
REMARK 220  EXPERIMENT TYPE                : THEORETICAL MODELLING              
REMARK 220  DATE OF DATA COLLECTION        : 29-OCT-21                          
REMARK 220                                                                      
REMARK 220 REMARK: MODEL GENERATED BY ROSETTA                                   
REMARK 220  VERSION 2021.41+HEAD.36da336f772                                    
ATOM      1  N   GLY A   1      14.385   7.166  15.952  1.00  0.00           N  
ATOM      2  CA  GLY A   1      14.771   5.951  16.662  1.00  0.00           C  
ATOM      3  C   GLY A   1      14.708   4.705  15.794  1.00  0.00           C  
ATOM      4  O   GLY A   1      14.416   3.612  16.280  1.00  0.00           O  
ATOM      5 1H   GLY A   1      14.446   7.948  16.572  1.00  0.00           H  
ATOM      6 2H   GLY A   1      14.999   7.308  15.175  1.00  0.00           H  
ATOM      7 3H   GLY A   1      13.445   7.075  15.622  1.00  0.00           H  
ATOM      8 1HA  GLY A   1      15.786   6.059  17.043  1.00  0.00           H  
ATOM      9 2HA  GLY A   1      14.118   5.810  17.523  1.00  0.00           H  
ATOM     10  N   GLY A   2      14.980   4.851  14.503  1.00  0.00           N  
ATOM     11  CA  GLY A   2      15.154   3.682  13.658  1.00  0.00           C  
ATOM     12  C   GLY A   2      16.561   3.134  13.730  1.00  0.00           C  
ATOM     13  O   GLY A   2      17.530   3.891  13.783  1.00  0.00           O  
ATOM     14  H   GLY A   2      15.064   5.782  14.120  1.00  0.00           H  
ATOM     15 1HA  GLY A   2      14.450   2.906  13.960  1.00  0.00           H  
ATOM     16 2HA  GLY A   2      14.922   3.942  12.626  1.00  0.00           H  
ATOM     17  N   ASN A   3      16.672   1.810  13.732  1.00  0.00           N  
ATOM     18  CA  ASN A   3      17.980   1.168  13.731  1.00  0.00           C  
ATOM     19  C   ASN A   3      18.682   1.337  12.383  1.00  0.00           C  
ATOM     20  O   ASN A   3      18.094   1.088  11.331  1.00  0.00           O  
ATOM     21  CB  ASN A   3      17.850  -0.302  14.087  1.00  0.00           C  
ATOM     22  CG  ASN A   3      17.420  -0.515  15.512  1.00  0.00           C  
ATOM     23  OD1 ASN A   3      18.050  -0.006  16.446  1.00  0.00           O  
ATOM     24  ND2 ASN A   3      16.359  -1.259  15.696  1.00  0.00           N  
ATOM     25  H   ASN A   3      15.834   1.246  13.734  1.00  0.00           H  
ATOM     26  HA  ASN A   3      18.605   1.654  14.482  1.00  0.00           H  
ATOM     27 1HB  ASN A   3      17.122  -0.773  13.425  1.00  0.00           H  
ATOM     28 2HB  ASN A   3      18.806  -0.800  13.929  1.00  0.00           H  
ATOM     29 1HD2 ASN A   3      16.027  -1.436  16.623  1.00  0.00           H  
ATOM     30 2HD2 ASN A   3      15.881  -1.651  14.911  1.00  0.00           H  
ATOM     31  N   PRO A   4      19.825   1.747  12.916  1.00  0.00           N  
ATOM     32  CA  PRO A   4      20.833   2.249  11.982  1.00  0.00           C  
ATOM     33  C   PRO A   4      21.345   1.138  11.085  1.00  0.00           C  
ATOM     34  O   PRO A   4      21.581   1.347   9.895  1.00  0.00           O  
ATOM     35  CB  PRO A   4      21.934   2.778  12.907  1.00  0.00           C  
ATOM     36  CG  PRO A   4      21.695   2.075  14.199  1.00  0.00           C  
ATOM     37  CD  PRO A   4      20.203   1.880  14.249  1.00  0.00           C  
ATOM     38  HA  PRO A   4      20.398   3.062  11.383  1.00  0.00           H  
ATOM     39 1HB  PRO A   4      22.923   2.558  12.478  1.00  0.00           H  
ATOM     40 2HB  PRO A   4      21.858   3.872  12.995  1.00  0.00           H  
ATOM     41 1HG  PRO A   4      22.247   1.124  14.222  1.00  0.00           H  
ATOM     42 2HG  PRO A   4      22.071   2.682  15.036  1.00  0.00           H  
ATOM     43 1HD  PRO A   4      19.972   0.956  14.799  1.00  0.00           H  
ATOM     44 2HD  PRO A   4      19.735   2.749  14.736  1.00  0.00           H  
ATOM     45  N   ASP A   5      21.535  -0.082  11.622  1.00  0.00           N  
ATOM     46  CA  ASP A   5      21.998  -1.128  10.717  1.00  0.00           C  
ATOM     47  C   ASP A   5      20.945  -1.453   9.666  1.00  0.00           C  
ATOM     48  O   ASP A   5      21.265  -1.653   8.494  1.00  0.00           O  
ATOM     49  CB  ASP A   5      22.355  -2.395  11.499  1.00  0.00           C  
ATOM     50  CG  ASP A   5      23.005  -3.463  10.630  1.00  0.00           C  
ATOM     51  OD1 ASP A   5      23.594  -3.115   9.634  1.00  0.00           O  
ATOM     52  OD2 ASP A   5      22.906  -4.618  10.970  1.00  0.00           O  
ATOM     53  H   ASP A   5      21.354  -0.220  12.606  1.00  0.00           H  
ATOM     54  HA  ASP A   5      22.892  -0.771  10.205  1.00  0.00           H  
ATOM     55 1HB  ASP A   5      23.038  -2.142  12.310  1.00  0.00           H  
ATOM     56 2HB  ASP A   5      21.453  -2.811  11.948  1.00  0.00           H  
ATOM     57  N   ASP A   6      19.688  -1.505  10.091  1.00  0.00           N  
ATOM     58  CA  ASP A   6      18.585  -1.806   9.186  1.00  0.00           C  
ATOM     59  C   ASP A   6      18.422  -0.716   8.135  1.00  0.00           C  
ATOM     60  O   ASP A   6      18.177  -1.002   6.963  1.00  0.00           O  
ATOM     61  CB  ASP A   6      17.279  -1.969   9.967  1.00  0.00           C  
ATOM     62  CG  ASP A   6      17.236  -3.251  10.788  1.00  0.00           C  
ATOM     63  OD1 ASP A   6      18.036  -4.120  10.539  1.00  0.00           O  
ATOM     64  OD2 ASP A   6      16.403  -3.348  11.658  1.00  0.00           O  
ATOM     65  H   ASP A   6      19.491  -1.332  11.066  1.00  0.00           H  
ATOM     66  HA  ASP A   6      18.804  -2.743   8.674  1.00  0.00           H  
ATOM     67 1HB  ASP A   6      17.148  -1.120  10.639  1.00  0.00           H  
ATOM     68 2HB  ASP A   6      16.438  -1.971   9.274  1.00  0.00           H  
ATOM     69  N   VAL A   7      18.559   0.535   8.560  1.00  0.00           N  
ATOM     70  CA  VAL A   7      18.428   1.671   7.655  1.00  0.00           C  
ATOM     71  C   VAL A   7      19.530   1.668   6.604  1.00  0.00           C  
ATOM     72  O   VAL A   7      19.284   1.953   5.432  1.00  0.00           O  
ATOM     73  CB  VAL A   7      18.480   2.992   8.445  1.00  0.00           C  
ATOM     74  CG1 VAL A   7      18.535   4.179   7.494  1.00  0.00           C  
ATOM     75  CG2 VAL A   7      17.273   3.093   9.365  1.00  0.00           C  
ATOM     76  H   VAL A   7      18.759   0.704   9.535  1.00  0.00           H  
ATOM     77  HA  VAL A   7      17.464   1.602   7.150  1.00  0.00           H  
ATOM     78  HB  VAL A   7      19.393   3.014   9.039  1.00  0.00           H  
ATOM     79 1HG1 VAL A   7      18.571   5.105   8.069  1.00  0.00           H  
ATOM     80 2HG1 VAL A   7      19.425   4.105   6.871  1.00  0.00           H  
ATOM     81 3HG1 VAL A   7      17.647   4.180   6.862  1.00  0.00           H  
ATOM     82 1HG2 VAL A   7      17.316   4.030   9.920  1.00  0.00           H  
ATOM     83 2HG2 VAL A   7      16.359   3.066   8.771  1.00  0.00           H  
ATOM     84 3HG2 VAL A   7      17.277   2.257  10.063  1.00  0.00           H  
ATOM     85  N   LEU A   8      20.746   1.344   7.029  1.00  0.00           N  
ATOM     86  CA  LEU A   8      21.888   1.303   6.124  1.00  0.00           C  
ATOM     87  C   LEU A   8      21.720   0.214   5.072  1.00  0.00           C  
ATOM     88  O   LEU A   8      22.040   0.415   3.900  1.00  0.00           O  
ATOM     89  CB  LEU A   8      23.181   1.064   6.914  1.00  0.00           C  
ATOM     90  CG  LEU A   8      23.633   2.220   7.815  1.00  0.00           C  
ATOM     91  CD1 LEU A   8      24.816   1.772   8.662  1.00  0.00           C  
ATOM     92  CD2 LEU A   8      23.999   3.421   6.956  1.00  0.00           C  
ATOM     93  H   LEU A   8      20.883   1.120   8.004  1.00  0.00           H  
ATOM     94  HA  LEU A   8      21.960   2.263   5.615  1.00  0.00           H  
ATOM     95 1HB  LEU A   8      23.046   0.186   7.543  1.00  0.00           H  
ATOM     96 2HB  LEU A   8      23.987   0.860   6.208  1.00  0.00           H  
ATOM     97  HG  LEU A   8      22.822   2.492   8.492  1.00  0.00           H  
ATOM     98 1HD1 LEU A   8      25.137   2.593   9.303  1.00  0.00           H  
ATOM     99 2HD1 LEU A   8      24.521   0.924   9.281  1.00  0.00           H  
ATOM    100 3HD1 LEU A   8      25.638   1.477   8.011  1.00  0.00           H  
ATOM    101 1HD2 LEU A   8      24.319   4.243   7.597  1.00  0.00           H  
ATOM    102 2HD2 LEU A   8      24.810   3.151   6.280  1.00  0.00           H  
ATOM    103 3HD2 LEU A   8      23.131   3.732   6.375  1.00  0.00           H  
ATOM    104  N   LYS A   9      21.216  -0.939   5.498  1.00  0.00           N  
ATOM    105  CA  LYS A   9      21.004  -2.063   4.593  1.00  0.00           C  
ATOM    106  C   LYS A   9      19.953  -1.733   3.541  1.00  0.00           C  
ATOM    107  O   LYS A   9      20.103  -2.079   2.369  1.00  0.00           O  
ATOM    108  CB  LYS A   9      20.591  -3.310   5.376  1.00  0.00           C  
ATOM    109  CG  LYS A   9      21.702  -3.920   6.220  1.00  0.00           C  
ATOM    110  CD  LYS A   9      21.210  -5.141   6.982  1.00  0.00           C  
ATOM    111  CE  LYS A   9      22.316  -5.745   7.835  1.00  0.00           C  
ATOM    112  NZ  LYS A   9      21.839  -6.919   8.616  1.00  0.00           N  
ATOM    113  H   LYS A   9      20.974  -1.040   6.473  1.00  0.00           H  
ATOM    114  HA  LYS A   9      21.941  -2.271   4.075  1.00  0.00           H  
ATOM    115 1HB  LYS A   9      19.762  -3.065   6.040  1.00  0.00           H  
ATOM    116 2HB  LYS A   9      20.240  -4.075   4.682  1.00  0.00           H  
ATOM    117 1HG  LYS A   9      22.530  -4.214   5.575  1.00  0.00           H  
ATOM    118 2HG  LYS A   9      22.064  -3.180   6.933  1.00  0.00           H  
ATOM    119 1HD  LYS A   9      20.378  -4.857   7.628  1.00  0.00           H  
ATOM    120 2HD  LYS A   9      20.858  -5.893   6.276  1.00  0.00           H  
ATOM    121 1HE  LYS A   9      23.138  -6.061   7.194  1.00  0.00           H  
ATOM    122 2HE  LYS A   9      22.693  -4.993   8.528  1.00  0.00           H  
ATOM    123 1HZ  LYS A   9      22.600  -7.289   9.167  1.00  0.00           H  
ATOM    124 2HZ  LYS A   9      21.088  -6.633   9.229  1.00  0.00           H  
ATOM    125 3HZ  LYS A   9      21.504  -7.631   7.983  1.00  0.00           H  
ATOM    126  N   THR A  10      18.888  -1.061   3.967  1.00  0.00           N  
ATOM    127  CA  THR A  10      17.810  -0.682   3.062  1.00  0.00           C  
ATOM    128  C   THR A  10      18.294   0.307   2.010  1.00  0.00           C  
ATOM    129  O   THR A  10      17.929   0.210   0.838  1.00  0.00           O  
ATOM    130  CB  THR A  10      16.625  -0.075   3.836  1.00  0.00           C  
ATOM    131  OG1 THR A  10      16.104  -1.044   4.755  1.00  0.00           O  
ATOM    132  CG2 THR A  10      15.524   0.352   2.877  1.00  0.00           C  
ATOM    133  H   THR A  10      18.824  -0.807   4.942  1.00  0.00           H  
ATOM    134  HA  THR A  10      17.461  -1.577   2.546  1.00  0.00           H  
ATOM    135  HB  THR A  10      16.965   0.794   4.399  1.00  0.00           H  
ATOM    136  HG1 THR A  10      16.657  -1.069   5.540  1.00  0.00           H  
ATOM    137 1HG2 THR A  10      14.695   0.778   3.441  1.00  0.00           H  
ATOM    138 2HG2 THR A  10      15.914   1.097   2.184  1.00  0.00           H  
ATOM    139 3HG2 THR A  10      15.173  -0.515   2.317  1.00  0.00           H  
ATOM    140  N   VAL A  11      19.118   1.259   2.436  1.00  0.00           N  
ATOM    141  CA  VAL A  11      19.655   2.268   1.531  1.00  0.00           C  
ATOM    142  C   VAL A  11      20.560   1.640   0.479  1.00  0.00           C  
ATOM    143  O   VAL A  11      20.519   2.015  -0.693  1.00  0.00           O  
ATOM    144  CB  VAL A  11      20.448   3.326   2.321  1.00  0.00           C  
ATOM    145  CG1 VAL A  11      21.168   4.272   1.370  1.00  0.00           C  
ATOM    146  CG2 VAL A  11      19.512   4.095   3.241  1.00  0.00           C  
ATOM    147  H   VAL A  11      19.379   1.284   3.411  1.00  0.00           H  
ATOM    148  HA  VAL A  11      18.822   2.759   1.027  1.00  0.00           H  
ATOM    149  HB  VAL A  11      21.213   2.825   2.915  1.00  0.00           H  
ATOM    150 1HG1 VAL A  11      21.723   5.012   1.946  1.00  0.00           H  
ATOM    151 2HG1 VAL A  11      21.858   3.705   0.747  1.00  0.00           H  
ATOM    152 3HG1 VAL A  11      20.437   4.777   0.739  1.00  0.00           H  
ATOM    153 1HG2 VAL A  11      20.080   4.840   3.797  1.00  0.00           H  
ATOM    154 2HG2 VAL A  11      18.745   4.591   2.647  1.00  0.00           H  
ATOM    155 3HG2 VAL A  11      19.040   3.404   3.940  1.00  0.00           H  
ATOM    156  N   VAL A  12      21.377   0.682   0.905  1.00  0.00           N  
ATOM    157  CA  VAL A  12      22.294   0.000   0.000  1.00  0.00           C  
ATOM    158  C   VAL A  12      21.537  -0.801  -1.052  1.00  0.00           C  
ATOM    159  O   VAL A  12      21.914  -0.818  -2.224  1.00  0.00           O  
ATOM    160  CB  VAL A  12      23.221  -0.943   0.790  1.00  0.00           C  
ATOM    161  CG1 VAL A  12      24.049  -1.795  -0.160  1.00  0.00           C  
ATOM    162  CG2 VAL A  12      24.121  -0.132   1.710  1.00  0.00           C  
ATOM    163  H   VAL A  12      21.362   0.420   1.880  1.00  0.00           H  
ATOM    164  HA  VAL A  12      22.904   0.750  -0.504  1.00  0.00           H  
ATOM    165  HB  VAL A  12      22.611  -1.623   1.384  1.00  0.00           H  
ATOM    166 1HG1 VAL A  12      24.698  -2.456   0.415  1.00  0.00           H  
ATOM    167 2HG1 VAL A  12      23.385  -2.393  -0.784  1.00  0.00           H  
ATOM    168 3HG1 VAL A  12      24.658  -1.149  -0.792  1.00  0.00           H  
ATOM    169 1HG2 VAL A  12      24.774  -0.805   2.266  1.00  0.00           H  
ATOM    170 2HG2 VAL A  12      24.727   0.553   1.116  1.00  0.00           H  
ATOM    171 3HG2 VAL A  12      23.509   0.438   2.409  1.00  0.00           H  
ATOM    172  N   GLU A  13      20.467  -1.464  -0.626  1.00  0.00           N  
ATOM    173  CA  GLU A  13      19.655  -2.268  -1.531  1.00  0.00           C  
ATOM    174  C   GLU A  13      18.977  -1.399  -2.583  1.00  0.00           C  
ATOM    175  O   GLU A  13      18.904  -1.769  -3.755  1.00  0.00           O  
ATOM    176  CB  GLU A  13      18.601  -3.052  -0.747  1.00  0.00           C  
ATOM    177  CG  GLU A  13      19.164  -4.169   0.121  1.00  0.00           C  
ATOM    178  CD  GLU A  13      18.109  -4.870   0.931  1.00  0.00           C  
ATOM    179  OE1 GLU A  13      16.984  -4.431   0.912  1.00  0.00           O  
ATOM    180  OE2 GLU A  13      18.429  -5.845   1.569  1.00  0.00           O  
ATOM    181  H   GLU A  13      20.210  -1.409   0.349  1.00  0.00           H  
ATOM    182  HA  GLU A  13      20.307  -2.976  -2.044  1.00  0.00           H  
ATOM    183 1HB  GLU A  13      18.048  -2.372  -0.099  1.00  0.00           H  
ATOM    184 2HB  GLU A  13      17.887  -3.496  -1.440  1.00  0.00           H  
ATOM    185 1HG  GLU A  13      19.658  -4.899  -0.520  1.00  0.00           H  
ATOM    186 2HG  GLU A  13      19.913  -3.751   0.792  1.00  0.00           H  
ATOM    187  N   ALA A  14      18.482  -0.242  -2.157  1.00  0.00           N  
ATOM    188  CA  ALA A  14      17.810   0.682  -3.062  1.00  0.00           C  
ATOM    189  C   ALA A  14      18.770   1.222  -4.114  1.00  0.00           C  
ATOM    190  O   ALA A  14      18.414   1.350  -5.285  1.00  0.00           O  
ATOM    191  CB  ALA A  14      17.184   1.828  -2.280  1.00  0.00           C  
ATOM    192  H   ALA A  14      18.574   0.003  -1.181  1.00  0.00           H  
ATOM    193  HA  ALA A  14      17.021   0.136  -3.580  1.00  0.00           H  
ATOM    194 1HB  ALA A  14      16.685   2.509  -2.969  1.00  0.00           H  
ATOM    195 2HB  ALA A  14      16.457   1.430  -1.572  1.00  0.00           H  
ATOM    196 3HB  ALA A  14      17.961   2.365  -1.738  1.00  0.00           H  
ATOM    197  N   ASN A  15      19.989   1.537  -3.688  1.00  0.00           N  
ATOM    198  CA  ASN A  15      21.004   2.063  -4.593  1.00  0.00           C  
ATOM    199  C   ASN A  15      21.393   1.032  -5.645  1.00  0.00           C  
ATOM    200  O   ASN A  15      21.573   1.364  -6.817  1.00  0.00           O  
ATOM    201  CB  ASN A  15      22.225   2.521  -3.817  1.00  0.00           C  
ATOM    202  CG  ASN A  15      21.985   3.799  -3.063  1.00  0.00           C  
ATOM    203  OD1 ASN A  15      21.115   4.597  -3.430  1.00  0.00           O  
ATOM    204  ND2 ASN A  15      22.739   4.009  -2.014  1.00  0.00           N  
ATOM    205  H   ASN A  15      20.218   1.409  -2.713  1.00  0.00           H  
ATOM    206  HA  ASN A  15      20.586   2.921  -5.121  1.00  0.00           H  
ATOM    207 1HB  ASN A  15      22.519   1.745  -3.109  1.00  0.00           H  
ATOM    208 2HB  ASN A  15      23.058   2.670  -4.504  1.00  0.00           H  
ATOM    209 1HD2 ASN A  15      22.623   4.843  -1.473  1.00  0.00           H  
ATOM    210 2HD2 ASN A  15      23.430   3.336  -1.753  1.00  0.00           H  
ATOM    211  N   GLU A  16      21.521  -0.220  -5.219  1.00  0.00           N  
ATOM    212  CA  GLU A  16      21.888  -1.303  -6.124  1.00  0.00           C  
ATOM    213  C   GLU A  16      20.811  -1.532  -7.176  1.00  0.00           C  
ATOM    214  O   GLU A  16      21.113  -1.760  -8.348  1.00  0.00           O  
ATOM    215  CB  GLU A  16      22.130  -2.594  -5.340  1.00  0.00           C  
ATOM    216  CG  GLU A  16      22.594  -3.769  -6.190  1.00  0.00           C  
ATOM    217  CD  GLU A  16      22.907  -4.993  -5.375  1.00  0.00           C  
ATOM    218  OE1 GLU A  16      22.791  -4.931  -4.175  1.00  0.00           O  
ATOM    219  OE2 GLU A  16      23.264  -5.992  -5.955  1.00  0.00           O  
ATOM    220  H   GLU A  16      21.360  -0.427  -4.244  1.00  0.00           H  
ATOM    221  HA  GLU A  16      22.810  -1.028  -6.637  1.00  0.00           H  
ATOM    222 1HB  GLU A  16      22.885  -2.418  -4.573  1.00  0.00           H  
ATOM    223 2HB  GLU A  16      21.212  -2.890  -4.833  1.00  0.00           H  
ATOM    224 1HG  GLU A  16      21.812  -4.015  -6.908  1.00  0.00           H  
ATOM    225 2HG  GLU A  16      23.481  -3.472  -6.747  1.00  0.00           H  
ATOM    226  N   LYS A  17      19.553  -1.470  -6.751  1.00  0.00           N  
ATOM    227  CA  LYS A  17      18.428  -1.671  -7.655  1.00  0.00           C  
ATOM    228  C   LYS A  17      18.364  -0.571  -8.707  1.00  0.00           C  
ATOM    229  O   LYS A  17      18.094  -0.834  -9.879  1.00  0.00           O  
ATOM    230  CB  LYS A  17      17.115  -1.728  -6.872  1.00  0.00           C  
ATOM    231  CG  LYS A  17      16.941  -2.982  -6.027  1.00  0.00           C  
ATOM    232  CD  LYS A  17      15.624  -2.956  -5.265  1.00  0.00           C  
ATOM    233  CE  LYS A  17      15.453  -4.205  -4.412  1.00  0.00           C  
ATOM    234  NZ  LYS A  17      14.187  -4.175  -3.630  1.00  0.00           N  
ATOM    235  H   LYS A  17      19.372  -1.279  -5.776  1.00  0.00           H  
ATOM    236  HA  LYS A  17      18.566  -2.621  -8.173  1.00  0.00           H  
ATOM    237 1HB  LYS A  17      17.050  -0.865  -6.208  1.00  0.00           H  
ATOM    238 2HB  LYS A  17      16.276  -1.671  -7.565  1.00  0.00           H  
ATOM    239 1HG  LYS A  17      16.960  -3.862  -6.672  1.00  0.00           H  
ATOM    240 2HG  LYS A  17      17.762  -3.059  -5.315  1.00  0.00           H  
ATOM    241 1HD  LYS A  17      15.595  -2.078  -4.619  1.00  0.00           H  
ATOM    242 2HD  LYS A  17      14.796  -2.894  -5.971  1.00  0.00           H  
ATOM    243 1HE  LYS A  17      15.450  -5.085  -5.052  1.00  0.00           H  
ATOM    244 2HE  LYS A  17      16.290  -4.290  -3.719  1.00  0.00           H  
ATOM    245 1HZ  LYS A  17      14.111  -5.018  -3.079  1.00  0.00           H  
ATOM    246 2HZ  LYS A  17      14.187  -3.372  -3.018  1.00  0.00           H  
ATOM    247 3HZ  LYS A  17      13.402  -4.116  -4.263  1.00  0.00           H  
ATOM    248  N   ALA A  18      18.614   0.663  -8.282  1.00  0.00           N  
ATOM    249  CA  ALA A  18      18.585   1.806  -9.186  1.00  0.00           C  
ATOM    250  C   ALA A  18      19.682   1.704 -10.238  1.00  0.00           C  
ATOM    251  O   ALA A  18      19.462   2.011 -11.410  1.00  0.00           O  
ATOM    252  CB  ALA A  18      18.721   3.104  -8.403  1.00  0.00           C  
ATOM    253  H   ALA A  18      18.830   0.813  -7.307  1.00  0.00           H  
ATOM    254  HA  ALA A  18      17.625   1.805  -9.703  1.00  0.00           H  
ATOM    255 1HB  ALA A  18      18.698   3.948  -9.092  1.00  0.00           H  
ATOM    256 2HB  ALA A  18      17.897   3.190  -7.695  1.00  0.00           H  
ATOM    257 3HB  ALA A  18      19.666   3.104  -7.862  1.00  0.00           H  
ATOM    258  N   LEU A  19      20.864   1.271  -9.813  1.00  0.00           N  
ATOM    259  CA  LEU A  19      21.998   1.128 -10.717  1.00  0.00           C  
ATOM    260  C   LEU A  19      21.732   0.058 -11.769  1.00  0.00           C  
ATOM    261  O   LEU A  19      22.068   0.229 -12.941  1.00  0.00           O  
ATOM    262  CB  LEU A  19      23.264   0.774  -9.927  1.00  0.00           C  
ATOM    263  CG  LEU A  19      23.817   1.885  -9.024  1.00  0.00           C  
ATOM    264  CD1 LEU A  19      24.955   1.332  -8.177  1.00  0.00           C  
ATOM    265  CD2 LEU A  19      24.290   3.048  -9.883  1.00  0.00           C  
ATOM    266  H   LEU A  19      20.980   1.035  -8.838  1.00  0.00           H  
ATOM    267  HA  LEU A  19      22.156   2.078 -11.226  1.00  0.00           H  
ATOM    268 1HB  LEU A  19      23.051  -0.088  -9.297  1.00  0.00           H  
ATOM    269 2HB  LEU A  19      24.048   0.499 -10.632  1.00  0.00           H  
ATOM    270  HG  LEU A  19      23.034   2.228  -8.348  1.00  0.00           H  
ATOM    271 1HD1 LEU A  19      25.348   2.121  -7.536  1.00  0.00           H  
ATOM    272 2HD1 LEU A  19      24.584   0.514  -7.559  1.00  0.00           H  
ATOM    273 3HD1 LEU A  19      25.748   0.965  -8.828  1.00  0.00           H  
ATOM    274 1HD2 LEU A  19      24.682   3.838  -9.241  1.00  0.00           H  
ATOM    275 2HD2 LEU A  19      25.074   2.707 -10.559  1.00  0.00           H  
ATOM    276 3HD2 LEU A  19      23.453   3.435 -10.464  1.00  0.00           H  
ATOM    277  N   LYS A  20      21.127  -1.045 -11.344  1.00  0.00           N  
ATOM    278  CA  LYS A  20      20.814  -2.145 -12.248  1.00  0.00           C  
ATOM    279  C   LYS A  20      19.797  -1.721 -13.300  1.00  0.00           C  
ATOM    280  O   LYS A  20      19.916  -2.079 -14.472  1.00  0.00           O  
ATOM    281  CB  LYS A  20      20.290  -3.349 -11.465  1.00  0.00           C  
ATOM    282  CG  LYS A  20      19.988  -4.573 -12.320  1.00  0.00           C  
ATOM    283  CD  LYS A  20      19.558  -5.754 -11.462  1.00  0.00           C  
ATOM    284  CE  LYS A  20      19.349  -7.004 -12.304  1.00  0.00           C  
ATOM    285  NZ  LYS A  20      18.225  -6.844 -13.267  1.00  0.00           N  
ATOM    286  H   LYS A  20      20.877  -1.124 -10.369  1.00  0.00           H  
ATOM    287  HA  LYS A  20      21.728  -2.438 -12.766  1.00  0.00           H  
ATOM    288 1HB  LYS A  20      21.022  -3.640 -10.711  1.00  0.00           H  
ATOM    289 2HB  LYS A  20      19.374  -3.073 -10.942  1.00  0.00           H  
ATOM    290 1HG  LYS A  20      19.190  -4.337 -13.024  1.00  0.00           H  
ATOM    291 2HG  LYS A  20      20.878  -4.850 -12.885  1.00  0.00           H  
ATOM    292 1HD  LYS A  20      20.323  -5.956 -10.711  1.00  0.00           H  
ATOM    293 2HD  LYS A  20      18.626  -5.512 -10.951  1.00  0.00           H  
ATOM    294 1HE  LYS A  20      20.259  -7.224 -12.860  1.00  0.00           H  
ATOM    295 2HE  LYS A  20      19.134  -7.850 -11.652  1.00  0.00           H  
ATOM    296 1HZ  LYS A  20      18.119  -7.693 -13.805  1.00  0.00           H  
ATOM    297 2HZ  LYS A  20      17.371  -6.658 -12.761  1.00  0.00           H  
ATOM    298 3HZ  LYS A  20      18.422  -6.074 -13.890  1.00  0.00           H  
ATOM    299  N   VAL A  21      18.797  -0.956 -12.875  1.00  0.00           N  
ATOM    300  CA  VAL A  21      17.757  -0.482 -13.779  1.00  0.00           C  
ATOM    301  C   VAL A  21      18.329   0.460 -14.831  1.00  0.00           C  
ATOM    302  O   VAL A  21      17.957   0.397 -16.003  1.00  0.00           O  
ATOM    303  CB  VAL A  21      16.653   0.245 -12.988  1.00  0.00           C  
ATOM    304  CG1 VAL A  21      15.664   0.905 -13.938  1.00  0.00           C  
ATOM    305  CG2 VAL A  21      15.944  -0.736 -12.068  1.00  0.00           C  
ATOM    306  H   VAL A  21      18.756  -0.696 -11.900  1.00  0.00           H  
ATOM    307  HA  VAL A  21      17.317  -1.344 -14.283  1.00  0.00           H  
ATOM    308  HB  VAL A  21      17.107   1.039 -12.395  1.00  0.00           H  
ATOM    309 1HG1 VAL A  21      14.891   1.414 -13.363  1.00  0.00           H  
ATOM    310 2HG1 VAL A  21      16.187   1.629 -14.562  1.00  0.00           H  
ATOM    311 3HG1 VAL A  21      15.204   0.145 -14.570  1.00  0.00           H  
ATOM    312 1HG2 VAL A  21      15.165  -0.216 -11.512  1.00  0.00           H  
ATOM    313 2HG2 VAL A  21      15.495  -1.533 -12.661  1.00  0.00           H  
ATOM    314 3HG2 VAL A  21      16.663  -1.165 -11.370  1.00  0.00           H  
ATOM    315  N   VAL A  22      19.235   1.333 -14.406  1.00  0.00           N  
ATOM    316  CA  VAL A  22      19.861   2.290 -15.310  1.00  0.00           C  
ATOM    317  C   VAL A  22      20.564   1.582 -16.461  1.00  0.00           C  
ATOM    318  O   VAL A  22      20.407   1.958 -17.623  1.00  0.00           O  
ATOM    319  CB  VAL A  22      20.879   3.159 -14.547  1.00  0.00           C  
ATOM    320  CG1 VAL A  22      21.687   4.007 -15.517  1.00  0.00           C  
ATOM    321  CG2 VAL A  22      20.156   4.036 -13.536  1.00  0.00           C  
ATOM    322  H   VAL A  22      19.497   1.334 -13.431  1.00  0.00           H  
ATOM    323  HA  VAL A  22      19.085   2.938 -15.720  1.00  0.00           H  
ATOM    324  HB  VAL A  22      21.581   2.507 -14.027  1.00  0.00           H  
ATOM    325 1HG1 VAL A  22      22.402   4.615 -14.961  1.00  0.00           H  
ATOM    326 2HG1 VAL A  22      22.225   3.358 -16.208  1.00  0.00           H  
ATOM    327 3HG1 VAL A  22      21.017   4.659 -16.077  1.00  0.00           H  
ATOM    328 1HG2 VAL A  22      20.881   4.647 -13.000  1.00  0.00           H  
ATOM    329 2HG2 VAL A  22      19.449   4.683 -14.056  1.00  0.00           H  
ATOM    330 3HG2 VAL A  22      19.617   3.406 -12.827  1.00  0.00           H  
ATOM    331  N   VAL A  23      21.340   0.555 -16.132  1.00  0.00           N  
ATOM    332  CA  VAL A  23      22.069  -0.208 -17.138  1.00  0.00           C  
ATOM    333  C   VAL A  23      21.122  -0.798 -18.175  1.00  0.00           C  
ATOM    334  O   VAL A  23      21.336  -0.653 -19.379  1.00  0.00           O  
ATOM    335  CB  VAL A  23      22.868  -1.344 -16.472  1.00  0.00           C  
ATOM    336  CG1 VAL A  23      23.454  -2.272 -17.526  1.00  0.00           C  
ATOM    337  CG2 VAL A  23      23.967  -0.760 -15.597  1.00  0.00           C  
ATOM    338  H   VAL A  23      21.427   0.296 -15.160  1.00  0.00           H  
ATOM    339  HA  VAL A  23      22.766   0.462 -17.642  1.00  0.00           H  
ATOM    340  HB  VAL A  23      22.192  -1.940 -15.859  1.00  0.00           H  
ATOM    341 1HG1 VAL A  23      24.015  -3.069 -17.037  1.00  0.00           H  
ATOM    342 2HG1 VAL A  23      22.648  -2.706 -18.116  1.00  0.00           H  
ATOM    343 3HG1 VAL A  23      24.120  -1.707 -18.178  1.00  0.00           H  
ATOM    344 1HG2 VAL A  23      24.527  -1.568 -15.128  1.00  0.00           H  
ATOM    345 2HG2 VAL A  23      24.639  -0.159 -16.209  1.00  0.00           H  
ATOM    346 3HG2 VAL A  23      23.522  -0.132 -14.824  1.00  0.00           H  
ATOM    347  N   GLU A  24      20.073  -1.465 -17.675  1.00  0.00           N  
ATOM    348  CA  GLU A  24      19.155  -2.252 -18.497  1.00  0.00           C  
ATOM    349  C   GLU A  24      18.340  -1.360 -19.419  1.00  0.00           C  
ATOM    350  O   GLU A  24      18.004  -1.749 -20.538  1.00  0.00           O  
ATOM    351  CB  GLU A  24      18.216  -3.076 -17.613  1.00  0.00           C  
ATOM    352  CG  GLU A  24      18.899  -4.202 -16.849  1.00  0.00           C  
ATOM    353  CD  GLU A  24      17.955  -4.964 -15.962  1.00  0.00           C  
ATOM    354  OE1 GLU A  24      16.821  -4.564 -15.851  1.00  0.00           O  
ATOM    355  OE2 GLU A  24      18.368  -5.948 -15.395  1.00  0.00           O  
ATOM    356  H   GLU A  24      19.896  -1.430 -16.681  1.00  0.00           H  
ATOM    357  HA  GLU A  24      19.741  -2.933 -19.115  1.00  0.00           H  
ATOM    358 1HB  GLU A  24      17.734  -2.423 -16.886  1.00  0.00           H  
ATOM    359 2HB  GLU A  24      17.432  -3.518 -18.228  1.00  0.00           H  
ATOM    360 1HG  GLU A  24      19.346  -4.893 -17.563  1.00  0.00           H  
ATOM    361 2HG  GLU A  24      19.700  -3.781 -16.243  1.00  0.00           H  
ATOM    362  N   LYS A  25      18.026  -0.162 -18.940  1.00  0.00           N  
ATOM    363  CA  LYS A  25      17.341   0.832 -19.751  1.00  0.00           C  
ATOM    364  C   LYS A  25      18.204   1.239 -20.938  1.00  0.00           C  
ATOM    365  O   LYS A  25      17.703   1.774 -21.927  1.00  0.00           O  
ATOM    366  CB  LYS A  25      16.980   2.058 -18.911  1.00  0.00           C  
ATOM    367  CG  LYS A  25      15.880   1.817 -17.886  1.00  0.00           C  
ATOM    368  CD  LYS A  25      15.674   3.036 -16.999  1.00  0.00           C  
ATOM    369  CE  LYS A  25      15.060   4.190 -17.777  1.00  0.00           C  
ATOM    370  NZ  LYS A  25      14.772   5.359 -16.903  1.00  0.00           N  
ATOM    371  H   LYS A  25      18.269   0.066 -17.987  1.00  0.00           H  
ATOM    372  HA  LYS A  25      16.421   0.390 -20.136  1.00  0.00           H  
ATOM    373 1HB  LYS A  25      17.865   2.406 -18.377  1.00  0.00           H  
ATOM    374 2HB  LYS A  25      16.655   2.866 -19.567  1.00  0.00           H  
ATOM    375 1HG  LYS A  25      14.946   1.590 -18.401  1.00  0.00           H  
ATOM    376 2HG  LYS A  25      16.146   0.964 -17.261  1.00  0.00           H  
ATOM    377 1HD  LYS A  25      15.015   2.775 -16.170  1.00  0.00           H  
ATOM    378 2HD  LYS A  25      16.633   3.355 -16.591  1.00  0.00           H  
ATOM    379 1HE  LYS A  25      15.744   4.501 -18.566  1.00  0.00           H  
ATOM    380 2HE  LYS A  25      14.130   3.862 -18.241  1.00  0.00           H  
ATOM    381 1HZ  LYS A  25      14.366   6.101 -17.456  1.00  0.00           H  
ATOM    382 2HZ  LYS A  25      14.123   5.087 -16.178  1.00  0.00           H  
ATOM    383 3HZ  LYS A  25      15.630   5.685 -16.482  1.00  0.00           H  
ATOM    384  N   GLY A  26      19.502   0.980 -20.827  1.00  0.00           N  
ATOM    385  CA  GLY A  26      20.469   1.424 -21.823  1.00  0.00           C  
ATOM    386  C   GLY A  26      20.775   2.908 -21.659  1.00  0.00           C  
ATOM    387  O   GLY A  26      20.609   3.693 -22.593  1.00  0.00           O  
ATOM    388  H   GLY A  26      19.833   0.459 -20.028  1.00  0.00           H  
ATOM    389 1HA  GLY A  26      21.386   0.843 -21.724  1.00  0.00           H  
ATOM    390 2HA  GLY A  26      20.076   1.235 -22.821  1.00  0.00           H  
ATOM    391  N   ALA A  27      21.221   3.272 -20.463  1.00  0.00           N  
ATOM    392  CA  ALA A  27      21.420   4.663 -20.080  1.00  0.00           C  
ATOM    393  C   ALA A  27      22.788   5.195 -20.502  1.00  0.00           C  
ATOM    394  O   ALA A  27      23.799   4.504 -20.377  1.00  0.00           O  
ATOM    395  CB  ALA A  27      21.240   4.818 -18.577  1.00  0.00           C  
ATOM    396  H   ALA A  27      21.435   2.559 -19.780  1.00  0.00           H  
ATOM    397  HA  ALA A  27      20.668   5.266 -20.590  1.00  0.00           H  
ATOM    398 1HB  ALA A  27      21.377   5.863 -18.300  1.00  0.00           H  
ATOM    399 2HB  ALA A  27      20.237   4.496 -18.296  1.00  0.00           H  
ATOM    400 3HB  ALA A  27      21.975   4.205 -18.058  1.00  0.00           H  
ATOM    401  N   SER A  28      22.806   6.428 -21.002  1.00  0.00           N  
ATOM    402  CA  SER A  28      24.037   7.084 -21.436  1.00  0.00           C  
ATOM    403  C   SER A  28      24.952   7.429 -20.265  1.00  0.00           C  
ATOM    404  O   SER A  28      24.511   7.491 -19.117  1.00  0.00           O  
ATOM    405  CB  SER A  28      23.703   8.345 -22.208  1.00  0.00           C  
ATOM    406  OG  SER A  28      23.132   9.311 -21.370  1.00  0.00           O  
ATOM    407  H   SER A  28      21.938   6.937 -21.088  1.00  0.00           H  
ATOM    408  HA  SER A  28      24.579   6.402 -22.093  1.00  0.00           H  
ATOM    409 1HB  SER A  28      24.610   8.744 -22.662  1.00  0.00           H  
ATOM    410 2HB  SER A  28      23.012   8.106 -23.015  1.00  0.00           H  
ATOM    411  HG  SER A  28      23.242  10.152 -21.820  1.00  0.00           H  
ATOM    412  N   GLY A  29      26.281   7.658 -20.603  1.00  0.00           N  
ATOM    413  CA  GLY A  29      27.241   7.826 -19.517  1.00  0.00           C  
ATOM    414  C   GLY A  29      26.766   8.884 -18.537  1.00  0.00           C  
ATOM    415  O   GLY A  29      27.049   8.808 -17.341  1.00  0.00           O  
ATOM    416  H   GLY A  29      26.540   7.701 -21.578  1.00  0.00           H  
ATOM    417 1HA  GLY A  29      27.376   6.875 -19.001  1.00  0.00           H  
ATOM    418 2HA  GLY A  29      28.209   8.109 -19.928  1.00  0.00           H  
ATOM    419  N   GLU A  30      26.046   9.863 -19.058  1.00  0.00           N  
ATOM    420  CA  GLU A  30      25.445  10.911 -18.242  1.00  0.00           C  
ATOM    421  C   GLU A  30      24.513  10.323 -17.190  1.00  0.00           C  
ATOM    422  O   GLU A  30      24.570  10.695 -16.018  1.00  0.00           O  
ATOM    423  CB  GLU A  30      24.677  11.899 -19.123  1.00  0.00           C  
ATOM    424  CG  GLU A  30      24.049  13.060 -18.366  1.00  0.00           C  
ATOM    425  CD  GLU A  30      23.332  14.027 -19.267  1.00  0.00           C  
ATOM    426  OE1 GLU A  30      23.339  13.818 -20.456  1.00  0.00           O  
ATOM    427  OE2 GLU A  30      22.778  14.976 -18.765  1.00  0.00           O  
ATOM    428  H   GLU A  30      25.904   9.891 -20.058  1.00  0.00           H  
ATOM    429  HA  GLU A  30      26.242  11.449 -17.727  1.00  0.00           H  
ATOM    430 1HB  GLU A  30      25.349  12.314 -19.875  1.00  0.00           H  
ATOM    431 2HB  GLU A  30      23.881  11.373 -19.650  1.00  0.00           H  
ATOM    432 1HG  GLU A  30      23.340  12.665 -17.639  1.00  0.00           H  
ATOM    433 2HG  GLU A  30      24.829  13.589 -17.821  1.00  0.00           H  
ATOM    434  N   GLU A  31      23.654   9.402 -17.615  1.00  0.00           N  
ATOM    435  CA  GLU A  31      22.708   8.761 -16.710  1.00  0.00           C  
ATOM    436  C   GLU A  31      23.429   7.928 -15.659  1.00  0.00           C  
ATOM    437  O   GLU A  31      23.052   7.928 -14.487  1.00  0.00           O  
ATOM    438  CB  GLU A  31      21.734   7.879 -17.494  1.00  0.00           C  
ATOM    439  CG  GLU A  31      20.753   8.647 -18.368  1.00  0.00           C  
ATOM    440  CD  GLU A  31      19.815   9.512 -17.573  1.00  0.00           C  
ATOM    441  OE1 GLU A  31      19.394   9.090 -16.523  1.00  0.00           O  
ATOM    442  OE2 GLU A  31      19.518  10.596 -18.017  1.00  0.00           O  
ATOM    443  H   GLU A  31      23.657   9.139 -18.590  1.00  0.00           H  
ATOM    444  HA  GLU A  31      22.140   9.537 -16.196  1.00  0.00           H  
ATOM    445 1HB  GLU A  31      22.295   7.200 -18.137  1.00  0.00           H  
ATOM    446 2HB  GLU A  31      21.156   7.269 -16.800  1.00  0.00           H  
ATOM    447 1HG  GLU A  31      21.314   9.278 -19.057  1.00  0.00           H  
ATOM    448 2HG  GLU A  31      20.175   7.937 -18.957  1.00  0.00           H  
ATOM    449  N   ALA A  32      24.469   7.218 -16.084  1.00  0.00           N  
ATOM    450  CA  ALA A  32      25.245   6.379 -15.179  1.00  0.00           C  
ATOM    451  C   ALA A  32      25.960   7.217 -14.128  1.00  0.00           C  
ATOM    452  O   ALA A  32      26.017   6.844 -12.956  1.00  0.00           O  
ATOM    453  CB  ALA A  32      26.248   5.543 -15.960  1.00  0.00           C  
ATOM    454  H   ALA A  32      24.728   7.261 -17.059  1.00  0.00           H  
ATOM    455  HA  ALA A  32      24.556   5.711 -14.662  1.00  0.00           H  
ATOM    456 1HB  ALA A  32      26.820   4.922 -15.271  1.00  0.00           H  
ATOM    457 2HB  ALA A  32      25.717   4.906 -16.668  1.00  0.00           H  
ATOM    458 3HB  ALA A  32      26.925   6.201 -16.503  1.00  0.00           H  
ATOM    459  N   LEU A  33      26.505   8.352 -14.553  1.00  0.00           N  
ATOM    460  CA  LEU A  33      27.218   9.245 -13.648  1.00  0.00           C  
ATOM    461  C   LEU A  33      26.282   9.826 -12.597  1.00  0.00           C  
ATOM    462  O   LEU A  33      26.642   9.938 -11.425  1.00  0.00           O  
ATOM    463  CB  LEU A  33      27.879  10.382 -14.437  1.00  0.00           C  
ATOM    464  CG  LEU A  33      28.700  11.378 -13.608  1.00  0.00           C  
ATOM    465  CD1 LEU A  33      29.821  10.639 -12.890  1.00  0.00           C  
ATOM    466  CD2 LEU A  33      29.256  12.462 -14.519  1.00  0.00           C  
ATOM    467  H   LEU A  33      26.423   8.602 -15.528  1.00  0.00           H  
ATOM    468  HA  LEU A  33      27.994   8.674 -13.139  1.00  0.00           H  
ATOM    469 1HB  LEU A  33      28.542   9.947 -15.183  1.00  0.00           H  
ATOM    470 2HB  LEU A  33      27.102  10.944 -14.955  1.00  0.00           H  
ATOM    471  HG  LEU A  33      28.062  11.833 -12.849  1.00  0.00           H  
ATOM    472 1HD1 LEU A  33      30.405  11.346 -12.300  1.00  0.00           H  
ATOM    473 2HD1 LEU A  33      29.395   9.883 -12.230  1.00  0.00           H  
ATOM    474 3HD1 LEU A  33      30.468  10.158 -13.623  1.00  0.00           H  
ATOM    475 1HD2 LEU A  33      29.838  13.170 -13.929  1.00  0.00           H  
ATOM    476 2HD2 LEU A  33      29.895  12.008 -15.277  1.00  0.00           H  
ATOM    477 3HD2 LEU A  33      28.432  12.985 -15.005  1.00  0.00           H  
ATOM    478  N   LYS A  34      25.078  10.195 -13.022  1.00  0.00           N  
ATOM    479  CA  LYS A  34      24.088  10.765 -12.117  1.00  0.00           C  
ATOM    480  C   LYS A  34      23.654   9.752 -11.066  1.00  0.00           C  
ATOM    481  O   LYS A  34      23.488  10.091  -9.894  1.00  0.00           O  
ATOM    482  CB  LYS A  34      22.872  11.265 -12.899  1.00  0.00           C  
ATOM    483  CG  LYS A  34      23.133  12.507 -13.741  1.00  0.00           C  
ATOM    484  CD  LYS A  34      21.840  13.070 -14.310  1.00  0.00           C  
ATOM    485  CE  LYS A  34      21.284  12.179 -15.411  1.00  0.00           C  
ATOM    486  NZ  LYS A  34      20.093  12.783 -16.068  1.00  0.00           N  
ATOM    487  H   LYS A  34      24.843  10.077 -13.997  1.00  0.00           H  
ATOM    488  HA  LYS A  34      24.540  11.611 -11.598  1.00  0.00           H  
ATOM    489 1HB  LYS A  34      22.520  10.477 -13.566  1.00  0.00           H  
ATOM    490 2HB  LYS A  34      22.063  11.494 -12.206  1.00  0.00           H  
ATOM    491 1HG  LYS A  34      23.612  13.270 -13.126  1.00  0.00           H  
ATOM    492 2HG  LYS A  34      23.803  12.255 -14.563  1.00  0.00           H  
ATOM    493 1HD  LYS A  34      21.098  13.155 -13.514  1.00  0.00           H  
ATOM    494 2HD  LYS A  34      22.024  14.064 -14.718  1.00  0.00           H  
ATOM    495 1HE  LYS A  34      22.052  12.011 -16.165  1.00  0.00           H  
ATOM    496 2HE  LYS A  34      21.001  11.215 -14.991  1.00  0.00           H  
ATOM    497 1HZ  LYS A  34      19.755  12.163 -16.790  1.00  0.00           H  
ATOM    498 2HZ  LYS A  34      19.366  12.927 -15.381  1.00  0.00           H  
ATOM    499 3HZ  LYS A  34      20.348  13.670 -16.479  1.00  0.00           H  
ATOM    500  N   VAL A  35      23.471   8.507 -11.491  1.00  0.00           N  
ATOM    501  CA  VAL A  35      23.056   7.441 -10.586  1.00  0.00           C  
ATOM    502  C   VAL A  35      24.123   7.165  -9.535  1.00  0.00           C  
ATOM    503  O   VAL A  35      23.813   6.951  -8.363  1.00  0.00           O  
ATOM    504  CB  VAL A  35      22.771   6.150 -11.376  1.00  0.00           C  
ATOM    505  CG1 VAL A  35      22.523   4.988 -10.425  1.00  0.00           C  
ATOM    506  CG2 VAL A  35      21.579   6.358 -12.296  1.00  0.00           C  
ATOM    507  H   VAL A  35      23.623   8.293 -12.466  1.00  0.00           H  
ATOM    508  HA  VAL A  35      22.140   7.752 -10.082  1.00  0.00           H  
ATOM    509  HB  VAL A  35      23.650   5.897 -11.969  1.00  0.00           H  
ATOM    510 1HG1 VAL A  35      22.324   4.083 -11.000  1.00  0.00           H  
ATOM    511 2HG1 VAL A  35      23.403   4.834  -9.801  1.00  0.00           H  
ATOM    512 3HG1 VAL A  35      21.664   5.212  -9.794  1.00  0.00           H  
ATOM    513 1HG2 VAL A  35      21.384   5.441 -12.852  1.00  0.00           H  
ATOM    514 2HG2 VAL A  35      20.702   6.616 -11.702  1.00  0.00           H  
ATOM    515 3HG2 VAL A  35      21.795   7.166 -12.995  1.00  0.00           H  
ATOM    516  N   VAL A  36      25.382   7.171  -9.960  1.00  0.00           N  
ATOM    517  CA  VAL A  36      26.497   6.922  -9.055  1.00  0.00           C  
ATOM    518  C   VAL A  36      26.610   8.018  -8.004  1.00  0.00           C  
ATOM    519  O   VAL A  36      26.869   7.743  -6.832  1.00  0.00           O  
ATOM    520  CB  VAL A  36      27.816   6.834  -9.845  1.00  0.00           C  
ATOM    521  CG1 VAL A  36      29.002   6.765  -8.894  1.00  0.00           C  
ATOM    522  CG2 VAL A  36      27.790   5.623 -10.764  1.00  0.00           C  
ATOM    523  H   VAL A  36      25.571   7.353 -10.935  1.00  0.00           H  
ATOM    524  HA  VAL A  36      26.327   5.970  -8.550  1.00  0.00           H  
ATOM    525  HB  VAL A  36      27.934   7.741 -10.439  1.00  0.00           H  
ATOM    526 1HG1 VAL A  36      29.927   6.703  -9.469  1.00  0.00           H  
ATOM    527 2HG1 VAL A  36      29.022   7.658  -8.271  1.00  0.00           H  
ATOM    528 3HG1 VAL A  36      28.910   5.882  -8.262  1.00  0.00           H  
ATOM    529 1HG2 VAL A  36      28.726   5.568 -11.320  1.00  0.00           H  
ATOM    530 2HG2 VAL A  36      27.667   4.718 -10.170  1.00  0.00           H  
ATOM    531 3HG2 VAL A  36      26.958   5.715 -11.463  1.00  0.00           H  
ATOM    532  N   LYS A  37      26.414   9.261  -8.429  1.00  0.00           N  
ATOM    533  CA  LYS A  37      26.493  10.402  -7.524  1.00  0.00           C  
ATOM    534  C   LYS A  37      25.393  10.348  -6.472  1.00  0.00           C  
ATOM    535  O   LYS A  37      25.626  10.644  -5.300  1.00  0.00           O  
ATOM    536  CB  LYS A  37      26.408  11.713  -8.306  1.00  0.00           C  
ATOM    537  CG  LYS A  37      26.554  12.966  -7.453  1.00  0.00           C  
ATOM    538  CD  LYS A  37      26.553  14.223  -8.310  1.00  0.00           C  
ATOM    539  CE  LYS A  37      26.684  15.476  -7.457  1.00  0.00           C  
ATOM    540  NZ  LYS A  37      26.684  16.714  -8.283  1.00  0.00           N  
ATOM    541  H   LYS A  37      26.205   9.420  -9.404  1.00  0.00           H  
ATOM    542  HA  LYS A  37      27.452  10.367  -7.006  1.00  0.00           H  
ATOM    543 1HB  LYS A  37      27.189  11.734  -9.067  1.00  0.00           H  
ATOM    544 2HB  LYS A  37      25.448  11.769  -8.820  1.00  0.00           H  
ATOM    545 1HG  LYS A  37      25.729  13.020  -6.742  1.00  0.00           H  
ATOM    546 2HG  LYS A  37      27.489  12.919  -6.894  1.00  0.00           H  
ATOM    547 1HD  LYS A  37      27.385  14.184  -9.015  1.00  0.00           H  
ATOM    548 2HD  LYS A  37      25.623  14.276  -8.876  1.00  0.00           H  
ATOM    549 1HE  LYS A  37      25.855  15.524  -6.752  1.00  0.00           H  
ATOM    550 2HE  LYS A  37      27.613  15.434  -6.889  1.00  0.00           H  
ATOM    551 1HZ  LYS A  37      26.773  17.521  -7.682  1.00  0.00           H  
ATOM    552 2HZ  LYS A  37      27.460  16.688  -8.929  1.00  0.00           H  
ATOM    553 3HZ  LYS A  37      25.818  16.774  -8.800  1.00  0.00           H  
ATOM    554  N   GLU A  38      24.193   9.968  -6.898  1.00  0.00           N  
ATOM    555  CA  GLU A  38      23.053   9.874  -5.993  1.00  0.00           C  
ATOM    556  C   GLU A  38      23.272   8.794  -4.941  1.00  0.00           C  
ATOM    557  O   GLU A  38      22.944   8.980  -3.769  1.00  0.00           O  
ATOM    558  CB  GLU A  38      21.772   9.583  -6.777  1.00  0.00           C  
ATOM    559  CG  GLU A  38      21.290  10.737  -7.645  1.00  0.00           C  
ATOM    560  CD  GLU A  38      20.072  10.391  -8.455  1.00  0.00           C  
ATOM    561  OE1 GLU A  38      19.674   9.251  -8.437  1.00  0.00           O  
ATOM    562  OE2 GLU A  38      19.538  11.268  -9.093  1.00  0.00           O  
ATOM    563  H   GLU A  38      24.067   9.738  -7.873  1.00  0.00           H  
ATOM    564  HA  GLU A  38      22.939  10.829  -5.480  1.00  0.00           H  
ATOM    565 1HB  GLU A  38      21.930   8.721  -7.425  1.00  0.00           H  
ATOM    566 2HB  GLU A  38      20.970   9.329  -6.084  1.00  0.00           H  
ATOM    567 1HG  GLU A  38      21.056  11.587  -7.004  1.00  0.00           H  
ATOM    568 2HG  GLU A  38      22.095  11.034  -8.316  1.00  0.00           H  
ATOM    569  N   SER A  39      23.829   7.665  -5.367  1.00  0.00           N  
ATOM    570  CA  SER A  39      24.092   6.553  -4.462  1.00  0.00           C  
ATOM    571  C   SER A  39      25.127   6.932  -3.410  1.00  0.00           C  
ATOM    572  O   SER A  39      24.993   6.580  -2.238  1.00  0.00           O  
ATOM    573  CB  SER A  39      24.571   5.346  -5.244  1.00  0.00           C  
ATOM    574  OG  SER A  39      24.826   4.264  -4.391  1.00  0.00           O  
ATOM    575  H   SER A  39      24.076   7.576  -6.342  1.00  0.00           H  
ATOM    576  HA  SER A  39      23.163   6.295  -3.951  1.00  0.00           H  
ATOM    577 1HB  SER A  39      23.816   5.064  -5.978  1.00  0.00           H  
ATOM    578 2HB  SER A  39      25.478   5.603  -5.791  1.00  0.00           H  
ATOM    579  HG  SER A  39      25.122   3.546  -4.956  1.00  0.00           H  
ATOM    580  N   LEU A  40      26.160   7.652  -3.836  1.00  0.00           N  
ATOM    581  CA  LEU A  40      27.220   8.080  -2.931  1.00  0.00           C  
ATOM    582  C   LEU A  40      26.690   9.046  -1.879  1.00  0.00           C  
ATOM    583  O   LEU A  40      27.059   8.966  -0.707  1.00  0.00           O  
ATOM    584  CB  LEU A  40      28.354   8.746  -3.721  1.00  0.00           C  
ATOM    585  CG  LEU A  40      29.173   7.814  -4.623  1.00  0.00           C  
ATOM    586  CD1 LEU A  40      30.132   8.640  -5.469  1.00  0.00           C  
ATOM    587  CD2 LEU A  40      29.927   6.810  -3.764  1.00  0.00           C  
ATOM    588  H   LEU A  40      26.212   7.909  -4.811  1.00  0.00           H  
ATOM    589  HA  LEU A  40      27.616   7.202  -2.422  1.00  0.00           H  
ATOM    590 1HB  LEU A  40      27.928   9.526  -4.350  1.00  0.00           H  
ATOM    591 2HB  LEU A  40      29.041   9.213  -3.015  1.00  0.00           H  
ATOM    592  HG  LEU A  40      28.504   7.282  -5.300  1.00  0.00           H  
ATOM    593 1HD1 LEU A  40      30.714   7.978  -6.111  1.00  0.00           H  
ATOM    594 2HD1 LEU A  40      29.565   9.336  -6.087  1.00  0.00           H  
ATOM    595 3HD1 LEU A  40      30.805   9.197  -4.818  1.00  0.00           H  
ATOM    596 1HD2 LEU A  40      30.509   6.147  -4.406  1.00  0.00           H  
ATOM    597 2HD2 LEU A  40      30.598   7.340  -3.088  1.00  0.00           H  
ATOM    598 3HD2 LEU A  40      29.217   6.221  -3.183  1.00  0.00           H  
ATOM    599  N   LYS A  41      25.823   9.958  -2.305  1.00  0.00           N  
ATOM    600  CA  LYS A  41      25.240  10.942  -1.400  1.00  0.00           C  
ATOM    601  C   LYS A  41      24.365  10.272  -0.348  1.00  0.00           C  
ATOM    602  O   LYS A  41      24.389  10.648   0.824  1.00  0.00           O  
ATOM    603  CB  LYS A  41      24.425  11.973  -2.182  1.00  0.00           C  
ATOM    604  CG  LYS A  41      23.834  13.087  -1.329  1.00  0.00           C  
ATOM    605  CD  LYS A  41      23.119  14.121  -2.186  1.00  0.00           C  
ATOM    606  CE  LYS A  41      22.515  15.226  -1.333  1.00  0.00           C  
ATOM    607  NZ  LYS A  41      21.812  16.245  -2.159  1.00  0.00           N  
ATOM    608  H   LYS A  41      25.561   9.970  -3.280  1.00  0.00           H  
ATOM    609  HA  LYS A  41      26.049  11.458  -0.882  1.00  0.00           H  
ATOM    610 1HB  LYS A  41      25.056  12.434  -2.943  1.00  0.00           H  
ATOM    611 2HB  LYS A  41      23.604  11.474  -2.697  1.00  0.00           H  
ATOM    612 1HG  LYS A  41      23.124  12.663  -0.618  1.00  0.00           H  
ATOM    613 2HG  LYS A  41      24.630  13.579  -0.770  1.00  0.00           H  
ATOM    614 1HD  LYS A  41      23.826  14.561  -2.891  1.00  0.00           H  
ATOM    615 2HD  LYS A  41      22.324  13.636  -2.752  1.00  0.00           H  
ATOM    616 1HE  LYS A  41      21.806  14.795  -0.628  1.00  0.00           H  
ATOM    617 2HE  LYS A  41      23.304  15.720  -0.765  1.00  0.00           H  
ATOM    618 1HZ  LYS A  41      21.427  16.960  -1.558  1.00  0.00           H  
ATOM    619 2HZ  LYS A  41      22.466  16.666  -2.805  1.00  0.00           H  
ATOM    620 3HZ  LYS A  41      21.066  15.803  -2.676  1.00  0.00           H  
ATOM    621  N   ALA A  42      23.593   9.278  -0.774  1.00  0.00           N  
ATOM    622  CA  ALA A  42      22.708   8.554   0.131  1.00  0.00           C  
ATOM    623  C   ALA A  42      23.501   7.789   1.183  1.00  0.00           C  
ATOM    624  O   ALA A  42      23.125   7.755   2.355  1.00  0.00           O  
ATOM    625  CB  ALA A  42      21.813   7.604  -0.651  1.00  0.00           C  
ATOM    626  H   ALA A  42      23.620   9.017  -1.749  1.00  0.00           H  
ATOM    627  HA  ALA A  42      22.083   9.282   0.648  1.00  0.00           H  
ATOM    628 1HB  ALA A  42      21.158   7.071   0.038  1.00  0.00           H  
ATOM    629 2HB  ALA A  42      21.209   8.172  -1.359  1.00  0.00           H  
ATOM    630 3HB  ALA A  42      22.429   6.888  -1.193  1.00  0.00           H  
ATOM    631  N   THR A  43      24.601   7.176   0.757  1.00  0.00           N  
ATOM    632  CA  THR A  43      25.450   6.410   1.662  1.00  0.00           C  
ATOM    633  C   THR A  43      26.086   7.310   2.714  1.00  0.00           C  
ATOM    634  O   THR A  43      26.175   6.944   3.886  1.00  0.00           O  
ATOM    635  CB  THR A  43      26.551   5.660   0.889  1.00  0.00           C  
ATOM    636  OG1 THR A  43      27.349   6.600   0.158  1.00  0.00           O  
ATOM    637  CG2 THR A  43      25.936   4.662  -0.080  1.00  0.00           C  
ATOM    638  H   THR A  43      24.855   7.243  -0.218  1.00  0.00           H  
ATOM    639  HA  THR A  43      24.831   5.675   2.177  1.00  0.00           H  
ATOM    640  HB  THR A  43      27.191   5.129   1.592  1.00  0.00           H  
ATOM    641  HG1 THR A  43      27.986   7.007   0.751  1.00  0.00           H  
ATOM    642 1HG2 THR A  43      26.729   4.141  -0.618  1.00  0.00           H  
ATOM    643 2HG2 THR A  43      25.337   3.939   0.473  1.00  0.00           H  
ATOM    644 3HG2 THR A  43      25.302   5.189  -0.792  1.00  0.00           H  
ATOM    645  N   LEU A  44      26.527   8.489   2.288  1.00  0.00           N  
ATOM    646  CA  LEU A  44      27.157   9.443   3.193  1.00  0.00           C  
ATOM    647  C   LEU A  44      26.172   9.937   4.245  1.00  0.00           C  
ATOM    648  O   LEU A  44      26.521  10.080   5.417  1.00  0.00           O  
ATOM    649  CB  LEU A  44      27.712  10.635   2.404  1.00  0.00           C  
ATOM    650  CG  LEU A  44      28.440  11.701   3.233  1.00  0.00           C  
ATOM    651  CD1 LEU A  44      29.624  11.067   3.950  1.00  0.00           C  
ATOM    652  CD2 LEU A  44      28.894  12.831   2.321  1.00  0.00           C  
ATOM    653  H   LEU A  44      26.423   8.730   1.313  1.00  0.00           H  
ATOM    654  HA  LEU A  44      27.981   8.944   3.702  1.00  0.00           H  
ATOM    655 1HB  LEU A  44      28.412  10.262   1.657  1.00  0.00           H  
ATOM    656 2HB  LEU A  44      26.887  11.124   1.886  1.00  0.00           H  
ATOM    657  HG  LEU A  44      27.763  12.097   3.991  1.00  0.00           H  
ATOM    658 1HD1 LEU A  44      30.140  11.825   4.540  1.00  0.00           H  
ATOM    659 2HD1 LEU A  44      29.268  10.275   4.610  1.00  0.00           H  
ATOM    660 3HD1 LEU A  44      30.311  10.647   3.217  1.00  0.00           H  
ATOM    661 1HD2 LEU A  44      29.411  13.589   2.911  1.00  0.00           H  
ATOM    662 2HD2 LEU A  44      29.572  12.437   1.563  1.00  0.00           H  
ATOM    663 3HD2 LEU A  44      28.027  13.278   1.835  1.00  0.00           H  
ATOM    664  N   LEU A  45      24.940  10.196   3.819  1.00  0.00           N  
ATOM    665  CA  LEU A  45      23.901  10.674   4.724  1.00  0.00           C  
ATOM    666  C   LEU A  45      23.561   9.626   5.776  1.00  0.00           C  
ATOM    667  O   LEU A  45      23.366   9.949   6.948  1.00  0.00           O  
ATOM    668  CB  LEU A  45      22.639  11.043   3.934  1.00  0.00           C  
ATOM    669  CG  LEU A  45      22.755  12.278   3.032  1.00  0.00           C  
ATOM    670  CD1 LEU A  45      21.497  12.409   2.185  1.00  0.00           C  
ATOM    671  CD2 LEU A  45      22.969  13.515   3.891  1.00  0.00           C  
ATOM    672  H   LEU A  45      24.718  10.058   2.843  1.00  0.00           H  
ATOM    673  HA  LEU A  45      24.269  11.564   5.233  1.00  0.00           H  
ATOM    674 1HB  LEU A  45      22.364  10.198   3.305  1.00  0.00           H  
ATOM    675 2HB  LEU A  45      21.828  11.223   4.640  1.00  0.00           H  
ATOM    676  HG  LEU A  45      23.601  12.156   2.355  1.00  0.00           H  
ATOM    677 1HD1 LEU A  45      21.580  13.287   1.544  1.00  0.00           H  
ATOM    678 2HD1 LEU A  45      21.380  11.519   1.567  1.00  0.00           H  
ATOM    679 3HD1 LEU A  45      20.630  12.517   2.836  1.00  0.00           H  
ATOM    680 1HD2 LEU A  45      23.052  14.393   3.250  1.00  0.00           H  
ATOM    681 2HD2 LEU A  45      22.122  13.639   4.567  1.00  0.00           H  
ATOM    682 3HD2 LEU A  45      23.884  13.402   4.472  1.00  0.00           H  
ATOM    683  N   ALA A  46      23.491   8.369   5.351  1.00  0.00           N  
ATOM    684  CA  ALA A  46      23.174   7.271   6.255  1.00  0.00           C  
ATOM    685  C   ALA A  46      24.261   7.092   7.307  1.00  0.00           C  
ATOM    686  O   ALA A  46      23.971   6.850   8.479  1.00  0.00           O  
ATOM    687  CB  ALA A  46      22.977   5.981   5.472  1.00  0.00           C  
ATOM    688  H   ALA A  46      23.662   8.169   4.376  1.00  0.00           H  
ATOM    689  HA  ALA A  46      22.246   7.515   6.772  1.00  0.00           H  
ATOM    690 1HB  ALA A  46      22.741   5.170   6.161  1.00  0.00           H  
ATOM    691 2HB  ALA A  46      22.158   6.106   4.764  1.00  0.00           H  
ATOM    692 3HB  ALA A  46      23.891   5.741   4.931  1.00  0.00           H  
ATOM    693  N   VAL A  47      25.514   7.212   6.882  1.00  0.00           N  
ATOM    694  CA  VAL A  47      26.648   7.064   7.786  1.00  0.00           C  
ATOM    695  C   VAL A  47      26.661   8.166   8.838  1.00  0.00           C  
ATOM    696  O   VAL A  47      26.943   7.916  10.010  1.00  0.00           O  
ATOM    697  CB  VAL A  47      27.969   7.097   6.995  1.00  0.00           C  
ATOM    698  CG1 VAL A  47      29.157   7.134   7.945  1.00  0.00           C  
ATOM    699  CG2 VAL A  47      28.052   5.889   6.075  1.00  0.00           C  
ATOM    700  H   VAL A  47      25.686   7.411   5.907  1.00  0.00           H  
ATOM    701  HA  VAL A  47      26.565   6.100   8.290  1.00  0.00           H  
ATOM    702  HB  VAL A  47      28.004   8.011   6.402  1.00  0.00           H  
ATOM    703 1HG1 VAL A  47      30.083   7.157   7.369  1.00  0.00           H  
ATOM    704 2HG1 VAL A  47      29.097   8.025   8.569  1.00  0.00           H  
ATOM    705 3HG1 VAL A  47      29.146   6.246   8.576  1.00  0.00           H  
ATOM    706 1HG2 VAL A  47      28.988   5.919   5.518  1.00  0.00           H  
ATOM    707 2HG2 VAL A  47      28.012   4.976   6.668  1.00  0.00           H  
ATOM    708 3HG2 VAL A  47      27.215   5.906   5.376  1.00  0.00           H  
ATOM    709  N   GLU A  48      26.354   9.386   8.413  1.00  0.00           N  
ATOM    710  CA  GLU A  48      26.330  10.529   9.317  1.00  0.00           C  
ATOM    711  C   GLU A  48      25.239  10.377  10.369  1.00  0.00           C  
ATOM    712  O   GLU A  48      25.445  10.694  11.541  1.00  0.00           O  
ATOM    713  CB  GLU A  48      26.118  11.825   8.532  1.00  0.00           C  
ATOM    714  CG  GLU A  48      26.154  13.088   9.381  1.00  0.00           C  
ATOM    715  CD  GLU A  48      26.031  14.345   8.566  1.00  0.00           C  
ATOM    716  OE1 GLU A  48      25.943  14.246   7.366  1.00  0.00           O  
ATOM    717  OE2 GLU A  48      26.026  15.406   9.145  1.00  0.00           O  
ATOM    718  H   GLU A  48      26.131   9.526   7.438  1.00  0.00           H  
ATOM    719  HA  GLU A  48      27.291  10.585   9.830  1.00  0.00           H  
ATOM    720 1HB  GLU A  48      26.887  11.916   7.765  1.00  0.00           H  
ATOM    721 2HB  GLU A  48      25.153  11.790   8.025  1.00  0.00           H  
ATOM    722 1HG  GLU A  48      25.335  13.053  10.100  1.00  0.00           H  
ATOM    723 2HG  GLU A  48      27.089  13.112   9.939  1.00  0.00           H  
ATOM    724  N   GLU A  49      24.078   9.890   9.944  1.00  0.00           N  
ATOM    725  CA  GLU A  49      22.952   9.694  10.848  1.00  0.00           C  
ATOM    726  C   GLU A  49      23.267   8.638  11.900  1.00  0.00           C  
ATOM    727  O   GLU A  49      22.923   8.793  13.072  1.00  0.00           O  
ATOM    728  CB  GLU A  49      21.702   9.289  10.063  1.00  0.00           C  
ATOM    729  CG  GLU A  49      21.119  10.396   9.195  1.00  0.00           C  
ATOM    730  CD  GLU A  49      19.937   9.942   8.384  1.00  0.00           C  
ATOM    731  OE1 GLU A  49      19.643   8.771   8.402  1.00  0.00           O  
ATOM    732  OE2 GLU A  49      19.328  10.767   7.746  1.00  0.00           O  
ATOM    733  H   GLU A  49      23.973   9.649   8.969  1.00  0.00           H  
ATOM    734  HA  GLU A  49      22.752  10.635  11.361  1.00  0.00           H  
ATOM    735 1HB  GLU A  49      21.937   8.445   9.415  1.00  0.00           H  
ATOM    736 2HB  GLU A  49      20.927   8.964  10.756  1.00  0.00           H  
ATOM    737 1HG  GLU A  49      20.810  11.221   9.836  1.00  0.00           H  
ATOM    738 2HG  GLU A  49      21.894  10.763   8.524  1.00  0.00           H  
ATOM    739  N   ALA A  50      23.923   7.564  11.475  1.00  0.00           N  
ATOM    740  CA  ALA A  50      24.286   6.480  12.379  1.00  0.00           C  
ATOM    741  C   ALA A  50      25.282   6.950  13.431  1.00  0.00           C  
ATOM    742  O   ALA A  50      25.180   6.587  14.603  1.00  0.00           O  
ATOM    743  CB  ALA A  50      24.857   5.307  11.596  1.00  0.00           C  
ATOM    744  H   ALA A  50      24.177   7.497  10.500  1.00  0.00           H  
ATOM    745  HA  ALA A  50      23.383   6.154  12.896  1.00  0.00           H  
ATOM    746 1HB  ALA A  50      25.124   4.505  12.285  1.00  0.00           H  
ATOM    747 2HB  ALA A  50      24.112   4.944  10.888  1.00  0.00           H  
ATOM    748 3HB  ALA A  50      25.745   5.629  11.055  1.00  0.00           H  
ATOM    749  N   ALA A  51      26.246   7.760  13.006  1.00  0.00           N  
ATOM    750  CA  ALA A  51      27.263   8.282  13.910  1.00  0.00           C  
ATOM    751  C   ALA A  51      26.632   9.055  15.061  1.00  0.00           C  
ATOM    752  O   ALA A  51      26.989   8.859  16.223  1.00  0.00           O  
ATOM    753  CB  ALA A  51      28.242   9.167  13.152  1.00  0.00           C  
ATOM    754  H   ALA A  51      26.275   8.021  12.031  1.00  0.00           H  
ATOM    755  HA  ALA A  51      27.806   7.437  14.333  1.00  0.00           H  
ATOM    756 1HB  ALA A  51      28.995   9.549  13.840  1.00  0.00           H  
ATOM    757 2HB  ALA A  51      28.728   8.584  12.369  1.00  0.00           H  
ATOM    758 3HB  ALA A  51      27.705  10.001  12.703  1.00  0.00           H  
ATOM    759  N   LYS A  52      25.692   9.934  14.732  1.00  0.00           N  
ATOM    760  CA  LYS A  52      25.009  10.739  15.738  1.00  0.00           C  
ATOM    761  C   LYS A  52      24.324   9.859  16.775  1.00  0.00           C  
ATOM    762  O   LYS A  52      24.401  10.122  17.975  1.00  0.00           O  
ATOM    763  CB  LYS A  52      23.987  11.667  15.079  1.00  0.00           C  
ATOM    764  CG  LYS A  52      24.600  12.809  14.279  1.00  0.00           C  
ATOM    765  CD  LYS A  52      23.524  13.674  13.638  1.00  0.00           C  
ATOM    766  CE  LYS A  52      24.134  14.806  12.825  1.00  0.00           C  
ATOM    767  NZ  LYS A  52      23.094  15.637  12.160  1.00  0.00           N  
ATOM    768  H   LYS A  52      25.444  10.048  13.760  1.00  0.00           H  
ATOM    769  HA  LYS A  52      25.751  11.349  16.255  1.00  0.00           H  
ATOM    770 1HB  LYS A  52      23.353  11.090  14.406  1.00  0.00           H  
ATOM    771 2HB  LYS A  52      23.344  12.102  15.844  1.00  0.00           H  
ATOM    772 1HG  LYS A  52      25.208  13.430  14.938  1.00  0.00           H  
ATOM    773 2HG  LYS A  52      25.241  12.403  13.497  1.00  0.00           H  
ATOM    774 1HD  LYS A  52      22.906  13.059  12.982  1.00  0.00           H  
ATOM    775 2HD  LYS A  52      22.888  14.099  14.414  1.00  0.00           H  
ATOM    776 1HE  LYS A  52      24.728  15.444  13.479  1.00  0.00           H  
ATOM    777 2HE  LYS A  52      24.793  14.392  12.062  1.00  0.00           H  
ATOM    778 1HZ  LYS A  52      23.539  16.375  11.632  1.00  0.00           H  
ATOM    779 2HZ  LYS A  52      22.549  15.059  11.536  1.00  0.00           H  
ATOM    780 3HZ  LYS A  52      22.488  16.042  12.859  1.00  0.00           H  
ATOM    781  N   GLN A  53      23.652   8.810  16.306  1.00  0.00           N  
ATOM    782  CA  GLN A  53      22.946   7.879  17.182  1.00  0.00           C  
ATOM    783  C   GLN A  53      23.894   7.169  18.136  1.00  0.00           C  
ATOM    784  O   GLN A  53      23.486   6.703  19.200  1.00  0.00           O  
ATOM    785  CB  GLN A  53      22.178   6.846  16.353  1.00  0.00           C  
ATOM    786  CG  GLN A  53      21.025   7.425  15.551  1.00  0.00           C  
ATOM    787  CD  GLN A  53      19.942   8.014  16.435  1.00  0.00           C  
ATOM    788  OE1 GLN A  53      19.449   7.358  17.357  1.00  0.00           O  
ATOM    789  NE2 GLN A  53      19.566   9.257  16.160  1.00  0.00           N  
ATOM    790  H   GLN A  53      23.626   8.648  15.309  1.00  0.00           H  
ATOM    791  HA  GLN A  53      22.233   8.443  17.783  1.00  0.00           H  
ATOM    792 1HB  GLN A  53      22.860   6.357  15.658  1.00  0.00           H  
ATOM    793 2HB  GLN A  53      21.776   6.077  17.013  1.00  0.00           H  
ATOM    794 1HG  GLN A  53      21.406   8.215  14.905  1.00  0.00           H  
ATOM    795 2HG  GLN A  53      20.581   6.632  14.949  1.00  0.00           H  
ATOM    796 1HE2 GLN A  53      18.856   9.699  16.710  1.00  0.00           H  
ATOM    797 2HE2 GLN A  53      19.993   9.753  15.404  1.00  0.00           H  
ATOM    798  N   GLY A  54      25.161   7.085  17.758  1.00  0.00           N  
ATOM    799  CA  GLY A  54      26.123   6.262  18.485  1.00  0.00           C  
ATOM    800  C   GLY A  54      25.964   4.789  18.164  1.00  0.00           C  
ATOM    801  O   GLY A  54      26.064   3.937  19.047  1.00  0.00           O  
ATOM    802  H   GLY A  54      25.468   7.603  16.947  1.00  0.00           H  
ATOM    803 1HA  GLY A  54      27.136   6.579  18.234  1.00  0.00           H  
ATOM    804 2HA  GLY A  54      25.995   6.414  19.556  1.00  0.00           H  
ATOM    805  N   TYR A  55      25.716   4.505  16.893  1.00  0.00           N  
ATOM    806  CA  TYR A  55      25.766   3.139  16.375  1.00  0.00           C  
ATOM    807  C   TYR A  55      27.204   2.686  16.175  1.00  0.00           C  
ATOM    808  O   TYR A  55      28.072   3.482  15.817  1.00  0.00           O  
ATOM    809  CB  TYR A  55      24.989   3.031  15.061  1.00  0.00           C  
ATOM    810  CG  TYR A  55      23.490   3.155  15.226  1.00  0.00           C  
ATOM    811  CD1 TYR A  55      22.804   4.176  14.585  1.00  0.00           C  
ATOM    812  CD2 TYR A  55      22.803   2.247  16.018  1.00  0.00           C  
ATOM    813  CE1 TYR A  55      21.435   4.289  14.736  1.00  0.00           C  
ATOM    814  CE2 TYR A  55      21.435   2.360  16.169  1.00  0.00           C  
ATOM    815  CZ  TYR A  55      20.751   3.376  15.531  1.00  0.00           C  
ATOM    816  OH  TYR A  55      19.388   3.488  15.682  1.00  0.00           O  
ATOM    817  H   TYR A  55      25.484   5.255  16.257  1.00  0.00           H  
ATOM    818  HA  TYR A  55      25.307   2.474  17.107  1.00  0.00           H  
ATOM    819 1HB  TYR A  55      25.322   3.813  14.376  1.00  0.00           H  
ATOM    820 2HB  TYR A  55      25.201   2.072  14.590  1.00  0.00           H  
ATOM    821  HD1 TYR A  55      23.344   4.889  13.963  1.00  0.00           H  
ATOM    822  HD2 TYR A  55      23.343   1.446  16.522  1.00  0.00           H  
ATOM    823  HE1 TYR A  55      20.896   5.090  14.233  1.00  0.00           H  
ATOM    824  HE2 TYR A  55      20.894   1.647  16.792  1.00  0.00           H  
ATOM    825  HH  TYR A  55      19.073   4.241  15.176  1.00  0.00           H  
ATOM    826  N   PRO A  56      27.463   1.403  16.406  1.00  0.00           N  
ATOM    827  CA  PRO A  56      28.790   0.847  16.199  1.00  0.00           C  
ATOM    828  C   PRO A  56      29.193   0.882  14.724  1.00  0.00           C  
ATOM    829  O   PRO A  56      28.388   0.579  13.843  1.00  0.00           O  
ATOM    830  CB  PRO A  56      28.638  -0.589  16.710  1.00  0.00           C  
ATOM    831  CG  PRO A  56      27.457  -0.531  17.618  1.00  0.00           C  
ATOM    832  CD  PRO A  56      26.546   0.485  16.983  1.00  0.00           C  
ATOM    833  HA  PRO A  56      29.516   1.407  16.807  1.00  0.00           H  
ATOM    834 1HB  PRO A  56      28.492  -1.276  15.863  1.00  0.00           H  
ATOM    835 2HB  PRO A  56      29.557  -0.905  17.225  1.00  0.00           H  
ATOM    836 1HG  PRO A  56      26.992  -1.524  17.700  1.00  0.00           H  
ATOM    837 2HG  PRO A  56      27.772  -0.243  18.632  1.00  0.00           H  
ATOM    838 1HD  PRO A  56      25.916  -0.008  16.228  1.00  0.00           H  
ATOM    839 2HD  PRO A  56      25.925   0.957  17.759  1.00  0.00           H  
ATOM    840  N   GLY A  57      30.467   1.281  14.798  1.00  0.00           N  
ATOM    841  CA  GLY A  57      31.405   1.691  13.767  1.00  0.00           C  
ATOM    842  C   GLY A  57      31.583   0.604  12.732  1.00  0.00           C  
ATOM    843  O   GLY A  57      31.882   0.882  11.571  1.00  0.00           O  
ATOM    844  H   GLY A  57      30.916   1.328  15.701  1.00  0.00           H  
ATOM    845 1HA  GLY A  57      31.044   2.601  13.288  1.00  0.00           H  
ATOM    846 2HA  GLY A  57      32.366   1.927  14.223  1.00  0.00           H  
ATOM    847  N   GLU A  58      31.399  -0.635  13.153  1.00  0.00           N  
ATOM    848  CA  GLU A  58      31.451  -1.778  12.248  1.00  0.00           C  
ATOM    849  C   GLU A  58      30.352  -1.697  11.197  1.00  0.00           C  
ATOM    850  O   GLU A  58      30.577  -1.999  10.025  1.00  0.00           O  
ATOM    851  CB  GLU A  58      31.325  -3.086  13.032  1.00  0.00           C  
ATOM    852  CG  GLU A  58      32.504  -3.387  13.946  1.00  0.00           C  
ATOM    853  CD  GLU A  58      32.435  -2.647  15.253  1.00  0.00           C  
ATOM    854  OE1 GLU A  58      31.486  -1.929  15.457  1.00  0.00           O  
ATOM    855  OE2 GLU A  58      33.332  -2.801  16.048  1.00  0.00           O  
ATOM    856  H   GLU A  58      31.216  -0.800  14.133  1.00  0.00           H  
ATOM    857  HA  GLU A  58      32.413  -1.770  11.735  1.00  0.00           H  
ATOM    858 1HB  GLU A  58      30.424  -3.057  13.646  1.00  0.00           H  
ATOM    859 2HB  GLU A  58      31.220  -3.919  12.336  1.00  0.00           H  
ATOM    860 1HG  GLU A  58      32.529  -4.458  14.149  1.00  0.00           H  
ATOM    861 2HG  GLU A  58      33.426  -3.122  13.432  1.00  0.00           H  
ATOM    862  N   TYR A  59      29.161  -1.288  11.622  1.00  0.00           N  
ATOM    863  CA  TYR A  59      28.024  -1.167  10.717  1.00  0.00           C  
ATOM    864  C   TYR A  59      28.269  -0.092   9.666  1.00  0.00           C  
ATOM    865  O   TYR A  59      27.936  -0.269   8.494  1.00  0.00           O  
ATOM    866  CB  TYR A  59      26.746  -0.861  11.501  1.00  0.00           C  
ATOM    867  CG  TYR A  59      26.221  -2.036  12.295  1.00  0.00           C  
ATOM    868  CD1 TYR A  59      26.049  -1.925  13.667  1.00  0.00           C  
ATOM    869  CD2 TYR A  59      25.911  -3.225  11.652  1.00  0.00           C  
ATOM    870  CE1 TYR A  59      25.569  -2.998  14.393  1.00  0.00           C  
ATOM    871  CE2 TYR A  59      25.432  -4.299  12.377  1.00  0.00           C  
ATOM    872  CZ  TYR A  59      25.261  -4.188  13.742  1.00  0.00           C  
ATOM    873  OH  TYR A  59      24.783  -5.257  14.465  1.00  0.00           O  
ATOM    874  H   TYR A  59      29.040  -1.055  12.597  1.00  0.00           H  
ATOM    875  HA  TYR A  59      27.894  -2.116  10.196  1.00  0.00           H  
ATOM    876 1HB  TYR A  59      26.931  -0.038  12.193  1.00  0.00           H  
ATOM    877 2HB  TYR A  59      25.965  -0.540  10.812  1.00  0.00           H  
ATOM    878  HD1 TYR A  59      26.292  -0.990  14.173  1.00  0.00           H  
ATOM    879  HD2 TYR A  59      26.047  -3.313  10.574  1.00  0.00           H  
ATOM    880  HE1 TYR A  59      25.435  -2.911  15.471  1.00  0.00           H  
ATOM    881  HE2 TYR A  59      25.189  -5.234  11.872  1.00  0.00           H  
ATOM    882  HH  TYR A  59      24.620  -5.995  13.873  1.00  0.00           H  
ATOM    883  N   MET A  60      28.853   1.023  10.091  1.00  0.00           N  
ATOM    884  CA  MET A  60      29.144   2.129   9.186  1.00  0.00           C  
ATOM    885  C   MET A  60      30.169   1.725   8.135  1.00  0.00           C  
ATOM    886  O   MET A  60      30.044   2.080   6.963  1.00  0.00           O  
ATOM    887  CB  MET A  60      29.638   3.340   9.974  1.00  0.00           C  
ATOM    888  CG  MET A  60      28.569   4.022  10.817  1.00  0.00           C  
ATOM    889  SD  MET A  60      29.138   5.575  11.537  1.00  0.00           S  
ATOM    890  CE  MET A  60      30.224   4.973  12.826  1.00  0.00           C  
ATOM    891  H   MET A  60      29.102   1.107  11.066  1.00  0.00           H  
ATOM    892  HA  MET A  60      28.226   2.400   8.665  1.00  0.00           H  
ATOM    893 1HB  MET A  60      30.445   3.036  10.640  1.00  0.00           H  
ATOM    894 2HB  MET A  60      30.044   4.082   9.285  1.00  0.00           H  
ATOM    895 1HG  MET A  60      27.696   4.228  10.199  1.00  0.00           H  
ATOM    896 2HG  MET A  60      28.266   3.358  11.626  1.00  0.00           H  
ATOM    897 1HE  MET A  60      30.655   5.818  13.364  1.00  0.00           H  
ATOM    898 2HE  MET A  60      29.656   4.352  13.520  1.00  0.00           H  
ATOM    899 3HE  MET A  60      31.024   4.381  12.381  1.00  0.00           H  
ATOM    900  N   VAL A  61      31.184   0.980   8.560  1.00  0.00           N  
ATOM    901  CA  VAL A  61      32.233   0.526   7.655  1.00  0.00           C  
ATOM    902  C   VAL A  61      31.680  -0.427   6.604  1.00  0.00           C  
ATOM    903  O   VAL A  61      32.051  -0.357   5.432  1.00  0.00           O  
ATOM    904  CB  VAL A  61      33.352  -0.179   8.445  1.00  0.00           C  
ATOM    905  CG1 VAL A  61      34.352  -0.819   7.494  1.00  0.00           C  
ATOM    906  CG2 VAL A  61      34.042   0.816   9.365  1.00  0.00           C  
ATOM    907  H   VAL A  61      31.230   0.722   9.535  1.00  0.00           H  
ATOM    908  HA  VAL A  61      32.655   1.396   7.150  1.00  0.00           H  
ATOM    909  HB  VAL A  61      32.914  -0.981   9.039  1.00  0.00           H  
ATOM    910 1HG1 VAL A  61      35.136  -1.313   8.069  1.00  0.00           H  
ATOM    911 2HG1 VAL A  61      33.843  -1.554   6.870  1.00  0.00           H  
ATOM    912 3HG1 VAL A  61      34.797  -0.051   6.862  1.00  0.00           H  
ATOM    913 1HG2 VAL A  61      34.832   0.311   9.920  1.00  0.00           H  
ATOM    914 2HG2 VAL A  61      34.475   1.622   8.770  1.00  0.00           H  
ATOM    915 3HG2 VAL A  61      33.316   1.231  10.063  1.00  0.00           H  
ATOM    916  N   LYS A  62      30.791  -1.318   7.029  1.00  0.00           N  
ATOM    917  CA  LYS A  62      30.184  -2.287   6.124  1.00  0.00           C  
ATOM    918  C   LYS A  62      29.326  -1.597   5.072  1.00  0.00           C  
ATOM    919  O   LYS A  62      29.341  -1.974   3.900  1.00  0.00           O  
ATOM    920  CB  LYS A  62      29.344  -3.298   6.906  1.00  0.00           C  
ATOM    921  CG  LYS A  62      30.156  -4.271   7.751  1.00  0.00           C  
ATOM    922  CD  LYS A  62      29.253  -5.229   8.513  1.00  0.00           C  
ATOM    923  CE  LYS A  62      30.063  -6.194   9.366  1.00  0.00           C  
ATOM    924  NZ  LYS A  62      29.190  -7.113  10.147  1.00  0.00           N  
ATOM    925  H   LYS A  62      30.529  -1.325   8.004  1.00  0.00           H  
ATOM    926  HA  LYS A  62      30.980  -2.822   5.606  1.00  0.00           H  
ATOM    927 1HB  LYS A  62      28.662  -2.767   7.571  1.00  0.00           H  
ATOM    928 2HB  LYS A  62      28.739  -3.882   6.213  1.00  0.00           H  
ATOM    929 1HG  LYS A  62      30.821  -4.846   7.106  1.00  0.00           H  
ATOM    930 2HG  LYS A  62      30.764  -3.714   8.464  1.00  0.00           H  
ATOM    931 1HD  LYS A  62      28.582  -4.661   9.159  1.00  0.00           H  
ATOM    932 2HD  LYS A  62      28.651  -5.800   7.807  1.00  0.00           H  
ATOM    933 1HE  LYS A  62      30.713  -6.788   8.725  1.00  0.00           H  
ATOM    934 2HE  LYS A  62      30.688  -5.631  10.059  1.00  0.00           H  
ATOM    935 1HZ  LYS A  62      29.764  -7.735  10.698  1.00  0.00           H  
ATOM    936 2HZ  LYS A  62      28.595  -6.573  10.759  1.00  0.00           H  
ATOM    937 3HZ  LYS A  62      28.619  -7.655   9.514  1.00  0.00           H  
ATOM    938  N   THR A  63      28.578  -0.584   5.498  1.00  0.00           N  
ATOM    939  CA  THR A  63      27.711   0.162   4.593  1.00  0.00           C  
ATOM    940  C   THR A  63      28.523   0.907   3.541  1.00  0.00           C  
ATOM    941  O   THR A  63      28.148   0.950   2.369  1.00  0.00           O  
ATOM    942  CB  THR A  63      26.829   1.159   5.367  1.00  0.00           C  
ATOM    943  OG1 THR A  63      25.991   0.446   6.286  1.00  0.00           O  
ATOM    944  CG2 THR A  63      25.958   1.957   4.408  1.00  0.00           C  
ATOM    945  H   THR A  63      28.611  -0.324   6.473  1.00  0.00           H  
ATOM    946  HA  THR A  63      27.060  -0.544   4.077  1.00  0.00           H  
ATOM    947  HB  THR A  63      27.462   1.844   5.930  1.00  0.00           H  
ATOM    948  HG1 THR A  63      26.539  -0.042   6.905  1.00  0.00           H  
ATOM    949 1HG2 THR A  63      25.342   2.656   4.972  1.00  0.00           H  
ATOM    950 2HG2 THR A  63      26.593   2.509   3.715  1.00  0.00           H  
ATOM    951 3HG2 THR A  63      25.316   1.278   3.849  1.00  0.00           H  
ATOM    952  N   VAL A  64      29.637   1.493   3.967  1.00  0.00           N  
ATOM    953  CA  VAL A  64      30.504   2.238   3.062  1.00  0.00           C  
ATOM    954  C   VAL A  64      31.119   1.324   2.010  1.00  0.00           C  
ATOM    955  O   VAL A  64      31.218   1.689   0.838  1.00  0.00           O  
ATOM    956  CB  VAL A  64      31.628   2.935   3.852  1.00  0.00           C  
ATOM    957  CG1 VAL A  64      32.641   3.555   2.901  1.00  0.00           C  
ATOM    958  CG2 VAL A  64      31.035   3.991   4.772  1.00  0.00           C  
ATOM    959  H   VAL A  64      29.889   1.420   4.942  1.00  0.00           H  
ATOM    960  HA  VAL A  64      29.906   2.998   2.558  1.00  0.00           H  
ATOM    961  HB  VAL A  64      32.158   2.191   4.446  1.00  0.00           H  
ATOM    962 1HG1 VAL A  64      33.428   4.044   3.477  1.00  0.00           H  
ATOM    963 2HG1 VAL A  64      33.078   2.776   2.277  1.00  0.00           H  
ATOM    964 3HG1 VAL A  64      32.144   4.292   2.270  1.00  0.00           H  
ATOM    965 1HG2 VAL A  64      31.835   4.480   5.328  1.00  0.00           H  
ATOM    966 2HG2 VAL A  64      30.500   4.733   4.179  1.00  0.00           H  
ATOM    967 3HG2 VAL A  64      30.344   3.519   5.471  1.00  0.00           H  
ATOM    968  N   LYS A  65      31.531   0.134   2.436  1.00  0.00           N  
ATOM    969  CA  LYS A  65      32.137  -0.835   1.531  1.00  0.00           C  
ATOM    970  C   LYS A  65      31.140  -1.305   0.479  1.00  0.00           C  
ATOM    971  O   LYS A  65      31.485  -1.457  -0.693  1.00  0.00           O  
ATOM    972  CB  LYS A  65      32.680  -2.032   2.313  1.00  0.00           C  
ATOM    973  CG  LYS A  65      33.398  -3.068   1.460  1.00  0.00           C  
ATOM    974  CD  LYS A  65      33.989  -4.178   2.317  1.00  0.00           C  
ATOM    975  CE  LYS A  65      34.694  -5.222   1.464  1.00  0.00           C  
ATOM    976  NZ  LYS A  65      35.277  -6.314   2.290  1.00  0.00           N  
ATOM    977  H   LYS A  65      31.421  -0.104   3.411  1.00  0.00           H  
ATOM    978  HA  LYS A  65      32.966  -0.353   1.013  1.00  0.00           H  
ATOM    979 1HB  LYS A  65      33.378  -1.683   3.074  1.00  0.00           H  
ATOM    980 2HB  LYS A  65      31.859  -2.533   2.828  1.00  0.00           H  
ATOM    981 1HG  LYS A  65      32.695  -3.505   0.749  1.00  0.00           H  
ATOM    982 2HG  LYS A  65      34.200  -2.587   0.901  1.00  0.00           H  
ATOM    983 1HD  LYS A  65      34.705  -3.751   3.021  1.00  0.00           H  
ATOM    984 2HD  LYS A  65      33.193  -4.662   2.883  1.00  0.00           H  
ATOM    985 1HE  LYS A  65      33.986  -5.654   0.759  1.00  0.00           H  
ATOM    986 2HE  LYS A  65      35.494  -4.747   0.896  1.00  0.00           H  
ATOM    987 1HZ  LYS A  65      35.735  -6.983   1.689  1.00  0.00           H  
ATOM    988 2HZ  LYS A  65      35.951  -5.925   2.936  1.00  0.00           H  
ATOM    989 3HZ  LYS A  65      34.542  -6.774   2.808  1.00  0.00           H  
ATOM    990  N   GLU A  66      29.902  -1.534   0.905  1.00  0.00           N  
ATOM    991  CA  GLU A  66      28.853  -1.987   0.000  1.00  0.00           C  
ATOM    992  C   GLU A  66      28.538  -0.931  -1.052  1.00  0.00           C  
ATOM    993  O   GLU A  66      28.336  -1.249  -2.224  1.00  0.00           O  
ATOM    994  CB  GLU A  66      27.585  -2.334   0.784  1.00  0.00           C  
ATOM    995  CG  GLU A  66      27.704  -3.579   1.652  1.00  0.00           C  
ATOM    996  CD  GLU A  66      26.466  -3.847   2.462  1.00  0.00           C  
ATOM    997  OE1 GLU A  66      25.578  -3.029   2.444  1.00  0.00           O  
ATOM    998  OE2 GLU A  66      26.408  -4.872   3.099  1.00  0.00           O  
ATOM    999  H   GLU A  66      29.683  -1.390   1.880  1.00  0.00           H  
ATOM   1000  HA  GLU A  66      29.202  -2.883  -0.513  1.00  0.00           H  
ATOM   1001 1HB  GLU A  66      27.319  -1.499   1.432  1.00  0.00           H  
ATOM   1002 2HB  GLU A  66      26.759  -2.486   0.091  1.00  0.00           H  
ATOM   1003 1HG  GLU A  66      27.898  -4.438   1.010  1.00  0.00           H  
ATOM   1004 2HG  GLU A  66      28.553  -3.462   2.323  1.00  0.00           H  
ATOM   1005  N   GLY A  67      28.498   0.327  -0.626  1.00  0.00           N  
ATOM   1006  CA  GLY A  67      28.208   1.433  -1.531  1.00  0.00           C  
ATOM   1007  C   GLY A  67      29.300   1.585  -2.583  1.00  0.00           C  
ATOM   1008  O   GLY A  67      29.016   1.833  -3.755  1.00  0.00           O  
ATOM   1009  H   GLY A  67      28.673   0.522   0.349  1.00  0.00           H  
ATOM   1010 1HA  GLY A  67      27.248   1.262  -2.019  1.00  0.00           H  
ATOM   1011 2HA  GLY A  67      28.117   2.356  -0.960  1.00  0.00           H  
ATOM   1012  N   ALA A  68      30.549   1.435  -2.157  1.00  0.00           N  
ATOM   1013  CA  ALA A  68      31.686   1.556  -3.062  1.00  0.00           C  
ATOM   1014  C   ALA A  68      31.673   0.454  -4.114  1.00  0.00           C  
ATOM   1015  O   ALA A  68      31.962   0.698  -5.286  1.00  0.00           O  
ATOM   1016  CB  ALA A  68      32.991   1.525  -2.280  1.00  0.00           C  
ATOM   1017  H   ALA A  68      30.715   1.232  -1.182  1.00  0.00           H  
ATOM   1018  HA  ALA A  68      31.607   2.512  -3.579  1.00  0.00           H  
ATOM   1019 1HB  ALA A  68      33.831   1.617  -2.969  1.00  0.00           H  
ATOM   1020 2HB  ALA A  68      33.011   2.354  -1.572  1.00  0.00           H  
ATOM   1021 3HB  ALA A  68      33.068   0.584  -1.738  1.00  0.00           H  
ATOM   1022  N   GLU A  69      31.336  -0.759  -3.688  1.00  0.00           N  
ATOM   1023  CA  GLU A  69      31.284  -1.901  -4.593  1.00  0.00           C  
ATOM   1024  C   GLU A  69      30.197  -1.722  -5.645  1.00  0.00           C  
ATOM   1025  O   GLU A  69      30.395  -2.044  -6.817  1.00  0.00           O  
ATOM   1026  CB  GLU A  69      31.040  -3.192  -3.809  1.00  0.00           C  
ATOM   1027  CG  GLU A  69      31.045  -4.455  -4.659  1.00  0.00           C  
ATOM   1028  CD  GLU A  69      30.892  -5.709  -3.845  1.00  0.00           C  
ATOM   1029  OE1 GLU A  69      30.806  -5.609  -2.644  1.00  0.00           O  
ATOM   1030  OE2 GLU A  69      30.861  -6.769  -4.424  1.00  0.00           O  
ATOM   1031  H   GLU A  69      31.110  -0.893  -2.713  1.00  0.00           H  
ATOM   1032  HA  GLU A  69      32.243  -1.980  -5.106  1.00  0.00           H  
ATOM   1033 1HB  GLU A  69      31.807  -3.303  -3.042  1.00  0.00           H  
ATOM   1034 2HB  GLU A  69      30.077  -3.134  -3.302  1.00  0.00           H  
ATOM   1035 1HG  GLU A  69      30.227  -4.400  -5.377  1.00  0.00           H  
ATOM   1036 2HG  GLU A  69      31.979  -4.501  -5.217  1.00  0.00           H  
ATOM   1037  N   ASN A  70      29.049  -1.207  -5.219  1.00  0.00           N  
ATOM   1038  CA  ASN A  70      27.927  -0.984  -6.124  1.00  0.00           C  
ATOM   1039  C   ASN A  70      28.268   0.064  -7.176  1.00  0.00           C  
ATOM   1040  O   ASN A  70      27.921  -0.083  -8.348  1.00  0.00           O  
ATOM   1041  CB  ASN A  70      26.687  -0.578  -5.348  1.00  0.00           C  
ATOM   1042  CG  ASN A  70      26.077  -1.726  -4.593  1.00  0.00           C  
ATOM   1043  OD1 ASN A  70      26.258  -2.893  -4.960  1.00  0.00           O  
ATOM   1044  ND2 ASN A  70      25.357  -1.418  -3.545  1.00  0.00           N  
ATOM   1045  H   ASN A  70      28.951  -0.964  -4.244  1.00  0.00           H  
ATOM   1046  HA  ASN A  70      27.717  -1.916  -6.652  1.00  0.00           H  
ATOM   1047 1HB  ASN A  70      26.943   0.212  -4.641  1.00  0.00           H  
ATOM   1048 2HB  ASN A  70      25.944  -0.174  -6.035  1.00  0.00           H  
ATOM   1049 1HD2 ASN A  70      24.926  -2.141  -3.004  1.00  0.00           H  
ATOM   1050 2HD2 ASN A  70      25.237  -0.461  -3.284  1.00  0.00           H  
ATOM   1051  N   ASN A  71      28.950   1.122  -6.751  1.00  0.00           N  
ATOM   1052  CA  ASN A  71      29.339   2.197  -7.655  1.00  0.00           C  
ATOM   1053  C   ASN A  71      30.324   1.703  -8.707  1.00  0.00           C  
ATOM   1054  O   ASN A  71      30.232   2.070  -9.879  1.00  0.00           O  
ATOM   1055  CB  ASN A  71      29.926   3.361  -6.878  1.00  0.00           C  
ATOM   1056  CG  ASN A  71      28.882   4.137  -6.123  1.00  0.00           C  
ATOM   1057  OD1 ASN A  71      27.884   4.583  -6.701  1.00  0.00           O  
ATOM   1058  ND2 ASN A  71      29.094   4.307  -4.843  1.00  0.00           N  
ATOM   1059  H   ASN A  71      29.206   1.183  -5.776  1.00  0.00           H  
ATOM   1060  HA  ASN A  71      28.449   2.544  -8.183  1.00  0.00           H  
ATOM   1061 1HB  ASN A  71      30.668   2.990  -6.171  1.00  0.00           H  
ATOM   1062 2HB  ASN A  71      30.437   4.036  -7.565  1.00  0.00           H  
ATOM   1063 1HD2 ASN A  71      28.433   4.815  -4.290  1.00  0.00           H  
ATOM   1064 2HD2 ASN A  71      29.915   3.929  -4.418  1.00  0.00           H  
ATOM   1065  N   VAL A  72      31.267   0.869  -8.282  1.00  0.00           N  
ATOM   1066  CA  VAL A  72      32.271   0.323  -9.186  1.00  0.00           C  
ATOM   1067  C   VAL A  72      31.635  -0.576 -10.238  1.00  0.00           C  
ATOM   1068  O   VAL A  72      32.011  -0.539 -11.410  1.00  0.00           O  
ATOM   1069  CB  VAL A  72      33.321  -0.480  -8.396  1.00  0.00           C  
ATOM   1070  CG1 VAL A  72      34.261  -1.208  -9.345  1.00  0.00           C  
ATOM   1071  CG2 VAL A  72      34.098   0.449  -7.475  1.00  0.00           C  
ATOM   1072  H   VAL A  72      31.289   0.607  -7.307  1.00  0.00           H  
ATOM   1073  HA  VAL A  72      32.770   1.152  -9.690  1.00  0.00           H  
ATOM   1074  HB  VAL A  72      32.813  -1.240  -7.802  1.00  0.00           H  
ATOM   1075 1HG1 VAL A  72      34.996  -1.770  -8.770  1.00  0.00           H  
ATOM   1076 2HG1 VAL A  72      33.688  -1.893  -9.970  1.00  0.00           H  
ATOM   1077 3HG1 VAL A  72      34.774  -0.482  -9.977  1.00  0.00           H  
ATOM   1078 1HG2 VAL A  72      34.838  -0.126  -6.918  1.00  0.00           H  
ATOM   1079 2HG2 VAL A  72      34.601   1.212  -8.068  1.00  0.00           H  
ATOM   1080 3HG2 VAL A  72      33.410   0.927  -6.776  1.00  0.00           H  
ATOM   1081  N   LYS A  73      30.669  -1.384  -9.813  1.00  0.00           N  
ATOM   1082  CA  LYS A  73      29.977  -2.294 -10.717  1.00  0.00           C  
ATOM   1083  C   LYS A  73      29.184  -1.529 -11.769  1.00  0.00           C  
ATOM   1084  O   LYS A  73      29.164  -1.906 -12.941  1.00  0.00           O  
ATOM   1085  CB  LYS A  73      29.050  -3.225  -9.933  1.00  0.00           C  
ATOM   1086  CG  LYS A  73      28.335  -4.264 -10.786  1.00  0.00           C  
ATOM   1087  CD  LYS A  73      27.506  -5.208  -9.928  1.00  0.00           C  
ATOM   1088  CE  LYS A  73      26.779  -6.238 -10.780  1.00  0.00           C  
ATOM   1089  NZ  LYS A  73      25.964  -7.169  -9.953  1.00  0.00           N  
ATOM   1090  H   LYS A  73      30.407  -1.367  -8.838  1.00  0.00           H  
ATOM   1091  HA  LYS A  73      30.721  -2.899 -11.236  1.00  0.00           H  
ATOM   1092 1HB  LYS A  73      29.624  -3.754  -9.173  1.00  0.00           H  
ATOM   1093 2HB  LYS A  73      28.292  -2.635  -9.419  1.00  0.00           H  
ATOM   1094 1HG  LYS A  73      27.677  -3.761 -11.497  1.00  0.00           H  
ATOM   1095 2HG  LYS A  73      29.068  -4.844 -11.345  1.00  0.00           H  
ATOM   1096 1HD  LYS A  73      28.159  -5.727  -9.224  1.00  0.00           H  
ATOM   1097 2HD  LYS A  73      26.772  -4.636  -9.362  1.00  0.00           H  
ATOM   1098 1HE  LYS A  73      26.123  -5.729 -11.484  1.00  0.00           H  
ATOM   1099 2HE  LYS A  73      27.505  -6.818 -11.348  1.00  0.00           H  
ATOM   1100 1HZ  LYS A  73      25.499  -7.835 -10.554  1.00  0.00           H  
ATOM   1101 2HZ  LYS A  73      26.566  -7.661  -9.308  1.00  0.00           H  
ATOM   1102 3HZ  LYS A  73      25.274  -6.644  -9.435  1.00  0.00           H  
ATOM   1103  N   THR A  74      28.532  -0.453 -11.344  1.00  0.00           N  
ATOM   1104  CA  THR A  74      27.735   0.367 -12.248  1.00  0.00           C  
ATOM   1105  C   THR A  74      28.611   1.036 -13.300  1.00  0.00           C  
ATOM   1106  O   THR A  74      28.242   1.112 -14.472  1.00  0.00           O  
ATOM   1107  CB  THR A  74      26.946   1.439 -11.474  1.00  0.00           C  
ATOM   1108  OG1 THR A  74      26.048   0.804 -10.554  1.00  0.00           O  
ATOM   1109  CG2 THR A  74      26.149   2.311 -12.432  1.00  0.00           C  
ATOM   1110  H   THR A  74      28.590  -0.196 -10.369  1.00  0.00           H  
ATOM   1111  HA  THR A  74      27.023  -0.278 -12.763  1.00  0.00           H  
ATOM   1112  HB  THR A  74      27.638   2.065 -10.911  1.00  0.00           H  
ATOM   1113  HG1 THR A  74      26.551   0.268  -9.935  1.00  0.00           H  
ATOM   1114 1HG2 THR A  74      25.598   3.063 -11.868  1.00  0.00           H  
ATOM   1115 2HG2 THR A  74      26.830   2.804 -13.126  1.00  0.00           H  
ATOM   1116 3HG2 THR A  74      25.449   1.692 -12.991  1.00  0.00           H  
ATOM   1117  N   VAL A  75      29.773   1.520 -12.875  1.00  0.00           N  
ATOM   1118  CA  VAL A  75      30.704   2.184 -13.779  1.00  0.00           C  
ATOM   1119  C   VAL A  75      31.234   1.217 -14.831  1.00  0.00           C  
ATOM   1120  O   VAL A  75      31.365   1.570 -16.003  1.00  0.00           O  
ATOM   1121  CB  VAL A  75      31.885   2.777 -12.988  1.00  0.00           C  
ATOM   1122  CG1 VAL A  75      32.951   3.303 -13.938  1.00  0.00           C  
ATOM   1123  CG2 VAL A  75      31.390   3.882 -12.068  1.00  0.00           C  
ATOM   1124  H   VAL A  75      30.018   1.426 -11.900  1.00  0.00           H  
ATOM   1125  HA  VAL A  75      30.178   2.995 -14.283  1.00  0.00           H  
ATOM   1126  HB  VAL A  75      32.346   1.987 -12.394  1.00  0.00           H  
ATOM   1127 1HG1 VAL A  75      33.779   3.718 -13.362  1.00  0.00           H  
ATOM   1128 2HG1 VAL A  75      33.317   2.488 -14.562  1.00  0.00           H  
ATOM   1129 3HG1 VAL A  75      32.523   4.081 -14.569  1.00  0.00           H  
ATOM   1130 1HG2 VAL A  75      32.230   4.296 -11.511  1.00  0.00           H  
ATOM   1131 2HG2 VAL A  75      30.924   4.668 -12.661  1.00  0.00           H  
ATOM   1132 3HG2 VAL A  75      30.659   3.473 -11.370  1.00  0.00           H  
ATOM   1133  N   LYS A  76      31.537  -0.004 -14.406  1.00  0.00           N  
ATOM   1134  CA  LYS A  76      32.053  -1.024 -15.310  1.00  0.00           C  
ATOM   1135  C   LYS A  76      31.088  -1.279 -16.461  1.00  0.00           C  
ATOM   1136  O   LYS A  76      31.475  -1.236 -17.629  1.00  0.00           O  
ATOM   1137  CB  LYS A  76      32.323  -2.325 -14.552  1.00  0.00           C  
ATOM   1138  CG  LYS A  76      32.891  -3.447 -15.410  1.00  0.00           C  
ATOM   1139  CD  LYS A  76      33.170  -4.691 -14.579  1.00  0.00           C  
ATOM   1140  CE  LYS A  76      33.694  -5.828 -15.443  1.00  0.00           C  
ATOM   1141  NZ  LYS A  76      33.972  -7.052 -14.644  1.00  0.00           N  
ATOM   1142  H   LYS A  76      31.407  -0.232 -13.431  1.00  0.00           H  
ATOM   1143  HA  LYS A  76      32.992  -0.667 -15.735  1.00  0.00           H  
ATOM   1144 1HB  LYS A  76      33.027  -2.134 -13.741  1.00  0.00           H  
ATOM   1145 2HB  LYS A  76      31.396  -2.683 -14.103  1.00  0.00           H  
ATOM   1146 1HG  LYS A  76      32.180  -3.698 -16.198  1.00  0.00           H  
ATOM   1147 2HG  LYS A  76      33.819  -3.115 -15.875  1.00  0.00           H  
ATOM   1148 1HD  LYS A  76      33.910  -4.458 -13.812  1.00  0.00           H  
ATOM   1149 2HD  LYS A  76      32.252  -5.014 -14.088  1.00  0.00           H  
ATOM   1150 1HE  LYS A  76      32.961  -6.069 -16.211  1.00  0.00           H  
ATOM   1151 2HE  LYS A  76      34.615  -5.516 -15.937  1.00  0.00           H  
ATOM   1152 1HZ  LYS A  76      34.318  -7.781 -15.252  1.00  0.00           H  
ATOM   1153 2HZ  LYS A  76      34.666  -6.844 -13.939  1.00  0.00           H  
ATOM   1154 3HZ  LYS A  76      33.122  -7.363 -14.196  1.00  0.00           H  
ATOM   1155  N   GLU A  77      29.832  -1.543 -16.102  1.00  0.00           N  
ATOM   1156  CA  GLU A  77      28.871  -2.154 -17.016  1.00  0.00           C  
ATOM   1157  C   GLU A  77      28.378  -1.181 -18.066  1.00  0.00           C  
ATOM   1158  O   GLU A  77      28.250  -1.531 -19.239  1.00  0.00           O  
ATOM   1159  CB  GLU A  77      27.677  -2.709 -16.236  1.00  0.00           C  
ATOM   1160  CG  GLU A  77      28.002  -3.908 -15.358  1.00  0.00           C  
ATOM   1161  CD  GLU A  77      26.818  -4.393 -14.568  1.00  0.00           C  
ATOM   1162  OE1 GLU A  77      25.797  -3.749 -14.608  1.00  0.00           O  
ATOM   1163  OE2 GLU A  77      26.935  -5.409 -13.924  1.00  0.00           O  
ATOM   1164  H   GLU A  77      29.529  -1.314 -15.166  1.00  0.00           H  
ATOM   1165  HA  GLU A  77      29.362  -2.978 -17.535  1.00  0.00           H  
ATOM   1166 1HB  GLU A  77      27.265  -1.927 -15.597  1.00  0.00           H  
ATOM   1167 2HB  GLU A  77      26.894  -3.007 -16.933  1.00  0.00           H  
ATOM   1168 1HG  GLU A  77      28.361  -4.721 -15.989  1.00  0.00           H  
ATOM   1169 2HG  GLU A  77      28.803  -3.637 -14.672  1.00  0.00           H  
ATOM   1170  N   VAL A  78      28.102   0.043 -17.642  1.00  0.00           N  
ATOM   1171  CA  VAL A  78      27.379   0.976 -18.487  1.00  0.00           C  
ATOM   1172  C   VAL A  78      28.282   1.745 -19.429  1.00  0.00           C  
ATOM   1173  O   VAL A  78      29.316   2.273 -19.020  1.00  0.00           O  
ATOM   1174  CB  VAL A  78      26.602   1.978 -17.613  1.00  0.00           C  
ATOM   1175  CG1 VAL A  78      25.917   3.023 -18.481  1.00  0.00           C  
ATOM   1176  CG2 VAL A  78      25.587   1.239 -16.755  1.00  0.00           C  
ATOM   1177  H   VAL A  78      28.401   0.323 -16.719  1.00  0.00           H  
ATOM   1178  HA  VAL A  78      26.667   0.414 -19.093  1.00  0.00           H  
ATOM   1179  HB  VAL A  78      27.306   2.507 -16.969  1.00  0.00           H  
ATOM   1180 1HG1 VAL A  78      25.373   3.723 -17.846  1.00  0.00           H  
ATOM   1181 2HG1 VAL A  78      26.666   3.564 -19.058  1.00  0.00           H  
ATOM   1182 3HG1 VAL A  78      25.219   2.531 -19.159  1.00  0.00           H  
ATOM   1183 1HG2 VAL A  78      25.042   1.953 -16.139  1.00  0.00           H  
ATOM   1184 2HG2 VAL A  78      24.886   0.705 -17.399  1.00  0.00           H  
ATOM   1185 3HG2 VAL A  78      26.103   0.526 -16.112  1.00  0.00           H  
ATOM   1186  N   LYS A  79      27.886   1.806 -20.697  1.00  0.00           N  
ATOM   1187  CA  LYS A  79      28.753   2.373 -21.713  1.00  0.00           C  
ATOM   1188  C   LYS A  79      29.053   3.816 -21.367  1.00  0.00           C  
ATOM   1189  O   LYS A  79      28.147   4.646 -21.284  1.00  0.00           O  
ATOM   1190  CB  LYS A  79      28.113   2.275 -23.099  1.00  0.00           C  
ATOM   1191  CG  LYS A  79      29.003   2.755 -24.238  1.00  0.00           C  
ATOM   1192  CD  LYS A  79      28.323   2.569 -25.586  1.00  0.00           C  
ATOM   1193  CE  LYS A  79      29.215   3.039 -26.726  1.00  0.00           C  
ATOM   1194  NZ  LYS A  79      28.563   2.863 -28.052  1.00  0.00           N  
ATOM   1195  H   LYS A  79      26.973   1.452 -20.945  1.00  0.00           H  
ATOM   1196  HA  LYS A  79      29.689   1.813 -21.721  1.00  0.00           H  
ATOM   1197 1HB  LYS A  79      27.841   1.239 -23.301  1.00  0.00           H  
ATOM   1198 2HB  LYS A  79      27.196   2.864 -23.119  1.00  0.00           H  
ATOM   1199 1HG  LYS A  79      29.233   3.813 -24.099  1.00  0.00           H  
ATOM   1200 2HG  LYS A  79      29.937   2.195 -24.231  1.00  0.00           H  
ATOM   1201 1HD  LYS A  79      28.086   1.514 -25.732  1.00  0.00           H  
ATOM   1202 2HD  LYS A  79      27.394   3.139 -25.607  1.00  0.00           H  
ATOM   1203 1HE  LYS A  79      29.455   4.092 -26.590  1.00  0.00           H  
ATOM   1204 2HE  LYS A  79      30.147   2.473 -26.716  1.00  0.00           H  
ATOM   1205 1HZ  LYS A  79      29.186   3.184 -28.779  1.00  0.00           H  
ATOM   1206 2HZ  LYS A  79      28.353   1.885 -28.197  1.00  0.00           H  
ATOM   1207 3HZ  LYS A  79      27.707   3.398 -28.080  1.00  0.00           H  
ATOM   1208  N   MET A  80      30.328   4.102 -21.168  1.00  0.00           N  
ATOM   1209  CA  MET A  80      30.758   5.406 -20.700  1.00  0.00           C  
ATOM   1210  C   MET A  80      31.957   5.882 -21.507  1.00  0.00           C  
ATOM   1211  O   MET A  80      32.722   5.075 -22.035  1.00  0.00           O  
ATOM   1212  CB  MET A  80      31.093   5.354 -19.211  1.00  0.00           C  
ATOM   1213  CG  MET A  80      29.912   5.016 -18.311  1.00  0.00           C  
ATOM   1214  SD  MET A  80      30.354   4.998 -16.562  1.00  0.00           S  
ATOM   1215  CE  MET A  80      28.791   4.529 -15.824  1.00  0.00           C  
ATOM   1216  H   MET A  80      31.025   3.393 -21.346  1.00  0.00           H  
ATOM   1217  HA  MET A  80      29.943   6.114 -20.852  1.00  0.00           H  
ATOM   1218 1HB  MET A  80      31.868   4.610 -19.038  1.00  0.00           H  
ATOM   1219 2HB  MET A  80      31.489   6.320 -18.893  1.00  0.00           H  
ATOM   1220 1HG  MET A  80      29.120   5.749 -18.459  1.00  0.00           H  
ATOM   1221 2HG  MET A  80      29.522   4.034 -18.578  1.00  0.00           H  
ATOM   1222 1HE  MET A  80      28.902   4.475 -14.741  1.00  0.00           H  
ATOM   1223 2HE  MET A  80      28.032   5.271 -16.075  1.00  0.00           H  
ATOM   1224 3HE  MET A  80      28.486   3.554 -16.206  1.00  0.00           H  
ATOM   1225  N   SER A  81      32.119   7.192 -21.602  1.00  0.00           N  
ATOM   1226  CA  SER A  81      33.214   7.770 -22.366  1.00  0.00           C  
ATOM   1227  C   SER A  81      34.527   7.711 -21.601  1.00  0.00           C  
ATOM   1228  O   SER A  81      34.559   7.912 -20.387  1.00  0.00           O  
ATOM   1229  CB  SER A  81      32.894   9.209 -22.723  1.00  0.00           C  
ATOM   1230  OG  SER A  81      33.974   9.816 -23.377  1.00  0.00           O  
ATOM   1231  H   SER A  81      31.467   7.804 -21.133  1.00  0.00           H  
ATOM   1232  HA  SER A  81      33.334   7.197 -23.287  1.00  0.00           H  
ATOM   1233 1HB  SER A  81      32.014   9.237 -23.365  1.00  0.00           H  
ATOM   1234 2HB  SER A  81      32.656   9.764 -21.816  1.00  0.00           H  
ATOM   1235  HG  SER A  81      33.696  10.715 -23.568  1.00  0.00           H  
ATOM   1236  N   LYS A  82      35.767   7.463 -22.017  1.00  0.00           N  
ATOM   1237  CA  LYS A  82      36.726   7.162 -20.961  1.00  0.00           C  
ATOM   1238  C   LYS A  82      36.791   8.296 -19.963  1.00  0.00           C  
ATOM   1239  O   LYS A  82      37.009   8.075 -18.772  1.00  0.00           O  
ATOM   1240  CB  LYS A  82      38.114   6.896 -21.546  1.00  0.00           C  
ATOM   1241  CG  LYS A  82      38.775   8.115 -22.175  1.00  0.00           C  
ATOM   1242  CD  LYS A  82      40.164   7.781 -22.701  1.00  0.00           C  
ATOM   1243  CE  LYS A  82      40.090   6.934 -23.962  1.00  0.00           C  
ATOM   1244  NZ  LYS A  82      39.438   7.661 -25.084  1.00  0.00           N  
ATOM   1245  H   LYS A  82      35.970   7.495 -23.006  1.00  0.00           H  
ATOM   1246  HA  LYS A  82      36.392   6.267 -20.435  1.00  0.00           H  
ATOM   1247 1HB  LYS A  82      38.774   6.525 -20.762  1.00  0.00           H  
ATOM   1248 2HB  LYS A  82      38.045   6.122 -22.310  1.00  0.00           H  
ATOM   1249 1HG  LYS A  82      38.161   8.477 -23.001  1.00  0.00           H  
ATOM   1250 2HG  LYS A  82      38.858   8.908 -21.433  1.00  0.00           H  
ATOM   1251 1HD  LYS A  82      40.700   8.705 -22.924  1.00  0.00           H  
ATOM   1252 2HD  LYS A  82      40.719   7.234 -21.939  1.00  0.00           H  
ATOM   1253 1HE  LYS A  82      41.096   6.647 -24.267  1.00  0.00           H  
ATOM   1254 2HE  LYS A  82      39.524   6.025 -23.757  1.00  0.00           H  
ATOM   1255 1HZ  LYS A  82      39.408   7.066 -25.900  1.00  0.00           H  
ATOM   1256 2HZ  LYS A  82      38.496   7.916 -24.819  1.00  0.00           H  
ATOM   1257 3HZ  LYS A  82      39.965   8.497 -25.296  1.00  0.00           H  
ATOM   1258  N   GLU A  83      36.603   9.529 -20.432  1.00  0.00           N  
ATOM   1259  CA  GLU A  83      36.486  10.633 -19.487  1.00  0.00           C  
ATOM   1260  C   GLU A  83      35.332  10.409 -18.518  1.00  0.00           C  
ATOM   1261  O   GLU A  83      35.483  10.578 -17.308  1.00  0.00           O  
ATOM   1262  CB  GLU A  83      36.289  11.955 -20.233  1.00  0.00           C  
ATOM   1263  CG  GLU A  83      36.201  13.178 -19.331  1.00  0.00           C  
ATOM   1264  CD  GLU A  83      36.043  14.461 -20.100  1.00  0.00           C  
ATOM   1265  OE1 GLU A  83      36.024  14.410 -21.306  1.00  0.00           O  
ATOM   1266  OE2 GLU A  83      35.941  15.493 -19.479  1.00  0.00           O  
ATOM   1267  H   GLU A  83      36.546   9.672 -21.430  1.00  0.00           H  
ATOM   1268  HA  GLU A  83      37.408  10.692 -18.908  1.00  0.00           H  
ATOM   1269 1HB  GLU A  83      37.117  12.108 -20.925  1.00  0.00           H  
ATOM   1270 2HB  GLU A  83      35.374  11.907 -20.822  1.00  0.00           H  
ATOM   1271 1HG  GLU A  83      35.350  13.062 -18.661  1.00  0.00           H  
ATOM   1272 2HG  GLU A  83      37.103  13.234 -18.723  1.00  0.00           H  
ATOM   1273  N   GLU A  84      34.179  10.027 -19.058  1.00  0.00           N  
ATOM   1274  CA  GLU A  84      32.997   9.778 -18.242  1.00  0.00           C  
ATOM   1275  C   GLU A  84      33.268   8.710 -17.190  1.00  0.00           C  
ATOM   1276  O   GLU A  84      32.931   8.880 -16.018  1.00  0.00           O  
ATOM   1277  CB  GLU A  84      31.821   9.353 -19.124  1.00  0.00           C  
ATOM   1278  CG  GLU A  84      31.249  10.466 -19.990  1.00  0.00           C  
ATOM   1279  CD  GLU A  84      30.156   9.992 -20.906  1.00  0.00           C  
ATOM   1280  OE1 GLU A  84      30.223   8.871 -21.350  1.00  0.00           O  
ATOM   1281  OE2 GLU A  84      29.251  10.751 -21.162  1.00  0.00           O  
ATOM   1282  H   GLU A  84      34.121   9.906 -20.059  1.00  0.00           H  
ATOM   1283  HA  GLU A  84      32.731  10.702 -17.727  1.00  0.00           H  
ATOM   1284 1HB  GLU A  84      32.134   8.543 -19.783  1.00  0.00           H  
ATOM   1285 2HB  GLU A  84      31.015   8.970 -18.496  1.00  0.00           H  
ATOM   1286 1HG  GLU A  84      30.852  11.248 -19.343  1.00  0.00           H  
ATOM   1287 2HG  GLU A  84      32.053  10.898 -20.584  1.00  0.00           H  
ATOM   1288  N   ALA A  85      33.878   7.610 -17.615  1.00  0.00           N  
ATOM   1289  CA  ALA A  85      34.196   6.511 -16.710  1.00  0.00           C  
ATOM   1290  C   ALA A  85      35.211   6.940 -15.659  1.00  0.00           C  
ATOM   1291  O   ALA A  85      35.094   6.582 -14.487  1.00  0.00           O  
ATOM   1292  CB  ALA A  85      34.718   5.314 -17.492  1.00  0.00           C  
ATOM   1293  H   ALA A  85      34.128   7.532 -18.590  1.00  0.00           H  
ATOM   1294  HA  ALA A  85      33.281   6.223 -16.193  1.00  0.00           H  
ATOM   1295 1HB  ALA A  85      34.952   4.503 -16.802  1.00  0.00           H  
ATOM   1296 2HB  ALA A  85      33.958   4.982 -18.199  1.00  0.00           H  
ATOM   1297 3HB  ALA A  85      35.618   5.599 -18.034  1.00  0.00           H  
ATOM   1298  N   THR A  86      36.207   7.709 -16.084  1.00  0.00           N  
ATOM   1299  CA  THR A  86      37.245   8.188 -15.179  1.00  0.00           C  
ATOM   1300  C   THR A  86      36.669   9.127 -14.128  1.00  0.00           C  
ATOM   1301  O   THR A  86      37.041   9.066 -12.956  1.00  0.00           O  
ATOM   1302  CB  THR A  86      38.368   8.904 -15.952  1.00  0.00           C  
ATOM   1303  OG1 THR A  86      38.978   7.989 -16.872  1.00  0.00           O  
ATOM   1304  CG2 THR A  86      39.423   9.432 -14.993  1.00  0.00           C  
ATOM   1305  H   THR A  86      36.246   7.969 -17.059  1.00  0.00           H  
ATOM   1306  HA  THR A  86      37.677   7.330 -14.663  1.00  0.00           H  
ATOM   1307  HB  THR A  86      37.948   9.737 -16.515  1.00  0.00           H  
ATOM   1308  HG1 THR A  86      38.430   7.912 -17.656  1.00  0.00           H  
ATOM   1309 1HG2 THR A  86      40.209   9.935 -15.557  1.00  0.00           H  
ATOM   1310 2HG2 THR A  86      38.965  10.137 -14.300  1.00  0.00           H  
ATOM   1311 3HG2 THR A  86      39.854   8.602 -14.434  1.00  0.00           H  
ATOM   1312  N   GLU A  87      35.759   9.996 -14.553  1.00  0.00           N  
ATOM   1313  CA  GLU A  87      35.129  10.951 -13.648  1.00  0.00           C  
ATOM   1314  C   GLU A  87      34.287  10.240 -12.597  1.00  0.00           C  
ATOM   1315  O   GLU A  87      34.291  10.617 -11.425  1.00  0.00           O  
ATOM   1316  CB  GLU A  87      34.258  11.935 -14.432  1.00  0.00           C  
ATOM   1317  CG  GLU A  87      33.616  13.022 -13.582  1.00  0.00           C  
ATOM   1318  CD  GLU A  87      32.842  14.021 -14.396  1.00  0.00           C  
ATOM   1319  OE1 GLU A  87      32.820  13.891 -15.596  1.00  0.00           O  
ATOM   1320  OE2 GLU A  87      32.273  14.916 -13.817  1.00  0.00           O  
ATOM   1321  H   GLU A  87      35.496   9.996 -15.528  1.00  0.00           H  
ATOM   1322  HA  GLU A  87      35.912  11.510 -13.135  1.00  0.00           H  
ATOM   1323 1HB  GLU A  87      34.861  12.423 -15.199  1.00  0.00           H  
ATOM   1324 2HB  GLU A  87      33.461  11.392 -14.939  1.00  0.00           H  
ATOM   1325 1HG  GLU A  87      32.942  12.556 -12.863  1.00  0.00           H  
ATOM   1326 2HG  GLU A  87      34.395  13.540 -13.024  1.00  0.00           H  
ATOM   1327  N   ALA A  88      33.565   9.209 -13.022  1.00  0.00           N  
ATOM   1328  CA  ALA A  88      32.716   8.443 -12.117  1.00  0.00           C  
ATOM   1329  C   ALA A  88      33.546   7.717 -11.066  1.00  0.00           C  
ATOM   1330  O   ALA A  88      33.173   7.664  -9.894  1.00  0.00           O  
ATOM   1331  CB  ALA A  88      31.867   7.451 -12.899  1.00  0.00           C  
ATOM   1332  H   ALA A  88      33.605   8.949 -13.997  1.00  0.00           H  
ATOM   1333  HA  ALA A  88      32.057   9.140 -11.599  1.00  0.00           H  
ATOM   1334 1HB  ALA A  88      31.239   6.887 -12.209  1.00  0.00           H  
ATOM   1335 2HB  ALA A  88      31.237   7.990 -13.606  1.00  0.00           H  
ATOM   1336 3HB  ALA A  88      32.517   6.766 -13.441  1.00  0.00           H  
ATOM   1337  N   LEU A  89      34.673   7.158 -11.491  1.00  0.00           N  
ATOM   1338  CA  LEU A  89      35.558   6.435 -10.586  1.00  0.00           C  
ATOM   1339  C   LEU A  89      36.151   7.364  -9.535  1.00  0.00           C  
ATOM   1340  O   LEU A  89      36.259   7.002  -8.363  1.00  0.00           O  
ATOM   1341  CB  LEU A  89      36.687   5.760 -11.376  1.00  0.00           C  
ATOM   1342  CG  LEU A  89      36.262   4.593 -12.277  1.00  0.00           C  
ATOM   1343  CD1 LEU A  89      37.447   4.148 -13.124  1.00  0.00           C  
ATOM   1344  CD2 LEU A  89      35.744   3.450 -11.417  1.00  0.00           C  
ATOM   1345  H   LEU A  89      34.923   7.236 -12.466  1.00  0.00           H  
ATOM   1346  HA  LEU A  89      34.978   5.666 -10.076  1.00  0.00           H  
ATOM   1347 1HB  LEU A  89      37.165   6.508 -12.006  1.00  0.00           H  
ATOM   1348 2HB  LEU A  89      37.426   5.382 -10.670  1.00  0.00           H  
ATOM   1349  HG  LEU A  89      35.474   4.924 -12.954  1.00  0.00           H  
ATOM   1350 1HD1 LEU A  89      37.146   3.319 -13.764  1.00  0.00           H  
ATOM   1351 2HD1 LEU A  89      37.785   4.980 -13.742  1.00  0.00           H  
ATOM   1352 3HD1 LEU A  89      38.259   3.827 -12.472  1.00  0.00           H  
ATOM   1353 1HD2 LEU A  89      35.442   2.621 -12.058  1.00  0.00           H  
ATOM   1354 2HD2 LEU A  89      36.532   3.117 -10.741  1.00  0.00           H  
ATOM   1355 3HD2 LEU A  89      34.887   3.791 -10.836  1.00  0.00           H  
ATOM   1356  N   VAL A  90      36.534   8.563  -9.960  1.00  0.00           N  
ATOM   1357  CA  VAL A  90      37.116   9.547  -9.055  1.00  0.00           C  
ATOM   1358  C   VAL A  90      36.108   9.993  -8.004  1.00  0.00           C  
ATOM   1359  O   VAL A  90      36.449  10.155  -6.832  1.00  0.00           O  
ATOM   1360  CB  VAL A  90      37.607  10.775  -9.845  1.00  0.00           C  
ATOM   1361  CG1 VAL A  90      38.040  11.881  -8.894  1.00  0.00           C  
ATOM   1362  CG2 VAL A  90      38.750  10.375 -10.765  1.00  0.00           C  
ATOM   1363  H   VAL A  90      36.419   8.799 -10.935  1.00  0.00           H  
ATOM   1364  HA  VAL A  90      37.969   9.091  -8.550  1.00  0.00           H  
ATOM   1365  HB  VAL A  90      36.781  11.167 -10.439  1.00  0.00           H  
ATOM   1366 1HG1 VAL A  90      38.384  12.741  -9.469  1.00  0.00           H  
ATOM   1367 2HG1 VAL A  90      37.197  12.176  -8.271  1.00  0.00           H  
ATOM   1368 3HG1 VAL A  90      38.852  11.521  -8.262  1.00  0.00           H  
ATOM   1369 1HG2 VAL A  90      39.092  11.248 -11.320  1.00  0.00           H  
ATOM   1370 2HG2 VAL A  90      39.574   9.978 -10.171  1.00  0.00           H  
ATOM   1371 3HG2 VAL A  90      38.406   9.613 -11.463  1.00  0.00           H  
ATOM   1372  N   GLU A  91      34.865  10.191  -8.429  1.00  0.00           N  
ATOM   1373  CA  GLU A  91      33.805  10.618  -7.524  1.00  0.00           C  
ATOM   1374  C   GLU A  91      33.516   9.555  -6.472  1.00  0.00           C  
ATOM   1375  O   GLU A  91      33.306   9.869  -5.300  1.00  0.00           O  
ATOM   1376  CB  GLU A  91      32.529  10.933  -8.308  1.00  0.00           C  
ATOM   1377  CG  GLU A  91      31.375  11.439  -7.455  1.00  0.00           C  
ATOM   1378  CD  GLU A  91      31.663  12.765  -6.808  1.00  0.00           C  
ATOM   1379  OE1 GLU A  91      32.529  13.461  -7.283  1.00  0.00           O  
ATOM   1380  OE2 GLU A  91      31.016  13.083  -5.838  1.00  0.00           O  
ATOM   1381  H   GLU A  91      34.649  10.042  -9.404  1.00  0.00           H  
ATOM   1382  HA  GLU A  91      34.132  11.523  -7.011  1.00  0.00           H  
ATOM   1383 1HB  GLU A  91      32.744  11.690  -9.063  1.00  0.00           H  
ATOM   1384 2HB  GLU A  91      32.192  10.037  -8.830  1.00  0.00           H  
ATOM   1385 1HG  GLU A  91      30.489  11.538  -8.081  1.00  0.00           H  
ATOM   1386 2HG  GLU A  91      31.159  10.702  -6.682  1.00  0.00           H  
ATOM   1387  N   VAL A  92      33.507   8.297  -6.898  1.00  0.00           N  
ATOM   1388  CA  VAL A  92      33.244   7.184  -5.993  1.00  0.00           C  
ATOM   1389  C   VAL A  92      34.338   7.058  -4.941  1.00  0.00           C  
ATOM   1390  O   VAL A  92      34.059   6.802  -3.769  1.00  0.00           O  
ATOM   1391  CB  VAL A  92      33.142   5.866  -6.783  1.00  0.00           C  
ATOM   1392  CG1 VAL A  92      33.057   4.681  -5.833  1.00  0.00           C  
ATOM   1393  CG2 VAL A  92      31.932   5.906  -7.703  1.00  0.00           C  
ATOM   1394  H   VAL A  92      33.687   8.107  -7.873  1.00  0.00           H  
ATOM   1395  HA  VAL A  92      32.294   7.365  -5.489  1.00  0.00           H  
ATOM   1396  HB  VAL A  92      34.047   5.738  -7.377  1.00  0.00           H  
ATOM   1397 1HG1 VAL A  92      32.986   3.757  -6.408  1.00  0.00           H  
ATOM   1398 2HG1 VAL A  92      33.950   4.650  -5.208  1.00  0.00           H  
ATOM   1399 3HG1 VAL A  92      32.175   4.783  -5.201  1.00  0.00           H  
ATOM   1400 1HG2 VAL A  92      31.866   4.971  -8.259  1.00  0.00           H  
ATOM   1401 2HG2 VAL A  92      31.027   6.040  -7.110  1.00  0.00           H  
ATOM   1402 3HG2 VAL A  92      32.033   6.737  -8.402  1.00  0.00           H  
ATOM   1403  N   LEU A  93      35.584   7.239  -5.367  1.00  0.00           N  
ATOM   1404  CA  LEU A  93      36.724   7.146  -4.462  1.00  0.00           C  
ATOM   1405  C   LEU A  93      36.683   8.247  -3.410  1.00  0.00           C  
ATOM   1406  O   LEU A  93      36.977   8.010  -2.238  1.00  0.00           O  
ATOM   1407  CB  LEU A  93      38.036   7.233  -5.251  1.00  0.00           C  
ATOM   1408  CG  LEU A  93      38.351   6.033  -6.154  1.00  0.00           C  
ATOM   1409  CD1 LEU A  93      39.578   6.342  -7.001  1.00  0.00           C  
ATOM   1410  CD2 LEU A  93      38.575   4.797  -5.296  1.00  0.00           C  
ATOM   1411  H   LEU A  93      35.745   7.446  -6.342  1.00  0.00           H  
ATOM   1412  HA  LEU A  93      36.684   6.183  -3.954  1.00  0.00           H  
ATOM   1413 1HB  LEU A  93      38.005   8.122  -5.880  1.00  0.00           H  
ATOM   1414 2HB  LEU A  93      38.860   7.342  -4.546  1.00  0.00           H  
ATOM   1415  HG  LEU A  93      37.514   5.859  -6.831  1.00  0.00           H  
ATOM   1416 1HD1 LEU A  93      39.801   5.489  -7.642  1.00  0.00           H  
ATOM   1417 2HD1 LEU A  93      39.383   7.219  -7.618  1.00  0.00           H  
ATOM   1418 3HD1 LEU A  93      40.429   6.538  -6.349  1.00  0.00           H  
ATOM   1419 1HD2 LEU A  93      38.797   3.944  -5.938  1.00  0.00           H  
ATOM   1420 2HD2 LEU A  93      39.412   4.971  -4.620  1.00  0.00           H  
ATOM   1421 3HD2 LEU A  93      37.676   4.590  -4.715  1.00  0.00           H  
ATOM   1422  N   LYS A  94      36.317   9.451  -3.836  1.00  0.00           N  
ATOM   1423  CA  LYS A  94      36.238  10.592  -2.931  1.00  0.00           C  
ATOM   1424  C   LYS A  94      35.155  10.386  -1.879  1.00  0.00           C  
ATOM   1425  O   LYS A  94      35.344  10.712  -0.707  1.00  0.00           O  
ATOM   1426  CB  LYS A  94      35.973  11.879  -3.713  1.00  0.00           C  
ATOM   1427  CG  LYS A  94      35.946  13.140  -2.860  1.00  0.00           C  
ATOM   1428  CD  LYS A  94      35.772  14.385  -3.717  1.00  0.00           C  
ATOM   1429  CE  LYS A  94      35.730  15.644  -2.864  1.00  0.00           C  
ATOM   1430  NZ  LYS A  94      35.559  16.870  -3.691  1.00  0.00           N  
ATOM   1431  H   LYS A  94      36.088   9.579  -4.811  1.00  0.00           H  
ATOM   1432  HA  LYS A  94      37.193  10.689  -2.413  1.00  0.00           H  
ATOM   1433 1HB  LYS A  94      36.743  12.007  -4.475  1.00  0.00           H  
ATOM   1434 2HB  LYS A  94      35.015  11.802  -4.227  1.00  0.00           H  
ATOM   1435 1HG  LYS A  94      35.121  13.081  -2.149  1.00  0.00           H  
ATOM   1436 2HG  LYS A  94      36.878  13.222  -2.301  1.00  0.00           H  
ATOM   1437 1HD  LYS A  94      36.601  14.460  -4.422  1.00  0.00           H  
ATOM   1438 2HD  LYS A  94      34.843  14.309  -4.283  1.00  0.00           H  
ATOM   1439 1HE  LYS A  94      34.902  15.578  -2.159  1.00  0.00           H  
ATOM   1440 2HE  LYS A  94      36.656  15.730  -2.297  1.00  0.00           H  
ATOM   1441 1HZ  LYS A  94      35.537  17.681  -3.089  1.00  0.00           H  
ATOM   1442 2HZ  LYS A  94      36.332  16.952  -4.336  1.00  0.00           H  
ATOM   1443 3HZ  LYS A  94      34.694  16.811  -4.208  1.00  0.00           H  
ATOM   1444  N   GLY A  95      34.020   9.843  -2.305  1.00  0.00           N  
ATOM   1445  CA  GLY A  95      32.904   9.593  -1.400  1.00  0.00           C  
ATOM   1446  C   GLY A  95      33.270   8.554  -0.348  1.00  0.00           C  
ATOM   1447  O   GLY A  95      32.919   8.692   0.824  1.00  0.00           O  
ATOM   1448  H   GLY A  95      33.928   9.597  -3.280  1.00  0.00           H  
ATOM   1449 1HA  GLY A  95      32.615  10.524  -0.912  1.00  0.00           H  
ATOM   1450 2HA  GLY A  95      32.042   9.250  -1.971  1.00  0.00           H  
ATOM   1451  N   VAL A  96      33.978   7.513  -0.774  1.00  0.00           N  
ATOM   1452  CA  VAL A  96      34.393   6.448   0.131  1.00  0.00           C  
ATOM   1453  C   VAL A  96      35.365   6.966   1.183  1.00  0.00           C  
ATOM   1454  O   VAL A  96      35.281   6.598   2.355  1.00  0.00           O  
ATOM   1455  CB  VAL A  96      35.057   5.305  -0.659  1.00  0.00           C  
ATOM   1456  CG1 VAL A  96      35.660   4.281   0.292  1.00  0.00           C  
ATOM   1457  CG2 VAL A  96      34.038   4.651  -1.579  1.00  0.00           C  
ATOM   1458  H   VAL A  96      34.235   7.459  -1.749  1.00  0.00           H  
ATOM   1459  HA  VAL A  96      33.508   6.058   0.635  1.00  0.00           H  
ATOM   1460  HB  VAL A  96      35.875   5.713  -1.252  1.00  0.00           H  
ATOM   1461 1HG1 VAL A  96      36.126   3.480  -0.283  1.00  0.00           H  
ATOM   1462 2HG1 VAL A  96      36.412   4.763   0.916  1.00  0.00           H  
ATOM   1463 3HG1 VAL A  96      34.876   3.864   0.923  1.00  0.00           H  
ATOM   1464 1HG2 VAL A  96      34.515   3.844  -2.135  1.00  0.00           H  
ATOM   1465 2HG2 VAL A  96      33.217   4.248  -0.986  1.00  0.00           H  
ATOM   1466 3HG2 VAL A  96      33.651   5.392  -2.278  1.00  0.00           H  
ATOM   1467  N   THR A  97      36.288   7.822   0.757  1.00  0.00           N  
ATOM   1468  CA  THR A  97      37.279   8.392   1.662  1.00  0.00           C  
ATOM   1469  C   THR A  97      36.620   9.276   2.714  1.00  0.00           C  
ATOM   1470  O   THR A  97      36.996   9.249   3.886  1.00  0.00           O  
ATOM   1471  CB  THR A  97      38.333   9.206   0.888  1.00  0.00           C  
ATOM   1472  OG1 THR A  97      39.022   8.349  -0.031  1.00  0.00           O  
ATOM   1473  CG2 THR A  97      39.337   9.826   1.847  1.00  0.00           C  
ATOM   1474  H   THR A  97      36.303   8.084  -0.218  1.00  0.00           H  
ATOM   1475  HA  THR A  97      37.786   7.576   2.178  1.00  0.00           H  
ATOM   1476  HB  THR A  97      37.839   9.998   0.326  1.00  0.00           H  
ATOM   1477  HG1 THR A  97      38.483   8.223  -0.816  1.00  0.00           H  
ATOM   1478 1HG2 THR A  97      40.074  10.398   1.283  1.00  0.00           H  
ATOM   1479 2HG2 THR A  97      38.818  10.487   2.541  1.00  0.00           H  
ATOM   1480 3HG2 THR A  97      39.841   9.038   2.406  1.00  0.00           H  
ATOM   1481  N   LYS A  98      35.635  10.059   2.288  1.00  0.00           N  
ATOM   1482  CA  LYS A  98      34.922  10.953   3.193  1.00  0.00           C  
ATOM   1483  C   LYS A  98      34.147  10.169   4.245  1.00  0.00           C  
ATOM   1484  O   LYS A  98      34.117  10.546   5.417  1.00  0.00           O  
ATOM   1485  CB  LYS A  98      33.974  11.863   2.410  1.00  0.00           C  
ATOM   1486  CG  LYS A  98      33.211  12.863   3.268  1.00  0.00           C  
ATOM   1487  CD  LYS A  98      34.150  13.884   3.893  1.00  0.00           C  
ATOM   1488  CE  LYS A  98      33.381  14.945   4.666  1.00  0.00           C  
ATOM   1489  NZ  LYS A  98      34.289  15.931   5.313  1.00  0.00           N  
ATOM   1490  H   LYS A  98      35.374  10.034   1.313  1.00  0.00           H  
ATOM   1491  HA  LYS A  98      35.652  11.575   3.712  1.00  0.00           H  
ATOM   1492 1HB  LYS A  98      34.539  12.423   1.665  1.00  0.00           H  
ATOM   1493 2HB  LYS A  98      33.243  11.254   1.877  1.00  0.00           H  
ATOM   1494 1HG  LYS A  98      32.477  13.386   2.653  1.00  0.00           H  
ATOM   1495 2HG  LYS A  98      32.683  12.335   4.061  1.00  0.00           H  
ATOM   1496 1HD  LYS A  98      34.838  13.379   4.572  1.00  0.00           H  
ATOM   1497 2HD  LYS A  98      34.732  14.370   3.110  1.00  0.00           H  
ATOM   1498 1HE  LYS A  98      32.712  15.475   3.989  1.00  0.00           H  
ATOM   1499 2HE  LYS A  98      32.776  14.467   5.437  1.00  0.00           H  
ATOM   1500 1HZ  LYS A  98      33.741  16.615   5.815  1.00  0.00           H  
ATOM   1501 2HZ  LYS A  98      34.902  15.452   5.958  1.00  0.00           H  
ATOM   1502 3HZ  LYS A  98      34.841  16.395   4.606  1.00  0.00           H  
ATOM   1503  N   MET A  99      33.521   9.077   3.819  1.00  0.00           N  
ATOM   1504  CA  MET A  99      32.745   8.238   4.724  1.00  0.00           C  
ATOM   1505  C   MET A  99      33.636   7.590   5.776  1.00  0.00           C  
ATOM   1506  O   MET A  99      33.268   7.504   6.948  1.00  0.00           O  
ATOM   1507  CB  MET A  99      31.989   7.171   3.935  1.00  0.00           C  
ATOM   1508  CG  MET A  99      30.840   7.706   3.093  1.00  0.00           C  
ATOM   1509  SD  MET A  99      29.835   6.393   2.372  1.00  0.00           S  
ATOM   1510  CE  MET A  99      30.926   5.800   1.083  1.00  0.00           C  
ATOM   1511  H   MET A  99      33.585   8.822   2.844  1.00  0.00           H  
ATOM   1512  HA  MET A  99      32.023   8.867   5.245  1.00  0.00           H  
ATOM   1513 1HB  MET A  99      32.678   6.654   3.269  1.00  0.00           H  
ATOM   1514 2HB  MET A  99      31.581   6.430   4.624  1.00  0.00           H  
ATOM   1515 1HG  MET A  99      30.197   8.333   3.711  1.00  0.00           H  
ATOM   1516 2HG  MET A  99      31.236   8.319   2.284  1.00  0.00           H  
ATOM   1517 1HE  MET A  99      30.445   4.983   0.545  1.00  0.00           H  
ATOM   1518 2HE  MET A  99      31.145   6.613   0.389  1.00  0.00           H  
ATOM   1519 3HE  MET A  99      31.856   5.443   1.528  1.00  0.00           H  
ATOM   1520  N   ALA A 100      34.810   7.135   5.351  1.00  0.00           N  
ATOM   1521  CA  ALA A 100      35.757   6.494   6.255  1.00  0.00           C  
ATOM   1522  C   ALA A 100      36.263   7.473   7.307  1.00  0.00           C  
ATOM   1523  O   ALA A 100      36.403   7.122   8.479  1.00  0.00           O  
ATOM   1524  CB  ALA A 100      36.923   5.909   5.472  1.00  0.00           C  
ATOM   1525  H   ALA A 100      35.053   7.236   4.376  1.00  0.00           H  
ATOM   1526  HA  ALA A 100      35.238   5.687   6.772  1.00  0.00           H  
ATOM   1527 1HB  ALA A 100      37.622   5.433   6.161  1.00  0.00           H  
ATOM   1528 2HB  ALA A 100      36.551   5.168   4.764  1.00  0.00           H  
ATOM   1529 3HB  ALA A 100      37.433   6.704   4.931  1.00  0.00           H  
ATOM   1530  N   VAL A 101      36.536   8.702   6.882  1.00  0.00           N  
ATOM   1531  CA  VAL A 101      37.027   9.734   7.786  1.00  0.00           C  
ATOM   1532  C   VAL A 101      35.984  10.087   8.838  1.00  0.00           C  
ATOM   1533  O   VAL A 101      36.310  10.278  10.010  1.00  0.00           O  
ATOM   1534  CB  VAL A 101      37.404  11.001   6.996  1.00  0.00           C  
ATOM   1535  CG1 VAL A 101      37.736  12.142   7.945  1.00  0.00           C  
ATOM   1536  CG2 VAL A 101      38.578  10.707   6.075  1.00  0.00           C  
ATOM   1537  H   VAL A 101      36.400   8.927   5.907  1.00  0.00           H  
ATOM   1538  HA  VAL A 101      37.918   9.357   8.290  1.00  0.00           H  
ATOM   1539  HB  VAL A 101      36.546  11.317   6.402  1.00  0.00           H  
ATOM   1540 1HG1 VAL A 101      38.000  13.030   7.370  1.00  0.00           H  
ATOM   1541 2HG1 VAL A 101      36.870  12.360   8.570  1.00  0.00           H  
ATOM   1542 3HG1 VAL A 101      38.577  11.857   8.577  1.00  0.00           H  
ATOM   1543 1HG2 VAL A 101      38.839  11.607   5.519  1.00  0.00           H  
ATOM   1544 2HG2 VAL A 101      39.435  10.385   6.668  1.00  0.00           H  
ATOM   1545 3HG2 VAL A 101      38.304   9.916   5.377  1.00  0.00           H  
ATOM   1546  N   LEU A 102      34.728  10.172   8.413  1.00  0.00           N  
ATOM   1547  CA  LEU A 102      33.633  10.503   9.317  1.00  0.00           C  
ATOM   1548  C   LEU A 102      33.441   9.418  10.369  1.00  0.00           C  
ATOM   1549  O   LEU A 102      33.203   9.711  11.541  1.00  0.00           O  
ATOM   1550  CB  LEU A 102      32.332  10.694   8.527  1.00  0.00           C  
ATOM   1551  CG  LEU A 102      31.102  11.086   9.355  1.00  0.00           C  
ATOM   1552  CD1 LEU A 102      31.371  12.402  10.072  1.00  0.00           C  
ATOM   1553  CD2 LEU A 102      29.890  11.198   8.442  1.00  0.00           C  
ATOM   1554  H   LEU A 102      34.526  10.003   7.438  1.00  0.00           H  
ATOM   1555  HA  LEU A 102      33.874  11.436   9.825  1.00  0.00           H  
ATOM   1556 1HB  LEU A 102      32.490  11.471   7.780  1.00  0.00           H  
ATOM   1557 2HB  LEU A 102      32.100   9.763   8.009  1.00  0.00           H  
ATOM   1558  HG  LEU A 102      30.916  10.325  10.113  1.00  0.00           H  
ATOM   1559 1HD1 LEU A 102      30.497  12.681  10.661  1.00  0.00           H  
ATOM   1560 2HD1 LEU A 102      32.231  12.288  10.732  1.00  0.00           H  
ATOM   1561 3HD1 LEU A 102      31.577  13.181   9.338  1.00  0.00           H  
ATOM   1562 1HD2 LEU A 102      29.015  11.476   9.031  1.00  0.00           H  
ATOM   1563 2HD2 LEU A 102      30.074  11.960   7.684  1.00  0.00           H  
ATOM   1564 3HD2 LEU A 102      29.710  10.239   7.957  1.00  0.00           H  
ATOM   1565  N   ILE A 103      33.546   8.163   9.944  1.00  0.00           N  
ATOM   1566  CA  ILE A 103      33.384   7.032  10.848  1.00  0.00           C  
ATOM   1567  C   ILE A 103      34.485   7.005  11.900  1.00  0.00           C  
ATOM   1568  O   ILE A 103      34.231   6.726  13.072  1.00  0.00           O  
ATOM   1569  CB  ILE A 103      33.383   5.703  10.070  1.00  0.00           C  
ATOM   1570  CG1 ILE A 103      32.132   5.598   9.195  1.00  0.00           C  
ATOM   1571  CG2 ILE A 103      33.467   4.526  11.029  1.00  0.00           C  
ATOM   1572  CD1 ILE A 103      32.177   4.460   8.200  1.00  0.00           C  
ATOM   1573  H   ILE A 103      33.743   7.989   8.969  1.00  0.00           H  
ATOM   1574  HA  ILE A 103      32.427   7.132  11.359  1.00  0.00           H  
ATOM   1575  HB  ILE A 103      34.241   5.675   9.399  1.00  0.00           H  
ATOM   1576 1HG1 ILE A 103      31.256   5.464   9.828  1.00  0.00           H  
ATOM   1577 2HG1 ILE A 103      31.995   6.528   8.641  1.00  0.00           H  
ATOM   1578 1HG2 ILE A 103      33.465   3.595  10.462  1.00  0.00           H  
ATOM   1579 2HG2 ILE A 103      34.386   4.594  11.610  1.00  0.00           H  
ATOM   1580 3HG2 ILE A 103      32.610   4.543  11.702  1.00  0.00           H  
ATOM   1581 1HD1 ILE A 103      31.256   4.451   7.616  1.00  0.00           H  
ATOM   1582 2HD1 ILE A 103      33.028   4.594   7.532  1.00  0.00           H  
ATOM   1583 3HD1 ILE A 103      32.278   3.516   8.732  1.00  0.00           H  
ATOM   1584  N   LEU A 104      35.710   7.297  11.475  1.00  0.00           N  
ATOM   1585  CA  LEU A 104      36.853   7.307  12.379  1.00  0.00           C  
ATOM   1586  C   LEU A 104      36.714   8.400  13.431  1.00  0.00           C  
ATOM   1587  O   LEU A 104      37.028   8.191  14.603  1.00  0.00           O  
ATOM   1588  CB  LEU A 104      38.152   7.511  11.589  1.00  0.00           C  
ATOM   1589  CG  LEU A 104      38.572   6.344  10.686  1.00  0.00           C  
ATOM   1590  CD1 LEU A 104      39.766   6.761   9.839  1.00  0.00           C  
ATOM   1591  CD2 LEU A 104      38.906   5.133  11.545  1.00  0.00           C  
ATOM   1592  H   LEU A 104      35.853   7.518  10.500  1.00  0.00           H  
ATOM   1593  HA  LEU A 104      36.900   6.345  12.888  1.00  0.00           H  
ATOM   1594 1HB  LEU A 104      38.040   8.393  10.959  1.00  0.00           H  
ATOM   1595 2HB  LEU A 104      38.963   7.694  12.294  1.00  0.00           H  
ATOM   1596  HG  LEU A 104      37.754   6.094  10.010  1.00  0.00           H  
ATOM   1597 1HD1 LEU A 104      40.065   5.932   9.197  1.00  0.00           H  
ATOM   1598 2HD1 LEU A 104      39.493   7.616   9.221  1.00  0.00           H  
ATOM   1599 3HD1 LEU A 104      40.596   7.033  10.490  1.00  0.00           H  
ATOM   1600 1HD2 LEU A 104      39.204   4.303  10.903  1.00  0.00           H  
ATOM   1601 2HD2 LEU A 104      39.725   5.381  12.221  1.00  0.00           H  
ATOM   1602 3HD2 LEU A 104      38.030   4.846  12.126  1.00  0.00           H  
ATOM   1603  N   LYS A 105      36.241   9.567  13.006  1.00  0.00           N  
ATOM   1604  CA  LYS A 105      36.059  10.695  13.910  1.00  0.00           C  
ATOM   1605  C   LYS A 105      35.128  10.335  15.061  1.00  0.00           C  
ATOM   1606  O   LYS A 105      35.357  10.730  16.204  1.00  0.00           O  
ATOM   1607  CB  LYS A 105      35.514  11.906  13.151  1.00  0.00           C  
ATOM   1608  CG  LYS A 105      35.344  13.157  14.003  1.00  0.00           C  
ATOM   1609  CD  LYS A 105      34.870  14.335  13.165  1.00  0.00           C  
ATOM   1610  CE  LYS A 105      34.669  15.578  14.019  1.00  0.00           C  
ATOM   1611  NZ  LYS A 105      34.204  16.739  13.213  1.00  0.00           N  
ATOM   1612  H   LYS A 105      36.001   9.675  12.031  1.00  0.00           H  
ATOM   1613  HA  LYS A 105      37.028  10.958  14.335  1.00  0.00           H  
ATOM   1614 1HB  LYS A 105      36.184  12.151  12.327  1.00  0.00           H  
ATOM   1615 2HB  LYS A 105      34.543  11.659  12.722  1.00  0.00           H  
ATOM   1616 1HG  LYS A 105      34.615  12.966  14.790  1.00  0.00           H  
ATOM   1617 2HG  LYS A 105      36.296  13.413  14.467  1.00  0.00           H  
ATOM   1618 1HD  LYS A 105      35.607  14.552  12.391  1.00  0.00           H  
ATOM   1619 2HD  LYS A 105      33.926  14.082  12.682  1.00  0.00           H  
ATOM   1620 1HE  LYS A 105      33.932  15.371  14.794  1.00  0.00           H  
ATOM   1621 2HE  LYS A 105      35.608  15.842  14.505  1.00  0.00           H  
ATOM   1622 1HZ  LYS A 105      34.084  17.541  13.815  1.00  0.00           H  
ATOM   1623 2HZ  LYS A 105      34.890  16.952  12.502  1.00  0.00           H  
ATOM   1624 3HZ  LYS A 105      33.324  16.514  12.773  1.00  0.00           H  
ATOM   1625  N   HIS A 106      34.081   9.575  14.705  1.00  0.00           N  
ATOM   1626  CA  HIS A 106      33.023   9.162  15.620  1.00  0.00           C  
ATOM   1627  C   HIS A 106      33.192   7.728  16.130  1.00  0.00           C  
ATOM   1628  O   HIS A 106      32.259   7.139  16.676  1.00  0.00           O  
ATOM   1629  CB  HIS A 106      31.658   9.300  14.939  1.00  0.00           C  
ATOM   1630  CG  HIS A 106      31.293  10.712  14.601  1.00  0.00           C  
ATOM   1631  ND1 HIS A 106      30.929  11.635  15.559  1.00  0.00           N  
ATOM   1632  CD2 HIS A 106      31.236  11.359  13.413  1.00  0.00           C  
ATOM   1633  CE1 HIS A 106      30.664  12.791  14.973  1.00  0.00           C  
ATOM   1634  NE2 HIS A 106      30.843  12.649  13.673  1.00  0.00           N  
ATOM   1635  H   HIS A 106      34.004   9.260  13.748  1.00  0.00           H  
ATOM   1636  HA  HIS A 106      33.029   9.807  16.498  1.00  0.00           H  
ATOM   1637 1HB  HIS A 106      31.650   8.716  14.018  1.00  0.00           H  
ATOM   1638 2HB  HIS A 106      30.884   8.894  15.590  1.00  0.00           H  
ATOM   1639  HD1 HIS A 106      30.941  11.496  16.549  1.00  0.00           H  
ATOM   1640  HD2 HIS A 106      31.434  11.044  12.388  1.00  0.00           H  
ATOM   1641  HE1 HIS A 106      30.358  13.654  15.563  1.00  0.00           H  
ATOM   1642  N   GLY A 107      34.385   7.166  15.952  1.00  0.00           N  
ATOM   1643  CA  GLY A 107      34.771   5.951  16.662  1.00  0.00           C  
ATOM   1644  C   GLY A 107      34.708   4.705  15.794  1.00  0.00           C  
ATOM   1645  O   GLY A 107      34.416   3.612  16.280  1.00  0.00           O  
ATOM   1646  H   GLY A 107      35.038   7.591  15.310  1.00  0.00           H  
ATOM   1647 1HA  GLY A 107      35.786   6.059  17.043  1.00  0.00           H  
ATOM   1648 2HA  GLY A 107      34.118   5.810  17.523  1.00  0.00           H  
ATOM   1649  N   GLY A 108      34.980   4.851  14.503  1.00  0.00           N  
ATOM   1650  CA  GLY A 108      35.154   3.682  13.658  1.00  0.00           C  
ATOM   1651  C   GLY A 108      36.561   3.134  13.730  1.00  0.00           C  
ATOM   1652  O   GLY A 108      37.530   3.891  13.783  1.00  0.00           O  
ATOM   1653  H   GLY A 108      35.064   5.782  14.120  1.00  0.00           H  
ATOM   1654 1HA  GLY A 108      34.450   2.906  13.960  1.00  0.00           H  
ATOM   1655 2HA  GLY A 108      34.922   3.942  12.626  1.00  0.00           H  
ATOM   1656  N   ASN A 109      36.672   1.810  13.732  1.00  0.00           N  
ATOM   1657  CA  ASN A 109      37.980   1.168  13.731  1.00  0.00           C  
ATOM   1658  C   ASN A 109      38.682   1.337  12.383  1.00  0.00           C  
ATOM   1659  O   ASN A 109      38.094   1.088  11.331  1.00  0.00           O  
ATOM   1660  CB  ASN A 109      37.850  -0.302  14.087  1.00  0.00           C  
ATOM   1661  CG  ASN A 109      37.420  -0.515  15.512  1.00  0.00           C  
ATOM   1662  OD1 ASN A 109      38.050  -0.006  16.446  1.00  0.00           O  
ATOM   1663  ND2 ASN A 109      36.359  -1.259  15.696  1.00  0.00           N  
ATOM   1664  H   ASN A 109      35.834   1.246  13.734  1.00  0.00           H  
ATOM   1665  HA  ASN A 109      38.605   1.654  14.482  1.00  0.00           H  
ATOM   1666 1HB  ASN A 109      37.122  -0.773  13.425  1.00  0.00           H  
ATOM   1667 2HB  ASN A 109      38.806  -0.800  13.929  1.00  0.00           H  
ATOM   1668 1HD2 ASN A 109      36.027  -1.436  16.623  1.00  0.00           H  
ATOM   1669 2HD2 ASN A 109      35.881  -1.651  14.911  1.00  0.00           H  
ATOM   1670  N   PRO A 110      39.825   1.747  12.916  1.00  0.00           N  
ATOM   1671  CA  PRO A 110      40.833   2.249  11.982  1.00  0.00           C  
ATOM   1672  C   PRO A 110      41.345   1.138  11.085  1.00  0.00           C  
ATOM   1673  O   PRO A 110      41.581   1.347   9.895  1.00  0.00           O  
ATOM   1674  CB  PRO A 110      41.934   2.778  12.907  1.00  0.00           C  
ATOM   1675  CG  PRO A 110      41.695   2.075  14.199  1.00  0.00           C  
ATOM   1676  CD  PRO A 110      40.203   1.880  14.249  1.00  0.00           C  
ATOM   1677  HA  PRO A 110      40.398   3.062  11.383  1.00  0.00           H  
ATOM   1678 1HB  PRO A 110      42.923   2.558  12.478  1.00  0.00           H  
ATOM   1679 2HB  PRO A 110      41.858   3.872  12.995  1.00  0.00           H  
ATOM   1680 1HG  PRO A 110      42.247   1.124  14.222  1.00  0.00           H  
ATOM   1681 2HG  PRO A 110      42.071   2.682  15.036  1.00  0.00           H  
ATOM   1682 1HD  PRO A 110      39.972   0.956  14.799  1.00  0.00           H  
ATOM   1683 2HD  PRO A 110      39.735   2.749  14.736  1.00  0.00           H  
ATOM   1684  N   ASP A 111      41.535  -0.082  11.622  1.00  0.00           N  
ATOM   1685  CA  ASP A 111      41.998  -1.128  10.717  1.00  0.00           C  
ATOM   1686  C   ASP A 111      40.945  -1.453   9.666  1.00  0.00           C  
ATOM   1687  O   ASP A 111      41.265  -1.653   8.494  1.00  0.00           O  
ATOM   1688  CB  ASP A 111      42.355  -2.395  11.499  1.00  0.00           C  
ATOM   1689  CG  ASP A 111      43.005  -3.463  10.630  1.00  0.00           C  
ATOM   1690  OD1 ASP A 111      43.594  -3.115   9.634  1.00  0.00           O  
ATOM   1691  OD2 ASP A 111      42.906  -4.618  10.970  1.00  0.00           O  
ATOM   1692  H   ASP A 111      41.354  -0.220  12.606  1.00  0.00           H  
ATOM   1693  HA  ASP A 111      42.892  -0.771  10.205  1.00  0.00           H  
ATOM   1694 1HB  ASP A 111      43.038  -2.142  12.310  1.00  0.00           H  
ATOM   1695 2HB  ASP A 111      41.453  -2.811  11.948  1.00  0.00           H  
ATOM   1696  N   ASP A 112      39.688  -1.505  10.091  1.00  0.00           N  
ATOM   1697  CA  ASP A 112      38.585  -1.806   9.186  1.00  0.00           C  
ATOM   1698  C   ASP A 112      38.422  -0.716   8.135  1.00  0.00           C  
ATOM   1699  O   ASP A 112      38.177  -1.002   6.963  1.00  0.00           O  
ATOM   1700  CB  ASP A 112      37.279  -1.969   9.967  1.00  0.00           C  
ATOM   1701  CG  ASP A 112      37.236  -3.251  10.788  1.00  0.00           C  
ATOM   1702  OD1 ASP A 112      38.036  -4.120  10.539  1.00  0.00           O  
ATOM   1703  OD2 ASP A 112      36.403  -3.348  11.658  1.00  0.00           O  
ATOM   1704  H   ASP A 112      39.491  -1.332  11.066  1.00  0.00           H  
ATOM   1705  HA  ASP A 112      38.804  -2.743   8.674  1.00  0.00           H  
ATOM   1706 1HB  ASP A 112      37.148  -1.120  10.639  1.00  0.00           H  
ATOM   1707 2HB  ASP A 112      36.438  -1.971   9.274  1.00  0.00           H  
ATOM   1708  N   VAL A 113      38.559   0.535   8.560  1.00  0.00           N  
ATOM   1709  CA  VAL A 113      38.428   1.671   7.655  1.00  0.00           C  
ATOM   1710  C   VAL A 113      39.530   1.668   6.604  1.00  0.00           C  
ATOM   1711  O   VAL A 113      39.284   1.953   5.432  1.00  0.00           O  
ATOM   1712  CB  VAL A 113      38.480   2.992   8.445  1.00  0.00           C  
ATOM   1713  CG1 VAL A 113      38.535   4.179   7.494  1.00  0.00           C  
ATOM   1714  CG2 VAL A 113      37.273   3.093   9.365  1.00  0.00           C  
ATOM   1715  H   VAL A 113      38.759   0.704   9.535  1.00  0.00           H  
ATOM   1716  HA  VAL A 113      37.464   1.602   7.150  1.00  0.00           H  
ATOM   1717  HB  VAL A 113      39.393   3.014   9.039  1.00  0.00           H  
ATOM   1718 1HG1 VAL A 113      38.571   5.105   8.069  1.00  0.00           H  
ATOM   1719 2HG1 VAL A 113      39.425   4.105   6.871  1.00  0.00           H  
ATOM   1720 3HG1 VAL A 113      37.647   4.180   6.862  1.00  0.00           H  
ATOM   1721 1HG2 VAL A 113      37.316   4.030   9.920  1.00  0.00           H  
ATOM   1722 2HG2 VAL A 113      36.359   3.066   8.771  1.00  0.00           H  
ATOM   1723 3HG2 VAL A 113      37.277   2.257  10.063  1.00  0.00           H  
ATOM   1724  N   LEU A 114      40.746   1.344   7.029  1.00  0.00           N  
ATOM   1725  CA  LEU A 114      41.888   1.303   6.124  1.00  0.00           C  
ATOM   1726  C   LEU A 114      41.720   0.214   5.072  1.00  0.00           C  
ATOM   1727  O   LEU A 114      42.040   0.415   3.900  1.00  0.00           O  
ATOM   1728  CB  LEU A 114      43.181   1.064   6.914  1.00  0.00           C  
ATOM   1729  CG  LEU A 114      43.633   2.220   7.815  1.00  0.00           C  
ATOM   1730  CD1 LEU A 114      44.816   1.772   8.662  1.00  0.00           C  
ATOM   1731  CD2 LEU A 114      43.999   3.421   6.956  1.00  0.00           C  
ATOM   1732  H   LEU A 114      40.883   1.120   8.004  1.00  0.00           H  
ATOM   1733  HA  LEU A 114      41.960   2.263   5.615  1.00  0.00           H  
ATOM   1734 1HB  LEU A 114      43.046   0.186   7.543  1.00  0.00           H  
ATOM   1735 2HB  LEU A 114      43.987   0.860   6.208  1.00  0.00           H  
ATOM   1736  HG  LEU A 114      42.822   2.492   8.492  1.00  0.00           H  
ATOM   1737 1HD1 LEU A 114      45.137   2.593   9.303  1.00  0.00           H  
ATOM   1738 2HD1 LEU A 114      44.521   0.924   9.281  1.00  0.00           H  
ATOM   1739 3HD1 LEU A 114      45.638   1.477   8.011  1.00  0.00           H  
ATOM   1740 1HD2 LEU A 114      44.319   4.243   7.597  1.00  0.00           H  
ATOM   1741 2HD2 LEU A 114      44.810   3.151   6.280  1.00  0.00           H  
ATOM   1742 3HD2 LEU A 114      43.131   3.732   6.375  1.00  0.00           H  
ATOM   1743  N   LYS A 115      41.216  -0.939   5.498  1.00  0.00           N  
ATOM   1744  CA  LYS A 115      41.004  -2.063   4.593  1.00  0.00           C  
ATOM   1745  C   LYS A 115      39.953  -1.733   3.541  1.00  0.00           C  
ATOM   1746  O   LYS A 115      40.103  -2.079   2.369  1.00  0.00           O  
ATOM   1747  CB  LYS A 115      40.591  -3.310   5.376  1.00  0.00           C  
ATOM   1748  CG  LYS A 115      41.702  -3.920   6.220  1.00  0.00           C  
ATOM   1749  CD  LYS A 115      41.210  -5.141   6.982  1.00  0.00           C  
ATOM   1750  CE  LYS A 115      42.316  -5.745   7.835  1.00  0.00           C  
ATOM   1751  NZ  LYS A 115      41.839  -6.919   8.616  1.00  0.00           N  
ATOM   1752  H   LYS A 115      40.974  -1.040   6.473  1.00  0.00           H  
ATOM   1753  HA  LYS A 115      41.941  -2.271   4.075  1.00  0.00           H  
ATOM   1754 1HB  LYS A 115      39.762  -3.065   6.040  1.00  0.00           H  
ATOM   1755 2HB  LYS A 115      40.240  -4.075   4.682  1.00  0.00           H  
ATOM   1756 1HG  LYS A 115      42.530  -4.214   5.575  1.00  0.00           H  
ATOM   1757 2HG  LYS A 115      42.064  -3.180   6.933  1.00  0.00           H  
ATOM   1758 1HD  LYS A 115      40.378  -4.857   7.628  1.00  0.00           H  
ATOM   1759 2HD  LYS A 115      40.858  -5.893   6.276  1.00  0.00           H  
ATOM   1760 1HE  LYS A 115      43.138  -6.061   7.194  1.00  0.00           H  
ATOM   1761 2HE  LYS A 115      42.693  -4.993   8.528  1.00  0.00           H  
ATOM   1762 1HZ  LYS A 115      42.600  -7.289   9.167  1.00  0.00           H  
ATOM   1763 2HZ  LYS A 115      41.088  -6.633   9.229  1.00  0.00           H  
ATOM   1764 3HZ  LYS A 115      41.504  -7.631   7.983  1.00  0.00           H  
ATOM   1765  N   THR A 116      38.888  -1.061   3.967  1.00  0.00           N  
ATOM   1766  CA  THR A 116      37.810  -0.682   3.062  1.00  0.00           C  
ATOM   1767  C   THR A 116      38.294   0.307   2.010  1.00  0.00           C  
ATOM   1768  O   THR A 116      37.929   0.210   0.838  1.00  0.00           O  
ATOM   1769  CB  THR A 116      36.625  -0.075   3.836  1.00  0.00           C  
ATOM   1770  OG1 THR A 116      36.104  -1.044   4.755  1.00  0.00           O  
ATOM   1771  CG2 THR A 116      35.524   0.352   2.877  1.00  0.00           C  
ATOM   1772  H   THR A 116      38.824  -0.807   4.942  1.00  0.00           H  
ATOM   1773  HA  THR A 116      37.461  -1.577   2.546  1.00  0.00           H  
ATOM   1774  HB  THR A 116      36.965   0.794   4.399  1.00  0.00           H  
ATOM   1775  HG1 THR A 116      36.657  -1.069   5.540  1.00  0.00           H  
ATOM   1776 1HG2 THR A 116      34.695   0.778   3.441  1.00  0.00           H  
ATOM   1777 2HG2 THR A 116      35.914   1.097   2.184  1.00  0.00           H  
ATOM   1778 3HG2 THR A 116      35.173  -0.515   2.317  1.00  0.00           H  
ATOM   1779  N   VAL A 117      39.118   1.259   2.436  1.00  0.00           N  
ATOM   1780  CA  VAL A 117      39.655   2.268   1.531  1.00  0.00           C  
ATOM   1781  C   VAL A 117      40.560   1.640   0.479  1.00  0.00           C  
ATOM   1782  O   VAL A 117      40.519   2.015  -0.693  1.00  0.00           O  
ATOM   1783  CB  VAL A 117      40.448   3.326   2.321  1.00  0.00           C  
ATOM   1784  CG1 VAL A 117      41.168   4.272   1.370  1.00  0.00           C  
ATOM   1785  CG2 VAL A 117      39.512   4.095   3.241  1.00  0.00           C  
ATOM   1786  H   VAL A 117      39.379   1.284   3.411  1.00  0.00           H  
ATOM   1787  HA  VAL A 117      38.822   2.759   1.027  1.00  0.00           H  
ATOM   1788  HB  VAL A 117      41.213   2.825   2.915  1.00  0.00           H  
ATOM   1789 1HG1 VAL A 117      41.723   5.012   1.946  1.00  0.00           H  
ATOM   1790 2HG1 VAL A 117      41.858   3.705   0.747  1.00  0.00           H  
ATOM   1791 3HG1 VAL A 117      40.437   4.777   0.739  1.00  0.00           H  
ATOM   1792 1HG2 VAL A 117      40.080   4.840   3.797  1.00  0.00           H  
ATOM   1793 2HG2 VAL A 117      38.745   4.591   2.647  1.00  0.00           H  
ATOM   1794 3HG2 VAL A 117      39.040   3.404   3.940  1.00  0.00           H  
ATOM   1795  N   VAL A 118      41.377   0.682   0.905  1.00  0.00           N  
ATOM   1796  CA  VAL A 118      42.294   0.000   0.000  1.00  0.00           C  
ATOM   1797  C   VAL A 118      41.537  -0.801  -1.052  1.00  0.00           C  
ATOM   1798  O   VAL A 118      41.914  -0.818  -2.224  1.00  0.00           O  
ATOM   1799  CB  VAL A 118      43.221  -0.943   0.790  1.00  0.00           C  
ATOM   1800  CG1 VAL A 118      44.049  -1.795  -0.160  1.00  0.00           C  
ATOM   1801  CG2 VAL A 118      44.121  -0.132   1.710  1.00  0.00           C  
ATOM   1802  H   VAL A 118      41.362   0.420   1.880  1.00  0.00           H  
ATOM   1803  HA  VAL A 118      42.904   0.750  -0.504  1.00  0.00           H  
ATOM   1804  HB  VAL A 118      42.611  -1.623   1.384  1.00  0.00           H  
ATOM   1805 1HG1 VAL A 118      44.698  -2.456   0.415  1.00  0.00           H  
ATOM   1806 2HG1 VAL A 118      43.385  -2.393  -0.784  1.00  0.00           H  
ATOM   1807 3HG1 VAL A 118      44.658  -1.149  -0.792  1.00  0.00           H  
ATOM   1808 1HG2 VAL A 118      44.774  -0.805   2.266  1.00  0.00           H  
ATOM   1809 2HG2 VAL A 118      44.727   0.553   1.116  1.00  0.00           H  
ATOM   1810 3HG2 VAL A 118      43.509   0.438   2.409  1.00  0.00           H  
ATOM   1811  N   GLU A 119      40.467  -1.464  -0.626  1.00  0.00           N  
ATOM   1812  CA  GLU A 119      39.655  -2.268  -1.531  1.00  0.00           C  
ATOM   1813  C   GLU A 119      38.977  -1.399  -2.583  1.00  0.00           C  
ATOM   1814  O   GLU A 119      38.904  -1.769  -3.755  1.00  0.00           O  
ATOM   1815  CB  GLU A 119      38.601  -3.052  -0.747  1.00  0.00           C  
ATOM   1816  CG  GLU A 119      39.164  -4.169   0.121  1.00  0.00           C  
ATOM   1817  CD  GLU A 119      38.109  -4.870   0.931  1.00  0.00           C  
ATOM   1818  OE1 GLU A 119      36.984  -4.431   0.912  1.00  0.00           O  
ATOM   1819  OE2 GLU A 119      38.429  -5.845   1.569  1.00  0.00           O  
ATOM   1820  H   GLU A 119      40.210  -1.409   0.349  1.00  0.00           H  
ATOM   1821  HA  GLU A 119      40.307  -2.976  -2.044  1.00  0.00           H  
ATOM   1822 1HB  GLU A 119      38.048  -2.372  -0.099  1.00  0.00           H  
ATOM   1823 2HB  GLU A 119      37.887  -3.496  -1.440  1.00  0.00           H  
ATOM   1824 1HG  GLU A 119      39.658  -4.899  -0.520  1.00  0.00           H  
ATOM   1825 2HG  GLU A 119      39.913  -3.751   0.792  1.00  0.00           H  
ATOM   1826  N   ALA A 120      38.482  -0.242  -2.157  1.00  0.00           N  
ATOM   1827  CA  ALA A 120      37.810   0.682  -3.062  1.00  0.00           C  
ATOM   1828  C   ALA A 120      38.770   1.222  -4.114  1.00  0.00           C  
ATOM   1829  O   ALA A 120      38.414   1.350  -5.285  1.00  0.00           O  
ATOM   1830  CB  ALA A 120      37.184   1.828  -2.280  1.00  0.00           C  
ATOM   1831  H   ALA A 120      38.574   0.003  -1.181  1.00  0.00           H  
ATOM   1832  HA  ALA A 120      37.021   0.136  -3.580  1.00  0.00           H  
ATOM   1833 1HB  ALA A 120      36.685   2.509  -2.969  1.00  0.00           H  
ATOM   1834 2HB  ALA A 120      36.457   1.430  -1.572  1.00  0.00           H  
ATOM   1835 3HB  ALA A 120      37.961   2.365  -1.738  1.00  0.00           H  
ATOM   1836  N   ASN A 121      39.989   1.537  -3.688  1.00  0.00           N  
ATOM   1837  CA  ASN A 121      41.004   2.063  -4.593  1.00  0.00           C  
ATOM   1838  C   ASN A 121      41.393   1.032  -5.645  1.00  0.00           C  
ATOM   1839  O   ASN A 121      41.573   1.364  -6.817  1.00  0.00           O  
ATOM   1840  CB  ASN A 121      42.225   2.521  -3.817  1.00  0.00           C  
ATOM   1841  CG  ASN A 121      41.985   3.799  -3.063  1.00  0.00           C  
ATOM   1842  OD1 ASN A 121      41.115   4.597  -3.430  1.00  0.00           O  
ATOM   1843  ND2 ASN A 121      42.739   4.009  -2.014  1.00  0.00           N  
ATOM   1844  H   ASN A 121      40.218   1.409  -2.713  1.00  0.00           H  
ATOM   1845  HA  ASN A 121      40.586   2.921  -5.121  1.00  0.00           H  
ATOM   1846 1HB  ASN A 121      42.519   1.745  -3.109  1.00  0.00           H  
ATOM   1847 2HB  ASN A 121      43.058   2.670  -4.504  1.00  0.00           H  
ATOM   1848 1HD2 ASN A 121      42.623   4.843  -1.473  1.00  0.00           H  
ATOM   1849 2HD2 ASN A 121      43.430   3.336  -1.753  1.00  0.00           H  
ATOM   1850  N   GLU A 122      41.521  -0.220  -5.219  1.00  0.00           N  
ATOM   1851  CA  GLU A 122      41.888  -1.303  -6.124  1.00  0.00           C  
ATOM   1852  C   GLU A 122      40.811  -1.532  -7.176  1.00  0.00           C  
ATOM   1853  O   GLU A 122      41.113  -1.760  -8.348  1.00  0.00           O  
ATOM   1854  CB  GLU A 122      42.130  -2.594  -5.340  1.00  0.00           C  
ATOM   1855  CG  GLU A 122      42.594  -3.769  -6.190  1.00  0.00           C  
ATOM   1856  CD  GLU A 122      42.907  -4.993  -5.375  1.00  0.00           C  
ATOM   1857  OE1 GLU A 122      42.791  -4.931  -4.175  1.00  0.00           O  
ATOM   1858  OE2 GLU A 122      43.264  -5.992  -5.955  1.00  0.00           O  
ATOM   1859  H   GLU A 122      41.360  -0.427  -4.244  1.00  0.00           H  
ATOM   1860  HA  GLU A 122      42.810  -1.028  -6.637  1.00  0.00           H  
ATOM   1861 1HB  GLU A 122      42.885  -2.418  -4.573  1.00  0.00           H  
ATOM   1862 2HB  GLU A 122      41.212  -2.890  -4.833  1.00  0.00           H  
ATOM   1863 1HG  GLU A 122      41.812  -4.015  -6.908  1.00  0.00           H  
ATOM   1864 2HG  GLU A 122      43.481  -3.472  -6.747  1.00  0.00           H  
ATOM   1865  N   LYS A 123      39.553  -1.470  -6.751  1.00  0.00           N  
ATOM   1866  CA  LYS A 123      38.428  -1.671  -7.655  1.00  0.00           C  
ATOM   1867  C   LYS A 123      38.364  -0.571  -8.707  1.00  0.00           C  
ATOM   1868  O   LYS A 123      38.094  -0.834  -9.879  1.00  0.00           O  
ATOM   1869  CB  LYS A 123      37.115  -1.728  -6.872  1.00  0.00           C  
ATOM   1870  CG  LYS A 123      36.941  -2.982  -6.027  1.00  0.00           C  
ATOM   1871  CD  LYS A 123      35.624  -2.956  -5.265  1.00  0.00           C  
ATOM   1872  CE  LYS A 123      35.453  -4.205  -4.412  1.00  0.00           C  
ATOM   1873  NZ  LYS A 123      34.187  -4.175  -3.630  1.00  0.00           N  
ATOM   1874  H   LYS A 123      39.372  -1.279  -5.776  1.00  0.00           H  
ATOM   1875  HA  LYS A 123      38.566  -2.621  -8.173  1.00  0.00           H  
ATOM   1876 1HB  LYS A 123      37.050  -0.865  -6.208  1.00  0.00           H  
ATOM   1877 2HB  LYS A 123      36.276  -1.671  -7.565  1.00  0.00           H  
ATOM   1878 1HG  LYS A 123      36.960  -3.862  -6.672  1.00  0.00           H  
ATOM   1879 2HG  LYS A 123      37.762  -3.059  -5.315  1.00  0.00           H  
ATOM   1880 1HD  LYS A 123      35.595  -2.078  -4.619  1.00  0.00           H  
ATOM   1881 2HD  LYS A 123      34.796  -2.894  -5.971  1.00  0.00           H  
ATOM   1882 1HE  LYS A 123      35.450  -5.085  -5.052  1.00  0.00           H  
ATOM   1883 2HE  LYS A 123      36.290  -4.290  -3.719  1.00  0.00           H  
ATOM   1884 1HZ  LYS A 123      34.111  -5.018  -3.079  1.00  0.00           H  
ATOM   1885 2HZ  LYS A 123      34.187  -3.372  -3.018  1.00  0.00           H  
ATOM   1886 3HZ  LYS A 123      33.402  -4.116  -4.263  1.00  0.00           H  
ATOM   1887  N   ALA A 124      38.614   0.663  -8.282  1.00  0.00           N  
ATOM   1888  CA  ALA A 124      38.585   1.806  -9.186  1.00  0.00           C  
ATOM   1889  C   ALA A 124      39.682   1.704 -10.238  1.00  0.00           C  
ATOM   1890  O   ALA A 124      39.462   2.011 -11.410  1.00  0.00           O  
ATOM   1891  CB  ALA A 124      38.721   3.104  -8.403  1.00  0.00           C  
ATOM   1892  H   ALA A 124      38.830   0.813  -7.307  1.00  0.00           H  
ATOM   1893  HA  ALA A 124      37.625   1.805  -9.703  1.00  0.00           H  
ATOM   1894 1HB  ALA A 124      38.698   3.948  -9.092  1.00  0.00           H  
ATOM   1895 2HB  ALA A 124      37.897   3.190  -7.695  1.00  0.00           H  
ATOM   1896 3HB  ALA A 124      39.666   3.104  -7.862  1.00  0.00           H  
ATOM   1897  N   LEU A 125      40.864   1.271  -9.813  1.00  0.00           N  
ATOM   1898  CA  LEU A 125      41.998   1.128 -10.717  1.00  0.00           C  
ATOM   1899  C   LEU A 125      41.732   0.058 -11.769  1.00  0.00           C  
ATOM   1900  O   LEU A 125      42.068   0.229 -12.941  1.00  0.00           O  
ATOM   1901  CB  LEU A 125      43.264   0.774  -9.927  1.00  0.00           C  
ATOM   1902  CG  LEU A 125      43.817   1.885  -9.024  1.00  0.00           C  
ATOM   1903  CD1 LEU A 125      44.955   1.332  -8.177  1.00  0.00           C  
ATOM   1904  CD2 LEU A 125      44.290   3.048  -9.883  1.00  0.00           C  
ATOM   1905  H   LEU A 125      40.980   1.035  -8.838  1.00  0.00           H  
ATOM   1906  HA  LEU A 125      42.156   2.078 -11.226  1.00  0.00           H  
ATOM   1907 1HB  LEU A 125      43.051  -0.088  -9.297  1.00  0.00           H  
ATOM   1908 2HB  LEU A 125      44.048   0.499 -10.632  1.00  0.00           H  
ATOM   1909  HG  LEU A 125      43.034   2.228  -8.348  1.00  0.00           H  
ATOM   1910 1HD1 LEU A 125      45.348   2.121  -7.536  1.00  0.00           H  
ATOM   1911 2HD1 LEU A 125      44.584   0.514  -7.559  1.00  0.00           H  
ATOM   1912 3HD1 LEU A 125      45.748   0.965  -8.828  1.00  0.00           H  
ATOM   1913 1HD2 LEU A 125      44.682   3.838  -9.241  1.00  0.00           H  
ATOM   1914 2HD2 LEU A 125      45.074   2.707 -10.559  1.00  0.00           H  
ATOM   1915 3HD2 LEU A 125      43.453   3.435 -10.464  1.00  0.00           H  
ATOM   1916  N   LYS A 126      41.127  -1.045 -11.344  1.00  0.00           N  
ATOM   1917  CA  LYS A 126      40.814  -2.145 -12.248  1.00  0.00           C  
ATOM   1918  C   LYS A 126      39.797  -1.721 -13.300  1.00  0.00           C  
ATOM   1919  O   LYS A 126      39.916  -2.079 -14.472  1.00  0.00           O  
ATOM   1920  CB  LYS A 126      40.290  -3.349 -11.465  1.00  0.00           C  
ATOM   1921  CG  LYS A 126      39.988  -4.573 -12.320  1.00  0.00           C  
ATOM   1922  CD  LYS A 126      39.558  -5.754 -11.462  1.00  0.00           C  
ATOM   1923  CE  LYS A 126      39.349  -7.004 -12.304  1.00  0.00           C  
ATOM   1924  NZ  LYS A 126      38.225  -6.844 -13.267  1.00  0.00           N  
ATOM   1925  H   LYS A 126      40.877  -1.124 -10.369  1.00  0.00           H  
ATOM   1926  HA  LYS A 126      41.728  -2.438 -12.766  1.00  0.00           H  
ATOM   1927 1HB  LYS A 126      41.022  -3.640 -10.711  1.00  0.00           H  
ATOM   1928 2HB  LYS A 126      39.374  -3.073 -10.942  1.00  0.00           H  
ATOM   1929 1HG  LYS A 126      39.190  -4.337 -13.024  1.00  0.00           H  
ATOM   1930 2HG  LYS A 126      40.878  -4.850 -12.885  1.00  0.00           H  
ATOM   1931 1HD  LYS A 126      40.323  -5.956 -10.711  1.00  0.00           H  
ATOM   1932 2HD  LYS A 126      38.626  -5.512 -10.951  1.00  0.00           H  
ATOM   1933 1HE  LYS A 126      40.259  -7.224 -12.860  1.00  0.00           H  
ATOM   1934 2HE  LYS A 126      39.134  -7.850 -11.652  1.00  0.00           H  
ATOM   1935 1HZ  LYS A 126      38.119  -7.693 -13.805  1.00  0.00           H  
ATOM   1936 2HZ  LYS A 126      37.371  -6.658 -12.761  1.00  0.00           H  
ATOM   1937 3HZ  LYS A 126      38.422  -6.074 -13.890  1.00  0.00           H  
ATOM   1938  N   VAL A 127      38.797  -0.956 -12.875  1.00  0.00           N  
ATOM   1939  CA  VAL A 127      37.757  -0.482 -13.779  1.00  0.00           C  
ATOM   1940  C   VAL A 127      38.329   0.460 -14.831  1.00  0.00           C  
ATOM   1941  O   VAL A 127      37.957   0.397 -16.003  1.00  0.00           O  
ATOM   1942  CB  VAL A 127      36.653   0.245 -12.988  1.00  0.00           C  
ATOM   1943  CG1 VAL A 127      35.664   0.905 -13.938  1.00  0.00           C  
ATOM   1944  CG2 VAL A 127      35.944  -0.736 -12.068  1.00  0.00           C  
ATOM   1945  H   VAL A 127      38.756  -0.696 -11.900  1.00  0.00           H  
ATOM   1946  HA  VAL A 127      37.317  -1.344 -14.283  1.00  0.00           H  
ATOM   1947  HB  VAL A 127      37.107   1.039 -12.395  1.00  0.00           H  
ATOM   1948 1HG1 VAL A 127      34.891   1.414 -13.363  1.00  0.00           H  
ATOM   1949 2HG1 VAL A 127      36.187   1.629 -14.562  1.00  0.00           H  
ATOM   1950 3HG1 VAL A 127      35.204   0.145 -14.570  1.00  0.00           H  
ATOM   1951 1HG2 VAL A 127      35.165  -0.216 -11.512  1.00  0.00           H  
ATOM   1952 2HG2 VAL A 127      35.495  -1.533 -12.661  1.00  0.00           H  
ATOM   1953 3HG2 VAL A 127      36.663  -1.165 -11.370  1.00  0.00           H  
ATOM   1954  N   VAL A 128      39.235   1.333 -14.406  1.00  0.00           N  
ATOM   1955  CA  VAL A 128      39.861   2.290 -15.310  1.00  0.00           C  
ATOM   1956  C   VAL A 128      40.564   1.582 -16.461  1.00  0.00           C  
ATOM   1957  O   VAL A 128      40.407   1.958 -17.623  1.00  0.00           O  
ATOM   1958  CB  VAL A 128      40.879   3.159 -14.547  1.00  0.00           C  
ATOM   1959  CG1 VAL A 128      41.687   4.007 -15.517  1.00  0.00           C  
ATOM   1960  CG2 VAL A 128      40.156   4.036 -13.536  1.00  0.00           C  
ATOM   1961  H   VAL A 128      39.497   1.334 -13.431  1.00  0.00           H  
ATOM   1962  HA  VAL A 128      39.085   2.938 -15.720  1.00  0.00           H  
ATOM   1963  HB  VAL A 128      41.581   2.507 -14.027  1.00  0.00           H  
ATOM   1964 1HG1 VAL A 128      42.402   4.615 -14.961  1.00  0.00           H  
ATOM   1965 2HG1 VAL A 128      42.225   3.358 -16.208  1.00  0.00           H  
ATOM   1966 3HG1 VAL A 128      41.017   4.659 -16.077  1.00  0.00           H  
ATOM   1967 1HG2 VAL A 128      40.881   4.647 -13.000  1.00  0.00           H  
ATOM   1968 2HG2 VAL A 128      39.449   4.683 -14.056  1.00  0.00           H  
ATOM   1969 3HG2 VAL A 128      39.617   3.406 -12.827  1.00  0.00           H  
ATOM   1970  N   VAL A 129      41.340   0.555 -16.132  1.00  0.00           N  
ATOM   1971  CA  VAL A 129      42.069  -0.208 -17.138  1.00  0.00           C  
ATOM   1972  C   VAL A 129      41.122  -0.798 -18.175  1.00  0.00           C  
ATOM   1973  O   VAL A 129      41.336  -0.653 -19.379  1.00  0.00           O  
ATOM   1974  CB  VAL A 129      42.868  -1.344 -16.472  1.00  0.00           C  
ATOM   1975  CG1 VAL A 129      43.454  -2.272 -17.526  1.00  0.00           C  
ATOM   1976  CG2 VAL A 129      43.967  -0.760 -15.597  1.00  0.00           C  
ATOM   1977  H   VAL A 129      41.427   0.296 -15.160  1.00  0.00           H  
ATOM   1978  HA  VAL A 129      42.766   0.462 -17.642  1.00  0.00           H  
ATOM   1979  HB  VAL A 129      42.192  -1.940 -15.859  1.00  0.00           H  
ATOM   1980 1HG1 VAL A 129      44.015  -3.069 -17.037  1.00  0.00           H  
ATOM   1981 2HG1 VAL A 129      42.648  -2.706 -18.116  1.00  0.00           H  
ATOM   1982 3HG1 VAL A 129      44.120  -1.707 -18.178  1.00  0.00           H  
ATOM   1983 1HG2 VAL A 129      44.527  -1.568 -15.128  1.00  0.00           H  
ATOM   1984 2HG2 VAL A 129      44.639  -0.159 -16.209  1.00  0.00           H  
ATOM   1985 3HG2 VAL A 129      43.522  -0.132 -14.824  1.00  0.00           H  
ATOM   1986  N   GLU A 130      40.073  -1.465 -17.675  1.00  0.00           N  
ATOM   1987  CA  GLU A 130      39.155  -2.252 -18.497  1.00  0.00           C  
ATOM   1988  C   GLU A 130      38.340  -1.360 -19.419  1.00  0.00           C  
ATOM   1989  O   GLU A 130      38.004  -1.749 -20.538  1.00  0.00           O  
ATOM   1990  CB  GLU A 130      38.216  -3.076 -17.613  1.00  0.00           C  
ATOM   1991  CG  GLU A 130      38.899  -4.202 -16.849  1.00  0.00           C  
ATOM   1992  CD  GLU A 130      37.955  -4.964 -15.962  1.00  0.00           C  
ATOM   1993  OE1 GLU A 130      36.821  -4.564 -15.851  1.00  0.00           O  
ATOM   1994  OE2 GLU A 130      38.368  -5.948 -15.395  1.00  0.00           O  
ATOM   1995  H   GLU A 130      39.896  -1.430 -16.681  1.00  0.00           H  
ATOM   1996  HA  GLU A 130      39.741  -2.933 -19.115  1.00  0.00           H  
ATOM   1997 1HB  GLU A 130      37.734  -2.423 -16.886  1.00  0.00           H  
ATOM   1998 2HB  GLU A 130      37.432  -3.518 -18.228  1.00  0.00           H  
ATOM   1999 1HG  GLU A 130      39.346  -4.893 -17.563  1.00  0.00           H  
ATOM   2000 2HG  GLU A 130      39.700  -3.781 -16.243  1.00  0.00           H  
ATOM   2001  N   LYS A 131      38.026  -0.162 -18.940  1.00  0.00           N  
ATOM   2002  CA  LYS A 131      37.341   0.832 -19.751  1.00  0.00           C  
ATOM   2003  C   LYS A 131      38.204   1.239 -20.938  1.00  0.00           C  
ATOM   2004  O   LYS A 131      37.703   1.774 -21.927  1.00  0.00           O  
ATOM   2005  CB  LYS A 131      36.980   2.058 -18.911  1.00  0.00           C  
ATOM   2006  CG  LYS A 131      35.880   1.817 -17.886  1.00  0.00           C  
ATOM   2007  CD  LYS A 131      35.674   3.036 -16.999  1.00  0.00           C  
ATOM   2008  CE  LYS A 131      35.060   4.190 -17.777  1.00  0.00           C  
ATOM   2009  NZ  LYS A 131      34.772   5.359 -16.903  1.00  0.00           N  
ATOM   2010  H   LYS A 131      38.269   0.066 -17.987  1.00  0.00           H  
ATOM   2011  HA  LYS A 131      36.421   0.390 -20.136  1.00  0.00           H  
ATOM   2012 1HB  LYS A 131      37.865   2.406 -18.377  1.00  0.00           H  
ATOM   2013 2HB  LYS A 131      36.655   2.866 -19.567  1.00  0.00           H  
ATOM   2014 1HG  LYS A 131      34.946   1.590 -18.401  1.00  0.00           H  
ATOM   2015 2HG  LYS A 131      36.146   0.964 -17.261  1.00  0.00           H  
ATOM   2016 1HD  LYS A 131      35.015   2.775 -16.170  1.00  0.00           H  
ATOM   2017 2HD  LYS A 131      36.633   3.355 -16.591  1.00  0.00           H  
ATOM   2018 1HE  LYS A 131      35.744   4.501 -18.566  1.00  0.00           H  
ATOM   2019 2HE  LYS A 131      34.130   3.862 -18.241  1.00  0.00           H  
ATOM   2020 1HZ  LYS A 131      34.366   6.101 -17.456  1.00  0.00           H  
ATOM   2021 2HZ  LYS A 131      34.123   5.087 -16.178  1.00  0.00           H  
ATOM   2022 3HZ  LYS A 131      35.630   5.685 -16.482  1.00  0.00           H  
ATOM   2023  N   GLY A 132      39.502   0.980 -20.827  1.00  0.00           N  
ATOM   2024  CA  GLY A 132      40.469   1.424 -21.823  1.00  0.00           C  
ATOM   2025  C   GLY A 132      40.775   2.908 -21.659  1.00  0.00           C  
ATOM   2026  O   GLY A 132      40.609   3.693 -22.593  1.00  0.00           O  
ATOM   2027  H   GLY A 132      39.833   0.459 -20.028  1.00  0.00           H  
ATOM   2028 1HA  GLY A 132      41.386   0.843 -21.724  1.00  0.00           H  
ATOM   2029 2HA  GLY A 132      40.076   1.235 -22.821  1.00  0.00           H  
ATOM   2030  N   ALA A 133      41.221   3.272 -20.463  1.00  0.00           N  
ATOM   2031  CA  ALA A 133      41.420   4.663 -20.080  1.00  0.00           C  
ATOM   2032  C   ALA A 133      42.788   5.195 -20.502  1.00  0.00           C  
ATOM   2033  O   ALA A 133      43.799   4.504 -20.377  1.00  0.00           O  
ATOM   2034  CB  ALA A 133      41.240   4.818 -18.577  1.00  0.00           C  
ATOM   2035  H   ALA A 133      41.435   2.559 -19.780  1.00  0.00           H  
ATOM   2036  HA  ALA A 133      40.668   5.266 -20.590  1.00  0.00           H  
ATOM   2037 1HB  ALA A 133      41.377   5.863 -18.300  1.00  0.00           H  
ATOM   2038 2HB  ALA A 133      40.237   4.496 -18.296  1.00  0.00           H  
ATOM   2039 3HB  ALA A 133      41.975   4.205 -18.058  1.00  0.00           H  
ATOM   2040  N   SER A 134      42.806   6.428 -21.002  1.00  0.00           N  
ATOM   2041  CA  SER A 134      44.037   7.084 -21.436  1.00  0.00           C  
ATOM   2042  C   SER A 134      44.952   7.429 -20.265  1.00  0.00           C  
ATOM   2043  O   SER A 134      44.511   7.491 -19.117  1.00  0.00           O  
ATOM   2044  CB  SER A 134      43.703   8.345 -22.208  1.00  0.00           C  
ATOM   2045  OG  SER A 134      43.132   9.311 -21.370  1.00  0.00           O  
ATOM   2046  H   SER A 134      41.938   6.937 -21.088  1.00  0.00           H  
ATOM   2047  HA  SER A 134      44.579   6.402 -22.093  1.00  0.00           H  
ATOM   2048 1HB  SER A 134      44.610   8.744 -22.662  1.00  0.00           H  
ATOM   2049 2HB  SER A 134      43.012   8.106 -23.015  1.00  0.00           H  
ATOM   2050  HG  SER A 134      43.242  10.152 -21.820  1.00  0.00           H  
ATOM   2051  N   GLY A 135      46.281   7.658 -20.603  1.00  0.00           N  
ATOM   2052  CA  GLY A 135      47.241   7.826 -19.517  1.00  0.00           C  
ATOM   2053  C   GLY A 135      46.766   8.884 -18.537  1.00  0.00           C  
ATOM   2054  O   GLY A 135      47.049   8.808 -17.341  1.00  0.00           O  
ATOM   2055  H   GLY A 135      46.540   7.701 -21.578  1.00  0.00           H  
ATOM   2056 1HA  GLY A 135      47.376   6.875 -19.001  1.00  0.00           H  
ATOM   2057 2HA  GLY A 135      48.209   8.109 -19.928  1.00  0.00           H  
ATOM   2058  N   GLU A 136      46.046   9.863 -19.058  1.00  0.00           N  
ATOM   2059  CA  GLU A 136      45.445  10.911 -18.242  1.00  0.00           C  
ATOM   2060  C   GLU A 136      44.513  10.323 -17.190  1.00  0.00           C  
ATOM   2061  O   GLU A 136      44.570  10.695 -16.018  1.00  0.00           O  
ATOM   2062  CB  GLU A 136      44.677  11.899 -19.123  1.00  0.00           C  
ATOM   2063  CG  GLU A 136      44.049  13.060 -18.366  1.00  0.00           C  
ATOM   2064  CD  GLU A 136      43.332  14.027 -19.267  1.00  0.00           C  
ATOM   2065  OE1 GLU A 136      43.339  13.818 -20.456  1.00  0.00           O  
ATOM   2066  OE2 GLU A 136      42.778  14.976 -18.765  1.00  0.00           O  
ATOM   2067  H   GLU A 136      45.904   9.891 -20.058  1.00  0.00           H  
ATOM   2068  HA  GLU A 136      46.242  11.449 -17.727  1.00  0.00           H  
ATOM   2069 1HB  GLU A 136      45.349  12.314 -19.875  1.00  0.00           H  
ATOM   2070 2HB  GLU A 136      43.881  11.373 -19.650  1.00  0.00           H  
ATOM   2071 1HG  GLU A 136      43.340  12.665 -17.639  1.00  0.00           H  
ATOM   2072 2HG  GLU A 136      44.829  13.589 -17.821  1.00  0.00           H  
ATOM   2073  N   GLU A 137      43.654   9.402 -17.615  1.00  0.00           N  
ATOM   2074  CA  GLU A 137      42.708   8.761 -16.710  1.00  0.00           C  
ATOM   2075  C   GLU A 137      43.429   7.928 -15.659  1.00  0.00           C  
ATOM   2076  O   GLU A 137      43.052   7.928 -14.487  1.00  0.00           O  
ATOM   2077  CB  GLU A 137      41.734   7.879 -17.494  1.00  0.00           C  
ATOM   2078  CG  GLU A 137      40.753   8.647 -18.368  1.00  0.00           C  
ATOM   2079  CD  GLU A 137      39.815   9.512 -17.573  1.00  0.00           C  
ATOM   2080  OE1 GLU A 137      39.394   9.090 -16.523  1.00  0.00           O  
ATOM   2081  OE2 GLU A 137      39.518  10.596 -18.017  1.00  0.00           O  
ATOM   2082  H   GLU A 137      43.657   9.139 -18.590  1.00  0.00           H  
ATOM   2083  HA  GLU A 137      42.140   9.537 -16.196  1.00  0.00           H  
ATOM   2084 1HB  GLU A 137      42.295   7.200 -18.137  1.00  0.00           H  
ATOM   2085 2HB  GLU A 137      41.156   7.269 -16.800  1.00  0.00           H  
ATOM   2086 1HG  GLU A 137      41.314   9.278 -19.057  1.00  0.00           H  
ATOM   2087 2HG  GLU A 137      40.175   7.937 -18.957  1.00  0.00           H  
ATOM   2088  N   ALA A 138      44.469   7.218 -16.084  1.00  0.00           N  
ATOM   2089  CA  ALA A 138      45.245   6.379 -15.179  1.00  0.00           C  
ATOM   2090  C   ALA A 138      45.960   7.217 -14.128  1.00  0.00           C  
ATOM   2091  O   ALA A 138      46.017   6.844 -12.956  1.00  0.00           O  
ATOM   2092  CB  ALA A 138      46.248   5.543 -15.960  1.00  0.00           C  
ATOM   2093  H   ALA A 138      44.728   7.261 -17.059  1.00  0.00           H  
ATOM   2094  HA  ALA A 138      44.556   5.711 -14.662  1.00  0.00           H  
ATOM   2095 1HB  ALA A 138      46.820   4.922 -15.271  1.00  0.00           H  
ATOM   2096 2HB  ALA A 138      45.717   4.906 -16.668  1.00  0.00           H  
ATOM   2097 3HB  ALA A 138      46.925   6.201 -16.503  1.00  0.00           H  
ATOM   2098  N   LEU A 139      46.505   8.352 -14.553  1.00  0.00           N  
ATOM   2099  CA  LEU A 139      47.218   9.245 -13.648  1.00  0.00           C  
ATOM   2100  C   LEU A 139      46.282   9.826 -12.597  1.00  0.00           C  
ATOM   2101  O   LEU A 139      46.642   9.938 -11.425  1.00  0.00           O  
ATOM   2102  CB  LEU A 139      47.879  10.382 -14.437  1.00  0.00           C  
ATOM   2103  CG  LEU A 139      48.700  11.378 -13.608  1.00  0.00           C  
ATOM   2104  CD1 LEU A 139      49.821  10.639 -12.890  1.00  0.00           C  
ATOM   2105  CD2 LEU A 139      49.256  12.462 -14.519  1.00  0.00           C  
ATOM   2106  H   LEU A 139      46.423   8.602 -15.528  1.00  0.00           H  
ATOM   2107  HA  LEU A 139      47.994   8.674 -13.139  1.00  0.00           H  
ATOM   2108 1HB  LEU A 139      48.542   9.947 -15.183  1.00  0.00           H  
ATOM   2109 2HB  LEU A 139      47.102  10.944 -14.955  1.00  0.00           H  
ATOM   2110  HG  LEU A 139      48.062  11.833 -12.849  1.00  0.00           H  
ATOM   2111 1HD1 LEU A 139      50.405  11.346 -12.300  1.00  0.00           H  
ATOM   2112 2HD1 LEU A 139      49.395   9.883 -12.230  1.00  0.00           H  
ATOM   2113 3HD1 LEU A 139      50.468  10.158 -13.623  1.00  0.00           H  
ATOM   2114 1HD2 LEU A 139      49.838  13.170 -13.929  1.00  0.00           H  
ATOM   2115 2HD2 LEU A 139      49.895  12.008 -15.277  1.00  0.00           H  
ATOM   2116 3HD2 LEU A 139      48.432  12.985 -15.005  1.00  0.00           H  
ATOM   2117  N   LYS A 140      45.078  10.195 -13.022  1.00  0.00           N  
ATOM   2118  CA  LYS A 140      44.088  10.765 -12.117  1.00  0.00           C  
ATOM   2119  C   LYS A 140      43.654   9.752 -11.066  1.00  0.00           C  
ATOM   2120  O   LYS A 140      43.488  10.091  -9.894  1.00  0.00           O  
ATOM   2121  CB  LYS A 140      42.872  11.265 -12.899  1.00  0.00           C  
ATOM   2122  CG  LYS A 140      43.133  12.507 -13.741  1.00  0.00           C  
ATOM   2123  CD  LYS A 140      41.840  13.070 -14.310  1.00  0.00           C  
ATOM   2124  CE  LYS A 140      41.284  12.179 -15.411  1.00  0.00           C  
ATOM   2125  NZ  LYS A 140      40.093  12.783 -16.068  1.00  0.00           N  
ATOM   2126  H   LYS A 140      44.843  10.077 -13.997  1.00  0.00           H  
ATOM   2127  HA  LYS A 140      44.540  11.611 -11.598  1.00  0.00           H  
ATOM   2128 1HB  LYS A 140      42.520  10.477 -13.566  1.00  0.00           H  
ATOM   2129 2HB  LYS A 140      42.063  11.494 -12.206  1.00  0.00           H  
ATOM   2130 1HG  LYS A 140      43.612  13.270 -13.126  1.00  0.00           H  
ATOM   2131 2HG  LYS A 140      43.803  12.255 -14.563  1.00  0.00           H  
ATOM   2132 1HD  LYS A 140      41.098  13.155 -13.514  1.00  0.00           H  
ATOM   2133 2HD  LYS A 140      42.024  14.064 -14.718  1.00  0.00           H  
ATOM   2134 1HE  LYS A 140      42.052  12.011 -16.165  1.00  0.00           H  
ATOM   2135 2HE  LYS A 140      41.001  11.215 -14.991  1.00  0.00           H  
ATOM   2136 1HZ  LYS A 140      39.755  12.163 -16.790  1.00  0.00           H  
ATOM   2137 2HZ  LYS A 140      39.366  12.927 -15.381  1.00  0.00           H  
ATOM   2138 3HZ  LYS A 140      40.348  13.670 -16.479  1.00  0.00           H  
ATOM   2139  N   VAL A 141      43.471   8.507 -11.491  1.00  0.00           N  
ATOM   2140  CA  VAL A 141      43.056   7.441 -10.586  1.00  0.00           C  
ATOM   2141  C   VAL A 141      44.123   7.165  -9.535  1.00  0.00           C  
ATOM   2142  O   VAL A 141      43.813   6.951  -8.363  1.00  0.00           O  
ATOM   2143  CB  VAL A 141      42.771   6.150 -11.376  1.00  0.00           C  
ATOM   2144  CG1 VAL A 141      42.523   4.988 -10.425  1.00  0.00           C  
ATOM   2145  CG2 VAL A 141      41.579   6.358 -12.296  1.00  0.00           C  
ATOM   2146  H   VAL A 141      43.623   8.293 -12.466  1.00  0.00           H  
ATOM   2147  HA  VAL A 141      42.140   7.752 -10.082  1.00  0.00           H  
ATOM   2148  HB  VAL A 141      43.650   5.897 -11.969  1.00  0.00           H  
ATOM   2149 1HG1 VAL A 141      42.324   4.083 -11.000  1.00  0.00           H  
ATOM   2150 2HG1 VAL A 141      43.403   4.834  -9.801  1.00  0.00           H  
ATOM   2151 3HG1 VAL A 141      41.664   5.212  -9.794  1.00  0.00           H  
ATOM   2152 1HG2 VAL A 141      41.384   5.441 -12.852  1.00  0.00           H  
ATOM   2153 2HG2 VAL A 141      40.702   6.616 -11.702  1.00  0.00           H  
ATOM   2154 3HG2 VAL A 141      41.795   7.166 -12.995  1.00  0.00           H  
ATOM   2155  N   VAL A 142      45.382   7.171  -9.960  1.00  0.00           N  
ATOM   2156  CA  VAL A 142      46.497   6.922  -9.055  1.00  0.00           C  
ATOM   2157  C   VAL A 142      46.610   8.018  -8.004  1.00  0.00           C  
ATOM   2158  O   VAL A 142      46.869   7.743  -6.832  1.00  0.00           O  
ATOM   2159  CB  VAL A 142      47.816   6.834  -9.845  1.00  0.00           C  
ATOM   2160  CG1 VAL A 142      49.002   6.765  -8.894  1.00  0.00           C  
ATOM   2161  CG2 VAL A 142      47.790   5.623 -10.764  1.00  0.00           C  
ATOM   2162  H   VAL A 142      45.571   7.353 -10.935  1.00  0.00           H  
ATOM   2163  HA  VAL A 142      46.327   5.970  -8.550  1.00  0.00           H  
ATOM   2164  HB  VAL A 142      47.934   7.741 -10.439  1.00  0.00           H  
ATOM   2165 1HG1 VAL A 142      49.927   6.703  -9.469  1.00  0.00           H  
ATOM   2166 2HG1 VAL A 142      49.022   7.658  -8.271  1.00  0.00           H  
ATOM   2167 3HG1 VAL A 142      48.910   5.882  -8.262  1.00  0.00           H  
ATOM   2168 1HG2 VAL A 142      48.726   5.568 -11.320  1.00  0.00           H  
ATOM   2169 2HG2 VAL A 142      47.667   4.718 -10.170  1.00  0.00           H  
ATOM   2170 3HG2 VAL A 142      46.958   5.715 -11.463  1.00  0.00           H  
ATOM   2171  N   LYS A 143      46.414   9.261  -8.429  1.00  0.00           N  
ATOM   2172  CA  LYS A 143      46.493  10.402  -7.524  1.00  0.00           C  
ATOM   2173  C   LYS A 143      45.393  10.348  -6.472  1.00  0.00           C  
ATOM   2174  O   LYS A 143      45.626  10.644  -5.300  1.00  0.00           O  
ATOM   2175  CB  LYS A 143      46.408  11.713  -8.306  1.00  0.00           C  
ATOM   2176  CG  LYS A 143      46.554  12.966  -7.453  1.00  0.00           C  
ATOM   2177  CD  LYS A 143      46.553  14.223  -8.310  1.00  0.00           C  
ATOM   2178  CE  LYS A 143      46.684  15.476  -7.457  1.00  0.00           C  
ATOM   2179  NZ  LYS A 143      46.684  16.714  -8.283  1.00  0.00           N  
ATOM   2180  H   LYS A 143      46.205   9.420  -9.404  1.00  0.00           H  
ATOM   2181  HA  LYS A 143      47.452  10.367  -7.006  1.00  0.00           H  
ATOM   2182 1HB  LYS A 143      47.189  11.734  -9.067  1.00  0.00           H  
ATOM   2183 2HB  LYS A 143      45.448  11.769  -8.820  1.00  0.00           H  
ATOM   2184 1HG  LYS A 143      45.729  13.020  -6.742  1.00  0.00           H  
ATOM   2185 2HG  LYS A 143      47.489  12.919  -6.894  1.00  0.00           H  
ATOM   2186 1HD  LYS A 143      47.385  14.184  -9.015  1.00  0.00           H  
ATOM   2187 2HD  LYS A 143      45.623  14.276  -8.876  1.00  0.00           H  
ATOM   2188 1HE  LYS A 143      45.855  15.524  -6.752  1.00  0.00           H  
ATOM   2189 2HE  LYS A 143      47.613  15.434  -6.889  1.00  0.00           H  
ATOM   2190 1HZ  LYS A 143      46.773  17.521  -7.682  1.00  0.00           H  
ATOM   2191 2HZ  LYS A 143      47.460  16.688  -8.929  1.00  0.00           H  
ATOM   2192 3HZ  LYS A 143      45.818  16.774  -8.800  1.00  0.00           H  
ATOM   2193  N   GLU A 144      44.193   9.968  -6.898  1.00  0.00           N  
ATOM   2194  CA  GLU A 144      43.053   9.874  -5.993  1.00  0.00           C  
ATOM   2195  C   GLU A 144      43.272   8.794  -4.941  1.00  0.00           C  
ATOM   2196  O   GLU A 144      42.944   8.980  -3.769  1.00  0.00           O  
ATOM   2197  CB  GLU A 144      41.772   9.583  -6.777  1.00  0.00           C  
ATOM   2198  CG  GLU A 144      41.290  10.737  -7.645  1.00  0.00           C  
ATOM   2199  CD  GLU A 144      40.072  10.391  -8.455  1.00  0.00           C  
ATOM   2200  OE1 GLU A 144      39.674   9.251  -8.437  1.00  0.00           O  
ATOM   2201  OE2 GLU A 144      39.538  11.268  -9.093  1.00  0.00           O  
ATOM   2202  H   GLU A 144      44.067   9.738  -7.873  1.00  0.00           H  
ATOM   2203  HA  GLU A 144      42.939  10.829  -5.480  1.00  0.00           H  
ATOM   2204 1HB  GLU A 144      41.930   8.721  -7.425  1.00  0.00           H  
ATOM   2205 2HB  GLU A 144      40.970   9.329  -6.084  1.00  0.00           H  
ATOM   2206 1HG  GLU A 144      41.056  11.587  -7.004  1.00  0.00           H  
ATOM   2207 2HG  GLU A 144      42.095  11.034  -8.316  1.00  0.00           H  
ATOM   2208  N   SER A 145      43.829   7.665  -5.367  1.00  0.00           N  
ATOM   2209  CA  SER A 145      44.092   6.553  -4.462  1.00  0.00           C  
ATOM   2210  C   SER A 145      45.127   6.932  -3.410  1.00  0.00           C  
ATOM   2211  O   SER A 145      44.993   6.580  -2.238  1.00  0.00           O  
ATOM   2212  CB  SER A 145      44.571   5.346  -5.244  1.00  0.00           C  
ATOM   2213  OG  SER A 145      44.826   4.264  -4.391  1.00  0.00           O  
ATOM   2214  H   SER A 145      44.076   7.576  -6.342  1.00  0.00           H  
ATOM   2215  HA  SER A 145      43.163   6.295  -3.951  1.00  0.00           H  
ATOM   2216 1HB  SER A 145      43.816   5.064  -5.978  1.00  0.00           H  
ATOM   2217 2HB  SER A 145      45.478   5.603  -5.791  1.00  0.00           H  
ATOM   2218  HG  SER A 145      45.122   3.546  -4.956  1.00  0.00           H  
ATOM   2219  N   LEU A 146      46.160   7.652  -3.836  1.00  0.00           N  
ATOM   2220  CA  LEU A 146      47.220   8.080  -2.931  1.00  0.00           C  
ATOM   2221  C   LEU A 146      46.690   9.046  -1.879  1.00  0.00           C  
ATOM   2222  O   LEU A 146      47.059   8.966  -0.707  1.00  0.00           O  
ATOM   2223  CB  LEU A 146      48.354   8.746  -3.721  1.00  0.00           C  
ATOM   2224  CG  LEU A 146      49.173   7.814  -4.623  1.00  0.00           C  
ATOM   2225  CD1 LEU A 146      50.132   8.640  -5.469  1.00  0.00           C  
ATOM   2226  CD2 LEU A 146      49.927   6.810  -3.764  1.00  0.00           C  
ATOM   2227  H   LEU A 146      46.212   7.909  -4.811  1.00  0.00           H  
ATOM   2228  HA  LEU A 146      47.616   7.202  -2.422  1.00  0.00           H  
ATOM   2229 1HB  LEU A 146      47.928   9.526  -4.350  1.00  0.00           H  
ATOM   2230 2HB  LEU A 146      49.041   9.213  -3.015  1.00  0.00           H  
ATOM   2231  HG  LEU A 146      48.504   7.282  -5.300  1.00  0.00           H  
ATOM   2232 1HD1 LEU A 146      50.714   7.978  -6.111  1.00  0.00           H  
ATOM   2233 2HD1 LEU A 146      49.565   9.336  -6.087  1.00  0.00           H  
ATOM   2234 3HD1 LEU A 146      50.805   9.197  -4.818  1.00  0.00           H  
ATOM   2235 1HD2 LEU A 146      50.509   6.147  -4.406  1.00  0.00           H  
ATOM   2236 2HD2 LEU A 146      50.598   7.340  -3.088  1.00  0.00           H  
ATOM   2237 3HD2 LEU A 146      49.217   6.221  -3.183  1.00  0.00           H  
ATOM   2238  N   LYS A 147      45.823   9.958  -2.305  1.00  0.00           N  
ATOM   2239  CA  LYS A 147      45.240  10.942  -1.400  1.00  0.00           C  
ATOM   2240  C   LYS A 147      44.365  10.272  -0.348  1.00  0.00           C  
ATOM   2241  O   LYS A 147      44.389  10.648   0.824  1.00  0.00           O  
ATOM   2242  CB  LYS A 147      44.425  11.973  -2.182  1.00  0.00           C  
ATOM   2243  CG  LYS A 147      43.834  13.087  -1.329  1.00  0.00           C  
ATOM   2244  CD  LYS A 147      43.119  14.121  -2.186  1.00  0.00           C  
ATOM   2245  CE  LYS A 147      42.515  15.226  -1.333  1.00  0.00           C  
ATOM   2246  NZ  LYS A 147      41.812  16.245  -2.159  1.00  0.00           N  
ATOM   2247  H   LYS A 147      45.561   9.970  -3.280  1.00  0.00           H  
ATOM   2248  HA  LYS A 147      46.049  11.458  -0.882  1.00  0.00           H  
ATOM   2249 1HB  LYS A 147      45.056  12.434  -2.943  1.00  0.00           H  
ATOM   2250 2HB  LYS A 147      43.604  11.474  -2.697  1.00  0.00           H  
ATOM   2251 1HG  LYS A 147      43.124  12.663  -0.618  1.00  0.00           H  
ATOM   2252 2HG  LYS A 147      44.630  13.579  -0.770  1.00  0.00           H  
ATOM   2253 1HD  LYS A 147      43.826  14.561  -2.891  1.00  0.00           H  
ATOM   2254 2HD  LYS A 147      42.324  13.636  -2.752  1.00  0.00           H  
ATOM   2255 1HE  LYS A 147      41.806  14.795  -0.628  1.00  0.00           H  
ATOM   2256 2HE  LYS A 147      43.304  15.720  -0.765  1.00  0.00           H  
ATOM   2257 1HZ  LYS A 147      41.427  16.960  -1.558  1.00  0.00           H  
ATOM   2258 2HZ  LYS A 147      42.466  16.666  -2.805  1.00  0.00           H  
ATOM   2259 3HZ  LYS A 147      41.066  15.803  -2.676  1.00  0.00           H  
ATOM   2260  N   ALA A 148      43.593   9.278  -0.774  1.00  0.00           N  
ATOM   2261  CA  ALA A 148      42.708   8.554   0.131  1.00  0.00           C  
ATOM   2262  C   ALA A 148      43.501   7.789   1.183  1.00  0.00           C  
ATOM   2263  O   ALA A 148      43.125   7.755   2.355  1.00  0.00           O  
ATOM   2264  CB  ALA A 148      41.813   7.604  -0.651  1.00  0.00           C  
ATOM   2265  H   ALA A 148      43.620   9.017  -1.749  1.00  0.00           H  
ATOM   2266  HA  ALA A 148      42.083   9.282   0.648  1.00  0.00           H  
ATOM   2267 1HB  ALA A 148      41.158   7.071   0.038  1.00  0.00           H  
ATOM   2268 2HB  ALA A 148      41.209   8.172  -1.359  1.00  0.00           H  
ATOM   2269 3HB  ALA A 148      42.429   6.888  -1.193  1.00  0.00           H  
ATOM   2270  N   THR A 149      44.601   7.176   0.757  1.00  0.00           N  
ATOM   2271  CA  THR A 149      45.450   6.410   1.662  1.00  0.00           C  
ATOM   2272  C   THR A 149      46.086   7.310   2.714  1.00  0.00           C  
ATOM   2273  O   THR A 149      46.175   6.944   3.886  1.00  0.00           O  
ATOM   2274  CB  THR A 149      46.551   5.660   0.889  1.00  0.00           C  
ATOM   2275  OG1 THR A 149      47.349   6.600   0.158  1.00  0.00           O  
ATOM   2276  CG2 THR A 149      45.936   4.662  -0.080  1.00  0.00           C  
ATOM   2277  H   THR A 149      44.855   7.243  -0.218  1.00  0.00           H  
ATOM   2278  HA  THR A 149      44.831   5.675   2.177  1.00  0.00           H  
ATOM   2279  HB  THR A 149      47.191   5.129   1.592  1.00  0.00           H  
ATOM   2280  HG1 THR A 149      47.986   7.007   0.751  1.00  0.00           H  
ATOM   2281 1HG2 THR A 149      46.729   4.141  -0.618  1.00  0.00           H  
ATOM   2282 2HG2 THR A 149      45.337   3.939   0.473  1.00  0.00           H  
ATOM   2283 3HG2 THR A 149      45.302   5.189  -0.792  1.00  0.00           H  
ATOM   2284  N   LEU A 150      46.527   8.489   2.288  1.00  0.00           N  
ATOM   2285  CA  LEU A 150      47.157   9.443   3.193  1.00  0.00           C  
ATOM   2286  C   LEU A 150      46.172   9.937   4.245  1.00  0.00           C  
ATOM   2287  O   LEU A 150      46.521  10.080   5.417  1.00  0.00           O  
ATOM   2288  CB  LEU A 150      47.712  10.635   2.404  1.00  0.00           C  
ATOM   2289  CG  LEU A 150      48.440  11.701   3.233  1.00  0.00           C  
ATOM   2290  CD1 LEU A 150      49.624  11.067   3.950  1.00  0.00           C  
ATOM   2291  CD2 LEU A 150      48.894  12.831   2.321  1.00  0.00           C  
ATOM   2292  H   LEU A 150      46.423   8.730   1.313  1.00  0.00           H  
ATOM   2293  HA  LEU A 150      47.981   8.944   3.702  1.00  0.00           H  
ATOM   2294 1HB  LEU A 150      48.412  10.262   1.657  1.00  0.00           H  
ATOM   2295 2HB  LEU A 150      46.887  11.124   1.886  1.00  0.00           H  
ATOM   2296  HG  LEU A 150      47.763  12.097   3.991  1.00  0.00           H  
ATOM   2297 1HD1 LEU A 150      50.140  11.825   4.540  1.00  0.00           H  
ATOM   2298 2HD1 LEU A 150      49.268  10.275   4.610  1.00  0.00           H  
ATOM   2299 3HD1 LEU A 150      50.311  10.647   3.217  1.00  0.00           H  
ATOM   2300 1HD2 LEU A 150      49.411  13.589   2.911  1.00  0.00           H  
ATOM   2301 2HD2 LEU A 150      49.572  12.437   1.563  1.00  0.00           H  
ATOM   2302 3HD2 LEU A 150      48.027  13.278   1.835  1.00  0.00           H  
ATOM   2303  N   LEU A 151      44.940  10.196   3.819  1.00  0.00           N  
ATOM   2304  CA  LEU A 151      43.901  10.674   4.724  1.00  0.00           C  
ATOM   2305  C   LEU A 151      43.561   9.626   5.776  1.00  0.00           C  
ATOM   2306  O   LEU A 151      43.366   9.949   6.948  1.00  0.00           O  
ATOM   2307  CB  LEU A 151      42.639  11.043   3.934  1.00  0.00           C  
ATOM   2308  CG  LEU A 151      42.755  12.278   3.032  1.00  0.00           C  
ATOM   2309  CD1 LEU A 151      41.497  12.409   2.185  1.00  0.00           C  
ATOM   2310  CD2 LEU A 151      42.969  13.515   3.891  1.00  0.00           C  
ATOM   2311  H   LEU A 151      44.718  10.058   2.843  1.00  0.00           H  
ATOM   2312  HA  LEU A 151      44.269  11.564   5.233  1.00  0.00           H  
ATOM   2313 1HB  LEU A 151      42.364  10.198   3.305  1.00  0.00           H  
ATOM   2314 2HB  LEU A 151      41.828  11.223   4.640  1.00  0.00           H  
ATOM   2315  HG  LEU A 151      43.601  12.156   2.355  1.00  0.00           H  
ATOM   2316 1HD1 LEU A 151      41.580  13.287   1.544  1.00  0.00           H  
ATOM   2317 2HD1 LEU A 151      41.380  11.519   1.567  1.00  0.00           H  
ATOM   2318 3HD1 LEU A 151      40.630  12.517   2.836  1.00  0.00           H  
ATOM   2319 1HD2 LEU A 151      43.052  14.393   3.250  1.00  0.00           H  
ATOM   2320 2HD2 LEU A 151      42.122  13.639   4.567  1.00  0.00           H  
ATOM   2321 3HD2 LEU A 151      43.884  13.402   4.472  1.00  0.00           H  
ATOM   2322  N   ALA A 152      43.491   8.369   5.351  1.00  0.00           N  
ATOM   2323  CA  ALA A 152      43.174   7.271   6.255  1.00  0.00           C  
ATOM   2324  C   ALA A 152      44.261   7.092   7.307  1.00  0.00           C  
ATOM   2325  O   ALA A 152      43.971   6.850   8.479  1.00  0.00           O  
ATOM   2326  CB  ALA A 152      42.977   5.981   5.472  1.00  0.00           C  
ATOM   2327  H   ALA A 152      43.662   8.169   4.376  1.00  0.00           H  
ATOM   2328  HA  ALA A 152      42.246   7.515   6.772  1.00  0.00           H  
ATOM   2329 1HB  ALA A 152      42.741   5.170   6.161  1.00  0.00           H  
ATOM   2330 2HB  ALA A 152      42.158   6.106   4.764  1.00  0.00           H  
ATOM   2331 3HB  ALA A 152      43.891   5.741   4.931  1.00  0.00           H  
ATOM   2332  N   VAL A 153      45.514   7.212   6.882  1.00  0.00           N  
ATOM   2333  CA  VAL A 153      46.648   7.064   7.786  1.00  0.00           C  
ATOM   2334  C   VAL A 153      46.661   8.166   8.838  1.00  0.00           C  
ATOM   2335  O   VAL A 153      46.943   7.916  10.010  1.00  0.00           O  
ATOM   2336  CB  VAL A 153      47.969   7.097   6.995  1.00  0.00           C  
ATOM   2337  CG1 VAL A 153      49.157   7.134   7.945  1.00  0.00           C  
ATOM   2338  CG2 VAL A 153      48.052   5.889   6.075  1.00  0.00           C  
ATOM   2339  H   VAL A 153      45.686   7.411   5.907  1.00  0.00           H  
ATOM   2340  HA  VAL A 153      46.565   6.100   8.290  1.00  0.00           H  
ATOM   2341  HB  VAL A 153      48.004   8.011   6.402  1.00  0.00           H  
ATOM   2342 1HG1 VAL A 153      50.083   7.157   7.369  1.00  0.00           H  
ATOM   2343 2HG1 VAL A 153      49.097   8.025   8.569  1.00  0.00           H  
ATOM   2344 3HG1 VAL A 153      49.146   6.246   8.576  1.00  0.00           H  
ATOM   2345 1HG2 VAL A 153      48.988   5.919   5.518  1.00  0.00           H  
ATOM   2346 2HG2 VAL A 153      48.012   4.976   6.668  1.00  0.00           H  
ATOM   2347 3HG2 VAL A 153      47.215   5.906   5.376  1.00  0.00           H  
ATOM   2348  N   GLU A 154      46.354   9.386   8.413  1.00  0.00           N  
ATOM   2349  CA  GLU A 154      46.330  10.529   9.317  1.00  0.00           C  
ATOM   2350  C   GLU A 154      45.239  10.377  10.369  1.00  0.00           C  
ATOM   2351  O   GLU A 154      45.445  10.694  11.541  1.00  0.00           O  
ATOM   2352  CB  GLU A 154      46.118  11.825   8.532  1.00  0.00           C  
ATOM   2353  CG  GLU A 154      46.154  13.088   9.381  1.00  0.00           C  
ATOM   2354  CD  GLU A 154      46.031  14.345   8.566  1.00  0.00           C  
ATOM   2355  OE1 GLU A 154      45.943  14.246   7.366  1.00  0.00           O  
ATOM   2356  OE2 GLU A 154      46.026  15.406   9.145  1.00  0.00           O  
ATOM   2357  H   GLU A 154      46.131   9.526   7.438  1.00  0.00           H  
ATOM   2358  HA  GLU A 154      47.291  10.585   9.830  1.00  0.00           H  
ATOM   2359 1HB  GLU A 154      46.887  11.916   7.765  1.00  0.00           H  
ATOM   2360 2HB  GLU A 154      45.153  11.790   8.025  1.00  0.00           H  
ATOM   2361 1HG  GLU A 154      45.335  13.053  10.100  1.00  0.00           H  
ATOM   2362 2HG  GLU A 154      47.089  13.112   9.939  1.00  0.00           H  
ATOM   2363  N   GLU A 155      44.078   9.890   9.944  1.00  0.00           N  
ATOM   2364  CA  GLU A 155      42.952   9.694  10.848  1.00  0.00           C  
ATOM   2365  C   GLU A 155      43.267   8.638  11.900  1.00  0.00           C  
ATOM   2366  O   GLU A 155      42.923   8.793  13.072  1.00  0.00           O  
ATOM   2367  CB  GLU A 155      41.702   9.289  10.063  1.00  0.00           C  
ATOM   2368  CG  GLU A 155      41.119  10.396   9.195  1.00  0.00           C  
ATOM   2369  CD  GLU A 155      39.937   9.942   8.384  1.00  0.00           C  
ATOM   2370  OE1 GLU A 155      39.643   8.771   8.402  1.00  0.00           O  
ATOM   2371  OE2 GLU A 155      39.328  10.767   7.746  1.00  0.00           O  
ATOM   2372  H   GLU A 155      43.973   9.649   8.969  1.00  0.00           H  
ATOM   2373  HA  GLU A 155      42.752  10.635  11.361  1.00  0.00           H  
ATOM   2374 1HB  GLU A 155      41.937   8.445   9.415  1.00  0.00           H  
ATOM   2375 2HB  GLU A 155      40.927   8.964  10.756  1.00  0.00           H  
ATOM   2376 1HG  GLU A 155      40.810  11.221   9.836  1.00  0.00           H  
ATOM   2377 2HG  GLU A 155      41.894  10.763   8.524  1.00  0.00           H  
ATOM   2378  N   ALA A 156      43.923   7.564  11.475  1.00  0.00           N  
ATOM   2379  CA  ALA A 156      44.286   6.480  12.379  1.00  0.00           C  
ATOM   2380  C   ALA A 156      45.282   6.950  13.431  1.00  0.00           C  
ATOM   2381  O   ALA A 156      45.180   6.587  14.603  1.00  0.00           O  
ATOM   2382  CB  ALA A 156      44.857   5.307  11.596  1.00  0.00           C  
ATOM   2383  H   ALA A 156      44.177   7.497  10.500  1.00  0.00           H  
ATOM   2384  HA  ALA A 156      43.383   6.154  12.896  1.00  0.00           H  
ATOM   2385 1HB  ALA A 156      45.124   4.505  12.285  1.00  0.00           H  
ATOM   2386 2HB  ALA A 156      44.112   4.944  10.888  1.00  0.00           H  
ATOM   2387 3HB  ALA A 156      45.745   5.629  11.055  1.00  0.00           H  
ATOM   2388  N   ALA A 157      46.246   7.760  13.006  1.00  0.00           N  
ATOM   2389  CA  ALA A 157      47.263   8.282  13.910  1.00  0.00           C  
ATOM   2390  C   ALA A 157      46.632   9.055  15.061  1.00  0.00           C  
ATOM   2391  O   ALA A 157      46.989   8.859  16.223  1.00  0.00           O  
ATOM   2392  CB  ALA A 157      48.242   9.167  13.152  1.00  0.00           C  
ATOM   2393  H   ALA A 157      46.275   8.021  12.031  1.00  0.00           H  
ATOM   2394  HA  ALA A 157      47.806   7.437  14.333  1.00  0.00           H  
ATOM   2395 1HB  ALA A 157      48.995   9.549  13.840  1.00  0.00           H  
ATOM   2396 2HB  ALA A 157      48.728   8.584  12.369  1.00  0.00           H  
ATOM   2397 3HB  ALA A 157      47.705  10.001  12.703  1.00  0.00           H  
ATOM   2398  N   LYS A 158      45.692   9.934  14.732  1.00  0.00           N  
ATOM   2399  CA  LYS A 158      45.009  10.739  15.738  1.00  0.00           C  
ATOM   2400  C   LYS A 158      44.324   9.859  16.775  1.00  0.00           C  
ATOM   2401  O   LYS A 158      44.401  10.122  17.975  1.00  0.00           O  
ATOM   2402  CB  LYS A 158      43.987  11.667  15.079  1.00  0.00           C  
ATOM   2403  CG  LYS A 158      44.600  12.809  14.279  1.00  0.00           C  
ATOM   2404  CD  LYS A 158      43.524  13.674  13.638  1.00  0.00           C  
ATOM   2405  CE  LYS A 158      44.134  14.806  12.825  1.00  0.00           C  
ATOM   2406  NZ  LYS A 158      43.094  15.637  12.160  1.00  0.00           N  
ATOM   2407  H   LYS A 158      45.444  10.048  13.760  1.00  0.00           H  
ATOM   2408  HA  LYS A 158      45.751  11.349  16.255  1.00  0.00           H  
ATOM   2409 1HB  LYS A 158      43.353  11.090  14.406  1.00  0.00           H  
ATOM   2410 2HB  LYS A 158      43.344  12.102  15.844  1.00  0.00           H  
ATOM   2411 1HG  LYS A 158      45.208  13.430  14.938  1.00  0.00           H  
ATOM   2412 2HG  LYS A 158      45.241  12.403  13.497  1.00  0.00           H  
ATOM   2413 1HD  LYS A 158      42.906  13.059  12.982  1.00  0.00           H  
ATOM   2414 2HD  LYS A 158      42.888  14.099  14.414  1.00  0.00           H  
ATOM   2415 1HE  LYS A 158      44.728  15.444  13.479  1.00  0.00           H  
ATOM   2416 2HE  LYS A 158      44.793  14.392  12.062  1.00  0.00           H  
ATOM   2417 1HZ  LYS A 158      43.539  16.375  11.632  1.00  0.00           H  
ATOM   2418 2HZ  LYS A 158      42.549  15.059  11.536  1.00  0.00           H  
ATOM   2419 3HZ  LYS A 158      42.488  16.042  12.859  1.00  0.00           H  
ATOM   2420  N   GLN A 159      43.652   8.810  16.306  1.00  0.00           N  
ATOM   2421  CA  GLN A 159      42.946   7.879  17.182  1.00  0.00           C  
ATOM   2422  C   GLN A 159      43.894   7.169  18.136  1.00  0.00           C  
ATOM   2423  O   GLN A 159      43.486   6.703  19.200  1.00  0.00           O  
ATOM   2424  CB  GLN A 159      42.178   6.846  16.353  1.00  0.00           C  
ATOM   2425  CG  GLN A 159      41.025   7.425  15.551  1.00  0.00           C  
ATOM   2426  CD  GLN A 159      39.942   8.014  16.435  1.00  0.00           C  
ATOM   2427  OE1 GLN A 159      39.449   7.358  17.357  1.00  0.00           O  
ATOM   2428  NE2 GLN A 159      39.566   9.257  16.160  1.00  0.00           N  
ATOM   2429  H   GLN A 159      43.626   8.648  15.309  1.00  0.00           H  
ATOM   2430  HA  GLN A 159      42.233   8.443  17.783  1.00  0.00           H  
ATOM   2431 1HB  GLN A 159      42.860   6.357  15.658  1.00  0.00           H  
ATOM   2432 2HB  GLN A 159      41.776   6.077  17.013  1.00  0.00           H  
ATOM   2433 1HG  GLN A 159      41.406   8.215  14.905  1.00  0.00           H  
ATOM   2434 2HG  GLN A 159      40.581   6.632  14.949  1.00  0.00           H  
ATOM   2435 1HE2 GLN A 159      38.856   9.699  16.710  1.00  0.00           H  
ATOM   2436 2HE2 GLN A 159      39.993   9.753  15.404  1.00  0.00           H  
ATOM   2437  N   GLY A 160      45.161   7.085  17.758  1.00  0.00           N  
ATOM   2438  CA  GLY A 160      46.123   6.262  18.485  1.00  0.00           C  
ATOM   2439  C   GLY A 160      45.964   4.789  18.164  1.00  0.00           C  
ATOM   2440  O   GLY A 160      46.064   3.937  19.047  1.00  0.00           O  
ATOM   2441  H   GLY A 160      45.468   7.603  16.947  1.00  0.00           H  
ATOM   2442 1HA  GLY A 160      47.136   6.579  18.234  1.00  0.00           H  
ATOM   2443 2HA  GLY A 160      45.995   6.414  19.556  1.00  0.00           H  
ATOM   2444  N   TYR A 161      45.716   4.505  16.893  1.00  0.00           N  
ATOM   2445  CA  TYR A 161      45.766   3.139  16.375  1.00  0.00           C  
ATOM   2446  C   TYR A 161      47.204   2.686  16.175  1.00  0.00           C  
ATOM   2447  O   TYR A 161      48.072   3.482  15.817  1.00  0.00           O  
ATOM   2448  CB  TYR A 161      44.989   3.031  15.061  1.00  0.00           C  
ATOM   2449  CG  TYR A 161      43.490   3.155  15.226  1.00  0.00           C  
ATOM   2450  CD1 TYR A 161      42.804   4.176  14.585  1.00  0.00           C  
ATOM   2451  CD2 TYR A 161      42.803   2.247  16.018  1.00  0.00           C  
ATOM   2452  CE1 TYR A 161      41.435   4.289  14.736  1.00  0.00           C  
ATOM   2453  CE2 TYR A 161      41.435   2.360  16.169  1.00  0.00           C  
ATOM   2454  CZ  TYR A 161      40.751   3.376  15.531  1.00  0.00           C  
ATOM   2455  OH  TYR A 161      39.388   3.488  15.682  1.00  0.00           O  
ATOM   2456  H   TYR A 161      45.484   5.255  16.257  1.00  0.00           H  
ATOM   2457  HA  TYR A 161      45.307   2.474  17.107  1.00  0.00           H  
ATOM   2458 1HB  TYR A 161      45.322   3.813  14.376  1.00  0.00           H  
ATOM   2459 2HB  TYR A 161      45.201   2.072  14.590  1.00  0.00           H  
ATOM   2460  HD1 TYR A 161      43.344   4.889  13.963  1.00  0.00           H  
ATOM   2461  HD2 TYR A 161      43.343   1.446  16.522  1.00  0.00           H  
ATOM   2462  HE1 TYR A 161      40.896   5.090  14.233  1.00  0.00           H  
ATOM   2463  HE2 TYR A 161      40.894   1.647  16.792  1.00  0.00           H  
ATOM   2464  HH  TYR A 161      39.073   4.241  15.176  1.00  0.00           H  
ATOM   2465  N   PRO A 162      47.463   1.403  16.406  1.00  0.00           N  
ATOM   2466  CA  PRO A 162      48.790   0.847  16.199  1.00  0.00           C  
ATOM   2467  C   PRO A 162      49.193   0.882  14.724  1.00  0.00           C  
ATOM   2468  O   PRO A 162      48.388   0.579  13.843  1.00  0.00           O  
ATOM   2469  CB  PRO A 162      48.638  -0.589  16.710  1.00  0.00           C  
ATOM   2470  CG  PRO A 162      47.457  -0.531  17.618  1.00  0.00           C  
ATOM   2471  CD  PRO A 162      46.546   0.485  16.983  1.00  0.00           C  
ATOM   2472  HA  PRO A 162      49.516   1.407  16.807  1.00  0.00           H  
ATOM   2473 1HB  PRO A 162      48.492  -1.276  15.863  1.00  0.00           H  
ATOM   2474 2HB  PRO A 162      49.557  -0.905  17.225  1.00  0.00           H  
ATOM   2475 1HG  PRO A 162      46.992  -1.524  17.700  1.00  0.00           H  
ATOM   2476 2HG  PRO A 162      47.772  -0.243  18.632  1.00  0.00           H  
ATOM   2477 1HD  PRO A 162      45.916  -0.008  16.228  1.00  0.00           H  
ATOM   2478 2HD  PRO A 162      45.925   0.957  17.759  1.00  0.00           H  
ATOM   2479  N   GLY A 163      50.467   1.281  14.798  1.00  0.00           N  
ATOM   2480  CA  GLY A 163      51.405   1.691  13.767  1.00  0.00           C  
ATOM   2481  C   GLY A 163      51.583   0.604  12.732  1.00  0.00           C  
ATOM   2482  O   GLY A 163      51.882   0.882  11.571  1.00  0.00           O  
ATOM   2483  H   GLY A 163      50.916   1.328  15.701  1.00  0.00           H  
ATOM   2484 1HA  GLY A 163      51.044   2.601  13.288  1.00  0.00           H  
ATOM   2485 2HA  GLY A 163      52.366   1.927  14.223  1.00  0.00           H  
ATOM   2486  N   GLU A 164      51.399  -0.635  13.153  1.00  0.00           N  
ATOM   2487  CA  GLU A 164      51.451  -1.778  12.248  1.00  0.00           C  
ATOM   2488  C   GLU A 164      50.352  -1.697  11.197  1.00  0.00           C  
ATOM   2489  O   GLU A 164      50.577  -1.999  10.025  1.00  0.00           O  
ATOM   2490  CB  GLU A 164      51.325  -3.086  13.032  1.00  0.00           C  
ATOM   2491  CG  GLU A 164      52.504  -3.387  13.946  1.00  0.00           C  
ATOM   2492  CD  GLU A 164      52.435  -2.647  15.253  1.00  0.00           C  
ATOM   2493  OE1 GLU A 164      51.486  -1.929  15.457  1.00  0.00           O  
ATOM   2494  OE2 GLU A 164      53.332  -2.801  16.048  1.00  0.00           O  
ATOM   2495  H   GLU A 164      51.216  -0.800  14.133  1.00  0.00           H  
ATOM   2496  HA  GLU A 164      52.413  -1.770  11.735  1.00  0.00           H  
ATOM   2497 1HB  GLU A 164      50.424  -3.057  13.646  1.00  0.00           H  
ATOM   2498 2HB  GLU A 164      51.220  -3.919  12.336  1.00  0.00           H  
ATOM   2499 1HG  GLU A 164      52.529  -4.458  14.149  1.00  0.00           H  
ATOM   2500 2HG  GLU A 164      53.426  -3.122  13.432  1.00  0.00           H  
ATOM   2501  N   TYR A 165      49.161  -1.288  11.622  1.00  0.00           N  
ATOM   2502  CA  TYR A 165      48.024  -1.167  10.717  1.00  0.00           C  
ATOM   2503  C   TYR A 165      48.269  -0.092   9.666  1.00  0.00           C  
ATOM   2504  O   TYR A 165      47.936  -0.269   8.494  1.00  0.00           O  
ATOM   2505  CB  TYR A 165      46.746  -0.861  11.501  1.00  0.00           C  
ATOM   2506  CG  TYR A 165      46.221  -2.036  12.295  1.00  0.00           C  
ATOM   2507  CD1 TYR A 165      46.049  -1.925  13.667  1.00  0.00           C  
ATOM   2508  CD2 TYR A 165      45.911  -3.225  11.652  1.00  0.00           C  
ATOM   2509  CE1 TYR A 165      45.569  -2.998  14.393  1.00  0.00           C  
ATOM   2510  CE2 TYR A 165      45.432  -4.299  12.377  1.00  0.00           C  
ATOM   2511  CZ  TYR A 165      45.261  -4.188  13.742  1.00  0.00           C  
ATOM   2512  OH  TYR A 165      44.783  -5.257  14.465  1.00  0.00           O  
ATOM   2513  H   TYR A 165      49.040  -1.055  12.597  1.00  0.00           H  
ATOM   2514  HA  TYR A 165      47.894  -2.116  10.196  1.00  0.00           H  
ATOM   2515 1HB  TYR A 165      46.931  -0.038  12.193  1.00  0.00           H  
ATOM   2516 2HB  TYR A 165      45.965  -0.540  10.812  1.00  0.00           H  
ATOM   2517  HD1 TYR A 165      46.292  -0.990  14.173  1.00  0.00           H  
ATOM   2518  HD2 TYR A 165      46.047  -3.313  10.574  1.00  0.00           H  
ATOM   2519  HE1 TYR A 165      45.435  -2.911  15.471  1.00  0.00           H  
ATOM   2520  HE2 TYR A 165      45.189  -5.234  11.872  1.00  0.00           H  
ATOM   2521  HH  TYR A 165      44.620  -5.995  13.873  1.00  0.00           H  
ATOM   2522  N   MET A 166      48.853   1.023  10.091  1.00  0.00           N  
ATOM   2523  CA  MET A 166      49.144   2.129   9.186  1.00  0.00           C  
ATOM   2524  C   MET A 166      50.169   1.725   8.135  1.00  0.00           C  
ATOM   2525  O   MET A 166      50.044   2.080   6.963  1.00  0.00           O  
ATOM   2526  CB  MET A 166      49.638   3.340   9.974  1.00  0.00           C  
ATOM   2527  CG  MET A 166      48.569   4.022  10.817  1.00  0.00           C  
ATOM   2528  SD  MET A 166      49.138   5.575  11.537  1.00  0.00           S  
ATOM   2529  CE  MET A 166      50.224   4.973  12.826  1.00  0.00           C  
ATOM   2530  H   MET A 166      49.102   1.107  11.066  1.00  0.00           H  
ATOM   2531  HA  MET A 166      48.226   2.400   8.665  1.00  0.00           H  
ATOM   2532 1HB  MET A 166      50.445   3.036  10.640  1.00  0.00           H  
ATOM   2533 2HB  MET A 166      50.044   4.082   9.285  1.00  0.00           H  
ATOM   2534 1HG  MET A 166      47.696   4.228  10.199  1.00  0.00           H  
ATOM   2535 2HG  MET A 166      48.266   3.358  11.626  1.00  0.00           H  
ATOM   2536 1HE  MET A 166      50.655   5.818  13.364  1.00  0.00           H  
ATOM   2537 2HE  MET A 166      49.656   4.352  13.520  1.00  0.00           H  
ATOM   2538 3HE  MET A 166      51.024   4.381  12.381  1.00  0.00           H  
ATOM   2539  N   VAL A 167      51.184   0.980   8.560  1.00  0.00           N  
ATOM   2540  CA  VAL A 167      52.233   0.526   7.655  1.00  0.00           C  
ATOM   2541  C   VAL A 167      51.680  -0.427   6.604  1.00  0.00           C  
ATOM   2542  O   VAL A 167      52.051  -0.357   5.432  1.00  0.00           O  
ATOM   2543  CB  VAL A 167      53.352  -0.179   8.445  1.00  0.00           C  
ATOM   2544  CG1 VAL A 167      54.352  -0.819   7.494  1.00  0.00           C  
ATOM   2545  CG2 VAL A 167      54.042   0.816   9.365  1.00  0.00           C  
ATOM   2546  H   VAL A 167      51.230   0.722   9.535  1.00  0.00           H  
ATOM   2547  HA  VAL A 167      52.655   1.396   7.150  1.00  0.00           H  
ATOM   2548  HB  VAL A 167      52.914  -0.981   9.039  1.00  0.00           H  
ATOM   2549 1HG1 VAL A 167      55.136  -1.313   8.069  1.00  0.00           H  
ATOM   2550 2HG1 VAL A 167      53.843  -1.554   6.870  1.00  0.00           H  
ATOM   2551 3HG1 VAL A 167      54.797  -0.051   6.862  1.00  0.00           H  
ATOM   2552 1HG2 VAL A 167      54.832   0.311   9.920  1.00  0.00           H  
ATOM   2553 2HG2 VAL A 167      54.475   1.622   8.770  1.00  0.00           H  
ATOM   2554 3HG2 VAL A 167      53.316   1.231  10.063  1.00  0.00           H  
ATOM   2555  N   LYS A 168      50.791  -1.318   7.029  1.00  0.00           N  
ATOM   2556  CA  LYS A 168      50.184  -2.287   6.124  1.00  0.00           C  
ATOM   2557  C   LYS A 168      49.326  -1.597   5.072  1.00  0.00           C  
ATOM   2558  O   LYS A 168      49.341  -1.974   3.900  1.00  0.00           O  
ATOM   2559  CB  LYS A 168      49.344  -3.298   6.906  1.00  0.00           C  
ATOM   2560  CG  LYS A 168      50.156  -4.271   7.751  1.00  0.00           C  
ATOM   2561  CD  LYS A 168      49.253  -5.229   8.513  1.00  0.00           C  
ATOM   2562  CE  LYS A 168      50.063  -6.194   9.366  1.00  0.00           C  
ATOM   2563  NZ  LYS A 168      49.190  -7.113  10.147  1.00  0.00           N  
ATOM   2564  H   LYS A 168      50.529  -1.325   8.004  1.00  0.00           H  
ATOM   2565  HA  LYS A 168      50.980  -2.822   5.606  1.00  0.00           H  
ATOM   2566 1HB  LYS A 168      48.662  -2.767   7.571  1.00  0.00           H  
ATOM   2567 2HB  LYS A 168      48.739  -3.882   6.213  1.00  0.00           H  
ATOM   2568 1HG  LYS A 168      50.821  -4.846   7.106  1.00  0.00           H  
ATOM   2569 2HG  LYS A 168      50.764  -3.714   8.464  1.00  0.00           H  
ATOM   2570 1HD  LYS A 168      48.582  -4.661   9.159  1.00  0.00           H  
ATOM   2571 2HD  LYS A 168      48.651  -5.800   7.807  1.00  0.00           H  
ATOM   2572 1HE  LYS A 168      50.713  -6.788   8.725  1.00  0.00           H  
ATOM   2573 2HE  LYS A 168      50.688  -5.631  10.059  1.00  0.00           H  
ATOM   2574 1HZ  LYS A 168      49.764  -7.735  10.698  1.00  0.00           H  
ATOM   2575 2HZ  LYS A 168      48.595  -6.573  10.759  1.00  0.00           H  
ATOM   2576 3HZ  LYS A 168      48.619  -7.655   9.514  1.00  0.00           H  
ATOM   2577  N   THR A 169      48.578  -0.584   5.498  1.00  0.00           N  
ATOM   2578  CA  THR A 169      47.711   0.162   4.593  1.00  0.00           C  
ATOM   2579  C   THR A 169      48.523   0.907   3.541  1.00  0.00           C  
ATOM   2580  O   THR A 169      48.148   0.950   2.369  1.00  0.00           O  
ATOM   2581  CB  THR A 169      46.829   1.159   5.367  1.00  0.00           C  
ATOM   2582  OG1 THR A 169      45.991   0.446   6.286  1.00  0.00           O  
ATOM   2583  CG2 THR A 169      45.958   1.957   4.408  1.00  0.00           C  
ATOM   2584  H   THR A 169      48.611  -0.324   6.473  1.00  0.00           H  
ATOM   2585  HA  THR A 169      47.060  -0.544   4.077  1.00  0.00           H  
ATOM   2586  HB  THR A 169      47.462   1.844   5.930  1.00  0.00           H  
ATOM   2587  HG1 THR A 169      46.539  -0.042   6.905  1.00  0.00           H  
ATOM   2588 1HG2 THR A 169      45.342   2.656   4.972  1.00  0.00           H  
ATOM   2589 2HG2 THR A 169      46.593   2.509   3.715  1.00  0.00           H  
ATOM   2590 3HG2 THR A 169      45.316   1.278   3.849  1.00  0.00           H  
ATOM   2591  N   VAL A 170      49.637   1.493   3.967  1.00  0.00           N  
ATOM   2592  CA  VAL A 170      50.504   2.238   3.062  1.00  0.00           C  
ATOM   2593  C   VAL A 170      51.119   1.324   2.010  1.00  0.00           C  
ATOM   2594  O   VAL A 170      51.218   1.689   0.838  1.00  0.00           O  
ATOM   2595  CB  VAL A 170      51.628   2.935   3.852  1.00  0.00           C  
ATOM   2596  CG1 VAL A 170      52.641   3.555   2.901  1.00  0.00           C  
ATOM   2597  CG2 VAL A 170      51.035   3.991   4.772  1.00  0.00           C  
ATOM   2598  H   VAL A 170      49.889   1.420   4.942  1.00  0.00           H  
ATOM   2599  HA  VAL A 170      49.906   2.998   2.558  1.00  0.00           H  
ATOM   2600  HB  VAL A 170      52.158   2.191   4.446  1.00  0.00           H  
ATOM   2601 1HG1 VAL A 170      53.428   4.044   3.477  1.00  0.00           H  
ATOM   2602 2HG1 VAL A 170      53.078   2.776   2.277  1.00  0.00           H  
ATOM   2603 3HG1 VAL A 170      52.144   4.292   2.270  1.00  0.00           H  
ATOM   2604 1HG2 VAL A 170      51.835   4.480   5.328  1.00  0.00           H  
ATOM   2605 2HG2 VAL A 170      50.500   4.733   4.179  1.00  0.00           H  
ATOM   2606 3HG2 VAL A 170      50.344   3.519   5.471  1.00  0.00           H  
ATOM   2607  N   LYS A 171      51.531   0.134   2.436  1.00  0.00           N  
ATOM   2608  CA  LYS A 171      52.137  -0.835   1.531  1.00  0.00           C  
ATOM   2609  C   LYS A 171      51.140  -1.305   0.479  1.00  0.00           C  
ATOM   2610  O   LYS A 171      51.485  -1.457  -0.693  1.00  0.00           O  
ATOM   2611  CB  LYS A 171      52.680  -2.032   2.313  1.00  0.00           C  
ATOM   2612  CG  LYS A 171      53.398  -3.068   1.460  1.00  0.00           C  
ATOM   2613  CD  LYS A 171      53.989  -4.178   2.317  1.00  0.00           C  
ATOM   2614  CE  LYS A 171      54.694  -5.222   1.464  1.00  0.00           C  
ATOM   2615  NZ  LYS A 171      55.277  -6.314   2.290  1.00  0.00           N  
ATOM   2616  H   LYS A 171      51.421  -0.104   3.411  1.00  0.00           H  
ATOM   2617  HA  LYS A 171      52.966  -0.353   1.013  1.00  0.00           H  
ATOM   2618 1HB  LYS A 171      53.378  -1.683   3.074  1.00  0.00           H  
ATOM   2619 2HB  LYS A 171      51.859  -2.533   2.828  1.00  0.00           H  
ATOM   2620 1HG  LYS A 171      52.695  -3.505   0.749  1.00  0.00           H  
ATOM   2621 2HG  LYS A 171      54.200  -2.587   0.901  1.00  0.00           H  
ATOM   2622 1HD  LYS A 171      54.705  -3.751   3.021  1.00  0.00           H  
ATOM   2623 2HD  LYS A 171      53.193  -4.662   2.883  1.00  0.00           H  
ATOM   2624 1HE  LYS A 171      53.986  -5.654   0.759  1.00  0.00           H  
ATOM   2625 2HE  LYS A 171      55.494  -4.747   0.896  1.00  0.00           H  
ATOM   2626 1HZ  LYS A 171      55.735  -6.983   1.689  1.00  0.00           H  
ATOM   2627 2HZ  LYS A 171      55.951  -5.925   2.936  1.00  0.00           H  
ATOM   2628 3HZ  LYS A 171      54.542  -6.774   2.808  1.00  0.00           H  
ATOM   2629  N   GLU A 172      49.902  -1.534   0.905  1.00  0.00           N  
ATOM   2630  CA  GLU A 172      48.853  -1.987   0.000  1.00  0.00           C  
ATOM   2631  C   GLU A 172      48.538  -0.931  -1.052  1.00  0.00           C  
ATOM   2632  O   GLU A 172      48.336  -1.249  -2.224  1.00  0.00           O  
ATOM   2633  CB  GLU A 172      47.585  -2.334   0.784  1.00  0.00           C  
ATOM   2634  CG  GLU A 172      47.704  -3.579   1.652  1.00  0.00           C  
ATOM   2635  CD  GLU A 172      46.466  -3.847   2.462  1.00  0.00           C  
ATOM   2636  OE1 GLU A 172      45.578  -3.029   2.444  1.00  0.00           O  
ATOM   2637  OE2 GLU A 172      46.408  -4.872   3.099  1.00  0.00           O  
ATOM   2638  H   GLU A 172      49.683  -1.390   1.880  1.00  0.00           H  
ATOM   2639  HA  GLU A 172      49.202  -2.883  -0.513  1.00  0.00           H  
ATOM   2640 1HB  GLU A 172      47.319  -1.499   1.432  1.00  0.00           H  
ATOM   2641 2HB  GLU A 172      46.759  -2.486   0.091  1.00  0.00           H  
ATOM   2642 1HG  GLU A 172      47.898  -4.438   1.010  1.00  0.00           H  
ATOM   2643 2HG  GLU A 172      48.553  -3.462   2.323  1.00  0.00           H  
ATOM   2644  N   GLY A 173      48.498   0.327  -0.626  1.00  0.00           N  
ATOM   2645  CA  GLY A 173      48.208   1.433  -1.531  1.00  0.00           C  
ATOM   2646  C   GLY A 173      49.300   1.585  -2.583  1.00  0.00           C  
ATOM   2647  O   GLY A 173      49.016   1.833  -3.755  1.00  0.00           O  
ATOM   2648  H   GLY A 173      48.673   0.522   0.349  1.00  0.00           H  
ATOM   2649 1HA  GLY A 173      47.248   1.262  -2.019  1.00  0.00           H  
ATOM   2650 2HA  GLY A 173      48.117   2.356  -0.960  1.00  0.00           H  
ATOM   2651  N   ALA A 174      50.549   1.435  -2.157  1.00  0.00           N  
ATOM   2652  CA  ALA A 174      51.686   1.556  -3.062  1.00  0.00           C  
ATOM   2653  C   ALA A 174      51.673   0.454  -4.114  1.00  0.00           C  
ATOM   2654  O   ALA A 174      51.962   0.698  -5.286  1.00  0.00           O  
ATOM   2655  CB  ALA A 174      52.991   1.525  -2.280  1.00  0.00           C  
ATOM   2656  H   ALA A 174      50.715   1.232  -1.182  1.00  0.00           H  
ATOM   2657  HA  ALA A 174      51.607   2.512  -3.579  1.00  0.00           H  
ATOM   2658 1HB  ALA A 174      53.831   1.617  -2.969  1.00  0.00           H  
ATOM   2659 2HB  ALA A 174      53.011   2.354  -1.572  1.00  0.00           H  
ATOM   2660 3HB  ALA A 174      53.068   0.584  -1.738  1.00  0.00           H  
ATOM   2661  N   GLU A 175      51.336  -0.759  -3.688  1.00  0.00           N  
ATOM   2662  CA  GLU A 175      51.284  -1.901  -4.593  1.00  0.00           C  
ATOM   2663  C   GLU A 175      50.197  -1.722  -5.645  1.00  0.00           C  
ATOM   2664  O   GLU A 175      50.395  -2.044  -6.817  1.00  0.00           O  
ATOM   2665  CB  GLU A 175      51.040  -3.192  -3.809  1.00  0.00           C  
ATOM   2666  CG  GLU A 175      51.045  -4.455  -4.659  1.00  0.00           C  
ATOM   2667  CD  GLU A 175      50.892  -5.709  -3.845  1.00  0.00           C  
ATOM   2668  OE1 GLU A 175      50.806  -5.609  -2.644  1.00  0.00           O  
ATOM   2669  OE2 GLU A 175      50.861  -6.769  -4.424  1.00  0.00           O  
ATOM   2670  H   GLU A 175      51.110  -0.893  -2.713  1.00  0.00           H  
ATOM   2671  HA  GLU A 175      52.243  -1.980  -5.106  1.00  0.00           H  
ATOM   2672 1HB  GLU A 175      51.807  -3.303  -3.042  1.00  0.00           H  
ATOM   2673 2HB  GLU A 175      50.077  -3.134  -3.302  1.00  0.00           H  
ATOM   2674 1HG  GLU A 175      50.227  -4.400  -5.377  1.00  0.00           H  
ATOM   2675 2HG  GLU A 175      51.979  -4.501  -5.217  1.00  0.00           H  
ATOM   2676  N   ASN A 176      49.049  -1.207  -5.219  1.00  0.00           N  
ATOM   2677  CA  ASN A 176      47.927  -0.984  -6.124  1.00  0.00           C  
ATOM   2678  C   ASN A 176      48.268   0.064  -7.176  1.00  0.00           C  
ATOM   2679  O   ASN A 176      47.921  -0.083  -8.348  1.00  0.00           O  
ATOM   2680  CB  ASN A 176      46.687  -0.578  -5.348  1.00  0.00           C  
ATOM   2681  CG  ASN A 176      46.077  -1.726  -4.593  1.00  0.00           C  
ATOM   2682  OD1 ASN A 176      46.258  -2.893  -4.960  1.00  0.00           O  
ATOM   2683  ND2 ASN A 176      45.357  -1.418  -3.545  1.00  0.00           N  
ATOM   2684  H   ASN A 176      48.951  -0.964  -4.244  1.00  0.00           H  
ATOM   2685  HA  ASN A 176      47.717  -1.916  -6.652  1.00  0.00           H  
ATOM   2686 1HB  ASN A 176      46.943   0.212  -4.641  1.00  0.00           H  
ATOM   2687 2HB  ASN A 176      45.944  -0.174  -6.035  1.00  0.00           H  
ATOM   2688 1HD2 ASN A 176      44.926  -2.141  -3.004  1.00  0.00           H  
ATOM   2689 2HD2 ASN A 176      45.237  -0.461  -3.284  1.00  0.00           H  
ATOM   2690  N   ASN A 177      48.950   1.122  -6.751  1.00  0.00           N  
ATOM   2691  CA  ASN A 177      49.339   2.197  -7.655  1.00  0.00           C  
ATOM   2692  C   ASN A 177      50.324   1.703  -8.707  1.00  0.00           C  
ATOM   2693  O   ASN A 177      50.232   2.070  -9.879  1.00  0.00           O  
ATOM   2694  CB  ASN A 177      49.926   3.361  -6.878  1.00  0.00           C  
ATOM   2695  CG  ASN A 177      48.882   4.137  -6.123  1.00  0.00           C  
ATOM   2696  OD1 ASN A 177      47.884   4.583  -6.701  1.00  0.00           O  
ATOM   2697  ND2 ASN A 177      49.094   4.307  -4.843  1.00  0.00           N  
ATOM   2698  H   ASN A 177      49.206   1.183  -5.776  1.00  0.00           H  
ATOM   2699  HA  ASN A 177      48.449   2.544  -8.183  1.00  0.00           H  
ATOM   2700 1HB  ASN A 177      50.668   2.990  -6.171  1.00  0.00           H  
ATOM   2701 2HB  ASN A 177      50.437   4.036  -7.565  1.00  0.00           H  
ATOM   2702 1HD2 ASN A 177      48.433   4.815  -4.290  1.00  0.00           H  
ATOM   2703 2HD2 ASN A 177      49.915   3.929  -4.418  1.00  0.00           H  
ATOM   2704  N   VAL A 178      51.267   0.869  -8.282  1.00  0.00           N  
ATOM   2705  CA  VAL A 178      52.271   0.323  -9.186  1.00  0.00           C  
ATOM   2706  C   VAL A 178      51.635  -0.576 -10.238  1.00  0.00           C  
ATOM   2707  O   VAL A 178      52.011  -0.539 -11.410  1.00  0.00           O  
ATOM   2708  CB  VAL A 178      53.321  -0.480  -8.396  1.00  0.00           C  
ATOM   2709  CG1 VAL A 178      54.261  -1.208  -9.345  1.00  0.00           C  
ATOM   2710  CG2 VAL A 178      54.098   0.449  -7.475  1.00  0.00           C  
ATOM   2711  H   VAL A 178      51.289   0.607  -7.307  1.00  0.00           H  
ATOM   2712  HA  VAL A 178      52.770   1.152  -9.690  1.00  0.00           H  
ATOM   2713  HB  VAL A 178      52.813  -1.240  -7.802  1.00  0.00           H  
ATOM   2714 1HG1 VAL A 178      54.996  -1.770  -8.770  1.00  0.00           H  
ATOM   2715 2HG1 VAL A 178      53.688  -1.893  -9.970  1.00  0.00           H  
ATOM   2716 3HG1 VAL A 178      54.774  -0.482  -9.977  1.00  0.00           H  
ATOM   2717 1HG2 VAL A 178      54.838  -0.126  -6.918  1.00  0.00           H  
ATOM   2718 2HG2 VAL A 178      54.601   1.212  -8.068  1.00  0.00           H  
ATOM   2719 3HG2 VAL A 178      53.410   0.927  -6.776  1.00  0.00           H  
ATOM   2720  N   LYS A 179      50.669  -1.384  -9.813  1.00  0.00           N  
ATOM   2721  CA  LYS A 179      49.977  -2.294 -10.717  1.00  0.00           C  
ATOM   2722  C   LYS A 179      49.184  -1.529 -11.769  1.00  0.00           C  
ATOM   2723  O   LYS A 179      49.164  -1.906 -12.941  1.00  0.00           O  
ATOM   2724  CB  LYS A 179      49.050  -3.225  -9.933  1.00  0.00           C  
ATOM   2725  CG  LYS A 179      48.335  -4.264 -10.786  1.00  0.00           C  
ATOM   2726  CD  LYS A 179      47.506  -5.208  -9.928  1.00  0.00           C  
ATOM   2727  CE  LYS A 179      46.779  -6.238 -10.780  1.00  0.00           C  
ATOM   2728  NZ  LYS A 179      45.964  -7.169  -9.953  1.00  0.00           N  
ATOM   2729  H   LYS A 179      50.407  -1.367  -8.838  1.00  0.00           H  
ATOM   2730  HA  LYS A 179      50.721  -2.899 -11.236  1.00  0.00           H  
ATOM   2731 1HB  LYS A 179      49.624  -3.754  -9.173  1.00  0.00           H  
ATOM   2732 2HB  LYS A 179      48.292  -2.635  -9.419  1.00  0.00           H  
ATOM   2733 1HG  LYS A 179      47.677  -3.761 -11.497  1.00  0.00           H  
ATOM   2734 2HG  LYS A 179      49.068  -4.844 -11.345  1.00  0.00           H  
ATOM   2735 1HD  LYS A 179      48.159  -5.727  -9.224  1.00  0.00           H  
ATOM   2736 2HD  LYS A 179      46.772  -4.636  -9.362  1.00  0.00           H  
ATOM   2737 1HE  LYS A 179      46.123  -5.729 -11.484  1.00  0.00           H  
ATOM   2738 2HE  LYS A 179      47.505  -6.818 -11.348  1.00  0.00           H  
ATOM   2739 1HZ  LYS A 179      45.499  -7.835 -10.554  1.00  0.00           H  
ATOM   2740 2HZ  LYS A 179      46.566  -7.661  -9.308  1.00  0.00           H  
ATOM   2741 3HZ  LYS A 179      45.274  -6.644  -9.435  1.00  0.00           H  
ATOM   2742  N   THR A 180      48.532  -0.453 -11.344  1.00  0.00           N  
ATOM   2743  CA  THR A 180      47.735   0.367 -12.248  1.00  0.00           C  
ATOM   2744  C   THR A 180      48.611   1.036 -13.300  1.00  0.00           C  
ATOM   2745  O   THR A 180      48.242   1.112 -14.472  1.00  0.00           O  
ATOM   2746  CB  THR A 180      46.946   1.439 -11.474  1.00  0.00           C  
ATOM   2747  OG1 THR A 180      46.048   0.804 -10.554  1.00  0.00           O  
ATOM   2748  CG2 THR A 180      46.149   2.311 -12.432  1.00  0.00           C  
ATOM   2749  H   THR A 180      48.590  -0.196 -10.369  1.00  0.00           H  
ATOM   2750  HA  THR A 180      47.023  -0.278 -12.763  1.00  0.00           H  
ATOM   2751  HB  THR A 180      47.638   2.065 -10.911  1.00  0.00           H  
ATOM   2752  HG1 THR A 180      46.551   0.268  -9.935  1.00  0.00           H  
ATOM   2753 1HG2 THR A 180      45.598   3.063 -11.868  1.00  0.00           H  
ATOM   2754 2HG2 THR A 180      46.830   2.804 -13.126  1.00  0.00           H  
ATOM   2755 3HG2 THR A 180      45.449   1.692 -12.991  1.00  0.00           H  
ATOM   2756  N   VAL A 181      49.773   1.520 -12.875  1.00  0.00           N  
ATOM   2757  CA  VAL A 181      50.704   2.184 -13.779  1.00  0.00           C  
ATOM   2758  C   VAL A 181      51.234   1.217 -14.831  1.00  0.00           C  
ATOM   2759  O   VAL A 181      51.365   1.570 -16.003  1.00  0.00           O  
ATOM   2760  CB  VAL A 181      51.885   2.777 -12.988  1.00  0.00           C  
ATOM   2761  CG1 VAL A 181      52.951   3.303 -13.938  1.00  0.00           C  
ATOM   2762  CG2 VAL A 181      51.390   3.882 -12.068  1.00  0.00           C  
ATOM   2763  H   VAL A 181      50.018   1.426 -11.900  1.00  0.00           H  
ATOM   2764  HA  VAL A 181      50.178   2.995 -14.283  1.00  0.00           H  
ATOM   2765  HB  VAL A 181      52.346   1.987 -12.394  1.00  0.00           H  
ATOM   2766 1HG1 VAL A 181      53.779   3.718 -13.362  1.00  0.00           H  
ATOM   2767 2HG1 VAL A 181      53.317   2.488 -14.562  1.00  0.00           H  
ATOM   2768 3HG1 VAL A 181      52.523   4.081 -14.569  1.00  0.00           H  
ATOM   2769 1HG2 VAL A 181      52.230   4.296 -11.511  1.00  0.00           H  
ATOM   2770 2HG2 VAL A 181      50.924   4.668 -12.661  1.00  0.00           H  
ATOM   2771 3HG2 VAL A 181      50.659   3.473 -11.370  1.00  0.00           H  
ATOM   2772  N   LYS A 182      51.537  -0.004 -14.406  1.00  0.00           N  
ATOM   2773  CA  LYS A 182      52.053  -1.024 -15.310  1.00  0.00           C  
ATOM   2774  C   LYS A 182      51.088  -1.279 -16.461  1.00  0.00           C  
ATOM   2775  O   LYS A 182      51.475  -1.236 -17.629  1.00  0.00           O  
ATOM   2776  CB  LYS A 182      52.323  -2.325 -14.552  1.00  0.00           C  
ATOM   2777  CG  LYS A 182      52.891  -3.447 -15.410  1.00  0.00           C  
ATOM   2778  CD  LYS A 182      53.170  -4.691 -14.579  1.00  0.00           C  
ATOM   2779  CE  LYS A 182      53.694  -5.828 -15.443  1.00  0.00           C  
ATOM   2780  NZ  LYS A 182      53.972  -7.052 -14.644  1.00  0.00           N  
ATOM   2781  H   LYS A 182      51.407  -0.232 -13.431  1.00  0.00           H  
ATOM   2782  HA  LYS A 182      52.992  -0.667 -15.735  1.00  0.00           H  
ATOM   2783 1HB  LYS A 182      53.027  -2.134 -13.741  1.00  0.00           H  
ATOM   2784 2HB  LYS A 182      51.396  -2.683 -14.103  1.00  0.00           H  
ATOM   2785 1HG  LYS A 182      52.180  -3.698 -16.198  1.00  0.00           H  
ATOM   2786 2HG  LYS A 182      53.819  -3.115 -15.875  1.00  0.00           H  
ATOM   2787 1HD  LYS A 182      53.910  -4.458 -13.812  1.00  0.00           H  
ATOM   2788 2HD  LYS A 182      52.252  -5.014 -14.088  1.00  0.00           H  
ATOM   2789 1HE  LYS A 182      52.961  -6.069 -16.211  1.00  0.00           H  
ATOM   2790 2HE  LYS A 182      54.615  -5.516 -15.937  1.00  0.00           H  
ATOM   2791 1HZ  LYS A 182      54.318  -7.781 -15.252  1.00  0.00           H  
ATOM   2792 2HZ  LYS A 182      54.666  -6.844 -13.939  1.00  0.00           H  
ATOM   2793 3HZ  LYS A 182      53.122  -7.363 -14.196  1.00  0.00           H  
ATOM   2794  N   GLU A 183      49.832  -1.543 -16.102  1.00  0.00           N  
ATOM   2795  CA  GLU A 183      48.871  -2.154 -17.016  1.00  0.00           C  
ATOM   2796  C   GLU A 183      48.378  -1.181 -18.066  1.00  0.00           C  
ATOM   2797  O   GLU A 183      48.250  -1.531 -19.239  1.00  0.00           O  
ATOM   2798  CB  GLU A 183      47.677  -2.709 -16.236  1.00  0.00           C  
ATOM   2799  CG  GLU A 183      48.002  -3.908 -15.358  1.00  0.00           C  
ATOM   2800  CD  GLU A 183      46.818  -4.393 -14.568  1.00  0.00           C  
ATOM   2801  OE1 GLU A 183      45.797  -3.749 -14.608  1.00  0.00           O  
ATOM   2802  OE2 GLU A 183      46.935  -5.409 -13.924  1.00  0.00           O  
ATOM   2803  H   GLU A 183      49.529  -1.314 -15.166  1.00  0.00           H  
ATOM   2804  HA  GLU A 183      49.362  -2.978 -17.535  1.00  0.00           H  
ATOM   2805 1HB  GLU A 183      47.265  -1.927 -15.597  1.00  0.00           H  
ATOM   2806 2HB  GLU A 183      46.894  -3.007 -16.933  1.00  0.00           H  
ATOM   2807 1HG  GLU A 183      48.361  -4.721 -15.989  1.00  0.00           H  
ATOM   2808 2HG  GLU A 183      48.803  -3.637 -14.672  1.00  0.00           H  
ATOM   2809  N   VAL A 184      48.102   0.043 -17.642  1.00  0.00           N  
ATOM   2810  CA  VAL A 184      47.379   0.976 -18.487  1.00  0.00           C  
ATOM   2811  C   VAL A 184      48.282   1.745 -19.429  1.00  0.00           C  
ATOM   2812  O   VAL A 184      49.316   2.273 -19.020  1.00  0.00           O  
ATOM   2813  CB  VAL A 184      46.602   1.978 -17.613  1.00  0.00           C  
ATOM   2814  CG1 VAL A 184      45.917   3.023 -18.481  1.00  0.00           C  
ATOM   2815  CG2 VAL A 184      45.587   1.239 -16.755  1.00  0.00           C  
ATOM   2816  H   VAL A 184      48.401   0.323 -16.719  1.00  0.00           H  
ATOM   2817  HA  VAL A 184      46.667   0.414 -19.093  1.00  0.00           H  
ATOM   2818  HB  VAL A 184      47.306   2.507 -16.969  1.00  0.00           H  
ATOM   2819 1HG1 VAL A 184      45.373   3.723 -17.846  1.00  0.00           H  
ATOM   2820 2HG1 VAL A 184      46.666   3.564 -19.058  1.00  0.00           H  
ATOM   2821 3HG1 VAL A 184      45.219   2.531 -19.159  1.00  0.00           H  
ATOM   2822 1HG2 VAL A 184      45.042   1.953 -16.139  1.00  0.00           H  
ATOM   2823 2HG2 VAL A 184      44.886   0.705 -17.399  1.00  0.00           H  
ATOM   2824 3HG2 VAL A 184      46.103   0.526 -16.112  1.00  0.00           H  
ATOM   2825  N   LYS A 185      47.886   1.806 -20.697  1.00  0.00           N  
ATOM   2826  CA  LYS A 185      48.753   2.373 -21.713  1.00  0.00           C  
ATOM   2827  C   LYS A 185      49.053   3.816 -21.367  1.00  0.00           C  
ATOM   2828  O   LYS A 185      48.147   4.646 -21.284  1.00  0.00           O  
ATOM   2829  CB  LYS A 185      48.113   2.275 -23.099  1.00  0.00           C  
ATOM   2830  CG  LYS A 185      49.003   2.755 -24.238  1.00  0.00           C  
ATOM   2831  CD  LYS A 185      48.323   2.569 -25.586  1.00  0.00           C  
ATOM   2832  CE  LYS A 185      49.215   3.039 -26.726  1.00  0.00           C  
ATOM   2833  NZ  LYS A 185      48.563   2.863 -28.052  1.00  0.00           N  
ATOM   2834  H   LYS A 185      46.973   1.452 -20.945  1.00  0.00           H  
ATOM   2835  HA  LYS A 185      49.689   1.813 -21.721  1.00  0.00           H  
ATOM   2836 1HB  LYS A 185      47.841   1.239 -23.301  1.00  0.00           H  
ATOM   2837 2HB  LYS A 185      47.196   2.864 -23.119  1.00  0.00           H  
ATOM   2838 1HG  LYS A 185      49.233   3.813 -24.099  1.00  0.00           H  
ATOM   2839 2HG  LYS A 185      49.937   2.195 -24.231  1.00  0.00           H  
ATOM   2840 1HD  LYS A 185      48.086   1.514 -25.732  1.00  0.00           H  
ATOM   2841 2HD  LYS A 185      47.394   3.139 -25.607  1.00  0.00           H  
ATOM   2842 1HE  LYS A 185      49.455   4.092 -26.590  1.00  0.00           H  
ATOM   2843 2HE  LYS A 185      50.147   2.473 -26.716  1.00  0.00           H  
ATOM   2844 1HZ  LYS A 185      49.186   3.184 -28.779  1.00  0.00           H  
ATOM   2845 2HZ  LYS A 185      48.353   1.885 -28.197  1.00  0.00           H  
ATOM   2846 3HZ  LYS A 185      47.707   3.398 -28.080  1.00  0.00           H  
ATOM   2847  N   MET A 186      50.328   4.102 -21.168  1.00  0.00           N  
ATOM   2848  CA  MET A 186      50.758   5.406 -20.700  1.00  0.00           C  
ATOM   2849  C   MET A 186      51.957   5.882 -21.507  1.00  0.00           C  
ATOM   2850  O   MET A 186      52.722   5.075 -22.035  1.00  0.00           O  
ATOM   2851  CB  MET A 186      51.093   5.354 -19.211  1.00  0.00           C  
ATOM   2852  CG  MET A 186      49.912   5.016 -18.311  1.00  0.00           C  
ATOM   2853  SD  MET A 186      50.354   4.998 -16.562  1.00  0.00           S  
ATOM   2854  CE  MET A 186      48.791   4.529 -15.824  1.00  0.00           C  
ATOM   2855  H   MET A 186      51.025   3.393 -21.346  1.00  0.00           H  
ATOM   2856  HA  MET A 186      49.943   6.114 -20.852  1.00  0.00           H  
ATOM   2857 1HB  MET A 186      51.868   4.610 -19.038  1.00  0.00           H  
ATOM   2858 2HB  MET A 186      51.489   6.320 -18.893  1.00  0.00           H  
ATOM   2859 1HG  MET A 186      49.120   5.749 -18.459  1.00  0.00           H  
ATOM   2860 2HG  MET A 186      49.522   4.034 -18.578  1.00  0.00           H  
ATOM   2861 1HE  MET A 186      48.902   4.475 -14.741  1.00  0.00           H  
ATOM   2862 2HE  MET A 186      48.032   5.271 -16.075  1.00  0.00           H  
ATOM   2863 3HE  MET A 186      48.486   3.554 -16.206  1.00  0.00           H  
ATOM   2864  N   SER A 187      52.119   7.192 -21.602  1.00  0.00           N  
ATOM   2865  CA  SER A 187      53.214   7.770 -22.366  1.00  0.00           C  
ATOM   2866  C   SER A 187      54.527   7.711 -21.601  1.00  0.00           C  
ATOM   2867  O   SER A 187      54.559   7.912 -20.387  1.00  0.00           O  
ATOM   2868  CB  SER A 187      52.894   9.209 -22.723  1.00  0.00           C  
ATOM   2869  OG  SER A 187      53.974   9.816 -23.377  1.00  0.00           O  
ATOM   2870  H   SER A 187      51.467   7.804 -21.133  1.00  0.00           H  
ATOM   2871  HA  SER A 187      53.334   7.197 -23.287  1.00  0.00           H  
ATOM   2872 1HB  SER A 187      52.014   9.237 -23.365  1.00  0.00           H  
ATOM   2873 2HB  SER A 187      52.656   9.764 -21.816  1.00  0.00           H  
ATOM   2874  HG  SER A 187      53.696  10.715 -23.568  1.00  0.00           H  
ATOM   2875  N   LYS A 188      55.767   7.463 -22.017  1.00  0.00           N  
ATOM   2876  CA  LYS A 188      56.726   7.162 -20.961  1.00  0.00           C  
ATOM   2877  C   LYS A 188      56.791   8.296 -19.963  1.00  0.00           C  
ATOM   2878  O   LYS A 188      57.009   8.075 -18.772  1.00  0.00           O  
ATOM   2879  CB  LYS A 188      58.114   6.896 -21.546  1.00  0.00           C  
ATOM   2880  CG  LYS A 188      58.775   8.115 -22.175  1.00  0.00           C  
ATOM   2881  CD  LYS A 188      60.164   7.781 -22.701  1.00  0.00           C  
ATOM   2882  CE  LYS A 188      60.090   6.934 -23.962  1.00  0.00           C  
ATOM   2883  NZ  LYS A 188      59.438   7.661 -25.084  1.00  0.00           N  
ATOM   2884  H   LYS A 188      55.970   7.495 -23.006  1.00  0.00           H  
ATOM   2885  HA  LYS A 188      56.392   6.267 -20.435  1.00  0.00           H  
ATOM   2886 1HB  LYS A 188      58.774   6.525 -20.762  1.00  0.00           H  
ATOM   2887 2HB  LYS A 188      58.045   6.122 -22.310  1.00  0.00           H  
ATOM   2888 1HG  LYS A 188      58.161   8.477 -23.001  1.00  0.00           H  
ATOM   2889 2HG  LYS A 188      58.858   8.908 -21.433  1.00  0.00           H  
ATOM   2890 1HD  LYS A 188      60.700   8.705 -22.924  1.00  0.00           H  
ATOM   2891 2HD  LYS A 188      60.719   7.234 -21.939  1.00  0.00           H  
ATOM   2892 1HE  LYS A 188      61.096   6.647 -24.267  1.00  0.00           H  
ATOM   2893 2HE  LYS A 188      59.524   6.025 -23.757  1.00  0.00           H  
ATOM   2894 1HZ  LYS A 188      59.408   7.066 -25.900  1.00  0.00           H  
ATOM   2895 2HZ  LYS A 188      58.496   7.916 -24.819  1.00  0.00           H  
ATOM   2896 3HZ  LYS A 188      59.965   8.497 -25.296  1.00  0.00           H  
ATOM   2897  N   GLU A 189      56.603   9.529 -20.432  1.00  0.00           N  
ATOM   2898  CA  GLU A 189      56.486  10.633 -19.487  1.00  0.00           C  
ATOM   2899  C   GLU A 189      55.332  10.409 -18.518  1.00  0.00           C  
ATOM   2900  O   GLU A 189      55.483  10.578 -17.308  1.00  0.00           O  
ATOM   2901  CB  GLU A 189      56.289  11.955 -20.233  1.00  0.00           C  
ATOM   2902  CG  GLU A 189      56.201  13.178 -19.331  1.00  0.00           C  
ATOM   2903  CD  GLU A 189      56.043  14.461 -20.100  1.00  0.00           C  
ATOM   2904  OE1 GLU A 189      56.024  14.410 -21.306  1.00  0.00           O  
ATOM   2905  OE2 GLU A 189      55.941  15.493 -19.479  1.00  0.00           O  
ATOM   2906  H   GLU A 189      56.546   9.672 -21.430  1.00  0.00           H  
ATOM   2907  HA  GLU A 189      57.408  10.692 -18.908  1.00  0.00           H  
ATOM   2908 1HB  GLU A 189      57.117  12.108 -20.925  1.00  0.00           H  
ATOM   2909 2HB  GLU A 189      55.374  11.907 -20.822  1.00  0.00           H  
ATOM   2910 1HG  GLU A 189      55.350  13.062 -18.661  1.00  0.00           H  
ATOM   2911 2HG  GLU A 189      57.103  13.234 -18.723  1.00  0.00           H  
ATOM   2912  N   GLU A 190      54.179  10.027 -19.058  1.00  0.00           N  
ATOM   2913  CA  GLU A 190      52.997   9.778 -18.242  1.00  0.00           C  
ATOM   2914  C   GLU A 190      53.268   8.710 -17.190  1.00  0.00           C  
ATOM   2915  O   GLU A 190      52.931   8.880 -16.018  1.00  0.00           O  
ATOM   2916  CB  GLU A 190      51.821   9.353 -19.124  1.00  0.00           C  
ATOM   2917  CG  GLU A 190      51.249  10.466 -19.990  1.00  0.00           C  
ATOM   2918  CD  GLU A 190      50.156   9.992 -20.906  1.00  0.00           C  
ATOM   2919  OE1 GLU A 190      50.223   8.871 -21.350  1.00  0.00           O  
ATOM   2920  OE2 GLU A 190      49.251  10.751 -21.162  1.00  0.00           O  
ATOM   2921  H   GLU A 190      54.121   9.906 -20.059  1.00  0.00           H  
ATOM   2922  HA  GLU A 190      52.731  10.702 -17.727  1.00  0.00           H  
ATOM   2923 1HB  GLU A 190      52.134   8.543 -19.783  1.00  0.00           H  
ATOM   2924 2HB  GLU A 190      51.015   8.970 -18.496  1.00  0.00           H  
ATOM   2925 1HG  GLU A 190      50.852  11.248 -19.343  1.00  0.00           H  
ATOM   2926 2HG  GLU A 190      52.053  10.898 -20.584  1.00  0.00           H  
ATOM   2927  N   ALA A 191      53.878   7.610 -17.615  1.00  0.00           N  
ATOM   2928  CA  ALA A 191      54.196   6.511 -16.710  1.00  0.00           C  
ATOM   2929  C   ALA A 191      55.211   6.940 -15.659  1.00  0.00           C  
ATOM   2930  O   ALA A 191      55.094   6.582 -14.487  1.00  0.00           O  
ATOM   2931  CB  ALA A 191      54.718   5.314 -17.492  1.00  0.00           C  
ATOM   2932  H   ALA A 191      54.128   7.532 -18.590  1.00  0.00           H  
ATOM   2933  HA  ALA A 191      53.281   6.223 -16.193  1.00  0.00           H  
ATOM   2934 1HB  ALA A 191      54.952   4.503 -16.802  1.00  0.00           H  
ATOM   2935 2HB  ALA A 191      53.958   4.982 -18.199  1.00  0.00           H  
ATOM   2936 3HB  ALA A 191      55.618   5.599 -18.034  1.00  0.00           H  
ATOM   2937  N   THR A 192      56.207   7.709 -16.084  1.00  0.00           N  
ATOM   2938  CA  THR A 192      57.245   8.188 -15.179  1.00  0.00           C  
ATOM   2939  C   THR A 192      56.669   9.127 -14.128  1.00  0.00           C  
ATOM   2940  O   THR A 192      57.041   9.066 -12.956  1.00  0.00           O  
ATOM   2941  CB  THR A 192      58.368   8.904 -15.952  1.00  0.00           C  
ATOM   2942  OG1 THR A 192      58.978   7.989 -16.872  1.00  0.00           O  
ATOM   2943  CG2 THR A 192      59.423   9.432 -14.993  1.00  0.00           C  
ATOM   2944  H   THR A 192      56.246   7.969 -17.059  1.00  0.00           H  
ATOM   2945  HA  THR A 192      57.677   7.330 -14.663  1.00  0.00           H  
ATOM   2946  HB  THR A 192      57.948   9.737 -16.515  1.00  0.00           H  
ATOM   2947  HG1 THR A 192      58.430   7.912 -17.656  1.00  0.00           H  
ATOM   2948 1HG2 THR A 192      60.209   9.935 -15.557  1.00  0.00           H  
ATOM   2949 2HG2 THR A 192      58.965  10.137 -14.300  1.00  0.00           H  
ATOM   2950 3HG2 THR A 192      59.854   8.602 -14.434  1.00  0.00           H  
ATOM   2951  N   GLU A 193      55.759   9.996 -14.553  1.00  0.00           N  
ATOM   2952  CA  GLU A 193      55.129  10.951 -13.648  1.00  0.00           C  
ATOM   2953  C   GLU A 193      54.287  10.240 -12.597  1.00  0.00           C  
ATOM   2954  O   GLU A 193      54.291  10.617 -11.425  1.00  0.00           O  
ATOM   2955  CB  GLU A 193      54.258  11.935 -14.432  1.00  0.00           C  
ATOM   2956  CG  GLU A 193      53.616  13.022 -13.582  1.00  0.00           C  
ATOM   2957  CD  GLU A 193      52.842  14.021 -14.396  1.00  0.00           C  
ATOM   2958  OE1 GLU A 193      52.820  13.891 -15.596  1.00  0.00           O  
ATOM   2959  OE2 GLU A 193      52.273  14.916 -13.817  1.00  0.00           O  
ATOM   2960  H   GLU A 193      55.496   9.996 -15.528  1.00  0.00           H  
ATOM   2961  HA  GLU A 193      55.912  11.510 -13.135  1.00  0.00           H  
ATOM   2962 1HB  GLU A 193      54.861  12.423 -15.199  1.00  0.00           H  
ATOM   2963 2HB  GLU A 193      53.461  11.392 -14.939  1.00  0.00           H  
ATOM   2964 1HG  GLU A 193      52.942  12.556 -12.863  1.00  0.00           H  
ATOM   2965 2HG  GLU A 193      54.395  13.540 -13.024  1.00  0.00           H  
ATOM   2966  N   ALA A 194      53.565   9.209 -13.022  1.00  0.00           N  
ATOM   2967  CA  ALA A 194      52.716   8.443 -12.117  1.00  0.00           C  
ATOM   2968  C   ALA A 194      53.546   7.717 -11.066  1.00  0.00           C  
ATOM   2969  O   ALA A 194      53.173   7.664  -9.894  1.00  0.00           O  
ATOM   2970  CB  ALA A 194      51.867   7.451 -12.899  1.00  0.00           C  
ATOM   2971  H   ALA A 194      53.605   8.949 -13.997  1.00  0.00           H  
ATOM   2972  HA  ALA A 194      52.057   9.140 -11.599  1.00  0.00           H  
ATOM   2973 1HB  ALA A 194      51.239   6.887 -12.209  1.00  0.00           H  
ATOM   2974 2HB  ALA A 194      51.237   7.990 -13.606  1.00  0.00           H  
ATOM   2975 3HB  ALA A 194      52.517   6.766 -13.441  1.00  0.00           H  
ATOM   2976  N   LEU A 195      54.673   7.158 -11.491  1.00  0.00           N  
ATOM   2977  CA  LEU A 195      55.558   6.435 -10.586  1.00  0.00           C  
ATOM   2978  C   LEU A 195      56.151   7.364  -9.535  1.00  0.00           C  
ATOM   2979  O   LEU A 195      56.259   7.002  -8.363  1.00  0.00           O  
ATOM   2980  CB  LEU A 195      56.687   5.760 -11.376  1.00  0.00           C  
ATOM   2981  CG  LEU A 195      56.262   4.593 -12.277  1.00  0.00           C  
ATOM   2982  CD1 LEU A 195      57.447   4.148 -13.124  1.00  0.00           C  
ATOM   2983  CD2 LEU A 195      55.744   3.450 -11.417  1.00  0.00           C  
ATOM   2984  H   LEU A 195      54.923   7.236 -12.466  1.00  0.00           H  
ATOM   2985  HA  LEU A 195      54.978   5.666 -10.076  1.00  0.00           H  
ATOM   2986 1HB  LEU A 195      57.165   6.508 -12.006  1.00  0.00           H  
ATOM   2987 2HB  LEU A 195      57.426   5.382 -10.670  1.00  0.00           H  
ATOM   2988  HG  LEU A 195      55.474   4.924 -12.954  1.00  0.00           H  
ATOM   2989 1HD1 LEU A 195      57.146   3.319 -13.764  1.00  0.00           H  
ATOM   2990 2HD1 LEU A 195      57.785   4.980 -13.742  1.00  0.00           H  
ATOM   2991 3HD1 LEU A 195      58.259   3.827 -12.472  1.00  0.00           H  
ATOM   2992 1HD2 LEU A 195      55.442   2.621 -12.058  1.00  0.00           H  
ATOM   2993 2HD2 LEU A 195      56.532   3.117 -10.741  1.00  0.00           H  
ATOM   2994 3HD2 LEU A 195      54.887   3.791 -10.836  1.00  0.00           H  
ATOM   2995  N   VAL A 196      56.534   8.563  -9.960  1.00  0.00           N  
ATOM   2996  CA  VAL A 196      57.116   9.547  -9.055  1.00  0.00           C  
ATOM   2997  C   VAL A 196      56.108   9.993  -8.004  1.00  0.00           C  
ATOM   2998  O   VAL A 196      56.449  10.155  -6.832  1.00  0.00           O  
ATOM   2999  CB  VAL A 196      57.607  10.775  -9.845  1.00  0.00           C  
ATOM   3000  CG1 VAL A 196      58.040  11.881  -8.894  1.00  0.00           C  
ATOM   3001  CG2 VAL A 196      58.750  10.375 -10.765  1.00  0.00           C  
ATOM   3002  H   VAL A 196      56.419   8.799 -10.935  1.00  0.00           H  
ATOM   3003  HA  VAL A 196      57.969   9.091  -8.550  1.00  0.00           H  
ATOM   3004  HB  VAL A 196      56.781  11.167 -10.439  1.00  0.00           H  
ATOM   3005 1HG1 VAL A 196      58.384  12.741  -9.469  1.00  0.00           H  
ATOM   3006 2HG1 VAL A 196      57.197  12.176  -8.271  1.00  0.00           H  
ATOM   3007 3HG1 VAL A 196      58.852  11.521  -8.262  1.00  0.00           H  
ATOM   3008 1HG2 VAL A 196      59.092  11.248 -11.320  1.00  0.00           H  
ATOM   3009 2HG2 VAL A 196      59.574   9.978 -10.171  1.00  0.00           H  
ATOM   3010 3HG2 VAL A 196      58.406   9.613 -11.463  1.00  0.00           H  
ATOM   3011  N   GLU A 197      54.865  10.191  -8.429  1.00  0.00           N  
ATOM   3012  CA  GLU A 197      53.805  10.618  -7.524  1.00  0.00           C  
ATOM   3013  C   GLU A 197      53.516   9.555  -6.472  1.00  0.00           C  
ATOM   3014  O   GLU A 197      53.306   9.869  -5.300  1.00  0.00           O  
ATOM   3015  CB  GLU A 197      52.529  10.933  -8.308  1.00  0.00           C  
ATOM   3016  CG  GLU A 197      51.375  11.439  -7.455  1.00  0.00           C  
ATOM   3017  CD  GLU A 197      51.663  12.765  -6.808  1.00  0.00           C  
ATOM   3018  OE1 GLU A 197      52.529  13.461  -7.283  1.00  0.00           O  
ATOM   3019  OE2 GLU A 197      51.016  13.083  -5.838  1.00  0.00           O  
ATOM   3020  H   GLU A 197      54.649  10.042  -9.404  1.00  0.00           H  
ATOM   3021  HA  GLU A 197      54.132  11.523  -7.011  1.00  0.00           H  
ATOM   3022 1HB  GLU A 197      52.744  11.690  -9.063  1.00  0.00           H  
ATOM   3023 2HB  GLU A 197      52.192  10.037  -8.830  1.00  0.00           H  
ATOM   3024 1HG  GLU A 197      50.489  11.538  -8.081  1.00  0.00           H  
ATOM   3025 2HG  GLU A 197      51.159  10.702  -6.682  1.00  0.00           H  
ATOM   3026  N   VAL A 198      53.507   8.297  -6.898  1.00  0.00           N  
ATOM   3027  CA  VAL A 198      53.244   7.184  -5.993  1.00  0.00           C  
ATOM   3028  C   VAL A 198      54.338   7.058  -4.941  1.00  0.00           C  
ATOM   3029  O   VAL A 198      54.059   6.802  -3.769  1.00  0.00           O  
ATOM   3030  CB  VAL A 198      53.142   5.866  -6.783  1.00  0.00           C  
ATOM   3031  CG1 VAL A 198      53.057   4.681  -5.833  1.00  0.00           C  
ATOM   3032  CG2 VAL A 198      51.932   5.906  -7.703  1.00  0.00           C  
ATOM   3033  H   VAL A 198      53.687   8.107  -7.873  1.00  0.00           H  
ATOM   3034  HA  VAL A 198      52.294   7.365  -5.489  1.00  0.00           H  
ATOM   3035  HB  VAL A 198      54.047   5.738  -7.377  1.00  0.00           H  
ATOM   3036 1HG1 VAL A 198      52.986   3.757  -6.408  1.00  0.00           H  
ATOM   3037 2HG1 VAL A 198      53.950   4.650  -5.208  1.00  0.00           H  
ATOM   3038 3HG1 VAL A 198      52.175   4.783  -5.201  1.00  0.00           H  
ATOM   3039 1HG2 VAL A 198      51.866   4.971  -8.259  1.00  0.00           H  
ATOM   3040 2HG2 VAL A 198      51.027   6.040  -7.110  1.00  0.00           H  
ATOM   3041 3HG2 VAL A 198      52.033   6.737  -8.402  1.00  0.00           H  
ATOM   3042  N   LEU A 199      55.584   7.239  -5.367  1.00  0.00           N  
ATOM   3043  CA  LEU A 199      56.724   7.146  -4.462  1.00  0.00           C  
ATOM   3044  C   LEU A 199      56.683   8.247  -3.410  1.00  0.00           C  
ATOM   3045  O   LEU A 199      56.977   8.010  -2.238  1.00  0.00           O  
ATOM   3046  CB  LEU A 199      58.036   7.233  -5.251  1.00  0.00           C  
ATOM   3047  CG  LEU A 199      58.351   6.033  -6.154  1.00  0.00           C  
ATOM   3048  CD1 LEU A 199      59.578   6.342  -7.001  1.00  0.00           C  
ATOM   3049  CD2 LEU A 199      58.575   4.797  -5.296  1.00  0.00           C  
ATOM   3050  H   LEU A 199      55.745   7.446  -6.342  1.00  0.00           H  
ATOM   3051  HA  LEU A 199      56.684   6.183  -3.954  1.00  0.00           H  
ATOM   3052 1HB  LEU A 199      58.005   8.122  -5.880  1.00  0.00           H  
ATOM   3053 2HB  LEU A 199      58.860   7.342  -4.546  1.00  0.00           H  
ATOM   3054  HG  LEU A 199      57.514   5.859  -6.831  1.00  0.00           H  
ATOM   3055 1HD1 LEU A 199      59.801   5.489  -7.642  1.00  0.00           H  
ATOM   3056 2HD1 LEU A 199      59.383   7.219  -7.618  1.00  0.00           H  
ATOM   3057 3HD1 LEU A 199      60.429   6.538  -6.349  1.00  0.00           H  
ATOM   3058 1HD2 LEU A 199      58.797   3.944  -5.938  1.00  0.00           H  
ATOM   3059 2HD2 LEU A 199      59.412   4.971  -4.620  1.00  0.00           H  
ATOM   3060 3HD2 LEU A 199      57.676   4.590  -4.715  1.00  0.00           H  
ATOM   3061  N   LYS A 200      56.317   9.451  -3.836  1.00  0.00           N  
ATOM   3062  CA  LYS A 200      56.238  10.592  -2.931  1.00  0.00           C  
ATOM   3063  C   LYS A 200      55.155  10.386  -1.879  1.00  0.00           C  
ATOM   3064  O   LYS A 200      55.344  10.712  -0.707  1.00  0.00           O  
ATOM   3065  CB  LYS A 200      55.973  11.879  -3.713  1.00  0.00           C  
ATOM   3066  CG  LYS A 200      55.946  13.140  -2.860  1.00  0.00           C  
ATOM   3067  CD  LYS A 200      55.772  14.385  -3.717  1.00  0.00           C  
ATOM   3068  CE  LYS A 200      55.730  15.644  -2.864  1.00  0.00           C  
ATOM   3069  NZ  LYS A 200      55.559  16.870  -3.691  1.00  0.00           N  
ATOM   3070  H   LYS A 200      56.088   9.579  -4.811  1.00  0.00           H  
ATOM   3071  HA  LYS A 200      57.193  10.689  -2.413  1.00  0.00           H  
ATOM   3072 1HB  LYS A 200      56.743  12.007  -4.475  1.00  0.00           H  
ATOM   3073 2HB  LYS A 200      55.015  11.802  -4.227  1.00  0.00           H  
ATOM   3074 1HG  LYS A 200      55.121  13.081  -2.149  1.00  0.00           H  
ATOM   3075 2HG  LYS A 200      56.878  13.222  -2.301  1.00  0.00           H  
ATOM   3076 1HD  LYS A 200      56.601  14.460  -4.422  1.00  0.00           H  
ATOM   3077 2HD  LYS A 200      54.843  14.309  -4.283  1.00  0.00           H  
ATOM   3078 1HE  LYS A 200      54.902  15.578  -2.159  1.00  0.00           H  
ATOM   3079 2HE  LYS A 200      56.656  15.730  -2.297  1.00  0.00           H  
ATOM   3080 1HZ  LYS A 200      55.537  17.681  -3.089  1.00  0.00           H  
ATOM   3081 2HZ  LYS A 200      56.332  16.952  -4.336  1.00  0.00           H  
ATOM   3082 3HZ  LYS A 200      54.694  16.811  -4.208  1.00  0.00           H  
ATOM   3083  N   GLY A 201      54.020   9.843  -2.305  1.00  0.00           N  
ATOM   3084  CA  GLY A 201      52.904   9.593  -1.400  1.00  0.00           C  
ATOM   3085  C   GLY A 201      53.270   8.554  -0.348  1.00  0.00           C  
ATOM   3086  O   GLY A 201      52.919   8.692   0.824  1.00  0.00           O  
ATOM   3087  H   GLY A 201      53.928   9.597  -3.280  1.00  0.00           H  
ATOM   3088 1HA  GLY A 201      52.615  10.524  -0.912  1.00  0.00           H  
ATOM   3089 2HA  GLY A 201      52.042   9.250  -1.971  1.00  0.00           H  
ATOM   3090  N   VAL A 202      53.978   7.513  -0.774  1.00  0.00           N  
ATOM   3091  CA  VAL A 202      54.393   6.448   0.131  1.00  0.00           C  
ATOM   3092  C   VAL A 202      55.365   6.966   1.183  1.00  0.00           C  
ATOM   3093  O   VAL A 202      55.281   6.598   2.355  1.00  0.00           O  
ATOM   3094  CB  VAL A 202      55.057   5.305  -0.659  1.00  0.00           C  
ATOM   3095  CG1 VAL A 202      55.660   4.281   0.292  1.00  0.00           C  
ATOM   3096  CG2 VAL A 202      54.038   4.651  -1.579  1.00  0.00           C  
ATOM   3097  H   VAL A 202      54.235   7.459  -1.749  1.00  0.00           H  
ATOM   3098  HA  VAL A 202      53.508   6.058   0.635  1.00  0.00           H  
ATOM   3099  HB  VAL A 202      55.875   5.713  -1.252  1.00  0.00           H  
ATOM   3100 1HG1 VAL A 202      56.126   3.480  -0.283  1.00  0.00           H  
ATOM   3101 2HG1 VAL A 202      56.412   4.763   0.916  1.00  0.00           H  
ATOM   3102 3HG1 VAL A 202      54.876   3.864   0.923  1.00  0.00           H  
ATOM   3103 1HG2 VAL A 202      54.515   3.844  -2.135  1.00  0.00           H  
ATOM   3104 2HG2 VAL A 202      53.217   4.248  -0.986  1.00  0.00           H  
ATOM   3105 3HG2 VAL A 202      53.651   5.392  -2.278  1.00  0.00           H  
ATOM   3106  N   THR A 203      56.288   7.822   0.757  1.00  0.00           N  
ATOM   3107  CA  THR A 203      57.279   8.392   1.662  1.00  0.00           C  
ATOM   3108  C   THR A 203      56.620   9.276   2.714  1.00  0.00           C  
ATOM   3109  O   THR A 203      56.996   9.249   3.886  1.00  0.00           O  
ATOM   3110  CB  THR A 203      58.333   9.206   0.888  1.00  0.00           C  
ATOM   3111  OG1 THR A 203      59.022   8.349  -0.031  1.00  0.00           O  
ATOM   3112  CG2 THR A 203      59.337   9.826   1.847  1.00  0.00           C  
ATOM   3113  H   THR A 203      56.303   8.084  -0.218  1.00  0.00           H  
ATOM   3114  HA  THR A 203      57.786   7.576   2.178  1.00  0.00           H  
ATOM   3115  HB  THR A 203      57.839   9.998   0.326  1.00  0.00           H  
ATOM   3116  HG1 THR A 203      58.483   8.223  -0.816  1.00  0.00           H  
ATOM   3117 1HG2 THR A 203      60.074  10.398   1.283  1.00  0.00           H  
ATOM   3118 2HG2 THR A 203      58.818  10.487   2.541  1.00  0.00           H  
ATOM   3119 3HG2 THR A 203      59.841   9.038   2.406  1.00  0.00           H  
ATOM   3120  N   LYS A 204      55.635  10.059   2.288  1.00  0.00           N  
ATOM   3121  CA  LYS A 204      54.922  10.953   3.193  1.00  0.00           C  
ATOM   3122  C   LYS A 204      54.147  10.169   4.245  1.00  0.00           C  
ATOM   3123  O   LYS A 204      54.117  10.546   5.417  1.00  0.00           O  
ATOM   3124  CB  LYS A 204      53.974  11.863   2.410  1.00  0.00           C  
ATOM   3125  CG  LYS A 204      53.211  12.863   3.268  1.00  0.00           C  
ATOM   3126  CD  LYS A 204      54.150  13.884   3.893  1.00  0.00           C  
ATOM   3127  CE  LYS A 204      53.381  14.945   4.666  1.00  0.00           C  
ATOM   3128  NZ  LYS A 204      54.289  15.931   5.313  1.00  0.00           N  
ATOM   3129  H   LYS A 204      55.374  10.034   1.313  1.00  0.00           H  
ATOM   3130  HA  LYS A 204      55.652  11.575   3.712  1.00  0.00           H  
ATOM   3131 1HB  LYS A 204      54.539  12.423   1.665  1.00  0.00           H  
ATOM   3132 2HB  LYS A 204      53.243  11.254   1.877  1.00  0.00           H  
ATOM   3133 1HG  LYS A 204      52.477  13.386   2.653  1.00  0.00           H  
ATOM   3134 2HG  LYS A 204      52.683  12.335   4.061  1.00  0.00           H  
ATOM   3135 1HD  LYS A 204      54.838  13.379   4.572  1.00  0.00           H  
ATOM   3136 2HD  LYS A 204      54.732  14.370   3.110  1.00  0.00           H  
ATOM   3137 1HE  LYS A 204      52.712  15.475   3.989  1.00  0.00           H  
ATOM   3138 2HE  LYS A 204      52.776  14.467   5.437  1.00  0.00           H  
ATOM   3139 1HZ  LYS A 204      53.741  16.615   5.815  1.00  0.00           H  
ATOM   3140 2HZ  LYS A 204      54.902  15.452   5.958  1.00  0.00           H  
ATOM   3141 3HZ  LYS A 204      54.841  16.395   4.606  1.00  0.00           H  
ATOM   3142  N   MET A 205      53.521   9.077   3.819  1.00  0.00           N  
ATOM   3143  CA  MET A 205      52.745   8.238   4.724  1.00  0.00           C  
ATOM   3144  C   MET A 205      53.636   7.590   5.776  1.00  0.00           C  
ATOM   3145  O   MET A 205      53.268   7.504   6.948  1.00  0.00           O  
ATOM   3146  CB  MET A 205      51.989   7.171   3.935  1.00  0.00           C  
ATOM   3147  CG  MET A 205      50.840   7.706   3.093  1.00  0.00           C  
ATOM   3148  SD  MET A 205      49.835   6.393   2.372  1.00  0.00           S  
ATOM   3149  CE  MET A 205      50.926   5.800   1.083  1.00  0.00           C  
ATOM   3150  H   MET A 205      53.585   8.822   2.844  1.00  0.00           H  
ATOM   3151  HA  MET A 205      52.023   8.867   5.245  1.00  0.00           H  
ATOM   3152 1HB  MET A 205      52.678   6.654   3.269  1.00  0.00           H  
ATOM   3153 2HB  MET A 205      51.581   6.430   4.624  1.00  0.00           H  
ATOM   3154 1HG  MET A 205      50.197   8.333   3.711  1.00  0.00           H  
ATOM   3155 2HG  MET A 205      51.236   8.319   2.284  1.00  0.00           H  
ATOM   3156 1HE  MET A 205      50.445   4.983   0.545  1.00  0.00           H  
ATOM   3157 2HE  MET A 205      51.145   6.613   0.389  1.00  0.00           H  
ATOM   3158 3HE  MET A 205      51.856   5.443   1.528  1.00  0.00           H  
ATOM   3159  N   ALA A 206      54.810   7.135   5.351  1.00  0.00           N  
ATOM   3160  CA  ALA A 206      55.757   6.494   6.255  1.00  0.00           C  
ATOM   3161  C   ALA A 206      56.263   7.473   7.307  1.00  0.00           C  
ATOM   3162  O   ALA A 206      56.403   7.122   8.479  1.00  0.00           O  
ATOM   3163  CB  ALA A 206      56.923   5.909   5.472  1.00  0.00           C  
ATOM   3164  H   ALA A 206      55.053   7.236   4.376  1.00  0.00           H  
ATOM   3165  HA  ALA A 206      55.238   5.687   6.772  1.00  0.00           H  
ATOM   3166 1HB  ALA A 206      57.622   5.433   6.161  1.00  0.00           H  
ATOM   3167 2HB  ALA A 206      56.551   5.168   4.764  1.00  0.00           H  
ATOM   3168 3HB  ALA A 206      57.433   6.704   4.931  1.00  0.00           H  
ATOM   3169  N   VAL A 207      56.536   8.702   6.882  1.00  0.00           N  
ATOM   3170  CA  VAL A 207      57.027   9.734   7.786  1.00  0.00           C  
ATOM   3171  C   VAL A 207      55.984  10.087   8.838  1.00  0.00           C  
ATOM   3172  O   VAL A 207      56.310  10.278  10.010  1.00  0.00           O  
ATOM   3173  CB  VAL A 207      57.404  11.001   6.996  1.00  0.00           C  
ATOM   3174  CG1 VAL A 207      57.736  12.142   7.945  1.00  0.00           C  
ATOM   3175  CG2 VAL A 207      58.578  10.707   6.075  1.00  0.00           C  
ATOM   3176  H   VAL A 207      56.400   8.927   5.907  1.00  0.00           H  
ATOM   3177  HA  VAL A 207      57.918   9.357   8.290  1.00  0.00           H  
ATOM   3178  HB  VAL A 207      56.546  11.317   6.402  1.00  0.00           H  
ATOM   3179 1HG1 VAL A 207      58.000  13.030   7.370  1.00  0.00           H  
ATOM   3180 2HG1 VAL A 207      56.870  12.360   8.570  1.00  0.00           H  
ATOM   3181 3HG1 VAL A 207      58.577  11.857   8.577  1.00  0.00           H  
ATOM   3182 1HG2 VAL A 207      58.839  11.607   5.519  1.00  0.00           H  
ATOM   3183 2HG2 VAL A 207      59.435  10.385   6.668  1.00  0.00           H  
ATOM   3184 3HG2 VAL A 207      58.304   9.916   5.377  1.00  0.00           H  
ATOM   3185  N   LEU A 208      54.728  10.172   8.413  1.00  0.00           N  
ATOM   3186  CA  LEU A 208      53.633  10.503   9.317  1.00  0.00           C  
ATOM   3187  C   LEU A 208      53.441   9.418  10.369  1.00  0.00           C  
ATOM   3188  O   LEU A 208      53.203   9.711  11.541  1.00  0.00           O  
ATOM   3189  CB  LEU A 208      52.332  10.694   8.527  1.00  0.00           C  
ATOM   3190  CG  LEU A 208      51.102  11.086   9.355  1.00  0.00           C  
ATOM   3191  CD1 LEU A 208      51.371  12.402  10.072  1.00  0.00           C  
ATOM   3192  CD2 LEU A 208      49.890  11.198   8.442  1.00  0.00           C  
ATOM   3193  H   LEU A 208      54.526  10.003   7.438  1.00  0.00           H  
ATOM   3194  HA  LEU A 208      53.874  11.436   9.825  1.00  0.00           H  
ATOM   3195 1HB  LEU A 208      52.490  11.471   7.780  1.00  0.00           H  
ATOM   3196 2HB  LEU A 208      52.100   9.763   8.009  1.00  0.00           H  
ATOM   3197  HG  LEU A 208      50.916  10.325  10.113  1.00  0.00           H  
ATOM   3198 1HD1 LEU A 208      50.497  12.681  10.661  1.00  0.00           H  
ATOM   3199 2HD1 LEU A 208      52.231  12.288  10.732  1.00  0.00           H  
ATOM   3200 3HD1 LEU A 208      51.577  13.181   9.338  1.00  0.00           H  
ATOM   3201 1HD2 LEU A 208      49.015  11.476   9.031  1.00  0.00           H  
ATOM   3202 2HD2 LEU A 208      50.074  11.960   7.684  1.00  0.00           H  
ATOM   3203 3HD2 LEU A 208      49.710  10.239   7.957  1.00  0.00           H  
ATOM   3204  N   ILE A 209      53.546   8.163   9.944  1.00  0.00           N  
ATOM   3205  CA  ILE A 209      53.384   7.032  10.848  1.00  0.00           C  
ATOM   3206  C   ILE A 209      54.485   7.005  11.900  1.00  0.00           C  
ATOM   3207  O   ILE A 209      54.231   6.726  13.072  1.00  0.00           O  
ATOM   3208  CB  ILE A 209      53.383   5.703  10.070  1.00  0.00           C  
ATOM   3209  CG1 ILE A 209      52.132   5.598   9.195  1.00  0.00           C  
ATOM   3210  CG2 ILE A 209      53.467   4.526  11.029  1.00  0.00           C  
ATOM   3211  CD1 ILE A 209      52.177   4.460   8.200  1.00  0.00           C  
ATOM   3212  H   ILE A 209      53.743   7.989   8.969  1.00  0.00           H  
ATOM   3213  HA  ILE A 209      52.427   7.132  11.359  1.00  0.00           H  
ATOM   3214  HB  ILE A 209      54.241   5.675   9.399  1.00  0.00           H  
ATOM   3215 1HG1 ILE A 209      51.256   5.464   9.828  1.00  0.00           H  
ATOM   3216 2HG1 ILE A 209      51.995   6.528   8.641  1.00  0.00           H  
ATOM   3217 1HG2 ILE A 209      53.465   3.595  10.462  1.00  0.00           H  
ATOM   3218 2HG2 ILE A 209      54.386   4.594  11.610  1.00  0.00           H  
ATOM   3219 3HG2 ILE A 209      52.610   4.543  11.702  1.00  0.00           H  
ATOM   3220 1HD1 ILE A 209      51.256   4.451   7.616  1.00  0.00           H  
ATOM   3221 2HD1 ILE A 209      53.028   4.594   7.532  1.00  0.00           H  
ATOM   3222 3HD1 ILE A 209      52.278   3.516   8.732  1.00  0.00           H  
ATOM   3223  N   LEU A 210      55.710   7.297  11.475  1.00  0.00           N  
ATOM   3224  CA  LEU A 210      56.853   7.307  12.379  1.00  0.00           C  
ATOM   3225  C   LEU A 210      56.714   8.400  13.431  1.00  0.00           C  
ATOM   3226  O   LEU A 210      57.028   8.191  14.603  1.00  0.00           O  
ATOM   3227  CB  LEU A 210      58.152   7.511  11.589  1.00  0.00           C  
ATOM   3228  CG  LEU A 210      58.572   6.344  10.686  1.00  0.00           C  
ATOM   3229  CD1 LEU A 210      59.766   6.761   9.839  1.00  0.00           C  
ATOM   3230  CD2 LEU A 210      58.906   5.133  11.545  1.00  0.00           C  
ATOM   3231  H   LEU A 210      55.853   7.518  10.500  1.00  0.00           H  
ATOM   3232  HA  LEU A 210      56.900   6.345  12.888  1.00  0.00           H  
ATOM   3233 1HB  LEU A 210      58.040   8.393  10.959  1.00  0.00           H  
ATOM   3234 2HB  LEU A 210      58.963   7.694  12.294  1.00  0.00           H  
ATOM   3235  HG  LEU A 210      57.754   6.094  10.010  1.00  0.00           H  
ATOM   3236 1HD1 LEU A 210      60.065   5.932   9.197  1.00  0.00           H  
ATOM   3237 2HD1 LEU A 210      59.493   7.616   9.221  1.00  0.00           H  
ATOM   3238 3HD1 LEU A 210      60.596   7.033  10.490  1.00  0.00           H  
ATOM   3239 1HD2 LEU A 210      59.204   4.303  10.903  1.00  0.00           H  
ATOM   3240 2HD2 LEU A 210      59.725   5.381  12.221  1.00  0.00           H  
ATOM   3241 3HD2 LEU A 210      58.030   4.846  12.126  1.00  0.00           H  
ATOM   3242  N   LYS A 211      56.241   9.567  13.006  1.00  0.00           N  
ATOM   3243  CA  LYS A 211      56.059  10.695  13.910  1.00  0.00           C  
ATOM   3244  C   LYS A 211      55.128  10.335  15.061  1.00  0.00           C  
ATOM   3245  O   LYS A 211      55.357  10.730  16.204  1.00  0.00           O  
ATOM   3246  CB  LYS A 211      55.514  11.906  13.151  1.00  0.00           C  
ATOM   3247  CG  LYS A 211      55.344  13.157  14.003  1.00  0.00           C  
ATOM   3248  CD  LYS A 211      54.870  14.335  13.165  1.00  0.00           C  
ATOM   3249  CE  LYS A 211      54.669  15.578  14.019  1.00  0.00           C  
ATOM   3250  NZ  LYS A 211      54.204  16.739  13.213  1.00  0.00           N  
ATOM   3251  H   LYS A 211      56.001   9.675  12.031  1.00  0.00           H  
ATOM   3252  HA  LYS A 211      57.028  10.958  14.335  1.00  0.00           H  
ATOM   3253 1HB  LYS A 211      56.184  12.151  12.327  1.00  0.00           H  
ATOM   3254 2HB  LYS A 211      54.543  11.659  12.722  1.00  0.00           H  
ATOM   3255 1HG  LYS A 211      54.615  12.966  14.790  1.00  0.00           H  
ATOM   3256 2HG  LYS A 211      56.296  13.413  14.467  1.00  0.00           H  
ATOM   3257 1HD  LYS A 211      55.607  14.552  12.391  1.00  0.00           H  
ATOM   3258 2HD  LYS A 211      53.926  14.082  12.682  1.00  0.00           H  
ATOM   3259 1HE  LYS A 211      53.932  15.371  14.794  1.00  0.00           H  
ATOM   3260 2HE  LYS A 211      55.608  15.842  14.505  1.00  0.00           H  
ATOM   3261 1HZ  LYS A 211      54.084  17.541  13.815  1.00  0.00           H  
ATOM   3262 2HZ  LYS A 211      54.890  16.952  12.502  1.00  0.00           H  
ATOM   3263 3HZ  LYS A 211      53.324  16.514  12.773  1.00  0.00           H  
ATOM   3264  N   HIS A 212      54.081   9.575  14.705  1.00  0.00           N  
ATOM   3265  CA  HIS A 212      53.023   9.162  15.620  1.00  0.00           C  
ATOM   3266  C   HIS A 212      53.192   7.728  16.130  1.00  0.00           C  
ATOM   3267  O   HIS A 212      52.259   7.139  16.676  1.00  0.00           O  
ATOM   3268  CB  HIS A 212      51.658   9.300  14.939  1.00  0.00           C  
ATOM   3269  CG  HIS A 212      51.293  10.712  14.601  1.00  0.00           C  
ATOM   3270  ND1 HIS A 212      50.929  11.635  15.559  1.00  0.00           N  
ATOM   3271  CD2 HIS A 212      51.236  11.359  13.413  1.00  0.00           C  
ATOM   3272  CE1 HIS A 212      50.664  12.791  14.973  1.00  0.00           C  
ATOM   3273  NE2 HIS A 212      50.843  12.649  13.673  1.00  0.00           N  
ATOM   3274  H   HIS A 212      54.004   9.260  13.748  1.00  0.00           H  
ATOM   3275  HA  HIS A 212      53.029   9.807  16.498  1.00  0.00           H  
ATOM   3276 1HB  HIS A 212      51.650   8.716  14.018  1.00  0.00           H  
ATOM   3277 2HB  HIS A 212      50.884   8.894  15.590  1.00  0.00           H  
ATOM   3278  HD1 HIS A 212      50.941  11.496  16.549  1.00  0.00           H  
ATOM   3279  HD2 HIS A 212      51.434  11.044  12.388  1.00  0.00           H  
ATOM   3280  HE1 HIS A 212      50.358  13.654  15.563  1.00  0.00           H  
ATOM   3281  N   GLY A 213      54.385   7.166  15.952  1.00  0.00           N  
ATOM   3282  CA  GLY A 213      54.771   5.951  16.662  1.00  0.00           C  
ATOM   3283  C   GLY A 213      54.708   4.705  15.794  1.00  0.00           C  
ATOM   3284  O   GLY A 213      54.416   3.612  16.280  1.00  0.00           O  
ATOM   3285  H   GLY A 213      55.038   7.591  15.310  1.00  0.00           H  
ATOM   3286 1HA  GLY A 213      55.786   6.059  17.043  1.00  0.00           H  
ATOM   3287 2HA  GLY A 213      54.118   5.810  17.523  1.00  0.00           H  
ATOM   3288  N   GLY A 214      54.980   4.851  14.503  1.00  0.00           N  
ATOM   3289  CA  GLY A 214      55.154   3.682  13.658  1.00  0.00           C  
ATOM   3290  C   GLY A 214      56.561   3.134  13.730  1.00  0.00           C  
ATOM   3291  O   GLY A 214      57.530   3.891  13.783  1.00  0.00           O  
ATOM   3292  H   GLY A 214      55.064   5.782  14.120  1.00  0.00           H  
ATOM   3293 1HA  GLY A 214      54.450   2.906  13.960  1.00  0.00           H  
ATOM   3294 2HA  GLY A 214      54.922   3.942  12.626  1.00  0.00           H  
ATOM   3295  N   ASN A 215      56.672   1.810  13.732  1.00  0.00           N  
ATOM   3296  CA  ASN A 215      57.980   1.168  13.731  1.00  0.00           C  
ATOM   3297  C   ASN A 215      58.682   1.337  12.383  1.00  0.00           C  
ATOM   3298  O   ASN A 215      58.094   1.088  11.331  1.00  0.00           O  
ATOM   3299  CB  ASN A 215      57.850  -0.302  14.087  1.00  0.00           C  
ATOM   3300  CG  ASN A 215      57.420  -0.515  15.512  1.00  0.00           C  
ATOM   3301  OD1 ASN A 215      58.050  -0.006  16.446  1.00  0.00           O  
ATOM   3302  ND2 ASN A 215      56.359  -1.259  15.696  1.00  0.00           N  
ATOM   3303  H   ASN A 215      55.834   1.246  13.734  1.00  0.00           H  
ATOM   3304  HA  ASN A 215      58.605   1.654  14.482  1.00  0.00           H  
ATOM   3305 1HB  ASN A 215      57.122  -0.773  13.425  1.00  0.00           H  
ATOM   3306 2HB  ASN A 215      58.806  -0.800  13.929  1.00  0.00           H  
ATOM   3307 1HD2 ASN A 215      56.027  -1.436  16.623  1.00  0.00           H  
ATOM   3308 2HD2 ASN A 215      55.881  -1.651  14.911  1.00  0.00           H  
ATOM   3309  N   PRO A 216      59.825   1.747  12.916  1.00  0.00           N  
ATOM   3310  CA  PRO A 216      60.833   2.249  11.982  1.00  0.00           C  
ATOM   3311  C   PRO A 216      61.345   1.138  11.085  1.00  0.00           C  
ATOM   3312  O   PRO A 216      61.581   1.347   9.895  1.00  0.00           O  
ATOM   3313  CB  PRO A 216      61.934   2.778  12.907  1.00  0.00           C  
ATOM   3314  CG  PRO A 216      61.695   2.075  14.199  1.00  0.00           C  
ATOM   3315  CD  PRO A 216      60.203   1.880  14.249  1.00  0.00           C  
ATOM   3316  HA  PRO A 216      60.398   3.062  11.383  1.00  0.00           H  
ATOM   3317 1HB  PRO A 216      62.923   2.558  12.478  1.00  0.00           H  
ATOM   3318 2HB  PRO A 216      61.858   3.872  12.995  1.00  0.00           H  
ATOM   3319 1HG  PRO A 216      62.247   1.124  14.222  1.00  0.00           H  
ATOM   3320 2HG  PRO A 216      62.071   2.682  15.036  1.00  0.00           H  
ATOM   3321 1HD  PRO A 216      59.972   0.956  14.799  1.00  0.00           H  
ATOM   3322 2HD  PRO A 216      59.735   2.749  14.736  1.00  0.00           H  
ATOM   3323  N   ASP A 217      61.535  -0.082  11.622  1.00  0.00           N  
ATOM   3324  CA  ASP A 217      61.998  -1.128  10.717  1.00  0.00           C  
ATOM   3325  C   ASP A 217      60.945  -1.453   9.666  1.00  0.00           C  
ATOM   3326  O   ASP A 217      61.265  -1.653   8.494  1.00  0.00           O  
ATOM   3327  CB  ASP A 217      62.355  -2.395  11.499  1.00  0.00           C  
ATOM   3328  CG  ASP A 217      63.005  -3.463  10.630  1.00  0.00           C  
ATOM   3329  OD1 ASP A 217      63.594  -3.115   9.634  1.00  0.00           O  
ATOM   3330  OD2 ASP A 217      62.906  -4.618  10.970  1.00  0.00           O  
ATOM   3331  H   ASP A 217      61.354  -0.220  12.606  1.00  0.00           H  
ATOM   3332  HA  ASP A 217      62.892  -0.771  10.205  1.00  0.00           H  
ATOM   3333 1HB  ASP A 217      63.038  -2.142  12.310  1.00  0.00           H  
ATOM   3334 2HB  ASP A 217      61.453  -2.811  11.948  1.00  0.00           H  
ATOM   3335  N   ASP A 218      59.688  -1.505  10.091  1.00  0.00           N  
ATOM   3336  CA  ASP A 218      58.585  -1.806   9.186  1.00  0.00           C  
ATOM   3337  C   ASP A 218      58.422  -0.716   8.135  1.00  0.00           C  
ATOM   3338  O   ASP A 218      58.177  -1.002   6.963  1.00  0.00           O  
ATOM   3339  CB  ASP A 218      57.279  -1.969   9.967  1.00  0.00           C  
ATOM   3340  CG  ASP A 218      57.236  -3.251  10.788  1.00  0.00           C  
ATOM   3341  OD1 ASP A 218      58.036  -4.120  10.539  1.00  0.00           O  
ATOM   3342  OD2 ASP A 218      56.403  -3.348  11.658  1.00  0.00           O  
ATOM   3343  H   ASP A 218      59.491  -1.332  11.066  1.00  0.00           H  
ATOM   3344  HA  ASP A 218      58.804  -2.743   8.674  1.00  0.00           H  
ATOM   3345 1HB  ASP A 218      57.148  -1.120  10.639  1.00  0.00           H  
ATOM   3346 2HB  ASP A 218      56.438  -1.971   9.274  1.00  0.00           H  
ATOM   3347  N   VAL A 219      58.559   0.535   8.560  1.00  0.00           N  
ATOM   3348  CA  VAL A 219      58.428   1.671   7.655  1.00  0.00           C  
ATOM   3349  C   VAL A 219      59.530   1.668   6.604  1.00  0.00           C  
ATOM   3350  O   VAL A 219      59.284   1.953   5.432  1.00  0.00           O  
ATOM   3351  CB  VAL A 219      58.480   2.992   8.445  1.00  0.00           C  
ATOM   3352  CG1 VAL A 219      58.535   4.179   7.494  1.00  0.00           C  
ATOM   3353  CG2 VAL A 219      57.273   3.093   9.365  1.00  0.00           C  
ATOM   3354  H   VAL A 219      58.759   0.704   9.535  1.00  0.00           H  
ATOM   3355  HA  VAL A 219      57.464   1.602   7.150  1.00  0.00           H  
ATOM   3356  HB  VAL A 219      59.393   3.014   9.039  1.00  0.00           H  
ATOM   3357 1HG1 VAL A 219      58.571   5.105   8.069  1.00  0.00           H  
ATOM   3358 2HG1 VAL A 219      59.425   4.105   6.871  1.00  0.00           H  
ATOM   3359 3HG1 VAL A 219      57.647   4.180   6.862  1.00  0.00           H  
ATOM   3360 1HG2 VAL A 219      57.316   4.030   9.920  1.00  0.00           H  
ATOM   3361 2HG2 VAL A 219      56.359   3.066   8.771  1.00  0.00           H  
ATOM   3362 3HG2 VAL A 219      57.277   2.257  10.063  1.00  0.00           H  
ATOM   3363  N   LEU A 220      60.746   1.344   7.029  1.00  0.00           N  
ATOM   3364  CA  LEU A 220      61.888   1.303   6.124  1.00  0.00           C  
ATOM   3365  C   LEU A 220      61.720   0.214   5.072  1.00  0.00           C  
ATOM   3366  O   LEU A 220      62.040   0.415   3.900  1.00  0.00           O  
ATOM   3367  CB  LEU A 220      63.181   1.064   6.914  1.00  0.00           C  
ATOM   3368  CG  LEU A 220      63.633   2.220   7.815  1.00  0.00           C  
ATOM   3369  CD1 LEU A 220      64.816   1.772   8.662  1.00  0.00           C  
ATOM   3370  CD2 LEU A 220      63.999   3.421   6.956  1.00  0.00           C  
ATOM   3371  H   LEU A 220      60.883   1.120   8.004  1.00  0.00           H  
ATOM   3372  HA  LEU A 220      61.960   2.263   5.615  1.00  0.00           H  
ATOM   3373 1HB  LEU A 220      63.046   0.186   7.543  1.00  0.00           H  
ATOM   3374 2HB  LEU A 220      63.987   0.860   6.208  1.00  0.00           H  
ATOM   3375  HG  LEU A 220      62.822   2.492   8.492  1.00  0.00           H  
ATOM   3376 1HD1 LEU A 220      65.137   2.593   9.303  1.00  0.00           H  
ATOM   3377 2HD1 LEU A 220      64.521   0.924   9.281  1.00  0.00           H  
ATOM   3378 3HD1 LEU A 220      65.638   1.477   8.011  1.00  0.00           H  
ATOM   3379 1HD2 LEU A 220      64.319   4.243   7.597  1.00  0.00           H  
ATOM   3380 2HD2 LEU A 220      64.810   3.151   6.280  1.00  0.00           H  
ATOM   3381 3HD2 LEU A 220      63.131   3.732   6.375  1.00  0.00           H  
ATOM   3382  N   LYS A 221      61.216  -0.939   5.498  1.00  0.00           N  
ATOM   3383  CA  LYS A 221      61.004  -2.063   4.593  1.00  0.00           C  
ATOM   3384  C   LYS A 221      59.953  -1.733   3.541  1.00  0.00           C  
ATOM   3385  O   LYS A 221      60.103  -2.079   2.369  1.00  0.00           O  
ATOM   3386  CB  LYS A 221      60.591  -3.310   5.376  1.00  0.00           C  
ATOM   3387  CG  LYS A 221      61.702  -3.920   6.220  1.00  0.00           C  
ATOM   3388  CD  LYS A 221      61.210  -5.141   6.982  1.00  0.00           C  
ATOM   3389  CE  LYS A 221      62.316  -5.745   7.835  1.00  0.00           C  
ATOM   3390  NZ  LYS A 221      61.839  -6.919   8.616  1.00  0.00           N  
ATOM   3391  H   LYS A 221      60.974  -1.040   6.473  1.00  0.00           H  
ATOM   3392  HA  LYS A 221      61.941  -2.271   4.075  1.00  0.00           H  
ATOM   3393 1HB  LYS A 221      59.762  -3.065   6.040  1.00  0.00           H  
ATOM   3394 2HB  LYS A 221      60.240  -4.075   4.682  1.00  0.00           H  
ATOM   3395 1HG  LYS A 221      62.530  -4.214   5.575  1.00  0.00           H  
ATOM   3396 2HG  LYS A 221      62.064  -3.180   6.933  1.00  0.00           H  
ATOM   3397 1HD  LYS A 221      60.378  -4.857   7.628  1.00  0.00           H  
ATOM   3398 2HD  LYS A 221      60.858  -5.893   6.276  1.00  0.00           H  
ATOM   3399 1HE  LYS A 221      63.138  -6.061   7.194  1.00  0.00           H  
ATOM   3400 2HE  LYS A 221      62.693  -4.993   8.528  1.00  0.00           H  
ATOM   3401 1HZ  LYS A 221      62.600  -7.289   9.167  1.00  0.00           H  
ATOM   3402 2HZ  LYS A 221      61.088  -6.633   9.229  1.00  0.00           H  
ATOM   3403 3HZ  LYS A 221      61.504  -7.631   7.983  1.00  0.00           H  
ATOM   3404  N   THR A 222      58.888  -1.061   3.967  1.00  0.00           N  
ATOM   3405  CA  THR A 222      57.810  -0.682   3.062  1.00  0.00           C  
ATOM   3406  C   THR A 222      58.294   0.307   2.010  1.00  0.00           C  
ATOM   3407  O   THR A 222      57.929   0.210   0.838  1.00  0.00           O  
ATOM   3408  CB  THR A 222      56.625  -0.075   3.836  1.00  0.00           C  
ATOM   3409  OG1 THR A 222      56.104  -1.044   4.755  1.00  0.00           O  
ATOM   3410  CG2 THR A 222      55.524   0.352   2.877  1.00  0.00           C  
ATOM   3411  H   THR A 222      58.824  -0.807   4.942  1.00  0.00           H  
ATOM   3412  HA  THR A 222      57.461  -1.577   2.546  1.00  0.00           H  
ATOM   3413  HB  THR A 222      56.965   0.794   4.399  1.00  0.00           H  
ATOM   3414  HG1 THR A 222      56.657  -1.069   5.540  1.00  0.00           H  
ATOM   3415 1HG2 THR A 222      54.695   0.778   3.441  1.00  0.00           H  
ATOM   3416 2HG2 THR A 222      55.914   1.097   2.184  1.00  0.00           H  
ATOM   3417 3HG2 THR A 222      55.173  -0.515   2.317  1.00  0.00           H  
ATOM   3418  N   VAL A 223      59.118   1.259   2.436  1.00  0.00           N  
ATOM   3419  CA  VAL A 223      59.655   2.268   1.531  1.00  0.00           C  
ATOM   3420  C   VAL A 223      60.560   1.640   0.479  1.00  0.00           C  
ATOM   3421  O   VAL A 223      60.519   2.015  -0.693  1.00  0.00           O  
ATOM   3422  CB  VAL A 223      60.448   3.326   2.321  1.00  0.00           C  
ATOM   3423  CG1 VAL A 223      61.168   4.272   1.370  1.00  0.00           C  
ATOM   3424  CG2 VAL A 223      59.512   4.095   3.241  1.00  0.00           C  
ATOM   3425  H   VAL A 223      59.379   1.284   3.411  1.00  0.00           H  
ATOM   3426  HA  VAL A 223      58.822   2.759   1.027  1.00  0.00           H  
ATOM   3427  HB  VAL A 223      61.213   2.825   2.915  1.00  0.00           H  
ATOM   3428 1HG1 VAL A 223      61.723   5.012   1.946  1.00  0.00           H  
ATOM   3429 2HG1 VAL A 223      61.858   3.705   0.747  1.00  0.00           H  
ATOM   3430 3HG1 VAL A 223      60.437   4.777   0.739  1.00  0.00           H  
ATOM   3431 1HG2 VAL A 223      60.080   4.840   3.797  1.00  0.00           H  
ATOM   3432 2HG2 VAL A 223      58.745   4.591   2.647  1.00  0.00           H  
ATOM   3433 3HG2 VAL A 223      59.040   3.404   3.940  1.00  0.00           H  
ATOM   3434  N   VAL A 224      61.377   0.682   0.905  1.00  0.00           N  
ATOM   3435  CA  VAL A 224      62.294   0.000   0.000  1.00  0.00           C  
ATOM   3436  C   VAL A 224      61.537  -0.801  -1.052  1.00  0.00           C  
ATOM   3437  O   VAL A 224      61.914  -0.818  -2.224  1.00  0.00           O  
ATOM   3438  CB  VAL A 224      63.221  -0.943   0.790  1.00  0.00           C  
ATOM   3439  CG1 VAL A 224      64.049  -1.795  -0.160  1.00  0.00           C  
ATOM   3440  CG2 VAL A 224      64.121  -0.132   1.710  1.00  0.00           C  
ATOM   3441  H   VAL A 224      61.362   0.420   1.880  1.00  0.00           H  
ATOM   3442  HA  VAL A 224      62.904   0.750  -0.504  1.00  0.00           H  
ATOM   3443  HB  VAL A 224      62.611  -1.623   1.384  1.00  0.00           H  
ATOM   3444 1HG1 VAL A 224      64.698  -2.456   0.415  1.00  0.00           H  
ATOM   3445 2HG1 VAL A 224      63.385  -2.393  -0.784  1.00  0.00           H  
ATOM   3446 3HG1 VAL A 224      64.658  -1.149  -0.792  1.00  0.00           H  
ATOM   3447 1HG2 VAL A 224      64.774  -0.805   2.266  1.00  0.00           H  
ATOM   3448 2HG2 VAL A 224      64.727   0.553   1.116  1.00  0.00           H  
ATOM   3449 3HG2 VAL A 224      63.509   0.438   2.409  1.00  0.00           H  
ATOM   3450  N   GLU A 225      60.467  -1.464  -0.626  1.00  0.00           N  
ATOM   3451  CA  GLU A 225      59.655  -2.268  -1.531  1.00  0.00           C  
ATOM   3452  C   GLU A 225      58.977  -1.399  -2.583  1.00  0.00           C  
ATOM   3453  O   GLU A 225      58.904  -1.769  -3.755  1.00  0.00           O  
ATOM   3454  CB  GLU A 225      58.601  -3.052  -0.747  1.00  0.00           C  
ATOM   3455  CG  GLU A 225      59.164  -4.169   0.121  1.00  0.00           C  
ATOM   3456  CD  GLU A 225      58.109  -4.870   0.931  1.00  0.00           C  
ATOM   3457  OE1 GLU A 225      56.984  -4.431   0.912  1.00  0.00           O  
ATOM   3458  OE2 GLU A 225      58.429  -5.845   1.569  1.00  0.00           O  
ATOM   3459  H   GLU A 225      60.210  -1.409   0.349  1.00  0.00           H  
ATOM   3460  HA  GLU A 225      60.307  -2.976  -2.044  1.00  0.00           H  
ATOM   3461 1HB  GLU A 225      58.048  -2.372  -0.099  1.00  0.00           H  
ATOM   3462 2HB  GLU A 225      57.887  -3.496  -1.440  1.00  0.00           H  
ATOM   3463 1HG  GLU A 225      59.658  -4.899  -0.520  1.00  0.00           H  
ATOM   3464 2HG  GLU A 225      59.913  -3.751   0.792  1.00  0.00           H  
ATOM   3465  N   ALA A 226      58.482  -0.242  -2.157  1.00  0.00           N  
ATOM   3466  CA  ALA A 226      57.810   0.682  -3.062  1.00  0.00           C  
ATOM   3467  C   ALA A 226      58.770   1.222  -4.114  1.00  0.00           C  
ATOM   3468  O   ALA A 226      58.414   1.350  -5.285  1.00  0.00           O  
ATOM   3469  CB  ALA A 226      57.184   1.828  -2.280  1.00  0.00           C  
ATOM   3470  H   ALA A 226      58.574   0.003  -1.181  1.00  0.00           H  
ATOM   3471  HA  ALA A 226      57.021   0.136  -3.580  1.00  0.00           H  
ATOM   3472 1HB  ALA A 226      56.685   2.509  -2.969  1.00  0.00           H  
ATOM   3473 2HB  ALA A 226      56.457   1.430  -1.572  1.00  0.00           H  
ATOM   3474 3HB  ALA A 226      57.961   2.365  -1.738  1.00  0.00           H  
ATOM   3475  N   ASN A 227      59.989   1.537  -3.688  1.00  0.00           N  
ATOM   3476  CA  ASN A 227      61.004   2.063  -4.593  1.00  0.00           C  
ATOM   3477  C   ASN A 227      61.393   1.032  -5.645  1.00  0.00           C  
ATOM   3478  O   ASN A 227      61.573   1.364  -6.817  1.00  0.00           O  
ATOM   3479  CB  ASN A 227      62.225   2.521  -3.817  1.00  0.00           C  
ATOM   3480  CG  ASN A 227      61.985   3.799  -3.063  1.00  0.00           C  
ATOM   3481  OD1 ASN A 227      61.115   4.597  -3.430  1.00  0.00           O  
ATOM   3482  ND2 ASN A 227      62.739   4.009  -2.014  1.00  0.00           N  
ATOM   3483  H   ASN A 227      60.218   1.409  -2.713  1.00  0.00           H  
ATOM   3484  HA  ASN A 227      60.586   2.921  -5.121  1.00  0.00           H  
ATOM   3485 1HB  ASN A 227      62.519   1.745  -3.109  1.00  0.00           H  
ATOM   3486 2HB  ASN A 227      63.058   2.670  -4.504  1.00  0.00           H  
ATOM   3487 1HD2 ASN A 227      62.623   4.843  -1.473  1.00  0.00           H  
ATOM   3488 2HD2 ASN A 227      63.430   3.336  -1.753  1.00  0.00           H  
ATOM   3489  N   GLU A 228      61.521  -0.220  -5.219  1.00  0.00           N  
ATOM   3490  CA  GLU A 228      61.888  -1.303  -6.124  1.00  0.00           C  
ATOM   3491  C   GLU A 228      60.811  -1.532  -7.176  1.00  0.00           C  
ATOM   3492  O   GLU A 228      61.113  -1.760  -8.348  1.00  0.00           O  
ATOM   3493  CB  GLU A 228      62.130  -2.594  -5.340  1.00  0.00           C  
ATOM   3494  CG  GLU A 228      62.594  -3.769  -6.190  1.00  0.00           C  
ATOM   3495  CD  GLU A 228      62.907  -4.993  -5.375  1.00  0.00           C  
ATOM   3496  OE1 GLU A 228      62.791  -4.931  -4.175  1.00  0.00           O  
ATOM   3497  OE2 GLU A 228      63.264  -5.992  -5.955  1.00  0.00           O  
ATOM   3498  H   GLU A 228      61.360  -0.427  -4.244  1.00  0.00           H  
ATOM   3499  HA  GLU A 228      62.810  -1.028  -6.637  1.00  0.00           H  
ATOM   3500 1HB  GLU A 228      62.885  -2.418  -4.573  1.00  0.00           H  
ATOM   3501 2HB  GLU A 228      61.212  -2.890  -4.833  1.00  0.00           H  
ATOM   3502 1HG  GLU A 228      61.812  -4.015  -6.908  1.00  0.00           H  
ATOM   3503 2HG  GLU A 228      63.481  -3.472  -6.747  1.00  0.00           H  
ATOM   3504  N   LYS A 229      59.553  -1.470  -6.751  1.00  0.00           N  
ATOM   3505  CA  LYS A 229      58.428  -1.671  -7.655  1.00  0.00           C  
ATOM   3506  C   LYS A 229      58.364  -0.571  -8.707  1.00  0.00           C  
ATOM   3507  O   LYS A 229      58.094  -0.834  -9.879  1.00  0.00           O  
ATOM   3508  CB  LYS A 229      57.115  -1.728  -6.872  1.00  0.00           C  
ATOM   3509  CG  LYS A 229      56.941  -2.982  -6.027  1.00  0.00           C  
ATOM   3510  CD  LYS A 229      55.624  -2.956  -5.265  1.00  0.00           C  
ATOM   3511  CE  LYS A 229      55.453  -4.205  -4.412  1.00  0.00           C  
ATOM   3512  NZ  LYS A 229      54.187  -4.175  -3.630  1.00  0.00           N  
ATOM   3513  H   LYS A 229      59.372  -1.279  -5.776  1.00  0.00           H  
ATOM   3514  HA  LYS A 229      58.566  -2.621  -8.173  1.00  0.00           H  
ATOM   3515 1HB  LYS A 229      57.050  -0.865  -6.208  1.00  0.00           H  
ATOM   3516 2HB  LYS A 229      56.276  -1.671  -7.565  1.00  0.00           H  
ATOM   3517 1HG  LYS A 229      56.960  -3.862  -6.672  1.00  0.00           H  
ATOM   3518 2HG  LYS A 229      57.762  -3.059  -5.315  1.00  0.00           H  
ATOM   3519 1HD  LYS A 229      55.595  -2.078  -4.619  1.00  0.00           H  
ATOM   3520 2HD  LYS A 229      54.796  -2.894  -5.971  1.00  0.00           H  
ATOM   3521 1HE  LYS A 229      55.450  -5.085  -5.052  1.00  0.00           H  
ATOM   3522 2HE  LYS A 229      56.290  -4.290  -3.719  1.00  0.00           H  
ATOM   3523 1HZ  LYS A 229      54.111  -5.018  -3.079  1.00  0.00           H  
ATOM   3524 2HZ  LYS A 229      54.187  -3.372  -3.018  1.00  0.00           H  
ATOM   3525 3HZ  LYS A 229      53.402  -4.116  -4.263  1.00  0.00           H  
ATOM   3526  N   ALA A 230      58.614   0.663  -8.282  1.00  0.00           N  
ATOM   3527  CA  ALA A 230      58.585   1.806  -9.186  1.00  0.00           C  
ATOM   3528  C   ALA A 230      59.682   1.704 -10.238  1.00  0.00           C  
ATOM   3529  O   ALA A 230      59.462   2.011 -11.410  1.00  0.00           O  
ATOM   3530  CB  ALA A 230      58.721   3.104  -8.403  1.00  0.00           C  
ATOM   3531  H   ALA A 230      58.830   0.813  -7.307  1.00  0.00           H  
ATOM   3532  HA  ALA A 230      57.625   1.805  -9.703  1.00  0.00           H  
ATOM   3533 1HB  ALA A 230      58.698   3.948  -9.092  1.00  0.00           H  
ATOM   3534 2HB  ALA A 230      57.897   3.190  -7.695  1.00  0.00           H  
ATOM   3535 3HB  ALA A 230      59.666   3.104  -7.862  1.00  0.00           H  
ATOM   3536  N   LEU A 231      60.864   1.271  -9.813  1.00  0.00           N  
ATOM   3537  CA  LEU A 231      61.998   1.128 -10.717  1.00  0.00           C  
ATOM   3538  C   LEU A 231      61.732   0.058 -11.769  1.00  0.00           C  
ATOM   3539  O   LEU A 231      62.068   0.229 -12.941  1.00  0.00           O  
ATOM   3540  CB  LEU A 231      63.264   0.774  -9.927  1.00  0.00           C  
ATOM   3541  CG  LEU A 231      63.817   1.885  -9.024  1.00  0.00           C  
ATOM   3542  CD1 LEU A 231      64.955   1.332  -8.177  1.00  0.00           C  
ATOM   3543  CD2 LEU A 231      64.290   3.048  -9.883  1.00  0.00           C  
ATOM   3544  H   LEU A 231      60.980   1.035  -8.838  1.00  0.00           H  
ATOM   3545  HA  LEU A 231      62.156   2.078 -11.226  1.00  0.00           H  
ATOM   3546 1HB  LEU A 231      63.051  -0.088  -9.297  1.00  0.00           H  
ATOM   3547 2HB  LEU A 231      64.048   0.499 -10.632  1.00  0.00           H  
ATOM   3548  HG  LEU A 231      63.034   2.228  -8.348  1.00  0.00           H  
ATOM   3549 1HD1 LEU A 231      65.348   2.121  -7.536  1.00  0.00           H  
ATOM   3550 2HD1 LEU A 231      64.584   0.514  -7.559  1.00  0.00           H  
ATOM   3551 3HD1 LEU A 231      65.748   0.965  -8.828  1.00  0.00           H  
ATOM   3552 1HD2 LEU A 231      64.682   3.838  -9.241  1.00  0.00           H  
ATOM   3553 2HD2 LEU A 231      65.074   2.707 -10.559  1.00  0.00           H  
ATOM   3554 3HD2 LEU A 231      63.453   3.435 -10.464  1.00  0.00           H  
ATOM   3555  N   LYS A 232      61.127  -1.045 -11.344  1.00  0.00           N  
ATOM   3556  CA  LYS A 232      60.814  -2.145 -12.248  1.00  0.00           C  
ATOM   3557  C   LYS A 232      59.797  -1.721 -13.300  1.00  0.00           C  
ATOM   3558  O   LYS A 232      59.916  -2.079 -14.472  1.00  0.00           O  
ATOM   3559  CB  LYS A 232      60.290  -3.349 -11.465  1.00  0.00           C  
ATOM   3560  CG  LYS A 232      59.988  -4.573 -12.320  1.00  0.00           C  
ATOM   3561  CD  LYS A 232      59.558  -5.754 -11.462  1.00  0.00           C  
ATOM   3562  CE  LYS A 232      59.349  -7.004 -12.304  1.00  0.00           C  
ATOM   3563  NZ  LYS A 232      58.225  -6.844 -13.267  1.00  0.00           N  
ATOM   3564  H   LYS A 232      60.877  -1.124 -10.369  1.00  0.00           H  
ATOM   3565  HA  LYS A 232      61.728  -2.438 -12.766  1.00  0.00           H  
ATOM   3566 1HB  LYS A 232      61.022  -3.640 -10.711  1.00  0.00           H  
ATOM   3567 2HB  LYS A 232      59.374  -3.073 -10.942  1.00  0.00           H  
ATOM   3568 1HG  LYS A 232      59.190  -4.337 -13.024  1.00  0.00           H  
ATOM   3569 2HG  LYS A 232      60.878  -4.850 -12.885  1.00  0.00           H  
ATOM   3570 1HD  LYS A 232      60.323  -5.956 -10.711  1.00  0.00           H  
ATOM   3571 2HD  LYS A 232      58.626  -5.512 -10.951  1.00  0.00           H  
ATOM   3572 1HE  LYS A 232      60.259  -7.224 -12.860  1.00  0.00           H  
ATOM   3573 2HE  LYS A 232      59.134  -7.850 -11.652  1.00  0.00           H  
ATOM   3574 1HZ  LYS A 232      58.119  -7.693 -13.805  1.00  0.00           H  
ATOM   3575 2HZ  LYS A 232      57.371  -6.658 -12.761  1.00  0.00           H  
ATOM   3576 3HZ  LYS A 232      58.422  -6.074 -13.890  1.00  0.00           H  
ATOM   3577  N   VAL A 233      58.797  -0.956 -12.875  1.00  0.00           N  
ATOM   3578  CA  VAL A 233      57.757  -0.482 -13.779  1.00  0.00           C  
ATOM   3579  C   VAL A 233      58.329   0.460 -14.831  1.00  0.00           C  
ATOM   3580  O   VAL A 233      57.957   0.397 -16.003  1.00  0.00           O  
ATOM   3581  CB  VAL A 233      56.653   0.245 -12.988  1.00  0.00           C  
ATOM   3582  CG1 VAL A 233      55.664   0.905 -13.938  1.00  0.00           C  
ATOM   3583  CG2 VAL A 233      55.944  -0.736 -12.068  1.00  0.00           C  
ATOM   3584  H   VAL A 233      58.756  -0.696 -11.900  1.00  0.00           H  
ATOM   3585  HA  VAL A 233      57.317  -1.344 -14.283  1.00  0.00           H  
ATOM   3586  HB  VAL A 233      57.107   1.039 -12.395  1.00  0.00           H  
ATOM   3587 1HG1 VAL A 233      54.891   1.414 -13.363  1.00  0.00           H  
ATOM   3588 2HG1 VAL A 233      56.187   1.629 -14.562  1.00  0.00           H  
ATOM   3589 3HG1 VAL A 233      55.204   0.145 -14.570  1.00  0.00           H  
ATOM   3590 1HG2 VAL A 233      55.165  -0.216 -11.512  1.00  0.00           H  
ATOM   3591 2HG2 VAL A 233      55.495  -1.533 -12.661  1.00  0.00           H  
ATOM   3592 3HG2 VAL A 233      56.663  -1.165 -11.370  1.00  0.00           H  
ATOM   3593  N   VAL A 234      59.235   1.333 -14.406  1.00  0.00           N  
ATOM   3594  CA  VAL A 234      59.861   2.290 -15.310  1.00  0.00           C  
ATOM   3595  C   VAL A 234      60.564   1.582 -16.461  1.00  0.00           C  
ATOM   3596  O   VAL A 234      60.407   1.958 -17.623  1.00  0.00           O  
ATOM   3597  CB  VAL A 234      60.879   3.159 -14.547  1.00  0.00           C  
ATOM   3598  CG1 VAL A 234      61.687   4.007 -15.517  1.00  0.00           C  
ATOM   3599  CG2 VAL A 234      60.156   4.036 -13.536  1.00  0.00           C  
ATOM   3600  H   VAL A 234      59.497   1.334 -13.431  1.00  0.00           H  
ATOM   3601  HA  VAL A 234      59.085   2.938 -15.720  1.00  0.00           H  
ATOM   3602  HB  VAL A 234      61.581   2.507 -14.027  1.00  0.00           H  
ATOM   3603 1HG1 VAL A 234      62.402   4.615 -14.961  1.00  0.00           H  
ATOM   3604 2HG1 VAL A 234      62.225   3.358 -16.208  1.00  0.00           H  
ATOM   3605 3HG1 VAL A 234      61.017   4.659 -16.077  1.00  0.00           H  
ATOM   3606 1HG2 VAL A 234      60.881   4.647 -13.000  1.00  0.00           H  
ATOM   3607 2HG2 VAL A 234      59.449   4.683 -14.056  1.00  0.00           H  
ATOM   3608 3HG2 VAL A 234      59.617   3.406 -12.827  1.00  0.00           H  
ATOM   3609  N   VAL A 235      61.340   0.555 -16.132  1.00  0.00           N  
ATOM   3610  CA  VAL A 235      62.069  -0.208 -17.138  1.00  0.00           C  
ATOM   3611  C   VAL A 235      61.122  -0.798 -18.175  1.00  0.00           C  
ATOM   3612  O   VAL A 235      61.336  -0.653 -19.379  1.00  0.00           O  
ATOM   3613  CB  VAL A 235      62.868  -1.344 -16.472  1.00  0.00           C  
ATOM   3614  CG1 VAL A 235      63.454  -2.272 -17.526  1.00  0.00           C  
ATOM   3615  CG2 VAL A 235      63.967  -0.760 -15.597  1.00  0.00           C  
ATOM   3616  H   VAL A 235      61.427   0.296 -15.160  1.00  0.00           H  
ATOM   3617  HA  VAL A 235      62.766   0.462 -17.642  1.00  0.00           H  
ATOM   3618  HB  VAL A 235      62.192  -1.940 -15.859  1.00  0.00           H  
ATOM   3619 1HG1 VAL A 235      64.015  -3.069 -17.037  1.00  0.00           H  
ATOM   3620 2HG1 VAL A 235      62.648  -2.706 -18.116  1.00  0.00           H  
ATOM   3621 3HG1 VAL A 235      64.120  -1.707 -18.178  1.00  0.00           H  
ATOM   3622 1HG2 VAL A 235      64.527  -1.568 -15.128  1.00  0.00           H  
ATOM   3623 2HG2 VAL A 235      64.639  -0.159 -16.209  1.00  0.00           H  
ATOM   3624 3HG2 VAL A 235      63.522  -0.132 -14.824  1.00  0.00           H  
ATOM   3625  N   GLU A 236      60.073  -1.465 -17.675  1.00  0.00           N  
ATOM   3626  CA  GLU A 236      59.155  -2.252 -18.497  1.00  0.00           C  
ATOM   3627  C   GLU A 236      58.340  -1.360 -19.419  1.00  0.00           C  
ATOM   3628  O   GLU A 236      58.004  -1.749 -20.538  1.00  0.00           O  
ATOM   3629  CB  GLU A 236      58.216  -3.076 -17.613  1.00  0.00           C  
ATOM   3630  CG  GLU A 236      58.899  -4.202 -16.849  1.00  0.00           C  
ATOM   3631  CD  GLU A 236      57.955  -4.964 -15.962  1.00  0.00           C  
ATOM   3632  OE1 GLU A 236      56.821  -4.564 -15.851  1.00  0.00           O  
ATOM   3633  OE2 GLU A 236      58.368  -5.948 -15.395  1.00  0.00           O  
ATOM   3634  H   GLU A 236      59.896  -1.430 -16.681  1.00  0.00           H  
ATOM   3635  HA  GLU A 236      59.741  -2.933 -19.115  1.00  0.00           H  
ATOM   3636 1HB  GLU A 236      57.734  -2.423 -16.886  1.00  0.00           H  
ATOM   3637 2HB  GLU A 236      57.432  -3.518 -18.228  1.00  0.00           H  
ATOM   3638 1HG  GLU A 236      59.346  -4.893 -17.563  1.00  0.00           H  
ATOM   3639 2HG  GLU A 236      59.700  -3.781 -16.243  1.00  0.00           H  
ATOM   3640  N   LYS A 237      58.026  -0.162 -18.940  1.00  0.00           N  
ATOM   3641  CA  LYS A 237      57.341   0.832 -19.751  1.00  0.00           C  
ATOM   3642  C   LYS A 237      58.204   1.239 -20.938  1.00  0.00           C  
ATOM   3643  O   LYS A 237      57.703   1.774 -21.927  1.00  0.00           O  
ATOM   3644  CB  LYS A 237      56.980   2.058 -18.911  1.00  0.00           C  
ATOM   3645  CG  LYS A 237      55.880   1.817 -17.886  1.00  0.00           C  
ATOM   3646  CD  LYS A 237      55.674   3.036 -16.999  1.00  0.00           C  
ATOM   3647  CE  LYS A 237      55.060   4.190 -17.777  1.00  0.00           C  
ATOM   3648  NZ  LYS A 237      54.772   5.359 -16.903  1.00  0.00           N  
ATOM   3649  H   LYS A 237      58.269   0.066 -17.987  1.00  0.00           H  
ATOM   3650  HA  LYS A 237      56.421   0.390 -20.136  1.00  0.00           H  
ATOM   3651 1HB  LYS A 237      57.865   2.406 -18.377  1.00  0.00           H  
ATOM   3652 2HB  LYS A 237      56.655   2.866 -19.567  1.00  0.00           H  
ATOM   3653 1HG  LYS A 237      54.946   1.590 -18.401  1.00  0.00           H  
ATOM   3654 2HG  LYS A 237      56.146   0.964 -17.261  1.00  0.00           H  
ATOM   3655 1HD  LYS A 237      55.015   2.775 -16.170  1.00  0.00           H  
ATOM   3656 2HD  LYS A 237      56.633   3.355 -16.591  1.00  0.00           H  
ATOM   3657 1HE  LYS A 237      55.744   4.501 -18.566  1.00  0.00           H  
ATOM   3658 2HE  LYS A 237      54.130   3.862 -18.241  1.00  0.00           H  
ATOM   3659 1HZ  LYS A 237      54.366   6.101 -17.456  1.00  0.00           H  
ATOM   3660 2HZ  LYS A 237      54.123   5.087 -16.178  1.00  0.00           H  
ATOM   3661 3HZ  LYS A 237      55.630   5.685 -16.482  1.00  0.00           H  
ATOM   3662  N   GLY A 238      59.502   0.980 -20.827  1.00  0.00           N  
ATOM   3663  CA  GLY A 238      60.469   1.424 -21.823  1.00  0.00           C  
ATOM   3664  C   GLY A 238      60.775   2.908 -21.659  1.00  0.00           C  
ATOM   3665  O   GLY A 238      60.609   3.693 -22.593  1.00  0.00           O  
ATOM   3666  H   GLY A 238      59.833   0.459 -20.028  1.00  0.00           H  
ATOM   3667 1HA  GLY A 238      61.386   0.843 -21.724  1.00  0.00           H  
ATOM   3668 2HA  GLY A 238      60.076   1.235 -22.821  1.00  0.00           H  
ATOM   3669  N   ALA A 239      61.221   3.272 -20.463  1.00  0.00           N  
ATOM   3670  CA  ALA A 239      61.420   4.663 -20.080  1.00  0.00           C  
ATOM   3671  C   ALA A 239      62.788   5.195 -20.502  1.00  0.00           C  
ATOM   3672  O   ALA A 239      63.799   4.504 -20.377  1.00  0.00           O  
ATOM   3673  CB  ALA A 239      61.240   4.818 -18.577  1.00  0.00           C  
ATOM   3674  H   ALA A 239      61.435   2.559 -19.780  1.00  0.00           H  
ATOM   3675  HA  ALA A 239      60.668   5.266 -20.590  1.00  0.00           H  
ATOM   3676 1HB  ALA A 239      61.377   5.863 -18.300  1.00  0.00           H  
ATOM   3677 2HB  ALA A 239      60.237   4.496 -18.296  1.00  0.00           H  
ATOM   3678 3HB  ALA A 239      61.975   4.205 -18.058  1.00  0.00           H  
ATOM   3679  N   SER A 240      62.806   6.428 -21.002  1.00  0.00           N  
ATOM   3680  CA  SER A 240      64.037   7.084 -21.436  1.00  0.00           C  
ATOM   3681  C   SER A 240      64.952   7.429 -20.265  1.00  0.00           C  
ATOM   3682  O   SER A 240      64.511   7.491 -19.117  1.00  0.00           O  
ATOM   3683  CB  SER A 240      63.703   8.345 -22.208  1.00  0.00           C  
ATOM   3684  OG  SER A 240      63.132   9.311 -21.370  1.00  0.00           O  
ATOM   3685  H   SER A 240      61.938   6.937 -21.088  1.00  0.00           H  
ATOM   3686  HA  SER A 240      64.579   6.402 -22.093  1.00  0.00           H  
ATOM   3687 1HB  SER A 240      64.610   8.744 -22.662  1.00  0.00           H  
ATOM   3688 2HB  SER A 240      63.012   8.106 -23.015  1.00  0.00           H  
ATOM   3689  HG  SER A 240      63.242  10.152 -21.820  1.00  0.00           H  
ATOM   3690  N   GLY A 241      66.281   7.658 -20.603  1.00  0.00           N  
ATOM   3691  CA  GLY A 241      67.241   7.826 -19.517  1.00  0.00           C  
ATOM   3692  C   GLY A 241      66.766   8.884 -18.537  1.00  0.00           C  
ATOM   3693  O   GLY A 241      67.049   8.808 -17.341  1.00  0.00           O  
ATOM   3694  H   GLY A 241      66.540   7.701 -21.578  1.00  0.00           H  
ATOM   3695 1HA  GLY A 241      67.376   6.875 -19.001  1.00  0.00           H  
ATOM   3696 2HA  GLY A 241      68.209   8.109 -19.928  1.00  0.00           H  
ATOM   3697  N   GLU A 242      66.046   9.863 -19.058  1.00  0.00           N  
ATOM   3698  CA  GLU A 242      65.445  10.911 -18.242  1.00  0.00           C  
ATOM   3699  C   GLU A 242      64.513  10.323 -17.190  1.00  0.00           C  
ATOM   3700  O   GLU A 242      64.570  10.695 -16.018  1.00  0.00           O  
ATOM   3701  CB  GLU A 242      64.677  11.899 -19.123  1.00  0.00           C  
ATOM   3702  CG  GLU A 242      64.049  13.060 -18.366  1.00  0.00           C  
ATOM   3703  CD  GLU A 242      63.332  14.027 -19.267  1.00  0.00           C  
ATOM   3704  OE1 GLU A 242      63.339  13.818 -20.456  1.00  0.00           O  
ATOM   3705  OE2 GLU A 242      62.778  14.976 -18.765  1.00  0.00           O  
ATOM   3706  H   GLU A 242      65.904   9.891 -20.058  1.00  0.00           H  
ATOM   3707  HA  GLU A 242      66.242  11.449 -17.727  1.00  0.00           H  
ATOM   3708 1HB  GLU A 242      65.349  12.314 -19.875  1.00  0.00           H  
ATOM   3709 2HB  GLU A 242      63.881  11.373 -19.650  1.00  0.00           H  
ATOM   3710 1HG  GLU A 242      63.340  12.665 -17.639  1.00  0.00           H  
ATOM   3711 2HG  GLU A 242      64.829  13.589 -17.821  1.00  0.00           H  
ATOM   3712  N   GLU A 243      63.654   9.402 -17.615  1.00  0.00           N  
ATOM   3713  CA  GLU A 243      62.708   8.761 -16.710  1.00  0.00           C  
ATOM   3714  C   GLU A 243      63.429   7.928 -15.659  1.00  0.00           C  
ATOM   3715  O   GLU A 243      63.052   7.928 -14.487  1.00  0.00           O  
ATOM   3716  CB  GLU A 243      61.734   7.879 -17.494  1.00  0.00           C  
ATOM   3717  CG  GLU A 243      60.753   8.647 -18.368  1.00  0.00           C  
ATOM   3718  CD  GLU A 243      59.815   9.512 -17.573  1.00  0.00           C  
ATOM   3719  OE1 GLU A 243      59.394   9.090 -16.523  1.00  0.00           O  
ATOM   3720  OE2 GLU A 243      59.518  10.596 -18.017  1.00  0.00           O  
ATOM   3721  H   GLU A 243      63.657   9.139 -18.590  1.00  0.00           H  
ATOM   3722  HA  GLU A 243      62.140   9.537 -16.196  1.00  0.00           H  
ATOM   3723 1HB  GLU A 243      62.295   7.200 -18.137  1.00  0.00           H  
ATOM   3724 2HB  GLU A 243      61.156   7.269 -16.800  1.00  0.00           H  
ATOM   3725 1HG  GLU A 243      61.314   9.278 -19.057  1.00  0.00           H  
ATOM   3726 2HG  GLU A 243      60.175   7.937 -18.957  1.00  0.00           H  
ATOM   3727  N   ALA A 244      64.469   7.218 -16.084  1.00  0.00           N  
ATOM   3728  CA  ALA A 244      65.245   6.379 -15.179  1.00  0.00           C  
ATOM   3729  C   ALA A 244      65.960   7.217 -14.128  1.00  0.00           C  
ATOM   3730  O   ALA A 244      66.017   6.844 -12.956  1.00  0.00           O  
ATOM   3731  CB  ALA A 244      66.248   5.543 -15.960  1.00  0.00           C  
ATOM   3732  H   ALA A 244      64.728   7.261 -17.059  1.00  0.00           H  
ATOM   3733  HA  ALA A 244      64.556   5.711 -14.662  1.00  0.00           H  
ATOM   3734 1HB  ALA A 244      66.820   4.922 -15.271  1.00  0.00           H  
ATOM   3735 2HB  ALA A 244      65.717   4.906 -16.668  1.00  0.00           H  
ATOM   3736 3HB  ALA A 244      66.925   6.201 -16.503  1.00  0.00           H  
ATOM   3737  N   LEU A 245      66.505   8.352 -14.553  1.00  0.00           N  
ATOM   3738  CA  LEU A 245      67.218   9.245 -13.648  1.00  0.00           C  
ATOM   3739  C   LEU A 245      66.282   9.826 -12.597  1.00  0.00           C  
ATOM   3740  O   LEU A 245      66.642   9.938 -11.425  1.00  0.00           O  
ATOM   3741  CB  LEU A 245      67.879  10.382 -14.437  1.00  0.00           C  
ATOM   3742  CG  LEU A 245      68.700  11.378 -13.608  1.00  0.00           C  
ATOM   3743  CD1 LEU A 245      69.821  10.639 -12.890  1.00  0.00           C  
ATOM   3744  CD2 LEU A 245      69.256  12.462 -14.519  1.00  0.00           C  
ATOM   3745  H   LEU A 245      66.423   8.602 -15.528  1.00  0.00           H  
ATOM   3746  HA  LEU A 245      67.994   8.674 -13.139  1.00  0.00           H  
ATOM   3747 1HB  LEU A 245      68.542   9.947 -15.183  1.00  0.00           H  
ATOM   3748 2HB  LEU A 245      67.102  10.944 -14.955  1.00  0.00           H  
ATOM   3749  HG  LEU A 245      68.062  11.833 -12.849  1.00  0.00           H  
ATOM   3750 1HD1 LEU A 245      70.405  11.346 -12.300  1.00  0.00           H  
ATOM   3751 2HD1 LEU A 245      69.395   9.883 -12.230  1.00  0.00           H  
ATOM   3752 3HD1 LEU A 245      70.468  10.158 -13.623  1.00  0.00           H  
ATOM   3753 1HD2 LEU A 245      69.838  13.170 -13.929  1.00  0.00           H  
ATOM   3754 2HD2 LEU A 245      69.895  12.008 -15.277  1.00  0.00           H  
ATOM   3755 3HD2 LEU A 245      68.432  12.985 -15.005  1.00  0.00           H  
ATOM   3756  N   LYS A 246      65.078  10.195 -13.022  1.00  0.00           N  
ATOM   3757  CA  LYS A 246      64.088  10.765 -12.117  1.00  0.00           C  
ATOM   3758  C   LYS A 246      63.654   9.752 -11.066  1.00  0.00           C  
ATOM   3759  O   LYS A 246      63.488  10.091  -9.894  1.00  0.00           O  
ATOM   3760  CB  LYS A 246      62.872  11.265 -12.899  1.00  0.00           C  
ATOM   3761  CG  LYS A 246      63.133  12.507 -13.741  1.00  0.00           C  
ATOM   3762  CD  LYS A 246      61.840  13.070 -14.310  1.00  0.00           C  
ATOM   3763  CE  LYS A 246      61.284  12.179 -15.411  1.00  0.00           C  
ATOM   3764  NZ  LYS A 246      60.093  12.783 -16.068  1.00  0.00           N  
ATOM   3765  H   LYS A 246      64.843  10.077 -13.997  1.00  0.00           H  
ATOM   3766  HA  LYS A 246      64.540  11.611 -11.598  1.00  0.00           H  
ATOM   3767 1HB  LYS A 246      62.520  10.477 -13.566  1.00  0.00           H  
ATOM   3768 2HB  LYS A 246      62.063  11.494 -12.206  1.00  0.00           H  
ATOM   3769 1HG  LYS A 246      63.612  13.270 -13.126  1.00  0.00           H  
ATOM   3770 2HG  LYS A 246      63.803  12.255 -14.563  1.00  0.00           H  
ATOM   3771 1HD  LYS A 246      61.098  13.155 -13.514  1.00  0.00           H  
ATOM   3772 2HD  LYS A 246      62.024  14.064 -14.718  1.00  0.00           H  
ATOM   3773 1HE  LYS A 246      62.052  12.011 -16.165  1.00  0.00           H  
ATOM   3774 2HE  LYS A 246      61.001  11.215 -14.991  1.00  0.00           H  
ATOM   3775 1HZ  LYS A 246      59.755  12.163 -16.790  1.00  0.00           H  
ATOM   3776 2HZ  LYS A 246      59.366  12.927 -15.381  1.00  0.00           H  
ATOM   3777 3HZ  LYS A 246      60.348  13.670 -16.479  1.00  0.00           H  
ATOM   3778  N   VAL A 247      63.471   8.507 -11.491  1.00  0.00           N  
ATOM   3779  CA  VAL A 247      63.056   7.441 -10.586  1.00  0.00           C  
ATOM   3780  C   VAL A 247      64.123   7.165  -9.535  1.00  0.00           C  
ATOM   3781  O   VAL A 247      63.813   6.951  -8.363  1.00  0.00           O  
ATOM   3782  CB  VAL A 247      62.771   6.150 -11.376  1.00  0.00           C  
ATOM   3783  CG1 VAL A 247      62.523   4.988 -10.425  1.00  0.00           C  
ATOM   3784  CG2 VAL A 247      61.579   6.358 -12.296  1.00  0.00           C  
ATOM   3785  H   VAL A 247      63.623   8.293 -12.466  1.00  0.00           H  
ATOM   3786  HA  VAL A 247      62.140   7.752 -10.082  1.00  0.00           H  
ATOM   3787  HB  VAL A 247      63.650   5.897 -11.969  1.00  0.00           H  
ATOM   3788 1HG1 VAL A 247      62.324   4.083 -11.000  1.00  0.00           H  
ATOM   3789 2HG1 VAL A 247      63.403   4.834  -9.801  1.00  0.00           H  
ATOM   3790 3HG1 VAL A 247      61.664   5.212  -9.794  1.00  0.00           H  
ATOM   3791 1HG2 VAL A 247      61.384   5.441 -12.852  1.00  0.00           H  
ATOM   3792 2HG2 VAL A 247      60.702   6.616 -11.702  1.00  0.00           H  
ATOM   3793 3HG2 VAL A 247      61.795   7.166 -12.995  1.00  0.00           H  
ATOM   3794  N   VAL A 248      65.382   7.171  -9.960  1.00  0.00           N  
ATOM   3795  CA  VAL A 248      66.497   6.922  -9.055  1.00  0.00           C  
ATOM   3796  C   VAL A 248      66.610   8.018  -8.004  1.00  0.00           C  
ATOM   3797  O   VAL A 248      66.869   7.743  -6.832  1.00  0.00           O  
ATOM   3798  CB  VAL A 248      67.816   6.834  -9.845  1.00  0.00           C  
ATOM   3799  CG1 VAL A 248      69.002   6.765  -8.894  1.00  0.00           C  
ATOM   3800  CG2 VAL A 248      67.790   5.623 -10.764  1.00  0.00           C  
ATOM   3801  H   VAL A 248      65.571   7.353 -10.935  1.00  0.00           H  
ATOM   3802  HA  VAL A 248      66.327   5.970  -8.550  1.00  0.00           H  
ATOM   3803  HB  VAL A 248      67.934   7.741 -10.439  1.00  0.00           H  
ATOM   3804 1HG1 VAL A 248      69.927   6.703  -9.469  1.00  0.00           H  
ATOM   3805 2HG1 VAL A 248      69.022   7.658  -8.271  1.00  0.00           H  
ATOM   3806 3HG1 VAL A 248      68.910   5.882  -8.262  1.00  0.00           H  
ATOM   3807 1HG2 VAL A 248      68.726   5.568 -11.320  1.00  0.00           H  
ATOM   3808 2HG2 VAL A 248      67.667   4.718 -10.170  1.00  0.00           H  
ATOM   3809 3HG2 VAL A 248      66.958   5.715 -11.463  1.00  0.00           H  
ATOM   3810  N   LYS A 249      66.414   9.261  -8.429  1.00  0.00           N  
ATOM   3811  CA  LYS A 249      66.493  10.402  -7.524  1.00  0.00           C  
ATOM   3812  C   LYS A 249      65.393  10.348  -6.472  1.00  0.00           C  
ATOM   3813  O   LYS A 249      65.626  10.644  -5.300  1.00  0.00           O  
ATOM   3814  CB  LYS A 249      66.408  11.713  -8.306  1.00  0.00           C  
ATOM   3815  CG  LYS A 249      66.554  12.966  -7.453  1.00  0.00           C  
ATOM   3816  CD  LYS A 249      66.553  14.223  -8.310  1.00  0.00           C  
ATOM   3817  CE  LYS A 249      66.684  15.476  -7.457  1.00  0.00           C  
ATOM   3818  NZ  LYS A 249      66.684  16.714  -8.283  1.00  0.00           N  
ATOM   3819  H   LYS A 249      66.205   9.420  -9.404  1.00  0.00           H  
ATOM   3820  HA  LYS A 249      67.452  10.367  -7.006  1.00  0.00           H  
ATOM   3821 1HB  LYS A 249      67.189  11.734  -9.067  1.00  0.00           H  
ATOM   3822 2HB  LYS A 249      65.448  11.769  -8.820  1.00  0.00           H  
ATOM   3823 1HG  LYS A 249      65.729  13.020  -6.742  1.00  0.00           H  
ATOM   3824 2HG  LYS A 249      67.489  12.919  -6.894  1.00  0.00           H  
ATOM   3825 1HD  LYS A 249      67.385  14.184  -9.015  1.00  0.00           H  
ATOM   3826 2HD  LYS A 249      65.623  14.276  -8.876  1.00  0.00           H  
ATOM   3827 1HE  LYS A 249      65.855  15.524  -6.752  1.00  0.00           H  
ATOM   3828 2HE  LYS A 249      67.613  15.434  -6.889  1.00  0.00           H  
ATOM   3829 1HZ  LYS A 249      66.773  17.521  -7.682  1.00  0.00           H  
ATOM   3830 2HZ  LYS A 249      67.460  16.688  -8.929  1.00  0.00           H  
ATOM   3831 3HZ  LYS A 249      65.818  16.774  -8.800  1.00  0.00           H  
ATOM   3832  N   GLU A 250      64.193   9.968  -6.898  1.00  0.00           N  
ATOM   3833  CA  GLU A 250      63.053   9.874  -5.993  1.00  0.00           C  
ATOM   3834  C   GLU A 250      63.272   8.794  -4.941  1.00  0.00           C  
ATOM   3835  O   GLU A 250      62.944   8.980  -3.769  1.00  0.00           O  
ATOM   3836  CB  GLU A 250      61.772   9.583  -6.777  1.00  0.00           C  
ATOM   3837  CG  GLU A 250      61.290  10.737  -7.645  1.00  0.00           C  
ATOM   3838  CD  GLU A 250      60.072  10.391  -8.455  1.00  0.00           C  
ATOM   3839  OE1 GLU A 250      59.674   9.251  -8.437  1.00  0.00           O  
ATOM   3840  OE2 GLU A 250      59.538  11.268  -9.093  1.00  0.00           O  
ATOM   3841  H   GLU A 250      64.067   9.738  -7.873  1.00  0.00           H  
ATOM   3842  HA  GLU A 250      62.939  10.829  -5.480  1.00  0.00           H  
ATOM   3843 1HB  GLU A 250      61.930   8.721  -7.425  1.00  0.00           H  
ATOM   3844 2HB  GLU A 250      60.970   9.329  -6.084  1.00  0.00           H  
ATOM   3845 1HG  GLU A 250      61.056  11.587  -7.004  1.00  0.00           H  
ATOM   3846 2HG  GLU A 250      62.095  11.034  -8.316  1.00  0.00           H  
ATOM   3847  N   SER A 251      63.829   7.665  -5.367  1.00  0.00           N  
ATOM   3848  CA  SER A 251      64.092   6.553  -4.462  1.00  0.00           C  
ATOM   3849  C   SER A 251      65.127   6.932  -3.410  1.00  0.00           C  
ATOM   3850  O   SER A 251      64.993   6.580  -2.238  1.00  0.00           O  
ATOM   3851  CB  SER A 251      64.571   5.346  -5.244  1.00  0.00           C  
ATOM   3852  OG  SER A 251      64.826   4.264  -4.391  1.00  0.00           O  
ATOM   3853  H   SER A 251      64.076   7.576  -6.342  1.00  0.00           H  
ATOM   3854  HA  SER A 251      63.163   6.295  -3.951  1.00  0.00           H  
ATOM   3855 1HB  SER A 251      63.816   5.064  -5.978  1.00  0.00           H  
ATOM   3856 2HB  SER A 251      65.478   5.603  -5.791  1.00  0.00           H  
ATOM   3857  HG  SER A 251      65.122   3.546  -4.956  1.00  0.00           H  
ATOM   3858  N   LEU A 252      66.160   7.652  -3.836  1.00  0.00           N  
ATOM   3859  CA  LEU A 252      67.220   8.080  -2.931  1.00  0.00           C  
ATOM   3860  C   LEU A 252      66.690   9.046  -1.879  1.00  0.00           C  
ATOM   3861  O   LEU A 252      67.059   8.966  -0.707  1.00  0.00           O  
ATOM   3862  CB  LEU A 252      68.354   8.746  -3.721  1.00  0.00           C  
ATOM   3863  CG  LEU A 252      69.173   7.814  -4.623  1.00  0.00           C  
ATOM   3864  CD1 LEU A 252      70.132   8.640  -5.469  1.00  0.00           C  
ATOM   3865  CD2 LEU A 252      69.927   6.810  -3.764  1.00  0.00           C  
ATOM   3866  H   LEU A 252      66.212   7.909  -4.811  1.00  0.00           H  
ATOM   3867  HA  LEU A 252      67.616   7.202  -2.422  1.00  0.00           H  
ATOM   3868 1HB  LEU A 252      67.928   9.526  -4.350  1.00  0.00           H  
ATOM   3869 2HB  LEU A 252      69.041   9.213  -3.015  1.00  0.00           H  
ATOM   3870  HG  LEU A 252      68.504   7.282  -5.300  1.00  0.00           H  
ATOM   3871 1HD1 LEU A 252      70.714   7.978  -6.111  1.00  0.00           H  
ATOM   3872 2HD1 LEU A 252      69.565   9.336  -6.087  1.00  0.00           H  
ATOM   3873 3HD1 LEU A 252      70.805   9.197  -4.818  1.00  0.00           H  
ATOM   3874 1HD2 LEU A 252      70.509   6.147  -4.406  1.00  0.00           H  
ATOM   3875 2HD2 LEU A 252      70.598   7.340  -3.088  1.00  0.00           H  
ATOM   3876 3HD2 LEU A 252      69.217   6.221  -3.183  1.00  0.00           H  
ATOM   3877  N   LYS A 253      65.823   9.958  -2.305  1.00  0.00           N  
ATOM   3878  CA  LYS A 253      65.240  10.942  -1.400  1.00  0.00           C  
ATOM   3879  C   LYS A 253      64.365  10.272  -0.348  1.00  0.00           C  
ATOM   3880  O   LYS A 253      64.389  10.648   0.824  1.00  0.00           O  
ATOM   3881  CB  LYS A 253      64.425  11.973  -2.182  1.00  0.00           C  
ATOM   3882  CG  LYS A 253      63.834  13.087  -1.329  1.00  0.00           C  
ATOM   3883  CD  LYS A 253      63.119  14.121  -2.186  1.00  0.00           C  
ATOM   3884  CE  LYS A 253      62.515  15.226  -1.333  1.00  0.00           C  
ATOM   3885  NZ  LYS A 253      61.812  16.245  -2.159  1.00  0.00           N  
ATOM   3886  H   LYS A 253      65.561   9.970  -3.280  1.00  0.00           H  
ATOM   3887  HA  LYS A 253      66.049  11.458  -0.882  1.00  0.00           H  
ATOM   3888 1HB  LYS A 253      65.056  12.434  -2.943  1.00  0.00           H  
ATOM   3889 2HB  LYS A 253      63.604  11.474  -2.697  1.00  0.00           H  
ATOM   3890 1HG  LYS A 253      63.124  12.663  -0.618  1.00  0.00           H  
ATOM   3891 2HG  LYS A 253      64.630  13.579  -0.770  1.00  0.00           H  
ATOM   3892 1HD  LYS A 253      63.826  14.561  -2.891  1.00  0.00           H  
ATOM   3893 2HD  LYS A 253      62.324  13.636  -2.752  1.00  0.00           H  
ATOM   3894 1HE  LYS A 253      61.806  14.795  -0.628  1.00  0.00           H  
ATOM   3895 2HE  LYS A 253      63.304  15.720  -0.765  1.00  0.00           H  
ATOM   3896 1HZ  LYS A 253      61.427  16.960  -1.558  1.00  0.00           H  
ATOM   3897 2HZ  LYS A 253      62.466  16.666  -2.805  1.00  0.00           H  
ATOM   3898 3HZ  LYS A 253      61.066  15.803  -2.676  1.00  0.00           H  
ATOM   3899  N   ALA A 254      63.593   9.278  -0.774  1.00  0.00           N  
ATOM   3900  CA  ALA A 254      62.708   8.554   0.131  1.00  0.00           C  
ATOM   3901  C   ALA A 254      63.501   7.789   1.183  1.00  0.00           C  
ATOM   3902  O   ALA A 254      63.125   7.755   2.355  1.00  0.00           O  
ATOM   3903  CB  ALA A 254      61.813   7.604  -0.651  1.00  0.00           C  
ATOM   3904  H   ALA A 254      63.620   9.017  -1.749  1.00  0.00           H  
ATOM   3905  HA  ALA A 254      62.083   9.282   0.648  1.00  0.00           H  
ATOM   3906 1HB  ALA A 254      61.158   7.071   0.038  1.00  0.00           H  
ATOM   3907 2HB  ALA A 254      61.209   8.172  -1.359  1.00  0.00           H  
ATOM   3908 3HB  ALA A 254      62.429   6.888  -1.193  1.00  0.00           H  
ATOM   3909  N   THR A 255      64.601   7.176   0.757  1.00  0.00           N  
ATOM   3910  CA  THR A 255      65.450   6.410   1.662  1.00  0.00           C  
ATOM   3911  C   THR A 255      66.086   7.310   2.714  1.00  0.00           C  
ATOM   3912  O   THR A 255      66.175   6.944   3.886  1.00  0.00           O  
ATOM   3913  CB  THR A 255      66.551   5.660   0.889  1.00  0.00           C  
ATOM   3914  OG1 THR A 255      67.349   6.600   0.158  1.00  0.00           O  
ATOM   3915  CG2 THR A 255      65.936   4.662  -0.080  1.00  0.00           C  
ATOM   3916  H   THR A 255      64.855   7.243  -0.218  1.00  0.00           H  
ATOM   3917  HA  THR A 255      64.831   5.675   2.177  1.00  0.00           H  
ATOM   3918  HB  THR A 255      67.191   5.129   1.592  1.00  0.00           H  
ATOM   3919  HG1 THR A 255      67.986   7.007   0.751  1.00  0.00           H  
ATOM   3920 1HG2 THR A 255      66.729   4.141  -0.618  1.00  0.00           H  
ATOM   3921 2HG2 THR A 255      65.337   3.939   0.473  1.00  0.00           H  
ATOM   3922 3HG2 THR A 255      65.302   5.189  -0.792  1.00  0.00           H  
ATOM   3923  N   LEU A 256      66.527   8.489   2.288  1.00  0.00           N  
ATOM   3924  CA  LEU A 256      67.157   9.443   3.193  1.00  0.00           C  
ATOM   3925  C   LEU A 256      66.172   9.937   4.245  1.00  0.00           C  
ATOM   3926  O   LEU A 256      66.521  10.080   5.417  1.00  0.00           O  
ATOM   3927  CB  LEU A 256      67.712  10.635   2.404  1.00  0.00           C  
ATOM   3928  CG  LEU A 256      68.440  11.701   3.233  1.00  0.00           C  
ATOM   3929  CD1 LEU A 256      69.624  11.067   3.950  1.00  0.00           C  
ATOM   3930  CD2 LEU A 256      68.894  12.831   2.321  1.00  0.00           C  
ATOM   3931  H   LEU A 256      66.423   8.730   1.313  1.00  0.00           H  
ATOM   3932  HA  LEU A 256      67.981   8.944   3.702  1.00  0.00           H  
ATOM   3933 1HB  LEU A 256      68.412  10.262   1.657  1.00  0.00           H  
ATOM   3934 2HB  LEU A 256      66.887  11.124   1.886  1.00  0.00           H  
ATOM   3935  HG  LEU A 256      67.763  12.097   3.991  1.00  0.00           H  
ATOM   3936 1HD1 LEU A 256      70.140  11.825   4.540  1.00  0.00           H  
ATOM   3937 2HD1 LEU A 256      69.268  10.275   4.610  1.00  0.00           H  
ATOM   3938 3HD1 LEU A 256      70.311  10.647   3.217  1.00  0.00           H  
ATOM   3939 1HD2 LEU A 256      69.411  13.589   2.911  1.00  0.00           H  
ATOM   3940 2HD2 LEU A 256      69.572  12.437   1.563  1.00  0.00           H  
ATOM   3941 3HD2 LEU A 256      68.027  13.278   1.835  1.00  0.00           H  
ATOM   3942  N   LEU A 257      64.940  10.196   3.819  1.00  0.00           N  
ATOM   3943  CA  LEU A 257      63.901  10.674   4.724  1.00  0.00           C  
ATOM   3944  C   LEU A 257      63.561   9.626   5.776  1.00  0.00           C  
ATOM   3945  O   LEU A 257      63.366   9.949   6.948  1.00  0.00           O  
ATOM   3946  CB  LEU A 257      62.639  11.043   3.934  1.00  0.00           C  
ATOM   3947  CG  LEU A 257      62.755  12.278   3.032  1.00  0.00           C  
ATOM   3948  CD1 LEU A 257      61.497  12.409   2.185  1.00  0.00           C  
ATOM   3949  CD2 LEU A 257      62.969  13.515   3.891  1.00  0.00           C  
ATOM   3950  H   LEU A 257      64.718  10.058   2.843  1.00  0.00           H  
ATOM   3951  HA  LEU A 257      64.269  11.564   5.233  1.00  0.00           H  
ATOM   3952 1HB  LEU A 257      62.364  10.198   3.305  1.00  0.00           H  
ATOM   3953 2HB  LEU A 257      61.828  11.223   4.640  1.00  0.00           H  
ATOM   3954  HG  LEU A 257      63.601  12.156   2.355  1.00  0.00           H  
ATOM   3955 1HD1 LEU A 257      61.580  13.287   1.544  1.00  0.00           H  
ATOM   3956 2HD1 LEU A 257      61.380  11.519   1.567  1.00  0.00           H  
ATOM   3957 3HD1 LEU A 257      60.630  12.517   2.836  1.00  0.00           H  
ATOM   3958 1HD2 LEU A 257      63.052  14.393   3.250  1.00  0.00           H  
ATOM   3959 2HD2 LEU A 257      62.122  13.639   4.567  1.00  0.00           H  
ATOM   3960 3HD2 LEU A 257      63.884  13.402   4.472  1.00  0.00           H  
ATOM   3961  N   ALA A 258      63.491   8.369   5.351  1.00  0.00           N  
ATOM   3962  CA  ALA A 258      63.174   7.271   6.255  1.00  0.00           C  
ATOM   3963  C   ALA A 258      64.261   7.092   7.307  1.00  0.00           C  
ATOM   3964  O   ALA A 258      63.971   6.850   8.479  1.00  0.00           O  
ATOM   3965  CB  ALA A 258      62.977   5.981   5.472  1.00  0.00           C  
ATOM   3966  H   ALA A 258      63.662   8.169   4.376  1.00  0.00           H  
ATOM   3967  HA  ALA A 258      62.246   7.515   6.772  1.00  0.00           H  
ATOM   3968 1HB  ALA A 258      62.741   5.170   6.161  1.00  0.00           H  
ATOM   3969 2HB  ALA A 258      62.158   6.106   4.764  1.00  0.00           H  
ATOM   3970 3HB  ALA A 258      63.891   5.741   4.931  1.00  0.00           H  
ATOM   3971  N   VAL A 259      65.514   7.212   6.882  1.00  0.00           N  
ATOM   3972  CA  VAL A 259      66.648   7.064   7.786  1.00  0.00           C  
ATOM   3973  C   VAL A 259      66.661   8.166   8.838  1.00  0.00           C  
ATOM   3974  O   VAL A 259      66.943   7.916  10.010  1.00  0.00           O  
ATOM   3975  CB  VAL A 259      67.969   7.097   6.995  1.00  0.00           C  
ATOM   3976  CG1 VAL A 259      69.157   7.134   7.945  1.00  0.00           C  
ATOM   3977  CG2 VAL A 259      68.052   5.889   6.075  1.00  0.00           C  
ATOM   3978  H   VAL A 259      65.686   7.411   5.907  1.00  0.00           H  
ATOM   3979  HA  VAL A 259      66.565   6.100   8.290  1.00  0.00           H  
ATOM   3980  HB  VAL A 259      68.004   8.011   6.402  1.00  0.00           H  
ATOM   3981 1HG1 VAL A 259      70.083   7.157   7.369  1.00  0.00           H  
ATOM   3982 2HG1 VAL A 259      69.097   8.025   8.569  1.00  0.00           H  
ATOM   3983 3HG1 VAL A 259      69.146   6.246   8.576  1.00  0.00           H  
ATOM   3984 1HG2 VAL A 259      68.988   5.919   5.518  1.00  0.00           H  
ATOM   3985 2HG2 VAL A 259      68.012   4.976   6.668  1.00  0.00           H  
ATOM   3986 3HG2 VAL A 259      67.215   5.906   5.376  1.00  0.00           H  
ATOM   3987  N   GLU A 260      66.354   9.386   8.413  1.00  0.00           N  
ATOM   3988  CA  GLU A 260      66.330  10.529   9.317  1.00  0.00           C  
ATOM   3989  C   GLU A 260      65.239  10.377  10.369  1.00  0.00           C  
ATOM   3990  O   GLU A 260      65.445  10.694  11.541  1.00  0.00           O  
ATOM   3991  CB  GLU A 260      66.118  11.825   8.532  1.00  0.00           C  
ATOM   3992  CG  GLU A 260      66.154  13.088   9.381  1.00  0.00           C  
ATOM   3993  CD  GLU A 260      66.031  14.345   8.566  1.00  0.00           C  
ATOM   3994  OE1 GLU A 260      65.943  14.246   7.366  1.00  0.00           O  
ATOM   3995  OE2 GLU A 260      66.026  15.406   9.145  1.00  0.00           O  
ATOM   3996  H   GLU A 260      66.131   9.526   7.438  1.00  0.00           H  
ATOM   3997  HA  GLU A 260      67.291  10.585   9.830  1.00  0.00           H  
ATOM   3998 1HB  GLU A 260      66.887  11.916   7.765  1.00  0.00           H  
ATOM   3999 2HB  GLU A 260      65.153  11.790   8.025  1.00  0.00           H  
ATOM   4000 1HG  GLU A 260      65.335  13.053  10.100  1.00  0.00           H  
ATOM   4001 2HG  GLU A 260      67.089  13.112   9.939  1.00  0.00           H  
ATOM   4002  N   GLU A 261      64.078   9.890   9.944  1.00  0.00           N  
ATOM   4003  CA  GLU A 261      62.952   9.694  10.848  1.00  0.00           C  
ATOM   4004  C   GLU A 261      63.267   8.638  11.900  1.00  0.00           C  
ATOM   4005  O   GLU A 261      62.923   8.793  13.072  1.00  0.00           O  
ATOM   4006  CB  GLU A 261      61.702   9.289  10.063  1.00  0.00           C  
ATOM   4007  CG  GLU A 261      61.119  10.396   9.195  1.00  0.00           C  
ATOM   4008  CD  GLU A 261      59.937   9.942   8.384  1.00  0.00           C  
ATOM   4009  OE1 GLU A 261      59.643   8.771   8.402  1.00  0.00           O  
ATOM   4010  OE2 GLU A 261      59.328  10.767   7.746  1.00  0.00           O  
ATOM   4011  H   GLU A 261      63.973   9.649   8.969  1.00  0.00           H  
ATOM   4012  HA  GLU A 261      62.752  10.635  11.361  1.00  0.00           H  
ATOM   4013 1HB  GLU A 261      61.937   8.445   9.415  1.00  0.00           H  
ATOM   4014 2HB  GLU A 261      60.927   8.964  10.756  1.00  0.00           H  
ATOM   4015 1HG  GLU A 261      60.810  11.221   9.836  1.00  0.00           H  
ATOM   4016 2HG  GLU A 261      61.894  10.763   8.524  1.00  0.00           H  
ATOM   4017  N   ALA A 262      63.923   7.564  11.475  1.00  0.00           N  
ATOM   4018  CA  ALA A 262      64.286   6.480  12.379  1.00  0.00           C  
ATOM   4019  C   ALA A 262      65.282   6.950  13.431  1.00  0.00           C  
ATOM   4020  O   ALA A 262      65.180   6.587  14.603  1.00  0.00           O  
ATOM   4021  CB  ALA A 262      64.857   5.307  11.596  1.00  0.00           C  
ATOM   4022  H   ALA A 262      64.177   7.497  10.500  1.00  0.00           H  
ATOM   4023  HA  ALA A 262      63.383   6.154  12.896  1.00  0.00           H  
ATOM   4024 1HB  ALA A 262      65.124   4.505  12.285  1.00  0.00           H  
ATOM   4025 2HB  ALA A 262      64.112   4.944  10.888  1.00  0.00           H  
ATOM   4026 3HB  ALA A 262      65.745   5.629  11.055  1.00  0.00           H  
ATOM   4027  N   ALA A 263      66.246   7.760  13.006  1.00  0.00           N  
ATOM   4028  CA  ALA A 263      67.263   8.282  13.910  1.00  0.00           C  
ATOM   4029  C   ALA A 263      66.632   9.055  15.061  1.00  0.00           C  
ATOM   4030  O   ALA A 263      66.989   8.859  16.223  1.00  0.00           O  
ATOM   4031  CB  ALA A 263      68.242   9.167  13.152  1.00  0.00           C  
ATOM   4032  H   ALA A 263      66.275   8.021  12.031  1.00  0.00           H  
ATOM   4033  HA  ALA A 263      67.806   7.437  14.333  1.00  0.00           H  
ATOM   4034 1HB  ALA A 263      68.995   9.549  13.840  1.00  0.00           H  
ATOM   4035 2HB  ALA A 263      68.728   8.584  12.369  1.00  0.00           H  
ATOM   4036 3HB  ALA A 263      67.705  10.001  12.703  1.00  0.00           H  
ATOM   4037  N   LYS A 264      65.692   9.934  14.732  1.00  0.00           N  
ATOM   4038  CA  LYS A 264      65.009  10.739  15.738  1.00  0.00           C  
ATOM   4039  C   LYS A 264      64.324   9.859  16.775  1.00  0.00           C  
ATOM   4040  O   LYS A 264      64.401  10.122  17.975  1.00  0.00           O  
ATOM   4041  CB  LYS A 264      63.987  11.667  15.079  1.00  0.00           C  
ATOM   4042  CG  LYS A 264      64.600  12.809  14.279  1.00  0.00           C  
ATOM   4043  CD  LYS A 264      63.524  13.674  13.638  1.00  0.00           C  
ATOM   4044  CE  LYS A 264      64.134  14.806  12.825  1.00  0.00           C  
ATOM   4045  NZ  LYS A 264      63.094  15.637  12.160  1.00  0.00           N  
ATOM   4046  H   LYS A 264      65.444  10.048  13.760  1.00  0.00           H  
ATOM   4047  HA  LYS A 264      65.751  11.349  16.255  1.00  0.00           H  
ATOM   4048 1HB  LYS A 264      63.353  11.090  14.406  1.00  0.00           H  
ATOM   4049 2HB  LYS A 264      63.344  12.102  15.844  1.00  0.00           H  
ATOM   4050 1HG  LYS A 264      65.208  13.430  14.938  1.00  0.00           H  
ATOM   4051 2HG  LYS A 264      65.241  12.403  13.497  1.00  0.00           H  
ATOM   4052 1HD  LYS A 264      62.906  13.059  12.982  1.00  0.00           H  
ATOM   4053 2HD  LYS A 264      62.888  14.099  14.414  1.00  0.00           H  
ATOM   4054 1HE  LYS A 264      64.728  15.444  13.479  1.00  0.00           H  
ATOM   4055 2HE  LYS A 264      64.793  14.392  12.062  1.00  0.00           H  
ATOM   4056 1HZ  LYS A 264      63.539  16.375  11.632  1.00  0.00           H  
ATOM   4057 2HZ  LYS A 264      62.549  15.059  11.536  1.00  0.00           H  
ATOM   4058 3HZ  LYS A 264      62.488  16.042  12.859  1.00  0.00           H  
ATOM   4059  N   GLN A 265      63.652   8.810  16.306  1.00  0.00           N  
ATOM   4060  CA  GLN A 265      62.946   7.879  17.182  1.00  0.00           C  
ATOM   4061  C   GLN A 265      63.894   7.169  18.136  1.00  0.00           C  
ATOM   4062  O   GLN A 265      63.486   6.703  19.200  1.00  0.00           O  
ATOM   4063  CB  GLN A 265      62.178   6.846  16.353  1.00  0.00           C  
ATOM   4064  CG  GLN A 265      61.025   7.425  15.551  1.00  0.00           C  
ATOM   4065  CD  GLN A 265      59.942   8.014  16.435  1.00  0.00           C  
ATOM   4066  OE1 GLN A 265      59.449   7.358  17.357  1.00  0.00           O  
ATOM   4067  NE2 GLN A 265      59.566   9.257  16.160  1.00  0.00           N  
ATOM   4068  H   GLN A 265      63.626   8.648  15.309  1.00  0.00           H  
ATOM   4069  HA  GLN A 265      62.233   8.443  17.783  1.00  0.00           H  
ATOM   4070 1HB  GLN A 265      62.860   6.357  15.658  1.00  0.00           H  
ATOM   4071 2HB  GLN A 265      61.776   6.077  17.013  1.00  0.00           H  
ATOM   4072 1HG  GLN A 265      61.406   8.215  14.905  1.00  0.00           H  
ATOM   4073 2HG  GLN A 265      60.581   6.632  14.949  1.00  0.00           H  
ATOM   4074 1HE2 GLN A 265      58.856   9.699  16.710  1.00  0.00           H  
ATOM   4075 2HE2 GLN A 265      59.993   9.753  15.404  1.00  0.00           H  
ATOM   4076  N   GLY A 266      65.161   7.085  17.758  1.00  0.00           N  
ATOM   4077  CA  GLY A 266      66.123   6.262  18.485  1.00  0.00           C  
ATOM   4078  C   GLY A 266      65.964   4.789  18.164  1.00  0.00           C  
ATOM   4079  O   GLY A 266      66.064   3.937  19.047  1.00  0.00           O  
ATOM   4080  H   GLY A 266      65.468   7.603  16.947  1.00  0.00           H  
ATOM   4081 1HA  GLY A 266      67.136   6.579  18.234  1.00  0.00           H  
ATOM   4082 2HA  GLY A 266      65.995   6.414  19.556  1.00  0.00           H  
ATOM   4083  N   TYR A 267      65.716   4.505  16.893  1.00  0.00           N  
ATOM   4084  CA  TYR A 267      65.766   3.139  16.375  1.00  0.00           C  
ATOM   4085  C   TYR A 267      67.204   2.686  16.175  1.00  0.00           C  
ATOM   4086  O   TYR A 267      68.072   3.482  15.817  1.00  0.00           O  
ATOM   4087  CB  TYR A 267      64.989   3.031  15.061  1.00  0.00           C  
ATOM   4088  CG  TYR A 267      63.490   3.155  15.226  1.00  0.00           C  
ATOM   4089  CD1 TYR A 267      62.804   4.176  14.585  1.00  0.00           C  
ATOM   4090  CD2 TYR A 267      62.803   2.247  16.018  1.00  0.00           C  
ATOM   4091  CE1 TYR A 267      61.435   4.289  14.736  1.00  0.00           C  
ATOM   4092  CE2 TYR A 267      61.435   2.360  16.169  1.00  0.00           C  
ATOM   4093  CZ  TYR A 267      60.751   3.376  15.531  1.00  0.00           C  
ATOM   4094  OH  TYR A 267      59.388   3.488  15.682  1.00  0.00           O  
ATOM   4095  H   TYR A 267      65.484   5.255  16.257  1.00  0.00           H  
ATOM   4096  HA  TYR A 267      65.307   2.474  17.107  1.00  0.00           H  
ATOM   4097 1HB  TYR A 267      65.322   3.813  14.376  1.00  0.00           H  
ATOM   4098 2HB  TYR A 267      65.201   2.072  14.590  1.00  0.00           H  
ATOM   4099  HD1 TYR A 267      63.344   4.889  13.963  1.00  0.00           H  
ATOM   4100  HD2 TYR A 267      63.343   1.446  16.522  1.00  0.00           H  
ATOM   4101  HE1 TYR A 267      60.896   5.090  14.233  1.00  0.00           H  
ATOM   4102  HE2 TYR A 267      60.894   1.647  16.792  1.00  0.00           H  
ATOM   4103  HH  TYR A 267      59.073   4.241  15.176  1.00  0.00           H  
ATOM   4104  N   PRO A 268      67.463   1.403  16.406  1.00  0.00           N  
ATOM   4105  CA  PRO A 268      68.790   0.847  16.199  1.00  0.00           C  
ATOM   4106  C   PRO A 268      69.193   0.882  14.724  1.00  0.00           C  
ATOM   4107  O   PRO A 268      68.388   0.579  13.843  1.00  0.00           O  
ATOM   4108  CB  PRO A 268      68.638  -0.589  16.710  1.00  0.00           C  
ATOM   4109  CG  PRO A 268      67.457  -0.531  17.618  1.00  0.00           C  
ATOM   4110  CD  PRO A 268      66.546   0.485  16.983  1.00  0.00           C  
ATOM   4111  HA  PRO A 268      69.516   1.407  16.807  1.00  0.00           H  
ATOM   4112 1HB  PRO A 268      68.492  -1.276  15.863  1.00  0.00           H  
ATOM   4113 2HB  PRO A 268      69.557  -0.905  17.225  1.00  0.00           H  
ATOM   4114 1HG  PRO A 268      66.992  -1.524  17.700  1.00  0.00           H  
ATOM   4115 2HG  PRO A 268      67.772  -0.243  18.632  1.00  0.00           H  
ATOM   4116 1HD  PRO A 268      65.916  -0.008  16.228  1.00  0.00           H  
ATOM   4117 2HD  PRO A 268      65.925   0.957  17.759  1.00  0.00           H  
ATOM   4118  N   GLY A 269      70.467   1.281  14.798  1.00  0.00           N  
ATOM   4119  CA  GLY A 269      71.405   1.691  13.767  1.00  0.00           C  
ATOM   4120  C   GLY A 269      71.583   0.604  12.732  1.00  0.00           C  
ATOM   4121  O   GLY A 269      71.882   0.882  11.571  1.00  0.00           O  
ATOM   4122  H   GLY A 269      70.916   1.328  15.701  1.00  0.00           H  
ATOM   4123 1HA  GLY A 269      71.044   2.601  13.288  1.00  0.00           H  
ATOM   4124 2HA  GLY A 269      72.366   1.927  14.223  1.00  0.00           H  
ATOM   4125  N   GLU A 270      71.399  -0.635  13.153  1.00  0.00           N  
ATOM   4126  CA  GLU A 270      71.451  -1.778  12.248  1.00  0.00           C  
ATOM   4127  C   GLU A 270      70.352  -1.697  11.197  1.00  0.00           C  
ATOM   4128  O   GLU A 270      70.577  -1.999  10.025  1.00  0.00           O  
ATOM   4129  CB  GLU A 270      71.325  -3.086  13.032  1.00  0.00           C  
ATOM   4130  CG  GLU A 270      72.504  -3.387  13.946  1.00  0.00           C  
ATOM   4131  CD  GLU A 270      72.435  -2.647  15.253  1.00  0.00           C  
ATOM   4132  OE1 GLU A 270      71.486  -1.929  15.457  1.00  0.00           O  
ATOM   4133  OE2 GLU A 270      73.332  -2.801  16.048  1.00  0.00           O  
ATOM   4134  H   GLU A 270      71.216  -0.800  14.133  1.00  0.00           H  
ATOM   4135  HA  GLU A 270      72.413  -1.770  11.735  1.00  0.00           H  
ATOM   4136 1HB  GLU A 270      70.424  -3.057  13.646  1.00  0.00           H  
ATOM   4137 2HB  GLU A 270      71.220  -3.919  12.336  1.00  0.00           H  
ATOM   4138 1HG  GLU A 270      72.529  -4.458  14.149  1.00  0.00           H  
ATOM   4139 2HG  GLU A 270      73.426  -3.122  13.432  1.00  0.00           H  
ATOM   4140  N   TYR A 271      69.161  -1.288  11.622  1.00  0.00           N  
ATOM   4141  CA  TYR A 271      68.024  -1.167  10.717  1.00  0.00           C  
ATOM   4142  C   TYR A 271      68.269  -0.092   9.666  1.00  0.00           C  
ATOM   4143  O   TYR A 271      67.936  -0.269   8.494  1.00  0.00           O  
ATOM   4144  CB  TYR A 271      66.746  -0.861  11.501  1.00  0.00           C  
ATOM   4145  CG  TYR A 271      66.221  -2.036  12.295  1.00  0.00           C  
ATOM   4146  CD1 TYR A 271      66.049  -1.925  13.667  1.00  0.00           C  
ATOM   4147  CD2 TYR A 271      65.911  -3.225  11.652  1.00  0.00           C  
ATOM   4148  CE1 TYR A 271      65.569  -2.998  14.393  1.00  0.00           C  
ATOM   4149  CE2 TYR A 271      65.432  -4.299  12.377  1.00  0.00           C  
ATOM   4150  CZ  TYR A 271      65.261  -4.188  13.742  1.00  0.00           C  
ATOM   4151  OH  TYR A 271      64.783  -5.257  14.465  1.00  0.00           O  
ATOM   4152  H   TYR A 271      69.040  -1.055  12.597  1.00  0.00           H  
ATOM   4153  HA  TYR A 271      67.894  -2.116  10.196  1.00  0.00           H  
ATOM   4154 1HB  TYR A 271      66.931  -0.038  12.193  1.00  0.00           H  
ATOM   4155 2HB  TYR A 271      65.965  -0.540  10.812  1.00  0.00           H  
ATOM   4156  HD1 TYR A 271      66.292  -0.990  14.173  1.00  0.00           H  
ATOM   4157  HD2 TYR A 271      66.047  -3.313  10.574  1.00  0.00           H  
ATOM   4158  HE1 TYR A 271      65.435  -2.911  15.471  1.00  0.00           H  
ATOM   4159  HE2 TYR A 271      65.189  -5.234  11.872  1.00  0.00           H  
ATOM   4160  HH  TYR A 271      64.620  -5.995  13.873  1.00  0.00           H  
ATOM   4161  N   MET A 272      68.853   1.023  10.091  1.00  0.00           N  
ATOM   4162  CA  MET A 272      69.144   2.129   9.186  1.00  0.00           C  
ATOM   4163  C   MET A 272      70.169   1.725   8.135  1.00  0.00           C  
ATOM   4164  O   MET A 272      70.044   2.080   6.963  1.00  0.00           O  
ATOM   4165  CB  MET A 272      69.638   3.340   9.974  1.00  0.00           C  
ATOM   4166  CG  MET A 272      68.569   4.022  10.817  1.00  0.00           C  
ATOM   4167  SD  MET A 272      69.138   5.575  11.537  1.00  0.00           S  
ATOM   4168  CE  MET A 272      70.224   4.973  12.826  1.00  0.00           C  
ATOM   4169  H   MET A 272      69.102   1.107  11.066  1.00  0.00           H  
ATOM   4170  HA  MET A 272      68.226   2.400   8.665  1.00  0.00           H  
ATOM   4171 1HB  MET A 272      70.445   3.036  10.640  1.00  0.00           H  
ATOM   4172 2HB  MET A 272      70.044   4.082   9.285  1.00  0.00           H  
ATOM   4173 1HG  MET A 272      67.696   4.228  10.199  1.00  0.00           H  
ATOM   4174 2HG  MET A 272      68.266   3.358  11.626  1.00  0.00           H  
ATOM   4175 1HE  MET A 272      70.655   5.818  13.364  1.00  0.00           H  
ATOM   4176 2HE  MET A 272      69.656   4.352  13.520  1.00  0.00           H  
ATOM   4177 3HE  MET A 272      71.024   4.381  12.381  1.00  0.00           H  
ATOM   4178  N   VAL A 273      71.184   0.980   8.560  1.00  0.00           N  
ATOM   4179  CA  VAL A 273      72.233   0.526   7.655  1.00  0.00           C  
ATOM   4180  C   VAL A 273      71.680  -0.427   6.604  1.00  0.00           C  
ATOM   4181  O   VAL A 273      72.051  -0.357   5.432  1.00  0.00           O  
ATOM   4182  CB  VAL A 273      73.352  -0.179   8.445  1.00  0.00           C  
ATOM   4183  CG1 VAL A 273      74.352  -0.819   7.494  1.00  0.00           C  
ATOM   4184  CG2 VAL A 273      74.042   0.816   9.365  1.00  0.00           C  
ATOM   4185  H   VAL A 273      71.230   0.722   9.535  1.00  0.00           H  
ATOM   4186  HA  VAL A 273      72.655   1.396   7.150  1.00  0.00           H  
ATOM   4187  HB  VAL A 273      72.914  -0.981   9.039  1.00  0.00           H  
ATOM   4188 1HG1 VAL A 273      75.136  -1.313   8.069  1.00  0.00           H  
ATOM   4189 2HG1 VAL A 273      73.843  -1.554   6.870  1.00  0.00           H  
ATOM   4190 3HG1 VAL A 273      74.797  -0.051   6.862  1.00  0.00           H  
ATOM   4191 1HG2 VAL A 273      74.832   0.311   9.920  1.00  0.00           H  
ATOM   4192 2HG2 VAL A 273      74.475   1.622   8.770  1.00  0.00           H  
ATOM   4193 3HG2 VAL A 273      73.316   1.231  10.063  1.00  0.00           H  
ATOM   4194  N   LYS A 274      70.791  -1.318   7.029  1.00  0.00           N  
ATOM   4195  CA  LYS A 274      70.184  -2.287   6.124  1.00  0.00           C  
ATOM   4196  C   LYS A 274      69.326  -1.597   5.072  1.00  0.00           C  
ATOM   4197  O   LYS A 274      69.341  -1.974   3.900  1.00  0.00           O  
ATOM   4198  CB  LYS A 274      69.344  -3.298   6.906  1.00  0.00           C  
ATOM   4199  CG  LYS A 274      70.156  -4.271   7.751  1.00  0.00           C  
ATOM   4200  CD  LYS A 274      69.253  -5.229   8.513  1.00  0.00           C  
ATOM   4201  CE  LYS A 274      70.063  -6.194   9.366  1.00  0.00           C  
ATOM   4202  NZ  LYS A 274      69.190  -7.113  10.147  1.00  0.00           N  
ATOM   4203  H   LYS A 274      70.529  -1.325   8.004  1.00  0.00           H  
ATOM   4204  HA  LYS A 274      70.980  -2.822   5.606  1.00  0.00           H  
ATOM   4205 1HB  LYS A 274      68.662  -2.767   7.571  1.00  0.00           H  
ATOM   4206 2HB  LYS A 274      68.739  -3.882   6.213  1.00  0.00           H  
ATOM   4207 1HG  LYS A 274      70.821  -4.846   7.106  1.00  0.00           H  
ATOM   4208 2HG  LYS A 274      70.764  -3.714   8.464  1.00  0.00           H  
ATOM   4209 1HD  LYS A 274      68.582  -4.661   9.159  1.00  0.00           H  
ATOM   4210 2HD  LYS A 274      68.651  -5.800   7.807  1.00  0.00           H  
ATOM   4211 1HE  LYS A 274      70.713  -6.788   8.725  1.00  0.00           H  
ATOM   4212 2HE  LYS A 274      70.688  -5.631  10.059  1.00  0.00           H  
ATOM   4213 1HZ  LYS A 274      69.764  -7.735  10.698  1.00  0.00           H  
ATOM   4214 2HZ  LYS A 274      68.595  -6.573  10.759  1.00  0.00           H  
ATOM   4215 3HZ  LYS A 274      68.619  -7.655   9.514  1.00  0.00           H  
ATOM   4216  N   THR A 275      68.578  -0.584   5.498  1.00  0.00           N  
ATOM   4217  CA  THR A 275      67.711   0.162   4.593  1.00  0.00           C  
ATOM   4218  C   THR A 275      68.523   0.907   3.541  1.00  0.00           C  
ATOM   4219  O   THR A 275      68.148   0.950   2.369  1.00  0.00           O  
ATOM   4220  CB  THR A 275      66.829   1.159   5.367  1.00  0.00           C  
ATOM   4221  OG1 THR A 275      65.991   0.446   6.286  1.00  0.00           O  
ATOM   4222  CG2 THR A 275      65.958   1.957   4.408  1.00  0.00           C  
ATOM   4223  H   THR A 275      68.611  -0.324   6.473  1.00  0.00           H  
ATOM   4224  HA  THR A 275      67.060  -0.544   4.077  1.00  0.00           H  
ATOM   4225  HB  THR A 275      67.462   1.844   5.930  1.00  0.00           H  
ATOM   4226  HG1 THR A 275      66.539  -0.042   6.905  1.00  0.00           H  
ATOM   4227 1HG2 THR A 275      65.342   2.656   4.972  1.00  0.00           H  
ATOM   4228 2HG2 THR A 275      66.593   2.509   3.715  1.00  0.00           H  
ATOM   4229 3HG2 THR A 275      65.316   1.278   3.849  1.00  0.00           H  
ATOM   4230  N   VAL A 276      69.637   1.493   3.967  1.00  0.00           N  
ATOM   4231  CA  VAL A 276      70.504   2.238   3.062  1.00  0.00           C  
ATOM   4232  C   VAL A 276      71.119   1.324   2.010  1.00  0.00           C  
ATOM   4233  O   VAL A 276      71.218   1.689   0.838  1.00  0.00           O  
ATOM   4234  CB  VAL A 276      71.628   2.935   3.852  1.00  0.00           C  
ATOM   4235  CG1 VAL A 276      72.641   3.555   2.901  1.00  0.00           C  
ATOM   4236  CG2 VAL A 276      71.035   3.991   4.772  1.00  0.00           C  
ATOM   4237  H   VAL A 276      69.889   1.420   4.942  1.00  0.00           H  
ATOM   4238  HA  VAL A 276      69.906   2.998   2.558  1.00  0.00           H  
ATOM   4239  HB  VAL A 276      72.158   2.191   4.446  1.00  0.00           H  
ATOM   4240 1HG1 VAL A 276      73.428   4.044   3.477  1.00  0.00           H  
ATOM   4241 2HG1 VAL A 276      73.078   2.776   2.277  1.00  0.00           H  
ATOM   4242 3HG1 VAL A 276      72.144   4.292   2.270  1.00  0.00           H  
ATOM   4243 1HG2 VAL A 276      71.835   4.480   5.328  1.00  0.00           H  
ATOM   4244 2HG2 VAL A 276      70.500   4.733   4.179  1.00  0.00           H  
ATOM   4245 3HG2 VAL A 276      70.344   3.519   5.471  1.00  0.00           H  
ATOM   4246  N   LYS A 277      71.531   0.134   2.436  1.00  0.00           N  
ATOM   4247  CA  LYS A 277      72.137  -0.835   1.531  1.00  0.00           C  
ATOM   4248  C   LYS A 277      71.140  -1.305   0.479  1.00  0.00           C  
ATOM   4249  O   LYS A 277      71.485  -1.457  -0.693  1.00  0.00           O  
ATOM   4250  CB  LYS A 277      72.680  -2.032   2.313  1.00  0.00           C  
ATOM   4251  CG  LYS A 277      73.398  -3.068   1.460  1.00  0.00           C  
ATOM   4252  CD  LYS A 277      73.989  -4.178   2.317  1.00  0.00           C  
ATOM   4253  CE  LYS A 277      74.694  -5.222   1.464  1.00  0.00           C  
ATOM   4254  NZ  LYS A 277      75.277  -6.314   2.290  1.00  0.00           N  
ATOM   4255  H   LYS A 277      71.421  -0.104   3.411  1.00  0.00           H  
ATOM   4256  HA  LYS A 277      72.966  -0.353   1.013  1.00  0.00           H  
ATOM   4257 1HB  LYS A 277      73.378  -1.683   3.074  1.00  0.00           H  
ATOM   4258 2HB  LYS A 277      71.859  -2.533   2.828  1.00  0.00           H  
ATOM   4259 1HG  LYS A 277      72.695  -3.505   0.749  1.00  0.00           H  
ATOM   4260 2HG  LYS A 277      74.200  -2.587   0.901  1.00  0.00           H  
ATOM   4261 1HD  LYS A 277      74.705  -3.751   3.021  1.00  0.00           H  
ATOM   4262 2HD  LYS A 277      73.193  -4.662   2.883  1.00  0.00           H  
ATOM   4263 1HE  LYS A 277      73.986  -5.654   0.759  1.00  0.00           H  
ATOM   4264 2HE  LYS A 277      75.494  -4.747   0.896  1.00  0.00           H  
ATOM   4265 1HZ  LYS A 277      75.735  -6.983   1.689  1.00  0.00           H  
ATOM   4266 2HZ  LYS A 277      75.951  -5.925   2.936  1.00  0.00           H  
ATOM   4267 3HZ  LYS A 277      74.542  -6.774   2.808  1.00  0.00           H  
ATOM   4268  N   GLU A 278      69.902  -1.534   0.905  1.00  0.00           N  
ATOM   4269  CA  GLU A 278      68.853  -1.987   0.000  1.00  0.00           C  
ATOM   4270  C   GLU A 278      68.538  -0.931  -1.052  1.00  0.00           C  
ATOM   4271  O   GLU A 278      68.336  -1.249  -2.224  1.00  0.00           O  
ATOM   4272  CB  GLU A 278      67.585  -2.334   0.784  1.00  0.00           C  
ATOM   4273  CG  GLU A 278      67.704  -3.579   1.652  1.00  0.00           C  
ATOM   4274  CD  GLU A 278      66.466  -3.847   2.462  1.00  0.00           C  
ATOM   4275  OE1 GLU A 278      65.578  -3.029   2.444  1.00  0.00           O  
ATOM   4276  OE2 GLU A 278      66.408  -4.872   3.099  1.00  0.00           O  
ATOM   4277  H   GLU A 278      69.683  -1.390   1.880  1.00  0.00           H  
ATOM   4278  HA  GLU A 278      69.202  -2.883  -0.513  1.00  0.00           H  
ATOM   4279 1HB  GLU A 278      67.319  -1.499   1.432  1.00  0.00           H  
ATOM   4280 2HB  GLU A 278      66.759  -2.486   0.091  1.00  0.00           H  
ATOM   4281 1HG  GLU A 278      67.898  -4.438   1.010  1.00  0.00           H  
ATOM   4282 2HG  GLU A 278      68.553  -3.462   2.323  1.00  0.00           H  
ATOM   4283  N   GLY A 279      68.498   0.327  -0.626  1.00  0.00           N  
ATOM   4284  CA  GLY A 279      68.208   1.433  -1.531  1.00  0.00           C  
ATOM   4285  C   GLY A 279      69.300   1.585  -2.583  1.00  0.00           C  
ATOM   4286  O   GLY A 279      69.016   1.833  -3.755  1.00  0.00           O  
ATOM   4287  H   GLY A 279      68.673   0.522   0.349  1.00  0.00           H  
ATOM   4288 1HA  GLY A 279      67.248   1.262  -2.019  1.00  0.00           H  
ATOM   4289 2HA  GLY A 279      68.117   2.356  -0.960  1.00  0.00           H  
ATOM   4290  N   ALA A 280      70.549   1.435  -2.157  1.00  0.00           N  
ATOM   4291  CA  ALA A 280      71.686   1.556  -3.062  1.00  0.00           C  
ATOM   4292  C   ALA A 280      71.673   0.454  -4.114  1.00  0.00           C  
ATOM   4293  O   ALA A 280      71.962   0.698  -5.286  1.00  0.00           O  
ATOM   4294  CB  ALA A 280      72.991   1.525  -2.280  1.00  0.00           C  
ATOM   4295  H   ALA A 280      70.715   1.232  -1.182  1.00  0.00           H  
ATOM   4296  HA  ALA A 280      71.607   2.512  -3.579  1.00  0.00           H  
ATOM   4297 1HB  ALA A 280      73.831   1.617  -2.969  1.00  0.00           H  
ATOM   4298 2HB  ALA A 280      73.011   2.354  -1.572  1.00  0.00           H  
ATOM   4299 3HB  ALA A 280      73.068   0.584  -1.738  1.00  0.00           H  
ATOM   4300  N   GLU A 281      71.336  -0.759  -3.688  1.00  0.00           N  
ATOM   4301  CA  GLU A 281      71.284  -1.901  -4.593  1.00  0.00           C  
ATOM   4302  C   GLU A 281      70.197  -1.722  -5.645  1.00  0.00           C  
ATOM   4303  O   GLU A 281      70.395  -2.044  -6.817  1.00  0.00           O  
ATOM   4304  CB  GLU A 281      71.040  -3.192  -3.809  1.00  0.00           C  
ATOM   4305  CG  GLU A 281      71.045  -4.455  -4.659  1.00  0.00           C  
ATOM   4306  CD  GLU A 281      70.892  -5.709  -3.845  1.00  0.00           C  
ATOM   4307  OE1 GLU A 281      70.806  -5.609  -2.644  1.00  0.00           O  
ATOM   4308  OE2 GLU A 281      70.861  -6.769  -4.424  1.00  0.00           O  
ATOM   4309  H   GLU A 281      71.110  -0.893  -2.713  1.00  0.00           H  
ATOM   4310  HA  GLU A 281      72.243  -1.980  -5.106  1.00  0.00           H  
ATOM   4311 1HB  GLU A 281      71.807  -3.303  -3.042  1.00  0.00           H  
ATOM   4312 2HB  GLU A 281      70.077  -3.134  -3.302  1.00  0.00           H  
ATOM   4313 1HG  GLU A 281      70.227  -4.400  -5.377  1.00  0.00           H  
ATOM   4314 2HG  GLU A 281      71.979  -4.501  -5.217  1.00  0.00           H  
ATOM   4315  N   ASN A 282      69.049  -1.207  -5.219  1.00  0.00           N  
ATOM   4316  CA  ASN A 282      67.927  -0.984  -6.124  1.00  0.00           C  
ATOM   4317  C   ASN A 282      68.268   0.064  -7.176  1.00  0.00           C  
ATOM   4318  O   ASN A 282      67.921  -0.083  -8.348  1.00  0.00           O  
ATOM   4319  CB  ASN A 282      66.687  -0.578  -5.348  1.00  0.00           C  
ATOM   4320  CG  ASN A 282      66.077  -1.726  -4.593  1.00  0.00           C  
ATOM   4321  OD1 ASN A 282      66.258  -2.893  -4.960  1.00  0.00           O  
ATOM   4322  ND2 ASN A 282      65.357  -1.418  -3.545  1.00  0.00           N  
ATOM   4323  H   ASN A 282      68.951  -0.964  -4.244  1.00  0.00           H  
ATOM   4324  HA  ASN A 282      67.717  -1.916  -6.652  1.00  0.00           H  
ATOM   4325 1HB  ASN A 282      66.943   0.212  -4.641  1.00  0.00           H  
ATOM   4326 2HB  ASN A 282      65.944  -0.174  -6.035  1.00  0.00           H  
ATOM   4327 1HD2 ASN A 282      64.926  -2.141  -3.004  1.00  0.00           H  
ATOM   4328 2HD2 ASN A 282      65.237  -0.461  -3.284  1.00  0.00           H  
ATOM   4329  N   ASN A 283      68.950   1.122  -6.751  1.00  0.00           N  
ATOM   4330  CA  ASN A 283      69.339   2.197  -7.655  1.00  0.00           C  
ATOM   4331  C   ASN A 283      70.324   1.703  -8.707  1.00  0.00           C  
ATOM   4332  O   ASN A 283      70.232   2.070  -9.879  1.00  0.00           O  
ATOM   4333  CB  ASN A 283      69.926   3.361  -6.878  1.00  0.00           C  
ATOM   4334  CG  ASN A 283      68.882   4.137  -6.123  1.00  0.00           C  
ATOM   4335  OD1 ASN A 283      67.884   4.583  -6.701  1.00  0.00           O  
ATOM   4336  ND2 ASN A 283      69.094   4.307  -4.843  1.00  0.00           N  
ATOM   4337  H   ASN A 283      69.206   1.183  -5.776  1.00  0.00           H  
ATOM   4338  HA  ASN A 283      68.449   2.544  -8.183  1.00  0.00           H  
ATOM   4339 1HB  ASN A 283      70.668   2.990  -6.171  1.00  0.00           H  
ATOM   4340 2HB  ASN A 283      70.437   4.036  -7.565  1.00  0.00           H  
ATOM   4341 1HD2 ASN A 283      68.433   4.815  -4.290  1.00  0.00           H  
ATOM   4342 2HD2 ASN A 283      69.915   3.929  -4.418  1.00  0.00           H  
ATOM   4343  N   VAL A 284      71.267   0.869  -8.282  1.00  0.00           N  
ATOM   4344  CA  VAL A 284      72.271   0.323  -9.186  1.00  0.00           C  
ATOM   4345  C   VAL A 284      71.635  -0.576 -10.238  1.00  0.00           C  
ATOM   4346  O   VAL A 284      72.011  -0.539 -11.410  1.00  0.00           O  
ATOM   4347  CB  VAL A 284      73.321  -0.480  -8.396  1.00  0.00           C  
ATOM   4348  CG1 VAL A 284      74.261  -1.208  -9.345  1.00  0.00           C  
ATOM   4349  CG2 VAL A 284      74.098   0.449  -7.475  1.00  0.00           C  
ATOM   4350  H   VAL A 284      71.289   0.607  -7.307  1.00  0.00           H  
ATOM   4351  HA  VAL A 284      72.770   1.152  -9.690  1.00  0.00           H  
ATOM   4352  HB  VAL A 284      72.813  -1.240  -7.802  1.00  0.00           H  
ATOM   4353 1HG1 VAL A 284      74.996  -1.770  -8.770  1.00  0.00           H  
ATOM   4354 2HG1 VAL A 284      73.688  -1.893  -9.970  1.00  0.00           H  
ATOM   4355 3HG1 VAL A 284      74.774  -0.482  -9.977  1.00  0.00           H  
ATOM   4356 1HG2 VAL A 284      74.838  -0.126  -6.918  1.00  0.00           H  
ATOM   4357 2HG2 VAL A 284      74.601   1.212  -8.068  1.00  0.00           H  
ATOM   4358 3HG2 VAL A 284      73.410   0.927  -6.776  1.00  0.00           H  
ATOM   4359  N   LYS A 285      70.669  -1.384  -9.813  1.00  0.00           N  
ATOM   4360  CA  LYS A 285      69.977  -2.294 -10.717  1.00  0.00           C  
ATOM   4361  C   LYS A 285      69.184  -1.529 -11.769  1.00  0.00           C  
ATOM   4362  O   LYS A 285      69.164  -1.906 -12.941  1.00  0.00           O  
ATOM   4363  CB  LYS A 285      69.050  -3.225  -9.933  1.00  0.00           C  
ATOM   4364  CG  LYS A 285      68.335  -4.264 -10.786  1.00  0.00           C  
ATOM   4365  CD  LYS A 285      67.506  -5.208  -9.928  1.00  0.00           C  
ATOM   4366  CE  LYS A 285      66.779  -6.238 -10.780  1.00  0.00           C  
ATOM   4367  NZ  LYS A 285      65.964  -7.169  -9.953  1.00  0.00           N  
ATOM   4368  H   LYS A 285      70.407  -1.367  -8.838  1.00  0.00           H  
ATOM   4369  HA  LYS A 285      70.721  -2.899 -11.236  1.00  0.00           H  
ATOM   4370 1HB  LYS A 285      69.624  -3.754  -9.173  1.00  0.00           H  
ATOM   4371 2HB  LYS A 285      68.292  -2.635  -9.419  1.00  0.00           H  
ATOM   4372 1HG  LYS A 285      67.677  -3.761 -11.497  1.00  0.00           H  
ATOM   4373 2HG  LYS A 285      69.068  -4.844 -11.345  1.00  0.00           H  
ATOM   4374 1HD  LYS A 285      68.159  -5.727  -9.224  1.00  0.00           H  
ATOM   4375 2HD  LYS A 285      66.772  -4.636  -9.362  1.00  0.00           H  
ATOM   4376 1HE  LYS A 285      66.123  -5.729 -11.484  1.00  0.00           H  
ATOM   4377 2HE  LYS A 285      67.505  -6.818 -11.348  1.00  0.00           H  
ATOM   4378 1HZ  LYS A 285      65.499  -7.835 -10.554  1.00  0.00           H  
ATOM   4379 2HZ  LYS A 285      66.566  -7.661  -9.308  1.00  0.00           H  
ATOM   4380 3HZ  LYS A 285      65.274  -6.644  -9.435  1.00  0.00           H  
ATOM   4381  N   THR A 286      68.532  -0.453 -11.344  1.00  0.00           N  
ATOM   4382  CA  THR A 286      67.735   0.367 -12.248  1.00  0.00           C  
ATOM   4383  C   THR A 286      68.611   1.036 -13.300  1.00  0.00           C  
ATOM   4384  O   THR A 286      68.242   1.112 -14.472  1.00  0.00           O  
ATOM   4385  CB  THR A 286      66.946   1.439 -11.474  1.00  0.00           C  
ATOM   4386  OG1 THR A 286      66.048   0.804 -10.554  1.00  0.00           O  
ATOM   4387  CG2 THR A 286      66.149   2.311 -12.432  1.00  0.00           C  
ATOM   4388  H   THR A 286      68.590  -0.196 -10.369  1.00  0.00           H  
ATOM   4389  HA  THR A 286      67.023  -0.278 -12.763  1.00  0.00           H  
ATOM   4390  HB  THR A 286      67.638   2.065 -10.911  1.00  0.00           H  
ATOM   4391  HG1 THR A 286      66.551   0.268  -9.935  1.00  0.00           H  
ATOM   4392 1HG2 THR A 286      65.598   3.063 -11.868  1.00  0.00           H  
ATOM   4393 2HG2 THR A 286      66.830   2.804 -13.126  1.00  0.00           H  
ATOM   4394 3HG2 THR A 286      65.449   1.692 -12.991  1.00  0.00           H  
ATOM   4395  N   VAL A 287      69.773   1.520 -12.875  1.00  0.00           N  
ATOM   4396  CA  VAL A 287      70.704   2.184 -13.779  1.00  0.00           C  
ATOM   4397  C   VAL A 287      71.234   1.217 -14.831  1.00  0.00           C  
ATOM   4398  O   VAL A 287      71.365   1.570 -16.003  1.00  0.00           O  
ATOM   4399  CB  VAL A 287      71.885   2.777 -12.988  1.00  0.00           C  
ATOM   4400  CG1 VAL A 287      72.951   3.303 -13.938  1.00  0.00           C  
ATOM   4401  CG2 VAL A 287      71.390   3.882 -12.068  1.00  0.00           C  
ATOM   4402  H   VAL A 287      70.018   1.426 -11.900  1.00  0.00           H  
ATOM   4403  HA  VAL A 287      70.178   2.995 -14.283  1.00  0.00           H  
ATOM   4404  HB  VAL A 287      72.346   1.987 -12.394  1.00  0.00           H  
ATOM   4405 1HG1 VAL A 287      73.779   3.718 -13.362  1.00  0.00           H  
ATOM   4406 2HG1 VAL A 287      73.317   2.488 -14.562  1.00  0.00           H  
ATOM   4407 3HG1 VAL A 287      72.523   4.081 -14.569  1.00  0.00           H  
ATOM   4408 1HG2 VAL A 287      72.230   4.296 -11.511  1.00  0.00           H  
ATOM   4409 2HG2 VAL A 287      70.924   4.668 -12.661  1.00  0.00           H  
ATOM   4410 3HG2 VAL A 287      70.659   3.473 -11.370  1.00  0.00           H  
ATOM   4411  N   LYS A 288      71.537  -0.004 -14.406  1.00  0.00           N  
ATOM   4412  CA  LYS A 288      72.053  -1.024 -15.310  1.00  0.00           C  
ATOM   4413  C   LYS A 288      71.088  -1.279 -16.461  1.00  0.00           C  
ATOM   4414  O   LYS A 288      71.475  -1.236 -17.629  1.00  0.00           O  
ATOM   4415  CB  LYS A 288      72.323  -2.325 -14.552  1.00  0.00           C  
ATOM   4416  CG  LYS A 288      72.891  -3.447 -15.410  1.00  0.00           C  
ATOM   4417  CD  LYS A 288      73.170  -4.691 -14.579  1.00  0.00           C  
ATOM   4418  CE  LYS A 288      73.694  -5.828 -15.443  1.00  0.00           C  
ATOM   4419  NZ  LYS A 288      73.972  -7.052 -14.644  1.00  0.00           N  
ATOM   4420  H   LYS A 288      71.407  -0.232 -13.431  1.00  0.00           H  
ATOM   4421  HA  LYS A 288      72.992  -0.667 -15.735  1.00  0.00           H  
ATOM   4422 1HB  LYS A 288      73.027  -2.134 -13.741  1.00  0.00           H  
ATOM   4423 2HB  LYS A 288      71.396  -2.683 -14.103  1.00  0.00           H  
ATOM   4424 1HG  LYS A 288      72.180  -3.698 -16.198  1.00  0.00           H  
ATOM   4425 2HG  LYS A 288      73.819  -3.115 -15.875  1.00  0.00           H  
ATOM   4426 1HD  LYS A 288      73.910  -4.458 -13.812  1.00  0.00           H  
ATOM   4427 2HD  LYS A 288      72.252  -5.014 -14.088  1.00  0.00           H  
ATOM   4428 1HE  LYS A 288      72.961  -6.069 -16.211  1.00  0.00           H  
ATOM   4429 2HE  LYS A 288      74.615  -5.516 -15.937  1.00  0.00           H  
ATOM   4430 1HZ  LYS A 288      74.318  -7.781 -15.252  1.00  0.00           H  
ATOM   4431 2HZ  LYS A 288      74.666  -6.844 -13.939  1.00  0.00           H  
ATOM   4432 3HZ  LYS A 288      73.122  -7.363 -14.196  1.00  0.00           H  
ATOM   4433  N   GLU A 289      69.832  -1.543 -16.102  1.00  0.00           N  
ATOM   4434  CA  GLU A 289      68.871  -2.154 -17.016  1.00  0.00           C  
ATOM   4435  C   GLU A 289      68.378  -1.181 -18.066  1.00  0.00           C  
ATOM   4436  O   GLU A 289      68.250  -1.531 -19.239  1.00  0.00           O  
ATOM   4437  CB  GLU A 289      67.677  -2.709 -16.236  1.00  0.00           C  
ATOM   4438  CG  GLU A 289      68.002  -3.908 -15.358  1.00  0.00           C  
ATOM   4439  CD  GLU A 289      66.818  -4.393 -14.568  1.00  0.00           C  
ATOM   4440  OE1 GLU A 289      65.797  -3.749 -14.608  1.00  0.00           O  
ATOM   4441  OE2 GLU A 289      66.935  -5.409 -13.924  1.00  0.00           O  
ATOM   4442  H   GLU A 289      69.529  -1.314 -15.166  1.00  0.00           H  
ATOM   4443  HA  GLU A 289      69.362  -2.978 -17.535  1.00  0.00           H  
ATOM   4444 1HB  GLU A 289      67.265  -1.927 -15.597  1.00  0.00           H  
ATOM   4445 2HB  GLU A 289      66.894  -3.007 -16.933  1.00  0.00           H  
ATOM   4446 1HG  GLU A 289      68.361  -4.721 -15.989  1.00  0.00           H  
ATOM   4447 2HG  GLU A 289      68.803  -3.637 -14.672  1.00  0.00           H  
ATOM   4448  N   VAL A 290      68.102   0.043 -17.642  1.00  0.00           N  
ATOM   4449  CA  VAL A 290      67.379   0.976 -18.487  1.00  0.00           C  
ATOM   4450  C   VAL A 290      68.282   1.745 -19.429  1.00  0.00           C  
ATOM   4451  O   VAL A 290      69.316   2.273 -19.020  1.00  0.00           O  
ATOM   4452  CB  VAL A 290      66.602   1.978 -17.613  1.00  0.00           C  
ATOM   4453  CG1 VAL A 290      65.917   3.023 -18.481  1.00  0.00           C  
ATOM   4454  CG2 VAL A 290      65.587   1.239 -16.755  1.00  0.00           C  
ATOM   4455  H   VAL A 290      68.401   0.323 -16.719  1.00  0.00           H  
ATOM   4456  HA  VAL A 290      66.667   0.414 -19.093  1.00  0.00           H  
ATOM   4457  HB  VAL A 290      67.306   2.507 -16.969  1.00  0.00           H  
ATOM   4458 1HG1 VAL A 290      65.373   3.723 -17.846  1.00  0.00           H  
ATOM   4459 2HG1 VAL A 290      66.666   3.564 -19.058  1.00  0.00           H  
ATOM   4460 3HG1 VAL A 290      65.219   2.531 -19.159  1.00  0.00           H  
ATOM   4461 1HG2 VAL A 290      65.042   1.953 -16.139  1.00  0.00           H  
ATOM   4462 2HG2 VAL A 290      64.886   0.705 -17.399  1.00  0.00           H  
ATOM   4463 3HG2 VAL A 290      66.103   0.526 -16.112  1.00  0.00           H  
ATOM   4464  N   LYS A 291      67.886   1.806 -20.697  1.00  0.00           N  
ATOM   4465  CA  LYS A 291      68.753   2.373 -21.713  1.00  0.00           C  
ATOM   4466  C   LYS A 291      69.053   3.816 -21.367  1.00  0.00           C  
ATOM   4467  O   LYS A 291      68.147   4.646 -21.284  1.00  0.00           O  
ATOM   4468  CB  LYS A 291      68.113   2.275 -23.099  1.00  0.00           C  
ATOM   4469  CG  LYS A 291      69.003   2.755 -24.238  1.00  0.00           C  
ATOM   4470  CD  LYS A 291      68.323   2.569 -25.586  1.00  0.00           C  
ATOM   4471  CE  LYS A 291      69.215   3.039 -26.726  1.00  0.00           C  
ATOM   4472  NZ  LYS A 291      68.563   2.863 -28.052  1.00  0.00           N  
ATOM   4473  H   LYS A 291      66.973   1.452 -20.945  1.00  0.00           H  
ATOM   4474  HA  LYS A 291      69.689   1.813 -21.721  1.00  0.00           H  
ATOM   4475 1HB  LYS A 291      67.841   1.239 -23.301  1.00  0.00           H  
ATOM   4476 2HB  LYS A 291      67.196   2.864 -23.119  1.00  0.00           H  
ATOM   4477 1HG  LYS A 291      69.233   3.813 -24.099  1.00  0.00           H  
ATOM   4478 2HG  LYS A 291      69.937   2.195 -24.231  1.00  0.00           H  
ATOM   4479 1HD  LYS A 291      68.086   1.514 -25.732  1.00  0.00           H  
ATOM   4480 2HD  LYS A 291      67.394   3.139 -25.607  1.00  0.00           H  
ATOM   4481 1HE  LYS A 291      69.455   4.092 -26.590  1.00  0.00           H  
ATOM   4482 2HE  LYS A 291      70.147   2.473 -26.716  1.00  0.00           H  
ATOM   4483 1HZ  LYS A 291      69.186   3.184 -28.779  1.00  0.00           H  
ATOM   4484 2HZ  LYS A 291      68.353   1.885 -28.197  1.00  0.00           H  
ATOM   4485 3HZ  LYS A 291      67.707   3.398 -28.080  1.00  0.00           H  
ATOM   4486  N   MET A 292      70.328   4.102 -21.168  1.00  0.00           N  
ATOM   4487  CA  MET A 292      70.758   5.406 -20.700  1.00  0.00           C  
ATOM   4488  C   MET A 292      71.957   5.882 -21.507  1.00  0.00           C  
ATOM   4489  O   MET A 292      72.722   5.075 -22.035  1.00  0.00           O  
ATOM   4490  CB  MET A 292      71.093   5.354 -19.211  1.00  0.00           C  
ATOM   4491  CG  MET A 292      69.912   5.016 -18.311  1.00  0.00           C  
ATOM   4492  SD  MET A 292      70.354   4.998 -16.562  1.00  0.00           S  
ATOM   4493  CE  MET A 292      68.791   4.529 -15.824  1.00  0.00           C  
ATOM   4494  H   MET A 292      71.025   3.393 -21.346  1.00  0.00           H  
ATOM   4495  HA  MET A 292      69.943   6.114 -20.852  1.00  0.00           H  
ATOM   4496 1HB  MET A 292      71.868   4.610 -19.038  1.00  0.00           H  
ATOM   4497 2HB  MET A 292      71.489   6.320 -18.893  1.00  0.00           H  
ATOM   4498 1HG  MET A 292      69.120   5.749 -18.459  1.00  0.00           H  
ATOM   4499 2HG  MET A 292      69.522   4.034 -18.578  1.00  0.00           H  
ATOM   4500 1HE  MET A 292      68.902   4.475 -14.741  1.00  0.00           H  
ATOM   4501 2HE  MET A 292      68.032   5.271 -16.075  1.00  0.00           H  
ATOM   4502 3HE  MET A 292      68.486   3.554 -16.206  1.00  0.00           H  
ATOM   4503  N   SER A 293      72.119   7.192 -21.602  1.00  0.00           N  
ATOM   4504  CA  SER A 293      73.214   7.770 -22.366  1.00  0.00           C  
ATOM   4505  C   SER A 293      74.527   7.711 -21.601  1.00  0.00           C  
ATOM   4506  O   SER A 293      74.559   7.912 -20.387  1.00  0.00           O  
ATOM   4507  CB  SER A 293      72.894   9.209 -22.723  1.00  0.00           C  
ATOM   4508  OG  SER A 293      73.974   9.816 -23.377  1.00  0.00           O  
ATOM   4509  H   SER A 293      71.467   7.804 -21.133  1.00  0.00           H  
ATOM   4510  HA  SER A 293      73.334   7.197 -23.287  1.00  0.00           H  
ATOM   4511 1HB  SER A 293      72.014   9.237 -23.365  1.00  0.00           H  
ATOM   4512 2HB  SER A 293      72.656   9.764 -21.816  1.00  0.00           H  
ATOM   4513  HG  SER A 293      73.696  10.715 -23.568  1.00  0.00           H  
ATOM   4514  N   LYS A 294      75.767   7.463 -22.017  1.00  0.00           N  
ATOM   4515  CA  LYS A 294      76.726   7.162 -20.961  1.00  0.00           C  
ATOM   4516  C   LYS A 294      76.791   8.296 -19.963  1.00  0.00           C  
ATOM   4517  O   LYS A 294      77.009   8.075 -18.772  1.00  0.00           O  
ATOM   4518  CB  LYS A 294      78.114   6.896 -21.546  1.00  0.00           C  
ATOM   4519  CG  LYS A 294      78.775   8.115 -22.175  1.00  0.00           C  
ATOM   4520  CD  LYS A 294      80.164   7.781 -22.701  1.00  0.00           C  
ATOM   4521  CE  LYS A 294      80.090   6.934 -23.962  1.00  0.00           C  
ATOM   4522  NZ  LYS A 294      79.438   7.661 -25.084  1.00  0.00           N  
ATOM   4523  H   LYS A 294      75.970   7.495 -23.006  1.00  0.00           H  
ATOM   4524  HA  LYS A 294      76.392   6.267 -20.435  1.00  0.00           H  
ATOM   4525 1HB  LYS A 294      78.774   6.525 -20.762  1.00  0.00           H  
ATOM   4526 2HB  LYS A 294      78.045   6.122 -22.310  1.00  0.00           H  
ATOM   4527 1HG  LYS A 294      78.161   8.477 -23.001  1.00  0.00           H  
ATOM   4528 2HG  LYS A 294      78.858   8.908 -21.433  1.00  0.00           H  
ATOM   4529 1HD  LYS A 294      80.700   8.705 -22.924  1.00  0.00           H  
ATOM   4530 2HD  LYS A 294      80.719   7.234 -21.939  1.00  0.00           H  
ATOM   4531 1HE  LYS A 294      81.096   6.647 -24.267  1.00  0.00           H  
ATOM   4532 2HE  LYS A 294      79.524   6.025 -23.757  1.00  0.00           H  
ATOM   4533 1HZ  LYS A 294      79.408   7.066 -25.900  1.00  0.00           H  
ATOM   4534 2HZ  LYS A 294      78.496   7.916 -24.819  1.00  0.00           H  
ATOM   4535 3HZ  LYS A 294      79.965   8.497 -25.296  1.00  0.00           H  
ATOM   4536  N   GLU A 295      76.603   9.529 -20.432  1.00  0.00           N  
ATOM   4537  CA  GLU A 295      76.486  10.633 -19.487  1.00  0.00           C  
ATOM   4538  C   GLU A 295      75.332  10.409 -18.518  1.00  0.00           C  
ATOM   4539  O   GLU A 295      75.483  10.578 -17.308  1.00  0.00           O  
ATOM   4540  CB  GLU A 295      76.289  11.955 -20.233  1.00  0.00           C  
ATOM   4541  CG  GLU A 295      76.201  13.178 -19.331  1.00  0.00           C  
ATOM   4542  CD  GLU A 295      76.043  14.461 -20.100  1.00  0.00           C  
ATOM   4543  OE1 GLU A 295      76.024  14.410 -21.306  1.00  0.00           O  
ATOM   4544  OE2 GLU A 295      75.941  15.493 -19.479  1.00  0.00           O  
ATOM   4545  H   GLU A 295      76.546   9.672 -21.430  1.00  0.00           H  
ATOM   4546  HA  GLU A 295      77.408  10.692 -18.908  1.00  0.00           H  
ATOM   4547 1HB  GLU A 295      77.117  12.108 -20.925  1.00  0.00           H  
ATOM   4548 2HB  GLU A 295      75.374  11.907 -20.822  1.00  0.00           H  
ATOM   4549 1HG  GLU A 295      75.350  13.062 -18.661  1.00  0.00           H  
ATOM   4550 2HG  GLU A 295      77.103  13.234 -18.723  1.00  0.00           H  
ATOM   4551  N   GLU A 296      74.179  10.027 -19.058  1.00  0.00           N  
ATOM   4552  CA  GLU A 296      72.997   9.778 -18.242  1.00  0.00           C  
ATOM   4553  C   GLU A 296      73.268   8.710 -17.190  1.00  0.00           C  
ATOM   4554  O   GLU A 296      72.931   8.880 -16.018  1.00  0.00           O  
ATOM   4555  CB  GLU A 296      71.821   9.353 -19.124  1.00  0.00           C  
ATOM   4556  CG  GLU A 296      71.249  10.466 -19.990  1.00  0.00           C  
ATOM   4557  CD  GLU A 296      70.156   9.992 -20.906  1.00  0.00           C  
ATOM   4558  OE1 GLU A 296      70.223   8.871 -21.350  1.00  0.00           O  
ATOM   4559  OE2 GLU A 296      69.251  10.751 -21.162  1.00  0.00           O  
ATOM   4560  H   GLU A 296      74.121   9.906 -20.059  1.00  0.00           H  
ATOM   4561  HA  GLU A 296      72.731  10.702 -17.727  1.00  0.00           H  
ATOM   4562 1HB  GLU A 296      72.134   8.543 -19.783  1.00  0.00           H  
ATOM   4563 2HB  GLU A 296      71.015   8.970 -18.496  1.00  0.00           H  
ATOM   4564 1HG  GLU A 296      70.852  11.248 -19.343  1.00  0.00           H  
ATOM   4565 2HG  GLU A 296      72.053  10.898 -20.584  1.00  0.00           H  
ATOM   4566  N   ALA A 297      73.878   7.610 -17.615  1.00  0.00           N  
ATOM   4567  CA  ALA A 297      74.196   6.511 -16.710  1.00  0.00           C  
ATOM   4568  C   ALA A 297      75.211   6.940 -15.659  1.00  0.00           C  
ATOM   4569  O   ALA A 297      75.094   6.582 -14.487  1.00  0.00           O  
ATOM   4570  CB  ALA A 297      74.718   5.314 -17.492  1.00  0.00           C  
ATOM   4571  H   ALA A 297      74.128   7.532 -18.590  1.00  0.00           H  
ATOM   4572  HA  ALA A 297      73.281   6.223 -16.193  1.00  0.00           H  
ATOM   4573 1HB  ALA A 297      74.952   4.503 -16.802  1.00  0.00           H  
ATOM   4574 2HB  ALA A 297      73.958   4.982 -18.199  1.00  0.00           H  
ATOM   4575 3HB  ALA A 297      75.618   5.599 -18.034  1.00  0.00           H  
ATOM   4576  N   THR A 298      76.207   7.709 -16.084  1.00  0.00           N  
ATOM   4577  CA  THR A 298      77.245   8.188 -15.179  1.00  0.00           C  
ATOM   4578  C   THR A 298      76.669   9.127 -14.128  1.00  0.00           C  
ATOM   4579  O   THR A 298      77.041   9.066 -12.956  1.00  0.00           O  
ATOM   4580  CB  THR A 298      78.368   8.904 -15.952  1.00  0.00           C  
ATOM   4581  OG1 THR A 298      78.978   7.989 -16.872  1.00  0.00           O  
ATOM   4582  CG2 THR A 298      79.423   9.432 -14.993  1.00  0.00           C  
ATOM   4583  H   THR A 298      76.246   7.969 -17.059  1.00  0.00           H  
ATOM   4584  HA  THR A 298      77.677   7.330 -14.663  1.00  0.00           H  
ATOM   4585  HB  THR A 298      77.948   9.737 -16.515  1.00  0.00           H  
ATOM   4586  HG1 THR A 298      78.430   7.912 -17.656  1.00  0.00           H  
ATOM   4587 1HG2 THR A 298      80.209   9.935 -15.557  1.00  0.00           H  
ATOM   4588 2HG2 THR A 298      78.965  10.137 -14.300  1.00  0.00           H  
ATOM   4589 3HG2 THR A 298      79.854   8.602 -14.434  1.00  0.00           H  
ATOM   4590  N   GLU A 299      75.759   9.996 -14.553  1.00  0.00           N  
ATOM   4591  CA  GLU A 299      75.129  10.951 -13.648  1.00  0.00           C  
ATOM   4592  C   GLU A 299      74.287  10.240 -12.597  1.00  0.00           C  
ATOM   4593  O   GLU A 299      74.291  10.617 -11.425  1.00  0.00           O  
ATOM   4594  CB  GLU A 299      74.258  11.935 -14.432  1.00  0.00           C  
ATOM   4595  CG  GLU A 299      73.616  13.022 -13.582  1.00  0.00           C  
ATOM   4596  CD  GLU A 299      72.842  14.021 -14.396  1.00  0.00           C  
ATOM   4597  OE1 GLU A 299      72.820  13.891 -15.596  1.00  0.00           O  
ATOM   4598  OE2 GLU A 299      72.273  14.916 -13.817  1.00  0.00           O  
ATOM   4599  H   GLU A 299      75.496   9.996 -15.528  1.00  0.00           H  
ATOM   4600  HA  GLU A 299      75.912  11.510 -13.135  1.00  0.00           H  
ATOM   4601 1HB  GLU A 299      74.861  12.423 -15.199  1.00  0.00           H  
ATOM   4602 2HB  GLU A 299      73.461  11.392 -14.939  1.00  0.00           H  
ATOM   4603 1HG  GLU A 299      72.942  12.556 -12.863  1.00  0.00           H  
ATOM   4604 2HG  GLU A 299      74.395  13.540 -13.024  1.00  0.00           H  
ATOM   4605  N   ALA A 300      73.565   9.209 -13.022  1.00  0.00           N  
ATOM   4606  CA  ALA A 300      72.716   8.443 -12.117  1.00  0.00           C  
ATOM   4607  C   ALA A 300      73.546   7.717 -11.066  1.00  0.00           C  
ATOM   4608  O   ALA A 300      73.173   7.664  -9.894  1.00  0.00           O  
ATOM   4609  CB  ALA A 300      71.867   7.451 -12.899  1.00  0.00           C  
ATOM   4610  H   ALA A 300      73.605   8.949 -13.997  1.00  0.00           H  
ATOM   4611  HA  ALA A 300      72.057   9.140 -11.599  1.00  0.00           H  
ATOM   4612 1HB  ALA A 300      71.239   6.887 -12.209  1.00  0.00           H  
ATOM   4613 2HB  ALA A 300      71.237   7.990 -13.606  1.00  0.00           H  
ATOM   4614 3HB  ALA A 300      72.517   6.766 -13.441  1.00  0.00           H  
ATOM   4615  N   LEU A 301      74.673   7.158 -11.491  1.00  0.00           N  
ATOM   4616  CA  LEU A 301      75.558   6.435 -10.586  1.00  0.00           C  
ATOM   4617  C   LEU A 301      76.151   7.364  -9.535  1.00  0.00           C  
ATOM   4618  O   LEU A 301      76.259   7.002  -8.363  1.00  0.00           O  
ATOM   4619  CB  LEU A 301      76.687   5.760 -11.376  1.00  0.00           C  
ATOM   4620  CG  LEU A 301      76.262   4.593 -12.277  1.00  0.00           C  
ATOM   4621  CD1 LEU A 301      77.447   4.148 -13.124  1.00  0.00           C  
ATOM   4622  CD2 LEU A 301      75.744   3.450 -11.417  1.00  0.00           C  
ATOM   4623  H   LEU A 301      74.923   7.236 -12.466  1.00  0.00           H  
ATOM   4624  HA  LEU A 301      74.978   5.666 -10.076  1.00  0.00           H  
ATOM   4625 1HB  LEU A 301      77.165   6.508 -12.006  1.00  0.00           H  
ATOM   4626 2HB  LEU A 301      77.426   5.382 -10.670  1.00  0.00           H  
ATOM   4627  HG  LEU A 301      75.474   4.924 -12.954  1.00  0.00           H  
ATOM   4628 1HD1 LEU A 301      77.146   3.319 -13.764  1.00  0.00           H  
ATOM   4629 2HD1 LEU A 301      77.785   4.980 -13.742  1.00  0.00           H  
ATOM   4630 3HD1 LEU A 301      78.259   3.827 -12.472  1.00  0.00           H  
ATOM   4631 1HD2 LEU A 301      75.442   2.621 -12.058  1.00  0.00           H  
ATOM   4632 2HD2 LEU A 301      76.532   3.117 -10.741  1.00  0.00           H  
ATOM   4633 3HD2 LEU A 301      74.887   3.791 -10.836  1.00  0.00           H  
ATOM   4634  N   VAL A 302      76.534   8.563  -9.960  1.00  0.00           N  
ATOM   4635  CA  VAL A 302      77.116   9.547  -9.055  1.00  0.00           C  
ATOM   4636  C   VAL A 302      76.108   9.993  -8.004  1.00  0.00           C  
ATOM   4637  O   VAL A 302      76.449  10.155  -6.832  1.00  0.00           O  
ATOM   4638  CB  VAL A 302      77.607  10.775  -9.845  1.00  0.00           C  
ATOM   4639  CG1 VAL A 302      78.040  11.881  -8.894  1.00  0.00           C  
ATOM   4640  CG2 VAL A 302      78.750  10.375 -10.765  1.00  0.00           C  
ATOM   4641  H   VAL A 302      76.419   8.799 -10.935  1.00  0.00           H  
ATOM   4642  HA  VAL A 302      77.969   9.091  -8.550  1.00  0.00           H  
ATOM   4643  HB  VAL A 302      76.781  11.167 -10.439  1.00  0.00           H  
ATOM   4644 1HG1 VAL A 302      78.384  12.741  -9.469  1.00  0.00           H  
ATOM   4645 2HG1 VAL A 302      77.197  12.176  -8.271  1.00  0.00           H  
ATOM   4646 3HG1 VAL A 302      78.852  11.521  -8.262  1.00  0.00           H  
ATOM   4647 1HG2 VAL A 302      79.092  11.248 -11.320  1.00  0.00           H  
ATOM   4648 2HG2 VAL A 302      79.574   9.978 -10.171  1.00  0.00           H  
ATOM   4649 3HG2 VAL A 302      78.406   9.613 -11.463  1.00  0.00           H  
ATOM   4650  N   GLU A 303      74.865  10.191  -8.429  1.00  0.00           N  
ATOM   4651  CA  GLU A 303      73.805  10.618  -7.524  1.00  0.00           C  
ATOM   4652  C   GLU A 303      73.516   9.555  -6.472  1.00  0.00           C  
ATOM   4653  O   GLU A 303      73.306   9.869  -5.300  1.00  0.00           O  
ATOM   4654  CB  GLU A 303      72.529  10.933  -8.308  1.00  0.00           C  
ATOM   4655  CG  GLU A 303      71.375  11.439  -7.455  1.00  0.00           C  
ATOM   4656  CD  GLU A 303      71.663  12.765  -6.808  1.00  0.00           C  
ATOM   4657  OE1 GLU A 303      72.529  13.461  -7.283  1.00  0.00           O  
ATOM   4658  OE2 GLU A 303      71.016  13.083  -5.838  1.00  0.00           O  
ATOM   4659  H   GLU A 303      74.649  10.042  -9.404  1.00  0.00           H  
ATOM   4660  HA  GLU A 303      74.132  11.523  -7.011  1.00  0.00           H  
ATOM   4661 1HB  GLU A 303      72.744  11.690  -9.063  1.00  0.00           H  
ATOM   4662 2HB  GLU A 303      72.192  10.037  -8.830  1.00  0.00           H  
ATOM   4663 1HG  GLU A 303      70.489  11.538  -8.081  1.00  0.00           H  
ATOM   4664 2HG  GLU A 303      71.159  10.702  -6.682  1.00  0.00           H  
ATOM   4665  N   VAL A 304      73.507   8.297  -6.898  1.00  0.00           N  
ATOM   4666  CA  VAL A 304      73.244   7.184  -5.993  1.00  0.00           C  
ATOM   4667  C   VAL A 304      74.338   7.058  -4.941  1.00  0.00           C  
ATOM   4668  O   VAL A 304      74.059   6.802  -3.769  1.00  0.00           O  
ATOM   4669  CB  VAL A 304      73.142   5.866  -6.783  1.00  0.00           C  
ATOM   4670  CG1 VAL A 304      73.057   4.681  -5.833  1.00  0.00           C  
ATOM   4671  CG2 VAL A 304      71.932   5.906  -7.703  1.00  0.00           C  
ATOM   4672  H   VAL A 304      73.687   8.107  -7.873  1.00  0.00           H  
ATOM   4673  HA  VAL A 304      72.294   7.365  -5.489  1.00  0.00           H  
ATOM   4674  HB  VAL A 304      74.047   5.738  -7.377  1.00  0.00           H  
ATOM   4675 1HG1 VAL A 304      72.986   3.757  -6.408  1.00  0.00           H  
ATOM   4676 2HG1 VAL A 304      73.950   4.650  -5.208  1.00  0.00           H  
ATOM   4677 3HG1 VAL A 304      72.175   4.783  -5.201  1.00  0.00           H  
ATOM   4678 1HG2 VAL A 304      71.866   4.971  -8.259  1.00  0.00           H  
ATOM   4679 2HG2 VAL A 304      71.027   6.040  -7.110  1.00  0.00           H  
ATOM   4680 3HG2 VAL A 304      72.033   6.737  -8.402  1.00  0.00           H  
ATOM   4681  N   LEU A 305      75.584   7.239  -5.367  1.00  0.00           N  
ATOM   4682  CA  LEU A 305      76.724   7.146  -4.462  1.00  0.00           C  
ATOM   4683  C   LEU A 305      76.683   8.247  -3.410  1.00  0.00           C  
ATOM   4684  O   LEU A 305      76.977   8.010  -2.238  1.00  0.00           O  
ATOM   4685  CB  LEU A 305      78.036   7.233  -5.251  1.00  0.00           C  
ATOM   4686  CG  LEU A 305      78.351   6.033  -6.154  1.00  0.00           C  
ATOM   4687  CD1 LEU A 305      79.578   6.342  -7.001  1.00  0.00           C  
ATOM   4688  CD2 LEU A 305      78.575   4.797  -5.296  1.00  0.00           C  
ATOM   4689  H   LEU A 305      75.745   7.446  -6.342  1.00  0.00           H  
ATOM   4690  HA  LEU A 305      76.684   6.183  -3.954  1.00  0.00           H  
ATOM   4691 1HB  LEU A 305      78.005   8.122  -5.880  1.00  0.00           H  
ATOM   4692 2HB  LEU A 305      78.860   7.342  -4.546  1.00  0.00           H  
ATOM   4693  HG  LEU A 305      77.514   5.859  -6.831  1.00  0.00           H  
ATOM   4694 1HD1 LEU A 305      79.801   5.489  -7.642  1.00  0.00           H  
ATOM   4695 2HD1 LEU A 305      79.383   7.219  -7.618  1.00  0.00           H  
ATOM   4696 3HD1 LEU A 305      80.429   6.538  -6.349  1.00  0.00           H  
ATOM   4697 1HD2 LEU A 305      78.797   3.944  -5.938  1.00  0.00           H  
ATOM   4698 2HD2 LEU A 305      79.412   4.971  -4.620  1.00  0.00           H  
ATOM   4699 3HD2 LEU A 305      77.676   4.590  -4.715  1.00  0.00           H  
ATOM   4700  N   LYS A 306      76.317   9.451  -3.836  1.00  0.00           N  
ATOM   4701  CA  LYS A 306      76.238  10.592  -2.931  1.00  0.00           C  
ATOM   4702  C   LYS A 306      75.155  10.386  -1.879  1.00  0.00           C  
ATOM   4703  O   LYS A 306      75.344  10.712  -0.707  1.00  0.00           O  
ATOM   4704  CB  LYS A 306      75.973  11.879  -3.713  1.00  0.00           C  
ATOM   4705  CG  LYS A 306      75.946  13.140  -2.860  1.00  0.00           C  
ATOM   4706  CD  LYS A 306      75.772  14.385  -3.717  1.00  0.00           C  
ATOM   4707  CE  LYS A 306      75.730  15.644  -2.864  1.00  0.00           C  
ATOM   4708  NZ  LYS A 306      75.559  16.870  -3.691  1.00  0.00           N  
ATOM   4709  H   LYS A 306      76.088   9.579  -4.811  1.00  0.00           H  
ATOM   4710  HA  LYS A 306      77.193  10.689  -2.413  1.00  0.00           H  
ATOM   4711 1HB  LYS A 306      76.743  12.007  -4.475  1.00  0.00           H  
ATOM   4712 2HB  LYS A 306      75.015  11.802  -4.227  1.00  0.00           H  
ATOM   4713 1HG  LYS A 306      75.121  13.081  -2.149  1.00  0.00           H  
ATOM   4714 2HG  LYS A 306      76.878  13.222  -2.301  1.00  0.00           H  
ATOM   4715 1HD  LYS A 306      76.601  14.460  -4.422  1.00  0.00           H  
ATOM   4716 2HD  LYS A 306      74.843  14.309  -4.283  1.00  0.00           H  
ATOM   4717 1HE  LYS A 306      74.902  15.578  -2.159  1.00  0.00           H  
ATOM   4718 2HE  LYS A 306      76.656  15.730  -2.297  1.00  0.00           H  
ATOM   4719 1HZ  LYS A 306      75.537  17.681  -3.089  1.00  0.00           H  
ATOM   4720 2HZ  LYS A 306      76.332  16.952  -4.336  1.00  0.00           H  
ATOM   4721 3HZ  LYS A 306      74.694  16.811  -4.208  1.00  0.00           H  
ATOM   4722  N   GLY A 307      74.020   9.843  -2.305  1.00  0.00           N  
ATOM   4723  CA  GLY A 307      72.904   9.593  -1.400  1.00  0.00           C  
ATOM   4724  C   GLY A 307      73.270   8.554  -0.348  1.00  0.00           C  
ATOM   4725  O   GLY A 307      72.919   8.692   0.824  1.00  0.00           O  
ATOM   4726  H   GLY A 307      73.928   9.597  -3.280  1.00  0.00           H  
ATOM   4727 1HA  GLY A 307      72.615  10.524  -0.912  1.00  0.00           H  
ATOM   4728 2HA  GLY A 307      72.042   9.250  -1.971  1.00  0.00           H  
ATOM   4729  N   VAL A 308      73.978   7.513  -0.774  1.00  0.00           N  
ATOM   4730  CA  VAL A 308      74.393   6.448   0.131  1.00  0.00           C  
ATOM   4731  C   VAL A 308      75.365   6.966   1.183  1.00  0.00           C  
ATOM   4732  O   VAL A 308      75.281   6.598   2.355  1.00  0.00           O  
ATOM   4733  CB  VAL A 308      75.057   5.305  -0.659  1.00  0.00           C  
ATOM   4734  CG1 VAL A 308      75.660   4.281   0.292  1.00  0.00           C  
ATOM   4735  CG2 VAL A 308      74.038   4.651  -1.579  1.00  0.00           C  
ATOM   4736  H   VAL A 308      74.235   7.459  -1.749  1.00  0.00           H  
ATOM   4737  HA  VAL A 308      73.508   6.058   0.635  1.00  0.00           H  
ATOM   4738  HB  VAL A 308      75.875   5.713  -1.252  1.00  0.00           H  
ATOM   4739 1HG1 VAL A 308      76.126   3.480  -0.283  1.00  0.00           H  
ATOM   4740 2HG1 VAL A 308      76.412   4.763   0.916  1.00  0.00           H  
ATOM   4741 3HG1 VAL A 308      74.876   3.864   0.923  1.00  0.00           H  
ATOM   4742 1HG2 VAL A 308      74.515   3.844  -2.135  1.00  0.00           H  
ATOM   4743 2HG2 VAL A 308      73.217   4.248  -0.986  1.00  0.00           H  
ATOM   4744 3HG2 VAL A 308      73.651   5.392  -2.278  1.00  0.00           H  
ATOM   4745  N   THR A 309      76.288   7.822   0.757  1.00  0.00           N  
ATOM   4746  CA  THR A 309      77.279   8.392   1.662  1.00  0.00           C  
ATOM   4747  C   THR A 309      76.620   9.276   2.714  1.00  0.00           C  
ATOM   4748  O   THR A 309      76.996   9.249   3.886  1.00  0.00           O  
ATOM   4749  CB  THR A 309      78.333   9.206   0.888  1.00  0.00           C  
ATOM   4750  OG1 THR A 309      79.022   8.349  -0.031  1.00  0.00           O  
ATOM   4751  CG2 THR A 309      79.337   9.826   1.847  1.00  0.00           C  
ATOM   4752  H   THR A 309      76.303   8.084  -0.218  1.00  0.00           H  
ATOM   4753  HA  THR A 309      77.786   7.576   2.178  1.00  0.00           H  
ATOM   4754  HB  THR A 309      77.839   9.998   0.326  1.00  0.00           H  
ATOM   4755  HG1 THR A 309      78.483   8.223  -0.816  1.00  0.00           H  
ATOM   4756 1HG2 THR A 309      80.074  10.398   1.283  1.00  0.00           H  
ATOM   4757 2HG2 THR A 309      78.818  10.487   2.541  1.00  0.00           H  
ATOM   4758 3HG2 THR A 309      79.841   9.038   2.406  1.00  0.00           H  
ATOM   4759  N   LYS A 310      75.635  10.059   2.288  1.00  0.00           N  
ATOM   4760  CA  LYS A 310      74.922  10.953   3.193  1.00  0.00           C  
ATOM   4761  C   LYS A 310      74.147  10.169   4.245  1.00  0.00           C  
ATOM   4762  O   LYS A 310      74.117  10.546   5.417  1.00  0.00           O  
ATOM   4763  CB  LYS A 310      73.974  11.863   2.410  1.00  0.00           C  
ATOM   4764  CG  LYS A 310      73.211  12.863   3.268  1.00  0.00           C  
ATOM   4765  CD  LYS A 310      74.150  13.884   3.893  1.00  0.00           C  
ATOM   4766  CE  LYS A 310      73.381  14.945   4.666  1.00  0.00           C  
ATOM   4767  NZ  LYS A 310      74.289  15.931   5.313  1.00  0.00           N  
ATOM   4768  H   LYS A 310      75.374  10.034   1.313  1.00  0.00           H  
ATOM   4769  HA  LYS A 310      75.652  11.575   3.712  1.00  0.00           H  
ATOM   4770 1HB  LYS A 310      74.539  12.423   1.665  1.00  0.00           H  
ATOM   4771 2HB  LYS A 310      73.243  11.254   1.877  1.00  0.00           H  
ATOM   4772 1HG  LYS A 310      72.477  13.386   2.653  1.00  0.00           H  
ATOM   4773 2HG  LYS A 310      72.683  12.335   4.061  1.00  0.00           H  
ATOM   4774 1HD  LYS A 310      74.838  13.379   4.572  1.00  0.00           H  
ATOM   4775 2HD  LYS A 310      74.732  14.370   3.110  1.00  0.00           H  
ATOM   4776 1HE  LYS A 310      72.712  15.475   3.989  1.00  0.00           H  
ATOM   4777 2HE  LYS A 310      72.776  14.467   5.437  1.00  0.00           H  
ATOM   4778 1HZ  LYS A 310      73.741  16.615   5.815  1.00  0.00           H  
ATOM   4779 2HZ  LYS A 310      74.902  15.452   5.958  1.00  0.00           H  
ATOM   4780 3HZ  LYS A 310      74.841  16.395   4.606  1.00  0.00           H  
ATOM   4781  N   MET A 311      73.521   9.077   3.819  1.00  0.00           N  
ATOM   4782  CA  MET A 311      72.745   8.238   4.724  1.00  0.00           C  
ATOM   4783  C   MET A 311      73.636   7.590   5.776  1.00  0.00           C  
ATOM   4784  O   MET A 311      73.268   7.504   6.948  1.00  0.00           O  
ATOM   4785  CB  MET A 311      71.989   7.171   3.935  1.00  0.00           C  
ATOM   4786  CG  MET A 311      70.840   7.706   3.093  1.00  0.00           C  
ATOM   4787  SD  MET A 311      69.835   6.393   2.372  1.00  0.00           S  
ATOM   4788  CE  MET A 311      70.926   5.800   1.083  1.00  0.00           C  
ATOM   4789  H   MET A 311      73.585   8.822   2.844  1.00  0.00           H  
ATOM   4790  HA  MET A 311      72.023   8.867   5.245  1.00  0.00           H  
ATOM   4791 1HB  MET A 311      72.678   6.654   3.269  1.00  0.00           H  
ATOM   4792 2HB  MET A 311      71.581   6.430   4.624  1.00  0.00           H  
ATOM   4793 1HG  MET A 311      70.197   8.333   3.711  1.00  0.00           H  
ATOM   4794 2HG  MET A 311      71.236   8.319   2.284  1.00  0.00           H  
ATOM   4795 1HE  MET A 311      70.445   4.983   0.545  1.00  0.00           H  
ATOM   4796 2HE  MET A 311      71.145   6.613   0.389  1.00  0.00           H  
ATOM   4797 3HE  MET A 311      71.856   5.443   1.528  1.00  0.00           H  
ATOM   4798  N   ALA A 312      74.810   7.135   5.351  1.00  0.00           N  
ATOM   4799  CA  ALA A 312      75.757   6.494   6.255  1.00  0.00           C  
ATOM   4800  C   ALA A 312      76.263   7.473   7.307  1.00  0.00           C  
ATOM   4801  O   ALA A 312      76.403   7.122   8.479  1.00  0.00           O  
ATOM   4802  CB  ALA A 312      76.923   5.909   5.472  1.00  0.00           C  
ATOM   4803  H   ALA A 312      75.053   7.236   4.376  1.00  0.00           H  
ATOM   4804  HA  ALA A 312      75.238   5.687   6.772  1.00  0.00           H  
ATOM   4805 1HB  ALA A 312      77.622   5.433   6.161  1.00  0.00           H  
ATOM   4806 2HB  ALA A 312      76.551   5.168   4.764  1.00  0.00           H  
ATOM   4807 3HB  ALA A 312      77.433   6.704   4.931  1.00  0.00           H  
ATOM   4808  N   VAL A 313      76.536   8.702   6.882  1.00  0.00           N  
ATOM   4809  CA  VAL A 313      77.027   9.734   7.786  1.00  0.00           C  
ATOM   4810  C   VAL A 313      75.984  10.087   8.838  1.00  0.00           C  
ATOM   4811  O   VAL A 313      76.310  10.278  10.010  1.00  0.00           O  
ATOM   4812  CB  VAL A 313      77.404  11.001   6.996  1.00  0.00           C  
ATOM   4813  CG1 VAL A 313      77.736  12.142   7.945  1.00  0.00           C  
ATOM   4814  CG2 VAL A 313      78.578  10.707   6.075  1.00  0.00           C  
ATOM   4815  H   VAL A 313      76.400   8.927   5.907  1.00  0.00           H  
ATOM   4816  HA  VAL A 313      77.918   9.357   8.290  1.00  0.00           H  
ATOM   4817  HB  VAL A 313      76.546  11.317   6.402  1.00  0.00           H  
ATOM   4818 1HG1 VAL A 313      78.000  13.030   7.370  1.00  0.00           H  
ATOM   4819 2HG1 VAL A 313      76.870  12.360   8.570  1.00  0.00           H  
ATOM   4820 3HG1 VAL A 313      78.577  11.857   8.577  1.00  0.00           H  
ATOM   4821 1HG2 VAL A 313      78.839  11.607   5.519  1.00  0.00           H  
ATOM   4822 2HG2 VAL A 313      79.435  10.385   6.668  1.00  0.00           H  
ATOM   4823 3HG2 VAL A 313      78.304   9.916   5.377  1.00  0.00           H  
ATOM   4824  N   LEU A 314      74.728  10.172   8.413  1.00  0.00           N  
ATOM   4825  CA  LEU A 314      73.633  10.503   9.317  1.00  0.00           C  
ATOM   4826  C   LEU A 314      73.441   9.418  10.369  1.00  0.00           C  
ATOM   4827  O   LEU A 314      73.203   9.711  11.541  1.00  0.00           O  
ATOM   4828  CB  LEU A 314      72.332  10.694   8.527  1.00  0.00           C  
ATOM   4829  CG  LEU A 314      71.102  11.086   9.355  1.00  0.00           C  
ATOM   4830  CD1 LEU A 314      71.371  12.402  10.072  1.00  0.00           C  
ATOM   4831  CD2 LEU A 314      69.890  11.198   8.442  1.00  0.00           C  
ATOM   4832  H   LEU A 314      74.526  10.003   7.438  1.00  0.00           H  
ATOM   4833  HA  LEU A 314      73.874  11.436   9.825  1.00  0.00           H  
ATOM   4834 1HB  LEU A 314      72.490  11.471   7.780  1.00  0.00           H  
ATOM   4835 2HB  LEU A 314      72.100   9.763   8.009  1.00  0.00           H  
ATOM   4836  HG  LEU A 314      70.916  10.325  10.113  1.00  0.00           H  
ATOM   4837 1HD1 LEU A 314      70.497  12.681  10.661  1.00  0.00           H  
ATOM   4838 2HD1 LEU A 314      72.231  12.288  10.732  1.00  0.00           H  
ATOM   4839 3HD1 LEU A 314      71.577  13.181   9.338  1.00  0.00           H  
ATOM   4840 1HD2 LEU A 314      69.015  11.476   9.031  1.00  0.00           H  
ATOM   4841 2HD2 LEU A 314      70.074  11.960   7.684  1.00  0.00           H  
ATOM   4842 3HD2 LEU A 314      69.710  10.239   7.957  1.00  0.00           H  
ATOM   4843  N   ILE A 315      73.546   8.163   9.944  1.00  0.00           N  
ATOM   4844  CA  ILE A 315      73.384   7.032  10.848  1.00  0.00           C  
ATOM   4845  C   ILE A 315      74.485   7.005  11.900  1.00  0.00           C  
ATOM   4846  O   ILE A 315      74.231   6.726  13.072  1.00  0.00           O  
ATOM   4847  CB  ILE A 315      73.383   5.703  10.070  1.00  0.00           C  
ATOM   4848  CG1 ILE A 315      72.132   5.598   9.195  1.00  0.00           C  
ATOM   4849  CG2 ILE A 315      73.467   4.526  11.029  1.00  0.00           C  
ATOM   4850  CD1 ILE A 315      72.177   4.460   8.200  1.00  0.00           C  
ATOM   4851  H   ILE A 315      73.743   7.989   8.969  1.00  0.00           H  
ATOM   4852  HA  ILE A 315      72.427   7.132  11.359  1.00  0.00           H  
ATOM   4853  HB  ILE A 315      74.241   5.675   9.399  1.00  0.00           H  
ATOM   4854 1HG1 ILE A 315      71.256   5.464   9.828  1.00  0.00           H  
ATOM   4855 2HG1 ILE A 315      71.995   6.528   8.641  1.00  0.00           H  
ATOM   4856 1HG2 ILE A 315      73.465   3.595  10.462  1.00  0.00           H  
ATOM   4857 2HG2 ILE A 315      74.386   4.594  11.610  1.00  0.00           H  
ATOM   4858 3HG2 ILE A 315      72.610   4.543  11.702  1.00  0.00           H  
ATOM   4859 1HD1 ILE A 315      71.256   4.451   7.616  1.00  0.00           H  
ATOM   4860 2HD1 ILE A 315      73.028   4.594   7.532  1.00  0.00           H  
ATOM   4861 3HD1 ILE A 315      72.278   3.516   8.732  1.00  0.00           H  
ATOM   4862  N   LEU A 316      75.710   7.297  11.475  1.00  0.00           N  
ATOM   4863  CA  LEU A 316      76.853   7.307  12.379  1.00  0.00           C  
ATOM   4864  C   LEU A 316      76.714   8.400  13.431  1.00  0.00           C  
ATOM   4865  O   LEU A 316      77.028   8.191  14.603  1.00  0.00           O  
ATOM   4866  CB  LEU A 316      78.152   7.511  11.589  1.00  0.00           C  
ATOM   4867  CG  LEU A 316      78.572   6.344  10.686  1.00  0.00           C  
ATOM   4868  CD1 LEU A 316      79.766   6.761   9.839  1.00  0.00           C  
ATOM   4869  CD2 LEU A 316      78.906   5.133  11.545  1.00  0.00           C  
ATOM   4870  H   LEU A 316      75.853   7.518  10.500  1.00  0.00           H  
ATOM   4871  HA  LEU A 316      76.900   6.345  12.888  1.00  0.00           H  
ATOM   4872 1HB  LEU A 316      78.040   8.393  10.959  1.00  0.00           H  
ATOM   4873 2HB  LEU A 316      78.963   7.694  12.294  1.00  0.00           H  
ATOM   4874  HG  LEU A 316      77.754   6.094  10.010  1.00  0.00           H  
ATOM   4875 1HD1 LEU A 316      80.065   5.932   9.197  1.00  0.00           H  
ATOM   4876 2HD1 LEU A 316      79.493   7.616   9.221  1.00  0.00           H  
ATOM   4877 3HD1 LEU A 316      80.596   7.033  10.490  1.00  0.00           H  
ATOM   4878 1HD2 LEU A 316      79.204   4.303  10.903  1.00  0.00           H  
ATOM   4879 2HD2 LEU A 316      79.725   5.381  12.221  1.00  0.00           H  
ATOM   4880 3HD2 LEU A 316      78.030   4.846  12.126  1.00  0.00           H  
ATOM   4881  N   LYS A 317      76.241   9.567  13.006  1.00  0.00           N  
ATOM   4882  CA  LYS A 317      76.059  10.695  13.910  1.00  0.00           C  
ATOM   4883  C   LYS A 317      75.128  10.335  15.061  1.00  0.00           C  
ATOM   4884  O   LYS A 317      75.357  10.730  16.204  1.00  0.00           O  
ATOM   4885  CB  LYS A 317      75.514  11.906  13.151  1.00  0.00           C  
ATOM   4886  CG  LYS A 317      75.344  13.157  14.003  1.00  0.00           C  
ATOM   4887  CD  LYS A 317      74.870  14.335  13.165  1.00  0.00           C  
ATOM   4888  CE  LYS A 317      74.669  15.578  14.019  1.00  0.00           C  
ATOM   4889  NZ  LYS A 317      74.204  16.739  13.213  1.00  0.00           N  
ATOM   4890  H   LYS A 317      76.001   9.675  12.031  1.00  0.00           H  
ATOM   4891  HA  LYS A 317      77.028  10.958  14.335  1.00  0.00           H  
ATOM   4892 1HB  LYS A 317      76.184  12.151  12.327  1.00  0.00           H  
ATOM   4893 2HB  LYS A 317      74.543  11.659  12.722  1.00  0.00           H  
ATOM   4894 1HG  LYS A 317      74.615  12.966  14.790  1.00  0.00           H  
ATOM   4895 2HG  LYS A 317      76.296  13.413  14.467  1.00  0.00           H  
ATOM   4896 1HD  LYS A 317      75.607  14.552  12.391  1.00  0.00           H  
ATOM   4897 2HD  LYS A 317      73.926  14.082  12.682  1.00  0.00           H  
ATOM   4898 1HE  LYS A 317      73.932  15.371  14.794  1.00  0.00           H  
ATOM   4899 2HE  LYS A 317      75.608  15.842  14.505  1.00  0.00           H  
ATOM   4900 1HZ  LYS A 317      74.084  17.541  13.815  1.00  0.00           H  
ATOM   4901 2HZ  LYS A 317      74.890  16.952  12.502  1.00  0.00           H  
ATOM   4902 3HZ  LYS A 317      73.324  16.514  12.773  1.00  0.00           H  
ATOM   4903  N   HIS A 318      74.081   9.575  14.705  1.00  0.00           N  
ATOM   4904  CA  HIS A 318      73.023   9.162  15.620  1.00  0.00           C  
ATOM   4905  C   HIS A 318      73.192   7.728  16.130  1.00  0.00           C  
ATOM   4906  O   HIS A 318      72.259   7.139  16.676  1.00  0.00           O  
ATOM   4907  CB  HIS A 318      71.658   9.300  14.939  1.00  0.00           C  
ATOM   4908  CG  HIS A 318      71.293  10.712  14.601  1.00  0.00           C  
ATOM   4909  ND1 HIS A 318      70.929  11.635  15.559  1.00  0.00           N  
ATOM   4910  CD2 HIS A 318      71.236  11.359  13.413  1.00  0.00           C  
ATOM   4911  CE1 HIS A 318      70.664  12.791  14.973  1.00  0.00           C  
ATOM   4912  NE2 HIS A 318      70.843  12.649  13.673  1.00  0.00           N  
ATOM   4913  H   HIS A 318      74.004   9.260  13.748  1.00  0.00           H  
ATOM   4914  HA  HIS A 318      73.029   9.807  16.498  1.00  0.00           H  
ATOM   4915 1HB  HIS A 318      71.650   8.716  14.018  1.00  0.00           H  
ATOM   4916 2HB  HIS A 318      70.884   8.894  15.590  1.00  0.00           H  
ATOM   4917  HD1 HIS A 318      70.941  11.496  16.549  1.00  0.00           H  
ATOM   4918  HD2 HIS A 318      71.434  11.044  12.388  1.00  0.00           H  
ATOM   4919  HE1 HIS A 318      70.358  13.654  15.563  1.00  0.00           H  
ATOM   4920  N   GLY A 319      74.385   7.166  15.952  1.00  0.00           N  
ATOM   4921  CA  GLY A 319      74.771   5.951  16.662  1.00  0.00           C  
ATOM   4922  C   GLY A 319      74.708   4.705  15.794  1.00  0.00           C  
ATOM   4923  O   GLY A 319      74.416   3.612  16.280  1.00  0.00           O  
ATOM   4924  H   GLY A 319      75.038   7.591  15.310  1.00  0.00           H  
ATOM   4925 1HA  GLY A 319      75.786   6.059  17.043  1.00  0.00           H  
ATOM   4926 2HA  GLY A 319      74.118   5.810  17.523  1.00  0.00           H  
ATOM   4927  N   GLY A 320      74.980   4.851  14.503  1.00  0.00           N  
ATOM   4928  CA  GLY A 320      75.154   3.682  13.658  1.00  0.00           C  
ATOM   4929  C   GLY A 320      76.561   3.134  13.730  1.00  0.00           C
[truncated: 504,290 more chars]
