# Supplementary material for: Blueprinting extendable nanomaterials with standardized protein blocks
Source: Nature. 2024 Mar 13;627(8005):898–904. doi: 10.1038/s41586-024-07188-4 (PMC10972742; doi:10.1038/s41586-024-07188-4)
Supplement: Supplementary file 4 — Design models with ideal backbones as well as experimentally determined structures for comparison. For reference to design names, see Supplementary Fig. 1. [file 41586_2024_7188_MOESM4_ESM.zip › THR53_design.pdb]

HEADER                                            29-OCT-21   XXXX              
EXPDTA    THEORETICAL MODEL                                                     
REMARK 220                                                                      
REMARK 220 EXPERIMENTAL DETAILS                                                 
REMARK 220  EXPERIMENT TYPE                : THEORETICAL MODELLING              
REMARK 220  DATE OF DATA COLLECTION        : 29-OCT-21                          
REMARK 220                                                                      
REMARK 220 REMARK: MODEL GENERATED BY ROSETTA                                   
REMARK 220  VERSION 2021.41+HEAD.36da336f772                                    
ATOM      1  N   ASP A   1      19.986   0.940  17.591  1.00  0.00           N  
ATOM      2  CA  ASP A   1      20.990   0.370  16.698  1.00  0.00           C  
ATOM      3  C   ASP A   1      20.381  -0.645  15.745  1.00  0.00           C  
ATOM      4  O   ASP A   1      20.786  -0.744  14.587  1.00  0.00           O  
ATOM      5  CB  ASP A   1      22.109  -0.293  17.505  1.00  0.00           C  
ATOM      6  CG  ASP A   1      21.603  -1.396  18.424  1.00  0.00           C  
ATOM      7  OD1 ASP A   1      20.462  -1.339  18.817  1.00  0.00           O  
ATOM      8  OD2 ASP A   1      22.362  -2.286  18.725  1.00  0.00           O  
ATOM      9 1H   ASP A   1      20.420   1.602  18.202  1.00  0.00           H  
ATOM     10 2H   ASP A   1      19.281   1.399  17.051  1.00  0.00           H  
ATOM     11 3H   ASP A   1      19.568   0.210  18.133  1.00  0.00           H  
ATOM     12  HA  ASP A   1      21.420   1.175  16.102  1.00  0.00           H  
ATOM     13 1HB  ASP A   1      22.846  -0.718  16.823  1.00  0.00           H  
ATOM     14 2HB  ASP A   1      22.617   0.459  18.109  1.00  0.00           H  
ATOM     15  N   GLU A   2      19.398  -1.416  16.215  1.00  0.00           N  
ATOM     16  CA  GLU A   2      18.661  -2.290  15.310  1.00  0.00           C  
ATOM     17  C   GLU A   2      17.908  -1.486  14.259  1.00  0.00           C  
ATOM     18  O   GLU A   2      17.869  -1.861  13.087  1.00  0.00           O  
ATOM     19  CB  GLU A   2      17.681  -3.166  16.094  1.00  0.00           C  
ATOM     20  CG  GLU A   2      18.342  -4.231  16.957  1.00  0.00           C  
ATOM     21  CD  GLU A   2      17.355  -5.021  17.770  1.00  0.00           C  
ATOM     22  OE1 GLU A   2      16.196  -4.681  17.757  1.00  0.00           O  
ATOM     23  OE2 GLU A   2      17.760  -5.967  18.405  1.00  0.00           O  
ATOM     24  H   GLU A   2      19.176  -1.384  17.200  1.00  0.00           H  
ATOM     25  HA  GLU A   2      19.374  -2.936  14.796  1.00  0.00           H  
ATOM     26 1HB  GLU A   2      17.073  -2.538  16.745  1.00  0.00           H  
ATOM     27 2HB  GLU A   2      17.007  -3.668  15.400  1.00  0.00           H  
ATOM     28 1HG  GLU A   2      18.895  -4.915  16.313  1.00  0.00           H  
ATOM     29 2HG  GLU A   2      19.055  -3.751  17.626  1.00  0.00           H  
ATOM     30  N   ASP A   3      17.310  -0.378  14.684  1.00  0.00           N  
ATOM     31  CA  ASP A   3      16.557   0.482  13.779  1.00  0.00           C  
ATOM     32  C   ASP A   3      17.465   1.106  12.728  1.00  0.00           C  
ATOM     33  O   ASP A   3      17.100   1.203  11.556  1.00  0.00           O  
ATOM     34  CB  ASP A   3      15.839   1.585  14.560  1.00  0.00           C  
ATOM     35  CG  ASP A   3      14.667   1.063  15.381  1.00  0.00           C  
ATOM     36  OD1 ASP A   3      14.236  -0.038  15.131  1.00  0.00           O  
ATOM     37  OD2 ASP A   3      14.215   1.769  16.250  1.00  0.00           O  
ATOM     38  H   ASP A   3      17.379  -0.125  15.659  1.00  0.00           H  
ATOM     39  HA  ASP A   3      15.810  -0.125  13.267  1.00  0.00           H  
ATOM     40 1HB  ASP A   3      16.545   2.074  15.232  1.00  0.00           H  
ATOM     41 2HB  ASP A   3      15.469   2.341  13.867  1.00  0.00           H  
ATOM     42  N   ALA A   4      18.651   1.529  13.153  1.00  0.00           N  
ATOM     43  CA  ALA A   4      19.614   2.145  12.248  1.00  0.00           C  
ATOM     44  C   ALA A   4      20.094   1.153  11.197  1.00  0.00           C  
ATOM     45  O   ALA A   4      20.243   1.499  10.025  1.00  0.00           O  
ATOM     46  CB  ALA A   4      20.796   2.701  13.030  1.00  0.00           C  
ATOM     47  H   ALA A   4      18.891   1.421  14.128  1.00  0.00           H  
ATOM     48  HA  ALA A   4      19.116   2.965  11.731  1.00  0.00           H  
ATOM     49 1HB  ALA A   4      21.506   3.157  12.340  1.00  0.00           H  
ATOM     50 2HB  ALA A   4      20.443   3.451  13.737  1.00  0.00           H  
ATOM     51 3HB  ALA A   4      21.285   1.893  13.572  1.00  0.00           H  
ATOM     52  N   ILE A   5      20.335  -0.082  11.622  1.00  0.00           N  
ATOM     53  CA  ILE A   5      20.798  -1.128  10.717  1.00  0.00           C  
ATOM     54  C   ILE A   5      19.745  -1.453   9.666  1.00  0.00           C  
ATOM     55  O   ILE A   5      20.065  -1.653   8.494  1.00  0.00           O  
ATOM     56  CB  ILE A   5      21.160  -2.407  11.494  1.00  0.00           C  
ATOM     57  CG1 ILE A   5      22.393  -2.169  12.369  1.00  0.00           C  
ATOM     58  CG2 ILE A   5      21.398  -3.563  10.535  1.00  0.00           C  
ATOM     59  CD1 ILE A   5      22.659  -3.276  13.363  1.00  0.00           C  
ATOM     60  H   ILE A   5      20.194  -0.303  12.597  1.00  0.00           H  
ATOM     61  HA  ILE A   5      21.691  -0.772  10.205  1.00  0.00           H  
ATOM     62  HB  ILE A   5      20.342  -2.667  12.166  1.00  0.00           H  
ATOM     63 1HG1 ILE A   5      23.273  -2.060  11.736  1.00  0.00           H  
ATOM     64 2HG1 ILE A   5      22.273  -1.237  12.922  1.00  0.00           H  
ATOM     65 1HG2 ILE A   5      21.653  -4.458  11.101  1.00  0.00           H  
ATOM     66 2HG2 ILE A   5      20.495  -3.746   9.954  1.00  0.00           H  
ATOM     67 3HG2 ILE A   5      22.218  -3.314   9.862  1.00  0.00           H  
ATOM     68 1HD1 ILE A   5      23.549  -3.036  13.946  1.00  0.00           H  
ATOM     69 2HD1 ILE A   5      21.804  -3.379  14.032  1.00  0.00           H  
ATOM     70 3HD1 ILE A   5      22.818  -4.213  12.830  1.00  0.00           H  
ATOM     71  N   THR A   6      18.488  -1.505  10.091  1.00  0.00           N  
ATOM     72  CA  THR A   6      17.385  -1.806   9.186  1.00  0.00           C  
ATOM     73  C   THR A   6      17.222  -0.716   8.135  1.00  0.00           C  
ATOM     74  O   THR A   6      16.977  -1.002   6.963  1.00  0.00           O  
ATOM     75  CB  THR A   6      16.065  -1.980   9.959  1.00  0.00           C  
ATOM     76  OG1 THR A   6      16.187  -3.073  10.878  1.00  0.00           O  
ATOM     77  CG2 THR A   6      14.917  -2.255   9.000  1.00  0.00           C  
ATOM     78  H   THR A   6      18.291  -1.332  11.066  1.00  0.00           H  
ATOM     79  HA  THR A   6      17.606  -2.741   8.670  1.00  0.00           H  
ATOM     80  HB  THR A   6      15.851  -1.072  10.523  1.00  0.00           H  
ATOM     81  HG1 THR A   6      16.656  -2.780  11.663  1.00  0.00           H  
ATOM     82 1HG2 THR A   6      13.992  -2.375   9.564  1.00  0.00           H  
ATOM     83 2HG2 THR A   6      14.814  -1.420   8.307  1.00  0.00           H  
ATOM     84 3HG2 THR A   6      15.121  -3.167   8.441  1.00  0.00           H  
ATOM     85  N   ALA A   7      17.359   0.535   8.560  1.00  0.00           N  
ATOM     86  CA  ALA A   7      17.228   1.671   7.655  1.00  0.00           C  
ATOM     87  C   ALA A   7      18.330   1.668   6.604  1.00  0.00           C  
ATOM     88  O   ALA A   7      18.084   1.953   5.432  1.00  0.00           O  
ATOM     89  CB  ALA A   7      17.247   2.976   8.437  1.00  0.00           C  
ATOM     90  H   ALA A   7      17.559   0.704   9.535  1.00  0.00           H  
ATOM     91  HA  ALA A   7      16.273   1.583   7.137  1.00  0.00           H  
ATOM     92 1HB  ALA A   7      17.148   3.815   7.747  1.00  0.00           H  
ATOM     93 2HB  ALA A   7      16.417   2.989   9.144  1.00  0.00           H  
ATOM     94 3HB  ALA A   7      18.187   3.062   8.979  1.00  0.00           H  
ATOM     95  N   ALA A   8      19.546   1.344   7.029  1.00  0.00           N  
ATOM     96  CA  ALA A   8      20.688   1.303   6.124  1.00  0.00           C  
ATOM     97  C   ALA A   8      20.520   0.214   5.072  1.00  0.00           C  
ATOM     98  O   ALA A   8      20.840   0.415   3.900  1.00  0.00           O  
ATOM     99  CB  ALA A   8      21.976   1.089   6.906  1.00  0.00           C  
ATOM    100  H   ALA A   8      19.683   1.120   8.004  1.00  0.00           H  
ATOM    101  HA  ALA A   8      20.745   2.261   5.607  1.00  0.00           H  
ATOM    102 1HB  ALA A   8      22.820   1.061   6.217  1.00  0.00           H  
ATOM    103 2HB  ALA A   8      22.112   1.906   7.614  1.00  0.00           H  
ATOM    104 3HB  ALA A   8      21.919   0.146   7.448  1.00  0.00           H  
ATOM    105  N   LYS A   9      20.016  -0.939   5.498  1.00  0.00           N  
ATOM    106  CA  LYS A   9      19.804  -2.063   4.593  1.00  0.00           C  
ATOM    107  C   LYS A   9      18.753  -1.733   3.541  1.00  0.00           C  
ATOM    108  O   LYS A   9      18.903  -2.079   2.369  1.00  0.00           O  
ATOM    109  CB  LYS A   9      19.391  -3.310   5.376  1.00  0.00           C  
ATOM    110  CG  LYS A   9      20.502  -3.920   6.220  1.00  0.00           C  
ATOM    111  CD  LYS A   9      20.010  -5.141   6.982  1.00  0.00           C  
ATOM    112  CE  LYS A   9      21.116  -5.745   7.835  1.00  0.00           C  
ATOM    113  NZ  LYS A   9      20.639  -6.919   8.616  1.00  0.00           N  
ATOM    114  H   LYS A   9      19.774  -1.040   6.473  1.00  0.00           H  
ATOM    115  HA  LYS A   9      20.741  -2.271   4.075  1.00  0.00           H  
ATOM    116 1HB  LYS A   9      18.562  -3.065   6.040  1.00  0.00           H  
ATOM    117 2HB  LYS A   9      19.040  -4.075   4.682  1.00  0.00           H  
ATOM    118 1HG  LYS A   9      21.330  -4.214   5.575  1.00  0.00           H  
ATOM    119 2HG  LYS A   9      20.864  -3.180   6.933  1.00  0.00           H  
ATOM    120 1HD  LYS A   9      19.178  -4.857   7.628  1.00  0.00           H  
ATOM    121 2HD  LYS A   9      19.658  -5.893   6.276  1.00  0.00           H  
ATOM    122 1HE  LYS A   9      21.938  -6.061   7.194  1.00  0.00           H  
ATOM    123 2HE  LYS A   9      21.493  -4.993   8.528  1.00  0.00           H  
ATOM    124 1HZ  LYS A   9      21.400  -7.289   9.167  1.00  0.00           H  
ATOM    125 2HZ  LYS A   9      19.888  -6.633   9.229  1.00  0.00           H  
ATOM    126 3HZ  LYS A   9      20.304  -7.631   7.983  1.00  0.00           H  
ATOM    127  N   GLU A  10      17.688  -1.061   3.967  1.00  0.00           N  
ATOM    128  CA  GLU A  10      16.610  -0.682   3.062  1.00  0.00           C  
ATOM    129  C   GLU A  10      17.094   0.307   2.010  1.00  0.00           C  
ATOM    130  O   GLU A  10      16.729   0.210   0.838  1.00  0.00           O  
ATOM    131  CB  GLU A  10      15.444  -0.077   3.846  1.00  0.00           C  
ATOM    132  CG  GLU A  10      14.686  -1.071   4.714  1.00  0.00           C  
ATOM    133  CD  GLU A  10      13.594  -0.429   5.524  1.00  0.00           C  
ATOM    134  OE1 GLU A  10      13.498   0.775   5.506  1.00  0.00           O  
ATOM    135  OE2 GLU A  10      12.857  -1.142   6.162  1.00  0.00           O  
ATOM    136  H   GLU A  10      17.624  -0.807   4.942  1.00  0.00           H  
ATOM    137  HA  GLU A  10      16.258  -1.578   2.549  1.00  0.00           H  
ATOM    138 1HB  GLU A  10      15.814   0.718   4.494  1.00  0.00           H  
ATOM    139 2HB  GLU A  10      14.733   0.372   3.153  1.00  0.00           H  
ATOM    140 1HG  GLU A  10      14.245  -1.834   4.073  1.00  0.00           H  
ATOM    141 2HG  GLU A  10      15.389  -1.562   5.385  1.00  0.00           H  
ATOM    142  N   ILE A  11      17.918   1.259   2.436  1.00  0.00           N  
ATOM    143  CA  ILE A  11      18.455   2.268   1.531  1.00  0.00           C  
ATOM    144  C   ILE A  11      19.360   1.640   0.479  1.00  0.00           C  
ATOM    145  O   ILE A  11      19.319   2.015  -0.693  1.00  0.00           O  
ATOM    146  CB  ILE A  11      19.239   3.341   2.308  1.00  0.00           C  
ATOM    147  CG1 ILE A  11      18.307   4.102   3.255  1.00  0.00           C  
ATOM    148  CG2 ILE A  11      19.924   4.300   1.347  1.00  0.00           C  
ATOM    149  CD1 ILE A  11      17.178   4.823   2.553  1.00  0.00           C  
ATOM    150  H   ILE A  11      18.179   1.284   3.411  1.00  0.00           H  
ATOM    151  HA  ILE A  11      17.623   2.751   1.020  1.00  0.00           H  
ATOM    152  HB  ILE A  11      19.995   2.861   2.929  1.00  0.00           H  
ATOM    153 1HG1 ILE A  11      17.873   3.408   3.974  1.00  0.00           H  
ATOM    154 2HG1 ILE A  11      18.881   4.838   3.818  1.00  0.00           H  
ATOM    155 1HG2 ILE A  11      20.473   5.052   1.913  1.00  0.00           H  
ATOM    156 2HG2 ILE A  11      20.616   3.747   0.713  1.00  0.00           H  
ATOM    157 3HG2 ILE A  11      19.174   4.789   0.725  1.00  0.00           H  
ATOM    158 1HD1 ILE A  11      16.562   5.338   3.290  1.00  0.00           H  
ATOM    159 2HD1 ILE A  11      17.591   5.549   1.852  1.00  0.00           H  
ATOM    160 3HD1 ILE A  11      16.568   4.102   2.011  1.00  0.00           H  
ATOM    161  N   ALA A  12      20.177   0.682   0.905  1.00  0.00           N  
ATOM    162  CA  ALA A  12      21.094   0.000   0.000  1.00  0.00           C  
ATOM    163  C   ALA A  12      20.337  -0.801  -1.052  1.00  0.00           C  
ATOM    164  O   ALA A  12      20.714  -0.818  -2.224  1.00  0.00           O  
ATOM    165  CB  ALA A  12      22.032  -0.908   0.782  1.00  0.00           C  
ATOM    166  H   ALA A  12      20.162   0.420   1.880  1.00  0.00           H  
ATOM    167  HA  ALA A  12      21.684   0.756  -0.517  1.00  0.00           H  
ATOM    168 1HB  ALA A  12      22.711  -1.410   0.093  1.00  0.00           H  
ATOM    169 2HB  ALA A  12      22.609  -0.312   1.490  1.00  0.00           H  
ATOM    170 3HB  ALA A  12      21.450  -1.652   1.324  1.00  0.00           H  
ATOM    171  N   GLU A  13      19.267  -1.464  -0.626  1.00  0.00           N  
ATOM    172  CA  GLU A  13      18.455  -2.268  -1.531  1.00  0.00           C  
ATOM    173  C   GLU A  13      17.777  -1.399  -2.583  1.00  0.00           C  
ATOM    174  O   GLU A  13      17.704  -1.769  -3.755  1.00  0.00           O  
ATOM    175  CB  GLU A  13      17.401  -3.052  -0.747  1.00  0.00           C  
ATOM    176  CG  GLU A  13      17.965  -4.163   0.128  1.00  0.00           C  
ATOM    177  CD  GLU A  13      18.632  -5.252  -0.667  1.00  0.00           C  
ATOM    178  OE1 GLU A  13      18.136  -5.583  -1.717  1.00  0.00           O  
ATOM    179  OE2 GLU A  13      19.638  -5.752  -0.223  1.00  0.00           O  
ATOM    180  H   GLU A  13      19.010  -1.409   0.349  1.00  0.00           H  
ATOM    181  HA  GLU A  13      19.107  -2.976  -2.044  1.00  0.00           H  
ATOM    182 1HB  GLU A  13      16.844  -2.371  -0.104  1.00  0.00           H  
ATOM    183 2HB  GLU A  13      16.690  -3.502  -1.441  1.00  0.00           H  
ATOM    184 1HG  GLU A  13      18.693  -3.735   0.817  1.00  0.00           H  
ATOM    185 2HG  GLU A  13      17.157  -4.593   0.717  1.00  0.00           H  
ATOM    186  N   VAL A  14      17.282  -0.242  -2.157  1.00  0.00           N  
ATOM    187  CA  VAL A  14      16.610   0.682  -3.062  1.00  0.00           C  
ATOM    188  C   VAL A  14      17.570   1.222  -4.114  1.00  0.00           C  
ATOM    189  O   VAL A  14      17.214   1.350  -5.285  1.00  0.00           O  
ATOM    190  CB  VAL A  14      16.005   1.858  -2.272  1.00  0.00           C  
ATOM    191  CG1 VAL A  14      15.469   2.918  -3.222  1.00  0.00           C  
ATOM    192  CG2 VAL A  14      14.904   1.352  -1.352  1.00  0.00           C  
ATOM    193  H   VAL A  14      17.374   0.003  -1.181  1.00  0.00           H  
ATOM    194  HA  VAL A  14      15.804   0.148  -3.567  1.00  0.00           H  
ATOM    195  HB  VAL A  14      16.790   2.326  -1.677  1.00  0.00           H  
ATOM    196 1HG1 VAL A  14      15.046   3.742  -2.647  1.00  0.00           H  
ATOM    197 2HG1 VAL A  14      16.281   3.292  -3.846  1.00  0.00           H  
ATOM    198 3HG1 VAL A  14      14.696   2.483  -3.854  1.00  0.00           H  
ATOM    199 1HG2 VAL A  14      14.482   2.188  -0.796  1.00  0.00           H  
ATOM    200 2HG2 VAL A  14      14.123   0.878  -1.947  1.00  0.00           H  
ATOM    201 3HG2 VAL A  14      15.319   0.625  -0.654  1.00  0.00           H  
ATOM    202  N   ALA A  15      18.789   1.537  -3.688  1.00  0.00           N  
ATOM    203  CA  ALA A  15      19.804   2.063  -4.593  1.00  0.00           C  
ATOM    204  C   ALA A  15      20.193   1.032  -5.645  1.00  0.00           C  
ATOM    205  O   ALA A  15      20.373   1.364  -6.817  1.00  0.00           O  
ATOM    206  CB  ALA A  15      21.031   2.509  -3.811  1.00  0.00           C  
ATOM    207  H   ALA A  15      19.018   1.409  -2.713  1.00  0.00           H  
ATOM    208  HA  ALA A  15      19.383   2.925  -5.110  1.00  0.00           H  
ATOM    209 1HB  ALA A  15      21.779   2.900  -4.500  1.00  0.00           H  
ATOM    210 2HB  ALA A  15      20.748   3.288  -3.103  1.00  0.00           H  
ATOM    211 3HB  ALA A  15      21.445   1.660  -3.269  1.00  0.00           H  
ATOM    212  N   LYS A  16      20.321  -0.220  -5.219  1.00  0.00           N  
ATOM    213  CA  LYS A  16      20.688  -1.303  -6.124  1.00  0.00           C  
ATOM    214  C   LYS A  16      19.611  -1.532  -7.176  1.00  0.00           C  
ATOM    215  O   LYS A  16      19.913  -1.760  -8.348  1.00  0.00           O  
ATOM    216  CB  LYS A  16      20.941  -2.593  -5.341  1.00  0.00           C  
ATOM    217  CG  LYS A  16      22.209  -2.579  -4.499  1.00  0.00           C  
ATOM    218  CD  LYS A  16      22.509  -3.958  -3.930  1.00  0.00           C  
ATOM    219  CE  LYS A  16      21.527  -4.328  -2.829  1.00  0.00           C  
ATOM    220  NZ  LYS A  16      21.886  -5.614  -2.172  1.00  0.00           N  
ATOM    221  H   LYS A  16      20.160  -0.427  -4.244  1.00  0.00           H  
ATOM    222  HA  LYS A  16      21.606  -1.025  -6.642  1.00  0.00           H  
ATOM    223 1HB  LYS A  16      20.099  -2.785  -4.675  1.00  0.00           H  
ATOM    224 2HB  LYS A  16      21.008  -3.432  -6.034  1.00  0.00           H  
ATOM    225 1HG  LYS A  16      23.051  -2.258  -5.114  1.00  0.00           H  
ATOM    226 2HG  LYS A  16      22.093  -1.873  -3.677  1.00  0.00           H  
ATOM    227 1HD  LYS A  16      22.449  -4.701  -4.725  1.00  0.00           H  
ATOM    228 2HD  LYS A  16      23.520  -3.970  -3.521  1.00  0.00           H  
ATOM    229 1HE  LYS A  16      21.510  -3.542  -2.076  1.00  0.00           H  
ATOM    230 2HE  LYS A  16      20.525  -4.418  -3.250  1.00  0.00           H  
ATOM    231 1HZ  LYS A  16      21.211  -5.824  -1.450  1.00  0.00           H  
ATOM    232 2HZ  LYS A  16      21.886  -6.356  -2.858  1.00  0.00           H  
ATOM    233 3HZ  LYS A  16      22.805  -5.537  -1.760  1.00  0.00           H  
ATOM    234  N   THR A  17      18.353  -1.470  -6.751  1.00  0.00           N  
ATOM    235  CA  THR A  17      17.228  -1.671  -7.655  1.00  0.00           C  
ATOM    236  C   THR A  17      17.164  -0.571  -8.707  1.00  0.00           C  
ATOM    237  O   THR A  17      16.894  -0.834  -9.879  1.00  0.00           O  
ATOM    238  CB  THR A  17      15.898  -1.725  -6.881  1.00  0.00           C  
ATOM    239  OG1 THR A  17      15.922  -2.824  -5.961  1.00  0.00           O  
ATOM    240  CG2 THR A  17      14.729  -1.896  -7.839  1.00  0.00           C  
ATOM    241  H   THR A  17      18.172  -1.279  -5.776  1.00  0.00           H  
ATOM    242  HA  THR A  17      17.364  -2.622  -8.170  1.00  0.00           H  
ATOM    243  HB  THR A  17      15.767  -0.801  -6.318  1.00  0.00           H  
ATOM    244  HG1 THR A  17      16.416  -2.574  -5.177  1.00  0.00           H  
ATOM    245 1HG2 THR A  17      13.798  -1.932  -7.275  1.00  0.00           H  
ATOM    246 2HG2 THR A  17      14.702  -1.056  -8.533  1.00  0.00           H  
ATOM    247 3HG2 THR A  17      14.850  -2.824  -8.398  1.00  0.00           H  
ATOM    248  N   ALA A  18      17.414   0.663  -8.282  1.00  0.00           N  
ATOM    249  CA  ALA A  18      17.385   1.806  -9.186  1.00  0.00           C  
ATOM    250  C   ALA A  18      18.482   1.704 -10.238  1.00  0.00           C  
ATOM    251  O   ALA A  18      18.262   2.011 -11.410  1.00  0.00           O  
ATOM    252  CB  ALA A  18      17.521   3.104  -8.403  1.00  0.00           C  
ATOM    253  H   ALA A  18      17.630   0.813  -7.307  1.00  0.00           H  
ATOM    254  HA  ALA A  18      16.425   1.805  -9.703  1.00  0.00           H  
ATOM    255 1HB  ALA A  18      17.498   3.948  -9.092  1.00  0.00           H  
ATOM    256 2HB  ALA A  18      16.697   3.190  -7.695  1.00  0.00           H  
ATOM    257 3HB  ALA A  18      18.466   3.104  -7.862  1.00  0.00           H  
ATOM    258  N   SER A  19      19.664   1.271  -9.813  1.00  0.00           N  
ATOM    259  CA  SER A  19      20.798   1.128 -10.717  1.00  0.00           C  
ATOM    260  C   SER A  19      20.532   0.058 -11.769  1.00  0.00           C  
ATOM    261  O   SER A  19      20.868   0.229 -12.941  1.00  0.00           O  
ATOM    262  CB  SER A  19      22.049   0.781  -9.934  1.00  0.00           C  
ATOM    263  OG  SER A  19      21.925  -0.472  -9.319  1.00  0.00           O  
ATOM    264  H   SER A  19      19.780   1.035  -8.838  1.00  0.00           H  
ATOM    265  HA  SER A  19      20.956   2.079 -11.228  1.00  0.00           H  
ATOM    266 1HB  SER A  19      22.908   0.777 -10.604  1.00  0.00           H  
ATOM    267 2HB  SER A  19      22.228   1.544  -9.177  1.00  0.00           H  
ATOM    268  HG  SER A  19      21.402  -0.328  -8.527  1.00  0.00           H  
ATOM    269  N   SER A  20      19.927  -1.045 -11.344  1.00  0.00           N  
ATOM    270  CA  SER A  20      19.614  -2.145 -12.248  1.00  0.00           C  
ATOM    271  C   SER A  20      18.597  -1.721 -13.300  1.00  0.00           C  
ATOM    272  O   SER A  20      18.382  -2.423 -14.288  1.00  0.00           O  
ATOM    273  CB  SER A  20      19.081  -3.329 -11.465  1.00  0.00           C  
ATOM    274  OG  SER A  20      17.837  -3.033 -10.892  1.00  0.00           O  
ATOM    275  H   SER A  20      19.677  -1.124 -10.369  1.00  0.00           H  
ATOM    276  HA  SER A  20      20.530  -2.445 -12.759  1.00  0.00           H  
ATOM    277 1HB  SER A  20      18.984  -4.189 -12.126  1.00  0.00           H  
ATOM    278 2HB  SER A  20      19.790  -3.596 -10.682  1.00  0.00           H  
ATOM    279  HG  SER A  20      17.900  -2.128 -10.576  1.00  0.00           H  
ATOM    280  N   LEU A  21      17.962  -0.576 -13.107  1.00  0.00           N  
ATOM    281  CA  LEU A  21      16.938  -0.208 -14.101  1.00  0.00           C  
ATOM    282  C   LEU A  21      17.286   0.960 -15.008  1.00  0.00           C  
ATOM    283  O   LEU A  21      16.402   1.603 -15.575  1.00  0.00           O  
ATOM    284  CB  LEU A  21      15.626   0.121 -13.377  1.00  0.00           C  
ATOM    285  CG  LEU A  21      14.999  -1.031 -12.582  1.00  0.00           C  
ATOM    286  CD1 LEU A  21      13.772  -0.524 -11.835  1.00  0.00           C  
ATOM    287  CD2 LEU A  21      14.632  -2.163 -13.530  1.00  0.00           C  
ATOM    288  H   LEU A  21      18.199  -0.011 -12.304  1.00  0.00           H  
ATOM    289  HA  LEU A  21      16.772  -1.061 -14.758  1.00  0.00           H  
ATOM    290 1HB  LEU A  21      15.808   0.941 -12.684  1.00  0.00           H  
ATOM    291 2HB  LEU A  21      14.895   0.451 -14.115  1.00  0.00           H  
ATOM    292  HG  LEU A  21      15.713  -1.394 -11.842  1.00  0.00           H  
ATOM    293 1HD1 LEU A  21      13.326  -1.343 -11.270  1.00  0.00           H  
ATOM    294 2HD1 LEU A  21      14.066   0.271 -11.150  1.00  0.00           H  
ATOM    295 3HD1 LEU A  21      13.046  -0.138 -12.549  1.00  0.00           H  
ATOM    296 1HD2 LEU A  21      14.187  -2.982 -12.965  1.00  0.00           H  
ATOM    297 2HD2 LEU A  21      13.917  -1.801 -14.269  1.00  0.00           H  
ATOM    298 3HD2 LEU A  21      15.530  -2.518 -14.037  1.00  0.00           H  
ATOM    299  N   THR A  22      18.573   1.240 -15.149  1.00  0.00           N  
ATOM    300  CA  THR A  22      19.019   2.315 -16.023  1.00  0.00           C  
ATOM    301  C   THR A  22      20.516   2.207 -16.283  1.00  0.00           C  
ATOM    302  O   THR A  22      21.268   1.718 -15.440  1.00  0.00           O  
ATOM    303  CB  THR A  22      18.691   3.695 -15.422  1.00  0.00           C  
ATOM    304  OG1 THR A  22      19.064   4.723 -16.349  1.00  0.00           O  
ATOM    305  CG2 THR A  22      19.442   3.899 -14.115  1.00  0.00           C  
ATOM    306  H   THR A  22      19.254   0.695 -14.639  1.00  0.00           H  
ATOM    307  HA  THR A  22      18.499   2.224 -16.977  1.00  0.00           H  
ATOM    308  HB  THR A  22      17.620   3.764 -15.235  1.00  0.00           H  
ATOM    309  HG1 THR A  22      18.594   5.532 -16.135  1.00  0.00           H  
ATOM    310 1HG2 THR A  22      19.198   4.879 -13.705  1.00  0.00           H  
ATOM    311 2HG2 THR A  22      19.152   3.126 -13.405  1.00  0.00           H  
ATOM    312 3HG2 THR A  22      20.514   3.840 -14.299  1.00  0.00           H  
ATOM    313  N   THR A  23      20.935   2.668 -17.456  1.00  0.00           N  
ATOM    314  CA  THR A  23      22.340   2.657 -17.839  1.00  0.00           C  
ATOM    315  C   THR A  23      22.795   4.073 -18.184  1.00  0.00           C  
ATOM    316  O   THR A  23      23.904   4.276 -18.679  1.00  0.00           O  
ATOM    317  CB  THR A  23      22.590   1.717 -19.033  1.00  0.00           C  
ATOM    318  OG1 THR A  23      21.807   2.147 -20.155  1.00  0.00           O  
ATOM    319  CG2 THR A  23      22.212   0.288 -18.674  1.00  0.00           C  
ATOM    320  H   THR A  23      20.259   3.040 -18.108  1.00  0.00           H  
ATOM    321  HA  THR A  23      22.927   2.300 -16.992  1.00  0.00           H  
ATOM    322  HB  THR A  23      23.644   1.750 -19.308  1.00  0.00           H  
ATOM    323  HG1 THR A  23      22.326   2.059 -20.958  1.00  0.00           H  
ATOM    324 1HG2 THR A  23      22.396  -0.362 -19.530  1.00  0.00           H  
ATOM    325 2HG2 THR A  23      22.814  -0.046 -17.829  1.00  0.00           H  
ATOM    326 3HG2 THR A  23      21.157   0.246 -18.407  1.00  0.00           H  
ATOM    327  N   ASP A  24      21.925   5.046 -17.916  1.00  0.00           N  
ATOM    328  CA  ASP A  24      22.228   6.453 -18.175  1.00  0.00           C  
ATOM    329  C   ASP A  24      23.382   6.922 -17.288  1.00  0.00           C  
ATOM    330  O   ASP A  24      23.233   7.043 -16.072  1.00  0.00           O  
ATOM    331  CB  ASP A  24      20.995   7.326 -17.932  1.00  0.00           C  
ATOM    332  CG  ASP A  24      21.226   8.789 -18.285  1.00  0.00           C  
ATOM    333  OD1 ASP A  24      22.051   9.409 -17.657  1.00  0.00           O  
ATOM    334  OD2 ASP A  24      20.574   9.274 -19.179  1.00  0.00           O  
ATOM    335  H   ASP A  24      21.026   4.808 -17.521  1.00  0.00           H  
ATOM    336  HA  ASP A  24      22.527   6.556 -19.218  1.00  0.00           H  
ATOM    337 1HB  ASP A  24      20.161   6.952 -18.525  1.00  0.00           H  
ATOM    338 2HB  ASP A  24      20.705   7.262 -16.883  1.00  0.00           H  
ATOM    339  N   GLY A  25      24.682   7.277 -17.559  1.00  0.00           N  
ATOM    340  CA  GLY A  25      25.773   7.704 -16.687  1.00  0.00           C  
ATOM    341  C   GLY A  25      25.430   8.882 -15.746  1.00  0.00           C  
ATOM    342  O   GLY A  25      25.757   8.857 -14.559  1.00  0.00           O  
ATOM    343  H   GLY A  25      25.007   7.261 -18.515  1.00  0.00           H  
ATOM    344 1HA  GLY A  25      26.093   6.866 -16.068  1.00  0.00           H  
ATOM    345 2HA  GLY A  25      26.628   8.001 -17.293  1.00  0.00           H  
ATOM    346  N   GLU A  26      24.773   9.919 -16.258  1.00  0.00           N  
ATOM    347  CA  GLU A  26      24.403  11.069 -15.442  1.00  0.00           C  
ATOM    348  C   GLU A  26      23.369  10.688 -14.390  1.00  0.00           C  
ATOM    349  O   GLU A  26      23.503  11.041 -13.218  1.00  0.00           O  
ATOM    350  CB  GLU A  26      23.858  12.195 -16.323  1.00  0.00           C  
ATOM    351  CG  GLU A  26      23.495  13.465 -15.567  1.00  0.00           C  
ATOM    352  CD  GLU A  26      23.023  14.570 -16.472  1.00  0.00           C  
ATOM    353  OE1 GLU A  26      22.997  14.367 -17.662  1.00  0.00           O  
ATOM    354  OE2 GLU A  26      22.687  15.617 -15.972  1.00  0.00           O  
ATOM    355  H   GLU A  26      24.524   9.909 -17.237  1.00  0.00           H  
ATOM    356  HA  GLU A  26      25.294  11.429 -14.927  1.00  0.00           H  
ATOM    357 1HB  GLU A  26      24.598  12.456 -17.080  1.00  0.00           H  
ATOM    358 2HB  GLU A  26      22.965  11.849 -16.844  1.00  0.00           H  
ATOM    359 1HG  GLU A  26      22.707  13.237 -14.850  1.00  0.00           H  
ATOM    360 2HG  GLU A  26      24.367  13.806 -15.011  1.00  0.00           H  
ATOM    361  N   GLU A  27      22.338   9.966 -14.815  1.00  0.00           N  
ATOM    362  CA  GLU A  27      21.279   9.535 -13.910  1.00  0.00           C  
ATOM    363  C   GLU A  27      21.811   8.570 -12.859  1.00  0.00           C  
ATOM    364  O   GLU A  27      21.442   8.648 -11.687  1.00  0.00           O  
ATOM    365  CB  GLU A  27      20.143   8.874 -14.694  1.00  0.00           C  
ATOM    366  CG  GLU A  27      18.952   8.457 -13.844  1.00  0.00           C  
ATOM    367  CD  GLU A  27      17.820   7.893 -14.658  1.00  0.00           C  
ATOM    368  OE1 GLU A  27      18.078   7.365 -15.713  1.00  0.00           O  
ATOM    369  OE2 GLU A  27      16.697   7.992 -14.225  1.00  0.00           O  
ATOM    370  H   GLU A  27      22.286   9.709 -15.790  1.00  0.00           H  
ATOM    371  HA  GLU A  27      20.885  10.412 -13.396  1.00  0.00           H  
ATOM    372 1HB  GLU A  27      19.783   9.561 -15.461  1.00  0.00           H  
ATOM    373 2HB  GLU A  27      20.520   7.986 -15.201  1.00  0.00           H  
ATOM    374 1HG  GLU A  27      19.277   7.704 -13.126  1.00  0.00           H  
ATOM    375 2HG  GLU A  27      18.596   9.322 -13.286  1.00  0.00           H  
ATOM    376  N   LEU A  28      22.680   7.660 -13.284  1.00  0.00           N  
ATOM    377  CA  LEU A  28      23.265   6.678 -12.379  1.00  0.00           C  
ATOM    378  C   LEU A  28      24.139   7.349 -11.328  1.00  0.00           C  
ATOM    379  O   LEU A  28      24.117   6.972 -10.156  1.00  0.00           O  
ATOM    380  CB  LEU A  28      24.096   5.659 -13.168  1.00  0.00           C  
ATOM    381  CG  LEU A  28      23.299   4.707 -14.070  1.00  0.00           C  
ATOM    382  CD1 LEU A  28      24.262   3.884 -14.917  1.00  0.00           C  
ATOM    383  CD2 LEU A  28      22.422   3.809 -13.211  1.00  0.00           C  
ATOM    384  H   LEU A  28      22.942   7.648 -14.259  1.00  0.00           H  
ATOM    385  HA  LEU A  28      22.458   6.153 -11.870  1.00  0.00           H  
ATOM    386 1HB  LEU A  28      24.801   6.198 -13.798  1.00  0.00           H  
ATOM    387 2HB  LEU A  28      24.662   5.051 -12.463  1.00  0.00           H  
ATOM    388  HG  LEU A  28      22.672   5.287 -14.747  1.00  0.00           H  
ATOM    389 1HD1 LEU A  28      23.696   3.208 -15.557  1.00  0.00           H  
ATOM    390 2HD1 LEU A  28      24.863   4.551 -15.535  1.00  0.00           H  
ATOM    391 3HD1 LEU A  28      24.915   3.305 -14.265  1.00  0.00           H  
ATOM    392 1HD2 LEU A  28      21.855   3.133 -13.852  1.00  0.00           H  
ATOM    393 2HD2 LEU A  28      23.049   3.227 -12.535  1.00  0.00           H  
ATOM    394 3HD2 LEU A  28      21.732   4.421 -12.630  1.00  0.00           H  
ATOM    395  N   VAL A  29      24.908   8.345 -11.753  1.00  0.00           N  
ATOM    396  CA  VAL A  29      25.792   9.071 -10.848  1.00  0.00           C  
ATOM    397  C   VAL A  29      24.997   9.834  -9.797  1.00  0.00           C  
ATOM    398  O   VAL A  29      25.372   9.869  -8.625  1.00  0.00           O  
ATOM    399  CB  VAL A  29      26.673  10.058 -11.638  1.00  0.00           C  
ATOM    400  CG1 VAL A  29      27.458  10.949 -10.687  1.00  0.00           C  
ATOM    401  CG2 VAL A  29      27.610   9.292 -12.558  1.00  0.00           C  
ATOM    402  H   VAL A  29      24.880   8.607 -12.728  1.00  0.00           H  
ATOM    403  HA  VAL A  29      26.438   8.351 -10.344  1.00  0.00           H  
ATOM    404  HB  VAL A  29      26.030  10.709 -12.231  1.00  0.00           H  
ATOM    405 1HG1 VAL A  29      28.075  11.640 -11.262  1.00  0.00           H  
ATOM    406 2HG1 VAL A  29      26.766  11.514 -10.062  1.00  0.00           H  
ATOM    407 3HG1 VAL A  29      28.098  10.332 -10.056  1.00  0.00           H  
ATOM    408 1HG2 VAL A  29      28.229   9.996 -13.114  1.00  0.00           H  
ATOM    409 2HG2 VAL A  29      28.249   8.637 -11.965  1.00  0.00           H  
ATOM    410 3HG2 VAL A  29      27.026   8.693 -13.257  1.00  0.00           H  
ATOM    411  N   LYS A  30      23.896  10.445 -10.222  1.00  0.00           N  
ATOM    412  CA  LYS A  30      23.045  11.209  -9.317  1.00  0.00           C  
ATOM    413  C   LYS A  30      22.411  10.308  -8.266  1.00  0.00           C  
ATOM    414  O   LYS A  30      22.321  10.673  -7.094  1.00  0.00           O  
ATOM    415  CB  LYS A  30      21.959  11.949 -10.099  1.00  0.00           C  
ATOM    416  CG  LYS A  30      22.471  13.108 -10.944  1.00  0.00           C  
ATOM    417  CD  LYS A  30      21.338  13.780 -11.705  1.00  0.00           C  
ATOM    418  CE  LYS A  30      21.850  14.932 -12.558  1.00  0.00           C  
ATOM    419  NZ  LYS A  30      20.758  15.575 -13.338  1.00  0.00           N  
ATOM    420  H   LYS A  30      23.642  10.379 -11.197  1.00  0.00           H  
ATOM    421  HA  LYS A  30      23.663  11.943  -8.798  1.00  0.00           H  
ATOM    422 1HB  LYS A  30      21.449  11.251 -10.763  1.00  0.00           H  
ATOM    423 2HB  LYS A  30      21.216  12.343  -9.406  1.00  0.00           H  
ATOM    424 1HG  LYS A  30      22.951  13.845 -10.298  1.00  0.00           H  
ATOM    425 2HG  LYS A  30      23.209  12.741 -11.656  1.00  0.00           H  
ATOM    426 1HD  LYS A  30      20.850  13.050 -12.351  1.00  0.00           H  
ATOM    427 2HD  LYS A  30      20.602  14.164 -10.999  1.00  0.00           H  
ATOM    428 1HE  LYS A  30      22.312  15.682 -11.917  1.00  0.00           H  
ATOM    429 2HE  LYS A  30      22.606  14.563 -13.251  1.00  0.00           H  
ATOM    430 1HZ  LYS A  30      21.138  16.331 -13.889  1.00  0.00           H  
ATOM    431 2HZ  LYS A  30      20.334  14.892 -13.951  1.00  0.00           H  
ATOM    432 3HZ  LYS A  30      20.060  15.938 -12.705  1.00  0.00           H  
ATOM    433  N   ILE A  31      21.972   9.128  -8.691  1.00  0.00           N  
ATOM    434  CA  ILE A  31      21.345   8.172  -7.786  1.00  0.00           C  
ATOM    435  C   ILE A  31      22.331   7.680  -6.735  1.00  0.00           C  
ATOM    436  O   ILE A  31      21.983   7.534  -5.563  1.00  0.00           O  
ATOM    437  CB  ILE A  31      20.780   6.969  -8.563  1.00  0.00           C  
ATOM    438  CG1 ILE A  31      19.601   7.405  -9.438  1.00  0.00           C  
ATOM    439  CG2 ILE A  31      20.356   5.868  -7.604  1.00  0.00           C  
ATOM    440  CD1 ILE A  31      19.158   6.355 -10.432  1.00  0.00           C  
ATOM    441  H   ILE A  31      22.075   8.887  -9.666  1.00  0.00           H  
ATOM    442  HA  ILE A  31      20.522   8.669  -7.274  1.00  0.00           H  
ATOM    443  HB  ILE A  31      21.544   6.579  -9.235  1.00  0.00           H  
ATOM    444 1HG1 ILE A  31      18.751   7.655  -8.804  1.00  0.00           H  
ATOM    445 2HG1 ILE A  31      19.872   8.304  -9.991  1.00  0.00           H  
ATOM    446 1HG2 ILE A  31      19.959   5.025  -8.170  1.00  0.00           H  
ATOM    447 2HG2 ILE A  31      21.218   5.540  -7.023  1.00  0.00           H  
ATOM    448 3HG2 ILE A  31      19.588   6.247  -6.930  1.00  0.00           H  
ATOM    449 1HD1 ILE A  31      18.320   6.738 -11.015  1.00  0.00           H  
ATOM    450 2HD1 ILE A  31      19.985   6.115 -11.100  1.00  0.00           H  
ATOM    451 3HD1 ILE A  31      18.849   5.457  -9.899  1.00  0.00           H  
ATOM    452  N   ILE A  32      23.564   7.425  -7.160  1.00  0.00           N  
ATOM    453  CA  ILE A  32      24.603   6.948  -6.255  1.00  0.00           C  
ATOM    454  C   ILE A  32      24.941   7.997  -5.204  1.00  0.00           C  
ATOM    455  O   ILE A  32      25.137   7.675  -4.032  1.00  0.00           O  
ATOM    456  CB  ILE A  32      25.877   6.570  -7.032  1.00  0.00           C  
ATOM    457  CG1 ILE A  32      25.623   5.340  -7.907  1.00  0.00           C  
ATOM    458  CG2 ILE A  32      27.029   6.315  -6.072  1.00  0.00           C  
ATOM    459  CD1 ILE A  32      26.728   5.059  -8.901  1.00  0.00           C  
ATOM    460  H   ILE A  32      23.787   7.565  -8.135  1.00  0.00           H  
ATOM    461  HA  ILE A  32      24.235   6.060  -5.743  1.00  0.00           H  
ATOM    462  HB  ILE A  32      26.149   7.383  -7.703  1.00  0.00           H  
ATOM    463 1HG1 ILE A  32      25.502   4.461  -7.274  1.00  0.00           H  
ATOM    464 2HG1 ILE A  32      24.694   5.473  -8.461  1.00  0.00           H  
ATOM    465 1HG2 ILE A  32      27.922   6.048  -6.638  1.00  0.00           H  
ATOM    466 2HG2 ILE A  32      27.224   7.216  -5.491  1.00  0.00           H  
ATOM    467 3HG2 ILE A  32      26.769   5.498  -5.399  1.00  0.00           H  
ATOM    468 1HD1 ILE A  32      26.475   4.173  -9.484  1.00  0.00           H  
ATOM    469 2HD1 ILE A  32      26.842   5.913  -9.569  1.00  0.00           H  
ATOM    470 3HD1 ILE A  32      27.661   4.887  -8.367  1.00  0.00           H  
ATOM    471  N   LYS A  33      25.008   9.254  -5.629  1.00  0.00           N  
ATOM    472  CA  LYS A  33      25.323  10.353  -4.724  1.00  0.00           C  
ATOM    473  C   LYS A  33      24.235  10.530  -3.672  1.00  0.00           C  
ATOM    474  O   LYS A  33      24.525  10.773  -2.500  1.00  0.00           O  
ATOM    475  CB  LYS A  33      25.514  11.653  -5.507  1.00  0.00           C  
ATOM    476  CG  LYS A  33      25.905  12.851  -4.651  1.00  0.00           C  
ATOM    477  CD  LYS A  33      26.165  14.081  -5.508  1.00  0.00           C  
ATOM    478  CE  LYS A  33      26.647  15.252  -4.665  1.00  0.00           C  
ATOM    479  NZ  LYS A  33      25.609  15.710  -3.702  1.00  0.00           N  
ATOM    480  H   LYS A  33      24.836   9.453  -6.604  1.00  0.00           H  
ATOM    481  HA  LYS A  33      26.253  10.118  -4.205  1.00  0.00           H  
ATOM    482 1HB  LYS A  33      26.290  11.513  -6.260  1.00  0.00           H  
ATOM    483 2HB  LYS A  33      24.591  11.902  -6.029  1.00  0.00           H  
ATOM    484 1HG  LYS A  33      25.102  13.072  -3.946  1.00  0.00           H  
ATOM    485 2HG  LYS A  33      26.806  12.615  -4.086  1.00  0.00           H  
ATOM    486 1HD  LYS A  33      26.921  13.848  -6.259  1.00  0.00           H  
ATOM    487 2HD  LYS A  33      25.246  14.368  -6.020  1.00  0.00           H  
ATOM    488 1HE  LYS A  33      27.536  14.958  -4.109  1.00  0.00           H  
ATOM    489 2HE  LYS A  33      26.912  16.084  -5.316  1.00  0.00           H  
ATOM    490 1HZ  LYS A  33      25.967  16.486  -3.163  1.00  0.00           H  
ATOM    491 2HZ  LYS A  33      24.785  16.003  -4.208  1.00  0.00           H  
ATOM    492 3HZ  LYS A  33      25.369  14.952  -3.079  1.00  0.00           H  
ATOM    493  N   GLU A  34      22.982  10.407  -4.098  1.00  0.00           N  
ATOM    494  CA  GLU A  34      21.848  10.553  -3.193  1.00  0.00           C  
ATOM    495  C   GLU A  34      21.838   9.451  -2.141  1.00  0.00           C  
ATOM    496  O   GLU A  34      21.556   9.701  -0.969  1.00  0.00           O  
ATOM    497  CB  GLU A  34      20.534  10.535  -3.977  1.00  0.00           C  
ATOM    498  CG  GLU A  34      20.303  11.764  -4.845  1.00  0.00           C  
ATOM    499  CD  GLU A  34      19.039  11.679  -5.655  1.00  0.00           C  
ATOM    500  OE1 GLU A  34      18.412  10.647  -5.636  1.00  0.00           O  
ATOM    501  OE2 GLU A  34      18.700  12.648  -6.293  1.00  0.00           O  
ATOM    502  H   GLU A  34      22.811  10.207  -5.073  1.00  0.00           H  
ATOM    503  HA  GLU A  34      21.936  11.511  -2.680  1.00  0.00           H  
ATOM    504 1HB  GLU A  34      20.508   9.659  -4.625  1.00  0.00           H  
ATOM    505 2HB  GLU A  34      19.697  10.454  -3.283  1.00  0.00           H  
ATOM    506 1HG  GLU A  34      20.252  12.644  -4.205  1.00  0.00           H  
ATOM    507 2HG  GLU A  34      21.152  11.886  -5.517  1.00  0.00           H  
ATOM    508  N   ALA A  35      22.147   8.231  -2.567  1.00  0.00           N  
ATOM    509  CA  ALA A  35      22.174   7.088  -1.662  1.00  0.00           C  
ATOM    510  C   ALA A  35      23.265   7.243  -0.610  1.00  0.00           C  
ATOM    511  O   ALA A  35      23.060   6.926   0.562  1.00  0.00           O  
ATOM    512  CB  ALA A  35      22.373   5.798  -2.444  1.00  0.00           C  
ATOM    513  H   ALA A  35      22.369   8.092  -3.542  1.00  0.00           H  
ATOM    514  HA  ALA A  35      21.216   7.043  -1.145  1.00  0.00           H  
ATOM    515 1HB  ALA A  35      22.391   4.954  -1.755  1.00  0.00           H  
ATOM    516 2HB  ALA A  35      21.554   5.671  -3.152  1.00  0.00           H  
ATOM    517 3HB  ALA A  35      23.316   5.843  -2.986  1.00  0.00           H  
ATOM    518  N   GLY A  36      24.425   7.732  -1.036  1.00  0.00           N  
ATOM    519  CA  GLY A  36      25.551   7.931  -0.131  1.00  0.00           C  
ATOM    520  C   GLY A  36      25.233   8.986   0.921  1.00  0.00           C  
ATOM    521  O   GLY A  36      25.577   8.831   2.093  1.00  0.00           O  
ATOM    522  H   GLY A  36      24.529   7.972  -2.012  1.00  0.00           H  
ATOM    523 1HA  GLY A  36      25.797   6.988   0.357  1.00  0.00           H  
ATOM    524 2HA  GLY A  36      26.427   8.235  -0.702  1.00  0.00           H  
ATOM    525  N   GLU A  37      24.574  10.059   0.495  1.00  0.00           N  
ATOM    526  CA  GLU A  37      24.209  11.142   1.400  1.00  0.00           C  
ATOM    527  C   GLU A  37      23.214  10.669   2.452  1.00  0.00           C  
ATOM    528  O   GLU A  37      23.316  11.032   3.624  1.00  0.00           O  
ATOM    529  CB  GLU A  37      23.618  12.316   0.616  1.00  0.00           C  
ATOM    530  CG  GLU A  37      24.622  13.061  -0.252  1.00  0.00           C  
ATOM    531  CD  GLU A  37      23.992  14.161  -1.062  1.00  0.00           C  
ATOM    532  OE1 GLU A  37      22.790  14.273  -1.043  1.00  0.00           O  
ATOM    533  OE2 GLU A  37      24.715  14.889  -1.700  1.00  0.00           O  
ATOM    534  H   GLU A  37      24.320  10.125  -0.480  1.00  0.00           H  
ATOM    535  HA  GLU A  37      25.109  11.482   1.913  1.00  0.00           H  
ATOM    536 1HB  GLU A  37      22.819  11.955  -0.032  1.00  0.00           H  
ATOM    537 2HB  GLU A  37      23.179  13.032   1.310  1.00  0.00           H  
ATOM    538 1HG  GLU A  37      25.391  13.492   0.389  1.00  0.00           H  
ATOM    539 2HG  GLU A  37      25.103  12.352  -0.923  1.00  0.00           H  
ATOM    540  N   ALA A  38      22.252   9.857   2.026  1.00  0.00           N  
ATOM    541  CA  ALA A  38      21.236   9.333   2.931  1.00  0.00           C  
ATOM    542  C   ALA A  38      21.853   8.420   3.983  1.00  0.00           C  
ATOM    543  O   ALA A  38      21.479   8.465   5.155  1.00  0.00           O  
ATOM    544  CB  ALA A  38      20.163   8.589   2.149  1.00  0.00           C  
ATOM    545  H   ALA A  38      22.224   9.596   1.051  1.00  0.00           H  
ATOM    546  HA  ALA A  38      20.776  10.175   3.448  1.00  0.00           H  
ATOM    547 1HB  ALA A  38      19.412   8.204   2.839  1.00  0.00           H  
ATOM    548 2HB  ALA A  38      19.691   9.271   1.441  1.00  0.00           H  
ATOM    549 3HB  ALA A  38      20.616   7.761   1.607  1.00  0.00           H  
ATOM    550  N   MET A  39      22.801   7.591   3.557  1.00  0.00           N  
ATOM    551  CA  MET A  39      23.472   6.666   4.462  1.00  0.00           C  
ATOM    552  C   MET A  39      24.282   7.413   5.514  1.00  0.00           C  
ATOM    553  O   MET A  39      24.294   7.035   6.686  1.00  0.00           O  
ATOM    554  CB  MET A  39      24.370   5.715   3.673  1.00  0.00           C  
ATOM    555  CG  MET A  39      23.620   4.712   2.809  1.00  0.00           C  
ATOM    556  SD  MET A  39      22.543   3.632   3.773  1.00  0.00           S  
ATOM    557  CE  MET A  39      23.751   2.683   4.693  1.00  0.00           C  
ATOM    558  H   MET A  39      23.063   7.603   2.582  1.00  0.00           H  
ATOM    559  HA  MET A  39      22.714   6.081   4.983  1.00  0.00           H  
ATOM    560 1HB  MET A  39      25.027   6.291   3.023  1.00  0.00           H  
ATOM    561 2HB  MET A  39      25.003   5.156   4.364  1.00  0.00           H  
ATOM    562 1HG  MET A  39      23.011   5.244   2.079  1.00  0.00           H  
ATOM    563 2HG  MET A  39      24.335   4.091   2.269  1.00  0.00           H  
ATOM    564 1HE  MET A  39      23.238   1.969   5.337  1.00  0.00           H  
ATOM    565 2HE  MET A  39      24.398   2.146   3.998  1.00  0.00           H  
ATOM    566 3HE  MET A  39      24.354   3.356   5.304  1.00  0.00           H  
ATOM    567  N   LYS A  40      24.958   8.475   5.088  1.00  0.00           N  
ATOM    568  CA  LYS A  40      25.772   9.278   5.993  1.00  0.00           C  
ATOM    569  C   LYS A  40      24.912   9.966   7.045  1.00  0.00           C  
ATOM    570  O   LYS A  40      25.284  10.034   8.217  1.00  0.00           O  
ATOM    571  CB  LYS A  40      26.577  10.317   5.210  1.00  0.00           C  
ATOM    572  CG  LYS A  40      27.461  11.207   6.073  1.00  0.00           C  
ATOM    573  CD  LYS A  40      26.774  12.526   6.393  1.00  0.00           C  
ATOM    574  CE  LYS A  40      26.685  13.418   5.164  1.00  0.00           C  
ATOM    575  NZ  LYS A  40      25.971  14.692   5.451  1.00  0.00           N  
ATOM    576  H   LYS A  40      24.906   8.732   4.113  1.00  0.00           H  
ATOM    577  HA  LYS A  40      26.467   8.617   6.511  1.00  0.00           H  
ATOM    578 1HB  LYS A  40      27.215   9.812   4.485  1.00  0.00           H  
ATOM    579 2HB  LYS A  40      25.895  10.961   4.654  1.00  0.00           H  
ATOM    580 1HG  LYS A  40      27.696  10.693   7.006  1.00  0.00           H  
ATOM    581 2HG  LYS A  40      28.394  11.412   5.547  1.00  0.00           H  
ATOM    582 1HD  LYS A  40      25.766  12.331   6.764  1.00  0.00           H  
ATOM    583 2HD  LYS A  40      27.332  13.049   7.169  1.00  0.00           H  
ATOM    584 1HE  LYS A  40      27.688  13.650   4.809  1.00  0.00           H  
ATOM    585 2HE  LYS A  40      26.155  12.891   4.370  1.00  0.00           H  
ATOM    586 1HZ  LYS A  40      25.933  15.254   4.612  1.00  0.00           H  
ATOM    587 2HZ  LYS A  40      25.032  14.490   5.763  1.00  0.00           H  
ATOM    588 3HZ  LYS A  40      26.464  15.199   6.173  1.00  0.00           H  
ATOM    589  N   GLU A  41      23.760  10.475   6.619  1.00  0.00           N  
ATOM    590  CA  GLU A  41      22.844  11.159   7.524  1.00  0.00           C  
ATOM    591  C   GLU A  41      22.293  10.204   8.576  1.00  0.00           C  
ATOM    592  O   GLU A  41      22.169  10.560   9.748  1.00  0.00           O  
ATOM    593  CB  GLU A  41      21.691  11.790   6.740  1.00  0.00           C  
ATOM    594  CG  GLU A  41      22.096  12.968   5.865  1.00  0.00           C  
ATOM    595  CD  GLU A  41      22.606  14.138   6.660  1.00  0.00           C  
ATOM    596  OE1 GLU A  41      22.069  14.398   7.710  1.00  0.00           O  
ATOM    597  OE2 GLU A  41      23.533  14.773   6.216  1.00  0.00           O  
ATOM    598  H   GLU A  41      23.513  10.385   5.644  1.00  0.00           H  
ATOM    599  HA  GLU A  41      23.391  11.950   8.037  1.00  0.00           H  
ATOM    600 1HB  GLU A  41      21.234  11.037   6.097  1.00  0.00           H  
ATOM    601 2HB  GLU A  41      20.925  12.136   7.434  1.00  0.00           H  
ATOM    602 1HG  GLU A  41      22.876  12.644   5.176  1.00  0.00           H  
ATOM    603 2HG  GLU A  41      21.236  13.282   5.276  1.00  0.00           H  
ATOM    604  N   ILE A  42      21.964   8.990   8.151  1.00  0.00           N  
ATOM    605  CA  ILE A  42      21.425   7.981   9.055  1.00  0.00           C  
ATOM    606  C   ILE A  42      22.451   7.580  10.107  1.00  0.00           C  
ATOM    607  O   ILE A  42      22.117   7.404  11.279  1.00  0.00           O  
ATOM    608  CB  ILE A  42      20.972   6.732   8.277  1.00  0.00           C  
ATOM    609  CG1 ILE A  42      19.760   7.060   7.401  1.00  0.00           C  
ATOM    610  CG2 ILE A  42      20.648   5.597   9.236  1.00  0.00           C  
ATOM    611  CD1 ILE A  42      19.414   5.975   6.406  1.00  0.00           C  
ATOM    612  H   ILE A  42      22.090   8.759   7.176  1.00  0.00           H  
ATOM    613  HA  ILE A  42      20.560   8.402   9.566  1.00  0.00           H  
ATOM    614  HB  ILE A  42      21.768   6.413   7.606  1.00  0.00           H  
ATOM    615 1HG1 ILE A  42      18.890   7.233   8.033  1.00  0.00           H  
ATOM    616 2HG1 ILE A  42      19.949   7.980   6.848  1.00  0.00           H  
ATOM    617 1HG2 ILE A  42      20.329   4.722   8.669  1.00  0.00           H  
ATOM    618 2HG2 ILE A  42      21.535   5.348   9.817  1.00  0.00           H  
ATOM    619 3HG2 ILE A  42      19.848   5.905   9.908  1.00  0.00           H  
ATOM    620 1HD1 ILE A  42      18.545   6.280   5.822  1.00  0.00           H  
ATOM    621 2HD1 ILE A  42      20.261   5.810   5.739  1.00  0.00           H  
ATOM    622 3HD1 ILE A  42      19.186   5.053   6.939  1.00  0.00           H  
ATOM    623  N   ALA A  43      23.702   7.437   9.682  1.00  0.00           N  
ATOM    624  CA  ALA A  43      24.780   7.056  10.586  1.00  0.00           C  
ATOM    625  C   ALA A  43      25.022   8.131  11.638  1.00  0.00           C  
ATOM    626  O   ALA A  43      25.246   7.827  12.810  1.00  0.00           O  
ATOM    627  CB  ALA A  43      26.057   6.784   9.803  1.00  0.00           C  
ATOM    628  H   ALA A  43      23.912   7.596   8.707  1.00  0.00           H  
ATOM    629  HA  ALA A  43      24.482   6.144  11.103  1.00  0.00           H  
ATOM    630 1HB  ALA A  43      26.852   6.501  10.492  1.00  0.00           H  
ATOM    631 2HB  ALA A  43      25.884   5.974   9.095  1.00  0.00           H  
ATOM    632 3HB  ALA A  43      26.349   7.683   9.262  1.00  0.00           H  
ATOM    633  N   LYS A  44      24.976   9.389  11.213  1.00  0.00           N  
ATOM    634  CA  LYS A  44      25.190  10.512  12.117  1.00  0.00           C  
ATOM    635  C   LYS A  44      24.091  10.589  13.169  1.00  0.00           C  
ATOM    636  O   LYS A  44      24.358  10.856  14.341  1.00  0.00           O  
ATOM    637  CB  LYS A  44      25.262  11.824  11.334  1.00  0.00           C  
ATOM    638  CG  LYS A  44      25.542  13.053  12.189  1.00  0.00           C  
ATOM    639  CD  LYS A  44      25.687  14.301  11.332  1.00  0.00           C  
ATOM    640  CE  LYS A  44      26.061  15.511  12.174  1.00  0.00           C  
ATOM    641  NZ  LYS A  44      24.986  15.873  13.137  1.00  0.00           N  
ATOM    642  H   LYS A  44      24.788   9.572  10.238  1.00  0.00           H  
ATOM    643  HA  LYS A  44      26.138  10.363  12.635  1.00  0.00           H  
ATOM    644 1HB  LYS A  44      26.046  11.755  10.580  1.00  0.00           H  
ATOM    645 2HB  LYS A  44      24.319  11.988  10.811  1.00  0.00           H  
ATOM    646 1HG  LYS A  44      24.723  13.200  12.894  1.00  0.00           H  
ATOM    647 2HG  LYS A  44      26.461  12.901  12.754  1.00  0.00           H  
ATOM    648 1HD  LYS A  44      26.461  14.138  10.580  1.00  0.00           H  
ATOM    649 2HD  LYS A  44      24.746  14.503  10.821  1.00  0.00           H  
ATOM    650 1HE  LYS A  44      26.973  15.300  12.730  1.00  0.00           H  
ATOM    651 2HE  LYS A  44      26.249  16.365  11.522  1.00  0.00           H  
ATOM    652 1HZ  LYS A  44      25.272  16.679  13.675  1.00  0.00           H  
ATOM    653 2HZ  LYS A  44      24.139  16.090  12.631  1.00  0.00           H  
ATOM    654 3HZ  LYS A  44      24.816  15.096  13.760  1.00  0.00           H  
ATOM    655  N   LYS A  45      22.854  10.354  12.744  1.00  0.00           N  
ATOM    656  CA  LYS A  45      21.712  10.397  13.648  1.00  0.00           C  
ATOM    657  C   LYS A  45      21.800   9.299  14.700  1.00  0.00           C  
ATOM    658  O   LYS A  45      21.495   9.523  15.871  1.00  0.00           O  
ATOM    659  CB  LYS A  45      20.404  10.272  12.865  1.00  0.00           C  
ATOM    660  CG  LYS A  45      20.058  11.490  12.020  1.00  0.00           C  
ATOM    661  CD  LYS A  45      18.758  11.283  11.257  1.00  0.00           C  
ATOM    662  CE  LYS A  45      18.415  12.495  10.405  1.00  0.00           C  
ATOM    663  NZ  LYS A  45      17.165  12.291   9.623  1.00  0.00           N  
ATOM    664  H   LYS A  45      22.701  10.140  11.769  1.00  0.00           H  
ATOM    665  HA  LYS A  45      21.717  11.356  14.166  1.00  0.00           H  
ATOM    666 1HB  LYS A  45      20.459   9.409  12.200  1.00  0.00           H  
ATOM    667 2HB  LYS A  45      19.580  10.099  13.557  1.00  0.00           H  
ATOM    668 1HG  LYS A  45      19.955  12.363  12.666  1.00  0.00           H  
ATOM    669 2HG  LYS A  45      20.860  11.680  11.308  1.00  0.00           H  
ATOM    670 1HD  LYS A  45      18.850  10.409  10.611  1.00  0.00           H  
ATOM    671 2HD  LYS A  45      17.946  11.106  11.963  1.00  0.00           H  
ATOM    672 1HE  LYS A  45      18.290  13.367  11.046  1.00  0.00           H  
ATOM    673 2HE  LYS A  45      19.233  12.696   9.712  1.00  0.00           H  
ATOM    674 1HZ  LYS A  45      16.974  13.116   9.072  1.00  0.00           H  
ATOM    675 2HZ  LYS A  45      17.277  11.495   9.010  1.00  0.00           H  
ATOM    676 3HZ  LYS A  45      16.396  12.124  10.256  1.00  0.00           H  
ATOM    677  N   ALA A  46      22.219   8.112  14.275  1.00  0.00           N  
ATOM    678  CA  ALA A  46      22.348   6.976  15.179  1.00  0.00           C  
ATOM    679  C   ALA A  46      23.421   7.229  16.231  1.00  0.00           C  
ATOM    680  O   ALA A  46      23.246   6.895  17.403  1.00  0.00           O  
ATOM    681  CB  ALA A  46      22.662   5.709  14.396  1.00  0.00           C  
ATOM    682  H   ALA A  46      22.454   7.994  13.300  1.00  0.00           H  
ATOM    683  HA  ALA A  46      21.397   6.845  15.696  1.00  0.00           H  
ATOM    684 1HB  ALA A  46      22.755   4.870  15.085  1.00  0.00           H  
ATOM    685 2HB  ALA A  46      21.858   5.510  13.688  1.00  0.00           H  
ATOM    686 3HB  ALA A  46      23.598   5.839  13.855  1.00  0.00           H  
ATOM    687  N   LYS A  47      24.531   7.821  15.806  1.00  0.00           N  
ATOM    688  CA  LYS A  47      25.635   8.120  16.710  1.00  0.00           C  
ATOM    689  C   LYS A  47      25.179   9.007  17.861  1.00  0.00           C  
ATOM    690  O   LYS A  47      25.496   8.746  19.022  1.00  0.00           O  
ATOM    691  CB  LYS A  47      26.782   8.790  15.952  1.00  0.00           C  
ATOM    692  CG  LYS A  47      28.059   8.960  16.764  1.00  0.00           C  
ATOM    693  CD  LYS A  47      28.078  10.295  17.492  1.00  0.00           C  
ATOM    694  CE  LYS A  47      29.416  10.536  18.174  1.00  0.00           C  
ATOM    695  NZ  LYS A  47      29.429  11.811  18.942  1.00  0.00           N  
ATOM    696  H   LYS A  47      24.613   8.071  14.831  1.00  0.00           H  
ATOM    697  HA  LYS A  47      25.998   7.183  17.134  1.00  0.00           H  
ATOM    698 1HB  LYS A  47      27.024   8.203  15.066  1.00  0.00           H  
ATOM    699 2HB  LYS A  47      26.467   9.778  15.614  1.00  0.00           H  
ATOM    700 1HG  LYS A  47      28.134   8.155  17.497  1.00  0.00           H  
ATOM    701 2HG  LYS A  47      28.922   8.905  16.101  1.00  0.00           H  
ATOM    702 1HD  LYS A  47      27.892  11.101  16.780  1.00  0.00           H  
ATOM    703 2HD  LYS A  47      27.290  10.310  18.245  1.00  0.00           H  
ATOM    704 1HE  LYS A  47      29.631   9.714  18.855  1.00  0.00           H  
ATOM    705 2HE  LYS A  47      30.206  10.572  17.424  1.00  0.00           H  
ATOM    706 1HZ  LYS A  47      30.332  11.933  19.378  1.00  0.00           H  
ATOM    707 2HZ  LYS A  47      29.249  12.583  18.316  1.00  0.00           H  
ATOM    708 3HZ  LYS A  47      28.713  11.782  19.654  1.00  0.00           H  
ATOM    709  N   GLU A  48      24.429  10.058  17.501  1.00  0.00           N  
ATOM    710  CA  GLU A  48      23.908  11.048  18.439  1.00  0.00           C  
ATOM    711  C   GLU A  48      22.844  10.444  19.341  1.00  0.00           C  
ATOM    712  O   GLU A  48      22.705  10.834  20.500  1.00  0.00           O  
ATOM    713  CB  GLU A  48      23.328  12.247  17.685  1.00  0.00           C  
ATOM    714  CG  GLU A  48      24.364  13.096  16.963  1.00  0.00           C  
ATOM    715  CD  GLU A  48      23.755  14.245  16.207  1.00  0.00           C  
ATOM    716  OE1 GLU A  48      22.551  14.320  16.147  1.00  0.00           O  
ATOM    717  OE2 GLU A  48      24.495  15.048  15.689  1.00  0.00           O  
ATOM    718  H   GLU A  48      24.201  10.189  16.526  1.00  0.00           H  
ATOM    719  HA  GLU A  48      24.729  11.395  19.068  1.00  0.00           H  
ATOM    720 1HB  GLU A  48      22.607  11.897  16.945  1.00  0.00           H  
ATOM    721 2HB  GLU A  48      22.794  12.892  18.383  1.00  0.00           H  
ATOM    722 1HG  GLU A  48      25.069  13.491  17.694  1.00  0.00           H  
ATOM    723 2HG  GLU A  48      24.918  12.464  16.270  1.00  0.00           H  
ATOM    724  N   LEU A  49      22.099   9.491  18.797  1.00  0.00           N  
ATOM    725  CA  LEU A  49      21.043   8.815  19.537  1.00  0.00           C  
ATOM    726  C   LEU A  49      21.614   8.016  20.701  1.00  0.00           C  
ATOM    727  O   LEU A  49      20.897   7.668  21.639  1.00  0.00           O  
ATOM    728  CB  LEU A  49      20.255   7.885  18.606  1.00  0.00           C  
ATOM    729  CG  LEU A  49      18.982   7.270  19.201  1.00  0.00           C  
ATOM    730  CD1 LEU A  49      18.027   8.382  19.615  1.00  0.00           C  
ATOM    731  CD2 LEU A  49      18.337   6.348  18.177  1.00  0.00           C  
ATOM    732  H   LEU A  49      22.267   9.223  17.838  1.00  0.00           H  
ATOM    733  HA  LEU A  49      20.364   9.568  19.936  1.00  0.00           H  
ATOM    734 1HB  LEU A  49      19.969   8.444  17.717  1.00  0.00           H  
ATOM    735 2HB  LEU A  49      20.907   7.066  18.300  1.00  0.00           H  
ATOM    736  HG  LEU A  49      19.237   6.699  20.094  1.00  0.00           H  
ATOM    737 1HD1 LEU A  49      17.122   7.945  20.038  1.00  0.00           H  
ATOM    738 2HD1 LEU A  49      18.507   9.014  20.362  1.00  0.00           H  
ATOM    739 3HD1 LEU A  49      17.767   8.981  18.744  1.00  0.00           H  
ATOM    740 1HD2 LEU A  49      17.432   5.911  18.601  1.00  0.00           H  
ATOM    741 2HD2 LEU A  49      18.081   6.918  17.284  1.00  0.00           H  
ATOM    742 3HD2 LEU A  49      19.035   5.553  17.913  1.00  0.00           H  
ATOM    743  N   GLY A  50      22.909   7.730  20.631  1.00  0.00           N  
ATOM    744  CA  GLY A  50      23.559   6.846  21.589  1.00  0.00           C  
ATOM    745  C   GLY A  50      23.621   5.417  21.062  1.00  0.00           C  
ATOM    746  O   GLY A  50      23.347   4.464  21.791  1.00  0.00           O  
ATOM    747  H   GLY A  50      23.463   8.137  19.891  1.00  0.00           H  
ATOM    748 1HA  GLY A  50      24.567   7.208  21.792  1.00  0.00           H  
ATOM    749 2HA  GLY A  50      23.014   6.868  22.532  1.00  0.00           H  
ATOM    750  N   ALA A  51      23.984   5.283  19.789  1.00  0.00           N  
ATOM    751  CA  ALA A  51      24.199   3.980  19.169  1.00  0.00           C  
ATOM    752  C   ALA A  51      25.632   3.495  19.378  1.00  0.00           C  
ATOM    753  O   ALA A  51      26.587   4.243  19.171  1.00  0.00           O  
ATOM    754  CB  ALA A  51      23.873   4.042  17.684  1.00  0.00           C  
ATOM    755  H   ALA A  51      24.117   6.111  19.226  1.00  0.00           H  
ATOM    756  HA  ALA A  51      23.532   3.263  19.648  1.00  0.00           H  
ATOM    757 1HB  ALA A  51      24.035   3.062  17.235  1.00  0.00           H  
ATOM    758 2HB  ALA A  51      22.830   4.333  17.552  1.00  0.00           H  
ATOM    759 3HB  ALA A  51      24.517   4.774  17.200  1.00  0.00           H  
ATOM    760  N   SER A  52      25.774   2.239  19.789  1.00  0.00           N  
ATOM    761  CA  SER A  52      27.082   1.658  20.086  1.00  0.00           C  
ATOM    762  C   SER A  52      27.914   1.442  18.827  1.00  0.00           C  
ATOM    763  O   SER A  52      27.379   1.387  17.720  1.00  0.00           O  
ATOM    764  CB  SER A  52      26.908   0.338  20.812  1.00  0.00           C  
ATOM    765  OG  SER A  52      26.284   0.526  22.052  1.00  0.00           O  
ATOM    766  H   SER A  52      24.952   1.662  19.901  1.00  0.00           H  
ATOM    767  HA  SER A  52      27.628   2.346  20.733  1.00  0.00           H  
ATOM    768 1HB  SER A  52      26.311  -0.338  20.200  1.00  0.00           H  
ATOM    769 2HB  SER A  52      27.882  -0.127  20.959  1.00  0.00           H  
ATOM    770  HG  SER A  52      26.210  -0.346  22.447  1.00  0.00           H  
ATOM    771  N   PRO A  53      29.213   1.333  19.115  1.00  0.00           N  
ATOM    772  CA  PRO A  53      30.225   1.298  18.065  1.00  0.00           C  
ATOM    773  C   PRO A  53      29.980   0.139  17.116  1.00  0.00           C  
ATOM    774  O   PRO A  53      30.245   0.238  15.918  1.00  0.00           O  
ATOM    775  CB  PRO A  53      31.532   1.122  18.845  1.00  0.00           C  
ATOM    776  CG  PRO A  53      31.243   1.718  20.181  1.00  0.00           C  
ATOM    777  CD  PRO A  53      29.810   1.346  20.455  1.00  0.00           C  
ATOM    778  HA  PRO A  53      30.216   2.255  17.522  1.00  0.00           H  
ATOM    779 1HB  PRO A  53      31.796   0.056  18.901  1.00  0.00           H  
ATOM    780 2HB  PRO A  53      32.354   1.630  18.321  1.00  0.00           H  
ATOM    781 1HG  PRO A  53      31.936   1.316  20.934  1.00  0.00           H  
ATOM    782 2HG  PRO A  53      31.400   2.806  20.154  1.00  0.00           H  
ATOM    783 1HD  PRO A  53      29.772   0.354  20.929  1.00  0.00           H  
ATOM    784 2HD  PRO A  53      29.351   2.104  21.106  1.00  0.00           H  
ATOM    785  N   GLU A  54      29.473  -0.959  17.658  1.00  0.00           N  
ATOM    786  CA  GLU A  54      29.103  -2.109  16.842  1.00  0.00           C  
ATOM    787  C   GLU A  54      28.069  -1.728  15.790  1.00  0.00           C  
ATOM    788  O   GLU A  54      28.203  -2.081  14.618  1.00  0.00           O  
ATOM    789  CB  GLU A  54      28.558  -3.235  17.723  1.00  0.00           C  
ATOM    790  CG  GLU A  54      29.590  -3.868  18.645  1.00  0.00           C  
ATOM    791  CD  GLU A  54      29.825  -3.069  19.897  1.00  0.00           C  
ATOM    792  OE1 GLU A  54      29.195  -2.051  20.056  1.00  0.00           O  
ATOM    793  OE2 GLU A  54      30.636  -3.477  20.695  1.00  0.00           O  
ATOM    794  H   GLU A  54      29.341  -0.998  18.659  1.00  0.00           H  
ATOM    795  HA  GLU A  54      29.994  -2.469  16.327  1.00  0.00           H  
ATOM    796 1HB  GLU A  54      27.746  -2.852  18.343  1.00  0.00           H  
ATOM    797 2HB  GLU A  54      28.144  -4.023  17.093  1.00  0.00           H  
ATOM    798 1HG  GLU A  54      29.250  -4.865  18.924  1.00  0.00           H  
ATOM    799 2HG  GLU A  54      30.530  -3.972  18.104  1.00  0.00           H  
ATOM    800  N   THR A  55      27.038  -1.006  16.215  1.00  0.00           N  
ATOM    801  CA  THR A  55      25.979  -0.575  15.310  1.00  0.00           C  
ATOM    802  C   THR A  55      26.511   0.390  14.259  1.00  0.00           C  
ATOM    803  O   THR A  55      26.142   0.312  13.087  1.00  0.00           O  
ATOM    804  CB  THR A  55      24.824   0.088  16.084  1.00  0.00           C  
ATOM    805  OG1 THR A  55      25.322   1.216  16.815  1.00  0.00           O  
ATOM    806  CG2 THR A  55      24.193  -0.901  17.052  1.00  0.00           C  
ATOM    807  H   THR A  55      26.986  -0.749  17.190  1.00  0.00           H  
ATOM    808  HA  THR A  55      25.587  -1.452  14.794  1.00  0.00           H  
ATOM    809  HB  THR A  55      24.067   0.434  15.381  1.00  0.00           H  
ATOM    810  HG1 THR A  55      25.703   1.851  16.203  1.00  0.00           H  
ATOM    811 1HG2 THR A  55      23.379  -0.415  17.589  1.00  0.00           H  
ATOM    812 2HG2 THR A  55      23.804  -1.754  16.497  1.00  0.00           H  
ATOM    813 3HG2 THR A  55      24.944  -1.243  17.763  1.00  0.00           H  
ATOM    814  N   LEU A  56      27.380   1.300  14.684  1.00  0.00           N  
ATOM    815  CA  LEU A  56      27.965   2.282  13.779  1.00  0.00           C  
ATOM    816  C   LEU A  56      28.839   1.611  12.728  1.00  0.00           C  
ATOM    817  O   LEU A  56      28.817   1.988  11.556  1.00  0.00           O  
ATOM    818  CB  LEU A  56      28.796   3.301  14.568  1.00  0.00           C  
ATOM    819  CG  LEU A  56      27.999   4.253  15.470  1.00  0.00           C  
ATOM    820  CD1 LEU A  56      28.962   5.076  16.317  1.00  0.00           C  
ATOM    821  CD2 LEU A  56      27.122   5.151  14.611  1.00  0.00           C  
ATOM    822  H   LEU A  56      27.642   1.312  15.659  1.00  0.00           H  
ATOM    823  HA  LEU A  56      27.158   2.807  13.270  1.00  0.00           H  
ATOM    824 1HB  LEU A  56      29.501   2.762  15.198  1.00  0.00           H  
ATOM    825 2HB  LEU A  56      29.362   3.909  13.863  1.00  0.00           H  
ATOM    826  HG  LEU A  56      27.372   3.673  16.147  1.00  0.00           H  
ATOM    827 1HD1 LEU A  56      28.396   5.752  16.957  1.00  0.00           H  
ATOM    828 2HD1 LEU A  56      29.563   4.409  16.935  1.00  0.00           H  
ATOM    829 3HD1 LEU A  56      29.615   5.655  15.665  1.00  0.00           H  
ATOM    830 1HD2 LEU A  56      26.555   5.827  15.252  1.00  0.00           H  
ATOM    831 2HD2 LEU A  56      27.749   5.733  13.935  1.00  0.00           H  
ATOM    832 3HD2 LEU A  56      26.432   4.539  14.030  1.00  0.00           H  
ATOM    833  N   SER A  57      29.608   0.615  13.153  1.00  0.00           N  
ATOM    834  CA  SER A  57      30.492  -0.111  12.248  1.00  0.00           C  
ATOM    835  C   SER A  57      29.697  -0.874  11.197  1.00  0.00           C  
ATOM    836  O   SER A  57      30.072  -0.909  10.025  1.00  0.00           O  
ATOM    837  CB  SER A  57      31.366  -1.072  13.030  1.00  0.00           C  
ATOM    838  OG  SER A  57      32.225  -1.777  12.177  1.00  0.00           O  
ATOM    839  H   SER A  57      29.580   0.353  14.128  1.00  0.00           H  
ATOM    840  HA  SER A  57      31.132   0.610  11.737  1.00  0.00           H  
ATOM    841 1HB  SER A  57      31.950  -0.518  13.764  1.00  0.00           H  
ATOM    842 2HB  SER A  57      30.736  -1.773  13.576  1.00  0.00           H  
ATOM    843  HG  SER A  57      32.740  -2.359  12.742  1.00  0.00           H  
ATOM    844  N   GLU A  58      28.596  -1.485  11.622  1.00  0.00           N  
ATOM    845  CA  GLU A  58      27.745  -2.249  10.717  1.00  0.00           C  
ATOM    846  C   GLU A  58      27.111  -1.348   9.666  1.00  0.00           C  
ATOM    847  O   GLU A  58      27.021  -1.713   8.494  1.00  0.00           O  
ATOM    848  CB  GLU A  58      26.653  -2.981  11.501  1.00  0.00           C  
ATOM    849  CG  GLU A  58      25.741  -3.850  10.647  1.00  0.00           C  
ATOM    850  CD  GLU A  58      26.465  -4.999  10.001  1.00  0.00           C  
ATOM    851  OE1 GLU A  58      27.516  -5.357  10.476  1.00  0.00           O  
ATOM    852  OE2 GLU A  58      25.966  -5.519   9.030  1.00  0.00           O  
ATOM    853  H   GLU A  58      28.342  -1.419  12.597  1.00  0.00           H  
ATOM    854  HA  GLU A  58      28.361  -2.988  10.204  1.00  0.00           H  
ATOM    855 1HB  GLU A  58      27.113  -3.619  12.256  1.00  0.00           H  
ATOM    856 2HB  GLU A  58      26.030  -2.254  12.022  1.00  0.00           H  
ATOM    857 1HG  GLU A  58      24.942  -4.245  11.273  1.00  0.00           H  
ATOM    858 2HG  GLU A  58      25.287  -3.232   9.874  1.00  0.00           H  
ATOM    859  N   ILE A  59      26.672  -0.168  10.091  1.00  0.00           N  
ATOM    860  CA  ILE A  59      26.045   0.788   9.186  1.00  0.00           C  
ATOM    861  C   ILE A  59      27.031   1.280   8.135  1.00  0.00           C  
ATOM    862  O   ILE A  59      26.683   1.426   6.963  1.00  0.00           O  
ATOM    863  CB  ILE A  59      25.480   1.991   9.963  1.00  0.00           C  
ATOM    864  CG1 ILE A  59      24.301   1.555  10.838  1.00  0.00           C  
ATOM    865  CG2 ILE A  59      25.056   3.092   9.004  1.00  0.00           C  
ATOM    866  CD1 ILE A  59      23.858   2.605  11.832  1.00  0.00           C  
ATOM    867  H   ILE A  59      26.775   0.073  11.066  1.00  0.00           H  
ATOM    868  HA  ILE A  59      25.222   0.291   8.674  1.00  0.00           H  
ATOM    869  HB  ILE A  59      26.244   2.381  10.635  1.00  0.00           H  
ATOM    870 1HG1 ILE A  59      23.451   1.305  10.204  1.00  0.00           H  
ATOM    871 2HG1 ILE A  59      24.572   0.656  11.391  1.00  0.00           H  
ATOM    872 1HG2 ILE A  59      24.659   3.935   9.570  1.00  0.00           H  
ATOM    873 2HG2 ILE A  59      25.918   3.420   8.423  1.00  0.00           H  
ATOM    874 3HG2 ILE A  59      24.288   2.713   8.330  1.00  0.00           H  
ATOM    875 1HD1 ILE A  59      23.020   2.222  12.415  1.00  0.00           H  
ATOM    876 2HD1 ILE A  59      24.685   2.845  12.500  1.00  0.00           H  
ATOM    877 3HD1 ILE A  59      23.549   3.503  11.299  1.00  0.00           H  
ATOM    878  N   ILE A  60      28.264   1.535   8.560  1.00  0.00           N  
ATOM    879  CA  ILE A  60      29.303   2.012   7.655  1.00  0.00           C  
ATOM    880  C   ILE A  60      29.641   0.963   6.604  1.00  0.00           C  
ATOM    881  O   ILE A  60      29.837   1.285   5.432  1.00  0.00           O  
ATOM    882  CB  ILE A  60      30.577   2.390   8.432  1.00  0.00           C  
ATOM    883  CG1 ILE A  60      30.323   3.620   9.307  1.00  0.00           C  
ATOM    884  CG2 ILE A  60      31.729   2.645   7.472  1.00  0.00           C  
ATOM    885  CD1 ILE A  60      31.428   3.901  10.301  1.00  0.00           C  
ATOM    886  H   ILE A  60      28.487   1.395   9.535  1.00  0.00           H  
ATOM    887  HA  ILE A  60      28.935   2.900   7.143  1.00  0.00           H  
ATOM    888  HB  ILE A  60      30.849   1.577   9.103  1.00  0.00           H  
ATOM    889 1HG1 ILE A  60      30.202   4.499   8.674  1.00  0.00           H  
ATOM    890 2HG1 ILE A  60      29.394   3.487   9.861  1.00  0.00           H  
ATOM    891 1HG2 ILE A  60      32.622   2.912   8.038  1.00  0.00           H  
ATOM    892 2HG2 ILE A  60      31.924   1.744   6.891  1.00  0.00           H  
ATOM    893 3HG2 ILE A  60      31.469   3.462   6.799  1.00  0.00           H  
ATOM    894 1HD1 ILE A  60      31.175   4.787  10.884  1.00  0.00           H  
ATOM    895 2HD1 ILE A  60      31.542   3.047  10.969  1.00  0.00           H  
ATOM    896 3HD1 ILE A  60      32.361   4.073   9.767  1.00  0.00           H  
ATOM    897  N   LYS A  61      29.708  -0.294   7.029  1.00  0.00           N  
ATOM    898  CA  LYS A  61      30.023  -1.393   6.124  1.00  0.00           C  
ATOM    899  C   LYS A  61      28.935  -1.570   5.072  1.00  0.00           C  
ATOM    900  O   LYS A  61      29.225  -1.813   3.900  1.00  0.00           O  
ATOM    901  CB  LYS A  61      30.214  -2.693   6.907  1.00  0.00           C  
ATOM    902  CG  LYS A  61      30.619  -3.888   6.053  1.00  0.00           C  
ATOM    903  CD  LYS A  61      30.881  -5.116   6.911  1.00  0.00           C  
ATOM    904  CE  LYS A  61      31.272  -6.315   6.058  1.00  0.00           C  
ATOM    905  NZ  LYS A  61      31.531  -7.525   6.884  1.00  0.00           N  
ATOM    906  H   LYS A  61      29.536  -0.493   8.004  1.00  0.00           H  
ATOM    907  HA  LYS A  61      30.953  -1.158   5.605  1.00  0.00           H  
ATOM    908 1HB  LYS A  61      30.982  -2.550   7.668  1.00  0.00           H  
ATOM    909 2HB  LYS A  61      29.287  -2.948   7.421  1.00  0.00           H  
ATOM    910 1HG  LYS A  61      29.823  -4.114   5.343  1.00  0.00           H  
ATOM    911 2HG  LYS A  61      31.523  -3.646   5.494  1.00  0.00           H  
ATOM    912 1HD  LYS A  61      31.687  -4.904   7.615  1.00  0.00           H  
ATOM    913 2HD  LYS A  61      29.983  -5.363   7.477  1.00  0.00           H  
ATOM    914 1HE  LYS A  61      30.471  -6.536   5.353  1.00  0.00           H  
ATOM    915 2HE  LYS A  61      32.171  -6.079   5.490  1.00  0.00           H  
ATOM    916 1HZ  LYS A  61      31.787  -8.295   6.283  1.00  0.00           H  
ATOM    917 2HZ  LYS A  61      32.286  -7.337   7.530  1.00  0.00           H  
ATOM    918 3HZ  LYS A  61      30.698  -7.765   7.402  1.00  0.00           H  
ATOM    919  N   ILE A  62      27.682  -1.447   5.498  1.00  0.00           N  
ATOM    920  CA  ILE A  62      26.548  -1.593   4.593  1.00  0.00           C  
ATOM    921  C   ILE A  62      26.538  -0.491   3.541  1.00  0.00           C  
ATOM    922  O   ILE A  62      26.256  -0.741   2.369  1.00  0.00           O  
ATOM    923  CB  ILE A  62      25.219  -1.574   5.370  1.00  0.00           C  
ATOM    924  CG1 ILE A  62      25.095  -2.824   6.246  1.00  0.00           C  
ATOM    925  CG2 ILE A  62      24.043  -1.474   4.411  1.00  0.00           C  
ATOM    926  CD1 ILE A  62      23.957  -2.762   7.240  1.00  0.00           C  
ATOM    927  H   ILE A  62      27.511  -1.247   6.473  1.00  0.00           H  
ATOM    928  HA  ILE A  62      26.635  -2.551   4.082  1.00  0.00           H  
ATOM    929  HB  ILE A  62      25.202  -0.716   6.041  1.00  0.00           H  
ATOM    930 1HG1 ILE A  62      24.948  -3.698   5.613  1.00  0.00           H  
ATOM    931 2HG1 ILE A  62      26.022  -2.974   6.800  1.00  0.00           H  
ATOM    932 1HG2 ILE A  62      23.112  -1.462   4.976  1.00  0.00           H  
ATOM    933 2HG2 ILE A  62      24.126  -0.556   3.829  1.00  0.00           H  
ATOM    934 3HG2 ILE A  62      24.048  -2.332   3.738  1.00  0.00           H  
ATOM    935 1HD1 ILE A  62      23.934  -3.683   7.824  1.00  0.00           H  
ATOM    936 2HD1 ILE A  62      24.103  -1.912   7.907  1.00  0.00           H  
ATOM    937 3HD1 ILE A  62      23.015  -2.648   6.707  1.00  0.00           H  
ATOM    938  N   ALA A  63      26.847   0.729   3.967  1.00  0.00           N  
ATOM    939  CA  ALA A  63      26.874   1.872   3.062  1.00  0.00           C  
ATOM    940  C   ALA A  63      27.965   1.717   2.010  1.00  0.00           C  
ATOM    941  O   ALA A  63      27.760   2.034   0.838  1.00  0.00           O  
ATOM    942  CB  ALA A  63      27.073   3.162   3.844  1.00  0.00           C  
ATOM    943  H   ALA A  63      27.069   0.868   4.942  1.00  0.00           H  
ATOM    944  HA  ALA A  63      25.916   1.917   2.545  1.00  0.00           H  
ATOM    945 1HB  ALA A  63      27.091   4.006   3.155  1.00  0.00           H  
ATOM    946 2HB  ALA A  63      26.254   3.289   4.552  1.00  0.00           H  
ATOM    947 3HB  ALA A  63      28.016   3.117   4.386  1.00  0.00           H  
ATOM    948  N   GLY A  64      29.125   1.228   2.436  1.00  0.00           N  
ATOM    949  CA  GLY A  64      30.251   1.029   1.531  1.00  0.00           C  
ATOM    950  C   GLY A  64      29.933  -0.026   0.479  1.00  0.00           C  
ATOM    951  O   GLY A  64      30.277   0.129  -0.693  1.00  0.00           O  
ATOM    952  H   GLY A  64      29.229   0.988   3.412  1.00  0.00           H  
ATOM    953 1HA  GLY A  64      30.497   1.972   1.043  1.00  0.00           H  
ATOM    954 2HA  GLY A  64      31.127   0.725   2.102  1.00  0.00           H  
ATOM    955  N   GLU A  65      29.274  -1.099   0.905  1.00  0.00           N  
ATOM    956  CA  GLU A  65      28.909  -2.182   0.000  1.00  0.00           C  
ATOM    957  C   GLU A  65      27.914  -1.709  -1.052  1.00  0.00           C  
ATOM    958  O   GLU A  65      28.016  -2.072  -2.224  1.00  0.00           O  
ATOM    959  CB  GLU A  65      28.318  -3.356   0.784  1.00  0.00           C  
ATOM    960  CG  GLU A  65      27.974  -4.570  -0.067  1.00  0.00           C  
ATOM    961  CD  GLU A  65      27.480  -5.734   0.747  1.00  0.00           C  
ATOM    962  OE1 GLU A  65      27.425  -5.614   1.948  1.00  0.00           O  
ATOM    963  OE2 GLU A  65      27.157  -6.744   0.168  1.00  0.00           O  
ATOM    964  H   GLU A  65      29.020  -1.165   1.880  1.00  0.00           H  
ATOM    965  HA  GLU A  65      29.809  -2.522  -0.513  1.00  0.00           H  
ATOM    966 1HB  GLU A  65      29.024  -3.674   1.551  1.00  0.00           H  
ATOM    967 2HB  GLU A  65      27.408  -3.034   1.291  1.00  0.00           H  
ATOM    968 1HG  GLU A  65      27.204  -4.291  -0.785  1.00  0.00           H  
ATOM    969 2HG  GLU A  65      28.859  -4.873  -0.624  1.00  0.00           H  
ATOM    970  N   MET A  66      26.952  -0.897  -0.626  1.00  0.00           N  
ATOM    971  CA  MET A  66      25.936  -0.373  -1.531  1.00  0.00           C  
ATOM    972  C   MET A  66      26.553   0.540  -2.583  1.00  0.00           C  
ATOM    973  O   MET A  66      26.179   0.495  -3.755  1.00  0.00           O  
ATOM    974  CB  MET A  66      24.861   0.372  -0.743  1.00  0.00           C  
ATOM    975  CG  MET A  66      24.035  -0.509   0.184  1.00  0.00           C  
ATOM    976  SD  MET A  66      23.142  -1.803  -0.701  1.00  0.00           S  
ATOM    977  CE  MET A  66      24.243  -3.195  -0.463  1.00  0.00           C  
ATOM    978  H   MET A  66      26.924  -0.636   0.349  1.00  0.00           H  
ATOM    979  HA  MET A  66      25.472  -1.210  -2.052  1.00  0.00           H  
ATOM    980 1HB  MET A  66      25.327   1.149  -0.137  1.00  0.00           H  
ATOM    981 2HB  MET A  66      24.177   0.864  -1.435  1.00  0.00           H  
ATOM    982 1HG  MET A  66      24.689  -0.980   0.917  1.00  0.00           H  
ATOM    983 2HG  MET A  66      23.310   0.105   0.719  1.00  0.00           H  
ATOM    984 1HE  MET A  66      23.827  -4.076  -0.954  1.00  0.00           H  
ATOM    985 2HE  MET A  66      25.219  -2.966  -0.893  1.00  0.00           H  
ATOM    986 3HE  MET A  66      24.353  -3.394   0.604  1.00  0.00           H  
ATOM    987  N   LEU A  67      27.501   1.369  -2.157  1.00  0.00           N  
ATOM    988  CA  LEU A  67      28.172   2.294  -3.062  1.00  0.00           C  
ATOM    989  C   LEU A  67      28.982   1.547  -4.114  1.00  0.00           C  
ATOM    990  O   LEU A  67      28.994   1.925  -5.286  1.00  0.00           O  
ATOM    991  CB  LEU A  67      29.091   3.234  -2.272  1.00  0.00           C  
ATOM    992  CG  LEU A  67      28.384   4.254  -1.371  1.00  0.00           C  
ATOM    993  CD1 LEU A  67      29.417   4.986  -0.524  1.00  0.00           C  
ATOM    994  CD2 LEU A  67      27.592   5.228  -2.230  1.00  0.00           C  
ATOM    995  H   LEU A  67      27.763   1.357  -1.182  1.00  0.00           H  
ATOM    996  HA  LEU A  67      27.415   2.890  -3.571  1.00  0.00           H  
ATOM    997 1HB  LEU A  67      29.745   2.633  -1.643  1.00  0.00           H  
ATOM    998 2HB  LEU A  67      29.710   3.789  -2.978  1.00  0.00           H  
ATOM    999  HG  LEU A  67      27.707   3.733  -0.694  1.00  0.00           H  
ATOM   1000 1HD1 LEU A  67      28.914   5.710   0.117  1.00  0.00           H  
ATOM   1001 2HD1 LEU A  67      29.955   4.268   0.095  1.00  0.00           H  
ATOM   1002 3HD1 LEU A  67      30.119   5.504  -1.175  1.00  0.00           H  
ATOM   1003 1HD2 LEU A  67      27.088   5.952  -1.588  1.00  0.00           H  
ATOM   1004 2HD2 LEU A  67      28.268   5.750  -2.906  1.00  0.00           H  
ATOM   1005 3HD2 LEU A  67      26.849   4.680  -2.810  1.00  0.00           H  
ATOM   1006  N   SER A  68      29.658   0.485  -3.688  1.00  0.00           N  
ATOM   1007  CA  SER A  68      30.472  -0.318  -4.593  1.00  0.00           C  
ATOM   1008  C   SER A  68      29.612  -1.006  -5.645  1.00  0.00           C  
ATOM   1009  O   SER A  68      29.984  -1.074  -6.817  1.00  0.00           O  
ATOM   1010  CB  SER A  68      31.255  -1.355  -3.810  1.00  0.00           C  
ATOM   1011  OG  SER A  68      32.047  -2.135  -4.663  1.00  0.00           O  
ATOM   1012  H   SER A  68      29.606   0.228  -2.713  1.00  0.00           H  
ATOM   1013  HA  SER A  68      31.175   0.342  -5.104  1.00  0.00           H  
ATOM   1014 1HB  SER A  68      31.887  -0.855  -3.077  1.00  0.00           H  
ATOM   1015 2HB  SER A  68      30.564  -1.995  -3.264  1.00  0.00           H  
ATOM   1016  HG  SER A  68      32.506  -2.761  -4.098  1.00  0.00           H  
ATOM   1017  N   GLU A  69      28.460  -1.515  -5.219  1.00  0.00           N  
ATOM   1018  CA  GLU A  69      27.544  -2.199  -6.124  1.00  0.00           C  
ATOM   1019  C   GLU A  69      26.993  -1.244  -7.176  1.00  0.00           C  
ATOM   1020  O   GLU A  69      26.869  -1.600  -8.348  1.00  0.00           O  
ATOM   1021  CB  GLU A  69      26.391  -2.830  -5.340  1.00  0.00           C  
ATOM   1022  CG  GLU A  69      26.796  -4.008  -4.465  1.00  0.00           C  
ATOM   1023  CD  GLU A  69      27.306  -5.178  -5.260  1.00  0.00           C  
ATOM   1024  OE1 GLU A  69      26.544  -5.738  -6.011  1.00  0.00           O  
ATOM   1025  OE2 GLU A  69      28.458  -5.513  -5.115  1.00  0.00           O  
ATOM   1026  H   GLU A  69      28.213  -1.425  -4.244  1.00  0.00           H  
ATOM   1027  HA  GLU A  69      28.091  -2.990  -6.637  1.00  0.00           H  
ATOM   1028 1HB  GLU A  69      25.934  -2.077  -4.697  1.00  0.00           H  
ATOM   1029 2HB  GLU A  69      25.625  -3.176  -6.034  1.00  0.00           H  
ATOM   1030 1HG  GLU A  69      27.576  -3.684  -3.776  1.00  0.00           H  
ATOM   1031 2HG  GLU A  69      25.936  -4.322  -3.876  1.00  0.00           H  
ATOM   1032  N   LEU A  70      26.664  -0.030  -6.751  1.00  0.00           N  
ATOM   1033  CA  LEU A  70      26.125   0.979  -7.655  1.00  0.00           C  
ATOM   1034  C   LEU A  70      27.151   1.380  -8.707  1.00  0.00           C  
ATOM   1035  O   LEU A  70      26.817   1.556  -9.879  1.00  0.00           O  
ATOM   1036  CB  LEU A  70      25.683   2.217  -6.865  1.00  0.00           C  
ATOM   1037  CG  LEU A  70      24.458   2.027  -5.962  1.00  0.00           C  
ATOM   1038  CD1 LEU A  70      24.252   3.276  -5.114  1.00  0.00           C  
ATOM   1039  CD2 LEU A  70      23.234   1.741  -6.819  1.00  0.00           C  
ATOM   1040  H   LEU A  70      26.790   0.201  -5.776  1.00  0.00           H  
ATOM   1041  HA  LEU A  70      25.258   0.560  -8.163  1.00  0.00           H  
ATOM   1042 1HB  LEU A  70      26.511   2.541  -6.236  1.00  0.00           H  
ATOM   1043 2HB  LEU A  70      25.455   3.016  -7.570  1.00  0.00           H  
ATOM   1044  HG  LEU A  70      24.630   1.190  -5.285  1.00  0.00           H  
ATOM   1045 1HD1 LEU A  70      23.382   3.141  -4.473  1.00  0.00           H  
ATOM   1046 2HD1 LEU A  70      25.135   3.446  -4.497  1.00  0.00           H  
ATOM   1047 3HD1 LEU A  70      24.093   4.135  -5.765  1.00  0.00           H  
ATOM   1048 1HD2 LEU A  70      22.363   1.606  -6.177  1.00  0.00           H  
ATOM   1049 2HD2 LEU A  70      23.060   2.579  -7.495  1.00  0.00           H  
ATOM   1050 3HD2 LEU A  70      23.401   0.834  -7.401  1.00  0.00           H  
ATOM   1051  N   LEU A  71      28.402   1.523  -8.282  1.00  0.00           N  
ATOM   1052  CA  LEU A  71      29.480   1.904  -9.186  1.00  0.00           C  
ATOM   1053  C   LEU A  71      29.722   0.829 -10.238  1.00  0.00           C  
ATOM   1054  O   LEU A  71      29.946   1.133 -11.410  1.00  0.00           O  
ATOM   1055  CB  LEU A  71      30.770   2.155  -8.396  1.00  0.00           C  
ATOM   1056  CG  LEU A  71      30.767   3.395  -7.493  1.00  0.00           C  
ATOM   1057  CD1 LEU A  71      32.032   3.411  -6.646  1.00  0.00           C  
ATOM   1058  CD2 LEU A  71      30.668   4.648  -8.351  1.00  0.00           C  
ATOM   1059  H   LEU A  71      28.612   1.364  -7.307  1.00  0.00           H  
ATOM   1060  HA  LEU A  71      29.196   2.825  -9.695  1.00  0.00           H  
ATOM   1061 1HB  LEU A  71      30.967   1.288  -7.767  1.00  0.00           H  
ATOM   1062 2HB  LEU A  71      31.595   2.261  -9.101  1.00  0.00           H  
ATOM   1063  HG  LEU A  71      29.913   3.351  -6.816  1.00  0.00           H  
ATOM   1064 1HD1 LEU A  71      32.030   4.292  -6.004  1.00  0.00           H  
ATOM   1065 2HD1 LEU A  71      32.067   2.513  -6.028  1.00  0.00           H  
ATOM   1066 3HD1 LEU A  71      32.905   3.439  -7.297  1.00  0.00           H  
ATOM   1067 1HD2 LEU A  71      30.665   5.529  -7.709  1.00  0.00           H  
ATOM   1068 2HD2 LEU A  71      31.522   4.694  -9.027  1.00  0.00           H  
ATOM   1069 3HD2 LEU A  71      29.746   4.619  -8.932  1.00  0.00           H  
ATOM   1070  N   LYS A  72      29.676  -0.429  -9.813  1.00  0.00           N  
ATOM   1071  CA  LYS A  72      29.890  -1.552 -10.717  1.00  0.00           C  
ATOM   1072  C   LYS A  72      28.791  -1.629 -11.769  1.00  0.00           C  
ATOM   1073  O   LYS A  72      29.058  -1.896 -12.941  1.00  0.00           O  
ATOM   1074  CB  LYS A  72      29.962  -2.864  -9.934  1.00  0.00           C  
ATOM   1075  CG  LYS A  72      30.256  -4.091 -10.787  1.00  0.00           C  
ATOM   1076  CD  LYS A  72      30.403  -5.338  -9.929  1.00  0.00           C  
ATOM   1077  CE  LYS A  72      30.683  -6.567 -10.781  1.00  0.00           C  
ATOM   1078  NZ  LYS A  72      30.830  -7.796  -9.954  1.00  0.00           N  
ATOM   1079  H   LYS A  72      29.488  -0.612  -8.838  1.00  0.00           H  
ATOM   1080  HA  LYS A  72      30.838  -1.403 -11.235  1.00  0.00           H  
ATOM   1081 1HB  LYS A  72      30.739  -2.791  -9.173  1.00  0.00           H  
ATOM   1082 2HB  LYS A  72      29.015  -3.033  -9.420  1.00  0.00           H  
ATOM   1083 1HG  LYS A  72      29.443  -4.243 -11.498  1.00  0.00           H  
ATOM   1084 2HG  LYS A  72      31.178  -3.933 -11.345  1.00  0.00           H  
ATOM   1085 1HD  LYS A  72      31.225  -5.200  -9.224  1.00  0.00           H  
ATOM   1086 2HD  LYS A  72      29.486  -5.501  -9.363  1.00  0.00           H  
ATOM   1087 1HE  LYS A  72      29.866  -6.714 -11.486  1.00  0.00           H  
ATOM   1088 2HE  LYS A  72      31.600  -6.415 -11.349  1.00  0.00           H  
ATOM   1089 1HZ  LYS A  72      31.014  -8.587 -10.555  1.00  0.00           H  
ATOM   1090 2HZ  LYS A  72      31.598  -7.678  -9.309  1.00  0.00           H  
ATOM   1091 3HZ  LYS A  72      29.977  -7.958  -9.437  1.00  0.00           H  
ATOM   1092  N   ASN A  73      27.554  -1.394 -11.344  1.00  0.00           N  
ATOM   1093  CA  ASN A  73      26.412  -1.437 -12.248  1.00  0.00           C  
ATOM   1094  C   ASN A  73      26.500  -0.339 -13.300  1.00  0.00           C  
ATOM   1095  O   ASN A  73      26.195  -0.563 -14.471  1.00  0.00           O  
ATOM   1096  CB  ASN A  73      25.112  -1.330 -11.471  1.00  0.00           C  
ATOM   1097  CG  ASN A  73      24.785  -2.588 -10.717  1.00  0.00           C  
ATOM   1098  OD1 ASN A  73      25.231  -3.681 -11.084  1.00  0.00           O  
ATOM   1099  ND2 ASN A  73      24.014  -2.456  -9.668  1.00  0.00           N  
ATOM   1100  H   ASN A  73      27.401  -1.180 -10.369  1.00  0.00           H  
ATOM   1101  HA  ASN A  73      26.424  -2.392 -12.776  1.00  0.00           H  
ATOM   1102 1HB  ASN A  73      25.178  -0.502 -10.764  1.00  0.00           H  
ATOM   1103 2HB  ASN A  73      24.295  -1.109 -12.158  1.00  0.00           H  
ATOM   1104 1HD2 ASN A  73      23.763  -3.260  -9.127  1.00  0.00           H  
ATOM   1105 2HD2 ASN A  73      23.676  -1.552  -9.407  1.00  0.00           H  
ATOM   1106  N   LEU A  74      26.919   0.848 -12.875  1.00  0.00           N  
ATOM   1107  CA  LEU A  74      27.048   1.984 -13.779  1.00  0.00           C  
ATOM   1108  C   LEU A  74      28.121   1.731 -14.831  1.00  0.00           C  
ATOM   1109  O   LEU A  74      27.946   2.065 -16.003  1.00  0.00           O  
ATOM   1110  CB  LEU A  74      27.387   3.254 -12.989  1.00  0.00           C  
ATOM   1111  CG  LEU A  74      27.447   4.551 -13.807  1.00  0.00           C  
ATOM   1112  CD1 LEU A  74      27.134   5.736 -12.904  1.00  0.00           C  
ATOM   1113  CD2 LEU A  74      28.825   4.691 -14.436  1.00  0.00           C  
ATOM   1114  H   LEU A  74      27.154   0.966 -11.900  1.00  0.00           H  
ATOM   1115  HA  LEU A  74      26.096   2.131 -14.288  1.00  0.00           H  
ATOM   1116 1HB  LEU A  74      26.638   3.389 -12.210  1.00  0.00           H  
ATOM   1117 2HB  LEU A  74      28.357   3.118 -12.511  1.00  0.00           H  
ATOM   1118  HG  LEU A  74      26.690   4.521 -14.592  1.00  0.00           H  
ATOM   1119 1HD1 LEU A  74      27.176   6.657 -13.485  1.00  0.00           H  
ATOM   1120 2HD1 LEU A  74      26.135   5.620 -12.483  1.00  0.00           H  
ATOM   1121 3HD1 LEU A  74      27.865   5.782 -12.098  1.00  0.00           H  
ATOM   1122 1HD2 LEU A  74      28.867   5.612 -15.018  1.00  0.00           H  
ATOM   1123 2HD2 LEU A  74      29.581   4.722 -13.652  1.00  0.00           H  
ATOM   1124 3HD2 LEU A  74      29.015   3.839 -15.090  1.00  0.00           H  
ATOM   1125  N   GLY A  75      29.231   1.139 -14.406  1.00  0.00           N  
ATOM   1126  CA  GLY A  75      30.335   0.840 -15.310  1.00  0.00           C  
ATOM   1127  C   GLY A  75      29.879  -0.047 -16.461  1.00  0.00           C  
ATOM   1128  O   GLY A  75      30.188   0.219 -17.623  1.00  0.00           O  
ATOM   1129  H   GLY A  75      29.313   0.889 -13.431  1.00  0.00           H  
ATOM   1130 1HA  GLY A  75      30.745   1.770 -15.704  1.00  0.00           H  
ATOM   1131 2HA  GLY A  75      31.133   0.345 -14.759  1.00  0.00           H  
ATOM   1132  N   LYS A  76      29.142  -1.103 -16.132  1.00  0.00           N  
ATOM   1133  CA  LYS A  76      28.641  -2.032 -17.138  1.00  0.00           C  
ATOM   1134  C   LYS A  76      27.788  -1.313 -18.175  1.00  0.00           C  
ATOM   1135  O   LYS A  76      27.688  -1.750 -19.321  1.00  0.00           O  
ATOM   1136  CB  LYS A  76      27.835  -3.152 -16.479  1.00  0.00           C  
ATOM   1137  CG  LYS A  76      28.668  -4.129 -15.660  1.00  0.00           C  
ATOM   1138  CD  LYS A  76      27.841  -5.329 -15.222  1.00  0.00           C  
ATOM   1139  CE  LYS A  76      26.838  -4.947 -14.143  1.00  0.00           C  
ATOM   1140  NZ  LYS A  76      26.083  -6.128 -13.643  1.00  0.00           N  
ATOM   1141  H   LYS A  76      28.923  -1.266 -15.160  1.00  0.00           H  
ATOM   1142  HA  LYS A  76      29.493  -2.474 -17.655  1.00  0.00           H  
ATOM   1143 1HB  LYS A  76      27.082  -2.719 -15.819  1.00  0.00           H  
ATOM   1144 2HB  LYS A  76      27.309  -3.722 -17.245  1.00  0.00           H  
ATOM   1145 1HG  LYS A  76      29.511  -4.478 -16.257  1.00  0.00           H  
ATOM   1146 2HG  LYS A  76      29.056  -3.624 -14.776  1.00  0.00           H  
ATOM   1147 1HD  LYS A  76      27.303  -5.733 -16.081  1.00  0.00           H  
ATOM   1148 2HD  LYS A  76      28.502  -6.103 -14.833  1.00  0.00           H  
ATOM   1149 1HE  LYS A  76      27.362  -4.485 -13.307  1.00  0.00           H  
ATOM   1150 2HE  LYS A  76      26.130  -4.222 -14.545  1.00  0.00           H  
ATOM   1151 1HZ  LYS A  76      25.429  -5.833 -12.931  1.00  0.00           H  
ATOM   1152 2HZ  LYS A  76      25.578  -6.554 -14.408  1.00  0.00           H  
ATOM   1153 3HZ  LYS A  76      26.727  -6.799 -13.251  1.00  0.00           H  
ATOM   1154  N   GLY A  77      27.191  -0.231 -17.764  1.00  0.00           N  
ATOM   1155  CA  GLY A  77      26.317   0.516 -18.643  1.00  0.00           C  
ATOM   1156  C   GLY A  77      27.090   1.110 -19.818  1.00  0.00           C  
ATOM   1157  O   GLY A  77      26.497   1.579 -20.790  1.00  0.00           O  
ATOM   1158  H   GLY A  77      27.344   0.086 -16.817  1.00  0.00           H  
ATOM   1159 1HA  GLY A  77      25.529  -0.139 -19.015  1.00  0.00           H  
ATOM   1160 2HA  GLY A  77      25.832   1.314 -18.082  1.00  0.00           H  
ATOM   1161  N   ASN A  78      28.416   1.099 -19.748  1.00  0.00           N  
ATOM   1162  CA  ASN A  78      29.206   1.621 -20.861  1.00  0.00           C  
ATOM   1163  C   ASN A  78      29.209   3.137 -20.818  1.00  0.00           C  
ATOM   1164  O   ASN A  78      29.402   3.796 -21.840  1.00  0.00           O  
ATOM   1165  CB  ASN A  78      28.677   1.119 -22.192  1.00  0.00           C  
ATOM   1166  CG  ASN A  78      29.725   1.126 -23.270  1.00  0.00           C  
ATOM   1167  OD1 ASN A  78      30.912   0.907 -23.001  1.00  0.00           O  
ATOM   1168  ND2 ASN A  78      29.310   1.375 -24.486  1.00  0.00           N  
ATOM   1169  H   ASN A  78      28.862   0.728 -18.921  1.00  0.00           H  
ATOM   1170  HA  ASN A  78      30.236   1.279 -20.745  1.00  0.00           H  
ATOM   1171 1HB  ASN A  78      28.300   0.103 -22.074  1.00  0.00           H  
ATOM   1172 2HB  ASN A  78      27.842   1.743 -22.510  1.00  0.00           H  
ATOM   1173 1HD2 ASN A  78      29.964   1.392 -25.244  1.00  0.00           H  
ATOM   1174 2HD2 ASN A  78      28.341   1.547 -24.658  1.00  0.00           H  
ATOM   1175  N   VAL A  79      28.993   3.658 -19.627  1.00  0.00           N  
ATOM   1176  CA  VAL A  79      29.096   5.075 -19.332  1.00  0.00           C  
ATOM   1177  C   VAL A  79      30.418   5.642 -19.858  1.00  0.00           C  
ATOM   1178  O   VAL A  79      31.426   4.938 -19.920  1.00  0.00           O  
ATOM   1179  CB  VAL A  79      28.997   5.311 -17.813  1.00  0.00           C  
ATOM   1180  CG1 VAL A  79      29.225   6.780 -17.487  1.00  0.00           C  
ATOM   1181  CG2 VAL A  79      27.640   4.850 -17.305  1.00  0.00           C  
ATOM   1182  H   VAL A  79      28.740   3.049 -18.862  1.00  0.00           H  
ATOM   1183  HA  VAL A  79      28.269   5.591 -19.821  1.00  0.00           H  
ATOM   1184  HB  VAL A  79      29.784   4.745 -17.315  1.00  0.00           H  
ATOM   1185 1HG1 VAL A  79      29.152   6.929 -16.409  1.00  0.00           H  
ATOM   1186 2HG1 VAL A  79      30.216   7.079 -17.827  1.00  0.00           H  
ATOM   1187 3HG1 VAL A  79      28.470   7.385 -17.988  1.00  0.00           H  
ATOM   1188 1HG2 VAL A  79      27.577   5.019 -16.230  1.00  0.00           H  
ATOM   1189 2HG2 VAL A  79      26.853   5.412 -17.808  1.00  0.00           H  
ATOM   1190 3HG2 VAL A  79      27.516   3.787 -17.512  1.00  0.00           H  
ATOM   1191  N   PRO A  80      30.394   6.920 -20.232  1.00  0.00           N  
ATOM   1192  CA  PRO A  80      31.598   7.690 -20.559  1.00  0.00           C  
ATOM   1193  C   PRO A  80      32.625   7.724 -19.421  1.00  0.00           C  
ATOM   1194  O   PRO A  80      32.264   7.680 -18.245  1.00  0.00           O  
ATOM   1195  CB  PRO A  80      31.031   9.086 -20.837  1.00  0.00           C  
ATOM   1196  CG  PRO A  80      29.620   8.832 -21.247  1.00  0.00           C  
ATOM   1197  CD  PRO A  80      29.185   7.672 -20.392  1.00  0.00           C  
ATOM   1198  HA  PRO A  80      32.064   7.267 -21.461  1.00  0.00           H  
ATOM   1199 1HB  PRO A  80      31.107   9.709 -19.934  1.00  0.00           H  
ATOM   1200 2HB  PRO A  80      31.621   9.582 -21.621  1.00  0.00           H  
ATOM   1201 1HG  PRO A  80      29.009   9.732 -21.082  1.00  0.00           H  
ATOM   1202 2HG  PRO A  80      29.572   8.608 -22.322  1.00  0.00           H  
ATOM   1203 1HD  PRO A  80      28.804   8.046 -19.431  1.00  0.00           H  
ATOM   1204 2HD  PRO A  80      28.409   7.098 -20.920  1.00  0.00           H  
ATOM   1205  N   PRO A  81      34.195   7.812 -19.471  1.00  0.00           N  
ATOM   1206  CA  PRO A  81      35.023   7.704 -18.271  1.00  0.00           C  
ATOM   1207  C   PRO A  81      34.629   8.740 -17.212  1.00  0.00           C  
ATOM   1208  O   PRO A  81      34.527   8.423 -16.027  1.00  0.00           O  
ATOM   1209  CB  PRO A  81      36.434   7.958 -18.810  1.00  0.00           C  
ATOM   1210  CG  PRO A  81      36.379   7.478 -20.220  1.00  0.00           C  
ATOM   1211  CD  PRO A  81      35.021   7.906 -20.708  1.00  0.00           C  
ATOM   1212  HA  PRO A  81      34.934   6.687 -17.861  1.00  0.00           H  
ATOM   1213 1HB  PRO A  81      36.680   9.027 -18.732  1.00  0.00           H  
ATOM   1214 2HB  PRO A  81      37.173   7.413 -18.203  1.00  0.00           H  
ATOM   1215 1HG  PRO A  81      37.198   7.922 -20.805  1.00  0.00           H  
ATOM   1216 2HG  PRO A  81      36.518   6.388 -20.256  1.00  0.00           H  
ATOM   1217 1HD  PRO A  81      35.073   8.938 -21.083  1.00  0.00           H  
ATOM   1218 2HD  PRO A  81      34.683   7.222 -21.501  1.00  0.00           H  
ATOM   1219  N   GLU A  82      34.404   9.992 -17.632  1.00  0.00           N  
ATOM   1220  CA  GLU A  82      34.171  11.078 -16.687  1.00  0.00           C  
ATOM   1221  C   GLU A  82      33.047  10.734 -15.718  1.00  0.00           C  
ATOM   1222  O   GLU A  82      33.179  10.919 -14.508  1.00  0.00           O  
ATOM   1223  CB  GLU A  82      33.836  12.372 -17.433  1.00  0.00           C  
ATOM   1224  CG  GLU A  82      34.992  12.951 -18.237  1.00  0.00           C  
ATOM   1225  CD  GLU A  82      35.153  12.300 -19.582  1.00  0.00           C  
ATOM   1226  OE1 GLU A  82      34.386  11.420 -19.891  1.00  0.00           O  
ATOM   1227  OE2 GLU A  82      36.046  12.683 -20.301  1.00  0.00           O  
ATOM   1228  H   GLU A  82      34.396  10.184 -18.623  1.00  0.00           H  
ATOM   1229  HA  GLU A  82      35.082  11.234 -16.108  1.00  0.00           H  
ATOM   1230 1HB  GLU A  82      33.008  12.192 -18.119  1.00  0.00           H  
ATOM   1231 2HB  GLU A  82      33.511  13.129 -16.720  1.00  0.00           H  
ATOM   1232 1HG  GLU A  82      34.822  14.018 -18.380  1.00  0.00           H  
ATOM   1233 2HG  GLU A  82      35.912  12.831 -17.667  1.00  0.00           H  
ATOM   1234  N   VAL A  83      31.941  10.233 -16.258  1.00  0.00           N  
ATOM   1235  CA  VAL A  83      30.791   9.863 -15.442  1.00  0.00           C  
ATOM   1236  C   VAL A  83      31.172   8.829 -14.390  1.00  0.00           C  
ATOM   1237  O   VAL A  83      30.819   8.963 -13.218  1.00  0.00           O  
ATOM   1238  CB  VAL A  83      29.666   9.298 -16.329  1.00  0.00           C  
ATOM   1239  CG1 VAL A  83      28.554   8.713 -15.471  1.00  0.00           C  
ATOM   1240  CG2 VAL A  83      29.127  10.391 -17.240  1.00  0.00           C  
ATOM   1241  H   VAL A  83      31.896  10.105 -17.259  1.00  0.00           H  
ATOM   1242  HA  VAL A  83      30.423  10.757 -14.937  1.00  0.00           H  
ATOM   1243  HB  VAL A  83      30.067   8.485 -16.934  1.00  0.00           H  
ATOM   1244 1HG1 VAL A  83      27.767   8.318 -16.115  1.00  0.00           H  
ATOM   1245 2HG1 VAL A  83      28.955   7.909 -14.855  1.00  0.00           H  
ATOM   1246 3HG1 VAL A  83      28.141   9.492 -14.831  1.00  0.00           H  
ATOM   1247 1HG2 VAL A  83      28.332   9.984 -17.865  1.00  0.00           H  
ATOM   1248 2HG2 VAL A  83      28.731  11.207 -16.634  1.00  0.00           H  
ATOM   1249 3HG2 VAL A  83      29.930  10.766 -17.874  1.00  0.00           H  
ATOM   1250  N   VAL A  84      31.894   7.798 -14.815  1.00  0.00           N  
ATOM   1251  CA  VAL A  84      32.325   6.739 -13.910  1.00  0.00           C  
ATOM   1252  C   VAL A  84      33.290   7.271 -12.859  1.00  0.00           C  
ATOM   1253  O   VAL A  84      33.212   6.902 -11.687  1.00  0.00           O  
ATOM   1254  CB  VAL A  84      33.005   5.605 -14.700  1.00  0.00           C  
ATOM   1255  CG1 VAL A  84      33.624   4.591 -13.749  1.00  0.00           C  
ATOM   1256  CG2 VAL A  84      31.995   4.936 -15.620  1.00  0.00           C  
ATOM   1257  H   VAL A  84      32.151   7.746 -15.790  1.00  0.00           H  
ATOM   1258  HA  VAL A  84      31.446   6.336 -13.405  1.00  0.00           H  
ATOM   1259  HB  VAL A  84      33.817   6.025 -15.294  1.00  0.00           H  
ATOM   1260 1HG1 VAL A  84      34.100   3.796 -14.324  1.00  0.00           H  
ATOM   1261 2HG1 VAL A  84      34.369   5.084 -13.126  1.00  0.00           H  
ATOM   1262 3HG1 VAL A  84      32.846   4.163 -13.117  1.00  0.00           H  
ATOM   1263 1HG2 VAL A  84      32.483   4.136 -16.175  1.00  0.00           H  
ATOM   1264 2HG2 VAL A  84      31.181   4.522 -15.026  1.00  0.00           H  
ATOM   1265 3HG2 VAL A  84      31.596   5.672 -16.318  1.00  0.00           H  
ATOM   1266  N   GLY A  85      34.200   8.140 -13.284  1.00  0.00           N  
ATOM   1267  CA  GLY A  85      35.182   8.725 -12.379  1.00  0.00           C  
ATOM   1268  C   GLY A  85      34.511   9.599 -11.328  1.00  0.00           C  
ATOM   1269  O   GLY A  85      34.888   9.577 -10.156  1.00  0.00           O  
ATOM   1270  H   GLY A  85      34.212   8.402 -14.259  1.00  0.00           H  
ATOM   1271 1HA  GLY A  85      35.746   7.930 -11.890  1.00  0.00           H  
ATOM   1272 2HA  GLY A  85      35.894   9.319 -12.950  1.00  0.00           H  
ATOM   1273  N   LYS A  86      33.515  10.368 -11.753  1.00  0.00           N  
ATOM   1274  CA  LYS A  86      32.789  11.252 -10.848  1.00  0.00           C  
ATOM   1275  C   LYS A  86      32.026  10.457  -9.797  1.00  0.00           C  
ATOM   1276  O   LYS A  86      31.991  10.832  -8.625  1.00  0.00           O  
ATOM   1277  CB  LYS A  86      31.827  12.148 -11.630  1.00  0.00           C  
ATOM   1278  CG  LYS A  86      31.074  13.159 -10.776  1.00  0.00           C  
ATOM   1279  CD  LYS A  86      30.211  14.073 -11.634  1.00  0.00           C  
ATOM   1280  CE  LYS A  86      29.447  15.074 -10.781  1.00  0.00           C  
ATOM   1281  NZ  LYS A  86      28.597  15.975 -11.606  1.00  0.00           N  
ATOM   1282  H   LYS A  86      33.253  10.340 -12.728  1.00  0.00           H  
ATOM   1283  HA  LYS A  86      33.510  11.884 -10.329  1.00  0.00           H  
ATOM   1284 1HB  LYS A  86      32.380  12.699 -12.391  1.00  0.00           H  
ATOM   1285 2HB  LYS A  86      31.091  11.530 -12.144  1.00  0.00           H  
ATOM   1286 1HG  LYS A  86      30.436  12.632 -10.065  1.00  0.00           H  
ATOM   1287 2HG  LYS A  86      31.786  13.766 -10.218  1.00  0.00           H  
ATOM   1288 1HD  LYS A  86      30.843  14.615 -12.338  1.00  0.00           H  
ATOM   1289 2HD  LYS A  86      29.498  13.473 -12.199  1.00  0.00           H  
ATOM   1290 1HE  LYS A  86      28.811  14.541 -10.076  1.00  0.00           H  
ATOM   1291 2HE  LYS A  86      30.152  15.681 -10.212  1.00  0.00           H  
ATOM   1292 1HZ  LYS A  86      28.109  16.623 -11.005  1.00  0.00           H  
ATOM   1293 2HZ  LYS A  86      29.180  16.489 -12.252  1.00  0.00           H  
ATOM   1294 3HZ  LYS A  86      27.926  15.425 -12.124  1.00  0.00           H  
ATOM   1295  N   ALA A  87      31.415   9.356 -10.222  1.00  0.00           N  
ATOM   1296  CA  ALA A  87      30.651   8.505  -9.317  1.00  0.00           C  
ATOM   1297  C   ALA A  87      31.552   7.871  -8.266  1.00  0.00           C  
ATOM   1298  O   ALA A  87      31.187   7.781  -7.094  1.00  0.00           O  
ATOM   1299  CB  ALA A  87      29.912   7.429 -10.099  1.00  0.00           C  
ATOM   1300  H   ALA A  87      31.481   9.102 -11.197  1.00  0.00           H  
ATOM   1301  HA  ALA A  87      29.922   9.129  -8.800  1.00  0.00           H  
ATOM   1302 1HB  ALA A  87      29.347   6.801  -9.409  1.00  0.00           H  
ATOM   1303 2HB  ALA A  87      29.228   7.898 -10.806  1.00  0.00           H  
ATOM   1304 3HB  ALA A  87      30.630   6.815 -10.641  1.00  0.00           H  
ATOM   1305  N   ALA A  88      32.732   7.432  -8.691  1.00  0.00           N  
ATOM   1306  CA  ALA A  88      33.688   6.805  -7.786  1.00  0.00           C  
ATOM   1307  C   ALA A  88      34.180   7.791  -6.735  1.00  0.00           C  
ATOM   1308  O   ALA A  88      34.326   7.443  -5.563  1.00  0.00           O  
ATOM   1309  CB  ALA A  88      34.863   6.236  -8.568  1.00  0.00           C  
ATOM   1310  H   ALA A  88      32.973   7.535  -9.666  1.00  0.00           H  
ATOM   1311  HA  ALA A  88      33.181   5.991  -7.268  1.00  0.00           H  
ATOM   1312 1HB  ALA A  88      35.568   5.771  -7.878  1.00  0.00           H  
ATOM   1313 2HB  ALA A  88      34.502   5.489  -9.275  1.00  0.00           H  
ATOM   1314 3HB  ALA A  88      35.361   7.037  -9.110  1.00  0.00           H  
ATOM   1315  N   VAL A  89      34.435   9.024  -7.160  1.00  0.00           N  
ATOM   1316  CA  VAL A  89      34.912  10.063  -6.255  1.00  0.00           C  
ATOM   1317  C   VAL A  89      33.863  10.401  -5.204  1.00  0.00           C  
ATOM   1318  O   VAL A  89      34.185  10.597  -4.032  1.00  0.00           O  
ATOM   1319  CB  VAL A  89      35.272  11.336  -7.044  1.00  0.00           C  
ATOM   1320  CG1 VAL A  89      35.589  12.480  -6.094  1.00  0.00           C  
ATOM   1321  CG2 VAL A  89      36.451  11.057  -7.965  1.00  0.00           C  
ATOM   1322  H   VAL A  89      34.295   9.247  -8.135  1.00  0.00           H  
ATOM   1323  HA  VAL A  89      35.808   9.698  -5.751  1.00  0.00           H  
ATOM   1324  HB  VAL A  89      34.410  11.640  -7.638  1.00  0.00           H  
ATOM   1325 1HG1 VAL A  89      35.841  13.372  -6.668  1.00  0.00           H  
ATOM   1326 2HG1 VAL A  89      34.720  12.686  -5.469  1.00  0.00           H  
ATOM   1327 3HG1 VAL A  89      36.434  12.206  -5.462  1.00  0.00           H  
ATOM   1328 1HG2 VAL A  89      36.699  11.961  -8.521  1.00  0.00           H  
ATOM   1329 2HG2 VAL A  89      37.311  10.747  -7.372  1.00  0.00           H  
ATOM   1330 3HG2 VAL A  89      36.187  10.263  -8.664  1.00  0.00           H  
ATOM   1331  N   GLU A  90      32.606  10.468  -5.629  1.00  0.00           N  
ATOM   1332  CA  GLU A  90      31.507  10.783  -4.724  1.00  0.00           C  
ATOM   1333  C   GLU A  90      31.330   9.695  -3.672  1.00  0.00           C  
ATOM   1334  O   GLU A  90      31.087   9.985  -2.500  1.00  0.00           O  
ATOM   1335  CB  GLU A  90      30.206  10.964  -5.508  1.00  0.00           C  
ATOM   1336  CG  GLU A  90      30.167  12.209  -6.383  1.00  0.00           C  
ATOM   1337  CD  GLU A  90      30.229  13.484  -5.589  1.00  0.00           C  
ATOM   1338  OE1 GLU A  90      29.635  13.537  -4.538  1.00  0.00           O  
ATOM   1339  OE2 GLU A  90      30.871  14.407  -6.033  1.00  0.00           O  
ATOM   1340  H   GLU A  90      32.407  10.296  -6.604  1.00  0.00           H  
ATOM   1341  HA  GLU A  90      31.738  11.717  -4.211  1.00  0.00           H  
ATOM   1342 1HB  GLU A  90      30.045  10.099  -6.151  1.00  0.00           H  
ATOM   1343 2HB  GLU A  90      29.367  11.017  -4.814  1.00  0.00           H  
ATOM   1344 1HG  GLU A  90      31.010  12.183  -7.072  1.00  0.00           H  
ATOM   1345 2HG  GLU A  90      29.251  12.198  -6.972  1.00  0.00           H  
ATOM   1346  N   ALA A  91      31.453   8.442  -4.098  1.00  0.00           N  
ATOM   1347  CA  ALA A  91      31.307   7.308  -3.193  1.00  0.00           C  
ATOM   1348  C   ALA A  91      32.409   7.298  -2.141  1.00  0.00           C  
ATOM   1349  O   ALA A  91      32.159   7.016  -0.969  1.00  0.00           O  
ATOM   1350  CB  ALA A  91      31.310   6.002  -3.975  1.00  0.00           C  
ATOM   1351  H   ALA A  91      31.653   8.271  -5.073  1.00  0.00           H  
ATOM   1352  HA  ALA A  91      30.352   7.408  -2.676  1.00  0.00           H  
ATOM   1353 1HB  ALA A  91      31.200   5.165  -3.285  1.00  0.00           H  
ATOM   1354 2HB  ALA A  91      30.481   6.000  -4.683  1.00  0.00           H  
ATOM   1355 3HB  ALA A  91      32.249   5.905  -4.516  1.00  0.00           H  
ATOM   1356  N   ILE A  92      33.629   7.607  -2.567  1.00  0.00           N  
ATOM   1357  CA  ILE A  92      34.772   7.634  -1.662  1.00  0.00           C  
ATOM   1358  C   ILE A  92      34.617   8.725  -0.610  1.00  0.00           C  
ATOM   1359  O   ILE A  92      34.934   8.520   0.562  1.00  0.00           O  
ATOM   1360  CB  ILE A  92      36.083   7.852  -2.439  1.00  0.00           C  
ATOM   1361  CG1 ILE A  92      36.394   6.635  -3.315  1.00  0.00           C  
ATOM   1362  CG2 ILE A  92      37.230   8.130  -1.480  1.00  0.00           C  
ATOM   1363  CD1 ILE A  92      37.509   6.867  -4.309  1.00  0.00           C  
ATOM   1364  H   ILE A  92      33.768   7.829  -3.542  1.00  0.00           H  
ATOM   1365  HA  ILE A  92      34.831   6.674  -1.150  1.00  0.00           H  
ATOM   1366  HB  ILE A  92      35.970   8.703  -3.111  1.00  0.00           H  
ATOM   1367 1HG1 ILE A  92      36.671   5.793  -2.681  1.00  0.00           H  
ATOM   1368 2HG1 ILE A  92      35.500   6.347  -3.868  1.00  0.00           H  
ATOM   1369 1HG2 ILE A  92      38.149   8.281  -2.046  1.00  0.00           H  
ATOM   1370 2HG2 ILE A  92      37.011   9.024  -0.900  1.00  0.00           H  
ATOM   1371 3HG2 ILE A  92      37.355   7.281  -0.807  1.00  0.00           H  
ATOM   1372 1HD1 ILE A  92      37.670   5.960  -4.892  1.00  0.00           H  
ATOM   1373 2HD1 ILE A  92      37.236   7.684  -4.977  1.00  0.00           H  
ATOM   1374 3HD1 ILE A  92      38.424   7.122  -3.776  1.00  0.00           H  
ATOM   1375  N   LYS A  93      34.128   9.885  -1.036  1.00  0.00           N  
ATOM   1376  CA  LYS A  93      33.929  11.011  -0.131  1.00  0.00           C  
ATOM   1377  C   LYS A  93      32.874  10.693   0.921  1.00  0.00           C  
ATOM   1378  O   LYS A  93      33.029  11.037   2.093  1.00  0.00           O  
ATOM   1379  CB  LYS A  93      33.530  12.263  -0.914  1.00  0.00           C  
ATOM   1380  CG  LYS A  93      34.649  12.860  -1.758  1.00  0.00           C  
ATOM   1381  CD  LYS A  93      34.171  14.087  -2.520  1.00  0.00           C  
ATOM   1382  CE  LYS A  93      35.284  14.678  -3.373  1.00  0.00           C  
ATOM   1383  NZ  LYS A  93      34.821  15.857  -4.153  1.00  0.00           N  
ATOM   1384  H   LYS A  93      33.888   9.989  -2.012  1.00  0.00           H  
ATOM   1385  HA  LYS A  93      34.868  11.208   0.388  1.00  0.00           H  
ATOM   1386 1HB  LYS A  93      32.699  12.028  -1.578  1.00  0.00           H  
ATOM   1387 2HB  LYS A  93      33.188  13.032  -0.221  1.00  0.00           H  
ATOM   1388 1HG  LYS A  93      35.480  13.144  -1.112  1.00  0.00           H  
ATOM   1389 2HG  LYS A  93      35.003  12.115  -2.471  1.00  0.00           H  
ATOM   1390 1HD  LYS A  93      33.336  13.812  -3.166  1.00  0.00           H  
ATOM   1391 2HD  LYS A  93      33.828  14.843  -1.814  1.00  0.00           H  
ATOM   1392 1HE  LYS A  93      36.110  14.984  -2.731  1.00  0.00           H  
ATOM   1393 2HE  LYS A  93      35.653  13.922  -4.065  1.00  0.00           H  
ATOM   1394 1HZ  LYS A  93      35.587  16.218  -4.705  1.00  0.00           H  
ATOM   1395 2HZ  LYS A  93      34.067  15.580  -4.766  1.00  0.00           H  
ATOM   1396 3HZ  LYS A  93      34.495  16.573  -3.521  1.00  0.00           H  
ATOM   1397  N   SER A  94      31.801  10.034   0.495  1.00  0.00           N  
ATOM   1398  CA  SER A  94      30.718   9.669   1.400  1.00  0.00           C  
ATOM   1399  C   SER A  94      31.191   8.674   2.452  1.00  0.00           C  
ATOM   1400  O   SER A  94      30.828   8.776   3.624  1.00  0.00           O  
ATOM   1401  CB  SER A  94      29.560   9.080   0.618  1.00  0.00           C  
ATOM   1402  OG  SER A  94      28.979  10.041  -0.219  1.00  0.00           O  
ATOM   1403  H   SER A  94      31.735   9.780  -0.480  1.00  0.00           H  
ATOM   1404  HA  SER A  94      30.375  10.570   1.911  1.00  0.00           H  
ATOM   1405 1HB  SER A  94      29.915   8.240   0.020  1.00  0.00           H  
ATOM   1406 2HB  SER A  94      28.812   8.696   1.310  1.00  0.00           H  
ATOM   1407  HG  SER A  94      28.261   9.595  -0.676  1.00  0.00           H  
ATOM   1408  N   LEU A  95      32.003   7.712   2.026  1.00  0.00           N  
ATOM   1409  CA  LEU A  95      32.527   6.696   2.931  1.00  0.00           C  
ATOM   1410  C   LEU A  95      33.440   7.313   3.983  1.00  0.00           C  
ATOM   1411  O   LEU A  95      33.395   6.939   5.155  1.00  0.00           O  
ATOM   1412  CB  LEU A  95      33.295   5.628   2.141  1.00  0.00           C  
ATOM   1413  CG  LEU A  95      33.795   4.429   2.957  1.00  0.00           C  
ATOM   1414  CD1 LEU A  95      35.056   4.820   3.715  1.00  0.00           C  
ATOM   1415  CD2 LEU A  95      32.702   3.974   3.913  1.00  0.00           C  
ATOM   1416  H   LEU A  95      32.264   7.684   1.051  1.00  0.00           H  
ATOM   1417  HA  LEU A  95      31.689   6.221   3.440  1.00  0.00           H  
ATOM   1418 1HB  LEU A  95      32.647   5.246   1.354  1.00  0.00           H  
ATOM   1419 2HB  LEU A  95      34.161   6.097   1.675  1.00  0.00           H  
ATOM   1420  HG  LEU A  95      34.051   3.612   2.283  1.00  0.00           H  
ATOM   1421 1HD1 LEU A  95      35.412   3.968   4.294  1.00  0.00           H  
ATOM   1422 2HD1 LEU A  95      35.827   5.123   3.006  1.00  0.00           H  
ATOM   1423 3HD1 LEU A  95      34.835   5.649   4.387  1.00  0.00           H  
ATOM   1424 1HD2 LEU A  95      33.057   3.121   4.492  1.00  0.00           H  
ATOM   1425 2HD2 LEU A  95      32.446   4.790   4.588  1.00  0.00           H  
ATOM   1426 3HD2 LEU A  95      31.819   3.683   3.344  1.00  0.00           H  
ATOM   1427  N   LYS A  96      34.269   8.261   3.557  1.00  0.00           N  
ATOM   1428  CA  LYS A  96      35.194   8.932   4.462  1.00  0.00           C  
ATOM   1429  C   LYS A  96      34.447   9.742   5.514  1.00  0.00           C  
ATOM   1430  O   LYS A  96      34.825   9.754   6.686  1.00  0.00           O  
ATOM   1431  CB  LYS A  96      36.146   9.838   3.679  1.00  0.00           C  
ATOM   1432  CG  LYS A  96      37.155  10.585   4.542  1.00  0.00           C  
ATOM   1433  CD  LYS A  96      36.673  11.992   4.862  1.00  0.00           C  
ATOM   1434  CE  LYS A  96      36.720  12.887   3.632  1.00  0.00           C  
ATOM   1435  NZ  LYS A  96      36.207  14.254   3.918  1.00  0.00           N  
ATOM   1436  H   LYS A  96      34.257   8.523   2.582  1.00  0.00           H  
ATOM   1437  HA  LYS A  96      35.782   8.174   4.981  1.00  0.00           H  
ATOM   1438 1HB  LYS A  96      36.702   9.242   2.955  1.00  0.00           H  
ATOM   1439 2HB  LYS A  96      35.570  10.577   3.122  1.00  0.00           H  
ATOM   1440 1HG  LYS A  96      37.309  10.042   5.475  1.00  0.00           H  
ATOM   1441 2HG  LYS A  96      38.107  10.646   4.016  1.00  0.00           H  
ATOM   1442 1HD  LYS A  96      35.648  11.951   5.232  1.00  0.00           H  
ATOM   1443 2HD  LYS A  96      37.304  12.425   5.638  1.00  0.00           H  
ATOM   1444 1HE  LYS A  96      37.747  12.964   3.278  1.00  0.00           H  
ATOM   1445 2HE  LYS A  96      36.118  12.446   2.838  1.00  0.00           H  
ATOM   1446 1HZ  LYS A  96      36.255  14.815   3.079  1.00  0.00           H  
ATOM   1447 2HZ  LYS A  96      35.248  14.196   4.230  1.00  0.00           H  
ATOM   1448 3HZ  LYS A  96      36.770  14.681   4.640  1.00  0.00           H  
ATOM   1449  N   GLU A  97      33.385  10.418   5.088  1.00  0.00           N  
ATOM   1450  CA  GLU A  97      32.582  11.232   5.993  1.00  0.00           C  
ATOM   1451  C   GLU A  97      31.894  10.372   7.045  1.00  0.00           C  
ATOM   1452  O   GLU A  97      31.826  10.744   8.217  1.00  0.00           O  
ATOM   1453  CB  GLU A  97      31.537  12.028   5.209  1.00  0.00           C  
ATOM   1454  CG  GLU A  97      32.114  13.132   4.334  1.00  0.00           C  
ATOM   1455  CD  GLU A  97      32.793  14.213   5.128  1.00  0.00           C  
ATOM   1456  OE1 GLU A  97      32.301  14.551   6.178  1.00  0.00           O  
ATOM   1457  OE2 GLU A  97      33.805  14.702   4.684  1.00  0.00           O  
ATOM   1458  H   GLU A  97      33.128  10.366   4.113  1.00  0.00           H  
ATOM   1459  HA  GLU A  97      33.242  11.932   6.506  1.00  0.00           H  
ATOM   1460 1HB  GLU A  97      30.972  11.353   4.566  1.00  0.00           H  
ATOM   1461 2HB  GLU A  97      30.832  12.486   5.903  1.00  0.00           H  
ATOM   1462 1HG  GLU A  97      32.836  12.696   3.645  1.00  0.00           H  
ATOM   1463 2HG  GLU A  97      31.310  13.572   3.744  1.00  0.00           H  
ATOM   1464  N   ILE A  98      31.385   9.220   6.619  1.00  0.00           N  
ATOM   1465  CA  ILE A  98      30.701   8.304   7.524  1.00  0.00           C  
ATOM   1466  C   ILE A  98      31.656   7.753   8.576  1.00  0.00           C  
ATOM   1467  O   ILE A  98      31.300   7.629   9.748  1.00  0.00           O  
ATOM   1468  CB  ILE A  98      30.064   7.138   6.747  1.00  0.00           C  
ATOM   1469  CG1 ILE A  98      28.914   7.644   5.872  1.00  0.00           C  
ATOM   1470  CG2 ILE A  98      29.574   6.064   7.706  1.00  0.00           C  
ATOM   1471  CD1 ILE A  98      28.408   6.624   4.877  1.00  0.00           C  
ATOM   1472  H   ILE A  98      31.475   8.973   5.644  1.00  0.00           H  
ATOM   1473  HA  ILE A  98      29.909   8.850   8.036  1.00  0.00           H  
ATOM   1474  HB  ILE A  98      30.803   6.702   6.075  1.00  0.00           H  
ATOM   1475 1HG1 ILE A  98      28.081   7.946   6.505  1.00  0.00           H  
ATOM   1476 2HG1 ILE A  98      29.239   8.526   5.318  1.00  0.00           H  
ATOM   1477 1HG2 ILE A  98      29.126   5.247   7.140  1.00  0.00           H  
ATOM   1478 2HG2 ILE A  98      30.414   5.685   8.287  1.00  0.00           H  
ATOM   1479 3HG2 ILE A  98      28.830   6.490   8.379  1.00  0.00           H  
ATOM   1480 1HD1 ILE A  98      27.595   7.056   4.294  1.00  0.00           H  
ATOM   1481 2HD1 ILE A  98      29.220   6.333   4.209  1.00  0.00           H  
ATOM   1482 3HD1 ILE A  98      28.045   5.746   5.410  1.00  0.00           H  
ATOM   1483  N   ALA A  99      32.870   7.424   8.151  1.00  0.00           N  
ATOM   1484  CA  ALA A  99      33.879   6.885   9.055  1.00  0.00           C  
ATOM   1485  C   ALA A  99      34.280   7.911  10.107  1.00  0.00           C  
ATOM   1486  O   ALA A  99      34.456   7.577  11.279  1.00  0.00           O  
ATOM   1487  CB  ALA A  99      35.100   6.425   8.272  1.00  0.00           C  
ATOM   1488  H   ALA A  99      33.101   7.550   7.176  1.00  0.00           H  
ATOM   1489  HA  ALA A  99      33.447   6.028   9.572  1.00  0.00           H  
ATOM   1490 1HB  ALA A  99      35.845   6.025   8.961  1.00  0.00           H  
ATOM   1491 2HB  ALA A  99      34.808   5.649   7.564  1.00  0.00           H  
ATOM   1492 3HB  ALA A  99      35.524   7.269   7.731  1.00  0.00           H  
ATOM   1493  N   GLU A 100      34.423   9.162   9.682  1.00  0.00           N  
ATOM   1494  CA  GLU A 100      34.804  10.240  10.586  1.00  0.00           C  
ATOM   1495  C   GLU A 100      33.729  10.482  11.638  1.00  0.00           C  
ATOM   1496  O   GLU A 100      34.033  10.714  12.808  1.00  0.00           O  
ATOM   1497  CB  GLU A 100      35.063  11.528   9.801  1.00  0.00           C  
ATOM   1498  CG  GLU A 100      35.543  12.696  10.650  1.00  0.00           C  
ATOM   1499  CD  GLU A 100      35.875  13.915   9.835  1.00  0.00           C  
ATOM   1500  OE1 GLU A 100      35.757  13.853   8.635  1.00  0.00           O  
ATOM   1501  OE2 GLU A 100      36.246  14.909  10.413  1.00  0.00           O  
ATOM   1502  H   GLU A 100      34.264   9.372   8.707  1.00  0.00           H  
ATOM   1503  HA  GLU A 100      35.723   9.953  11.099  1.00  0.00           H  
ATOM   1504 1HB  GLU A 100      35.814  11.341   9.033  1.00  0.00           H  
ATOM   1505 2HB  GLU A 100      34.147  11.836   9.296  1.00  0.00           H  
ATOM   1506 1HG  GLU A 100      34.765  12.954  11.368  1.00  0.00           H  
ATOM   1507 2HG  GLU A 100      36.426  12.387  11.208  1.00  0.00           H  
ATOM   1508  N   THR A 101      32.474  10.426  11.215  1.00  0.00           N  
ATOM   1509  CA  THR A 101      31.339  10.676  12.098  1.00  0.00           C  
ATOM   1510  C   THR A 101      31.046   9.498  13.022  1.00  0.00           C  
ATOM   1511  O   THR A 101      30.603   9.681  14.156  1.00  0.00           O  
ATOM   1512  CB  THR A 101      30.077  11.008  11.281  1.00  0.00           C  
ATOM   1513  OG1 THR A 101      30.312  12.178  10.487  1.00  0.00           O  
ATOM   1514  CG2 THR A 101      28.894  11.256  12.204  1.00  0.00           C  
ATOM   1515  H   THR A 101      32.291  10.203  10.247  1.00  0.00           H  
ATOM   1516  HA  THR A 101      31.574  11.533  12.730  1.00  0.00           H  
ATOM   1517  HB  THR A 101      29.844  10.176  10.617  1.00  0.00           H  
ATOM   1518  HG1 THR A 101      30.807  11.937   9.701  1.00  0.00           H  
ATOM   1519 1HG2 THR A 101      28.010  11.489  11.610  1.00  0.00           H  
ATOM   1520 2HG2 THR A 101      28.705  10.364  12.801  1.00  0.00           H  
ATOM   1521 3HG2 THR A 101      29.117  12.093  12.865  1.00  0.00           H  
ATOM   1522  N   ALA A 102      31.294   8.292  12.534  1.00  0.00           N  
ATOM   1523  CA  ALA A 102      30.729   7.090  13.154  1.00  0.00           C  
ATOM   1524  C   ALA A 102      31.737   6.313  13.990  1.00  0.00           C  
ATOM   1525  O   ALA A 102      31.416   5.829  15.075  1.00  0.00           O  
ATOM   1526  CB  ALA A 102      30.143   6.181  12.083  1.00  0.00           C  
ATOM   1527  H   ALA A 102      31.884   8.203  11.719  1.00  0.00           H  
ATOM   1528  HA  ALA A 102      29.931   7.400  13.829  1.00  0.00           H  
ATOM   1529 1HB  ALA A 102      29.713   5.297  12.552  1.00  0.00           H  
ATOM   1530 2HB  ALA A 102      29.366   6.717  11.537  1.00  0.00           H  
ATOM   1531 3HB  ALA A 102      30.929   5.880  11.393  1.00  0.00           H  
ATOM   1532  N   VAL A 103      32.962   6.191  13.486  1.00  0.00           N  
ATOM   1533  CA  VAL A 103      33.909   5.249  14.055  1.00  0.00           C  
ATOM   1534  C   VAL A 103      34.298   5.640  15.477  1.00  0.00           C  
ATOM   1535  O   VAL A 103      34.714   6.771  15.728  1.00  0.00           O  
ATOM   1536  CB  VAL A 103      35.174   5.176  13.180  1.00  0.00           C  
ATOM   1537  CG1 VAL A 103      36.223   4.288  13.833  1.00  0.00           C  
ATOM   1538  CG2 VAL A 103      34.816   4.659  11.795  1.00  0.00           C  
ATOM   1539  H   VAL A 103      33.229   6.764  12.698  1.00  0.00           H  
ATOM   1540  HA  VAL A 103      33.443   4.263  14.081  1.00  0.00           H  
ATOM   1541  HB  VAL A 103      35.605   6.174  13.096  1.00  0.00           H  
ATOM   1542 1HG1 VAL A 103      37.111   4.248  13.201  1.00  0.00           H  
ATOM   1543 2HG1 VAL A 103      36.490   4.696  14.807  1.00  0.00           H  
ATOM   1544 3HG1 VAL A 103      35.822   3.282  13.957  1.00  0.00           H  
ATOM   1545 1HG2 VAL A 103      35.716   4.611  11.181  1.00  0.00           H  
ATOM   1546 2HG2 VAL A 103      34.380   3.664  11.879  1.00  0.00           H  
ATOM   1547 3HG2 VAL A 103      34.096   5.333  11.330  1.00  0.00           H  
ATOM   1548  N   LYS A 104      34.162   4.701  16.406  1.00  0.00           N  
ATOM   1549  CA  LYS A 104      34.384   4.991  17.820  1.00  0.00           C  
ATOM   1550  C   LYS A 104      35.489   4.096  18.392  1.00  0.00           C  
ATOM   1551  O   LYS A 104      36.027   4.367  19.466  1.00  0.00           O  
ATOM   1552  CB  LYS A 104      33.089   4.810  18.614  1.00  0.00           C  
ATOM   1553  CG  LYS A 104      33.211   5.131  20.098  1.00  0.00           C  
ATOM   1554  CD  LYS A 104      33.468   6.613  20.323  1.00  0.00           C  
ATOM   1555  CE  LYS A 104      33.493   6.953  21.806  1.00  0.00           C  
ATOM   1556  NZ  LYS A 104      33.778   8.394  22.043  1.00  0.00           N  
ATOM   1557  H   LYS A 104      33.899   3.767  16.126  1.00  0.00           H  
ATOM   1558  HA  LYS A 104      34.708   6.028  17.914  1.00  0.00           H  
ATOM   1559 1HB  LYS A 104      32.313   5.451  18.196  1.00  0.00           H  
ATOM   1560 2HB  LYS A 104      32.747   3.779  18.522  1.00  0.00           H  
ATOM   1561 1HG  LYS A 104      32.290   4.848  20.608  1.00  0.00           H  
ATOM   1562 2HG  LYS A 104      34.033   4.559  20.527  1.00  0.00           H  
ATOM   1563 1HD  LYS A 104      34.426   6.889  19.880  1.00  0.00           H  
ATOM   1564 2HD  LYS A 104      32.683   7.196  19.840  1.00  0.00           H  
ATOM   1565 1HE  LYS A 104      32.529   6.708  22.251  1.00  0.00           H  
ATOM   1566 2HE  LYS A 104      34.259   6.358  22.303  1.00  0.00           H  
ATOM   1567 1HZ  LYS A 104      33.786   8.577  23.036  1.00  0.00           H  
ATOM   1568 2HZ  LYS A 104      34.679   8.628  21.650  1.00  0.00           H  
ATOM   1569 3HZ  LYS A 104      33.064   8.956  21.603  1.00  0.00           H  
ATOM   1570  N   THR A 105      35.820   3.036  17.671  1.00  0.00           N  
ATOM   1571  CA  THR A 105      36.771   2.043  18.153  1.00  0.00           C  
ATOM   1572  C   THR A 105      37.723   1.593  17.051  1.00  0.00           C  
ATOM   1573  O   THR A 105      37.478   1.834  15.869  1.00  0.00           O  
ATOM   1574  CB  THR A 105      36.040   0.818  18.734  1.00  0.00           C  
ATOM   1575  OG1 THR A 105      35.323   0.147  17.690  1.00  0.00           O  
ATOM   1576  CG2 THR A 105      35.065   1.245  19.821  1.00  0.00           C  
ATOM   1577  H   THR A 105      35.402   2.911  16.760  1.00  0.00           H  
ATOM   1578  HA  THR A 105      37.369   2.493  18.945  1.00  0.00           H  
ATOM   1579  HB  THR A 105      36.769   0.127  19.158  1.00  0.00           H  
ATOM   1580  HG1 THR A 105      34.868  -0.616  18.055  1.00  0.00           H  
ATOM   1581 1HG2 THR A 105      34.559   0.366  20.220  1.00  0.00           H  
ATOM   1582 2HG2 THR A 105      35.609   1.745  20.621  1.00  0.00           H  
ATOM   1583 3HG2 THR A 105      34.329   1.928  19.400  1.00  0.00           H  
ATOM   1584  N   ASP A 106      38.786   0.940  17.591  1.00  0.00           N  
ATOM   1585  CA  ASP A 106      39.790   0.370  16.698  1.00  0.00           C  
ATOM   1586  C   ASP A 106      39.181  -0.645  15.745  1.00  0.00           C  
ATOM   1587  O   ASP A 106      39.586  -0.744  14.587  1.00  0.00           O  
ATOM   1588  CB  ASP A 106      40.909  -0.293  17.505  1.00  0.00           C  
ATOM   1589  CG  ASP A 106      40.403  -1.396  18.424  1.00  0.00           C  
ATOM   1590  OD1 ASP A 106      39.262  -1.339  18.817  1.00  0.00           O  
ATOM   1591  OD2 ASP A 106      41.162  -2.286  18.725  1.00  0.00           O  
ATOM   1592  H   ASP A 106      38.858   0.864  18.596  1.00  0.00           H  
ATOM   1593  HA  ASP A 106      40.220   1.175  16.102  1.00  0.00           H  
ATOM   1594 1HB  ASP A 106      41.646  -0.718  16.823  1.00  0.00           H  
ATOM   1595 2HB  ASP A 106      41.417   0.459  18.109  1.00  0.00           H  
ATOM   1596  N   GLU A 107      38.198  -1.416  16.215  1.00  0.00           N  
ATOM   1597  CA  GLU A 107      37.461  -2.290  15.310  1.00  0.00           C  
ATOM   1598  C   GLU A 107      36.708  -1.486  14.259  1.00  0.00           C  
ATOM   1599  O   GLU A 107      36.669  -1.861  13.087  1.00  0.00           O  
ATOM   1600  CB  GLU A 107      36.481  -3.166  16.094  1.00  0.00           C  
ATOM   1601  CG  GLU A 107      37.142  -4.231  16.957  1.00  0.00           C  
ATOM   1602  CD  GLU A 107      36.155  -5.021  17.770  1.00  0.00           C  
ATOM   1603  OE1 GLU A 107      34.996  -4.681  17.757  1.00  0.00           O  
ATOM   1604  OE2 GLU A 107      36.560  -5.967  18.405  1.00  0.00           O  
ATOM   1605  H   GLU A 107      37.976  -1.384  17.200  1.00  0.00           H  
ATOM   1606  HA  GLU A 107      38.174  -2.936  14.796  1.00  0.00           H  
ATOM   1607 1HB  GLU A 107      35.873  -2.538  16.745  1.00  0.00           H  
ATOM   1608 2HB  GLU A 107      35.807  -3.668  15.400  1.00  0.00           H  
ATOM   1609 1HG  GLU A 107      37.695  -4.915  16.313  1.00  0.00           H  
ATOM   1610 2HG  GLU A 107      37.855  -3.751  17.626  1.00  0.00           H  
ATOM   1611  N   ASP A 108      36.110  -0.378  14.684  1.00  0.00           N  
ATOM   1612  CA  ASP A 108      35.357   0.482  13.779  1.00  0.00           C  
ATOM   1613  C   ASP A 108      36.265   1.106  12.728  1.00  0.00           C  
ATOM   1614  O   ASP A 108      35.900   1.203  11.556  1.00  0.00           O  
ATOM   1615  CB  ASP A 108      34.639   1.585  14.560  1.00  0.00           C  
ATOM   1616  CG  ASP A 108      33.467   1.063  15.381  1.00  0.00           C  
ATOM   1617  OD1 ASP A 108      33.036  -0.038  15.131  1.00  0.00           O  
ATOM   1618  OD2 ASP A 108      33.015   1.769  16.250  1.00  0.00           O  
ATOM   1619  H   ASP A 108      36.179  -0.125  15.659  1.00  0.00           H  
ATOM   1620  HA  ASP A 108      34.610  -0.125  13.267  1.00  0.00           H  
ATOM   1621 1HB  ASP A 108      35.345   2.074  15.232  1.00  0.00           H  
ATOM   1622 2HB  ASP A 108      34.269   2.341  13.867  1.00  0.00           H  
ATOM   1623  N   ALA A 109      37.451   1.529  13.153  1.00  0.00           N  
ATOM   1624  CA  ALA A 109      38.414   2.145  12.248  1.00  0.00           C  
ATOM   1625  C   ALA A 109      38.894   1.153  11.197  1.00  0.00           C  
ATOM   1626  O   ALA A 109      39.043   1.499  10.025  1.00  0.00           O  
ATOM   1627  CB  ALA A 109      39.596   2.701  13.030  1.00  0.00           C  
ATOM   1628  H   ALA A 109      37.691   1.421  14.128  1.00  0.00           H  
ATOM   1629  HA  ALA A 109      37.916   2.965  11.731  1.00  0.00           H  
ATOM   1630 1HB  ALA A 109      40.306   3.157  12.340  1.00  0.00           H  
ATOM   1631 2HB  ALA A 109      39.243   3.451  13.737  1.00  0.00           H  
ATOM   1632 3HB  ALA A 109      40.085   1.893  13.572  1.00  0.00           H  
ATOM   1633  N   ILE A 110      39.135  -0.082  11.622  1.00  0.00           N  
ATOM   1634  CA  ILE A 110      39.598  -1.128  10.717  1.00  0.00           C  
ATOM   1635  C   ILE A 110      38.545  -1.453   9.666  1.00  0.00           C  
ATOM   1636  O   ILE A 110      38.865  -1.653   8.494  1.00  0.00           O  
ATOM   1637  CB  ILE A 110      39.960  -2.407  11.494  1.00  0.00           C  
ATOM   1638  CG1 ILE A 110      41.193  -2.169  12.369  1.00  0.00           C  
ATOM   1639  CG2 ILE A 110      40.198  -3.563  10.535  1.00  0.00           C  
ATOM   1640  CD1 ILE A 110      41.459  -3.276  13.363  1.00  0.00           C  
ATOM   1641  H   ILE A 110      38.994  -0.303  12.597  1.00  0.00           H  
ATOM   1642  HA  ILE A 110      40.491  -0.772  10.205  1.00  0.00           H  
ATOM   1643  HB  ILE A 110      39.142  -2.667  12.166  1.00  0.00           H  
ATOM   1644 1HG1 ILE A 110      42.073  -2.060  11.736  1.00  0.00           H  
ATOM   1645 2HG1 ILE A 110      41.073  -1.237  12.922  1.00  0.00           H  
ATOM   1646 1HG2 ILE A 110      40.453  -4.458  11.101  1.00  0.00           H  
ATOM   1647 2HG2 ILE A 110      39.295  -3.746   9.954  1.00  0.00           H  
ATOM   1648 3HG2 ILE A 110      41.018  -3.314   9.862  1.00  0.00           H  
ATOM   1649 1HD1 ILE A 110      42.349  -3.036  13.946  1.00  0.00           H  
ATOM   1650 2HD1 ILE A 110      40.604  -3.379  14.032  1.00  0.00           H  
ATOM   1651 3HD1 ILE A 110      41.618  -4.213  12.830  1.00  0.00           H  
ATOM   1652  N   THR A 111      37.288  -1.505  10.091  1.00  0.00           N  
ATOM   1653  CA  THR A 111      36.185  -1.806   9.186  1.00  0.00           C  
ATOM   1654  C   THR A 111      36.022  -0.716   8.135  1.00  0.00           C  
ATOM   1655  O   THR A 111      35.777  -1.002   6.963  1.00  0.00           O  
ATOM   1656  CB  THR A 111      34.865  -1.980   9.959  1.00  0.00           C  
ATOM   1657  OG1 THR A 111      34.987  -3.073  10.878  1.00  0.00           O  
ATOM   1658  CG2 THR A 111      33.717  -2.255   9.000  1.00  0.00           C  
ATOM   1659  H   THR A 111      37.091  -1.332  11.066  1.00  0.00           H  
ATOM   1660  HA  THR A 111      36.406  -2.741   8.670  1.00  0.00           H  
ATOM   1661  HB  THR A 111      34.651  -1.072  10.523  1.00  0.00           H  
ATOM   1662  HG1 THR A 111      35.456  -2.780  11.663  1.00  0.00           H  
ATOM   1663 1HG2 THR A 111      32.792  -2.375   9.564  1.00  0.00           H  
ATOM   1664 2HG2 THR A 111      33.614  -1.420   8.307  1.00  0.00           H  
ATOM   1665 3HG2 THR A 111      33.921  -3.167   8.441  1.00  0.00           H  
ATOM   1666  N   ALA A 112      36.159   0.535   8.560  1.00  0.00           N  
ATOM   1667  CA  ALA A 112      36.028   1.671   7.655  1.00  0.00           C  
ATOM   1668  C   ALA A 112      37.130   1.668   6.604  1.00  0.00           C  
ATOM   1669  O   ALA A 112      36.884   1.953   5.432  1.00  0.00           O  
ATOM   1670  CB  ALA A 112      36.047   2.976   8.437  1.00  0.00           C  
ATOM   1671  H   ALA A 112      36.359   0.704   9.535  1.00  0.00           H  
ATOM   1672  HA  ALA A 112      35.073   1.583   7.137  1.00  0.00           H  
ATOM   1673 1HB  ALA A 112      35.948   3.815   7.747  1.00  0.00           H  
ATOM   1674 2HB  ALA A 112      35.217   2.989   9.144  1.00  0.00           H  
ATOM   1675 3HB  ALA A 112      36.987   3.062   8.979  1.00  0.00           H  
ATOM   1676  N   ALA A 113      38.346   1.344   7.029  1.00  0.00           N  
ATOM   1677  CA  ALA A 113      39.488   1.303   6.124  1.00  0.00           C  
ATOM   1678  C   ALA A 113      39.320   0.214   5.072  1.00  0.00           C  
ATOM   1679  O   ALA A 113      39.640   0.415   3.900  1.00  0.00           O  
ATOM   1680  CB  ALA A 113      40.776   1.089   6.906  1.00  0.00           C  
ATOM   1681  H   ALA A 113      38.483   1.120   8.004  1.00  0.00           H  
ATOM   1682  HA  ALA A 113      39.545   2.261   5.607  1.00  0.00           H  
ATOM   1683 1HB  ALA A 113      41.620   1.061   6.217  1.00  0.00           H  
ATOM   1684 2HB  ALA A 113      40.912   1.906   7.614  1.00  0.00           H  
ATOM   1685 3HB  ALA A 113      40.719   0.146   7.448  1.00  0.00           H  
ATOM   1686  N   LYS A 114      38.816  -0.939   5.498  1.00  0.00           N  
ATOM   1687  CA  LYS A 114      38.604  -2.063   4.593  1.00  0.00           C  
ATOM   1688  C   LYS A 114      37.553  -1.733   3.541  1.00  0.00           C  
ATOM   1689  O   LYS A 114      37.703  -2.079   2.369  1.00  0.00           O  
ATOM   1690  CB  LYS A 114      38.191  -3.310   5.376  1.00  0.00           C  
ATOM   1691  CG  LYS A 114      39.302  -3.920   6.220  1.00  0.00           C  
ATOM   1692  CD  LYS A 114      38.810  -5.141   6.982  1.00  0.00           C  
ATOM   1693  CE  LYS A 114      39.916  -5.745   7.835  1.00  0.00           C  
ATOM   1694  NZ  LYS A 114      39.439  -6.919   8.616  1.00  0.00           N  
ATOM   1695  H   LYS A 114      38.574  -1.040   6.473  1.00  0.00           H  
ATOM   1696  HA  LYS A 114      39.541  -2.271   4.075  1.00  0.00           H  
ATOM   1697 1HB  LYS A 114      37.362  -3.065   6.040  1.00  0.00           H  
ATOM   1698 2HB  LYS A 114      37.840  -4.075   4.682  1.00  0.00           H  
ATOM   1699 1HG  LYS A 114      40.130  -4.214   5.575  1.00  0.00           H  
ATOM   1700 2HG  LYS A 114      39.664  -3.180   6.933  1.00  0.00           H  
ATOM   1701 1HD  LYS A 114      37.978  -4.857   7.628  1.00  0.00           H  
ATOM   1702 2HD  LYS A 114      38.458  -5.893   6.276  1.00  0.00           H  
ATOM   1703 1HE  LYS A 114      40.738  -6.061   7.194  1.00  0.00           H  
ATOM   1704 2HE  LYS A 114      40.293  -4.993   8.528  1.00  0.00           H  
ATOM   1705 1HZ  LYS A 114      40.200  -7.289   9.167  1.00  0.00           H  
ATOM   1706 2HZ  LYS A 114      38.688  -6.633   9.229  1.00  0.00           H  
ATOM   1707 3HZ  LYS A 114      39.104  -7.631   7.983  1.00  0.00           H  
ATOM   1708  N   GLU A 115      36.488  -1.061   3.967  1.00  0.00           N  
ATOM   1709  CA  GLU A 115      35.410  -0.682   3.062  1.00  0.00           C  
ATOM   1710  C   GLU A 115      35.894   0.307   2.010  1.00  0.00           C  
ATOM   1711  O   GLU A 115      35.529   0.210   0.838  1.00  0.00           O  
ATOM   1712  CB  GLU A 115      34.244  -0.077   3.846  1.00  0.00           C  
ATOM   1713  CG  GLU A 115      33.486  -1.071   4.714  1.00  0.00           C  
ATOM   1714  CD  GLU A 115      32.394  -0.429   5.524  1.00  0.00           C  
ATOM   1715  OE1 GLU A 115      32.298   0.775   5.506  1.00  0.00           O  
ATOM   1716  OE2 GLU A 115      31.657  -1.142   6.162  1.00  0.00           O  
ATOM   1717  H   GLU A 115      36.424  -0.807   4.942  1.00  0.00           H  
ATOM   1718  HA  GLU A 115      35.058  -1.578   2.549  1.00  0.00           H  
ATOM   1719 1HB  GLU A 115      34.614   0.718   4.494  1.00  0.00           H  
ATOM   1720 2HB  GLU A 115      33.533   0.372   3.153  1.00  0.00           H  
ATOM   1721 1HG  GLU A 115      33.045  -1.834   4.073  1.00  0.00           H  
ATOM   1722 2HG  GLU A 115      34.189  -1.562   5.385  1.00  0.00           H  
ATOM   1723  N   ILE A 116      36.718   1.259   2.436  1.00  0.00           N  
ATOM   1724  CA  ILE A 116      37.255   2.268   1.531  1.00  0.00           C  
ATOM   1725  C   ILE A 116      38.160   1.640   0.479  1.00  0.00           C  
ATOM   1726  O   ILE A 116      38.119   2.015  -0.693  1.00  0.00           O  
ATOM   1727  CB  ILE A 116      38.039   3.341   2.308  1.00  0.00           C  
ATOM   1728  CG1 ILE A 116      37.107   4.102   3.255  1.00  0.00           C  
ATOM   1729  CG2 ILE A 116      38.724   4.300   1.347  1.00  0.00           C  
ATOM   1730  CD1 ILE A 116      35.978   4.823   2.553  1.00  0.00           C  
ATOM   1731  H   ILE A 116      36.979   1.284   3.411  1.00  0.00           H  
ATOM   1732  HA  ILE A 116      36.423   2.751   1.020  1.00  0.00           H  
ATOM   1733  HB  ILE A 116      38.795   2.861   2.929  1.00  0.00           H  
ATOM   1734 1HG1 ILE A 116      36.673   3.408   3.974  1.00  0.00           H  
ATOM   1735 2HG1 ILE A 116      37.681   4.838   3.818  1.00  0.00           H  
ATOM   1736 1HG2 ILE A 116      39.273   5.052   1.913  1.00  0.00           H  
ATOM   1737 2HG2 ILE A 116      39.416   3.747   0.713  1.00  0.00           H  
ATOM   1738 3HG2 ILE A 116      37.974   4.789   0.725  1.00  0.00           H  
ATOM   1739 1HD1 ILE A 116      35.362   5.338   3.290  1.00  0.00           H  
ATOM   1740 2HD1 ILE A 116      36.391   5.549   1.852  1.00  0.00           H  
ATOM   1741 3HD1 ILE A 116      35.368   4.102   2.011  1.00  0.00           H  
ATOM   1742  N   ALA A 117      38.977   0.682   0.905  1.00  0.00           N  
ATOM   1743  CA  ALA A 117      39.894   0.000  -0.000  1.00  0.00           C  
ATOM   1744  C   ALA A 117      39.137  -0.801  -1.052  1.00  0.00           C  
ATOM   1745  O   ALA A 117      39.514  -0.818  -2.224  1.00  0.00           O  
ATOM   1746  CB  ALA A 117      40.832  -0.908   0.782  1.00  0.00           C  
ATOM   1747  H   ALA A 117      38.962   0.420   1.880  1.00  0.00           H  
ATOM   1748  HA  ALA A 117      40.484   0.756  -0.517  1.00  0.00           H  
ATOM   1749 1HB  ALA A 117      41.511  -1.410   0.093  1.00  0.00           H  
ATOM   1750 2HB  ALA A 117      41.409  -0.312   1.490  1.00  0.00           H  
ATOM   1751 3HB  ALA A 117      40.250  -1.652   1.324  1.00  0.00           H  
ATOM   1752  N   GLU A 118      38.067  -1.464  -0.626  1.00  0.00           N  
ATOM   1753  CA  GLU A 118      37.255  -2.268  -1.531  1.00  0.00           C  
ATOM   1754  C   GLU A 118      36.577  -1.399  -2.583  1.00  0.00           C  
ATOM   1755  O   GLU A 118      36.504  -1.769  -3.755  1.00  0.00           O  
ATOM   1756  CB  GLU A 118      36.201  -3.052  -0.747  1.00  0.00           C  
ATOM   1757  CG  GLU A 118      36.765  -4.163   0.128  1.00  0.00           C  
ATOM   1758  CD  GLU A 118      37.432  -5.252  -0.667  1.00  0.00           C  
ATOM   1759  OE1 GLU A 118      36.936  -5.583  -1.717  1.00  0.00           O  
ATOM   1760  OE2 GLU A 118      38.438  -5.752  -0.223  1.00  0.00           O  
ATOM   1761  H   GLU A 118      37.810  -1.409   0.349  1.00  0.00           H  
ATOM   1762  HA  GLU A 118      37.907  -2.976  -2.044  1.00  0.00           H  
ATOM   1763 1HB  GLU A 118      35.644  -2.371  -0.104  1.00  0.00           H  
ATOM   1764 2HB  GLU A 118      35.490  -3.502  -1.441  1.00  0.00           H  
ATOM   1765 1HG  GLU A 118      37.493  -3.735   0.817  1.00  0.00           H  
ATOM   1766 2HG  GLU A 118      35.957  -4.593   0.717  1.00  0.00           H  
ATOM   1767  N   VAL A 119      36.082  -0.242  -2.157  1.00  0.00           N  
ATOM   1768  CA  VAL A 119      35.410   0.682  -3.062  1.00  0.00           C  
ATOM   1769  C   VAL A 119      36.370   1.222  -4.114  1.00  0.00           C  
ATOM   1770  O   VAL A 119      36.014   1.350  -5.285  1.00  0.00           O  
ATOM   1771  CB  VAL A 119      34.805   1.858  -2.272  1.00  0.00           C  
ATOM   1772  CG1 VAL A 119      34.269   2.918  -3.222  1.00  0.00           C  
ATOM   1773  CG2 VAL A 119      33.704   1.352  -1.352  1.00  0.00           C  
ATOM   1774  H   VAL A 119      36.174   0.003  -1.181  1.00  0.00           H  
ATOM   1775  HA  VAL A 119      34.604   0.148  -3.567  1.00  0.00           H  
ATOM   1776  HB  VAL A 119      35.590   2.326  -1.677  1.00  0.00           H  
ATOM   1777 1HG1 VAL A 119      33.846   3.742  -2.647  1.00  0.00           H  
ATOM   1778 2HG1 VAL A 119      35.081   3.292  -3.846  1.00  0.00           H  
ATOM   1779 3HG1 VAL A 119      33.496   2.483  -3.854  1.00  0.00           H  
ATOM   1780 1HG2 VAL A 119      33.282   2.188  -0.796  1.00  0.00           H  
ATOM   1781 2HG2 VAL A 119      32.923   0.878  -1.947  1.00  0.00           H  
ATOM   1782 3HG2 VAL A 119      34.119   0.625  -0.654  1.00  0.00           H  
ATOM   1783  N   ALA A 120      37.589   1.537  -3.688  1.00  0.00           N  
ATOM   1784  CA  ALA A 120      38.604   2.063  -4.593  1.00  0.00           C  
ATOM   1785  C   ALA A 120      38.993   1.032  -5.645  1.00  0.00           C  
ATOM   1786  O   ALA A 120      39.173   1.364  -6.817  1.00  0.00           O  
ATOM   1787  CB  ALA A 120      39.831   2.509  -3.811  1.00  0.00           C  
ATOM   1788  H   ALA A 120      37.818   1.409  -2.713  1.00  0.00           H  
ATOM   1789  HA  ALA A 120      38.183   2.925  -5.110  1.00  0.00           H  
ATOM   1790 1HB  ALA A 120      40.579   2.900  -4.500  1.00  0.00           H  
ATOM   1791 2HB  ALA A 120      39.548   3.288  -3.103  1.00  0.00           H  
ATOM   1792 3HB  ALA A 120      40.245   1.660  -3.269  1.00  0.00           H  
ATOM   1793  N   LYS A 121      39.121  -0.220  -5.219  1.00  0.00           N  
ATOM   1794  CA  LYS A 121      39.488  -1.303  -6.124  1.00  0.00           C  
ATOM   1795  C   LYS A 121      38.411  -1.532  -7.176  1.00  0.00           C  
ATOM   1796  O   LYS A 121      38.713  -1.760  -8.348  1.00  0.00           O  
ATOM   1797  CB  LYS A 121      39.741  -2.593  -5.341  1.00  0.00           C  
ATOM   1798  CG  LYS A 121      41.009  -2.579  -4.499  1.00  0.00           C  
ATOM   1799  CD  LYS A 121      41.309  -3.958  -3.930  1.00  0.00           C  
ATOM   1800  CE  LYS A 121      40.327  -4.328  -2.829  1.00  0.00           C  
ATOM   1801  NZ  LYS A 121      40.686  -5.614  -2.172  1.00  0.00           N  
ATOM   1802  H   LYS A 121      38.960  -0.427  -4.244  1.00  0.00           H  
ATOM   1803  HA  LYS A 121      40.406  -1.025  -6.642  1.00  0.00           H  
ATOM   1804 1HB  LYS A 121      38.899  -2.785  -4.675  1.00  0.00           H  
ATOM   1805 2HB  LYS A 121      39.808  -3.432  -6.034  1.00  0.00           H  
ATOM   1806 1HG  LYS A 121      41.851  -2.258  -5.114  1.00  0.00           H  
ATOM   1807 2HG  LYS A 121      40.893  -1.873  -3.677  1.00  0.00           H  
ATOM   1808 1HD  LYS A 121      41.249  -4.701  -4.725  1.00  0.00           H  
ATOM   1809 2HD  LYS A 121      42.320  -3.970  -3.521  1.00  0.00           H  
ATOM   1810 1HE  LYS A 121      40.310  -3.542  -2.076  1.00  0.00           H  
ATOM   1811 2HE  LYS A 121      39.325  -4.418  -3.250  1.00  0.00           H  
ATOM   1812 1HZ  LYS A 121      40.011  -5.824  -1.450  1.00  0.00           H  
ATOM   1813 2HZ  LYS A 121      40.686  -6.356  -2.858  1.00  0.00           H  
ATOM   1814 3HZ  LYS A 121      41.605  -5.537  -1.760  1.00  0.00           H  
ATOM   1815  N   THR A 122      37.153  -1.470  -6.751  1.00  0.00           N  
ATOM   1816  CA  THR A 122      36.028  -1.671  -7.655  1.00  0.00           C  
ATOM   1817  C   THR A 122      35.964  -0.571  -8.707  1.00  0.00           C  
ATOM   1818  O   THR A 122      35.694  -0.834  -9.879  1.00  0.00           O  
ATOM   1819  CB  THR A 122      34.698  -1.725  -6.881  1.00  0.00           C  
ATOM   1820  OG1 THR A 122      34.722  -2.824  -5.961  1.00  0.00           O  
ATOM   1821  CG2 THR A 122      33.529  -1.896  -7.839  1.00  0.00           C  
ATOM   1822  H   THR A 122      36.972  -1.279  -5.776  1.00  0.00           H  
ATOM   1823  HA  THR A 122      36.164  -2.622  -8.170  1.00  0.00           H  
ATOM   1824  HB  THR A 122      34.567  -0.801  -6.318  1.00  0.00           H  
ATOM   1825  HG1 THR A 122      35.216  -2.574  -5.177  1.00  0.00           H  
ATOM   1826 1HG2 THR A 122      32.598  -1.932  -7.275  1.00  0.00           H  
ATOM   1827 2HG2 THR A 122      33.502  -1.056  -8.533  1.00  0.00           H  
ATOM   1828 3HG2 THR A 122      33.650  -2.824  -8.398  1.00  0.00           H  
ATOM   1829  N   ALA A 123      36.214   0.663  -8.282  1.00  0.00           N  
ATOM   1830  CA  ALA A 123      36.185   1.806  -9.186  1.00  0.00           C  
ATOM   1831  C   ALA A 123      37.282   1.704 -10.238  1.00  0.00           C  
ATOM   1832  O   ALA A 123      37.062   2.011 -11.410  1.00  0.00           O  
ATOM   1833  CB  ALA A 123      36.321   3.104  -8.403  1.00  0.00           C  
ATOM   1834  H   ALA A 123      36.430   0.813  -7.307  1.00  0.00           H  
ATOM   1835  HA  ALA A 123      35.225   1.805  -9.703  1.00  0.00           H  
ATOM   1836 1HB  ALA A 123      36.298   3.948  -9.092  1.00  0.00           H  
ATOM   1837 2HB  ALA A 123      35.497   3.190  -7.695  1.00  0.00           H  
ATOM   1838 3HB  ALA A 123      37.266   3.104  -7.862  1.00  0.00           H  
ATOM   1839  N   SER A 124      38.464   1.271  -9.813  1.00  0.00           N  
ATOM   1840  CA  SER A 124      39.598   1.128 -10.717  1.00  0.00           C  
ATOM   1841  C   SER A 124      39.332   0.058 -11.769  1.00  0.00           C  
ATOM   1842  O   SER A 124      39.668   0.229 -12.941  1.00  0.00           O  
ATOM   1843  CB  SER A 124      40.849   0.781  -9.934  1.00  0.00           C  
ATOM   1844  OG  SER A 124      40.725  -0.472  -9.319  1.00  0.00           O  
ATOM   1845  H   SER A 124      38.580   1.035  -8.838  1.00  0.00           H  
ATOM   1846  HA  SER A 124      39.756   2.079 -11.228  1.00  0.00           H  
ATOM   1847 1HB  SER A 124      41.708   0.777 -10.604  1.00  0.00           H  
ATOM   1848 2HB  SER A 124      41.028   1.544  -9.177  1.00  0.00           H  
ATOM   1849  HG  SER A 124      40.202  -0.328  -8.527  1.00  0.00           H  
ATOM   1850  N   SER A 125      38.727  -1.045 -11.344  1.00  0.00           N  
ATOM   1851  CA  SER A 125      38.414  -2.145 -12.248  1.00  0.00           C  
ATOM   1852  C   SER A 125      37.397  -1.721 -13.300  1.00  0.00           C  
ATOM   1853  O   SER A 125      37.182  -2.423 -14.288  1.00  0.00           O  
ATOM   1854  CB  SER A 125      37.881  -3.329 -11.465  1.00  0.00           C  
ATOM   1855  OG  SER A 125      36.637  -3.033 -10.892  1.00  0.00           O  
ATOM   1856  H   SER A 125      38.477  -1.124 -10.369  1.00  0.00           H  
ATOM   1857  HA  SER A 125      39.330  -2.445 -12.759  1.00  0.00           H  
ATOM   1858 1HB  SER A 125      37.784  -4.189 -12.126  1.00  0.00           H  
ATOM   1859 2HB  SER A 125      38.590  -3.596 -10.682  1.00  0.00           H  
ATOM   1860  HG  SER A 125      36.700  -2.128 -10.576  1.00  0.00           H  
ATOM   1861  N   LEU A 126      36.762  -0.576 -13.107  1.00  0.00           N  
ATOM   1862  CA  LEU A 126      35.738  -0.208 -14.101  1.00  0.00           C  
ATOM   1863  C   LEU A 126      36.086   0.960 -15.008  1.00  0.00           C  
ATOM   1864  O   LEU A 126      35.202   1.603 -15.575  1.00  0.00           O  
ATOM   1865  CB  LEU A 126      34.426   0.121 -13.377  1.00  0.00           C  
ATOM   1866  CG  LEU A 126      33.799  -1.031 -12.582  1.00  0.00           C  
ATOM   1867  CD1 LEU A 126      32.572  -0.524 -11.835  1.00  0.00           C  
ATOM   1868  CD2 LEU A 126      33.432  -2.163 -13.530  1.00  0.00           C  
ATOM   1869  H   LEU A 126      36.999  -0.011 -12.304  1.00  0.00           H  
ATOM   1870  HA  LEU A 126      35.572  -1.061 -14.758  1.00  0.00           H  
ATOM   1871 1HB  LEU A 126      34.608   0.941 -12.684  1.00  0.00           H  
ATOM   1872 2HB  LEU A 126      33.695   0.451 -14.115  1.00  0.00           H  
ATOM   1873  HG  LEU A 126      34.513  -1.394 -11.842  1.00  0.00           H  
ATOM   1874 1HD1 LEU A 126      32.126  -1.343 -11.270  1.00  0.00           H  
ATOM   1875 2HD1 LEU A 126      32.866   0.271 -11.150  1.00  0.00           H  
ATOM   1876 3HD1 LEU A 126      31.846  -0.138 -12.549  1.00  0.00           H  
ATOM   1877 1HD2 LEU A 126      32.987  -2.982 -12.965  1.00  0.00           H  
ATOM   1878 2HD2 LEU A 126      32.717  -1.801 -14.269  1.00  0.00           H  
ATOM   1879 3HD2 LEU A 126      34.330  -2.518 -14.037  1.00  0.00           H  
ATOM   1880  N   THR A 127      37.373   1.240 -15.149  1.00  0.00           N  
ATOM   1881  CA  THR A 127      37.819   2.315 -16.023  1.00  0.00           C  
ATOM   1882  C   THR A 127      39.316   2.207 -16.283  1.00  0.00           C  
ATOM   1883  O   THR A 127      40.068   1.718 -15.440  1.00  0.00           O  
ATOM   1884  CB  THR A 127      37.491   3.695 -15.422  1.00  0.00           C  
ATOM   1885  OG1 THR A 127      37.864   4.723 -16.349  1.00  0.00           O  
ATOM   1886  CG2 THR A 127      38.242   3.899 -14.115  1.00  0.00           C  
ATOM   1887  H   THR A 127      38.054   0.695 -14.639  1.00  0.00           H  
ATOM   1888  HA  THR A 127      37.299   2.224 -16.977  1.00  0.00           H  
ATOM   1889  HB  THR A 127      36.420   3.764 -15.235  1.00  0.00           H  
ATOM   1890  HG1 THR A 127      37.394   5.532 -16.135  1.00  0.00           H  
ATOM   1891 1HG2 THR A 127      37.998   4.879 -13.705  1.00  0.00           H  
ATOM   1892 2HG2 THR A 127      37.952   3.126 -13.405  1.00  0.00           H  
ATOM   1893 3HG2 THR A 127      39.314   3.840 -14.299  1.00  0.00           H  
ATOM   1894  N   THR A 128      39.735   2.668 -17.456  1.00  0.00           N  
ATOM   1895  CA  THR A 128      41.140   2.657 -17.839  1.00  0.00           C  
ATOM   1896  C   THR A 128      41.595   4.073 -18.184  1.00  0.00           C  
ATOM   1897  O   THR A 128      42.704   4.276 -18.679  1.00  0.00           O  
ATOM   1898  CB  THR A 128      41.390   1.717 -19.033  1.00  0.00           C  
ATOM   1899  OG1 THR A 128      40.607   2.147 -20.155  1.00  0.00           O  
ATOM   1900  CG2 THR A 128      41.012   0.288 -18.674  1.00  0.00           C  
ATOM   1901  H   THR A 128      39.059   3.040 -18.108  1.00  0.00           H  
ATOM   1902  HA  THR A 128      41.727   2.300 -16.992  1.00  0.00           H  
ATOM   1903  HB  THR A 128      42.444   1.750 -19.308  1.00  0.00           H  
ATOM   1904  HG1 THR A 128      41.126   2.059 -20.958  1.00  0.00           H  
ATOM   1905 1HG2 THR A 128      41.196  -0.362 -19.530  1.00  0.00           H  
ATOM   1906 2HG2 THR A 128      41.614  -0.046 -17.829  1.00  0.00           H  
ATOM   1907 3HG2 THR A 128      39.957   0.246 -18.407  1.00  0.00           H  
ATOM   1908  N   ASP A 129      40.725   5.046 -17.916  1.00  0.00           N  
ATOM   1909  CA  ASP A 129      41.028   6.453 -18.175  1.00  0.00           C  
ATOM   1910  C   ASP A 129      42.182   6.922 -17.288  1.00  0.00           C  
ATOM   1911  O   ASP A 129      42.033   7.043 -16.072  1.00  0.00           O  
ATOM   1912  CB  ASP A 129      39.795   7.326 -17.932  1.00  0.00           C  
ATOM   1913  CG  ASP A 129      40.026   8.789 -18.285  1.00  0.00           C  
ATOM   1914  OD1 ASP A 129      40.851   9.409 -17.657  1.00  0.00           O  
ATOM   1915  OD2 ASP A 129      39.374   9.274 -19.179  1.00  0.00           O  
ATOM   1916  H   ASP A 129      39.826   4.808 -17.521  1.00  0.00           H  
ATOM   1917  HA  ASP A 129      41.327   6.556 -19.218  1.00  0.00           H  
ATOM   1918 1HB  ASP A 129      38.961   6.952 -18.525  1.00  0.00           H  
ATOM   1919 2HB  ASP A 129      39.505   7.262 -16.883  1.00  0.00           H  
ATOM   1920  N   GLY A 130      43.482   7.277 -17.559  1.00  0.00           N  
ATOM   1921  CA  GLY A 130      44.573   7.704 -16.687  1.00  0.00           C  
ATOM   1922  C   GLY A 130      44.230   8.882 -15.746  1.00  0.00           C  
ATOM   1923  O   GLY A 130      44.557   8.857 -14.559  1.00  0.00           O  
ATOM   1924  H   GLY A 130      43.807   7.261 -18.515  1.00  0.00           H  
ATOM   1925 1HA  GLY A 130      44.893   6.866 -16.068  1.00  0.00           H  
ATOM   1926 2HA  GLY A 130      45.428   8.001 -17.293  1.00  0.00           H  
ATOM   1927  N   GLU A 131      43.573   9.919 -16.258  1.00  0.00           N  
ATOM   1928  CA  GLU A 131      43.203  11.069 -15.442  1.00  0.00           C  
ATOM   1929  C   GLU A 131      42.169  10.688 -14.390  1.00  0.00           C  
ATOM   1930  O   GLU A 131      42.303  11.041 -13.218  1.00  0.00           O  
ATOM   1931  CB  GLU A 131      42.658  12.195 -16.323  1.00  0.00           C  
ATOM   1932  CG  GLU A 131      42.295  13.465 -15.567  1.00  0.00           C  
ATOM   1933  CD  GLU A 131      41.823  14.570 -16.472  1.00  0.00           C  
ATOM   1934  OE1 GLU A 131      41.797  14.367 -17.662  1.00  0.00           O  
ATOM   1935  OE2 GLU A 131      41.487  15.617 -15.972  1.00  0.00           O  
ATOM   1936  H   GLU A 131      43.324   9.909 -17.237  1.00  0.00           H  
ATOM   1937  HA  GLU A 131      44.094  11.429 -14.927  1.00  0.00           H  
ATOM   1938 1HB  GLU A 131      43.398  12.456 -17.080  1.00  0.00           H  
ATOM   1939 2HB  GLU A 131      41.765  11.849 -16.844  1.00  0.00           H  
ATOM   1940 1HG  GLU A 131      41.507  13.237 -14.850  1.00  0.00           H  
ATOM   1941 2HG  GLU A 131      43.167  13.806 -15.011  1.00  0.00           H  
ATOM   1942  N   GLU A 132      41.138   9.966 -14.815  1.00  0.00           N  
ATOM   1943  CA  GLU A 132      40.079   9.535 -13.910  1.00  0.00           C  
ATOM   1944  C   GLU A 132      40.611   8.570 -12.859  1.00  0.00           C  
ATOM   1945  O   GLU A 132      40.242   8.648 -11.687  1.00  0.00           O  
ATOM   1946  CB  GLU A 132      38.943   8.874 -14.694  1.00  0.00           C  
ATOM   1947  CG  GLU A 132      37.752   8.457 -13.844  1.00  0.00           C  
ATOM   1948  CD  GLU A 132      36.620   7.893 -14.658  1.00  0.00           C  
ATOM   1949  OE1 GLU A 132      36.878   7.365 -15.713  1.00  0.00           O  
ATOM   1950  OE2 GLU A 132      35.497   7.992 -14.225  1.00  0.00           O  
ATOM   1951  H   GLU A 132      41.086   9.709 -15.790  1.00  0.00           H  
ATOM   1952  HA  GLU A 132      39.685  10.412 -13.396  1.00  0.00           H  
ATOM   1953 1HB  GLU A 132      38.583   9.561 -15.461  1.00  0.00           H  
ATOM   1954 2HB  GLU A 132      39.320   7.986 -15.201  1.00  0.00           H  
ATOM   1955 1HG  GLU A 132      38.077   7.704 -13.126  1.00  0.00           H  
ATOM   1956 2HG  GLU A 132      37.396   9.322 -13.286  1.00  0.00           H  
ATOM   1957  N   LEU A 133      41.480   7.660 -13.284  1.00  0.00           N  
ATOM   1958  CA  LEU A 133      42.065   6.678 -12.379  1.00  0.00           C  
ATOM   1959  C   LEU A 133      42.939   7.349 -11.328  1.00  0.00           C  
ATOM   1960  O   LEU A 133      42.917   6.972 -10.156  1.00  0.00           O  
ATOM   1961  CB  LEU A 133      42.896   5.659 -13.168  1.00  0.00           C  
ATOM   1962  CG  LEU A 133      42.099   4.707 -14.070  1.00  0.00           C  
ATOM   1963  CD1 LEU A 133      43.062   3.884 -14.917  1.00  0.00           C  
ATOM   1964  CD2 LEU A 133      41.222   3.809 -13.211  1.00  0.00           C  
ATOM   1965  H   LEU A 133      41.742   7.648 -14.259  1.00  0.00           H  
ATOM   1966  HA  LEU A 133      41.258   6.153 -11.870  1.00  0.00           H  
ATOM   1967 1HB  LEU A 133      43.601   6.198 -13.798  1.00  0.00           H  
ATOM   1968 2HB  LEU A 133      43.462   5.051 -12.463  1.00  0.00           H  
ATOM   1969  HG  LEU A 133      41.472   5.287 -14.747  1.00  0.00           H  
ATOM   1970 1HD1 LEU A 133      42.496   3.208 -15.557  1.00  0.00           H  
ATOM   1971 2HD1 LEU A 133      43.663   4.551 -15.535  1.00  0.00           H  
ATOM   1972 3HD1 LEU A 133      43.715   3.305 -14.265  1.00  0.00           H  
ATOM   1973 1HD2 LEU A 133      40.655   3.133 -13.852  1.00  0.00           H  
ATOM   1974 2HD2 LEU A 133      41.849   3.227 -12.535  1.00  0.00           H  
ATOM   1975 3HD2 LEU A 133      40.532   4.421 -12.630  1.00  0.00           H  
ATOM   1976  N   VAL A 134      43.708   8.345 -11.753  1.00  0.00           N  
ATOM   1977  CA  VAL A 134      44.592   9.071 -10.848  1.00  0.00           C  
ATOM   1978  C   VAL A 134      43.797   9.834  -9.797  1.00  0.00           C  
ATOM   1979  O   VAL A 134      44.172   9.869  -8.625  1.00  0.00           O  
ATOM   1980  CB  VAL A 134      45.473  10.058 -11.638  1.00  0.00           C  
ATOM   1981  CG1 VAL A 134      46.258  10.949 -10.687  1.00  0.00           C  
ATOM   1982  CG2 VAL A 134      46.410   9.292 -12.558  1.00  0.00           C  
ATOM   1983  H   VAL A 134      43.680   8.607 -12.728  1.00  0.00           H  
ATOM   1984  HA  VAL A 134      45.238   8.351 -10.344  1.00  0.00           H  
ATOM   1985  HB  VAL A 134      44.830  10.709 -12.231  1.00  0.00           H  
ATOM   1986 1HG1 VAL A 134      46.875  11.640 -11.262  1.00  0.00           H  
ATOM   1987 2HG1 VAL A 134      45.566  11.514 -10.062  1.00  0.00           H  
ATOM   1988 3HG1 VAL A 134      46.898  10.332 -10.056  1.00  0.00           H  
ATOM   1989 1HG2 VAL A 134      47.029   9.996 -13.114  1.00  0.00           H  
ATOM   1990 2HG2 VAL A 134      47.049   8.637 -11.965  1.00  0.00           H  
ATOM   1991 3HG2 VAL A 134      45.826   8.693 -13.257  1.00  0.00           H  
ATOM   1992  N   LYS A 135      42.696  10.445 -10.222  1.00  0.00           N  
ATOM   1993  CA  LYS A 135      41.845  11.209  -9.317  1.00  0.00           C  
ATOM   1994  C   LYS A 135      41.211  10.308  -8.266  1.00  0.00           C  
ATOM   1995  O   LYS A 135      41.121  10.673  -7.094  1.00  0.00           O  
ATOM   1996  CB  LYS A 135      40.759  11.949 -10.099  1.00  0.00           C  
ATOM   1997  CG  LYS A 135      41.271  13.108 -10.944  1.00  0.00           C  
ATOM   1998  CD  LYS A 135      40.138  13.780 -11.705  1.00  0.00           C  
ATOM   1999  CE  LYS A 135      40.650  14.932 -12.558  1.00  0.00           C  
ATOM   2000  NZ  LYS A 135      39.558  15.575 -13.338  1.00  0.00           N  
ATOM   2001  H   LYS A 135      42.442  10.379 -11.197  1.00  0.00           H  
ATOM   2002  HA  LYS A 135      42.463  11.943  -8.798  1.00  0.00           H  
ATOM   2003 1HB  LYS A 135      40.249  11.251 -10.763  1.00  0.00           H  
ATOM   2004 2HB  LYS A 135      40.016  12.343  -9.406  1.00  0.00           H  
ATOM   2005 1HG  LYS A 135      41.751  13.845 -10.298  1.00  0.00           H  
ATOM   2006 2HG  LYS A 135      42.009  12.741 -11.656  1.00  0.00           H  
ATOM   2007 1HD  LYS A 135      39.650  13.050 -12.351  1.00  0.00           H  
ATOM   2008 2HD  LYS A 135      39.402  14.164 -10.999  1.00  0.00           H  
ATOM   2009 1HE  LYS A 135      41.112  15.682 -11.917  1.00  0.00           H  
ATOM   2010 2HE  LYS A 135      41.406  14.563 -13.251  1.00  0.00           H  
ATOM   2011 1HZ  LYS A 135      39.938  16.331 -13.889  1.00  0.00           H  
ATOM   2012 2HZ  LYS A 135      39.134  14.892 -13.951  1.00  0.00           H  
ATOM   2013 3HZ  LYS A 135      38.860  15.938 -12.705  1.00  0.00           H  
ATOM   2014  N   ILE A 136      40.772   9.128  -8.691  1.00  0.00           N  
ATOM   2015  CA  ILE A 136      40.145   8.172  -7.786  1.00  0.00           C  
ATOM   2016  C   ILE A 136      41.131   7.680  -6.735  1.00  0.00           C  
ATOM   2017  O   ILE A 136      40.783   7.534  -5.563  1.00  0.00           O  
ATOM   2018  CB  ILE A 136      39.580   6.969  -8.563  1.00  0.00           C  
ATOM   2019  CG1 ILE A 136      38.401   7.405  -9.438  1.00  0.00           C  
ATOM   2020  CG2 ILE A 136      39.156   5.868  -7.604  1.00  0.00           C  
ATOM   2021  CD1 ILE A 136      37.958   6.355 -10.432  1.00  0.00           C  
ATOM   2022  H   ILE A 136      40.875   8.887  -9.666  1.00  0.00           H  
ATOM   2023  HA  ILE A 136      39.322   8.669  -7.274  1.00  0.00           H  
ATOM   2024  HB  ILE A 136      40.344   6.579  -9.235  1.00  0.00           H  
ATOM   2025 1HG1 ILE A 136      37.551   7.655  -8.804  1.00  0.00           H  
ATOM   2026 2HG1 ILE A 136      38.672   8.304  -9.991  1.00  0.00           H  
ATOM   2027 1HG2 ILE A 136      38.759   5.025  -8.170  1.00  0.00           H  
ATOM   2028 2HG2 ILE A 136      40.018   5.540  -7.023  1.00  0.00           H  
ATOM   2029 3HG2 ILE A 136      38.388   6.247  -6.930  1.00  0.00           H  
ATOM   2030 1HD1 ILE A 136      37.120   6.738 -11.015  1.00  0.00           H  
ATOM   2031 2HD1 ILE A 136      38.785   6.115 -11.100  1.00  0.00           H  
ATOM   2032 3HD1 ILE A 136      37.649   5.457  -9.899  1.00  0.00           H  
ATOM   2033  N   ILE A 137      42.364   7.425  -7.160  1.00  0.00           N  
ATOM   2034  CA  ILE A 137      43.403   6.948  -6.255  1.00  0.00           C  
ATOM   2035  C   ILE A 137      43.741   7.997  -5.204  1.00  0.00           C  
ATOM   2036  O   ILE A 137      43.937   7.675  -4.032  1.00  0.00           O  
ATOM   2037  CB  ILE A 137      44.677   6.570  -7.032  1.00  0.00           C  
ATOM   2038  CG1 ILE A 137      44.423   5.340  -7.907  1.00  0.00           C  
ATOM   2039  CG2 ILE A 137      45.829   6.315  -6.072  1.00  0.00           C  
ATOM   2040  CD1 ILE A 137      45.528   5.059  -8.901  1.00  0.00           C  
ATOM   2041  H   ILE A 137      42.587   7.565  -8.135  1.00  0.00           H  
ATOM   2042  HA  ILE A 137      43.035   6.060  -5.743  1.00  0.00           H  
ATOM   2043  HB  ILE A 137      44.949   7.383  -7.703  1.00  0.00           H  
ATOM   2044 1HG1 ILE A 137      44.302   4.461  -7.274  1.00  0.00           H  
ATOM   2045 2HG1 ILE A 137      43.494   5.473  -8.461  1.00  0.00           H  
ATOM   2046 1HG2 ILE A 137      46.722   6.048  -6.638  1.00  0.00           H  
ATOM   2047 2HG2 ILE A 137      46.024   7.216  -5.491  1.00  0.00           H  
ATOM   2048 3HG2 ILE A 137      45.569   5.498  -5.399  1.00  0.00           H  
ATOM   2049 1HD1 ILE A 137      45.275   4.173  -9.484  1.00  0.00           H  
ATOM   2050 2HD1 ILE A 137      45.642   5.913  -9.569  1.00  0.00           H  
ATOM   2051 3HD1 ILE A 137      46.461   4.887  -8.367  1.00  0.00           H  
ATOM   2052  N   LYS A 138      43.808   9.254  -5.629  1.00  0.00           N  
ATOM   2053  CA  LYS A 138      44.123  10.353  -4.724  1.00  0.00           C  
ATOM   2054  C   LYS A 138      43.035  10.530  -3.672  1.00  0.00           C  
ATOM   2055  O   LYS A 138      43.325  10.773  -2.500  1.00  0.00           O  
ATOM   2056  CB  LYS A 138      44.314  11.653  -5.507  1.00  0.00           C  
ATOM   2057  CG  LYS A 138      44.705  12.851  -4.651  1.00  0.00           C  
ATOM   2058  CD  LYS A 138      44.965  14.081  -5.508  1.00  0.00           C  
ATOM   2059  CE  LYS A 138      45.447  15.252  -4.665  1.00  0.00           C  
ATOM   2060  NZ  LYS A 138      44.409  15.710  -3.702  1.00  0.00           N  
ATOM   2061  H   LYS A 138      43.636   9.453  -6.604  1.00  0.00           H  
ATOM   2062  HA  LYS A 138      45.053  10.118  -4.205  1.00  0.00           H  
ATOM   2063 1HB  LYS A 138      45.090  11.513  -6.260  1.00  0.00           H  
ATOM   2064 2HB  LYS A 138      43.391  11.902  -6.029  1.00  0.00           H  
ATOM   2065 1HG  LYS A 138      43.902  13.072  -3.946  1.00  0.00           H  
ATOM   2066 2HG  LYS A 138      45.606  12.615  -4.086  1.00  0.00           H  
ATOM   2067 1HD  LYS A 138      45.721  13.848  -6.259  1.00  0.00           H  
ATOM   2068 2HD  LYS A 138      44.046  14.368  -6.020  1.00  0.00           H  
ATOM   2069 1HE  LYS A 138      46.336  14.958  -4.109  1.00  0.00           H  
ATOM   2070 2HE  LYS A 138      45.712  16.084  -5.316  1.00  0.00           H  
ATOM   2071 1HZ  LYS A 138      44.767  16.486  -3.163  1.00  0.00           H  
ATOM   2072 2HZ  LYS A 138      43.585  16.003  -4.208  1.00  0.00           H  
ATOM   2073 3HZ  LYS A 138      44.169  14.952  -3.079  1.00  0.00           H  
ATOM   2074  N   GLU A 139      41.782  10.407  -4.098  1.00  0.00           N  
ATOM   2075  CA  GLU A 139      40.648  10.553  -3.193  1.00  0.00           C  
ATOM   2076  C   GLU A 139      40.638   9.451  -2.141  1.00  0.00           C  
ATOM   2077  O   GLU A 139      40.356   9.701  -0.969  1.00  0.00           O  
ATOM   2078  CB  GLU A 139      39.334  10.535  -3.977  1.00  0.00           C  
ATOM   2079  CG  GLU A 139      39.103  11.764  -4.845  1.00  0.00           C  
ATOM   2080  CD  GLU A 139      37.839  11.679  -5.655  1.00  0.00           C  
ATOM   2081  OE1 GLU A 139      37.212  10.647  -5.636  1.00  0.00           O  
ATOM   2082  OE2 GLU A 139      37.500  12.648  -6.293  1.00  0.00           O  
ATOM   2083  H   GLU A 139      41.611  10.207  -5.073  1.00  0.00           H  
ATOM   2084  HA  GLU A 139      40.736  11.511  -2.680  1.00  0.00           H  
ATOM   2085 1HB  GLU A 139      39.308   9.659  -4.625  1.00  0.00           H  
ATOM   2086 2HB  GLU A 139      38.497  10.454  -3.283  1.00  0.00           H  
ATOM   2087 1HG  GLU A 139      39.052  12.644  -4.205  1.00  0.00           H  
ATOM   2088 2HG  GLU A 139      39.952  11.886  -5.517  1.00  0.00           H  
ATOM   2089  N   ALA A 140      40.947   8.231  -2.567  1.00  0.00           N  
ATOM   2090  CA  ALA A 140      40.974   7.088  -1.662  1.00  0.00           C  
ATOM   2091  C   ALA A 140      42.065   7.243  -0.610  1.00  0.00           C  
ATOM   2092  O   ALA A 140      41.860   6.926   0.562  1.00  0.00           O  
ATOM   2093  CB  ALA A 140      41.173   5.798  -2.444  1.00  0.00           C  
ATOM   2094  H   ALA A 140      41.169   8.092  -3.542  1.00  0.00           H  
ATOM   2095  HA  ALA A 140      40.016   7.043  -1.145  1.00  0.00           H  
ATOM   2096 1HB  ALA A 140      41.191   4.954  -1.755  1.00  0.00           H  
ATOM   2097 2HB  ALA A 140      40.354   5.671  -3.152  1.00  0.00           H  
ATOM   2098 3HB  ALA A 140      42.116   5.843  -2.986  1.00  0.00           H  
ATOM   2099  N   GLY A 141      43.225   7.732  -1.036  1.00  0.00           N  
ATOM   2100  CA  GLY A 141      44.351   7.931  -0.131  1.00  0.00           C  
ATOM   2101  C   GLY A 141      44.033   8.986   0.921  1.00  0.00           C  
ATOM   2102  O   GLY A 141      44.377   8.831   2.093  1.00  0.00           O  
ATOM   2103  H   GLY A 141      43.329   7.972  -2.012  1.00  0.00           H  
ATOM   2104 1HA  GLY A 141      44.597   6.988   0.357  1.00  0.00           H  
ATOM   2105 2HA  GLY A 141      45.227   8.235  -0.702  1.00  0.00           H  
ATOM   2106  N   GLU A 142      43.374  10.059   0.495  1.00  0.00           N  
ATOM   2107  CA  GLU A 142      43.009  11.142   1.400  1.00  0.00           C  
ATOM   2108  C   GLU A 142      42.014  10.669   2.452  1.00  0.00           C  
ATOM   2109  O   GLU A 142      42.116  11.032   3.624  1.00  0.00           O  
ATOM   2110  CB  GLU A 142      42.418  12.316   0.616  1.00  0.00           C  
ATOM   2111  CG  GLU A 142      43.422  13.061  -0.252  1.00  0.00           C  
ATOM   2112  CD  GLU A 142      42.792  14.161  -1.062  1.00  0.00           C  
ATOM   2113  OE1 GLU A 142      41.590  14.273  -1.043  1.00  0.00           O  
ATOM   2114  OE2 GLU A 142      43.515  14.889  -1.700  1.00  0.00           O  
ATOM   2115  H   GLU A 142      43.120  10.125  -0.480  1.00  0.00           H  
ATOM   2116  HA  GLU A 142      43.909  11.482   1.913  1.00  0.00           H  
ATOM   2117 1HB  GLU A 142      41.619  11.955  -0.032  1.00  0.00           H  
ATOM   2118 2HB  GLU A 142      41.979  13.032   1.310  1.00  0.00           H  
ATOM   2119 1HG  GLU A 142      44.191  13.492   0.389  1.00  0.00           H  
ATOM   2120 2HG  GLU A 142      43.903  12.352  -0.923  1.00  0.00           H  
ATOM   2121  N   ALA A 143      41.052   9.857   2.026  1.00  0.00           N  
ATOM   2122  CA  ALA A 143      40.036   9.333   2.931  1.00  0.00           C  
ATOM   2123  C   ALA A 143      40.653   8.420   3.983  1.00  0.00           C  
ATOM   2124  O   ALA A 143      40.279   8.465   5.155  1.00  0.00           O  
ATOM   2125  CB  ALA A 143      38.963   8.589   2.149  1.00  0.00           C  
ATOM   2126  H   ALA A 143      41.024   9.596   1.051  1.00  0.00           H  
ATOM   2127  HA  ALA A 143      39.576  10.175   3.448  1.00  0.00           H  
ATOM   2128 1HB  ALA A 143      38.212   8.204   2.839  1.00  0.00           H  
ATOM   2129 2HB  ALA A 143      38.491   9.271   1.441  1.00  0.00           H  
ATOM   2130 3HB  ALA A 143      39.416   7.761   1.607  1.00  0.00           H  
ATOM   2131  N   MET A 144      41.601   7.591   3.557  1.00  0.00           N  
ATOM   2132  CA  MET A 144      42.272   6.666   4.462  1.00  0.00           C  
ATOM   2133  C   MET A 144      43.082   7.413   5.514  1.00  0.00           C  
ATOM   2134  O   MET A 144      43.094   7.035   6.686  1.00  0.00           O  
ATOM   2135  CB  MET A 144      43.170   5.715   3.673  1.00  0.00           C  
ATOM   2136  CG  MET A 144      42.420   4.712   2.809  1.00  0.00           C  
ATOM   2137  SD  MET A 144      41.343   3.632   3.773  1.00  0.00           S  
ATOM   2138  CE  MET A 144      42.551   2.683   4.693  1.00  0.00           C  
ATOM   2139  H   MET A 144      41.863   7.603   2.582  1.00  0.00           H  
ATOM   2140  HA  MET A 144      41.514   6.081   4.983  1.00  0.00           H  
ATOM   2141 1HB  MET A 144      43.827   6.291   3.023  1.00  0.00           H  
ATOM   2142 2HB  MET A 144      43.803   5.156   4.364  1.00  0.00           H  
ATOM   2143 1HG  MET A 144      41.811   5.244   2.079  1.00  0.00           H  
ATOM   2144 2HG  MET A 144      43.135   4.091   2.269  1.00  0.00           H  
ATOM   2145 1HE  MET A 144      42.038   1.969   5.337  1.00  0.00           H  
ATOM   2146 2HE  MET A 144      43.198   2.146   3.998  1.00  0.00           H  
ATOM   2147 3HE  MET A 144      43.154   3.356   5.304  1.00  0.00           H  
ATOM   2148  N   LYS A 145      43.758   8.475   5.088  1.00  0.00           N  
ATOM   2149  CA  LYS A 145      44.572   9.278   5.993  1.00  0.00           C  
ATOM   2150  C   LYS A 145      43.712   9.966   7.045  1.00  0.00           C  
ATOM   2151  O   LYS A 145      44.084  10.034   8.217  1.00  0.00           O  
ATOM   2152  CB  LYS A 145      45.377  10.317   5.210  1.00  0.00           C  
ATOM   2153  CG  LYS A 145      46.261  11.207   6.073  1.00  0.00           C  
ATOM   2154  CD  LYS A 145      45.574  12.526   6.393  1.00  0.00           C  
ATOM   2155  CE  LYS A 145      45.485  13.418   5.164  1.00  0.00           C  
ATOM   2156  NZ  LYS A 145      44.771  14.692   5.451  1.00  0.00           N  
ATOM   2157  H   LYS A 145      43.706   8.732   4.113  1.00  0.00           H  
ATOM   2158  HA  LYS A 145      45.267   8.617   6.511  1.00  0.00           H  
ATOM   2159 1HB  LYS A 145      46.015   9.812   4.485  1.00  0.00           H  
ATOM   2160 2HB  LYS A 145      44.695  10.961   4.654  1.00  0.00           H  
ATOM   2161 1HG  LYS A 145      46.496  10.693   7.006  1.00  0.00           H  
ATOM   2162 2HG  LYS A 145      47.194  11.412   5.547  1.00  0.00           H  
ATOM   2163 1HD  LYS A 145      44.566  12.331   6.764  1.00  0.00           H  
ATOM   2164 2HD  LYS A 145      46.132  13.049   7.169  1.00  0.00           H  
ATOM   2165 1HE  LYS A 145      46.488  13.650   4.809  1.00  0.00           H  
ATOM   2166 2HE  LYS A 145      44.955  12.891   4.370  1.00  0.00           H  
ATOM   2167 1HZ  LYS A 145      44.733  15.254   4.612  1.00  0.00           H  
ATOM   2168 2HZ  LYS A 145      43.832  14.490   5.763  1.00  0.00           H  
ATOM   2169 3HZ  LYS A 145      45.264  15.199   6.173  1.00  0.00           H  
ATOM   2170  N   GLU A 146      42.560  10.475   6.619  1.00  0.00           N  
ATOM   2171  CA  GLU A 146      41.644  11.159   7.524  1.00  0.00           C  
ATOM   2172  C   GLU A 146      41.093  10.204   8.576  1.00  0.00           C  
ATOM   2173  O   GLU A 146      40.969  10.560   9.748  1.00  0.00           O  
ATOM   2174  CB  GLU A 146      40.491  11.790   6.740  1.00  0.00           C  
ATOM   2175  CG  GLU A 146      40.896  12.968   5.865  1.00  0.00           C  
ATOM   2176  CD  GLU A 146      41.406  14.138   6.660  1.00  0.00           C  
ATOM   2177  OE1 GLU A 146      40.869  14.398   7.710  1.00  0.00           O  
ATOM   2178  OE2 GLU A 146      42.333  14.773   6.216  1.00  0.00           O  
ATOM   2179  H   GLU A 146      42.313  10.385   5.644  1.00  0.00           H  
ATOM   2180  HA  GLU A 146      42.191  11.950   8.037  1.00  0.00           H  
ATOM   2181 1HB  GLU A 146      40.034  11.037   6.097  1.00  0.00           H  
ATOM   2182 2HB  GLU A 146      39.725  12.136   7.434  1.00  0.00           H  
ATOM   2183 1HG  GLU A 146      41.676  12.644   5.176  1.00  0.00           H  
ATOM   2184 2HG  GLU A 146      40.036  13.282   5.276  1.00  0.00           H  
ATOM   2185  N   ILE A 147      40.764   8.990   8.151  1.00  0.00           N  
ATOM   2186  CA  ILE A 147      40.225   7.981   9.055  1.00  0.00           C  
ATOM   2187  C   ILE A 147      41.251   7.580  10.107  1.00  0.00           C  
ATOM   2188  O   ILE A 147      40.917   7.404  11.279  1.00  0.00           O  
ATOM   2189  CB  ILE A 147      39.772   6.732   8.277  1.00  0.00           C  
ATOM   2190  CG1 ILE A 147      38.560   7.060   7.401  1.00  0.00           C  
ATOM   2191  CG2 ILE A 147      39.448   5.597   9.236  1.00  0.00           C  
ATOM   2192  CD1 ILE A 147      38.214   5.975   6.406  1.00  0.00           C  
ATOM   2193  H   ILE A 147      40.890   8.759   7.176  1.00  0.00           H  
ATOM   2194  HA  ILE A 147      39.360   8.402   9.566  1.00  0.00           H  
ATOM   2195  HB  ILE A 147      40.568   6.413   7.606  1.00  0.00           H  
ATOM   2196 1HG1 ILE A 147      37.690   7.233   8.033  1.00  0.00           H  
ATOM   2197 2HG1 ILE A 147      38.749   7.980   6.848  1.00  0.00           H  
ATOM   2198 1HG2 ILE A 147      39.129   4.722   8.669  1.00  0.00           H  
ATOM   2199 2HG2 ILE A 147      40.335   5.348   9.817  1.00  0.00           H  
ATOM   2200 3HG2 ILE A 147      38.648   5.905   9.908  1.00  0.00           H  
ATOM   2201 1HD1 ILE A 147      37.345   6.280   5.822  1.00  0.00           H  
ATOM   2202 2HD1 ILE A 147      39.061   5.810   5.739  1.00  0.00           H  
ATOM   2203 3HD1 ILE A 147      37.986   5.053   6.939  1.00  0.00           H  
ATOM   2204  N   ALA A 148      42.502   7.437   9.682  1.00  0.00           N  
ATOM   2205  CA  ALA A 148      43.580   7.056  10.586  1.00  0.00           C  
ATOM   2206  C   ALA A 148      43.822   8.131  11.638  1.00  0.00           C  
ATOM   2207  O   ALA A 148      44.046   7.827  12.810  1.00  0.00           O  
ATOM   2208  CB  ALA A 148      44.857   6.784   9.803  1.00  0.00           C  
ATOM   2209  H   ALA A 148      42.712   7.596   8.707  1.00  0.00           H  
ATOM   2210  HA  ALA A 148      43.282   6.144  11.103  1.00  0.00           H  
ATOM   2211 1HB  ALA A 148      45.652   6.501  10.492  1.00  0.00           H  
ATOM   2212 2HB  ALA A 148      44.684   5.974   9.095  1.00  0.00           H  
ATOM   2213 3HB  ALA A 148      45.149   7.683   9.262  1.00  0.00           H  
ATOM   2214  N   LYS A 149      43.776   9.389  11.213  1.00  0.00           N  
ATOM   2215  CA  LYS A 149      43.990  10.512  12.117  1.00  0.00           C  
ATOM   2216  C   LYS A 149      42.891  10.589  13.169  1.00  0.00           C  
ATOM   2217  O   LYS A 149      43.158  10.856  14.341  1.00  0.00           O  
ATOM   2218  CB  LYS A 149      44.062  11.824  11.334  1.00  0.00           C  
ATOM   2219  CG  LYS A 149      44.342  13.053  12.189  1.00  0.00           C  
ATOM   2220  CD  LYS A 149      44.487  14.301  11.332  1.00  0.00           C  
ATOM   2221  CE  LYS A 149      44.861  15.511  12.174  1.00  0.00           C  
ATOM   2222  NZ  LYS A 149      43.786  15.873  13.137  1.00  0.00           N  
ATOM   2223  H   LYS A 149      43.588   9.572  10.238  1.00  0.00           H  
ATOM   2224  HA  LYS A 149      44.938  10.363  12.635  1.00  0.00           H  
ATOM   2225 1HB  LYS A 149      44.846  11.755  10.580  1.00  0.00           H  
ATOM   2226 2HB  LYS A 149      43.119  11.988  10.811  1.00  0.00           H  
ATOM   2227 1HG  LYS A 149      43.523  13.200  12.894  1.00  0.00           H  
ATOM   2228 2HG  LYS A 149      45.261  12.901  12.754  1.00  0.00           H  
ATOM   2229 1HD  LYS A 149      45.261  14.138  10.580  1.00  0.00           H  
ATOM   2230 2HD  LYS A 149      43.546  14.503  10.821  1.00  0.00           H  
ATOM   2231 1HE  LYS A 149      45.773  15.300  12.730  1.00  0.00           H  
ATOM   2232 2HE  LYS A 149      45.049  16.365  11.522  1.00  0.00           H  
ATOM   2233 1HZ  LYS A 149      44.072  16.679  13.675  1.00  0.00           H  
ATOM   2234 2HZ  LYS A 149      42.939  16.090  12.631  1.00  0.00           H  
ATOM   2235 3HZ  LYS A 149      43.616  15.096  13.760  1.00  0.00           H  
ATOM   2236  N   LYS A 150      41.654  10.354  12.744  1.00  0.00           N  
ATOM   2237  CA  LYS A 150      40.512  10.397  13.648  1.00  0.00           C  
ATOM   2238  C   LYS A 150      40.600   9.299  14.700  1.00  0.00           C  
ATOM   2239  O   LYS A 150      40.295   9.523  15.871  1.00  0.00           O  
ATOM   2240  CB  LYS A 150      39.204  10.272  12.865  1.00  0.00           C  
ATOM   2241  CG  LYS A 150      38.858  11.490  12.020  1.00  0.00           C  
ATOM   2242  CD  LYS A 150      37.558  11.283  11.257  1.00  0.00           C  
ATOM   2243  CE  LYS A 150      37.215  12.495  10.405  1.00  0.00           C  
ATOM   2244  NZ  LYS A 150      35.965  12.291   9.623  1.00  0.00           N  
ATOM   2245  H   LYS A 150      41.501  10.140  11.769  1.00  0.00           H  
ATOM   2246  HA  LYS A 150      40.517  11.356  14.166  1.00  0.00           H  
ATOM   2247 1HB  LYS A 150      39.259   9.409  12.200  1.00  0.00           H  
ATOM   2248 2HB  LYS A 150      38.380  10.099  13.557  1.00  0.00           H  
ATOM   2249 1HG  LYS A 150      38.755  12.363  12.666  1.00  0.00           H  
ATOM   2250 2HG  LYS A 150      39.660  11.680  11.308  1.00  0.00           H  
ATOM   2251 1HD  LYS A 150      37.650  10.409  10.611  1.00  0.00           H  
ATOM   2252 2HD  LYS A 150      36.746  11.106  11.963  1.00  0.00           H  
ATOM   2253 1HE  LYS A 150      37.090  13.367  11.046  1.00  0.00           H  
ATOM   2254 2HE  LYS A 150      38.033  12.696   9.712  1.00  0.00           H  
ATOM   2255 1HZ  LYS A 150      35.774  13.116   9.072  1.00  0.00           H  
ATOM   2256 2HZ  LYS A 150      36.077  11.495   9.010  1.00  0.00           H  
ATOM   2257 3HZ  LYS A 150      35.196  12.124  10.256  1.00  0.00           H  
ATOM   2258  N   ALA A 151      41.019   8.112  14.275  1.00  0.00           N  
ATOM   2259  CA  ALA A 151      41.148   6.976  15.179  1.00  0.00           C  
ATOM   2260  C   ALA A 151      42.221   7.229  16.231  1.00  0.00           C  
ATOM   2261  O   ALA A 151      42.046   6.895  17.403  1.00  0.00           O  
ATOM   2262  CB  ALA A 151      41.462   5.709  14.396  1.00  0.00           C  
ATOM   2263  H   ALA A 151      41.254   7.994  13.300  1.00  0.00           H  
ATOM   2264  HA  ALA A 151      40.197   6.845  15.696  1.00  0.00           H  
ATOM   2265 1HB  ALA A 151      41.555   4.870  15.085  1.00  0.00           H  
ATOM   2266 2HB  ALA A 151      40.658   5.510  13.688  1.00  0.00           H  
ATOM   2267 3HB  ALA A 151      42.398   5.839  13.855  1.00  0.00           H  
ATOM   2268  N   LYS A 152      43.331   7.821  15.806  1.00  0.00           N  
ATOM   2269  CA  LYS A 152      44.435   8.120  16.710  1.00  0.00           C  
ATOM   2270  C   LYS A 152      43.979   9.007  17.861  1.00  0.00           C  
ATOM   2271  O   LYS A 152      44.296   8.746  19.022  1.00  0.00           O  
ATOM   2272  CB  LYS A 152      45.582   8.790  15.952  1.00  0.00           C  
ATOM   2273  CG  LYS A 152      46.859   8.960  16.764  1.00  0.00           C  
ATOM   2274  CD  LYS A 152      46.878  10.295  17.492  1.00  0.00           C  
ATOM   2275  CE  LYS A 152      48.216  10.536  18.174  1.00  0.00           C  
ATOM   2276  NZ  LYS A 152      48.229  11.811  18.942  1.00  0.00           N  
ATOM   2277  H   LYS A 152      43.413   8.071  14.831  1.00  0.00           H  
ATOM   2278  HA  LYS A 152      44.798   7.183  17.134  1.00  0.00           H  
ATOM   2279 1HB  LYS A 152      45.824   8.203  15.066  1.00  0.00           H  
ATOM   2280 2HB  LYS A 152      45.267   9.778  15.614  1.00  0.00           H  
ATOM   2281 1HG  LYS A 152      46.934   8.155  17.497  1.00  0.00           H  
ATOM   2282 2HG  LYS A 152      47.722   8.905  16.101  1.00  0.00           H  
ATOM   2283 1HD  LYS A 152      46.692  11.101  16.780  1.00  0.00           H  
ATOM   2284 2HD  LYS A 152      46.090  10.310  18.245  1.00  0.00           H  
ATOM   2285 1HE  LYS A 152      48.431   9.714  18.855  1.00  0.00           H  
ATOM   2286 2HE  LYS A 152      49.006  10.572  17.424  1.00  0.00           H  
ATOM   2287 1HZ  LYS A 152      49.132  11.933  19.378  1.00  0.00           H  
ATOM   2288 2HZ  LYS A 152      48.049  12.583  18.316  1.00  0.00           H  
ATOM   2289 3HZ  LYS A 152      47.513  11.782  19.654  1.00  0.00           H  
ATOM   2290  N   GLU A 153      43.229  10.058  17.501  1.00  0.00           N  
ATOM   2291  CA  GLU A 153      42.708  11.048  18.439  1.00  0.00           C  
ATOM   2292  C   GLU A 153      41.644  10.444  19.341  1.00  0.00           C  
ATOM   2293  O   GLU A 153      41.505  10.834  20.500  1.00  0.00           O  
ATOM   2294  CB  GLU A 153      42.128  12.247  17.685  1.00  0.00           C  
ATOM   2295  CG  GLU A 153      43.164  13.096  16.963  1.00  0.00           C  
ATOM   2296  CD  GLU A 153      42.555  14.245  16.207  1.00  0.00           C  
ATOM   2297  OE1 GLU A 153      41.351  14.320  16.147  1.00  0.00           O  
ATOM   2298  OE2 GLU A 153      43.295  15.048  15.689  1.00  0.00           O  
ATOM   2299  H   GLU A 153      43.001  10.189  16.526  1.00  0.00           H  
ATOM   2300  HA  GLU A 153      43.529  11.395  19.068  1.00  0.00           H  
ATOM   2301 1HB  GLU A 153      41.407  11.897  16.945  1.00  0.00           H  
ATOM   2302 2HB  GLU A 153      41.594  12.892  18.383  1.00  0.00           H  
ATOM   2303 1HG  GLU A 153      43.869  13.491  17.694  1.00  0.00           H  
ATOM   2304 2HG  GLU A 153      43.718  12.464  16.270  1.00  0.00           H  
ATOM   2305  N   LEU A 154      40.899   9.491  18.797  1.00  0.00           N  
ATOM   2306  CA  LEU A 154      39.843   8.815  19.537  1.00  0.00           C  
ATOM   2307  C   LEU A 154      40.414   8.016  20.701  1.00  0.00           C  
ATOM   2308  O   LEU A 154      39.697   7.668  21.639  1.00  0.00           O  
ATOM   2309  CB  LEU A 154      39.055   7.885  18.606  1.00  0.00           C  
ATOM   2310  CG  LEU A 154      37.782   7.270  19.201  1.00  0.00           C  
ATOM   2311  CD1 LEU A 154      36.827   8.382  19.615  1.00  0.00           C  
ATOM   2312  CD2 LEU A 154      37.137   6.348  18.177  1.00  0.00           C  
ATOM   2313  H   LEU A 154      41.067   9.223  17.838  1.00  0.00           H  
ATOM   2314  HA  LEU A 154      39.164   9.568  19.936  1.00  0.00           H  
ATOM   2315 1HB  LEU A 154      38.769   8.444  17.717  1.00  0.00           H  
ATOM   2316 2HB  LEU A 154      39.707   7.066  18.300  1.00  0.00           H  
ATOM   2317  HG  LEU A 154      38.037   6.699  20.094  1.00  0.00           H  
ATOM   2318 1HD1 LEU A 154      35.922   7.945  20.038  1.00  0.00           H  
ATOM   2319 2HD1 LEU A 154      37.307   9.014  20.362  1.00  0.00           H  
ATOM   2320 3HD1 LEU A 154      36.567   8.981  18.744  1.00  0.00           H  
ATOM   2321 1HD2 LEU A 154      36.232   5.911  18.601  1.00  0.00           H  
ATOM   2322 2HD2 LEU A 154      36.881   6.918  17.284  1.00  0.00           H  
ATOM   2323 3HD2 LEU A 154      37.835   5.553  17.913  1.00  0.00           H  
ATOM   2324  N   GLY A 155      41.709   7.730  20.631  1.00  0.00           N  
ATOM   2325  CA  GLY A 155      42.359   6.846  21.589  1.00  0.00           C  
ATOM   2326  C   GLY A 155      42.421   5.417  21.062  1.00  0.00           C  
ATOM   2327  O   GLY A 155      42.147   4.464  21.791  1.00  0.00           O  
ATOM   2328  H   GLY A 155      42.263   8.137  19.891  1.00  0.00           H  
ATOM   2329 1HA  GLY A 155      43.367   7.208  21.792  1.00  0.00           H  
ATOM   2330 2HA  GLY A 155      41.814   6.868  22.532  1.00  0.00           H  
ATOM   2331  N   ALA A 156      42.784   5.283  19.789  1.00  0.00           N  
ATOM   2332  CA  ALA A 156      42.999   3.980  19.169  1.00  0.00           C  
ATOM   2333  C   ALA A 156      44.432   3.495  19.378  1.00  0.00           C  
ATOM   2334  O   ALA A 156      45.387   4.243  19.171  1.00  0.00           O  
ATOM   2335  CB  ALA A 156      42.673   4.042  17.684  1.00  0.00           C  
ATOM   2336  H   ALA A 156      42.917   6.111  19.226  1.00  0.00           H  
ATOM   2337  HA  ALA A 156      42.332   3.263  19.648  1.00  0.00           H  
ATOM   2338 1HB  ALA A 156      42.835   3.062  17.235  1.00  0.00           H  
ATOM   2339 2HB  ALA A 156      41.630   4.333  17.552  1.00  0.00           H  
ATOM   2340 3HB  ALA A 156      43.317   4.774  17.200  1.00  0.00           H  
ATOM   2341  N   SER A 157      44.574   2.239  19.789  1.00  0.00           N  
ATOM   2342  CA  SER A 157      45.882   1.658  20.086  1.00  0.00           C  
ATOM   2343  C   SER A 157      46.714   1.442  18.827  1.00  0.00           C  
ATOM   2344  O   SER A 157      46.179   1.387  17.720  1.00  0.00           O  
ATOM   2345  CB  SER A 157      45.708   0.338  20.812  1.00  0.00           C  
ATOM   2346  OG  SER A 157      45.084   0.526  22.052  1.00  0.00           O  
ATOM   2347  H   SER A 157      43.752   1.662  19.901  1.00  0.00           H  
ATOM   2348  HA  SER A 157      46.428   2.346  20.733  1.00  0.00           H  
ATOM   2349 1HB  SER A 157      45.111  -0.338  20.200  1.00  0.00           H  
ATOM   2350 2HB  SER A 157      46.682  -0.127  20.959  1.00  0.00           H  
ATOM   2351  HG  SER A 157      45.010  -0.346  22.447  1.00  0.00           H  
ATOM   2352  N   PRO A 158      48.013   1.333  19.115  1.00  0.00           N  
ATOM   2353  CA  PRO A 158      49.025   1.298  18.065  1.00  0.00           C  
ATOM   2354  C   PRO A 158      48.780   0.139  17.116  1.00  0.00           C  
ATOM   2355  O   PRO A 158      49.045   0.238  15.918  1.00  0.00           O  
ATOM   2356  CB  PRO A 158      50.332   1.122  18.845  1.00  0.00           C  
ATOM   2357  CG  PRO A 158      50.043   1.718  20.181  1.00  0.00           C  
ATOM   2358  CD  PRO A 158      48.610   1.346  20.455  1.00  0.00           C  
ATOM   2359  HA  PRO A 158      49.016   2.255  17.522  1.00  0.00           H  
ATOM   2360 1HB  PRO A 158      50.596   0.056  18.901  1.00  0.00           H  
ATOM   2361 2HB  PRO A 158      51.154   1.630  18.321  1.00  0.00           H  
ATOM   2362 1HG  PRO A 158      50.736   1.316  20.934  1.00  0.00           H  
ATOM   2363 2HG  PRO A 158      50.200   2.806  20.154  1.00  0.00           H  
ATOM   2364 1HD  PRO A 158      48.572   0.354  20.929  1.00  0.00           H  
ATOM   2365 2HD  PRO A 158      48.151   2.104  21.106  1.00  0.00           H  
ATOM   2366  N   GLU A 159      48.273  -0.959  17.658  1.00  0.00           N  
ATOM   2367  CA  GLU A 159      47.903  -2.109  16.842  1.00  0.00           C  
ATOM   2368  C   GLU A 159      46.869  -1.728  15.790  1.00  0.00           C  
ATOM   2369  O   GLU A 159      47.003  -2.081  14.618  1.00  0.00           O  
ATOM   2370  CB  GLU A 159      47.358  -3.235  17.723  1.00  0.00           C  
ATOM   2371  CG  GLU A 159      48.390  -3.868  18.645  1.00  0.00           C  
ATOM   2372  CD  GLU A 159      48.625  -3.069  19.897  1.00  0.00           C  
ATOM   2373  OE1 GLU A 159      47.995  -2.051  20.056  1.00  0.00           O  
ATOM   2374  OE2 GLU A 159      49.436  -3.477  20.695  1.00  0.00           O  
ATOM   2375  H   GLU A 159      48.141  -0.998  18.659  1.00  0.00           H  
ATOM   2376  HA  GLU A 159      48.794  -2.469  16.327  1.00  0.00           H  
ATOM   2377 1HB  GLU A 159      46.546  -2.852  18.343  1.00  0.00           H  
ATOM   2378 2HB  GLU A 159      46.944  -4.023  17.093  1.00  0.00           H  
ATOM   2379 1HG  GLU A 159      48.050  -4.865  18.924  1.00  0.00           H  
ATOM   2380 2HG  GLU A 159      49.330  -3.972  18.104  1.00  0.00           H  
ATOM   2381  N   THR A 160      45.838  -1.006  16.215  1.00  0.00           N  
ATOM   2382  CA  THR A 160      44.779  -0.575  15.310  1.00  0.00           C  
ATOM   2383  C   THR A 160      45.311   0.390  14.259  1.00  0.00           C  
ATOM   2384  O   THR A 160      44.942   0.312  13.087  1.00  0.00           O  
ATOM   2385  CB  THR A 160      43.624   0.088  16.084  1.00  0.00           C  
ATOM   2386  OG1 THR A 160      44.122   1.216  16.815  1.00  0.00           O  
ATOM   2387  CG2 THR A 160      42.993  -0.901  17.052  1.00  0.00           C  
ATOM   2388  H   THR A 160      45.786  -0.749  17.190  1.00  0.00           H  
ATOM   2389  HA  THR A 160      44.387  -1.452  14.794  1.00  0.00           H  
ATOM   2390  HB  THR A 160      42.867   0.434  15.381  1.00  0.00           H  
ATOM   2391  HG1 THR A 160      44.503   1.851  16.203  1.00  0.00           H  
ATOM   2392 1HG2 THR A 160      42.179  -0.415  17.589  1.00  0.00           H  
ATOM   2393 2HG2 THR A 160      42.604  -1.754  16.497  1.00  0.00           H  
ATOM   2394 3HG2 THR A 160      43.744  -1.243  17.763  1.00  0.00           H  
ATOM   2395  N   LEU A 161      46.180   1.300  14.684  1.00  0.00           N  
ATOM   2396  CA  LEU A 161      46.765   2.282  13.779  1.00  0.00           C  
ATOM   2397  C   LEU A 161      47.639   1.611  12.728  1.00  0.00           C  
ATOM   2398  O   LEU A 161      47.617   1.988  11.556  1.00  0.00           O  
ATOM   2399  CB  LEU A 161      47.596   3.301  14.568  1.00  0.00           C  
ATOM   2400  CG  LEU A 161      46.799   4.253  15.470  1.00  0.00           C  
ATOM   2401  CD1 LEU A 161      47.762   5.076  16.317  1.00  0.00           C  
ATOM   2402  CD2 LEU A 161      45.922   5.151  14.611  1.00  0.00           C  
ATOM   2403  H   LEU A 161      46.442   1.312  15.659  1.00  0.00           H  
ATOM   2404  HA  LEU A 161      45.958   2.807  13.270  1.00  0.00           H  
ATOM   2405 1HB  LEU A 161      48.301   2.762  15.198  1.00  0.00           H  
ATOM   2406 2HB  LEU A 161      48.162   3.909  13.863  1.00  0.00           H  
ATOM   2407  HG  LEU A 161      46.172   3.673  16.147  1.00  0.00           H  
ATOM   2408 1HD1 LEU A 161      47.196   5.752  16.957  1.00  0.00           H  
ATOM   2409 2HD1 LEU A 161      48.363   4.409  16.935  1.00  0.00           H  
ATOM   2410 3HD1 LEU A 161      48.415   5.655  15.665  1.00  0.00           H  
ATOM   2411 1HD2 LEU A 161      45.355   5.827  15.252  1.00  0.00           H  
ATOM   2412 2HD2 LEU A 161      46.549   5.733  13.935  1.00  0.00           H  
ATOM   2413 3HD2 LEU A 161      45.232   4.539  14.030  1.00  0.00           H  
ATOM   2414  N   SER A 162      48.408   0.615  13.153  1.00  0.00           N  
ATOM   2415  CA  SER A 162      49.292  -0.111  12.248  1.00  0.00           C  
ATOM   2416  C   SER A 162      48.497  -0.874  11.197  1.00  0.00           C  
ATOM   2417  O   SER A 162      48.872  -0.909  10.025  1.00  0.00           O  
ATOM   2418  CB  SER A 162      50.166  -1.072  13.030  1.00  0.00           C  
ATOM   2419  OG  SER A 162      51.025  -1.777  12.177  1.00  0.00           O  
ATOM   2420  H   SER A 162      48.380   0.353  14.128  1.00  0.00           H  
ATOM   2421  HA  SER A 162      49.932   0.610  11.737  1.00  0.00           H  
ATOM   2422 1HB  SER A 162      50.750  -0.518  13.764  1.00  0.00           H  
ATOM   2423 2HB  SER A 162      49.536  -1.773  13.576  1.00  0.00           H  
ATOM   2424  HG  SER A 162      51.540  -2.359  12.742  1.00  0.00           H  
ATOM   2425  N   GLU A 163      47.396  -1.485  11.622  1.00  0.00           N  
ATOM   2426  CA  GLU A 163      46.545  -2.249  10.717  1.00  0.00           C  
ATOM   2427  C   GLU A 163      45.911  -1.348   9.666  1.00  0.00           C  
ATOM   2428  O   GLU A 163      45.821  -1.713   8.494  1.00  0.00           O  
ATOM   2429  CB  GLU A 163      45.453  -2.981  11.501  1.00  0.00           C  
ATOM   2430  CG  GLU A 163      44.541  -3.850  10.647  1.00  0.00           C  
ATOM   2431  CD  GLU A 163      45.265  -4.999  10.001  1.00  0.00           C  
ATOM   2432  OE1 GLU A 163      46.316  -5.357  10.476  1.00  0.00           O  
ATOM   2433  OE2 GLU A 163      44.766  -5.519   9.030  1.00  0.00           O  
ATOM   2434  H   GLU A 163      47.142  -1.419  12.597  1.00  0.00           H  
ATOM   2435  HA  GLU A 163      47.161  -2.988  10.204  1.00  0.00           H  
ATOM   2436 1HB  GLU A 163      45.913  -3.619  12.256  1.00  0.00           H  
ATOM   2437 2HB  GLU A 163      44.830  -2.254  12.022  1.00  0.00           H  
ATOM   2438 1HG  GLU A 163      43.742  -4.245  11.273  1.00  0.00           H  
ATOM   2439 2HG  GLU A 163      44.087  -3.232   9.874  1.00  0.00           H  
ATOM   2440  N   ILE A 164      45.472  -0.168  10.091  1.00  0.00           N  
ATOM   2441  CA  ILE A 164      44.845   0.788   9.186  1.00  0.00           C  
ATOM   2442  C   ILE A 164      45.831   1.280   8.135  1.00  0.00           C  
ATOM   2443  O   ILE A 164      45.483   1.426   6.963  1.00  0.00           O  
ATOM   2444  CB  ILE A 164      44.280   1.991   9.963  1.00  0.00           C  
ATOM   2445  CG1 ILE A 164      43.101   1.555  10.838  1.00  0.00           C  
ATOM   2446  CG2 ILE A 164      43.856   3.092   9.004  1.00  0.00           C  
ATOM   2447  CD1 ILE A 164      42.658   2.605  11.832  1.00  0.00           C  
ATOM   2448  H   ILE A 164      45.575   0.073  11.066  1.00  0.00           H  
ATOM   2449  HA  ILE A 164      44.022   0.291   8.674  1.00  0.00           H  
ATOM   2450  HB  ILE A 164      45.044   2.381  10.635  1.00  0.00           H  
ATOM   2451 1HG1 ILE A 164      42.251   1.305  10.204  1.00  0.00           H  
ATOM   2452 2HG1 ILE A 164      43.372   0.656  11.391  1.00  0.00           H  
ATOM   2453 1HG2 ILE A 164      43.459   3.935   9.570  1.00  0.00           H  
ATOM   2454 2HG2 ILE A 164      44.718   3.420   8.423  1.00  0.00           H  
ATOM   2455 3HG2 ILE A 164      43.088   2.713   8.330  1.00  0.00           H  
ATOM   2456 1HD1 ILE A 164      41.820   2.222  12.415  1.00  0.00           H  
ATOM   2457 2HD1 ILE A 164      43.485   2.845  12.500  1.00  0.00           H  
ATOM   2458 3HD1 ILE A 164      42.349   3.503  11.299  1.00  0.00           H  
ATOM   2459  N   ILE A 165      47.064   1.535   8.560  1.00  0.00           N  
ATOM   2460  CA  ILE A 165      48.103   2.012   7.655  1.00  0.00           C  
ATOM   2461  C   ILE A 165      48.441   0.963   6.604  1.00  0.00           C  
ATOM   2462  O   ILE A 165      48.637   1.285   5.432  1.00  0.00           O  
ATOM   2463  CB  ILE A 165      49.377   2.390   8.432  1.00  0.00           C  
ATOM   2464  CG1 ILE A 165      49.123   3.620   9.307  1.00  0.00           C  
ATOM   2465  CG2 ILE A 165      50.529   2.645   7.472  1.00  0.00           C  
ATOM   2466  CD1 ILE A 165      50.228   3.901  10.301  1.00  0.00           C  
ATOM   2467  H   ILE A 165      47.287   1.395   9.535  1.00  0.00           H  
ATOM   2468  HA  ILE A 165      47.735   2.900   7.143  1.00  0.00           H  
ATOM   2469  HB  ILE A 165      49.649   1.577   9.103  1.00  0.00           H  
ATOM   2470 1HG1 ILE A 165      49.002   4.499   8.674  1.00  0.00           H  
ATOM   2471 2HG1 ILE A 165      48.194   3.487   9.861  1.00  0.00           H  
ATOM   2472 1HG2 ILE A 165      51.422   2.912   8.038  1.00  0.00           H  
ATOM   2473 2HG2 ILE A 165      50.724   1.744   6.891  1.00  0.00           H  
ATOM   2474 3HG2 ILE A 165      50.269   3.462   6.799  1.00  0.00           H  
ATOM   2475 1HD1 ILE A 165      49.975   4.787  10.884  1.00  0.00           H  
ATOM   2476 2HD1 ILE A 165      50.342   3.047  10.969  1.00  0.00           H  
ATOM   2477 3HD1 ILE A 165      51.161   4.073   9.767  1.00  0.00           H  
ATOM   2478  N   LYS A 166      48.508  -0.294   7.029  1.00  0.00           N  
ATOM   2479  CA  LYS A 166      48.823  -1.393   6.124  1.00  0.00           C  
ATOM   2480  C   LYS A 166      47.735  -1.570   5.072  1.00  0.00           C  
ATOM   2481  O   LYS A 166      48.025  -1.813   3.900  1.00  0.00           O  
ATOM   2482  CB  LYS A 166      49.014  -2.693   6.907  1.00  0.00           C  
ATOM   2483  CG  LYS A 166      49.419  -3.888   6.053  1.00  0.00           C  
ATOM   2484  CD  LYS A 166      49.681  -5.116   6.911  1.00  0.00           C  
ATOM   2485  CE  LYS A 166      50.072  -6.315   6.058  1.00  0.00           C  
ATOM   2486  NZ  LYS A 166      50.331  -7.525   6.884  1.00  0.00           N  
ATOM   2487  H   LYS A 166      48.336  -0.493   8.004  1.00  0.00           H  
ATOM   2488  HA  LYS A 166      49.753  -1.158   5.605  1.00  0.00           H  
ATOM   2489 1HB  LYS A 166      49.782  -2.550   7.668  1.00  0.00           H  
ATOM   2490 2HB  LYS A 166      48.087  -2.948   7.421  1.00  0.00           H  
ATOM   2491 1HG  LYS A 166      48.623  -4.114   5.343  1.00  0.00           H  
ATOM   2492 2HG  LYS A 166      50.323  -3.646   5.494  1.00  0.00           H  
ATOM   2493 1HD  LYS A 166      50.487  -4.904   7.615  1.00  0.00           H  
ATOM   2494 2HD  LYS A 166      48.783  -5.363   7.477  1.00  0.00           H  
ATOM   2495 1HE  LYS A 166      49.271  -6.536   5.353  1.00  0.00           H  
ATOM   2496 2HE  LYS A 166      50.971  -6.079   5.490  1.00  0.00           H  
ATOM   2497 1HZ  LYS A 166      50.587  -8.295   6.283  1.00  0.00           H  
ATOM   2498 2HZ  LYS A 166      51.086  -7.337   7.530  1.00  0.00           H  
ATOM   2499 3HZ  LYS A 166      49.498  -7.765   7.402  1.00  0.00           H  
ATOM   2500  N   ILE A 167      46.482  -1.447   5.498  1.00  0.00           N  
ATOM   2501  CA  ILE A 167      45.348  -1.593   4.593  1.00  0.00           C  
ATOM   2502  C   ILE A 167      45.338  -0.491   3.541  1.00  0.00           C  
ATOM   2503  O   ILE A 167      45.056  -0.741   2.369  1.00  0.00           O  
ATOM   2504  CB  ILE A 167      44.019  -1.574   5.370  1.00  0.00           C  
ATOM   2505  CG1 ILE A 167      43.895  -2.824   6.246  1.00  0.00           C  
ATOM   2506  CG2 ILE A 167      42.843  -1.474   4.411  1.00  0.00           C  
ATOM   2507  CD1 ILE A 167      42.757  -2.762   7.240  1.00  0.00           C  
ATOM   2508  H   ILE A 167      46.311  -1.247   6.473  1.00  0.00           H  
ATOM   2509  HA  ILE A 167      45.435  -2.551   4.082  1.00  0.00           H  
ATOM   2510  HB  ILE A 167      44.002  -0.716   6.041  1.00  0.00           H  
ATOM   2511 1HG1 ILE A 167      43.748  -3.698   5.613  1.00  0.00           H  
ATOM   2512 2HG1 ILE A 167      44.822  -2.974   6.800  1.00  0.00           H  
ATOM   2513 1HG2 ILE A 167      41.912  -1.462   4.976  1.00  0.00           H  
ATOM   2514 2HG2 ILE A 167      42.926  -0.556   3.829  1.00  0.00           H  
ATOM   2515 3HG2 ILE A 167      42.848  -2.332   3.738  1.00  0.00           H  
ATOM   2516 1HD1 ILE A 167      42.734  -3.683   7.824  1.00  0.00           H  
ATOM   2517 2HD1 ILE A 167      42.903  -1.912   7.907  1.00  0.00           H  
ATOM   2518 3HD1 ILE A 167      41.815  -2.648   6.707  1.00  0.00           H  
ATOM   2519  N   ALA A 168      45.647   0.729   3.967  1.00  0.00           N  
ATOM   2520  CA  ALA A 168      45.674   1.872   3.062  1.00  0.00           C  
ATOM   2521  C   ALA A 168      46.765   1.717   2.010  1.00  0.00           C  
ATOM   2522  O   ALA A 168      46.560   2.034   0.838  1.00  0.00           O  
ATOM   2523  CB  ALA A 168      45.873   3.162   3.844  1.00  0.00           C  
ATOM   2524  H   ALA A 168      45.869   0.868   4.942  1.00  0.00           H  
ATOM   2525  HA  ALA A 168      44.716   1.917   2.545  1.00  0.00           H  
ATOM   2526 1HB  ALA A 168      45.891   4.006   3.155  1.00  0.00           H  
ATOM   2527 2HB  ALA A 168      45.054   3.289   4.552  1.00  0.00           H  
ATOM   2528 3HB  ALA A 168      46.816   3.117   4.386  1.00  0.00           H  
ATOM   2529  N   GLY A 169      47.925   1.228   2.436  1.00  0.00           N  
ATOM   2530  CA  GLY A 169      49.051   1.029   1.531  1.00  0.00           C  
ATOM   2531  C   GLY A 169      48.733  -0.026   0.479  1.00  0.00           C  
ATOM   2532  O   GLY A 169      49.077   0.129  -0.693  1.00  0.00           O  
ATOM   2533  H   GLY A 169      48.029   0.988   3.412  1.00  0.00           H  
ATOM   2534 1HA  GLY A 169      49.297   1.972   1.043  1.00  0.00           H  
ATOM   2535 2HA  GLY A 169      49.927   0.725   2.102  1.00  0.00           H  
ATOM   2536  N   GLU A 170      48.074  -1.099   0.905  1.00  0.00           N  
ATOM   2537  CA  GLU A 170      47.709  -2.182  -0.000  1.00  0.00           C  
ATOM   2538  C   GLU A 170      46.714  -1.709  -1.052  1.00  0.00           C  
ATOM   2539  O   GLU A 170      46.816  -2.072  -2.224  1.00  0.00           O  
ATOM   2540  CB  GLU A 170      47.118  -3.356   0.784  1.00  0.00           C  
ATOM   2541  CG  GLU A 170      46.774  -4.570  -0.067  1.00  0.00           C  
ATOM   2542  CD  GLU A 170      46.280  -5.734   0.747  1.00  0.00           C  
ATOM   2543  OE1 GLU A 170      46.225  -5.614   1.948  1.00  0.00           O  
ATOM   2544  OE2 GLU A 170      45.957  -6.744   0.168  1.00  0.00           O  
ATOM   2545  H   GLU A 170      47.820  -1.165   1.880  1.00  0.00           H  
ATOM   2546  HA  GLU A 170      48.609  -2.522  -0.513  1.00  0.00           H  
ATOM   2547 1HB  GLU A 170      47.824  -3.674   1.551  1.00  0.00           H  
ATOM   2548 2HB  GLU A 170      46.208  -3.034   1.291  1.00  0.00           H  
ATOM   2549 1HG  GLU A 170      46.004  -4.291  -0.785  1.00  0.00           H  
ATOM   2550 2HG  GLU A 170      47.659  -4.873  -0.624  1.00  0.00           H  
ATOM   2551  N   MET A 171      45.752  -0.897  -0.626  1.00  0.00           N  
ATOM   2552  CA  MET A 171      44.736  -0.373  -1.531  1.00  0.00           C  
ATOM   2553  C   MET A 171      45.353   0.540  -2.583  1.00  0.00           C  
ATOM   2554  O   MET A 171      44.979   0.495  -3.755  1.00  0.00           O  
ATOM   2555  CB  MET A 171      43.661   0.372  -0.743  1.00  0.00           C  
ATOM   2556  CG  MET A 171      42.835  -0.509   0.184  1.00  0.00           C  
ATOM   2557  SD  MET A 171      41.942  -1.803  -0.701  1.00  0.00           S  
ATOM   2558  CE  MET A 171      43.043  -3.195  -0.463  1.00  0.00           C  
ATOM   2559  H   MET A 171      45.724  -0.636   0.349  1.00  0.00           H  
ATOM   2560  HA  MET A 171      44.272  -1.210  -2.052  1.00  0.00           H  
ATOM   2561 1HB  MET A 171      44.127   1.149  -0.137  1.00  0.00           H  
ATOM   2562 2HB  MET A 171      42.977   0.864  -1.435  1.00  0.00           H  
ATOM   2563 1HG  MET A 171      43.489  -0.980   0.917  1.00  0.00           H  
ATOM   2564 2HG  MET A 171      42.110   0.105   0.719  1.00  0.00           H  
ATOM   2565 1HE  MET A 171      42.627  -4.076  -0.954  1.00  0.00           H  
ATOM   2566 2HE  MET A 171      44.019  -2.966  -0.893  1.00  0.00           H  
ATOM   2567 3HE  MET A 171      43.153  -3.394   0.604  1.00  0.00           H  
ATOM   2568  N   LEU A 172      46.301   1.369  -2.157  1.00  0.00           N  
ATOM   2569  CA  LEU A 172      46.972   2.294  -3.062  1.00  0.00           C  
ATOM   2570  C   LEU A 172      47.782   1.547  -4.114  1.00  0.00           C  
ATOM   2571  O   LEU A 172      47.794   1.925  -5.286  1.00  0.00           O  
ATOM   2572  CB  LEU A 172      47.891   3.234  -2.272  1.00  0.00           C  
ATOM   2573  CG  LEU A 172      47.184   4.254  -1.371  1.00  0.00           C  
ATOM   2574  CD1 LEU A 172      48.217   4.986  -0.524  1.00  0.00           C  
ATOM   2575  CD2 LEU A 172      46.392   5.228  -2.230  1.00  0.00           C  
ATOM   2576  H   LEU A 172      46.563   1.357  -1.182  1.00  0.00           H  
ATOM   2577  HA  LEU A 172      46.215   2.890  -3.571  1.00  0.00           H  
ATOM   2578 1HB  LEU A 172      48.545   2.633  -1.643  1.00  0.00           H  
ATOM   2579 2HB  LEU A 172      48.510   3.789  -2.978  1.00  0.00           H  
ATOM   2580  HG  LEU A 172      46.507   3.733  -0.694  1.00  0.00           H  
ATOM   2581 1HD1 LEU A 172      47.714   5.710   0.117  1.00  0.00           H  
ATOM   2582 2HD1 LEU A 172      48.755   4.268   0.095  1.00  0.00           H  
ATOM   2583 3HD1 LEU A 172      48.919   5.504  -1.175  1.00  0.00           H  
ATOM   2584 1HD2 LEU A 172      45.888   5.952  -1.588  1.00  0.00           H  
ATOM   2585 2HD2 LEU A 172      47.068   5.750  -2.906  1.00  0.00           H  
ATOM   2586 3HD2 LEU A 172      45.649   4.680  -2.810  1.00  0.00           H  
ATOM   2587  N   SER A 173      48.458   0.485  -3.688  1.00  0.00           N  
ATOM   2588  CA  SER A 173      49.272  -0.318  -4.593  1.00  0.00           C  
ATOM   2589  C   SER A 173      48.412  -1.006  -5.645  1.00  0.00           C  
ATOM   2590  O   SER A 173      48.784  -1.074  -6.817  1.00  0.00           O  
ATOM   2591  CB  SER A 173      50.055  -1.355  -3.810  1.00  0.00           C  
ATOM   2592  OG  SER A 173      50.847  -2.135  -4.663  1.00  0.00           O  
ATOM   2593  H   SER A 173      48.406   0.228  -2.713  1.00  0.00           H  
ATOM   2594  HA  SER A 173      49.975   0.342  -5.104  1.00  0.00           H  
ATOM   2595 1HB  SER A 173      50.687  -0.855  -3.077  1.00  0.00           H  
ATOM   2596 2HB  SER A 173      49.364  -1.995  -3.264  1.00  0.00           H  
ATOM   2597  HG  SER A 173      51.306  -2.761  -4.098  1.00  0.00           H  
ATOM   2598  N   GLU A 174      47.260  -1.515  -5.219  1.00  0.00           N  
ATOM   2599  CA  GLU A 174      46.344  -2.199  -6.124  1.00  0.00           C  
ATOM   2600  C   GLU A 174      45.793  -1.244  -7.176  1.00  0.00           C  
ATOM   2601  O   GLU A 174      45.669  -1.600  -8.348  1.00  0.00           O  
ATOM   2602  CB  GLU A 174      45.191  -2.830  -5.340  1.00  0.00           C  
ATOM   2603  CG  GLU A 174      45.596  -4.008  -4.465  1.00  0.00           C  
ATOM   2604  CD  GLU A 174      46.106  -5.178  -5.260  1.00  0.00           C  
ATOM   2605  OE1 GLU A 174      45.344  -5.738  -6.011  1.00  0.00           O  
ATOM   2606  OE2 GLU A 174      47.258  -5.513  -5.115  1.00  0.00           O  
ATOM   2607  H   GLU A 174      47.013  -1.425  -4.244  1.00  0.00           H  
ATOM   2608  HA  GLU A 174      46.891  -2.990  -6.637  1.00  0.00           H  
ATOM   2609 1HB  GLU A 174      44.734  -2.077  -4.697  1.00  0.00           H  
ATOM   2610 2HB  GLU A 174      44.425  -3.176  -6.034  1.00  0.00           H  
ATOM   2611 1HG  GLU A 174      46.376  -3.684  -3.776  1.00  0.00           H  
ATOM   2612 2HG  GLU A 174      44.736  -4.322  -3.876  1.00  0.00           H  
ATOM   2613  N   LEU A 175      45.464  -0.030  -6.751  1.00  0.00           N  
ATOM   2614  CA  LEU A 175      44.925   0.979  -7.655  1.00  0.00           C  
ATOM   2615  C   LEU A 175      45.951   1.380  -8.707  1.00  0.00           C  
ATOM   2616  O   LEU A 175      45.617   1.556  -9.879  1.00  0.00           O  
ATOM   2617  CB  LEU A 175      44.483   2.217  -6.865  1.00  0.00           C  
ATOM   2618  CG  LEU A 175      43.258   2.027  -5.962  1.00  0.00           C  
ATOM   2619  CD1 LEU A 175      43.052   3.276  -5.114  1.00  0.00           C  
ATOM   2620  CD2 LEU A 175      42.034   1.741  -6.819  1.00  0.00           C  
ATOM   2621  H   LEU A 175      45.590   0.201  -5.776  1.00  0.00           H  
ATOM   2622  HA  LEU A 175      44.058   0.560  -8.163  1.00  0.00           H  
ATOM   2623 1HB  LEU A 175      45.311   2.541  -6.236  1.00  0.00           H  
ATOM   2624 2HB  LEU A 175      44.255   3.016  -7.570  1.00  0.00           H  
ATOM   2625  HG  LEU A 175      43.430   1.190  -5.285  1.00  0.00           H  
ATOM   2626 1HD1 LEU A 175      42.182   3.141  -4.473  1.00  0.00           H  
ATOM   2627 2HD1 LEU A 175      43.935   3.446  -4.497  1.00  0.00           H  
ATOM   2628 3HD1 LEU A 175      42.893   4.135  -5.765  1.00  0.00           H  
ATOM   2629 1HD2 LEU A 175      41.163   1.606  -6.177  1.00  0.00           H  
ATOM   2630 2HD2 LEU A 175      41.860   2.579  -7.495  1.00  0.00           H  
ATOM   2631 3HD2 LEU A 175      42.201   0.834  -7.401  1.00  0.00           H  
ATOM   2632  N   LEU A 176      47.202   1.523  -8.282  1.00  0.00           N  
ATOM   2633  CA  LEU A 176      48.280   1.904  -9.186  1.00  0.00           C  
ATOM   2634  C   LEU A 176      48.522   0.829 -10.238  1.00  0.00           C  
ATOM   2635  O   LEU A 176      48.746   1.133 -11.410  1.00  0.00           O  
ATOM   2636  CB  LEU A 176      49.570   2.155  -8.396  1.00  0.00           C  
ATOM   2637  CG  LEU A 176      49.567   3.395  -7.493  1.00  0.00           C  
ATOM   2638  CD1 LEU A 176      50.832   3.411  -6.646  1.00  0.00           C  
ATOM   2639  CD2 LEU A 176      49.468   4.648  -8.351  1.00  0.00           C  
ATOM   2640  H   LEU A 176      47.412   1.364  -7.307  1.00  0.00           H  
ATOM   2641  HA  LEU A 176      47.996   2.825  -9.695  1.00  0.00           H  
ATOM   2642 1HB  LEU A 176      49.767   1.288  -7.767  1.00  0.00           H  
ATOM   2643 2HB  LEU A 176      50.395   2.261  -9.101  1.00  0.00           H  
ATOM   2644  HG  LEU A 176      48.713   3.351  -6.816  1.00  0.00           H  
ATOM   2645 1HD1 LEU A 176      50.830   4.292  -6.004  1.00  0.00           H  
ATOM   2646 2HD1 LEU A 176      50.867   2.513  -6.028  1.00  0.00           H  
ATOM   2647 3HD1 LEU A 176      51.705   3.439  -7.297  1.00  0.00           H  
ATOM   2648 1HD2 LEU A 176      49.465   5.529  -7.709  1.00  0.00           H  
ATOM   2649 2HD2 LEU A 176      50.322   4.694  -9.027  1.00  0.00           H  
ATOM   2650 3HD2 LEU A 176      48.546   4.619  -8.932  1.00  0.00           H  
ATOM   2651  N   LYS A 177      48.476  -0.429  -9.813  1.00  0.00           N  
ATOM   2652  CA  LYS A 177      48.690  -1.552 -10.717  1.00  0.00           C  
ATOM   2653  C   LYS A 177      47.591  -1.629 -11.769  1.00  0.00           C  
ATOM   2654  O   LYS A 177      47.858  -1.896 -12.941  1.00  0.00           O  
ATOM   2655  CB  LYS A 177      48.762  -2.864  -9.934  1.00  0.00           C  
ATOM   2656  CG  LYS A 177      49.056  -4.091 -10.787  1.00  0.00           C  
ATOM   2657  CD  LYS A 177      49.203  -5.338  -9.929  1.00  0.00           C  
ATOM   2658  CE  LYS A 177      49.483  -6.567 -10.781  1.00  0.00           C  
ATOM   2659  NZ  LYS A 177      49.630  -7.796  -9.954  1.00  0.00           N  
ATOM   2660  H   LYS A 177      48.288  -0.612  -8.838  1.00  0.00           H  
ATOM   2661  HA  LYS A 177      49.638  -1.403 -11.235  1.00  0.00           H  
ATOM   2662 1HB  LYS A 177      49.539  -2.791  -9.173  1.00  0.00           H  
ATOM   2663 2HB  LYS A 177      47.815  -3.033  -9.420  1.00  0.00           H  
ATOM   2664 1HG  LYS A 177      48.243  -4.243 -11.498  1.00  0.00           H  
ATOM   2665 2HG  LYS A 177      49.978  -3.933 -11.345  1.00  0.00           H  
ATOM   2666 1HD  LYS A 177      50.025  -5.200  -9.224  1.00  0.00           H  
ATOM   2667 2HD  LYS A 177      48.286  -5.501  -9.363  1.00  0.00           H  
ATOM   2668 1HE  LYS A 177      48.666  -6.714 -11.486  1.00  0.00           H  
ATOM   2669 2HE  LYS A 177      50.400  -6.415 -11.349  1.00  0.00           H  
ATOM   2670 1HZ  LYS A 177      49.814  -8.587 -10.555  1.00  0.00           H  
ATOM   2671 2HZ  LYS A 177      50.398  -7.678  -9.309  1.00  0.00           H  
ATOM   2672 3HZ  LYS A 177      48.777  -7.958  -9.437  1.00  0.00           H  
ATOM   2673  N   ASN A 178      46.354  -1.394 -11.344  1.00  0.00           N  
ATOM   2674  CA  ASN A 178      45.212  -1.437 -12.248  1.00  0.00           C  
ATOM   2675  C   ASN A 178      45.300  -0.339 -13.300  1.00  0.00           C  
ATOM   2676  O   ASN A 178      44.995  -0.563 -14.471  1.00  0.00           O  
ATOM   2677  CB  ASN A 178      43.912  -1.330 -11.471  1.00  0.00           C  
ATOM   2678  CG  ASN A 178      43.585  -2.588 -10.717  1.00  0.00           C  
ATOM   2679  OD1 ASN A 178      44.031  -3.681 -11.084  1.00  0.00           O  
ATOM   2680  ND2 ASN A 178      42.814  -2.456  -9.668  1.00  0.00           N  
ATOM   2681  H   ASN A 178      46.201  -1.180 -10.369  1.00  0.00           H  
ATOM   2682  HA  ASN A 178      45.224  -2.392 -12.776  1.00  0.00           H  
ATOM   2683 1HB  ASN A 178      43.978  -0.502 -10.764  1.00  0.00           H  
ATOM   2684 2HB  ASN A 178      43.095  -1.109 -12.158  1.00  0.00           H  
ATOM   2685 1HD2 ASN A 178      42.563  -3.260  -9.127  1.00  0.00           H  
ATOM   2686 2HD2 ASN A 178      42.476  -1.552  -9.407  1.00  0.00           H  
ATOM   2687  N   LEU A 179      45.719   0.848 -12.875  1.00  0.00           N  
ATOM   2688  CA  LEU A 179      45.848   1.984 -13.779  1.00  0.00           C  
ATOM   2689  C   LEU A 179      46.921   1.731 -14.831  1.00  0.00           C  
ATOM   2690  O   LEU A 179      46.746   2.065 -16.003  1.00  0.00           O  
ATOM   2691  CB  LEU A 179      46.187   3.254 -12.989  1.00  0.00           C  
ATOM   2692  CG  LEU A 179      46.247   4.551 -13.807  1.00  0.00           C  
ATOM   2693  CD1 LEU A 179      45.934   5.736 -12.904  1.00  0.00           C  
ATOM   2694  CD2 LEU A 179      47.625   4.691 -14.436  1.00  0.00           C  
ATOM   2695  H   LEU A 179      45.954   0.966 -11.900  1.00  0.00           H  
ATOM   2696  HA  LEU A 179      44.896   2.131 -14.288  1.00  0.00           H  
ATOM   2697 1HB  LEU A 179      45.438   3.389 -12.210  1.00  0.00           H  
ATOM   2698 2HB  LEU A 179      47.157   3.118 -12.511  1.00  0.00           H  
ATOM   2699  HG  LEU A 179      45.490   4.521 -14.592  1.00  0.00           H  
ATOM   2700 1HD1 LEU A 179      45.976   6.657 -13.485  1.00  0.00           H  
ATOM   2701 2HD1 LEU A 179      44.935   5.620 -12.483  1.00  0.00           H  
ATOM   2702 3HD1 LEU A 179      46.665   5.782 -12.098  1.00  0.00           H  
ATOM   2703 1HD2 LEU A 179      47.667   5.612 -15.018  1.00  0.00           H  
ATOM   2704 2HD2 LEU A 179      48.381   4.722 -13.652  1.00  0.00           H  
ATOM   2705 3HD2 LEU A 179      47.815   3.839 -15.090  1.00  0.00           H  
ATOM   2706  N   GLY A 180      48.031   1.139 -14.406  1.00  0.00           N  
ATOM   2707  CA  GLY A 180      49.135   0.840 -15.310  1.00  0.00           C  
ATOM   2708  C   GLY A 180      48.679  -0.047 -16.461  1.00  0.00           C  
ATOM   2709  O   GLY A 180      48.988   0.219 -17.623  1.00  0.00           O  
ATOM   2710  H   GLY A 180      48.113   0.889 -13.431  1.00  0.00           H  
ATOM   2711 1HA  GLY A 180      49.545   1.770 -15.704  1.00  0.00           H  
ATOM   2712 2HA  GLY A 180      49.933   0.345 -14.759  1.00  0.00           H  
ATOM   2713  N   LYS A 181      47.942  -1.103 -16.132  1.00  0.00           N  
ATOM   2714  CA  LYS A 181      47.441  -2.032 -17.138  1.00  0.00           C  
ATOM   2715  C   LYS A 181      46.588  -1.313 -18.175  1.00  0.00           C  
ATOM   2716  O   LYS A 181      46.488  -1.750 -19.321  1.00  0.00           O  
ATOM   2717  CB  LYS A 181      46.635  -3.152 -16.479  1.00  0.00           C  
ATOM   2718  CG  LYS A 181      47.468  -4.129 -15.660  1.00  0.00           C  
ATOM   2719  CD  LYS A 181      46.641  -5.329 -15.222  1.00  0.00           C  
ATOM   2720  CE  LYS A 181      45.638  -4.947 -14.143  1.00  0.00           C  
ATOM   2721  NZ  LYS A 181      44.883  -6.128 -13.643  1.00  0.00           N  
ATOM   2722  H   LYS A 181      47.723  -1.266 -15.160  1.00  0.00           H  
ATOM   2723  HA  LYS A 181      48.293  -2.474 -17.655  1.00  0.00           H  
ATOM   2724 1HB  LYS A 181      45.882  -2.719 -15.819  1.00  0.00           H  
ATOM   2725 2HB  LYS A 181      46.109  -3.722 -17.245  1.00  0.00           H  
ATOM   2726 1HG  LYS A 181      48.311  -4.478 -16.257  1.00  0.00           H  
ATOM   2727 2HG  LYS A 181      47.856  -3.624 -14.776  1.00  0.00           H  
ATOM   2728 1HD  LYS A 181      46.103  -5.733 -16.081  1.00  0.00           H  
ATOM   2729 2HD  LYS A 181      47.302  -6.103 -14.833  1.00  0.00           H  
ATOM   2730 1HE  LYS A 181      46.162  -4.485 -13.307  1.00  0.00           H  
ATOM   2731 2HE  LYS A 181      44.930  -4.222 -14.545  1.00  0.00           H  
ATOM   2732 1HZ  LYS A 181      44.229  -5.833 -12.931  1.00  0.00           H  
ATOM   2733 2HZ  LYS A 181      44.378  -6.554 -14.408  1.00  0.00           H  
ATOM   2734 3HZ  LYS A 181      45.527  -6.799 -13.251  1.00  0.00           H  
ATOM   2735  N   GLY A 182      45.991  -0.231 -17.764  1.00  0.00           N  
ATOM   2736  CA  GLY A 182      45.117   0.516 -18.643  1.00  0.00           C  
ATOM   2737  C   GLY A 182      45.890   1.110 -19.818  1.00  0.00           C  
ATOM   2738  O   GLY A 182      45.297   1.579 -20.790  1.00  0.00           O  
ATOM   2739  H   GLY A 182      46.144   0.086 -16.817  1.00  0.00           H  
ATOM   2740 1HA  GLY A 182      44.329  -0.139 -19.015  1.00  0.00           H  
ATOM   2741 2HA  GLY A 182      44.632   1.314 -18.082  1.00  0.00           H  
ATOM   2742  N   ASN A 183      47.216   1.099 -19.748  1.00  0.00           N  
ATOM   2743  CA  ASN A 183      48.006   1.621 -20.861  1.00  0.00           C  
ATOM   2744  C   ASN A 183      48.009   3.137 -20.818  1.00  0.00           C  
ATOM   2745  O   ASN A 183      48.202   3.796 -21.840  1.00  0.00           O  
ATOM   2746  CB  ASN A 183      47.477   1.119 -22.192  1.00  0.00           C  
ATOM   2747  CG  ASN A 183      48.525   1.126 -23.270  1.00  0.00           C  
ATOM   2748  OD1 ASN A 183      49.712   0.907 -23.001  1.00  0.00           O  
ATOM   2749  ND2 ASN A 183      48.110   1.375 -24.486  1.00  0.00           N  
ATOM   2750  H   ASN A 183      47.662   0.728 -18.921  1.00  0.00           H  
ATOM   2751  HA  ASN A 183      49.036   1.279 -20.745  1.00  0.00           H  
ATOM   2752 1HB  ASN A 183      47.100   0.103 -22.074  1.00  0.00           H  
ATOM   2753 2HB  ASN A 183      46.642   1.743 -22.510  1.00  0.00           H  
ATOM   2754 1HD2 ASN A 183      48.764   1.392 -25.244  1.00  0.00           H  
ATOM   2755 2HD2 ASN A 183      47.141   1.547 -24.658  1.00  0.00           H  
ATOM   2756  N   VAL A 184      47.793   3.658 -19.627  1.00  0.00           N  
ATOM   2757  CA  VAL A 184      47.896   5.075 -19.332  1.00  0.00           C  
ATOM   2758  C   VAL A 184      49.218   5.642 -19.858  1.00  0.00           C  
ATOM   2759  O   VAL A 184      50.226   4.938 -19.920  1.00  0.00           O  
ATOM   2760  CB  VAL A 184      47.797   5.311 -17.813  1.00  0.00           C  
ATOM   2761  CG1 VAL A 184      48.025   6.780 -17.487  1.00  0.00           C  
ATOM   2762  CG2 VAL A 184      46.440   4.850 -17.305  1.00  0.00           C  
ATOM   2763  H   VAL A 184      47.540   3.049 -18.862  1.00  0.00           H  
ATOM   2764  HA  VAL A 184      47.069   5.591 -19.821  1.00  0.00           H  
ATOM   2765  HB  VAL A 184      48.584   4.745 -17.315  1.00  0.00           H  
ATOM   2766 1HG1 VAL A 184      47.952   6.929 -16.409  1.00  0.00           H  
ATOM   2767 2HG1 VAL A 184      49.016   7.079 -17.827  1.00  0.00           H  
ATOM   2768 3HG1 VAL A 184      47.270   7.385 -17.988  1.00  0.00           H  
ATOM   2769 1HG2 VAL A 184      46.377   5.019 -16.230  1.00  0.00           H  
ATOM   2770 2HG2 VAL A 184      45.653   5.412 -17.808  1.00  0.00           H  
ATOM   2771 3HG2 VAL A 184      46.316   3.787 -17.512  1.00  0.00           H  
ATOM   2772  N   PRO A 185      49.194   6.920 -20.232  1.00  0.00           N  
ATOM   2773  CA  PRO A 185      50.398   7.690 -20.559  1.00  0.00           C  
ATOM   2774  C   PRO A 185      51.425   7.724 -19.421  1.00  0.00           C  
ATOM   2775  O   PRO A 185      51.064   7.680 -18.245  1.00  0.00           O  
ATOM   2776  CB  PRO A 185      49.831   9.086 -20.837  1.00  0.00           C  
ATOM   2777  CG  PRO A 185      48.420   8.832 -21.247  1.00  0.00           C  
ATOM   2778  CD  PRO A 185      47.985   7.672 -20.392  1.00  0.00           C  
ATOM   2779  HA  PRO A 185      50.864   7.267 -21.461  1.00  0.00           H  
ATOM   2780 1HB  PRO A 185      49.907   9.709 -19.934  1.00  0.00           H  
ATOM   2781 2HB  PRO A 185      50.421   9.582 -21.621  1.00  0.00           H  
ATOM   2782 1HG  PRO A 185      47.809   9.732 -21.082  1.00  0.00           H  
ATOM   2783 2HG  PRO A 185      48.372   8.608 -22.322  1.00  0.00           H  
ATOM   2784 1HD  PRO A 185      47.604   8.046 -19.431  1.00  0.00           H  
ATOM   2785 2HD  PRO A 185      47.209   7.098 -20.920  1.00  0.00           H  
ATOM   2786  N   PRO A 186      52.995   7.812 -19.471  1.00  0.00           N  
ATOM   2787  CA  PRO A 186      53.823   7.704 -18.271  1.00  0.00           C  
ATOM   2788  C   PRO A 186      53.429   8.740 -17.212  1.00  0.00           C  
ATOM   2789  O   PRO A 186      53.327   8.423 -16.027  1.00  0.00           O  
ATOM   2790  CB  PRO A 186      55.234   7.958 -18.810  1.00  0.00           C  
ATOM   2791  CG  PRO A 186      55.179   7.478 -20.220  1.00  0.00           C  
ATOM   2792  CD  PRO A 186      53.821   7.906 -20.708  1.00  0.00           C  
ATOM   2793  HA  PRO A 186      53.734   6.687 -17.861  1.00  0.00           H  
ATOM   2794 1HB  PRO A 186      55.480   9.027 -18.732  1.00  0.00           H  
ATOM   2795 2HB  PRO A 186      55.973   7.413 -18.203  1.00  0.00           H  
ATOM   2796 1HG  PRO A 186      55.998   7.922 -20.805  1.00  0.00           H  
ATOM   2797 2HG  PRO A 186      55.318   6.388 -20.256  1.00  0.00           H  
ATOM   2798 1HD  PRO A 186      53.873   8.938 -21.083  1.00  0.00           H  
ATOM   2799 2HD  PRO A 186      53.483   7.222 -21.501  1.00  0.00           H  
ATOM   2800  N   GLU A 187      53.204   9.992 -17.632  1.00  0.00           N  
ATOM   2801  CA  GLU A 187      52.971  11.078 -16.687  1.00  0.00           C  
ATOM   2802  C   GLU A 187      51.847  10.734 -15.718  1.00  0.00           C  
ATOM   2803  O   GLU A 187      51.979  10.919 -14.508  1.00  0.00           O  
ATOM   2804  CB  GLU A 187      52.636  12.372 -17.433  1.00  0.00           C  
ATOM   2805  CG  GLU A 187      53.792  12.951 -18.237  1.00  0.00           C  
ATOM   2806  CD  GLU A 187      53.953  12.300 -19.582  1.00  0.00           C  
ATOM   2807  OE1 GLU A 187      53.186  11.420 -19.891  1.00  0.00           O  
ATOM   2808  OE2 GLU A 187      54.846  12.683 -20.301  1.00  0.00           O  
ATOM   2809  H   GLU A 187      53.196  10.184 -18.623  1.00  0.00           H  
ATOM   2810  HA  GLU A 187      53.882  11.234 -16.108  1.00  0.00           H  
ATOM   2811 1HB  GLU A 187      51.808  12.192 -18.119  1.00  0.00           H  
ATOM   2812 2HB  GLU A 187      52.311  13.129 -16.720  1.00  0.00           H  
ATOM   2813 1HG  GLU A 187      53.622  14.018 -18.380  1.00  0.00           H  
ATOM   2814 2HG  GLU A 187      54.712  12.831 -17.667  1.00  0.00           H  
ATOM   2815  N   VAL A 188      50.741  10.233 -16.258  1.00  0.00           N  
ATOM   2816  CA  VAL A 188      49.591   9.863 -15.442  1.00  0.00           C  
ATOM   2817  C   VAL A 188      49.972   8.829 -14.390  1.00  0.00           C  
ATOM   2818  O   VAL A 188      49.619   8.963 -13.218  1.00  0.00           O  
ATOM   2819  CB  VAL A 188      48.466   9.298 -16.329  1.00  0.00           C  
ATOM   2820  CG1 VAL A 188      47.354   8.713 -15.471  1.00  0.00           C  
ATOM   2821  CG2 VAL A 188      47.927  10.391 -17.240  1.00  0.00           C  
ATOM   2822  H   VAL A 188      50.696  10.105 -17.259  1.00  0.00           H  
ATOM   2823  HA  VAL A 188      49.223  10.757 -14.937  1.00  0.00           H  
ATOM   2824  HB  VAL A 188      48.867   8.485 -16.934  1.00  0.00           H  
ATOM   2825 1HG1 VAL A 188      46.567   8.318 -16.115  1.00  0.00           H  
ATOM   2826 2HG1 VAL A 188      47.755   7.909 -14.855  1.00  0.00           H  
ATOM   2827 3HG1 VAL A 188      46.941   9.492 -14.831  1.00  0.00           H  
ATOM   2828 1HG2 VAL A 188      47.132   9.984 -17.865  1.00  0.00           H  
ATOM   2829 2HG2 VAL A 188      47.531  11.207 -16.634  1.00  0.00           H  
ATOM   2830 3HG2 VAL A 188      48.730  10.766 -17.874  1.00  0.00           H  
ATOM   2831  N   VAL A 189      50.694   7.798 -14.815  1.00  0.00           N  
ATOM   2832  CA  VAL A 189      51.125   6.739 -13.910  1.00  0.00           C  
ATOM   2833  C   VAL A 189      52.090   7.271 -12.859  1.00  0.00           C  
ATOM   2834  O   VAL A 189      52.012   6.902 -11.687  1.00  0.00           O  
ATOM   2835  CB  VAL A 189      51.805   5.605 -14.700  1.00  0.00           C  
ATOM   2836  CG1 VAL A 189      52.424   4.591 -13.749  1.00  0.00           C  
ATOM   2837  CG2 VAL A 189      50.795   4.936 -15.620  1.00  0.00           C  
ATOM   2838  H   VAL A 189      50.951   7.746 -15.790  1.00  0.00           H  
ATOM   2839  HA  VAL A 189      50.246   6.336 -13.405  1.00  0.00           H  
ATOM   2840  HB  VAL A 189      52.617   6.025 -15.294  1.00  0.00           H  
ATOM   2841 1HG1 VAL A 189      52.900   3.796 -14.324  1.00  0.00           H  
ATOM   2842 2HG1 VAL A 189      53.169   5.084 -13.126  1.00  0.00           H  
ATOM   2843 3HG1 VAL A 189      51.646   4.163 -13.117  1.00  0.00           H  
ATOM   2844 1HG2 VAL A 189      51.283   4.136 -16.175  1.00  0.00           H  
ATOM   2845 2HG2 VAL A 189      49.981   4.522 -15.026  1.00  0.00           H  
ATOM   2846 3HG2 VAL A 189      50.396   5.672 -16.318  1.00  0.00           H  
ATOM   2847  N   GLY A 190      53.000   8.140 -13.284  1.00  0.00           N  
ATOM   2848  CA  GLY A 190      53.982   8.725 -12.379  1.00  0.00           C  
ATOM   2849  C   GLY A 190      53.311   9.599 -11.328  1.00  0.00           C  
ATOM   2850  O   GLY A 190      53.688   9.577 -10.156  1.00  0.00           O  
ATOM   2851  H   GLY A 190      53.012   8.402 -14.259  1.00  0.00           H  
ATOM   2852 1HA  GLY A 190      54.546   7.930 -11.890  1.00  0.00           H  
ATOM   2853 2HA  GLY A 190      54.694   9.319 -12.950  1.00  0.00           H  
ATOM   2854  N   LYS A 191      52.315  10.368 -11.753  1.00  0.00           N  
ATOM   2855  CA  LYS A 191      51.589  11.252 -10.848  1.00  0.00           C  
ATOM   2856  C   LYS A 191      50.826  10.457  -9.797  1.00  0.00           C  
ATOM   2857  O   LYS A 191      50.791  10.832  -8.625  1.00  0.00           O  
ATOM   2858  CB  LYS A 191      50.627  12.148 -11.630  1.00  0.00           C  
ATOM   2859  CG  LYS A 191      49.874  13.159 -10.776  1.00  0.00           C  
ATOM   2860  CD  LYS A 191      49.011  14.073 -11.634  1.00  0.00           C  
ATOM   2861  CE  LYS A 191      48.247  15.074 -10.781  1.00  0.00           C  
ATOM   2862  NZ  LYS A 191      47.397  15.975 -11.606  1.00  0.00           N  
ATOM   2863  H   LYS A 191      52.053  10.340 -12.728  1.00  0.00           H  
ATOM   2864  HA  LYS A 191      52.310  11.884 -10.329  1.00  0.00           H  
ATOM   2865 1HB  LYS A 191      51.180  12.699 -12.391  1.00  0.00           H  
ATOM   2866 2HB  LYS A 191      49.891  11.530 -12.144  1.00  0.00           H  
ATOM   2867 1HG  LYS A 191      49.236  12.632 -10.065  1.00  0.00           H  
ATOM   2868 2HG  LYS A 191      50.586  13.766 -10.218  1.00  0.00           H  
ATOM   2869 1HD  LYS A 191      49.643  14.615 -12.338  1.00  0.00           H  
ATOM   2870 2HD  LYS A 191      48.298  13.473 -12.199  1.00  0.00           H  
ATOM   2871 1HE  LYS A 191      47.611  14.541 -10.076  1.00  0.00           H  
ATOM   2872 2HE  LYS A 191      48.952  15.681 -10.212  1.00  0.00           H  
ATOM   2873 1HZ  LYS A 191      46.909  16.623 -11.005  1.00  0.00           H  
ATOM   2874 2HZ  LYS A 191      47.980  16.489 -12.252  1.00  0.00           H  
ATOM   2875 3HZ  LYS A 191      46.726  15.425 -12.124  1.00  0.00           H  
ATOM   2876  N   ALA A 192      50.215   9.356 -10.222  1.00  0.00           N  
ATOM   2877  CA  ALA A 192      49.451   8.505  -9.317  1.00  0.00           C  
ATOM   2878  C   ALA A 192      50.352   7.871  -8.266  1.00  0.00           C  
ATOM   2879  O   ALA A 192      49.987   7.781  -7.094  1.00  0.00           O  
ATOM   2880  CB  ALA A 192      48.712   7.429 -10.099  1.00  0.00           C  
ATOM   2881  H   ALA A 192      50.281   9.102 -11.197  1.00  0.00           H  
ATOM   2882  HA  ALA A 192      48.722   9.129  -8.800  1.00  0.00           H  
ATOM   2883 1HB  ALA A 192      48.147   6.801  -9.409  1.00  0.00           H  
ATOM   2884 2HB  ALA A 192      48.028   7.898 -10.806  1.00  0.00           H  
ATOM   2885 3HB  ALA A 192      49.430   6.815 -10.641  1.00  0.00           H  
ATOM   2886  N   ALA A 193      51.532   7.432  -8.691  1.00  0.00           N  
ATOM   2887  CA  ALA A 193      52.488   6.805  -7.786  1.00  0.00           C  
ATOM   2888  C   ALA A 193      52.980   7.791  -6.735  1.00  0.00           C  
ATOM   2889  O   ALA A 193      53.126   7.443  -5.563  1.00  0.00           O  
ATOM   2890  CB  ALA A 193      53.663   6.236  -8.568  1.00  0.00           C  
ATOM   2891  H   ALA A 193      51.773   7.535  -9.666  1.00  0.00           H  
ATOM   2892  HA  ALA A 193      51.981   5.991  -7.268  1.00  0.00           H  
ATOM   2893 1HB  ALA A 193      54.368   5.771  -7.878  1.00  0.00           H  
ATOM   2894 2HB  ALA A 193      53.302   5.489  -9.275  1.00  0.00           H  
ATOM   2895 3HB  ALA A 193      54.161   7.037  -9.110  1.00  0.00           H  
ATOM   2896  N   VAL A 194      53.235   9.024  -7.160  1.00  0.00           N  
ATOM   2897  CA  VAL A 194      53.712  10.063  -6.255  1.00  0.00           C  
ATOM   2898  C   VAL A 194      52.663  10.401  -5.204  1.00  0.00           C  
ATOM   2899  O   VAL A 194      52.985  10.597  -4.032  1.00  0.00           O  
ATOM   2900  CB  VAL A 194      54.072  11.336  -7.044  1.00  0.00           C  
ATOM   2901  CG1 VAL A 194      54.389  12.480  -6.094  1.00  0.00           C  
ATOM   2902  CG2 VAL A 194      55.251  11.057  -7.965  1.00  0.00           C  
ATOM   2903  H   VAL A 194      53.095   9.247  -8.135  1.00  0.00           H  
ATOM   2904  HA  VAL A 194      54.608   9.698  -5.751  1.00  0.00           H  
ATOM   2905  HB  VAL A 194      53.210  11.640  -7.638  1.00  0.00           H  
ATOM   2906 1HG1 VAL A 194      54.641  13.372  -6.668  1.00  0.00           H  
ATOM   2907 2HG1 VAL A 194      53.520  12.686  -5.469  1.00  0.00           H  
ATOM   2908 3HG1 VAL A 194      55.234  12.206  -5.462  1.00  0.00           H  
ATOM   2909 1HG2 VAL A 194      55.499  11.961  -8.521  1.00  0.00           H  
ATOM   2910 2HG2 VAL A 194      56.111  10.747  -7.372  1.00  0.00           H  
ATOM   2911 3HG2 VAL A 194      54.987  10.263  -8.664  1.00  0.00           H  
ATOM   2912  N   GLU A 195      51.406  10.468  -5.629  1.00  0.00           N  
ATOM   2913  CA  GLU A 195      50.307  10.783  -4.724  1.00  0.00           C  
ATOM   2914  C   GLU A 195      50.130   9.695  -3.672  1.00  0.00           C  
ATOM   2915  O   GLU A 195      49.887   9.985  -2.500  1.00  0.00           O  
ATOM   2916  CB  GLU A 195      49.006  10.964  -5.508  1.00  0.00           C  
ATOM   2917  CG  GLU A 195      48.967  12.209  -6.383  1.00  0.00           C  
ATOM   2918  CD  GLU A 195      49.029  13.484  -5.589  1.00  0.00           C  
ATOM   2919  OE1 GLU A 195      48.435  13.537  -4.538  1.00  0.00           O  
ATOM   2920  OE2 GLU A 195      49.671  14.407  -6.033  1.00  0.00           O  
ATOM   2921  H   GLU A 195      51.207  10.296  -6.604  1.00  0.00           H  
ATOM   2922  HA  GLU A 195      50.538  11.717  -4.211  1.00  0.00           H  
ATOM   2923 1HB  GLU A 195      48.845  10.099  -6.151  1.00  0.00           H  
ATOM   2924 2HB  GLU A 195      48.167  11.017  -4.814  1.00  0.00           H  
ATOM   2925 1HG  GLU A 195      49.810  12.183  -7.072  1.00  0.00           H  
ATOM   2926 2HG  GLU A 195      48.051  12.198  -6.972  1.00  0.00           H  
ATOM   2927  N   ALA A 196      50.253   8.442  -4.098  1.00  0.00           N  
ATOM   2928  CA  ALA A 196      50.107   7.308  -3.193  1.00  0.00           C  
ATOM   2929  C   ALA A 196      51.209   7.298  -2.141  1.00  0.00           C  
ATOM   2930  O   ALA A 196      50.959   7.016  -0.969  1.00  0.00           O  
ATOM   2931  CB  ALA A 196      50.110   6.002  -3.975  1.00  0.00           C  
ATOM   2932  H   ALA A 196      50.453   8.271  -5.073  1.00  0.00           H  
ATOM   2933  HA  ALA A 196      49.152   7.408  -2.676  1.00  0.00           H  
ATOM   2934 1HB  ALA A 196      50.000   5.165  -3.285  1.00  0.00           H  
ATOM   2935 2HB  ALA A 196      49.281   6.000  -4.683  1.00  0.00           H  
ATOM   2936 3HB  ALA A 196      51.049   5.905  -4.516  1.00  0.00           H  
ATOM   2937  N   ILE A 197      52.429   7.607  -2.567  1.00  0.00           N  
ATOM   2938  CA  ILE A 197      53.572   7.634  -1.662  1.00  0.00           C  
ATOM   2939  C   ILE A 197      53.417   8.725  -0.610  1.00  0.00           C  
ATOM   2940  O   ILE A 197      53.734   8.520   0.562  1.00  0.00           O  
ATOM   2941  CB  ILE A 197      54.883   7.852  -2.439  1.00  0.00           C  
ATOM   2942  CG1 ILE A 197      55.194   6.635  -3.315  1.00  0.00           C  
ATOM   2943  CG2 ILE A 197      56.030   8.130  -1.480  1.00  0.00           C  
ATOM   2944  CD1 ILE A 197      56.309   6.867  -4.309  1.00  0.00           C  
ATOM   2945  H   ILE A 197      52.568   7.829  -3.542  1.00  0.00           H  
ATOM   2946  HA  ILE A 197      53.631   6.674  -1.150  1.00  0.00           H  
ATOM   2947  HB  ILE A 197      54.770   8.703  -3.111  1.00  0.00           H  
ATOM   2948 1HG1 ILE A 197      55.471   5.793  -2.681  1.00  0.00           H  
ATOM   2949 2HG1 ILE A 197      54.300   6.347  -3.868  1.00  0.00           H  
ATOM   2950 1HG2 ILE A 197      56.949   8.281  -2.046  1.00  0.00           H  
ATOM   2951 2HG2 ILE A 197      55.811   9.024  -0.900  1.00  0.00           H  
ATOM   2952 3HG2 ILE A 197      56.155   7.281  -0.807  1.00  0.00           H  
ATOM   2953 1HD1 ILE A 197      56.470   5.960  -4.892  1.00  0.00           H  
ATOM   2954 2HD1 ILE A 197      56.036   7.684  -4.977  1.00  0.00           H  
ATOM   2955 3HD1 ILE A 197      57.224   7.122  -3.776  1.00  0.00           H  
ATOM   2956  N   LYS A 198      52.928   9.885  -1.036  1.00  0.00           N  
ATOM   2957  CA  LYS A 198      52.729  11.011  -0.131  1.00  0.00           C  
ATOM   2958  C   LYS A 198      51.674  10.693   0.921  1.00  0.00           C  
ATOM   2959  O   LYS A 198      51.829  11.037   2.093  1.00  0.00           O  
ATOM   2960  CB  LYS A 198      52.330  12.263  -0.914  1.00  0.00           C  
ATOM   2961  CG  LYS A 198      53.449  12.860  -1.758  1.00  0.00           C  
ATOM   2962  CD  LYS A 198      52.971  14.087  -2.520  1.00  0.00           C  
ATOM   2963  CE  LYS A 198      54.084  14.678  -3.373  1.00  0.00           C  
ATOM   2964  NZ  LYS A 198      53.621  15.857  -4.153  1.00  0.00           N  
ATOM   2965  H   LYS A 198      52.688   9.989  -2.012  1.00  0.00           H  
ATOM   2966  HA  LYS A 198      53.668  11.208   0.388  1.00  0.00           H  
ATOM   2967 1HB  LYS A 198      51.499  12.028  -1.578  1.00  0.00           H  
ATOM   2968 2HB  LYS A 198      51.988  13.032  -0.221  1.00  0.00           H  
ATOM   2969 1HG  LYS A 198      54.280  13.144  -1.112  1.00  0.00           H  
ATOM   2970 2HG  LYS A 198      53.803  12.115  -2.471  1.00  0.00           H  
ATOM   2971 1HD  LYS A 198      52.136  13.812  -3.166  1.00  0.00           H  
ATOM   2972 2HD  LYS A 198      52.628  14.843  -1.814  1.00  0.00           H  
ATOM   2973 1HE  LYS A 198      54.910  14.984  -2.731  1.00  0.00           H  
ATOM   2974 2HE  LYS A 198      54.453  13.922  -4.065  1.00  0.00           H  
ATOM   2975 1HZ  LYS A 198      54.387  16.218  -4.705  1.00  0.00           H  
ATOM   2976 2HZ  LYS A 198      52.867  15.580  -4.766  1.00  0.00           H  
ATOM   2977 3HZ  LYS A 198      53.295  16.573  -3.521  1.00  0.00           H  
ATOM   2978  N   SER A 199      50.601  10.034   0.495  1.00  0.00           N  
ATOM   2979  CA  SER A 199      49.518   9.669   1.400  1.00  0.00           C  
ATOM   2980  C   SER A 199      49.991   8.674   2.452  1.00  0.00           C  
ATOM   2981  O   SER A 199      49.628   8.776   3.624  1.00  0.00           O  
ATOM   2982  CB  SER A 199      48.360   9.080   0.618  1.00  0.00           C  
ATOM   2983  OG  SER A 199      47.779  10.041  -0.219  1.00  0.00           O  
ATOM   2984  H   SER A 199      50.535   9.780  -0.480  1.00  0.00           H  
ATOM   2985  HA  SER A 199      49.175  10.570   1.911  1.00  0.00           H  
ATOM   2986 1HB  SER A 199      48.715   8.240   0.020  1.00  0.00           H  
ATOM   2987 2HB  SER A 199      47.612   8.696   1.310  1.00  0.00           H  
ATOM   2988  HG  SER A 199      47.061   9.595  -0.676  1.00  0.00           H  
ATOM   2989  N   LEU A 200      50.803   7.712   2.026  1.00  0.00           N  
ATOM   2990  CA  LEU A 200      51.327   6.696   2.931  1.00  0.00           C  
ATOM   2991  C   LEU A 200      52.240   7.313   3.983  1.00  0.00           C  
ATOM   2992  O   LEU A 200      52.195   6.939   5.155  1.00  0.00           O  
ATOM   2993  CB  LEU A 200      52.095   5.628   2.141  1.00  0.00           C  
ATOM   2994  CG  LEU A 200      52.595   4.429   2.957  1.00  0.00           C  
ATOM   2995  CD1 LEU A 200      53.856   4.820   3.715  1.00  0.00           C  
ATOM   2996  CD2 LEU A 200      51.502   3.974   3.913  1.00  0.00           C  
ATOM   2997  H   LEU A 200      51.064   7.684   1.051  1.00  0.00           H  
ATOM   2998  HA  LEU A 200      50.489   6.221   3.440  1.00  0.00           H  
ATOM   2999 1HB  LEU A 200      51.447   5.246   1.354  1.00  0.00           H  
ATOM   3000 2HB  LEU A 200      52.961   6.097   1.675  1.00  0.00           H  
ATOM   3001  HG  LEU A 200      52.851   3.612   2.283  1.00  0.00           H  
ATOM   3002 1HD1 LEU A 200      54.212   3.968   4.294  1.00  0.00           H  
ATOM   3003 2HD1 LEU A 200      54.627   5.123   3.006  1.00  0.00           H  
ATOM   3004 3HD1 LEU A 200      53.635   5.649   4.387  1.00  0.00           H  
ATOM   3005 1HD2 LEU A 200      51.857   3.121   4.492  1.00  0.00           H  
ATOM   3006 2HD2 LEU A 200      51.246   4.790   4.588  1.00  0.00           H  
ATOM   3007 3HD2 LEU A 200      50.619   3.683   3.344  1.00  0.00           H  
ATOM   3008  N   LYS A 201      53.069   8.261   3.557  1.00  0.00           N  
ATOM   3009  CA  LYS A 201      53.994   8.932   4.462  1.00  0.00           C  
ATOM   3010  C   LYS A 201      53.247   9.742   5.514  1.00  0.00           C  
ATOM   3011  O   LYS A 201      53.625   9.754   6.686  1.00  0.00           O  
ATOM   3012  CB  LYS A 201      54.946   9.838   3.679  1.00  0.00           C  
ATOM   3013  CG  LYS A 201      55.955  10.585   4.542  1.00  0.00           C  
ATOM   3014  CD  LYS A 201      55.473  11.992   4.862  1.00  0.00           C  
ATOM   3015  CE  LYS A 201      55.520  12.887   3.632  1.00  0.00           C  
ATOM   3016  NZ  LYS A 201      55.007  14.254   3.918  1.00  0.00           N  
ATOM   3017  H   LYS A 201      53.057   8.523   2.582  1.00  0.00           H  
ATOM   3018  HA  LYS A 201      54.582   8.174   4.981  1.00  0.00           H  
ATOM   3019 1HB  LYS A 201      55.502   9.242   2.955  1.00  0.00           H  
ATOM   3020 2HB  LYS A 201      54.370  10.577   3.122  1.00  0.00           H  
ATOM   3021 1HG  LYS A 201      56.109  10.042   5.475  1.00  0.00           H  
ATOM   3022 2HG  LYS A 201      56.907  10.646   4.016  1.00  0.00           H  
ATOM   3023 1HD  LYS A 201      54.448  11.951   5.232  1.00  0.00           H  
ATOM   3024 2HD  LYS A 201      56.104  12.425   5.638  1.00  0.00           H  
ATOM   3025 1HE  LYS A 201      56.547  12.964   3.278  1.00  0.00           H  
ATOM   3026 2HE  LYS A 201      54.918  12.446   2.838  1.00  0.00           H  
ATOM   3027 1HZ  LYS A 201      55.055  14.815   3.079  1.00  0.00           H  
ATOM   3028 2HZ  LYS A 201      54.048  14.196   4.230  1.00  0.00           H  
ATOM   3029 3HZ  LYS A 201      55.570  14.681   4.640  1.00  0.00           H  
ATOM   3030  N   GLU A 202      52.185  10.418   5.088  1.00  0.00           N  
ATOM   3031  CA  GLU A 202      51.382  11.232   5.993  1.00  0.00           C  
ATOM   3032  C   GLU A 202      50.694  10.372   7.045  1.00  0.00           C  
ATOM   3033  O   GLU A 202      50.626  10.744   8.217  1.00  0.00           O  
ATOM   3034  CB  GLU A 202      50.337  12.028   5.209  1.00  0.00           C  
ATOM   3035  CG  GLU A 202      50.914  13.132   4.334  1.00  0.00           C  
ATOM   3036  CD  GLU A 202      51.593  14.213   5.128  1.00  0.00           C  
ATOM   3037  OE1 GLU A 202      51.101  14.551   6.178  1.00  0.00           O  
ATOM   3038  OE2 GLU A 202      52.605  14.702   4.684  1.00  0.00           O  
ATOM   3039  H   GLU A 202      51.928  10.366   4.113  1.00  0.00           H  
ATOM   3040  HA  GLU A 202      52.042  11.932   6.506  1.00  0.00           H  
ATOM   3041 1HB  GLU A 202      49.772  11.353   4.566  1.00  0.00           H  
ATOM   3042 2HB  GLU A 202      49.632  12.486   5.903  1.00  0.00           H  
ATOM   3043 1HG  GLU A 202      51.636  12.696   3.645  1.00  0.00           H  
ATOM   3044 2HG  GLU A 202      50.110  13.572   3.744  1.00  0.00           H  
ATOM   3045  N   ILE A 203      50.185   9.220   6.619  1.00  0.00           N  
ATOM   3046  CA  ILE A 203      49.501   8.304   7.524  1.00  0.00           C  
ATOM   3047  C   ILE A 203      50.456   7.753   8.576  1.00  0.00           C  
ATOM   3048  O   ILE A 203      50.100   7.629   9.748  1.00  0.00           O  
ATOM   3049  CB  ILE A 203      48.864   7.138   6.747  1.00  0.00           C  
ATOM   3050  CG1 ILE A 203      47.714   7.644   5.872  1.00  0.00           C  
ATOM   3051  CG2 ILE A 203      48.374   6.064   7.706  1.00  0.00           C  
ATOM   3052  CD1 ILE A 203      47.208   6.624   4.877  1.00  0.00           C  
ATOM   3053  H   ILE A 203      50.275   8.973   5.644  1.00  0.00           H  
ATOM   3054  HA  ILE A 203      48.709   8.850   8.036  1.00  0.00           H  
ATOM   3055  HB  ILE A 203      49.603   6.702   6.075  1.00  0.00           H  
ATOM   3056 1HG1 ILE A 203      46.881   7.946   6.505  1.00  0.00           H  
ATOM   3057 2HG1 ILE A 203      48.039   8.526   5.318  1.00  0.00           H  
ATOM   3058 1HG2 ILE A 203      47.926   5.247   7.140  1.00  0.00           H  
ATOM   3059 2HG2 ILE A 203      49.214   5.685   8.287  1.00  0.00           H  
ATOM   3060 3HG2 ILE A 203      47.630   6.490   8.379  1.00  0.00           H  
ATOM   3061 1HD1 ILE A 203      46.395   7.056   4.294  1.00  0.00           H  
ATOM   3062 2HD1 ILE A 203      48.020   6.333   4.209  1.00  0.00           H  
ATOM   3063 3HD1 ILE A 203      46.845   5.746   5.410  1.00  0.00           H  
ATOM   3064  N   ALA A 204      51.670   7.424   8.151  1.00  0.00           N  
ATOM   3065  CA  ALA A 204      52.679   6.885   9.055  1.00  0.00           C  
ATOM   3066  C   ALA A 204      53.080   7.911  10.107  1.00  0.00           C  
ATOM   3067  O   ALA A 204      53.256   7.577  11.279  1.00  0.00           O  
ATOM   3068  CB  ALA A 204      53.900   6.425   8.272  1.00  0.00           C  
ATOM   3069  H   ALA A 204      51.901   7.550   7.176  1.00  0.00           H  
ATOM   3070  HA  ALA A 204      52.247   6.028   9.572  1.00  0.00           H  
ATOM   3071 1HB  ALA A 204      54.645   6.025   8.961  1.00  0.00           H  
ATOM   3072 2HB  ALA A 204      53.608   5.649   7.564  1.00  0.00           H  
ATOM   3073 3HB  ALA A 204      54.324   7.269   7.731  1.00  0.00           H  
ATOM   3074  N   GLU A 205      53.223   9.162   9.682  1.00  0.00           N  
ATOM   3075  CA  GLU A 205      53.604  10.240  10.586  1.00  0.00           C  
ATOM   3076  C   GLU A 205      52.529  10.482  11.638  1.00  0.00           C  
ATOM   3077  O   GLU A 205      52.833  10.714  12.808  1.00  0.00           O  
ATOM   3078  CB  GLU A 205      53.863  11.528   9.801  1.00  0.00           C  
ATOM   3079  CG  GLU A 205      54.343  12.696  10.650  1.00  0.00           C  
ATOM   3080  CD  GLU A 205      54.675  13.915   9.835  1.00  0.00           C  
ATOM   3081  OE1 GLU A 205      54.557  13.853   8.635  1.00  0.00           O  
ATOM   3082  OE2 GLU A 205      55.046  14.909  10.413  1.00  0.00           O  
ATOM   3083  H   GLU A 205      53.064   9.372   8.707  1.00  0.00           H  
ATOM   3084  HA  GLU A 205      54.523   9.953  11.099  1.00  0.00           H  
ATOM   3085 1HB  GLU A 205      54.614  11.341   9.033  1.00  0.00           H  
ATOM   3086 2HB  GLU A 205      52.947  11.836   9.296  1.00  0.00           H  
ATOM   3087 1HG  GLU A 205      53.565  12.954  11.368  1.00  0.00           H  
ATOM   3088 2HG  GLU A 205      55.226  12.387  11.208  1.00  0.00           H  
ATOM   3089  N   THR A 206      51.274  10.426  11.215  1.00  0.00           N  
ATOM   3090  CA  THR A 206      50.139  10.676  12.098  1.00  0.00           C  
ATOM   3091  C   THR A 206      49.846   9.498  13.022  1.00  0.00           C  
ATOM   3092  O   THR A 206      49.403   9.681  14.156  1.00  0.00           O  
ATOM   3093  CB  THR A 206      48.877  11.008  11.281  1.00  0.00           C  
ATOM   3094  OG1 THR A 206      49.112  12.178  10.487  1.00  0.00           O  
ATOM   3095  CG2 THR A 206      47.694  11.256  12.204  1.00  0.00           C  
ATOM   3096  H   THR A 206      51.091  10.203  10.247  1.00  0.00           H  
ATOM   3097  HA  THR A 206      50.374  11.533  12.730  1.00  0.00           H  
ATOM   3098  HB  THR A 206      48.644  10.176  10.617  1.00  0.00           H  
ATOM   3099  HG1 THR A 206      49.607  11.937   9.701  1.00  0.00           H  
ATOM   3100 1HG2 THR A 206      46.810  11.489  11.610  1.00  0.00           H  
ATOM   3101 2HG2 THR A 206      47.505  10.364  12.801  1.00  0.00           H  
ATOM   3102 3HG2 THR A 206      47.917  12.093  12.865  1.00  0.00           H  
ATOM   3103  N   ALA A 207      50.094   8.292  12.534  1.00  0.00           N  
ATOM   3104  CA  ALA A 207      49.529   7.090  13.154  1.00  0.00           C  
ATOM   3105  C   ALA A 207      50.537   6.313  13.990  1.00  0.00           C  
ATOM   3106  O   ALA A 207      50.216   5.829  15.075  1.00  0.00           O  
ATOM   3107  CB  ALA A 207      48.943   6.181  12.083  1.00  0.00           C  
ATOM   3108  H   ALA A 207      50.684   8.203  11.719  1.00  0.00           H  
ATOM   3109  HA  ALA A 207      48.731   7.400  13.829  1.00  0.00           H  
ATOM   3110 1HB  ALA A 207      48.513   5.297  12.552  1.00  0.00           H  
ATOM   3111 2HB  ALA A 207      48.166   6.717  11.537  1.00  0.00           H  
ATOM   3112 3HB  ALA A 207      49.729   5.880  11.393  1.00  0.00           H  
ATOM   3113  N   VAL A 208      51.762   6.191  13.486  1.00  0.00           N  
ATOM   3114  CA  VAL A 208      52.709   5.249  14.055  1.00  0.00           C  
ATOM   3115  C   VAL A 208      53.098   5.640  15.477  1.00  0.00           C  
ATOM   3116  O   VAL A 208      53.514   6.771  15.728  1.00  0.00           O  
ATOM   3117  CB  VAL A 208      53.974   5.176  13.180  1.00  0.00           C  
ATOM   3118  CG1 VAL A 208      55.023   4.288  13.833  1.00  0.00           C  
ATOM   3119  CG2 VAL A 208      53.616   4.659  11.795  1.00  0.00           C  
ATOM   3120  H   VAL A 208      52.029   6.764  12.698  1.00  0.00           H  
ATOM   3121  HA  VAL A 208      52.243   4.263  14.081  1.00  0.00           H  
ATOM   3122  HB  VAL A 208      54.405   6.174  13.096  1.00  0.00           H  
ATOM   3123 1HG1 VAL A 208      55.911   4.248  13.201  1.00  0.00           H  
ATOM   3124 2HG1 VAL A 208      55.290   4.696  14.807  1.00  0.00           H  
ATOM   3125 3HG1 VAL A 208      54.622   3.282  13.957  1.00  0.00           H  
ATOM   3126 1HG2 VAL A 208      54.516   4.611  11.181  1.00  0.00           H  
ATOM   3127 2HG2 VAL A 208      53.180   3.664  11.879  1.00  0.00           H  
ATOM   3128 3HG2 VAL A 208      52.896   5.333  11.330  1.00  0.00           H  
ATOM   3129  N   LYS A 209      52.962   4.701  16.406  1.00  0.00           N  
ATOM   3130  CA  LYS A 209      53.184   4.991  17.820  1.00  0.00           C  
ATOM   3131  C   LYS A 209      54.289   4.096  18.392  1.00  0.00           C  
ATOM   3132  O   LYS A 209      54.827   4.367  19.466  1.00  0.00           O  
ATOM   3133  CB  LYS A 209      51.889   4.810  18.614  1.00  0.00           C  
ATOM   3134  CG  LYS A 209      52.011   5.131  20.098  1.00  0.00           C  
ATOM   3135  CD  LYS A 209      52.268   6.613  20.323  1.00  0.00           C  
ATOM   3136  CE  LYS A 209      52.293   6.953  21.806  1.00  0.00           C  
ATOM   3137  NZ  LYS A 209      52.578   8.394  22.043  1.00  0.00           N  
ATOM   3138  H   LYS A 209      52.699   3.767  16.126  1.00  0.00           H  
ATOM   3139  HA  LYS A 209      53.508   6.028  17.914  1.00  0.00           H  
ATOM   3140 1HB  LYS A 209      51.113   5.451  18.196  1.00  0.00           H  
ATOM   3141 2HB  LYS A 209      51.547   3.779  18.522  1.00  0.00           H  
ATOM   3142 1HG  LYS A 209      51.090   4.848  20.608  1.00  0.00           H  
ATOM   3143 2HG  LYS A 209      52.833   4.559  20.527  1.00  0.00           H  
ATOM   3144 1HD  LYS A 209      53.226   6.889  19.880  1.00  0.00           H  
ATOM   3145 2HD  LYS A 209      51.483   7.196  19.840  1.00  0.00           H  
ATOM   3146 1HE  LYS A 209      51.329   6.708  22.251  1.00  0.00           H  
ATOM   3147 2HE  LYS A 209      53.059   6.358  22.303  1.00  0.00           H  
ATOM   3148 1HZ  LYS A 209      52.586   8.577  23.036  1.00  0.00           H  
ATOM   3149 2HZ  LYS A 209      53.479   8.628  21.650  1.00  0.00           H  
ATOM   3150 3HZ  LYS A 209      51.864   8.956  21.603  1.00  0.00           H  
ATOM   3151  N   THR A 210      54.620   3.036  17.671  1.00  0.00           N  
ATOM   3152  CA  THR A 210      55.571   2.043  18.153  1.00  0.00           C  
ATOM   3153  C   THR A 210      56.523   1.593  17.051  1.00  0.00           C  
ATOM   3154  O   THR A 210      56.278   1.834  15.869  1.00  0.00           O  
ATOM   3155  CB  THR A 210      54.840   0.818  18.734  1.00  0.00           C  
ATOM   3156  OG1 THR A 210      54.123   0.147  17.690  1.00  0.00           O  
ATOM   3157  CG2 THR A 210      53.865   1.245  19.821  1.00  0.00           C  
ATOM   3158  H   THR A 210      54.202   2.911  16.760  1.00  0.00           H  
ATOM   3159  HA  THR A 210      56.169   2.493  18.945  1.00  0.00           H  
ATOM   3160  HB  THR A 210      55.569   0.127  19.158  1.00  0.00           H  
ATOM   3161  HG1 THR A 210      53.668  -0.616  18.055  1.00  0.00           H  
ATOM   3162 1HG2 THR A 210      53.359   0.366  20.220  1.00  0.00           H  
ATOM   3163 2HG2 THR A 210      54.409   1.745  20.621  1.00  0.00           H  
ATOM   3164 3HG2 THR A 210      53.129   1.928  19.400  1.00  0.00           H  
ATOM   3165  N   ASP A 211      57.586   0.940  17.591  1.00  0.00           N  
ATOM   3166  CA  ASP A 211      58.590   0.370  16.698  1.00  0.00           C  
ATOM   3167  C   ASP A 211      57.981  -0.645  15.745  1.00  0.00           C  
ATOM   3168  O   ASP A 211      58.386  -0.744  14.587  1.00  0.00           O  
ATOM   3169  CB  ASP A 211      59.709  -0.293  17.505  1.00  0.00           C  
ATOM   3170  CG  ASP A 211      59.203  -1.396  18.424  1.00  0.00           C  
ATOM   3171  OD1 ASP A 211      58.062  -1.339  18.817  1.00  0.00           O  
ATOM   3172  OD2 ASP A 211      59.962  -2.286  18.725  1.00  0.00           O  
ATOM   3173  H   ASP A 211      57.658   0.864  18.596  1.00  0.00           H  
ATOM   3174  HA  ASP A 211      59.020   1.175  16.102  1.00  0.00           H  
ATOM   3175 1HB  ASP A 211      60.446  -0.718  16.823  1.00  0.00           H  
ATOM   3176 2HB  ASP A 211      60.217   0.459  18.109  1.00  0.00           H  
ATOM   3177  N   GLU A 212      56.998  -1.416  16.215  1.00  0.00           N  
ATOM   3178  CA  GLU A 212      56.261  -2.290  15.310  1.00  0.00           C  
ATOM   3179  C   GLU A 212      55.508  -1.486  14.259  1.00  0.00           C  
ATOM   3180  O   GLU A 212      55.469  -1.861  13.087  1.00  0.00           O  
ATOM   3181  CB  GLU A 212      55.281  -3.166  16.094  1.00  0.00           C  
ATOM   3182  CG  GLU A 212      55.942  -4.231  16.957  1.00  0.00           C  
ATOM   3183  CD  GLU A 212      54.955  -5.021  17.770  1.00  0.00           C  
ATOM   3184  OE1 GLU A 212      53.796  -4.681  17.757  1.00  0.00           O  
ATOM   3185  OE2 GLU A 212      55.360  -5.967  18.405  1.00  0.00           O  
ATOM   3186  H   GLU A 212      56.776  -1.384  17.200  1.00  0.00           H  
ATOM   3187  HA  GLU A 212      56.974  -2.936  14.796  1.00  0.00           H  
ATOM   3188 1HB  GLU A 212      54.673  -2.538  16.745  1.00  0.00           H  
ATOM   3189 2HB  GLU A 212      54.607  -3.668  15.400  1.00  0.00           H  
ATOM   3190 1HG  GLU A 212      56.495  -4.915  16.313  1.00  0.00           H  
ATOM   3191 2HG  GLU A 212      56.655  -3.751  17.626  1.00  0.00           H  
ATOM   3192  N   ASP A 213      54.910  -0.378  14.684  1.00  0.00           N  
ATOM   3193  CA  ASP A 213      54.157   0.482  13.779  1.00  0.00           C  
ATOM   3194  C   ASP A 213      55.065   1.106  12.728  1.00  0.00           C  
ATOM   3195  O   ASP A 213      54.700   1.203  11.556  1.00  0.00           O  
ATOM   3196  CB  ASP A 213      53.439   1.585  14.560  1.00  0.00           C  
ATOM   3197  CG  ASP A 213      52.267   1.063  15.381  1.00  0.00           C  
ATOM   3198  OD1 ASP A 213      51.836  -0.038  15.131  1.00  0.00           O  
ATOM   3199  OD2 ASP A 213      51.815   1.769  16.250  1.00  0.00           O  
ATOM   3200  H   ASP A 213      54.979  -0.125  15.659  1.00  0.00           H  
ATOM   3201  HA  ASP A 213      53.410  -0.125  13.267  1.00  0.00           H  
ATOM   3202 1HB  ASP A 213      54.145   2.074  15.232  1.00  0.00           H  
ATOM   3203 2HB  ASP A 213      53.069   2.341  13.867  1.00  0.00           H  
ATOM   3204  N   ALA A 214      56.251   1.529  13.153  1.00  0.00           N  
ATOM   3205  CA  ALA A 214      57.214   2.145  12.248  1.00  0.00           C  
ATOM   3206  C   ALA A 214      57.694   1.153  11.197  1.00  0.00           C  
ATOM   3207  O   ALA A 214      57.843   1.499  10.025  1.00  0.00           O  
ATOM   3208  CB  ALA A 214      58.396   2.701  13.030  1.00  0.00           C  
ATOM   3209  H   ALA A 214      56.491   1.421  14.128  1.00  0.00           H  
ATOM   3210  HA  ALA A 214      56.716   2.965  11.731  1.00  0.00           H  
ATOM   3211 1HB  ALA A 214      59.106   3.157  12.340  1.00  0.00           H  
ATOM   3212 2HB  ALA A 214      58.043   3.451  13.737  1.00  0.00           H  
ATOM   3213 3HB  ALA A 214      58.885   1.893  13.572  1.00  0.00           H  
ATOM   3214  N   ILE A 215      57.935  -0.082  11.622  1.00  0.00           N  
ATOM   3215  CA  ILE A 215      58.398  -1.128  10.717  1.00  0.00           C  
ATOM   3216  C   ILE A 215      57.345  -1.453   9.666  1.00  0.00           C  
ATOM   3217  O   ILE A 215      57.665  -1.653   8.494  1.00  0.00           O  
ATOM   3218  CB  ILE A 215      58.760  -2.407  11.494  1.00  0.00           C  
ATOM   3219  CG1 ILE A 215      59.993  -2.169  12.369  1.00  0.00           C  
ATOM   3220  CG2 ILE A 215      58.998  -3.563  10.535  1.00  0.00           C  
ATOM   3221  CD1 ILE A 215      60.259  -3.276  13.363  1.00  0.00           C  
ATOM   3222  H   ILE A 215      57.794  -0.303  12.597  1.00  0.00           H  
ATOM   3223  HA  ILE A 215      59.291  -0.772  10.205  1.00  0.00           H  
ATOM   3224  HB  ILE A 215      57.942  -2.667  12.166  1.00  0.00           H  
ATOM   3225 1HG1 ILE A 215      60.873  -2.060  11.736  1.00  0.00           H  
ATOM   3226 2HG1 ILE A 215      59.873  -1.237  12.922  1.00  0.00           H  
ATOM   3227 1HG2 ILE A 215      59.253  -4.458  11.101  1.00  0.00           H  
ATOM   3228 2HG2 ILE A 215      58.095  -3.746   9.954  1.00  0.00           H  
ATOM   3229 3HG2 ILE A 215      59.818  -3.314   9.862  1.00  0.00           H  
ATOM   3230 1HD1 ILE A 215      61.149  -3.036  13.946  1.00  0.00           H  
ATOM   3231 2HD1 ILE A 215      59.404  -3.379  14.032  1.00  0.00           H  
ATOM   3232 3HD1 ILE A 215      60.418  -4.213  12.830  1.00  0.00           H  
ATOM   3233  N   THR A 216      56.088  -1.505  10.091  1.00  0.00           N  
ATOM   3234  CA  THR A 216      54.985  -1.806   9.186  1.00  0.00           C  
ATOM   3235  C   THR A 216      54.822  -0.716   8.135  1.00  0.00           C  
ATOM   3236  O   THR A 216      54.577  -1.002   6.963  1.00  0.00           O  
ATOM   3237  CB  THR A 216      53.665  -1.980   9.959  1.00  0.00           C  
ATOM   3238  OG1 THR A 216      53.787  -3.073  10.878  1.00  0.00           O  
ATOM   3239  CG2 THR A 216      52.517  -2.255   9.000  1.00  0.00           C  
ATOM   3240  H   THR A 216      55.891  -1.332  11.066  1.00  0.00           H  
ATOM   3241  HA  THR A 216      55.206  -2.741   8.670  1.00  0.00           H  
ATOM   3242  HB  THR A 216      53.451  -1.072  10.523  1.00  0.00           H  
ATOM   3243  HG1 THR A 216      54.256  -2.780  11.663  1.00  0.00           H  
ATOM   3244 1HG2 THR A 216      51.592  -2.375   9.564  1.00  0.00           H  
ATOM   3245 2HG2 THR A 216      52.414  -1.420   8.307  1.00  0.00           H  
ATOM   3246 3HG2 THR A 216      52.721  -3.167   8.441  1.00  0.00           H  
ATOM   3247  N   ALA A 217      54.959   0.535   8.560  1.00  0.00           N  
ATOM   3248  CA  ALA A 217      54.828   1.671   7.655  1.00  0.00           C  
ATOM   3249  C   ALA A 217      55.930   1.668   6.604  1.00  0.00           C  
ATOM   3250  O   ALA A 217      55.684   1.953   5.432  1.00  0.00           O  
ATOM   3251  CB  ALA A 217      54.847   2.976   8.437  1.00  0.00           C  
ATOM   3252  H   ALA A 217      55.159   0.704   9.535  1.00  0.00           H  
ATOM   3253  HA  ALA A 217      53.873   1.583   7.137  1.00  0.00           H  
ATOM   3254 1HB  ALA A 217      54.748   3.815   7.747  1.00  0.00           H  
ATOM   3255 2HB  ALA A 217      54.017   2.989   9.144  1.00  0.00           H  
ATOM   3256 3HB  ALA A 217      55.787   3.062   8.979  1.00  0.00           H  
ATOM   3257  N   ALA A 218      57.146   1.344   7.029  1.00  0.00           N  
ATOM   3258  CA  ALA A 218      58.288   1.303   6.124  1.00  0.00           C  
ATOM   3259  C   ALA A 218      58.120   0.214   5.072  1.00  0.00           C  
ATOM   3260  O   ALA A 218      58.440   0.415   3.900  1.00  0.00           O  
ATOM   3261  CB  ALA A 218      59.576   1.089   6.906  1.00  0.00           C  
ATOM   3262  H   ALA A 218      57.283   1.120   8.004  1.00  0.00           H  
ATOM   3263  HA  ALA A 218      58.345   2.261   5.607  1.00  0.00           H  
ATOM   3264 1HB  ALA A 218      60.420   1.061   6.217  1.00  0.00           H  
ATOM   3265 2HB  ALA A 218      59.712   1.906   7.614  1.00  0.00           H  
ATOM   3266 3HB  ALA A 218      59.519   0.146   7.448  1.00  0.00           H  
ATOM   3267  N   LYS A 219      57.616  -0.939   5.498  1.00  0.00           N  
ATOM   3268  CA  LYS A 219      57.404  -2.063   4.593  1.00  0.00           C  
ATOM   3269  C   LYS A 219      56.353  -1.733   3.541  1.00  0.00           C  
ATOM   3270  O   LYS A 219      56.503  -2.079   2.369  1.00  0.00           O  
ATOM   3271  CB  LYS A 219      56.991  -3.310   5.376  1.00  0.00           C  
ATOM   3272  CG  LYS A 219      58.102  -3.920   6.220  1.00  0.00           C  
ATOM   3273  CD  LYS A 219      57.610  -5.141   6.982  1.00  0.00           C  
ATOM   3274  CE  LYS A 219      58.716  -5.745   7.835  1.00  0.00           C  
ATOM   3275  NZ  LYS A 219      58.239  -6.919   8.616  1.00  0.00           N  
ATOM   3276  H   LYS A 219      57.374  -1.040   6.473  1.00  0.00           H  
ATOM   3277  HA  LYS A 219      58.341  -2.271   4.075  1.00  0.00           H  
ATOM   3278 1HB  LYS A 219      56.162  -3.065   6.040  1.00  0.00           H  
ATOM   3279 2HB  LYS A 219      56.640  -4.075   4.682  1.00  0.00           H  
ATOM   3280 1HG  LYS A 219      58.930  -4.214   5.575  1.00  0.00           H  
ATOM   3281 2HG  LYS A 219      58.464  -3.180   6.933  1.00  0.00           H  
ATOM   3282 1HD  LYS A 219      56.778  -4.857   7.628  1.00  0.00           H  
ATOM   3283 2HD  LYS A 219      57.258  -5.893   6.276  1.00  0.00           H  
ATOM   3284 1HE  LYS A 219      59.538  -6.061   7.194  1.00  0.00           H  
ATOM   3285 2HE  LYS A 219      59.093  -4.993   8.528  1.00  0.00           H  
ATOM   3286 1HZ  LYS A 219      59.000  -7.289   9.167  1.00  0.00           H  
ATOM   3287 2HZ  LYS A 219      57.488  -6.633   9.229  1.00  0.00           H  
ATOM   3288 3HZ  LYS A 219      57.904  -7.631   7.983  1.00  0.00           H  
ATOM   3289  N   GLU A 220      55.288  -1.061   3.967  1.00  0.00           N  
ATOM   3290  CA  GLU A 220      54.210  -0.682   3.062  1.00  0.00           C  
ATOM   3291  C   GLU A 220      54.694   0.307   2.010  1.00  0.00           C  
ATOM   3292  O   GLU A 220      54.329   0.210   0.838  1.00  0.00           O  
ATOM   3293  CB  GLU A 220      53.044  -0.077   3.846  1.00  0.00           C  
ATOM   3294  CG  GLU A 220      52.286  -1.071   4.714  1.00  0.00           C  
ATOM   3295  CD  GLU A 220      51.194  -0.429   5.524  1.00  0.00           C  
ATOM   3296  OE1 GLU A 220      51.098   0.775   5.506  1.00  0.00           O  
ATOM   3297  OE2 GLU A 220      50.457  -1.142   6.162  1.00  0.00           O  
ATOM   3298  H   GLU A 220      55.224  -0.807   4.942  1.00  0.00           H  
ATOM   3299  HA  GLU A 220      53.858  -1.578   2.549  1.00  0.00           H  
ATOM   3300 1HB  GLU A 220      53.414   0.718   4.494  1.00  0.00           H  
ATOM   3301 2HB  GLU A 220      52.333   0.372   3.153  1.00  0.00           H  
ATOM   3302 1HG  GLU A 220      51.845  -1.834   4.073  1.00  0.00           H  
ATOM   3303 2HG  GLU A 220      52.989  -1.562   5.385  1.00  0.00           H  
ATOM   3304  N   ILE A 221      55.518   1.259   2.436  1.00  0.00           N  
ATOM   3305  CA  ILE A 221      56.055   2.268   1.531  1.00  0.00           C  
ATOM   3306  C   ILE A 221      56.960   1.640   0.479  1.00  0.00           C  
ATOM   3307  O   ILE A 221      56.919   2.015  -0.693  1.00  0.00           O  
ATOM   3308  CB  ILE A 221      56.839   3.341   2.308  1.00  0.00           C  
ATOM   3309  CG1 ILE A 221      55.907   4.102   3.255  1.00  0.00           C  
ATOM   3310  CG2 ILE A 221      57.524   4.300   1.347  1.00  0.00           C  
ATOM   3311  CD1 ILE A 221      54.778   4.823   2.553  1.00  0.00           C  
ATOM   3312  H   ILE A 221      55.779   1.284   3.411  1.00  0.00           H  
ATOM   3313  HA  ILE A 221      55.223   2.751   1.020  1.00  0.00           H  
ATOM   3314  HB  ILE A 221      57.595   2.861   2.929  1.00  0.00           H  
ATOM   3315 1HG1 ILE A 221      55.473   3.408   3.974  1.00  0.00           H  
ATOM   3316 2HG1 ILE A 221      56.481   4.838   3.818  1.00  0.00           H  
ATOM   3317 1HG2 ILE A 221      58.073   5.052   1.913  1.00  0.00           H  
ATOM   3318 2HG2 ILE A 221      58.216   3.747   0.713  1.00  0.00           H  
ATOM   3319 3HG2 ILE A 221      56.774   4.789   0.725  1.00  0.00           H  
ATOM   3320 1HD1 ILE A 221      54.162   5.338   3.290  1.00  0.00           H  
ATOM   3321 2HD1 ILE A 221      55.191   5.549   1.852  1.00  0.00           H  
ATOM   3322 3HD1 ILE A 221      54.168   4.102   2.011  1.00  0.00           H  
ATOM   3323  N   ALA A 222      57.777   0.682   0.905  1.00  0.00           N  
ATOM   3324  CA  ALA A 222      58.694   0.000  -0.000  1.00  0.00           C  
ATOM   3325  C   ALA A 222      57.937  -0.801  -1.052  1.00  0.00           C  
ATOM   3326  O   ALA A 222      58.314  -0.818  -2.224  1.00  0.00           O  
ATOM   3327  CB  ALA A 222      59.632  -0.908   0.782  1.00  0.00           C  
ATOM   3328  H   ALA A 222      57.762   0.420   1.880  1.00  0.00           H  
ATOM   3329  HA  ALA A 222      59.284   0.756  -0.517  1.00  0.00           H  
ATOM   3330 1HB  ALA A 222      60.311  -1.410   0.093  1.00  0.00           H  
ATOM   3331 2HB  ALA A 222      60.209  -0.312   1.490  1.00  0.00           H  
ATOM   3332 3HB  ALA A 222      59.050  -1.652   1.324  1.00  0.00           H  
ATOM   3333  N   GLU A 223      56.867  -1.464  -0.626  1.00  0.00           N  
ATOM   3334  CA  GLU A 223      56.055  -2.268  -1.531  1.00  0.00           C  
ATOM   3335  C   GLU A 223      55.377  -1.399  -2.583  1.00  0.00           C  
ATOM   3336  O   GLU A 223      55.304  -1.769  -3.755  1.00  0.00           O  
ATOM   3337  CB  GLU A 223      55.001  -3.052  -0.747  1.00  0.00           C  
ATOM   3338  CG  GLU A 223      55.565  -4.163   0.128  1.00  0.00           C  
ATOM   3339  CD  GLU A 223      56.232  -5.252  -0.667  1.00  0.00           C  
ATOM   3340  OE1 GLU A 223      55.736  -5.583  -1.717  1.00  0.00           O  
ATOM   3341  OE2 GLU A 223      57.238  -5.752  -0.223  1.00  0.00           O  
ATOM   3342  H   GLU A 223      56.610  -1.409   0.349  1.00  0.00           H  
ATOM   3343  HA  GLU A 223      56.707  -2.976  -2.044  1.00  0.00           H  
ATOM   3344 1HB  GLU A 223      54.444  -2.371  -0.104  1.00  0.00           H  
ATOM   3345 2HB  GLU A 223      54.290  -3.502  -1.441  1.00  0.00           H  
ATOM   3346 1HG  GLU A 223      56.293  -3.735   0.817  1.00  0.00           H  
ATOM   3347 2HG  GLU A 223      54.757  -4.593   0.717  1.00  0.00           H  
ATOM   3348  N   VAL A 224      54.882  -0.242  -2.157  1.00  0.00           N  
ATOM   3349  CA  VAL A 224      54.210   0.682  -3.062  1.00  0.00           C  
ATOM   3350  C   VAL A 224      55.170   1.222  -4.114  1.00  0.00           C  
ATOM   3351  O   VAL A 224      54.814   1.350  -5.285  1.00  0.00           O  
ATOM   3352  CB  VAL A 224      53.605   1.858  -2.272  1.00  0.00           C  
ATOM   3353  CG1 VAL A 224      53.069   2.918  -3.222  1.00  0.00           C  
ATOM   3354  CG2 VAL A 224      52.504   1.352  -1.352  1.00  0.00           C  
ATOM   3355  H   VAL A 224      54.974   0.003  -1.181  1.00  0.00           H  
ATOM   3356  HA  VAL A 224      53.404   0.148  -3.567  1.00  0.00           H  
ATOM   3357  HB  VAL A 224      54.390   2.326  -1.677  1.00  0.00           H  
ATOM   3358 1HG1 VAL A 224      52.646   3.742  -2.647  1.00  0.00           H  
ATOM   3359 2HG1 VAL A 224      53.881   3.292  -3.846  1.00  0.00           H  
ATOM   3360 3HG1 VAL A 224      52.296   2.483  -3.854  1.00  0.00           H  
ATOM   3361 1HG2 VAL A 224      52.082   2.188  -0.796  1.00  0.00           H  
ATOM   3362 2HG2 VAL A 224      51.723   0.878  -1.947  1.00  0.00           H  
ATOM   3363 3HG2 VAL A 224      52.919   0.625  -0.654  1.00  0.00           H  
ATOM   3364  N   ALA A 225      56.389   1.537  -3.688  1.00  0.00           N  
ATOM   3365  CA  ALA A 225      57.404   2.063  -4.593  1.00  0.00           C  
ATOM   3366  C   ALA A 225      57.793   1.032  -5.645  1.00  0.00           C  
ATOM   3367  O   ALA A 225      57.973   1.364  -6.817  1.00  0.00           O  
ATOM   3368  CB  ALA A 225      58.631   2.509  -3.811  1.00  0.00           C  
ATOM   3369  H   ALA A 225      56.618   1.409  -2.713  1.00  0.00           H  
ATOM   3370  HA  ALA A 225      56.983   2.925  -5.110  1.00  0.00           H  
ATOM   3371 1HB  ALA A 225      59.379   2.900  -4.500  1.00  0.00           H  
ATOM   3372 2HB  ALA A 225      58.348   3.288  -3.103  1.00  0.00           H  
ATOM   3373 3HB  ALA A 225      59.045   1.660  -3.269  1.00  0.00           H  
ATOM   3374  N   LYS A 226      57.921  -0.220  -5.219  1.00  0.00           N  
ATOM   3375  CA  LYS A 226      58.288  -1.303  -6.124  1.00  0.00           C  
ATOM   3376  C   LYS A 226      57.211  -1.532  -7.176  1.00  0.00           C  
ATOM   3377  O   LYS A 226      57.513  -1.760  -8.348  1.00  0.00           O  
ATOM   3378  CB  LYS A 226      58.541  -2.593  -5.341  1.00  0.00           C  
ATOM   3379  CG  LYS A 226      59.809  -2.579  -4.499  1.00  0.00           C  
ATOM   3380  CD  LYS A 226      60.109  -3.958  -3.930  1.00  0.00           C  
ATOM   3381  CE  LYS A 226      59.127  -4.328  -2.829  1.00  0.00           C  
ATOM   3382  NZ  LYS A 226      59.486  -5.614  -2.172  1.00  0.00           N  
ATOM   3383  H   LYS A 226      57.760  -0.427  -4.244  1.00  0.00           H  
ATOM   3384  HA  LYS A 226      59.206  -1.025  -6.642  1.00  0.00           H  
ATOM   3385 1HB  LYS A 226      57.699  -2.785  -4.675  1.00  0.00           H  
ATOM   3386 2HB  LYS A 226      58.608  -3.432  -6.034  1.00  0.00           H  
ATOM   3387 1HG  LYS A 226      60.651  -2.258  -5.114  1.00  0.00           H  
ATOM   3388 2HG  LYS A 226      59.693  -1.873  -3.677  1.00  0.00           H  
ATOM   3389 1HD  LYS A 226      60.049  -4.701  -4.725  1.00  0.00           H  
ATOM   3390 2HD  LYS A 226      61.120  -3.970  -3.521  1.00  0.00           H  
ATOM   3391 1HE  LYS A 226      59.110  -3.542  -2.076  1.00  0.00           H  
ATOM   3392 2HE  LYS A 226      58.125  -4.418  -3.250  1.00  0.00           H  
ATOM   3393 1HZ  LYS A 226      58.811  -5.824  -1.450  1.00  0.00           H  
ATOM   3394 2HZ  LYS A 226      59.486  -6.356  -2.858  1.00  0.00           H  
ATOM   3395 3HZ  LYS A 226      60.405  -5.537  -1.760  1.00  0.00           H  
ATOM   3396  N   THR A 227      55.953  -1.470  -6.751  1.00  0.00           N  
ATOM   3397  CA  THR A 227      54.828  -1.671  -7.655  1.00  0.00           C  
ATOM   3398  C   THR A 227      54.764  -0.571  -8.707  1.00  0.00           C  
ATOM   3399  O   THR A 227      54.494  -0.834  -9.879  1.00  0.00           O  
ATOM   3400  CB  THR A 227      53.498  -1.725  -6.881  1.00  0.00           C  
ATOM   3401  OG1 THR A 227      53.522  -2.824  -5.961  1.00  0.00           O  
ATOM   3402  CG2 THR A 227      52.329  -1.896  -7.839  1.00  0.00           C  
ATOM   3403  H   THR A 227      55.772  -1.279  -5.776  1.00  0.00           H  
ATOM   3404  HA  THR A 227      54.964  -2.622  -8.170  1.00  0.00           H  
ATOM   3405  HB  THR A 227      53.367  -0.801  -6.318  1.00  0.00           H  
ATOM   3406  HG1 THR A 227      54.016  -2.574  -5.177  1.00  0.00           H  
ATOM   3407 1HG2 THR A 227      51.398  -1.932  -7.275  1.00  0.00           H  
ATOM   3408 2HG2 THR A 227      52.302  -1.056  -8.533  1.00  0.00           H  
ATOM   3409 3HG2 THR A 227      52.450  -2.824  -8.398  1.00  0.00           H  
ATOM   3410  N   ALA A 228      55.014   0.663  -8.282  1.00  0.00           N  
ATOM   3411  CA  ALA A 228      54.985   1.806  -9.186  1.00  0.00           C  
ATOM   3412  C   ALA A 228      56.082   1.704 -10.238  1.00  0.00           C  
ATOM   3413  O   ALA A 228      55.862   2.011 -11.410  1.00  0.00           O  
ATOM   3414  CB  ALA A 228      55.121   3.104  -8.403  1.00  0.00           C  
ATOM   3415  H   ALA A 228      55.230   0.813  -7.307  1.00  0.00           H  
ATOM   3416  HA  ALA A 228      54.025   1.805  -9.703  1.00  0.00           H  
ATOM   3417 1HB  ALA A 228      55.098   3.948  -9.092  1.00  0.00           H  
ATOM   3418 2HB  ALA A 228      54.297   3.190  -7.695  1.00  0.00           H  
ATOM   3419 3HB  ALA A 228      56.066   3.104  -7.862  1.00  0.00           H  
ATOM   3420  N   SER A 229      57.264   1.271  -9.813  1.00  0.00           N  
ATOM   3421  CA  SER A 229      58.398   1.128 -10.717  1.00  0.00           C  
ATOM   3422  C   SER A 229      58.132   0.058 -11.769  1.00  0.00           C  
ATOM   3423  O   SER A 229      58.468   0.229 -12.941  1.00  0.00           O  
ATOM   3424  CB  SER A 229      59.649   0.781  -9.934  1.00  0.00           C  
ATOM   3425  OG  SER A 229      59.525  -0.472  -9.319  1.00  0.00           O  
ATOM   3426  H   SER A 229      57.380   1.035  -8.838  1.00  0.00           H  
ATOM   3427  HA  SER A 229      58.556   2.079 -11.228  1.00  0.00           H  
ATOM   3428 1HB  SER A 229      60.508   0.777 -10.604  1.00  0.00           H  
ATOM   3429 2HB  SER A 229      59.828   1.544  -9.177  1.00  0.00           H  
ATOM   3430  HG  SER A 229      59.002  -0.328  -8.527  1.00  0.00           H  
ATOM   3431  N   SER A 230      57.527  -1.045 -11.344  1.00  0.00           N  
ATOM   3432  CA  SER A 230      57.214  -2.145 -12.248  1.00  0.00           C  
ATOM   3433  C   SER A 230      56.197  -1.721 -13.300  1.00  0.00           C  
ATOM   3434  O   SER A 230      55.982  -2.423 -14.288  1.00  0.00           O  
ATOM   3435  CB  SER A 230      56.681  -3.329 -11.465  1.00  0.00           C  
ATOM   3436  OG  SER A 230      55.437  -3.033 -10.892  1.00  0.00           O  
ATOM   3437  H   SER A 230      57.277  -1.124 -10.369  1.00  0.00           H  
ATOM   3438  HA  SER A 230      58.130  -2.445 -12.759  1.00  0.00           H  
ATOM   3439 1HB  SER A 230      56.584  -4.189 -12.126  1.00  0.00           H  
ATOM   3440 2HB  SER A 230      57.390  -3.596 -10.682  1.00  0.00           H  
ATOM   3441  HG  SER A 230      55.500  -2.128 -10.576  1.00  0.00           H  
ATOM   3442  N   LEU A 231      55.562  -0.576 -13.107  1.00  0.00           N  
ATOM   3443  CA  LEU A 231      54.538  -0.208 -14.101  1.00  0.00           C  
ATOM   3444  C   LEU A 231      54.886   0.960 -15.008  1.00  0.00           C  
ATOM   3445  O   LEU A 231      54.002   1.603 -15.575  1.00  0.00           O  
ATOM   3446  CB  LEU A 231      53.226   0.121 -13.377  1.00  0.00           C  
ATOM   3447  CG  LEU A 231      52.599  -1.031 -12.582  1.00  0.00           C  
ATOM   3448  CD1 LEU A 231      51.372  -0.524 -11.835  1.00  0.00           C  
ATOM   3449  CD2 LEU A 231      52.232  -2.163 -13.530  1.00  0.00           C  
ATOM   3450  H   LEU A 231      55.799  -0.011 -12.304  1.00  0.00           H  
ATOM   3451  HA  LEU A 231      54.372  -1.061 -14.758  1.00  0.00           H  
ATOM   3452 1HB  LEU A 231      53.408   0.941 -12.684  1.00  0.00           H  
ATOM   3453 2HB  LEU A 231      52.495   0.451 -14.115  1.00  0.00           H  
ATOM   3454  HG  LEU A 231      53.313  -1.394 -11.842  1.00  0.00           H  
ATOM   3455 1HD1 LEU A 231      50.926  -1.343 -11.270  1.00  0.00           H  
ATOM   3456 2HD1 LEU A 231      51.666   0.271 -11.150  1.00  0.00           H  
ATOM   3457 3HD1 LEU A 231      50.646  -0.138 -12.549  1.00  0.00           H  
ATOM   3458 1HD2 LEU A 231      51.787  -2.982 -12.965  1.00  0.00           H  
ATOM   3459 2HD2 LEU A 231      51.517  -1.801 -14.269  1.00  0.00           H  
ATOM   3460 3HD2 LEU A 231      53.130  -2.518 -14.037  1.00  0.00           H  
ATOM   3461  N   THR A 232      56.173   1.240 -15.149  1.00  0.00           N  
ATOM   3462  CA  THR A 232      56.619   2.315 -16.023  1.00  0.00           C  
ATOM   3463  C   THR A 232      58.116   2.207 -16.283  1.00  0.00           C  
ATOM   3464  O   THR A 232      58.868   1.718 -15.440  1.00  0.00           O  
ATOM   3465  CB  THR A 232      56.291   3.695 -15.422  1.00  0.00           C  
ATOM   3466  OG1 THR A 232      56.664   4.723 -16.349  1.00  0.00           O  
ATOM   3467  CG2 THR A 232      57.042   3.899 -14.115  1.00  0.00           C  
ATOM   3468  H   THR A 232      56.854   0.695 -14.639  1.00  0.00           H  
ATOM   3469  HA  THR A 232      56.099   2.224 -16.977  1.00  0.00           H  
ATOM   3470  HB  THR A 232      55.220   3.764 -15.235  1.00  0.00           H  
ATOM   3471  HG1 THR A 232      56.194   5.532 -16.135  1.00  0.00           H  
ATOM   3472 1HG2 THR A 232      56.798   4.879 -13.705  1.00  0.00           H  
ATOM   3473 2HG2 THR A 232      56.752   3.126 -13.405  1.00  0.00           H  
ATOM   3474 3HG2 THR A 232      58.114   3.840 -14.299  1.00  0.00           H  
ATOM   3475  N   THR A 233      58.535   2.668 -17.456  1.00  0.00           N  
ATOM   3476  CA  THR A 233      59.940   2.657 -17.839  1.00  0.00           C  
ATOM   3477  C   THR A 233      60.395   4.073 -18.184  1.00  0.00           C  
ATOM   3478  O   THR A 233      61.504   4.276 -18.679  1.00  0.00           O  
ATOM   3479  CB  THR A 233      60.190   1.717 -19.033  1.00  0.00           C  
ATOM   3480  OG1 THR A 233      59.407   2.147 -20.155  1.00  0.00           O  
ATOM   3481  CG2 THR A 233      59.812   0.288 -18.674  1.00  0.00           C  
ATOM   3482  H   THR A 233      57.859   3.040 -18.108  1.00  0.00           H  
ATOM   3483  HA  THR A 233      60.527   2.300 -16.992  1.00  0.00           H  
ATOM   3484  HB  THR A 233      61.244   1.750 -19.308  1.00  0.00           H  
ATOM   3485  HG1 THR A 233      59.926   2.059 -20.958  1.00  0.00           H  
ATOM   3486 1HG2 THR A 233      59.996  -0.362 -19.530  1.00  0.00           H  
ATOM   3487 2HG2 THR A 233      60.414  -0.046 -17.829  1.00  0.00           H  
ATOM   3488 3HG2 THR A 233      58.757   0.246 -18.407  1.00  0.00           H  
ATOM   3489  N   ASP A 234      59.525   5.046 -17.916  1.00  0.00           N  
ATOM   3490  CA  ASP A 234      59.828   6.453 -18.175  1.00  0.00           C  
ATOM   3491  C   ASP A 234      60.982   6.922 -17.288  1.00  0.00           C  
ATOM   3492  O   ASP A 234      60.833   7.043 -16.072  1.00  0.00           O  
ATOM   3493  CB  ASP A 234      58.595   7.326 -17.932  1.00  0.00           C  
ATOM   3494  CG  ASP A 234      58.826   8.789 -18.285  1.00  0.00           C  
ATOM   3495  OD1 ASP A 234      59.651   9.409 -17.657  1.00  0.00           O  
ATOM   3496  OD2 ASP A 234      58.174   9.274 -19.179  1.00  0.00           O  
ATOM   3497  H   ASP A 234      58.626   4.808 -17.521  1.00  0.00           H  
ATOM   3498  HA  ASP A 234      60.127   6.556 -19.218  1.00  0.00           H  
ATOM   3499 1HB  ASP A 234      57.761   6.952 -18.525  1.00  0.00           H  
ATOM   3500 2HB  ASP A 234      58.305   7.262 -16.883  1.00  0.00           H  
ATOM   3501  N   GLY A 235      62.282   7.277 -17.559  1.00  0.00           N  
ATOM   3502  CA  GLY A 235      63.373   7.704 -16.687  1.00  0.00           C  
ATOM   3503  C   GLY A 235      63.030   8.882 -15.746  1.00  0.00           C  
ATOM   3504  O   GLY A 235      63.357   8.857 -14.559  1.00  0.00           O  
ATOM   3505  H   GLY A 235      62.607   7.261 -18.515  1.00  0.00           H  
ATOM   3506 1HA  GLY A 235      63.693   6.866 -16.068  1.00  0.00           H  
ATOM   3507 2HA  GLY A 235      64.228   8.001 -17.293  1.00  0.00           H  
ATOM   3508  N   GLU A 236      62.373   9.919 -16.258  1.00  0.00           N  
ATOM   3509  CA  GLU A 236      62.003  11.069 -15.442  1.00  0.00           C  
ATOM   3510  C   GLU A 236      60.969  10.688 -14.390  1.00  0.00           C  
ATOM   3511  O   GLU A 236      61.103  11.041 -13.218  1.00  0.00           O  
ATOM   3512  CB  GLU A 236      61.458  12.195 -16.323  1.00  0.00           C  
ATOM   3513  CG  GLU A 236      61.095  13.465 -15.567  1.00  0.00           C  
ATOM   3514  CD  GLU A 236      60.623  14.570 -16.472  1.00  0.00           C  
ATOM   3515  OE1 GLU A 236      60.597  14.367 -17.662  1.00  0.00           O  
ATOM   3516  OE2 GLU A 236      60.287  15.617 -15.972  1.00  0.00           O  
ATOM   3517  H   GLU A 236      62.124   9.909 -17.237  1.00  0.00           H  
ATOM   3518  HA  GLU A 236      62.894  11.429 -14.927  1.00  0.00           H  
ATOM   3519 1HB  GLU A 236      62.198  12.456 -17.080  1.00  0.00           H  
ATOM   3520 2HB  GLU A 236      60.565  11.849 -16.844  1.00  0.00           H  
ATOM   3521 1HG  GLU A 236      60.307  13.237 -14.850  1.00  0.00           H  
ATOM   3522 2HG  GLU A 236      61.967  13.806 -15.011  1.00  0.00           H  
ATOM   3523  N   GLU A 237      59.938   9.966 -14.815  1.00  0.00           N  
ATOM   3524  CA  GLU A 237      58.879   9.535 -13.910  1.00  0.00           C  
ATOM   3525  C   GLU A 237      59.411   8.570 -12.859  1.00  0.00           C  
ATOM   3526  O   GLU A 237      59.042   8.648 -11.687  1.00  0.00           O  
ATOM   3527  CB  GLU A 237      57.743   8.874 -14.694  1.00  0.00           C  
ATOM   3528  CG  GLU A 237      56.552   8.457 -13.844  1.00  0.00           C  
ATOM   3529  CD  GLU A 237      55.420   7.893 -14.658  1.00  0.00           C  
ATOM   3530  OE1 GLU A 237      55.678   7.365 -15.713  1.00  0.00           O  
ATOM   3531  OE2 GLU A 237      54.297   7.992 -14.225  1.00  0.00           O  
ATOM   3532  H   GLU A 237      59.886   9.709 -15.790  1.00  0.00           H  
ATOM   3533  HA  GLU A 237      58.485  10.412 -13.396  1.00  0.00           H  
ATOM   3534 1HB  GLU A 237      57.383   9.561 -15.461  1.00  0.00           H  
ATOM   3535 2HB  GLU A 237      58.120   7.986 -15.201  1.00  0.00           H  
ATOM   3536 1HG  GLU A 237      56.877   7.704 -13.126  1.00  0.00           H  
ATOM   3537 2HG  GLU A 237      56.196   9.322 -13.286  1.00  0.00           H  
ATOM   3538  N   LEU A 238      60.280   7.660 -13.284  1.00  0.00           N  
ATOM   3539  CA  LEU A 238      60.865   6.678 -12.379  1.00  0.00           C  
ATOM   3540  C   LEU A 238      61.739   7.349 -11.328  1.00  0.00           C  
ATOM   3541  O   LEU A 238      61.717   6.972 -10.156  1.00  0.00           O  
ATOM   3542  CB  LEU A 238      61.696   5.659 -13.168  1.00  0.00           C  
ATOM   3543  CG  LEU A 238      60.899   4.707 -14.070  1.00  0.00           C  
ATOM   3544  CD1 LEU A 238      61.862   3.884 -14.917  1.00  0.00           C  
ATOM   3545  CD2 LEU A 238      60.022   3.809 -13.211  1.00  0.00           C  
ATOM   3546  H   LEU A 238      60.542   7.648 -14.259  1.00  0.00           H  
ATOM   3547  HA  LEU A 238      60.058   6.153 -11.870  1.00  0.00           H  
ATOM   3548 1HB  LEU A 238      62.401   6.198 -13.798  1.00  0.00           H  
ATOM   3549 2HB  LEU A 238      62.262   5.051 -12.463  1.00  0.00           H  
ATOM   3550  HG  LEU A 238      60.272   5.287 -14.747  1.00  0.00           H  
ATOM   3551 1HD1 LEU A 238      61.296   3.208 -15.557  1.00  0.00           H  
ATOM   3552 2HD1 LEU A 238      62.463   4.551 -15.535  1.00  0.00           H  
ATOM   3553 3HD1 LEU A 238      62.515   3.305 -14.265  1.00  0.00           H  
ATOM   3554 1HD2 LEU A 238      59.455   3.133 -13.852  1.00  0.00           H  
ATOM   3555 2HD2 LEU A 238      60.649   3.227 -12.535  1.00  0.00           H  
ATOM   3556 3HD2 LEU A 238      59.332   4.421 -12.630  1.00  0.00           H  
ATOM   3557  N   VAL A 239      62.508   8.345 -11.753  1.00  0.00           N  
ATOM   3558  CA  VAL A 239      63.392   9.071 -10.848  1.00  0.00           C  
ATOM   3559  C   VAL A 239      62.597   9.834  -9.797  1.00  0.00           C  
ATOM   3560  O   VAL A 239      62.972   9.869  -8.625  1.00  0.00           O  
ATOM   3561  CB  VAL A 239      64.273  10.058 -11.638  1.00  0.00           C  
ATOM   3562  CG1 VAL A 239      65.058  10.949 -10.687  1.00  0.00           C  
ATOM   3563  CG2 VAL A 239      65.210   9.292 -12.558  1.00  0.00           C  
ATOM   3564  H   VAL A 239      62.480   8.607 -12.728  1.00  0.00           H  
ATOM   3565  HA  VAL A 239      64.038   8.351 -10.344  1.00  0.00           H  
ATOM   3566  HB  VAL A 239      63.630  10.709 -12.231  1.00  0.00           H  
ATOM   3567 1HG1 VAL A 239      65.675  11.640 -11.262  1.00  0.00           H  
ATOM   3568 2HG1 VAL A 239      64.366  11.514 -10.062  1.00  0.00           H  
ATOM   3569 3HG1 VAL A 239      65.698  10.332 -10.056  1.00  0.00           H  
ATOM   3570 1HG2 VAL A 239      65.829   9.996 -13.114  1.00  0.00           H  
ATOM   3571 2HG2 VAL A 239      65.849   8.637 -11.965  1.00  0.00           H  
ATOM   3572 3HG2 VAL A 239      64.626   8.693 -13.257  1.00  0.00           H  
ATOM   3573  N   LYS A 240      61.496  10.445 -10.222  1.00  0.00           N  
ATOM   3574  CA  LYS A 240      60.645  11.209  -9.317  1.00  0.00           C  
ATOM   3575  C   LYS A 240      60.011  10.308  -8.266  1.00  0.00           C  
ATOM   3576  O   LYS A 240      59.921  10.673  -7.094  1.00  0.00           O  
ATOM   3577  CB  LYS A 240      59.559  11.949 -10.099  1.00  0.00           C  
ATOM   3578  CG  LYS A 240      60.071  13.108 -10.944  1.00  0.00           C  
ATOM   3579  CD  LYS A 240      58.938  13.780 -11.705  1.00  0.00           C  
ATOM   3580  CE  LYS A 240      59.450  14.932 -12.558  1.00  0.00           C  
ATOM   3581  NZ  LYS A 240      58.358  15.575 -13.338  1.00  0.00           N  
ATOM   3582  H   LYS A 240      61.242  10.379 -11.197  1.00  0.00           H  
ATOM   3583  HA  LYS A 240      61.263  11.943  -8.798  1.00  0.00           H  
ATOM   3584 1HB  LYS A 240      59.049  11.251 -10.763  1.00  0.00           H  
ATOM   3585 2HB  LYS A 240      58.816  12.343  -9.406  1.00  0.00           H  
ATOM   3586 1HG  LYS A 240      60.551  13.845 -10.298  1.00  0.00           H  
ATOM   3587 2HG  LYS A 240      60.809  12.741 -11.656  1.00  0.00           H  
ATOM   3588 1HD  LYS A 240      58.450  13.050 -12.351  1.00  0.00           H  
ATOM   3589 2HD  LYS A 240      58.202  14.164 -10.999  1.00  0.00           H  
ATOM   3590 1HE  LYS A 240      59.912  15.682 -11.917  1.00  0.00           H  
ATOM   3591 2HE  LYS A 240      60.206  14.563 -13.251  1.00  0.00           H  
ATOM   3592 1HZ  LYS A 240      58.738  16.331 -13.889  1.00  0.00           H  
ATOM   3593 2HZ  LYS A 240      57.934  14.892 -13.951  1.00  0.00           H  
ATOM   3594 3HZ  LYS A 240      57.660  15.938 -12.705  1.00  0.00           H  
ATOM   3595  N   ILE A 241      59.572   9.128  -8.691  1.00  0.00           N  
ATOM   3596  CA  ILE A 241      58.945   8.172  -7.786  1.00  0.00           C  
ATOM   3597  C   ILE A 241      59.931   7.680  -6.735  1.00  0.00           C  
ATOM   3598  O   ILE A 241      59.583   7.534  -5.563  1.00  0.00           O  
ATOM   3599  CB  ILE A 241      58.380   6.969  -8.563  1.00  0.00           C  
ATOM   3600  CG1 ILE A 241      57.201   7.405  -9.438  1.00  0.00           C  
ATOM   3601  CG2 ILE A 241      57.956   5.868  -7.604  1.00  0.00           C  
ATOM   3602  CD1 ILE A 241      56.758   6.355 -10.432  1.00  0.00           C  
ATOM   3603  H   ILE A 241      59.675   8.887  -9.666  1.00  0.00           H  
ATOM   3604  HA  ILE A 241      58.122   8.669  -7.274  1.00  0.00           H  
ATOM   3605  HB  ILE A 241      59.144   6.579  -9.235  1.00  0.00           H  
ATOM   3606 1HG1 ILE A 241      56.351   7.655  -8.804  1.00  0.00           H  
ATOM   3607 2HG1 ILE A 241      57.472   8.304  -9.991  1.00  0.00           H  
ATOM   3608 1HG2 ILE A 241      57.559   5.025  -8.170  1.00  0.00           H  
ATOM   3609 2HG2 ILE A 241      58.818   5.540  -7.023  1.00  0.00           H  
ATOM   3610 3HG2 ILE A 241      57.188   6.247  -6.930  1.00  0.00           H  
ATOM   3611 1HD1 ILE A 241      55.920   6.738 -11.015  1.00  0.00           H  
ATOM   3612 2HD1 ILE A 241      57.585   6.115 -11.100  1.00  0.00           H  
ATOM   3613 3HD1 ILE A 241      56.449   5.457  -9.899  1.00  0.00           H  
ATOM   3614  N   ILE A 242      61.164   7.425  -7.160  1.00  0.00           N  
ATOM   3615  CA  ILE A 242      62.203   6.948  -6.255  1.00  0.00           C  
ATOM   3616  C   ILE A 242      62.541   7.997  -5.204  1.00  0.00           C  
ATOM   3617  O   ILE A 242      62.737   7.675  -4.032  1.00  0.00           O  
ATOM   3618  CB  ILE A 242      63.477   6.570  -7.032  1.00  0.00           C  
ATOM   3619  CG1 ILE A 242      63.223   5.340  -7.907  1.00  0.00           C  
ATOM   3620  CG2 ILE A 242      64.629   6.315  -6.072  1.00  0.00           C  
ATOM   3621  CD1 ILE A 242      64.328   5.059  -8.901  1.00  0.00           C  
ATOM   3622  H   ILE A 242      61.387   7.565  -8.135  1.00  0.00           H  
ATOM   3623  HA  ILE A 242      61.835   6.060  -5.743  1.00  0.00           H  
ATOM   3624  HB  ILE A 242      63.749   7.383  -7.703  1.00  0.00           H  
ATOM   3625 1HG1 ILE A 242      63.102   4.461  -7.274  1.00  0.00           H  
ATOM   3626 2HG1 ILE A 242      62.294   5.473  -8.461  1.00  0.00           H  
ATOM   3627 1HG2 ILE A 242      65.522   6.048  -6.638  1.00  0.00           H  
ATOM   3628 2HG2 ILE A 242      64.824   7.216  -5.491  1.00  0.00           H  
ATOM   3629 3HG2 ILE A 242      64.369   5.498  -5.399  1.00  0.00           H  
ATOM   3630 1HD1 ILE A 242      64.075   4.173  -9.484  1.00  0.00           H  
ATOM   3631 2HD1 ILE A 242      64.442   5.913  -9.569  1.00  0.00           H  
ATOM   3632 3HD1 ILE A 242      65.261   4.887  -8.367  1.00  0.00           H  
ATOM   3633  N   LYS A 243      62.608   9.254  -5.629  1.00  0.00           N  
ATOM   3634  CA  LYS A 243      62.923  10.353  -4.724  1.00  0.00           C  
ATOM   3635  C   LYS A 243      61.835  10.530  -3.672  1.00  0.00           C  
ATOM   3636  O   LYS A 243      62.125  10.773  -2.500  1.00  0.00           O  
ATOM   3637  CB  LYS A 243      63.114  11.653  -5.507  1.00  0.00           C  
ATOM   3638  CG  LYS A 243      63.505  12.851  -4.651  1.00  0.00           C  
ATOM   3639  CD  LYS A 243      63.765  14.081  -5.508  1.00  0.00           C  
ATOM   3640  CE  LYS A 243      64.247  15.252  -4.665  1.00  0.00           C  
ATOM   3641  NZ  LYS A 243      63.209  15.710  -3.702  1.00  0.00           N  
ATOM   3642  H   LYS A 243      62.436   9.453  -6.604  1.00  0.00           H  
ATOM   3643  HA  LYS A 243      63.853  10.118  -4.205  1.00  0.00           H  
ATOM   3644 1HB  LYS A 243      63.890  11.513  -6.260  1.00  0.00           H  
ATOM   3645 2HB  LYS A 243      62.191  11.902  -6.029  1.00  0.00           H  
ATOM   3646 1HG  LYS A 243      62.702  13.072  -3.946  1.00  0.00           H  
ATOM   3647 2HG  LYS A 243      64.406  12.615  -4.086  1.00  0.00           H  
ATOM   3648 1HD  LYS A 243      64.521  13.848  -6.259  1.00  0.00           H  
ATOM   3649 2HD  LYS A 243      62.846  14.368  -6.020  1.00  0.00           H  
ATOM   3650 1HE  LYS A 243      65.136  14.958  -4.109  1.00  0.00           H  
ATOM   3651 2HE  LYS A 243      64.512  16.084  -5.316  1.00  0.00           H  
ATOM   3652 1HZ  LYS A 243      63.567  16.486  -3.163  1.00  0.00           H  
ATOM   3653 2HZ  LYS A 243      62.385  16.003  -4.208  1.00  0.00           H  
ATOM   3654 3HZ  LYS A 243      62.969  14.952  -3.079  1.00  0.00           H  
ATOM   3655  N   GLU A 244      60.582  10.407  -4.098  1.00  0.00           N  
ATOM   3656  CA  GLU A 244      59.448  10.553  -3.193  1.00  0.00           C  
ATOM   3657  C   GLU A 244      59.438   9.451  -2.141  1.00  0.00           C  
ATOM   3658  O   GLU A 244      59.156   9.701  -0.969  1.00  0.00           O  
ATOM   3659  CB  GLU A 244      58.134  10.535  -3.977  1.00  0.00           C  
ATOM   3660  CG  GLU A 244      57.903  11.764  -4.845  1.00  0.00           C  
ATOM   3661  CD  GLU A 244      56.639  11.679  -5.655  1.00  0.00           C  
ATOM   3662  OE1 GLU A 244      56.012  10.647  -5.636  1.00  0.00           O  
ATOM   3663  OE2 GLU A 244      56.300  12.648  -6.293  1.00  0.00           O  
ATOM   3664  H   GLU A 244      60.411  10.207  -5.073  1.00  0.00           H  
ATOM   3665  HA  GLU A 244      59.536  11.511  -2.680  1.00  0.00           H  
ATOM   3666 1HB  GLU A 244      58.108   9.659  -4.625  1.00  0.00           H  
ATOM   3667 2HB  GLU A 244      57.297  10.454  -3.283  1.00  0.00           H  
ATOM   3668 1HG  GLU A 244      57.852  12.644  -4.205  1.00  0.00           H  
ATOM   3669 2HG  GLU A 244      58.752  11.886  -5.517  1.00  0.00           H  
ATOM   3670  N   ALA A 245      59.747   8.231  -2.567  1.00  0.00           N  
ATOM   3671  CA  ALA A 245      59.774   7.088  -1.662  1.00  0.00           C  
ATOM   3672  C   ALA A 245      60.865   7.243  -0.610  1.00  0.00           C  
ATOM   3673  O   ALA A 245      60.660   6.926   0.562  1.00  0.00           O  
ATOM   3674  CB  ALA A 245      59.973   5.798  -2.444  1.00  0.00           C  
ATOM   3675  H   ALA A 245      59.969   8.092  -3.542  1.00  0.00           H  
ATOM   3676  HA  ALA A 245      58.816   7.043  -1.145  1.00  0.00           H  
ATOM   3677 1HB  ALA A 245      59.991   4.954  -1.755  1.00  0.00           H  
ATOM   3678 2HB  ALA A 245      59.154   5.671  -3.152  1.00  0.00           H  
ATOM   3679 3HB  ALA A 245      60.916   5.843  -2.986  1.00  0.00           H  
ATOM   3680  N   GLY A 246      62.025   7.732  -1.036  1.00  0.00           N  
ATOM   3681  CA  GLY A 246      63.151   7.931  -0.131  1.00  0.00           C  
ATOM   3682  C   GLY A 246      62.833   8.986   0.921  1.00  0.00           C  
ATOM   3683  O   GLY A 246      63.177   8.831   2.093  1.00  0.00           O  
ATOM   3684  H   GLY A 246      62.129   7.972  -2.012  1.00  0.00           H  
ATOM   3685 1HA  GLY A 246      63.397   6.988   0.357  1.00  0.00           H  
ATOM   3686 2HA  GLY A 246      64.027   8.235  -0.702  1.00  0.00           H  
ATOM   3687  N   GLU A 247      62.174  10.059   0.495  1.00  0.00           N  
ATOM   3688  CA  GLU A 247      61.809  11.142   1.400  1.00  0.00           C  
ATOM   3689  C   GLU A 247      60.814  10.669   2.452  1.00  0.00           C  
ATOM   3690  O   GLU A 247      60.916  11.032   3.624  1.00  0.00           O  
ATOM   3691  CB  GLU A 247      61.218  12.316   0.616  1.00  0.00           C  
ATOM   3692  CG  GLU A 247      62.222  13.061  -0.252  1.00  0.00           C  
ATOM   3693  CD  GLU A 247      61.592  14.161  -1.062  1.00  0.00           C  
ATOM   3694  OE1 GLU A 247      60.390  14.273  -1.043  1.00  0.00           O  
ATOM   3695  OE2 GLU A 247      62.315  14.889  -1.700  1.00  0.00           O  
ATOM   3696  H   GLU A 247      61.920  10.125  -0.480  1.00  0.00           H  
ATOM   3697  HA  GLU A 247      62.709  11.482   1.913  1.00  0.00           H  
ATOM   3698 1HB  GLU A 247      60.419  11.955  -0.032  1.00  0.00           H  
ATOM   3699 2HB  GLU A 247      60.779  13.032   1.310  1.00  0.00           H  
ATOM   3700 1HG  GLU A 247      62.991  13.492   0.389  1.00  0.00           H  
ATOM   3701 2HG  GLU A 247      62.703  12.352  -0.923  1.00  0.00           H  
ATOM   3702  N   ALA A 248      59.852   9.857   2.026  1.00  0.00           N  
ATOM   3703  CA  ALA A 248      58.836   9.333   2.931  1.00  0.00           C  
ATOM   3704  C   ALA A 248      59.453   8.420   3.983  1.00  0.00           C  
ATOM   3705  O   ALA A 248      59.079   8.465   5.155  1.00  0.00           O  
ATOM   3706  CB  ALA A 248      57.763   8.589   2.149  1.00  0.00           C  
ATOM   3707  H   ALA A 248      59.824   9.596   1.051  1.00  0.00           H  
ATOM   3708  HA  ALA A 248      58.376  10.175   3.448  1.00  0.00           H  
ATOM   3709 1HB  ALA A 248      57.012   8.204   2.839  1.00  0.00           H  
ATOM   3710 2HB  ALA A 248      57.291   9.271   1.441  1.00  0.00           H  
ATOM   3711 3HB  ALA A 248      58.216   7.761   1.607  1.00  0.00           H  
ATOM   3712  N   MET A 249      60.401   7.591   3.557  1.00  0.00           N  
ATOM   3713  CA  MET A 249      61.072   6.666   4.462  1.00  0.00           C  
ATOM   3714  C   MET A 249      61.882   7.413   5.514  1.00  0.00           C  
ATOM   3715  O   MET A 249      61.894   7.035   6.686  1.00  0.00           O  
ATOM   3716  CB  MET A 249      61.970   5.715   3.673  1.00  0.00           C  
ATOM   3717  CG  MET A 249      61.220   4.712   2.809  1.00  0.00           C  
ATOM   3718  SD  MET A 249      60.143   3.632   3.773  1.00  0.00           S  
ATOM   3719  CE  MET A 249      61.351   2.683   4.693  1.00  0.00           C  
ATOM   3720  H   MET A 249      60.663   7.603   2.582  1.00  0.00           H  
ATOM   3721  HA  MET A 249      60.314   6.081   4.983  1.00  0.00           H  
ATOM   3722 1HB  MET A 249      62.627   6.291   3.023  1.00  0.00           H  
ATOM   3723 2HB  MET A 249      62.603   5.156   4.364  1.00  0.00           H  
ATOM   3724 1HG  MET A 249      60.611   5.244   2.079  1.00  0.00           H  
ATOM   3725 2HG  MET A 249      61.935   4.091   2.269  1.00  0.00           H  
ATOM   3726 1HE  MET A 249      60.838   1.969   5.337  1.00  0.00           H  
ATOM   3727 2HE  MET A 249      61.998   2.146   3.998  1.00  0.00           H  
ATOM   3728 3HE  MET A 249      61.954   3.356   5.304  1.00  0.00           H  
ATOM   3729  N   LYS A 250      62.558   8.475   5.088  1.00  0.00           N  
ATOM   3730  CA  LYS A 250      63.372   9.278   5.993  1.00  0.00           C  
ATOM   3731  C   LYS A 250      62.512   9.966   7.045  1.00  0.00           C  
ATOM   3732  O   LYS A 250      62.884  10.034   8.217  1.00  0.00           O  
ATOM   3733  CB  LYS A 250      64.177  10.317   5.210  1.00  0.00           C  
ATOM   3734  CG  LYS A 250      65.061  11.207   6.073  1.00  0.00           C  
ATOM   3735  CD  LYS A 250      64.374  12.526   6.393  1.00  0.00           C  
ATOM   3736  CE  LYS A 250      64.285  13.418   5.164  1.00  0.00           C  
ATOM   3737  NZ  LYS A 250      63.571  14.692   5.451  1.00  0.00           N  
ATOM   3738  H   LYS A 250      62.506   8.732   4.113  1.00  0.00           H  
ATOM   3739  HA  LYS A 250      64.067   8.617   6.511  1.00  0.00           H  
ATOM   3740 1HB  LYS A 250      64.815   9.812   4.485  1.00  0.00           H  
ATOM   3741 2HB  LYS A 250      63.495  10.961   4.654  1.00  0.00           H  
ATOM   3742 1HG  LYS A 250      65.296  10.693   7.006  1.00  0.00           H  
ATOM   3743 2HG  LYS A 250      65.994  11.412   5.547  1.00  0.00           H  
ATOM   3744 1HD  LYS A 250      63.366  12.331   6.764  1.00  0.00           H  
ATOM   3745 2HD  LYS A 250      64.932  13.049   7.169  1.00  0.00           H  
ATOM   3746 1HE  LYS A 250      65.288  13.650   4.809  1.00  0.00           H  
ATOM   3747 2HE  LYS A 250      63.755  12.891   4.370  1.00  0.00           H  
ATOM   3748 1HZ  LYS A 250      63.533  15.254   4.612  1.00  0.00           H  
ATOM   3749 2HZ  LYS A 250      62.632  14.490   5.763  1.00  0.00           H  
ATOM   3750 3HZ  LYS A 250      64.064  15.199   6.173  1.00  0.00           H  
ATOM   3751  N   GLU A 251      61.360  10.475   6.619  1.00  0.00           N  
ATOM   3752  CA  GLU A 251      60.444  11.159   7.524  1.00  0.00           C  
ATOM   3753  C   GLU A 251      59.893  10.204   8.576  1.00  0.00           C  
ATOM   3754  O   GLU A 251      59.769  10.560   9.748  1.00  0.00           O  
ATOM   3755  CB  GLU A 251      59.291  11.790   6.740  1.00  0.00           C  
ATOM   3756  CG  GLU A 251      59.696  12.968   5.865  1.00  0.00           C  
ATOM   3757  CD  GLU A 251      60.206  14.138   6.660  1.00  0.00           C  
ATOM   3758  OE1 GLU A 251      59.669  14.398   7.710  1.00  0.00           O  
ATOM   3759  OE2 GLU A 251      61.133  14.773   6.216  1.00  0.00           O  
ATOM   3760  H   GLU A 251      61.113  10.385   5.644  1.00  0.00           H  
ATOM   3761  HA  GLU A 251      60.991  11.950   8.037  1.00  0.00           H  
ATOM   3762 1HB  GLU A 251      58.834  11.037   6.097  1.00  0.00           H  
ATOM   3763 2HB  GLU A 251      58.525  12.136   7.434  1.00  0.00           H  
ATOM   3764 1HG  GLU A 251      60.476  12.644   5.176  1.00  0.00           H  
ATOM   3765 2HG  GLU A 251      58.836  13.282   5.276  1.00  0.00           H  
ATOM   3766  N   ILE A 252      59.564   8.990   8.151  1.00  0.00           N  
ATOM   3767  CA  ILE A 252      59.025   7.981   9.055  1.00  0.00           C  
ATOM   3768  C   ILE A 252      60.051   7.580  10.107  1.00  0.00           C  
ATOM   3769  O   ILE A 252      59.717   7.404  11.279  1.00  0.00           O  
ATOM   3770  CB  ILE A 252      58.572   6.732   8.277  1.00  0.00           C  
ATOM   3771  CG1 ILE A 252      57.360   7.060   7.401  1.00  0.00           C  
ATOM   3772  CG2 ILE A 252      58.248   5.597   9.236  1.00  0.00           C  
ATOM   3773  CD1 ILE A 252      57.014   5.975   6.406  1.00  0.00           C  
ATOM   3774  H   ILE A 252      59.690   8.759   7.176  1.00  0.00           H  
ATOM   3775  HA  ILE A 252      58.160   8.402   9.566  1.00  0.00           H  
ATOM   3776  HB  ILE A 252      59.368   6.413   7.606  1.00  0.00           H  
ATOM   3777 1HG1 ILE A 252      56.490   7.233   8.033  1.00  0.00           H  
ATOM   3778 2HG1 ILE A 252      57.549   7.980   6.848  1.00  0.00           H  
ATOM   3779 1HG2 ILE A 252      57.929   4.722   8.669  1.00  0.00           H  
ATOM   3780 2HG2 ILE A 252      59.135   5.348   9.817  1.00  0.00           H  
ATOM   3781 3HG2 ILE A 252      57.448   5.905   9.908  1.00  0.00           H  
ATOM   3782 1HD1 ILE A 252      56.145   6.280   5.822  1.00  0.00           H  
ATOM   3783 2HD1 ILE A 252      57.861   5.810   5.739  1.00  0.00           H  
ATOM   3784 3HD1 ILE A 252      56.786   5.053   6.939  1.00  0.00           H  
ATOM   3785  N   ALA A 253      61.302   7.437   9.682  1.00  0.00           N  
ATOM   3786  CA  ALA A 253      62.380   7.056  10.586  1.00  0.00           C  
ATOM   3787  C   ALA A 253      62.622   8.131  11.638  1.00  0.00           C  
ATOM   3788  O   ALA A 253      62.846   7.827  12.810  1.00  0.00           O  
ATOM   3789  CB  ALA A 253      63.657   6.784   9.803  1.00  0.00           C  
ATOM   3790  H   ALA A 253      61.512   7.596   8.707  1.00  0.00           H  
ATOM   3791  HA  ALA A 253      62.082   6.144  11.103  1.00  0.00           H  
ATOM   3792 1HB  ALA A 253      64.452   6.501  10.492  1.00  0.00           H  
ATOM   3793 2HB  ALA A 253      63.484   5.974   9.095  1.00  0.00           H  
ATOM   3794 3HB  ALA A 253      63.949   7.683   9.262  1.00  0.00           H  
ATOM   3795  N   LYS A 254      62.576   9.389  11.213  1.00  0.00           N  
ATOM   3796  CA  LYS A 254      62.790  10.512  12.117  1.00  0.00           C  
ATOM   3797  C   LYS A 254      61.691  10.589  13.169  1.00  0.00           C  
ATOM   3798  O   LYS A 254      61.958  10.856  14.341  1.00  0.00           O  
ATOM   3799  CB  LYS A 254      62.862  11.824  11.334  1.00  0.00           C  
ATOM   3800  CG  LYS A 254      63.142  13.053  12.189  1.00  0.00           C  
ATOM   3801  CD  LYS A 254      63.287  14.301  11.332  1.00  0.00           C  
ATOM   3802  CE  LYS A 254      63.661  15.511  12.174  1.00  0.00           C  
ATOM   3803  NZ  LYS A 254      62.586  15.873  13.137  1.00  0.00           N  
ATOM   3804  H   LYS A 254      62.388   9.572  10.238  1.00  0.00           H  
ATOM   3805  HA  LYS A 254      63.738  10.363  12.635  1.00  0.00           H  
ATOM   3806 1HB  LYS A 254      63.646  11.755  10.580  1.00  0.00           H  
ATOM   3807 2HB  LYS A 254      61.919  11.988  10.811  1.00  0.00           H  
ATOM   3808 1HG  LYS A 254      62.323  13.200  12.894  1.00  0.00           H  
ATOM   3809 2HG  LYS A 254      64.061  12.901  12.754  1.00  0.00           H  
ATOM   3810 1HD  LYS A 254      64.061  14.138  10.580  1.00  0.00           H  
ATOM   3811 2HD  LYS A 254      62.346  14.503  10.821  1.00  0.00           H  
ATOM   3812 1HE  LYS A 254      64.573  15.300  12.730  1.00  0.00           H  
ATOM   3813 2HE  LYS A 254      63.849  16.365  11.522  1.00  0.00           H  
ATOM   3814 1HZ  LYS A 254      62.872  16.679  13.675  1.00  0.00           H  
ATOM   3815 2HZ  LYS A 254      61.739  16.090  12.631  1.00  0.00           H  
ATOM   3816 3HZ  LYS A 254      62.416  15.096  13.760  1.00  0.00           H  
ATOM   3817  N   LYS A 255      60.454  10.354  12.744  1.00  0.00           N  
ATOM   3818  CA  LYS A 255      59.312  10.397  13.648  1.00  0.00           C  
ATOM   3819  C   LYS A 255      59.400   9.299  14.700  1.00  0.00           C  
ATOM   3820  O   LYS A 255      59.095   9.523  15.871  1.00  0.00           O  
ATOM   3821  CB  LYS A 255      58.004  10.272  12.865  1.00  0.00           C  
ATOM   3822  CG  LYS A 255      57.658  11.490  12.020  1.00  0.00           C  
ATOM   3823  CD  LYS A 255      56.358  11.283  11.257  1.00  0.00           C  
ATOM   3824  CE  LYS A 255      56.015  12.495  10.405  1.00  0.00           C  
ATOM   3825  NZ  LYS A 255      54.765  12.291   9.623  1.00  0.00           N  
ATOM   3826  H   LYS A 255      60.301  10.140  11.769  1.00  0.00           H  
ATOM   3827  HA  LYS A 255      59.317  11.356  14.166  1.00  0.00           H  
ATOM   3828 1HB  LYS A 255      58.059   9.409  12.200  1.00  0.00           H  
ATOM   3829 2HB  LYS A 255      57.180  10.099  13.557  1.00  0.00           H  
ATOM   3830 1HG  LYS A 255      57.555  12.363  12.666  1.00  0.00           H  
ATOM   3831 2HG  LYS A 255      58.460  11.680  11.308  1.00  0.00           H  
ATOM   3832 1HD  LYS A 255      56.450  10.409  10.611  1.00  0.00           H  
ATOM   3833 2HD  LYS A 255      55.546  11.106  11.963  1.00  0.00           H  
ATOM   3834 1HE  LYS A 255      55.890  13.367  11.046  1.00  0.00           H  
ATOM   3835 2HE  LYS A 255      56.833  12.696   9.712  1.00  0.00           H  
ATOM   3836 1HZ  LYS A 255      54.574  13.116   9.072  1.00  0.00           H  
ATOM   3837 2HZ  LYS A 255      54.877  11.495   9.010  1.00  0.00           H  
ATOM   3838 3HZ  LYS A 255      53.996  12.124  10.256  1.00  0.00           H  
ATOM   3839  N   ALA A 256      59.819   8.112  14.275  1.00  0.00           N  
ATOM   3840  CA  ALA A 256      59.948   6.976  15.179  1.00  0.00           C  
ATOM   3841  C   ALA A 256      61.021   7.229  16.231  1.00  0.00           C  
ATOM   3842  O   ALA A 256      60.846   6.895  17.403  1.00  0.00           O  
ATOM   3843  CB  ALA A 256      60.262   5.709  14.396  1.00  0.00           C  
ATOM   3844  H   ALA A 256      60.054   7.994  13.300  1.00  0.00           H  
ATOM   3845  HA  ALA A 256      58.997   6.845  15.696  1.00  0.00           H  
ATOM   3846 1HB  ALA A 256      60.355   4.870  15.085  1.00  0.00           H  
ATOM   3847 2HB  ALA A 256      59.458   5.510  13.688  1.00  0.00           H  
ATOM   3848 3HB  ALA A 256      61.198   5.839  13.855  1.00  0.00           H  
ATOM   3849  N   LYS A 257      62.131   7.821  15.806  1.00  0.00           N  
ATOM   3850  CA  LYS A 257      63.235   8.120  16.710  1.00  0.00           C  
ATOM   3851  C   LYS A 257      62.779   9.007  17.861  1.00  0.00           C  
ATOM   3852  O   LYS A 257      63.096   8.746  19.022  1.00  0.00           O  
ATOM   3853  CB  LYS A 257      64.382   8.790  15.952  1.00  0.00           C  
ATOM   3854  CG  LYS A 257      65.659   8.960  16.764  1.00  0.00           C  
ATOM   3855  CD  LYS A 257      65.678  10.295  17.492  1.00  0.00           C  
ATOM   3856  CE  LYS A 257      67.016  10.536  18.174  1.00  0.00           C  
ATOM   3857  NZ  LYS A 257      67.029  11.811  18.942  1.00  0.00           N  
ATOM   3858  H   LYS A 257      62.213   8.071  14.831  1.00  0.00           H  
ATOM   3859  HA  LYS A 257      63.598   7.183  17.134  1.00  0.00           H  
ATOM   3860 1HB  LYS A 257      64.624   8.203  15.066  1.00  0.00           H  
ATOM   3861 2HB  LYS A 257      64.067   9.778  15.614  1.00  0.00           H  
ATOM   3862 1HG  LYS A 257      65.734   8.155  17.497  1.00  0.00           H  
ATOM   3863 2HG  LYS A 257      66.522   8.905  16.101  1.00  0.00           H  
ATOM   3864 1HD  LYS A 257      65.492  11.101  16.780  1.00  0.00           H  
ATOM   3865 2HD  LYS A 257      64.890  10.310  18.245  1.00  0.00           H  
ATOM   3866 1HE  LYS A 257      67.231   9.714  18.855  1.00  0.00           H  
ATOM   3867 2HE  LYS A 257      67.806  10.572  17.424  1.00  0.00           H  
ATOM   3868 1HZ  LYS A 257      67.932  11.933  19.378  1.00  0.00           H  
ATOM   3869 2HZ  LYS A 257      66.849  12.583  18.316  1.00  0.00           H  
ATOM   3870 3HZ  LYS A 257      66.313  11.782  19.654  1.00  0.00           H  
ATOM   3871  N   GLU A 258      62.029  10.058  17.501  1.00  0.00           N  
ATOM   3872  CA  GLU A 258      61.508  11.048  18.439  1.00  0.00           C  
ATOM   3873  C   GLU A 258      60.444  10.444  19.341  1.00  0.00           C  
ATOM   3874  O   GLU A 258      60.305  10.834  20.500  1.00  0.00           O  
ATOM   3875  CB  GLU A 258      60.928  12.247  17.685  1.00  0.00           C  
ATOM   3876  CG  GLU A 258      61.964  13.096  16.963  1.00  0.00           C  
ATOM   3877  CD  GLU A 258      61.355  14.245  16.207  1.00  0.00           C  
ATOM   3878  OE1 GLU A 258      60.151  14.320  16.147  1.00  0.00           O  
ATOM   3879  OE2 GLU A 258      62.095  15.048  15.689  1.00  0.00           O  
ATOM   3880  H   GLU A 258      61.801  10.189  16.526  1.00  0.00           H  
ATOM   3881  HA  GLU A 258      62.329  11.395  19.068  1.00  0.00           H  
ATOM   3882 1HB  GLU A 258      60.207  11.897  16.945  1.00  0.00           H  
ATOM   3883 2HB  GLU A 258      60.394  12.892  18.383  1.00  0.00           H  
ATOM   3884 1HG  GLU A 258      62.669  13.491  17.694  1.00  0.00           H  
ATOM   3885 2HG  GLU A 258      62.518  12.464  16.270  1.00  0.00           H  
ATOM   3886  N   LEU A 259      59.699   9.491  18.797  1.00  0.00           N  
ATOM   3887  CA  LEU A 259      58.643   8.815  19.537  1.00  0.00           C  
ATOM   3888  C   LEU A 259      59.214   8.016  20.701  1.00  0.00           C  
ATOM   3889  O   LEU A 259      58.497   7.668  21.639  1.00  0.00           O  
ATOM   3890  CB  LEU A 259      57.855   7.885  18.606  1.00  0.00           C  
ATOM   3891  CG  LEU A 259      56.582   7.270  19.201  1.00  0.00           C  
ATOM   3892  CD1 LEU A 259      55.627   8.382  19.615  1.00  0.00           C  
ATOM   3893  CD2 LEU A 259      55.937   6.348  18.177  1.00  0.00           C  
ATOM   3894  H   LEU A 259      59.867   9.223  17.838  1.00  0.00           H  
ATOM   3895  HA  LEU A 259      57.964   9.568  19.936  1.00  0.00           H  
ATOM   3896 1HB  LEU A 259      57.569   8.444  17.717  1.00  0.00           H  
ATOM   3897 2HB  LEU A 259      58.507   7.066  18.300  1.00  0.00           H  
ATOM   3898  HG  LEU A 259      56.837   6.699  20.094  1.00  0.00           H  
ATOM   3899 1HD1 LEU A 259      54.722   7.945  20.038  1.00  0.00           H  
ATOM   3900 2HD1 LEU A 259      56.107   9.014  20.362  1.00  0.00           H  
ATOM   3901 3HD1 LEU A 259      55.367   8.981  18.744  1.00  0.00           H  
ATOM   3902 1HD2 LEU A 259      55.032   5.911  18.601  1.00  0.00           H  
ATOM   3903 2HD2 LEU A 259      55.681   6.918  17.284  1.00  0.00           H  
ATOM   3904 3HD2 LEU A 259      56.635   5.553  17.913  1.00  0.00           H  
ATOM   3905  N   GLY A 260      60.509   7.730  20.631  1.00  0.00           N  
ATOM   3906  CA  GLY A 260      61.159   6.846  21.589  1.00  0.00           C  
ATOM   3907  C   GLY A 260      61.221   5.417  21.062  1.00  0.00           C  
ATOM   3908  O   GLY A 260      60.947   4.464  21.791  1.00  0.00           O  
ATOM   3909  H   GLY A 260      61.063   8.137  19.891  1.00  0.00           H  
ATOM   3910 1HA  GLY A 260      62.167   7.208  21.792  1.00  0.00           H  
ATOM   3911 2HA  GLY A 260      60.614   6.868  22.532  1.00  0.00           H  
ATOM   3912  N   ALA A 261      61.584   5.283  19.789  1.00  0.00           N  
ATOM   3913  CA  ALA A 261      61.799   3.980  19.169  1.00  0.00           C  
ATOM   3914  C   ALA A 261      63.232   3.495  19.378  1.00  0.00           C  
ATOM   3915  O   ALA A 261      64.187   4.243  19.171  1.00  0.00           O  
ATOM   3916  CB  ALA A 261      61.473   4.042  17.684  1.00  0.00           C  
ATOM   3917  H   ALA A 261      61.717   6.111  19.226  1.00  0.00           H  
ATOM   3918  HA  ALA A 261      61.132   3.263  19.648  1.00  0.00           H  
ATOM   3919 1HB  ALA A 261      61.635   3.062  17.235  1.00  0.00           H  
ATOM   3920 2HB  ALA A 261      60.430   4.333  17.552  1.00  0.00           H  
ATOM   3921 3HB  ALA A 261      62.117   4.774  17.200  1.00  0.00           H  
ATOM   3922  N   SER A 262      63.374   2.239  19.789  1.00  0.00           N  
ATOM   3923  CA  SER A 262      64.682   1.658  20.086  1.00  0.00           C  
ATOM   3924  C   SER A 262      65.514   1.442  18.827  1.00  0.00           C  
ATOM   3925  O   SER A 262      64.979   1.387  17.720  1.00  0.00           O  
ATOM   3926  CB  SER A 262      64.508   0.338  20.812  1.00  0.00           C  
ATOM   3927  OG  SER A 262      63.884   0.526  22.052  1.00  0.00           O  
ATOM   3928  H   SER A 262      62.552   1.662  19.901  1.00  0.00           H  
ATOM   3929  HA  SER A 262      65.228   2.346  20.733  1.00  0.00           H  
ATOM   3930 1HB  SER A 262      63.911  -0.338  20.200  1.00  0.00           H  
ATOM   3931 2HB  SER A 262      65.482  -0.127  20.959  1.00  0.00           H  
ATOM   3932  HG  SER A 262      63.810  -0.346  22.447  1.00  0.00           H  
ATOM   3933  N   PRO A 263      66.813   1.333  19.115  1.00  0.00           N  
ATOM   3934  CA  PRO A 263      67.825   1.298  18.065  1.00  0.00           C  
ATOM   3935  C   PRO A 263      67.580   0.139  17.116  1.00  0.00           C  
ATOM   3936  O   PRO A 263      67.845   0.238  15.918  1.00  0.00           O  
ATOM   3937  CB  PRO A 263      69.132   1.122  18.845  1.00  0.00           C  
ATOM   3938  CG  PRO A 263      68.843   1.718  20.181  1.00  0.00           C  
ATOM   3939  CD  PRO A 263      67.410   1.346  20.455  1.00  0.00           C  
ATOM   3940  HA  PRO A 263      67.816   2.255  17.522  1.00  0.00           H  
ATOM   3941 1HB  PRO A 263      69.396   0.056  18.901  1.00  0.00           H  
ATOM   3942 2HB  PRO A 263      69.954   1.630  18.321  1.00  0.00           H  
ATOM   3943 1HG  PRO A 263      69.536   1.316  20.934  1.00  0.00           H  
ATOM   3944 2HG  PRO A 263      69.000   2.806  20.154  1.00  0.00           H  
ATOM   3945 1HD  PRO A 263      67.372   0.354  20.929  1.00  0.00           H  
ATOM   3946 2HD  PRO A 263      66.951   2.104  21.106  1.00  0.00           H  
ATOM   3947  N   GLU A 264      67.073  -0.959  17.658  1.00  0.00           N  
ATOM   3948  CA  GLU A 264      66.703  -2.109  16.842  1.00  0.00           C  
ATOM   3949  C   GLU A 264      65.669  -1.728  15.790  1.00  0.00           C  
ATOM   3950  O   GLU A 264      65.803  -2.081  14.618  1.00  0.00           O  
ATOM   3951  CB  GLU A 264      66.158  -3.235  17.723  1.00  0.00           C  
ATOM   3952  CG  GLU A 264      67.190  -3.868  18.645  1.00  0.00           C  
ATOM   3953  CD  GLU A 264      67.425  -3.069  19.897  1.00  0.00           C  
ATOM   3954  OE1 GLU A 264      66.795  -2.051  20.056  1.00  0.00           O  
ATOM   3955  OE2 GLU A 264      68.236  -3.477  20.695  1.00  0.00           O  
ATOM   3956  H   GLU A 264      66.941  -0.998  18.659  1.00  0.00           H  
ATOM   3957  HA  GLU A 264      67.594  -2.469  16.327  1.00  0.00           H  
ATOM   3958 1HB  GLU A 264      65.346  -2.852  18.343  1.00  0.00           H  
ATOM   3959 2HB  GLU A 264      65.744  -4.023  17.093  1.00  0.00           H  
ATOM   3960 1HG  GLU A 264      66.850  -4.865  18.924  1.00  0.00           H  
ATOM   3961 2HG  GLU A 264      68.130  -3.972  18.104  1.00  0.00           H  
ATOM   3962  N   THR A 265      64.638  -1.006  16.215  1.00  0.00           N  
ATOM   3963  CA  THR A 265      63.579  -0.575  15.310  1.00  0.00           C  
ATOM   3964  C   THR A 265      64.111   0.390  14.259  1.00  0.00           C  
ATOM   3965  O   THR A 265      63.742   0.312  13.087  1.00  0.00           O  
ATOM   3966  CB  THR A 265      62.424   0.088  16.084  1.00  0.00           C  
ATOM   3967  OG1 THR A 265      62.922   1.216  16.815  1.00  0.00           O  
ATOM   3968  CG2 THR A 265      61.793  -0.901  17.052  1.00  0.00           C  
ATOM   3969  H   THR A 265      64.586  -0.749  17.190  1.00  0.00           H  
ATOM   3970  HA  THR A 265      63.187  -1.452  14.794  1.00  0.00           H  
ATOM   3971  HB  THR A 265      61.667   0.434  15.381  1.00  0.00           H  
ATOM   3972  HG1 THR A 265      63.303   1.851  16.203  1.00  0.00           H  
ATOM   3973 1HG2 THR A 265      60.979  -0.415  17.589  1.00  0.00           H  
ATOM   3974 2HG2 THR A 265      61.404  -1.754  16.497  1.00  0.00           H  
ATOM   3975 3HG2 THR A 265      62.544  -1.243  17.763  1.00  0.00           H  
ATOM   3976  N   LEU A 266      64.980   1.300  14.684  1.00  0.00           N  
ATOM   3977  CA  LEU A 266      65.565   2.282  13.779  1.00  0.00           C  
ATOM   3978  C   LEU A 266      66.439   1.611  12.728  1.00  0.00           C  
ATOM   3979  O   LEU A 266      66.417   1.988  11.556  1.00  0.00           O  
ATOM   3980  CB  LEU A 266      66.396   3.301  14.568  1.00  0.00           C  
ATOM   3981  CG  LEU A 266      65.599   4.253  15.470  1.00  0.00           C  
ATOM   3982  CD1 LEU A 266      66.562   5.076  16.317  1.00  0.00           C  
ATOM   3983  CD2 LEU A 266      64.722   5.151  14.611  1.00  0.00           C  
ATOM   3984  H   LEU A 266      65.242   1.312  15.659  1.00  0.00           H  
ATOM   3985  HA  LEU A 266      64.758   2.807  13.270  1.00  0.00           H  
ATOM   3986 1HB  LEU A 266      67.101   2.762  15.198  1.00  0.00           H  
ATOM   3987 2HB  LEU A 266      66.962   3.909  13.863  1.00  0.00           H  
ATOM   3988  HG  LEU A 266      64.972   3.673  16.147  1.00  0.00           H  
ATOM   3989 1HD1 LEU A 266      65.996   5.752  16.957  1.00  0.00           H  
ATOM   3990 2HD1 LEU A 266      67.163   4.409  16.935  1.00  0.00           H  
ATOM   3991 3HD1 LEU A 266      67.215   5.655  15.665  1.00  0.00           H  
ATOM   3992 1HD2 LEU A 266      64.155   5.827  15.252  1.00  0.00           H  
ATOM   3993 2HD2 LEU A 266      65.349   5.733  13.935  1.00  0.00           H  
ATOM   3994 3HD2 LEU A 266      64.032   4.539  14.030  1.00  0.00           H  
ATOM   3995  N   SER A 267      67.208   0.615  13.153  1.00  0.00           N  
ATOM   3996  CA  SER A 267      68.092  -0.111  12.248  1.00  0.00           C  
ATOM   3997  C   SER A 267      67.297  -0.874  11.197  1.00  0.00           C  
ATOM   3998  O   SER A 267      67.672  -0.909  10.025  1.00  0.00           O  
ATOM   3999  CB  SER A 267      68.966  -1.072  13.030  1.00  0.00           C  
ATOM   4000  OG  SER A 267      69.825  -1.777  12.177  1.00  0.00           O  
ATOM   4001  H   SER A 267      67.180   0.353  14.128  1.00  0.00           H  
ATOM   4002  HA  SER A 267      68.732   0.610  11.737  1.00  0.00           H  
ATOM   4003 1HB  SER A 267      69.550  -0.518  13.764  1.00  0.00           H  
ATOM   4004 2HB  SER A 267      68.336  -1.773  13.576  1.00  0.00           H  
ATOM   4005  HG  SER A 267      70.340  -2.359  12.742  1.00  0.00           H  
ATOM   4006  N   GLU A 268      66.196  -1.485  11.622  1.00  0.00           N  
ATOM   4007  CA  GLU A 268      65.345  -2.249  10.717  1.00  0.00           C  
ATOM   4008  C   GLU A 268      64.711  -1.348   9.666  1.00  0.00           C  
ATOM   4009  O   GLU A 268      64.621  -1.713   8.494  1.00  0.00           O  
ATOM   4010  CB  GLU A 268      64.253  -2.981  11.501  1.00  0.00           C  
ATOM   4011  CG  GLU A 268      63.341  -3.850  10.647  1.00  0.00           C  
ATOM   4012  CD  GLU A 268      64.065  -4.999  10.001  1.00  0.00           C  
ATOM   4013  OE1 GLU A 268      65.116  -5.357  10.476  1.00  0.00           O  
ATOM   4014  OE2 GLU A 268      63.566  -5.519   9.030  1.00  0.00           O  
ATOM   4015  H   GLU A 268      65.942  -1.419  12.597  1.00  0.00           H  
ATOM   4016  HA  GLU A 268      65.961  -2.988  10.204  1.00  0.00           H  
ATOM   4017 1HB  GLU A 268      64.713  -3.619  12.256  1.00  0.00           H  
ATOM   4018 2HB  GLU A 268      63.630  -2.254  12.022  1.00  0.00           H  
ATOM   4019 1HG  GLU A 268      62.542  -4.245  11.273  1.00  0.00           H  
ATOM   4020 2HG  GLU A 268      62.887  -3.232   9.874  1.00  0.00           H  
ATOM   4021  N   ILE A 269      64.272  -0.168  10.091  1.00  0.00           N  
ATOM   4022  CA  ILE A 269      63.645   0.788   9.186  1.00  0.00           C  
ATOM   4023  C   ILE A 269      64.631   1.280   8.135  1.00  0.00           C  
ATOM   4024  O   ILE A 269      64.283   1.426   6.963  1.00  0.00           O  
ATOM   4025  CB  ILE A 269      63.080   1.991   9.963  1.00  0.00           C  
ATOM   4026  CG1 ILE A 269      61.901   1.555  10.838  1.00  0.00           C  
ATOM   4027  CG2 ILE A 269      62.656   3.092   9.004  1.00  0.00           C  
ATOM   4028  CD1 ILE A 269      61.458   2.605  11.832  1.00  0.00           C  
ATOM   4029  H   ILE A 269      64.375   0.073  11.066  1.00  0.00           H  
ATOM   4030  HA  ILE A 269      62.822   0.291   8.674  1.00  0.00           H  
ATOM   4031  HB  ILE A 269      63.844   2.381  10.635  1.00  0.00           H  
ATOM   4032 1HG1 ILE A 269      61.051   1.305  10.204  1.00  0.00           H  
ATOM   4033 2HG1 ILE A 269      62.172   0.656  11.391  1.00  0.00           H  
ATOM   4034 1HG2 ILE A 269      62.259   3.935   9.570  1.00  0.00           H  
ATOM   4035 2HG2 ILE A 269      63.518   3.420   8.423  1.00  0.00           H  
ATOM   4036 3HG2 ILE A 269      61.888   2.713   8.330  1.00  0.00           H  
ATOM   4037 1HD1 ILE A 269      60.620   2.222  12.415  1.00  0.00           H  
ATOM   4038 2HD1 ILE A 269      62.285   2.845  12.500  1.00  0.00           H  
ATOM   4039 3HD1 ILE A 269      61.149   3.503  11.299  1.00  0.00           H  
ATOM   4040  N   ILE A 270      65.864   1.535   8.560  1.00  0.00           N  
ATOM   4041  CA  ILE A 270      66.903   2.012   7.655  1.00  0.00           C  
ATOM   4042  C   ILE A 270      67.241   0.963   6.604  1.00  0.00           C  
ATOM   4043  O   ILE A 270      67.437   1.285   5.432  1.00  0.00           O  
ATOM   4044  CB  ILE A 270      68.177   2.390   8.432  1.00  0.00           C  
ATOM   4045  CG1 ILE A 270      67.923   3.620   9.307  1.00  0.00           C  
ATOM   4046  CG2 ILE A 270      69.329   2.645   7.472  1.00  0.00           C  
ATOM   4047  CD1 ILE A 270      69.028   3.901  10.301  1.00  0.00           C  
ATOM   4048  H   ILE A 270      66.087   1.395   9.535  1.00  0.00           H  
ATOM   4049  HA  ILE A 270      66.535   2.900   7.143  1.00  0.00           H  
ATOM   4050  HB  ILE A 270      68.449   1.577   9.103  1.00  0.00           H  
ATOM   4051 1HG1 ILE A 270      67.802   4.499   8.674  1.00  0.00           H  
ATOM   4052 2HG1 ILE A 270      66.994   3.487   9.861  1.00  0.00           H  
ATOM   4053 1HG2 ILE A 270      70.222   2.912   8.038  1.00  0.00           H  
ATOM   4054 2HG2 ILE A 270      69.524   1.744   6.891  1.00  0.00           H  
ATOM   4055 3HG2 ILE A 270      69.069   3.462   6.799  1.00  0.00           H  
ATOM   4056 1HD1 ILE A 270      68.775   4.787  10.884  1.00  0.00           H  
ATOM   4057 2HD1 ILE A 270      69.142   3.047  10.969  1.00  0.00           H  
ATOM   4058 3HD1 ILE A 270      69.961   4.073   9.767  1.00  0.00           H  
ATOM   4059  N   LYS A 271      67.308  -0.294   7.029  1.00  0.00           N  
ATOM   4060  CA  LYS A 271      67.623  -1.393   6.124  1.00  0.00           C  
ATOM   4061  C   LYS A 271      66.535  -1.570   5.072  1.00  0.00           C  
ATOM   4062  O   LYS A 271      66.825  -1.813   3.900  1.00  0.00           O  
ATOM   4063  CB  LYS A 271      67.814  -2.693   6.907  1.00  0.00           C  
ATOM   4064  CG  LYS A 271      68.219  -3.888   6.053  1.00  0.00           C  
ATOM   4065  CD  LYS A 271      68.481  -5.116   6.911  1.00  0.00           C  
ATOM   4066  CE  LYS A 271      68.872  -6.315   6.058  1.00  0.00           C  
ATOM   4067  NZ  LYS A 271      69.131  -7.525   6.884  1.00  0.00           N  
ATOM   4068  H   LYS A 271      67.136  -0.493   8.004  1.00  0.00           H  
ATOM   4069  HA  LYS A 271      68.553  -1.158   5.605  1.00  0.00           H  
ATOM   4070 1HB  LYS A 271      68.582  -2.550   7.668  1.00  0.00           H  
ATOM   4071 2HB  LYS A 271      66.887  -2.948   7.421  1.00  0.00           H  
ATOM   4072 1HG  LYS A 271      67.423  -4.114   5.343  1.00  0.00           H  
ATOM   4073 2HG  LYS A 271      69.123  -3.646   5.494  1.00  0.00           H  
ATOM   4074 1HD  LYS A 271      69.287  -4.904   7.615  1.00  0.00           H  
ATOM   4075 2HD  LYS A 271      67.583  -5.363   7.477  1.00  0.00           H  
ATOM   4076 1HE  LYS A 271      68.071  -6.536   5.353  1.00  0.00           H  
ATOM   4077 2HE  LYS A 271      69.771  -6.079   5.490  1.00  0.00           H  
ATOM   4078 1HZ  LYS A 271      69.387  -8.295   6.283  1.00  0.00           H  
ATOM   4079 2HZ  LYS A 271      69.886  -7.337   7.530  1.00  0.00           H  
ATOM   4080 3HZ  LYS A 271      68.298  -7.765   7.402  1.00  0.00           H  
ATOM   4081  N   ILE A 272      65.282  -1.447   5.498  1.00  0.00           N  
ATOM   4082  CA  ILE A 272      64.148  -1.593   4.593  1.00  0.00           C  
ATOM   4083  C   ILE A 272      64.138  -0.491   3.541  1.00  0.00           C  
ATOM   4084  O   ILE A 272      63.856  -0.741   2.369  1.00  0.00           O  
ATOM   4085  CB  ILE A 272      62.819  -1.574   5.370  1.00  0.00           C  
ATOM   4086  CG1 ILE A 272      62.695  -2.824   6.246  1.00  0.00           C  
ATOM   4087  CG2 ILE A 272      61.643  -1.474   4.411  1.00  0.00           C  
ATOM   4088  CD1 ILE A 272      61.557  -2.762   7.240  1.00  0.00           C  
ATOM   4089  H   ILE A 272      65.111  -1.247   6.473  1.00  0.00           H  
ATOM   4090  HA  ILE A 272      64.235  -2.551   4.082  1.00  0.00           H  
ATOM   4091  HB  ILE A 272      62.802  -0.716   6.041  1.00  0.00           H  
ATOM   4092 1HG1 ILE A 272      62.548  -3.698   5.613  1.00  0.00           H  
ATOM   4093 2HG1 ILE A 272      63.622  -2.974   6.800  1.00  0.00           H  
ATOM   4094 1HG2 ILE A 272      60.712  -1.462   4.976  1.00  0.00           H  
ATOM   4095 2HG2 ILE A 272      61.726  -0.556   3.829  1.00  0.00           H  
ATOM   4096 3HG2 ILE A 272      61.648  -2.332   3.738  1.00  0.00           H  
ATOM   4097 1HD1 ILE A 272      61.534  -3.683   7.824  1.00  0.00           H  
ATOM   4098 2HD1 ILE A 272      61.703  -1.912   7.907  1.00  0.00           H  
ATOM   4099 3HD1 ILE A 272      60.615  -2.648   6.707  1.00  0.00           H  
ATOM   4100  N   ALA A 273      64.447   0.729   3.967  1.00  0.00           N  
ATOM   4101  CA  ALA A 273      64.474   1.872   3.062  1.00  0.00           C  
ATOM   4102  C   ALA A 273      65.565   1.717   2.010  1.00  0.00           C  
ATOM   4103  O   ALA A 273      65.360   2.034   0.838  1.00  0.00           O  
ATOM   4104  CB  ALA A 273      64.673   3.162   3.844  1.00  0.00           C  
ATOM   4105  H   ALA A 273      64.669   0.868   4.942  1.00  0.00           H  
ATOM   4106  HA  ALA A 273      63.516   1.917   2.545  1.00  0.00           H  
ATOM   4107 1HB  ALA A 273      64.691   4.006   3.155  1.00  0.00           H  
ATOM   4108 2HB  ALA A 273      63.854   3.289   4.552  1.00  0.00           H  
ATOM   4109 3HB  ALA A 273      65.616   3.117   4.386  1.00  0.00           H  
ATOM   4110  N   GLY A 274      66.725   1.228   2.436  1.00  0.00           N  
ATOM   4111  CA  GLY A 274      67.851   1.029   1.531  1.00  0.00           C  
ATOM   4112  C   GLY A 274      67.533  -0.026   0.479  1.00  0.00           C  
ATOM   4113  O   GLY A 274      67.877   0.129  -0.693  1.00  0.00           O  
ATOM   4114  H   GLY A 274      66.829   0.988   3.412  1.00  0.00           H  
ATOM   4115 1HA  GLY A 274      68.097   1.972   1.043  1.00  0.00           H  
ATOM   4116 2HA  GLY A 274      68.727   0.725   2.102  1.00  0.00           H  
ATOM   4117  N   GLU A 275      66.874  -1.099   0.905  1.00  0.00           N  
ATOM   4118  CA  GLU A 275      66.509  -2.182  -0.000  1.00  0.00           C  
ATOM   4119  C   GLU A 275      65.514  -1.709  -1.052  1.00  0.00           C  
ATOM   4120  O   GLU A 275      65.616  -2.072  -2.224  1.00  0.00           O  
ATOM   4121  CB  GLU A 275      65.918  -3.356   0.784  1.00  0.00           C  
ATOM   4122  CG  GLU A 275      65.574  -4.570  -0.067  1.00  0.00           C  
ATOM   4123  CD  GLU A 275      65.080  -5.734   0.747  1.00  0.00           C  
ATOM   4124  OE1 GLU A 275      65.025  -5.614   1.948  1.00  0.00           O  
ATOM   4125  OE2 GLU A 275      64.757  -6.744   0.168  1.00  0.00           O  
ATOM   4126  H   GLU A 275      66.620  -1.165   1.880  1.00  0.00           H  
ATOM   4127  HA  GLU A 275      67.409  -2.522  -0.513  1.00  0.00           H  
ATOM   4128 1HB  GLU A 275      66.624  -3.674   1.551  1.00  0.00           H  
ATOM   4129 2HB  GLU A 275      65.008  -3.034   1.291  1.00  0.00           H  
ATOM   4130 1HG  GLU A 275      64.804  -4.291  -0.785  1.00  0.00           H  
ATOM   4131 2HG  GLU A 275      66.459  -4.873  -0.624  1.00  0.00           H  
ATOM   4132  N   MET A 276      64.552  -0.897  -0.626  1.00  0.00           N  
ATOM   4133  CA  MET A 276      63.536  -0.373  -1.531  1.00  0.00           C  
ATOM   4134  C   MET A 276      64.153   0.540  -2.583  1.00  0.00           C  
ATOM   4135  O   MET A 276      63.779   0.495  -3.755  1.00  0.00           O  
ATOM   4136  CB  MET A 276      62.461   0.372  -0.743  1.00  0.00           C  
ATOM   4137  CG  MET A 276      61.635  -0.509   0.184  1.00  0.00           C  
ATOM   4138  SD  MET A 276      60.742  -1.803  -0.701  1.00  0.00           S  
ATOM   4139  CE  MET A 276      61.843  -3.195  -0.463  1.00  0.00           C  
ATOM   4140  H   MET A 276      64.524  -0.636   0.349  1.00  0.00           H  
ATOM   4141  HA  MET A 276      63.072  -1.210  -2.052  1.00  0.00           H  
ATOM   4142 1HB  MET A 276      62.927   1.149  -0.137  1.00  0.00           H  
ATOM   4143 2HB  MET A 276      61.777   0.864  -1.435  1.00  0.00           H  
ATOM   4144 1HG  MET A 276      62.289  -0.980   0.917  1.00  0.00           H  
ATOM   4145 2HG  MET A 276      60.910   0.105   0.719  1.00  0.00           H  
ATOM   4146 1HE  MET A 276      61.427  -4.076  -0.954  1.00  0.00           H  
ATOM   4147 2HE  MET A 276      62.819  -2.966  -0.893  1.00  0.00           H  
ATOM   4148 3HE  MET A 276      61.953  -3.394   0.604  1.00  0.00           H  
ATOM   4149  N   LEU A 277      65.101   1.369  -2.157  1.00  0.00           N  
ATOM   4150  CA  LEU A 277      65.772   2.294  -3.062  1.00  0.00           C  
ATOM   4151  C   LEU A 277      66.582   1.547  -4.114  1.00  0.00           C  
ATOM   4152  O   LEU A 277      66.594   1.925  -5.286  1.00  0.00           O  
ATOM   4153  CB  LEU A 277      66.691   3.234  -2.272  1.00  0.00           C  
ATOM   4154  CG  LEU A 277      65.984   4.254  -1.371  1.00  0.00           C  
ATOM   4155  CD1 LEU A 277      67.017   4.986  -0.524  1.00  0.00           C  
ATOM   4156  CD2 LEU A 277      65.192   5.228  -2.230  1.00  0.00           C  
ATOM   4157  H   LEU A 277      65.363   1.357  -1.182  1.00  0.00           H  
ATOM   4158  HA  LEU A 277      65.015   2.890  -3.571  1.00  0.00           H  
ATOM   4159 1HB  LEU A 277      67.345   2.633  -1.643  1.00  0.00           H  
ATOM   4160 2HB  LEU A 277      67.310   3.789  -2.978  1.00  0.00           H  
ATOM   4161  HG  LEU A 277      65.307   3.733  -0.694  1.00  0.00           H  
ATOM   4162 1HD1 LEU A 277      66.514   5.710   0.117  1.00  0.00           H  
ATOM   4163 2HD1 LEU A 277      67.555   4.268   0.095  1.00  0.00           H  
ATOM   4164 3HD1 LEU A 277      67.719   5.504  -1.175  1.00  0.00           H  
ATOM   4165 1HD2 LEU A 277      64.688   5.952  -1.588  1.00  0.00           H  
ATOM   4166 2HD2 LEU A 277      65.868   5.750  -2.906  1.00  0.00           H  
ATOM   4167 3HD2 LEU A 277      64.449   4.680  -2.810  1.00  0.00           H  
ATOM   4168  N   SER A 278      67.258   0.485  -3.688  1.00  0.00           N  
ATOM   4169  CA  SER A 278      68.072  -0.318  -4.593  1.00  0.00           C  
ATOM   4170  C   SER A 278      67.212  -1.006  -5.645  1.00  0.00           C  
ATOM   4171  O   SER A 278      67.584  -1.074  -6.817  1.00  0.00           O  
ATOM   4172  CB  SER A 278      68.855  -1.355  -3.810  1.00  0.00           C  
ATOM   4173  OG  SER A 278      69.647  -2.135  -4.663  1.00  0.00           O  
ATOM   4174  H   SER A 278      67.206   0.228  -2.713  1.00  0.00           H  
ATOM   4175  HA  SER A 278      68.775   0.342  -5.104  1.00  0.00           H  
ATOM   4176 1HB  SER A 278      69.487  -0.855  -3.077  1.00  0.00           H  
ATOM   4177 2HB  SER A 278      68.164  -1.995  -3.264  1.00  0.00           H  
ATOM   4178  HG  SER A 278      70.106  -2.761  -4.098  1.00  0.00           H  
ATOM   4179  N   GLU A 279      66.060  -1.515  -5.219  1.00  0.00           N  
ATOM   4180  CA  GLU A 279      65.144  -2.199  -6.124  1.00  0.00           C  
ATOM   4181  C   GLU A 279      64.593  -1.244  -7.176  1.00  0.00           C  
ATOM   4182  O   GLU A 279      64.469  -1.600  -8.348  1.00  0.00           O  
ATOM   4183  CB  GLU A 279      63.991  -2.830  -5.340  1.00  0.00           C  
ATOM   4184  CG  GLU A 279      64.396  -4.008  -4.465  1.00  0.00           C  
ATOM   4185  CD  GLU A 279      64.906  -5.178  -5.260  1.00  0.00           C  
ATOM   4186  OE1 GLU A 279      64.144  -5.738  -6.011  1.00  0.00           O  
ATOM   4187  OE2 GLU A 279      66.058  -5.513  -5.115  1.00  0.00           O  
ATOM   4188  H   GLU A 279      65.813  -1.425  -4.244  1.00  0.00           H  
ATOM   4189  HA  GLU A 279      65.691  -2.990  -6.637  1.00  0.00           H  
ATOM   4190 1HB  GLU A 279      63.534  -2.077  -4.697  1.00  0.00           H  
ATOM   4191 2HB  GLU A 279      63.225  -3.176  -6.034  1.00  0.00           H  
ATOM   4192 1HG  GLU A 279      65.176  -3.684  -3.776  1.00  0.00           H  
ATOM   4193 2HG  GLU A 279      63.536  -4.322  -3.876  1.00  0.00           H  
ATOM   4194  N   LEU A 280      64.264  -0.030  -6.751  1.00  0.00           N  
ATOM   4195  CA  LEU A 280      63.725   0.979  -7.655  1.00  0.00           C  
ATOM   4196  C   LEU A 280      64.751   1.380  -8.707  1.00  0.00           C  
ATOM   4197  O   LEU A 280      64.417   1.556  -9.879  1.00  0.00           O  
ATOM   4198  CB  LEU A 280      63.283   2.217  -6.865  1.00  0.00           C  
ATOM   4199  CG  LEU A 280      62.058   2.027  -5.962  1.00  0.00           C  
ATOM   4200  CD1 LEU A 280      61.852   3.276  -5.114  1.00  0.00           C  
ATOM   4201  CD2 LEU A 280      60.834   1.741  -6.819  1.00  0.00           C  
ATOM   4202  H   LEU A 280      64.390   0.201  -5.776  1.00  0.00           H  
ATOM   4203  HA  LEU A 280      62.858   0.560  -8.163  1.00  0.00           H  
ATOM   4204 1HB  LEU A 280      64.111   2.541  -6.236  1.00  0.00           H  
ATOM   4205 2HB  LEU A 280      63.055   3.016  -7.570  1.00  0.00           H  
ATOM   4206  HG  LEU A 280      62.230   1.190  -5.285  1.00  0.00           H  
ATOM   4207 1HD1 LEU A 280      60.982   3.141  -4.473  1.00  0.00           H  
ATOM   4208 2HD1 LEU A 280      62.735   3.446  -4.497  1.00  0.00           H  
ATOM   4209 3HD1 LEU A 280      61.693   4.135  -5.765  1.00  0.00           H  
ATOM   4210 1HD2 LEU A 280      59.963   1.606  -6.177  1.00  0.00           H  
ATOM   4211 2HD2 LEU A 280      60.660   2.579  -7.495  1.00  0.00           H  
ATOM   4212 3HD2 LEU A 280      61.001   0.834  -7.401  1.00  0.00           H  
ATOM   4213  N   LEU A 281      66.002   1.523  -8.282  1.00  0.00           N  
ATOM   4214  CA  LEU A 281      67.080   1.904  -9.186  1.00  0.00           C  
ATOM   4215  C   LEU A 281      67.322   0.829 -10.238  1.00  0.00           C  
ATOM   4216  O   LEU A 281      67.546   1.133 -11.410  1.00  0.00           O  
ATOM   4217  CB  LEU A 281      68.370   2.155  -8.396  1.00  0.00           C  
ATOM   4218  CG  LEU A 281      68.367   3.395  -7.493  1.00  0.00           C  
ATOM   4219  CD1 LEU A 281      69.632   3.411  -6.646  1.00  0.00           C  
ATOM   4220  CD2 LEU A 281      68.268   4.648  -8.351  1.00  0.00           C  
ATOM   4221  H   LEU A 281      66.212   1.364  -7.307  1.00  0.00           H  
ATOM   4222  HA  LEU A 281      66.796   2.825  -9.695  1.00  0.00           H  
ATOM   4223 1HB  LEU A 281      68.567   1.288  -7.767  1.00  0.00           H  
ATOM   4224 2HB  LEU A 281      69.195   2.261  -9.101  1.00  0.00           H  
ATOM   4225  HG  LEU A 281      67.513   3.351  -6.816  1.00  0.00           H  
ATOM   4226 1HD1 LEU A 281      69.630   4.292  -6.004  1.00  0.00           H  
ATOM   4227 2HD1 LEU A 281      69.667   2.513  -6.028  1.00  0.00           H  
ATOM   4228 3HD1 LEU A 281      70.505   3.439  -7.297  1.00  0.00           H  
ATOM   4229 1HD2 LEU A 281      68.265   5.529  -7.709  1.00  0.00           H  
ATOM   4230 2HD2 LEU A 281      69.122   4.694  -9.027  1.00  0.00           H  
ATOM   4231 3HD2 LEU A 281      67.346   4.619  -8.932  1.00  0.00           H  
ATOM   4232  N   LYS A 282      67.276  -0.429  -9.813  1.00  0.00           N  
ATOM   4233  CA  LYS A 282      67.490  -1.552 -10.717  1.00  0.00           C  
ATOM   4234  C   LYS A 282      66.391  -1.629 -11.769  1.00  0.00           C  
ATOM   4235  O   LYS A 282      66.658  -1.896 -12.941  1.00  0.00           O  
ATOM   4236  CB  LYS A 282      67.562  -2.864  -9.934  1.00  0.00           C  
ATOM   4237  CG  LYS A 282      67.856  -4.091 -10.787  1.00  0.00           C  
ATOM   4238  CD  LYS A 282      68.003  -5.338  -9.929  1.00  0.00           C  
ATOM   4239  CE  LYS A 282      68.283  -6.567 -10.781  1.00  0.00           C  
ATOM   4240  NZ  LYS A 282      68.430  -7.796  -9.954  1.00  0.00           N  
ATOM   4241  H   LYS A 282      67.088  -0.612  -8.838  1.00  0.00           H  
ATOM   4242  HA  LYS A 282      68.438  -1.403 -11.235  1.00  0.00           H  
ATOM   4243 1HB  LYS A 282      68.339  -2.791  -9.173  1.00  0.00           H  
ATOM   4244 2HB  LYS A 282      66.615  -3.033  -9.420  1.00  0.00           H  
ATOM   4245 1HG  LYS A 282      67.043  -4.243 -11.498  1.00  0.00           H  
ATOM   4246 2HG  LYS A 282      68.778  -3.933 -11.345  1.00  0.00           H  
ATOM   4247 1HD  LYS A 282      68.825  -5.200  -9.224  1.00  0.00           H  
ATOM   4248 2HD  LYS A 282      67.086  -5.501  -9.363  1.00  0.00           H  
ATOM   4249 1HE  LYS A 282      67.466  -6.714 -11.486  1.00  0.00           H  
ATOM   4250 2HE  LYS A 282      69.200  -6.415 -11.349  1.00  0.00           H  
ATOM   4251 1HZ  LYS A 282      68.614  -8.587 -10.555  1.00  0.00           H  
ATOM   4252 2HZ  LYS A 282      69.198  -7.678  -9.309  1.00  0.00           H  
ATOM   4253 3HZ  LYS A 282      67.577  -7.958  -9.437  1.00  0.00           H  
ATOM   4254  N   ASN A 283      65.154  -1.394 -11.344  1.00  0.00           N  
ATOM   4255  CA  ASN A 283      64.012  -1.437 -12.248  1.00  0.00           C  
ATOM   4256  C   ASN A 283      64.100  -0.339 -13.300  1.00  0.00           C  
ATOM   4257  O   ASN A 283      63.795  -0.563 -14.471  1.00  0.00           O  
ATOM   4258  CB  ASN A 283      62.712  -1.330 -11.471  1.00  0.00           C  
ATOM   4259  CG  ASN A 283      62.385  -2.588 -10.717  1.00  0.00           C  
ATOM   4260  OD1 ASN A 283      62.831  -3.681 -11.084  1.00  0.00           O  
ATOM   4261  ND2 ASN A 283      61.614  -2.456  -9.668  1.00  0.00           N  
ATOM   4262  H   ASN A 283      65.001  -1.180 -10.369  1.00  0.00           H  
ATOM   4263  HA  ASN A 283      64.024  -2.392 -12.776  1.00  0.00           H  
ATOM   4264 1HB  ASN A 283      62.778  -0.502 -10.764  1.00  0.00           H  
ATOM   4265 2HB  ASN A 283      61.895  -1.109 -12.158  1.00  0.00           H  
ATOM   4266 1HD2 ASN A 283      61.363  -3.260  -9.127  1.00  0.00           H  
ATOM   4267 2HD2 ASN A 283      61.276  -1.552  -9.407  1.00  0.00           H  
ATOM   4268  N   LEU A 284      64.519   0.848 -12.875  1.00  0.00           N  
ATOM   4269  CA  LEU A 284      64.648   1.984 -13.779  1.00  0.00           C  
ATOM   4270  C   LEU A 284      65.721   1.731 -14.831  1.00  0.00           C  
ATOM   4271  O   LEU A 284      65.546   2.065 -16.003  1.00  0.00           O  
ATOM   4272  CB  LEU A 284      64.987   3.254 -12.989  1.00  0.00           C  
ATOM   4273  CG  LEU A 284      65.047   4.551 -13.807  1.00  0.00           C  
ATOM   4274  CD1 LEU A 284      64.734   5.736 -12.904  1.00  0.00           C  
ATOM   4275  CD2 LEU A 284      66.425   4.691 -14.436  1.00  0.00           C  
ATOM   4276  H   LEU A 284      64.754   0.966 -11.900  1.00  0.00           H  
ATOM   4277  HA  LEU A 284      63.696   2.131 -14.288  1.00  0.00           H  
ATOM   4278 1HB  LEU A 284      64.238   3.389 -12.210  1.00  0.00           H  
ATOM   4279 2HB  LEU A 284      65.957   3.118 -12.511  1.00  0.00           H  
ATOM   4280  HG  LEU A 284      64.290   4.521 -14.592  1.00  0.00           H  
ATOM   4281 1HD1 LEU A 284      64.776   6.657 -13.485  1.00  0.00           H  
ATOM   4282 2HD1 LEU A 284      63.735   5.620 -12.483  1.00  0.00           H  
ATOM   4283 3HD1 LEU A 284      65.465   5.782 -12.098  1.00  0.00           H  
ATOM   4284 1HD2 LEU A 284      66.467   5.612 -15.018  1.00  0.00           H  
ATOM   4285 2HD2 LEU A 284      67.181   4.722 -13.652  1.00  0.00           H  
ATOM   4286 3HD2 LEU A 284      66.615   3.839 -15.090  1.00  0.00           H  
ATOM   4287  N   GLY A 285      66.831   1.139 -14.406  1.00  0.00           N  
ATOM   4288  CA  GLY A 285      67.935   0.840 -15.310  1.00  0.00           C  
ATOM   4289  C   GLY A 285      67.479  -0.047 -16.461  1.00  0.00           C  
ATOM   4290  O   GLY A 285      67.788   0.219 -17.623  1.00  0.00           O  
ATOM   4291  H   GLY A 285      66.913   0.889 -13.431  1.00  0.00           H  
ATOM   4292 1HA  GLY A 285      68.345   1.770 -15.704  1.00  0.00           H  
ATOM   4293 2HA  GLY A 285      68.733   0.345 -14.759  1.00  0.00           H  
ATOM   4294  N   LYS A 286      66.742  -1.103 -16.132  1.00  0.00           N  
ATOM   4295  CA  LYS A 286      66.241  -2.032 -17.138  1.00  0.00           C  
ATOM   4296  C   LYS A 286      65.388  -1.313 -18.175  1.00  0.00           C  
ATOM   4297  O   LYS A 286      65.288  -1.750 -19.321  1.00  0.00           O  
ATOM   4298  CB  LYS A 286      65.435  -3.152 -16.479  1.00  0.00           C  
ATOM   4299  CG  LYS A 286      66.268  -4.129 -15.660  1.00  0.00           C  
ATOM   4300  CD  LYS A 286      65.441  -5.329 -15.222  1.00  0.00           C  
ATOM   4301  CE  LYS A 286      64.438  -4.947 -14.143  1.00  0.00           C  
ATOM   4302  NZ  LYS A 286      63.683  -6.128 -13.643  1.00  0.00           N  
ATOM   4303  H   LYS A 286      66.523  -1.266 -15.160  1.00  0.00           H  
ATOM   4304  HA  LYS A 286      67.093  -2.474 -17.655  1.00  0.00           H  
ATOM   4305 1HB  LYS A 286      64.682  -2.719 -15.819  1.00  0.00           H  
ATOM   4306 2HB  LYS A 286      64.909  -3.722 -17.245  1.00  0.00           H  
ATOM   4307 1HG  LYS A 286      67.111  -4.478 -16.257  1.00  0.00           H  
ATOM   4308 2HG  LYS A 286      66.656  -3.624 -14.776  1.00  0.00           H  
ATOM   4309 1HD  LYS A 286      64.903  -5.733 -16.081  1.00  0.00           H  
ATOM   4310 2HD  LYS A 286      66.102  -6.103 -14.833  1.00  0.00           H  
ATOM   4311 1HE  LYS A 286      64.962  -4.485 -13.307  1.00  0.00           H  
ATOM   4312 2HE  LYS A 286      63.730  -4.222 -14.545  1.00  0.00           H  
ATOM   4313 1HZ  LYS A 286      63.029  -5.833 -12.931  1.00  0.00           H  
ATOM   4314 2HZ  LYS A 286      63.178  -6.554 -14.408  1.00  0.00           H  
ATOM   4315 3HZ  LYS A 286      64.327  -6.799 -13.251  1.00  0.00           H  
ATOM   4316  N   GLY A 287      64.791  -0.231 -17.764  1.00  0.00           N  
ATOM   4317  CA  GLY A 287      63.917   0.516 -18.643  1.00  0.00           C  
ATOM   4318  C   GLY A 287      64.690   1.110 -19.818  1.00  0.00           C  
ATOM   4319  O   GLY A 287      64.097   1.579 -20.790  1.00  0.00           O  
ATOM   4320  H   GLY A 287      64.944   0.086 -16.817  1.00  0.00           H  
ATOM   4321 1HA  GLY A 287      63.129  -0.139 -19.015  1.00  0.00           H  
ATOM   4322 2HA  GLY A 287      63.432   1.314 -18.082  1.00  0.00           H  
ATOM   4323  N   ASN A 288      66.016   1.099 -19.748  1.00  0.00           N  
ATOM   4324  CA  ASN A 288      66.806   1.621 -20.861  1.00  0.00           C  
ATOM   4325  C   ASN A 288      66.809   3.137 -20.818  1.00  0.00           C  
ATOM   4326  O   ASN A 288      67.002   3.796 -21.840  1.00  0.00           O  
ATOM   4327  CB  ASN A 288      66.277   1.119 -22.192  1.00  0.00           C  
ATOM   4328  CG  ASN A 288      67.325   1.126 -23.270  1.00  0.00           C  
ATOM   4329  OD1 ASN A 288      68.512   0.907 -23.001  1.00  0.00           O  
ATOM   4330  ND2 ASN A 288      66.910   1.375 -24.486  1.00  0.00           N  
ATOM   4331  H   ASN A 288      66.462   0.728 -18.921  1.00  0.00           H  
ATOM   4332  HA  ASN A 288      67.836   1.279 -20.745  1.00  0.00           H  
ATOM   4333 1HB  ASN A 288      65.900   0.103 -22.074  1.00  0.00           H  
ATOM   4334 2HB  ASN A 288      65.442   1.743 -22.510  1.00  0.00           H  
ATOM   4335 1HD2 ASN A 288      67.564   1.392 -25.244  1.00  0.00           H  
ATOM   4336 2HD2 ASN A 288      65.941   1.547 -24.658  1.00  0.00           H  
ATOM   4337  N   VAL A 289      66.593   3.658 -19.627  1.00  0.00           N  
ATOM   4338  CA  VAL A 289      66.696   5.075 -19.332  1.00  0.00           C  
ATOM   4339  C   VAL A 289      68.018   5.642 -19.858  1.00  0.00           C  
ATOM   4340  O   VAL A 289      69.026   4.938 -19.920  1.00  0.00           O  
ATOM   4341  CB  VAL A 289      66.597   5.311 -17.813  1.00  0.00           C  
ATOM   4342  CG1 VAL A 289      66.825   6.780 -17.487  1.00  0.00           C  
ATOM   4343  CG2 VAL A 289      65.240   4.850 -17.305  1.00  0.00           C  
ATOM   4344  H   VAL A 289      66.340   3.049 -18.862  1.00  0.00           H  
ATOM   4345  HA  VAL A 289      65.869   5.591 -19.821  1.00  0.00           H  
ATOM   4346  HB  VAL A 289      67.384   4.745 -17.315  1.00  0.00           H  
ATOM   4347 1HG1 VAL A 289      66.752   6.929 -16.409  1.00  0.00           H  
ATOM   4348 2HG1 VAL A 289      67.816   7.079 -17.827  1.00  0.00           H  
ATOM   4349 3HG1 VAL A 289      66.070   7.385 -17.988  1.00  0.00           H  
ATOM   4350 1HG2 VAL A 289      65.177   5.019 -16.230  1.00  0.00           H  
ATOM   4351 2HG2 VAL A 289      64.453   5.412 -17.808  1.00  0.00           H  
ATOM   4352 3HG2 VAL A 289      65.116   3.787 -17.512  1.00  0.00           H  
ATOM   4353  N   PRO A 290      67.994   6.920 -20.232  1.00  0.00           N  
ATOM   4354  CA  PRO A 290      69.198   7.690 -20.559  1.00  0.00           C  
ATOM   4355  C   PRO A 290      70.225   7.724 -19.421  1.00  0.00           C  
ATOM   4356  O   PRO A 290      69.864   7.680 -18.245  1.00  0.00           O  
ATOM   4357  CB  PRO A 290      68.631   9.086 -20.837  1.00  0.00           C  
ATOM   4358  CG  PRO A 290      67.220   8.832 -21.247  1.00  0.00           C  
ATOM   4359  CD  PRO A 290      66.785   7.672 -20.392  1.00  0.00           C  
ATOM   4360  HA  PRO A 290      69.664   7.267 -21.461  1.00  0.00           H  
ATOM   4361 1HB  PRO A 290      68.707   9.709 -19.934  1.00  0.00           H  
ATOM   4362 2HB  PRO A 290      69.221   9.582 -21.621  1.00  0.00           H  
ATOM   4363 1HG  PRO A 290      66.609   9.732 -21.082  1.00  0.00           H  
ATOM   4364 2HG  PRO A 290      67.172   8.608 -22.322  1.00  0.00           H  
ATOM   4365 1HD  PRO A 290      66.404   8.046 -19.431  1.00  0.00           H  
ATOM   4366 2HD  PRO A 290      66.009   7.098 -20.920  1.00  0.00           H  
ATOM   4367  N   PRO A 291      71.795   7.812 -19.471  1.00  0.00           N  
ATOM   4368  CA  PRO A 291      72.623   7.704 -18.271  1.00  0.00           C  
ATOM   4369  C   PRO A 291      72.229   8.740 -17.212  1.00  0.00           C  
ATOM   4370  O   PRO A 291      72.127   8.423 -16.027  1.00  0.00           O  
ATOM   4371  CB  PRO A 291      74.034   7.958 -18.810  1.00  0.00           C  
ATOM   4372  CG  PRO A 291      73.979   7.478 -20.220  1.00  0.00           C  
ATOM   4373  CD  PRO A 291      72.621   7.906 -20.708  1.00  0.00           C  
ATOM   4374  HA  PRO A 291      72.534   6.687 -17.861  1.00  0.00           H  
ATOM   4375 1HB  PRO A 291      74.280   9.027 -18.732  1.00  0.00           H  
ATOM   4376 2HB  PRO A 291      74.773   7.413 -18.203  1.00  0.00           H  
ATOM   4377 1HG  PRO A 291      74.798   7.922 -20.805  1.00  0.00           H  
ATOM   4378 2HG  PRO A 291      74.118   6.388 -20.256  1.00  0.00           H  
ATOM   4379 1HD  PRO A 291      72.673   8.938 -21.083  1.00  0.00           H  
ATOM   4380 2HD  PRO A 291      72.283   7.222 -21.501  1.00  0.00           H  
ATOM   4381  N   GLU A 292      72.004   9.992 -17.632  1.00  0.00           N  
ATOM   4382  CA  GLU A 292      71.771  11.078 -16.687  1.00  0.00           C  
ATOM   4383  C   GLU A 292      70.647  10.734 -15.718  1.00  0.00           C  
ATOM   4384  O   GLU A 292      70.779  10.919 -14.508  1.00  0.00           O  
ATOM   4385  CB  GLU A 292      71.436  12.372 -17.433  1.00  0.00           C  
ATOM   4386  CG  GLU A 292      72.592  12.951 -18.237  1.00  0.00           C  
ATOM   4387  CD  GLU A 292      72.753  12.300 -19.582  1.00  0.00           C  
ATOM   4388  OE1 GLU A 292      71.986  11.420 -19.891  1.00  0.00           O  
ATOM   4389  OE2 GLU A 292      73.646  12.683 -20.301  1.00  0.00           O  
ATOM   4390  H   GLU A 292      71.996  10.184 -18.623  1.00  0.00           H  
ATOM   4391  HA  GLU A 292      72.682  11.234 -16.108  1.00  0.00           H  
ATOM   4392 1HB  GLU A 292      70.608  12.192 -18.119  1.00  0.00           H  
ATOM   4393 2HB  GLU A 292      71.111  13.129 -16.720  1.00  0.00           H  
ATOM   4394 1HG  GLU A 292      72.422  14.018 -18.380  1.00  0.00           H  
ATOM   4395 2HG  GLU A 292      73.512  12.831 -17.667  1.00  0.00           H  
ATOM   4396  N   VAL A 293      69.541  10.233 -16.258  1.00  0.00           N  
ATOM   4397  CA  VAL A 293      68.391   9.863 -15.442  1.00  0.00           C  
ATOM   4398  C   VAL A 293      68.772   8.829 -14.390  1.00  0.00           C  
ATOM   4399  O   VAL A 293      68.419   8.963 -13.218  1.00  0.00           O  
ATOM   4400  CB  VAL A 293      67.266   9.298 -16.329  1.00  0.00           C  
ATOM   4401  CG1 VAL A 293      66.154   8.713 -15.471  1.00  0.00           C  
ATOM   4402  CG2 VAL A 293      66.727  10.391 -17.240  1.00  0.00           C  
ATOM   4403  H   VAL A 293      69.496  10.105 -17.259  1.00  0.00           H  
ATOM   4404  HA  VAL A 293      68.023  10.757 -14.937  1.00  0.00           H  
ATOM   4405  HB  VAL A 293      67.667   8.485 -16.934  1.00  0.00           H  
ATOM   4406 1HG1 VAL A 293      65.367   8.318 -16.115  1.00  0.00           H  
ATOM   4407 2HG1 VAL A 293      66.555   7.909 -14.855  1.00  0.00           H  
ATOM   4408 3HG1 VAL A 293      65.741   9.492 -14.831  1.00  0.00           H  
ATOM   4409 1HG2 VAL A 293      65.932   9.984 -17.865  1.00  0.00           H  
ATOM   4410 2HG2 VAL A 293      66.331  11.207 -16.634  1.00  0.00           H  
ATOM   4411 3HG2 VAL A 293      67.530  10.766 -17.874  1.00  0.00           H  
ATOM   4412  N   VAL A 294      69.494   7.798 -14.815  1.00  0.00           N  
ATOM   4413  CA  VAL A 294      69.925   6.739 -13.910  1.00  0.00           C  
ATOM   4414  C   VAL A 294      70.890   7.271 -12.859  1.00  0.00           C  
ATOM   4415  O   VAL A 294      70.812   6.902 -11.687  1.00  0.00           O  
ATOM   4416  CB  VAL A 294      70.605   5.605 -14.700  1.00  0.00           C  
ATOM   4417  CG1 VAL A 294      71.224   4.591 -13.749  1.00  0.00           C  
ATOM   4418  CG2 VAL A 294      69.595   4.936 -15.620  1.00  0.00           C  
ATOM   4419  H   VAL A 294      69.751   7.746 -15.790  1.00  0.00           H  
ATOM   4420  HA  VAL A 294      69.046   6.336 -13.405  1.00  0.00           H  
ATOM   4421  HB  VAL A 294      71.417   6.025 -15.294  1.00  0.00           H  
ATOM   4422 1HG1 VAL A 294      71.700   3.796 -14.324  1.00  0.00           H  
ATOM   4423 2HG1 VAL A 294      71.969   5.084 -13.126  1.00  0.00           H  
ATOM   4424 3HG1 VAL A 294      70.446   4.163 -13.117  1.00  0.00           H  
ATOM   4425 1HG2 VAL A 294      70.083   4.136 -16.175  1.00  0.00           H  
ATOM   4426 2HG2 VAL A 294      68.781   4.522 -15.026  1.00  0.00           H  
ATOM   4427 3HG2 VAL A 294      69.196   5.672 -16.318  1.00  0.00           H  
ATOM   4428  N   GLY A 295      71.800   8.140 -13.284  1.00  0.00           N  
ATOM   4429  CA  GLY A 295      72.782   8.725 -12.379  1.00  0.00           C  
ATOM   4430  C   GLY A 295      72.111   9.599 -11.328  1.00  0.00           C  
ATOM   4431  O   GLY A 295      72.488   9.577 -10.156  1.00  0.00           O  
ATOM   4432  H   GLY A 295      71.812   8.402 -14.259  1.00  0.00           H  
ATOM   4433 1HA  GLY A 295      73.346   7.930 -11.890  1.00  0.00           H  
ATOM   4434 2HA  GLY A 295      73.494   9.319 -12.950  1.00  0.00           H  
ATOM   4435  N   LYS A 296      71.115  10.368 -11.753  1.00  0.00           N  
ATOM   4436  CA  LYS A 296      70.389  11.252 -10.848  1.00  0.00           C  
ATOM   4437  C   LYS A 296      69.626  10.457  -9.797  1.00  0.00           C  
ATOM   4438  O   LYS A 296      69.591  10.832  -8.625  1.00  0.00           O  
ATOM   4439  CB  LYS A 296      69.427  12.148 -11.630  1.00  0.00           C  
ATOM   4440  CG  LYS A 296      68.674  13.159 -10.776  1.00  0.00           C  
ATOM   4441  CD  LYS A 296      67.811  14.073 -11.634  1.00  0.00           C  
ATOM   4442  CE  LYS A 296      67.047  15.074 -10.781  1.00  0.00           C  
ATOM   4443  NZ  LYS A 296      66.197  15.975 -11.606  1.00  0.00           N  
ATOM   4444  H   LYS A 296      70.853  10.340 -12.728  1.00  0.00           H  
ATOM   4445  HA  LYS A 296      71.110  11.884 -10.329  1.00  0.00           H  
ATOM   4446 1HB  LYS A 296      69.980  12.699 -12.391  1.00  0.00           H  
ATOM   4447 2HB  LYS A 296      68.691  11.530 -12.144  1.00  0.00           H  
ATOM   4448 1HG  LYS A 296      68.036  12.632 -10.065  1.00  0.00           H  
ATOM   4449 2HG  LYS A 296      69.386  13.766 -10.218  1.00  0.00           H  
ATOM   4450 1HD  LYS A 296      68.443  14.615 -12.338  1.00  0.00           H  
ATOM   4451 2HD  LYS A 296      67.098  13.473 -12.199  1.00  0.00           H  
ATOM   4452 1HE  LYS A 296      66.411  14.541 -10.076  1.00  0.00           H  
ATOM   4453 2HE  LYS A 296      67.752  15.681 -10.212  1.00  0.00           H  
ATOM   4454 1HZ  LYS A 296      65.709  16.623 -11.005  1.00  0.00           H  
ATOM   4455 2HZ  LYS A 296      66.780  16.489 -12.252  1.00  0.00           H  
ATOM   4456 3HZ  LYS A 296      65.526  15.425 -12.124  1.00  0.00           H  
ATOM   4457  N   ALA A 297      69.015   9.356 -10.222  1.00  0.00           N  
ATOM   4458  CA  ALA A 297      68.251   8.505  -9.317  1.00  0.00           C  
ATOM   4459  C   ALA A 297      69.152   7.871  -8.266  1.00  0.00           C  
ATOM   4460  O   ALA A 297      68.787   7.781  -7.094  1.00  0.00           O  
ATOM   4461  CB  ALA A 297      67.512   7.429 -10.099  1.00  0.00           C  
ATOM   4462  H   ALA A 297      69.081   9.102 -11.197  1.00  0.00           H  
ATOM   4463  HA  ALA A 297      67.522   9.129  -8.800  1.00  0.00           H  
ATOM   4464 1HB  ALA A 297      66.947   6.801  -9.409  1.00  0.00           H  
ATOM   4465 2HB  ALA A 297      66.828   7.898 -10.806  1.00  0.00           H  
ATOM   4466 3HB  ALA A 297      68.230   6.815 -10.641  1.00  0.00           H  
ATOM   4467  N   ALA A 298      70.332   7.432  -8.691  1.00  0.00           N  
ATOM   4468  CA  ALA A 298      71.288   6.805  -7.786  1.00  0.00           C  
ATOM   4469  C   ALA A 298      71.780   7.791  -6.735  1.00  0.00           C  
ATOM   4470  O   ALA A 298      71.926   7.443  -5.563  1.00  0.00           O  
ATOM   4471  CB  ALA A 298      72.463   6.236  -8.568  1.00  0.00           C  
ATOM   4472  H   ALA A 298      70.573   7.535  -9.666  1.00  0.00           H  
ATOM   4473  HA  ALA A 298      70.781   5.991  -7.268  1.00  0.00           H  
ATOM   4474 1HB  ALA A 298      73.168   5.771  -7.878  1.00  0.00           H  
ATOM   4475 2HB  ALA A 298      72.102   5.489  -9.275  1.00  0.00           H  
ATOM   4476 3HB  ALA A 298      72.961   7.037  -9.110  1.00  0.00           H  
ATOM   4477  N   VAL A 299      72.035   9.024  -7.160  1.00  0.00           N  
ATOM   4478  CA  VAL A 299      72.512  10.063  -6.255  1.00  0.00           C  
ATOM   4479  C   VAL A 299      71.463  10.401  -5.204  1.00  0.00           C  
ATOM   4480  O   VAL A 299      71.785  10.597  -4.032  1.00  0.00           O  
ATOM   4481  CB  VAL A 299      72.872  11.336  -7.044  1.00  0.00           C  
ATOM   4482  CG1 VAL A 299      73.189  12.480  -6.094  1.00  0.00           C  
ATOM   4483  CG2 VAL A 299      74.051  11.057  -7.965  1.00  0.00           C  
ATOM   4484  H   VAL A 299      71.895   9.247  -8.135  1.00  0.00           H  
ATOM   4485  HA  VAL A 299      73.408   9.698  -5.751  1.00  0.00           H  
ATOM   4486  HB  VAL A 299      72.010  11.640  -7.638  1.00  0.00           H  
ATOM   4487 1HG1 VAL A 299      73.441  13.372  -6.668  1.00  0.00           H  
ATOM   4488 2HG1 VAL A 299      72.320  12.686  -5.469  1.00  0.00           H  
ATOM   4489 3HG1 VAL A 299      74.034  12.206  -5.462  1.00  0.00           H  
ATOM   4490 1HG2 VAL A 299      74.299  11.961  -8.521  1.00  0.00           H  
ATOM   4491 2HG2 VAL A 299      74.911  10.747  -7.372  1.00  0.00           H  
ATOM   4492 3HG2 VAL A 299      73.787  10.263  -8.664  1.00  0.00           H  
ATOM   4493  N   GLU A 300      70.206  10.468  -5.629  1.00  0.00           N  
ATOM   4494  CA  GLU A 300      69.107  10.783  -4.724  1.00  0.00           C  
ATOM   4495  C   GLU A 300      68.930   9.695  -3.672  1.00  0.00           C  
ATOM   4496  O   GLU A 300      68.687   9.985  -2.500  1.00  0.00           O  
ATOM   4497  CB  GLU A 300      67.806  10.964  -5.508  1.00  0.00           C  
ATOM   4498  CG  GLU A 300      67.767  12.209  -6.383  1.00  0.00           C  
ATOM   4499  CD  GLU A 300      67.829  13.484  -5.589  1.00  0.00           C  
ATOM   4500  OE1 GLU A 300      67.235  13.537  -4.538  1.00  0.00           O  
ATOM   4501  OE2 GLU A 300      68.471  14.407  -6.033  1.00  0.00           O  
ATOM   4502  H   GLU A 300      70.007  10.296  -6.604  1.00  0.00           H  
ATOM   4503  HA  GLU A 300      69.338  11.717  -4.211  1.00  0.00           H  
ATOM   4504 1HB  GLU A 300      67.645  10.099  -6.151  1.00  0.00           H  
ATOM   4505 2HB  GLU A 300      66.967  11.017  -4.814  1.00  0.00           H  
ATOM   4506 1HG  GLU A 300      68.610  12.183  -7.072  1.00  0.00           H  
ATOM   4507 2HG  GLU A 300      66.851  12.198  -6.972  1.00  0.00           H  
ATOM   4508  N   ALA A 301      69.053   8.442  -4.098  1.00  0.00           N  
ATOM   4509  CA  ALA A 301      68.907   7.308  -3.193  1.00  0.00           C  
ATOM   4510  C   ALA A 301      70.009   7.298  -2.141  1.00  0.00           C  
ATOM   4511  O   ALA A 301      69.759   7.016  -0.969  1.00  0.00           O  
ATOM   4512  CB  ALA A 301      68.910   6.002  -3.975  1.00  0.00           C  
ATOM   4513  H   ALA A 301      69.253   8.271  -5.073  1.00  0.00           H  
ATOM   4514  HA  ALA A 301      67.952   7.408  -2.676  1.00  0.00           H  
ATOM   4515 1HB  ALA A 301      68.800   5.165  -3.285  1.00  0.00           H  
ATOM   4516 2HB  ALA A 301      68.081   6.000  -4.683  1.00  0.00           H  
ATOM   4517 3HB  ALA A 301      69.849   5.905  -4.516  1.00  0.00           H  
ATOM   4518  N   ILE A 302      71.229   7.607  -2.567  1.00  0.00           N  
ATOM   4519  CA  ILE A 302      72.372   7.634  -1.662  1.00  0.00           C  
ATOM   4520  C   ILE A 302      72.217   8.725  -0.610  1.00  0.00           C  
ATOM   4521  O   ILE A 302      72.534   8.520   0.562  1.00  0.00           O  
ATOM   4522  CB  ILE A 302      73.683   7.852  -2.439  1.00  0.00           C  
ATOM   4523  CG1 ILE A 302      73.994   6.635  -3.315  1.00  0.00           C  
ATOM   4524  CG2 ILE A 302      74.830   8.130  -1.480  1.00  0.00           C  
ATOM   4525  CD1 ILE A 302      75.109   6.867  -4.309  1.00  0.00           C  
ATOM   4526  H   ILE A 302      71.368   7.829  -3.542  1.00  0.00           H  
ATOM   4527  HA  ILE A 302      72.431   6.674  -1.150  1.00  0.00           H  
ATOM   4528  HB  ILE A 302      73.570   8.703  -3.111  1.00  0.00           H  
ATOM   4529 1HG1 ILE A 302      74.271   5.793  -2.681  1.00  0.00           H  
ATOM   4530 2HG1 ILE A 302      73.100   6.347  -3.868  1.00  0.00           H  
ATOM   4531 1HG2 ILE A 302      75.749   8.281  -2.046  1.00  0.00           H  
ATOM   4532 2HG2 ILE A 302      74.611   9.024  -0.900  1.00  0.00           H  
ATOM   4533 3HG2 ILE A 302      74.955   7.281  -0.807  1.00  0.00           H  
ATOM   4534 1HD1 ILE A 302      75.270   5.960  -4.892  1.00  0.00           H  
ATOM   4535 2HD1 ILE A 302      74.836   7.684  -4.977  1.00  0.00           H  
ATOM   4536 3HD1 ILE A 302      76.024   7.122  -3.776  1.00  0.00           H  
ATOM   4537  N   LYS A 303      71.728   9.885  -1.036  1.00  0.00           N  
ATOM   4538  CA  LYS A 303      71.529  11.011  -0.131  1.00  0.00           C  
ATOM   4539  C   LYS A 303      70.474  10.693   0.921  1.00  0.00           C  
ATOM   4540  O   LYS A 303      70.629  11.037   2.093  1.00  0.00           O  
ATOM   4541  CB  LYS A 303      71.130  12.263  -0.914  1.00  0.00           C  
ATOM   4542  CG  LYS A 303      72.249  12.860  -1.758  1.00  0.00           C  
ATOM   4543  CD  LYS A 303      71.771  14.087  -2.520  1.00  0.00           C  
ATOM   4544  CE  LYS A 303      72.884  14.678  -3.373  1.00  0.00           C  
ATOM   4545  NZ  LYS A 303      72.421  15.857  -4.153  1.00  0.00           N  
ATOM   4546  H   LYS A 303      71.488   9.989  -2.012  1.00  0.00           H  
ATOM   4547  HA  LYS A 303      72.468  11.208   0.388  1.00  0.00           H  
ATOM   4548 1HB  LYS A 303      70.299  12.028  -1.578  1.00  0.00           H  
ATOM   4549 2HB  LYS A 303      70.788  13.032  -0.221  1.00  0.00           H  
ATOM   4550 1HG  LYS A 303      73.080  13.144  -1.112  1.00  0.00           H  
ATOM   4551 2HG  LYS A 303      72.603  12.115  -2.471  1.00  0.00           H  
ATOM   4552 1HD  LYS A 303      70.936  13.812  -3.166  1.00  0.00           H  
ATOM   4553 2HD  LYS A 303      71.428  14.843  -1.814  1.00  0.00           H  
ATOM   4554 1HE  LYS A 303      73.710  14.984  -2.731  1.00  0.00           H  
ATOM   4555 2HE  LYS A 303      73.253  13.922  -4.065  1.00  0.00           H  
ATOM   4556 1HZ  LYS A 303      73.187  16.218  -4.705  1.00  0.00           H  
ATOM   4557 2HZ  LYS A 303      71.667  15.580  -4.766  1.00  0.00           H  
ATOM   4558 3HZ  LYS A 303      72.095  16.573  -3.521  1.00  0.00           H  
ATOM   4559  N   SER A 304      69.401  10.034   0.495  1.00  0.00           N  
ATOM   4560  CA  SER A 304      68.318   9.669   1.400  1.00  0.00           C  
ATOM   4561  C   SER A 304      68.791   8.674   2.452  1.00  0.00           C  
ATOM   4562  O   SER A 304      68.428   8.776   3.624  1.00  0.00           O  
ATOM   4563  CB  SER A 304      67.160   9.080   0.618  1.00  0.00           C  
ATOM   4564  OG  SER A 304      66.579  10.041  -0.219  1.00  0.00           O  
ATOM   4565  H   SER A 304      69.335   9.780  -0.480  1.00  0.00           H  
ATOM   4566  HA  SER A 304      67.975  10.570   1.911  1.00  0.00           H  
ATOM   4567 1HB  SER A 304      67.515   8.240   0.020  1.00  0.00           H  
ATOM   4568 2HB  SER A 304      66.412   8.696   1.310  1.00  0.00           H  
ATOM   4569  HG  SER A 304      65.861   9.595  -0.676  1.00  0.00           H  
ATOM   4570  N   LEU A 305      69.603   7.712   2.026  1.00  0.00           N  
ATOM   4571  CA  LEU A 305      70.127   6.696   2.931  1.00  0.00           C  
ATOM   4572  C   LEU A 305      71.040   7.313   3.983  1.00  0.00           C  
ATOM   4573  O   LEU A 305      70.995   6.939   5.155  1.00  0.00           O  
ATOM   4574  CB  LEU A 305      70.895   5.628   2.141  1.00  0.00           C  
ATOM   4575  CG  LEU A 305      71.395   4.429   2.957  1.00  0.00           C  
ATOM   4576  CD1 LEU A 305      72.656   4.820   3.715  1.00  0.00           C  
ATOM   4577  CD2 LEU A 305      70.302   3.974   3.913  1.00  0.00           C  
ATOM   4578  H   LEU A 305      69.864   7.684   1.051  1.00  0.00           H  
ATOM   4579  HA  LEU A 305      69.289   6.221   3.440  1.00  0.00           H  
ATOM   4580 1HB  LEU A 305      70.247   5.246   1.354  1.00  0.00           H  
ATOM   4581 2HB  LEU A 305      71.761   6.097   1.675  1.00  0.00           H  
ATOM   4582  HG  LEU A 305      71.651   3.612   2.283  1.00  0.00           H  
ATOM   4583 1HD1 LEU A 305      73.012   3.968   4.294  1.00  0.00           H  
ATOM   4584 2HD1 LEU A 305      73.427   5.123   3.006  1.00  0.00           H  
ATOM   4585 3HD1 LEU A 305      72.435   5.649   4.387  1.00  0.00           H  
ATOM   4586 1HD2 LEU A 305      70.657   3.121   4.492  1.00  0.00           H  
ATOM   4587 2HD2 LEU A 305      70.046   4.790   4.588  1.00  0.00           H  
ATOM   4588 3HD2 LEU A 305      69.419   3.683   3.344  1.00  0.00           H  
ATOM   4589  N   LYS A 306      71.869   8.261   3.557  1.00  0.00           N  
ATOM   4590  CA  LYS A 306      72.794   8.932   4.462  1.00  0.00           C  
ATOM   4591  C   LYS A 306      72.047   9.742   5.514  1.00  0.00           C  
ATOM   4592  O   LYS A 306      72.425   9.754   6.686  1.00  0.00           O  
ATOM   4593  CB  LYS A 306      73.746   9.838   3.679  1.00  0.00           C  
ATOM   4594  CG  LYS A 306      74.755  10.585   4.542  1.00  0.00           C  
ATOM   4595  CD  LYS A 306      74.273  11.992   4.862  1.00  0.00           C  
ATOM   4596  CE  LYS A 306      74.320  12.887   3.632  1.00  0.00           C  
ATOM   4597  NZ  LYS A 306      73.807  14.254   3.918  1.00  0.00           N  
ATOM   4598  H   LYS A 306      71.857   8.523   2.582  1.00  0.00           H  
ATOM   4599  HA  LYS A 306      73.382   8.174   4.981  1.00  0.00           H  
ATOM   4600 1HB  LYS A 306      74.302   9.242   2.955  1.00  0.00           H  
ATOM   4601 2HB  LYS A 306      73.170  10.577   3.122  1.00  0.00           H  
ATOM   4602 1HG  LYS A 306      74.909  10.042   5.475  1.00  0.00           H  
ATOM   4603 2HG  LYS A 306      75.707  10.646   4.016  1.00  0.00           H  
ATOM   4604 1HD  LYS A 306      73.248  11.951   5.232  1.00  0.00           H  
ATOM   4605 2HD  LYS A 306      74.904  12.425   5.638  1.00  0.00           H  
ATOM   4606 1HE  LYS A 306      75.347  12.964   3.278  1.00  0.00           H  
ATOM   4607 2HE  LYS A 306      73.718  12.446   2.838  1.00  0.00           H  
ATOM   4608 1HZ  LYS A 306      73.855  14.815   3.079  1.00  0.00           H  
ATOM   4609 2HZ  LYS A 306      72.848  14.196   4.230  1.00  0.00           H  
ATOM   4610 3HZ  LYS A 306      74.370  14.681   4.640  1.00  0.00           H  
ATOM   4611  N   GLU A 307      70.985  10.418   5.088  1.00  0.00           N  
ATOM   4612  CA  GLU A 307      70.182  11.232   5.993  1.00  0.00           C  
ATOM   4613  C   GLU A 307      69.494  10.372   7.045  1.00  0.00           C  
ATOM   4614  O   GLU A 307      69.426  10.744   8.217  1.00  0.00           O  
ATOM   4615  CB  GLU A 307      69.137  12.028   5.209  1.00  0.00           C  
ATOM   4616  CG  GLU A 307      69.714  13.132   4.334  1.00  0.00           C  
ATOM   4617  CD  GLU A 307      70.393  14.213   5.128  1.00  0.00           C  
ATOM   4618  OE1 GLU A 307      69.901  14.551   6.178  1.00  0.00           O  
ATOM   4619  OE2 GLU A 307      71.405  14.702   4.684  1.00  0.00           O  
ATOM   4620  H   GLU A 307      70.728  10.366   4.113  1.00  0.00           H  
ATOM   4621  HA  GLU A 307      70.842  11.932   6.506  1.00  0.00           H  
ATOM   4622 1HB  GLU A 307      68.572  11.353   4.566  1.00  0.00           H  
ATOM   4623 2HB  GLU A 307      68.432  12.486   5.903  1.00  0.00           H  
ATOM   4624 1HG  GLU A 307      70.436  12.696   3.645  1.00  0.00           H  
ATOM   4625 2HG  GLU A 307      68.910  13.572   3.744  1.00  0.00           H  
ATOM   4626  N   ILE A 308      68.985   9.220   6.619  1.00  0.00           N  
ATOM   4627  CA  ILE A 308      68.301   8.304   7.524  1.00  0.00           C  
ATOM   4628  C   ILE A 308      69.256   7.753   8.576  1.00  0.00           C  
ATOM   4629  O   ILE A 308      68.900   7.629   9.748  1.00  0.00           O  
ATOM   4630  CB  ILE A 308      67.664   7.138   6.747  1.00  0.00           C  
ATOM   4631  CG1 ILE A 308      66.514   7.644   5.872  1.00  0.00           C  
ATOM   4632  CG2 ILE A 308      67.174   6.064   7.706  1.00  0.00           C  
ATOM   4633  CD1 ILE A 308      66.008   6.624   4.877  1.00  0.00           C  
ATOM   4634  H   ILE A 308      69.075   8.973   5.644  1.00  0.00           H  
ATOM   4635  HA  ILE A 308      67.509   8.850   8.036  1.00  0.00           H  
ATOM   4636  HB  ILE A 308      68.403   6.702   6.075  1.00  0.00           H  
ATOM   4637 1HG1 ILE A 308      65.681   7.946   6.505  1.00  0.00           H  
ATOM   4638 2HG1 ILE A 308      66.839   8.526   5.318  1.00  0.00           H  
ATOM   4639 1HG2 ILE A 308      66.726   5.247   7.140  1.00  0.00           H  
ATOM   4640 2HG2 ILE A 308      68.014   5.685   8.287  1.00  0.00           H  
ATOM   4641 3HG2 ILE A 308      66.430   6.490   8.379  1.00  0.00           H  
ATOM   4642 1HD1 ILE A 308      65.195   7.056   4.294  1.00  0.00           H  
ATOM   4643 2HD1 ILE A 308      66.820   6.333   4.209  1.00  0.00           H  
ATOM   4644 3HD1 ILE A 308      65.645   5.746   5.410  1.00  0.00           H  
ATOM   4645  N   ALA A 309      70.470   7.424   8.151  1.00  0.00           N  
ATOM   4646  CA  ALA A 309      71.479   6.885   9.055  1.00  0.00           C  
ATOM   4647  C   ALA A 309      71.880   7.911  10.107  1.00  0.00           C  
ATOM   4648  O   ALA A 309      72.056   7.577  11.279  1.00  0.00           O  
ATOM   4649  CB  ALA A 309      72.700   6.425   8.272  1.00  0.00           C  
ATOM   4650  H   ALA A 309      70.701   7.550   7.176  1.00  0.00           H  
ATOM   4651  HA  ALA A 309      71.047   6.028   9.572  1.00  0.00           H  
ATOM   4652 1HB  ALA A 309      73.445   6.025   8.961  1.00  0.00           H  
ATOM   4653 2HB  ALA A 309      72.408   5.649   7.564  1.00  0.00           H  
ATOM   4654 3HB  ALA A 309      73.124   7.269   7.731  1.00  0.00           H  
ATOM   4655  N   GLU A 310      72.023   9.162   9.682  1.00  0.00           N  
ATOM   4656  CA  GLU A 310      72.404  10.240  10.586  1.00  0.00           C  
ATOM   4657  C   GLU A 310      71.329  10.482  11.638  1.00  0.00           C  
ATOM   4658  O   GLU A 310      71.633  10.714  12.808  1.00  0.00           O  
ATOM   4659  CB  GLU A 310      72.663  11.528   9.801  1.00  0.00           C  
ATOM   4660  CG  GLU A 310      73.143  12.696  10.650  1.00  0.00           C  
ATOM   4661  CD  GLU A 310      73.475  13.915   9.835  1.00  0.00           C  
ATOM   4662  OE1 GLU A 310      73.357  13.853   8.635  1.00  0.00           O  
ATOM   4663  OE2 GLU A 310      73.846  14.909  10.413  1.00  0.00           O  
ATOM   4664  H   GLU A 310      71.864   9.372   8.707  1.00  0.00           H  
ATOM   4665  HA  GLU A 310      73.323   9.953  11.099  1.00  0.00           H  
ATOM   4666 1HB  GLU A 310      73.414  11.341   9.033  1.00  0.00           H  
ATOM   4667 2HB  GLU A 310      71.747  11.836   9.296  1.00  0.00           H  
ATOM   4668 1HG  GLU A 310      72.365  12.954  11.368  1.00  0.00           H  
ATOM   4669 2HG  GLU A 310      74.026  12.387  11.208  1.00  0.00           H  
ATOM   4670  N   THR A 311      70.074  10.426  11.215  1.00  0.00           N  
ATOM   4671  CA  THR A 311      68.939  10.676  12.098  1.00  0.00           C  
ATOM   4672  C   THR A 311      68.646   9.498  13.022  1.00  0.00           C  
ATOM   4673  O   THR A 311      68.203   9.681  14.156  1.00  0.00           O  
ATOM   4674  CB  THR A 311      67.677  11.008  11.281  1.00  0.00           C  
ATOM   4675  OG1 THR A 311      67.912  12.178  10.487  1.00  0.00           O  
ATOM   4676  CG2 THR A 311      66.494  11.256  12.204  1.00  0.00           C  
ATOM   4677  H   THR A 311      69.891  10.203  10.247  1.00  0.00           H  
ATOM   4678  HA  THR A 311      69.174  11.533  12.730  1.00  0.00           H  
ATOM   4679  HB  THR A 311      67.444  10.176  10.617  1.00  0.00           H  
ATOM   4680  HG1 THR A 311      68.407  11.937   9.701  1.00  0.00           H  
ATOM   4681 1HG2 THR A 311      65.610  11.489  11.610  1.00  0.00           H  
ATOM   4682 2HG2 THR A 311      66.305  10.364  12.801  1.00  0.00           H  
ATOM   4683 3HG2 THR A 311      66.717  12.093  12.865  1.00  0.00           H  
ATOM   4684  N   ALA A 312      68.894   8.292  12.534  1.00  0.00           N  
ATOM   4685  CA  ALA A 312      68.329   7.090  13.154  1.00  0.00           C  
ATOM   4686  C   ALA A 312      69.337   6.313  13.990  1.00  0.00           C  
ATOM   4687  O   ALA A 312      69.016   5.829  15.075  1.00  0.00           O  
ATOM   4688  CB  ALA A 312      67.743   6.181  12.083  1.00  0.00           C  
ATOM   4689  H   ALA A 312      69.484   8.203  11.719  1.00  0.00           H  
ATOM   4690  HA  ALA A 312      67.531   7.400  13.829  1.00  0.00           H  
ATOM   4691 1HB  ALA A 312      67.313   5.297  12.552  1.00  0.00           H  
ATOM   4692 2HB  ALA A 312      66.966   6.717  11.537  1.00  0.00           H  
ATOM   4693 3HB  ALA A 312      68.529   5.880  11.393  1.00  0.00           H  
ATOM   4694  N   VAL A 313      70.562   6.191  13.486  1.00  0.00           N  
ATOM   4695  CA  VAL A 313      71.509   5.249  14.055  1.00  0.00           C  
ATOM   4696  C   VAL A 313      71.898   5.640  15.477  1.00  0.00           C  
ATOM   4697  O   VAL A 313      72.314   6.771  15.728  1.00  0.00           O  
ATOM   4698  CB  VAL A 313      72.774   5.176  13.180  1.00  0.00           C  
ATOM   4699  CG1 VAL A 313      73.823   4.288  13.833  1.00  0.00           C  
ATOM   4700  CG2 VAL A 313      72.416   4.659  11.795  1.00  0.00           C  
ATOM   4701  H   VAL A 313      70.829   6.764  12.698  1.00  0.00           H  
ATOM   4702  HA  VAL A 313      71.043   4.263  14.081  1.00  0.00           H  
ATOM   4703  HB  VAL A 313      73.205   6.174  13.096  1.00  0.00           H  
ATOM   4704 1HG1 VAL A 313      74.711   4.248  13.201  1.00  0.00           H  
ATOM   4705 2HG1 VAL A 313      74.090   4.696  14.807  1.00  0.00           H  
ATOM   4706 3HG1 VAL A 313      73.422   3.282  13.957  1.00  0.00           H  
ATOM   4707 1HG2 VAL A 313      73.316   4.611  11.181  1.00  0.00           H  
ATOM   4708 2HG2 VAL A 313      71.980   3.664  11.879  1.00  0.00           H  
ATOM   4709 3HG2 VAL A 313      71.696   5.333  11.330  1.00  0.00           H  
ATOM   4710  N   LYS A 314      71.762   4.701  16.406  1.00  0.00           N  
ATOM   4711  CA  LYS A 314      71.984   4.991  17.820  1.00  0.00           C  
ATOM   4712  C   LYS A 314      73.089   4.096  18.392  1.00  0.00           C  
ATOM   4713  O   LYS A 314      73.627   4.367  19.466  1.00  0.00           O  
ATOM   4714  CB  LYS A 314      70.689   4.810  18.614  1.00  0.00           C  
ATOM   4715  CG  LYS A 314      70.811   5.131  20.098  1.00  0.00           C  
ATOM   4716  CD  LYS A 314      71.068   6.613  20.323  1.00  0.00           C  
ATOM   4717  CE  LYS A 314      71.093   6.953  21.806  1.00  0.00           C  
ATOM   4718  NZ  LYS A 314      71.378   8.394  22.043  1.00  0.00           N  
ATOM   4719  H   LYS A 314      71.499   3.767  16.126  1.00  0.00           H  
ATOM   4720  HA  LYS A 314      72.308   6.028  17.914  1.00  0.00           H  
ATOM   4721 1HB  LYS A 314      69.913   5.451  18.196  1.00  0.00           H  
ATOM   4722 2HB  LYS A 314      70.347   3.779  18.522  1.00  0.00           H  
ATOM   4723 1HG  LYS A 314      69.890   4.848  20.608  1.00  0.00           H  
ATOM   4724 2HG  LYS A 314      71.633   4.559  20.527  1.00  0.00           H  
ATOM   4725 1HD  LYS A 314      72.026   6.889  19.880  1.00  0.00           H  
ATOM   4726 2HD  LYS A 314      70.283   7.196  19.840  1.00  0.00           H  
ATOM   4727 1HE  LYS A 314      70.129   6.708  22.251  1.00  0.00           H  
ATOM   4728 2HE  LYS A 314      71.859   6.358  22.303  1.00  0.00           H  
ATOM   4729 1HZ  LYS A 314      71.386   8.577  23.036  1.00  0.00           H  
ATOM   4730 2HZ  LYS A 314      72.279   8.628  21.650  1.00  0.00           H  
ATOM   4731 3HZ  LYS A 314      70.664   8.956  21.603  1.00  0.00           H  
ATOM   4732  N   THR A 315      73.420   3.036  17.671  1.00  0.00           N  
ATOM   4733  CA  THR A 315      74.371   2.043  18.153  1.00  0.00           C  
ATOM   4734  C   THR A 315      75.323   1.593  17.051  1.00  0.00           C  
ATOM   4735  O   THR A 315      75.078   1.834  15.869  1.00  0.00           O  
ATOM   4736  CB  THR A 315      73.640   0.818  18.734  1.00  0.00           C  
ATOM   4737  OG1 THR A 315      72.923   0.147  17.690  1.00  0.00           O  
ATOM   4738  CG2 THR A 315      72.665   1.245  19.821  1.00  0.00           C  
ATOM   4739  H   THR A 315      73.002   2.911  16.760  1.00  0.00           H  
ATOM   4740  HA  THR A 315      74.969   2.493  18.945  1.00  0.00           H  
ATOM   4741  HB  THR A 315      74.369   0.127  19.158  1.00  0.00           H  
ATOM   4742  HG1 THR A 315      72.468  -0.616  18.055  1.00  0.00           H  
ATOM   4743 1HG2 THR A 315      72.159   0.366  20.220  1.00  0.00           H  
ATOM   4744 2HG2 THR A 315      73.209   1.745  20.621  1.00  0.00           H  
ATOM   4745 3HG2 THR A 315      71.929   1.928  19.400  1.00  0.00           H  
ATOM   4746  N   ASP A 316      76.386   0.940  17.591  1.00  0.00           N  
ATOM   4747  CA  ASP A 316      77.390   0.370  16.698  1.00  0.00           C  
ATOM   4748  C   ASP A 316      76.781  -0.645  15.745  1.00  0.00           C  
ATOM   4749  O   ASP A 316      77.186  -0.744  14.587  1.00  0.00           O  
ATOM   4750  CB  ASP A 316      78.509  -0.293  17.505  1.00  0.00           C  
ATOM   4751  CG  ASP A 316      78.003  -1.396  18.424  1.00  0.00           C  
ATOM   4752  OD1 ASP A 316      76.862  -1.339  18.817  1.00  0.00           O  
ATOM   4753  OD2 ASP A 316      78.762  -2.286  18.725  1.00  0.00           O  
ATOM   4754  H   ASP A 316      76.458   0.864  18.596  1.00  0.00           H  
ATOM   4755  HA  ASP A 316      77.820   1.175  16.102  1.00  0.00           H  
ATOM   4756 1HB  ASP A 316      79.246  -0.718  16.823  1.00  0.00           H  
ATOM   4757 2HB  ASP A 316      79.017   0.459  18.109  1.00  0.00           H  
ATOM   4758  N   GLU A 317      75.798  -1.416  16.215  1.00  0.00           N  
ATOM   4759  CA  GLU A 317      75.061  -2.290  15.310  1.00  0.00           C  
ATOM   4760  C   GLU A 317      74.308  -1.486  14.259  1.00  0.00           C  
ATOM   4761  O   GLU A 317      74.269  -1.861  13.087  1.00  0.00           O  
ATOM   4762  CB  GLU A 317      74.081  -3.166  16.094  1.00  0.00           C  
ATOM   4763  CG  GLU A 317      74.742  -4.231  16.957  1.00  0.00           C  
ATOM   4764  CD  GLU A 317      73.755  -5.021  17.770  1.00  0.00           C  
ATOM   4765  OE1 GLU A 317      72.596  -4.681  17.757  1.00  0.00           O  
ATOM   4766  OE2 GLU A 317      74.160  -5.967  18.405  1.00  0.00           O  
ATOM   4767  H   GLU A 317      75.576  -1.384  17.200  1.00  0.00           H  
ATOM   4768  HA  GLU A 317      75.774  -2.936  14.796  1.00  0.00           H  
ATOM   4769 1HB  GLU A 317      73.473  -2.538  16.745  1.00  0.00           H  
ATOM   4770 2HB  GLU A 317      73.407  -3.668  15.400  1.00  0.00           H  
ATOM   4771 1HG  GLU A 317      75.295  -4.915  16.313  1.00  0.00           H  
ATOM   4772 2HG  GLU A 317      75.455  -3.751  17.626  1.00  0.00           H  
ATOM   4773  N   ASP A 318      73.710  -0.378  14.684  1.00  0.00           N  
ATOM   4774  CA  ASP A 318      72.957   0.482  13.779  1.00  0.00           C  
ATOM   4775  C   ASP A 318      73.865   1.106  12.728  1.00  0.00           C  
ATOM   4776  O   ASP A 318      73.500   1.203  11.556  1.00  0.00           O  
ATOM   4777  CB  ASP A 318      72.239   1.585  14.560  1.00  0.00           C  
ATOM   4778  CG  ASP A 318      71.067   1.063  15.381  1.00  0.00           C  
ATOM   4779  OD1 ASP A 318      70.636  -0.038  15.131  1.00  0.00           O  
ATOM   4780  OD2 ASP A 318      70.615   1.769  16.250  1.00  0.00           O  
ATOM   4781  H   ASP A 318      73.779  -0.125  15.659  1.00  0.00           H  
ATOM   4782  HA  ASP A 318      72.210  -0.125  13.267  1.00  0.00           H  
ATOM   4783 1HB  ASP A 318      72.945   2.074  15.232  1.00  0.00           H  
ATOM   4784 2HB  ASP A 318      71.869   2.341  13.867  1.00  0.00           H  
ATOM   4785  N   ALA A 319      75.051   1.529  13.153  1.00  0.00           N  
ATOM   4786  CA  ALA A 319      76.014   2.145  12.248  1.00  0.00           C  
ATOM   4787  C   ALA A 319      76.494   1.153  11.197  1.00  0.00           C  
ATOM   4788  O   ALA A 319      76.643   1.499  10.025  1.00  0.00           O  
ATOM   4789  CB  ALA A 319      77.196   2.701  13.030  1.00  0.00           C  
ATOM   4790  H   ALA A 319      75.291   1.421  14.128  1.00  0.00           H  
ATOM   4791  HA  ALA A 319      75.516   2.965  11.731  1.00  0.00           H  
ATOM   4792 1HB  ALA A 319      77.906   3.157  12.340  1.00  0.00           H  
ATOM   4793 2HB  ALA A 319      76.843   3.451  13.737  1.00  0.00           H  
ATOM   4794 3HB  ALA A 319      77.685   1.893  13.572  1.00  0.00           H  
ATOM   4795  N   ILE A 320      76.735  -0.082  11.622  1.00  0.00           N  
ATOM   4796  CA  ILE A 320      77.198  -1.128  10.717  1.00  0.00           C  
ATOM   4797  C   ILE A 320      76.145  -1.453   9.666  1.00  0.00           C  
ATOM   4798  O   ILE A 320      76.465  -1.653   8.494  1.00  0.00           O  
ATOM   4799  CB  ILE A 320      77.560  -2.407  11.494  1.00  0.00           C  
ATOM   4800  CG1 ILE A 320      78.793  -2.169  12.369  1.00  0.00           C  
ATOM   4801  CG2 ILE A 320      77.798  -3.563  10.535  1.00  0.00           C  
ATOM   4802  CD1 ILE A 320      79.059  -3.276  13.363  1.00  0.00           C  
ATOM   4803  H   ILE A 320      76.594  -0.303  12.597  1.00  0.00           H  
ATOM   4804  HA  ILE A 320      78.091  -0.772  10.205  1.00  0.00           H  
ATOM   4805  HB  ILE A 320      76.742  -2.667  12.166  1.00  0.00           H  
ATOM   4806 1HG1 ILE A 320      79.673  -2.060  11.736  1.00  0.00           H  
ATOM   4807 2HG1 ILE A 320      78.673  -1.237  12.922  1.00  0.00           H  
ATOM   4808 1HG2 ILE A 320      78.053  -4.458  11.101  1.00  0.00           H  
ATOM   4809 2HG2 ILE A 320      76.895  -3.746   9.954  1.00  0.00           H  
ATOM   4810 3HG2 ILE A 320      78.618  -3.314   9.862  1.00  0.00           H  
ATOM   4811 1HD1 ILE A 320      79.949  -3.036  13.946  1.00  0.00           H  
ATOM   4812 2HD1 ILE A 320      78.204  -3.379  14.032  1.00  0.00           H  
ATOM   4813 3HD1 ILE A 320      79.218  -4.213  12.830  1.00  0.00           H  
ATOM   4814  N   THR A 321      74.888  -1.505  10.091  1.00  0.00           N  
ATOM   4815  CA  THR A 321      73.785  -1.806   9.186  1.00  0.00           C  
ATOM   4816  C   THR A 321      73.622  -0.716   8.135  1.00  0.00           C  
ATOM   4817  O   THR A 321      73.377  -1.002   6.963  1.00  0.00           O  
ATOM   4818  CB  THR A 321      72.465  -1.980   9.959  1.00  0.00           C  
ATOM   4819  OG1 THR A 321      72.587  -3.073  10.878  1.00  0.00           O  
ATOM   4820  CG2 THR A 321      71.317  -2.255   9.000  1.00  0.00           C  
ATOM   4821  H   THR A 321      74.691  -1.332  11.066  1.00  0.00           H  
ATOM   4822  HA  THR A 321      74.006  -2.741   8.670  1.00  0.00           H  
ATOM   4823  HB  THR A 321      72.251  -1.072  10.523  1.00  0.00           H  
ATOM   4824  HG1 THR A 321      73.056  -2.780  11.663  1.00  0.00           H  
ATOM   4825 1HG2 THR A 321      70.392  -2.375   9.564  1.00  0.00           H  
ATOM   4826 2HG2 THR A 321      71.214  -1.420   8.307  1.00  0.00           H  
ATOM   4827 3HG2 THR A 321      71.521  -3.167   8.441  1.00  0.00           H  
ATOM   4828  N   ALA A 322      73.759   0.535   8.560  1.00  0.00           N  
ATOM   4829  CA  ALA A 322      73.628   1.671   7.655  1.00  0.00           C  
ATOM   4830  C   ALA A 322      74.730   1.668   6.604  1.00  0.00           C  
ATOM   4831  O   ALA A 322      74.484   1.953   5.432  1.00  0.00           O  
ATOM   4832  CB  ALA A 322      73.647   2.976   8.437  1.00  0.00           C  
ATOM   4833  H   ALA A 322      73.959   0.704   9.535  1.00  0.00           H  
ATOM   4834  HA  ALA A 322      72.673   1.583   7.137  1.00  0.00           H  
ATOM   4835 1HB  ALA A 322      73.548   3.815   7.747  1.00  0.00           H  
ATOM   4836 2HB  ALA A 322      72.817   2.989   9.144  1.00  0.00           H  
ATOM   4837 3HB  ALA A 322      74.587   3.062   8.979  1.00  0.00           H  
ATOM   4838  N   ALA A 323      75.946   1.344   7.029  1.00  0.00           N  
ATOM   4839  CA  ALA A 323      77.088   1.303   6.124  1.00  0.00           C  
ATOM   4840  C   ALA A 323      76.920   0.214   5.072  1.00  0.00           C  
ATOM   4841  O   ALA A 323      77.240   0.415   3.900  1.00  0.00           O  
ATOM   4842  CB  ALA A 323      78.376   1.089   6.906  1.00  0.00           C  
ATOM   4843  H   ALA A 323      76.083   1.120   8.004  1.00  0.00           H  
ATOM   4844  HA  ALA A 323      77.145   2.261   5.607  1.00  0.00           H  
ATOM   4845 1HB  ALA A 323      79.220   1.061   6.217  1.00  0.00           H  
ATOM   4846 2HB  ALA A 323      78.512   1.906   7.614  1.00  0.00           H  
ATOM   4847 3HB  ALA A 323      78.319   0.146   7.448  1.00  0.00           H  
ATOM   4848  N   LYS A 324      76.416  -0.939   5.498  1.00  0.00           N  
ATOM   4849  CA  LYS A 324      76.204  -2.063   4.593  1.00  0.00           C  
ATOM   4850  C   LYS A 324      75.153  -1.733   3.541  1.00  0.00           C  
ATOM   4851  O   LYS A 324      75.303  -2.079   2.369  1.00  0.00           O  
ATOM   4852  CB  LYS A 324      75.791  -3.310   5.376  1.00  0.00           C  
ATOM   4853  CG  LYS A 324      76.902  -3.920   6.220  1.00  0.00           C  
ATOM   4854  CD  LYS A 324      76.410  -5.141   6.982  1.00  0.00           C  
ATOM   4855  CE  LYS A 324      77.516  -5.745   7.835  1.00  0.00           C  
ATOM   4856  NZ  LYS A 324      77.039  -6.919   8.616  1.00  0.00           N  
ATOM   4857  H   LYS A 324      76.174  -1.040   6.473  1.00  0.00           H  
ATOM   4858  HA  LYS A 324      77.141  -2.271   4.075  1.00  0.00           H  
ATOM   4859 1HB  LYS A 324      74.962  -3.065   6.040  1.00  0.00           H  
ATOM   4860 2HB  LYS A 324      75.440  -4.075   4.682  1.00  0.00           H  
ATOM   4861 1HG  LYS A 324      77.730  -4.214   5.575  1.00  0.00           H  
ATOM   4862 2HG  LYS A 324      77.264  -3.180   6.933  1.00  0.00           H  
ATOM   4863 1HD  LYS A 324      75.578  -4.857   7.628  1.00  0.00           H  
ATOM   4864 2HD  LYS A 324      76.058  -5.893   6.276  1.00  0.00           H  
ATOM   4865 1HE  LYS A 324      78.338  -6.061   7.194  1.00  0.00           H  
ATOM   4866 2HE  LYS A 324      77.893  -4.993   8.528  1.00  0.00           H  
ATOM   4867 1HZ  LYS A 324      77.800  -7.289   9.167  1.00  0.00           H  
ATOM   4868 2HZ  LYS A 324      76.288  -6.633   9.229  1.00  0.00           H  
ATOM   4869 3HZ  LYS A 324      76.704  -7.631   7.983  1.00  0.00           H  
ATOM   4870  N   GLU A 325      74.088  -1.061   3.967  1.00  0.00           N  
ATOM   4871  CA  GLU A 325      73.010  -0.682   3.062  1.00  0.00           C  
ATOM   4872  C   GLU A 325      73.494   0.307   2.010  1.00  0.00           C  
ATOM   4873  O   GLU A 325      73.129   0.210   0.838  1.00  0.00           O  
ATOM   4874  CB  GLU A 325      71.844  -0.077   3.846  1.00  0.00           C  
ATOM   4875  CG  GLU A 325      71.086  -1.071   4.714  1.00  0.00           C  
ATOM   4876  CD  GLU A 325      69.994  -0.429   5.524  1.00  0.00           C  
ATOM   4877  OE1 GLU A 325      69.898   0.775   5.506  1.00  0.00           O  
ATOM   4878  OE2 GLU A 325      69.257  -1.142   6.162  1.00  0.00           O  
ATOM   4879  H   GLU A 325      74.024  -0.807   4.942  1.00  0.00           H  
ATOM   4880  HA  GLU A 325      72.658  -1.578   2.549  1.00  0.00           H  
ATOM   4881 1HB  GLU A 325      72.214   0.718   4.494  1.00  0.00           H  
ATOM   4882 2HB  GLU A 325      71.133   0.372   3.153  1.00  0.00           H  
ATOM   4883 1HG  GLU A 325      70.645  -1.834   4.073  1.00  0.00           H  
ATOM   4884 2HG  GLU A 325      71.789  -1.562   5.385  1.00  0.00           H  
ATOM   4885  N   ILE A 326      74.318   1.259   2.436  1.00  0.00           N  
ATOM   4886  CA  ILE A 326      74.855   2.268   1.531  1.00  0.00           C  
ATOM   4887  C   ILE A 326      75.760   1.640   0.479  1.00  0.00           C  
ATOM   4888  O   ILE A 326      75.719   2.015  -0.693  1.00  0.00           O  
ATOM   4889  CB  ILE A 326      75.639   3.341   2.308  1.00  0.00           C  
ATOM   4890  CG1 ILE A 326      74.707   4.102   3.255  1.00  0.00           C  
ATOM   4891  CG2 ILE A 326      76.324   4.300   1.347  1.00  0.00           C  
ATOM   4892  CD1 ILE A 326      73.578   4.823   2.553  1.00  0.00           C  
ATOM   4893  H   ILE A 326      74.579   1.284   3.411  1.00  0.00           H  
ATOM   4894  HA  ILE A 326      74.023   2.751   1.020  1.00  0.00           H  
ATOM   4895  HB  ILE A 326      76.395   2.861   2.929  1.00  0.00           H  
ATOM   4896 1HG1 ILE A 326      74.273   3.408   3.974  1.00  0.00           H  
ATOM   4897 2HG1 ILE A 326      75.281   4.838   3.818  1.00  0.00           H  
ATOM   4898 1HG2 ILE A 326      76.873   5.052   1.913  1.00  0.00           H  
ATOM   4899 2HG2 ILE A 326      77.016   3.747   0.713  1.00  0.00           H  
ATOM   4900 3HG2 ILE A 326      75.574   4.789   0.725  1.00  0.00           H  
ATOM   4901 1HD1 ILE A 326      72.962   5.338   3.290  1.00  0.00           H  
ATOM   4902 2HD1 ILE A 326      73.991   5.549   1.852  1.00  0.00           H  
ATOM   4903 3HD1 ILE A 326      72.968   4.102   2.011  1.00  0.00           H  
ATOM   4904  N   ALA A 327      76.577   0.682   0.905  1.00  0.00           N  
ATOM   4905  CA  ALA A 327      77.494   0.000  -0.000  1.00  0.00           C  
ATOM   4906  C   ALA A 327      76.737  -0.801  -1.052  1.00  0.00           C  
ATOM   4907  O   ALA A 327      77.114  -0.818  -2.224  1.00  0.00           O  
ATOM   4908  CB  ALA A 327      78.432  -0.908   0.782  1.00  0.00           C  
ATOM   4909  H   ALA A 327      76.562   0.420   1.880  1.00  0.00           H  
ATOM   4910  HA  ALA A 327      78.084   0.756  -0.517  1.00  0.00           H  
ATOM   4911 1HB  ALA A 327      79.111  -1.410   0.093  1.00  0.00           H  
ATOM   4912 2HB  ALA A 327      79.009  -0.312   1.490  1.00  0.00           H  
ATOM   4913 3HB  ALA A 327      77.850  -1.652   1.324  1.00  0.00           H  
ATOM   4914  N   GLU A 328      75.667  -1.464  -0.626  1.00  0.00           N  
ATOM   4915  CA  GLU A 328      74.855  -2.268  -1.531  1.00  0.00           C  
ATOM   4916  C   GLU A 328      74.177  -1.399  -2.583  1.00  0.00           C  
ATOM   4917  O   GLU A 328      74.104  -1.769  -3.755  1.00  0.00           O  
ATOM   4918  CB  GLU A 328      73.801  -3.052  -0.747  1.00  0.00           C  
ATOM   4919  CG  GLU A 328      74.365  -4.163   0.128  1.00  0.00           C  
ATOM   4920  CD  GLU A 328      75.032  -5.252  -0.667  1.00  0.00           C  
ATOM   4921  OE1 GLU A 328      74.536  -5.583  -1.717  1.00  0.00           O  
ATOM   4922  OE2 GLU A 328      76.038  -5.752  -0.223  1.00  0.00           O  
ATOM   4923  H   GLU A 328      75.410  -1.409   0.349  1.00  0.00           H  
ATOM   4924  HA  GLU A 328      75.507  -2.976  -2.044  1.00  0.00           H  
ATOM   4925 1HB  GLU A 328      73.244  -2.371  -0.104  1.00  0.00           H  
ATOM   4926 2HB  GLU A 328      73.090  -3.502  -1.441  1.00  0.00           H  
ATOM   4927 1HG  GLU A 328      75.093  -3.735   0.817  1.00  0.00           H  
ATOM   4928 2HG  GLU A 328      73.557  -4.593   0.717  1.00  0.00           H  
ATOM   4929  N   VAL A 329      73.682  -0.242  -2.157  1.00  0.00           N
[truncated: 475,692 more chars]
