# Supplementary material for: Blueprinting extendable nanomaterials with standardized protein blocks
Source: Nature. 2024 Mar 13;627(8005):898–904. doi: 10.1038/s41586-024-07188-4 (PMC10972742; doi:10.1038/s41586-024-07188-4)
Supplement: Supplementary file 4 — Design models with ideal backbones as well as experimentally determined structures for comparison. For reference to design names, see Supplementary Fig. 1. [file 41586_2024_7188_MOESM4_ESM.zip › THR54_design.pdb]

HEADER                                            29-OCT-21   XXXX              
EXPDTA    THEORETICAL MODEL                                                     
REMARK 220                                                                      
REMARK 220 EXPERIMENTAL DETAILS                                                 
REMARK 220  EXPERIMENT TYPE                : THEORETICAL MODELLING              
REMARK 220  DATE OF DATA COLLECTION        : 29-OCT-21                          
REMARK 220                                                                      
REMARK 220 REMARK: MODEL GENERATED BY ROSETTA                                   
REMARK 220  VERSION 2021.41+HEAD.36da336f772                                    
ATOM      1  N   GLY A   1      12.275   5.386  15.788  1.00  0.00           N  
ATOM      2  CA  GLY A   1      11.354   4.426  15.214  1.00  0.00           C  
ATOM      3  C   GLY A   1      12.149   3.226  14.540  1.00  0.00           C  
ATOM      4  O   GLY A   1      11.849   2.057  14.782  1.00  0.00           O  
ATOM      5 1H   GLY A   1      11.760   6.133  16.207  1.00  0.00           H  
ATOM      6 2H   GLY A   1      12.835   4.936  16.484  1.00  0.00           H  
ATOM      7 3H   GLY A   1      12.867   5.752  15.070  1.00  0.00           H  
ATOM      8 1HA  GLY A   1      10.693   4.046  15.993  1.00  0.00           H  
ATOM      9 2HA  GLY A   1      10.727   4.921  14.474  1.00  0.00           H  
ATOM     10  N   ALA A   2      13.139   3.529  13.714  1.00  0.00           N  
ATOM     11  CA  ALA A   2      13.888   2.463  13.072  1.00  0.00           C  
ATOM     12  C   ALA A   2      15.260   2.322  13.716  1.00  0.00           C  
ATOM     13  O   ALA A   2      15.861   3.308  14.142  1.00  0.00           O  
ATOM     14  CB  ALA A   2      14.020   2.726  11.579  1.00  0.00           C  
ATOM     15  H   ALA A   2      13.358   4.500  13.543  1.00  0.00           H  
ATOM     16  HA  ALA A   2      13.343   1.530  13.219  1.00  0.00           H  
ATOM     17 1HB  ALA A   2      14.590   1.920  11.117  1.00  0.00           H  
ATOM     18 2HB  ALA A   2      13.029   2.775  11.129  1.00  0.00           H  
ATOM     19 3HB  ALA A   2      14.537   3.672  11.421  1.00  0.00           H  
ATOM     20  N   THR A   3      15.753   1.094  13.786  1.00  0.00           N  
ATOM     21  CA  THR A   3      17.118   0.859  14.237  1.00  0.00           C  
ATOM     22  C   THR A   3      18.146   1.196  13.157  1.00  0.00           C  
ATOM     23  O   THR A   3      17.815   1.275  11.974  1.00  0.00           O  
ATOM     24  CB  THR A   3      17.301  -0.604  14.683  1.00  0.00           C  
ATOM     25  OG1 THR A   3      17.073  -1.477  13.569  1.00  0.00           O  
ATOM     26  CG2 THR A   3      16.327  -0.947  15.800  1.00  0.00           C  
ATOM     27  H   THR A   3      15.169   0.314  13.521  1.00  0.00           H  
ATOM     28  HA  THR A   3      17.316   1.506  15.092  1.00  0.00           H  
ATOM     29  HB  THR A   3      18.320  -0.750  15.039  1.00  0.00           H  
ATOM     30  HG1 THR A   3      17.478  -2.330  13.744  1.00  0.00           H  
ATOM     31 1HG2 THR A   3      16.472  -1.984  16.102  1.00  0.00           H  
ATOM     32 2HG2 THR A   3      16.506  -0.292  16.652  1.00  0.00           H  
ATOM     33 3HG2 THR A   3      15.306  -0.811  15.446  1.00  0.00           H  
ATOM     34  N   VAL A   4      19.541   1.445  13.389  1.00  0.00           N  
ATOM     35  CA  VAL A   4      20.409   1.802  12.272  1.00  0.00           C  
ATOM     36  C   VAL A   4      20.344   0.746  11.199  1.00  0.00           C  
ATOM     37  O   VAL A   4      20.377   1.055  10.008  1.00  0.00           O  
ATOM     38  CB  VAL A   4      21.867   1.961  12.742  1.00  0.00           C  
ATOM     39  CG1 VAL A   4      22.439   0.617  13.168  1.00  0.00           C  
ATOM     40  CG2 VAL A   4      22.705   2.577  11.632  1.00  0.00           C  
ATOM     41  H   VAL A   4      19.905   1.369  14.328  1.00  0.00           H  
ATOM     42  HA  VAL A   4      20.068   2.752  11.859  1.00  0.00           H  
ATOM     43  HB  VAL A   4      21.888   2.611  13.617  1.00  0.00           H  
ATOM     44 1HG1 VAL A   4      23.470   0.749  13.498  1.00  0.00           H  
ATOM     45 2HG1 VAL A   4      21.846   0.212  13.987  1.00  0.00           H  
ATOM     46 3HG1 VAL A   4      22.414  -0.072  12.325  1.00  0.00           H  
ATOM     47 1HG2 VAL A   4      23.734   2.687  11.972  1.00  0.00           H  
ATOM     48 2HG2 VAL A   4      22.679   1.930  10.755  1.00  0.00           H  
ATOM     49 3HG2 VAL A   4      22.302   3.556  11.372  1.00  0.00           H  
ATOM     50  N   GLU A   5      20.252  -0.502  11.622  1.00  0.00           N  
ATOM     51  CA  GLU A   5      20.410  -1.635  10.717  1.00  0.00           C  
ATOM     52  C   GLU A   5      19.308  -1.657   9.666  1.00  0.00           C  
ATOM     53  O   GLU A   5      19.560  -1.937   8.494  1.00  0.00           O  
ATOM     54  CB  GLU A   5      20.407  -2.949  11.501  1.00  0.00           C  
ATOM     55  CG  GLU A   5      20.640  -4.190  10.650  1.00  0.00           C  
ATOM     56  CD  GLU A   5      20.716  -5.451  11.464  1.00  0.00           C  
ATOM     57  OE1 GLU A   5      20.612  -5.369  12.664  1.00  0.00           O  
ATOM     58  OE2 GLU A   5      20.877  -6.499  10.884  1.00  0.00           O  
ATOM     59  H   GLU A   5      20.067  -0.678  12.599  1.00  0.00           H  
ATOM     60  HA  GLU A   5      21.367  -1.537  10.204  1.00  0.00           H  
ATOM     61 1HB  GLU A   5      21.182  -2.918  12.267  1.00  0.00           H  
ATOM     62 2HB  GLU A   5      19.449  -3.067  12.009  1.00  0.00           H  
ATOM     63 1HG  GLU A   5      19.826  -4.283   9.931  1.00  0.00           H  
ATOM     64 2HG  GLU A   5      21.568  -4.066  10.093  1.00  0.00           H  
ATOM     65  N   THR A   6      18.085  -1.360  10.091  1.00  0.00           N  
ATOM     66  CA  THR A   6      16.942  -1.346   9.186  1.00  0.00           C  
ATOM     67  C   THR A   6      17.085  -0.253   8.135  1.00  0.00           C  
ATOM     68  O   THR A   6      16.769  -0.460   6.963  1.00  0.00           O  
ATOM     69  CB  THR A   6      15.625  -1.151   9.959  1.00  0.00           C  
ATOM     70  OG1 THR A   6      15.442  -2.235  10.879  1.00  0.00           O  
ATOM     71  CG2 THR A   6      14.446  -1.100   9.000  1.00  0.00           C  
ATOM     72  H   THR A   6      17.943  -1.138  11.066  1.00  0.00           H  
ATOM     73  HA  THR A   6      16.898  -2.305   8.670  1.00  0.00           H  
ATOM     74  HB  THR A   6      15.668  -0.219  10.523  1.00  0.00           H  
ATOM     75  HG1 THR A   6      15.974  -2.082  11.663  1.00  0.00           H  
ATOM     76 1HG2 THR A   6      13.523  -0.961   9.564  1.00  0.00           H  
ATOM     77 2HG2 THR A   6      14.576  -0.269   8.307  1.00  0.00           H  
ATOM     78 3HG2 THR A   6      14.391  -2.033   8.441  1.00  0.00           H  
ATOM     79  N   VAL A   7      17.563   0.911   8.560  1.00  0.00           N  
ATOM     80  CA  VAL A   7      17.749   2.039   7.655  1.00  0.00           C  
ATOM     81  C   VAL A   7      18.808   1.733   6.604  1.00  0.00           C  
ATOM     82  O   VAL A   7      18.651   2.076   5.432  1.00  0.00           O  
ATOM     83  CB  VAL A   7      18.162   3.295   8.445  1.00  0.00           C  
ATOM     84  CG1 VAL A   7      18.540   4.422   7.494  1.00  0.00           C  
ATOM     85  CG2 VAL A   7      17.029   3.724   9.365  1.00  0.00           C  
ATOM     86  H   VAL A   7      17.804   1.017   9.535  1.00  0.00           H  
ATOM     87  HA  VAL A   7      16.803   2.238   7.150  1.00  0.00           H  
ATOM     88  HB  VAL A   7      19.046   3.066   9.039  1.00  0.00           H  
ATOM     89 1HG1 VAL A   7      18.829   5.302   8.069  1.00  0.00           H  
ATOM     90 2HG1 VAL A   7      19.376   4.106   6.870  1.00  0.00           H  
ATOM     91 3HG1 VAL A   7      17.686   4.666   6.862  1.00  0.00           H  
ATOM     92 1HG2 VAL A   7      17.328   4.612   9.921  1.00  0.00           H  
ATOM     93 2HG2 VAL A   7      16.143   3.948   8.771  1.00  0.00           H  
ATOM     94 3HG2 VAL A   7      16.803   2.918  10.064  1.00  0.00           H  
ATOM     95  N   THR A   8      19.887   1.086   7.029  1.00  0.00           N  
ATOM     96  CA  THR A   8      20.974   0.732   6.124  1.00  0.00           C  
ATOM     97  C   THR A   8      20.512  -0.268   5.072  1.00  0.00           C  
ATOM     98  O   THR A   8      20.874  -0.163   3.900  1.00  0.00           O  
ATOM     99  CB  THR A   8      22.173   0.152   6.898  1.00  0.00           C  
ATOM    100  OG1 THR A   8      21.756  -1.009   7.628  1.00  0.00           O  
ATOM    101  CG2 THR A   8      22.732   1.183   7.866  1.00  0.00           C  
ATOM    102  H   THR A   8      19.956   0.833   8.004  1.00  0.00           H  
ATOM    103  HA  THR A   8      21.303   1.635   5.608  1.00  0.00           H  
ATOM    104  HB  THR A   8      22.953  -0.138   6.195  1.00  0.00           H  
ATOM    105  HG1 THR A   8      21.721  -1.764   7.036  1.00  0.00           H  
ATOM    106 1HG2 THR A   8      23.578   0.756   8.404  1.00  0.00           H  
ATOM    107 2HG2 THR A   8      23.060   2.062   7.312  1.00  0.00           H  
ATOM    108 3HG2 THR A   8      21.958   1.470   8.578  1.00  0.00           H  
ATOM    109  N   GLU A   9      19.710  -1.238   5.498  1.00  0.00           N  
ATOM    110  CA  GLU A   9      19.197  -2.260   4.593  1.00  0.00           C  
ATOM    111  C   GLU A   9      18.277  -1.652   3.541  1.00  0.00           C  
ATOM    112  O   GLU A   9      18.326  -2.025   2.369  1.00  0.00           O  
ATOM    113  CB  GLU A   9      18.448  -3.340   5.377  1.00  0.00           C  
ATOM    114  CG  GLU A   9      17.917  -4.482   4.524  1.00  0.00           C  
ATOM    115  CD  GLU A   9      19.010  -5.287   3.877  1.00  0.00           C  
ATOM    116  OE1 GLU A   9      20.119  -5.236   4.352  1.00  0.00           O  
ATOM    117  OE2 GLU A   9      18.736  -5.954   2.907  1.00  0.00           O  
ATOM    118  H   GLU A   9      19.449  -1.268   6.473  1.00  0.00           H  
ATOM    119  HA  GLU A   9      20.041  -2.723   4.080  1.00  0.00           H  
ATOM    120 1HB  GLU A   9      19.109  -3.766   6.132  1.00  0.00           H  
ATOM    121 2HB  GLU A   9      17.603  -2.891   5.898  1.00  0.00           H  
ATOM    122 1HG  GLU A   9      17.318  -5.143   5.150  1.00  0.00           H  
ATOM    123 2HG  GLU A   9      17.268  -4.073   3.751  1.00  0.00           H  
ATOM    124  N   ALA A  10      17.439  -0.714   3.967  1.00  0.00           N  
ATOM    125  CA  ALA A  10      16.506  -0.052   3.062  1.00  0.00           C  
ATOM    126  C   ALA A  10      17.245   0.765   2.010  1.00  0.00           C  
ATOM    127  O   ALA A  10      16.868   0.772   0.838  1.00  0.00           O  
ATOM    128  CB  ALA A  10      15.548   0.835   3.844  1.00  0.00           C  
ATOM    129  H   ALA A  10      17.448  -0.452   4.943  1.00  0.00           H  
ATOM    130  HA  ALA A  10      15.932  -0.821   2.545  1.00  0.00           H  
ATOM    131 1HB  ALA A  10      14.859   1.323   3.155  1.00  0.00           H  
ATOM    132 2HB  ALA A  10      14.985   0.227   4.552  1.00  0.00           H  
ATOM    133 3HB  ALA A  10      16.114   1.592   4.386  1.00  0.00           H  
ATOM    134  N   SER A  11      18.299   1.453   2.436  1.00  0.00           N  
ATOM    135  CA  SER A  11      19.093   2.275   1.531  1.00  0.00           C  
ATOM    136  C   SER A  11      19.791   1.422   0.479  1.00  0.00           C  
ATOM    137  O   SER A  11      19.856   1.794  -0.693  1.00  0.00           O  
ATOM    138  CB  SER A  11      20.120   3.069   2.314  1.00  0.00           C  
ATOM    139  OG  SER A  11      19.500   4.007   3.150  1.00  0.00           O  
ATOM    140  H   SER A  11      18.556   1.405   3.412  1.00  0.00           H  
ATOM    141  HA  SER A  11      18.426   2.970   1.020  1.00  0.00           H  
ATOM    142 1HB  SER A  11      20.727   2.390   2.912  1.00  0.00           H  
ATOM    143 2HB  SER A  11      20.788   3.581   1.622  1.00  0.00           H  
ATOM    144  HG  SER A  11      20.148   4.234   3.821  1.00  0.00           H  
ATOM    145  N   LEU A  12      20.312   0.276   0.905  1.00  0.00           N  
ATOM    146  CA  LEU A  12      21.005  -0.632   0.000  1.00  0.00           C  
ATOM    147  C   LEU A  12      20.057  -1.193  -1.052  1.00  0.00           C  
ATOM    148  O   LEU A  12      20.415  -1.312  -2.224  1.00  0.00           O  
ATOM    149  CB  LEU A  12      21.641  -1.783   0.789  1.00  0.00           C  
ATOM    150  CG  LEU A  12      22.440  -2.797  -0.040  1.00  0.00           C  
ATOM    151  CD1 LEU A  12      23.577  -2.083  -0.758  1.00  0.00           C  
ATOM    152  CD2 LEU A  12      22.971  -3.893   0.872  1.00  0.00           C  
ATOM    153  H   LEU A  12      20.225   0.029   1.880  1.00  0.00           H  
ATOM    154  HA  LEU A  12      21.793  -0.078  -0.509  1.00  0.00           H  
ATOM    155 1HB  LEU A  12      22.314  -1.362   1.535  1.00  0.00           H  
ATOM    156 2HB  LEU A  12      20.852  -2.327   1.308  1.00  0.00           H  
ATOM    157  HG  LEU A  12      21.792  -3.238  -0.798  1.00  0.00           H  
ATOM    158 1HD1 LEU A  12      24.144  -2.803  -1.347  1.00  0.00           H  
ATOM    159 2HD1 LEU A  12      23.168  -1.318  -1.418  1.00  0.00           H  
ATOM    160 3HD1 LEU A  12      24.234  -1.617  -0.025  1.00  0.00           H  
ATOM    161 1HD2 LEU A  12      23.538  -4.614   0.283  1.00  0.00           H  
ATOM    162 2HD2 LEU A  12      23.620  -3.453   1.630  1.00  0.00           H  
ATOM    163 3HD2 LEU A  12      22.137  -4.398   1.359  1.00  0.00           H  
ATOM    164  N   ARG A  13      18.846  -1.536  -0.626  1.00  0.00           N  
ATOM    165  CA  ARG A  13      17.843  -2.085  -1.531  1.00  0.00           C  
ATOM    166  C   ARG A  13      17.431  -1.063  -2.583  1.00  0.00           C  
ATOM    167  O   ARG A  13      17.258  -1.399  -3.755  1.00  0.00           O  
ATOM    168  CB  ARG A  13      16.613  -2.535  -0.757  1.00  0.00           C  
ATOM    169  CG  ARG A  13      16.816  -3.772   0.104  1.00  0.00           C  
ATOM    170  CD  ARG A  13      15.591  -4.115   0.870  1.00  0.00           C  
ATOM    171  NE  ARG A  13      15.781  -5.297   1.695  1.00  0.00           N  
ATOM    172  CZ  ARG A  13      14.886  -5.756   2.592  1.00  0.00           C  
ATOM    173  NH1 ARG A  13      13.748  -5.123   2.768  1.00  0.00           N  
ATOM    174  NH2 ARG A  13      15.153  -6.843   3.296  1.00  0.00           N  
ATOM    175  H   ARG A  13      18.615  -1.413   0.349  1.00  0.00           H  
ATOM    176  HA  ARG A  13      18.271  -2.951  -2.038  1.00  0.00           H  
ATOM    177 1HB  ARG A  13      16.279  -1.730  -0.104  1.00  0.00           H  
ATOM    178 2HB  ARG A  13      15.802  -2.748  -1.454  1.00  0.00           H  
ATOM    179 1HG  ARG A  13      17.072  -4.620  -0.531  1.00  0.00           H  
ATOM    180 2HG  ARG A  13      17.625  -3.593   0.813  1.00  0.00           H  
ATOM    181 1HD  ARG A  13      15.325  -3.284   1.522  1.00  0.00           H  
ATOM    182 2HD  ARG A  13      14.772  -4.310   0.179  1.00  0.00           H  
ATOM    183  HE  ARG A  13      16.645  -5.812   1.589  1.00  0.00           H  
ATOM    184 1HH1 ARG A  13      13.544  -4.292   2.230  1.00  0.00           H  
ATOM    185 2HH1 ARG A  13      13.077  -5.467   3.440  1.00  0.00           H  
ATOM    186 1HH2 ARG A  13      16.029  -7.330   3.161  1.00  0.00           H  
ATOM    187 2HH2 ARG A  13      14.483  -7.186   3.967  1.00  0.00           H  
ATOM    188  N   VAL A  14      17.275   0.186  -2.157  1.00  0.00           N  
ATOM    189  CA  VAL A  14      16.882   1.260  -3.062  1.00  0.00           C  
ATOM    190  C   VAL A  14      17.955   1.513  -4.114  1.00  0.00           C  
ATOM    191  O   VAL A  14      17.649   1.733  -5.286  1.00  0.00           O  
ATOM    192  CB  VAL A  14      16.625   2.557  -2.272  1.00  0.00           C  
ATOM    193  CG1 VAL A  14      16.400   3.724  -3.223  1.00  0.00           C  
ATOM    194  CG2 VAL A  14      15.428   2.374  -1.351  1.00  0.00           C  
ATOM    195  H   VAL A  14      17.433   0.397  -1.182  1.00  0.00           H  
ATOM    196  HA  VAL A  14      15.960   0.968  -3.566  1.00  0.00           H  
ATOM    197  HB  VAL A  14      17.509   2.792  -1.679  1.00  0.00           H  
ATOM    198 1HG1 VAL A  14      16.220   4.632  -2.648  1.00  0.00           H  
ATOM    199 2HG1 VAL A  14      17.283   3.859  -3.848  1.00  0.00           H  
ATOM    200 3HG1 VAL A  14      15.536   3.518  -3.854  1.00  0.00           H  
ATOM    201 1HG2 VAL A  14      15.253   3.295  -0.796  1.00  0.00           H  
ATOM    202 2HG2 VAL A  14      14.546   2.134  -1.944  1.00  0.00           H  
ATOM    203 3HG2 VAL A  14      15.628   1.561  -0.653  1.00  0.00           H  
ATOM    204  N   VAL A  15      19.213   1.480  -3.688  1.00  0.00           N  
ATOM    205  CA  VAL A  15      20.334   1.706  -4.593  1.00  0.00           C  
ATOM    206  C   VAL A  15      20.423   0.608  -5.645  1.00  0.00           C  
ATOM    207  O   VAL A  15      20.687   0.878  -6.817  1.00  0.00           O  
ATOM    208  CB  VAL A  15      21.655   1.764  -3.803  1.00  0.00           C  
ATOM    209  CG1 VAL A  15      22.842   1.809  -4.754  1.00  0.00           C  
ATOM    210  CG2 VAL A  15      21.655   2.975  -2.883  1.00  0.00           C  
ATOM    211  H   VAL A  15      19.397   1.294  -2.713  1.00  0.00           H  
ATOM    212  HA  VAL A  15      20.185   2.662  -5.097  1.00  0.00           H  
ATOM    213  HB  VAL A  15      21.753   0.855  -3.210  1.00  0.00           H  
ATOM    214 1HG1 VAL A  15      23.768   1.850  -4.179  1.00  0.00           H  
ATOM    215 2HG1 VAL A  15      22.843   0.916  -5.378  1.00  0.00           H  
ATOM    216 3HG1 VAL A  15      22.769   2.695  -5.385  1.00  0.00           H  
ATOM    217 1HG2 VAL A  15      22.591   3.010  -2.327  1.00  0.00           H  
ATOM    218 2HG2 VAL A  15      21.551   3.884  -3.476  1.00  0.00           H  
ATOM    219 3HG2 VAL A  15      20.821   2.901  -2.184  1.00  0.00           H  
ATOM    220  N   GLU A  16      20.201  -0.631  -5.219  1.00  0.00           N  
ATOM    221  CA  GLU A  16      20.256  -1.773  -6.124  1.00  0.00           C  
ATOM    222  C   GLU A  16      19.157  -1.696  -7.176  1.00  0.00           C  
ATOM    223  O   GLU A  16      19.384  -1.998  -8.348  1.00  0.00           O  
ATOM    224  CB  GLU A  16      20.134  -3.081  -5.340  1.00  0.00           C  
ATOM    225  CG  GLU A  16      20.257  -4.338  -6.190  1.00  0.00           C  
ATOM    226  CD  GLU A  16      20.221  -5.601  -5.376  1.00  0.00           C  
ATOM    227  OE1 GLU A  16      20.126  -5.509  -4.175  1.00  0.00           O  
ATOM    228  OE2 GLU A  16      20.289  -6.660  -5.955  1.00  0.00           O  
ATOM    229  H   GLU A  16      19.989  -0.785  -4.244  1.00  0.00           H  
ATOM    230  HA  GLU A  16      21.218  -1.762  -6.637  1.00  0.00           H  
ATOM    231 1HB  GLU A  16      20.908  -3.120  -4.573  1.00  0.00           H  
ATOM    232 2HB  GLU A  16      19.169  -3.113  -4.833  1.00  0.00           H  
ATOM    233 1HG  GLU A  16      19.437  -4.359  -6.908  1.00  0.00           H  
ATOM    234 2HG  GLU A  16      21.191  -4.297  -6.748  1.00  0.00           H  
ATOM    235  N   ALA A  17      17.965  -1.290  -6.751  1.00  0.00           N  
ATOM    236  CA  ALA A  17      16.828  -1.173  -7.655  1.00  0.00           C  
ATOM    237  C   ALA A  17      17.070  -0.098  -8.707  1.00  0.00           C  
ATOM    238  O   ALA A  17      16.738  -0.277  -9.879  1.00  0.00           O  
ATOM    239  CB  ALA A  17      15.558  -0.872  -6.873  1.00  0.00           C  
ATOM    240  H   ALA A  17      17.844  -1.056  -5.776  1.00  0.00           H  
ATOM    241  HA  ALA A  17      16.707  -2.125  -8.172  1.00  0.00           H  
ATOM    242 1HB  ALA A  17      14.718  -0.787  -7.562  1.00  0.00           H  
ATOM    243 2HB  ALA A  17      15.367  -1.678  -6.164  1.00  0.00           H  
ATOM    244 3HB  ALA A  17      15.678   0.065  -6.331  1.00  0.00           H  
ATOM    245  N   ALA A  18      17.650   1.019  -8.282  1.00  0.00           N  
ATOM    246  CA  ALA A  18      17.937   2.126  -9.186  1.00  0.00           C  
ATOM    247  C   ALA A  18      18.964   1.725 -10.238  1.00  0.00           C  
ATOM    248  O   ALA A  18      18.837   2.080 -11.410  1.00  0.00           O  
ATOM    249  CB  ALA A  18      18.426   3.336  -8.403  1.00  0.00           C  
ATOM    250  H   ALA A  18      17.899   1.104  -7.307  1.00  0.00           H  
ATOM    251  HA  ALA A  18      17.014   2.389  -9.703  1.00  0.00           H  
ATOM    252 1HB  ALA A  18      18.636   4.154  -9.092  1.00  0.00           H  
ATOM    253 2HB  ALA A  18      17.657   3.646  -7.695  1.00  0.00           H  
ATOM    254 3HB  ALA A  18      19.334   3.076  -7.862  1.00  0.00           H  
ATOM    255  N   ALA A  19      19.981   0.984  -9.813  1.00  0.00           N  
ATOM    256  CA  ALA A  19      21.032   0.533 -10.717  1.00  0.00           C  
ATOM    257  C   ALA A  19      20.481  -0.421 -11.769  1.00  0.00           C  
ATOM    258  O   ALA A  19      20.851  -0.349 -12.941  1.00  0.00           O  
ATOM    259  CB  ALA A  19      22.154  -0.133  -9.934  1.00  0.00           C  
ATOM    260  H   ALA A  19      20.028   0.726  -8.838  1.00  0.00           H  
ATOM    261  HA  ALA A  19      21.432   1.406 -11.234  1.00  0.00           H  
ATOM    262 1HB  ALA A  19      22.931  -0.465 -10.623  1.00  0.00           H  
ATOM    263 2HB  ALA A  19      22.577   0.580  -9.226  1.00  0.00           H  
ATOM    264 3HB  ALA A  19      21.760  -0.992  -9.393  1.00  0.00           H  
ATOM    265  N   LYS A  20      19.595  -1.315 -11.344  1.00  0.00           N  
ATOM    266  CA  LYS A  20      18.991  -2.286 -12.248  1.00  0.00           C  
ATOM    267  C   LYS A  20      18.130  -1.599 -13.300  1.00  0.00           C  
ATOM    268  O   LYS A  20      18.145  -1.977 -14.472  1.00  0.00           O  
ATOM    269  CB  LYS A  20      18.155  -3.299 -11.464  1.00  0.00           C  
ATOM    270  CG  LYS A  20      18.971  -4.271 -10.622  1.00  0.00           C  
ATOM    271  CD  LYS A  20      18.097  -5.377 -10.052  1.00  0.00           C  
ATOM    272  CE  LYS A  20      17.187  -4.853  -8.950  1.00  0.00           C  
ATOM    273  NZ  LYS A  20      16.422  -5.946  -8.292  1.00  0.00           N  
ATOM    274  H   LYS A  20      19.333  -1.322 -10.369  1.00  0.00           H  
ATOM    275  HA  LYS A  20      19.789  -2.819 -12.767  1.00  0.00           H  
ATOM    276 1HB  LYS A  20      17.473  -2.771 -10.798  1.00  0.00           H  
ATOM    277 2HB  LYS A  20      17.549  -3.884 -12.157  1.00  0.00           H  
ATOM    278 1HG  LYS A  20      19.753  -4.718 -11.237  1.00  0.00           H  
ATOM    279 2HG  LYS A  20      19.443  -3.732  -9.801  1.00  0.00           H  
ATOM    280 1HD  LYS A  20      17.483  -5.803 -10.847  1.00  0.00           H  
ATOM    281 2HD  LYS A  20      18.729  -6.166  -9.643  1.00  0.00           H  
ATOM    282 1HE  LYS A  20      17.785  -4.341  -8.198  1.00  0.00           H  
ATOM    283 2HE  LYS A  20      16.482  -4.136  -9.372  1.00  0.00           H  
ATOM    284 1HZ  LYS A  20      15.832  -5.558  -7.570  1.00  0.00           H  
ATOM    285 2HZ  LYS A  20      15.849  -6.417  -8.979  1.00  0.00           H  
ATOM    286 3HZ  LYS A  20      17.065  -6.608  -7.881  1.00  0.00           H  
ATOM    287  N   GLN A  21      17.380  -0.588 -12.875  1.00  0.00           N  
ATOM    288  CA  GLN A  21      16.511   0.155 -13.779  1.00  0.00           C  
ATOM    289  C   GLN A  21      17.320   0.902 -14.831  1.00  0.00           C  
ATOM    290  O   GLN A  21      16.945   0.943 -16.003  1.00  0.00           O  
ATOM    291  CB  GLN A  21      15.638   1.139 -12.995  1.00  0.00           C  
ATOM    292  CG  GLN A  21      14.576   0.478 -12.133  1.00  0.00           C  
ATOM    293  CD  GLN A  21      13.789   1.483 -11.313  1.00  0.00           C  
ATOM    294  OE1 GLN A  21      14.014   2.693 -11.405  1.00  0.00           O  
ATOM    295  NE2 GLN A  21      12.861   0.987 -10.503  1.00  0.00           N  
ATOM    296  H   GLN A  21      17.413  -0.327 -11.900  1.00  0.00           H  
ATOM    297  HA  GLN A  21      15.862  -0.553 -14.294  1.00  0.00           H  
ATOM    298 1HB  GLN A  21      16.268   1.747 -12.346  1.00  0.00           H  
ATOM    299 2HB  GLN A  21      15.136   1.813 -13.689  1.00  0.00           H  
ATOM    300 1HG  GLN A  21      13.880  -0.057 -12.778  1.00  0.00           H  
ATOM    301 2HG  GLN A  21      15.061  -0.218 -11.448  1.00  0.00           H  
ATOM    302 1HE2 GLN A  21      12.309   1.601  -9.937  1.00  0.00           H  
ATOM    303 2HE2 GLN A  21      12.711  -0.001 -10.459  1.00  0.00           H  
ATOM    304  N   ALA A  22      18.432   1.492 -14.406  1.00  0.00           N  
ATOM    305  CA  ALA A  22      19.297   2.240 -15.310  1.00  0.00           C  
ATOM    306  C   ALA A  22      19.778   1.365 -16.461  1.00  0.00           C  
ATOM    307  O   ALA A  22      19.731   1.769 -17.623  1.00  0.00           O  
ATOM    308  CB  ALA A  22      20.484   2.817 -14.552  1.00  0.00           C  
ATOM    309  H   ALA A  22      18.685   1.421 -13.431  1.00  0.00           H  
ATOM    310  HA  ALA A  22      18.716   3.060 -15.733  1.00  0.00           H  
ATOM    311 1HB  ALA A  22      21.120   3.372 -15.240  1.00  0.00           H  
ATOM    312 2HB  ALA A  22      20.125   3.485 -13.769  1.00  0.00           H  
ATOM    313 3HB  ALA A  22      21.056   2.007 -14.102  1.00  0.00           H  
ATOM    314  N   LYS A  23      20.241   0.164 -16.132  1.00  0.00           N  
ATOM    315  CA  LYS A  23      20.731  -0.770 -17.138  1.00  0.00           C  
ATOM    316  C   LYS A  23      19.658  -1.076 -18.175  1.00  0.00           C  
ATOM    317  O   LYS A  23      19.918  -1.049 -19.378  1.00  0.00           O  
ATOM    318  CB  LYS A  23      21.210  -2.064 -16.479  1.00  0.00           C  
ATOM    319  CG  LYS A  23      21.775  -3.093 -17.449  1.00  0.00           C  
ATOM    320  CD  LYS A  23      22.275  -4.329 -16.716  1.00  0.00           C  
ATOM    321  CE  LYS A  23      22.801  -5.375 -17.687  1.00  0.00           C  
ATOM    322  NZ  LYS A  23      23.295  -6.590 -16.984  1.00  0.00           N  
ATOM    323  H   LYS A  23      20.254  -0.109 -15.160  1.00  0.00           H  
ATOM    324  HA  LYS A  23      21.574  -0.310 -17.656  1.00  0.00           H  
ATOM    325 1HB  LYS A  23      21.984  -1.835 -15.746  1.00  0.00           H  
ATOM    326 2HB  LYS A  23      20.381  -2.529 -15.944  1.00  0.00           H  
ATOM    327 1HG  LYS A  23      21.000  -3.390 -18.157  1.00  0.00           H  
ATOM    328 2HG  LYS A  23      22.601  -2.652 -18.007  1.00  0.00           H  
ATOM    329 1HD  LYS A  23      23.075  -4.046 -16.030  1.00  0.00           H  
ATOM    330 2HD  LYS A  23      21.460  -4.763 -16.136  1.00  0.00           H  
ATOM    331 1HE  LYS A  23      22.008  -5.665 -18.374  1.00  0.00           H  
ATOM    332 2HE  LYS A  23      23.619  -4.951 -18.270  1.00  0.00           H  
ATOM    333 1HZ  LYS A  23      23.635  -7.257 -17.661  1.00  0.00           H  
ATOM    334 2HZ  LYS A  23      24.045  -6.335 -16.356  1.00  0.00           H  
ATOM    335 3HZ  LYS A  23      22.540  -7.002 -16.455  1.00  0.00           H  
ATOM    336  N   LYS A  24      18.451  -1.367 -17.703  1.00  0.00           N  
ATOM    337  CA  LYS A  24      17.336  -1.678 -18.589  1.00  0.00           C  
ATOM    338  C   LYS A  24      17.070  -0.537 -19.562  1.00  0.00           C  
ATOM    339  O   LYS A  24      16.981  -0.748 -20.772  1.00  0.00           O  
ATOM    340  CB  LYS A  24      16.076  -1.981 -17.777  1.00  0.00           C  
ATOM    341  CG  LYS A  24      16.116  -3.304 -17.024  1.00  0.00           C  
ATOM    342  CD  LYS A  24      14.840  -3.525 -16.226  1.00  0.00           C  
ATOM    343  CE  LYS A  24      14.887  -4.837 -15.456  1.00  0.00           C  
ATOM    344  NZ  LYS A  24      13.661  -5.046 -14.638  1.00  0.00           N  
ATOM    345  H   LYS A  24      18.302  -1.373 -16.704  1.00  0.00           H  
ATOM    346  HA  LYS A  24      17.595  -2.561 -19.174  1.00  0.00           H  
ATOM    347 1HB  LYS A  24      15.912  -1.187 -17.049  1.00  0.00           H  
ATOM    348 2HB  LYS A  24      15.211  -2.001 -18.441  1.00  0.00           H  
ATOM    349 1HG  LYS A  24      16.236  -4.124 -17.734  1.00  0.00           H  
ATOM    350 2HG  LYS A  24      16.966  -3.309 -16.343  1.00  0.00           H  
ATOM    351 1HD  LYS A  24      14.705  -2.704 -15.520  1.00  0.00           H  
ATOM    352 2HD  LYS A  24      13.985  -3.542 -16.903  1.00  0.00           H  
ATOM    353 1HE  LYS A  24      14.988  -5.665 -16.156  1.00  0.00           H  
ATOM    354 2HE  LYS A  24      15.754  -4.840 -14.796  1.00  0.00           H  
ATOM    355 1HZ  LYS A  24      13.732  -5.925 -14.145  1.00  0.00           H  
ATOM    356 2HZ  LYS A  24      13.567  -4.292 -13.972  1.00  0.00           H  
ATOM    357 3HZ  LYS A  24      12.852  -5.064 -15.242  1.00  0.00           H  
ATOM    358  N   TYR A  25      16.943   0.678 -19.030  1.00  0.00           N  
ATOM    359  CA  TYR A  25      16.217   1.727 -19.742  1.00  0.00           C  
ATOM    360  C   TYR A  25      17.057   2.940 -20.132  1.00  0.00           C  
ATOM    361  O   TYR A  25      16.832   3.553 -21.175  1.00  0.00           O  
ATOM    362  CB  TYR A  25      15.027   2.186 -18.895  1.00  0.00           C  
ATOM    363  CG  TYR A  25      14.020   1.093 -18.616  1.00  0.00           C  
ATOM    364  CD1 TYR A  25      13.746   0.719 -17.308  1.00  0.00           C  
ATOM    365  CD2 TYR A  25      13.369   0.464 -19.667  1.00  0.00           C  
ATOM    366  CE1 TYR A  25      12.825  -0.279 -17.053  1.00  0.00           C  
ATOM    367  CE2 TYR A  25      12.449  -0.534 -19.412  1.00  0.00           C  
ATOM    368  CZ  TYR A  25      12.177  -0.905 -18.111  1.00  0.00           C  
ATOM    369  OH  TYR A  25      11.260  -1.899 -17.857  1.00  0.00           O  
ATOM    370  H   TYR A  25      17.355   0.865 -18.127  1.00  0.00           H  
ATOM    371  HA  TYR A  25      15.840   1.313 -20.678  1.00  0.00           H  
ATOM    372 1HB  TYR A  25      15.387   2.570 -17.940  1.00  0.00           H  
ATOM    373 2HB  TYR A  25      14.513   3.001 -19.403  1.00  0.00           H  
ATOM    374  HD1 TYR A  25      14.257   1.214 -16.482  1.00  0.00           H  
ATOM    375  HD2 TYR A  25      13.585   0.757 -20.695  1.00  0.00           H  
ATOM    376  HE1 TYR A  25      12.611  -0.572 -16.026  1.00  0.00           H  
ATOM    377  HE2 TYR A  25      11.938  -1.029 -20.239  1.00  0.00           H  
ATOM    378  HH  TYR A  25      10.905  -2.226 -18.688  1.00  0.00           H  
ATOM    379  N   ALA A  26      18.033   3.303 -19.305  1.00  0.00           N  
ATOM    380  CA  ALA A  26      18.572   4.661 -19.367  1.00  0.00           C  
ATOM    381  C   ALA A  26      19.051   4.985 -20.779  1.00  0.00           C  
ATOM    382  O   ALA A  26      19.880   4.271 -21.343  1.00  0.00           O  
ATOM    383  CB  ALA A  26      19.707   4.832 -18.368  1.00  0.00           C  
ATOM    384  H   ALA A  26      18.391   2.631 -18.641  1.00  0.00           H  
ATOM    385  HA  ALA A  26      17.771   5.355 -19.113  1.00  0.00           H  
ATOM    386 1HB  ALA A  26      20.099   5.847 -18.433  1.00  0.00           H  
ATOM    387 2HB  ALA A  26      19.335   4.651 -17.360  1.00  0.00           H  
ATOM    388 3HB  ALA A  26      20.501   4.122 -18.595  1.00  0.00           H  
ATOM    389  N   GLU A  27      18.517   6.070 -21.338  1.00  0.00           N  
ATOM    390  CA  GLU A  27      18.734   6.412 -22.742  1.00  0.00           C  
ATOM    391  C   GLU A  27      20.184   6.787 -23.021  1.00  0.00           C  
ATOM    392  O   GLU A  27      20.700   6.542 -24.112  1.00  0.00           O  
ATOM    393  CB  GLU A  27      17.817   7.566 -23.153  1.00  0.00           C  
ATOM    394  CG  GLU A  27      16.338   7.208 -23.201  1.00  0.00           C  
ATOM    395  CD  GLU A  27      15.466   8.374 -23.574  1.00  0.00           C  
ATOM    396  OE1 GLU A  27      15.977   9.463 -23.683  1.00  0.00           O  
ATOM    397  OE2 GLU A  27      14.287   8.176 -23.749  1.00  0.00           O  
ATOM    398  H   GLU A  27      17.941   6.680 -20.776  1.00  0.00           H  
ATOM    399  HA  GLU A  27      18.493   5.541 -23.352  1.00  0.00           H  
ATOM    400 1HB  GLU A  27      17.938   8.394 -22.454  1.00  0.00           H  
ATOM    401 2HB  GLU A  27      18.106   7.927 -24.140  1.00  0.00           H  
ATOM    402 1HG  GLU A  27      16.192   6.412 -23.930  1.00  0.00           H  
ATOM    403 2HG  GLU A  27      16.035   6.831 -22.225  1.00  0.00           H  
ATOM    404  N   THR A  28      20.838   7.382 -22.031  1.00  0.00           N  
ATOM    405  CA  THR A  28      22.199   7.877 -22.199  1.00  0.00           C  
ATOM    406  C   THR A  28      23.099   7.382 -21.077  1.00  0.00           C  
ATOM    407  O   THR A  28      22.625   7.035 -19.995  1.00  0.00           O  
ATOM    408  CB  THR A  28      22.230   9.416 -22.248  1.00  0.00           C  
ATOM    409  OG1 THR A  28      21.766   9.946 -21.000  1.00  0.00           O  
ATOM    410  CG2 THR A  28      21.347   9.932 -23.374  1.00  0.00           C  
ATOM    411  H   THR A  28      20.381   7.495 -21.137  1.00  0.00           H  
ATOM    412  HA  THR A  28      22.592   7.496 -23.142  1.00  0.00           H  
ATOM    413  HB  THR A  28      23.253   9.754 -22.412  1.00  0.00           H  
ATOM    414  HG1 THR A  28      21.786  10.905 -21.032  1.00  0.00           H  
ATOM    415 1HG2 THR A  28      21.382  11.021 -23.393  1.00  0.00           H  
ATOM    416 2HG2 THR A  28      21.705   9.540 -24.325  1.00  0.00           H  
ATOM    417 3HG2 THR A  28      20.321   9.605 -23.210  1.00  0.00           H  
ATOM    418  N   GLU A  29      24.402   7.350 -21.336  1.00  0.00           N  
ATOM    419  CA  GLU A  29      25.361   6.907 -20.334  1.00  0.00           C  
ATOM    420  C   GLU A  29      25.293   7.790 -19.095  1.00  0.00           C  
ATOM    421  O   GLU A  29      25.533   7.330 -17.979  1.00  0.00           O  
ATOM    422  CB  GLU A  29      26.780   6.919 -20.908  1.00  0.00           C  
ATOM    423  CG  GLU A  29      27.013   5.915 -22.028  1.00  0.00           C  
ATOM    424  CD  GLU A  29      26.567   6.422 -23.370  1.00  0.00           C  
ATOM    425  OE1 GLU A  29      26.086   7.527 -23.437  1.00  0.00           O  
ATOM    426  OE2 GLU A  29      26.707   5.702 -24.331  1.00  0.00           O  
ATOM    427  H   GLU A  29      24.730   7.639 -22.246  1.00  0.00           H  
ATOM    428  HA  GLU A  29      25.110   5.886 -20.043  1.00  0.00           H  
ATOM    429 1HB  GLU A  29      27.007   7.912 -21.296  1.00  0.00           H  
ATOM    430 2HB  GLU A  29      27.495   6.706 -20.113  1.00  0.00           H  
ATOM    431 1HG  GLU A  29      28.076   5.681 -22.076  1.00  0.00           H  
ATOM    432 2HG  GLU A  29      26.477   4.996 -21.795  1.00  0.00           H  
ATOM    433  N   GLU A  30      24.965   9.066 -19.284  1.00  0.00           N  
ATOM    434  CA  GLU A  30      25.179  10.064 -18.244  1.00  0.00           C  
ATOM    435  C   GLU A  30      24.078  10.028 -17.187  1.00  0.00           C  
ATOM    436  O   GLU A  30      24.334  10.247 -16.003  1.00  0.00           O  
ATOM    437  CB  GLU A  30      25.257  11.462 -18.862  1.00  0.00           C  
ATOM    438  CG  GLU A  30      26.481  11.696 -19.736  1.00  0.00           C  
ATOM    439  CD  GLU A  30      26.512  13.070 -20.344  1.00  0.00           C  
ATOM    440  OE1 GLU A  30      25.555  13.789 -20.189  1.00  0.00           O  
ATOM    441  OE2 GLU A  30      27.494  13.401 -20.966  1.00  0.00           O  
ATOM    442  H   GLU A  30      24.560   9.344 -20.166  1.00  0.00           H  
ATOM    443  HA  GLU A  30      26.126   9.849 -17.747  1.00  0.00           H  
ATOM    444 1HB  GLU A  30      24.372  11.639 -19.473  1.00  0.00           H  
ATOM    445 2HB  GLU A  30      25.263  12.210 -18.070  1.00  0.00           H  
ATOM    446 1HG  GLU A  30      27.378  11.559 -19.131  1.00  0.00           H  
ATOM    447 2HG  GLU A  30      26.496  10.951 -20.530  1.00  0.00           H  
ATOM    448  N   GLU A  31      22.848   9.751 -17.615  1.00  0.00           N  
ATOM    449  CA  GLU A  31      21.705   9.789 -16.710  1.00  0.00           C  
ATOM    450  C   GLU A  31      21.799   8.691 -15.659  1.00  0.00           C  
ATOM    451  O   GLU A  31      21.494   8.912 -14.487  1.00  0.00           O  
ATOM    452  CB  GLU A  31      20.398   9.647 -17.494  1.00  0.00           C  
ATOM    453  CG  GLU A  31      19.140   9.757 -16.644  1.00  0.00           C  
ATOM    454  CD  GLU A  31      17.878   9.711 -17.459  1.00  0.00           C  
ATOM    455  OE1 GLU A  31      17.971   9.618 -18.660  1.00  0.00           O  
ATOM    456  OE2 GLU A  31      16.818   9.768 -16.880  1.00  0.00           O  
ATOM    457  H   GLU A  31      22.707   9.510 -18.586  1.00  0.00           H  
ATOM    458  HA  GLU A  31      21.702  10.751 -16.197  1.00  0.00           H  
ATOM    459 1HB  GLU A  31      20.350  10.418 -18.263  1.00  0.00           H  
ATOM    460 2HB  GLU A  31      20.379   8.681 -17.997  1.00  0.00           H  
ATOM    461 1HG  GLU A  31      19.126   8.937 -15.927  1.00  0.00           H  
ATOM    462 2HG  GLU A  31      19.172  10.691 -16.085  1.00  0.00           H  
ATOM    463  N   ARG A  32      22.223   7.506 -16.084  1.00  0.00           N  
ATOM    464  CA  ARG A  32      22.357   6.370 -15.179  1.00  0.00           C  
ATOM    465  C   ARG A  32      23.429   6.628 -14.128  1.00  0.00           C  
ATOM    466  O   ARG A  32      23.257   6.293 -12.956  1.00  0.00           O  
ATOM    467  CB  ARG A  32      22.703   5.106 -15.953  1.00  0.00           C  
ATOM    468  CG  ARG A  32      24.091   5.097 -16.574  1.00  0.00           C  
ATOM    469  CD  ARG A  32      24.324   3.870 -17.378  1.00  0.00           C  
ATOM    470  NE  ARG A  32      23.510   3.849 -18.583  1.00  0.00           N  
ATOM    471  CZ  ARG A  32      23.392   2.790 -19.408  1.00  0.00           C  
ATOM    472  NH1 ARG A  32      24.039   1.676 -19.145  1.00  0.00           N  
ATOM    473  NH2 ARG A  32      22.625   2.871 -20.481  1.00  0.00           N  
ATOM    474  H   ARG A  32      22.459   7.389 -17.059  1.00  0.00           H  
ATOM    475  HA  ARG A  32      21.404   6.217 -14.672  1.00  0.00           H  
ATOM    476 1HB  ARG A  32      22.632   4.244 -15.291  1.00  0.00           H  
ATOM    477 2HB  ARG A  32      21.981   4.963 -16.757  1.00  0.00           H  
ATOM    478 1HG  ARG A  32      24.203   5.962 -17.227  1.00  0.00           H  
ATOM    479 2HG  ARG A  32      24.843   5.137 -15.785  1.00  0.00           H  
ATOM    480 1HD  ARG A  32      25.372   3.822 -17.674  1.00  0.00           H  
ATOM    481 2HD  ARG A  32      24.075   2.992 -16.783  1.00  0.00           H  
ATOM    482  HE  ARG A  32      22.997   4.688 -18.818  1.00  0.00           H  
ATOM    483 1HH1 ARG A  32      24.625   1.615 -18.324  1.00  0.00           H  
ATOM    484 2HH1 ARG A  32      23.950   0.883 -19.763  1.00  0.00           H  
ATOM    485 1HH2 ARG A  32      22.127   3.727 -20.683  1.00  0.00           H  
ATOM    486 2HH2 ARG A  32      22.536   2.078 -21.099  1.00  0.00           H  
ATOM    487  N   ASP A  33      24.537   7.226 -14.553  1.00  0.00           N  
ATOM    488  CA  ASP A  33      25.639   7.530 -13.648  1.00  0.00           C  
ATOM    489  C   ASP A  33      25.223   8.550 -12.597  1.00  0.00           C  
ATOM    490  O   ASP A  33      25.580   8.429 -11.425  1.00  0.00           O  
ATOM    491  CB  ASP A  33      26.845   8.057 -14.429  1.00  0.00           C  
ATOM    492  CG  ASP A  33      27.537   6.977 -15.251  1.00  0.00           C  
ATOM    493  OD1 ASP A  33      28.195   6.146 -14.670  1.00  0.00           O  
ATOM    494  OD2 ASP A  33      27.400   6.993 -16.450  1.00  0.00           O  
ATOM    495  H   ASP A  33      24.618   7.476 -15.528  1.00  0.00           H  
ATOM    496  HA  ASP A  33      25.929   6.612 -13.136  1.00  0.00           H  
ATOM    497 1HB  ASP A  33      26.525   8.854 -15.100  1.00  0.00           H  
ATOM    498 2HB  ASP A  33      27.570   8.485 -13.735  1.00  0.00           H  
ATOM    499  N   GLU A  34      24.466   9.555 -13.022  1.00  0.00           N  
ATOM    500  CA  GLU A  34      23.999  10.599 -12.117  1.00  0.00           C  
ATOM    501  C   GLU A  34      23.053  10.035 -11.066  1.00  0.00           C  
ATOM    502  O   GLU A  34      23.118  10.407  -9.894  1.00  0.00           O  
ATOM    503  CB  GLU A  34      23.300  11.712 -12.901  1.00  0.00           C  
ATOM    504  CG  GLU A  34      24.229  12.549 -13.769  1.00  0.00           C  
ATOM    505  CD  GLU A  34      23.498  13.584 -14.578  1.00  0.00           C  
ATOM    506  OE1 GLU A  34      22.291  13.581 -14.560  1.00  0.00           O  
ATOM    507  OE2 GLU A  34      24.149  14.378 -15.216  1.00  0.00           O  
ATOM    508  H   GLU A  34      24.207   9.598 -13.997  1.00  0.00           H  
ATOM    509  HA  GLU A  34      24.862  11.023 -11.603  1.00  0.00           H  
ATOM    510 1HB  GLU A  34      22.538  11.277 -13.549  1.00  0.00           H  
ATOM    511 2HB  GLU A  34      22.794  12.383 -12.207  1.00  0.00           H  
ATOM    512 1HG  GLU A  34      24.953  13.051 -13.128  1.00  0.00           H  
ATOM    513 2HG  GLU A  34      24.775  11.888 -14.440  1.00  0.00           H  
ATOM    514  N   ILE A  35      22.173   9.135 -11.491  1.00  0.00           N  
ATOM    515  CA  ILE A  35      21.211   8.517 -10.586  1.00  0.00           C  
ATOM    516  C   ILE A  35      21.912   7.666  -9.535  1.00  0.00           C  
ATOM    517  O   ILE A  35      21.535   7.675  -8.363  1.00  0.00           O  
ATOM    518  CB  ILE A  35      20.205   7.648 -11.363  1.00  0.00           C  
ATOM    519  CG1 ILE A  35      19.306   8.526 -12.238  1.00  0.00           C  
ATOM    520  CG2 ILE A  35      19.369   6.815 -10.404  1.00  0.00           C  
ATOM    521  CD1 ILE A  35      18.474   7.748 -13.232  1.00  0.00           C  
ATOM    522  H   ILE A  35      22.170   8.872 -12.466  1.00  0.00           H  
ATOM    523  HA  ILE A  35      20.662   9.306 -10.074  1.00  0.00           H  
ATOM    524  HB  ILE A  35      20.744   6.981 -12.035  1.00  0.00           H  
ATOM    525 1HG1 ILE A  35      18.632   9.101 -11.605  1.00  0.00           H  
ATOM    526 2HG1 ILE A  35      19.920   9.237 -12.792  1.00  0.00           H  
ATOM    527 1HG2 ILE A  35      18.663   6.208 -10.970  1.00  0.00           H  
ATOM    528 2HG2 ILE A  35      20.023   6.165  -9.823  1.00  0.00           H  
ATOM    529 3HG2 ILE A  35      18.822   7.475  -9.730  1.00  0.00           H  
ATOM    530 1HD1 ILE A  35      17.864   8.439 -13.815  1.00  0.00           H  
ATOM    531 2HD1 ILE A  35      19.132   7.191 -13.900  1.00  0.00           H  
ATOM    532 3HD1 ILE A  35      17.826   7.054 -12.699  1.00  0.00           H  
ATOM    533  N   LEU A  36      22.934   6.931  -9.960  1.00  0.00           N  
ATOM    534  CA  LEU A  36      23.690   6.074  -9.055  1.00  0.00           C  
ATOM    535  C   LEU A  36      24.425   6.894  -8.004  1.00  0.00           C  
ATOM    536  O   LEU A  36      24.473   6.520  -6.832  1.00  0.00           O  
ATOM    537  CB  LEU A  36      24.695   5.225  -9.844  1.00  0.00           C  
ATOM    538  CG  LEU A  36      24.088   4.143 -10.746  1.00  0.00           C  
ATOM    539  CD1 LEU A  36      25.185   3.512 -11.592  1.00  0.00           C  
ATOM    540  CD2 LEU A  36      23.391   3.098  -9.887  1.00  0.00           C  
ATOM    541  H   LEU A  36      23.194   6.967 -10.935  1.00  0.00           H  
ATOM    542  HA  LEU A  36      22.993   5.409  -8.546  1.00  0.00           H  
ATOM    543 1HB  LEU A  36      25.288   5.886 -10.474  1.00  0.00           H  
ATOM    544 2HB  LEU A  36      25.363   4.732  -9.139  1.00  0.00           H  
ATOM    545  HG  LEU A  36      23.364   4.597 -11.423  1.00  0.00           H  
ATOM    546 1HD1 LEU A  36      24.754   2.743 -12.233  1.00  0.00           H  
ATOM    547 2HD1 LEU A  36      25.653   4.278 -12.211  1.00  0.00           H  
ATOM    548 3HD1 LEU A  36      25.934   3.063 -10.941  1.00  0.00           H  
ATOM    549 1HD2 LEU A  36      22.959   2.329 -10.528  1.00  0.00           H  
ATOM    550 2HD2 LEU A  36      24.115   2.642  -9.210  1.00  0.00           H  
ATOM    551 3HD2 LEU A  36      22.600   3.573  -9.306  1.00  0.00           H  
ATOM    552  N   VAL A  37      24.998   8.015  -8.429  1.00  0.00           N  
ATOM    553  CA  VAL A  37      25.732   8.891  -7.524  1.00  0.00           C  
ATOM    554  C   VAL A  37      24.810   9.495  -6.472  1.00  0.00           C  
ATOM    555  O   VAL A  37      25.173   9.599  -5.300  1.00  0.00           O  
ATOM    556  CB  VAL A  37      26.416  10.023  -8.314  1.00  0.00           C  
ATOM    557  CG1 VAL A  37      27.023  11.044  -7.364  1.00  0.00           C  
ATOM    558  CG2 VAL A  37      27.479   9.443  -9.234  1.00  0.00           C  
ATOM    559  H   VAL A  37      24.923   8.267  -9.404  1.00  0.00           H  
ATOM    560  HA  VAL A  37      26.500   8.303  -7.020  1.00  0.00           H  
ATOM    561  HB  VAL A  37      25.665  10.544  -8.908  1.00  0.00           H  
ATOM    562 1HG1 VAL A  37      27.502  11.837  -7.939  1.00  0.00           H  
ATOM    563 2HG1 VAL A  37      26.239  11.472  -6.740  1.00  0.00           H  
ATOM    564 3HG1 VAL A  37      27.765  10.557  -6.732  1.00  0.00           H  
ATOM    565 1HG2 VAL A  37      27.958  10.248  -9.790  1.00  0.00           H  
ATOM    566 2HG2 VAL A  37      28.227   8.917  -8.640  1.00  0.00           H  
ATOM    567 3HG2 VAL A  37      27.015   8.746  -9.933  1.00  0.00           H  
ATOM    568  N   LYS A  38      23.616   9.892  -6.898  1.00  0.00           N  
ATOM    569  CA  LYS A  38      22.639  10.487  -5.993  1.00  0.00           C  
ATOM    570  C   LYS A  38      22.181   9.484  -4.941  1.00  0.00           C  
ATOM    571  O   LYS A  38      22.024   9.827  -3.769  1.00  0.00           O  
ATOM    572  CB  LYS A  38      21.436  11.015  -6.776  1.00  0.00           C  
ATOM    573  CG  LYS A  38      21.727  12.248  -7.620  1.00  0.00           C  
ATOM    574  CD  LYS A  38      20.490  12.701  -8.382  1.00  0.00           C  
ATOM    575  CE  LYS A  38      20.782  13.927  -9.235  1.00  0.00           C  
ATOM    576  NZ  LYS A  38      19.591  14.358 -10.016  1.00  0.00           N  
ATOM    577  H   LYS A  38      23.379   9.779  -7.873  1.00  0.00           H  
ATOM    578  HA  LYS A  38      23.111  11.322  -5.475  1.00  0.00           H  
ATOM    579 1HB  LYS A  38      21.063  10.235  -7.440  1.00  0.00           H  
ATOM    580 2HB  LYS A  38      20.633  11.266  -6.082  1.00  0.00           H  
ATOM    581 1HG  LYS A  38      22.063  13.061  -6.975  1.00  0.00           H  
ATOM    582 2HG  LYS A  38      22.519  12.022  -8.333  1.00  0.00           H  
ATOM    583 1HD  LYS A  38      20.144  11.893  -9.028  1.00  0.00           H  
ATOM    584 2HD  LYS A  38      19.696  12.942  -7.676  1.00  0.00           H  
ATOM    585 1HE  LYS A  38      21.098  14.748  -8.594  1.00  0.00           H  
ATOM    586 2HE  LYS A  38      21.593  13.703  -9.928  1.00  0.00           H  
ATOM    587 1HZ  LYS A  38      19.825  15.171 -10.567  1.00  0.00           H  
ATOM    588 2HZ  LYS A  38      19.300  13.609 -10.628  1.00  0.00           H  
ATOM    589 3HZ  LYS A  38      18.837  14.586  -9.383  1.00  0.00           H  
ATOM    590  N   ALA A  39      21.968   8.244  -5.367  1.00  0.00           N  
ATOM    591  CA  ALA A  39      21.527   7.189  -4.462  1.00  0.00           C  
ATOM    592  C   ALA A  39      22.587   6.887  -3.410  1.00  0.00           C  
ATOM    593  O   ALA A  39      22.271   6.680  -2.238  1.00  0.00           O  
ATOM    594  CB  ALA A  39      21.184   5.929  -5.244  1.00  0.00           C  
ATOM    595  H   ALA A  39      22.115   8.027  -6.342  1.00  0.00           H  
ATOM    596  HA  ALA A  39      20.633   7.538  -3.945  1.00  0.00           H  
ATOM    597 1HB  ALA A  39      20.856   5.151  -4.555  1.00  0.00           H  
ATOM    598 2HB  ALA A  39      20.384   6.147  -5.952  1.00  0.00           H  
ATOM    599 3HB  ALA A  39      22.064   5.587  -5.786  1.00  0.00           H  
ATOM    600  N   VAL A  40      23.845   6.863  -3.836  1.00  0.00           N  
ATOM    601  CA  VAL A  40      24.955   6.586  -2.931  1.00  0.00           C  
ATOM    602  C   VAL A  40      25.094   7.679  -1.879  1.00  0.00           C  
ATOM    603  O   VAL A  40      25.346   7.398  -0.707  1.00  0.00           O  
ATOM    604  CB  VAL A  40      26.272   6.468  -3.721  1.00  0.00           C  
ATOM    605  CG1 VAL A  40      27.456   6.368  -2.770  1.00  0.00           C  
ATOM    606  CG2 VAL A  40      26.216   5.258  -4.642  1.00  0.00           C  
ATOM    607  H   VAL A  40      24.038   7.041  -4.811  1.00  0.00           H  
ATOM    608  HA  VAL A  40      24.762   5.638  -2.427  1.00  0.00           H  
ATOM    609  HB  VAL A  40      26.411   7.371  -4.314  1.00  0.00           H  
ATOM    610 1HG1 VAL A  40      28.378   6.286  -3.346  1.00  0.00           H  
ATOM    611 2HG1 VAL A  40      27.497   7.261  -2.146  1.00  0.00           H  
ATOM    612 3HG1 VAL A  40      27.343   5.487  -2.139  1.00  0.00           H  
ATOM    613 1HG2 VAL A  40      27.150   5.181  -5.198  1.00  0.00           H  
ATOM    614 2HG2 VAL A  40      26.071   4.355  -4.048  1.00  0.00           H  
ATOM    615 3HG2 VAL A  40      25.387   5.371  -5.340  1.00  0.00           H  
ATOM    616  N   GLU A  41      24.928   8.927  -2.305  1.00  0.00           N  
ATOM    617  CA  GLU A  41      25.035  10.065  -1.400  1.00  0.00           C  
ATOM    618  C   GLU A  41      23.934  10.038  -0.348  1.00  0.00           C  
ATOM    619  O   GLU A  41      24.175  10.329   0.824  1.00  0.00           O  
ATOM    620  CB  GLU A  41      24.972  11.378  -2.184  1.00  0.00           C  
ATOM    621  CG  GLU A  41      25.152  12.627  -1.334  1.00  0.00           C  
ATOM    622  CD  GLU A  41      25.174  13.891  -2.148  1.00  0.00           C  
ATOM    623  OE1 GLU A  41      25.075  13.804  -3.348  1.00  0.00           O  
ATOM    624  OE2 GLU A  41      25.290  14.945  -1.568  1.00  0.00           O  
ATOM    625  H   GLU A  41      24.723   9.091  -3.280  1.00  0.00           H  
ATOM    626  HA  GLU A  41      25.996  10.010  -0.887  1.00  0.00           H  
ATOM    627 1HB  GLU A  41      25.747  11.381  -2.951  1.00  0.00           H  
ATOM    628 2HB  GLU A  41      24.010  11.454  -2.690  1.00  0.00           H  
ATOM    629 1HG  GLU A  41      24.335  12.686  -0.615  1.00  0.00           H  
ATOM    630 2HG  GLU A  41      26.084  12.543  -0.776  1.00  0.00           H  
ATOM    631  N   GLU A  42      22.725   9.687  -0.774  1.00  0.00           N  
ATOM    632  CA  GLU A  42      21.583   9.621   0.131  1.00  0.00           C  
ATOM    633  C   GLU A  42      21.776   8.536   1.183  1.00  0.00           C  
ATOM    634  O   GLU A  42      21.453   8.730   2.355  1.00  0.00           O  
ATOM    635  CB  GLU A  42      20.295   9.361  -0.653  1.00  0.00           C  
ATOM    636  CG  GLU A  42      19.841  10.526  -1.521  1.00  0.00           C  
ATOM    637  CD  GLU A  42      18.615  10.210  -2.331  1.00  0.00           C  
ATOM    638  OE1 GLU A  42      18.189   9.080  -2.313  1.00  0.00           O  
ATOM    639  OE2 GLU A  42      18.103  11.099  -2.970  1.00  0.00           O  
ATOM    640  H   GLU A  42      22.594   9.460  -1.749  1.00  0.00           H  
ATOM    641  HA  GLU A  42      21.492  10.579   0.644  1.00  0.00           H  
ATOM    642 1HB  GLU A  42      20.432   8.495  -1.301  1.00  0.00           H  
ATOM    643 2HB  GLU A  42      19.487   9.127   0.040  1.00  0.00           H  
ATOM    644 1HG  GLU A  42      19.629  11.382  -0.881  1.00  0.00           H  
ATOM    645 2HG  GLU A  42      20.653  10.803  -2.192  1.00  0.00           H  
ATOM    646  N   SER A  43      22.305   7.394   0.757  1.00  0.00           N  
ATOM    647  CA  SER A  43      22.541   6.276   1.662  1.00  0.00           C  
ATOM    648  C   SER A  43      23.585   6.629   2.714  1.00  0.00           C  
ATOM    649  O   SER A  43      23.442   6.279   3.886  1.00  0.00           O  
ATOM    650  CB  SER A  43      22.990   5.057   0.880  1.00  0.00           C  
ATOM    651  OG  SER A  43      23.219   3.969   1.732  1.00  0.00           O  
ATOM    652  H   SER A  43      22.550   7.299  -0.218  1.00  0.00           H  
ATOM    653  HA  SER A  43      21.606   6.041   2.173  1.00  0.00           H  
ATOM    654 1HB  SER A  43      22.228   4.795   0.146  1.00  0.00           H  
ATOM    655 2HB  SER A  43      23.903   5.292   0.333  1.00  0.00           H  
ATOM    656  HG  SER A  43      23.497   3.244   1.168  1.00  0.00           H  
ATOM    657  N   THR A  44      24.635   7.324   2.288  1.00  0.00           N  
ATOM    658  CA  THR A  44      25.705   7.726   3.193  1.00  0.00           C  
ATOM    659  C   THR A  44      25.199   8.705   4.245  1.00  0.00           C  
ATOM    660  O   THR A  44      25.566   8.617   5.417  1.00  0.00           O  
ATOM    661  CB  THR A  44      26.877   8.358   2.419  1.00  0.00           C  
ATOM    662  OG1 THR A  44      26.410   9.499   1.688  1.00  0.00           O  
ATOM    663  CG2 THR A  44      27.481   7.353   1.451  1.00  0.00           C  
ATOM    664  H   THR A  44      24.693   7.580   1.313  1.00  0.00           H  
ATOM    665  HA  THR A  44      26.073   6.839   3.709  1.00  0.00           H  
ATOM    666  HB  THR A  44      27.644   8.683   3.122  1.00  0.00           H  
ATOM    667  HG1 THR A  44      26.341  10.252   2.280  1.00  0.00           H  
ATOM    668 1HG2 THR A  44      28.308   7.817   0.913  1.00  0.00           H  
ATOM    669 2HG2 THR A  44      27.847   6.489   2.005  1.00  0.00           H  
ATOM    670 3HG2 THR A  44      26.721   7.031   0.740  1.00  0.00           H  
ATOM    671  N   GLU A  45      24.354   9.638   3.819  1.00  0.00           N  
ATOM    672  CA  GLU A  45      23.795  10.635   4.724  1.00  0.00           C  
ATOM    673  C   GLU A  45      22.904   9.987   5.776  1.00  0.00           C  
ATOM    674  O   GLU A  45      22.937  10.362   6.948  1.00  0.00           O  
ATOM    675  CB  GLU A  45      22.998  11.680   3.940  1.00  0.00           C  
ATOM    676  CG  GLU A  45      22.414  12.797   4.794  1.00  0.00           C  
ATOM    677  CD  GLU A  45      23.470  13.651   5.440  1.00  0.00           C  
ATOM    678  OE1 GLU A  45      24.580  13.651   4.965  1.00  0.00           O  
ATOM    679  OE2 GLU A  45      23.165  14.304   6.410  1.00  0.00           O  
ATOM    680  H   GLU A  45      24.093   9.657   2.844  1.00  0.00           H  
ATOM    681  HA  GLU A  45      24.617  11.136   5.237  1.00  0.00           H  
ATOM    682 1HB  GLU A  45      23.639  12.135   3.185  1.00  0.00           H  
ATOM    683 2HB  GLU A  45      22.174  11.192   3.418  1.00  0.00           H  
ATOM    684 1HG  GLU A  45      21.786  13.428   4.167  1.00  0.00           H  
ATOM    685 2HG  GLU A  45      21.785  12.358   5.567  1.00  0.00           H  
ATOM    686  N   ALA A  46      22.108   9.012   5.351  1.00  0.00           N  
ATOM    687  CA  ALA A  46      21.206   8.310   6.255  1.00  0.00           C  
ATOM    688  C   ALA A  46      21.981   7.526   7.307  1.00  0.00           C  
ATOM    689  O   ALA A  46      21.605   7.501   8.479  1.00  0.00           O  
ATOM    690  CB  ALA A  46      20.288   7.382   5.472  1.00  0.00           C  
ATOM    691  H   ALA A  46      22.128   8.750   4.376  1.00  0.00           H  
ATOM    692  HA  ALA A  46      20.599   9.053   6.772  1.00  0.00           H  
ATOM    693 1HB  ALA A  46      19.620   6.865   6.161  1.00  0.00           H  
ATOM    694 2HB  ALA A  46      19.699   7.965   4.764  1.00  0.00           H  
ATOM    695 3HB  ALA A  46      20.887   6.651   4.931  1.00  0.00           H  
ATOM    696  N   ALA A  47      23.065   6.886   6.882  1.00  0.00           N  
ATOM    697  CA  ALA A  47      23.895   6.100   7.786  1.00  0.00           C  
ATOM    698  C   ALA A  47      24.553   6.984   8.838  1.00  0.00           C  
ATOM    699  O   ALA A  47      24.633   6.616  10.010  1.00  0.00           O  
ATOM    700  CB  ALA A  47      24.951   5.333   7.003  1.00  0.00           C  
ATOM    701  H   ALA A  47      23.321   6.946   5.907  1.00  0.00           H  
ATOM    702  HA  ALA A  47      23.252   5.388   8.303  1.00  0.00           H  
ATOM    703 1HB  ALA A  47      25.563   4.751   7.692  1.00  0.00           H  
ATOM    704 2HB  ALA A  47      24.464   4.663   6.295  1.00  0.00           H  
ATOM    705 3HB  ALA A  47      25.583   6.035   6.462  1.00  0.00           H  
ATOM    706  N   VAL A  48      25.023   8.152   8.413  1.00  0.00           N  
ATOM    707  CA  VAL A  48      25.675   9.090   9.317  1.00  0.00           C  
ATOM    708  C   VAL A  48      24.702   9.608  10.369  1.00  0.00           C  
ATOM    709  O   VAL A  48      25.054   9.743  11.541  1.00  0.00           O  
ATOM    710  CB  VAL A  48      26.254  10.279   8.527  1.00  0.00           C  
ATOM    711  CG1 VAL A  48      26.767  11.351   9.476  1.00  0.00           C  
ATOM    712  CG2 VAL A  48      27.365   9.797   7.606  1.00  0.00           C  
ATOM    713  H   VAL A  48      24.926   8.396   7.438  1.00  0.00           H  
ATOM    714  HA  VAL A  48      26.493   8.573   9.821  1.00  0.00           H  
ATOM    715  HB  VAL A  48      25.459  10.729   7.932  1.00  0.00           H  
ATOM    716 1HG1 VAL A  48      27.172  12.183   8.901  1.00  0.00           H  
ATOM    717 2HG1 VAL A  48      25.947  11.706  10.100  1.00  0.00           H  
ATOM    718 3HG1 VAL A  48      27.550  10.932  10.108  1.00  0.00           H  
ATOM    719 1HG2 VAL A  48      27.769  10.642   7.050  1.00  0.00           H  
ATOM    720 2HG2 VAL A  48      28.157   9.341   8.200  1.00  0.00           H  
ATOM    721 3HG2 VAL A  48      26.965   9.061   6.908  1.00  0.00           H  
ATOM    722  N   ARG A  49      23.477   9.897   9.944  1.00  0.00           N  
ATOM    723  CA  ARG A  49      22.451  10.400  10.848  1.00  0.00           C  
ATOM    724  C   ARG A  49      22.085   9.361  11.900  1.00  0.00           C  
ATOM    725  O   ARG A  49      21.898   9.689  13.072  1.00  0.00           O  
ATOM    726  CB  ARG A  49      21.202  10.795  10.073  1.00  0.00           C  
ATOM    727  CG  ARG A  49      21.351  12.039   9.212  1.00  0.00           C  
ATOM    728  CD  ARG A  49      20.112  12.327   8.445  1.00  0.00           C  
ATOM    729  NE  ARG A  49      20.249  13.516   7.620  1.00  0.00           N  
ATOM    730  CZ  ARG A  49      19.335  13.934   6.723  1.00  0.00           C  
ATOM    731  NH1 ARG A  49      18.226  13.251   6.546  1.00  0.00           N  
ATOM    732  NH2 ARG A  49      19.553  15.032   6.019  1.00  0.00           N  
ATOM    733  H   ARG A  49      23.251   9.765   8.969  1.00  0.00           H  
ATOM    734  HA  ARG A  49      22.839  11.284  11.355  1.00  0.00           H  
ATOM    735 1HB  ARG A  49      20.906   9.975   9.420  1.00  0.00           H  
ATOM    736 2HB  ARG A  49      20.383  10.971  10.770  1.00  0.00           H  
ATOM    737 1HG  ARG A  49      21.568  12.898   9.848  1.00  0.00           H  
ATOM    738 2HG  ARG A  49      22.167  11.896   8.503  1.00  0.00           H  
ATOM    739 1HD  ARG A  49      19.883  11.484   7.793  1.00  0.00           H  
ATOM    740 2HD  ARG A  49      19.285  12.485   9.137  1.00  0.00           H  
ATOM    741  HE  ARG A  49      21.089  14.069   7.728  1.00  0.00           H  
ATOM    742 1HH1 ARG A  49      18.059  12.412   7.084  1.00  0.00           H  
ATOM    743 2HH1 ARG A  49      17.541  13.564   5.874  1.00  0.00           H  
ATOM    744 1HH2 ARG A  49      20.406  15.558   6.155  1.00  0.00           H  
ATOM    745 2HH2 ARG A  49      18.869  15.345   5.347  1.00  0.00           H  
ATOM    746  N   ALA A  50      21.984   8.106  11.475  1.00  0.00           N  
ATOM    747  CA  ALA A  50      21.641   7.016  12.379  1.00  0.00           C  
ATOM    748  C   ALA A  50      22.723   6.811  13.431  1.00  0.00           C  
ATOM    749  O   ALA A  50      22.427   6.577  14.603  1.00  0.00           O  
ATOM    750  CB  ALA A  50      21.414   5.731  11.596  1.00  0.00           C  
ATOM    751  H   ALA A  50      22.149   7.902  10.500  1.00  0.00           H  
ATOM    752  HA  ALA A  50      20.719   7.282  12.896  1.00  0.00           H  
ATOM    753 1HB  ALA A  50      21.158   4.926  12.285  1.00  0.00           H  
ATOM    754 2HB  ALA A  50      20.598   5.875  10.888  1.00  0.00           H  
ATOM    755 3HB  ALA A  50      22.322   5.470  11.055  1.00  0.00           H  
ATOM    756  N   VAL A  51      23.979   6.900  13.006  1.00  0.00           N  
ATOM    757  CA  VAL A  51      25.109   6.724  13.910  1.00  0.00           C  
ATOM    758  C   VAL A  51      25.053   7.720  15.061  1.00  0.00           C  
ATOM    759  O   VAL A  51      25.227   7.351  16.223  1.00  0.00           O  
ATOM    760  CB  VAL A  51      26.436   6.899  13.147  1.00  0.00           C  
ATOM    761  CG1 VAL A  51      27.607   6.931  14.118  1.00  0.00           C  
ATOM    762  CG2 VAL A  51      26.604   5.775  12.136  1.00  0.00           C  
ATOM    763  H   VAL A  51      24.156   7.095  12.031  1.00  0.00           H  
ATOM    764  HA  VAL A  51      25.071   5.714  14.319  1.00  0.00           H  
ATOM    765  HB  VAL A  51      26.422   7.857  12.628  1.00  0.00           H  
ATOM    766 1HG1 VAL A  51      28.537   7.056  13.562  1.00  0.00           H  
ATOM    767 2HG1 VAL A  51      27.484   7.765  14.809  1.00  0.00           H  
ATOM    768 3HG1 VAL A  51      27.642   5.996  14.677  1.00  0.00           H  
ATOM    769 1HG2 VAL A  51      27.543   5.905  11.600  1.00  0.00           H  
ATOM    770 2HG2 VAL A  51      26.611   4.816  12.655  1.00  0.00           H  
ATOM    771 3HG2 VAL A  51      25.776   5.797  11.427  1.00  0.00           H  
ATOM    772  N   GLU A  52      24.809   8.984  14.732  1.00  0.00           N  
ATOM    773  CA  GLU A  52      24.729  10.037  15.738  1.00  0.00           C  
ATOM    774  C   GLU A  52      23.658   9.727  16.775  1.00  0.00           C  
ATOM    775  O   GLU A  52      23.834   9.998  17.963  1.00  0.00           O  
ATOM    776  CB  GLU A  52      24.437  11.386  15.077  1.00  0.00           C  
ATOM    777  CG  GLU A  52      24.413  12.565  16.039  1.00  0.00           C  
ATOM    778  CD  GLU A  52      24.199  13.882  15.345  1.00  0.00           C  
ATOM    779  OE1 GLU A  52      24.094  13.888  14.142  1.00  0.00           O  
ATOM    780  OE2 GLU A  52      24.141  14.883  16.019  1.00  0.00           O  
ATOM    781  H   GLU A  52      24.675   9.222  13.760  1.00  0.00           H  
ATOM    782  HA  GLU A  52      25.690  10.100  16.250  1.00  0.00           H  
ATOM    783 1HB  GLU A  52      25.191  11.590  14.317  1.00  0.00           H  
ATOM    784 2HB  GLU A  52      23.470  11.344  14.575  1.00  0.00           H  
ATOM    785 1HG  GLU A  52      23.611  12.415  16.762  1.00  0.00           H  
ATOM    786 2HG  GLU A  52      25.355  12.596  16.584  1.00  0.00           H  
ATOM    787  N   VAL A  53      22.544   9.154  16.305  1.00  0.00           N  
ATOM    788  CA  VAL A  53      21.512   8.610  17.189  1.00  0.00           C  
ATOM    789  C   VAL A  53      22.057   7.506  18.090  1.00  0.00           C  
ATOM    790  O   VAL A  53      21.801   7.491  19.294  1.00  0.00           O  
ATOM    791  CB  VAL A  53      20.342   8.051  16.358  1.00  0.00           C  
ATOM    792  CG1 VAL A  53      19.368   7.296  17.249  1.00  0.00           C  
ATOM    793  CG2 VAL A  53      19.638   9.184  15.627  1.00  0.00           C  
ATOM    794  H   VAL A  53      22.406   9.092  15.306  1.00  0.00           H  
ATOM    795  HA  VAL A  53      21.138   9.416  17.822  1.00  0.00           H  
ATOM    796  HB  VAL A  53      20.733   7.337  15.632  1.00  0.00           H  
ATOM    797 1HG1 VAL A  53      18.547   6.908  16.645  1.00  0.00           H  
ATOM    798 2HG1 VAL A  53      19.885   6.468  17.734  1.00  0.00           H  
ATOM    799 3HG1 VAL A  53      18.971   7.971  18.008  1.00  0.00           H  
ATOM    800 1HG2 VAL A  53      18.813   8.782  15.041  1.00  0.00           H  
ATOM    801 2HG2 VAL A  53      19.253   9.901  16.353  1.00  0.00           H  
ATOM    802 3HG2 VAL A  53      20.344   9.684  14.964  1.00  0.00           H  
ATOM    803  N   ASP A  54      22.808   6.583  17.503  1.00  0.00           N  
ATOM    804  CA  ASP A  54      23.598   5.629  18.276  1.00  0.00           C  
ATOM    805  C   ASP A  54      24.995   5.505  17.687  1.00  0.00           C  
ATOM    806  O   ASP A  54      25.158   5.135  16.524  1.00  0.00           O  
ATOM    807  CB  ASP A  54      22.921   4.257  18.304  1.00  0.00           C  
ATOM    808  CG  ASP A  54      23.650   3.254  19.188  1.00  0.00           C  
ATOM    809  OD1 ASP A  54      24.723   3.567  19.647  1.00  0.00           O  
ATOM    810  OD2 ASP A  54      23.128   2.185  19.395  1.00  0.00           O  
ATOM    811  H   ASP A  54      22.834   6.539  16.494  1.00  0.00           H  
ATOM    812  HA  ASP A  54      23.681   5.997  19.299  1.00  0.00           H  
ATOM    813 1HB  ASP A  54      21.898   4.363  18.668  1.00  0.00           H  
ATOM    814 2HB  ASP A  54      22.868   3.856  17.291  1.00  0.00           H  
ATOM    815  N   SER A  55      26.003   5.814  18.487  1.00  0.00           N  
ATOM    816  CA  SER A  55      27.381   5.787  18.013  1.00  0.00           C  
ATOM    817  C   SER A  55      28.100   4.564  18.558  1.00  0.00           C  
ATOM    818  O   SER A  55      29.322   4.454  18.456  1.00  0.00           O  
ATOM    819  CB  SER A  55      28.110   7.048  18.432  1.00  0.00           C  
ATOM    820  OG  SER A  55      27.530   8.182  17.848  1.00  0.00           O  
ATOM    821  H   SER A  55      25.810   6.073  19.444  1.00  0.00           H  
ATOM    822  HA  SER A  55      27.371   5.732  16.924  1.00  0.00           H  
ATOM    823 1HB  SER A  55      28.082   7.141  19.518  1.00  0.00           H  
ATOM    824 2HB  SER A  55      29.157   6.979  18.137  1.00  0.00           H  
ATOM    825  HG  SER A  55      26.798   7.860  17.316  1.00  0.00           H  
ATOM    826  N   SER A  56      27.326   3.653  19.135  1.00  0.00           N  
ATOM    827  CA  SER A  56      27.874   2.467  19.773  1.00  0.00           C  
ATOM    828  C   SER A  56      28.451   1.505  18.749  1.00  0.00           C  
ATOM    829  O   SER A  56      27.827   1.225  17.726  1.00  0.00           O  
ATOM    830  CB  SER A  56      26.801   1.769  20.585  1.00  0.00           C  
ATOM    831  OG  SER A  56      27.286   0.577  21.140  1.00  0.00           O  
ATOM    832  H   SER A  56      26.325   3.785  19.132  1.00  0.00           H  
ATOM    833  HA  SER A  56      28.678   2.775  20.443  1.00  0.00           H  
ATOM    834 1HB  SER A  56      26.459   2.431  21.381  1.00  0.00           H  
ATOM    835 2HB  SER A  56      25.944   1.555  19.948  1.00  0.00           H  
ATOM    836  HG  SER A  56      26.555   0.199  21.634  1.00  0.00           H  
ATOM    837  N   PRO A  57      29.651   1.020  19.065  1.00  0.00           N  
ATOM    838  CA  PRO A  57      30.578   0.670  17.997  1.00  0.00           C  
ATOM    839  C   PRO A  57      29.967  -0.380  17.085  1.00  0.00           C  
ATOM    840  O   PRO A  57      30.216  -0.390  15.880  1.00  0.00           O  
ATOM    841  CB  PRO A  57      31.795   0.126  18.753  1.00  0.00           C  
ATOM    842  CG  PRO A  57      31.729   0.798  20.082  1.00  0.00           C  
ATOM    843  CD  PRO A  57      30.258   0.873  20.392  1.00  0.00           C  
ATOM    844  HA  PRO A  57      30.839   1.577  17.433  1.00  0.00           H  
ATOM    845 1HB  PRO A  57      31.734  -0.970  18.825  1.00  0.00           H  
ATOM    846 2HB  PRO A  57      32.716   0.361  18.201  1.00  0.00           H  
ATOM    847 1HG  PRO A  57      32.291   0.218  20.829  1.00  0.00           H  
ATOM    848 2HG  PRO A  57      32.202   1.790  20.030  1.00  0.00           H  
ATOM    849 1HD  PRO A  57      29.940  -0.057  20.887  1.00  0.00           H  
ATOM    850 2HD  PRO A  57      30.062   1.743  21.037  1.00  0.00           H  
ATOM    851  N   GLU A  58      29.160  -1.273  17.658  1.00  0.00           N  
ATOM    852  CA  GLU A  58      28.486  -2.276  16.842  1.00  0.00           C  
ATOM    853  C   GLU A  58      27.598  -1.625  15.790  1.00  0.00           C  
ATOM    854  O   GLU A  58      27.630  -2.001  14.618  1.00  0.00           O  
ATOM    855  CB  GLU A  58      27.650  -3.207  17.723  1.00  0.00           C  
ATOM    856  CG  GLU A  58      26.939  -4.319  16.966  1.00  0.00           C  
ATOM    857  CD  GLU A  58      26.157  -5.233  17.867  1.00  0.00           C  
ATOM    858  OE1 GLU A  58      26.180  -5.027  19.057  1.00  0.00           O  
ATOM    859  OE2 GLU A  58      25.535  -6.140  17.365  1.00  0.00           O  
ATOM    860  H   GLU A  58      29.025  -1.243  18.658  1.00  0.00           H  
ATOM    861  HA  GLU A  58      29.243  -2.869  16.327  1.00  0.00           H  
ATOM    862 1HB  GLU A  58      28.291  -3.670  18.474  1.00  0.00           H  
ATOM    863 2HB  GLU A  58      26.894  -2.626  18.252  1.00  0.00           H  
ATOM    864 1HG  GLU A  58      26.259  -3.874  16.240  1.00  0.00           H  
ATOM    865 2HG  GLU A  58      27.679  -4.902  16.419  1.00  0.00           H  
ATOM    866  N   ALA A  59      26.806  -0.647  16.215  1.00  0.00           N  
ATOM    867  CA  ALA A  59      25.906   0.059  15.310  1.00  0.00           C  
ATOM    868  C   ALA A  59      26.684   0.840  14.259  1.00  0.00           C  
ATOM    869  O   ALA A  59      26.308   0.867  13.087  1.00  0.00           O  
ATOM    870  CB  ALA A  59      24.991   0.991  16.092  1.00  0.00           C  
ATOM    871  H   ALA A  59      26.827  -0.385  17.190  1.00  0.00           H  
ATOM    872  HA  ALA A  59      25.296  -0.682  14.793  1.00  0.00           H  
ATOM    873 1HB  ALA A  59      24.326   1.511  15.402  1.00  0.00           H  
ATOM    874 2HB  ALA A  59      24.399   0.410  16.799  1.00  0.00           H  
ATOM    875 3HB  ALA A  59      25.592   1.719  16.634  1.00  0.00           H  
ATOM    876  N   GLY A  60      27.770   1.475  14.684  1.00  0.00           N  
ATOM    877  CA  GLY A  60      28.604   2.259  13.779  1.00  0.00           C  
ATOM    878  C   GLY A  60      29.258   1.372  12.728  1.00  0.00           C  
ATOM    879  O   GLY A  60      29.340   1.739  11.556  1.00  0.00           O  
ATOM    880  H   GLY A  60      28.026   1.414  15.659  1.00  0.00           H  
ATOM    881 1HA  GLY A  60      27.995   3.021  13.291  1.00  0.00           H  
ATOM    882 2HA  GLY A  60      29.372   2.779  14.351  1.00  0.00           H  
ATOM    883  N   ASP A  61      29.723   0.203  13.153  1.00  0.00           N  
ATOM    884  CA  ASP A  61      30.372  -0.739  12.248  1.00  0.00           C  
ATOM    885  C   ASP A  61      29.398  -1.253  11.197  1.00  0.00           C  
ATOM    886  O   ASP A  61      29.750  -1.391  10.025  1.00  0.00           O  
ATOM    887  CB  ASP A  61      30.957  -1.918  13.029  1.00  0.00           C  
ATOM    888  CG  ASP A  61      32.181  -1.536  13.851  1.00  0.00           C  
ATOM    889  OD1 ASP A  61      32.737  -0.493  13.601  1.00  0.00           O  
ATOM    890  OD2 ASP A  61      32.547  -2.290  14.720  1.00  0.00           O  
ATOM    891  H   ASP A  61      29.625  -0.040  14.128  1.00  0.00           H  
ATOM    892  HA  ASP A  61      31.185  -0.223  11.736  1.00  0.00           H  
ATOM    893 1HB  ASP A  61      30.199  -2.322  13.700  1.00  0.00           H  
ATOM    894 2HB  ASP A  61      31.237  -2.712  12.336  1.00  0.00           H  
ATOM    895  N   LEU A  62      28.171  -1.536  11.622  1.00  0.00           N  
ATOM    896  CA  LEU A  62      27.143  -2.036  10.717  1.00  0.00           C  
ATOM    897  C   LEU A  62      26.781  -0.995   9.666  1.00  0.00           C  
ATOM    898  O   LEU A  62      26.592  -1.322   8.494  1.00  0.00           O  
ATOM    899  CB  LEU A  62      25.889  -2.432  11.506  1.00  0.00           C  
ATOM    900  CG  LEU A  62      26.032  -3.665  12.408  1.00  0.00           C  
ATOM    901  CD1 LEU A  62      24.776  -3.824  13.255  1.00  0.00           C  
ATOM    902  CD2 LEU A  62      26.273  -4.897  11.549  1.00  0.00           C  
ATOM    903  H   LEU A  62      27.945  -1.401  12.597  1.00  0.00           H  
ATOM    904  HA  LEU A  62      27.530  -2.918  10.208  1.00  0.00           H  
ATOM    905 1HB  LEU A  62      25.595  -1.594  12.136  1.00  0.00           H  
ATOM    906 2HB  LEU A  62      25.082  -2.630  10.801  1.00  0.00           H  
ATOM    907  HG  LEU A  62      26.875  -3.524  13.086  1.00  0.00           H  
ATOM    908 1HD1 LEU A  62      24.878  -4.700  13.896  1.00  0.00           H  
ATOM    909 2HD1 LEU A  62      24.639  -2.937  13.873  1.00  0.00           H  
ATOM    910 3HD1 LEU A  62      23.913  -3.950  12.603  1.00  0.00           H  
ATOM    911 1HD2 LEU A  62      26.376  -5.773  12.191  1.00  0.00           H  
ATOM    912 2HD2 LEU A  62      25.430  -5.040  10.873  1.00  0.00           H  
ATOM    913 3HD2 LEU A  62      27.186  -4.764  10.969  1.00  0.00           H  
ATOM    914  N   ALA A  63      26.685   0.260  10.091  1.00  0.00           N  
ATOM    915  CA  ALA A  63      26.346   1.351   9.186  1.00  0.00           C  
ATOM    916  C   ALA A  63      27.429   1.552   8.135  1.00  0.00           C  
ATOM    917  O   ALA A  63      27.134   1.787   6.963  1.00  0.00           O  
ATOM    918  CB  ALA A  63      26.123   2.637   9.967  1.00  0.00           C  
ATOM    919  H   ALA A  63      26.851   0.463  11.066  1.00  0.00           H  
ATOM    920  HA  ALA A  63      25.423   1.088   8.669  1.00  0.00           H  
ATOM    921 1HB  ALA A  63      25.870   3.443   9.278  1.00  0.00           H  
ATOM    922 2HB  ALA A  63      25.305   2.496  10.675  1.00  0.00           H  
ATOM    923 3HB  ALA A  63      27.031   2.896  10.510  1.00  0.00           H  
ATOM    924  N   ALA A  64      28.684   1.458   8.560  1.00  0.00           N  
ATOM    925  CA  ALA A  64      29.815   1.630   7.655  1.00  0.00           C  
ATOM    926  C   ALA A  64      29.851   0.528   6.604  1.00  0.00           C  
ATOM    927  O   ALA A  64      30.129   0.783   5.432  1.00  0.00           O  
ATOM    928  CB  ALA A  64      31.120   1.658   8.437  1.00  0.00           C  
ATOM    929  H   ALA A  64      28.860   1.262   9.535  1.00  0.00           H  
ATOM    930  HA  ALA A  64      29.693   2.582   7.138  1.00  0.00           H  
ATOM    931 1HB  ALA A  64      31.955   1.786   7.747  1.00  0.00           H  
ATOM    932 2HB  ALA A  64      31.103   2.487   9.144  1.00  0.00           H  
ATOM    933 3HB  ALA A  64      31.239   0.721   8.979  1.00  0.00           H  
ATOM    934  N   GLU A  65      29.569  -0.698   7.029  1.00  0.00           N  
ATOM    935  CA  GLU A  65      29.568  -1.842   6.124  1.00  0.00           C  
ATOM    936  C   GLU A  65      28.474  -1.711   5.072  1.00  0.00           C  
ATOM    937  O   GLU A  65      28.686  -2.023   3.900  1.00  0.00           O  
ATOM    938  CB  GLU A  65      29.382  -3.143   6.908  1.00  0.00           C  
ATOM    939  CG  GLU A  65      30.571  -3.530   7.776  1.00  0.00           C  
ATOM    940  CD  GLU A  65      30.324  -4.772   8.586  1.00  0.00           C  
ATOM    941  OE1 GLU A  65      29.220  -5.261   8.568  1.00  0.00           O  
ATOM    942  OE2 GLU A  65      31.241  -5.232   9.225  1.00  0.00           O  
ATOM    943  H   GLU A  65      29.349  -0.842   8.004  1.00  0.00           H  
ATOM    944  HA  GLU A  65      30.530  -1.878   5.611  1.00  0.00           H  
ATOM    945 1HB  GLU A  65      28.509  -3.055   7.556  1.00  0.00           H  
ATOM    946 2HB  GLU A  65      29.193  -3.962   6.214  1.00  0.00           H  
ATOM    947 1HG  GLU A  65      31.437  -3.693   7.136  1.00  0.00           H  
ATOM    948 2HG  GLU A  65      30.801  -2.703   8.448  1.00  0.00           H  
ATOM    949  N   GLY A  66      27.304  -1.248   5.498  1.00  0.00           N  
ATOM    950  CA  GLY A  66      26.173  -1.076   4.593  1.00  0.00           C  
ATOM    951  C   GLY A  66      26.467  -0.014   3.541  1.00  0.00           C  
ATOM    952  O   GLY A  66      26.127  -0.177   2.369  1.00  0.00           O  
ATOM    953  H   GLY A  66      27.195  -1.009   6.473  1.00  0.00           H  
ATOM    954 1HA  GLY A  66      25.950  -2.025   4.105  1.00  0.00           H  
ATOM    955 2HA  GLY A  66      25.290  -0.793   5.164  1.00  0.00           H  
ATOM    956  N   VAL A  67      27.101   1.074   3.967  1.00  0.00           N  
ATOM    957  CA  VAL A  67      27.442   2.165   3.062  1.00  0.00           C  
ATOM    958  C   VAL A  67      28.447   1.715   2.010  1.00  0.00           C  
ATOM    959  O   VAL A  67      28.337   2.076   0.838  1.00  0.00           O  
ATOM    960  CB  VAL A  67      28.027   3.351   3.852  1.00  0.00           C  
ATOM    961  CG1 VAL A  67      28.558   4.414   2.901  1.00  0.00           C  
ATOM    962  CG2 VAL A  67      26.965   3.934   4.772  1.00  0.00           C  
ATOM    963  H   VAL A  67      27.353   1.146   4.942  1.00  0.00           H  
ATOM    964  HA  VAL A  67      26.532   2.494   2.558  1.00  0.00           H  
ATOM    965  HB  VAL A  67      28.871   3.000   4.445  1.00  0.00           H  
ATOM    966 1HG1 VAL A  67      28.968   5.244   3.476  1.00  0.00           H  
ATOM    967 2HG1 VAL A  67      29.341   3.984   2.277  1.00  0.00           H  
ATOM    968 3HG1 VAL A  67      27.747   4.775   2.270  1.00  0.00           H  
ATOM    969 1HG2 VAL A  67      27.385   4.772   5.328  1.00  0.00           H  
ATOM    970 2HG2 VAL A  67      26.119   4.280   4.179  1.00  0.00           H  
ATOM    971 3HG2 VAL A  67      26.629   3.167   5.471  1.00  0.00           H  
ATOM    972  N   THR A  68      29.427   0.925   2.436  1.00  0.00           N  
ATOM    973  CA  THR A  68      30.455   0.424   1.531  1.00  0.00           C  
ATOM    974  C   THR A  68      29.859  -0.503   0.479  1.00  0.00           C  
ATOM    975  O   THR A  68      30.233  -0.450  -0.693  1.00  0.00           O  
ATOM    976  CB  THR A  68      31.562  -0.316   2.305  1.00  0.00           C  
ATOM    977  OG1 THR A  68      30.989  -1.408   3.036  1.00  0.00           O  
ATOM    978  CG2 THR A  68      32.258   0.628   3.273  1.00  0.00           C  
ATOM    979  H   THR A  68      29.461   0.665   3.411  1.00  0.00           H  
ATOM    980  HA  THR A  68      30.905   1.272   1.015  1.00  0.00           H  
ATOM    981  HB  THR A  68      32.295  -0.711   1.602  1.00  0.00           H  
ATOM    982  HG1 THR A  68      30.850  -2.151   2.443  1.00  0.00           H  
ATOM    983 1HG2 THR A  68      33.037   0.088   3.811  1.00  0.00           H  
ATOM    984 2HG2 THR A  68      32.704   1.454   2.719  1.00  0.00           H  
ATOM    985 3HG2 THR A  68      31.532   1.020   3.985  1.00  0.00           H  
ATOM    986  N   GLU A  69      28.930  -1.352   0.905  1.00  0.00           N  
ATOM    987  CA  GLU A  69      28.280  -2.293  -0.000  1.00  0.00           C  
ATOM    988  C   GLU A  69      27.454  -1.564  -1.052  1.00  0.00           C  
ATOM    989  O   GLU A  69      27.452  -1.941  -2.224  1.00  0.00           O  
ATOM    990  CB  GLU A  69      27.388  -3.258   0.784  1.00  0.00           C  
ATOM    991  CG  GLU A  69      26.703  -4.316  -0.070  1.00  0.00           C  
ATOM    992  CD  GLU A  69      27.674  -5.265  -0.715  1.00  0.00           C  
ATOM    993  OE1 GLU A  69      28.779  -5.369  -0.240  1.00  0.00           O  
ATOM    994  OE2 GLU A  69      27.310  -5.887  -1.685  1.00  0.00           O  
ATOM    995  H   GLU A  69      28.668  -1.345   1.880  1.00  0.00           H  
ATOM    996  HA  GLU A  69      29.051  -2.869  -0.513  1.00  0.00           H  
ATOM    997 1HB  GLU A  69      27.983  -3.772   1.539  1.00  0.00           H  
ATOM    998 2HB  GLU A  69      26.613  -2.695   1.305  1.00  0.00           H  
ATOM    999 1HG  GLU A  69      26.018  -4.886   0.557  1.00  0.00           H  
ATOM   1000 2HG  GLU A  69      26.118  -3.820  -0.843  1.00  0.00           H  
ATOM   1001  N   ALA A  70      26.753  -0.518  -0.626  1.00  0.00           N  
ATOM   1002  CA  ALA A  70      25.921   0.266  -1.531  1.00  0.00           C  
ATOM   1003  C   ALA A  70      26.766   0.973  -2.583  1.00  0.00           C  
ATOM   1004  O   ALA A  70      26.394   1.032  -3.755  1.00  0.00           O  
ATOM   1005  CB  ALA A  70      25.095   1.277  -0.749  1.00  0.00           C  
ATOM   1006  H   ALA A  70      26.798  -0.260   0.349  1.00  0.00           H  
ATOM   1007  HA  ALA A  70      25.246  -0.417  -2.048  1.00  0.00           H  
ATOM   1008 1HB  ALA A  70      24.479   1.855  -1.439  1.00  0.00           H  
ATOM   1009 2HB  ALA A  70      24.453   0.753  -0.041  1.00  0.00           H  
ATOM   1010 3HB  ALA A  70      25.759   1.948  -0.208  1.00  0.00           H  
ATOM   1011  N   GLY A  71      27.905   1.508  -2.157  1.00  0.00           N  
ATOM   1012  CA  GLY A  71      28.806   2.213  -3.062  1.00  0.00           C  
ATOM   1013  C   GLY A  71      29.378   1.271  -4.114  1.00  0.00           C  
ATOM   1014  O   GLY A  71      29.493   1.630  -5.286  1.00  0.00           O  
ATOM   1015  H   GLY A  71      28.153   1.424  -1.182  1.00  0.00           H  
ATOM   1016 1HA  GLY A  71      28.269   3.026  -3.550  1.00  0.00           H  
ATOM   1017 2HA  GLY A  71      29.618   2.662  -2.491  1.00  0.00           H  
ATOM   1018  N   VAL A  72      29.735   0.065  -3.688  1.00  0.00           N  
ATOM   1019  CA  VAL A  72      30.297  -0.932  -4.593  1.00  0.00           C  
ATOM   1020  C   VAL A  72      29.280  -1.356  -5.645  1.00  0.00           C  
ATOM   1021  O   VAL A  72      29.618  -1.524  -6.817  1.00  0.00           O  
ATOM   1022  CB  VAL A  72      30.761  -2.170  -3.803  1.00  0.00           C  
ATOM   1023  CG1 VAL A  72      31.171  -3.285  -4.754  1.00  0.00           C  
ATOM   1024  CG2 VAL A  72      31.912  -1.796  -2.882  1.00  0.00           C  
ATOM   1025  H   VAL A  72      29.614  -0.168  -2.713  1.00  0.00           H  
ATOM   1026  HA  VAL A  72      31.160  -0.495  -5.097  1.00  0.00           H  
ATOM   1027  HB  VAL A  72      29.926  -2.545  -3.210  1.00  0.00           H  
ATOM   1028 1HG1 VAL A  72      31.495  -4.153  -4.178  1.00  0.00           H  
ATOM   1029 2HG1 VAL A  72      30.321  -3.562  -5.378  1.00  0.00           H  
ATOM   1030 3HG1 VAL A  72      31.990  -2.942  -5.385  1.00  0.00           H  
ATOM   1031 1HG2 VAL A  72      32.234  -2.676  -2.326  1.00  0.00           H  
ATOM   1032 2HG2 VAL A  72      32.744  -1.416  -3.475  1.00  0.00           H  
ATOM   1033 3HG2 VAL A  72      31.583  -1.026  -2.184  1.00  0.00           H  
ATOM   1034  N   ILE A  73      28.033  -1.528  -5.219  1.00  0.00           N  
ATOM   1035  CA  ILE A  73      26.964  -1.933  -6.124  1.00  0.00           C  
ATOM   1036  C   ILE A  73      26.697  -0.863  -7.176  1.00  0.00           C  
ATOM   1037  O   ILE A  73      26.479  -1.171  -8.348  1.00  0.00           O  
ATOM   1038  CB  ILE A  73      25.668  -2.224  -5.346  1.00  0.00           C  
ATOM   1039  CG1 ILE A  73      25.868  -3.411  -4.400  1.00  0.00           C  
ATOM   1040  CG2 ILE A  73      24.520  -2.494  -6.308  1.00  0.00           C  
ATOM   1041  CD1 ILE A  73      26.242  -4.696  -5.102  1.00  0.00           C  
ATOM   1042  H   ILE A  73      27.821  -1.374  -4.244  1.00  0.00           H  
ATOM   1043  HA  ILE A  73      27.271  -2.844  -6.636  1.00  0.00           H  
ATOM   1044  HB  ILE A  73      25.415  -1.365  -4.726  1.00  0.00           H  
ATOM   1045 1HG1 ILE A  73      26.651  -3.174  -3.681  1.00  0.00           H  
ATOM   1046 2HG1 ILE A  73      24.951  -3.586  -3.837  1.00  0.00           H  
ATOM   1047 1HG2 ILE A  73      23.612  -2.699  -5.741  1.00  0.00           H  
ATOM   1048 2HG2 ILE A  73      24.364  -1.622  -6.941  1.00  0.00           H  
ATOM   1049 3HG2 ILE A  73      24.762  -3.356  -6.930  1.00  0.00           H  
ATOM   1050 1HD1 ILE A  73      26.367  -5.490  -4.366  1.00  0.00           H  
ATOM   1051 2HD1 ILE A  73      25.454  -4.971  -5.803  1.00  0.00           H  
ATOM   1052 3HD1 ILE A  73      27.177  -4.555  -5.644  1.00  0.00           H  
ATOM   1053  N   ALA A  74      26.715   0.395  -6.751  1.00  0.00           N  
ATOM   1054  CA  ALA A  74      26.475   1.513  -7.655  1.00  0.00           C  
ATOM   1055  C   ALA A  74      27.572   1.616  -8.707  1.00  0.00           C  
ATOM   1056  O   ALA A  74      27.299   1.877  -9.879  1.00  0.00           O  
ATOM   1057  CB  ALA A  74      26.369   2.814  -6.872  1.00  0.00           C  
ATOM   1058  H   ALA A  74      26.900   0.582  -5.776  1.00  0.00           H  
ATOM   1059  HA  ALA A  74      25.532   1.334  -8.172  1.00  0.00           H  
ATOM   1060 1HB  ALA A  74      26.189   3.639  -7.561  1.00  0.00           H  
ATOM   1061 2HB  ALA A  74      25.543   2.746  -6.164  1.00  0.00           H  
ATOM   1062 3HB  ALA A  74      27.297   2.989  -6.331  1.00  0.00           H  
ATOM   1063  N   ILE A  75      28.814   1.409  -8.282  1.00  0.00           N  
ATOM   1064  CA  ILE A  75      29.955   1.477  -9.186  1.00  0.00           C  
ATOM   1065  C   ILE A  75      29.892   0.377 -10.238  1.00  0.00           C  
ATOM   1066  O   ILE A  75      30.079   0.631 -11.428  1.00  0.00           O  
ATOM   1067  CB  ILE A  75      31.279   1.369  -8.408  1.00  0.00           C  
ATOM   1068  CG1 ILE A  75      31.483   2.604  -7.527  1.00  0.00           C  
ATOM   1069  CG2 ILE A  75      32.447   1.196  -9.366  1.00  0.00           C  
ATOM   1070  CD1 ILE A  75      32.606   2.461  -6.525  1.00  0.00           C  
ATOM   1071  H   ILE A  75      28.972   1.199  -7.307  1.00  0.00           H  
ATOM   1072  HA  ILE A  75      29.934   2.438  -9.698  1.00  0.00           H  
ATOM   1073  HB  ILE A  75      31.239   0.509  -7.740  1.00  0.00           H  
ATOM   1074 1HG1 ILE A  75      31.695   3.468  -8.156  1.00  0.00           H  
ATOM   1075 2HG1 ILE A  75      30.564   2.817  -6.979  1.00  0.00           H  
ATOM   1076 1HG2 ILE A  75      33.375   1.121  -8.799  1.00  0.00           H  
ATOM   1077 2HG2 ILE A  75      32.306   0.288  -9.951  1.00  0.00           H  
ATOM   1078 3HG2 ILE A  75      32.499   2.054 -10.036  1.00  0.00           H  
ATOM   1079 1HD1 ILE A  75      32.689   3.376  -5.938  1.00  0.00           H  
ATOM   1080 2HD1 ILE A  75      32.396   1.621  -5.861  1.00  0.00           H  
ATOM   1081 3HD1 ILE A  75      33.542   2.282  -7.051  1.00  0.00           H  
ATOM   1082  N   GLU A  76      29.628  -0.845  -9.792  1.00  0.00           N  
ATOM   1083  CA  GLU A  76      29.543  -1.983 -10.698  1.00  0.00           C  
ATOM   1084  C   GLU A  76      28.577  -1.694 -11.842  1.00  0.00           C  
ATOM   1085  O   GLU A  76      28.773  -2.159 -12.965  1.00  0.00           O  
ATOM   1086  CB  GLU A  76      29.098  -3.237  -9.942  1.00  0.00           C  
ATOM   1087  CG  GLU A  76      30.141  -3.797  -8.985  1.00  0.00           C  
ATOM   1088  CD  GLU A  76      29.648  -4.992  -8.217  1.00  0.00           C  
ATOM   1089  OE1 GLU A  76      28.491  -5.315  -8.336  1.00  0.00           O  
ATOM   1090  OE2 GLU A  76      30.431  -5.583  -7.510  1.00  0.00           O  
ATOM   1091  H   GLU A  76      29.483  -0.987  -8.803  1.00  0.00           H  
ATOM   1092  HA  GLU A  76      30.532  -2.163 -11.121  1.00  0.00           H  
ATOM   1093 1HB  GLU A  76      28.200  -3.015  -9.366  1.00  0.00           H  
ATOM   1094 2HB  GLU A  76      28.844  -4.021 -10.655  1.00  0.00           H  
ATOM   1095 1HG  GLU A  76      31.024  -4.084  -9.554  1.00  0.00           H  
ATOM   1096 2HG  GLU A  76      30.432  -3.016  -8.284  1.00  0.00           H  
ATOM   1097  N   ASN A  77      27.537  -0.924 -11.545  1.00  0.00           N  
ATOM   1098  CA  ASN A  77      26.495  -0.622 -12.518  1.00  0.00           C  
ATOM   1099  C   ASN A  77      26.714   0.693 -13.276  1.00  0.00           C  
ATOM   1100  O   ASN A  77      25.845   1.142 -14.023  1.00  0.00           O  
ATOM   1101  CB  ASN A  77      25.143  -0.607 -11.829  1.00  0.00           C  
ATOM   1102  CG  ASN A  77      24.707  -1.975 -11.382  1.00  0.00           C  
ATOM   1103  OD1 ASN A  77      24.164  -2.756 -12.172  1.00  0.00           O  
ATOM   1104  ND2 ASN A  77      24.935  -2.280 -10.130  1.00  0.00           N  
ATOM   1105  H   ASN A  77      27.463  -0.534 -10.616  1.00  0.00           H  
ATOM   1106  HA  ASN A  77      26.491  -1.407 -13.276  1.00  0.00           H  
ATOM   1107 1HB  ASN A  77      25.185   0.050 -10.959  1.00  0.00           H  
ATOM   1108 2HB  ASN A  77      24.392  -0.204 -12.508  1.00  0.00           H  
ATOM   1109 1HD2 ASN A  77      24.666  -3.177  -9.777  1.00  0.00           H  
ATOM   1110 2HD2 ASN A  77      25.377  -1.618  -9.526  1.00  0.00           H  
ATOM   1111  N   SER A  78      27.873   1.322 -13.094  1.00  0.00           N  
ATOM   1112  CA  SER A  78      28.140   2.596 -13.766  1.00  0.00           C  
ATOM   1113  C   SER A  78      29.065   2.447 -14.972  1.00  0.00           C  
ATOM   1114  O   SER A  78      29.749   1.434 -15.121  1.00  0.00           O  
ATOM   1115  CB  SER A  78      28.750   3.576 -12.782  1.00  0.00           C  
ATOM   1116  OG  SER A  78      27.852   3.873 -11.748  1.00  0.00           O  
ATOM   1117  H   SER A  78      28.566   0.910 -12.486  1.00  0.00           H  
ATOM   1118  HA  SER A  78      27.194   3.002 -14.126  1.00  0.00           H  
ATOM   1119 1HB  SER A  78      29.662   3.151 -12.364  1.00  0.00           H  
ATOM   1120 2HB  SER A  78      29.024   4.492 -13.304  1.00  0.00           H  
ATOM   1121  HG  SER A  78      27.904   3.138 -11.133  1.00  0.00           H  
ATOM   1122  N   THR A  79      29.075   3.470 -15.828  1.00  0.00           N  
ATOM   1123  CA  THR A  79      29.925   3.488 -17.017  1.00  0.00           C  
ATOM   1124  C   THR A  79      30.586   4.850 -17.222  1.00  0.00           C  
ATOM   1125  O   THR A  79      31.256   5.080 -18.229  1.00  0.00           O  
ATOM   1126  CB  THR A  79      29.119   3.114 -18.275  1.00  0.00           C  
ATOM   1127  OG1 THR A  79      28.053   4.055 -18.460  1.00  0.00           O  
ATOM   1128  CG2 THR A  79      28.537   1.715 -18.139  1.00  0.00           C  
ATOM   1129  H   THR A  79      28.475   4.264 -15.653  1.00  0.00           H  
ATOM   1130  HA  THR A  79      30.718   2.752 -16.886  1.00  0.00           H  
ATOM   1131  HB  THR A  79      29.770   3.147 -19.148  1.00  0.00           H  
ATOM   1132  HG1 THR A  79      28.420   4.936 -18.566  1.00  0.00           H  
ATOM   1133 1HG2 THR A  79      27.971   1.468 -19.037  1.00  0.00           H  
ATOM   1134 2HG2 THR A  79      29.346   0.996 -18.009  1.00  0.00           H  
ATOM   1135 3HG2 THR A  79      27.877   1.678 -17.273  1.00  0.00           H  
ATOM   1136  N   SER A  80      30.395   5.751 -16.263  1.00  0.00           N  
ATOM   1137  CA  SER A  80      30.972   7.091 -16.342  1.00  0.00           C  
ATOM   1138  C   SER A  80      32.224   7.176 -15.469  1.00  0.00           C  
ATOM   1139  O   SER A  80      32.134   7.328 -14.251  1.00  0.00           O  
ATOM   1140  CB  SER A  80      29.958   8.130 -15.904  1.00  0.00           C  
ATOM   1141  OG  SER A  80      30.511   9.417 -15.941  1.00  0.00           O  
ATOM   1142  H   SER A  80      29.837   5.503 -15.459  1.00  0.00           H  
ATOM   1143  HA  SER A  80      31.251   7.287 -17.378  1.00  0.00           H  
ATOM   1144 1HB  SER A  80      29.087   8.086 -16.557  1.00  0.00           H  
ATOM   1145 2HB  SER A  80      29.621   7.905 -14.893  1.00  0.00           H  
ATOM   1146  HG  SER A  80      29.815  10.012 -15.653  1.00  0.00           H  
ATOM   1147  N   PRO A  81      33.635   7.071 -16.108  1.00  0.00           N  
ATOM   1148  CA  PRO A  81      34.737   7.163 -15.156  1.00  0.00           C  
ATOM   1149  C   PRO A  81      34.503   8.242 -14.109  1.00  0.00           C  
ATOM   1150  O   PRO A  81      34.744   8.030 -12.921  1.00  0.00           O  
ATOM   1151  CB  PRO A  81      35.932   7.503 -16.052  1.00  0.00           C  
ATOM   1152  CG  PRO A  81      35.623   6.829 -17.345  1.00  0.00           C  
ATOM   1153  CD  PRO A  81      34.148   7.057 -17.543  1.00  0.00           C  
ATOM   1154  HA  PRO A  81      34.876   6.187 -14.668  1.00  0.00           H  
ATOM   1155 1HB  PRO A  81      36.028   8.594 -16.153  1.00  0.00           H  
ATOM   1156 2HB  PRO A  81      36.863   7.139 -15.593  1.00  0.00           H  
ATOM   1157 1HG  PRO A  81      36.231   7.261 -18.154  1.00  0.00           H  
ATOM   1158 2HG  PRO A  81      35.882   5.761 -17.288  1.00  0.00           H  
ATOM   1159 1HD  PRO A  81      33.989   8.028 -18.035  1.00  0.00           H  
ATOM   1160 2HD  PRO A  81      33.728   6.241 -18.151  1.00  0.00           H  
ATOM   1161  N   LYS A  82      34.034   9.397 -14.553  1.00  0.00           N  
ATOM   1162  CA  LYS A  82      33.730  10.499 -13.648  1.00  0.00           C  
ATOM   1163  C   LYS A  82      32.710  10.083 -12.597  1.00  0.00           C  
ATOM   1164  O   LYS A  82      32.831  10.440 -11.425  1.00  0.00           O  
ATOM   1165  CB  LYS A  82      33.215  11.708 -14.430  1.00  0.00           C  
ATOM   1166  CG  LYS A  82      34.274  12.413 -15.268  1.00  0.00           C  
ATOM   1167  CD  LYS A  82      33.683  13.589 -16.031  1.00  0.00           C  
ATOM   1168  CE  LYS A  82      34.737  14.285 -16.880  1.00  0.00           C  
ATOM   1169  NZ  LYS A  82      34.165  15.414 -17.662  1.00  0.00           N  
ATOM   1170  H   LYS A  82      33.883   9.518 -15.544  1.00  0.00           H  
ATOM   1171  HA  LYS A  82      34.646  10.784 -13.129  1.00  0.00           H  
ATOM   1172 1HB  LYS A  82      32.413  11.395 -15.099  1.00  0.00           H  
ATOM   1173 2HB  LYS A  82      32.797  12.439 -13.737  1.00  0.00           H  
ATOM   1174 1HG  LYS A  82      35.071  12.776 -14.618  1.00  0.00           H  
ATOM   1175 2HG  LYS A  82      34.703  11.707 -15.980  1.00  0.00           H  
ATOM   1176 1HD  LYS A  82      32.881  13.235 -16.680  1.00  0.00           H  
ATOM   1177 2HD  LYS A  82      33.266  14.307 -15.326  1.00  0.00           H  
ATOM   1178 1HE  LYS A  82      35.527  14.668 -16.236  1.00  0.00           H  
ATOM   1179 2HE  LYS A  82      35.178  13.568 -17.572  1.00  0.00           H  
ATOM   1180 1HZ  LYS A  82      34.894  15.848 -18.211  1.00  0.00           H  
ATOM   1181 2HZ  LYS A  82      33.442  15.066 -18.277  1.00  0.00           H  
ATOM   1182 3HZ  LYS A  82      33.769  16.095 -17.030  1.00  0.00           H  
ATOM   1183  N   SER A  83      31.705   9.326 -13.022  1.00  0.00           N  
ATOM   1184  CA  SER A  83      30.661   8.859 -12.117  1.00  0.00           C  
ATOM   1185  C   SER A  83      31.225   7.913 -11.066  1.00  0.00           C  
ATOM   1186  O   SER A  83      30.853   7.978  -9.894  1.00  0.00           O  
ATOM   1187  CB  SER A  83      29.565   8.163 -12.899  1.00  0.00           C  
ATOM   1188  OG  SER A  83      28.549   7.710 -12.047  1.00  0.00           O  
ATOM   1189  H   SER A  83      31.662   9.067 -13.997  1.00  0.00           H  
ATOM   1190  HA  SER A  83      30.234   9.723 -11.606  1.00  0.00           H  
ATOM   1191 1HB  SER A  83      29.147   8.853 -13.633  1.00  0.00           H  
ATOM   1192 2HB  SER A  83      29.987   7.321 -13.446  1.00  0.00           H  
ATOM   1193  HG  SER A  83      28.078   7.030 -12.534  1.00  0.00           H  
ATOM   1194  N   VAL A  84      32.125   7.033 -11.491  1.00  0.00           N  
ATOM   1195  CA  VAL A  84      32.743   6.071 -10.586  1.00  0.00           C  
ATOM   1196  C   VAL A  84      33.594   6.772  -9.535  1.00  0.00           C  
ATOM   1197  O   VAL A  84      33.585   6.395  -8.363  1.00  0.00           O  
ATOM   1198  CB  VAL A  84      33.620   5.081 -11.376  1.00  0.00           C  
ATOM   1199  CG1 VAL A  84      34.414   4.197 -10.425  1.00  0.00           C  
ATOM   1200  CG2 VAL A  84      32.750   4.239 -12.296  1.00  0.00           C  
ATOM   1201  H   VAL A  84      32.388   7.030 -12.466  1.00  0.00           H  
ATOM   1202  HA  VAL A  84      31.953   5.514 -10.081  1.00  0.00           H  
ATOM   1203  HB  VAL A  84      34.341   5.643 -11.970  1.00  0.00           H  
ATOM   1204 1HG1 VAL A  84      35.028   3.504 -11.000  1.00  0.00           H  
ATOM   1205 2HG1 VAL A  84      35.056   4.819  -9.801  1.00  0.00           H  
ATOM   1206 3HG1 VAL A  84      33.727   3.634  -9.793  1.00  0.00           H  
ATOM   1207 1HG2 VAL A  84      33.376   3.542 -12.852  1.00  0.00           H  
ATOM   1208 2HG2 VAL A  84      32.025   3.682 -11.702  1.00  0.00           H  
ATOM   1209 3HG2 VAL A  84      32.223   4.889 -12.995  1.00  0.00           H  
ATOM   1210  N   GLU A  85      34.329   7.794  -9.960  1.00  0.00           N  
ATOM   1211  CA  GLU A  85      35.186   8.550  -9.055  1.00  0.00           C  
ATOM   1212  C   GLU A  85      34.366   9.285  -8.004  1.00  0.00           C  
ATOM   1213  O   GLU A  85      34.740   9.333  -6.832  1.00  0.00           O  
ATOM   1214  CB  GLU A  85      36.040   9.549  -9.839  1.00  0.00           C  
ATOM   1215  CG  GLU A  85      37.027  10.336  -8.988  1.00  0.00           C  
ATOM   1216  CD  GLU A  85      37.909  11.241  -9.802  1.00  0.00           C  
ATOM   1217  OE1 GLU A  85      37.491  11.655 -10.857  1.00  0.00           O  
ATOM   1218  OE2 GLU A  85      39.002  11.519  -9.369  1.00  0.00           O  
ATOM   1219  H   GLU A  85      34.293   8.054 -10.935  1.00  0.00           H  
ATOM   1220  HA  GLU A  85      35.848   7.852  -8.541  1.00  0.00           H  
ATOM   1221 1HB  GLU A  85      36.607   9.020 -10.605  1.00  0.00           H  
ATOM   1222 2HB  GLU A  85      35.391  10.263 -10.346  1.00  0.00           H  
ATOM   1223 1HG  GLU A  85      36.471  10.939  -8.270  1.00  0.00           H  
ATOM   1224 2HG  GLU A  85      37.648   9.637  -8.430  1.00  0.00           H  
ATOM   1225  N   LYS A  86      33.245   9.858  -8.429  1.00  0.00           N  
ATOM   1226  CA  LYS A  86      32.369  10.592  -7.524  1.00  0.00           C  
ATOM   1227  C   LYS A  86      31.765   9.670  -6.472  1.00  0.00           C  
ATOM   1228  O   LYS A  86      31.661  10.033  -5.300  1.00  0.00           O  
ATOM   1229  CB  LYS A  86      31.259  11.295  -8.307  1.00  0.00           C  
ATOM   1230  CG  LYS A  86      31.732  12.471  -9.151  1.00  0.00           C  
ATOM   1231  CD  LYS A  86      30.578  13.105  -9.913  1.00  0.00           C  
ATOM   1232  CE  LYS A  86      31.051  14.273 -10.765  1.00  0.00           C  
ATOM   1233  NZ  LYS A  86      29.939  14.879 -11.546  1.00  0.00           N  
ATOM   1234  H   LYS A  86      32.993   9.783  -9.404  1.00  0.00           H  
ATOM   1235  HA  LYS A  86      32.961  11.347  -7.005  1.00  0.00           H  
ATOM   1236 1HB  LYS A  86      30.773  10.580  -8.971  1.00  0.00           H  
ATOM   1237 2HB  LYS A  86      30.502  11.664  -7.614  1.00  0.00           H  
ATOM   1238 1HG  LYS A  86      32.187  13.223  -8.505  1.00  0.00           H  
ATOM   1239 2HG  LYS A  86      32.482  12.129  -9.863  1.00  0.00           H  
ATOM   1240 1HD  LYS A  86      30.115  12.358 -10.559  1.00  0.00           H  
ATOM   1241 2HD  LYS A  86      29.829  13.463  -9.207  1.00  0.00           H  
ATOM   1242 1HE  LYS A  86      31.487  15.038 -10.123  1.00  0.00           H  
ATOM   1243 2HE  LYS A  86      31.820  13.931 -11.458  1.00  0.00           H  
ATOM   1244 1HZ  LYS A  86      30.293  15.648 -12.097  1.00  0.00           H  
ATOM   1245 2HZ  LYS A  86      29.539  14.182 -12.159  1.00  0.00           H  
ATOM   1246 3HZ  LYS A  86      29.228  15.218 -10.913  1.00  0.00           H  
ATOM   1247  N   ILE A  87      31.368   8.476  -6.898  1.00  0.00           N  
ATOM   1248  CA  ILE A  87      30.773   7.499  -5.993  1.00  0.00           C  
ATOM   1249  C   ILE A  87      31.776   7.041  -4.941  1.00  0.00           C  
ATOM   1250  O   ILE A  87      31.433   6.884  -3.769  1.00  0.00           O  
ATOM   1251  CB  ILE A  87      30.249   6.278  -6.770  1.00  0.00           C  
ATOM   1252  CG1 ILE A  87      29.057   6.673  -7.646  1.00  0.00           C  
ATOM   1253  CG2 ILE A  87      29.863   5.162  -5.811  1.00  0.00           C  
ATOM   1254  CD1 ILE A  87      28.651   5.609  -8.640  1.00  0.00           C  
ATOM   1255  H   ILE A  87      31.481   8.239  -7.873  1.00  0.00           H  
ATOM   1256  HA  ILE A  87      29.933   7.968  -5.482  1.00  0.00           H  
ATOM   1257  HB  ILE A  87      31.026   5.913  -7.442  1.00  0.00           H  
ATOM   1258 1HG1 ILE A  87      28.199   6.895  -7.013  1.00  0.00           H  
ATOM   1259 2HG1 ILE A  87      29.298   7.581  -8.199  1.00  0.00           H  
ATOM   1260 1HG2 ILE A  87      29.494   4.307  -6.377  1.00  0.00           H  
ATOM   1261 2HG2 ILE A  87      30.734   4.864  -5.230  1.00  0.00           H  
ATOM   1262 3HG2 ILE A  87      29.081   5.516  -5.138  1.00  0.00           H  
ATOM   1263 1HD1 ILE A  87      27.800   5.963  -9.224  1.00  0.00           H  
ATOM   1264 2HD1 ILE A  87      29.486   5.396  -9.308  1.00  0.00           H  
ATOM   1265 3HD1 ILE A  87      28.371   4.701  -8.107  1.00  0.00           H  
ATOM   1266  N   ALA A  88      33.016   6.828  -5.367  1.00  0.00           N  
ATOM   1267  CA  ALA A  88      34.071   6.387  -4.462  1.00  0.00           C  
ATOM   1268  C   ALA A  88      34.373   7.447  -3.410  1.00  0.00           C  
ATOM   1269  O   ALA A  88      34.580   7.131  -2.238  1.00  0.00           O  
ATOM   1270  CB  ALA A  88      35.331   6.044  -5.244  1.00  0.00           C  
ATOM   1271  H   ALA A  88      33.233   6.975  -6.342  1.00  0.00           H  
ATOM   1272  HA  ALA A  88      33.722   5.493  -3.945  1.00  0.00           H  
ATOM   1273 1HB  ALA A  88      36.109   5.716  -4.555  1.00  0.00           H  
ATOM   1274 2HB  ALA A  88      35.113   5.244  -5.952  1.00  0.00           H  
ATOM   1275 3HB  ALA A  88      35.673   6.924  -5.786  1.00  0.00           H  
ATOM   1276  N   GLU A  89      34.397   8.705  -3.836  1.00  0.00           N  
ATOM   1277  CA  GLU A  89      34.674   9.815  -2.931  1.00  0.00           C  
ATOM   1278  C   GLU A  89      33.581   9.954  -1.879  1.00  0.00           C  
ATOM   1279  O   GLU A  89      33.862  10.206  -0.707  1.00  0.00           O  
ATOM   1280  CB  GLU A  89      34.809  11.122  -3.715  1.00  0.00           C  
ATOM   1281  CG  GLU A  89      35.175  12.330  -2.865  1.00  0.00           C  
ATOM   1282  CD  GLU A  89      35.387  13.576  -3.680  1.00  0.00           C  
ATOM   1283  OE1 GLU A  89      35.275  13.505  -4.880  1.00  0.00           O  
ATOM   1284  OE2 GLU A  89      35.660  14.601  -3.101  1.00  0.00           O  
ATOM   1285  H   GLU A  89      34.219   8.898  -4.811  1.00  0.00           H  
ATOM   1286  HA  GLU A  89      35.616   9.616  -2.418  1.00  0.00           H  
ATOM   1287 1HB  GLU A  89      35.576  11.008  -4.482  1.00  0.00           H  
ATOM   1288 2HB  GLU A  89      33.869  11.341  -4.222  1.00  0.00           H  
ATOM   1289 1HG  GLU A  89      34.376  12.511  -2.147  1.00  0.00           H  
ATOM   1290 2HG  GLU A  89      36.084  12.108  -2.308  1.00  0.00           H  
ATOM   1291  N   ILE A  90      32.333   9.788  -2.305  1.00  0.00           N  
ATOM   1292  CA  ILE A  90      31.195   9.895  -1.400  1.00  0.00           C  
ATOM   1293  C   ILE A  90      31.222   8.794  -0.348  1.00  0.00           C  
ATOM   1294  O   ILE A  90      30.931   9.035   0.824  1.00  0.00           O  
ATOM   1295  CB  ILE A  90      29.867   9.831  -2.177  1.00  0.00           C  
ATOM   1296  CG1 ILE A  90      29.701  11.075  -3.053  1.00  0.00           C  
ATOM   1297  CG2 ILE A  90      28.696   9.690  -1.218  1.00  0.00           C  
ATOM   1298  CD1 ILE A  90      28.566  10.975  -4.047  1.00  0.00           C  
ATOM   1299  H   ILE A  90      32.169   9.583  -3.280  1.00  0.00           H  
ATOM   1300  HA  ILE A  90      31.249  10.855  -0.889  1.00  0.00           H  
ATOM   1301  HB  ILE A  90      29.880   8.973  -2.848  1.00  0.00           H  
ATOM   1302 1HG1 ILE A  90      29.524  11.944  -2.420  1.00  0.00           H  
ATOM   1303 2HG1 ILE A  90      30.622  11.257  -3.606  1.00  0.00           H  
ATOM   1304 1HG2 ILE A  90      27.765   9.647  -1.783  1.00  0.00           H  
ATOM   1305 2HG2 ILE A  90      28.810   8.776  -0.636  1.00  0.00           H  
ATOM   1306 3HG2 ILE A  90      28.672  10.547  -0.545  1.00  0.00           H  
ATOM   1307 1HD1 ILE A  90      28.511  11.894  -4.630  1.00  0.00           H  
ATOM   1308 2HD1 ILE A  90      28.740  10.131  -4.714  1.00  0.00           H  
ATOM   1309 3HD1 ILE A  90      27.628  10.829  -3.513  1.00  0.00           H  
ATOM   1310  N   THR A  91      31.573   7.585  -0.774  1.00  0.00           N  
ATOM   1311  CA  THR A  91      31.639   6.443   0.131  1.00  0.00           C  
ATOM   1312  C   THR A  91      32.724   6.636   1.183  1.00  0.00           C  
ATOM   1313  O   THR A  91      32.530   6.313   2.355  1.00  0.00           O  
ATOM   1314  CB  THR A  91      31.895   5.136  -0.643  1.00  0.00           C  
ATOM   1315  OG1 THR A  91      30.820   4.904  -1.562  1.00  0.00           O  
ATOM   1316  CG2 THR A  91      32.000   3.961   0.316  1.00  0.00           C  
ATOM   1317  H   THR A  91      31.800   7.454  -1.749  1.00  0.00           H  
ATOM   1318  HA  THR A  91      30.682   6.354   0.647  1.00  0.00           H  
ATOM   1319  HB  THR A  91      32.825   5.223  -1.205  1.00  0.00           H  
ATOM   1320  HG1 THR A  91      30.949   5.442  -2.347  1.00  0.00           H  
ATOM   1321 1HG2 THR A  91      32.182   3.046  -0.248  1.00  0.00           H  
ATOM   1322 2HG2 THR A  91      32.824   4.129   1.010  1.00  0.00           H  
ATOM   1323 3HG2 THR A  91      31.071   3.863   0.875  1.00  0.00           H  
ATOM   1324  N   LEU A  92      33.866   7.165   0.757  1.00  0.00           N  
ATOM   1325  CA  LEU A  92      34.984   7.401   1.662  1.00  0.00           C  
ATOM   1326  C   LEU A  92      34.631   8.445   2.714  1.00  0.00           C  
ATOM   1327  O   LEU A  92      34.981   8.302   3.886  1.00  0.00           O  
ATOM   1328  CB  LEU A  92      36.217   7.858   0.873  1.00  0.00           C  
ATOM   1329  CG  LEU A  92      37.506   8.023   1.688  1.00  0.00           C  
ATOM   1330  CD1 LEU A  92      37.463   9.343   2.446  1.00  0.00           C  
ATOM   1331  CD2 LEU A  92      37.655   6.848   2.644  1.00  0.00           C  
ATOM   1332  H   LEU A  92      33.961   7.410  -0.218  1.00  0.00           H  
ATOM   1333  HA  LEU A  92      35.220   6.467   2.171  1.00  0.00           H  
ATOM   1334 1HB  LEU A  92      36.414   7.132   0.085  1.00  0.00           H  
ATOM   1335 2HB  LEU A  92      35.995   8.818   0.406  1.00  0.00           H  
ATOM   1336  HG  LEU A  92      38.362   8.053   1.014  1.00  0.00           H  
ATOM   1337 1HD1 LEU A  92      38.379   9.460   3.025  1.00  0.00           H  
ATOM   1338 2HD1 LEU A  92      37.375  10.166   1.737  1.00  0.00           H  
ATOM   1339 3HD1 LEU A  92      36.606   9.349   3.118  1.00  0.00           H  
ATOM   1340 1HD2 LEU A  92      38.572   6.965   3.223  1.00  0.00           H  
ATOM   1341 2HD2 LEU A  92      36.800   6.818   3.320  1.00  0.00           H  
ATOM   1342 3HD2 LEU A  92      37.701   5.920   2.075  1.00  0.00           H  
ATOM   1343  N   ARG A  93      33.936   9.495   2.288  1.00  0.00           N  
ATOM   1344  CA  ARG A  93      33.534  10.565   3.193  1.00  0.00           C  
ATOM   1345  C   ARG A  93      32.555  10.059   4.245  1.00  0.00           C  
ATOM   1346  O   ARG A  93      32.643  10.426   5.417  1.00  0.00           O  
ATOM   1347  CB  ARG A  93      32.896  11.709   2.419  1.00  0.00           C  
ATOM   1348  CG  ARG A  93      33.858  12.517   1.563  1.00  0.00           C  
ATOM   1349  CD  ARG A  93      33.167  13.630   0.862  1.00  0.00           C  
ATOM   1350  NE  ARG A  93      34.066  14.355  -0.022  1.00  0.00           N  
ATOM   1351  CZ  ARG A  93      34.887  15.349   0.370  1.00  0.00           C  
ATOM   1352  NH1 ARG A  93      34.911  15.723   1.630  1.00  0.00           N  
ATOM   1353  NH2 ARG A  93      35.668  15.947  -0.512  1.00  0.00           N  
ATOM   1354  H   ARG A  93      33.680   9.553   1.313  1.00  0.00           H  
ATOM   1355  HA  ARG A  93      34.423  10.942   3.700  1.00  0.00           H  
ATOM   1356 1HB  ARG A  93      32.121  11.316   1.762  1.00  0.00           H  
ATOM   1357 2HB  ARG A  93      32.416  12.397   3.116  1.00  0.00           H  
ATOM   1358 1HG  ARG A  93      34.638  12.942   2.194  1.00  0.00           H  
ATOM   1359 2HG  ARG A  93      34.310  11.868   0.812  1.00  0.00           H  
ATOM   1360 1HD  ARG A  93      32.349  13.231   0.263  1.00  0.00           H  
ATOM   1361 2HD  ARG A  93      32.771  14.331   1.595  1.00  0.00           H  
ATOM   1362  HE  ARG A  93      34.075  14.095  -0.999  1.00  0.00           H  
ATOM   1363 1HH1 ARG A  93      34.314  15.266   2.305  1.00  0.00           H  
ATOM   1364 2HH1 ARG A  93      35.526  16.468   1.924  1.00  0.00           H  
ATOM   1365 1HH2 ARG A  93      35.649  15.660  -1.481  1.00  0.00           H  
ATOM   1366 2HH2 ARG A  93      36.283  16.692  -0.219  1.00  0.00           H  
ATOM   1367  N   GLY A  94      31.622   9.214   3.819  1.00  0.00           N  
ATOM   1368  CA  GLY A  94      30.625   8.655   4.724  1.00  0.00           C  
ATOM   1369  C   GLY A  94      31.273   7.764   5.776  1.00  0.00           C  
ATOM   1370  O   GLY A  94      30.898   7.797   6.948  1.00  0.00           O  
ATOM   1371  H   GLY A  94      31.603   8.953   2.844  1.00  0.00           H  
ATOM   1372 1HA  GLY A  94      30.082   9.465   5.212  1.00  0.00           H  
ATOM   1373 2HA  GLY A  94      29.898   8.079   4.153  1.00  0.00           H  
ATOM   1374  N   VAL A  95      32.248   6.968   5.351  1.00  0.00           N  
ATOM   1375  CA  VAL A  95      32.950   6.066   6.255  1.00  0.00           C  
ATOM   1376  C   VAL A  95      33.734   6.841   7.307  1.00  0.00           C  
ATOM   1377  O   VAL A  95      33.759   6.465   8.479  1.00  0.00           O  
ATOM   1378  CB  VAL A  95      33.913   5.160   5.464  1.00  0.00           C  
ATOM   1379  CG1 VAL A  95      34.784   4.351   6.414  1.00  0.00           C  
ATOM   1380  CG2 VAL A  95      33.122   4.243   4.544  1.00  0.00           C  
ATOM   1381  H   VAL A  95      32.510   6.988   4.376  1.00  0.00           H  
ATOM   1382  HA  VAL A  95      32.214   5.439   6.759  1.00  0.00           H  
ATOM   1383  HB  VAL A  95      34.580   5.785   4.871  1.00  0.00           H  
ATOM   1384 1HG1 VAL A  95      35.458   3.717   5.838  1.00  0.00           H  
ATOM   1385 2HG1 VAL A  95      35.367   5.028   7.038  1.00  0.00           H  
ATOM   1386 3HG1 VAL A  95      34.151   3.728   7.046  1.00  0.00           H  
ATOM   1387 1HG2 VAL A  95      33.809   3.606   3.988  1.00  0.00           H  
ATOM   1388 2HG2 VAL A  95      32.451   3.622   5.138  1.00  0.00           H  
ATOM   1389 3HG2 VAL A  95      32.539   4.843   3.846  1.00  0.00           H  
ATOM   1390  N   GLU A  96      34.374   7.925   6.882  1.00  0.00           N  
ATOM   1391  CA  GLU A  96      35.160   8.755   7.786  1.00  0.00           C  
ATOM   1392  C   GLU A  96      34.276   9.413   8.838  1.00  0.00           C  
ATOM   1393  O   GLU A  96      34.644   9.493  10.010  1.00  0.00           O  
ATOM   1394  CB  GLU A  96      35.920   9.827   7.001  1.00  0.00           C  
ATOM   1395  CG  GLU A  96      36.832  10.700   7.851  1.00  0.00           C  
ATOM   1396  CD  GLU A  96      37.628  11.681   7.036  1.00  0.00           C  
ATOM   1397  OE1 GLU A  96      37.496  11.673   5.835  1.00  0.00           O  
ATOM   1398  OE2 GLU A  96      38.369  12.440   7.614  1.00  0.00           O  
ATOM   1399  H   GLU A  96      34.314   8.181   5.907  1.00  0.00           H  
ATOM   1400  HA  GLU A  96      35.883   8.120   8.299  1.00  0.00           H  
ATOM   1401 1HB  GLU A  96      36.532   9.351   6.234  1.00  0.00           H  
ATOM   1402 2HB  GLU A  96      35.209  10.479   6.494  1.00  0.00           H  
ATOM   1403 1HG  GLU A  96      36.225  11.250   8.569  1.00  0.00           H  
ATOM   1404 2HG  GLU A  96      37.514  10.060   8.408  1.00  0.00           H  
ATOM   1405  N   ARG A  97      33.108   9.883   8.413  1.00  0.00           N  
ATOM   1406  CA  ARG A  97      32.170  10.535   9.317  1.00  0.00           C  
ATOM   1407  C   ARG A  97      31.652   9.562  10.369  1.00  0.00           C  
ATOM   1408  O   ARG A  97      31.517   9.914  11.541  1.00  0.00           O  
ATOM   1409  CB  ARG A  97      30.995  11.114   8.542  1.00  0.00           C  
ATOM   1410  CG  ARG A  97      31.329  12.321   7.681  1.00  0.00           C  
ATOM   1411  CD  ARG A  97      30.148  12.793   6.915  1.00  0.00           C  
ATOM   1412  NE  ARG A  97      30.463  13.948   6.089  1.00  0.00           N  
ATOM   1413  CZ  ARG A  97      29.622  14.499   5.192  1.00  0.00           C  
ATOM   1414  NH1 ARG A  97      28.423  13.991   5.016  1.00  0.00           N  
ATOM   1415  NH2 ARG A  97      30.004  15.551   4.489  1.00  0.00           N  
ATOM   1416  H   ARG A  97      32.864   9.786   7.438  1.00  0.00           H  
ATOM   1417  HA  ARG A  97      32.688  11.350   9.824  1.00  0.00           H  
ATOM   1418 1HB  ARG A  97      30.578  10.348   7.889  1.00  0.00           H  
ATOM   1419 2HB  ARG A  97      30.211  11.412   9.239  1.00  0.00           H  
ATOM   1420 1HG  ARG A  97      31.674  13.137   8.317  1.00  0.00           H  
ATOM   1421 2HG  ARG A  97      32.115  12.057   6.972  1.00  0.00           H  
ATOM   1422 1HD  ARG A  97      29.795  11.995   6.263  1.00  0.00           H  
ATOM   1423 2HD  ARG A  97      29.354  13.074   7.606  1.00  0.00           H  
ATOM   1424  HE  ARG A  97      31.377  14.367   6.197  1.00  0.00           H  
ATOM   1425 1HH1 ARG A  97      28.131  13.187   5.554  1.00  0.00           H  
ATOM   1426 2HH1 ARG A  97      27.793  14.404   4.344  1.00  0.00           H  
ATOM   1427 1HH2 ARG A  97      30.926  15.942   4.624  1.00  0.00           H  
ATOM   1428 2HH2 ARG A  97      29.374  15.964   3.817  1.00  0.00           H  
ATOM   1429  N   ILE A  98      31.363   8.337   9.944  1.00  0.00           N  
ATOM   1430  CA  ILE A  98      30.860   7.311  10.848  1.00  0.00           C  
ATOM   1431  C   ILE A  98      31.899   6.945  11.900  1.00  0.00           C  
ATOM   1432  O   ILE A  98      31.571   6.758  13.072  1.00  0.00           O  
ATOM   1433  CB  ILE A  98      30.449   6.048  10.070  1.00  0.00           C  
ATOM   1434  CG1 ILE A  98      29.226   6.334   9.195  1.00  0.00           C  
ATOM   1435  CG2 ILE A  98      30.166   4.901  11.028  1.00  0.00           C  
ATOM   1436  CD1 ILE A  98      28.917   5.238   8.200  1.00  0.00           C  
ATOM   1437  H   ILE A  98      31.495   8.111   8.969  1.00  0.00           H  
ATOM   1438  HA  ILE A  98      29.981   7.702  11.359  1.00  0.00           H  
ATOM   1439  HB  ILE A  98      31.256   5.756   9.398  1.00  0.00           H  
ATOM   1440 1HG1 ILE A  98      28.351   6.476   9.828  1.00  0.00           H  
ATOM   1441 2HG1 ILE A  98      29.383   7.260   8.642  1.00  0.00           H  
ATOM   1442 1HG2 ILE A  98      29.876   4.017  10.462  1.00  0.00           H  
ATOM   1443 2HG2 ILE A  98      31.061   4.683  11.609  1.00  0.00           H  
ATOM   1444 3HG2 ILE A  98      29.356   5.182  11.702  1.00  0.00           H  
ATOM   1445 1HD1 ILE A  98      28.038   5.514   7.617  1.00  0.00           H  
ATOM   1446 2HD1 ILE A  98      29.768   5.103   7.532  1.00  0.00           H  
ATOM   1447 3HD1 ILE A  98      28.722   4.308   8.732  1.00  0.00           H  
ATOM   1448  N   ALA A  99      33.154   6.844  11.475  1.00  0.00           N  
ATOM   1449  CA  ALA A  99      34.244   6.501  12.379  1.00  0.00           C  
ATOM   1450  C   ALA A  99      34.449   7.583  13.431  1.00  0.00           C  
ATOM   1451  O   ALA A  99      34.683   7.287  14.603  1.00  0.00           O  
ATOM   1452  CB  ALA A  99      35.529   6.274  11.596  1.00  0.00           C  
ATOM   1453  H   ALA A  99      33.358   7.009  10.500  1.00  0.00           H  
ATOM   1454  HA  ALA A  99      33.978   5.579  12.896  1.00  0.00           H  
ATOM   1455 1HB  ALA A  99      36.334   6.018  12.285  1.00  0.00           H  
ATOM   1456 2HB  ALA A  99      35.385   5.458  10.888  1.00  0.00           H  
ATOM   1457 3HB  ALA A  99      35.790   7.182  11.055  1.00  0.00           H  
ATOM   1458  N   GLU A 100      34.360   8.839  13.006  1.00  0.00           N  
ATOM   1459  CA  GLU A 100      34.536   9.969  13.910  1.00  0.00           C  
ATOM   1460  C   GLU A 100      33.540   9.913  15.061  1.00  0.00           C  
ATOM   1461  O   GLU A 100      33.860  10.284  16.190  1.00  0.00           O  
ATOM   1462  CB  GLU A 100      34.380  11.289  13.151  1.00  0.00           C  
ATOM   1463  CG  GLU A 100      34.637  12.531  13.992  1.00  0.00           C  
ATOM   1464  CD  GLU A 100      34.557  13.804  13.195  1.00  0.00           C  
ATOM   1465  OE1 GLU A 100      34.329  13.728  12.011  1.00  0.00           O  
ATOM   1466  OE2 GLU A 100      34.724  14.853  13.770  1.00  0.00           O  
ATOM   1467  H   GLU A 100      34.165   9.016  12.031  1.00  0.00           H  
ATOM   1468  HA  GLU A 100      35.542   9.924  14.329  1.00  0.00           H  
ATOM   1469 1HB  GLU A 100      35.070  11.307  12.307  1.00  0.00           H  
ATOM   1470 2HB  GLU A 100      33.369  11.360  12.749  1.00  0.00           H  
ATOM   1471 1HG  GLU A 100      33.902  12.573  14.795  1.00  0.00           H  
ATOM   1472 2HG  GLU A 100      35.625  12.453  14.444  1.00  0.00           H  
ATOM   1473  N   LEU A 101      32.341   9.452  14.777  1.00  0.00           N  
ATOM   1474  CA  LEU A 101      31.281   9.487  15.766  1.00  0.00           C  
ATOM   1475  C   LEU A 101      31.337   8.225  16.604  1.00  0.00           C  
ATOM   1476  O   LEU A 101      30.505   8.018  17.488  1.00  0.00           O  
ATOM   1477  CB  LEU A 101      29.910   9.613  15.089  1.00  0.00           C  
ATOM   1478  CG  LEU A 101      29.679  10.903  14.291  1.00  0.00           C  
ATOM   1479  CD1 LEU A 101      28.327  10.833  13.594  1.00  0.00           C  
ATOM   1480  CD2 LEU A 101      29.751  12.099  15.227  1.00  0.00           C  
ATOM   1481  H   LEU A 101      32.165   9.071  13.858  1.00  0.00           H  
ATOM   1482  HA  LEU A 101      31.436  10.353  16.408  1.00  0.00           H  
ATOM   1483 1HB  LEU A 101      29.781   8.774  14.408  1.00  0.00           H  
ATOM   1484 2HB  LEU A 101      29.138   9.555  15.855  1.00  0.00           H  
ATOM   1485  HG  LEU A 101      30.446  10.997  13.522  1.00  0.00           H  
ATOM   1486 1HD1 LEU A 101      28.162  11.749  13.027  1.00  0.00           H  
ATOM   1487 2HD1 LEU A 101      28.310   9.980  12.916  1.00  0.00           H  
ATOM   1488 3HD1 LEU A 101      27.539  10.722  14.339  1.00  0.00           H  
ATOM   1489 1HD2 LEU A 101      29.587  13.016  14.660  1.00  0.00           H  
ATOM   1490 2HD2 LEU A 101      28.983  12.007  15.996  1.00  0.00           H  
ATOM   1491 3HD2 LEU A 101      30.733  12.135  15.698  1.00  0.00           H  
ATOM   1492  N   GLY A 102      32.326   7.384  16.318  1.00  0.00           N  
ATOM   1493  CA  GLY A 102      32.679   6.302  17.226  1.00  0.00           C  
ATOM   1494  C   GLY A 102      31.830   5.142  16.837  1.00  0.00           C  
ATOM   1495  O   GLY A 102      31.874   4.088  17.471  1.00  0.00           O  
ATOM   1496  H   GLY A 102      32.838   7.502  15.455  1.00  0.00           H  
ATOM   1497 1HA  GLY A 102      33.743   6.084  17.136  1.00  0.00           H  
ATOM   1498 2HA  GLY A 102      32.502   6.617  18.254  1.00  0.00           H  
ATOM   1499  N   GLY A 103      31.075   5.386  15.788  1.00  0.00           N  
ATOM   1500  CA  GLY A 103      30.154   4.426  15.214  1.00  0.00           C  
ATOM   1501  C   GLY A 103      30.949   3.226  14.540  1.00  0.00           C  
ATOM   1502  O   GLY A 103      30.649   2.057  14.782  1.00  0.00           O  
ATOM   1503  H   GLY A 103      31.128   6.292  15.344  1.00  0.00           H  
ATOM   1504 1HA  GLY A 103      29.493   4.046  15.993  1.00  0.00           H  
ATOM   1505 2HA  GLY A 103      29.527   4.921  14.474  1.00  0.00           H  
ATOM   1506  N   ALA A 104      31.939   3.529  13.714  1.00  0.00           N  
ATOM   1507  CA  ALA A 104      32.688   2.463  13.072  1.00  0.00           C  
ATOM   1508  C   ALA A 104      34.060   2.322  13.716  1.00  0.00           C  
ATOM   1509  O   ALA A 104      34.661   3.308  14.142  1.00  0.00           O  
ATOM   1510  CB  ALA A 104      32.820   2.726  11.579  1.00  0.00           C  
ATOM   1511  H   ALA A 104      32.158   4.500  13.543  1.00  0.00           H  
ATOM   1512  HA  ALA A 104      32.143   1.530  13.219  1.00  0.00           H  
ATOM   1513 1HB  ALA A 104      33.390   1.920  11.117  1.00  0.00           H  
ATOM   1514 2HB  ALA A 104      31.829   2.775  11.129  1.00  0.00           H  
ATOM   1515 3HB  ALA A 104      33.337   3.672  11.421  1.00  0.00           H  
ATOM   1516  N   THR A 105      34.553   1.094  13.786  1.00  0.00           N  
ATOM   1517  CA  THR A 105      35.918   0.859  14.237  1.00  0.00           C  
ATOM   1518  C   THR A 105      36.946   1.196  13.157  1.00  0.00           C  
ATOM   1519  O   THR A 105      36.615   1.275  11.974  1.00  0.00           O  
ATOM   1520  CB  THR A 105      36.101  -0.604  14.683  1.00  0.00           C  
ATOM   1521  OG1 THR A 105      35.873  -1.477  13.569  1.00  0.00           O  
ATOM   1522  CG2 THR A 105      35.127  -0.947  15.800  1.00  0.00           C  
ATOM   1523  H   THR A 105      33.969   0.314  13.521  1.00  0.00           H  
ATOM   1524  HA  THR A 105      36.116   1.506  15.092  1.00  0.00           H  
ATOM   1525  HB  THR A 105      37.120  -0.750  15.039  1.00  0.00           H  
ATOM   1526  HG1 THR A 105      36.278  -2.330  13.744  1.00  0.00           H  
ATOM   1527 1HG2 THR A 105      35.272  -1.984  16.102  1.00  0.00           H  
ATOM   1528 2HG2 THR A 105      35.306  -0.292  16.652  1.00  0.00           H  
ATOM   1529 3HG2 THR A 105      34.106  -0.811  15.446  1.00  0.00           H  
ATOM   1530  N   VAL A 106      38.341   1.445  13.389  1.00  0.00           N  
ATOM   1531  CA  VAL A 106      39.209   1.802  12.272  1.00  0.00           C  
ATOM   1532  C   VAL A 106      39.144   0.746  11.199  1.00  0.00           C  
ATOM   1533  O   VAL A 106      39.177   1.055  10.008  1.00  0.00           O  
ATOM   1534  CB  VAL A 106      40.667   1.961  12.742  1.00  0.00           C  
ATOM   1535  CG1 VAL A 106      41.239   0.617  13.168  1.00  0.00           C  
ATOM   1536  CG2 VAL A 106      41.505   2.577  11.632  1.00  0.00           C  
ATOM   1537  H   VAL A 106      38.705   1.369  14.328  1.00  0.00           H  
ATOM   1538  HA  VAL A 106      38.868   2.752  11.859  1.00  0.00           H  
ATOM   1539  HB  VAL A 106      40.688   2.611  13.617  1.00  0.00           H  
ATOM   1540 1HG1 VAL A 106      42.270   0.749  13.498  1.00  0.00           H  
ATOM   1541 2HG1 VAL A 106      40.646   0.212  13.987  1.00  0.00           H  
ATOM   1542 3HG1 VAL A 106      41.214  -0.072  12.325  1.00  0.00           H  
ATOM   1543 1HG2 VAL A 106      42.534   2.687  11.972  1.00  0.00           H  
ATOM   1544 2HG2 VAL A 106      41.479   1.930  10.755  1.00  0.00           H  
ATOM   1545 3HG2 VAL A 106      41.102   3.556  11.372  1.00  0.00           H  
ATOM   1546  N   GLU A 107      39.052  -0.502  11.622  1.00  0.00           N  
ATOM   1547  CA  GLU A 107      39.210  -1.635  10.717  1.00  0.00           C  
ATOM   1548  C   GLU A 107      38.108  -1.657   9.666  1.00  0.00           C  
ATOM   1549  O   GLU A 107      38.360  -1.937   8.494  1.00  0.00           O  
ATOM   1550  CB  GLU A 107      39.207  -2.949  11.501  1.00  0.00           C  
ATOM   1551  CG  GLU A 107      39.440  -4.190  10.650  1.00  0.00           C  
ATOM   1552  CD  GLU A 107      39.516  -5.451  11.464  1.00  0.00           C  
ATOM   1553  OE1 GLU A 107      39.412  -5.369  12.664  1.00  0.00           O  
ATOM   1554  OE2 GLU A 107      39.677  -6.499  10.884  1.00  0.00           O  
ATOM   1555  H   GLU A 107      38.867  -0.678  12.599  1.00  0.00           H  
ATOM   1556  HA  GLU A 107      40.167  -1.537  10.204  1.00  0.00           H  
ATOM   1557 1HB  GLU A 107      39.982  -2.918  12.267  1.00  0.00           H  
ATOM   1558 2HB  GLU A 107      38.249  -3.067  12.009  1.00  0.00           H  
ATOM   1559 1HG  GLU A 107      38.626  -4.283   9.931  1.00  0.00           H  
ATOM   1560 2HG  GLU A 107      40.368  -4.066  10.093  1.00  0.00           H  
ATOM   1561  N   THR A 108      36.885  -1.360  10.091  1.00  0.00           N  
ATOM   1562  CA  THR A 108      35.742  -1.346   9.186  1.00  0.00           C  
ATOM   1563  C   THR A 108      35.885  -0.253   8.135  1.00  0.00           C  
ATOM   1564  O   THR A 108      35.569  -0.460   6.963  1.00  0.00           O  
ATOM   1565  CB  THR A 108      34.425  -1.151   9.959  1.00  0.00           C  
ATOM   1566  OG1 THR A 108      34.242  -2.235  10.879  1.00  0.00           O  
ATOM   1567  CG2 THR A 108      33.246  -1.100   9.000  1.00  0.00           C  
ATOM   1568  H   THR A 108      36.743  -1.138  11.066  1.00  0.00           H  
ATOM   1569  HA  THR A 108      35.698  -2.305   8.670  1.00  0.00           H  
ATOM   1570  HB  THR A 108      34.468  -0.219  10.523  1.00  0.00           H  
ATOM   1571  HG1 THR A 108      34.774  -2.082  11.663  1.00  0.00           H  
ATOM   1572 1HG2 THR A 108      32.323  -0.961   9.564  1.00  0.00           H  
ATOM   1573 2HG2 THR A 108      33.376  -0.269   8.307  1.00  0.00           H  
ATOM   1574 3HG2 THR A 108      33.191  -2.033   8.441  1.00  0.00           H  
ATOM   1575  N   VAL A 109      36.363   0.911   8.560  1.00  0.00           N  
ATOM   1576  CA  VAL A 109      36.549   2.039   7.655  1.00  0.00           C  
ATOM   1577  C   VAL A 109      37.608   1.733   6.604  1.00  0.00           C  
ATOM   1578  O   VAL A 109      37.451   2.076   5.432  1.00  0.00           O  
ATOM   1579  CB  VAL A 109      36.962   3.295   8.445  1.00  0.00           C  
ATOM   1580  CG1 VAL A 109      37.340   4.422   7.494  1.00  0.00           C  
ATOM   1581  CG2 VAL A 109      35.829   3.724   9.365  1.00  0.00           C  
ATOM   1582  H   VAL A 109      36.604   1.017   9.535  1.00  0.00           H  
ATOM   1583  HA  VAL A 109      35.603   2.238   7.150  1.00  0.00           H  
ATOM   1584  HB  VAL A 109      37.846   3.066   9.039  1.00  0.00           H  
ATOM   1585 1HG1 VAL A 109      37.629   5.302   8.069  1.00  0.00           H  
ATOM   1586 2HG1 VAL A 109      38.176   4.106   6.870  1.00  0.00           H  
ATOM   1587 3HG1 VAL A 109      36.486   4.666   6.862  1.00  0.00           H  
ATOM   1588 1HG2 VAL A 109      36.128   4.612   9.921  1.00  0.00           H  
ATOM   1589 2HG2 VAL A 109      34.943   3.948   8.771  1.00  0.00           H  
ATOM   1590 3HG2 VAL A 109      35.603   2.918  10.064  1.00  0.00           H  
ATOM   1591  N   THR A 110      38.687   1.086   7.029  1.00  0.00           N  
ATOM   1592  CA  THR A 110      39.774   0.732   6.124  1.00  0.00           C  
ATOM   1593  C   THR A 110      39.312  -0.268   5.072  1.00  0.00           C  
ATOM   1594  O   THR A 110      39.674  -0.163   3.900  1.00  0.00           O  
ATOM   1595  CB  THR A 110      40.973   0.152   6.898  1.00  0.00           C  
ATOM   1596  OG1 THR A 110      40.556  -1.009   7.628  1.00  0.00           O  
ATOM   1597  CG2 THR A 110      41.532   1.183   7.866  1.00  0.00           C  
ATOM   1598  H   THR A 110      38.756   0.833   8.004  1.00  0.00           H  
ATOM   1599  HA  THR A 110      40.103   1.635   5.608  1.00  0.00           H  
ATOM   1600  HB  THR A 110      41.753  -0.138   6.195  1.00  0.00           H  
ATOM   1601  HG1 THR A 110      40.521  -1.764   7.036  1.00  0.00           H  
ATOM   1602 1HG2 THR A 110      42.378   0.756   8.404  1.00  0.00           H  
ATOM   1603 2HG2 THR A 110      41.860   2.062   7.312  1.00  0.00           H  
ATOM   1604 3HG2 THR A 110      40.758   1.470   8.578  1.00  0.00           H  
ATOM   1605  N   GLU A 111      38.510  -1.238   5.498  1.00  0.00           N  
ATOM   1606  CA  GLU A 111      37.997  -2.260   4.593  1.00  0.00           C  
ATOM   1607  C   GLU A 111      37.077  -1.652   3.541  1.00  0.00           C  
ATOM   1608  O   GLU A 111      37.126  -2.025   2.369  1.00  0.00           O  
ATOM   1609  CB  GLU A 111      37.248  -3.340   5.377  1.00  0.00           C  
ATOM   1610  CG  GLU A 111      36.717  -4.482   4.524  1.00  0.00           C  
ATOM   1611  CD  GLU A 111      37.810  -5.287   3.877  1.00  0.00           C  
ATOM   1612  OE1 GLU A 111      38.919  -5.236   4.352  1.00  0.00           O  
ATOM   1613  OE2 GLU A 111      37.536  -5.954   2.907  1.00  0.00           O  
ATOM   1614  H   GLU A 111      38.249  -1.268   6.473  1.00  0.00           H  
ATOM   1615  HA  GLU A 111      38.841  -2.723   4.080  1.00  0.00           H  
ATOM   1616 1HB  GLU A 111      37.909  -3.766   6.132  1.00  0.00           H  
ATOM   1617 2HB  GLU A 111      36.403  -2.891   5.898  1.00  0.00           H  
ATOM   1618 1HG  GLU A 111      36.118  -5.143   5.150  1.00  0.00           H  
ATOM   1619 2HG  GLU A 111      36.068  -4.073   3.751  1.00  0.00           H  
ATOM   1620  N   ALA A 112      36.239  -0.714   3.967  1.00  0.00           N  
ATOM   1621  CA  ALA A 112      35.306  -0.052   3.062  1.00  0.00           C  
ATOM   1622  C   ALA A 112      36.045   0.765   2.010  1.00  0.00           C  
ATOM   1623  O   ALA A 112      35.668   0.772   0.838  1.00  0.00           O  
ATOM   1624  CB  ALA A 112      34.348   0.835   3.844  1.00  0.00           C  
ATOM   1625  H   ALA A 112      36.248  -0.452   4.943  1.00  0.00           H  
ATOM   1626  HA  ALA A 112      34.732  -0.821   2.545  1.00  0.00           H  
ATOM   1627 1HB  ALA A 112      33.659   1.323   3.155  1.00  0.00           H  
ATOM   1628 2HB  ALA A 112      33.785   0.227   4.552  1.00  0.00           H  
ATOM   1629 3HB  ALA A 112      34.914   1.592   4.386  1.00  0.00           H  
ATOM   1630  N   SER A 113      37.099   1.453   2.436  1.00  0.00           N  
ATOM   1631  CA  SER A 113      37.893   2.275   1.531  1.00  0.00           C  
ATOM   1632  C   SER A 113      38.591   1.422   0.479  1.00  0.00           C  
ATOM   1633  O   SER A 113      38.656   1.794  -0.693  1.00  0.00           O  
ATOM   1634  CB  SER A 113      38.920   3.069   2.314  1.00  0.00           C  
ATOM   1635  OG  SER A 113      38.300   4.007   3.150  1.00  0.00           O  
ATOM   1636  H   SER A 113      37.356   1.405   3.412  1.00  0.00           H  
ATOM   1637  HA  SER A 113      37.226   2.970   1.020  1.00  0.00           H  
ATOM   1638 1HB  SER A 113      39.527   2.390   2.912  1.00  0.00           H  
ATOM   1639 2HB  SER A 113      39.588   3.581   1.622  1.00  0.00           H  
ATOM   1640  HG  SER A 113      38.948   4.234   3.821  1.00  0.00           H  
ATOM   1641  N   LEU A 114      39.112   0.276   0.905  1.00  0.00           N  
ATOM   1642  CA  LEU A 114      39.805  -0.632  -0.000  1.00  0.00           C  
ATOM   1643  C   LEU A 114      38.857  -1.193  -1.052  1.00  0.00           C  
ATOM   1644  O   LEU A 114      39.215  -1.312  -2.224  1.00  0.00           O  
ATOM   1645  CB  LEU A 114      40.441  -1.783   0.789  1.00  0.00           C  
ATOM   1646  CG  LEU A 114      41.240  -2.797  -0.040  1.00  0.00           C  
ATOM   1647  CD1 LEU A 114      42.377  -2.083  -0.758  1.00  0.00           C  
ATOM   1648  CD2 LEU A 114      41.771  -3.893   0.872  1.00  0.00           C  
ATOM   1649  H   LEU A 114      39.025   0.029   1.880  1.00  0.00           H  
ATOM   1650  HA  LEU A 114      40.593  -0.078  -0.509  1.00  0.00           H  
ATOM   1651 1HB  LEU A 114      41.114  -1.362   1.535  1.00  0.00           H  
ATOM   1652 2HB  LEU A 114      39.652  -2.327   1.308  1.00  0.00           H  
ATOM   1653  HG  LEU A 114      40.592  -3.238  -0.798  1.00  0.00           H  
ATOM   1654 1HD1 LEU A 114      42.944  -2.803  -1.347  1.00  0.00           H  
ATOM   1655 2HD1 LEU A 114      41.968  -1.318  -1.418  1.00  0.00           H  
ATOM   1656 3HD1 LEU A 114      43.034  -1.617  -0.025  1.00  0.00           H  
ATOM   1657 1HD2 LEU A 114      42.338  -4.614   0.283  1.00  0.00           H  
ATOM   1658 2HD2 LEU A 114      42.420  -3.453   1.630  1.00  0.00           H  
ATOM   1659 3HD2 LEU A 114      40.937  -4.398   1.359  1.00  0.00           H  
ATOM   1660  N   ARG A 115      37.646  -1.536  -0.626  1.00  0.00           N  
ATOM   1661  CA  ARG A 115      36.643  -2.085  -1.531  1.00  0.00           C  
ATOM   1662  C   ARG A 115      36.231  -1.063  -2.583  1.00  0.00           C  
ATOM   1663  O   ARG A 115      36.058  -1.399  -3.755  1.00  0.00           O  
ATOM   1664  CB  ARG A 115      35.413  -2.535  -0.757  1.00  0.00           C  
ATOM   1665  CG  ARG A 115      35.616  -3.772   0.104  1.00  0.00           C  
ATOM   1666  CD  ARG A 115      34.391  -4.115   0.870  1.00  0.00           C  
ATOM   1667  NE  ARG A 115      34.581  -5.297   1.695  1.00  0.00           N  
ATOM   1668  CZ  ARG A 115      33.686  -5.756   2.592  1.00  0.00           C  
ATOM   1669  NH1 ARG A 115      32.548  -5.123   2.768  1.00  0.00           N  
ATOM   1670  NH2 ARG A 115      33.953  -6.843   3.296  1.00  0.00           N  
ATOM   1671  H   ARG A 115      37.415  -1.413   0.349  1.00  0.00           H  
ATOM   1672  HA  ARG A 115      37.071  -2.951  -2.038  1.00  0.00           H  
ATOM   1673 1HB  ARG A 115      35.079  -1.730  -0.104  1.00  0.00           H  
ATOM   1674 2HB  ARG A 115      34.602  -2.748  -1.454  1.00  0.00           H  
ATOM   1675 1HG  ARG A 115      35.872  -4.620  -0.531  1.00  0.00           H  
ATOM   1676 2HG  ARG A 115      36.425  -3.593   0.813  1.00  0.00           H  
ATOM   1677 1HD  ARG A 115      34.125  -3.284   1.522  1.00  0.00           H  
ATOM   1678 2HD  ARG A 115      33.572  -4.310   0.179  1.00  0.00           H  
ATOM   1679  HE  ARG A 115      35.445  -5.812   1.589  1.00  0.00           H  
ATOM   1680 1HH1 ARG A 115      32.344  -4.292   2.230  1.00  0.00           H  
ATOM   1681 2HH1 ARG A 115      31.877  -5.467   3.440  1.00  0.00           H  
ATOM   1682 1HH2 ARG A 115      34.829  -7.330   3.161  1.00  0.00           H  
ATOM   1683 2HH2 ARG A 115      33.283  -7.186   3.967  1.00  0.00           H  
ATOM   1684  N   VAL A 116      36.075   0.186  -2.157  1.00  0.00           N  
ATOM   1685  CA  VAL A 116      35.682   1.260  -3.062  1.00  0.00           C  
ATOM   1686  C   VAL A 116      36.755   1.513  -4.114  1.00  0.00           C  
ATOM   1687  O   VAL A 116      36.449   1.733  -5.286  1.00  0.00           O  
ATOM   1688  CB  VAL A 116      35.425   2.557  -2.272  1.00  0.00           C  
ATOM   1689  CG1 VAL A 116      35.200   3.724  -3.223  1.00  0.00           C  
ATOM   1690  CG2 VAL A 116      34.228   2.374  -1.351  1.00  0.00           C  
ATOM   1691  H   VAL A 116      36.233   0.397  -1.182  1.00  0.00           H  
ATOM   1692  HA  VAL A 116      34.760   0.968  -3.566  1.00  0.00           H  
ATOM   1693  HB  VAL A 116      36.309   2.792  -1.679  1.00  0.00           H  
ATOM   1694 1HG1 VAL A 116      35.020   4.632  -2.648  1.00  0.00           H  
ATOM   1695 2HG1 VAL A 116      36.083   3.859  -3.848  1.00  0.00           H  
ATOM   1696 3HG1 VAL A 116      34.336   3.518  -3.854  1.00  0.00           H  
ATOM   1697 1HG2 VAL A 116      34.053   3.295  -0.796  1.00  0.00           H  
ATOM   1698 2HG2 VAL A 116      33.346   2.134  -1.944  1.00  0.00           H  
ATOM   1699 3HG2 VAL A 116      34.428   1.561  -0.653  1.00  0.00           H  
ATOM   1700  N   VAL A 117      38.013   1.480  -3.688  1.00  0.00           N  
ATOM   1701  CA  VAL A 117      39.134   1.706  -4.593  1.00  0.00           C  
ATOM   1702  C   VAL A 117      39.223   0.608  -5.645  1.00  0.00           C  
ATOM   1703  O   VAL A 117      39.487   0.878  -6.817  1.00  0.00           O  
ATOM   1704  CB  VAL A 117      40.455   1.764  -3.803  1.00  0.00           C  
ATOM   1705  CG1 VAL A 117      41.642   1.809  -4.754  1.00  0.00           C  
ATOM   1706  CG2 VAL A 117      40.455   2.975  -2.883  1.00  0.00           C  
ATOM   1707  H   VAL A 117      38.197   1.294  -2.713  1.00  0.00           H  
ATOM   1708  HA  VAL A 117      38.985   2.662  -5.097  1.00  0.00           H  
ATOM   1709  HB  VAL A 117      40.553   0.855  -3.210  1.00  0.00           H  
ATOM   1710 1HG1 VAL A 117      42.568   1.850  -4.179  1.00  0.00           H  
ATOM   1711 2HG1 VAL A 117      41.643   0.916  -5.378  1.00  0.00           H  
ATOM   1712 3HG1 VAL A 117      41.569   2.695  -5.385  1.00  0.00           H  
ATOM   1713 1HG2 VAL A 117      41.391   3.010  -2.327  1.00  0.00           H  
ATOM   1714 2HG2 VAL A 117      40.351   3.884  -3.476  1.00  0.00           H  
ATOM   1715 3HG2 VAL A 117      39.621   2.901  -2.184  1.00  0.00           H  
ATOM   1716  N   GLU A 118      39.001  -0.631  -5.219  1.00  0.00           N  
ATOM   1717  CA  GLU A 118      39.056  -1.773  -6.124  1.00  0.00           C  
ATOM   1718  C   GLU A 118      37.957  -1.696  -7.176  1.00  0.00           C  
ATOM   1719  O   GLU A 118      38.184  -1.998  -8.348  1.00  0.00           O  
ATOM   1720  CB  GLU A 118      38.934  -3.081  -5.340  1.00  0.00           C  
ATOM   1721  CG  GLU A 118      39.057  -4.338  -6.190  1.00  0.00           C  
ATOM   1722  CD  GLU A 118      39.021  -5.601  -5.376  1.00  0.00           C  
ATOM   1723  OE1 GLU A 118      38.926  -5.509  -4.175  1.00  0.00           O  
ATOM   1724  OE2 GLU A 118      39.089  -6.660  -5.955  1.00  0.00           O  
ATOM   1725  H   GLU A 118      38.789  -0.785  -4.244  1.00  0.00           H  
ATOM   1726  HA  GLU A 118      40.018  -1.762  -6.637  1.00  0.00           H  
ATOM   1727 1HB  GLU A 118      39.708  -3.120  -4.573  1.00  0.00           H  
ATOM   1728 2HB  GLU A 118      37.969  -3.113  -4.833  1.00  0.00           H  
ATOM   1729 1HG  GLU A 118      38.237  -4.359  -6.908  1.00  0.00           H  
ATOM   1730 2HG  GLU A 118      39.991  -4.297  -6.748  1.00  0.00           H  
ATOM   1731  N   ALA A 119      36.765  -1.290  -6.751  1.00  0.00           N  
ATOM   1732  CA  ALA A 119      35.628  -1.173  -7.655  1.00  0.00           C  
ATOM   1733  C   ALA A 119      35.870  -0.098  -8.707  1.00  0.00           C  
ATOM   1734  O   ALA A 119      35.538  -0.277  -9.879  1.00  0.00           O  
ATOM   1735  CB  ALA A 119      34.358  -0.872  -6.873  1.00  0.00           C  
ATOM   1736  H   ALA A 119      36.644  -1.056  -5.776  1.00  0.00           H  
ATOM   1737  HA  ALA A 119      35.507  -2.125  -8.172  1.00  0.00           H  
ATOM   1738 1HB  ALA A 119      33.518  -0.787  -7.562  1.00  0.00           H  
ATOM   1739 2HB  ALA A 119      34.167  -1.678  -6.164  1.00  0.00           H  
ATOM   1740 3HB  ALA A 119      34.478   0.065  -6.331  1.00  0.00           H  
ATOM   1741  N   ALA A 120      36.450   1.019  -8.282  1.00  0.00           N  
ATOM   1742  CA  ALA A 120      36.737   2.126  -9.186  1.00  0.00           C  
ATOM   1743  C   ALA A 120      37.764   1.725 -10.238  1.00  0.00           C  
ATOM   1744  O   ALA A 120      37.637   2.080 -11.410  1.00  0.00           O  
ATOM   1745  CB  ALA A 120      37.226   3.336  -8.403  1.00  0.00           C  
ATOM   1746  H   ALA A 120      36.699   1.104  -7.307  1.00  0.00           H  
ATOM   1747  HA  ALA A 120      35.814   2.389  -9.703  1.00  0.00           H  
ATOM   1748 1HB  ALA A 120      37.436   4.154  -9.092  1.00  0.00           H  
ATOM   1749 2HB  ALA A 120      36.457   3.646  -7.695  1.00  0.00           H  
ATOM   1750 3HB  ALA A 120      38.134   3.076  -7.862  1.00  0.00           H  
ATOM   1751  N   ALA A 121      38.781   0.984  -9.813  1.00  0.00           N  
ATOM   1752  CA  ALA A 121      39.832   0.533 -10.717  1.00  0.00           C  
ATOM   1753  C   ALA A 121      39.281  -0.421 -11.769  1.00  0.00           C  
ATOM   1754  O   ALA A 121      39.651  -0.349 -12.941  1.00  0.00           O  
ATOM   1755  CB  ALA A 121      40.954  -0.133  -9.934  1.00  0.00           C  
ATOM   1756  H   ALA A 121      38.828   0.726  -8.838  1.00  0.00           H  
ATOM   1757  HA  ALA A 121      40.232   1.406 -11.234  1.00  0.00           H  
ATOM   1758 1HB  ALA A 121      41.731  -0.465 -10.623  1.00  0.00           H  
ATOM   1759 2HB  ALA A 121      41.377   0.580  -9.226  1.00  0.00           H  
ATOM   1760 3HB  ALA A 121      40.560  -0.992  -9.393  1.00  0.00           H  
ATOM   1761  N   LYS A 122      38.395  -1.315 -11.344  1.00  0.00           N  
ATOM   1762  CA  LYS A 122      37.791  -2.286 -12.248  1.00  0.00           C  
ATOM   1763  C   LYS A 122      36.930  -1.599 -13.300  1.00  0.00           C  
ATOM   1764  O   LYS A 122      36.945  -1.977 -14.472  1.00  0.00           O  
ATOM   1765  CB  LYS A 122      36.955  -3.299 -11.464  1.00  0.00           C  
ATOM   1766  CG  LYS A 122      37.771  -4.271 -10.622  1.00  0.00           C  
ATOM   1767  CD  LYS A 122      36.897  -5.377 -10.052  1.00  0.00           C  
ATOM   1768  CE  LYS A 122      35.987  -4.853  -8.950  1.00  0.00           C  
ATOM   1769  NZ  LYS A 122      35.222  -5.946  -8.292  1.00  0.00           N  
ATOM   1770  H   LYS A 122      38.133  -1.322 -10.369  1.00  0.00           H  
ATOM   1771  HA  LYS A 122      38.589  -2.819 -12.767  1.00  0.00           H  
ATOM   1772 1HB  LYS A 122      36.273  -2.771 -10.798  1.00  0.00           H  
ATOM   1773 2HB  LYS A 122      36.349  -3.884 -12.157  1.00  0.00           H  
ATOM   1774 1HG  LYS A 122      38.553  -4.718 -11.237  1.00  0.00           H  
ATOM   1775 2HG  LYS A 122      38.243  -3.732  -9.801  1.00  0.00           H  
ATOM   1776 1HD  LYS A 122      36.283  -5.803 -10.847  1.00  0.00           H  
ATOM   1777 2HD  LYS A 122      37.529  -6.166  -9.643  1.00  0.00           H  
ATOM   1778 1HE  LYS A 122      36.585  -4.341  -8.198  1.00  0.00           H  
ATOM   1779 2HE  LYS A 122      35.282  -4.136  -9.372  1.00  0.00           H  
ATOM   1780 1HZ  LYS A 122      34.632  -5.558  -7.570  1.00  0.00           H  
ATOM   1781 2HZ  LYS A 122      34.649  -6.417  -8.979  1.00  0.00           H  
ATOM   1782 3HZ  LYS A 122      35.865  -6.608  -7.881  1.00  0.00           H  
ATOM   1783  N   GLN A 123      36.180  -0.588 -12.875  1.00  0.00           N  
ATOM   1784  CA  GLN A 123      35.311   0.155 -13.779  1.00  0.00           C  
ATOM   1785  C   GLN A 123      36.120   0.902 -14.831  1.00  0.00           C  
ATOM   1786  O   GLN A 123      35.745   0.943 -16.003  1.00  0.00           O  
ATOM   1787  CB  GLN A 123      34.438   1.139 -12.995  1.00  0.00           C  
ATOM   1788  CG  GLN A 123      33.376   0.478 -12.133  1.00  0.00           C  
ATOM   1789  CD  GLN A 123      32.589   1.483 -11.313  1.00  0.00           C  
ATOM   1790  OE1 GLN A 123      32.814   2.693 -11.405  1.00  0.00           O  
ATOM   1791  NE2 GLN A 123      31.661   0.987 -10.503  1.00  0.00           N  
ATOM   1792  H   GLN A 123      36.213  -0.327 -11.900  1.00  0.00           H  
ATOM   1793  HA  GLN A 123      34.662  -0.553 -14.294  1.00  0.00           H  
ATOM   1794 1HB  GLN A 123      35.068   1.747 -12.346  1.00  0.00           H  
ATOM   1795 2HB  GLN A 123      33.936   1.813 -13.689  1.00  0.00           H  
ATOM   1796 1HG  GLN A 123      32.680  -0.057 -12.778  1.00  0.00           H  
ATOM   1797 2HG  GLN A 123      33.861  -0.218 -11.448  1.00  0.00           H  
ATOM   1798 1HE2 GLN A 123      31.109   1.601  -9.937  1.00  0.00           H  
ATOM   1799 2HE2 GLN A 123      31.511  -0.001 -10.459  1.00  0.00           H  
ATOM   1800  N   ALA A 124      37.232   1.492 -14.406  1.00  0.00           N  
ATOM   1801  CA  ALA A 124      38.097   2.240 -15.310  1.00  0.00           C  
ATOM   1802  C   ALA A 124      38.578   1.365 -16.461  1.00  0.00           C  
ATOM   1803  O   ALA A 124      38.531   1.769 -17.623  1.00  0.00           O  
ATOM   1804  CB  ALA A 124      39.284   2.817 -14.552  1.00  0.00           C  
ATOM   1805  H   ALA A 124      37.485   1.421 -13.431  1.00  0.00           H  
ATOM   1806  HA  ALA A 124      37.516   3.060 -15.733  1.00  0.00           H  
ATOM   1807 1HB  ALA A 124      39.920   3.372 -15.240  1.00  0.00           H  
ATOM   1808 2HB  ALA A 124      38.925   3.485 -13.769  1.00  0.00           H  
ATOM   1809 3HB  ALA A 124      39.856   2.007 -14.102  1.00  0.00           H  
ATOM   1810  N   LYS A 125      39.041   0.164 -16.132  1.00  0.00           N  
ATOM   1811  CA  LYS A 125      39.531  -0.770 -17.138  1.00  0.00           C  
ATOM   1812  C   LYS A 125      38.458  -1.076 -18.175  1.00  0.00           C  
ATOM   1813  O   LYS A 125      38.718  -1.049 -19.378  1.00  0.00           O  
ATOM   1814  CB  LYS A 125      40.010  -2.064 -16.479  1.00  0.00           C  
ATOM   1815  CG  LYS A 125      40.575  -3.093 -17.449  1.00  0.00           C  
ATOM   1816  CD  LYS A 125      41.075  -4.329 -16.716  1.00  0.00           C  
ATOM   1817  CE  LYS A 125      41.601  -5.375 -17.687  1.00  0.00           C  
ATOM   1818  NZ  LYS A 125      42.095  -6.590 -16.984  1.00  0.00           N  
ATOM   1819  H   LYS A 125      39.054  -0.109 -15.160  1.00  0.00           H  
ATOM   1820  HA  LYS A 125      40.374  -0.310 -17.656  1.00  0.00           H  
ATOM   1821 1HB  LYS A 125      40.784  -1.835 -15.746  1.00  0.00           H  
ATOM   1822 2HB  LYS A 125      39.181  -2.529 -15.944  1.00  0.00           H  
ATOM   1823 1HG  LYS A 125      39.800  -3.390 -18.157  1.00  0.00           H  
ATOM   1824 2HG  LYS A 125      41.401  -2.652 -18.007  1.00  0.00           H  
ATOM   1825 1HD  LYS A 125      41.875  -4.046 -16.030  1.00  0.00           H  
ATOM   1826 2HD  LYS A 125      40.260  -4.763 -16.136  1.00  0.00           H  
ATOM   1827 1HE  LYS A 125      40.808  -5.665 -18.374  1.00  0.00           H  
ATOM   1828 2HE  LYS A 125      42.419  -4.951 -18.270  1.00  0.00           H  
ATOM   1829 1HZ  LYS A 125      42.435  -7.257 -17.661  1.00  0.00           H  
ATOM   1830 2HZ  LYS A 125      42.845  -6.335 -16.356  1.00  0.00           H  
ATOM   1831 3HZ  LYS A 125      41.340  -7.002 -16.455  1.00  0.00           H  
ATOM   1832  N   LYS A 126      37.251  -1.367 -17.703  1.00  0.00           N  
ATOM   1833  CA  LYS A 126      36.136  -1.678 -18.589  1.00  0.00           C  
ATOM   1834  C   LYS A 126      35.870  -0.537 -19.562  1.00  0.00           C  
ATOM   1835  O   LYS A 126      35.781  -0.748 -20.772  1.00  0.00           O  
ATOM   1836  CB  LYS A 126      34.876  -1.981 -17.777  1.00  0.00           C  
ATOM   1837  CG  LYS A 126      34.916  -3.304 -17.024  1.00  0.00           C  
ATOM   1838  CD  LYS A 126      33.640  -3.525 -16.226  1.00  0.00           C  
ATOM   1839  CE  LYS A 126      33.687  -4.837 -15.456  1.00  0.00           C  
ATOM   1840  NZ  LYS A 126      32.461  -5.046 -14.638  1.00  0.00           N  
ATOM   1841  H   LYS A 126      37.102  -1.373 -16.704  1.00  0.00           H  
ATOM   1842  HA  LYS A 126      36.395  -2.561 -19.174  1.00  0.00           H  
ATOM   1843 1HB  LYS A 126      34.712  -1.187 -17.049  1.00  0.00           H  
ATOM   1844 2HB  LYS A 126      34.011  -2.001 -18.441  1.00  0.00           H  
ATOM   1845 1HG  LYS A 126      35.036  -4.124 -17.734  1.00  0.00           H  
ATOM   1846 2HG  LYS A 126      35.766  -3.309 -16.343  1.00  0.00           H  
ATOM   1847 1HD  LYS A 126      33.505  -2.704 -15.520  1.00  0.00           H  
ATOM   1848 2HD  LYS A 126      32.785  -3.542 -16.903  1.00  0.00           H  
ATOM   1849 1HE  LYS A 126      33.788  -5.665 -16.156  1.00  0.00           H  
ATOM   1850 2HE  LYS A 126      34.554  -4.840 -14.796  1.00  0.00           H  
ATOM   1851 1HZ  LYS A 126      32.532  -5.925 -14.145  1.00  0.00           H  
ATOM   1852 2HZ  LYS A 126      32.367  -4.292 -13.972  1.00  0.00           H  
ATOM   1853 3HZ  LYS A 126      31.652  -5.064 -15.242  1.00  0.00           H  
ATOM   1854  N   TYR A 127      35.743   0.678 -19.030  1.00  0.00           N  
ATOM   1855  CA  TYR A 127      35.017   1.727 -19.742  1.00  0.00           C  
ATOM   1856  C   TYR A 127      35.857   2.940 -20.132  1.00  0.00           C  
ATOM   1857  O   TYR A 127      35.632   3.553 -21.175  1.00  0.00           O  
ATOM   1858  CB  TYR A 127      33.827   2.186 -18.895  1.00  0.00           C  
ATOM   1859  CG  TYR A 127      32.820   1.093 -18.616  1.00  0.00           C  
ATOM   1860  CD1 TYR A 127      32.546   0.719 -17.308  1.00  0.00           C  
ATOM   1861  CD2 TYR A 127      32.169   0.464 -19.667  1.00  0.00           C  
ATOM   1862  CE1 TYR A 127      31.625  -0.279 -17.053  1.00  0.00           C  
ATOM   1863  CE2 TYR A 127      31.249  -0.534 -19.412  1.00  0.00           C  
ATOM   1864  CZ  TYR A 127      30.977  -0.905 -18.111  1.00  0.00           C  
ATOM   1865  OH  TYR A 127      30.060  -1.899 -17.857  1.00  0.00           O  
ATOM   1866  H   TYR A 127      36.155   0.865 -18.127  1.00  0.00           H  
ATOM   1867  HA  TYR A 127      34.640   1.313 -20.678  1.00  0.00           H  
ATOM   1868 1HB  TYR A 127      34.187   2.570 -17.940  1.00  0.00           H  
ATOM   1869 2HB  TYR A 127      33.313   3.001 -19.403  1.00  0.00           H  
ATOM   1870  HD1 TYR A 127      33.057   1.214 -16.482  1.00  0.00           H  
ATOM   1871  HD2 TYR A 127      32.385   0.757 -20.695  1.00  0.00           H  
ATOM   1872  HE1 TYR A 127      31.411  -0.572 -16.026  1.00  0.00           H  
ATOM   1873  HE2 TYR A 127      30.738  -1.029 -20.239  1.00  0.00           H  
ATOM   1874  HH  TYR A 127      29.705  -2.226 -18.688  1.00  0.00           H  
ATOM   1875  N   ALA A 128      36.833   3.303 -19.305  1.00  0.00           N  
ATOM   1876  CA  ALA A 128      37.372   4.661 -19.367  1.00  0.00           C  
ATOM   1877  C   ALA A 128      37.851   4.985 -20.779  1.00  0.00           C  
ATOM   1878  O   ALA A 128      38.680   4.271 -21.343  1.00  0.00           O  
ATOM   1879  CB  ALA A 128      38.507   4.832 -18.368  1.00  0.00           C  
ATOM   1880  H   ALA A 128      37.191   2.631 -18.641  1.00  0.00           H  
ATOM   1881  HA  ALA A 128      36.571   5.355 -19.113  1.00  0.00           H  
ATOM   1882 1HB  ALA A 128      38.899   5.847 -18.433  1.00  0.00           H  
ATOM   1883 2HB  ALA A 128      38.135   4.651 -17.360  1.00  0.00           H  
ATOM   1884 3HB  ALA A 128      39.301   4.122 -18.595  1.00  0.00           H  
ATOM   1885  N   GLU A 129      37.317   6.070 -21.338  1.00  0.00           N  
ATOM   1886  CA  GLU A 129      37.534   6.412 -22.742  1.00  0.00           C  
ATOM   1887  C   GLU A 129      38.984   6.787 -23.021  1.00  0.00           C  
ATOM   1888  O   GLU A 129      39.500   6.542 -24.112  1.00  0.00           O  
ATOM   1889  CB  GLU A 129      36.617   7.566 -23.153  1.00  0.00           C  
ATOM   1890  CG  GLU A 129      35.138   7.208 -23.201  1.00  0.00           C  
ATOM   1891  CD  GLU A 129      34.266   8.374 -23.574  1.00  0.00           C  
ATOM   1892  OE1 GLU A 129      34.777   9.463 -23.683  1.00  0.00           O  
ATOM   1893  OE2 GLU A 129      33.087   8.176 -23.749  1.00  0.00           O  
ATOM   1894  H   GLU A 129      36.741   6.680 -20.776  1.00  0.00           H  
ATOM   1895  HA  GLU A 129      37.293   5.541 -23.352  1.00  0.00           H  
ATOM   1896 1HB  GLU A 129      36.738   8.394 -22.454  1.00  0.00           H  
ATOM   1897 2HB  GLU A 129      36.906   7.927 -24.140  1.00  0.00           H  
ATOM   1898 1HG  GLU A 129      34.992   6.412 -23.930  1.00  0.00           H  
ATOM   1899 2HG  GLU A 129      34.835   6.831 -22.225  1.00  0.00           H  
ATOM   1900  N   THR A 130      39.638   7.382 -22.031  1.00  0.00           N  
ATOM   1901  CA  THR A 130      40.999   7.877 -22.199  1.00  0.00           C  
ATOM   1902  C   THR A 130      41.899   7.382 -21.077  1.00  0.00           C  
ATOM   1903  O   THR A 130      41.425   7.035 -19.995  1.00  0.00           O  
ATOM   1904  CB  THR A 130      41.030   9.416 -22.248  1.00  0.00           C  
ATOM   1905  OG1 THR A 130      40.566   9.946 -21.000  1.00  0.00           O  
ATOM   1906  CG2 THR A 130      40.147   9.932 -23.374  1.00  0.00           C  
ATOM   1907  H   THR A 130      39.181   7.495 -21.137  1.00  0.00           H  
ATOM   1908  HA  THR A 130      41.392   7.496 -23.142  1.00  0.00           H  
ATOM   1909  HB  THR A 130      42.053   9.754 -22.412  1.00  0.00           H  
ATOM   1910  HG1 THR A 130      40.586  10.905 -21.032  1.00  0.00           H  
ATOM   1911 1HG2 THR A 130      40.182  11.021 -23.393  1.00  0.00           H  
ATOM   1912 2HG2 THR A 130      40.505   9.540 -24.325  1.00  0.00           H  
ATOM   1913 3HG2 THR A 130      39.121   9.605 -23.210  1.00  0.00           H  
ATOM   1914  N   GLU A 131      43.202   7.350 -21.336  1.00  0.00           N  
ATOM   1915  CA  GLU A 131      44.161   6.907 -20.334  1.00  0.00           C  
ATOM   1916  C   GLU A 131      44.093   7.790 -19.095  1.00  0.00           C  
ATOM   1917  O   GLU A 131      44.333   7.330 -17.979  1.00  0.00           O  
ATOM   1918  CB  GLU A 131      45.580   6.919 -20.908  1.00  0.00           C  
ATOM   1919  CG  GLU A 131      45.813   5.915 -22.028  1.00  0.00           C  
ATOM   1920  CD  GLU A 131      45.367   6.422 -23.370  1.00  0.00           C  
ATOM   1921  OE1 GLU A 131      44.886   7.527 -23.437  1.00  0.00           O  
ATOM   1922  OE2 GLU A 131      45.507   5.702 -24.331  1.00  0.00           O  
ATOM   1923  H   GLU A 131      43.530   7.639 -22.246  1.00  0.00           H  
ATOM   1924  HA  GLU A 131      43.910   5.886 -20.043  1.00  0.00           H  
ATOM   1925 1HB  GLU A 131      45.807   7.912 -21.296  1.00  0.00           H  
ATOM   1926 2HB  GLU A 131      46.295   6.706 -20.113  1.00  0.00           H  
ATOM   1927 1HG  GLU A 131      46.876   5.681 -22.076  1.00  0.00           H  
ATOM   1928 2HG  GLU A 131      45.277   4.996 -21.795  1.00  0.00           H  
ATOM   1929  N   GLU A 132      43.765   9.066 -19.284  1.00  0.00           N  
ATOM   1930  CA  GLU A 132      43.979  10.064 -18.244  1.00  0.00           C  
ATOM   1931  C   GLU A 132      42.878  10.028 -17.187  1.00  0.00           C  
ATOM   1932  O   GLU A 132      43.134  10.247 -16.003  1.00  0.00           O  
ATOM   1933  CB  GLU A 132      44.057  11.462 -18.862  1.00  0.00           C  
ATOM   1934  CG  GLU A 132      45.281  11.696 -19.736  1.00  0.00           C  
ATOM   1935  CD  GLU A 132      45.312  13.070 -20.344  1.00  0.00           C  
ATOM   1936  OE1 GLU A 132      44.355  13.789 -20.189  1.00  0.00           O  
ATOM   1937  OE2 GLU A 132      46.294  13.401 -20.966  1.00  0.00           O  
ATOM   1938  H   GLU A 132      43.360   9.344 -20.166  1.00  0.00           H  
ATOM   1939  HA  GLU A 132      44.926   9.849 -17.747  1.00  0.00           H  
ATOM   1940 1HB  GLU A 132      43.172  11.639 -19.473  1.00  0.00           H  
ATOM   1941 2HB  GLU A 132      44.063  12.210 -18.070  1.00  0.00           H  
ATOM   1942 1HG  GLU A 132      46.178  11.559 -19.131  1.00  0.00           H  
ATOM   1943 2HG  GLU A 132      45.296  10.951 -20.530  1.00  0.00           H  
ATOM   1944  N   GLU A 133      41.648   9.751 -17.615  1.00  0.00           N  
ATOM   1945  CA  GLU A 133      40.505   9.789 -16.710  1.00  0.00           C  
ATOM   1946  C   GLU A 133      40.599   8.691 -15.659  1.00  0.00           C  
ATOM   1947  O   GLU A 133      40.294   8.912 -14.487  1.00  0.00           O  
ATOM   1948  CB  GLU A 133      39.198   9.647 -17.494  1.00  0.00           C  
ATOM   1949  CG  GLU A 133      37.940   9.757 -16.644  1.00  0.00           C  
ATOM   1950  CD  GLU A 133      36.678   9.711 -17.459  1.00  0.00           C  
ATOM   1951  OE1 GLU A 133      36.771   9.618 -18.660  1.00  0.00           O  
ATOM   1952  OE2 GLU A 133      35.618   9.768 -16.880  1.00  0.00           O  
ATOM   1953  H   GLU A 133      41.507   9.510 -18.586  1.00  0.00           H  
ATOM   1954  HA  GLU A 133      40.502  10.751 -16.197  1.00  0.00           H  
ATOM   1955 1HB  GLU A 133      39.150  10.418 -18.263  1.00  0.00           H  
ATOM   1956 2HB  GLU A 133      39.179   8.681 -17.997  1.00  0.00           H  
ATOM   1957 1HG  GLU A 133      37.926   8.937 -15.927  1.00  0.00           H  
ATOM   1958 2HG  GLU A 133      37.972  10.691 -16.085  1.00  0.00           H  
ATOM   1959  N   ARG A 134      41.023   7.506 -16.084  1.00  0.00           N  
ATOM   1960  CA  ARG A 134      41.157   6.370 -15.179  1.00  0.00           C  
ATOM   1961  C   ARG A 134      42.229   6.628 -14.128  1.00  0.00           C  
ATOM   1962  O   ARG A 134      42.057   6.293 -12.956  1.00  0.00           O  
ATOM   1963  CB  ARG A 134      41.503   5.106 -15.953  1.00  0.00           C  
ATOM   1964  CG  ARG A 134      42.891   5.097 -16.574  1.00  0.00           C  
ATOM   1965  CD  ARG A 134      43.124   3.870 -17.378  1.00  0.00           C  
ATOM   1966  NE  ARG A 134      42.310   3.849 -18.583  1.00  0.00           N  
ATOM   1967  CZ  ARG A 134      42.192   2.790 -19.408  1.00  0.00           C  
ATOM   1968  NH1 ARG A 134      42.839   1.676 -19.145  1.00  0.00           N  
ATOM   1969  NH2 ARG A 134      41.425   2.871 -20.481  1.00  0.00           N  
ATOM   1970  H   ARG A 134      41.259   7.389 -17.059  1.00  0.00           H  
ATOM   1971  HA  ARG A 134      40.204   6.217 -14.672  1.00  0.00           H  
ATOM   1972 1HB  ARG A 134      41.432   4.244 -15.291  1.00  0.00           H  
ATOM   1973 2HB  ARG A 134      40.781   4.963 -16.757  1.00  0.00           H  
ATOM   1974 1HG  ARG A 134      43.003   5.962 -17.227  1.00  0.00           H  
ATOM   1975 2HG  ARG A 134      43.643   5.137 -15.785  1.00  0.00           H  
ATOM   1976 1HD  ARG A 134      44.172   3.822 -17.674  1.00  0.00           H  
ATOM   1977 2HD  ARG A 134      42.875   2.992 -16.783  1.00  0.00           H  
ATOM   1978  HE  ARG A 134      41.797   4.688 -18.818  1.00  0.00           H  
ATOM   1979 1HH1 ARG A 134      43.425   1.615 -18.324  1.00  0.00           H  
ATOM   1980 2HH1 ARG A 134      42.750   0.883 -19.763  1.00  0.00           H  
ATOM   1981 1HH2 ARG A 134      40.927   3.727 -20.683  1.00  0.00           H  
ATOM   1982 2HH2 ARG A 134      41.336   2.078 -21.099  1.00  0.00           H  
ATOM   1983  N   ASP A 135      43.337   7.226 -14.553  1.00  0.00           N  
ATOM   1984  CA  ASP A 135      44.439   7.530 -13.648  1.00  0.00           C  
ATOM   1985  C   ASP A 135      44.023   8.550 -12.597  1.00  0.00           C  
ATOM   1986  O   ASP A 135      44.380   8.429 -11.425  1.00  0.00           O  
ATOM   1987  CB  ASP A 135      45.645   8.057 -14.429  1.00  0.00           C  
ATOM   1988  CG  ASP A 135      46.337   6.977 -15.251  1.00  0.00           C  
ATOM   1989  OD1 ASP A 135      46.995   6.146 -14.670  1.00  0.00           O  
ATOM   1990  OD2 ASP A 135      46.200   6.993 -16.450  1.00  0.00           O  
ATOM   1991  H   ASP A 135      43.418   7.476 -15.528  1.00  0.00           H  
ATOM   1992  HA  ASP A 135      44.729   6.612 -13.136  1.00  0.00           H  
ATOM   1993 1HB  ASP A 135      45.325   8.854 -15.100  1.00  0.00           H  
ATOM   1994 2HB  ASP A 135      46.370   8.485 -13.735  1.00  0.00           H  
ATOM   1995  N   GLU A 136      43.266   9.555 -13.022  1.00  0.00           N  
ATOM   1996  CA  GLU A 136      42.799  10.599 -12.117  1.00  0.00           C  
ATOM   1997  C   GLU A 136      41.853  10.035 -11.066  1.00  0.00           C  
ATOM   1998  O   GLU A 136      41.918  10.407  -9.894  1.00  0.00           O  
ATOM   1999  CB  GLU A 136      42.100  11.712 -12.901  1.00  0.00           C  
ATOM   2000  CG  GLU A 136      43.029  12.549 -13.769  1.00  0.00           C  
ATOM   2001  CD  GLU A 136      42.298  13.584 -14.578  1.00  0.00           C  
ATOM   2002  OE1 GLU A 136      41.091  13.581 -14.560  1.00  0.00           O  
ATOM   2003  OE2 GLU A 136      42.949  14.378 -15.216  1.00  0.00           O  
ATOM   2004  H   GLU A 136      43.007   9.598 -13.997  1.00  0.00           H  
ATOM   2005  HA  GLU A 136      43.662  11.023 -11.603  1.00  0.00           H  
ATOM   2006 1HB  GLU A 136      41.338  11.277 -13.549  1.00  0.00           H  
ATOM   2007 2HB  GLU A 136      41.594  12.383 -12.207  1.00  0.00           H  
ATOM   2008 1HG  GLU A 136      43.753  13.051 -13.128  1.00  0.00           H  
ATOM   2009 2HG  GLU A 136      43.575  11.888 -14.440  1.00  0.00           H  
ATOM   2010  N   ILE A 137      40.973   9.135 -11.491  1.00  0.00           N  
ATOM   2011  CA  ILE A 137      40.011   8.517 -10.586  1.00  0.00           C  
ATOM   2012  C   ILE A 137      40.712   7.666  -9.535  1.00  0.00           C  
ATOM   2013  O   ILE A 137      40.335   7.675  -8.363  1.00  0.00           O  
ATOM   2014  CB  ILE A 137      39.005   7.648 -11.363  1.00  0.00           C  
ATOM   2015  CG1 ILE A 137      38.106   8.526 -12.238  1.00  0.00           C  
ATOM   2016  CG2 ILE A 137      38.169   6.815 -10.404  1.00  0.00           C  
ATOM   2017  CD1 ILE A 137      37.274   7.748 -13.232  1.00  0.00           C  
ATOM   2018  H   ILE A 137      40.970   8.872 -12.466  1.00  0.00           H  
ATOM   2019  HA  ILE A 137      39.462   9.306 -10.074  1.00  0.00           H  
ATOM   2020  HB  ILE A 137      39.544   6.981 -12.035  1.00  0.00           H  
ATOM   2021 1HG1 ILE A 137      37.432   9.101 -11.605  1.00  0.00           H  
ATOM   2022 2HG1 ILE A 137      38.720   9.237 -12.792  1.00  0.00           H  
ATOM   2023 1HG2 ILE A 137      37.463   6.208 -10.970  1.00  0.00           H  
ATOM   2024 2HG2 ILE A 137      38.823   6.165  -9.823  1.00  0.00           H  
ATOM   2025 3HG2 ILE A 137      37.622   7.475  -9.730  1.00  0.00           H  
ATOM   2026 1HD1 ILE A 137      36.664   8.439 -13.815  1.00  0.00           H  
ATOM   2027 2HD1 ILE A 137      37.932   7.191 -13.900  1.00  0.00           H  
ATOM   2028 3HD1 ILE A 137      36.626   7.054 -12.699  1.00  0.00           H  
ATOM   2029  N   LEU A 138      41.734   6.931  -9.960  1.00  0.00           N  
ATOM   2030  CA  LEU A 138      42.490   6.074  -9.055  1.00  0.00           C  
ATOM   2031  C   LEU A 138      43.225   6.894  -8.004  1.00  0.00           C  
ATOM   2032  O   LEU A 138      43.273   6.520  -6.832  1.00  0.00           O  
ATOM   2033  CB  LEU A 138      43.495   5.225  -9.844  1.00  0.00           C  
ATOM   2034  CG  LEU A 138      42.888   4.143 -10.746  1.00  0.00           C  
ATOM   2035  CD1 LEU A 138      43.985   3.512 -11.592  1.00  0.00           C  
ATOM   2036  CD2 LEU A 138      42.191   3.098  -9.887  1.00  0.00           C  
ATOM   2037  H   LEU A 138      41.994   6.967 -10.935  1.00  0.00           H  
ATOM   2038  HA  LEU A 138      41.793   5.409  -8.546  1.00  0.00           H  
ATOM   2039 1HB  LEU A 138      44.088   5.886 -10.474  1.00  0.00           H  
ATOM   2040 2HB  LEU A 138      44.163   4.732  -9.139  1.00  0.00           H  
ATOM   2041  HG  LEU A 138      42.164   4.597 -11.423  1.00  0.00           H  
ATOM   2042 1HD1 LEU A 138      43.554   2.743 -12.233  1.00  0.00           H  
ATOM   2043 2HD1 LEU A 138      44.453   4.278 -12.211  1.00  0.00           H  
ATOM   2044 3HD1 LEU A 138      44.734   3.063 -10.941  1.00  0.00           H  
ATOM   2045 1HD2 LEU A 138      41.759   2.329 -10.528  1.00  0.00           H  
ATOM   2046 2HD2 LEU A 138      42.915   2.642  -9.210  1.00  0.00           H  
ATOM   2047 3HD2 LEU A 138      41.400   3.573  -9.306  1.00  0.00           H  
ATOM   2048  N   VAL A 139      43.798   8.015  -8.429  1.00  0.00           N  
ATOM   2049  CA  VAL A 139      44.532   8.891  -7.524  1.00  0.00           C  
ATOM   2050  C   VAL A 139      43.610   9.495  -6.472  1.00  0.00           C  
ATOM   2051  O   VAL A 139      43.973   9.599  -5.300  1.00  0.00           O  
ATOM   2052  CB  VAL A 139      45.216  10.023  -8.314  1.00  0.00           C  
ATOM   2053  CG1 VAL A 139      45.823  11.044  -7.364  1.00  0.00           C  
ATOM   2054  CG2 VAL A 139      46.279   9.443  -9.234  1.00  0.00           C  
ATOM   2055  H   VAL A 139      43.723   8.267  -9.404  1.00  0.00           H  
ATOM   2056  HA  VAL A 139      45.300   8.303  -7.020  1.00  0.00           H  
ATOM   2057  HB  VAL A 139      44.465  10.544  -8.908  1.00  0.00           H  
ATOM   2058 1HG1 VAL A 139      46.302  11.837  -7.939  1.00  0.00           H  
ATOM   2059 2HG1 VAL A 139      45.039  11.472  -6.740  1.00  0.00           H  
ATOM   2060 3HG1 VAL A 139      46.565  10.557  -6.732  1.00  0.00           H  
ATOM   2061 1HG2 VAL A 139      46.758  10.248  -9.790  1.00  0.00           H  
ATOM   2062 2HG2 VAL A 139      47.027   8.917  -8.640  1.00  0.00           H  
ATOM   2063 3HG2 VAL A 139      45.815   8.746  -9.933  1.00  0.00           H  
ATOM   2064  N   LYS A 140      42.416   9.892  -6.898  1.00  0.00           N  
ATOM   2065  CA  LYS A 140      41.439  10.487  -5.993  1.00  0.00           C  
ATOM   2066  C   LYS A 140      40.981   9.484  -4.941  1.00  0.00           C  
ATOM   2067  O   LYS A 140      40.824   9.827  -3.769  1.00  0.00           O  
ATOM   2068  CB  LYS A 140      40.236  11.015  -6.776  1.00  0.00           C  
ATOM   2069  CG  LYS A 140      40.527  12.248  -7.620  1.00  0.00           C  
ATOM   2070  CD  LYS A 140      39.290  12.701  -8.382  1.00  0.00           C  
ATOM   2071  CE  LYS A 140      39.582  13.927  -9.235  1.00  0.00           C  
ATOM   2072  NZ  LYS A 140      38.391  14.358 -10.016  1.00  0.00           N  
ATOM   2073  H   LYS A 140      42.179   9.779  -7.873  1.00  0.00           H  
ATOM   2074  HA  LYS A 140      41.911  11.322  -5.475  1.00  0.00           H  
ATOM   2075 1HB  LYS A 140      39.863  10.235  -7.440  1.00  0.00           H  
ATOM   2076 2HB  LYS A 140      39.433  11.266  -6.082  1.00  0.00           H  
ATOM   2077 1HG  LYS A 140      40.863  13.061  -6.975  1.00  0.00           H  
ATOM   2078 2HG  LYS A 140      41.319  12.022  -8.333  1.00  0.00           H  
ATOM   2079 1HD  LYS A 140      38.944  11.893  -9.028  1.00  0.00           H  
ATOM   2080 2HD  LYS A 140      38.496  12.942  -7.676  1.00  0.00           H  
ATOM   2081 1HE  LYS A 140      39.898  14.748  -8.594  1.00  0.00           H  
ATOM   2082 2HE  LYS A 140      40.393  13.703  -9.928  1.00  0.00           H  
ATOM   2083 1HZ  LYS A 140      38.625  15.171 -10.567  1.00  0.00           H  
ATOM   2084 2HZ  LYS A 140      38.100  13.609 -10.628  1.00  0.00           H  
ATOM   2085 3HZ  LYS A 140      37.637  14.586  -9.383  1.00  0.00           H  
ATOM   2086  N   ALA A 141      40.768   8.244  -5.367  1.00  0.00           N  
ATOM   2087  CA  ALA A 141      40.327   7.189  -4.462  1.00  0.00           C  
ATOM   2088  C   ALA A 141      41.387   6.887  -3.410  1.00  0.00           C  
ATOM   2089  O   ALA A 141      41.071   6.680  -2.238  1.00  0.00           O  
ATOM   2090  CB  ALA A 141      39.984   5.929  -5.244  1.00  0.00           C  
ATOM   2091  H   ALA A 141      40.915   8.027  -6.342  1.00  0.00           H  
ATOM   2092  HA  ALA A 141      39.433   7.538  -3.945  1.00  0.00           H  
ATOM   2093 1HB  ALA A 141      39.656   5.151  -4.555  1.00  0.00           H  
ATOM   2094 2HB  ALA A 141      39.184   6.147  -5.952  1.00  0.00           H  
ATOM   2095 3HB  ALA A 141      40.864   5.587  -5.786  1.00  0.00           H  
ATOM   2096  N   VAL A 142      42.645   6.863  -3.836  1.00  0.00           N  
ATOM   2097  CA  VAL A 142      43.755   6.586  -2.931  1.00  0.00           C  
ATOM   2098  C   VAL A 142      43.894   7.679  -1.879  1.00  0.00           C  
ATOM   2099  O   VAL A 142      44.146   7.398  -0.707  1.00  0.00           O  
ATOM   2100  CB  VAL A 142      45.072   6.468  -3.721  1.00  0.00           C  
ATOM   2101  CG1 VAL A 142      46.256   6.368  -2.770  1.00  0.00           C  
ATOM   2102  CG2 VAL A 142      45.016   5.258  -4.642  1.00  0.00           C  
ATOM   2103  H   VAL A 142      42.838   7.041  -4.811  1.00  0.00           H  
ATOM   2104  HA  VAL A 142      43.562   5.638  -2.427  1.00  0.00           H  
ATOM   2105  HB  VAL A 142      45.211   7.371  -4.314  1.00  0.00           H  
ATOM   2106 1HG1 VAL A 142      47.178   6.286  -3.346  1.00  0.00           H  
ATOM   2107 2HG1 VAL A 142      46.297   7.261  -2.146  1.00  0.00           H  
ATOM   2108 3HG1 VAL A 142      46.143   5.487  -2.139  1.00  0.00           H  
ATOM   2109 1HG2 VAL A 142      45.950   5.181  -5.198  1.00  0.00           H  
ATOM   2110 2HG2 VAL A 142      44.871   4.355  -4.048  1.00  0.00           H  
ATOM   2111 3HG2 VAL A 142      44.187   5.371  -5.340  1.00  0.00           H  
ATOM   2112  N   GLU A 143      43.728   8.927  -2.305  1.00  0.00           N  
ATOM   2113  CA  GLU A 143      43.835  10.065  -1.400  1.00  0.00           C  
ATOM   2114  C   GLU A 143      42.734  10.038  -0.348  1.00  0.00           C  
ATOM   2115  O   GLU A 143      42.975  10.329   0.824  1.00  0.00           O  
ATOM   2116  CB  GLU A 143      43.772  11.378  -2.184  1.00  0.00           C  
ATOM   2117  CG  GLU A 143      43.952  12.627  -1.334  1.00  0.00           C  
ATOM   2118  CD  GLU A 143      43.974  13.891  -2.148  1.00  0.00           C  
ATOM   2119  OE1 GLU A 143      43.875  13.804  -3.348  1.00  0.00           O  
ATOM   2120  OE2 GLU A 143      44.090  14.945  -1.568  1.00  0.00           O  
ATOM   2121  H   GLU A 143      43.523   9.091  -3.280  1.00  0.00           H  
ATOM   2122  HA  GLU A 143      44.796  10.010  -0.887  1.00  0.00           H  
ATOM   2123 1HB  GLU A 143      44.547  11.381  -2.951  1.00  0.00           H  
ATOM   2124 2HB  GLU A 143      42.810  11.454  -2.690  1.00  0.00           H  
ATOM   2125 1HG  GLU A 143      43.135  12.686  -0.615  1.00  0.00           H  
ATOM   2126 2HG  GLU A 143      44.884  12.543  -0.776  1.00  0.00           H  
ATOM   2127  N   GLU A 144      41.525   9.687  -0.774  1.00  0.00           N  
ATOM   2128  CA  GLU A 144      40.383   9.621   0.131  1.00  0.00           C  
ATOM   2129  C   GLU A 144      40.576   8.536   1.183  1.00  0.00           C  
ATOM   2130  O   GLU A 144      40.253   8.730   2.355  1.00  0.00           O  
ATOM   2131  CB  GLU A 144      39.095   9.361  -0.653  1.00  0.00           C  
ATOM   2132  CG  GLU A 144      38.641  10.526  -1.521  1.00  0.00           C  
ATOM   2133  CD  GLU A 144      37.415  10.210  -2.331  1.00  0.00           C  
ATOM   2134  OE1 GLU A 144      36.989   9.080  -2.313  1.00  0.00           O  
ATOM   2135  OE2 GLU A 144      36.903  11.099  -2.970  1.00  0.00           O  
ATOM   2136  H   GLU A 144      41.394   9.460  -1.749  1.00  0.00           H  
ATOM   2137  HA  GLU A 144      40.292  10.579   0.644  1.00  0.00           H  
ATOM   2138 1HB  GLU A 144      39.232   8.495  -1.301  1.00  0.00           H  
ATOM   2139 2HB  GLU A 144      38.287   9.127   0.040  1.00  0.00           H  
ATOM   2140 1HG  GLU A 144      38.429  11.382  -0.881  1.00  0.00           H  
ATOM   2141 2HG  GLU A 144      39.453  10.803  -2.192  1.00  0.00           H  
ATOM   2142  N   SER A 145      41.105   7.394   0.757  1.00  0.00           N  
ATOM   2143  CA  SER A 145      41.341   6.276   1.662  1.00  0.00           C  
ATOM   2144  C   SER A 145      42.385   6.629   2.714  1.00  0.00           C  
ATOM   2145  O   SER A 145      42.242   6.279   3.886  1.00  0.00           O  
ATOM   2146  CB  SER A 145      41.790   5.057   0.880  1.00  0.00           C  
ATOM   2147  OG  SER A 145      42.019   3.969   1.732  1.00  0.00           O  
ATOM   2148  H   SER A 145      41.350   7.299  -0.218  1.00  0.00           H  
ATOM   2149  HA  SER A 145      40.406   6.041   2.173  1.00  0.00           H  
ATOM   2150 1HB  SER A 145      41.028   4.795   0.146  1.00  0.00           H  
ATOM   2151 2HB  SER A 145      42.703   5.292   0.333  1.00  0.00           H  
ATOM   2152  HG  SER A 145      42.297   3.244   1.168  1.00  0.00           H  
ATOM   2153  N   THR A 146      43.435   7.324   2.288  1.00  0.00           N  
ATOM   2154  CA  THR A 146      44.505   7.726   3.193  1.00  0.00           C  
ATOM   2155  C   THR A 146      43.999   8.705   4.245  1.00  0.00           C  
ATOM   2156  O   THR A 146      44.366   8.617   5.417  1.00  0.00           O  
ATOM   2157  CB  THR A 146      45.677   8.358   2.419  1.00  0.00           C  
ATOM   2158  OG1 THR A 146      45.210   9.499   1.688  1.00  0.00           O  
ATOM   2159  CG2 THR A 146      46.281   7.353   1.451  1.00  0.00           C  
ATOM   2160  H   THR A 146      43.493   7.580   1.313  1.00  0.00           H  
ATOM   2161  HA  THR A 146      44.873   6.839   3.709  1.00  0.00           H  
ATOM   2162  HB  THR A 146      46.444   8.683   3.122  1.00  0.00           H  
ATOM   2163  HG1 THR A 146      45.141  10.252   2.280  1.00  0.00           H  
ATOM   2164 1HG2 THR A 146      47.108   7.817   0.913  1.00  0.00           H  
ATOM   2165 2HG2 THR A 146      46.647   6.489   2.005  1.00  0.00           H  
ATOM   2166 3HG2 THR A 146      45.521   7.031   0.740  1.00  0.00           H  
ATOM   2167  N   GLU A 147      43.154   9.638   3.819  1.00  0.00           N  
ATOM   2168  CA  GLU A 147      42.595  10.635   4.724  1.00  0.00           C  
ATOM   2169  C   GLU A 147      41.704   9.987   5.776  1.00  0.00           C  
ATOM   2170  O   GLU A 147      41.737  10.362   6.948  1.00  0.00           O  
ATOM   2171  CB  GLU A 147      41.798  11.680   3.940  1.00  0.00           C  
ATOM   2172  CG  GLU A 147      41.214  12.797   4.794  1.00  0.00           C  
ATOM   2173  CD  GLU A 147      42.270  13.651   5.440  1.00  0.00           C  
ATOM   2174  OE1 GLU A 147      43.380  13.651   4.965  1.00  0.00           O  
ATOM   2175  OE2 GLU A 147      41.965  14.304   6.410  1.00  0.00           O  
ATOM   2176  H   GLU A 147      42.893   9.657   2.844  1.00  0.00           H  
ATOM   2177  HA  GLU A 147      43.417  11.136   5.237  1.00  0.00           H  
ATOM   2178 1HB  GLU A 147      42.439  12.135   3.185  1.00  0.00           H  
ATOM   2179 2HB  GLU A 147      40.974  11.192   3.418  1.00  0.00           H  
ATOM   2180 1HG  GLU A 147      40.586  13.428   4.167  1.00  0.00           H  
ATOM   2181 2HG  GLU A 147      40.585  12.358   5.567  1.00  0.00           H  
ATOM   2182  N   ALA A 148      40.908   9.012   5.351  1.00  0.00           N  
ATOM   2183  CA  ALA A 148      40.006   8.310   6.255  1.00  0.00           C  
ATOM   2184  C   ALA A 148      40.781   7.526   7.307  1.00  0.00           C  
ATOM   2185  O   ALA A 148      40.405   7.501   8.479  1.00  0.00           O  
ATOM   2186  CB  ALA A 148      39.088   7.382   5.472  1.00  0.00           C  
ATOM   2187  H   ALA A 148      40.928   8.750   4.376  1.00  0.00           H  
ATOM   2188  HA  ALA A 148      39.399   9.053   6.772  1.00  0.00           H  
ATOM   2189 1HB  ALA A 148      38.420   6.865   6.161  1.00  0.00           H  
ATOM   2190 2HB  ALA A 148      38.499   7.965   4.764  1.00  0.00           H  
ATOM   2191 3HB  ALA A 148      39.687   6.651   4.931  1.00  0.00           H  
ATOM   2192  N   ALA A 149      41.865   6.886   6.882  1.00  0.00           N  
ATOM   2193  CA  ALA A 149      42.695   6.100   7.786  1.00  0.00           C  
ATOM   2194  C   ALA A 149      43.353   6.984   8.838  1.00  0.00           C  
ATOM   2195  O   ALA A 149      43.433   6.616  10.010  1.00  0.00           O  
ATOM   2196  CB  ALA A 149      43.751   5.333   7.003  1.00  0.00           C  
ATOM   2197  H   ALA A 149      42.121   6.946   5.907  1.00  0.00           H  
ATOM   2198  HA  ALA A 149      42.052   5.388   8.303  1.00  0.00           H  
ATOM   2199 1HB  ALA A 149      44.363   4.751   7.692  1.00  0.00           H  
ATOM   2200 2HB  ALA A 149      43.264   4.663   6.295  1.00  0.00           H  
ATOM   2201 3HB  ALA A 149      44.383   6.035   6.462  1.00  0.00           H  
ATOM   2202  N   VAL A 150      43.823   8.152   8.413  1.00  0.00           N  
ATOM   2203  CA  VAL A 150      44.475   9.090   9.317  1.00  0.00           C  
ATOM   2204  C   VAL A 150      43.502   9.608  10.369  1.00  0.00           C  
ATOM   2205  O   VAL A 150      43.854   9.743  11.541  1.00  0.00           O  
ATOM   2206  CB  VAL A 150      45.054  10.279   8.527  1.00  0.00           C  
ATOM   2207  CG1 VAL A 150      45.567  11.351   9.476  1.00  0.00           C  
ATOM   2208  CG2 VAL A 150      46.165   9.797   7.606  1.00  0.00           C  
ATOM   2209  H   VAL A 150      43.726   8.396   7.438  1.00  0.00           H  
ATOM   2210  HA  VAL A 150      45.293   8.573   9.821  1.00  0.00           H  
ATOM   2211  HB  VAL A 150      44.259  10.729   7.932  1.00  0.00           H  
ATOM   2212 1HG1 VAL A 150      45.972  12.183   8.901  1.00  0.00           H  
ATOM   2213 2HG1 VAL A 150      44.747  11.706  10.100  1.00  0.00           H  
ATOM   2214 3HG1 VAL A 150      46.350  10.932  10.108  1.00  0.00           H  
ATOM   2215 1HG2 VAL A 150      46.569  10.642   7.050  1.00  0.00           H  
ATOM   2216 2HG2 VAL A 150      46.957   9.341   8.200  1.00  0.00           H  
ATOM   2217 3HG2 VAL A 150      45.765   9.061   6.908  1.00  0.00           H  
ATOM   2218  N   ARG A 151      42.277   9.897   9.944  1.00  0.00           N  
ATOM   2219  CA  ARG A 151      41.251  10.400  10.848  1.00  0.00           C  
ATOM   2220  C   ARG A 151      40.885   9.361  11.900  1.00  0.00           C  
ATOM   2221  O   ARG A 151      40.698   9.689  13.072  1.00  0.00           O  
ATOM   2222  CB  ARG A 151      40.002  10.795  10.073  1.00  0.00           C  
ATOM   2223  CG  ARG A 151      40.151  12.039   9.212  1.00  0.00           C  
ATOM   2224  CD  ARG A 151      38.912  12.327   8.445  1.00  0.00           C  
ATOM   2225  NE  ARG A 151      39.049  13.516   7.620  1.00  0.00           N  
ATOM   2226  CZ  ARG A 151      38.135  13.934   6.723  1.00  0.00           C  
ATOM   2227  NH1 ARG A 151      37.026  13.251   6.546  1.00  0.00           N  
ATOM   2228  NH2 ARG A 151      38.353  15.032   6.019  1.00  0.00           N  
ATOM   2229  H   ARG A 151      42.051   9.765   8.969  1.00  0.00           H  
ATOM   2230  HA  ARG A 151      41.639  11.284  11.355  1.00  0.00           H  
ATOM   2231 1HB  ARG A 151      39.706   9.975   9.420  1.00  0.00           H  
ATOM   2232 2HB  ARG A 151      39.183  10.971  10.770  1.00  0.00           H  
ATOM   2233 1HG  ARG A 151      40.368  12.898   9.848  1.00  0.00           H  
ATOM   2234 2HG  ARG A 151      40.967  11.896   8.503  1.00  0.00           H  
ATOM   2235 1HD  ARG A 151      38.683  11.484   7.793  1.00  0.00           H  
ATOM   2236 2HD  ARG A 151      38.085  12.485   9.137  1.00  0.00           H  
ATOM   2237  HE  ARG A 151      39.889  14.069   7.728  1.00  0.00           H  
ATOM   2238 1HH1 ARG A 151      36.859  12.412   7.084  1.00  0.00           H  
ATOM   2239 2HH1 ARG A 151      36.341  13.564   5.874  1.00  0.00           H  
ATOM   2240 1HH2 ARG A 151      39.206  15.558   6.155  1.00  0.00           H  
ATOM   2241 2HH2 ARG A 151      37.669  15.345   5.347  1.00  0.00           H  
ATOM   2242  N   ALA A 152      40.784   8.106  11.475  1.00  0.00           N  
ATOM   2243  CA  ALA A 152      40.441   7.016  12.379  1.00  0.00           C  
ATOM   2244  C   ALA A 152      41.523   6.811  13.431  1.00  0.00           C  
ATOM   2245  O   ALA A 152      41.227   6.577  14.603  1.00  0.00           O  
ATOM   2246  CB  ALA A 152      40.214   5.731  11.596  1.00  0.00           C  
ATOM   2247  H   ALA A 152      40.949   7.902  10.500  1.00  0.00           H  
ATOM   2248  HA  ALA A 152      39.519   7.282  12.896  1.00  0.00           H  
ATOM   2249 1HB  ALA A 152      39.958   4.926  12.285  1.00  0.00           H  
ATOM   2250 2HB  ALA A 152      39.398   5.875  10.888  1.00  0.00           H  
ATOM   2251 3HB  ALA A 152      41.122   5.470  11.055  1.00  0.00           H  
ATOM   2252  N   VAL A 153      42.779   6.900  13.006  1.00  0.00           N  
ATOM   2253  CA  VAL A 153      43.909   6.724  13.910  1.00  0.00           C  
ATOM   2254  C   VAL A 153      43.853   7.720  15.061  1.00  0.00           C  
ATOM   2255  O   VAL A 153      44.027   7.351  16.223  1.00  0.00           O  
ATOM   2256  CB  VAL A 153      45.236   6.899  13.147  1.00  0.00           C  
ATOM   2257  CG1 VAL A 153      46.407   6.931  14.118  1.00  0.00           C  
ATOM   2258  CG2 VAL A 153      45.404   5.775  12.136  1.00  0.00           C  
ATOM   2259  H   VAL A 153      42.956   7.095  12.031  1.00  0.00           H  
ATOM   2260  HA  VAL A 153      43.871   5.714  14.319  1.00  0.00           H  
ATOM   2261  HB  VAL A 153      45.222   7.857  12.628  1.00  0.00           H  
ATOM   2262 1HG1 VAL A 153      47.337   7.056  13.562  1.00  0.00           H  
ATOM   2263 2HG1 VAL A 153      46.284   7.765  14.809  1.00  0.00           H  
ATOM   2264 3HG1 VAL A 153      46.442   5.996  14.677  1.00  0.00           H  
ATOM   2265 1HG2 VAL A 153      46.343   5.905  11.600  1.00  0.00           H  
ATOM   2266 2HG2 VAL A 153      45.411   4.816  12.655  1.00  0.00           H  
ATOM   2267 3HG2 VAL A 153      44.576   5.797  11.427  1.00  0.00           H  
ATOM   2268  N   GLU A 154      43.609   8.984  14.732  1.00  0.00           N  
ATOM   2269  CA  GLU A 154      43.529  10.037  15.738  1.00  0.00           C  
ATOM   2270  C   GLU A 154      42.458   9.727  16.775  1.00  0.00           C  
ATOM   2271  O   GLU A 154      42.634   9.998  17.963  1.00  0.00           O  
ATOM   2272  CB  GLU A 154      43.237  11.386  15.077  1.00  0.00           C  
ATOM   2273  CG  GLU A 154      43.213  12.565  16.039  1.00  0.00           C  
ATOM   2274  CD  GLU A 154      42.999  13.882  15.345  1.00  0.00           C  
ATOM   2275  OE1 GLU A 154      42.894  13.888  14.142  1.00  0.00           O  
ATOM   2276  OE2 GLU A 154      42.941  14.883  16.019  1.00  0.00           O  
ATOM   2277  H   GLU A 154      43.475   9.222  13.760  1.00  0.00           H  
ATOM   2278  HA  GLU A 154      44.490  10.100  16.250  1.00  0.00           H  
ATOM   2279 1HB  GLU A 154      43.991  11.590  14.317  1.00  0.00           H  
ATOM   2280 2HB  GLU A 154      42.270  11.344  14.575  1.00  0.00           H  
ATOM   2281 1HG  GLU A 154      42.411  12.415  16.762  1.00  0.00           H  
ATOM   2282 2HG  GLU A 154      44.155  12.596  16.584  1.00  0.00           H  
ATOM   2283  N   VAL A 155      41.344   9.154  16.305  1.00  0.00           N  
ATOM   2284  CA  VAL A 155      40.312   8.610  17.189  1.00  0.00           C  
ATOM   2285  C   VAL A 155      40.857   7.506  18.090  1.00  0.00           C  
ATOM   2286  O   VAL A 155      40.601   7.491  19.294  1.00  0.00           O  
ATOM   2287  CB  VAL A 155      39.142   8.051  16.358  1.00  0.00           C  
ATOM   2288  CG1 VAL A 155      38.168   7.296  17.249  1.00  0.00           C  
ATOM   2289  CG2 VAL A 155      38.438   9.184  15.627  1.00  0.00           C  
ATOM   2290  H   VAL A 155      41.206   9.092  15.306  1.00  0.00           H  
ATOM   2291  HA  VAL A 155      39.938   9.416  17.822  1.00  0.00           H  
ATOM   2292  HB  VAL A 155      39.533   7.337  15.632  1.00  0.00           H  
ATOM   2293 1HG1 VAL A 155      37.347   6.908  16.645  1.00  0.00           H  
ATOM   2294 2HG1 VAL A 155      38.685   6.468  17.734  1.00  0.00           H  
ATOM   2295 3HG1 VAL A 155      37.771   7.971  18.008  1.00  0.00           H  
ATOM   2296 1HG2 VAL A 155      37.613   8.782  15.041  1.00  0.00           H  
ATOM   2297 2HG2 VAL A 155      38.053   9.901  16.353  1.00  0.00           H  
ATOM   2298 3HG2 VAL A 155      39.144   9.684  14.964  1.00  0.00           H  
ATOM   2299  N   ASP A 156      41.608   6.583  17.503  1.00  0.00           N  
ATOM   2300  CA  ASP A 156      42.398   5.629  18.276  1.00  0.00           C  
ATOM   2301  C   ASP A 156      43.795   5.505  17.687  1.00  0.00           C  
ATOM   2302  O   ASP A 156      43.958   5.135  16.524  1.00  0.00           O  
ATOM   2303  CB  ASP A 156      41.721   4.257  18.304  1.00  0.00           C  
ATOM   2304  CG  ASP A 156      42.450   3.254  19.188  1.00  0.00           C  
ATOM   2305  OD1 ASP A 156      43.523   3.567  19.647  1.00  0.00           O  
ATOM   2306  OD2 ASP A 156      41.928   2.185  19.395  1.00  0.00           O  
ATOM   2307  H   ASP A 156      41.634   6.539  16.494  1.00  0.00           H  
ATOM   2308  HA  ASP A 156      42.481   5.997  19.299  1.00  0.00           H  
ATOM   2309 1HB  ASP A 156      40.698   4.363  18.668  1.00  0.00           H  
ATOM   2310 2HB  ASP A 156      41.668   3.856  17.291  1.00  0.00           H  
ATOM   2311  N   SER A 157      44.803   5.814  18.487  1.00  0.00           N  
ATOM   2312  CA  SER A 157      46.181   5.787  18.013  1.00  0.00           C  
ATOM   2313  C   SER A 157      46.900   4.564  18.558  1.00  0.00           C  
ATOM   2314  O   SER A 157      48.122   4.454  18.456  1.00  0.00           O  
ATOM   2315  CB  SER A 157      46.910   7.048  18.432  1.00  0.00           C  
ATOM   2316  OG  SER A 157      46.330   8.182  17.848  1.00  0.00           O  
ATOM   2317  H   SER A 157      44.610   6.073  19.444  1.00  0.00           H  
ATOM   2318  HA  SER A 157      46.171   5.732  16.924  1.00  0.00           H  
ATOM   2319 1HB  SER A 157      46.882   7.141  19.518  1.00  0.00           H  
ATOM   2320 2HB  SER A 157      47.957   6.979  18.137  1.00  0.00           H  
ATOM   2321  HG  SER A 157      45.598   7.860  17.316  1.00  0.00           H  
ATOM   2322  N   SER A 158      46.126   3.653  19.135  1.00  0.00           N  
ATOM   2323  CA  SER A 158      46.674   2.467  19.773  1.00  0.00           C  
ATOM   2324  C   SER A 158      47.251   1.505  18.749  1.00  0.00           C  
ATOM   2325  O   SER A 158      46.627   1.225  17.726  1.00  0.00           O  
ATOM   2326  CB  SER A 158      45.601   1.769  20.585  1.00  0.00           C  
ATOM   2327  OG  SER A 158      46.086   0.577  21.140  1.00  0.00           O  
ATOM   2328  H   SER A 158      45.125   3.785  19.132  1.00  0.00           H  
ATOM   2329  HA  SER A 158      47.478   2.775  20.443  1.00  0.00           H  
ATOM   2330 1HB  SER A 158      45.259   2.431  21.381  1.00  0.00           H  
ATOM   2331 2HB  SER A 158      44.744   1.555  19.948  1.00  0.00           H  
ATOM   2332  HG  SER A 158      45.355   0.199  21.634  1.00  0.00           H  
ATOM   2333  N   PRO A 159      48.451   1.020  19.065  1.00  0.00           N  
ATOM   2334  CA  PRO A 159      49.378   0.670  17.997  1.00  0.00           C  
ATOM   2335  C   PRO A 159      48.767  -0.380  17.085  1.00  0.00           C  
ATOM   2336  O   PRO A 159      49.016  -0.390  15.880  1.00  0.00           O  
ATOM   2337  CB  PRO A 159      50.595   0.126  18.753  1.00  0.00           C  
ATOM   2338  CG  PRO A 159      50.529   0.798  20.082  1.00  0.00           C  
ATOM   2339  CD  PRO A 159      49.058   0.873  20.392  1.00  0.00           C  
ATOM   2340  HA  PRO A 159      49.639   1.577  17.433  1.00  0.00           H  
ATOM   2341 1HB  PRO A 159      50.534  -0.970  18.825  1.00  0.00           H  
ATOM   2342 2HB  PRO A 159      51.516   0.361  18.201  1.00  0.00           H  
ATOM   2343 1HG  PRO A 159      51.091   0.218  20.829  1.00  0.00           H  
ATOM   2344 2HG  PRO A 159      51.002   1.790  20.030  1.00  0.00           H  
ATOM   2345 1HD  PRO A 159      48.740  -0.057  20.887  1.00  0.00           H  
ATOM   2346 2HD  PRO A 159      48.862   1.743  21.037  1.00  0.00           H  
ATOM   2347  N   GLU A 160      47.960  -1.273  17.658  1.00  0.00           N  
ATOM   2348  CA  GLU A 160      47.286  -2.276  16.842  1.00  0.00           C  
ATOM   2349  C   GLU A 160      46.398  -1.625  15.790  1.00  0.00           C  
ATOM   2350  O   GLU A 160      46.430  -2.001  14.618  1.00  0.00           O  
ATOM   2351  CB  GLU A 160      46.450  -3.207  17.723  1.00  0.00           C  
ATOM   2352  CG  GLU A 160      45.739  -4.319  16.966  1.00  0.00           C  
ATOM   2353  CD  GLU A 160      44.957  -5.233  17.867  1.00  0.00           C  
ATOM   2354  OE1 GLU A 160      44.980  -5.027  19.057  1.00  0.00           O  
ATOM   2355  OE2 GLU A 160      44.335  -6.140  17.365  1.00  0.00           O  
ATOM   2356  H   GLU A 160      47.825  -1.243  18.658  1.00  0.00           H  
ATOM   2357  HA  GLU A 160      48.043  -2.869  16.327  1.00  0.00           H  
ATOM   2358 1HB  GLU A 160      47.091  -3.670  18.474  1.00  0.00           H  
ATOM   2359 2HB  GLU A 160      45.694  -2.626  18.252  1.00  0.00           H  
ATOM   2360 1HG  GLU A 160      45.059  -3.874  16.240  1.00  0.00           H  
ATOM   2361 2HG  GLU A 160      46.479  -4.902  16.419  1.00  0.00           H  
ATOM   2362  N   ALA A 161      45.606  -0.647  16.215  1.00  0.00           N  
ATOM   2363  CA  ALA A 161      44.706   0.059  15.310  1.00  0.00           C  
ATOM   2364  C   ALA A 161      45.484   0.840  14.259  1.00  0.00           C  
ATOM   2365  O   ALA A 161      45.108   0.867  13.087  1.00  0.00           O  
ATOM   2366  CB  ALA A 161      43.791   0.991  16.092  1.00  0.00           C  
ATOM   2367  H   ALA A 161      45.627  -0.385  17.190  1.00  0.00           H  
ATOM   2368  HA  ALA A 161      44.096  -0.682  14.793  1.00  0.00           H  
ATOM   2369 1HB  ALA A 161      43.126   1.511  15.402  1.00  0.00           H  
ATOM   2370 2HB  ALA A 161      43.199   0.410  16.799  1.00  0.00           H  
ATOM   2371 3HB  ALA A 161      44.392   1.719  16.634  1.00  0.00           H  
ATOM   2372  N   GLY A 162      46.570   1.475  14.684  1.00  0.00           N  
ATOM   2373  CA  GLY A 162      47.404   2.259  13.779  1.00  0.00           C  
ATOM   2374  C   GLY A 162      48.058   1.372  12.728  1.00  0.00           C  
ATOM   2375  O   GLY A 162      48.140   1.739  11.556  1.00  0.00           O  
ATOM   2376  H   GLY A 162      46.826   1.414  15.659  1.00  0.00           H  
ATOM   2377 1HA  GLY A 162      46.795   3.021  13.291  1.00  0.00           H  
ATOM   2378 2HA  GLY A 162      48.172   2.779  14.351  1.00  0.00           H  
ATOM   2379  N   ASP A 163      48.523   0.203  13.153  1.00  0.00           N  
ATOM   2380  CA  ASP A 163      49.172  -0.739  12.248  1.00  0.00           C  
ATOM   2381  C   ASP A 163      48.198  -1.253  11.197  1.00  0.00           C  
ATOM   2382  O   ASP A 163      48.550  -1.391  10.025  1.00  0.00           O  
ATOM   2383  CB  ASP A 163      49.757  -1.918  13.029  1.00  0.00           C  
ATOM   2384  CG  ASP A 163      50.981  -1.536  13.851  1.00  0.00           C  
ATOM   2385  OD1 ASP A 163      51.537  -0.493  13.601  1.00  0.00           O  
ATOM   2386  OD2 ASP A 163      51.347  -2.290  14.720  1.00  0.00           O  
ATOM   2387  H   ASP A 163      48.425  -0.040  14.128  1.00  0.00           H  
ATOM   2388  HA  ASP A 163      49.985  -0.223  11.736  1.00  0.00           H  
ATOM   2389 1HB  ASP A 163      48.999  -2.322  13.700  1.00  0.00           H  
ATOM   2390 2HB  ASP A 163      50.037  -2.712  12.336  1.00  0.00           H  
ATOM   2391  N   LEU A 164      46.971  -1.536  11.622  1.00  0.00           N  
ATOM   2392  CA  LEU A 164      45.943  -2.036  10.717  1.00  0.00           C  
ATOM   2393  C   LEU A 164      45.581  -0.995   9.666  1.00  0.00           C  
ATOM   2394  O   LEU A 164      45.392  -1.322   8.494  1.00  0.00           O  
ATOM   2395  CB  LEU A 164      44.689  -2.432  11.506  1.00  0.00           C  
ATOM   2396  CG  LEU A 164      44.832  -3.665  12.408  1.00  0.00           C  
ATOM   2397  CD1 LEU A 164      43.576  -3.824  13.255  1.00  0.00           C  
ATOM   2398  CD2 LEU A 164      45.073  -4.897  11.549  1.00  0.00           C  
ATOM   2399  H   LEU A 164      46.745  -1.401  12.597  1.00  0.00           H  
ATOM   2400  HA  LEU A 164      46.330  -2.918  10.208  1.00  0.00           H  
ATOM   2401 1HB  LEU A 164      44.395  -1.594  12.136  1.00  0.00           H  
ATOM   2402 2HB  LEU A 164      43.882  -2.630  10.801  1.00  0.00           H  
ATOM   2403  HG  LEU A 164      45.675  -3.524  13.086  1.00  0.00           H  
ATOM   2404 1HD1 LEU A 164      43.678  -4.700  13.896  1.00  0.00           H  
ATOM   2405 2HD1 LEU A 164      43.439  -2.937  13.873  1.00  0.00           H  
ATOM   2406 3HD1 LEU A 164      42.713  -3.950  12.603  1.00  0.00           H  
ATOM   2407 1HD2 LEU A 164      45.176  -5.773  12.191  1.00  0.00           H  
ATOM   2408 2HD2 LEU A 164      44.230  -5.040  10.873  1.00  0.00           H  
ATOM   2409 3HD2 LEU A 164      45.986  -4.764  10.969  1.00  0.00           H  
ATOM   2410  N   ALA A 165      45.485   0.260  10.091  1.00  0.00           N  
ATOM   2411  CA  ALA A 165      45.146   1.351   9.186  1.00  0.00           C  
ATOM   2412  C   ALA A 165      46.229   1.552   8.135  1.00  0.00           C  
ATOM   2413  O   ALA A 165      45.934   1.787   6.963  1.00  0.00           O  
ATOM   2414  CB  ALA A 165      44.923   2.637   9.967  1.00  0.00           C  
ATOM   2415  H   ALA A 165      45.651   0.463  11.066  1.00  0.00           H  
ATOM   2416  HA  ALA A 165      44.223   1.088   8.669  1.00  0.00           H  
ATOM   2417 1HB  ALA A 165      44.670   3.443   9.278  1.00  0.00           H  
ATOM   2418 2HB  ALA A 165      44.105   2.496  10.675  1.00  0.00           H  
ATOM   2419 3HB  ALA A 165      45.831   2.896  10.510  1.00  0.00           H  
ATOM   2420  N   ALA A 166      47.484   1.458   8.560  1.00  0.00           N  
ATOM   2421  CA  ALA A 166      48.615   1.630   7.655  1.00  0.00           C  
ATOM   2422  C   ALA A 166      48.651   0.528   6.604  1.00  0.00           C  
ATOM   2423  O   ALA A 166      48.929   0.783   5.432  1.00  0.00           O  
ATOM   2424  CB  ALA A 166      49.920   1.658   8.437  1.00  0.00           C  
ATOM   2425  H   ALA A 166      47.660   1.262   9.535  1.00  0.00           H  
ATOM   2426  HA  ALA A 166      48.493   2.582   7.138  1.00  0.00           H  
ATOM   2427 1HB  ALA A 166      50.755   1.786   7.747  1.00  0.00           H  
ATOM   2428 2HB  ALA A 166      49.903   2.487   9.144  1.00  0.00           H  
ATOM   2429 3HB  ALA A 166      50.039   0.721   8.979  1.00  0.00           H  
ATOM   2430  N   GLU A 167      48.369  -0.698   7.029  1.00  0.00           N  
ATOM   2431  CA  GLU A 167      48.368  -1.842   6.124  1.00  0.00           C  
ATOM   2432  C   GLU A 167      47.274  -1.711   5.072  1.00  0.00           C  
ATOM   2433  O   GLU A 167      47.486  -2.023   3.900  1.00  0.00           O  
ATOM   2434  CB  GLU A 167      48.182  -3.143   6.908  1.00  0.00           C  
ATOM   2435  CG  GLU A 167      49.371  -3.530   7.776  1.00  0.00           C  
ATOM   2436  CD  GLU A 167      49.124  -4.772   8.586  1.00  0.00           C  
ATOM   2437  OE1 GLU A 167      48.020  -5.261   8.568  1.00  0.00           O  
ATOM   2438  OE2 GLU A 167      50.041  -5.232   9.225  1.00  0.00           O  
ATOM   2439  H   GLU A 167      48.149  -0.842   8.004  1.00  0.00           H  
ATOM   2440  HA  GLU A 167      49.330  -1.878   5.611  1.00  0.00           H  
ATOM   2441 1HB  GLU A 167      47.309  -3.055   7.556  1.00  0.00           H  
ATOM   2442 2HB  GLU A 167      47.993  -3.962   6.214  1.00  0.00           H  
ATOM   2443 1HG  GLU A 167      50.237  -3.693   7.136  1.00  0.00           H  
ATOM   2444 2HG  GLU A 167      49.601  -2.703   8.448  1.00  0.00           H  
ATOM   2445  N   GLY A 168      46.104  -1.248   5.498  1.00  0.00           N  
ATOM   2446  CA  GLY A 168      44.973  -1.076   4.593  1.00  0.00           C  
ATOM   2447  C   GLY A 168      45.267  -0.014   3.541  1.00  0.00           C  
ATOM   2448  O   GLY A 168      44.927  -0.177   2.369  1.00  0.00           O  
ATOM   2449  H   GLY A 168      45.995  -1.009   6.473  1.00  0.00           H  
ATOM   2450 1HA  GLY A 168      44.750  -2.025   4.105  1.00  0.00           H  
ATOM   2451 2HA  GLY A 168      44.090  -0.793   5.164  1.00  0.00           H  
ATOM   2452  N   VAL A 169      45.901   1.074   3.967  1.00  0.00           N  
ATOM   2453  CA  VAL A 169      46.242   2.165   3.062  1.00  0.00           C  
ATOM   2454  C   VAL A 169      47.247   1.715   2.010  1.00  0.00           C  
ATOM   2455  O   VAL A 169      47.137   2.076   0.838  1.00  0.00           O  
ATOM   2456  CB  VAL A 169      46.827   3.351   3.852  1.00  0.00           C  
ATOM   2457  CG1 VAL A 169      47.358   4.414   2.901  1.00  0.00           C  
ATOM   2458  CG2 VAL A 169      45.765   3.934   4.772  1.00  0.00           C  
ATOM   2459  H   VAL A 169      46.153   1.146   4.942  1.00  0.00           H  
ATOM   2460  HA  VAL A 169      45.332   2.494   2.558  1.00  0.00           H  
ATOM   2461  HB  VAL A 169      47.671   3.000   4.445  1.00  0.00           H  
ATOM   2462 1HG1 VAL A 169      47.768   5.244   3.476  1.00  0.00           H  
ATOM   2463 2HG1 VAL A 169      48.141   3.984   2.277  1.00  0.00           H  
ATOM   2464 3HG1 VAL A 169      46.547   4.775   2.270  1.00  0.00           H  
ATOM   2465 1HG2 VAL A 169      46.185   4.772   5.328  1.00  0.00           H  
ATOM   2466 2HG2 VAL A 169      44.919   4.280   4.179  1.00  0.00           H  
ATOM   2467 3HG2 VAL A 169      45.429   3.167   5.471  1.00  0.00           H  
ATOM   2468  N   THR A 170      48.227   0.925   2.436  1.00  0.00           N  
ATOM   2469  CA  THR A 170      49.255   0.424   1.531  1.00  0.00           C  
ATOM   2470  C   THR A 170      48.659  -0.503   0.479  1.00  0.00           C  
ATOM   2471  O   THR A 170      49.033  -0.450  -0.693  1.00  0.00           O  
ATOM   2472  CB  THR A 170      50.362  -0.316   2.305  1.00  0.00           C  
ATOM   2473  OG1 THR A 170      49.789  -1.408   3.036  1.00  0.00           O  
ATOM   2474  CG2 THR A 170      51.058   0.628   3.273  1.00  0.00           C  
ATOM   2475  H   THR A 170      48.261   0.665   3.411  1.00  0.00           H  
ATOM   2476  HA  THR A 170      49.705   1.272   1.015  1.00  0.00           H  
ATOM   2477  HB  THR A 170      51.095  -0.711   1.602  1.00  0.00           H  
ATOM   2478  HG1 THR A 170      49.650  -2.151   2.443  1.00  0.00           H  
ATOM   2479 1HG2 THR A 170      51.837   0.088   3.811  1.00  0.00           H  
ATOM   2480 2HG2 THR A 170      51.504   1.454   2.719  1.00  0.00           H  
ATOM   2481 3HG2 THR A 170      50.332   1.020   3.985  1.00  0.00           H  
ATOM   2482  N   GLU A 171      47.730  -1.352   0.905  1.00  0.00           N  
ATOM   2483  CA  GLU A 171      47.080  -2.293  -0.000  1.00  0.00           C  
ATOM   2484  C   GLU A 171      46.254  -1.564  -1.052  1.00  0.00           C  
ATOM   2485  O   GLU A 171      46.252  -1.941  -2.224  1.00  0.00           O  
ATOM   2486  CB  GLU A 171      46.188  -3.258   0.784  1.00  0.00           C  
ATOM   2487  CG  GLU A 171      45.503  -4.316  -0.070  1.00  0.00           C  
ATOM   2488  CD  GLU A 171      46.474  -5.265  -0.715  1.00  0.00           C  
ATOM   2489  OE1 GLU A 171      47.579  -5.369  -0.240  1.00  0.00           O  
ATOM   2490  OE2 GLU A 171      46.110  -5.887  -1.685  1.00  0.00           O  
ATOM   2491  H   GLU A 171      47.468  -1.345   1.880  1.00  0.00           H  
ATOM   2492  HA  GLU A 171      47.851  -2.869  -0.513  1.00  0.00           H  
ATOM   2493 1HB  GLU A 171      46.783  -3.772   1.539  1.00  0.00           H  
ATOM   2494 2HB  GLU A 171      45.413  -2.695   1.305  1.00  0.00           H  
ATOM   2495 1HG  GLU A 171      44.818  -4.886   0.557  1.00  0.00           H  
ATOM   2496 2HG  GLU A 171      44.918  -3.820  -0.843  1.00  0.00           H  
ATOM   2497  N   ALA A 172      45.553  -0.518  -0.626  1.00  0.00           N  
ATOM   2498  CA  ALA A 172      44.721   0.266  -1.531  1.00  0.00           C  
ATOM   2499  C   ALA A 172      45.566   0.973  -2.583  1.00  0.00           C  
ATOM   2500  O   ALA A 172      45.194   1.032  -3.755  1.00  0.00           O  
ATOM   2501  CB  ALA A 172      43.895   1.277  -0.749  1.00  0.00           C  
ATOM   2502  H   ALA A 172      45.598  -0.260   0.349  1.00  0.00           H  
ATOM   2503  HA  ALA A 172      44.046  -0.417  -2.048  1.00  0.00           H  
ATOM   2504 1HB  ALA A 172      43.279   1.855  -1.439  1.00  0.00           H  
ATOM   2505 2HB  ALA A 172      43.253   0.753  -0.041  1.00  0.00           H  
ATOM   2506 3HB  ALA A 172      44.559   1.948  -0.208  1.00  0.00           H  
ATOM   2507  N   GLY A 173      46.705   1.508  -2.157  1.00  0.00           N  
ATOM   2508  CA  GLY A 173      47.606   2.213  -3.062  1.00  0.00           C  
ATOM   2509  C   GLY A 173      48.178   1.271  -4.114  1.00  0.00           C  
ATOM   2510  O   GLY A 173      48.293   1.630  -5.286  1.00  0.00           O  
ATOM   2511  H   GLY A 173      46.953   1.424  -1.182  1.00  0.00           H  
ATOM   2512 1HA  GLY A 173      47.069   3.026  -3.550  1.00  0.00           H  
ATOM   2513 2HA  GLY A 173      48.418   2.662  -2.491  1.00  0.00           H  
ATOM   2514  N   VAL A 174      48.535   0.065  -3.688  1.00  0.00           N  
ATOM   2515  CA  VAL A 174      49.097  -0.932  -4.593  1.00  0.00           C  
ATOM   2516  C   VAL A 174      48.080  -1.356  -5.645  1.00  0.00           C  
ATOM   2517  O   VAL A 174      48.418  -1.524  -6.817  1.00  0.00           O  
ATOM   2518  CB  VAL A 174      49.561  -2.170  -3.803  1.00  0.00           C  
ATOM   2519  CG1 VAL A 174      49.971  -3.285  -4.754  1.00  0.00           C  
ATOM   2520  CG2 VAL A 174      50.712  -1.796  -2.882  1.00  0.00           C  
ATOM   2521  H   VAL A 174      48.414  -0.168  -2.713  1.00  0.00           H  
ATOM   2522  HA  VAL A 174      49.960  -0.495  -5.097  1.00  0.00           H  
ATOM   2523  HB  VAL A 174      48.726  -2.545  -3.210  1.00  0.00           H  
ATOM   2524 1HG1 VAL A 174      50.295  -4.153  -4.178  1.00  0.00           H  
ATOM   2525 2HG1 VAL A 174      49.121  -3.562  -5.378  1.00  0.00           H  
ATOM   2526 3HG1 VAL A 174      50.790  -2.942  -5.385  1.00  0.00           H  
ATOM   2527 1HG2 VAL A 174      51.034  -2.676  -2.326  1.00  0.00           H  
ATOM   2528 2HG2 VAL A 174      51.544  -1.416  -3.475  1.00  0.00           H  
ATOM   2529 3HG2 VAL A 174      50.383  -1.026  -2.184  1.00  0.00           H  
ATOM   2530  N   ILE A 175      46.833  -1.528  -5.219  1.00  0.00           N  
ATOM   2531  CA  ILE A 175      45.764  -1.933  -6.124  1.00  0.00           C  
ATOM   2532  C   ILE A 175      45.497  -0.863  -7.176  1.00  0.00           C  
ATOM   2533  O   ILE A 175      45.279  -1.171  -8.348  1.00  0.00           O  
ATOM   2534  CB  ILE A 175      44.468  -2.224  -5.346  1.00  0.00           C  
ATOM   2535  CG1 ILE A 175      44.668  -3.411  -4.400  1.00  0.00           C  
ATOM   2536  CG2 ILE A 175      43.320  -2.494  -6.308  1.00  0.00           C  
ATOM   2537  CD1 ILE A 175      45.042  -4.696  -5.102  1.00  0.00           C  
ATOM   2538  H   ILE A 175      46.621  -1.374  -4.244  1.00  0.00           H  
ATOM   2539  HA  ILE A 175      46.071  -2.844  -6.636  1.00  0.00           H  
ATOM   2540  HB  ILE A 175      44.215  -1.365  -4.726  1.00  0.00           H  
ATOM   2541 1HG1 ILE A 175      45.451  -3.174  -3.681  1.00  0.00           H  
ATOM   2542 2HG1 ILE A 175      43.751  -3.586  -3.837  1.00  0.00           H  
ATOM   2543 1HG2 ILE A 175      42.412  -2.699  -5.741  1.00  0.00           H  
ATOM   2544 2HG2 ILE A 175      43.164  -1.622  -6.941  1.00  0.00           H  
ATOM   2545 3HG2 ILE A 175      43.562  -3.356  -6.930  1.00  0.00           H  
ATOM   2546 1HD1 ILE A 175      45.167  -5.490  -4.366  1.00  0.00           H  
ATOM   2547 2HD1 ILE A 175      44.254  -4.971  -5.803  1.00  0.00           H  
ATOM   2548 3HD1 ILE A 175      45.977  -4.555  -5.644  1.00  0.00           H  
ATOM   2549  N   ALA A 176      45.515   0.395  -6.751  1.00  0.00           N  
ATOM   2550  CA  ALA A 176      45.275   1.513  -7.655  1.00  0.00           C  
ATOM   2551  C   ALA A 176      46.372   1.616  -8.707  1.00  0.00           C  
ATOM   2552  O   ALA A 176      46.099   1.877  -9.879  1.00  0.00           O  
ATOM   2553  CB  ALA A 176      45.169   2.814  -6.872  1.00  0.00           C  
ATOM   2554  H   ALA A 176      45.700   0.582  -5.776  1.00  0.00           H  
ATOM   2555  HA  ALA A 176      44.332   1.334  -8.172  1.00  0.00           H  
ATOM   2556 1HB  ALA A 176      44.989   3.639  -7.561  1.00  0.00           H  
ATOM   2557 2HB  ALA A 176      44.343   2.746  -6.164  1.00  0.00           H  
ATOM   2558 3HB  ALA A 176      46.097   2.989  -6.331  1.00  0.00           H  
ATOM   2559  N   ILE A 177      47.614   1.409  -8.282  1.00  0.00           N  
ATOM   2560  CA  ILE A 177      48.755   1.477  -9.186  1.00  0.00           C  
ATOM   2561  C   ILE A 177      48.692   0.377 -10.238  1.00  0.00           C  
ATOM   2562  O   ILE A 177      48.879   0.631 -11.428  1.00  0.00           O  
ATOM   2563  CB  ILE A 177      50.079   1.369  -8.408  1.00  0.00           C  
ATOM   2564  CG1 ILE A 177      50.283   2.604  -7.527  1.00  0.00           C  
ATOM   2565  CG2 ILE A 177      51.247   1.196  -9.366  1.00  0.00           C  
ATOM   2566  CD1 ILE A 177      51.406   2.461  -6.525  1.00  0.00           C  
ATOM   2567  H   ILE A 177      47.772   1.199  -7.307  1.00  0.00           H  
ATOM   2568  HA  ILE A 177      48.734   2.438  -9.698  1.00  0.00           H  
ATOM   2569  HB  ILE A 177      50.039   0.509  -7.740  1.00  0.00           H  
ATOM   2570 1HG1 ILE A 177      50.495   3.468  -8.156  1.00  0.00           H  
ATOM   2571 2HG1 ILE A 177      49.364   2.817  -6.979  1.00  0.00           H  
ATOM   2572 1HG2 ILE A 177      52.175   1.121  -8.799  1.00  0.00           H  
ATOM   2573 2HG2 ILE A 177      51.106   0.288  -9.951  1.00  0.00           H  
ATOM   2574 3HG2 ILE A 177      51.299   2.054 -10.036  1.00  0.00           H  
ATOM   2575 1HD1 ILE A 177      51.489   3.376  -5.938  1.00  0.00           H  
ATOM   2576 2HD1 ILE A 177      51.196   1.621  -5.861  1.00  0.00           H  
ATOM   2577 3HD1 ILE A 177      52.342   2.282  -7.051  1.00  0.00           H  
ATOM   2578  N   GLU A 178      48.428  -0.845  -9.792  1.00  0.00           N  
ATOM   2579  CA  GLU A 178      48.343  -1.983 -10.698  1.00  0.00           C  
ATOM   2580  C   GLU A 178      47.377  -1.694 -11.842  1.00  0.00           C  
ATOM   2581  O   GLU A 178      47.573  -2.159 -12.965  1.00  0.00           O  
ATOM   2582  CB  GLU A 178      47.898  -3.237  -9.942  1.00  0.00           C  
ATOM   2583  CG  GLU A 178      48.941  -3.797  -8.985  1.00  0.00           C  
ATOM   2584  CD  GLU A 178      48.448  -4.992  -8.217  1.00  0.00           C  
ATOM   2585  OE1 GLU A 178      47.291  -5.315  -8.336  1.00  0.00           O  
ATOM   2586  OE2 GLU A 178      49.231  -5.583  -7.510  1.00  0.00           O  
ATOM   2587  H   GLU A 178      48.283  -0.987  -8.803  1.00  0.00           H  
ATOM   2588  HA  GLU A 178      49.332  -2.163 -11.121  1.00  0.00           H  
ATOM   2589 1HB  GLU A 178      47.000  -3.015  -9.366  1.00  0.00           H  
ATOM   2590 2HB  GLU A 178      47.644  -4.021 -10.655  1.00  0.00           H  
ATOM   2591 1HG  GLU A 178      49.824  -4.084  -9.554  1.00  0.00           H  
ATOM   2592 2HG  GLU A 178      49.232  -3.016  -8.284  1.00  0.00           H  
ATOM   2593  N   ASN A 179      46.337  -0.924 -11.545  1.00  0.00           N  
ATOM   2594  CA  ASN A 179      45.295  -0.622 -12.518  1.00  0.00           C  
ATOM   2595  C   ASN A 179      45.514   0.693 -13.276  1.00  0.00           C  
ATOM   2596  O   ASN A 179      44.645   1.142 -14.023  1.00  0.00           O  
ATOM   2597  CB  ASN A 179      43.943  -0.607 -11.829  1.00  0.00           C  
ATOM   2598  CG  ASN A 179      43.507  -1.975 -11.382  1.00  0.00           C  
ATOM   2599  OD1 ASN A 179      42.964  -2.756 -12.172  1.00  0.00           O  
ATOM   2600  ND2 ASN A 179      43.735  -2.280 -10.130  1.00  0.00           N  
ATOM   2601  H   ASN A 179      46.263  -0.534 -10.616  1.00  0.00           H  
ATOM   2602  HA  ASN A 179      45.291  -1.407 -13.276  1.00  0.00           H  
ATOM   2603 1HB  ASN A 179      43.985   0.050 -10.959  1.00  0.00           H  
ATOM   2604 2HB  ASN A 179      43.192  -0.204 -12.508  1.00  0.00           H  
ATOM   2605 1HD2 ASN A 179      43.466  -3.177  -9.777  1.00  0.00           H  
ATOM   2606 2HD2 ASN A 179      44.177  -1.618  -9.526  1.00  0.00           H  
ATOM   2607  N   SER A 180      46.673   1.322 -13.094  1.00  0.00           N  
ATOM   2608  CA  SER A 180      46.940   2.596 -13.766  1.00  0.00           C  
ATOM   2609  C   SER A 180      47.865   2.447 -14.972  1.00  0.00           C  
ATOM   2610  O   SER A 180      48.549   1.434 -15.121  1.00  0.00           O  
ATOM   2611  CB  SER A 180      47.550   3.576 -12.782  1.00  0.00           C  
ATOM   2612  OG  SER A 180      46.652   3.873 -11.748  1.00  0.00           O  
ATOM   2613  H   SER A 180      47.366   0.910 -12.486  1.00  0.00           H  
ATOM   2614  HA  SER A 180      45.994   3.002 -14.126  1.00  0.00           H  
ATOM   2615 1HB  SER A 180      48.462   3.151 -12.364  1.00  0.00           H  
ATOM   2616 2HB  SER A 180      47.824   4.492 -13.304  1.00  0.00           H  
ATOM   2617  HG  SER A 180      46.704   3.138 -11.133  1.00  0.00           H  
ATOM   2618  N   THR A 181      47.875   3.470 -15.828  1.00  0.00           N  
ATOM   2619  CA  THR A 181      48.725   3.488 -17.017  1.00  0.00           C  
ATOM   2620  C   THR A 181      49.386   4.850 -17.222  1.00  0.00           C  
ATOM   2621  O   THR A 181      50.056   5.080 -18.229  1.00  0.00           O  
ATOM   2622  CB  THR A 181      47.919   3.114 -18.275  1.00  0.00           C  
ATOM   2623  OG1 THR A 181      46.853   4.055 -18.460  1.00  0.00           O  
ATOM   2624  CG2 THR A 181      47.337   1.715 -18.139  1.00  0.00           C  
ATOM   2625  H   THR A 181      47.275   4.264 -15.653  1.00  0.00           H  
ATOM   2626  HA  THR A 181      49.518   2.752 -16.886  1.00  0.00           H  
ATOM   2627  HB  THR A 181      48.570   3.147 -19.148  1.00  0.00           H  
ATOM   2628  HG1 THR A 181      47.220   4.936 -18.566  1.00  0.00           H  
ATOM   2629 1HG2 THR A 181      46.771   1.468 -19.037  1.00  0.00           H  
ATOM   2630 2HG2 THR A 181      48.146   0.996 -18.009  1.00  0.00           H  
ATOM   2631 3HG2 THR A 181      46.677   1.678 -17.273  1.00  0.00           H  
ATOM   2632  N   SER A 182      49.195   5.751 -16.263  1.00  0.00           N  
ATOM   2633  CA  SER A 182      49.772   7.091 -16.342  1.00  0.00           C  
ATOM   2634  C   SER A 182      51.024   7.176 -15.469  1.00  0.00           C  
ATOM   2635  O   SER A 182      50.934   7.328 -14.251  1.00  0.00           O  
ATOM   2636  CB  SER A 182      48.758   8.130 -15.904  1.00  0.00           C  
ATOM   2637  OG  SER A 182      49.311   9.417 -15.941  1.00  0.00           O  
ATOM   2638  H   SER A 182      48.637   5.503 -15.459  1.00  0.00           H  
ATOM   2639  HA  SER A 182      50.051   7.287 -17.378  1.00  0.00           H  
ATOM   2640 1HB  SER A 182      47.887   8.086 -16.557  1.00  0.00           H  
ATOM   2641 2HB  SER A 182      48.421   7.905 -14.893  1.00  0.00           H  
ATOM   2642  HG  SER A 182      48.615  10.012 -15.653  1.00  0.00           H  
ATOM   2643  N   PRO A 183      52.435   7.071 -16.108  1.00  0.00           N  
ATOM   2644  CA  PRO A 183      53.537   7.163 -15.156  1.00  0.00           C  
ATOM   2645  C   PRO A 183      53.303   8.242 -14.109  1.00  0.00           C  
ATOM   2646  O   PRO A 183      53.544   8.030 -12.921  1.00  0.00           O  
ATOM   2647  CB  PRO A 183      54.732   7.503 -16.052  1.00  0.00           C  
ATOM   2648  CG  PRO A 183      54.423   6.829 -17.345  1.00  0.00           C  
ATOM   2649  CD  PRO A 183      52.948   7.057 -17.543  1.00  0.00           C  
ATOM   2650  HA  PRO A 183      53.676   6.187 -14.668  1.00  0.00           H  
ATOM   2651 1HB  PRO A 183      54.828   8.594 -16.153  1.00  0.00           H  
ATOM   2652 2HB  PRO A 183      55.663   7.139 -15.593  1.00  0.00           H  
ATOM   2653 1HG  PRO A 183      55.031   7.261 -18.154  1.00  0.00           H  
ATOM   2654 2HG  PRO A 183      54.682   5.761 -17.288  1.00  0.00           H  
ATOM   2655 1HD  PRO A 183      52.789   8.028 -18.035  1.00  0.00           H  
ATOM   2656 2HD  PRO A 183      52.528   6.241 -18.151  1.00  0.00           H  
ATOM   2657  N   LYS A 184      52.834   9.397 -14.553  1.00  0.00           N  
ATOM   2658  CA  LYS A 184      52.530  10.499 -13.648  1.00  0.00           C  
ATOM   2659  C   LYS A 184      51.510  10.083 -12.597  1.00  0.00           C  
ATOM   2660  O   LYS A 184      51.631  10.440 -11.425  1.00  0.00           O  
ATOM   2661  CB  LYS A 184      52.015  11.708 -14.430  1.00  0.00           C  
ATOM   2662  CG  LYS A 184      53.074  12.413 -15.268  1.00  0.00           C  
ATOM   2663  CD  LYS A 184      52.483  13.589 -16.031  1.00  0.00           C  
ATOM   2664  CE  LYS A 184      53.537  14.285 -16.880  1.00  0.00           C  
ATOM   2665  NZ  LYS A 184      52.965  15.414 -17.662  1.00  0.00           N  
ATOM   2666  H   LYS A 184      52.683   9.518 -15.544  1.00  0.00           H  
ATOM   2667  HA  LYS A 184      53.446  10.784 -13.129  1.00  0.00           H  
ATOM   2668 1HB  LYS A 184      51.213  11.395 -15.099  1.00  0.00           H  
ATOM   2669 2HB  LYS A 184      51.597  12.439 -13.737  1.00  0.00           H  
ATOM   2670 1HG  LYS A 184      53.871  12.776 -14.618  1.00  0.00           H  
ATOM   2671 2HG  LYS A 184      53.503  11.707 -15.980  1.00  0.00           H  
ATOM   2672 1HD  LYS A 184      51.681  13.235 -16.680  1.00  0.00           H  
ATOM   2673 2HD  LYS A 184      52.066  14.307 -15.326  1.00  0.00           H  
ATOM   2674 1HE  LYS A 184      54.327  14.668 -16.236  1.00  0.00           H  
ATOM   2675 2HE  LYS A 184      53.978  13.568 -17.572  1.00  0.00           H  
ATOM   2676 1HZ  LYS A 184      53.694  15.848 -18.211  1.00  0.00           H  
ATOM   2677 2HZ  LYS A 184      52.242  15.066 -18.277  1.00  0.00           H  
ATOM   2678 3HZ  LYS A 184      52.569  16.095 -17.030  1.00  0.00           H  
ATOM   2679  N   SER A 185      50.505   9.326 -13.022  1.00  0.00           N  
ATOM   2680  CA  SER A 185      49.461   8.859 -12.117  1.00  0.00           C  
ATOM   2681  C   SER A 185      50.025   7.913 -11.066  1.00  0.00           C  
ATOM   2682  O   SER A 185      49.653   7.978  -9.894  1.00  0.00           O  
ATOM   2683  CB  SER A 185      48.365   8.163 -12.899  1.00  0.00           C  
ATOM   2684  OG  SER A 185      47.349   7.710 -12.047  1.00  0.00           O  
ATOM   2685  H   SER A 185      50.462   9.067 -13.997  1.00  0.00           H  
ATOM   2686  HA  SER A 185      49.034   9.723 -11.606  1.00  0.00           H  
ATOM   2687 1HB  SER A 185      47.947   8.853 -13.633  1.00  0.00           H  
ATOM   2688 2HB  SER A 185      48.787   7.321 -13.446  1.00  0.00           H  
ATOM   2689  HG  SER A 185      46.878   7.030 -12.534  1.00  0.00           H  
ATOM   2690  N   VAL A 186      50.925   7.033 -11.491  1.00  0.00           N  
ATOM   2691  CA  VAL A 186      51.543   6.071 -10.586  1.00  0.00           C  
ATOM   2692  C   VAL A 186      52.394   6.772  -9.535  1.00  0.00           C  
ATOM   2693  O   VAL A 186      52.385   6.395  -8.363  1.00  0.00           O  
ATOM   2694  CB  VAL A 186      52.420   5.081 -11.376  1.00  0.00           C  
ATOM   2695  CG1 VAL A 186      53.214   4.197 -10.425  1.00  0.00           C  
ATOM   2696  CG2 VAL A 186      51.550   4.239 -12.296  1.00  0.00           C  
ATOM   2697  H   VAL A 186      51.188   7.030 -12.466  1.00  0.00           H  
ATOM   2698  HA  VAL A 186      50.753   5.514 -10.081  1.00  0.00           H  
ATOM   2699  HB  VAL A 186      53.141   5.643 -11.970  1.00  0.00           H  
ATOM   2700 1HG1 VAL A 186      53.828   3.504 -11.000  1.00  0.00           H  
ATOM   2701 2HG1 VAL A 186      53.856   4.819  -9.801  1.00  0.00           H  
ATOM   2702 3HG1 VAL A 186      52.527   3.634  -9.793  1.00  0.00           H  
ATOM   2703 1HG2 VAL A 186      52.176   3.542 -12.852  1.00  0.00           H  
ATOM   2704 2HG2 VAL A 186      50.825   3.682 -11.702  1.00  0.00           H  
ATOM   2705 3HG2 VAL A 186      51.023   4.889 -12.995  1.00  0.00           H  
ATOM   2706  N   GLU A 187      53.129   7.794  -9.960  1.00  0.00           N  
ATOM   2707  CA  GLU A 187      53.986   8.550  -9.055  1.00  0.00           C  
ATOM   2708  C   GLU A 187      53.166   9.285  -8.004  1.00  0.00           C  
ATOM   2709  O   GLU A 187      53.540   9.333  -6.832  1.00  0.00           O  
ATOM   2710  CB  GLU A 187      54.840   9.549  -9.839  1.00  0.00           C  
ATOM   2711  CG  GLU A 187      55.827  10.336  -8.988  1.00  0.00           C  
ATOM   2712  CD  GLU A 187      56.709  11.241  -9.802  1.00  0.00           C  
ATOM   2713  OE1 GLU A 187      56.291  11.655 -10.857  1.00  0.00           O  
ATOM   2714  OE2 GLU A 187      57.802  11.519  -9.369  1.00  0.00           O  
ATOM   2715  H   GLU A 187      53.093   8.054 -10.935  1.00  0.00           H  
ATOM   2716  HA  GLU A 187      54.648   7.852  -8.541  1.00  0.00           H  
ATOM   2717 1HB  GLU A 187      55.407   9.020 -10.605  1.00  0.00           H  
ATOM   2718 2HB  GLU A 187      54.191  10.263 -10.346  1.00  0.00           H  
ATOM   2719 1HG  GLU A 187      55.271  10.939  -8.270  1.00  0.00           H  
ATOM   2720 2HG  GLU A 187      56.448   9.637  -8.430  1.00  0.00           H  
ATOM   2721  N   LYS A 188      52.045   9.858  -8.429  1.00  0.00           N  
ATOM   2722  CA  LYS A 188      51.169  10.592  -7.524  1.00  0.00           C  
ATOM   2723  C   LYS A 188      50.565   9.670  -6.472  1.00  0.00           C  
ATOM   2724  O   LYS A 188      50.461  10.033  -5.300  1.00  0.00           O  
ATOM   2725  CB  LYS A 188      50.059  11.295  -8.307  1.00  0.00           C  
ATOM   2726  CG  LYS A 188      50.532  12.471  -9.151  1.00  0.00           C  
ATOM   2727  CD  LYS A 188      49.378  13.105  -9.913  1.00  0.00           C  
ATOM   2728  CE  LYS A 188      49.851  14.273 -10.765  1.00  0.00           C  
ATOM   2729  NZ  LYS A 188      48.739  14.879 -11.546  1.00  0.00           N  
ATOM   2730  H   LYS A 188      51.793   9.783  -9.404  1.00  0.00           H  
ATOM   2731  HA  LYS A 188      51.761  11.347  -7.005  1.00  0.00           H  
ATOM   2732 1HB  LYS A 188      49.573  10.580  -8.971  1.00  0.00           H  
ATOM   2733 2HB  LYS A 188      49.302  11.664  -7.614  1.00  0.00           H  
ATOM   2734 1HG  LYS A 188      50.987  13.223  -8.505  1.00  0.00           H  
ATOM   2735 2HG  LYS A 188      51.282  12.129  -9.863  1.00  0.00           H  
ATOM   2736 1HD  LYS A 188      48.915  12.358 -10.559  1.00  0.00           H  
ATOM   2737 2HD  LYS A 188      48.629  13.463  -9.207  1.00  0.00           H  
ATOM   2738 1HE  LYS A 188      50.287  15.038 -10.123  1.00  0.00           H  
ATOM   2739 2HE  LYS A 188      50.620  13.931 -11.458  1.00  0.00           H  
ATOM   2740 1HZ  LYS A 188      49.093  15.648 -12.097  1.00  0.00           H  
ATOM   2741 2HZ  LYS A 188      48.339  14.182 -12.159  1.00  0.00           H  
ATOM   2742 3HZ  LYS A 188      48.028  15.218 -10.913  1.00  0.00           H  
ATOM   2743  N   ILE A 189      50.168   8.476  -6.898  1.00  0.00           N  
ATOM   2744  CA  ILE A 189      49.573   7.499  -5.993  1.00  0.00           C  
ATOM   2745  C   ILE A 189      50.576   7.041  -4.941  1.00  0.00           C  
ATOM   2746  O   ILE A 189      50.233   6.884  -3.769  1.00  0.00           O  
ATOM   2747  CB  ILE A 189      49.049   6.278  -6.770  1.00  0.00           C  
ATOM   2748  CG1 ILE A 189      47.857   6.673  -7.646  1.00  0.00           C  
ATOM   2749  CG2 ILE A 189      48.663   5.162  -5.811  1.00  0.00           C  
ATOM   2750  CD1 ILE A 189      47.451   5.609  -8.640  1.00  0.00           C  
ATOM   2751  H   ILE A 189      50.281   8.239  -7.873  1.00  0.00           H  
ATOM   2752  HA  ILE A 189      48.733   7.968  -5.482  1.00  0.00           H  
ATOM   2753  HB  ILE A 189      49.826   5.913  -7.442  1.00  0.00           H  
ATOM   2754 1HG1 ILE A 189      46.999   6.895  -7.013  1.00  0.00           H  
ATOM   2755 2HG1 ILE A 189      48.098   7.581  -8.199  1.00  0.00           H  
ATOM   2756 1HG2 ILE A 189      48.294   4.307  -6.377  1.00  0.00           H  
ATOM   2757 2HG2 ILE A 189      49.534   4.864  -5.230  1.00  0.00           H  
ATOM   2758 3HG2 ILE A 189      47.881   5.516  -5.138  1.00  0.00           H  
ATOM   2759 1HD1 ILE A 189      46.600   5.963  -9.224  1.00  0.00           H  
ATOM   2760 2HD1 ILE A 189      48.286   5.396  -9.308  1.00  0.00           H  
ATOM   2761 3HD1 ILE A 189      47.171   4.701  -8.107  1.00  0.00           H  
ATOM   2762  N   ALA A 190      51.816   6.828  -5.367  1.00  0.00           N  
ATOM   2763  CA  ALA A 190      52.871   6.387  -4.462  1.00  0.00           C  
ATOM   2764  C   ALA A 190      53.173   7.447  -3.410  1.00  0.00           C  
ATOM   2765  O   ALA A 190      53.380   7.131  -2.238  1.00  0.00           O  
ATOM   2766  CB  ALA A 190      54.131   6.044  -5.244  1.00  0.00           C  
ATOM   2767  H   ALA A 190      52.033   6.975  -6.342  1.00  0.00           H  
ATOM   2768  HA  ALA A 190      52.522   5.493  -3.945  1.00  0.00           H  
ATOM   2769 1HB  ALA A 190      54.909   5.716  -4.555  1.00  0.00           H  
ATOM   2770 2HB  ALA A 190      53.913   5.244  -5.952  1.00  0.00           H  
ATOM   2771 3HB  ALA A 190      54.473   6.924  -5.786  1.00  0.00           H  
ATOM   2772  N   GLU A 191      53.197   8.705  -3.836  1.00  0.00           N  
ATOM   2773  CA  GLU A 191      53.474   9.815  -2.931  1.00  0.00           C  
ATOM   2774  C   GLU A 191      52.381   9.954  -1.879  1.00  0.00           C  
ATOM   2775  O   GLU A 191      52.662  10.206  -0.707  1.00  0.00           O  
ATOM   2776  CB  GLU A 191      53.609  11.122  -3.715  1.00  0.00           C  
ATOM   2777  CG  GLU A 191      53.975  12.330  -2.865  1.00  0.00           C  
ATOM   2778  CD  GLU A 191      54.187  13.576  -3.680  1.00  0.00           C  
ATOM   2779  OE1 GLU A 191      54.075  13.505  -4.880  1.00  0.00           O  
ATOM   2780  OE2 GLU A 191      54.460  14.601  -3.101  1.00  0.00           O  
ATOM   2781  H   GLU A 191      53.019   8.898  -4.811  1.00  0.00           H  
ATOM   2782  HA  GLU A 191      54.416   9.616  -2.418  1.00  0.00           H  
ATOM   2783 1HB  GLU A 191      54.376  11.008  -4.482  1.00  0.00           H  
ATOM   2784 2HB  GLU A 191      52.669  11.341  -4.222  1.00  0.00           H  
ATOM   2785 1HG  GLU A 191      53.176  12.511  -2.147  1.00  0.00           H  
ATOM   2786 2HG  GLU A 191      54.884  12.108  -2.308  1.00  0.00           H  
ATOM   2787  N   ILE A 192      51.133   9.788  -2.305  1.00  0.00           N  
ATOM   2788  CA  ILE A 192      49.995   9.895  -1.400  1.00  0.00           C  
ATOM   2789  C   ILE A 192      50.022   8.794  -0.348  1.00  0.00           C  
ATOM   2790  O   ILE A 192      49.731   9.035   0.824  1.00  0.00           O  
ATOM   2791  CB  ILE A 192      48.667   9.831  -2.177  1.00  0.00           C  
ATOM   2792  CG1 ILE A 192      48.501  11.075  -3.053  1.00  0.00           C  
ATOM   2793  CG2 ILE A 192      47.496   9.690  -1.218  1.00  0.00           C  
ATOM   2794  CD1 ILE A 192      47.366  10.975  -4.047  1.00  0.00           C  
ATOM   2795  H   ILE A 192      50.969   9.583  -3.280  1.00  0.00           H  
ATOM   2796  HA  ILE A 192      50.049  10.855  -0.889  1.00  0.00           H  
ATOM   2797  HB  ILE A 192      48.680   8.973  -2.848  1.00  0.00           H  
ATOM   2798 1HG1 ILE A 192      48.324  11.944  -2.420  1.00  0.00           H  
ATOM   2799 2HG1 ILE A 192      49.422  11.257  -3.606  1.00  0.00           H  
ATOM   2800 1HG2 ILE A 192      46.565   9.647  -1.783  1.00  0.00           H  
ATOM   2801 2HG2 ILE A 192      47.610   8.776  -0.636  1.00  0.00           H  
ATOM   2802 3HG2 ILE A 192      47.472  10.547  -0.545  1.00  0.00           H  
ATOM   2803 1HD1 ILE A 192      47.311  11.894  -4.630  1.00  0.00           H  
ATOM   2804 2HD1 ILE A 192      47.540  10.131  -4.714  1.00  0.00           H  
ATOM   2805 3HD1 ILE A 192      46.428  10.829  -3.513  1.00  0.00           H  
ATOM   2806  N   THR A 193      50.373   7.585  -0.774  1.00  0.00           N  
ATOM   2807  CA  THR A 193      50.439   6.443   0.131  1.00  0.00           C  
ATOM   2808  C   THR A 193      51.524   6.636   1.183  1.00  0.00           C  
ATOM   2809  O   THR A 193      51.330   6.313   2.355  1.00  0.00           O  
ATOM   2810  CB  THR A 193      50.695   5.136  -0.643  1.00  0.00           C  
ATOM   2811  OG1 THR A 193      49.620   4.904  -1.562  1.00  0.00           O  
ATOM   2812  CG2 THR A 193      50.800   3.961   0.316  1.00  0.00           C  
ATOM   2813  H   THR A 193      50.600   7.454  -1.749  1.00  0.00           H  
ATOM   2814  HA  THR A 193      49.482   6.354   0.647  1.00  0.00           H  
ATOM   2815  HB  THR A 193      51.625   5.223  -1.205  1.00  0.00           H  
ATOM   2816  HG1 THR A 193      49.749   5.442  -2.347  1.00  0.00           H  
ATOM   2817 1HG2 THR A 193      50.982   3.046  -0.248  1.00  0.00           H  
ATOM   2818 2HG2 THR A 193      51.624   4.129   1.010  1.00  0.00           H  
ATOM   2819 3HG2 THR A 193      49.871   3.863   0.875  1.00  0.00           H  
ATOM   2820  N   LEU A 194      52.666   7.165   0.757  1.00  0.00           N  
ATOM   2821  CA  LEU A 194      53.784   7.401   1.662  1.00  0.00           C  
ATOM   2822  C   LEU A 194      53.431   8.445   2.714  1.00  0.00           C  
ATOM   2823  O   LEU A 194      53.781   8.302   3.886  1.00  0.00           O  
ATOM   2824  CB  LEU A 194      55.017   7.858   0.873  1.00  0.00           C  
ATOM   2825  CG  LEU A 194      56.306   8.023   1.688  1.00  0.00           C  
ATOM   2826  CD1 LEU A 194      56.263   9.343   2.446  1.00  0.00           C  
ATOM   2827  CD2 LEU A 194      56.455   6.848   2.644  1.00  0.00           C  
ATOM   2828  H   LEU A 194      52.761   7.410  -0.218  1.00  0.00           H  
ATOM   2829  HA  LEU A 194      54.020   6.467   2.171  1.00  0.00           H  
ATOM   2830 1HB  LEU A 194      55.214   7.132   0.085  1.00  0.00           H  
ATOM   2831 2HB  LEU A 194      54.795   8.818   0.406  1.00  0.00           H  
ATOM   2832  HG  LEU A 194      57.162   8.053   1.014  1.00  0.00           H  
ATOM   2833 1HD1 LEU A 194      57.179   9.460   3.025  1.00  0.00           H  
ATOM   2834 2HD1 LEU A 194      56.175  10.166   1.737  1.00  0.00           H  
ATOM   2835 3HD1 LEU A 194      55.406   9.349   3.118  1.00  0.00           H  
ATOM   2836 1HD2 LEU A 194      57.372   6.965   3.223  1.00  0.00           H  
ATOM   2837 2HD2 LEU A 194      55.600   6.818   3.320  1.00  0.00           H  
ATOM   2838 3HD2 LEU A 194      56.501   5.920   2.075  1.00  0.00           H  
ATOM   2839  N   ARG A 195      52.736   9.495   2.288  1.00  0.00           N  
ATOM   2840  CA  ARG A 195      52.334  10.565   3.193  1.00  0.00           C  
ATOM   2841  C   ARG A 195      51.355  10.059   4.245  1.00  0.00           C  
ATOM   2842  O   ARG A 195      51.443  10.426   5.417  1.00  0.00           O  
ATOM   2843  CB  ARG A 195      51.696  11.709   2.419  1.00  0.00           C  
ATOM   2844  CG  ARG A 195      52.658  12.517   1.563  1.00  0.00           C  
ATOM   2845  CD  ARG A 195      51.967  13.630   0.862  1.00  0.00           C  
ATOM   2846  NE  ARG A 195      52.866  14.355  -0.022  1.00  0.00           N  
ATOM   2847  CZ  ARG A 195      53.687  15.349   0.370  1.00  0.00           C  
ATOM   2848  NH1 ARG A 195      53.711  15.723   1.630  1.00  0.00           N  
ATOM   2849  NH2 ARG A 195      54.468  15.947  -0.512  1.00  0.00           N  
ATOM   2850  H   ARG A 195      52.480   9.553   1.313  1.00  0.00           H  
ATOM   2851  HA  ARG A 195      53.223  10.942   3.700  1.00  0.00           H  
ATOM   2852 1HB  ARG A 195      50.921  11.316   1.762  1.00  0.00           H  
ATOM   2853 2HB  ARG A 195      51.216  12.397   3.116  1.00  0.00           H  
ATOM   2854 1HG  ARG A 195      53.438  12.942   2.194  1.00  0.00           H  
ATOM   2855 2HG  ARG A 195      53.110  11.868   0.812  1.00  0.00           H  
ATOM   2856 1HD  ARG A 195      51.149  13.231   0.263  1.00  0.00           H  
ATOM   2857 2HD  ARG A 195      51.571  14.331   1.595  1.00  0.00           H  
ATOM   2858  HE  ARG A 195      52.875  14.095  -0.999  1.00  0.00           H  
ATOM   2859 1HH1 ARG A 195      53.114  15.266   2.305  1.00  0.00           H  
ATOM   2860 2HH1 ARG A 195      54.326  16.468   1.924  1.00  0.00           H  
ATOM   2861 1HH2 ARG A 195      54.449  15.660  -1.481  1.00  0.00           H  
ATOM   2862 2HH2 ARG A 195      55.083  16.692  -0.219  1.00  0.00           H  
ATOM   2863  N   GLY A 196      50.422   9.214   3.819  1.00  0.00           N  
ATOM   2864  CA  GLY A 196      49.425   8.655   4.724  1.00  0.00           C  
ATOM   2865  C   GLY A 196      50.073   7.764   5.776  1.00  0.00           C  
ATOM   2866  O   GLY A 196      49.698   7.797   6.948  1.00  0.00           O  
ATOM   2867  H   GLY A 196      50.403   8.953   2.844  1.00  0.00           H  
ATOM   2868 1HA  GLY A 196      48.882   9.465   5.212  1.00  0.00           H  
ATOM   2869 2HA  GLY A 196      48.698   8.079   4.153  1.00  0.00           H  
ATOM   2870  N   VAL A 197      51.048   6.968   5.351  1.00  0.00           N  
ATOM   2871  CA  VAL A 197      51.750   6.066   6.255  1.00  0.00           C  
ATOM   2872  C   VAL A 197      52.534   6.841   7.307  1.00  0.00           C  
ATOM   2873  O   VAL A 197      52.559   6.465   8.479  1.00  0.00           O  
ATOM   2874  CB  VAL A 197      52.713   5.160   5.464  1.00  0.00           C  
ATOM   2875  CG1 VAL A 197      53.584   4.351   6.414  1.00  0.00           C  
ATOM   2876  CG2 VAL A 197      51.922   4.243   4.544  1.00  0.00           C  
ATOM   2877  H   VAL A 197      51.310   6.988   4.376  1.00  0.00           H  
ATOM   2878  HA  VAL A 197      51.014   5.439   6.759  1.00  0.00           H  
ATOM   2879  HB  VAL A 197      53.380   5.785   4.871  1.00  0.00           H  
ATOM   2880 1HG1 VAL A 197      54.258   3.717   5.838  1.00  0.00           H  
ATOM   2881 2HG1 VAL A 197      54.167   5.028   7.038  1.00  0.00           H  
ATOM   2882 3HG1 VAL A 197      52.951   3.728   7.046  1.00  0.00           H  
ATOM   2883 1HG2 VAL A 197      52.609   3.606   3.988  1.00  0.00           H  
ATOM   2884 2HG2 VAL A 197      51.251   3.622   5.138  1.00  0.00           H  
ATOM   2885 3HG2 VAL A 197      51.339   4.843   3.846  1.00  0.00           H  
ATOM   2886  N   GLU A 198      53.174   7.925   6.882  1.00  0.00           N  
ATOM   2887  CA  GLU A 198      53.960   8.755   7.786  1.00  0.00           C  
ATOM   2888  C   GLU A 198      53.076   9.413   8.838  1.00  0.00           C  
ATOM   2889  O   GLU A 198      53.444   9.493  10.010  1.00  0.00           O  
ATOM   2890  CB  GLU A 198      54.720   9.827   7.001  1.00  0.00           C  
ATOM   2891  CG  GLU A 198      55.632  10.700   7.851  1.00  0.00           C  
ATOM   2892  CD  GLU A 198      56.428  11.681   7.036  1.00  0.00           C  
ATOM   2893  OE1 GLU A 198      56.296  11.673   5.835  1.00  0.00           O  
ATOM   2894  OE2 GLU A 198      57.169  12.440   7.614  1.00  0.00           O  
ATOM   2895  H   GLU A 198      53.114   8.181   5.907  1.00  0.00           H  
ATOM   2896  HA  GLU A 198      54.683   8.120   8.299  1.00  0.00           H  
ATOM   2897 1HB  GLU A 198      55.332   9.351   6.234  1.00  0.00           H  
ATOM   2898 2HB  GLU A 198      54.009  10.479   6.494  1.00  0.00           H  
ATOM   2899 1HG  GLU A 198      55.025  11.250   8.569  1.00  0.00           H  
ATOM   2900 2HG  GLU A 198      56.314  10.060   8.408  1.00  0.00           H  
ATOM   2901  N   ARG A 199      51.908   9.883   8.413  1.00  0.00           N  
ATOM   2902  CA  ARG A 199      50.970  10.535   9.317  1.00  0.00           C  
ATOM   2903  C   ARG A 199      50.452   9.562  10.369  1.00  0.00           C  
ATOM   2904  O   ARG A 199      50.317   9.914  11.541  1.00  0.00           O  
ATOM   2905  CB  ARG A 199      49.795  11.114   8.542  1.00  0.00           C  
ATOM   2906  CG  ARG A 199      50.129  12.321   7.681  1.00  0.00           C  
ATOM   2907  CD  ARG A 199      48.948  12.793   6.915  1.00  0.00           C  
ATOM   2908  NE  ARG A 199      49.263  13.948   6.089  1.00  0.00           N  
ATOM   2909  CZ  ARG A 199      48.422  14.499   5.192  1.00  0.00           C  
ATOM   2910  NH1 ARG A 199      47.223  13.991   5.016  1.00  0.00           N  
ATOM   2911  NH2 ARG A 199      48.804  15.551   4.489  1.00  0.00           N  
ATOM   2912  H   ARG A 199      51.664   9.786   7.438  1.00  0.00           H  
ATOM   2913  HA  ARG A 199      51.488  11.350   9.824  1.00  0.00           H  
ATOM   2914 1HB  ARG A 199      49.378  10.348   7.889  1.00  0.00           H  
ATOM   2915 2HB  ARG A 199      49.011  11.412   9.239  1.00  0.00           H  
ATOM   2916 1HG  ARG A 199      50.474  13.137   8.317  1.00  0.00           H  
ATOM   2917 2HG  ARG A 199      50.915  12.057   6.972  1.00  0.00           H  
ATOM   2918 1HD  ARG A 199      48.595  11.995   6.263  1.00  0.00           H  
ATOM   2919 2HD  ARG A 199      48.154  13.074   7.606  1.00  0.00           H  
ATOM   2920  HE  ARG A 199      50.177  14.367   6.197  1.00  0.00           H  
ATOM   2921 1HH1 ARG A 199      46.931  13.187   5.554  1.00  0.00           H  
ATOM   2922 2HH1 ARG A 199      46.593  14.404   4.344  1.00  0.00           H  
ATOM   2923 1HH2 ARG A 199      49.726  15.942   4.624  1.00  0.00           H  
ATOM   2924 2HH2 ARG A 199      48.174  15.964   3.817  1.00  0.00           H  
ATOM   2925  N   ILE A 200      50.163   8.337   9.944  1.00  0.00           N  
ATOM   2926  CA  ILE A 200      49.660   7.311  10.848  1.00  0.00           C  
ATOM   2927  C   ILE A 200      50.699   6.945  11.900  1.00  0.00           C  
ATOM   2928  O   ILE A 200      50.371   6.758  13.072  1.00  0.00           O  
ATOM   2929  CB  ILE A 200      49.249   6.048  10.070  1.00  0.00           C  
ATOM   2930  CG1 ILE A 200      48.026   6.334   9.195  1.00  0.00           C  
ATOM   2931  CG2 ILE A 200      48.966   4.901  11.028  1.00  0.00           C  
ATOM   2932  CD1 ILE A 200      47.717   5.238   8.200  1.00  0.00           C  
ATOM   2933  H   ILE A 200      50.295   8.111   8.969  1.00  0.00           H  
ATOM   2934  HA  ILE A 200      48.781   7.702  11.359  1.00  0.00           H  
ATOM   2935  HB  ILE A 200      50.056   5.756   9.398  1.00  0.00           H  
ATOM   2936 1HG1 ILE A 200      47.151   6.476   9.828  1.00  0.00           H  
ATOM   2937 2HG1 ILE A 200      48.183   7.260   8.642  1.00  0.00           H  
ATOM   2938 1HG2 ILE A 200      48.676   4.017  10.462  1.00  0.00           H  
ATOM   2939 2HG2 ILE A 200      49.861   4.683  11.609  1.00  0.00           H  
ATOM   2940 3HG2 ILE A 200      48.156   5.182  11.702  1.00  0.00           H  
ATOM   2941 1HD1 ILE A 200      46.838   5.514   7.617  1.00  0.00           H  
ATOM   2942 2HD1 ILE A 200      48.568   5.103   7.532  1.00  0.00           H  
ATOM   2943 3HD1 ILE A 200      47.522   4.308   8.732  1.00  0.00           H  
ATOM   2944  N   ALA A 201      51.954   6.844  11.475  1.00  0.00           N  
ATOM   2945  CA  ALA A 201      53.044   6.501  12.379  1.00  0.00           C  
ATOM   2946  C   ALA A 201      53.249   7.583  13.431  1.00  0.00           C  
ATOM   2947  O   ALA A 201      53.483   7.287  14.603  1.00  0.00           O  
ATOM   2948  CB  ALA A 201      54.329   6.274  11.596  1.00  0.00           C  
ATOM   2949  H   ALA A 201      52.158   7.009  10.500  1.00  0.00           H  
ATOM   2950  HA  ALA A 201      52.778   5.579  12.896  1.00  0.00           H  
ATOM   2951 1HB  ALA A 201      55.134   6.018  12.285  1.00  0.00           H  
ATOM   2952 2HB  ALA A 201      54.185   5.458  10.888  1.00  0.00           H  
ATOM   2953 3HB  ALA A 201      54.590   7.182  11.055  1.00  0.00           H  
ATOM   2954  N   GLU A 202      53.160   8.839  13.006  1.00  0.00           N  
ATOM   2955  CA  GLU A 202      53.336   9.969  13.910  1.00  0.00           C  
ATOM   2956  C   GLU A 202      52.340   9.913  15.061  1.00  0.00           C  
ATOM   2957  O   GLU A 202      52.660  10.284  16.190  1.00  0.00           O  
ATOM   2958  CB  GLU A 202      53.180  11.289  13.151  1.00  0.00           C  
ATOM   2959  CG  GLU A 202      53.437  12.531  13.992  1.00  0.00           C  
ATOM   2960  CD  GLU A 202      53.357  13.804  13.195  1.00  0.00           C  
ATOM   2961  OE1 GLU A 202      53.129  13.728  12.011  1.00  0.00           O  
ATOM   2962  OE2 GLU A 202      53.524  14.853  13.770  1.00  0.00           O  
ATOM   2963  H   GLU A 202      52.965   9.016  12.031  1.00  0.00           H  
ATOM   2964  HA  GLU A 202      54.342   9.924  14.329  1.00  0.00           H  
ATOM   2965 1HB  GLU A 202      53.870  11.307  12.307  1.00  0.00           H  
ATOM   2966 2HB  GLU A 202      52.169  11.360  12.749  1.00  0.00           H  
ATOM   2967 1HG  GLU A 202      52.702  12.573  14.795  1.00  0.00           H  
ATOM   2968 2HG  GLU A 202      54.425  12.453  14.444  1.00  0.00           H  
ATOM   2969  N   LEU A 203      51.141   9.452  14.777  1.00  0.00           N  
ATOM   2970  CA  LEU A 203      50.081   9.487  15.766  1.00  0.00           C  
ATOM   2971  C   LEU A 203      50.137   8.225  16.604  1.00  0.00           C  
ATOM   2972  O   LEU A 203      49.305   8.018  17.488  1.00  0.00           O  
ATOM   2973  CB  LEU A 203      48.710   9.613  15.089  1.00  0.00           C  
ATOM   2974  CG  LEU A 203      48.479  10.903  14.291  1.00  0.00           C  
ATOM   2975  CD1 LEU A 203      47.127  10.833  13.594  1.00  0.00           C  
ATOM   2976  CD2 LEU A 203      48.551  12.099  15.227  1.00  0.00           C  
ATOM   2977  H   LEU A 203      50.965   9.071  13.858  1.00  0.00           H  
ATOM   2978  HA  LEU A 203      50.236  10.353  16.408  1.00  0.00           H  
ATOM   2979 1HB  LEU A 203      48.581   8.774  14.408  1.00  0.00           H  
ATOM   2980 2HB  LEU A 203      47.938   9.555  15.855  1.00  0.00           H  
ATOM   2981  HG  LEU A 203      49.246  10.997  13.522  1.00  0.00           H  
ATOM   2982 1HD1 LEU A 203      46.962  11.749  13.027  1.00  0.00           H  
ATOM   2983 2HD1 LEU A 203      47.110   9.980  12.916  1.00  0.00           H  
ATOM   2984 3HD1 LEU A 203      46.339  10.722  14.339  1.00  0.00           H  
ATOM   2985 1HD2 LEU A 203      48.387  13.016  14.660  1.00  0.00           H  
ATOM   2986 2HD2 LEU A 203      47.783  12.007  15.996  1.00  0.00           H  
ATOM   2987 3HD2 LEU A 203      49.533  12.135  15.698  1.00  0.00           H  
ATOM   2988  N   GLY A 204      51.126   7.384  16.318  1.00  0.00           N  
ATOM   2989  CA  GLY A 204      51.479   6.302  17.226  1.00  0.00           C  
ATOM   2990  C   GLY A 204      50.630   5.142  16.837  1.00  0.00           C  
ATOM   2991  O   GLY A 204      50.674   4.088  17.471  1.00  0.00           O  
ATOM   2992  H   GLY A 204      51.638   7.502  15.455  1.00  0.00           H  
ATOM   2993 1HA  GLY A 204      52.543   6.084  17.136  1.00  0.00           H  
ATOM   2994 2HA  GLY A 204      51.302   6.617  18.254  1.00  0.00           H  
ATOM   2995  N   GLY A 205      49.875   5.386  15.788  1.00  0.00           N  
ATOM   2996  CA  GLY A 205      48.954   4.426  15.214  1.00  0.00           C  
ATOM   2997  C   GLY A 205      49.749   3.226  14.540  1.00  0.00           C  
ATOM   2998  O   GLY A 205      49.449   2.057  14.782  1.00  0.00           O  
ATOM   2999  H   GLY A 205      49.928   6.292  15.344  1.00  0.00           H  
ATOM   3000 1HA  GLY A 205      48.293   4.046  15.993  1.00  0.00           H  
ATOM   3001 2HA  GLY A 205      48.327   4.921  14.474  1.00  0.00           H  
ATOM   3002  N   ALA A 206      50.739   3.529  13.714  1.00  0.00           N  
ATOM   3003  CA  ALA A 206      51.488   2.463  13.072  1.00  0.00           C  
ATOM   3004  C   ALA A 206      52.860   2.322  13.716  1.00  0.00           C  
ATOM   3005  O   ALA A 206      53.461   3.308  14.142  1.00  0.00           O  
ATOM   3006  CB  ALA A 206      51.620   2.726  11.579  1.00  0.00           C  
ATOM   3007  H   ALA A 206      50.958   4.500  13.543  1.00  0.00           H  
ATOM   3008  HA  ALA A 206      50.943   1.530  13.219  1.00  0.00           H  
ATOM   3009 1HB  ALA A 206      52.190   1.920  11.117  1.00  0.00           H  
ATOM   3010 2HB  ALA A 206      50.629   2.775  11.129  1.00  0.00           H  
ATOM   3011 3HB  ALA A 206      52.137   3.672  11.421  1.00  0.00           H  
ATOM   3012  N   THR A 207      53.353   1.094  13.786  1.00  0.00           N  
ATOM   3013  CA  THR A 207      54.718   0.859  14.237  1.00  0.00           C  
ATOM   3014  C   THR A 207      55.746   1.196  13.157  1.00  0.00           C  
ATOM   3015  O   THR A 207      55.415   1.275  11.974  1.00  0.00           O  
ATOM   3016  CB  THR A 207      54.901  -0.604  14.683  1.00  0.00           C  
ATOM   3017  OG1 THR A 207      54.673  -1.477  13.569  1.00  0.00           O  
ATOM   3018  CG2 THR A 207      53.927  -0.947  15.800  1.00  0.00           C  
ATOM   3019  H   THR A 207      52.769   0.314  13.521  1.00  0.00           H  
ATOM   3020  HA  THR A 207      54.916   1.506  15.092  1.00  0.00           H  
ATOM   3021  HB  THR A 207      55.920  -0.750  15.039  1.00  0.00           H  
ATOM   3022  HG1 THR A 207      55.078  -2.330  13.744  1.00  0.00           H  
ATOM   3023 1HG2 THR A 207      54.072  -1.984  16.102  1.00  0.00           H  
ATOM   3024 2HG2 THR A 207      54.106  -0.292  16.652  1.00  0.00           H  
ATOM   3025 3HG2 THR A 207      52.906  -0.811  15.446  1.00  0.00           H  
ATOM   3026  N   VAL A 208      57.141   1.445  13.389  1.00  0.00           N  
ATOM   3027  CA  VAL A 208      58.009   1.802  12.272  1.00  0.00           C  
ATOM   3028  C   VAL A 208      57.944   0.746  11.199  1.00  0.00           C  
ATOM   3029  O   VAL A 208      57.977   1.055  10.008  1.00  0.00           O  
ATOM   3030  CB  VAL A 208      59.467   1.961  12.742  1.00  0.00           C  
ATOM   3031  CG1 VAL A 208      60.039   0.617  13.168  1.00  0.00           C  
ATOM   3032  CG2 VAL A 208      60.305   2.577  11.632  1.00  0.00           C  
ATOM   3033  H   VAL A 208      57.505   1.369  14.328  1.00  0.00           H  
ATOM   3034  HA  VAL A 208      57.668   2.752  11.859  1.00  0.00           H  
ATOM   3035  HB  VAL A 208      59.488   2.611  13.617  1.00  0.00           H  
ATOM   3036 1HG1 VAL A 208      61.070   0.749  13.498  1.00  0.00           H  
ATOM   3037 2HG1 VAL A 208      59.446   0.212  13.987  1.00  0.00           H  
ATOM   3038 3HG1 VAL A 208      60.014  -0.072  12.325  1.00  0.00           H  
ATOM   3039 1HG2 VAL A 208      61.334   2.687  11.972  1.00  0.00           H  
ATOM   3040 2HG2 VAL A 208      60.279   1.930  10.755  1.00  0.00           H  
ATOM   3041 3HG2 VAL A 208      59.902   3.556  11.372  1.00  0.00           H  
ATOM   3042  N   GLU A 209      57.852  -0.502  11.622  1.00  0.00           N  
ATOM   3043  CA  GLU A 209      58.010  -1.635  10.717  1.00  0.00           C  
ATOM   3044  C   GLU A 209      56.908  -1.657   9.666  1.00  0.00           C  
ATOM   3045  O   GLU A 209      57.160  -1.937   8.494  1.00  0.00           O  
ATOM   3046  CB  GLU A 209      58.007  -2.949  11.501  1.00  0.00           C  
ATOM   3047  CG  GLU A 209      58.240  -4.190  10.650  1.00  0.00           C  
ATOM   3048  CD  GLU A 209      58.316  -5.451  11.464  1.00  0.00           C  
ATOM   3049  OE1 GLU A 209      58.212  -5.369  12.664  1.00  0.00           O  
ATOM   3050  OE2 GLU A 209      58.477  -6.499  10.884  1.00  0.00           O  
ATOM   3051  H   GLU A 209      57.667  -0.678  12.599  1.00  0.00           H  
ATOM   3052  HA  GLU A 209      58.967  -1.537  10.204  1.00  0.00           H  
ATOM   3053 1HB  GLU A 209      58.782  -2.918  12.267  1.00  0.00           H  
ATOM   3054 2HB  GLU A 209      57.049  -3.067  12.009  1.00  0.00           H  
ATOM   3055 1HG  GLU A 209      57.426  -4.283   9.931  1.00  0.00           H  
ATOM   3056 2HG  GLU A 209      59.168  -4.066  10.093  1.00  0.00           H  
ATOM   3057  N   THR A 210      55.685  -1.360  10.091  1.00  0.00           N  
ATOM   3058  CA  THR A 210      54.542  -1.346   9.186  1.00  0.00           C  
ATOM   3059  C   THR A 210      54.685  -0.253   8.135  1.00  0.00           C  
ATOM   3060  O   THR A 210      54.369  -0.460   6.963  1.00  0.00           O  
ATOM   3061  CB  THR A 210      53.225  -1.151   9.959  1.00  0.00           C  
ATOM   3062  OG1 THR A 210      53.042  -2.235  10.879  1.00  0.00           O  
ATOM   3063  CG2 THR A 210      52.046  -1.100   9.000  1.00  0.00           C  
ATOM   3064  H   THR A 210      55.543  -1.138  11.066  1.00  0.00           H  
ATOM   3065  HA  THR A 210      54.498  -2.305   8.670  1.00  0.00           H  
ATOM   3066  HB  THR A 210      53.268  -0.219  10.523  1.00  0.00           H  
ATOM   3067  HG1 THR A 210      53.574  -2.082  11.663  1.00  0.00           H  
ATOM   3068 1HG2 THR A 210      51.123  -0.961   9.564  1.00  0.00           H  
ATOM   3069 2HG2 THR A 210      52.176  -0.269   8.307  1.00  0.00           H  
ATOM   3070 3HG2 THR A 210      51.991  -2.033   8.441  1.00  0.00           H  
ATOM   3071  N   VAL A 211      55.163   0.911   8.560  1.00  0.00           N  
ATOM   3072  CA  VAL A 211      55.349   2.039   7.655  1.00  0.00           C  
ATOM   3073  C   VAL A 211      56.408   1.733   6.604  1.00  0.00           C  
ATOM   3074  O   VAL A 211      56.251   2.076   5.432  1.00  0.00           O  
ATOM   3075  CB  VAL A 211      55.762   3.295   8.445  1.00  0.00           C  
ATOM   3076  CG1 VAL A 211      56.140   4.422   7.494  1.00  0.00           C  
ATOM   3077  CG2 VAL A 211      54.629   3.724   9.365  1.00  0.00           C  
ATOM   3078  H   VAL A 211      55.404   1.017   9.535  1.00  0.00           H  
ATOM   3079  HA  VAL A 211      54.403   2.238   7.150  1.00  0.00           H  
ATOM   3080  HB  VAL A 211      56.646   3.066   9.039  1.00  0.00           H  
ATOM   3081 1HG1 VAL A 211      56.429   5.302   8.069  1.00  0.00           H  
ATOM   3082 2HG1 VAL A 211      56.976   4.106   6.870  1.00  0.00           H  
ATOM   3083 3HG1 VAL A 211      55.286   4.666   6.862  1.00  0.00           H  
ATOM   3084 1HG2 VAL A 211      54.928   4.612   9.921  1.00  0.00           H  
ATOM   3085 2HG2 VAL A 211      53.743   3.948   8.771  1.00  0.00           H  
ATOM   3086 3HG2 VAL A 211      54.403   2.918  10.064  1.00  0.00           H  
ATOM   3087  N   THR A 212      57.487   1.086   7.029  1.00  0.00           N  
ATOM   3088  CA  THR A 212      58.574   0.732   6.124  1.00  0.00           C  
ATOM   3089  C   THR A 212      58.112  -0.268   5.072  1.00  0.00           C  
ATOM   3090  O   THR A 212      58.474  -0.163   3.900  1.00  0.00           O  
ATOM   3091  CB  THR A 212      59.773   0.152   6.898  1.00  0.00           C  
ATOM   3092  OG1 THR A 212      59.356  -1.009   7.628  1.00  0.00           O  
ATOM   3093  CG2 THR A 212      60.332   1.183   7.866  1.00  0.00           C  
ATOM   3094  H   THR A 212      57.556   0.833   8.004  1.00  0.00           H  
ATOM   3095  HA  THR A 212      58.903   1.635   5.608  1.00  0.00           H  
ATOM   3096  HB  THR A 212      60.553  -0.138   6.195  1.00  0.00           H  
ATOM   3097  HG1 THR A 212      59.321  -1.764   7.036  1.00  0.00           H  
ATOM   3098 1HG2 THR A 212      61.178   0.756   8.404  1.00  0.00           H  
ATOM   3099 2HG2 THR A 212      60.660   2.062   7.312  1.00  0.00           H  
ATOM   3100 3HG2 THR A 212      59.558   1.470   8.578  1.00  0.00           H  
ATOM   3101  N   GLU A 213      57.310  -1.238   5.498  1.00  0.00           N  
ATOM   3102  CA  GLU A 213      56.797  -2.260   4.593  1.00  0.00           C  
ATOM   3103  C   GLU A 213      55.877  -1.652   3.541  1.00  0.00           C  
ATOM   3104  O   GLU A 213      55.926  -2.025   2.369  1.00  0.00           O  
ATOM   3105  CB  GLU A 213      56.048  -3.340   5.377  1.00  0.00           C  
ATOM   3106  CG  GLU A 213      55.517  -4.482   4.524  1.00  0.00           C  
ATOM   3107  CD  GLU A 213      56.610  -5.287   3.877  1.00  0.00           C  
ATOM   3108  OE1 GLU A 213      57.719  -5.236   4.352  1.00  0.00           O  
ATOM   3109  OE2 GLU A 213      56.336  -5.954   2.907  1.00  0.00           O  
ATOM   3110  H   GLU A 213      57.049  -1.268   6.473  1.00  0.00           H  
ATOM   3111  HA  GLU A 213      57.641  -2.723   4.080  1.00  0.00           H  
ATOM   3112 1HB  GLU A 213      56.709  -3.766   6.132  1.00  0.00           H  
ATOM   3113 2HB  GLU A 213      55.203  -2.891   5.898  1.00  0.00           H  
ATOM   3114 1HG  GLU A 213      54.918  -5.143   5.150  1.00  0.00           H  
ATOM   3115 2HG  GLU A 213      54.868  -4.073   3.751  1.00  0.00           H  
ATOM   3116  N   ALA A 214      55.039  -0.714   3.967  1.00  0.00           N  
ATOM   3117  CA  ALA A 214      54.106  -0.052   3.062  1.00  0.00           C  
ATOM   3118  C   ALA A 214      54.845   0.765   2.010  1.00  0.00           C  
ATOM   3119  O   ALA A 214      54.468   0.772   0.838  1.00  0.00           O  
ATOM   3120  CB  ALA A 214      53.148   0.835   3.844  1.00  0.00           C  
ATOM   3121  H   ALA A 214      55.048  -0.452   4.943  1.00  0.00           H  
ATOM   3122  HA  ALA A 214      53.532  -0.821   2.545  1.00  0.00           H  
ATOM   3123 1HB  ALA A 214      52.459   1.323   3.155  1.00  0.00           H  
ATOM   3124 2HB  ALA A 214      52.585   0.227   4.552  1.00  0.00           H  
ATOM   3125 3HB  ALA A 214      53.714   1.592   4.386  1.00  0.00           H  
ATOM   3126  N   SER A 215      55.899   1.453   2.436  1.00  0.00           N  
ATOM   3127  CA  SER A 215      56.693   2.275   1.531  1.00  0.00           C  
ATOM   3128  C   SER A 215      57.391   1.422   0.479  1.00  0.00           C  
ATOM   3129  O   SER A 215      57.456   1.794  -0.693  1.00  0.00           O  
ATOM   3130  CB  SER A 215      57.720   3.069   2.314  1.00  0.00           C  
ATOM   3131  OG  SER A 215      57.100   4.007   3.150  1.00  0.00           O  
ATOM   3132  H   SER A 215      56.156   1.405   3.412  1.00  0.00           H  
ATOM   3133  HA  SER A 215      56.026   2.970   1.020  1.00  0.00           H  
ATOM   3134 1HB  SER A 215      58.327   2.390   2.912  1.00  0.00           H  
ATOM   3135 2HB  SER A 215      58.388   3.581   1.622  1.00  0.00           H  
ATOM   3136  HG  SER A 215      57.748   4.234   3.821  1.00  0.00           H  
ATOM   3137  N   LEU A 216      57.912   0.276   0.905  1.00  0.00           N  
ATOM   3138  CA  LEU A 216      58.605  -0.632  -0.000  1.00  0.00           C  
ATOM   3139  C   LEU A 216      57.657  -1.193  -1.052  1.00  0.00           C  
ATOM   3140  O   LEU A 216      58.015  -1.312  -2.224  1.00  0.00           O  
ATOM   3141  CB  LEU A 216      59.241  -1.783   0.789  1.00  0.00           C  
ATOM   3142  CG  LEU A 216      60.040  -2.797  -0.040  1.00  0.00           C  
ATOM   3143  CD1 LEU A 216      61.177  -2.083  -0.758  1.00  0.00           C  
ATOM   3144  CD2 LEU A 216      60.571  -3.893   0.872  1.00  0.00           C  
ATOM   3145  H   LEU A 216      57.825   0.029   1.880  1.00  0.00           H  
ATOM   3146  HA  LEU A 216      59.393  -0.078  -0.509  1.00  0.00           H  
ATOM   3147 1HB  LEU A 216      59.914  -1.362   1.535  1.00  0.00           H  
ATOM   3148 2HB  LEU A 216      58.452  -2.327   1.308  1.00  0.00           H  
ATOM   3149  HG  LEU A 216      59.392  -3.238  -0.798  1.00  0.00           H  
ATOM   3150 1HD1 LEU A 216      61.744  -2.803  -1.347  1.00  0.00           H  
ATOM   3151 2HD1 LEU A 216      60.768  -1.318  -1.418  1.00  0.00           H  
ATOM   3152 3HD1 LEU A 216      61.834  -1.617  -0.025  1.00  0.00           H  
ATOM   3153 1HD2 LEU A 216      61.138  -4.614   0.283  1.00  0.00           H  
ATOM   3154 2HD2 LEU A 216      61.220  -3.453   1.630  1.00  0.00           H  
ATOM   3155 3HD2 LEU A 216      59.737  -4.398   1.359  1.00  0.00           H  
ATOM   3156  N   ARG A 217      56.446  -1.536  -0.626  1.00  0.00           N  
ATOM   3157  CA  ARG A 217      55.443  -2.085  -1.531  1.00  0.00           C  
ATOM   3158  C   ARG A 217      55.031  -1.063  -2.583  1.00  0.00           C  
ATOM   3159  O   ARG A 217      54.858  -1.399  -3.755  1.00  0.00           O  
ATOM   3160  CB  ARG A 217      54.213  -2.535  -0.757  1.00  0.00           C  
ATOM   3161  CG  ARG A 217      54.416  -3.772   0.104  1.00  0.00           C  
ATOM   3162  CD  ARG A 217      53.191  -4.115   0.870  1.00  0.00           C  
ATOM   3163  NE  ARG A 217      53.381  -5.297   1.695  1.00  0.00           N  
ATOM   3164  CZ  ARG A 217      52.486  -5.756   2.592  1.00  0.00           C  
ATOM   3165  NH1 ARG A 217      51.348  -5.123   2.768  1.00  0.00           N  
ATOM   3166  NH2 ARG A 217      52.753  -6.843   3.296  1.00  0.00           N  
ATOM   3167  H   ARG A 217      56.215  -1.413   0.349  1.00  0.00           H  
ATOM   3168  HA  ARG A 217      55.871  -2.951  -2.038  1.00  0.00           H  
ATOM   3169 1HB  ARG A 217      53.879  -1.730  -0.104  1.00  0.00           H  
ATOM   3170 2HB  ARG A 217      53.402  -2.748  -1.454  1.00  0.00           H  
ATOM   3171 1HG  ARG A 217      54.672  -4.620  -0.531  1.00  0.00           H  
ATOM   3172 2HG  ARG A 217      55.225  -3.593   0.813  1.00  0.00           H  
ATOM   3173 1HD  ARG A 217      52.925  -3.284   1.522  1.00  0.00           H  
ATOM   3174 2HD  ARG A 217      52.372  -4.310   0.179  1.00  0.00           H  
ATOM   3175  HE  ARG A 217      54.245  -5.812   1.589  1.00  0.00           H  
ATOM   3176 1HH1 ARG A 217      51.144  -4.292   2.230  1.00  0.00           H  
ATOM   3177 2HH1 ARG A 217      50.677  -5.467   3.440  1.00  0.00           H  
ATOM   3178 1HH2 ARG A 217      53.629  -7.330   3.161  1.00  0.00           H  
ATOM   3179 2HH2 ARG A 217      52.083  -7.186   3.967  1.00  0.00           H  
ATOM   3180  N   VAL A 218      54.875   0.186  -2.157  1.00  0.00           N  
ATOM   3181  CA  VAL A 218      54.482   1.260  -3.062  1.00  0.00           C  
ATOM   3182  C   VAL A 218      55.555   1.513  -4.114  1.00  0.00           C  
ATOM   3183  O   VAL A 218      55.249   1.733  -5.286  1.00  0.00           O  
ATOM   3184  CB  VAL A 218      54.225   2.557  -2.272  1.00  0.00           C  
ATOM   3185  CG1 VAL A 218      54.000   3.724  -3.223  1.00  0.00           C  
ATOM   3186  CG2 VAL A 218      53.028   2.374  -1.351  1.00  0.00           C  
ATOM   3187  H   VAL A 218      55.033   0.397  -1.182  1.00  0.00           H  
ATOM   3188  HA  VAL A 218      53.560   0.968  -3.566  1.00  0.00           H  
ATOM   3189  HB  VAL A 218      55.109   2.792  -1.679  1.00  0.00           H  
ATOM   3190 1HG1 VAL A 218      53.820   4.632  -2.648  1.00  0.00           H  
ATOM   3191 2HG1 VAL A 218      54.883   3.859  -3.848  1.00  0.00           H  
ATOM   3192 3HG1 VAL A 218      53.136   3.518  -3.854  1.00  0.00           H  
ATOM   3193 1HG2 VAL A 218      52.853   3.295  -0.796  1.00  0.00           H  
ATOM   3194 2HG2 VAL A 218      52.146   2.134  -1.944  1.00  0.00           H  
ATOM   3195 3HG2 VAL A 218      53.228   1.561  -0.653  1.00  0.00           H  
ATOM   3196  N   VAL A 219      56.813   1.480  -3.688  1.00  0.00           N  
ATOM   3197  CA  VAL A 219      57.934   1.706  -4.593  1.00  0.00           C  
ATOM   3198  C   VAL A 219      58.023   0.608  -5.645  1.00  0.00           C  
ATOM   3199  O   VAL A 219      58.287   0.878  -6.817  1.00  0.00           O  
ATOM   3200  CB  VAL A 219      59.255   1.764  -3.803  1.00  0.00           C  
ATOM   3201  CG1 VAL A 219      60.442   1.809  -4.754  1.00  0.00           C  
ATOM   3202  CG2 VAL A 219      59.255   2.975  -2.883  1.00  0.00           C  
ATOM   3203  H   VAL A 219      56.997   1.294  -2.713  1.00  0.00           H  
ATOM   3204  HA  VAL A 219      57.785   2.662  -5.097  1.00  0.00           H  
ATOM   3205  HB  VAL A 219      59.353   0.855  -3.210  1.00  0.00           H  
ATOM   3206 1HG1 VAL A 219      61.368   1.850  -4.179  1.00  0.00           H  
ATOM   3207 2HG1 VAL A 219      60.443   0.916  -5.378  1.00  0.00           H  
ATOM   3208 3HG1 VAL A 219      60.369   2.695  -5.385  1.00  0.00           H  
ATOM   3209 1HG2 VAL A 219      60.191   3.010  -2.327  1.00  0.00           H  
ATOM   3210 2HG2 VAL A 219      59.151   3.884  -3.476  1.00  0.00           H  
ATOM   3211 3HG2 VAL A 219      58.421   2.901  -2.184  1.00  0.00           H  
ATOM   3212  N   GLU A 220      57.801  -0.631  -5.219  1.00  0.00           N  
ATOM   3213  CA  GLU A 220      57.856  -1.773  -6.124  1.00  0.00           C  
ATOM   3214  C   GLU A 220      56.757  -1.696  -7.176  1.00  0.00           C  
ATOM   3215  O   GLU A 220      56.984  -1.998  -8.348  1.00  0.00           O  
ATOM   3216  CB  GLU A 220      57.734  -3.081  -5.340  1.00  0.00           C  
ATOM   3217  CG  GLU A 220      57.857  -4.338  -6.190  1.00  0.00           C  
ATOM   3218  CD  GLU A 220      57.821  -5.601  -5.376  1.00  0.00           C  
ATOM   3219  OE1 GLU A 220      57.726  -5.509  -4.175  1.00  0.00           O  
ATOM   3220  OE2 GLU A 220      57.889  -6.660  -5.955  1.00  0.00           O  
ATOM   3221  H   GLU A 220      57.589  -0.785  -4.244  1.00  0.00           H  
ATOM   3222  HA  GLU A 220      58.818  -1.762  -6.637  1.00  0.00           H  
ATOM   3223 1HB  GLU A 220      58.508  -3.120  -4.573  1.00  0.00           H  
ATOM   3224 2HB  GLU A 220      56.769  -3.113  -4.833  1.00  0.00           H  
ATOM   3225 1HG  GLU A 220      57.037  -4.359  -6.908  1.00  0.00           H  
ATOM   3226 2HG  GLU A 220      58.791  -4.297  -6.748  1.00  0.00           H  
ATOM   3227  N   ALA A 221      55.565  -1.290  -6.751  1.00  0.00           N  
ATOM   3228  CA  ALA A 221      54.428  -1.173  -7.655  1.00  0.00           C  
ATOM   3229  C   ALA A 221      54.670  -0.098  -8.707  1.00  0.00           C  
ATOM   3230  O   ALA A 221      54.338  -0.277  -9.879  1.00  0.00           O  
ATOM   3231  CB  ALA A 221      53.158  -0.872  -6.873  1.00  0.00           C  
ATOM   3232  H   ALA A 221      55.444  -1.056  -5.776  1.00  0.00           H  
ATOM   3233  HA  ALA A 221      54.307  -2.125  -8.172  1.00  0.00           H  
ATOM   3234 1HB  ALA A 221      52.318  -0.787  -7.562  1.00  0.00           H  
ATOM   3235 2HB  ALA A 221      52.967  -1.678  -6.164  1.00  0.00           H  
ATOM   3236 3HB  ALA A 221      53.278   0.065  -6.331  1.00  0.00           H  
ATOM   3237  N   ALA A 222      55.250   1.019  -8.282  1.00  0.00           N  
ATOM   3238  CA  ALA A 222      55.537   2.126  -9.186  1.00  0.00           C  
ATOM   3239  C   ALA A 222      56.564   1.725 -10.238  1.00  0.00           C  
ATOM   3240  O   ALA A 222      56.437   2.080 -11.410  1.00  0.00           O  
ATOM   3241  CB  ALA A 222      56.026   3.336  -8.403  1.00  0.00           C  
ATOM   3242  H   ALA A 222      55.499   1.104  -7.307  1.00  0.00           H  
ATOM   3243  HA  ALA A 222      54.614   2.389  -9.703  1.00  0.00           H  
ATOM   3244 1HB  ALA A 222      56.236   4.154  -9.092  1.00  0.00           H  
ATOM   3245 2HB  ALA A 222      55.257   3.646  -7.695  1.00  0.00           H  
ATOM   3246 3HB  ALA A 222      56.934   3.076  -7.862  1.00  0.00           H  
ATOM   3247  N   ALA A 223      57.581   0.984  -9.813  1.00  0.00           N  
ATOM   3248  CA  ALA A 223      58.632   0.533 -10.717  1.00  0.00           C  
ATOM   3249  C   ALA A 223      58.081  -0.421 -11.769  1.00  0.00           C  
ATOM   3250  O   ALA A 223      58.451  -0.349 -12.941  1.00  0.00           O  
ATOM   3251  CB  ALA A 223      59.754  -0.133  -9.934  1.00  0.00           C  
ATOM   3252  H   ALA A 223      57.628   0.726  -8.838  1.00  0.00           H  
ATOM   3253  HA  ALA A 223      59.032   1.406 -11.234  1.00  0.00           H  
ATOM   3254 1HB  ALA A 223      60.531  -0.465 -10.623  1.00  0.00           H  
ATOM   3255 2HB  ALA A 223      60.177   0.580  -9.226  1.00  0.00           H  
ATOM   3256 3HB  ALA A 223      59.360  -0.992  -9.393  1.00  0.00           H  
ATOM   3257  N   LYS A 224      57.195  -1.315 -11.344  1.00  0.00           N  
ATOM   3258  CA  LYS A 224      56.591  -2.286 -12.248  1.00  0.00           C  
ATOM   3259  C   LYS A 224      55.730  -1.599 -13.300  1.00  0.00           C  
ATOM   3260  O   LYS A 224      55.745  -1.977 -14.472  1.00  0.00           O  
ATOM   3261  CB  LYS A 224      55.755  -3.299 -11.464  1.00  0.00           C  
ATOM   3262  CG  LYS A 224      56.571  -4.271 -10.622  1.00  0.00           C  
ATOM   3263  CD  LYS A 224      55.697  -5.377 -10.052  1.00  0.00           C  
ATOM   3264  CE  LYS A 224      54.787  -4.853  -8.950  1.00  0.00           C  
ATOM   3265  NZ  LYS A 224      54.022  -5.946  -8.292  1.00  0.00           N  
ATOM   3266  H   LYS A 224      56.933  -1.322 -10.369  1.00  0.00           H  
ATOM   3267  HA  LYS A 224      57.389  -2.819 -12.767  1.00  0.00           H  
ATOM   3268 1HB  LYS A 224      55.073  -2.771 -10.798  1.00  0.00           H  
ATOM   3269 2HB  LYS A 224      55.149  -3.884 -12.157  1.00  0.00           H  
ATOM   3270 1HG  LYS A 224      57.353  -4.718 -11.237  1.00  0.00           H  
ATOM   3271 2HG  LYS A 224      57.043  -3.732  -9.801  1.00  0.00           H  
ATOM   3272 1HD  LYS A 224      55.083  -5.803 -10.847  1.00  0.00           H  
ATOM   3273 2HD  LYS A 224      56.329  -6.166  -9.643  1.00  0.00           H  
ATOM   3274 1HE  LYS A 224      55.385  -4.341  -8.198  1.00  0.00           H  
ATOM   3275 2HE  LYS A 224      54.082  -4.136  -9.372  1.00  0.00           H  
ATOM   3276 1HZ  LYS A 224      53.432  -5.558  -7.570  1.00  0.00           H  
ATOM   3277 2HZ  LYS A 224      53.449  -6.417  -8.979  1.00  0.00           H  
ATOM   3278 3HZ  LYS A 224      54.665  -6.608  -7.881  1.00  0.00           H  
ATOM   3279  N   GLN A 225      54.980  -0.588 -12.875  1.00  0.00           N  
ATOM   3280  CA  GLN A 225      54.111   0.155 -13.779  1.00  0.00           C  
ATOM   3281  C   GLN A 225      54.920   0.902 -14.831  1.00  0.00           C  
ATOM   3282  O   GLN A 225      54.545   0.943 -16.003  1.00  0.00           O  
ATOM   3283  CB  GLN A 225      53.238   1.139 -12.995  1.00  0.00           C  
ATOM   3284  CG  GLN A 225      52.176   0.478 -12.133  1.00  0.00           C  
ATOM   3285  CD  GLN A 225      51.389   1.483 -11.313  1.00  0.00           C  
ATOM   3286  OE1 GLN A 225      51.614   2.693 -11.405  1.00  0.00           O  
ATOM   3287  NE2 GLN A 225      50.461   0.987 -10.503  1.00  0.00           N  
ATOM   3288  H   GLN A 225      55.013  -0.327 -11.900  1.00  0.00           H  
ATOM   3289  HA  GLN A 225      53.462  -0.553 -14.294  1.00  0.00           H  
ATOM   3290 1HB  GLN A 225      53.868   1.747 -12.346  1.00  0.00           H  
ATOM   3291 2HB  GLN A 225      52.736   1.813 -13.689  1.00  0.00           H  
ATOM   3292 1HG  GLN A 225      51.480  -0.057 -12.778  1.00  0.00           H  
ATOM   3293 2HG  GLN A 225      52.661  -0.218 -11.448  1.00  0.00           H  
ATOM   3294 1HE2 GLN A 225      49.909   1.601  -9.937  1.00  0.00           H  
ATOM   3295 2HE2 GLN A 225      50.311  -0.001 -10.459  1.00  0.00           H  
ATOM   3296  N   ALA A 226      56.032   1.492 -14.406  1.00  0.00           N  
ATOM   3297  CA  ALA A 226      56.897   2.240 -15.310  1.00  0.00           C  
ATOM   3298  C   ALA A 226      57.378   1.365 -16.461  1.00  0.00           C  
ATOM   3299  O   ALA A 226      57.331   1.769 -17.623  1.00  0.00           O  
ATOM   3300  CB  ALA A 226      58.084   2.817 -14.552  1.00  0.00           C  
ATOM   3301  H   ALA A 226      56.285   1.421 -13.431  1.00  0.00           H  
ATOM   3302  HA  ALA A 226      56.316   3.060 -15.733  1.00  0.00           H  
ATOM   3303 1HB  ALA A 226      58.720   3.372 -15.240  1.00  0.00           H  
ATOM   3304 2HB  ALA A 226      57.725   3.485 -13.769  1.00  0.00           H  
ATOM   3305 3HB  ALA A 226      58.656   2.007 -14.102  1.00  0.00           H  
ATOM   3306  N   LYS A 227      57.841   0.164 -16.132  1.00  0.00           N  
ATOM   3307  CA  LYS A 227      58.331  -0.770 -17.138  1.00  0.00           C  
ATOM   3308  C   LYS A 227      57.258  -1.076 -18.175  1.00  0.00           C  
ATOM   3309  O   LYS A 227      57.518  -1.049 -19.378  1.00  0.00           O  
ATOM   3310  CB  LYS A 227      58.810  -2.064 -16.479  1.00  0.00           C  
ATOM   3311  CG  LYS A 227      59.375  -3.093 -17.449  1.00  0.00           C  
ATOM   3312  CD  LYS A 227      59.875  -4.329 -16.716  1.00  0.00           C  
ATOM   3313  CE  LYS A 227      60.401  -5.375 -17.687  1.00  0.00           C  
ATOM   3314  NZ  LYS A 227      60.895  -6.590 -16.984  1.00  0.00           N  
ATOM   3315  H   LYS A 227      57.854  -0.109 -15.160  1.00  0.00           H  
ATOM   3316  HA  LYS A 227      59.174  -0.310 -17.656  1.00  0.00           H  
ATOM   3317 1HB  LYS A 227      59.584  -1.835 -15.746  1.00  0.00           H  
ATOM   3318 2HB  LYS A 227      57.981  -2.529 -15.944  1.00  0.00           H  
ATOM   3319 1HG  LYS A 227      58.600  -3.390 -18.157  1.00  0.00           H  
ATOM   3320 2HG  LYS A 227      60.201  -2.652 -18.007  1.00  0.00           H  
ATOM   3321 1HD  LYS A 227      60.675  -4.046 -16.030  1.00  0.00           H  
ATOM   3322 2HD  LYS A 227      59.060  -4.763 -16.136  1.00  0.00           H  
ATOM   3323 1HE  LYS A 227      59.608  -5.665 -18.374  1.00  0.00           H  
ATOM   3324 2HE  LYS A 227      61.219  -4.951 -18.270  1.00  0.00           H  
ATOM   3325 1HZ  LYS A 227      61.235  -7.257 -17.661  1.00  0.00           H  
ATOM   3326 2HZ  LYS A 227      61.645  -6.335 -16.356  1.00  0.00           H  
ATOM   3327 3HZ  LYS A 227      60.140  -7.002 -16.455  1.00  0.00           H  
ATOM   3328  N   LYS A 228      56.051  -1.367 -17.703  1.00  0.00           N  
ATOM   3329  CA  LYS A 228      54.936  -1.678 -18.589  1.00  0.00           C  
ATOM   3330  C   LYS A 228      54.670  -0.537 -19.562  1.00  0.00           C  
ATOM   3331  O   LYS A 228      54.581  -0.748 -20.772  1.00  0.00           O  
ATOM   3332  CB  LYS A 228      53.676  -1.981 -17.777  1.00  0.00           C  
ATOM   3333  CG  LYS A 228      53.716  -3.304 -17.024  1.00  0.00           C  
ATOM   3334  CD  LYS A 228      52.440  -3.525 -16.226  1.00  0.00           C  
ATOM   3335  CE  LYS A 228      52.487  -4.837 -15.456  1.00  0.00           C  
ATOM   3336  NZ  LYS A 228      51.261  -5.046 -14.638  1.00  0.00           N  
ATOM   3337  H   LYS A 228      55.902  -1.373 -16.704  1.00  0.00           H  
ATOM   3338  HA  LYS A 228      55.195  -2.561 -19.174  1.00  0.00           H  
ATOM   3339 1HB  LYS A 228      53.512  -1.187 -17.049  1.00  0.00           H  
ATOM   3340 2HB  LYS A 228      52.811  -2.001 -18.441  1.00  0.00           H  
ATOM   3341 1HG  LYS A 228      53.836  -4.124 -17.734  1.00  0.00           H  
ATOM   3342 2HG  LYS A 228      54.566  -3.309 -16.343  1.00  0.00           H  
ATOM   3343 1HD  LYS A 228      52.305  -2.704 -15.520  1.00  0.00           H  
ATOM   3344 2HD  LYS A 228      51.585  -3.542 -16.903  1.00  0.00           H  
ATOM   3345 1HE  LYS A 228      52.588  -5.665 -16.156  1.00  0.00           H  
ATOM   3346 2HE  LYS A 228      53.354  -4.840 -14.796  1.00  0.00           H  
ATOM   3347 1HZ  LYS A 228      51.332  -5.925 -14.145  1.00  0.00           H  
ATOM   3348 2HZ  LYS A 228      51.167  -4.292 -13.972  1.00  0.00           H  
ATOM   3349 3HZ  LYS A 228      50.452  -5.064 -15.242  1.00  0.00           H  
ATOM   3350  N   TYR A 229      54.543   0.678 -19.030  1.00  0.00           N  
ATOM   3351  CA  TYR A 229      53.817   1.727 -19.742  1.00  0.00           C  
ATOM   3352  C   TYR A 229      54.657   2.940 -20.132  1.00  0.00           C  
ATOM   3353  O   TYR A 229      54.432   3.553 -21.175  1.00  0.00           O  
ATOM   3354  CB  TYR A 229      52.627   2.186 -18.895  1.00  0.00           C  
ATOM   3355  CG  TYR A 229      51.620   1.093 -18.616  1.00  0.00           C  
ATOM   3356  CD1 TYR A 229      51.346   0.719 -17.308  1.00  0.00           C  
ATOM   3357  CD2 TYR A 229      50.969   0.464 -19.667  1.00  0.00           C  
ATOM   3358  CE1 TYR A 229      50.425  -0.279 -17.053  1.00  0.00           C  
ATOM   3359  CE2 TYR A 229      50.049  -0.534 -19.412  1.00  0.00           C  
ATOM   3360  CZ  TYR A 229      49.777  -0.905 -18.111  1.00  0.00           C  
ATOM   3361  OH  TYR A 229      48.860  -1.899 -17.857  1.00  0.00           O  
ATOM   3362  H   TYR A 229      54.955   0.865 -18.127  1.00  0.00           H  
ATOM   3363  HA  TYR A 229      53.440   1.313 -20.678  1.00  0.00           H  
ATOM   3364 1HB  TYR A 229      52.987   2.570 -17.940  1.00  0.00           H  
ATOM   3365 2HB  TYR A 229      52.113   3.001 -19.403  1.00  0.00           H  
ATOM   3366  HD1 TYR A 229      51.857   1.214 -16.482  1.00  0.00           H  
ATOM   3367  HD2 TYR A 229      51.185   0.757 -20.695  1.00  0.00           H  
ATOM   3368  HE1 TYR A 229      50.211  -0.572 -16.026  1.00  0.00           H  
ATOM   3369  HE2 TYR A 229      49.538  -1.029 -20.239  1.00  0.00           H  
ATOM   3370  HH  TYR A 229      48.505  -2.226 -18.688  1.00  0.00           H  
ATOM   3371  N   ALA A 230      55.633   3.303 -19.305  1.00  0.00           N  
ATOM   3372  CA  ALA A 230      56.172   4.661 -19.367  1.00  0.00           C  
ATOM   3373  C   ALA A 230      56.651   4.985 -20.779  1.00  0.00           C  
ATOM   3374  O   ALA A 230      57.480   4.271 -21.343  1.00  0.00           O  
ATOM   3375  CB  ALA A 230      57.307   4.832 -18.368  1.00  0.00           C  
ATOM   3376  H   ALA A 230      55.991   2.631 -18.641  1.00  0.00           H  
ATOM   3377  HA  ALA A 230      55.371   5.355 -19.113  1.00  0.00           H  
ATOM   3378 1HB  ALA A 230      57.699   5.847 -18.433  1.00  0.00           H  
ATOM   3379 2HB  ALA A 230      56.935   4.651 -17.360  1.00  0.00           H  
ATOM   3380 3HB  ALA A 230      58.101   4.122 -18.595  1.00  0.00           H  
ATOM   3381  N   GLU A 231      56.117   6.070 -21.338  1.00  0.00           N  
ATOM   3382  CA  GLU A 231      56.334   6.412 -22.742  1.00  0.00           C  
ATOM   3383  C   GLU A 231      57.784   6.787 -23.021  1.00  0.00           C  
ATOM   3384  O   GLU A 231      58.300   6.542 -24.112  1.00  0.00           O  
ATOM   3385  CB  GLU A 231      55.417   7.566 -23.153  1.00  0.00           C  
ATOM   3386  CG  GLU A 231      53.938   7.208 -23.201  1.00  0.00           C  
ATOM   3387  CD  GLU A 231      53.066   8.374 -23.574  1.00  0.00           C  
ATOM   3388  OE1 GLU A 231      53.577   9.463 -23.683  1.00  0.00           O  
ATOM   3389  OE2 GLU A 231      51.887   8.176 -23.749  1.00  0.00           O  
ATOM   3390  H   GLU A 231      55.541   6.680 -20.776  1.00  0.00           H  
ATOM   3391  HA  GLU A 231      56.093   5.541 -23.352  1.00  0.00           H  
ATOM   3392 1HB  GLU A 231      55.538   8.394 -22.454  1.00  0.00           H  
ATOM   3393 2HB  GLU A 231      55.706   7.927 -24.140  1.00  0.00           H  
ATOM   3394 1HG  GLU A 231      53.792   6.412 -23.930  1.00  0.00           H  
ATOM   3395 2HG  GLU A 231      53.635   6.831 -22.225  1.00  0.00           H  
ATOM   3396  N   THR A 232      58.438   7.382 -22.031  1.00  0.00           N  
ATOM   3397  CA  THR A 232      59.799   7.877 -22.199  1.00  0.00           C  
ATOM   3398  C   THR A 232      60.699   7.382 -21.077  1.00  0.00           C  
ATOM   3399  O   THR A 232      60.225   7.035 -19.995  1.00  0.00           O  
ATOM   3400  CB  THR A 232      59.830   9.416 -22.248  1.00  0.00           C  
ATOM   3401  OG1 THR A 232      59.366   9.946 -21.000  1.00  0.00           O  
ATOM   3402  CG2 THR A 232      58.947   9.932 -23.374  1.00  0.00           C  
ATOM   3403  H   THR A 232      57.981   7.495 -21.137  1.00  0.00           H  
ATOM   3404  HA  THR A 232      60.192   7.496 -23.142  1.00  0.00           H  
ATOM   3405  HB  THR A 232      60.853   9.754 -22.412  1.00  0.00           H  
ATOM   3406  HG1 THR A 232      59.386  10.905 -21.032  1.00  0.00           H  
ATOM   3407 1HG2 THR A 232      58.982  11.021 -23.393  1.00  0.00           H  
ATOM   3408 2HG2 THR A 232      59.305   9.540 -24.325  1.00  0.00           H  
ATOM   3409 3HG2 THR A 232      57.921   9.605 -23.210  1.00  0.00           H  
ATOM   3410  N   GLU A 233      62.002   7.350 -21.336  1.00  0.00           N  
ATOM   3411  CA  GLU A 233      62.961   6.907 -20.334  1.00  0.00           C  
ATOM   3412  C   GLU A 233      62.893   7.790 -19.095  1.00  0.00           C  
ATOM   3413  O   GLU A 233      63.133   7.330 -17.979  1.00  0.00           O  
ATOM   3414  CB  GLU A 233      64.380   6.919 -20.908  1.00  0.00           C  
ATOM   3415  CG  GLU A 233      64.613   5.915 -22.028  1.00  0.00           C  
ATOM   3416  CD  GLU A 233      64.167   6.422 -23.370  1.00  0.00           C  
ATOM   3417  OE1 GLU A 233      63.686   7.527 -23.437  1.00  0.00           O  
ATOM   3418  OE2 GLU A 233      64.307   5.702 -24.331  1.00  0.00           O  
ATOM   3419  H   GLU A 233      62.330   7.639 -22.246  1.00  0.00           H  
ATOM   3420  HA  GLU A 233      62.710   5.886 -20.043  1.00  0.00           H  
ATOM   3421 1HB  GLU A 233      64.607   7.912 -21.296  1.00  0.00           H  
ATOM   3422 2HB  GLU A 233      65.095   6.706 -20.113  1.00  0.00           H  
ATOM   3423 1HG  GLU A 233      65.676   5.681 -22.076  1.00  0.00           H  
ATOM   3424 2HG  GLU A 233      64.077   4.996 -21.795  1.00  0.00           H  
ATOM   3425  N   GLU A 234      62.565   9.066 -19.284  1.00  0.00           N  
ATOM   3426  CA  GLU A 234      62.779  10.064 -18.244  1.00  0.00           C  
ATOM   3427  C   GLU A 234      61.678  10.028 -17.187  1.00  0.00           C  
ATOM   3428  O   GLU A 234      61.934  10.247 -16.003  1.00  0.00           O  
ATOM   3429  CB  GLU A 234      62.857  11.462 -18.862  1.00  0.00           C  
ATOM   3430  CG  GLU A 234      64.081  11.696 -19.736  1.00  0.00           C  
ATOM   3431  CD  GLU A 234      64.112  13.070 -20.344  1.00  0.00           C  
ATOM   3432  OE1 GLU A 234      63.155  13.789 -20.189  1.00  0.00           O  
ATOM   3433  OE2 GLU A 234      65.094  13.401 -20.966  1.00  0.00           O  
ATOM   3434  H   GLU A 234      62.160   9.344 -20.166  1.00  0.00           H  
ATOM   3435  HA  GLU A 234      63.726   9.849 -17.747  1.00  0.00           H  
ATOM   3436 1HB  GLU A 234      61.972  11.639 -19.473  1.00  0.00           H  
ATOM   3437 2HB  GLU A 234      62.863  12.210 -18.070  1.00  0.00           H  
ATOM   3438 1HG  GLU A 234      64.978  11.559 -19.131  1.00  0.00           H  
ATOM   3439 2HG  GLU A 234      64.096  10.951 -20.530  1.00  0.00           H  
ATOM   3440  N   GLU A 235      60.448   9.751 -17.615  1.00  0.00           N  
ATOM   3441  CA  GLU A 235      59.305   9.789 -16.710  1.00  0.00           C  
ATOM   3442  C   GLU A 235      59.399   8.691 -15.659  1.00  0.00           C  
ATOM   3443  O   GLU A 235      59.094   8.912 -14.487  1.00  0.00           O  
ATOM   3444  CB  GLU A 235      57.998   9.647 -17.494  1.00  0.00           C  
ATOM   3445  CG  GLU A 235      56.740   9.757 -16.644  1.00  0.00           C  
ATOM   3446  CD  GLU A 235      55.478   9.711 -17.459  1.00  0.00           C  
ATOM   3447  OE1 GLU A 235      55.571   9.618 -18.660  1.00  0.00           O  
ATOM   3448  OE2 GLU A 235      54.418   9.768 -16.880  1.00  0.00           O  
ATOM   3449  H   GLU A 235      60.307   9.510 -18.586  1.00  0.00           H  
ATOM   3450  HA  GLU A 235      59.302  10.751 -16.197  1.00  0.00           H  
ATOM   3451 1HB  GLU A 235      57.950  10.418 -18.263  1.00  0.00           H  
ATOM   3452 2HB  GLU A 235      57.979   8.681 -17.997  1.00  0.00           H  
ATOM   3453 1HG  GLU A 235      56.726   8.937 -15.927  1.00  0.00           H  
ATOM   3454 2HG  GLU A 235      56.772  10.691 -16.085  1.00  0.00           H  
ATOM   3455  N   ARG A 236      59.823   7.506 -16.084  1.00  0.00           N  
ATOM   3456  CA  ARG A 236      59.957   6.370 -15.179  1.00  0.00           C  
ATOM   3457  C   ARG A 236      61.029   6.628 -14.128  1.00  0.00           C  
ATOM   3458  O   ARG A 236      60.857   6.293 -12.956  1.00  0.00           O  
ATOM   3459  CB  ARG A 236      60.303   5.106 -15.953  1.00  0.00           C  
ATOM   3460  CG  ARG A 236      61.691   5.097 -16.574  1.00  0.00           C  
ATOM   3461  CD  ARG A 236      61.924   3.870 -17.378  1.00  0.00           C  
ATOM   3462  NE  ARG A 236      61.110   3.849 -18.583  1.00  0.00           N  
ATOM   3463  CZ  ARG A 236      60.992   2.790 -19.408  1.00  0.00           C  
ATOM   3464  NH1 ARG A 236      61.639   1.676 -19.145  1.00  0.00           N  
ATOM   3465  NH2 ARG A 236      60.225   2.871 -20.481  1.00  0.00           N  
ATOM   3466  H   ARG A 236      60.059   7.389 -17.059  1.00  0.00           H  
ATOM   3467  HA  ARG A 236      59.004   6.217 -14.672  1.00  0.00           H  
ATOM   3468 1HB  ARG A 236      60.232   4.244 -15.291  1.00  0.00           H  
ATOM   3469 2HB  ARG A 236      59.581   4.963 -16.757  1.00  0.00           H  
ATOM   3470 1HG  ARG A 236      61.803   5.962 -17.227  1.00  0.00           H  
ATOM   3471 2HG  ARG A 236      62.443   5.137 -15.785  1.00  0.00           H  
ATOM   3472 1HD  ARG A 236      62.972   3.822 -17.674  1.00  0.00           H  
ATOM   3473 2HD  ARG A 236      61.675   2.992 -16.783  1.00  0.00           H  
ATOM   3474  HE  ARG A 236      60.597   4.688 -18.818  1.00  0.00           H  
ATOM   3475 1HH1 ARG A 236      62.225   1.615 -18.324  1.00  0.00           H  
ATOM   3476 2HH1 ARG A 236      61.550   0.883 -19.763  1.00  0.00           H  
ATOM   3477 1HH2 ARG A 236      59.727   3.727 -20.683  1.00  0.00           H  
ATOM   3478 2HH2 ARG A 236      60.136   2.078 -21.099  1.00  0.00           H  
ATOM   3479  N   ASP A 237      62.137   7.226 -14.553  1.00  0.00           N  
ATOM   3480  CA  ASP A 237      63.239   7.530 -13.648  1.00  0.00           C  
ATOM   3481  C   ASP A 237      62.823   8.550 -12.597  1.00  0.00           C  
ATOM   3482  O   ASP A 237      63.180   8.429 -11.425  1.00  0.00           O  
ATOM   3483  CB  ASP A 237      64.445   8.057 -14.429  1.00  0.00           C  
ATOM   3484  CG  ASP A 237      65.137   6.977 -15.251  1.00  0.00           C  
ATOM   3485  OD1 ASP A 237      65.795   6.146 -14.670  1.00  0.00           O  
ATOM   3486  OD2 ASP A 237      65.000   6.993 -16.450  1.00  0.00           O  
ATOM   3487  H   ASP A 237      62.218   7.476 -15.528  1.00  0.00           H  
ATOM   3488  HA  ASP A 237      63.529   6.612 -13.136  1.00  0.00           H  
ATOM   3489 1HB  ASP A 237      64.125   8.854 -15.100  1.00  0.00           H  
ATOM   3490 2HB  ASP A 237      65.170   8.485 -13.735  1.00  0.00           H  
ATOM   3491  N   GLU A 238      62.066   9.555 -13.022  1.00  0.00           N  
ATOM   3492  CA  GLU A 238      61.599  10.599 -12.117  1.00  0.00           C  
ATOM   3493  C   GLU A 238      60.653  10.035 -11.066  1.00  0.00           C  
ATOM   3494  O   GLU A 238      60.718  10.407  -9.894  1.00  0.00           O  
ATOM   3495  CB  GLU A 238      60.900  11.712 -12.901  1.00  0.00           C  
ATOM   3496  CG  GLU A 238      61.829  12.549 -13.769  1.00  0.00           C  
ATOM   3497  CD  GLU A 238      61.098  13.584 -14.578  1.00  0.00           C  
ATOM   3498  OE1 GLU A 238      59.891  13.581 -14.560  1.00  0.00           O  
ATOM   3499  OE2 GLU A 238      61.749  14.378 -15.216  1.00  0.00           O  
ATOM   3500  H   GLU A 238      61.807   9.598 -13.997  1.00  0.00           H  
ATOM   3501  HA  GLU A 238      62.462  11.023 -11.603  1.00  0.00           H  
ATOM   3502 1HB  GLU A 238      60.138  11.277 -13.549  1.00  0.00           H  
ATOM   3503 2HB  GLU A 238      60.394  12.383 -12.207  1.00  0.00           H  
ATOM   3504 1HG  GLU A 238      62.553  13.051 -13.128  1.00  0.00           H  
ATOM   3505 2HG  GLU A 238      62.375  11.888 -14.440  1.00  0.00           H  
ATOM   3506  N   ILE A 239      59.773   9.135 -11.491  1.00  0.00           N  
ATOM   3507  CA  ILE A 239      58.811   8.517 -10.586  1.00  0.00           C  
ATOM   3508  C   ILE A 239      59.512   7.666  -9.535  1.00  0.00           C  
ATOM   3509  O   ILE A 239      59.135   7.675  -8.363  1.00  0.00           O  
ATOM   3510  CB  ILE A 239      57.805   7.648 -11.363  1.00  0.00           C  
ATOM   3511  CG1 ILE A 239      56.906   8.526 -12.238  1.00  0.00           C  
ATOM   3512  CG2 ILE A 239      56.969   6.815 -10.404  1.00  0.00           C  
ATOM   3513  CD1 ILE A 239      56.074   7.748 -13.232  1.00  0.00           C  
ATOM   3514  H   ILE A 239      59.770   8.872 -12.466  1.00  0.00           H  
ATOM   3515  HA  ILE A 239      58.262   9.306 -10.074  1.00  0.00           H  
ATOM   3516  HB  ILE A 239      58.344   6.981 -12.035  1.00  0.00           H  
ATOM   3517 1HG1 ILE A 239      56.232   9.101 -11.605  1.00  0.00           H  
ATOM   3518 2HG1 ILE A 239      57.520   9.237 -12.792  1.00  0.00           H  
ATOM   3519 1HG2 ILE A 239      56.263   6.208 -10.970  1.00  0.00           H  
ATOM   3520 2HG2 ILE A 239      57.623   6.165  -9.823  1.00  0.00           H  
ATOM   3521 3HG2 ILE A 239      56.422   7.475  -9.730  1.00  0.00           H  
ATOM   3522 1HD1 ILE A 239      55.464   8.439 -13.815  1.00  0.00           H  
ATOM   3523 2HD1 ILE A 239      56.732   7.191 -13.900  1.00  0.00           H  
ATOM   3524 3HD1 ILE A 239      55.426   7.054 -12.699  1.00  0.00           H  
ATOM   3525  N   LEU A 240      60.534   6.931  -9.960  1.00  0.00           N  
ATOM   3526  CA  LEU A 240      61.290   6.074  -9.055  1.00  0.00           C  
ATOM   3527  C   LEU A 240      62.025   6.894  -8.004  1.00  0.00           C  
ATOM   3528  O   LEU A 240      62.073   6.520  -6.832  1.00  0.00           O  
ATOM   3529  CB  LEU A 240      62.295   5.225  -9.844  1.00  0.00           C  
ATOM   3530  CG  LEU A 240      61.688   4.143 -10.746  1.00  0.00           C  
ATOM   3531  CD1 LEU A 240      62.785   3.512 -11.592  1.00  0.00           C  
ATOM   3532  CD2 LEU A 240      60.991   3.098  -9.887  1.00  0.00           C  
ATOM   3533  H   LEU A 240      60.794   6.967 -10.935  1.00  0.00           H  
ATOM   3534  HA  LEU A 240      60.593   5.409  -8.546  1.00  0.00           H  
ATOM   3535 1HB  LEU A 240      62.888   5.886 -10.474  1.00  0.00           H  
ATOM   3536 2HB  LEU A 240      62.963   4.732  -9.139  1.00  0.00           H  
ATOM   3537  HG  LEU A 240      60.964   4.597 -11.423  1.00  0.00           H  
ATOM   3538 1HD1 LEU A 240      62.354   2.743 -12.233  1.00  0.00           H  
ATOM   3539 2HD1 LEU A 240      63.253   4.278 -12.211  1.00  0.00           H  
ATOM   3540 3HD1 LEU A 240      63.534   3.063 -10.941  1.00  0.00           H  
ATOM   3541 1HD2 LEU A 240      60.559   2.329 -10.528  1.00  0.00           H  
ATOM   3542 2HD2 LEU A 240      61.715   2.642  -9.210  1.00  0.00           H  
ATOM   3543 3HD2 LEU A 240      60.200   3.573  -9.306  1.00  0.00           H  
ATOM   3544  N   VAL A 241      62.598   8.015  -8.429  1.00  0.00           N  
ATOM   3545  CA  VAL A 241      63.332   8.891  -7.524  1.00  0.00           C  
ATOM   3546  C   VAL A 241      62.410   9.495  -6.472  1.00  0.00           C  
ATOM   3547  O   VAL A 241      62.773   9.599  -5.300  1.00  0.00           O  
ATOM   3548  CB  VAL A 241      64.016  10.023  -8.314  1.00  0.00           C  
ATOM   3549  CG1 VAL A 241      64.623  11.044  -7.364  1.00  0.00           C  
ATOM   3550  CG2 VAL A 241      65.079   9.443  -9.234  1.00  0.00           C  
ATOM   3551  H   VAL A 241      62.523   8.267  -9.404  1.00  0.00           H  
ATOM   3552  HA  VAL A 241      64.100   8.303  -7.020  1.00  0.00           H  
ATOM   3553  HB  VAL A 241      63.265  10.544  -8.908  1.00  0.00           H  
ATOM   3554 1HG1 VAL A 241      65.102  11.837  -7.939  1.00  0.00           H  
ATOM   3555 2HG1 VAL A 241      63.839  11.472  -6.740  1.00  0.00           H  
ATOM   3556 3HG1 VAL A 241      65.365  10.557  -6.732  1.00  0.00           H  
ATOM   3557 1HG2 VAL A 241      65.558  10.248  -9.790  1.00  0.00           H  
ATOM   3558 2HG2 VAL A 241      65.827   8.917  -8.640  1.00  0.00           H  
ATOM   3559 3HG2 VAL A 241      64.615   8.746  -9.933  1.00  0.00           H  
ATOM   3560  N   LYS A 242      61.216   9.892  -6.898  1.00  0.00           N  
ATOM   3561  CA  LYS A 242      60.239  10.487  -5.993  1.00  0.00           C  
ATOM   3562  C   LYS A 242      59.781   9.484  -4.941  1.00  0.00           C  
ATOM   3563  O   LYS A 242      59.624   9.827  -3.769  1.00  0.00           O  
ATOM   3564  CB  LYS A 242      59.036  11.015  -6.776  1.00  0.00           C  
ATOM   3565  CG  LYS A 242      59.327  12.248  -7.620  1.00  0.00           C  
ATOM   3566  CD  LYS A 242      58.090  12.701  -8.382  1.00  0.00           C  
ATOM   3567  CE  LYS A 242      58.382  13.927  -9.235  1.00  0.00           C  
ATOM   3568  NZ  LYS A 242      57.191  14.358 -10.016  1.00  0.00           N  
ATOM   3569  H   LYS A 242      60.979   9.779  -7.873  1.00  0.00           H  
ATOM   3570  HA  LYS A 242      60.711  11.322  -5.475  1.00  0.00           H  
ATOM   3571 1HB  LYS A 242      58.663  10.235  -7.440  1.00  0.00           H  
ATOM   3572 2HB  LYS A 242      58.233  11.266  -6.082  1.00  0.00           H  
ATOM   3573 1HG  LYS A 242      59.663  13.061  -6.975  1.00  0.00           H  
ATOM   3574 2HG  LYS A 242      60.119  12.022  -8.333  1.00  0.00           H  
ATOM   3575 1HD  LYS A 242      57.744  11.893  -9.028  1.00  0.00           H  
ATOM   3576 2HD  LYS A 242      57.296  12.942  -7.676  1.00  0.00           H  
ATOM   3577 1HE  LYS A 242      58.698  14.748  -8.594  1.00  0.00           H  
ATOM   3578 2HE  LYS A 242      59.193  13.703  -9.928  1.00  0.00           H  
ATOM   3579 1HZ  LYS A 242      57.425  15.171 -10.567  1.00  0.00           H  
ATOM   3580 2HZ  LYS A 242      56.900  13.609 -10.628  1.00  0.00           H  
ATOM   3581 3HZ  LYS A 242      56.437  14.586  -9.383  1.00  0.00           H  
ATOM   3582  N   ALA A 243      59.568   8.244  -5.367  1.00  0.00           N  
ATOM   3583  CA  ALA A 243      59.127   7.189  -4.462  1.00  0.00           C  
ATOM   3584  C   ALA A 243      60.187   6.887  -3.410  1.00  0.00           C  
ATOM   3585  O   ALA A 243      59.871   6.680  -2.238  1.00  0.00           O  
ATOM   3586  CB  ALA A 243      58.784   5.929  -5.244  1.00  0.00           C  
ATOM   3587  H   ALA A 243      59.715   8.027  -6.342  1.00  0.00           H  
ATOM   3588  HA  ALA A 243      58.233   7.538  -3.945  1.00  0.00           H  
ATOM   3589 1HB  ALA A 243      58.456   5.151  -4.555  1.00  0.00           H  
ATOM   3590 2HB  ALA A 243      57.984   6.147  -5.952  1.00  0.00           H  
ATOM   3591 3HB  ALA A 243      59.664   5.587  -5.786  1.00  0.00           H  
ATOM   3592  N   VAL A 244      61.445   6.863  -3.836  1.00  0.00           N  
ATOM   3593  CA  VAL A 244      62.555   6.586  -2.931  1.00  0.00           C  
ATOM   3594  C   VAL A 244      62.694   7.679  -1.879  1.00  0.00           C  
ATOM   3595  O   VAL A 244      62.946   7.398  -0.707  1.00  0.00           O  
ATOM   3596  CB  VAL A 244      63.872   6.468  -3.721  1.00  0.00           C  
ATOM   3597  CG1 VAL A 244      65.056   6.368  -2.770  1.00  0.00           C  
ATOM   3598  CG2 VAL A 244      63.816   5.258  -4.642  1.00  0.00           C  
ATOM   3599  H   VAL A 244      61.638   7.041  -4.811  1.00  0.00           H  
ATOM   3600  HA  VAL A 244      62.362   5.638  -2.427  1.00  0.00           H  
ATOM   3601  HB  VAL A 244      64.011   7.371  -4.314  1.00  0.00           H  
ATOM   3602 1HG1 VAL A 244      65.978   6.286  -3.346  1.00  0.00           H  
ATOM   3603 2HG1 VAL A 244      65.097   7.261  -2.146  1.00  0.00           H  
ATOM   3604 3HG1 VAL A 244      64.943   5.487  -2.139  1.00  0.00           H  
ATOM   3605 1HG2 VAL A 244      64.750   5.181  -5.198  1.00  0.00           H  
ATOM   3606 2HG2 VAL A 244      63.671   4.355  -4.048  1.00  0.00           H  
ATOM   3607 3HG2 VAL A 244      62.987   5.371  -5.340  1.00  0.00           H  
ATOM   3608  N   GLU A 245      62.528   8.927  -2.305  1.00  0.00           N  
ATOM   3609  CA  GLU A 245      62.635  10.065  -1.400  1.00  0.00           C  
ATOM   3610  C   GLU A 245      61.534  10.038  -0.348  1.00  0.00           C  
ATOM   3611  O   GLU A 245      61.775  10.329   0.824  1.00  0.00           O  
ATOM   3612  CB  GLU A 245      62.572  11.378  -2.184  1.00  0.00           C  
ATOM   3613  CG  GLU A 245      62.752  12.627  -1.334  1.00  0.00           C  
ATOM   3614  CD  GLU A 245      62.774  13.891  -2.148  1.00  0.00           C  
ATOM   3615  OE1 GLU A 245      62.675  13.804  -3.348  1.00  0.00           O  
ATOM   3616  OE2 GLU A 245      62.890  14.945  -1.568  1.00  0.00           O  
ATOM   3617  H   GLU A 245      62.323   9.091  -3.280  1.00  0.00           H  
ATOM   3618  HA  GLU A 245      63.596  10.010  -0.887  1.00  0.00           H  
ATOM   3619 1HB  GLU A 245      63.347  11.381  -2.951  1.00  0.00           H  
ATOM   3620 2HB  GLU A 245      61.610  11.454  -2.690  1.00  0.00           H  
ATOM   3621 1HG  GLU A 245      61.935  12.686  -0.615  1.00  0.00           H  
ATOM   3622 2HG  GLU A 245      63.684  12.543  -0.776  1.00  0.00           H  
ATOM   3623  N   GLU A 246      60.325   9.687  -0.774  1.00  0.00           N  
ATOM   3624  CA  GLU A 246      59.183   9.621   0.131  1.00  0.00           C  
ATOM   3625  C   GLU A 246      59.376   8.536   1.183  1.00  0.00           C  
ATOM   3626  O   GLU A 246      59.053   8.730   2.355  1.00  0.00           O  
ATOM   3627  CB  GLU A 246      57.895   9.361  -0.653  1.00  0.00           C  
ATOM   3628  CG  GLU A 246      57.441  10.526  -1.521  1.00  0.00           C  
ATOM   3629  CD  GLU A 246      56.215  10.210  -2.331  1.00  0.00           C  
ATOM   3630  OE1 GLU A 246      55.789   9.080  -2.313  1.00  0.00           O  
ATOM   3631  OE2 GLU A 246      55.703  11.099  -2.970  1.00  0.00           O  
ATOM   3632  H   GLU A 246      60.194   9.460  -1.749  1.00  0.00           H  
ATOM   3633  HA  GLU A 246      59.092  10.579   0.644  1.00  0.00           H  
ATOM   3634 1HB  GLU A 246      58.032   8.495  -1.301  1.00  0.00           H  
ATOM   3635 2HB  GLU A 246      57.087   9.127   0.040  1.00  0.00           H  
ATOM   3636 1HG  GLU A 246      57.229  11.382  -0.881  1.00  0.00           H  
ATOM   3637 2HG  GLU A 246      58.253  10.803  -2.192  1.00  0.00           H  
ATOM   3638  N   SER A 247      59.905   7.394   0.757  1.00  0.00           N  
ATOM   3639  CA  SER A 247      60.141   6.276   1.662  1.00  0.00           C  
ATOM   3640  C   SER A 247      61.185   6.629   2.714  1.00  0.00           C  
ATOM   3641  O   SER A 247      61.042   6.279   3.886  1.00  0.00           O  
ATOM   3642  CB  SER A 247      60.590   5.057   0.880  1.00  0.00           C  
ATOM   3643  OG  SER A 247      60.819   3.969   1.732  1.00  0.00           O  
ATOM   3644  H   SER A 247      60.150   7.299  -0.218  1.00  0.00           H  
ATOM   3645  HA  SER A 247      59.206   6.041   2.173  1.00  0.00           H  
ATOM   3646 1HB  SER A 247      59.828   4.795   0.146  1.00  0.00           H  
ATOM   3647 2HB  SER A 247      61.503   5.292   0.333  1.00  0.00           H  
ATOM   3648  HG  SER A 247      61.097   3.244   1.168  1.00  0.00           H  
ATOM   3649  N   THR A 248      62.235   7.324   2.288  1.00  0.00           N  
ATOM   3650  CA  THR A 248      63.305   7.726   3.193  1.00  0.00           C  
ATOM   3651  C   THR A 248      62.799   8.705   4.245  1.00  0.00           C  
ATOM   3652  O   THR A 248      63.166   8.617   5.417  1.00  0.00           O  
ATOM   3653  CB  THR A 248      64.477   8.358   2.419  1.00  0.00           C  
ATOM   3654  OG1 THR A 248      64.010   9.499   1.688  1.00  0.00           O  
ATOM   3655  CG2 THR A 248      65.081   7.353   1.451  1.00  0.00           C  
ATOM   3656  H   THR A 248      62.293   7.580   1.313  1.00  0.00           H  
ATOM   3657  HA  THR A 248      63.673   6.839   3.709  1.00  0.00           H  
ATOM   3658  HB  THR A 248      65.244   8.683   3.122  1.00  0.00           H  
ATOM   3659  HG1 THR A 248      63.941  10.252   2.280  1.00  0.00           H  
ATOM   3660 1HG2 THR A 248      65.908   7.817   0.913  1.00  0.00           H  
ATOM   3661 2HG2 THR A 248      65.447   6.489   2.005  1.00  0.00           H  
ATOM   3662 3HG2 THR A 248      64.321   7.031   0.740  1.00  0.00           H  
ATOM   3663  N   GLU A 249      61.954   9.638   3.819  1.00  0.00           N  
ATOM   3664  CA  GLU A 249      61.395  10.635   4.724  1.00  0.00           C  
ATOM   3665  C   GLU A 249      60.504   9.987   5.776  1.00  0.00           C  
ATOM   3666  O   GLU A 249      60.537  10.362   6.948  1.00  0.00           O  
ATOM   3667  CB  GLU A 249      60.598  11.680   3.940  1.00  0.00           C  
ATOM   3668  CG  GLU A 249      60.014  12.797   4.794  1.00  0.00           C  
ATOM   3669  CD  GLU A 249      61.070  13.651   5.440  1.00  0.00           C  
ATOM   3670  OE1 GLU A 249      62.180  13.651   4.965  1.00  0.00           O  
ATOM   3671  OE2 GLU A 249      60.765  14.304   6.410  1.00  0.00           O  
ATOM   3672  H   GLU A 249      61.693   9.657   2.844  1.00  0.00           H  
ATOM   3673  HA  GLU A 249      62.217  11.136   5.237  1.00  0.00           H  
ATOM   3674 1HB  GLU A 249      61.239  12.135   3.185  1.00  0.00           H  
ATOM   3675 2HB  GLU A 249      59.774  11.192   3.418  1.00  0.00           H  
ATOM   3676 1HG  GLU A 249      59.386  13.428   4.167  1.00  0.00           H  
ATOM   3677 2HG  GLU A 249      59.385  12.358   5.567  1.00  0.00           H  
ATOM   3678  N   ALA A 250      59.708   9.012   5.351  1.00  0.00           N  
ATOM   3679  CA  ALA A 250      58.806   8.310   6.255  1.00  0.00           C  
ATOM   3680  C   ALA A 250      59.581   7.526   7.307  1.00  0.00           C  
ATOM   3681  O   ALA A 250      59.205   7.501   8.479  1.00  0.00           O  
ATOM   3682  CB  ALA A 250      57.888   7.382   5.472  1.00  0.00           C  
ATOM   3683  H   ALA A 250      59.728   8.750   4.376  1.00  0.00           H  
ATOM   3684  HA  ALA A 250      58.199   9.053   6.772  1.00  0.00           H  
ATOM   3685 1HB  ALA A 250      57.220   6.865   6.161  1.00  0.00           H  
ATOM   3686 2HB  ALA A 250      57.299   7.965   4.764  1.00  0.00           H  
ATOM   3687 3HB  ALA A 250      58.487   6.651   4.931  1.00  0.00           H  
ATOM   3688  N   ALA A 251      60.665   6.886   6.882  1.00  0.00           N  
ATOM   3689  CA  ALA A 251      61.495   6.100   7.786  1.00  0.00           C  
ATOM   3690  C   ALA A 251      62.153   6.984   8.838  1.00  0.00           C  
ATOM   3691  O   ALA A 251      62.233   6.616  10.010  1.00  0.00           O  
ATOM   3692  CB  ALA A 251      62.551   5.333   7.003  1.00  0.00           C  
ATOM   3693  H   ALA A 251      60.921   6.946   5.907  1.00  0.00           H  
ATOM   3694  HA  ALA A 251      60.852   5.388   8.303  1.00  0.00           H  
ATOM   3695 1HB  ALA A 251      63.163   4.751   7.692  1.00  0.00           H  
ATOM   3696 2HB  ALA A 251      62.064   4.663   6.295  1.00  0.00           H  
ATOM   3697 3HB  ALA A 251      63.183   6.035   6.462  1.00  0.00           H  
ATOM   3698  N   VAL A 252      62.623   8.152   8.413  1.00  0.00           N  
ATOM   3699  CA  VAL A 252      63.275   9.090   9.317  1.00  0.00           C  
ATOM   3700  C   VAL A 252      62.302   9.608  10.369  1.00  0.00           C  
ATOM   3701  O   VAL A 252      62.654   9.743  11.541  1.00  0.00           O  
ATOM   3702  CB  VAL A 252      63.854  10.279   8.527  1.00  0.00           C  
ATOM   3703  CG1 VAL A 252      64.367  11.351   9.476  1.00  0.00           C  
ATOM   3704  CG2 VAL A 252      64.965   9.797   7.606  1.00  0.00           C  
ATOM   3705  H   VAL A 252      62.526   8.396   7.438  1.00  0.00           H  
ATOM   3706  HA  VAL A 252      64.093   8.573   9.821  1.00  0.00           H  
ATOM   3707  HB  VAL A 252      63.059  10.729   7.932  1.00  0.00           H  
ATOM   3708 1HG1 VAL A 252      64.772  12.183   8.901  1.00  0.00           H  
ATOM   3709 2HG1 VAL A 252      63.547  11.706  10.100  1.00  0.00           H  
ATOM   3710 3HG1 VAL A 252      65.150  10.932  10.108  1.00  0.00           H  
ATOM   3711 1HG2 VAL A 252      65.369  10.642   7.050  1.00  0.00           H  
ATOM   3712 2HG2 VAL A 252      65.757   9.341   8.200  1.00  0.00           H  
ATOM   3713 3HG2 VAL A 252      64.565   9.061   6.908  1.00  0.00           H  
ATOM   3714  N   ARG A 253      61.077   9.897   9.944  1.00  0.00           N  
ATOM   3715  CA  ARG A 253      60.051  10.400  10.848  1.00  0.00           C  
ATOM   3716  C   ARG A 253      59.685   9.361  11.900  1.00  0.00           C  
ATOM   3717  O   ARG A 253      59.498   9.689  13.072  1.00  0.00           O  
ATOM   3718  CB  ARG A 253      58.802  10.795  10.073  1.00  0.00           C  
ATOM   3719  CG  ARG A 253      58.951  12.039   9.212  1.00  0.00           C  
ATOM   3720  CD  ARG A 253      57.712  12.327   8.445  1.00  0.00           C  
ATOM   3721  NE  ARG A 253      57.849  13.516   7.620  1.00  0.00           N  
ATOM   3722  CZ  ARG A 253      56.935  13.934   6.723  1.00  0.00           C  
ATOM   3723  NH1 ARG A 253      55.826  13.251   6.546  1.00  0.00           N  
ATOM   3724  NH2 ARG A 253      57.153  15.032   6.019  1.00  0.00           N  
ATOM   3725  H   ARG A 253      60.851   9.765   8.969  1.00  0.00           H  
ATOM   3726  HA  ARG A 253      60.439  11.284  11.355  1.00  0.00           H  
ATOM   3727 1HB  ARG A 253      58.506   9.975   9.420  1.00  0.00           H  
ATOM   3728 2HB  ARG A 253      57.983  10.971  10.770  1.00  0.00           H  
ATOM   3729 1HG  ARG A 253      59.168  12.898   9.848  1.00  0.00           H  
ATOM   3730 2HG  ARG A 253      59.767  11.896   8.503  1.00  0.00           H  
ATOM   3731 1HD  ARG A 253      57.483  11.484   7.793  1.00  0.00           H  
ATOM   3732 2HD  ARG A 253      56.885  12.485   9.137  1.00  0.00           H  
ATOM   3733  HE  ARG A 253      58.689  14.069   7.728  1.00  0.00           H  
ATOM   3734 1HH1 ARG A 253      55.659  12.412   7.084  1.00  0.00           H  
ATOM   3735 2HH1 ARG A 253      55.141  13.564   5.874  1.00  0.00           H  
ATOM   3736 1HH2 ARG A 253      58.006  15.558   6.155  1.00  0.00           H  
ATOM   3737 2HH2 ARG A 253      56.469  15.345   5.347  1.00  0.00           H  
ATOM   3738  N   ALA A 254      59.584   8.106  11.475  1.00  0.00           N  
ATOM   3739  CA  ALA A 254      59.241   7.016  12.379  1.00  0.00           C  
ATOM   3740  C   ALA A 254      60.323   6.811  13.431  1.00  0.00           C  
ATOM   3741  O   ALA A 254      60.027   6.577  14.603  1.00  0.00           O  
ATOM   3742  CB  ALA A 254      59.014   5.731  11.596  1.00  0.00           C  
ATOM   3743  H   ALA A 254      59.749   7.902  10.500  1.00  0.00           H  
ATOM   3744  HA  ALA A 254      58.319   7.282  12.896  1.00  0.00           H  
ATOM   3745 1HB  ALA A 254      58.758   4.926  12.285  1.00  0.00           H  
ATOM   3746 2HB  ALA A 254      58.198   5.875  10.888  1.00  0.00           H  
ATOM   3747 3HB  ALA A 254      59.922   5.470  11.055  1.00  0.00           H  
ATOM   3748  N   VAL A 255      61.579   6.900  13.006  1.00  0.00           N  
ATOM   3749  CA  VAL A 255      62.709   6.724  13.910  1.00  0.00           C  
ATOM   3750  C   VAL A 255      62.653   7.720  15.061  1.00  0.00           C  
ATOM   3751  O   VAL A 255      62.827   7.351  16.223  1.00  0.00           O  
ATOM   3752  CB  VAL A 255      64.036   6.899  13.147  1.00  0.00           C  
ATOM   3753  CG1 VAL A 255      65.207   6.931  14.118  1.00  0.00           C  
ATOM   3754  CG2 VAL A 255      64.204   5.775  12.136  1.00  0.00           C  
ATOM   3755  H   VAL A 255      61.756   7.095  12.031  1.00  0.00           H  
ATOM   3756  HA  VAL A 255      62.671   5.714  14.319  1.00  0.00           H  
ATOM   3757  HB  VAL A 255      64.022   7.857  12.628  1.00  0.00           H  
ATOM   3758 1HG1 VAL A 255      66.137   7.056  13.562  1.00  0.00           H  
ATOM   3759 2HG1 VAL A 255      65.084   7.765  14.809  1.00  0.00           H  
ATOM   3760 3HG1 VAL A 255      65.242   5.996  14.677  1.00  0.00           H  
ATOM   3761 1HG2 VAL A 255      65.143   5.905  11.600  1.00  0.00           H  
ATOM   3762 2HG2 VAL A 255      64.211   4.816  12.655  1.00  0.00           H  
ATOM   3763 3HG2 VAL A 255      63.376   5.797  11.427  1.00  0.00           H  
ATOM   3764  N   GLU A 256      62.409   8.984  14.732  1.00  0.00           N  
ATOM   3765  CA  GLU A 256      62.329  10.037  15.738  1.00  0.00           C  
ATOM   3766  C   GLU A 256      61.258   9.727  16.775  1.00  0.00           C  
ATOM   3767  O   GLU A 256      61.434   9.998  17.963  1.00  0.00           O  
ATOM   3768  CB  GLU A 256      62.037  11.386  15.077  1.00  0.00           C  
ATOM   3769  CG  GLU A 256      62.013  12.565  16.039  1.00  0.00           C  
ATOM   3770  CD  GLU A 256      61.799  13.882  15.345  1.00  0.00           C  
ATOM   3771  OE1 GLU A 256      61.694  13.888  14.142  1.00  0.00           O  
ATOM   3772  OE2 GLU A 256      61.741  14.883  16.019  1.00  0.00           O  
ATOM   3773  H   GLU A 256      62.275   9.222  13.760  1.00  0.00           H  
ATOM   3774  HA  GLU A 256      63.290  10.100  16.250  1.00  0.00           H  
ATOM   3775 1HB  GLU A 256      62.791  11.590  14.317  1.00  0.00           H  
ATOM   3776 2HB  GLU A 256      61.070  11.344  14.575  1.00  0.00           H  
ATOM   3777 1HG  GLU A 256      61.211  12.415  16.762  1.00  0.00           H  
ATOM   3778 2HG  GLU A 256      62.955  12.596  16.584  1.00  0.00           H  
ATOM   3779  N   VAL A 257      60.144   9.154  16.305  1.00  0.00           N  
ATOM   3780  CA  VAL A 257      59.112   8.610  17.189  1.00  0.00           C  
ATOM   3781  C   VAL A 257      59.657   7.506  18.090  1.00  0.00           C  
ATOM   3782  O   VAL A 257      59.401   7.491  19.294  1.00  0.00           O  
ATOM   3783  CB  VAL A 257      57.942   8.051  16.358  1.00  0.00           C  
ATOM   3784  CG1 VAL A 257      56.968   7.296  17.249  1.00  0.00           C  
ATOM   3785  CG2 VAL A 257      57.238   9.184  15.627  1.00  0.00           C  
ATOM   3786  H   VAL A 257      60.006   9.092  15.306  1.00  0.00           H  
ATOM   3787  HA  VAL A 257      58.738   9.416  17.822  1.00  0.00           H  
ATOM   3788  HB  VAL A 257      58.333   7.337  15.632  1.00  0.00           H  
ATOM   3789 1HG1 VAL A 257      56.147   6.908  16.645  1.00  0.00           H  
ATOM   3790 2HG1 VAL A 257      57.485   6.468  17.734  1.00  0.00           H  
ATOM   3791 3HG1 VAL A 257      56.571   7.971  18.008  1.00  0.00           H  
ATOM   3792 1HG2 VAL A 257      56.413   8.782  15.041  1.00  0.00           H  
ATOM   3793 2HG2 VAL A 257      56.853   9.901  16.353  1.00  0.00           H  
ATOM   3794 3HG2 VAL A 257      57.944   9.684  14.964  1.00  0.00           H  
ATOM   3795  N   ASP A 258      60.408   6.583  17.503  1.00  0.00           N  
ATOM   3796  CA  ASP A 258      61.198   5.629  18.276  1.00  0.00           C  
ATOM   3797  C   ASP A 258      62.595   5.505  17.687  1.00  0.00           C  
ATOM   3798  O   ASP A 258      62.758   5.135  16.524  1.00  0.00           O  
ATOM   3799  CB  ASP A 258      60.521   4.257  18.304  1.00  0.00           C  
ATOM   3800  CG  ASP A 258      61.250   3.254  19.188  1.00  0.00           C  
ATOM   3801  OD1 ASP A 258      62.323   3.567  19.647  1.00  0.00           O  
ATOM   3802  OD2 ASP A 258      60.728   2.185  19.395  1.00  0.00           O  
ATOM   3803  H   ASP A 258      60.434   6.539  16.494  1.00  0.00           H  
ATOM   3804  HA  ASP A 258      61.281   5.997  19.299  1.00  0.00           H  
ATOM   3805 1HB  ASP A 258      59.498   4.363  18.668  1.00  0.00           H  
ATOM   3806 2HB  ASP A 258      60.468   3.856  17.291  1.00  0.00           H  
ATOM   3807  N   SER A 259      63.603   5.814  18.487  1.00  0.00           N  
ATOM   3808  CA  SER A 259      64.981   5.787  18.013  1.00  0.00           C  
ATOM   3809  C   SER A 259      65.700   4.564  18.558  1.00  0.00           C  
ATOM   3810  O   SER A 259      66.922   4.454  18.456  1.00  0.00           O  
ATOM   3811  CB  SER A 259      65.710   7.048  18.432  1.00  0.00           C  
ATOM   3812  OG  SER A 259      65.130   8.182  17.848  1.00  0.00           O  
ATOM   3813  H   SER A 259      63.410   6.073  19.444  1.00  0.00           H  
ATOM   3814  HA  SER A 259      64.971   5.732  16.924  1.00  0.00           H  
ATOM   3815 1HB  SER A 259      65.682   7.141  19.518  1.00  0.00           H  
ATOM   3816 2HB  SER A 259      66.757   6.979  18.137  1.00  0.00           H  
ATOM   3817  HG  SER A 259      64.398   7.860  17.316  1.00  0.00           H  
ATOM   3818  N   SER A 260      64.926   3.653  19.135  1.00  0.00           N  
ATOM   3819  CA  SER A 260      65.474   2.467  19.773  1.00  0.00           C  
ATOM   3820  C   SER A 260      66.051   1.505  18.749  1.00  0.00           C  
ATOM   3821  O   SER A 260      65.427   1.225  17.726  1.00  0.00           O  
ATOM   3822  CB  SER A 260      64.401   1.769  20.585  1.00  0.00           C  
ATOM   3823  OG  SER A 260      64.886   0.577  21.140  1.00  0.00           O  
ATOM   3824  H   SER A 260      63.925   3.785  19.132  1.00  0.00           H  
ATOM   3825  HA  SER A 260      66.278   2.775  20.443  1.00  0.00           H  
ATOM   3826 1HB  SER A 260      64.059   2.431  21.381  1.00  0.00           H  
ATOM   3827 2HB  SER A 260      63.544   1.555  19.948  1.00  0.00           H  
ATOM   3828  HG  SER A 260      64.155   0.199  21.634  1.00  0.00           H  
ATOM   3829  N   PRO A 261      67.251   1.020  19.065  1.00  0.00           N  
ATOM   3830  CA  PRO A 261      68.178   0.670  17.997  1.00  0.00           C  
ATOM   3831  C   PRO A 261      67.567  -0.380  17.085  1.00  0.00           C  
ATOM   3832  O   PRO A 261      67.816  -0.390  15.880  1.00  0.00           O  
ATOM   3833  CB  PRO A 261      69.395   0.126  18.753  1.00  0.00           C  
ATOM   3834  CG  PRO A 261      69.329   0.798  20.082  1.00  0.00           C  
ATOM   3835  CD  PRO A 261      67.858   0.873  20.392  1.00  0.00           C  
ATOM   3836  HA  PRO A 261      68.439   1.577  17.433  1.00  0.00           H  
ATOM   3837 1HB  PRO A 261      69.334  -0.970  18.825  1.00  0.00           H  
ATOM   3838 2HB  PRO A 261      70.316   0.361  18.201  1.00  0.00           H  
ATOM   3839 1HG  PRO A 261      69.891   0.218  20.829  1.00  0.00           H  
ATOM   3840 2HG  PRO A 261      69.802   1.790  20.030  1.00  0.00           H  
ATOM   3841 1HD  PRO A 261      67.540  -0.057  20.887  1.00  0.00           H  
ATOM   3842 2HD  PRO A 261      67.662   1.743  21.037  1.00  0.00           H  
ATOM   3843  N   GLU A 262      66.760  -1.273  17.658  1.00  0.00           N  
ATOM   3844  CA  GLU A 262      66.086  -2.276  16.842  1.00  0.00           C  
ATOM   3845  C   GLU A 262      65.198  -1.625  15.790  1.00  0.00           C  
ATOM   3846  O   GLU A 262      65.230  -2.001  14.618  1.00  0.00           O  
ATOM   3847  CB  GLU A 262      65.250  -3.207  17.723  1.00  0.00           C  
ATOM   3848  CG  GLU A 262      64.539  -4.319  16.966  1.00  0.00           C  
ATOM   3849  CD  GLU A 262      63.757  -5.233  17.867  1.00  0.00           C  
ATOM   3850  OE1 GLU A 262      63.780  -5.027  19.057  1.00  0.00           O  
ATOM   3851  OE2 GLU A 262      63.135  -6.140  17.365  1.00  0.00           O  
ATOM   3852  H   GLU A 262      66.625  -1.243  18.658  1.00  0.00           H  
ATOM   3853  HA  GLU A 262      66.843  -2.869  16.327  1.00  0.00           H  
ATOM   3854 1HB  GLU A 262      65.891  -3.670  18.474  1.00  0.00           H  
ATOM   3855 2HB  GLU A 262      64.494  -2.626  18.252  1.00  0.00           H  
ATOM   3856 1HG  GLU A 262      63.859  -3.874  16.240  1.00  0.00           H  
ATOM   3857 2HG  GLU A 262      65.279  -4.902  16.419  1.00  0.00           H  
ATOM   3858  N   ALA A 263      64.406  -0.647  16.215  1.00  0.00           N  
ATOM   3859  CA  ALA A 263      63.506   0.059  15.310  1.00  0.00           C  
ATOM   3860  C   ALA A 263      64.284   0.840  14.259  1.00  0.00           C  
ATOM   3861  O   ALA A 263      63.908   0.867  13.087  1.00  0.00           O  
ATOM   3862  CB  ALA A 263      62.591   0.991  16.092  1.00  0.00           C  
ATOM   3863  H   ALA A 263      64.427  -0.385  17.190  1.00  0.00           H  
ATOM   3864  HA  ALA A 263      62.896  -0.682  14.793  1.00  0.00           H  
ATOM   3865 1HB  ALA A 263      61.926   1.511  15.402  1.00  0.00           H  
ATOM   3866 2HB  ALA A 263      61.999   0.410  16.799  1.00  0.00           H  
ATOM   3867 3HB  ALA A 263      63.192   1.719  16.634  1.00  0.00           H  
ATOM   3868  N   GLY A 264      65.370   1.475  14.684  1.00  0.00           N  
ATOM   3869  CA  GLY A 264      66.204   2.259  13.779  1.00  0.00           C  
ATOM   3870  C   GLY A 264      66.858   1.372  12.728  1.00  0.00           C  
ATOM   3871  O   GLY A 264      66.940   1.739  11.556  1.00  0.00           O  
ATOM   3872  H   GLY A 264      65.626   1.414  15.659  1.00  0.00           H  
ATOM   3873 1HA  GLY A 264      65.595   3.021  13.291  1.00  0.00           H  
ATOM   3874 2HA  GLY A 264      66.972   2.779  14.351  1.00  0.00           H  
ATOM   3875  N   ASP A 265      67.323   0.203  13.153  1.00  0.00           N  
ATOM   3876  CA  ASP A 265      67.972  -0.739  12.248  1.00  0.00           C  
ATOM   3877  C   ASP A 265      66.998  -1.253  11.197  1.00  0.00           C  
ATOM   3878  O   ASP A 265      67.350  -1.391  10.025  1.00  0.00           O  
ATOM   3879  CB  ASP A 265      68.557  -1.918  13.029  1.00  0.00           C  
ATOM   3880  CG  ASP A 265      69.781  -1.536  13.851  1.00  0.00           C  
ATOM   3881  OD1 ASP A 265      70.337  -0.493  13.601  1.00  0.00           O  
ATOM   3882  OD2 ASP A 265      70.147  -2.290  14.720  1.00  0.00           O  
ATOM   3883  H   ASP A 265      67.225  -0.040  14.128  1.00  0.00           H  
ATOM   3884  HA  ASP A 265      68.785  -0.223  11.736  1.00  0.00           H  
ATOM   3885 1HB  ASP A 265      67.799  -2.322  13.700  1.00  0.00           H  
ATOM   3886 2HB  ASP A 265      68.837  -2.712  12.336  1.00  0.00           H  
ATOM   3887  N   LEU A 266      65.771  -1.536  11.622  1.00  0.00           N  
ATOM   3888  CA  LEU A 266      64.743  -2.036  10.717  1.00  0.00           C  
ATOM   3889  C   LEU A 266      64.381  -0.995   9.666  1.00  0.00           C  
ATOM   3890  O   LEU A 266      64.192  -1.322   8.494  1.00  0.00           O  
ATOM   3891  CB  LEU A 266      63.489  -2.432  11.506  1.00  0.00           C  
ATOM   3892  CG  LEU A 266      63.632  -3.665  12.408  1.00  0.00           C  
ATOM   3893  CD1 LEU A 266      62.376  -3.824  13.255  1.00  0.00           C  
ATOM   3894  CD2 LEU A 266      63.873  -4.897  11.549  1.00  0.00           C  
ATOM   3895  H   LEU A 266      65.545  -1.401  12.597  1.00  0.00           H  
ATOM   3896  HA  LEU A 266      65.130  -2.918  10.208  1.00  0.00           H  
ATOM   3897 1HB  LEU A 266      63.195  -1.594  12.136  1.00  0.00           H  
ATOM   3898 2HB  LEU A 266      62.682  -2.630  10.801  1.00  0.00           H  
ATOM   3899  HG  LEU A 266      64.475  -3.524  13.086  1.00  0.00           H  
ATOM   3900 1HD1 LEU A 266      62.478  -4.700  13.896  1.00  0.00           H  
ATOM   3901 2HD1 LEU A 266      62.239  -2.937  13.873  1.00  0.00           H  
ATOM   3902 3HD1 LEU A 266      61.513  -3.950  12.603  1.00  0.00           H  
ATOM   3903 1HD2 LEU A 266      63.976  -5.773  12.191  1.00  0.00           H  
ATOM   3904 2HD2 LEU A 266      63.030  -5.040  10.873  1.00  0.00           H  
ATOM   3905 3HD2 LEU A 266      64.786  -4.764  10.969  1.00  0.00           H  
ATOM   3906  N   ALA A 267      64.285   0.260  10.091  1.00  0.00           N  
ATOM   3907  CA  ALA A 267      63.946   1.351   9.186  1.00  0.00           C  
ATOM   3908  C   ALA A 267      65.029   1.552   8.135  1.00  0.00           C  
ATOM   3909  O   ALA A 267      64.734   1.787   6.963  1.00  0.00           O  
ATOM   3910  CB  ALA A 267      63.723   2.637   9.967  1.00  0.00           C  
ATOM   3911  H   ALA A 267      64.451   0.463  11.066  1.00  0.00           H  
ATOM   3912  HA  ALA A 267      63.023   1.088   8.669  1.00  0.00           H  
ATOM   3913 1HB  ALA A 267      63.470   3.443   9.278  1.00  0.00           H  
ATOM   3914 2HB  ALA A 267      62.905   2.496  10.675  1.00  0.00           H  
ATOM   3915 3HB  ALA A 267      64.631   2.896  10.510  1.00  0.00           H  
ATOM   3916  N   ALA A 268      66.284   1.458   8.560  1.00  0.00           N  
ATOM   3917  CA  ALA A 268      67.415   1.630   7.655  1.00  0.00           C  
ATOM   3918  C   ALA A 268      67.451   0.528   6.604  1.00  0.00           C  
ATOM   3919  O   ALA A 268      67.729   0.783   5.432  1.00  0.00           O  
ATOM   3920  CB  ALA A 268      68.720   1.658   8.437  1.00  0.00           C  
ATOM   3921  H   ALA A 268      66.460   1.262   9.535  1.00  0.00           H  
ATOM   3922  HA  ALA A 268      67.293   2.582   7.138  1.00  0.00           H  
ATOM   3923 1HB  ALA A 268      69.555   1.786   7.747  1.00  0.00           H  
ATOM   3924 2HB  ALA A 268      68.703   2.487   9.144  1.00  0.00           H  
ATOM   3925 3HB  ALA A 268      68.839   0.721   8.979  1.00  0.00           H  
ATOM   3926  N   GLU A 269      67.169  -0.698   7.029  1.00  0.00           N  
ATOM   3927  CA  GLU A 269      67.168  -1.842   6.124  1.00  0.00           C  
ATOM   3928  C   GLU A 269      66.074  -1.711   5.072  1.00  0.00           C  
ATOM   3929  O   GLU A 269      66.286  -2.023   3.900  1.00  0.00           O  
ATOM   3930  CB  GLU A 269      66.982  -3.143   6.908  1.00  0.00           C  
ATOM   3931  CG  GLU A 269      68.171  -3.530   7.776  1.00  0.00           C  
ATOM   3932  CD  GLU A 269      67.924  -4.772   8.586  1.00  0.00           C  
ATOM   3933  OE1 GLU A 269      66.820  -5.261   8.568  1.00  0.00           O  
ATOM   3934  OE2 GLU A 269      68.841  -5.232   9.225  1.00  0.00           O  
ATOM   3935  H   GLU A 269      66.949  -0.842   8.004  1.00  0.00           H  
ATOM   3936  HA  GLU A 269      68.130  -1.878   5.611  1.00  0.00           H  
ATOM   3937 1HB  GLU A 269      66.109  -3.055   7.556  1.00  0.00           H  
ATOM   3938 2HB  GLU A 269      66.793  -3.962   6.214  1.00  0.00           H  
ATOM   3939 1HG  GLU A 269      69.037  -3.693   7.136  1.00  0.00           H  
ATOM   3940 2HG  GLU A 269      68.401  -2.703   8.448  1.00  0.00           H  
ATOM   3941  N   GLY A 270      64.904  -1.248   5.498  1.00  0.00           N  
ATOM   3942  CA  GLY A 270      63.773  -1.076   4.593  1.00  0.00           C  
ATOM   3943  C   GLY A 270      64.067  -0.014   3.541  1.00  0.00           C  
ATOM   3944  O   GLY A 270      63.727  -0.177   2.369  1.00  0.00           O  
ATOM   3945  H   GLY A 270      64.795  -1.009   6.473  1.00  0.00           H  
ATOM   3946 1HA  GLY A 270      63.550  -2.025   4.105  1.00  0.00           H  
ATOM   3947 2HA  GLY A 270      62.890  -0.793   5.164  1.00  0.00           H  
ATOM   3948  N   VAL A 271      64.701   1.074   3.967  1.00  0.00           N  
ATOM   3949  CA  VAL A 271      65.042   2.165   3.062  1.00  0.00           C  
ATOM   3950  C   VAL A 271      66.047   1.715   2.010  1.00  0.00           C  
ATOM   3951  O   VAL A 271      65.937   2.076   0.838  1.00  0.00           O  
ATOM   3952  CB  VAL A 271      65.627   3.351   3.852  1.00  0.00           C  
ATOM   3953  CG1 VAL A 271      66.158   4.414   2.901  1.00  0.00           C  
ATOM   3954  CG2 VAL A 271      64.565   3.934   4.772  1.00  0.00           C  
ATOM   3955  H   VAL A 271      64.953   1.146   4.942  1.00  0.00           H  
ATOM   3956  HA  VAL A 271      64.132   2.494   2.558  1.00  0.00           H  
ATOM   3957  HB  VAL A 271      66.471   3.000   4.445  1.00  0.00           H  
ATOM   3958 1HG1 VAL A 271      66.568   5.244   3.476  1.00  0.00           H  
ATOM   3959 2HG1 VAL A 271      66.941   3.984   2.277  1.00  0.00           H  
ATOM   3960 3HG1 VAL A 271      65.347   4.775   2.270  1.00  0.00           H  
ATOM   3961 1HG2 VAL A 271      64.985   4.772   5.328  1.00  0.00           H  
ATOM   3962 2HG2 VAL A 271      63.719   4.280   4.179  1.00  0.00           H  
ATOM   3963 3HG2 VAL A 271      64.229   3.167   5.471  1.00  0.00           H  
ATOM   3964  N   THR A 272      67.027   0.925   2.436  1.00  0.00           N  
ATOM   3965  CA  THR A 272      68.055   0.424   1.531  1.00  0.00           C  
ATOM   3966  C   THR A 272      67.459  -0.503   0.479  1.00  0.00           C  
ATOM   3967  O   THR A 272      67.833  -0.450  -0.693  1.00  0.00           O  
ATOM   3968  CB  THR A 272      69.162  -0.316   2.305  1.00  0.00           C  
ATOM   3969  OG1 THR A 272      68.589  -1.408   3.036  1.00  0.00           O  
ATOM   3970  CG2 THR A 272      69.858   0.628   3.273  1.00  0.00           C  
ATOM   3971  H   THR A 272      67.061   0.665   3.411  1.00  0.00           H  
ATOM   3972  HA  THR A 272      68.505   1.272   1.015  1.00  0.00           H  
ATOM   3973  HB  THR A 272      69.895  -0.711   1.602  1.00  0.00           H  
ATOM   3974  HG1 THR A 272      68.450  -2.151   2.443  1.00  0.00           H  
ATOM   3975 1HG2 THR A 272      70.637   0.088   3.811  1.00  0.00           H  
ATOM   3976 2HG2 THR A 272      70.304   1.454   2.719  1.00  0.00           H  
ATOM   3977 3HG2 THR A 272      69.132   1.020   3.985  1.00  0.00           H  
ATOM   3978  N   GLU A 273      66.530  -1.352   0.905  1.00  0.00           N  
ATOM   3979  CA  GLU A 273      65.880  -2.293  -0.000  1.00  0.00           C  
ATOM   3980  C   GLU A 273      65.054  -1.564  -1.052  1.00  0.00           C  
ATOM   3981  O   GLU A 273      65.052  -1.941  -2.224  1.00  0.00           O  
ATOM   3982  CB  GLU A 273      64.988  -3.258   0.784  1.00  0.00           C  
ATOM   3983  CG  GLU A 273      64.303  -4.316  -0.070  1.00  0.00           C  
ATOM   3984  CD  GLU A 273      65.274  -5.265  -0.715  1.00  0.00           C  
ATOM   3985  OE1 GLU A 273      66.379  -5.369  -0.240  1.00  0.00           O  
ATOM   3986  OE2 GLU A 273      64.910  -5.887  -1.685  1.00  0.00           O  
ATOM   3987  H   GLU A 273      66.268  -1.345   1.880  1.00  0.00           H  
ATOM   3988  HA  GLU A 273      66.651  -2.869  -0.513  1.00  0.00           H  
ATOM   3989 1HB  GLU A 273      65.583  -3.772   1.539  1.00  0.00           H  
ATOM   3990 2HB  GLU A 273      64.213  -2.695   1.305  1.00  0.00           H  
ATOM   3991 1HG  GLU A 273      63.618  -4.886   0.557  1.00  0.00           H  
ATOM   3992 2HG  GLU A 273      63.718  -3.820  -0.843  1.00  0.00           H  
ATOM   3993  N   ALA A 274      64.353  -0.518  -0.626  1.00  0.00           N  
ATOM   3994  CA  ALA A 274      63.521   0.266  -1.531  1.00  0.00           C  
ATOM   3995  C   ALA A 274      64.366   0.973  -2.583  1.00  0.00           C  
ATOM   3996  O   ALA A 274      63.994   1.032  -3.755  1.00  0.00           O  
ATOM   3997  CB  ALA A 274      62.695   1.277  -0.749  1.00  0.00           C  
ATOM   3998  H   ALA A 274      64.398  -0.260   0.349  1.00  0.00           H  
ATOM   3999  HA  ALA A 274      62.846  -0.417  -2.048  1.00  0.00           H  
ATOM   4000 1HB  ALA A 274      62.079   1.855  -1.439  1.00  0.00           H  
ATOM   4001 2HB  ALA A 274      62.053   0.753  -0.041  1.00  0.00           H  
ATOM   4002 3HB  ALA A 274      63.359   1.948  -0.208  1.00  0.00           H  
ATOM   4003  N   GLY A 275      65.505   1.508  -2.157  1.00  0.00           N  
ATOM   4004  CA  GLY A 275      66.406   2.213  -3.062  1.00  0.00           C  
ATOM   4005  C   GLY A 275      66.978   1.271  -4.114  1.00  0.00           C  
ATOM   4006  O   GLY A 275      67.093   1.630  -5.286  1.00  0.00           O  
ATOM   4007  H   GLY A 275      65.753   1.424  -1.182  1.00  0.00           H  
ATOM   4008 1HA  GLY A 275      65.869   3.026  -3.550  1.00  0.00           H  
ATOM   4009 2HA  GLY A 275      67.218   2.662  -2.491  1.00  0.00           H  
ATOM   4010  N   VAL A 276      67.335   0.065  -3.688  1.00  0.00           N  
ATOM   4011  CA  VAL A 276      67.897  -0.932  -4.593  1.00  0.00           C  
ATOM   4012  C   VAL A 276      66.880  -1.356  -5.645  1.00  0.00           C  
ATOM   4013  O   VAL A 276      67.218  -1.524  -6.817  1.00  0.00           O  
ATOM   4014  CB  VAL A 276      68.361  -2.170  -3.803  1.00  0.00           C  
ATOM   4015  CG1 VAL A 276      68.771  -3.285  -4.754  1.00  0.00           C  
ATOM   4016  CG2 VAL A 276      69.512  -1.796  -2.882  1.00  0.00           C  
ATOM   4017  H   VAL A 276      67.214  -0.168  -2.713  1.00  0.00           H  
ATOM   4018  HA  VAL A 276      68.760  -0.495  -5.097  1.00  0.00           H  
ATOM   4019  HB  VAL A 276      67.526  -2.545  -3.210  1.00  0.00           H  
ATOM   4020 1HG1 VAL A 276      69.095  -4.153  -4.178  1.00  0.00           H  
ATOM   4021 2HG1 VAL A 276      67.921  -3.562  -5.378  1.00  0.00           H  
ATOM   4022 3HG1 VAL A 276      69.590  -2.942  -5.385  1.00  0.00           H  
ATOM   4023 1HG2 VAL A 276      69.834  -2.676  -2.326  1.00  0.00           H  
ATOM   4024 2HG2 VAL A 276      70.344  -1.416  -3.475  1.00  0.00           H  
ATOM   4025 3HG2 VAL A 276      69.183  -1.026  -2.184  1.00  0.00           H  
ATOM   4026  N   ILE A 277      65.633  -1.528  -5.219  1.00  0.00           N  
ATOM   4027  CA  ILE A 277      64.564  -1.933  -6.124  1.00  0.00           C  
ATOM   4028  C   ILE A 277      64.297  -0.863  -7.176  1.00  0.00           C  
ATOM   4029  O   ILE A 277      64.079  -1.171  -8.348  1.00  0.00           O  
ATOM   4030  CB  ILE A 277      63.268  -2.224  -5.346  1.00  0.00           C  
ATOM   4031  CG1 ILE A 277      63.468  -3.411  -4.400  1.00  0.00           C  
ATOM   4032  CG2 ILE A 277      62.120  -2.494  -6.308  1.00  0.00           C  
ATOM   4033  CD1 ILE A 277      63.842  -4.696  -5.102  1.00  0.00           C  
ATOM   4034  H   ILE A 277      65.421  -1.374  -4.244  1.00  0.00           H  
ATOM   4035  HA  ILE A 277      64.871  -2.844  -6.636  1.00  0.00           H  
ATOM   4036  HB  ILE A 277      63.015  -1.365  -4.726  1.00  0.00           H  
ATOM   4037 1HG1 ILE A 277      64.251  -3.174  -3.681  1.00  0.00           H  
ATOM   4038 2HG1 ILE A 277      62.551  -3.586  -3.837  1.00  0.00           H  
ATOM   4039 1HG2 ILE A 277      61.212  -2.699  -5.741  1.00  0.00           H  
ATOM   4040 2HG2 ILE A 277      61.964  -1.622  -6.941  1.00  0.00           H  
ATOM   4041 3HG2 ILE A 277      62.362  -3.356  -6.930  1.00  0.00           H  
ATOM   4042 1HD1 ILE A 277      63.967  -5.490  -4.366  1.00  0.00           H  
ATOM   4043 2HD1 ILE A 277      63.054  -4.971  -5.803  1.00  0.00           H  
ATOM   4044 3HD1 ILE A 277      64.777  -4.555  -5.644  1.00  0.00           H  
ATOM   4045  N   ALA A 278      64.315   0.395  -6.751  1.00  0.00           N  
ATOM   4046  CA  ALA A 278      64.075   1.513  -7.655  1.00  0.00           C  
ATOM   4047  C   ALA A 278      65.172   1.616  -8.707  1.00  0.00           C  
ATOM   4048  O   ALA A 278      64.899   1.877  -9.879  1.00  0.00           O  
ATOM   4049  CB  ALA A 278      63.969   2.814  -6.872  1.00  0.00           C  
ATOM   4050  H   ALA A 278      64.500   0.582  -5.776  1.00  0.00           H  
ATOM   4051  HA  ALA A 278      63.132   1.334  -8.172  1.00  0.00           H  
ATOM   4052 1HB  ALA A 278      63.789   3.639  -7.561  1.00  0.00           H  
ATOM   4053 2HB  ALA A 278      63.143   2.746  -6.164  1.00  0.00           H  
ATOM   4054 3HB  ALA A 278      64.897   2.989  -6.331  1.00  0.00           H  
ATOM   4055  N   ILE A 279      66.414   1.409  -8.282  1.00  0.00           N  
ATOM   4056  CA  ILE A 279      67.555   1.477  -9.186  1.00  0.00           C  
ATOM   4057  C   ILE A 279      67.492   0.377 -10.238  1.00  0.00           C  
ATOM   4058  O   ILE A 279      67.679   0.631 -11.428  1.00  0.00           O  
ATOM   4059  CB  ILE A 279      68.879   1.369  -8.408  1.00  0.00           C  
ATOM   4060  CG1 ILE A 279      69.083   2.604  -7.527  1.00  0.00           C  
ATOM   4061  CG2 ILE A 279      70.047   1.196  -9.366  1.00  0.00           C  
ATOM   4062  CD1 ILE A 279      70.206   2.461  -6.525  1.00  0.00           C  
ATOM   4063  H   ILE A 279      66.572   1.199  -7.307  1.00  0.00           H  
ATOM   4064  HA  ILE A 279      67.534   2.438  -9.698  1.00  0.00           H  
ATOM   4065  HB  ILE A 279      68.839   0.509  -7.740  1.00  0.00           H  
ATOM   4066 1HG1 ILE A 279      69.295   3.468  -8.156  1.00  0.00           H  
ATOM   4067 2HG1 ILE A 279      68.164   2.817  -6.979  1.00  0.00           H  
ATOM   4068 1HG2 ILE A 279      70.975   1.121  -8.799  1.00  0.00           H  
ATOM   4069 2HG2 ILE A 279      69.906   0.288  -9.951  1.00  0.00           H  
ATOM   4070 3HG2 ILE A 279      70.099   2.054 -10.036  1.00  0.00           H  
ATOM   4071 1HD1 ILE A 279      70.289   3.376  -5.938  1.00  0.00           H  
ATOM   4072 2HD1 ILE A 279      69.996   1.621  -5.861  1.00  0.00           H  
ATOM   4073 3HD1 ILE A 279      71.142   2.282  -7.051  1.00  0.00           H  
ATOM   4074  N   GLU A 280      67.228  -0.845  -9.792  1.00  0.00           N  
ATOM   4075  CA  GLU A 280      67.143  -1.983 -10.698  1.00  0.00           C  
ATOM   4076  C   GLU A 280      66.177  -1.694 -11.842  1.00  0.00           C  
ATOM   4077  O   GLU A 280      66.373  -2.159 -12.965  1.00  0.00           O  
ATOM   4078  CB  GLU A 280      66.698  -3.237  -9.942  1.00  0.00           C  
ATOM   4079  CG  GLU A 280      67.741  -3.797  -8.985  1.00  0.00           C  
ATOM   4080  CD  GLU A 280      67.248  -4.992  -8.217  1.00  0.00           C  
ATOM   4081  OE1 GLU A 280      66.091  -5.315  -8.336  1.00  0.00           O  
ATOM   4082  OE2 GLU A 280      68.031  -5.583  -7.510  1.00  0.00           O  
ATOM   4083  H   GLU A 280      67.083  -0.987  -8.803  1.00  0.00           H  
ATOM   4084  HA  GLU A 280      68.132  -2.163 -11.121  1.00  0.00           H  
ATOM   4085 1HB  GLU A 280      65.800  -3.015  -9.366  1.00  0.00           H  
ATOM   4086 2HB  GLU A 280      66.444  -4.021 -10.655  1.00  0.00           H  
ATOM   4087 1HG  GLU A 280      68.624  -4.084  -9.554  1.00  0.00           H  
ATOM   4088 2HG  GLU A 280      68.032  -3.016  -8.284  1.00  0.00           H  
ATOM   4089  N   ASN A 281      65.137  -0.924 -11.545  1.00  0.00           N  
ATOM   4090  CA  ASN A 281      64.095  -0.622 -12.518  1.00  0.00           C  
ATOM   4091  C   ASN A 281      64.314   0.693 -13.276  1.00  0.00           C  
ATOM   4092  O   ASN A 281      63.445   1.142 -14.023  1.00  0.00           O  
ATOM   4093  CB  ASN A 281      62.743  -0.607 -11.829  1.00  0.00           C  
ATOM   4094  CG  ASN A 281      62.307  -1.975 -11.382  1.00  0.00           C  
ATOM   4095  OD1 ASN A 281      61.764  -2.756 -12.172  1.00  0.00           O  
ATOM   4096  ND2 ASN A 281      62.535  -2.280 -10.130  1.00  0.00           N  
ATOM   4097  H   ASN A 281      65.063  -0.534 -10.616  1.00  0.00           H  
ATOM   4098  HA  ASN A 281      64.091  -1.407 -13.276  1.00  0.00           H  
ATOM   4099 1HB  ASN A 281      62.785   0.050 -10.959  1.00  0.00           H  
ATOM   4100 2HB  ASN A 281      61.992  -0.204 -12.508  1.00  0.00           H  
ATOM   4101 1HD2 ASN A 281      62.266  -3.177  -9.777  1.00  0.00           H  
ATOM   4102 2HD2 ASN A 281      62.977  -1.618  -9.526  1.00  0.00           H  
ATOM   4103  N   SER A 282      65.473   1.322 -13.094  1.00  0.00           N  
ATOM   4104  CA  SER A 282      65.740   2.596 -13.766  1.00  0.00           C  
ATOM   4105  C   SER A 282      66.665   2.447 -14.972  1.00  0.00           C  
ATOM   4106  O   SER A 282      67.349   1.434 -15.121  1.00  0.00           O  
ATOM   4107  CB  SER A 282      66.350   3.576 -12.782  1.00  0.00           C  
ATOM   4108  OG  SER A 282      65.452   3.873 -11.748  1.00  0.00           O  
ATOM   4109  H   SER A 282      66.166   0.910 -12.486  1.00  0.00           H  
ATOM   4110  HA  SER A 282      64.794   3.002 -14.126  1.00  0.00           H  
ATOM   4111 1HB  SER A 282      67.262   3.151 -12.364  1.00  0.00           H  
ATOM   4112 2HB  SER A 282      66.624   4.492 -13.304  1.00  0.00           H  
ATOM   4113  HG  SER A 282      65.504   3.138 -11.133  1.00  0.00           H  
ATOM   4114  N   THR A 283      66.675   3.470 -15.828  1.00  0.00           N  
ATOM   4115  CA  THR A 283      67.525   3.488 -17.017  1.00  0.00           C  
ATOM   4116  C   THR A 283      68.186   4.850 -17.222  1.00  0.00           C  
ATOM   4117  O   THR A 283      68.856   5.080 -18.229  1.00  0.00           O  
ATOM   4118  CB  THR A 283      66.719   3.114 -18.275  1.00  0.00           C  
ATOM   4119  OG1 THR A 283      65.653   4.055 -18.460  1.00  0.00           O  
ATOM   4120  CG2 THR A 283      66.137   1.715 -18.139  1.00  0.00           C  
ATOM   4121  H   THR A 283      66.075   4.264 -15.653  1.00  0.00           H  
ATOM   4122  HA  THR A 283      68.318   2.752 -16.886  1.00  0.00           H  
ATOM   4123  HB  THR A 283      67.370   3.147 -19.148  1.00  0.00           H  
ATOM   4124  HG1 THR A 283      66.020   4.936 -18.566  1.00  0.00           H  
ATOM   4125 1HG2 THR A 283      65.571   1.468 -19.037  1.00  0.00           H  
ATOM   4126 2HG2 THR A 283      66.946   0.996 -18.009  1.00  0.00           H  
ATOM   4127 3HG2 THR A 283      65.477   1.678 -17.273  1.00  0.00           H  
ATOM   4128  N   SER A 284      67.995   5.751 -16.263  1.00  0.00           N  
ATOM   4129  CA  SER A 284      68.572   7.091 -16.342  1.00  0.00           C  
ATOM   4130  C   SER A 284      69.824   7.176 -15.469  1.00  0.00           C  
ATOM   4131  O   SER A 284      69.734   7.328 -14.251  1.00  0.00           O  
ATOM   4132  CB  SER A 284      67.558   8.130 -15.904  1.00  0.00           C  
ATOM   4133  OG  SER A 284      68.111   9.417 -15.941  1.00  0.00           O  
ATOM   4134  H   SER A 284      67.437   5.503 -15.459  1.00  0.00           H  
ATOM   4135  HA  SER A 284      68.851   7.287 -17.378  1.00  0.00           H  
ATOM   4136 1HB  SER A 284      66.687   8.086 -16.557  1.00  0.00           H  
ATOM   4137 2HB  SER A 284      67.221   7.905 -14.893  1.00  0.00           H  
ATOM   4138  HG  SER A 284      67.415  10.012 -15.653  1.00  0.00           H  
ATOM   4139  N   PRO A 285      71.235   7.071 -16.108  1.00  0.00           N  
ATOM   4140  CA  PRO A 285      72.337   7.163 -15.156  1.00  0.00           C  
ATOM   4141  C   PRO A 285      72.103   8.242 -14.109  1.00  0.00           C  
ATOM   4142  O   PRO A 285      72.344   8.030 -12.921  1.00  0.00           O  
ATOM   4143  CB  PRO A 285      73.532   7.503 -16.052  1.00  0.00           C  
ATOM   4144  CG  PRO A 285      73.223   6.829 -17.345  1.00  0.00           C  
ATOM   4145  CD  PRO A 285      71.748   7.057 -17.543  1.00  0.00           C  
ATOM   4146  HA  PRO A 285      72.476   6.187 -14.668  1.00  0.00           H  
ATOM   4147 1HB  PRO A 285      73.628   8.594 -16.153  1.00  0.00           H  
ATOM   4148 2HB  PRO A 285      74.463   7.139 -15.593  1.00  0.00           H  
ATOM   4149 1HG  PRO A 285      73.831   7.261 -18.154  1.00  0.00           H  
ATOM   4150 2HG  PRO A 285      73.482   5.761 -17.288  1.00  0.00           H  
ATOM   4151 1HD  PRO A 285      71.589   8.028 -18.035  1.00  0.00           H  
ATOM   4152 2HD  PRO A 285      71.328   6.241 -18.151  1.00  0.00           H  
ATOM   4153  N   LYS A 286      71.634   9.397 -14.553  1.00  0.00           N  
ATOM   4154  CA  LYS A 286      71.330  10.499 -13.648  1.00  0.00           C  
ATOM   4155  C   LYS A 286      70.310  10.083 -12.597  1.00  0.00           C  
ATOM   4156  O   LYS A 286      70.431  10.440 -11.425  1.00  0.00           O  
ATOM   4157  CB  LYS A 286      70.815  11.708 -14.430  1.00  0.00           C  
ATOM   4158  CG  LYS A 286      71.874  12.413 -15.268  1.00  0.00           C  
ATOM   4159  CD  LYS A 286      71.283  13.589 -16.031  1.00  0.00           C  
ATOM   4160  CE  LYS A 286      72.337  14.285 -16.880  1.00  0.00           C  
ATOM   4161  NZ  LYS A 286      71.765  15.414 -17.662  1.00  0.00           N  
ATOM   4162  H   LYS A 286      71.483   9.518 -15.544  1.00  0.00           H  
ATOM   4163  HA  LYS A 286      72.246  10.784 -13.129  1.00  0.00           H  
ATOM   4164 1HB  LYS A 286      70.013  11.395 -15.099  1.00  0.00           H  
ATOM   4165 2HB  LYS A 286      70.397  12.439 -13.737  1.00  0.00           H  
ATOM   4166 1HG  LYS A 286      72.671  12.776 -14.618  1.00  0.00           H  
ATOM   4167 2HG  LYS A 286      72.303  11.707 -15.980  1.00  0.00           H  
ATOM   4168 1HD  LYS A 286      70.481  13.235 -16.680  1.00  0.00           H  
ATOM   4169 2HD  LYS A 286      70.866  14.307 -15.326  1.00  0.00           H  
ATOM   4170 1HE  LYS A 286      73.127  14.668 -16.236  1.00  0.00           H  
ATOM   4171 2HE  LYS A 286      72.778  13.568 -17.572  1.00  0.00           H  
ATOM   4172 1HZ  LYS A 286      72.494  15.848 -18.211  1.00  0.00           H  
ATOM   4173 2HZ  LYS A 286      71.042  15.066 -18.277  1.00  0.00           H  
ATOM   4174 3HZ  LYS A 286      71.369  16.095 -17.030  1.00  0.00           H  
ATOM   4175  N   SER A 287      69.305   9.326 -13.022  1.00  0.00           N  
ATOM   4176  CA  SER A 287      68.261   8.859 -12.117  1.00  0.00           C  
ATOM   4177  C   SER A 287      68.825   7.913 -11.066  1.00  0.00           C  
ATOM   4178  O   SER A 287      68.453   7.978  -9.894  1.00  0.00           O  
ATOM   4179  CB  SER A 287      67.165   8.163 -12.899  1.00  0.00           C  
ATOM   4180  OG  SER A 287      66.149   7.710 -12.047  1.00  0.00           O  
ATOM   4181  H   SER A 287      69.262   9.067 -13.997  1.00  0.00           H  
ATOM   4182  HA  SER A 287      67.834   9.723 -11.606  1.00  0.00           H  
ATOM   4183 1HB  SER A 287      66.747   8.853 -13.633  1.00  0.00           H  
ATOM   4184 2HB  SER A 287      67.587   7.321 -13.446  1.00  0.00           H  
ATOM   4185  HG  SER A 287      65.678   7.030 -12.534  1.00  0.00           H  
ATOM   4186  N   VAL A 288      69.725   7.033 -11.491  1.00  0.00           N  
ATOM   4187  CA  VAL A 288      70.343   6.071 -10.586  1.00  0.00           C  
ATOM   4188  C   VAL A 288      71.194   6.772  -9.535  1.00  0.00           C  
ATOM   4189  O   VAL A 288      71.185   6.395  -8.363  1.00  0.00           O  
ATOM   4190  CB  VAL A 288      71.220   5.081 -11.376  1.00  0.00           C  
ATOM   4191  CG1 VAL A 288      72.014   4.197 -10.425  1.00  0.00           C  
ATOM   4192  CG2 VAL A 288      70.350   4.239 -12.296  1.00  0.00           C  
ATOM   4193  H   VAL A 288      69.988   7.030 -12.466  1.00  0.00           H  
ATOM   4194  HA  VAL A 288      69.553   5.514 -10.081  1.00  0.00           H  
ATOM   4195  HB  VAL A 288      71.941   5.643 -11.970  1.00  0.00           H  
ATOM   4196 1HG1 VAL A 288      72.628   3.504 -11.000  1.00  0.00           H  
ATOM   4197 2HG1 VAL A 288      72.656   4.819  -9.801  1.00  0.00           H  
ATOM   4198 3HG1 VAL A 288      71.327   3.634  -9.793  1.00  0.00           H  
ATOM   4199 1HG2 VAL A 288      70.976   3.542 -12.852  1.00  0.00           H  
ATOM   4200 2HG2 VAL A 288      69.625   3.682 -11.702  1.00  0.00           H  
ATOM   4201 3HG2 VAL A 288      69.823   4.889 -12.995  1.00  0.00           H  
ATOM   4202  N   GLU A 289      71.929   7.794  -9.960  1.00  0.00           N  
ATOM   4203  CA  GLU A 289      72.786   8.550  -9.055  1.00  0.00           C  
ATOM   4204  C   GLU A 289      71.966   9.285  -8.004  1.00  0.00           C  
ATOM   4205  O   GLU A 289      72.340   9.333  -6.832  1.00  0.00           O  
ATOM   4206  CB  GLU A 289      73.640   9.549  -9.839  1.00  0.00           C  
ATOM   4207  CG  GLU A 289      74.627  10.336  -8.988  1.00  0.00           C  
ATOM   4208  CD  GLU A 289      75.509  11.241  -9.802  1.00  0.00           C  
ATOM   4209  OE1 GLU A 289      75.091  11.655 -10.857  1.00  0.00           O  
ATOM   4210  OE2 GLU A 289      76.602  11.519  -9.369  1.00  0.00           O  
ATOM   4211  H   GLU A 289      71.893   8.054 -10.935  1.00  0.00           H  
ATOM   4212  HA  GLU A 289      73.448   7.852  -8.541  1.00  0.00           H  
ATOM   4213 1HB  GLU A 289      74.207   9.020 -10.605  1.00  0.00           H  
ATOM   4214 2HB  GLU A 289      72.991  10.263 -10.346  1.00  0.00           H  
ATOM   4215 1HG  GLU A 289      74.071  10.939  -8.270  1.00  0.00           H  
ATOM   4216 2HG  GLU A 289      75.248   9.637  -8.430  1.00  0.00           H  
ATOM   4217  N   LYS A 290      70.845   9.858  -8.429  1.00  0.00           N  
ATOM   4218  CA  LYS A 290      69.969  10.592  -7.524  1.00  0.00           C  
ATOM   4219  C   LYS A 290      69.365   9.670  -6.472  1.00  0.00           C  
ATOM   4220  O   LYS A 290      69.261  10.033  -5.300  1.00  0.00           O  
ATOM   4221  CB  LYS A 290      68.859  11.295  -8.307  1.00  0.00           C  
ATOM   4222  CG  LYS A 290      69.332  12.471  -9.151  1.00  0.00           C  
ATOM   4223  CD  LYS A 290      68.178  13.105  -9.913  1.00  0.00           C  
ATOM   4224  CE  LYS A 290      68.651  14.273 -10.765  1.00  0.00           C  
ATOM   4225  NZ  LYS A 290      67.539  14.879 -11.546  1.00  0.00           N  
ATOM   4226  H   LYS A 290      70.593   9.783  -9.404  1.00  0.00           H  
ATOM   4227  HA  LYS A 290      70.561  11.347  -7.005  1.00  0.00           H  
ATOM   4228 1HB  LYS A 290      68.373  10.580  -8.971  1.00  0.00           H  
ATOM   4229 2HB  LYS A 290      68.102  11.664  -7.614  1.00  0.00           H  
ATOM   4230 1HG  LYS A 290      69.787  13.223  -8.505  1.00  0.00           H  
ATOM   4231 2HG  LYS A 290      70.082  12.129  -9.863  1.00  0.00           H  
ATOM   4232 1HD  LYS A 290      67.715  12.358 -10.559  1.00  0.00           H  
ATOM   4233 2HD  LYS A 290      67.429  13.463  -9.207  1.00  0.00           H  
ATOM   4234 1HE  LYS A 290      69.087  15.038 -10.123  1.00  0.00           H  
ATOM   4235 2HE  LYS A 290      69.420  13.931 -11.458  1.00  0.00           H  
ATOM   4236 1HZ  LYS A 290      67.893  15.648 -12.097  1.00  0.00           H  
ATOM   4237 2HZ  LYS A 290      67.139  14.182 -12.159  1.00  0.00           H  
ATOM   4238 3HZ  LYS A 290      66.828  15.218 -10.913  1.00  0.00           H  
ATOM   4239  N   ILE A 291      68.968   8.476  -6.898  1.00  0.00           N  
ATOM   4240  CA  ILE A 291      68.373   7.499  -5.993  1.00  0.00           C  
ATOM   4241  C   ILE A 291      69.376   7.041  -4.941  1.00  0.00           C  
ATOM   4242  O   ILE A 291      69.033   6.884  -3.769  1.00  0.00           O  
ATOM   4243  CB  ILE A 291      67.849   6.278  -6.770  1.00  0.00           C  
ATOM   4244  CG1 ILE A 291      66.657   6.673  -7.646  1.00  0.00           C  
ATOM   4245  CG2 ILE A 291      67.463   5.162  -5.811  1.00  0.00           C  
ATOM   4246  CD1 ILE A 291      66.251   5.609  -8.640  1.00  0.00           C  
ATOM   4247  H   ILE A 291      69.081   8.239  -7.873  1.00  0.00           H  
ATOM   4248  HA  ILE A 291      67.533   7.968  -5.482  1.00  0.00           H  
ATOM   4249  HB  ILE A 291      68.626   5.913  -7.442  1.00  0.00           H  
ATOM   4250 1HG1 ILE A 291      65.799   6.895  -7.013  1.00  0.00           H  
ATOM   4251 2HG1 ILE A 291      66.898   7.581  -8.199  1.00  0.00           H  
ATOM   4252 1HG2 ILE A 291      67.094   4.307  -6.377  1.00  0.00           H  
ATOM   4253 2HG2 ILE A 291      68.334   4.864  -5.230  1.00  0.00           H  
ATOM   4254 3HG2 ILE A 291      66.681   5.516  -5.138  1.00  0.00           H  
ATOM   4255 1HD1 ILE A 291      65.400   5.963  -9.224  1.00  0.00           H  
ATOM   4256 2HD1 ILE A 291      67.086   5.396  -9.308  1.00  0.00           H  
ATOM   4257 3HD1 ILE A 291      65.971   4.701  -8.107  1.00  0.00           H  
ATOM   4258  N   ALA A 292      70.616   6.828  -5.367  1.00  0.00           N  
ATOM   4259  CA  ALA A 292      71.671   6.387  -4.462  1.00  0.00           C  
ATOM   4260  C   ALA A 292      71.973   7.447  -3.410  1.00  0.00           C  
ATOM   4261  O   ALA A 292      72.180   7.131  -2.238  1.00  0.00           O  
ATOM   4262  CB  ALA A 292      72.931   6.044  -5.244  1.00  0.00           C  
ATOM   4263  H   ALA A 292      70.833   6.975  -6.342  1.00  0.00           H  
ATOM   4264  HA  ALA A 292      71.322   5.493  -3.945  1.00  0.00           H  
ATOM   4265 1HB  ALA A 292      73.709   5.716  -4.555  1.00  0.00           H  
ATOM   4266 2HB  ALA A 292      72.713   5.244  -5.952  1.00  0.00           H  
ATOM   4267 3HB  ALA A 292      73.273   6.924  -5.786  1.00  0.00           H  
ATOM   4268  N   GLU A 293      71.997   8.705  -3.836  1.00  0.00           N  
ATOM   4269  CA  GLU A 293      72.274   9.815  -2.931  1.00  0.00           C  
ATOM   4270  C   GLU A 293      71.181   9.954  -1.879  1.00  0.00           C  
ATOM   4271  O   GLU A 293      71.462  10.206  -0.707  1.00  0.00           O  
ATOM   4272  CB  GLU A 293      72.409  11.122  -3.715  1.00  0.00           C  
ATOM   4273  CG  GLU A 293      72.775  12.330  -2.865  1.00  0.00           C  
ATOM   4274  CD  GLU A 293      72.987  13.576  -3.680  1.00  0.00           C  
ATOM   4275  OE1 GLU A 293      72.875  13.505  -4.880  1.00  0.00           O  
ATOM   4276  OE2 GLU A 293      73.260  14.601  -3.101  1.00  0.00           O  
ATOM   4277  H   GLU A 293      71.819   8.898  -4.811  1.00  0.00           H  
ATOM   4278  HA  GLU A 293      73.216   9.616  -2.418  1.00  0.00           H  
ATOM   4279 1HB  GLU A 293      73.176  11.008  -4.482  1.00  0.00           H  
ATOM   4280 2HB  GLU A 293      71.469  11.341  -4.222  1.00  0.00           H  
ATOM   4281 1HG  GLU A 293      71.976  12.511  -2.147  1.00  0.00           H  
ATOM   4282 2HG  GLU A 293      73.684  12.108  -2.308  1.00  0.00           H  
ATOM   4283  N   ILE A 294      69.933   9.788  -2.305  1.00  0.00           N  
ATOM   4284  CA  ILE A 294      68.795   9.895  -1.400  1.00  0.00           C  
ATOM   4285  C   ILE A 294      68.822   8.794  -0.348  1.00  0.00           C  
ATOM   4286  O   ILE A 294      68.531   9.035   0.824  1.00  0.00           O  
ATOM   4287  CB  ILE A 294      67.467   9.831  -2.177  1.00  0.00           C  
ATOM   4288  CG1 ILE A 294      67.301  11.075  -3.053  1.00  0.00           C  
ATOM   4289  CG2 ILE A 294      66.296   9.690  -1.218  1.00  0.00           C  
ATOM   4290  CD1 ILE A 294      66.166  10.975  -4.047  1.00  0.00           C  
ATOM   4291  H   ILE A 294      69.769   9.583  -3.280  1.00  0.00           H  
ATOM   4292  HA  ILE A 294      68.849  10.855  -0.889  1.00  0.00           H  
ATOM   4293  HB  ILE A 294      67.480   8.973  -2.848  1.00  0.00           H  
ATOM   4294 1HG1 ILE A 294      67.124  11.944  -2.420  1.00  0.00           H  
ATOM   4295 2HG1 ILE A 294      68.222  11.257  -3.606  1.00  0.00           H  
ATOM   4296 1HG2 ILE A 294      65.365   9.647  -1.783  1.00  0.00           H  
ATOM   4297 2HG2 ILE A 294      66.410   8.776  -0.636  1.00  0.00           H  
ATOM   4298 3HG2 ILE A 294      66.272  10.547  -0.545  1.00  0.00           H  
ATOM   4299 1HD1 ILE A 294      66.111  11.894  -4.630  1.00  0.00           H  
ATOM   4300 2HD1 ILE A 294      66.340  10.131  -4.714  1.00  0.00           H  
ATOM   4301 3HD1 ILE A 294      65.228  10.829  -3.513  1.00  0.00           H  
ATOM   4302  N   THR A 295      69.173   7.585  -0.774  1.00  0.00           N  
ATOM   4303  CA  THR A 295      69.239   6.443   0.131  1.00  0.00           C  
ATOM   4304  C   THR A 295      70.324   6.636   1.183  1.00  0.00           C  
ATOM   4305  O   THR A 295      70.130   6.313   2.355  1.00  0.00           O  
ATOM   4306  CB  THR A 295      69.495   5.136  -0.643  1.00  0.00           C  
ATOM   4307  OG1 THR A 295      68.420   4.904  -1.562  1.00  0.00           O  
ATOM   4308  CG2 THR A 295      69.600   3.961   0.316  1.00  0.00           C  
ATOM   4309  H   THR A 295      69.400   7.454  -1.749  1.00  0.00           H  
ATOM   4310  HA  THR A 295      68.282   6.354   0.647  1.00  0.00           H  
ATOM   4311  HB  THR A 295      70.425   5.223  -1.205  1.00  0.00           H  
ATOM   4312  HG1 THR A 295      68.549   5.442  -2.347  1.00  0.00           H  
ATOM   4313 1HG2 THR A 295      69.782   3.046  -0.248  1.00  0.00           H  
ATOM   4314 2HG2 THR A 295      70.424   4.129   1.010  1.00  0.00           H  
ATOM   4315 3HG2 THR A 295      68.671   3.863   0.875  1.00  0.00           H  
ATOM   4316  N   LEU A 296      71.466   7.165   0.757  1.00  0.00           N  
ATOM   4317  CA  LEU A 296      72.584   7.401   1.662  1.00  0.00           C  
ATOM   4318  C   LEU A 296      72.231   8.445   2.714  1.00  0.00           C  
ATOM   4319  O   LEU A 296      72.581   8.302   3.886  1.00  0.00           O  
ATOM   4320  CB  LEU A 296      73.817   7.858   0.873  1.00  0.00           C  
ATOM   4321  CG  LEU A 296      75.106   8.023   1.688  1.00  0.00           C  
ATOM   4322  CD1 LEU A 296      75.063   9.343   2.446  1.00  0.00           C  
ATOM   4323  CD2 LEU A 296      75.255   6.848   2.644  1.00  0.00           C  
ATOM   4324  H   LEU A 296      71.561   7.410  -0.218  1.00  0.00           H  
ATOM   4325  HA  LEU A 296      72.820   6.467   2.171  1.00  0.00           H  
ATOM   4326 1HB  LEU A 296      74.014   7.132   0.085  1.00  0.00           H  
ATOM   4327 2HB  LEU A 296      73.595   8.818   0.406  1.00  0.00           H  
ATOM   4328  HG  LEU A 296      75.962   8.053   1.014  1.00  0.00           H  
ATOM   4329 1HD1 LEU A 296      75.979   9.460   3.025  1.00  0.00           H  
ATOM   4330 2HD1 LEU A 296      74.975  10.166   1.737  1.00  0.00           H  
ATOM   4331 3HD1 LEU A 296      74.206   9.349   3.118  1.00  0.00           H  
ATOM   4332 1HD2 LEU A 296      76.172   6.965   3.223  1.00  0.00           H  
ATOM   4333 2HD2 LEU A 296      74.400   6.818   3.320  1.00  0.00           H  
ATOM   4334 3HD2 LEU A 296      75.301   5.920   2.075  1.00  0.00           H  
ATOM   4335  N   ARG A 297      71.536   9.495   2.288  1.00  0.00           N  
ATOM   4336  CA  ARG A 297      71.134  10.565   3.193  1.00  0.00           C  
ATOM   4337  C   ARG A 297      70.155  10.059   4.245  1.00  0.00           C  
ATOM   4338  O   ARG A 297      70.243  10.426   5.417  1.00  0.00           O  
ATOM   4339  CB  ARG A 297      70.496  11.709   2.419  1.00  0.00           C  
ATOM   4340  CG  ARG A 297      71.458  12.517   1.563  1.00  0.00           C  
ATOM   4341  CD  ARG A 297      70.767  13.630   0.862  1.00  0.00           C  
ATOM   4342  NE  ARG A 297      71.666  14.355  -0.022  1.00  0.00           N  
ATOM   4343  CZ  ARG A 297      72.487  15.349   0.370  1.00  0.00           C  
ATOM   4344  NH1 ARG A 297      72.511  15.723   1.630  1.00  0.00           N  
ATOM   4345  NH2 ARG A 297      73.268  15.947  -0.512  1.00  0.00           N  
ATOM   4346  H   ARG A 297      71.280   9.553   1.313  1.00  0.00           H  
ATOM   4347  HA  ARG A 297      72.023  10.942   3.700  1.00  0.00           H  
ATOM   4348 1HB  ARG A 297      69.721  11.316   1.762  1.00  0.00           H  
ATOM   4349 2HB  ARG A 297      70.016  12.397   3.116  1.00  0.00           H  
ATOM   4350 1HG  ARG A 297      72.238  12.942   2.194  1.00  0.00           H  
ATOM   4351 2HG  ARG A 297      71.910  11.868   0.812  1.00  0.00           H  
ATOM   4352 1HD  ARG A 297      69.949  13.231   0.263  1.00  0.00           H  
ATOM   4353 2HD  ARG A 297      70.371  14.331   1.595  1.00  0.00           H  
ATOM   4354  HE  ARG A 297      71.675  14.095  -0.999  1.00  0.00           H  
ATOM   4355 1HH1 ARG A 297      71.914  15.266   2.305  1.00  0.00           H  
ATOM   4356 2HH1 ARG A 297      73.126  16.468   1.924  1.00  0.00           H  
ATOM   4357 1HH2 ARG A 297      73.249  15.660  -1.481  1.00  0.00           H  
ATOM   4358 2HH2 ARG A 297      73.883  16.692  -0.219  1.00  0.00           H  
ATOM   4359  N   GLY A 298      69.222   9.214   3.819  1.00  0.00           N  
ATOM   4360  CA  GLY A 298      68.225   8.655   4.724  1.00  0.00           C  
ATOM   4361  C   GLY A 298      68.873   7.764   5.776  1.00  0.00           C  
ATOM   4362  O   GLY A 298      68.498   7.797   6.948  1.00  0.00           O  
ATOM   4363  H   GLY A 298      69.203   8.953   2.844  1.00  0.00           H  
ATOM   4364 1HA  GLY A 298      67.682   9.465   5.212  1.00  0.00           H  
ATOM   4365 2HA  GLY A 298      67.498   8.079   4.153  1.00  0.00           H  
ATOM   4366  N   VAL A 299      69.848   6.968   5.351  1.00  0.00           N  
ATOM   4367  CA  VAL A 299      70.550   6.066   6.255  1.00  0.00           C  
ATOM   4368  C   VAL A 299      71.334   6.841   7.307  1.00  0.00           C  
ATOM   4369  O   VAL A 299      71.359   6.465   8.479  1.00  0.00           O  
ATOM   4370  CB  VAL A 299      71.513   5.160   5.464  1.00  0.00           C  
ATOM   4371  CG1 VAL A 299      72.384   4.351   6.414  1.00  0.00           C  
ATOM   4372  CG2 VAL A 299      70.722   4.243   4.544  1.00  0.00           C  
ATOM   4373  H   VAL A 299      70.110   6.988   4.376  1.00  0.00           H  
ATOM   4374  HA  VAL A 299      69.814   5.439   6.759  1.00  0.00           H  
ATOM   4375  HB  VAL A 299      72.180   5.785   4.871  1.00  0.00           H  
ATOM   4376 1HG1 VAL A 299      73.058   3.717   5.838  1.00  0.00           H  
ATOM   4377 2HG1 VAL A 299      72.967   5.028   7.038  1.00  0.00           H  
ATOM   4378 3HG1 VAL A 299      71.751   3.728   7.046  1.00  0.00           H  
ATOM   4379 1HG2 VAL A 299      71.409   3.606   3.988  1.00  0.00           H  
ATOM   4380 2HG2 VAL A 299      70.051   3.622   5.138  1.00  0.00           H  
ATOM   4381 3HG2 VAL A 299      70.139   4.843   3.846  1.00  0.00           H  
ATOM   4382  N   GLU A 300      71.974   7.925   6.882  1.00  0.00           N  
ATOM   4383  CA  GLU A 300      72.760   8.755   7.786  1.00  0.00           C  
ATOM   4384  C   GLU A 300      71.876   9.413   8.838  1.00  0.00           C  
ATOM   4385  O   GLU A 300      72.244   9.493  10.010  1.00  0.00           O  
ATOM   4386  CB  GLU A 300      73.520   9.827   7.001  1.00  0.00           C  
ATOM   4387  CG  GLU A 300      74.432  10.700   7.851  1.00  0.00           C  
ATOM   4388  CD  GLU A 300      75.228  11.681   7.036  1.00  0.00           C  
ATOM   4389  OE1 GLU A 300      75.096  11.673   5.835  1.00  0.00           O  
ATOM   4390  OE2 GLU A 300      75.969  12.440   7.614  1.00  0.00           O  
ATOM   4391  H   GLU A 300      71.914   8.181   5.907  1.00  0.00           H  
ATOM   4392  HA  GLU A 300      73.483   8.120   8.299  1.00  0.00           H  
ATOM   4393 1HB  GLU A 300      74.132   9.351   6.234  1.00  0.00           H  
ATOM   4394 2HB  GLU A 300      72.809  10.479   6.494  1.00  0.00           H  
ATOM   4395 1HG  GLU A 300      73.825  11.250   8.569  1.00  0.00           H  
ATOM   4396 2HG  GLU A 300      75.114  10.060   8.408  1.00  0.00           H  
ATOM   4397  N   ARG A 301      70.708   9.883   8.413  1.00  0.00           N  
ATOM   4398  CA  ARG A 301      69.770  10.535   9.317  1.00  0.00           C  
ATOM   4399  C   ARG A 301      69.252   9.562  10.369  1.00  0.00           C  
ATOM   4400  O   ARG A 301      69.117   9.914  11.541  1.00  0.00           O  
ATOM   4401  CB  ARG A 301      68.595  11.114   8.542  1.00  0.00           C  
ATOM   4402  CG  ARG A 301      68.929  12.321   7.681  1.00  0.00           C  
ATOM   4403  CD  ARG A 301      67.748  12.793   6.915  1.00  0.00           C  
ATOM   4404  NE  ARG A 301      68.063  13.948   6.089  1.00  0.00           N  
ATOM   4405  CZ  ARG A 301      67.222  14.499   5.192  1.00  0.00           C  
ATOM   4406  NH1 ARG A 301      66.023  13.991   5.016  1.00  0.00           N  
ATOM   4407  NH2 ARG A 301      67.604  15.551   4.489  1.00  0.00           N  
ATOM   4408  H   ARG A 301      70.464   9.786   7.438  1.00  0.00           H  
ATOM   4409  HA  ARG A 301      70.288  11.350   9.824  1.00  0.00           H  
ATOM   4410 1HB  ARG A 301      68.178  10.348   7.889  1.00  0.00           H  
ATOM   4411 2HB  ARG A 301      67.811  11.412   9.239  1.00  0.00           H  
ATOM   4412 1HG  ARG A 301      69.274  13.137   8.317  1.00  0.00           H  
ATOM   4413 2HG  ARG A 301      69.715  12.057   6.972  1.00  0.00           H  
ATOM   4414 1HD  ARG A 301      67.395  11.995   6.263  1.00  0.00           H  
ATOM   4415 2HD  ARG A 301      66.954  13.074   7.606  1.00  0.00           H  
ATOM   4416  HE  ARG A 301      68.977  14.367   6.197  1.00  0.00           H  
ATOM   4417 1HH1 ARG A 301      65.731  13.187   5.554  1.00  0.00           H  
ATOM   4418 2HH1 ARG A 301      65.393  14.404   4.344  1.00  0.00           H  
ATOM   4419 1HH2 ARG A 301      68.526  15.942   4.624  1.00  0.00           H  
ATOM   4420 2HH2 ARG A 301      66.974  15.964   3.817  1.00  0.00           H  
ATOM   4421  N   ILE A 302      68.963   8.337   9.944  1.00  0.00           N  
ATOM   4422  CA  ILE A 302      68.460   7.311  10.848  1.00  0.00           C  
ATOM   4423  C   ILE A 302      69.499   6.945  11.900  1.00  0.00           C  
ATOM   4424  O   ILE A 302      69.171   6.758  13.072  1.00  0.00           O  
ATOM   4425  CB  ILE A 302      68.049   6.048  10.070  1.00  0.00           C  
ATOM   4426  CG1 ILE A 302      66.826   6.334   9.195  1.00  0.00           C  
ATOM   4427  CG2 ILE A 302      67.766   4.901  11.028  1.00  0.00           C  
ATOM   4428  CD1 ILE A 302      66.517   5.238   8.200  1.00  0.00           C  
ATOM   4429  H   ILE A 302      69.095   8.111   8.969  1.00  0.00           H  
ATOM   4430  HA  ILE A 302      67.581   7.702  11.359  1.00  0.00           H  
ATOM   4431  HB  ILE A 302      68.856   5.756   9.398  1.00  0.00           H  
ATOM   4432 1HG1 ILE A 302      65.951   6.476   9.828  1.00  0.00           H  
ATOM   4433 2HG1 ILE A 302      66.983   7.260   8.642  1.00  0.00           H  
ATOM   4434 1HG2 ILE A 302      67.476   4.017  10.462  1.00  0.00           H  
ATOM   4435 2HG2 ILE A 302      68.661   4.683  11.609  1.00  0.00           H  
ATOM   4436 3HG2 ILE A 302      66.956   5.182  11.702  1.00  0.00           H  
ATOM   4437 1HD1 ILE A 302      65.638   5.514   7.617  1.00  0.00           H  
ATOM   4438 2HD1 ILE A 302      67.368   5.103   7.532  1.00  0.00           H  
ATOM   4439 3HD1 ILE A 302      66.322   4.308   8.732  1.00  0.00           H  
ATOM   4440  N   ALA A 303      70.754   6.844  11.475  1.00  0.00           N  
ATOM   4441  CA  ALA A 303      71.844   6.501  12.379  1.00  0.00           C  
ATOM   4442  C   ALA A 303      72.049   7.583  13.431  1.00  0.00           C  
ATOM   4443  O   ALA A 303      72.283   7.287  14.603  1.00  0.00           O  
ATOM   4444  CB  ALA A 303      73.129   6.274  11.596  1.00  0.00           C  
ATOM   4445  H   ALA A 303      70.958   7.009  10.500  1.00  0.00           H  
ATOM   4446  HA  ALA A 303      71.578   5.579  12.896  1.00  0.00           H  
ATOM   4447 1HB  ALA A 303      73.934   6.018  12.285  1.00  0.00           H  
ATOM   4448 2HB  ALA A 303      72.985   5.458  10.888  1.00  0.00           H  
ATOM   4449 3HB  ALA A 303      73.390   7.182  11.055  1.00  0.00           H  
ATOM   4450  N   GLU A 304      71.960   8.839  13.006  1.00  0.00           N  
ATOM   4451  CA  GLU A 304      72.136   9.969  13.910  1.00  0.00           C  
ATOM   4452  C   GLU A 304      71.140   9.913  15.061  1.00  0.00           C  
ATOM   4453  O   GLU A 304      71.460  10.284  16.190  1.00  0.00           O  
ATOM   4454  CB  GLU A 304      71.980  11.289  13.151  1.00  0.00           C  
ATOM   4455  CG  GLU A 304      72.237  12.531  13.992  1.00  0.00           C  
ATOM   4456  CD  GLU A 304      72.157  13.804  13.195  1.00  0.00           C  
ATOM   4457  OE1 GLU A 304      71.929  13.728  12.011  1.00  0.00           O  
ATOM   4458  OE2 GLU A 304      72.324  14.853  13.770  1.00  0.00           O  
ATOM   4459  H   GLU A 304      71.765   9.016  12.031  1.00  0.00           H  
ATOM   4460  HA  GLU A 304      73.142   9.924  14.329  1.00  0.00           H  
ATOM   4461 1HB  GLU A 304      72.670  11.307  12.307  1.00  0.00           H  
ATOM   4462 2HB  GLU A 304      70.969  11.360  12.749  1.00  0.00           H  
ATOM   4463 1HG  GLU A 304      71.502  12.573  14.795  1.00  0.00           H  
ATOM   4464 2HG  GLU A 304      73.225  12.453  14.444  1.00  0.00           H  
ATOM   4465  N   LEU A 305      69.941   9.452  14.777  1.00  0.00           N  
ATOM   4466  CA  LEU A 305      68.881   9.487  15.766  1.00  0.00           C  
ATOM   4467  C   LEU A 305      68.937   8.225  16.604  1.00  0.00           C  
ATOM   4468  O   LEU A 305      68.105   8.018  17.488  1.00  0.00           O  
ATOM   4469  CB  LEU A 305      67.510   9.613  15.089  1.00  0.00           C  
ATOM   4470  CG  LEU A 305      67.279  10.903  14.291  1.00  0.00           C  
ATOM   4471  CD1 LEU A 305      65.927  10.833  13.594  1.00  0.00           C  
ATOM   4472  CD2 LEU A 305      67.351  12.099  15.227  1.00  0.00           C  
ATOM   4473  H   LEU A 305      69.765   9.071  13.858  1.00  0.00           H  
ATOM   4474  HA  LEU A 305      69.036  10.353  16.408  1.00  0.00           H  
ATOM   4475 1HB  LEU A 305      67.381   8.774  14.408  1.00  0.00           H  
ATOM   4476 2HB  LEU A 305      66.738   9.555  15.855  1.00  0.00           H  
ATOM   4477  HG  LEU A 305      68.046  10.997  13.522  1.00  0.00           H  
ATOM   4478 1HD1 LEU A 305      65.762  11.749  13.027  1.00  0.00           H  
ATOM   4479 2HD1 LEU A 305      65.910   9.980  12.916  1.00  0.00           H  
ATOM   4480 3HD1 LEU A 305      65.139  10.722  14.339  1.00  0.00           H  
ATOM   4481 1HD2 LEU A 305      67.187  13.016  14.660  1.00  0.00           H  
ATOM   4482 2HD2 LEU A 305      66.583  12.007  15.996  1.00  0.00           H  
ATOM   4483 3HD2 LEU A 305      68.333  12.135  15.698  1.00  0.00           H  
ATOM   4484  N   GLY A 306      69.926   7.384  16.318  1.00  0.00           N  
ATOM   4485  CA  GLY A 306      70.279   6.302  17.226  1.00  0.00           C  
ATOM   4486  C   GLY A 306      69.430   5.142  16.837  1.00  0.00           C  
ATOM   4487  O   GLY A 306      69.474   4.088  17.471  1.00  0.00           O  
ATOM   4488  H   GLY A 306      70.438   7.502  15.455  1.00  0.00           H  
ATOM   4489 1HA  GLY A 306      71.343   6.084  17.136  1.00  0.00           H  
ATOM   4490 2HA  GLY A 306      70.102   6.617  18.254  1.00  0.00           H  
ATOM   4491  N   GLY A 307      68.675   5.386  15.788  1.00  0.00           N  
ATOM   4492  CA  GLY A 307      67.754   4.426  15.214  1.00  0.00           C  
ATOM   4493  C   GLY A 307      68.549   3.226  14.540  1.00  0.00           C  
ATOM   4494  O   GLY A 307      68.249   2.057  14.782  1.00  0.00           O  
ATOM   4495  H   GLY A 307      68.728   6.292  15.344  1.00  0.00           H  
ATOM   4496 1HA  GLY A 307      67.093   4.046  15.993  1.00  0.00           H  
ATOM   4497 2HA  GLY A 307      67.127   4.921  14.474  1.00  0.00           H  
ATOM   4498  N   ALA A 308      69.539   3.529  13.714  1.00  0.00           N  
ATOM   4499  CA  ALA A 308      70.288   2.463  13.072  1.00  0.00           C  
ATOM   4500  C   ALA A 308      71.660   2.322  13.716  1.00  0.00           C  
ATOM   4501  O   ALA A 308      72.261   3.308  14.142  1.00  0.00           O  
ATOM   4502  CB  ALA A 308      70.420   2.726  11.579  1.00  0.00           C  
ATOM   4503  H   ALA A 308      69.758   4.500  13.543  1.00  0.00           H  
ATOM   4504  HA  ALA A 308      69.743   1.530  13.219  1.00  0.00           H  
ATOM   4505 1HB  ALA A 308      70.990   1.920  11.117  1.00  0.00           H  
ATOM   4506 2HB  ALA A 308      69.429   2.775  11.129  1.00  0.00           H  
ATOM   4507 3HB  ALA A 308      70.937   3.672  11.421  1.00  0.00           H  
ATOM   4508  N   THR A 309      72.153   1.094  13.786  1.00  0.00           N  
ATOM   4509  CA  THR A 309      73.518   0.859  14.237  1.00  0.00           C  
ATOM   4510  C   THR A 309      74.546   1.196  13.157  1.00  0.00           C  
ATOM   4511  O   THR A 309      74.215   1.275  11.974  1.00  0.00           O  
ATOM   4512  CB  THR A 309      73.701  -0.604  14.683  1.00  0.00           C  
ATOM   4513  OG1 THR A 309      73.473  -1.477  13.569  1.00  0.00           O  
ATOM   4514  CG2 THR A 309      72.727  -0.947  15.800  1.00  0.00           C  
ATOM   4515  H   THR A 309      71.569   0.314  13.521  1.00  0.00           H  
ATOM   4516  HA  THR A 309      73.716   1.506  15.092  1.00  0.00           H  
ATOM   4517  HB  THR A 309      74.720  -0.750  15.039  1.00  0.00           H  
ATOM   4518  HG1 THR A 309      73.878  -2.330  13.744  1.00  0.00           H  
ATOM   4519 1HG2 THR A 309      72.872  -1.984  16.102  1.00  0.00           H  
ATOM   4520 2HG2 THR A 309      72.906  -0.292  16.652  1.00  0.00           H  
ATOM   4521 3HG2 THR A 309      71.706  -0.811  15.446  1.00  0.00           H  
ATOM   4522  N   VAL A 310      75.941   1.445  13.389  1.00  0.00           N  
ATOM   4523  CA  VAL A 310      76.809   1.802  12.272  1.00  0.00           C  
ATOM   4524  C   VAL A 310      76.744   0.746  11.199  1.00  0.00           C  
ATOM   4525  O   VAL A 310      76.777   1.055  10.008  1.00  0.00           O  
ATOM   4526  CB  VAL A 310      78.267   1.961  12.742  1.00  0.00           C  
ATOM   4527  CG1 VAL A 310      78.839   0.617  13.168  1.00  0.00           C  
ATOM   4528  CG2 VAL A 310      79.105   2.577  11.632  1.00  0.00           C  
ATOM   4529  H   VAL A 310      76.305   1.369  14.328  1.00  0.00           H  
ATOM   4530  HA  VAL A 310      76.468   2.752  11.859  1.00  0.00           H  
ATOM   4531  HB  VAL A 310      78.288   2.611  13.617  1.00  0.00           H  
ATOM   4532 1HG1 VAL A 310      79.870   0.749  13.498  1.00  0.00           H  
ATOM   4533 2HG1 VAL A 310      78.246   0.212  13.987  1.00  0.00           H  
ATOM   4534 3HG1 VAL A 310      78.814  -0.072  12.325  1.00  0.00           H  
ATOM   4535 1HG2 VAL A 310      80.134   2.687  11.972  1.00  0.00           H  
ATOM   4536 2HG2 VAL A 310      79.079   1.930  10.755  1.00  0.00           H  
ATOM   4537 3HG2 VAL A 310      78.702   3.556  11.372  1.00  0.00           H  
ATOM   4538  N   GLU A 311      76.652  -0.502  11.622  1.00  0.00           N  
ATOM   4539  CA  GLU A 311      76.810  -1.635  10.717  1.00  0.00           C  
ATOM   4540  C   GLU A 311      75.708  -1.657   9.666  1.00  0.00           C  
ATOM   4541  O   GLU A 311      75.960  -1.937   8.494  1.00  0.00           O  
ATOM   4542  CB  GLU A 311      76.807  -2.949  11.501  1.00  0.00           C  
ATOM   4543  CG  GLU A 311      77.040  -4.190  10.650  1.00  0.00           C  
ATOM   4544  CD  GLU A 311      77.116  -5.451  11.464  1.00  0.00           C  
ATOM   4545  OE1 GLU A 311      77.012  -5.369  12.664  1.00  0.00           O  
ATOM   4546  OE2 GLU A 311      77.277  -6.499  10.884  1.00  0.00           O  
ATOM   4547  H   GLU A 311      76.467  -0.678  12.599  1.00  0.00           H  
ATOM   4548  HA  GLU A 311      77.767  -1.537  10.204  1.00  0.00           H  
ATOM   4549 1HB  GLU A 311      77.582  -2.918  12.267  1.00  0.00           H  
ATOM   4550 2HB  GLU A 311      75.849  -3.067  12.009  1.00  0.00           H  
ATOM   4551 1HG  GLU A 311      76.226  -4.283   9.931  1.00  0.00           H  
ATOM   4552 2HG  GLU A 311      77.968  -4.066  10.093  1.00  0.00           H  
ATOM   4553  N   THR A 312      74.485  -1.360  10.091  1.00  0.00           N  
ATOM   4554  CA  THR A 312      73.342  -1.346   9.186  1.00  0.00           C  
ATOM   4555  C   THR A 312      73.485  -0.253   8.135  1.00  0.00           C  
ATOM   4556  O   THR A 312      73.169  -0.460   6.963  1.00  0.00           O  
ATOM   4557  CB  THR A 312      72.025  -1.151   9.959  1.00  0.00           C  
ATOM   4558  OG1 THR A 312      71.842  -2.235  10.879  1.00  0.00           O  
ATOM   4559  CG2 THR A 312      70.846  -1.100   9.000  1.00  0.00           C  
ATOM   4560  H   THR A 312      74.343  -1.138  11.066  1.00  0.00           H  
ATOM   4561  HA  THR A 312      73.298  -2.305   8.670  1.00  0.00           H  
ATOM   4562  HB  THR A 312      72.068  -0.219  10.523  1.00  0.00           H  
ATOM   4563  HG1 THR A 312      72.374  -2.082  11.663  1.00  0.00           H  
ATOM   4564 1HG2 THR A 312      69.923  -0.961   9.564  1.00  0.00           H  
ATOM   4565 2HG2 THR A 312      70.976  -0.269   8.307  1.00  0.00           H  
ATOM   4566 3HG2 THR A 312      70.791  -2.033   8.441  1.00  0.00           H  
ATOM   4567  N   VAL A 313      73.963   0.911   8.560  1.00  0.00           N  
ATOM   4568  CA  VAL A 313      74.149   2.039   7.655  1.00  0.00           C  
ATOM   4569  C   VAL A 313      75.208   1.733   6.604  1.00  0.00           C  
ATOM   4570  O   VAL A 313      75.051   2.076   5.432  1.00  0.00           O  
ATOM   4571  CB  VAL A 313      74.562   3.295   8.445  1.00  0.00           C  
ATOM   4572  CG1 VAL A 313      74.940   4.422   7.494  1.00  0.00           C  
ATOM   4573  CG2 VAL A 313      73.429   3.724   9.365  1.00  0.00           C  
ATOM   4574  H   VAL A 313      74.204   1.017   9.535  1.00  0.00           H  
ATOM   4575  HA  VAL A 313      73.203   2.238   7.150  1.00  0.00           H  
ATOM   4576  HB  VAL A 313      75.446   3.066   9.039  1.00  0.00           H  
ATOM   4577 1HG1 VAL A 313      75.229   5.302   8.069  1.00  0.00           H  
ATOM   4578 2HG1 VAL A 313      75.776   4.106   6.870  1.00  0.00           H  
ATOM   4579 3HG1 VAL A 313      74.086   4.666   6.862  1.00  0.00           H  
ATOM   4580 1HG2 VAL A 313      73.728   4.612   9.921  1.00  0.00           H  
ATOM   4581 2HG2 VAL A 313      72.543   3.948   8.771  1.00  0.00           H  
ATOM   4582 3HG2 VAL A 313      73.203   2.918  10.064  1.00  0.00           H  
ATOM   4583  N   THR A 314      76.287   1.086   7.029  1.00  0.00           N  
ATOM   4584  CA  THR A 314      77.374   0.732   6.124  1.00  0.00           C  
ATOM   4585  C   THR A 314      76.912  -0.268   5.072  1.00  0.00           C  
ATOM   4586  O   THR A 314      77.274  -0.163   3.900  1.00  0.00           O  
ATOM   4587  CB  THR A 314      78.573   0.152   6.898  1.00  0.00           C  
ATOM   4588  OG1 THR A 314      78.156  -1.009   7.628  1.00  0.00           O  
ATOM   4589  CG2 THR A 314      79.132   1.183   7.866  1.00  0.00           C  
ATOM   4590  H   THR A 314      76.356   0.833   8.004  1.00  0.00           H  
ATOM   4591  HA  THR A 314      77.703   1.635   5.608  1.00  0.00           H  
ATOM   4592  HB  THR A 314      79.353  -0.138   6.195  1.00  0.00           H  
ATOM   4593  HG1 THR A 314      78.121  -1.764   7.036  1.00  0.00           H  
ATOM   4594 1HG2 THR A 314      79.978   0.756   8.404  1.00  0.00           H  
ATOM   4595 2HG2 THR A 314      79.460   2.062   7.312  1.00  0.00           H  
ATOM   4596 3HG2 THR A 314      78.358   1.470   8.578  1.00  0.00           H  
ATOM   4597  N   GLU A 315      76.110  -1.238   5.498  1.00  0.00           N  
ATOM   4598  CA  GLU A 315      75.597  -2.260   4.593  1.00  0.00           C  
ATOM   4599  C   GLU A 315      74.677  -1.652   3.541  1.00  0.00           C  
ATOM   4600  O   GLU A 315      74.726  -2.025   2.369  1.00  0.00           O  
ATOM   4601  CB  GLU A 315      74.848  -3.340   5.377  1.00  0.00           C  
ATOM   4602  CG  GLU A 315      74.317  -4.482   4.524  1.00  0.00           C  
ATOM   4603  CD  GLU A 315      75.410  -5.287   3.877  1.00  0.00           C  
ATOM   4604  OE1 GLU A 315      76.519  -5.236   4.352  1.00  0.00           O  
ATOM   4605  OE2 GLU A 315      75.136  -5.954   2.907  1.00  0.00           O  
ATOM   4606  H   GLU A 315      75.849  -1.268   6.473  1.00  0.00           H  
ATOM   4607  HA  GLU A 315      76.441  -2.723   4.080  1.00  0.00           H  
ATOM   4608 1HB  GLU A 315      75.509  -3.766   6.132  1.00  0.00           H  
ATOM   4609 2HB  GLU A 315      74.003  -2.891   5.898  1.00  0.00           H  
ATOM   4610 1HG  GLU A 315      73.718  -5.143   5.150  1.00  0.00           H  
ATOM   4611 2HG  GLU A 315      73.668  -4.073   3.751  1.00  0.00           H  
ATOM   4612  N   ALA A 316      73.839  -0.714   3.967  1.00  0.00           N  
ATOM   4613  CA  ALA A 316      72.906  -0.052   3.062  1.00  0.00           C  
ATOM   4614  C   ALA A 316      73.645   0.765   2.010  1.00  0.00           C  
ATOM   4615  O   ALA A 316      73.268   0.772   0.838  1.00  0.00           O  
ATOM   4616  CB  ALA A 316      71.948   0.835   3.844  1.00  0.00           C  
ATOM   4617  H   ALA A 316      73.848  -0.452   4.943  1.00  0.00           H  
ATOM   4618  HA  ALA A 316      72.332  -0.821   2.545  1.00  0.00           H  
ATOM   4619 1HB  ALA A 316      71.259   1.323   3.155  1.00  0.00           H  
ATOM   4620 2HB  ALA A 316      71.385   0.227   4.552  1.00  0.00           H  
ATOM   4621 3HB  ALA A 316      72.514   1.592   4.386  1.00  0.00           H  
ATOM   4622  N   SER A 317      74.699   1.453   2.436  1.00  0.00           N  
ATOM   4623  CA  SER A 317      75.493   2.275   1.531  1.00  0.00           C  
ATOM   4624  C   SER A 317      76.191   1.422   0.479  1.00  0.00           C  
ATOM   4625  O   SER A 317      76.256   1.794  -0.693  1.00  0.00           O  
ATOM   4626  CB  SER A 317      76.520   3.069   2.314  1.00  0.00           C  
ATOM   4627  OG  SER A 317      75.900   4.007   3.150  1.00  0.00           O  
ATOM   4628  H   SER A 317      74.956   1.405   3.412  1.00  0.00           H  
ATOM   4629  HA  SER A 317      74.826   2.970   1.020  1.00  0.00           H  
ATOM   4630 1HB  SER A 317      77.127   2.390   2.912  1.00  0.00           H  
ATOM   4631 2HB  SER A 317      77.188   3.581   1.622  1.00  0.00           H  
ATOM   4632  HG  SER A 317      76.548   4.234   3.821  1.00  0.00           H  
ATOM   4633  N   LEU A 318      76.712   0.276   0.905  1.00  0.00           N  
ATOM   4634  CA  LEU A 318      77.405  -0.632  -0.000  1.00  0.00           C  
ATOM   4635  C   LEU A 318      76.457  -1.193  -1.052  1.00  0.00           C  
ATOM   4636  O   LEU A 318      76.815  -1.312  -2.224  1.00  0.00           O  
ATOM   4637  CB  LEU A 318      78.041  -1.783   0.789  1.00  0.00           C  
ATOM   4638  CG  LEU A 318      78.840  -2.797  -0.040  1.00  0.00           C  
ATOM   4639  CD1 LEU A 318      79.977  -2.083  -0.758  1.00  0.00           C  
ATOM   4640  CD2 LEU A 318      79.371  -3.893   0.872  1.00  0.00           C  
ATOM   4641  H   LEU A 318      76.625   0.029   1.880  1.00  0.00           H  
ATOM   4642  HA  LEU A 318      78.193  -0.078  -0.509  1.00  0.00           H  
ATOM   4643 1HB  LEU A 318      78.714  -1.362   1.535  1.00  0.00           H  
ATOM   4644 2HB  LEU A 318      77.252  -2.327   1.308  1.00  0.00           H  
ATOM   4645  HG  LEU A 318      78.192  -3.238  -0.798  1.00  0.00           H  
ATOM   4646 1HD1 LEU A 318      80.544  -2.803  -1.347  1.00  0.00           H  
ATOM   4647 2HD1 LEU A 318      79.568  -1.318  -1.418  1.00  0.00           H  
ATOM   4648 3HD1 LEU A 318      80.634  -1.617  -0.025  1.00  0.00           H  
ATOM   4649 1HD2 LEU A 318      79.938  -4.614   0.283  1.00  0.00           H  
ATOM   4650 2HD2 LEU A 318      80.020  -3.453   1.630  1.00  0.00           H  
ATOM   4651 3HD2 LEU A 318      78.537  -4.398   1.359  1.00  0.00           H  
ATOM   4652  N   ARG A 319      75.246  -1.536  -0.626  1.00  0.00           N  
ATOM   4653  CA  ARG A 319      74.243  -2.085  -1.531  1.00  0.00           C  
ATOM   4654  C   ARG A 319      73.831  -1.063  -2.583  1.00  0.00           C  
ATOM   4655  O   ARG A 319      73.658  -1.399  -3.755  1.00  0.00           O  
ATOM   4656  CB  ARG A 319      73.013  -2.535  -0.757  1.00  0.00           C  
ATOM   4657  CG  ARG A 319      73.216  -3.772   0.104  1.00  0.00           C  
ATOM   4658  CD  ARG A 319      71.991  -4.115   0.870  1.00  0.00           C  
ATOM   4659  NE  ARG A 319      72.181  -5.297   1.695  1.00  0.00           N  
ATOM   4660  CZ  ARG A 319      71.286  -5.756   2.592  1.00  0.00           C  
ATOM   4661  NH1 ARG A 319      70.148  -5.123   2.768  1.00  0.00           N  
ATOM   4662  NH2 ARG A 319      71.553  -6.843   3.296  1.00  0.00           N  
ATOM   4663  H   ARG A 319      75.015  -1.413   0.349  1.00  0.00           H  
ATOM   4664  HA  ARG A 319      74.671  -2.951  -2.038  1.00  0.00           H  
ATOM   4665 1HB  ARG A 319      72.679  -1.730  -0.104  1.00  0.00           H  
ATOM   4666 2HB  ARG A 319      72.202  -2.748  -1.454  1.00  0.00           H  
ATOM   4667 1HG  ARG A 319      73.472  -4.620  -0.531  1.00  0.00           H  
ATOM   4668 2HG  ARG A 319      74.025  -3.593   0.813  1.00  0.00           H  
ATOM   4669 1HD  ARG A 319      71.725  -3.284   1.522  1.00  0.00           H  
ATOM   4670 2HD  ARG A 319      71.172  -4.310   0.179  1.00  0.00           H  
ATOM   4671  HE  ARG A 319      73.045  -5.812   1.589  1.00  0.00           H  
ATOM   4672 1HH1 ARG A 319      69.944  -4.292   2.230  1.00  0.00           H  
ATOM   4673 2HH1 ARG A 319      69.477  -5.467   3.440  1.00  0.00           H  
ATOM   4674 1HH2 ARG A 319      72.429  -7.330   3.161  1.00  0.00           H  
ATOM   4675 2HH2 ARG A 319      70.883  -7.186   3.967  1.00  0.00           H  
ATOM   4676  N   VAL A 320      73.675   0.186  -2.157  1.00  0.00           N  
ATOM   4677  CA  VAL A 320      73.282   1.260  -3.062  1.00  0.00           C  
ATOM   4678  C   VAL A 320      74.355   1.513  -4.114  1.00  0.00           C  
ATOM   4679  O   VAL A 320      74.049   1.733  -5.286  1.00  0.00           O  
ATOM   4680  CB  VAL A 320      73.025   2.557  -2.272  1.00  0.00           C  
ATOM   4681  CG1 VAL A 320      72.800   3.724  -3.223  1.00  0.00           C  
ATOM   4682  CG2 VAL A 320      71.828   2.374  -1.351  1.00  0.00           C  
ATOM   4683  H   VAL A 320      73.833   0.397  -1.182  1.00  0.00           H  
ATOM   4684  HA  VAL A 320      72.360   0.968  -3.566  1.00  0.00           H  
ATOM   4685  HB  VAL A 320      73.909   2.792  -1.679  1.00  0.00           H  
ATOM   4686 1HG1 VAL A 320      72.620   4.632  -2.648  1.00  0.00           H  
ATOM   4687 2HG1 VAL A 320      73.683   3.859  -3.848  1.00  0.00           H  
ATOM   4688 3HG1 VAL A 320      71.936   3.518  -3.854  1.00  0.00           H  
ATOM   4689 1HG2 VAL A 320      71.653   3.295  -0.796  1.00  0.00           H  
ATOM   4690 2HG2 VAL A 320      70.946   2.134  -1.944  1.00  0.00           H  
ATOM   4691 3HG2 VAL A 320      72.028   1.561  -0.653  1.00  0.00           H  
ATOM   4692  N   VAL A 321      75.613   1.480  -3.688  1.00  0.00           N  
ATOM   4693  CA  VAL A 321      76.734   1.706  -4.593  1.00  0.00           C  
ATOM   4694  C   VAL A 321      76.823   0.608  -5.645  1.00  0.00           C  
ATOM   4695  O   VAL A 321      77.087   0.878  -6.817  1.00  0.00           O  
ATOM   4696  CB  VAL A 321      78.055   1.764  -3.803  1.00  0.00           C  
ATOM   4697  CG1 VAL A 321      79.242   1.809  -4.754  1.00  0.00           C  
ATOM   4698  CG2 VAL A 321      78.055   2.975  -2.883  1.00  0.00           C  
ATOM   4699  H   VAL A 321      75.797   1.294  -2.713  1.00  0.00           H  
ATOM   4700  HA  VAL A 321      76.585   2.662  -5.097  1.00  0.00           H  
ATOM   4701  HB  VAL A 321      78.153   0.855  -3.210  1.00  0.00           H  
ATOM   4702 1HG1 VAL A 321      80.168   1.850  -4.179  1.00  0.00           H  
ATOM   4703 2HG1 VAL A 321      79.243   0.916  -5.378  1.00  0.00           H  
ATOM   4704 3HG1 VAL A 321      79.169   2.695  -5.385  1.00  0.00           H  
ATOM   4705 1HG2 VAL A 321      78.991   3.010  -2.327  1.00  0.00           H  
ATOM   4706 2HG2 VAL A 321      77.951   3.884  -3.476  1.00  0.00           H  
ATOM   4707 3HG2 VAL A 321      77.221   2.901  -2.184  1.00  0.00           H  
ATOM   4708  N   GLU A 322      76.601  -0.631  -5.219  1.00  0.00           N  
ATOM   4709  CA  GLU A 322      76.656  -1.773  -6.124  1.00  0.00           C  
ATOM   4710  C   GLU A 322      75.557  -1.696  -7.176  1.00  0.00           C  
ATOM   4711  O   GLU A 322      75.784  -1.998  -8.348  1.00  0.00           O  
ATOM   4712  CB  GLU A 322      76.534  -3.081  -5.340  1.00  0.00           C  
ATOM   4713  CG  GLU A 322      76.657  -4.338  -6.190  1.00  0.00           C  
ATOM   4714  CD  GLU A 322      76.621  -5.601  -5.376  1.00  0.00           C  
ATOM   4715  OE1 GLU A 322      76.526  -5.509  -4.175  1.00  0.00           O  
ATOM   4716  OE2 GLU A 322      76.689  -6.660  -5.955  1.00  0.00           O  
ATOM   4717  H   GLU A 322      76.389  -0.785  -4.244  1.00  0.00           H  
ATOM   4718  HA  GLU A 322      77.618  -1.762  -6.637  1.00  0.00           H  
ATOM   4719 1HB  GLU A 322      77.308  -3.120  -4.573  1.00  0.00           H  
ATOM   4720 2HB  GLU A 322      75.569  -3.113  -4.833  1.00  0.00           H  
ATOM   4721 1HG  GLU A 322      75.837  -4.359  -6.908  1.00  0.00           H  
ATOM   4722 2HG  GLU A 322      77.591  -4.297  -6.748  1.00  0.00           H  
ATOM   4723  N   ALA A 323      74.365  -1.290  -6.751  1.00  0.00           N  
ATOM   4724  CA  ALA A 323      73.228  -1.173  -7.655  1.00  0.00           C  
ATOM   4725  C   ALA A 323      73.470  -0.098  -8.707  1.00  0.00           C  
ATOM   4726  O   ALA A 323      73.138  -0.277  -9.879  1.00  0.00           O  
ATOM   4727  CB  ALA A 323      71.958  -0.872  -6.873  1.00  0.00           C  
ATOM   4728  H   ALA A 323      74.244  -1.056  -5.776  1.00  0.00           H  
ATOM   4729  HA  ALA A 323      73.107  -2.125  -8.172  1.00  0.00           H  
ATOM   4730 1HB  ALA A 323      71.118  -0.787  -7.562  1.00  0.00           H  
ATOM   4731 2HB  ALA A 323      71.767  -1.678  -6.164  1.00  0.00           H  
ATOM   4732 3HB  ALA A 323      72.078   0.065  -6.331  1.00  0.00           H  
ATOM   4733  N   ALA A 324      74.050   1.019  -8.282  1.00  0.00           N  
ATOM   4734  CA  ALA A 324      74.337   2.126  -9.186  1.00  0.00           C  
ATOM   4735  C   ALA A 324      75.364   1.725 -10.238  1.00  0.00           C  
ATOM   4736  O   ALA A 324      75.237   2.080 -11.410  1.00  0.00           O  
ATOM   4737  CB  ALA A 324      74.826   3.336  -8.403  1.00  0.00           C  
ATOM   4738  H   ALA A 324      74.299   1.104  -7.307  1.00  0.00           H  
ATOM   4739  HA  ALA A 324      73.414   2.389  -9.703  1.00  0.00           H  
ATOM   4740 1HB  ALA A 324      75.036   4.154  -9.092  1.00  0.00           H  
ATOM   4741 2HB  ALA A 324      74.057   3.646  -7.695  1.00  0.00           H  
ATOM   4742 3HB  ALA A 324      75.734   3.076  -7.862  1.00  0.00           H  
ATOM   4743  N   ALA A 325      76.381   0.984  -9.813  1.00  0.00           N  
ATOM   4744  CA  ALA A 325      77.432   0.533 -10.717  1.00  0.00           C  
ATOM   4745  C   ALA A 325      76.881  -0.421 -11.769  1.00  0.00           C  
ATOM   4746  O   ALA A 325      77.251  -0.349 -12.941  1.00  0.00           O  
ATOM   4747  CB  ALA A 325      78.554  -0.133  -9.934  1.00  0.00           C  
ATOM   4748  H   ALA A 325      76.428   0.726  -8.838  1.00  0.00           H  
ATOM   4749  HA  ALA A 325      77.832   1.406 -11.234  1.00  0.00           H  
ATOM   4750 1HB  ALA A 325      79.331  -0.465 -10.623  1.00  0.00           H  
ATOM   4751 2HB  ALA A 325      78.977   0.580  -9.226  1.00  0.00           H  
ATOM   4752 3HB  ALA A 325      78.160  -0.992  -9.393  1.00  0.00           H  
ATOM   4753  N   LYS A 326      75.995  -1.315 -11.344  1.00  0.00           N  
ATOM   4754  CA  LYS A 326      75.391  -2.286 -12.248  1.00  0.00           C  
ATOM   4755  C   LYS A 326      74.530  -1.599 -13.300  1.00  0.00           C  
ATOM   4756  O   LYS A 326      74.545  -1.977 -14.472  1.00  0.00           O  
ATOM   4757  CB  LYS A 326      74.555  -3.299 -11.464  1.00  0.00           C  
ATOM   4758  CG  LYS A 326      75.371  -4.271 -10.622  1.00  0.00           C  
ATOM   4759  CD  LYS A 326      74.497  -5.377 -10.052  1.00  0.00           C  
ATOM   4760  CE  LYS A 326      73.587  -4.853  -8.950  1.00  0.00           C  
ATOM   4761  NZ  LYS A 326      72.822  -5.946  -8.292  1.00  0.00           N  
ATOM   4762  H   LYS A 326      75.733  -1.322 -10.369  1.00  0.00           H  
ATOM   4763  HA  LYS A 326      76.189  -2.819 -12.767  1.00  0.00           H  
ATOM   4764 1HB  LYS A 326      73.873  -2.771 -10.798  1.00  0.00           H  
ATOM   4765 2HB  LYS A 326      73.949  -3.884 -12.157  1.00  0.00           H  
ATOM   4766 1HG  LYS A 326      76.153  -4.718 -11.237  1.00  0.00           H  
ATOM   4767 2HG  LYS A 326      75.843  -3.732  -9.801  1.00  0.00           H  
ATOM   4768 1HD  LYS A 326      73.883  -5.803 -10.847  1.00  0.00           H  
ATOM   4769 2HD  LYS A 326      75.129  -6.166  -9.643  1.00  0.00           H  
ATOM   4770 1HE  LYS A 326      74.185  -4.341  -8.198  1.00  0.00           H  
ATOM   4771 2HE  LYS A 326      72.882  -4.136  -9.372  1.00  0.00           H  
ATOM   4772 1HZ  LYS A 326      72.232  -5.558  -7.570  1.00  0.00           H  
ATOM   4773 2HZ  LYS A 326      72.249  -6.417  -8.979  1.00  0.00           H  
ATOM   4774 3HZ  LYS A 326      73.465  -6.608  -7.881  1.00  0.00           H  
ATOM   4775  N   GLN A 327      73.780  -0.588 -12.875  1.00  0.00           N  
ATOM   4776  CA  GLN A 327      72.911   0.155 -13.779  1.00  0.00           C  
ATOM   4777  C   GLN A 327      73.720   0.902 -14.831  1.00  0.00           C  
ATOM   4778  O   GLN A 327      73.345   0.943 -16.003  1.00  0.00           O  
ATOM   4779  CB  GLN A 327      72.038   1.139 -12.995  1.00  0.00           C  
ATOM   4780  CG  GLN A 327      70.976   0.478 -12.133  1.00  0.00           C  
ATOM   4781  CD  GLN A 327      70.189   1.483 -11.313  1.00  0.00           C  
ATOM   4782  OE1 GLN A 327      70.414   2.693 -11.405  1.00  0.00           O  
ATOM   4783  NE2 GLN A 327      69.261   0.987 -10.503  1.00  0.00           N  
ATOM   4784  H   GLN A 327      73.813  -0.327 -11.900  1.00  0.00           H  
ATOM   4785  HA  GLN A 327      72.262  -0.553 -14.294  1.00  0.00           H  
ATOM   4786 1HB  GLN A 327      72.668   1.747 -12.346  1.00  0.00           H  
ATOM   4787 2HB  GLN A 327      71.536   1.813 -13.689  1.00  0.00           H  
ATOM   4788 1HG  GLN A 327      70.280  -0.057 -12.778  1.00  0.00           H  
ATOM   4789 2HG  GLN A 327      71.461  -0.218 -11.448  1.00  0.00           H  
ATOM   4790 1HE2 GLN A 327      68.709   1.601  -9.937  1.00  0.00           H  
ATOM   4791 2HE2 GLN A 327      69.111  -0.001 -10.459  1.00  0.00           H  
ATOM   4792  N   ALA A 328      74.832   1.492 -14.406  1.00  0.00           N  
ATOM   4793  CA  ALA A 328      75.697   2.240 -15.310  1.00  0.00           C  
ATOM   4794  C   ALA A 328      76.178   1.365 -16.461  1.00  0.00           C  
ATOM   4795  O   ALA A 328      76.131   1.769 -17.623  1.00  0.00           O  
ATOM   4796  CB  ALA A 328      76.884   2.817 -14.552  1.00  0.00           C  
ATOM   4797  H   ALA A 328      75.085   1.421 -13.431  1.00  0.00           H  
ATOM   4798  HA  ALA A 328      75.116   3.060 -15.733  1.00  0.00           H  
ATOM   4799 1HB  ALA A 328      77.520   3.372 -15.240  1.00  0.00           H  
ATOM   4800 2HB  ALA A 328      76.525   3.485 -13.769  1.00  0.00           H  
ATOM   4801 3HB  ALA A 328      77.456   2.007 -14.102  1.00  0.00           H  
ATOM   4802  N   LYS A 329      76.641   0.164 -16.132  1.00  0.00           N  
ATOM   4803  CA  LYS A 329      77.131  -0.770 -17.138  1.00  0.00           C  
ATOM   4804  C   LYS A 329      76.058  -1.076 -18.175  1.00  0.00           C  
ATOM   4805  O   LYS A 329      76.318  -1.049 -19.378  1.00  0.00           O  
ATOM   4806  CB  LYS A 329      77.610  -2.064 -16.479  1.00  0.00           C  
ATOM   4807  CG  LYS A 329      78.175  -3.093 -17.449  1.00  0.00           C  
ATOM   4808  CD  LYS A 329      78.675  -4.329 -16.716  1.00  0.00           C  
ATOM   4809  CE  LYS A 329      79.201  -5.375 -17.687  1.00  0.00           C  
ATOM   4810  NZ  LYS A 329      79.695  -6.590 -16.984  1.00  0.00           N  
ATOM   4811  H   LYS A 329      76.654  -0.109 -15.160  1.00  0.00           H  
ATOM   4812  HA  LYS A 329      77.974  -0.310 -17.656  1.00  0.00           H  
ATOM   4813 1HB  LYS A 329      78.384  -1.835 -15.746  1.00  0.00           H  
ATOM   4814 2HB  LYS A 329      76.781  -2.529 -15.944  1.00  0.00           H  
ATOM   4815 1HG  LYS A 329      77.400  -3.390 -18.157  1.00  0.00           H  
ATOM   4816 2HG  LYS A 329      79.001  -2.652 -18.007  1.00  0.00           H  
ATOM   4817 1HD  LYS A 329      79.475  -4.046 -16.030  1.00  0.00           H  
ATOM   4818 2HD  LYS A 329      77.860  -4.763 -16.136  1.00  0.00           H  
ATOM   4819 1HE  LYS A 329      78.408  -5.665 -18.374  1.00  0.00           H  
ATOM   4820 2HE  LYS A 329      80.019  -4.951 -18.270  1.00  0.00           H  
ATOM   4821 1HZ  LYS A 329      80.035  -7.257 -17.661  1.00  0.00           H  
ATOM   4822 2HZ  LYS A 329      80.445  -6.335 -16.356  1.00  0.00           H  
ATOM   4823 3HZ  LYS A 329      78.940  -7.002 -16.455  1.00  0.00           H  
ATOM   4824  N   LYS A 330      74.851  -1.367 -17.703  1.00  0.00           N  
ATOM   4825  CA  LYS A 330      73.736  -1.678 -18.589  1.00  0.00           C  
ATOM   4826  C   LYS A 330      73.470  -0.537 -19.562  1.00  0.00           C  
ATOM   4827  O   LYS A 330      73.381  -0.748 -20.772  1.00  0.00           O  
ATOM   4828  CB  LYS A 330      72.476  -1.981 -17.777  1.00  0.00           C  
ATOM   4829  CG  LYS A 330      72.516  -3.304 -17.024  1.00  0.00           C  
ATOM   4830  CD  LYS A 330      71.240  -3.525 -16.226  1.00  0.00           C  
ATOM   4831  CE  LYS A 330      71.287  -4.837 -15.456  1.00  0.00           C  
ATOM   4832  NZ  LYS A 330      70.061  -5.046 -14.638  1.00  0.00           N  
ATOM   4833  H   LYS A 330      74.702  -1.373 -16.704  1.00  0.00           H  
ATOM   4834  HA  LYS A 330      73.995  -2.561 -19.174  1.00  0.00           H  
ATOM   4835 1HB  LYS A 330      72.312  -1.187 -17.049  1.00  0.00           H  
ATOM   4836 2HB  LYS A 330      71.611  -2.001 -18.441  1.00  0.00           H  
ATOM   4837 1HG  LYS A 330      72.636  -4.124 -17.734  1.00  0.00           H  
ATOM   4838 2HG  LYS A 330      73.366  -3.309 -16.343  1.00  0.00           H  
ATOM   4839 1HD  LYS A 330      71.105  -2.704 -15.520  1.00  0.00           H  
ATOM   4840 2HD  LYS A 330      70.385  -3.542 -16.903  1.00  0.00           H  
ATOM   4841 1HE  LYS A 330      71.388  -5.665 -16.156  1.00  0.00           H  
ATOM   4842 2HE  LYS A 330      72.154  -4.840 -14.796  1.00  0.00           H  
ATOM   4843 1HZ  LYS A 330      70.132  -5.925 -14.145  1.00  0.00           H  
ATOM   4844 2HZ  LYS A 330      69.967  -4.292 -13.972  1.00  0.00           H  
ATOM   4845 3HZ  LYS A 330      69.252  -5.064 -15.242  1.00  0.00           H  
ATOM   4846  N   TYR A 331      73.343   0.678 -19.030  1.00  0.00           N  
ATOM   4847  CA  TYR A 331      72.617   1.727 -19.742  1.00  0.00           C  
ATOM   4848  C   TYR A 331      73.457   2.940 -20.132  1.00  0.00           C  
ATOM   4849  O   TYR A 331      73.232   3.553 -21.175  1.00  0.00           O  
ATOM   4850  CB  TYR A 331      71.427   2.186 -18.895  1.00  0.00           C  
ATOM   4851  CG  TYR A 331      70.420   1.093 -18.616  1.00  0.00           C  
ATOM   4852  CD1 TYR A 331      70.146   0.719 -17.308  1.00  0.00           C  
ATOM   4853  CD2 TYR A 331      69.769   0.464 -19.667  1.00  0.00           C  
ATOM   4854  CE1 TYR A 331      69.225  -0.279 -17.053  1.00  0.00           C  
ATOM   4855  CE2 TYR A 331      68.849  -0.534 -19.412  1.00  0.00           C  
ATOM   4856  CZ  TYR A 331      68.577  -0.905 -18.111  1.00  0.00           C  
ATOM   4857  OH  TYR A 331      67.660  -1.899 -17.857  1.00  0.00           O  
ATOM   4858  H   TYR A 331      73.755   0.865 -18.127  1.00  0.00           H  
ATOM   4859  HA  TYR A 331      72.240   1.313 -20.678  1.00  0.00           H  
ATOM   4860 1HB  TYR A 331      71.787   2.570 -17.940  1.00  0.00           H  
ATOM   4861 2HB  TYR A 331      70.913   3.001 -19.403  1.00  0.00           H  
ATOM   4862  HD1 TYR A 331      70.657   1.214 -16.482  1.00  0.00           H  
ATOM   4863  HD2 TYR A 331      69.985   0.757 -20.695  1.00  0.00           H  
ATOM   4864  HE1 TYR A 331      69.011  -0.572 -16.026  1.00  0.00           H  
ATOM   4865  HE2 TYR A 331      68.338  -1.029 -20.239  1.00  0.00           H  
ATOM   4866  HH  TYR A 331      67.305  -2.226 -18.688  1.00  0.00           H  
ATOM   4867  N   ALA A 332      74.433   3.303 -19.305  1.00  0.00           N  
ATOM   4868  CA  ALA A 332      74.972   4.661 -19.367  1.00  0.00           C  
ATOM   4869  C   ALA A 332      75.451   4.985 -20.779  1.00  0.00           C  
ATOM   4870  O   ALA A 332      76.280   4.271 -21.343  1.00  0.00           O  
ATOM   4871  CB  ALA A 332      76.107   4.832 -18.368  1.00  0.00           C  
ATOM   4872  H   ALA A 332      74.791   2.631 -18.641  1.00  0.00           H  
ATOM   4873  HA  ALA A 332      74.171   5.355 -19.113  1.00  0.00           H  
ATOM   4874 1HB  ALA A 332      76.499   5.847 -18.433  1.00  0.00           H  
ATOM   4875 2HB  ALA A 332      75.735   4.651 -17.360  1.00  0.00           H  
ATOM   4876 3HB  ALA A 332      76.901   4.122 -18.595  1.00  0.00           H  
ATOM   4877  N   GLU A 333      74.917   6.070 -21.338  1.00  0.00           N  
ATOM   4878  CA  GLU A 333      75.134   6.412 -22.742  1.00  0.00           C  
ATOM   4879  C   GLU A 333      76.584   6.787 -23.021  1.00  0.00           C  
ATOM   4880  O   GLU A 333      77.100   6.542 -24.112  1.00  0.00           O  
ATOM   4881  CB  GLU A 333      74.217   7.566 -23.153  1.00  0.00           C  
ATOM   4882  CG  GLU A 333      72.738   7.208 -23.201  1.00  0.00           C  
ATOM   4883  CD  GLU A 333      71.866   8.374 -23.574  1.00  0.00           C  
ATOM   4884  OE1 GLU A 333      72.377   9.463 -23.683  1.00  0.00           O  
ATOM   4885  OE2 GLU A 333      70.687   8.176 -23.749  1.00  0.00           O  
ATOM   4886  H   GLU A 333      74.341   6.680 -20.776  1.00  0.00           H  
ATOM   4887  HA  GLU A 333      74.893   5.541 -23.352  1.00  0.00           H  
ATOM   4888 1HB  GLU A 333      74.338   8.394 -22.454  1.00  0.00           H  
ATOM   4889 2HB  GLU A 333      74.506   7.927 -24.140  1.00  0.00           H  
ATOM   4890 1HG  GLU A 333      72.592   6.412 -23.930  1.00  0.00           H  
ATOM   4891 2HG  GLU A 333      72.435   6.831 -22.225  1.00  0.00           H  
ATOM   4892  N   THR A 334      77.238   7.382 -22.031  1.00  0.00           N  
ATOM   4893  CA  THR A 334      78.599   7.877 -22.199  1.00  0.00           C  
ATOM   4894  C   THR A 334      79.499   7.382 -21.077  1.00  0.00           C  
ATOM   4895  O   THR A 334      79.025   7.035 -19.995  1.00  0.00           O  
ATOM   4896  CB  THR A 334      78.630   9.416 -22.248  1.00  0.00           C  
ATOM   4897  OG1 THR A 334      78.166   9.946 -21.000  1.00  0.00           O  
ATOM   4898  CG2 THR A 334      77.747   9.932 -23.374  1.00  0.00           C  
ATOM   4899  H   THR A 334      76.781   7.495 -21.137  1.00  0.00           H  
ATOM   4900  HA  THR A 334      78.992   7.496 -23.142  1.00  0.00           H  
ATOM   4901  HB  THR A 334      79.653   9.754 -22.412  1.00  0.00           H  
ATOM   4902  HG1 THR A 334      78.186  10.905 -21.032  1.00  0.00           H  
ATOM   4903 1HG2 THR A 334      77.782  11.021 -23.393  1.00  0.00           H  
ATOM   4904 2HG2 THR A 334      78.105   9.540 -24.325  1.00  0.00           H  
ATOM   4905 3HG2 THR A 334      76.721   9.605 -23.210  1.00  0.00           H  
ATOM   4906  N   GLU A 335      80.802   7.350 -21.336  1.00  0.00           N  
ATOM   4907  CA  GLU A 335      81.761   6.907 -20.334  1.00  0.00           C  
ATOM   4908  C   GLU A 335      81.693   7.790 -19.095  1.00  0.00           C  
ATOM   4909  O   GLU A 335      81.933   7.330 -17.979  1.00  0.00           O  
ATOM   4910  CB  GLU A 335      83.180   6.919 -20.908  1.00  0.00           C  
ATOM   4911  CG  GLU A 335      83.413   5.915 -22.028  1.00  0.00           C  
ATOM   4912  CD  GLU A 335      82.967   6.422 -23.370  1.00  0.00           C  
ATOM   4913  OE1 GLU A 335      82.486   7.527 -23.437  1.00  0.00           O  
ATOM   4914  OE2 GLU A 335      83.107   5.702 -24.331  1.00  0.00           O  
ATOM   4915  H   GLU A 335      81.130   7.639 -22.246  1.00  0.00           H  
ATOM   4916  HA  GLU A 335      81.510   5.886 -20.043  1.00  0.00           H  
ATOM   4917 1HB  GLU A 335      83.407   7.912 -21.296  1.00  0.00           H  
ATOM   4918 2HB  GLU A 335      83.895   6.706 -20.113  1.00  0.00           H  
ATOM   4919 1HG  GLU A 335      84.476   5.681 -22.076  1.00  0.00           H  
ATOM   4920 2HG  GLU A 335      82.877   4.996 -21.795  1.00  0.00           H  
ATOM   4921  N   GLU A 336      81.365   9.066 -19.284  1.00  0.00           N  
ATOM   4922  CA  GLU A 336      81.579  10.064 -18.244  1.00  0.00           C  
ATOM   4923  C   GLU A 336      80.478  10.028 -17.187  1.00  0.00           C  
ATOM   4924  O   GLU A 336      80.734  10.247 -16.003  1.00  0.00           O  
ATOM   4925  CB  GLU A 336      81.657  11.462 -18.862  1.00  0.00           C  
ATOM   4926  CG  GLU A 336      82.881  11.696 -19.736  1.00  0.00           C  
ATOM   4927  CD  GLU A 336      82.912  13.070 -20.344  1.00  0.00           C  
ATOM   4928  OE1 GLU A 336      81.955  13.789 -20.189  1.00  0.00           O  
ATOM   4929  OE2 GLU A 336      83.894  13.401 -20.966  1.00  0.00           O
[truncated: 432,157 more chars]
