# Supplementary material for: Blueprinting extendable nanomaterials with standardized protein blocks
Source: Nature. 2024 Mar 13;627(8005):898–904. doi: 10.1038/s41586-024-07188-4 (PMC10972742; doi:10.1038/s41586-024-07188-4)
Supplement: Supplementary file 4 — Design models with ideal backbones as well as experimentally determined structures for comparison. For reference to design names, see Supplementary Fig. 1. [file 41586_2024_7188_MOESM4_ESM.zip › THR55_design.pdb]

HEADER                                            29-OCT-21   XXXX              
EXPDTA    THEORETICAL MODEL                                                     
REMARK 220                                                                      
REMARK 220 EXPERIMENTAL DETAILS                                                 
REMARK 220  EXPERIMENT TYPE                : THEORETICAL MODELLING              
REMARK 220  DATE OF DATA COLLECTION        : 29-OCT-21                          
REMARK 220                                                                      
REMARK 220 REMARK: MODEL GENERATED BY ROSETTA                                   
REMARK 220  VERSION 2021.41+HEAD.36da336f772                                    
ATOM      1  N   GLY A   1      18.731   7.187  18.683  1.00  0.00           N  
ATOM      2  CA  GLY A   1      19.614   6.670  17.640  1.00  0.00           C  
ATOM      3  C   GLY A   1      18.848   5.872  16.598  1.00  0.00           C  
ATOM      4  O   GLY A   1      17.750   5.382  16.861  1.00  0.00           O  
ATOM      5 1H   GLY A   1      19.268   7.705  19.349  1.00  0.00           H  
ATOM      6 2H   GLY A   1      18.044   7.786  18.272  1.00  0.00           H  
ATOM      7 3H   GLY A   1      18.276   6.425  19.143  1.00  0.00           H  
ATOM      8 1HA  GLY A   1      20.129   7.500  17.155  1.00  0.00           H  
ATOM      9 2HA  GLY A   1      20.378   6.038  18.091  1.00  0.00           H  
ATOM     10  N   ILE A   2      19.444   5.750  15.413  1.00  0.00           N  
ATOM     11  CA  ILE A   2      18.920   4.880  14.364  1.00  0.00           C  
ATOM     12  C   ILE A   2      19.337   3.435  14.592  1.00  0.00           C  
ATOM     13  O   ILE A   2      20.516   3.143  14.790  1.00  0.00           O  
ATOM     14  CB  ILE A   2      19.400   5.340  12.975  1.00  0.00           C  
ATOM     15  CG1 ILE A   2      18.873   6.743  12.665  1.00  0.00           C  
ATOM     16  CG2 ILE A   2      18.958   4.353  11.906  1.00  0.00           C  
ATOM     17  CD1 ILE A   2      19.492   7.371  11.437  1.00  0.00           C  
ATOM     18  H   ILE A   2      20.287   6.275  15.230  1.00  0.00           H  
ATOM     19  HA  ILE A   2      17.832   4.929  14.386  1.00  0.00           H  
ATOM     20  HB  ILE A   2      20.488   5.403  12.969  1.00  0.00           H  
ATOM     21 1HG1 ILE A   2      17.794   6.702  12.521  1.00  0.00           H  
ATOM     22 2HG1 ILE A   2      19.063   7.399  13.515  1.00  0.00           H  
ATOM     23 1HG2 ILE A   2      19.305   4.693  10.931  1.00  0.00           H  
ATOM     24 2HG2 ILE A   2      19.380   3.372  12.119  1.00  0.00           H  
ATOM     25 3HG2 ILE A   2      17.869   4.286  11.901  1.00  0.00           H  
ATOM     26 1HD1 ILE A   2      19.068   8.363  11.283  1.00  0.00           H  
ATOM     27 2HD1 ILE A   2      20.571   7.454  11.576  1.00  0.00           H  
ATOM     28 3HD1 ILE A   2      19.284   6.749  10.567  1.00  0.00           H  
ATOM     29  N   PRO A   3      18.360   2.534  14.562  1.00  0.00           N  
ATOM     30  CA  PRO A   3      18.641   1.113  14.692  1.00  0.00           C  
ATOM     31  C   PRO A   3      19.229   0.553  13.405  1.00  0.00           C  
ATOM     32  O   PRO A   3      18.700   0.784  12.318  1.00  0.00           O  
ATOM     33  CB  PRO A   3      17.263   0.515  14.992  1.00  0.00           C  
ATOM     34  CG  PRO A   3      16.305   1.468  14.362  1.00  0.00           C  
ATOM     35  CD  PRO A   3      16.974   2.810  14.491  1.00  0.00           C  
ATOM     36  HA  PRO A   3      19.331   0.956  15.535  1.00  0.00           H  
ATOM     37 1HB  PRO A   3      17.194  -0.500  14.573  1.00  0.00           H  
ATOM     38 2HB  PRO A   3      17.121   0.424  16.079  1.00  0.00           H  
ATOM     39 1HG  PRO A   3      16.121   1.185  13.316  1.00  0.00           H  
ATOM     40 2HG  PRO A   3      15.335   1.427  14.878  1.00  0.00           H  
ATOM     41 1HD  PRO A   3      16.761   3.414  13.596  1.00  0.00           H  
ATOM     42 2HD  PRO A   3      16.610   3.317  15.397  1.00  0.00           H  
ATOM     43  N   PRO A   4      20.322  -0.192  13.454  1.00  0.00           N  
ATOM     44  CA  PRO A   4      21.081  -0.510  12.247  1.00  0.00           C  
ATOM     45  C   PRO A   4      20.149  -1.064  11.185  1.00  0.00           C  
ATOM     46  O   PRO A   4      20.479  -1.072   9.999  1.00  0.00           O  
ATOM     47  CB  PRO A   4      22.088  -1.561  12.725  1.00  0.00           C  
ATOM     48  CG  PRO A   4      22.260  -1.269  14.176  1.00  0.00           C  
ATOM     49  CD  PRO A   4      20.889  -0.858  14.641  1.00  0.00           C  
ATOM     50  HA  PRO A   4      21.596   0.396  11.894  1.00  0.00           H  
ATOM     51 1HB  PRO A   4      21.696  -2.571  12.536  1.00  0.00           H  
ATOM     52 2HB  PRO A   4      23.026  -1.469  12.157  1.00  0.00           H  
ATOM     53 1HG  PRO A   4      22.636  -2.160  14.701  1.00  0.00           H  
ATOM     54 2HG  PRO A   4      23.010  -0.477  14.318  1.00  0.00           H  
ATOM     55 1HD  PRO A   4      20.313  -1.752  14.921  1.00  0.00           H  
ATOM     56 2HD  PRO A   4      20.981  -0.172  15.496  1.00  0.00           H  
ATOM     57  N   SER A   5      18.985  -1.526  11.622  1.00  0.00           N  
ATOM     58  CA  SER A   5      18.037  -2.164  10.717  1.00  0.00           C  
ATOM     59  C   SER A   5      17.534  -1.183   9.666  1.00  0.00           C  
ATOM     60  O   SER A   5      17.393  -1.532   8.494  1.00  0.00           O  
ATOM     61  CB  SER A   5      16.866  -2.726  11.499  1.00  0.00           C  
ATOM     62  OG  SER A   5      17.276  -3.772  12.336  1.00  0.00           O  
ATOM     63  H   SER A   5      18.755  -1.432  12.601  1.00  0.00           H  
ATOM     64  HA  SER A   5      18.544  -2.984  10.206  1.00  0.00           H  
ATOM     65 1HB  SER A   5      16.414  -1.935  12.097  1.00  0.00           H  
ATOM     66 2HB  SER A   5      16.106  -3.087  10.807  1.00  0.00           H  
ATOM     67  HG  SER A   5      16.486  -4.072  12.792  1.00  0.00           H  
ATOM     68  N   VAL A   6      17.264   0.046  10.091  1.00  0.00           N  
ATOM     69  CA  VAL A   6      16.776   1.080   9.186  1.00  0.00           C  
ATOM     70  C   VAL A   6      17.821   1.430   8.135  1.00  0.00           C  
ATOM     71  O   VAL A   6      17.497   1.622   6.963  1.00  0.00           O  
ATOM     72  CB  VAL A   6      16.402   2.348   9.976  1.00  0.00           C  
ATOM     73  CG1 VAL A   6      16.073   3.490   9.025  1.00  0.00           C  
ATOM     74  CG2 VAL A   6      15.226   2.057  10.896  1.00  0.00           C  
ATOM     75  H   VAL A   6      17.400   0.270  11.066  1.00  0.00           H  
ATOM     76  HA  VAL A   6      15.884   0.706   8.682  1.00  0.00           H  
ATOM     77  HB  VAL A   6      17.260   2.662  10.570  1.00  0.00           H  
ATOM     78 1HG1 VAL A   6      15.811   4.379   9.600  1.00  0.00           H  
ATOM     79 2HG1 VAL A   6      16.941   3.705   8.401  1.00  0.00           H  
ATOM     80 3HG1 VAL A   6      15.232   3.207   8.393  1.00  0.00           H  
ATOM     81 1HG2 VAL A   6      14.967   2.958  11.451  1.00  0.00           H  
ATOM     82 2HG2 VAL A   6      14.369   1.738  10.302  1.00  0.00           H  
ATOM     83 3HG2 VAL A   6      15.498   1.266  11.594  1.00  0.00           H  
ATOM     84  N   ILE A   7      19.077   1.512   8.560  1.00  0.00           N  
ATOM     85  CA  ILE A   7      20.172   1.839   7.655  1.00  0.00           C  
ATOM     86  C   ILE A   7      20.361   0.753   6.604  1.00  0.00           C  
ATOM     87  O   ILE A   7      20.600   1.045   5.432  1.00  0.00           O  
ATOM     88  CB  ILE A   7      21.486   2.037   8.432  1.00  0.00           C  
ATOM     89  CG1 ILE A   7      21.372   3.234   9.379  1.00  0.00           C  
ATOM     90  CG2 ILE A   7      22.650   2.223   7.470  1.00  0.00           C  
ATOM     91  CD1 ILE A   7      21.091   4.543   8.676  1.00  0.00           C  
ATOM     92  H   ILE A   7      19.278   1.343   9.535  1.00  0.00           H  
ATOM     93  HA  ILE A   7      19.931   2.770   7.143  1.00  0.00           H  
ATOM     94  HB  ILE A   7      21.677   1.162   9.053  1.00  0.00           H  
ATOM     95 1HG1 ILE A   7      20.574   3.054  10.098  1.00  0.00           H  
ATOM     96 2HG1 ILE A   7      22.300   3.343   9.941  1.00  0.00           H  
ATOM     97 1HG2 ILE A   7      23.571   2.362   8.036  1.00  0.00           H  
ATOM     98 2HG2 ILE A   7      22.743   1.342   6.837  1.00  0.00           H  
ATOM     99 3HG2 ILE A   7      22.471   3.100   6.848  1.00  0.00           H  
ATOM    100 1HD1 ILE A   7      21.024   5.344   9.413  1.00  0.00           H  
ATOM    101 2HD1 ILE A   7      21.897   4.761   7.975  1.00  0.00           H  
ATOM    102 3HD1 ILE A   7      20.148   4.470   8.135  1.00  0.00           H  
ATOM    103  N   LYS A   8      20.253  -0.501   7.029  1.00  0.00           N  
ATOM    104  CA  LYS A   8      20.411  -1.633   6.124  1.00  0.00           C  
ATOM    105  C   LYS A   8      19.310  -1.657   5.072  1.00  0.00           C  
ATOM    106  O   LYS A   8      19.564  -1.937   3.900  1.00  0.00           O  
ATOM    107  CB  LYS A   8      20.419  -2.947   6.907  1.00  0.00           C  
ATOM    108  CG  LYS A   8      20.637  -4.188   6.051  1.00  0.00           C  
ATOM    109  CD  LYS A   8      20.722  -5.442   6.908  1.00  0.00           C  
ATOM    110  CE  LYS A   8      21.036  -6.669   6.065  1.00  0.00           C  
ATOM    111  NZ  LYS A   8      19.944  -6.977   5.102  1.00  0.00           N  
ATOM    112  H   LYS A   8      20.056  -0.675   8.004  1.00  0.00           H  
ATOM    113  HA  LYS A   8      21.365  -1.531   5.605  1.00  0.00           H  
ATOM    114 1HB  LYS A   8      21.206  -2.917   7.660  1.00  0.00           H  
ATOM    115 2HB  LYS A   8      19.469  -3.065   7.430  1.00  0.00           H  
ATOM    116 1HG  LYS A   8      19.812  -4.294   5.346  1.00  0.00           H  
ATOM    117 2HG  LYS A   8      21.563  -4.081   5.485  1.00  0.00           H  
ATOM    118 1HD  LYS A   8      21.504  -5.318   7.659  1.00  0.00           H  
ATOM    119 2HD  LYS A   8      19.773  -5.598   7.420  1.00  0.00           H  
ATOM    120 1HE  LYS A   8      21.957  -6.502   5.508  1.00  0.00           H  
ATOM    121 2HE  LYS A   8      21.182  -7.531   6.716  1.00  0.00           H  
ATOM    122 1HZ  LYS A   8      20.189  -7.796   4.564  1.00  0.00           H  
ATOM    123 2HZ  LYS A   8      19.087  -7.152   5.609  1.00  0.00           H  
ATOM    124 3HZ  LYS A   8      19.812  -6.193   4.480  1.00  0.00           H  
ATOM    125  N   GLU A   9      18.086  -1.361   5.498  1.00  0.00           N  
ATOM    126  CA  GLU A   9      16.943  -1.347   4.593  1.00  0.00           C  
ATOM    127  C   GLU A   9      17.086  -0.255   3.541  1.00  0.00           C  
ATOM    128  O   GLU A   9      16.772  -0.464   2.369  1.00  0.00           O  
ATOM    129  CB  GLU A   9      15.644  -1.146   5.377  1.00  0.00           C  
ATOM    130  CG  GLU A   9      15.244  -2.331   6.245  1.00  0.00           C  
ATOM    131  CD  GLU A   9      14.005  -2.070   7.055  1.00  0.00           C  
ATOM    132  OE1 GLU A   9      13.528  -0.961   7.036  1.00  0.00           O  
ATOM    133  OE2 GLU A   9      13.534  -2.982   7.693  1.00  0.00           O  
ATOM    134  H   GLU A   9      17.945  -1.140   6.473  1.00  0.00           H  
ATOM    135  HA  GLU A   9      16.896  -2.308   4.080  1.00  0.00           H  
ATOM    136 1HB  GLU A   9      15.742  -0.275   6.025  1.00  0.00           H  
ATOM    137 2HB  GLU A   9      14.827  -0.948   4.683  1.00  0.00           H  
ATOM    138 1HG  GLU A   9      15.071  -3.195   5.604  1.00  0.00           H  
ATOM    139 2HG  GLU A   9      16.067  -2.570   6.916  1.00  0.00           H  
ATOM    140  N   ALA A  10      17.562   0.910   3.967  1.00  0.00           N  
ATOM    141  CA  ALA A  10      17.748   2.039   3.062  1.00  0.00           C  
ATOM    142  C   ALA A  10      18.806   1.733   2.010  1.00  0.00           C  
ATOM    143  O   ALA A  10      18.647   2.075   0.838  1.00  0.00           O  
ATOM    144  CB  ALA A  10      18.126   3.289   3.844  1.00  0.00           C  
ATOM    145  H   ALA A  10      17.801   1.017   4.942  1.00  0.00           H  
ATOM    146  HA  ALA A  10      16.805   2.218   2.545  1.00  0.00           H  
ATOM    147 1HB  ALA A  10      18.262   4.122   3.154  1.00  0.00           H  
ATOM    148 2HB  ALA A  10      17.333   3.529   4.552  1.00  0.00           H  
ATOM    149 3HB  ALA A  10      19.054   3.112   4.386  1.00  0.00           H  
ATOM    150  N   ALA A  11      19.886   1.087   2.436  1.00  0.00           N  
ATOM    151  CA  ALA A  11      20.974   0.734   1.531  1.00  0.00           C  
ATOM    152  C   ALA A  11      20.512  -0.267   0.479  1.00  0.00           C  
ATOM    153  O   ALA A  11      20.873  -0.162  -0.693  1.00  0.00           O  
ATOM    154  CB  ALA A  11      22.153   0.173   2.313  1.00  0.00           C  
ATOM    155  H   ALA A  11      19.955   0.834   3.411  1.00  0.00           H  
ATOM    156  HA  ALA A  11      21.292   1.640   1.014  1.00  0.00           H  
ATOM    157 1HB  ALA A  11      22.957  -0.085   1.624  1.00  0.00           H  
ATOM    158 2HB  ALA A  11      22.509   0.922   3.021  1.00  0.00           H  
ATOM    159 3HB  ALA A  11      21.839  -0.717   2.855  1.00  0.00           H  
ATOM    160  N   GLU A  12      19.711  -1.238   0.905  1.00  0.00           N  
ATOM    161  CA  GLU A  12      19.198  -2.259  -0.000  1.00  0.00           C  
ATOM    162  C   GLU A  12      18.279  -1.653  -1.052  1.00  0.00           C  
ATOM    163  O   GLU A  12      18.329  -2.027  -2.224  1.00  0.00           O  
ATOM    164  CB  GLU A  12      18.449  -3.339   0.784  1.00  0.00           C  
ATOM    165  CG  GLU A  12      19.339  -4.217   1.652  1.00  0.00           C  
ATOM    166  CD  GLU A  12      18.562  -5.218   2.462  1.00  0.00           C  
ATOM    167  OE1 GLU A  12      17.356  -5.160   2.443  1.00  0.00           O  
ATOM    168  OE2 GLU A  12      19.176  -6.041   3.099  1.00  0.00           O  
ATOM    169  H   GLU A  12      19.451  -1.269   1.881  1.00  0.00           H  
ATOM    170  HA  GLU A  12      20.042  -2.722  -0.513  1.00  0.00           H  
ATOM    171 1HB  GLU A  12      17.708  -2.870   1.432  1.00  0.00           H  
ATOM    172 2HB  GLU A  12      17.913  -3.987   0.090  1.00  0.00           H  
ATOM    173 1HG  GLU A  12      20.039  -4.752   1.011  1.00  0.00           H  
ATOM    174 2HG  GLU A  12      19.915  -3.582   2.323  1.00  0.00           H  
ATOM    175  N   ALA A  13      17.440  -0.715  -0.626  1.00  0.00           N  
ATOM    176  CA  ALA A  13      16.506  -0.054  -1.531  1.00  0.00           C  
ATOM    177  C   ALA A  13      17.244   0.764  -2.583  1.00  0.00           C  
ATOM    178  O   ALA A  13      16.867   0.771  -3.755  1.00  0.00           O  
ATOM    179  CB  ALA A  13      15.547   0.832  -0.749  1.00  0.00           C  
ATOM    180  H   ALA A  13      17.449  -0.453   0.349  1.00  0.00           H  
ATOM    181  HA  ALA A  13      15.933  -0.824  -2.048  1.00  0.00           H  
ATOM    182 1HB  ALA A  13      14.857   1.319  -1.438  1.00  0.00           H  
ATOM    183 2HB  ALA A  13      14.984   0.224  -0.041  1.00  0.00           H  
ATOM    184 3HB  ALA A  13      16.112   1.589  -0.207  1.00  0.00           H  
ATOM    185  N   ALA A  14      18.298   1.453  -2.157  1.00  0.00           N  
ATOM    186  CA  ALA A  14      19.092   2.276  -3.062  1.00  0.00           C  
ATOM    187  C   ALA A  14      19.789   1.423  -4.114  1.00  0.00           C  
ATOM    188  O   ALA A  14      19.852   1.794  -5.286  1.00  0.00           O  
ATOM    189  CB  ALA A  14      20.113   3.090  -2.280  1.00  0.00           C  
ATOM    190  H   ALA A  14      18.555   1.405  -1.182  1.00  0.00           H  
ATOM    191  HA  ALA A  14      18.417   2.959  -3.579  1.00  0.00           H  
ATOM    192 1HB  ALA A  14      20.698   3.699  -2.970  1.00  0.00           H  
ATOM    193 2HB  ALA A  14      19.596   3.738  -1.572  1.00  0.00           H  
ATOM    194 3HB  ALA A  14      20.776   2.417  -1.738  1.00  0.00           H  
ATOM    195  N   VAL A  15      20.311   0.278  -3.688  1.00  0.00           N  
ATOM    196  CA  VAL A  15      21.006  -0.631  -4.593  1.00  0.00           C  
ATOM    197  C   VAL A  15      20.058  -1.192  -5.645  1.00  0.00           C  
ATOM    198  O   VAL A  15      20.416  -1.311  -6.817  1.00  0.00           O  
ATOM    199  CB  VAL A  15      21.637  -1.793  -3.803  1.00  0.00           C  
ATOM    200  CG1 VAL A  15      22.198  -2.840  -4.754  1.00  0.00           C  
ATOM    201  CG2 VAL A  15      22.725  -1.263  -2.882  1.00  0.00           C  
ATOM    202  H   VAL A  15      20.224   0.031  -2.713  1.00  0.00           H  
ATOM    203  HA  VAL A  15      21.800  -0.078  -5.097  1.00  0.00           H  
ATOM    204  HB  VAL A  15      20.863  -2.280  -3.210  1.00  0.00           H  
ATOM    205 1HG1 VAL A  15      22.640  -3.654  -4.179  1.00  0.00           H  
ATOM    206 2HG1 VAL A  15      21.395  -3.232  -5.378  1.00  0.00           H  
ATOM    207 3HG1 VAL A  15      22.962  -2.387  -5.385  1.00  0.00           H  
ATOM    208 1HG2 VAL A  15      23.166  -2.089  -2.326  1.00  0.00           H  
ATOM    209 2HG2 VAL A  15      23.496  -0.771  -3.475  1.00  0.00           H  
ATOM    210 3HG2 VAL A  15      22.293  -0.546  -2.184  1.00  0.00           H  
ATOM    211  N   GLU A  16      18.847  -1.536  -5.219  1.00  0.00           N  
ATOM    212  CA  GLU A  16      17.845  -2.086  -6.124  1.00  0.00           C  
ATOM    213  C   GLU A  16      17.432  -1.064  -7.176  1.00  0.00           C  
ATOM    214  O   GLU A  16      17.260  -1.400  -8.348  1.00  0.00           O  
ATOM    215  CB  GLU A  16      16.616  -2.550  -5.340  1.00  0.00           C  
ATOM    216  CG  GLU A  16      16.851  -3.779  -4.472  1.00  0.00           C  
ATOM    217  CD  GLU A  16      15.644  -4.163  -3.662  1.00  0.00           C  
ATOM    218  OE1 GLU A  16      14.683  -3.432  -3.680  1.00  0.00           O  
ATOM    219  OE2 GLU A  16      15.683  -5.188  -3.024  1.00  0.00           O  
ATOM    220  H   GLU A  16      18.615  -1.413  -4.244  1.00  0.00           H  
ATOM    221  HA  GLU A  16      18.277  -2.946  -6.637  1.00  0.00           H  
ATOM    222 1HB  GLU A  16      16.272  -1.744  -4.692  1.00  0.00           H  
ATOM    223 2HB  GLU A  16      15.807  -2.780  -6.033  1.00  0.00           H  
ATOM    224 1HG  GLU A  16      17.125  -4.616  -5.113  1.00  0.00           H  
ATOM    225 2HG  GLU A  16      17.685  -3.582  -3.801  1.00  0.00           H  
ATOM    226  N   VAL A  17      17.274   0.185  -6.751  1.00  0.00           N  
ATOM    227  CA  VAL A  17      16.882   1.258  -7.655  1.00  0.00           C  
ATOM    228  C   VAL A  17      17.954   1.512  -8.707  1.00  0.00           C  
ATOM    229  O   VAL A  17      17.648   1.732  -9.879  1.00  0.00           O  
ATOM    230  CB  VAL A  17      16.625   2.555  -6.864  1.00  0.00           C  
ATOM    231  CG1 VAL A  17      16.401   3.722  -7.814  1.00  0.00           C  
ATOM    232  CG2 VAL A  17      15.428   2.371  -5.944  1.00  0.00           C  
ATOM    233  H   VAL A  17      17.430   0.396  -5.776  1.00  0.00           H  
ATOM    234  HA  VAL A  17      15.960   0.966  -8.159  1.00  0.00           H  
ATOM    235  HB  VAL A  17      17.508   2.788  -6.270  1.00  0.00           H  
ATOM    236 1HG1 VAL A  17      16.221   4.630  -7.239  1.00  0.00           H  
ATOM    237 2HG1 VAL A  17      17.284   3.858  -8.438  1.00  0.00           H  
ATOM    238 3HG1 VAL A  17      15.537   3.517  -8.446  1.00  0.00           H  
ATOM    239 1HG2 VAL A  17      15.252   3.291  -5.388  1.00  0.00           H  
ATOM    240 2HG2 VAL A  17      14.545   2.132  -6.538  1.00  0.00           H  
ATOM    241 3HG2 VAL A  17      15.627   1.558  -5.246  1.00  0.00           H  
ATOM    242  N   VAL A  18      19.212   1.480  -8.282  1.00  0.00           N  
ATOM    243  CA  VAL A  18      20.333   1.707  -9.186  1.00  0.00           C  
ATOM    244  C   VAL A  18      20.423   0.609 -10.238  1.00  0.00           C  
ATOM    245  O   VAL A  18      20.687   0.879 -11.410  1.00  0.00           O  
ATOM    246  CB  VAL A  18      21.654   1.766  -8.395  1.00  0.00           C  
ATOM    247  CG1 VAL A  18      22.841   1.812  -9.345  1.00  0.00           C  
ATOM    248  CG2 VAL A  18      21.652   2.977  -7.474  1.00  0.00           C  
ATOM    249  H   VAL A  18      19.397   1.293  -7.307  1.00  0.00           H  
ATOM    250  HA  VAL A  18      20.183   2.663  -9.690  1.00  0.00           H  
ATOM    251  HB  VAL A  18      21.752   0.857  -7.802  1.00  0.00           H  
ATOM    252 1HG1 VAL A  18      23.766   1.854  -8.769  1.00  0.00           H  
ATOM    253 2HG1 VAL A  18      22.843   0.919  -9.970  1.00  0.00           H  
ATOM    254 3HG1 VAL A  18      22.768   2.698  -9.976  1.00  0.00           H  
ATOM    255 1HG2 VAL A  18      22.588   3.012  -6.918  1.00  0.00           H  
ATOM    256 2HG2 VAL A  18      21.548   3.885  -8.068  1.00  0.00           H  
ATOM    257 3HG2 VAL A  18      20.818   2.902  -6.776  1.00  0.00           H  
ATOM    258  N   ARG A  19      20.202  -0.630  -9.813  1.00  0.00           N  
ATOM    259  CA  ARG A  19      20.257  -1.772 -10.717  1.00  0.00           C  
ATOM    260  C   ARG A  19      19.158  -1.696 -11.769  1.00  0.00           C  
ATOM    261  O   ARG A  19      19.385  -1.998 -12.941  1.00  0.00           O  
ATOM    262  CB  ARG A  19      20.124  -3.075  -9.942  1.00  0.00           C  
ATOM    263  CG  ARG A  19      20.251  -4.335 -10.783  1.00  0.00           C  
ATOM    264  CD  ARG A  19      20.147  -5.562  -9.953  1.00  0.00           C  
ATOM    265  NE  ARG A  19      21.247  -5.674  -9.009  1.00  0.00           N  
ATOM    266  CZ  ARG A  19      21.236  -6.453  -7.910  1.00  0.00           C  
ATOM    267  NH1 ARG A  19      20.178  -7.181  -7.631  1.00  0.00           N  
ATOM    268  NH2 ARG A  19      22.289  -6.486  -7.112  1.00  0.00           N  
ATOM    269  H   ARG A  19      19.990  -0.785  -8.838  1.00  0.00           H  
ATOM    270  HA  ARG A  19      21.223  -1.766 -11.224  1.00  0.00           H  
ATOM    271 1HB  ARG A  19      20.888  -3.117  -9.168  1.00  0.00           H  
ATOM    272 2HB  ARG A  19      19.154  -3.106  -9.446  1.00  0.00           H  
ATOM    273 1HG  ARG A  19      19.457  -4.357 -11.529  1.00  0.00           H  
ATOM    274 2HG  ARG A  19      21.220  -4.342 -11.284  1.00  0.00           H  
ATOM    275 1HD  ARG A  19      19.215  -5.541  -9.389  1.00  0.00           H  
ATOM    276 2HD  ARG A  19      20.161  -6.440 -10.598  1.00  0.00           H  
ATOM    277  HE  ARG A  19      22.079  -5.128  -9.190  1.00  0.00           H  
ATOM    278 1HH1 ARG A  19      19.372  -7.156  -8.240  1.00  0.00           H  
ATOM    279 2HH1 ARG A  19      20.169  -7.765  -6.807  1.00  0.00           H  
ATOM    280 1HH2 ARG A  19      23.103  -5.926  -7.327  1.00  0.00           H  
ATOM    281 2HH2 ARG A  19      22.281  -7.069  -6.289  1.00  0.00           H  
ATOM    282  N   GLU A  20      17.966  -1.291 -11.344  1.00  0.00           N  
ATOM    283  CA  GLU A  20      16.829  -1.174 -12.248  1.00  0.00           C  
ATOM    284  C   GLU A  20      17.070  -0.099 -13.300  1.00  0.00           C  
ATOM    285  O   GLU A  20      16.738  -0.278 -14.472  1.00  0.00           O  
ATOM    286  CB  GLU A  20      15.554  -0.857 -11.463  1.00  0.00           C  
ATOM    287  CG  GLU A  20      15.054  -1.998 -10.588  1.00  0.00           C  
ATOM    288  CD  GLU A  20      14.635  -3.203 -11.382  1.00  0.00           C  
ATOM    289  OE1 GLU A  20      13.695  -3.099 -12.133  1.00  0.00           O  
ATOM    290  OE2 GLU A  20      15.256  -4.230 -11.238  1.00  0.00           O  
ATOM    291  H   GLU A  20      17.844  -1.058 -10.369  1.00  0.00           H  
ATOM    292  HA  GLU A  20      16.695  -2.127 -12.761  1.00  0.00           H  
ATOM    293 1HB  GLU A  20      15.728   0.006 -10.820  1.00  0.00           H  
ATOM    294 2HB  GLU A  20      14.756  -0.593 -12.157  1.00  0.00           H  
ATOM    295 1HG  GLU A  20      15.848  -2.288  -9.900  1.00  0.00           H  
ATOM    296 2HG  GLU A  20      14.210  -1.646  -9.998  1.00  0.00           H  
ATOM    297  N   MET A  21      17.649   1.018 -12.875  1.00  0.00           N  
ATOM    298  CA  MET A  21      17.936   2.125 -13.779  1.00  0.00           C  
ATOM    299  C   MET A  21      18.962   1.726 -14.831  1.00  0.00           C  
ATOM    300  O   MET A  21      18.834   2.082 -16.003  1.00  0.00           O  
ATOM    301  CB  MET A  21      18.426   3.337 -12.990  1.00  0.00           C  
ATOM    302  CG  MET A  21      17.362   3.998 -12.125  1.00  0.00           C  
ATOM    303  SD  MET A  21      15.965   4.611 -13.087  1.00  0.00           S  
ATOM    304  CE  MET A  21      16.744   5.937 -14.006  1.00  0.00           C  
ATOM    305  H   MET A  21      17.897   1.103 -11.900  1.00  0.00           H  
ATOM    306  HA  MET A  21      17.017   2.394 -14.300  1.00  0.00           H  
ATOM    307 1HB  MET A  21      19.247   3.040 -12.339  1.00  0.00           H  
ATOM    308 2HB  MET A  21      18.810   4.090 -13.679  1.00  0.00           H  
ATOM    309 1HG  MET A  21      16.989   3.279 -11.395  1.00  0.00           H  
ATOM    310 2HG  MET A  21      17.801   4.835 -11.583  1.00  0.00           H  
ATOM    311 1HE  MET A  21      16.006   6.416 -14.650  1.00  0.00           H  
ATOM    312 2HE  MET A  21      17.151   6.671 -13.310  1.00  0.00           H  
ATOM    313 3HE  MET A  21      17.550   5.531 -14.618  1.00  0.00           H  
ATOM    314  N   VAL A  22      19.980   0.985 -14.406  1.00  0.00           N  
ATOM    315  CA  VAL A  22      21.031   0.535 -15.310  1.00  0.00           C  
ATOM    316  C   VAL A  22      20.456  -0.280 -16.461  1.00  0.00           C  
ATOM    317  O   VAL A  22      20.799  -0.060 -17.623  1.00  0.00           O  
ATOM    318  CB  VAL A  22      22.063  -0.316 -14.547  1.00  0.00           C  
ATOM    319  CG1 VAL A  22      23.039  -0.965 -15.517  1.00  0.00           C  
ATOM    320  CG2 VAL A  22      22.802   0.548 -13.536  1.00  0.00           C  
ATOM    321  H   VAL A  22      20.027   0.727 -13.431  1.00  0.00           H  
ATOM    322  HA  VAL A  22      21.534   1.412 -15.719  1.00  0.00           H  
ATOM    323  HB  VAL A  22      21.544  -1.121 -14.028  1.00  0.00           H  
ATOM    324 1HG1 VAL A  22      23.762  -1.564 -14.961  1.00  0.00           H  
ATOM    325 2HG1 VAL A  22      22.493  -1.607 -16.208  1.00  0.00           H  
ATOM    326 3HG1 VAL A  22      23.565  -0.192 -16.077  1.00  0.00           H  
ATOM    327 1HG2 VAL A  22      23.529  -0.061 -13.000  1.00  0.00           H  
ATOM    328 2HG2 VAL A  22      23.316   1.356 -14.056  1.00  0.00           H  
ATOM    329 3HG2 VAL A  22      22.088   0.968 -12.827  1.00  0.00           H  
ATOM    330  N   LYS A  23      19.579  -1.223 -16.132  1.00  0.00           N  
ATOM    331  CA  LYS A  23      18.954  -2.073 -17.138  1.00  0.00           C  
ATOM    332  C   LYS A  23      18.209  -1.243 -18.175  1.00  0.00           C  
ATOM    333  O   LYS A  23      18.193  -1.580 -19.359  1.00  0.00           O  
ATOM    334  CB  LYS A  23      18.000  -3.070 -16.479  1.00  0.00           C  
ATOM    335  CG  LYS A  23      18.691  -4.168 -15.680  1.00  0.00           C  
ATOM    336  CD  LYS A  23      17.703  -5.239 -15.244  1.00  0.00           C  
ATOM    337  CE  LYS A  23      16.778  -4.728 -14.149  1.00  0.00           C  
ATOM    338  NZ  LYS A  23      15.885  -5.800 -13.630  1.00  0.00           N  
ATOM    339  H   LYS A  23      19.339  -1.354 -15.160  1.00  0.00           H  
ATOM    340  HA  LYS A  23      19.736  -2.629 -17.656  1.00  0.00           H  
ATOM    341 1HB  LYS A  23      17.327  -2.539 -15.805  1.00  0.00           H  
ATOM    342 2HB  LYS A  23      17.388  -3.549 -17.244  1.00  0.00           H  
ATOM    343 1HG  LYS A  23      19.468  -4.628 -16.290  1.00  0.00           H  
ATOM    344 2HG  LYS A  23      19.157  -3.735 -14.795  1.00  0.00           H  
ATOM    345 1HD  LYS A  23      17.102  -5.551 -16.100  1.00  0.00           H  
ATOM    346 2HD  LYS A  23      18.248  -6.106 -14.870  1.00  0.00           H  
ATOM    347 1HE  LYS A  23      17.372  -4.336 -13.325  1.00  0.00           H  
ATOM    348 2HE  LYS A  23      16.162  -3.919 -14.542  1.00  0.00           H  
ATOM    349 1HZ  LYS A  23      15.289  -5.422 -12.907  1.00  0.00           H  
ATOM    350 2HZ  LYS A  23      15.316  -6.159 -14.383  1.00  0.00           H  
ATOM    351 3HZ  LYS A  23      16.445  -6.548 -13.245  1.00  0.00           H  
ATOM    352  N   VAL A  24      17.580  -0.148 -17.759  1.00  0.00           N  
ATOM    353  CA  VAL A  24      16.635   0.525 -18.656  1.00  0.00           C  
ATOM    354  C   VAL A  24      17.080   1.946 -19.064  1.00  0.00           C  
ATOM    355  O   VAL A  24      16.531   2.536 -19.994  1.00  0.00           O  
ATOM    356  CB  VAL A  24      15.254   0.608 -17.979  1.00  0.00           C  
ATOM    357  CG1 VAL A  24      14.713  -0.787 -17.701  1.00  0.00           C  
ATOM    358  CG2 VAL A  24      15.355   1.414 -16.693  1.00  0.00           C  
ATOM    359  H   VAL A  24      17.764   0.202 -16.830  1.00  0.00           H  
ATOM    360  HA  VAL A  24      16.543  -0.066 -19.568  1.00  0.00           H  
ATOM    361  HB  VAL A  24      14.555   1.094 -18.659  1.00  0.00           H  
ATOM    362 1HG1 VAL A  24      13.736  -0.709 -17.222  1.00  0.00           H  
ATOM    363 2HG1 VAL A  24      14.615  -1.333 -18.639  1.00  0.00           H  
ATOM    364 3HG1 VAL A  24      15.398  -1.318 -17.040  1.00  0.00           H  
ATOM    365 1HG2 VAL A  24      14.375   1.469 -16.220  1.00  0.00           H  
ATOM    366 2HG2 VAL A  24      16.059   0.930 -16.015  1.00  0.00           H  
ATOM    367 3HG2 VAL A  24      15.705   2.421 -16.921  1.00  0.00           H  
ATOM    368  N   ALA A  25      18.079   2.503 -18.369  1.00  0.00           N  
ATOM    369  CA  ALA A  25      18.515   3.890 -18.615  1.00  0.00           C  
ATOM    370  C   ALA A  25      19.577   4.006 -19.715  1.00  0.00           C  
ATOM    371  O   ALA A  25      20.682   3.479 -19.583  1.00  0.00           O  
ATOM    372  CB  ALA A  25      19.043   4.503 -17.326  1.00  0.00           C  
ATOM    373  H   ALA A  25      18.546   1.959 -17.658  1.00  0.00           H  
ATOM    374  HA  ALA A  25      17.650   4.463 -18.950  1.00  0.00           H  
ATOM    375 1HB  ALA A  25      19.350   5.532 -17.511  1.00  0.00           H  
ATOM    376 2HB  ALA A  25      18.259   4.488 -16.569  1.00  0.00           H  
ATOM    377 3HB  ALA A  25      19.898   3.928 -16.974  1.00  0.00           H  
ATOM    378  N   LYS A  26      19.231   4.700 -20.799  1.00  0.00           N  
ATOM    379  CA  LYS A  26      20.133   4.881 -21.943  1.00  0.00           C  
ATOM    380  C   LYS A  26      21.268   5.891 -21.697  1.00  0.00           C  
ATOM    381  O   LYS A  26      22.404   5.677 -22.119  1.00  0.00           O  
ATOM    382  CB  LYS A  26      19.325   5.311 -23.169  1.00  0.00           C  
ATOM    383  CG  LYS A  26      18.425   4.225 -23.741  1.00  0.00           C  
ATOM    384  CD  LYS A  26      17.649   4.730 -24.949  1.00  0.00           C  
ATOM    385  CE  LYS A  26      16.745   3.647 -25.520  1.00  0.00           C  
ATOM    386  NZ  LYS A  26      15.951   4.139 -26.678  1.00  0.00           N  
ATOM    387  H   LYS A  26      18.314   5.121 -20.842  1.00  0.00           H  
ATOM    388  HA  LYS A  26      20.613   3.926 -22.159  1.00  0.00           H  
ATOM    389 1HB  LYS A  26      18.698   6.164 -22.910  1.00  0.00           H  
ATOM    390 2HB  LYS A  26      20.005   5.633 -23.958  1.00  0.00           H  
ATOM    391 1HG  LYS A  26      19.031   3.370 -24.042  1.00  0.00           H  
ATOM    392 2HG  LYS A  26      17.720   3.897 -22.978  1.00  0.00           H  
ATOM    393 1HD  LYS A  26      17.038   5.586 -24.657  1.00  0.00           H  
ATOM    394 2HD  LYS A  26      18.347   5.051 -25.722  1.00  0.00           H  
ATOM    395 1HE  LYS A  26      17.350   2.801 -25.842  1.00  0.00           H  
ATOM    396 2HE  LYS A  26      16.059   3.301 -24.747  1.00  0.00           H  
ATOM    397 1HZ  LYS A  26      15.366   3.393 -27.027  1.00  0.00           H  
ATOM    398 2HZ  LYS A  26      15.371   4.913 -26.386  1.00  0.00           H  
ATOM    399 3HZ  LYS A  26      16.577   4.445 -27.410  1.00  0.00           H  
ATOM    400  N   ASP A  27      20.959   6.995 -21.011  1.00  0.00           N  
ATOM    401  CA  ASP A  27      21.945   8.058 -20.760  1.00  0.00           C  
ATOM    402  C   ASP A  27      22.793   7.819 -19.506  1.00  0.00           C  
ATOM    403  O   ASP A  27      22.266   7.727 -18.397  1.00  0.00           O  
ATOM    404  CB  ASP A  27      21.236   9.409 -20.635  1.00  0.00           C  
ATOM    405  CG  ASP A  27      22.204  10.572 -20.465  1.00  0.00           C  
ATOM    406  OD1 ASP A  27      23.225  10.385 -19.848  1.00  0.00           O  
ATOM    407  OD2 ASP A  27      21.912  11.637 -20.955  1.00  0.00           O  
ATOM    408  H   ASP A  27      20.021   7.105 -20.653  1.00  0.00           H  
ATOM    409  HA  ASP A  27      22.630   8.102 -21.607  1.00  0.00           H  
ATOM    410 1HB  ASP A  27      20.630   9.586 -21.523  1.00  0.00           H  
ATOM    411 2HB  ASP A  27      20.562   9.388 -19.778  1.00  0.00           H  
ATOM    412  N   PRO A  28      24.212   7.673 -19.404  1.00  0.00           N  
ATOM    413  CA  PRO A  28      25.074   7.196 -18.325  1.00  0.00           C  
ATOM    414  C   PRO A  28      25.438   8.294 -17.316  1.00  0.00           C  
ATOM    415  O   PRO A  28      26.076   8.028 -16.298  1.00  0.00           O  
ATOM    416  CB  PRO A  28      26.310   6.704 -19.085  1.00  0.00           C  
ATOM    417  CG  PRO A  28      26.410   7.623 -20.254  1.00  0.00           C  
ATOM    418  CD  PRO A  28      24.981   7.886 -20.647  1.00  0.00           C  
ATOM    419  HA  PRO A  28      24.575   6.366 -17.803  1.00  0.00           H  
ATOM    420 1HB  PRO A  28      27.194   6.746 -18.432  1.00  0.00           H  
ATOM    421 2HB  PRO A  28      26.177   5.652 -19.379  1.00  0.00           H  
ATOM    422 1HG  PRO A  28      26.947   8.540 -19.971  1.00  0.00           H  
ATOM    423 2HG  PRO A  28      26.991   7.150 -21.060  1.00  0.00           H  
ATOM    424 1HD  PRO A  28      24.881   8.924 -20.998  1.00  0.00           H  
ATOM    425 2HD  PRO A  28      24.681   7.180 -21.435  1.00  0.00           H  
ATOM    426  N   GLN A  29      25.008   9.479 -17.658  1.00  0.00           N  
ATOM    427  CA  GLN A  29      25.010  10.687 -16.842  1.00  0.00           C  
ATOM    428  C   GLN A  29      23.909  10.644 -15.790  1.00  0.00           C  
ATOM    429  O   GLN A  29      24.145  10.938 -14.618  1.00  0.00           O  
ATOM    430  CB  GLN A  29      24.843  11.928 -17.722  1.00  0.00           C  
ATOM    431  CG  GLN A  29      26.015  12.194 -18.652  1.00  0.00           C  
ATOM    432  CD  GLN A  29      27.299  12.483 -17.896  1.00  0.00           C  
ATOM    433  OE1 GLN A  29      27.272  12.939 -16.750  1.00  0.00           O  
ATOM    434  NE2 GLN A  29      28.432  12.218 -18.536  1.00  0.00           N  
ATOM    435  H   GLN A  29      24.624   9.615 -18.582  1.00  0.00           H  
ATOM    436  HA  GLN A  29      25.967  10.753 -16.324  1.00  0.00           H  
ATOM    437 1HB  GLN A  29      23.947  11.823 -18.333  1.00  0.00           H  
ATOM    438 2HB  GLN A  29      24.708  12.807 -17.091  1.00  0.00           H  
ATOM    439 1HG  GLN A  29      26.176  11.316 -19.277  1.00  0.00           H  
ATOM    440 2HG  GLN A  29      25.783  13.059 -19.274  1.00  0.00           H  
ATOM    441 1HE2 GLN A  29      29.311  12.388 -18.088  1.00  0.00           H  
ATOM    442 2HE2 GLN A  29      28.409  11.849 -19.465  1.00  0.00           H  
ATOM    443  N   VAL A  30      22.706  10.276 -16.215  1.00  0.00           N  
ATOM    444  CA  VAL A  30      21.565  10.193 -15.310  1.00  0.00           C  
ATOM    445  C   VAL A  30      21.773   9.111 -14.259  1.00  0.00           C  
ATOM    446  O   VAL A  30      21.446   9.299 -13.087  1.00  0.00           O  
ATOM    447  CB  VAL A  30      20.277   9.896 -16.100  1.00  0.00           C  
ATOM    448  CG1 VAL A  30      19.121   9.621 -15.149  1.00  0.00           C  
ATOM    449  CG2 VAL A  30      19.952  11.063 -17.020  1.00  0.00           C  
ATOM    450  H   VAL A  30      22.577  10.048 -17.190  1.00  0.00           H  
ATOM    451  HA  VAL A  30      21.453  11.153 -14.806  1.00  0.00           H  
ATOM    452  HB  VAL A  30      20.425   8.994 -16.694  1.00  0.00           H  
ATOM    453 1HG1 VAL A  30      18.218   9.412 -15.725  1.00  0.00           H  
ATOM    454 2HG1 VAL A  30      19.360   8.760 -14.526  1.00  0.00           H  
ATOM    455 3HG1 VAL A  30      18.954  10.493 -14.518  1.00  0.00           H  
ATOM    456 1HG2 VAL A  30      19.041  10.845 -17.576  1.00  0.00           H  
ATOM    457 2HG2 VAL A  30      19.809  11.966 -16.426  1.00  0.00           H  
ATOM    458 3HG2 VAL A  30      20.775  11.215 -17.719  1.00  0.00           H  
ATOM    459  N   VAL A  31      22.319   7.977 -14.684  1.00  0.00           N  
ATOM    460  CA  VAL A  31      22.572   6.862 -13.779  1.00  0.00           C  
ATOM    461  C   VAL A  31      23.610   7.230 -12.728  1.00  0.00           C  
ATOM    462  O   VAL A  31      23.473   6.879 -11.556  1.00  0.00           O  
ATOM    463  CB  VAL A  31      23.059   5.633 -14.569  1.00  0.00           C  
ATOM    464  CG1 VAL A  31      23.504   4.531 -13.618  1.00  0.00           C  
ATOM    465  CG2 VAL A  31      21.955   5.137 -15.489  1.00  0.00           C  
ATOM    466  H   VAL A  31      22.565   7.885 -15.659  1.00  0.00           H  
ATOM    467  HA  VAL A  31      21.639   6.607 -13.275  1.00  0.00           H  
ATOM    468  HB  VAL A  31      23.929   5.915 -15.162  1.00  0.00           H  
ATOM    469 1HG1 VAL A  31      23.846   3.670 -14.193  1.00  0.00           H  
ATOM    470 2HG1 VAL A  31      24.319   4.897 -12.994  1.00  0.00           H  
ATOM    471 3HG1 VAL A  31      22.667   4.236 -12.986  1.00  0.00           H  
ATOM    472 1HG2 VAL A  31      22.306   4.268 -16.045  1.00  0.00           H  
ATOM    473 2HG2 VAL A  31      21.083   4.860 -14.895  1.00  0.00           H  
ATOM    474 3HG2 VAL A  31      21.681   5.928 -16.188  1.00  0.00           H  
ATOM    475  N   ALA A  32      24.650   7.940 -13.153  1.00  0.00           N  
ATOM    476  CA  ALA A  32      25.714   8.358 -12.248  1.00  0.00           C  
ATOM    477  C   ALA A  32      25.193   9.329 -11.197  1.00  0.00           C  
ATOM    478  O   ALA A  32      25.560   9.246 -10.025  1.00  0.00           O  
ATOM    479  CB  ALA A  32      26.857   8.988 -13.030  1.00  0.00           C  
ATOM    480  H   ALA A  32      24.705   8.197 -14.128  1.00  0.00           H  
ATOM    481  HA  ALA A  32      26.086   7.473 -11.731  1.00  0.00           H  
ATOM    482 1HB  ALA A  32      27.644   9.295 -12.340  1.00  0.00           H  
ATOM    483 2HB  ALA A  32      27.258   8.262 -13.737  1.00  0.00           H  
ATOM    484 3HB  ALA A  32      26.491   9.858 -13.572  1.00  0.00           H  
ATOM    485  N   GLU A  33      24.335  10.250 -11.622  1.00  0.00           N  
ATOM    486  CA  GLU A  33      23.762  11.239 -10.717  1.00  0.00           C  
ATOM    487  C   GLU A  33      22.880  10.579  -9.666  1.00  0.00           C  
ATOM    488  O   GLU A  33      22.906  10.956  -8.494  1.00  0.00           O  
ATOM    489  CB  GLU A  33      22.951  12.273 -11.501  1.00  0.00           C  
ATOM    490  CG  GLU A  33      22.372  13.395 -10.651  1.00  0.00           C  
ATOM    491  CD  GLU A  33      21.659  14.438 -11.465  1.00  0.00           C  
ATOM    492  OE1 GLU A  33      20.739  14.090 -12.166  1.00  0.00           O  
ATOM    493  OE2 GLU A  33      22.034  15.584 -11.385  1.00  0.00           O  
ATOM    494  H   GLU A  33      24.073  10.265 -12.597  1.00  0.00           H  
ATOM    495  HA  GLU A  33      24.576  11.751 -10.203  1.00  0.00           H  
ATOM    496 1HB  GLU A  33      23.580  12.724 -12.268  1.00  0.00           H  
ATOM    497 2HB  GLU A  33      22.123  11.777 -12.008  1.00  0.00           H  
ATOM    498 1HG  GLU A  33      21.672  12.969  -9.933  1.00  0.00           H  
ATOM    499 2HG  GLU A  33      23.180  13.866 -10.092  1.00  0.00           H  
ATOM    500  N   ALA A  34      22.099   9.592 -10.091  1.00  0.00           N  
ATOM    501  CA  ALA A  34      21.207   8.876  -9.186  1.00  0.00           C  
ATOM    502  C   ALA A  34      21.993   8.104  -8.135  1.00  0.00           C  
ATOM    503  O   ALA A  34      21.617   8.074  -6.963  1.00  0.00           O  
ATOM    504  CB  ALA A  34      20.303   7.934  -9.968  1.00  0.00           C  
ATOM    505  H   ALA A  34      22.123   9.330 -11.066  1.00  0.00           H  
ATOM    506  HA  ALA A  34      20.589   9.610  -8.669  1.00  0.00           H  
ATOM    507 1HB  ALA A  34      19.644   7.407  -9.278  1.00  0.00           H  
ATOM    508 2HB  ALA A  34      19.704   8.508 -10.675  1.00  0.00           H  
ATOM    509 3HB  ALA A  34      20.912   7.212 -10.510  1.00  0.00           H  
ATOM    510  N   ALA A  35      23.086   7.480  -8.560  1.00  0.00           N  
ATOM    511  CA  ALA A  35      23.928   6.706  -7.655  1.00  0.00           C  
ATOM    512  C   ALA A  35      24.573   7.599  -6.604  1.00  0.00           C  
ATOM    513  O   ALA A  35      24.659   7.232  -5.432  1.00  0.00           O  
ATOM    514  CB  ALA A  35      24.995   5.954  -8.437  1.00  0.00           C  
ATOM    515  H   ALA A  35      23.341   7.543  -9.535  1.00  0.00           H  
ATOM    516  HA  ALA A  35      23.295   5.985  -7.138  1.00  0.00           H  
ATOM    517 1HB  ALA A  35      25.616   5.382  -7.747  1.00  0.00           H  
ATOM    518 2HB  ALA A  35      24.518   5.276  -9.144  1.00  0.00           H  
ATOM    519 3HB  ALA A  35      25.617   6.665  -8.979  1.00  0.00           H  
ATOM    520  N   GLU A  36      25.025   8.773  -7.029  1.00  0.00           N  
ATOM    521  CA  GLU A  36      25.664   9.722  -6.124  1.00  0.00           C  
ATOM    522  C   GLU A  36      24.684  10.226  -5.072  1.00  0.00           C  
ATOM    523  O   GLU A  36      25.034  10.367  -3.900  1.00  0.00           O  
ATOM    524  CB  GLU A  36      26.237  10.904  -6.909  1.00  0.00           C  
ATOM    525  CG  GLU A  36      26.993  11.916  -6.058  1.00  0.00           C  
ATOM    526  CD  GLU A  36      27.617  13.014  -6.873  1.00  0.00           C  
ATOM    527  OE1 GLU A  36      27.108  13.309  -7.928  1.00  0.00           O  
ATOM    528  OE2 GLU A  36      28.605  13.560  -6.440  1.00  0.00           O  
ATOM    529  H   GLU A  36      24.924   9.015  -8.004  1.00  0.00           H  
ATOM    530  HA  GLU A  36      26.481   9.214  -5.611  1.00  0.00           H  
ATOM    531 1HB  GLU A  36      26.919  10.536  -7.675  1.00  0.00           H  
ATOM    532 2HB  GLU A  36      25.429  11.431  -7.415  1.00  0.00           H  
ATOM    533 1HG  GLU A  36      26.304  12.358  -5.340  1.00  0.00           H  
ATOM    534 2HG  GLU A  36      27.771  11.396  -5.501  1.00  0.00           H  
ATOM    535  N   HIS A  37      23.455  10.496  -5.498  1.00  0.00           N  
ATOM    536  CA  HIS A  37      22.421  10.985  -4.593  1.00  0.00           C  
ATOM    537  C   HIS A  37      22.071   9.940  -3.541  1.00  0.00           C  
ATOM    538  O   HIS A  37      21.880  10.265  -2.369  1.00  0.00           O  
ATOM    539  CB  HIS A  37      21.161  11.376  -5.372  1.00  0.00           C  
ATOM    540  CG  HIS A  37      20.080  11.956  -4.514  1.00  0.00           C  
ATOM    541  ND1 HIS A  37      20.180  13.203  -3.933  1.00  0.00           N  
ATOM    542  CD2 HIS A  37      18.877  11.461  -4.137  1.00  0.00           C  
ATOM    543  CE1 HIS A  37      19.083  13.450  -3.237  1.00  0.00           C  
ATOM    544  NE2 HIS A  37      18.279  12.409  -3.344  1.00  0.00           N  
ATOM    545  H   HIS A  37      23.231  10.359  -6.473  1.00  0.00           H  
ATOM    546  HA  HIS A  37      22.783  11.870  -4.071  1.00  0.00           H  
ATOM    547 1HB  HIS A  37      21.419  12.108  -6.138  1.00  0.00           H  
ATOM    548 2HB  HIS A  37      20.760  10.499  -5.879  1.00  0.00           H  
ATOM    549  HD2 HIS A  37      18.462  10.491  -4.412  1.00  0.00           H  
ATOM    550  HE1 HIS A  37      18.879  14.358  -2.671  1.00  0.00           H  
ATOM    551  HE2 HIS A  37      17.369  12.319  -2.915  1.00  0.00           H  
ATOM    552  N   LEU A  38      21.988   8.684  -3.967  1.00  0.00           N  
ATOM    553  CA  LEU A  38      21.660   7.589  -3.062  1.00  0.00           C  
ATOM    554  C   LEU A  38      22.746   7.400  -2.010  1.00  0.00           C  
ATOM    555  O   LEU A  38      22.454   7.162  -0.838  1.00  0.00           O  
ATOM    556  CB  LEU A  38      21.472   6.287  -3.851  1.00  0.00           C  
ATOM    557  CG  LEU A  38      20.232   6.230  -4.754  1.00  0.00           C  
ATOM    558  CD1 LEU A  38      20.278   4.965  -5.600  1.00  0.00           C  
ATOM    559  CD2 LEU A  38      18.977   6.268  -3.895  1.00  0.00           C  
ATOM    560  H   LEU A  38      22.156   8.483  -4.942  1.00  0.00           H  
ATOM    561  HA  LEU A  38      20.727   7.829  -2.553  1.00  0.00           H  
ATOM    562 1HB  LEU A  38      22.347   6.133  -4.481  1.00  0.00           H  
ATOM    563 2HB  LEU A  38      21.407   5.459  -3.146  1.00  0.00           H  
ATOM    564  HG  LEU A  38      20.235   7.085  -5.431  1.00  0.00           H  
ATOM    565 1HD1 LEU A  38      19.398   4.924  -6.241  1.00  0.00           H  
ATOM    566 2HD1 LEU A  38      21.176   4.973  -6.218  1.00  0.00           H  
ATOM    567 3HD1 LEU A  38      20.293   4.092  -4.949  1.00  0.00           H  
ATOM    568 1HD2 LEU A  38      18.096   6.228  -4.537  1.00  0.00           H  
ATOM    569 2HD2 LEU A  38      18.972   5.413  -3.219  1.00  0.00           H  
ATOM    570 3HD2 LEU A  38      18.961   7.191  -3.314  1.00  0.00           H  
ATOM    571  N   ILE A  39      24.000   7.507  -2.436  1.00  0.00           N  
ATOM    572  CA  ILE A  39      25.132   7.348  -1.531  1.00  0.00           C  
ATOM    573  C   ILE A  39      25.156   8.449  -0.479  1.00  0.00           C  
ATOM    574  O   ILE A  39      25.436   8.195   0.693  1.00  0.00           O  
ATOM    575  CB  ILE A  39      26.461   7.351  -2.308  1.00  0.00           C  
ATOM    576  CG1 ILE A  39      26.571   6.100  -3.184  1.00  0.00           C  
ATOM    577  CG2 ILE A  39      27.638   7.438  -1.349  1.00  0.00           C  
ATOM    578  CD1 ILE A  39      27.709   6.148  -4.178  1.00  0.00           C  
ATOM    579  H   ILE A  39      24.173   7.703  -3.411  1.00  0.00           H  
ATOM    580  HA  ILE A  39      25.034   6.391  -1.020  1.00  0.00           H  
ATOM    581  HB  ILE A  39      26.488   8.209  -2.980  1.00  0.00           H  
ATOM    582 1HG1 ILE A  39      26.707   5.224  -2.550  1.00  0.00           H  
ATOM    583 2HG1 ILE A  39      25.642   5.960  -3.737  1.00  0.00           H  
ATOM    584 1HG2 ILE A  39      28.569   7.439  -1.915  1.00  0.00           H  
ATOM    585 2HG2 ILE A  39      27.566   8.357  -0.768  1.00  0.00           H  
ATOM    586 3HG2 ILE A  39      27.623   6.581  -0.676  1.00  0.00           H  
ATOM    587 1HD1 ILE A  39      27.721   5.227  -4.761  1.00  0.00           H  
ATOM    588 2HD1 ILE A  39      27.573   6.999  -4.846  1.00  0.00           H  
ATOM    589 3HD1 ILE A  39      28.653   6.251  -3.645  1.00  0.00           H  
ATOM    590  N   ASP A  40      24.861   9.673  -0.905  1.00  0.00           N  
ATOM    591  CA  ASP A  40      24.849  10.816  -0.000  1.00  0.00           C  
ATOM    592  C   ASP A  40      23.756  10.674   1.052  1.00  0.00           C  
ATOM    593  O   ASP A  40      23.964  10.988   2.224  1.00  0.00           O  
ATOM    594  CB  ASP A  40      24.648  12.117  -0.781  1.00  0.00           C  
ATOM    595  CG  ASP A  40      25.868  12.509  -1.603  1.00  0.00           C  
ATOM    596  OD1 ASP A  40      26.924  11.977  -1.354  1.00  0.00           O  
ATOM    597  OD2 ASP A  40      25.733  13.337  -2.472  1.00  0.00           O  
ATOM    598  H   ASP A  40      24.640   9.814  -1.880  1.00  0.00           H  
ATOM    599  HA  ASP A  40      25.811  10.862   0.512  1.00  0.00           H  
ATOM    600 1HB  ASP A  40      23.795  12.010  -1.452  1.00  0.00           H  
ATOM    601 2HB  ASP A  40      24.419  12.926  -0.088  1.00  0.00           H  
ATOM    602  N   THR A  41      22.590  10.199   0.626  1.00  0.00           N  
ATOM    603  CA  THR A  41      21.462  10.014   1.531  1.00  0.00           C  
ATOM    604  C   THR A  41      21.767   8.955   2.583  1.00  0.00           C  
ATOM    605  O   THR A  41      21.425   9.114   3.755  1.00  0.00           O  
ATOM    606  CB  THR A  41      20.189   9.623   0.757  1.00  0.00           C  
ATOM    607  OG1 THR A  41      19.846  10.668  -0.162  1.00  0.00           O  
ATOM    608  CG2 THR A  41      19.031   9.395   1.716  1.00  0.00           C  
ATOM    609  H   THR A  41      22.483   9.960  -0.349  1.00  0.00           H  
ATOM    610  HA  THR A  41      21.274  10.956   2.047  1.00  0.00           H  
ATOM    611  HB  THR A  41      20.372   8.708   0.194  1.00  0.00           H  
ATOM    612  HG1 THR A  41      20.394  10.597  -0.947  1.00  0.00           H  
ATOM    613 1HG2 THR A  41      18.140   9.120   1.152  1.00  0.00           H  
ATOM    614 2HG2 THR A  41      19.285   8.593   2.409  1.00  0.00           H  
ATOM    615 3HG2 THR A  41      18.837  10.310   2.276  1.00  0.00           H  
ATOM    616  N   ILE A  42      22.412   7.874   2.157  1.00  0.00           N  
ATOM    617  CA  ILE A  42      22.765   6.787   3.062  1.00  0.00           C  
ATOM    618  C   ILE A  42      23.766   7.247   4.114  1.00  0.00           C  
ATOM    619  O   ILE A  42      23.661   6.884   5.286  1.00  0.00           O  
ATOM    620  CB  ILE A  42      23.349   5.593   2.284  1.00  0.00           C  
ATOM    621  CG1 ILE A  42      22.272   4.947   1.410  1.00  0.00           C  
ATOM    622  CG2 ILE A  42      23.943   4.573   3.243  1.00  0.00           C  
ATOM    623  CD1 ILE A  42      22.812   3.945   0.416  1.00  0.00           C  
ATOM    624  H   ILE A  42      22.664   7.804   1.181  1.00  0.00           H  
ATOM    625  HA  ILE A  42      21.862   6.456   3.574  1.00  0.00           H  
ATOM    626  HB  ILE A  42      24.131   5.945   1.612  1.00  0.00           H  
ATOM    627 1HG1 ILE A  42      21.544   4.441   2.044  1.00  0.00           H  
ATOM    628 2HG1 ILE A  42      21.739   5.721   0.857  1.00  0.00           H  
ATOM    629 1HG2 ILE A  42      24.351   3.736   2.677  1.00  0.00           H  
ATOM    630 2HG2 ILE A  42      24.738   5.040   3.824  1.00  0.00           H  
ATOM    631 3HG2 ILE A  42      23.166   4.212   3.917  1.00  0.00           H  
ATOM    632 1HD1 ILE A  42      21.989   3.531  -0.167  1.00  0.00           H  
ATOM    633 2HD1 ILE A  42      23.517   4.440  -0.253  1.00  0.00           H  
ATOM    634 3HD1 ILE A  42      23.319   3.142   0.948  1.00  0.00           H  
ATOM    635  N   ALA A  43      24.737   8.048   3.688  1.00  0.00           N  
ATOM    636  CA  ALA A  43      25.759   8.560   4.593  1.00  0.00           C  
ATOM    637  C   ALA A  43      25.153   9.480   5.645  1.00  0.00           C  
ATOM    638  O   ALA A  43      25.526   9.430   6.817  1.00  0.00           O  
ATOM    639  CB  ALA A  43      26.841   9.291   3.811  1.00  0.00           C  
ATOM    640  H   ALA A  43      24.768   8.308   2.713  1.00  0.00           H  
ATOM    641  HA  ALA A  43      26.209   7.712   5.110  1.00  0.00           H  
ATOM    642 1HB  ALA A  43      27.597   9.667   4.501  1.00  0.00           H  
ATOM    643 2HB  ALA A  43      27.305   8.604   3.103  1.00  0.00           H  
ATOM    644 3HB  ALA A  43      26.397  10.125   3.269  1.00  0.00           H  
ATOM    645  N   GLU A  44      24.216  10.320   5.219  1.00  0.00           N  
ATOM    646  CA  GLU A  44      23.556  11.254   6.124  1.00  0.00           C  
ATOM    647  C   GLU A  44      22.737  10.516   7.176  1.00  0.00           C  
ATOM    648  O   GLU A  44      22.730  10.893   8.348  1.00  0.00           O  
ATOM    649  CB  GLU A  44      22.654  12.210   5.340  1.00  0.00           C  
ATOM    650  CG  GLU A  44      23.404  13.211   4.472  1.00  0.00           C  
ATOM    651  CD  GLU A  44      22.487  14.085   3.662  1.00  0.00           C  
ATOM    652  OE1 GLU A  44      21.302  13.848   3.680  1.00  0.00           O  
ATOM    653  OE2 GLU A  44      22.971  14.990   3.024  1.00  0.00           O  
ATOM    654  H   GLU A  44      23.954  10.311   4.244  1.00  0.00           H  
ATOM    655  HA  GLU A  44      24.321  11.838   6.637  1.00  0.00           H  
ATOM    656 1HB  GLU A  44      21.992  11.636   4.692  1.00  0.00           H  
ATOM    657 2HB  GLU A  44      22.028  12.771   6.033  1.00  0.00           H  
ATOM    658 1HG  GLU A  44      24.017  13.844   5.113  1.00  0.00           H  
ATOM    659 2HG  GLU A  44      24.068  12.669   3.801  1.00  0.00           H  
ATOM    660  N   MET A  45      22.048   9.463   6.751  1.00  0.00           N  
ATOM    661  CA  MET A  45      21.224   8.670   7.655  1.00  0.00           C  
ATOM    662  C   MET A  45      22.076   7.972   8.707  1.00  0.00           C  
ATOM    663  O   MET A  45      21.704   7.909   9.879  1.00  0.00           O  
ATOM    664  CB  MET A  45      20.408   7.648   6.866  1.00  0.00           C  
ATOM    665  CG  MET A  45      19.322   8.253   5.987  1.00  0.00           C  
ATOM    666  SD  MET A  45      18.485   7.020   4.970  1.00  0.00           S  
ATOM    667  CE  MET A  45      17.568   6.120   6.216  1.00  0.00           C  
ATOM    668  H   MET A  45      22.096   9.205   5.776  1.00  0.00           H  
ATOM    669  HA  MET A  45      20.539   9.339   8.175  1.00  0.00           H  
ATOM    670 1HB  MET A  45      21.072   7.069   6.226  1.00  0.00           H  
ATOM    671 2HB  MET A  45      19.930   6.952   7.556  1.00  0.00           H  
ATOM    672 1HG  MET A  45      18.579   8.745   6.613  1.00  0.00           H  
ATOM    673 2HG  MET A  45      19.762   9.001   5.328  1.00  0.00           H  
ATOM    674 1HE  MET A  45      16.997   5.321   5.741  1.00  0.00           H  
ATOM    675 2HE  MET A  45      18.262   5.690   6.939  1.00  0.00           H  
ATOM    676 3HE  MET A  45      16.885   6.799   6.728  1.00  0.00           H  
ATOM    677  N   VAL A  46      23.221   7.449   8.282  1.00  0.00           N  
ATOM    678  CA  VAL A  46      24.129   6.754   9.186  1.00  0.00           C  
ATOM    679  C   VAL A  46      24.691   7.701  10.238  1.00  0.00           C  
ATOM    680  O   VAL A  46      24.810   7.343  11.410  1.00  0.00           O  
ATOM    681  CB  VAL A  46      25.290   6.122   8.395  1.00  0.00           C  
ATOM    682  CG1 VAL A  46      26.338   5.560   9.345  1.00  0.00           C  
ATOM    683  CG2 VAL A  46      24.758   5.035   7.475  1.00  0.00           C  
ATOM    684  H   VAL A  46      23.469   7.535   7.307  1.00  0.00           H  
ATOM    685  HA  VAL A  46      23.576   5.961   9.690  1.00  0.00           H  
ATOM    686  HB  VAL A  46      25.777   6.896   7.802  1.00  0.00           H  
ATOM    687 1HG1 VAL A  46      27.151   5.118   8.770  1.00  0.00           H  
ATOM    688 2HG1 VAL A  46      26.730   6.363   9.970  1.00  0.00           H  
ATOM    689 3HG1 VAL A  46      25.884   4.797   9.977  1.00  0.00           H  
ATOM    690 1HG2 VAL A  46      25.584   4.593   6.918  1.00  0.00           H  
ATOM    691 2HG2 VAL A  46      24.266   4.264   8.068  1.00  0.00           H  
ATOM    692 3HG2 VAL A  46      24.041   5.467   6.776  1.00  0.00           H  
ATOM    693  N   GLU A  47      25.036   8.912   9.813  1.00  0.00           N  
ATOM    694  CA  GLU A  47      25.587   9.914  10.717  1.00  0.00           C  
ATOM    695  C   GLU A  47      24.565  10.327  11.769  1.00  0.00           C  
ATOM    696  O   GLU A  47      24.901  10.498  12.941  1.00  0.00           O  
ATOM    697  CB  GLU A  47      26.051  11.143   9.932  1.00  0.00           C  
ATOM    698  CG  GLU A  47      26.713  12.218  10.782  1.00  0.00           C  
ATOM    699  CD  GLU A  47      27.235  13.369   9.967  1.00  0.00           C  
ATOM    700  OE1 GLU A  47      27.109  13.327   8.766  1.00  0.00           O  
ATOM    701  OE2 GLU A  47      27.761  14.290  10.545  1.00  0.00           O  
ATOM    702  H   GLU A  47      24.913   9.145   8.838  1.00  0.00           H  
ATOM    703  HA  GLU A  47      26.447   9.482  11.230  1.00  0.00           H  
ATOM    704 1HB  GLU A  47      26.763  10.837   9.165  1.00  0.00           H  
ATOM    705 2HB  GLU A  47      25.198  11.595   9.426  1.00  0.00           H  
ATOM    706 1HG  GLU A  47      25.987  12.597  11.500  1.00  0.00           H  
ATOM    707 2HG  GLU A  47      27.535  11.771  11.339  1.00  0.00           H  
ATOM    708  N   GLU A  48      23.317  10.486  11.344  1.00  0.00           N  
ATOM    709  CA  GLU A  48      22.243  10.879  12.248  1.00  0.00           C  
ATOM    710  C   GLU A  48      21.988   9.807  13.300  1.00  0.00           C  
ATOM    711  O   GLU A  48      21.768  10.113  14.472  1.00  0.00           O  
ATOM    712  CB  GLU A  48      20.958  11.153  11.463  1.00  0.00           C  
ATOM    713  CG  GLU A  48      21.006  12.402  10.595  1.00  0.00           C  
ATOM    714  CD  GLU A  48      19.756  12.599   9.784  1.00  0.00           C  
ATOM    715  OE1 GLU A  48      18.916  11.732   9.801  1.00  0.00           O  
ATOM    716  OE2 GLU A  48      19.640  13.619   9.146  1.00  0.00           O  
ATOM    717  H   GLU A  48      23.106  10.331  10.369  1.00  0.00           H  
ATOM    718  HA  GLU A  48      22.540  11.794  12.761  1.00  0.00           H  
ATOM    719 1HB  GLU A  48      20.740  10.304  10.815  1.00  0.00           H  
ATOM    720 2HB  GLU A  48      20.124  11.258  12.156  1.00  0.00           H  
ATOM    721 1HG  GLU A  48      21.150  13.272  11.236  1.00  0.00           H  
ATOM    722 2HG  GLU A  48      21.861  12.334   9.924  1.00  0.00           H  
ATOM    723  N   GLY A  49      22.019   8.549  12.875  1.00  0.00           N  
ATOM    724  CA  GLY A  49      21.791   7.429  13.779  1.00  0.00           C  
ATOM    725  C   GLY A  49      22.890   7.338  14.831  1.00  0.00           C  
ATOM    726  O   GLY A  49      22.621   7.074  16.003  1.00  0.00           O  
ATOM    727  H   GLY A  49      22.205   8.364  11.900  1.00  0.00           H  
ATOM    728 1HA  GLY A  49      20.823   7.547  14.267  1.00  0.00           H  
ATOM    729 2HA  GLY A  49      21.752   6.502  13.207  1.00  0.00           H  
ATOM    730  N   ILE A  50      24.129   7.558  14.406  1.00  0.00           N  
ATOM    731  CA  ILE A  50      25.271   7.501  15.310  1.00  0.00           C  
ATOM    732  C   ILE A  50      25.111   8.486  16.461  1.00  0.00           C  
ATOM    733  O   ILE A  50      25.323   8.138  17.623  1.00  0.00           O  
ATOM    734  CB  ILE A  50      26.582   7.797  14.558  1.00  0.00           C  
ATOM    735  CG1 ILE A  50      26.903   6.664  13.579  1.00  0.00           C  
ATOM    736  CG2 ILE A  50      27.725   7.995  15.541  1.00  0.00           C  
ATOM    737  CD1 ILE A  50      28.006   6.997  12.601  1.00  0.00           C  
ATOM    738  H   ILE A  50      24.284   7.770  13.431  1.00  0.00           H  
ATOM    739  HA  ILE A  50      25.332   6.497  15.727  1.00  0.00           H  
ATOM    740  HB  ILE A  50      26.464   8.703  13.965  1.00  0.00           H  
ATOM    741 1HG1 ILE A  50      27.197   5.775  14.136  1.00  0.00           H  
ATOM    742 2HG1 ILE A  50      26.008   6.411  13.010  1.00  0.00           H  
ATOM    743 1HG2 ILE A  50      28.644   8.202  14.993  1.00  0.00           H  
ATOM    744 2HG2 ILE A  50      27.498   8.833  16.199  1.00  0.00           H  
ATOM    745 3HG2 ILE A  50      27.854   7.091  16.137  1.00  0.00           H  
ATOM    746 1HD1 ILE A  50      28.176   6.147  11.940  1.00  0.00           H  
ATOM    747 2HD1 ILE A  50      27.717   7.866  12.008  1.00  0.00           H  
ATOM    748 3HD1 ILE A  50      28.922   7.220  13.147  1.00  0.00           H  
ATOM    749  N   LYS A  51      24.736   9.718  16.132  1.00  0.00           N  
ATOM    750  CA  LYS A  51      24.547  10.756  17.138  1.00  0.00           C  
ATOM    751  C   LYS A  51      23.514  10.336  18.175  1.00  0.00           C  
ATOM    752  O   LYS A  51      23.632  10.670  19.354  1.00  0.00           O  
ATOM    753  CB  LYS A  51      24.126  12.071  16.479  1.00  0.00           C  
ATOM    754  CG  LYS A  51      25.225  12.751  15.674  1.00  0.00           C  
ATOM    755  CD  LYS A  51      24.727  14.039  15.036  1.00  0.00           C  
ATOM    756  CE  LYS A  51      25.821  14.715  14.223  1.00  0.00           C  
ATOM    757  NZ  LYS A  51      25.337  15.957  13.562  1.00  0.00           N  
ATOM    758  H   LYS A  51      24.578   9.941  15.160  1.00  0.00           H  
ATOM    759  HA  LYS A  51      25.494  10.913  17.655  1.00  0.00           H  
ATOM    760 1HB  LYS A  51      23.285  11.889  15.810  1.00  0.00           H  
ATOM    761 2HB  LYS A  51      23.791  12.770  17.245  1.00  0.00           H  
ATOM    762 1HG  LYS A  51      26.067  12.981  16.329  1.00  0.00           H  
ATOM    763 2HG  LYS A  51      25.572  12.078  14.890  1.00  0.00           H  
ATOM    764 1HD  LYS A  51      23.883  13.818  14.381  1.00  0.00           H  
ATOM    765 2HD  LYS A  51      24.390  14.724  15.814  1.00  0.00           H  
ATOM    766 1HE  LYS A  51      26.656  14.967  14.876  1.00  0.00           H  
ATOM    767 2HE  LYS A  51      26.183  14.028  13.458  1.00  0.00           H  
ATOM    768 1HZ  LYS A  51      26.091  16.374  13.034  1.00  0.00           H  
ATOM    769 2HZ  LYS A  51      24.574  15.732  12.939  1.00  0.00           H  
ATOM    770 3HZ  LYS A  51      25.017  16.609  14.263  1.00  0.00           H  
ATOM    771  N   GLY A  52      22.493   9.601  17.750  1.00  0.00           N  
ATOM    772  CA  GLY A  52      21.572   8.958  18.704  1.00  0.00           C  
ATOM    773  C   GLY A  52      22.203   7.851  19.578  1.00  0.00           C  
ATOM    774  O   GLY A  52      21.907   7.742  20.768  1.00  0.00           O  
ATOM    775  H   GLY A  52      22.350   9.484  16.757  1.00  0.00           H  
ATOM    776 1HA  GLY A  52      21.157   9.712  19.373  1.00  0.00           H  
ATOM    777 2HA  GLY A  52      20.737   8.516  18.162  1.00  0.00           H  
ATOM    778  N   SER A  53      23.074   7.030  18.987  1.00  0.00           N  
ATOM    779  CA  SER A  53      23.419   5.713  19.557  1.00  0.00           C  
ATOM    780  C   SER A  53      24.595   5.756  20.538  1.00  0.00           C  
ATOM    781  O   SER A  53      25.542   6.520  20.353  1.00  0.00           O  
ATOM    782  CB  SER A  53      23.743   4.744  18.437  1.00  0.00           C  
ATOM    783  OG  SER A  53      24.178   3.513  18.948  1.00  0.00           O  
ATOM    784  H   SER A  53      23.512   7.316  18.123  1.00  0.00           H  
ATOM    785  HA  SER A  53      22.556   5.337  20.108  1.00  0.00           H  
ATOM    786 1HB  SER A  53      22.859   4.592  17.819  1.00  0.00           H  
ATOM    787 2HB  SER A  53      24.518   5.170  17.800  1.00  0.00           H  
ATOM    788  HG  SER A  53      24.057   2.876  18.240  1.00  0.00           H  
ATOM    789  N   THR A  54      24.521   4.924  21.584  1.00  0.00           N  
ATOM    790  CA  THR A  54      25.582   4.840  22.591  1.00  0.00           C  
ATOM    791  C   THR A  54      26.395   3.543  22.491  1.00  0.00           C  
ATOM    792  O   THR A  54      27.355   3.342  23.235  1.00  0.00           O  
ATOM    793  CB  THR A  54      24.994   4.963  24.009  1.00  0.00           C  
ATOM    794  OG1 THR A  54      24.066   3.895  24.238  1.00  0.00           O  
ATOM    795  CG2 THR A  54      24.280   6.296  24.176  1.00  0.00           C  
ATOM    796  H   THR A  54      23.708   4.333  21.686  1.00  0.00           H  
ATOM    797  HA  THR A  54      26.274   5.667  22.434  1.00  0.00           H  
ATOM    798  HB  THR A  54      25.796   4.893  24.743  1.00  0.00           H  
ATOM    799  HG1 THR A  54      23.940   3.779  25.183  1.00  0.00           H  
ATOM    800 1HG2 THR A  54      23.871   6.365  25.184  1.00  0.00           H  
ATOM    801 2HG2 THR A  54      24.986   7.110  24.014  1.00  0.00           H  
ATOM    802 3HG2 THR A  54      23.470   6.368  23.451  1.00  0.00           H  
ATOM    803  N   SER A  55      26.011   2.662  21.570  1.00  0.00           N  
ATOM    804  CA  SER A  55      26.650   1.348  21.445  1.00  0.00           C  
ATOM    805  C   SER A  55      27.893   1.389  20.559  1.00  0.00           C  
ATOM    806  O   SER A  55      27.854   1.903  19.441  1.00  0.00           O  
ATOM    807  CB  SER A  55      25.661   0.345  20.883  1.00  0.00           C  
ATOM    808  OG  SER A  55      26.281  -0.888  20.640  1.00  0.00           O  
ATOM    809  H   SER A  55      25.260   2.905  20.940  1.00  0.00           H  
ATOM    810  HA  SER A  55      26.960   1.018  22.438  1.00  0.00           H  
ATOM    811 1HB  SER A  55      24.840   0.210  21.587  1.00  0.00           H  
ATOM    812 2HB  SER A  55      25.238   0.731  19.957  1.00  0.00           H  
ATOM    813  HG  SER A  55      25.573  -1.536  20.600  1.00  0.00           H  
ATOM    814  N   PRO A  56      29.137   0.948  20.743  1.00  0.00           N  
ATOM    815  CA  PRO A  56      30.158   1.034  19.702  1.00  0.00           C  
ATOM    816  C   PRO A  56      29.982  -0.040  18.623  1.00  0.00           C  
ATOM    817  O   PRO A  56      30.237   0.204  17.444  1.00  0.00           O  
ATOM    818  CB  PRO A  56      31.456   0.831  20.490  1.00  0.00           C  
ATOM    819  CG  PRO A  56      31.032   0.086  21.709  1.00  0.00           C  
ATOM    820  CD  PRO A  56      29.652   0.608  22.005  1.00  0.00           C  
ATOM    821  HA  PRO A  56      30.126   2.034  19.245  1.00  0.00           H  
ATOM    822 1HB  PRO A  56      32.183   0.274  19.880  1.00  0.00           H  
ATOM    823 2HB  PRO A  56      31.912   1.805  20.722  1.00  0.00           H  
ATOM    824 1HG  PRO A  56      31.042  -0.997  21.514  1.00  0.00           H  
ATOM    825 2HG  PRO A  56      31.740   0.268  22.531  1.00  0.00           H  
ATOM    826 1HD  PRO A  56      29.049  -0.187  22.467  1.00  0.00           H  
ATOM    827 2HD  PRO A  56      29.725   1.478  22.675  1.00  0.00           H  
ATOM    828  N   GLU A  57      29.545  -1.231  19.032  1.00  0.00           N  
ATOM    829  CA  GLU A  57      29.164  -2.274  18.087  1.00  0.00           C  
ATOM    830  C   GLU A  57      28.099  -1.777  17.118  1.00  0.00           C  
ATOM    831  O   GLU A  57      28.205  -1.977  15.908  1.00  0.00           O  
ATOM    832  CB  GLU A  57      28.653  -3.509  18.833  1.00  0.00           C  
ATOM    833  CG  GLU A  57      28.274  -4.675  17.932  1.00  0.00           C  
ATOM    834  CD  GLU A  57      27.806  -5.880  18.700  1.00  0.00           C  
ATOM    835  OE1 GLU A  57      27.796  -5.825  19.906  1.00  0.00           O  
ATOM    836  OE2 GLU A  57      27.459  -6.857  18.079  1.00  0.00           O  
ATOM    837  H   GLU A  57      29.476  -1.416  20.022  1.00  0.00           H  
ATOM    838  HA  GLU A  57      30.045  -2.555  17.508  1.00  0.00           H  
ATOM    839 1HB  GLU A  57      29.417  -3.857  19.527  1.00  0.00           H  
ATOM    840 2HB  GLU A  57      27.774  -3.241  19.420  1.00  0.00           H  
ATOM    841 1HG  GLU A  57      27.479  -4.357  17.258  1.00  0.00           H  
ATOM    842 2HG  GLU A  57      29.137  -4.949  17.327  1.00  0.00           H  
ATOM    843  N   GLU A  58      27.073  -1.128  17.658  1.00  0.00           N  
ATOM    844  CA  GLU A  58      25.986  -0.600  16.842  1.00  0.00           C  
ATOM    845  C   GLU A  58      26.507   0.370  15.790  1.00  0.00           C  
ATOM    846  O   GLU A  58      26.139   0.286  14.618  1.00  0.00           O  
ATOM    847  CB  GLU A  58      24.948   0.098  17.723  1.00  0.00           C  
ATOM    848  CG  GLU A  58      23.746   0.645  16.966  1.00  0.00           C  
ATOM    849  CD  GLU A  58      22.733   1.294  17.868  1.00  0.00           C  
ATOM    850  OE1 GLU A  58      22.943   1.302  19.057  1.00  0.00           O  
ATOM    851  OE2 GLU A  58      21.748   1.783  17.366  1.00  0.00           O  
ATOM    852  H   GLU A  58      27.046  -0.997  18.659  1.00  0.00           H  
ATOM    853  HA  GLU A  58      25.504  -1.432  16.327  1.00  0.00           H  
ATOM    854 1HB  GLU A  58      24.580  -0.600  18.475  1.00  0.00           H  
ATOM    855 2HB  GLU A  58      25.418   0.929  18.250  1.00  0.00           H  
ATOM    856 1HG  GLU A  58      24.092   1.380  16.239  1.00  0.00           H  
ATOM    857 2HG  GLU A  58      23.272  -0.169  16.421  1.00  0.00           H  
ATOM    858  N   VAL A  59      27.366   1.291  16.215  1.00  0.00           N  
ATOM    859  CA  VAL A  59      27.939   2.279  15.310  1.00  0.00           C  
ATOM    860  C   VAL A  59      28.821   1.618  14.259  1.00  0.00           C  
ATOM    861  O   VAL A  59      28.795   1.995  13.087  1.00  0.00           O  
ATOM    862  CB  VAL A  59      28.770   3.308  16.100  1.00  0.00           C  
ATOM    863  CG1 VAL A  59      29.522   4.227  15.149  1.00  0.00           C  
ATOM    864  CG2 VAL A  59      27.862   4.110  17.019  1.00  0.00           C  
ATOM    865  H   VAL A  59      27.628   1.306  17.190  1.00  0.00           H  
ATOM    866  HA  VAL A  59      27.124   2.800  14.805  1.00  0.00           H  
ATOM    867  HB  VAL A  59      29.515   2.780  16.694  1.00  0.00           H  
ATOM    868 1HG1 VAL A  59      30.104   4.948  15.724  1.00  0.00           H  
ATOM    869 2HG1 VAL A  59      30.192   3.635  14.525  1.00  0.00           H  
ATOM    870 3HG1 VAL A  59      28.811   4.758  14.517  1.00  0.00           H  
ATOM    871 1HG2 VAL A  59      28.456   4.835  17.575  1.00  0.00           H  
ATOM    872 2HG2 VAL A  59      27.112   4.634  16.425  1.00  0.00           H  
ATOM    873 3HG2 VAL A  59      27.365   3.437  17.718  1.00  0.00           H  
ATOM    874  N   GLU A  60      29.601   0.631  14.684  1.00  0.00           N  
ATOM    875  CA  GLU A  60      30.493  -0.085  13.779  1.00  0.00           C  
ATOM    876  C   GLU A  60      29.706  -0.857  12.728  1.00  0.00           C  
ATOM    877  O   GLU A  60      30.081  -0.888  11.556  1.00  0.00           O  
ATOM    878  CB  GLU A  60      31.392  -1.044  14.563  1.00  0.00           C  
ATOM    879  CG  GLU A  60      32.414  -1.784  13.712  1.00  0.00           C  
ATOM    880  CD  GLU A  60      33.337  -2.648  14.527  1.00  0.00           C  
ATOM    881  OE1 GLU A  60      33.591  -2.311  15.658  1.00  0.00           O  
ATOM    882  OE2 GLU A  60      33.789  -3.645  14.016  1.00  0.00           O  
ATOM    883  H   GLU A  60      29.576   0.369  15.659  1.00  0.00           H  
ATOM    884  HA  GLU A  60      31.122   0.643  13.266  1.00  0.00           H  
ATOM    885 1HB  GLU A  60      31.934  -0.489  15.330  1.00  0.00           H  
ATOM    886 2HB  GLU A  60      30.777  -1.787  15.070  1.00  0.00           H  
ATOM    887 1HG  GLU A  60      31.888  -2.412  12.994  1.00  0.00           H  
ATOM    888 2HG  GLU A  60      33.003  -1.057  13.155  1.00  0.00           H  
ATOM    889  N   GLN A  61      28.613  -1.480  13.153  1.00  0.00           N  
ATOM    890  CA  GLN A  61      27.771  -2.254  12.248  1.00  0.00           C  
ATOM    891  C   GLN A  61      27.126  -1.360  11.197  1.00  0.00           C  
ATOM    892  O   GLN A  61      27.039  -1.726  10.025  1.00  0.00           O  
ATOM    893  CB  GLN A  61      26.690  -3.004  13.031  1.00  0.00           C  
ATOM    894  CG  GLN A  61      25.834  -3.927  12.181  1.00  0.00           C  
ATOM    895  CD  GLN A  61      26.636  -5.060  11.569  1.00  0.00           C  
ATOM    896  OE1 GLN A  61      27.360  -5.774  12.267  1.00  0.00           O  
ATOM    897  NE2 GLN A  61      26.511  -5.231  10.258  1.00  0.00           N  
ATOM    898  H   GLN A  61      28.358  -1.416  14.128  1.00  0.00           H  
ATOM    899  HA  GLN A  61      28.396  -2.983  11.732  1.00  0.00           H  
ATOM    900 1HB  GLN A  61      27.156  -3.603  13.813  1.00  0.00           H  
ATOM    901 2HB  GLN A  61      26.030  -2.287  13.518  1.00  0.00           H  
ATOM    902 1HG  GLN A  61      25.053  -4.360  12.807  1.00  0.00           H  
ATOM    903 2HG  GLN A  61      25.386  -3.349  11.373  1.00  0.00           H  
ATOM    904 1HE2 GLN A  61      27.016  -5.962   9.797  1.00  0.00           H  
ATOM    905 2HE2 GLN A  61      25.912  -4.629   9.729  1.00  0.00           H  
ATOM    906  N   MET A  62      26.674  -0.185  11.622  1.00  0.00           N  
ATOM    907  CA  MET A  62      26.036   0.763  10.717  1.00  0.00           C  
ATOM    908  C   MET A  62      27.017   1.266   9.666  1.00  0.00           C  
ATOM    909  O   MET A  62      26.668   1.407   8.494  1.00  0.00           O  
ATOM    910  CB  MET A  62      25.452   1.934  11.505  1.00  0.00           C  
ATOM    911  CG  MET A  62      24.234   1.581  12.347  1.00  0.00           C  
ATOM    912  SD  MET A  62      23.442   3.033  13.067  1.00  0.00           S  
ATOM    913  CE  MET A  62      24.611   3.451  14.357  1.00  0.00           C  
ATOM    914  H   MET A  62      26.775   0.057  12.597  1.00  0.00           H  
ATOM    915  HA  MET A  62      25.226   0.252  10.196  1.00  0.00           H  
ATOM    916 1HB  MET A  62      26.212   2.339  12.171  1.00  0.00           H  
ATOM    917 2HB  MET A  62      25.163   2.728  10.816  1.00  0.00           H  
ATOM    918 1HG  MET A  62      23.503   1.060  11.730  1.00  0.00           H  
ATOM    919 2HG  MET A  62      24.532   0.915  13.157  1.00  0.00           H  
ATOM    920 1HE  MET A  62      24.261   4.333  14.894  1.00  0.00           H  
ATOM    921 2HE  MET A  62      24.703   2.615  15.051  1.00  0.00           H  
ATOM    922 3HE  MET A  62      25.585   3.662  13.912  1.00  0.00           H  
ATOM    923  N   ALA A  63      28.246   1.536  10.091  1.00  0.00           N  
ATOM    924  CA  ALA A  63      29.280   2.024   9.186  1.00  0.00           C  
ATOM    925  C   ALA A  63      29.630   0.979   8.135  1.00  0.00           C  
ATOM    926  O   ALA A  63      29.822   1.303   6.963  1.00  0.00           O  
ATOM    927  CB  ALA A  63      30.523   2.424   9.968  1.00  0.00           C  
ATOM    928  H   ALA A  63      28.470   1.400  11.066  1.00  0.00           H  
ATOM    929  HA  ALA A  63      28.891   2.901   8.668  1.00  0.00           H  
ATOM    930 1HB  ALA A  63      31.285   2.786   9.278  1.00  0.00           H  
ATOM    931 2HB  ALA A  63      30.269   3.214  10.675  1.00  0.00           H  
ATOM    932 3HB  ALA A  63      30.905   1.561  10.510  1.00  0.00           H  
ATOM    933  N   LEU A  64      29.712  -0.277   8.560  1.00  0.00           N  
ATOM    934  CA  LEU A  64      30.039  -1.372   7.655  1.00  0.00           C  
ATOM    935  C   LEU A  64      28.953  -1.561   6.604  1.00  0.00           C  
ATOM    936  O   LEU A  64      29.245  -1.800   5.432  1.00  0.00           O  
ATOM    937  CB  LEU A  64      30.227  -2.674   8.444  1.00  0.00           C  
ATOM    938  CG  LEU A  64      30.681  -3.889   7.625  1.00  0.00           C  
ATOM    939  CD1 LEU A  64      31.435  -4.857   8.527  1.00  0.00           C  
ATOM    940  CD2 LEU A  64      29.468  -4.559   6.997  1.00  0.00           C  
ATOM    941  H   LEU A  64      29.543  -0.478   9.535  1.00  0.00           H  
ATOM    942  HA  LEU A  64      30.972  -1.133   7.146  1.00  0.00           H  
ATOM    943 1HB  LEU A  64      30.970  -2.503   9.223  1.00  0.00           H  
ATOM    944 2HB  LEU A  64      29.282  -2.930   8.922  1.00  0.00           H  
ATOM    945  HG  LEU A  64      31.364  -3.564   6.840  1.00  0.00           H  
ATOM    946 1HD1 LEU A  64      31.757  -5.720   7.944  1.00  0.00           H  
ATOM    947 2HD1 LEU A  64      32.308  -4.358   8.947  1.00  0.00           H  
ATOM    948 3HD1 LEU A  64      30.781  -5.187   9.333  1.00  0.00           H  
ATOM    949 1HD2 LEU A  64      29.790  -5.422   6.414  1.00  0.00           H  
ATOM    950 2HD2 LEU A  64      28.785  -4.885   7.781  1.00  0.00           H  
ATOM    951 3HD2 LEU A  64      28.958  -3.850   6.344  1.00  0.00           H  
ATOM    952  N   ILE A  65      27.699  -1.453   7.029  1.00  0.00           N  
ATOM    953  CA  ILE A  65      26.567  -1.611   6.124  1.00  0.00           C  
ATOM    954  C   ILE A  65      26.543  -0.510   5.072  1.00  0.00           C  
ATOM    955  O   ILE A  65      26.263  -0.764   3.900  1.00  0.00           O  
ATOM    956  CB  ILE A  65      25.238  -1.607   6.901  1.00  0.00           C  
ATOM    957  CG1 ILE A  65      25.128  -2.859   7.776  1.00  0.00           C  
ATOM    958  CG2 ILE A  65      24.061  -1.519   5.942  1.00  0.00           C  
ATOM    959  CD1 ILE A  65      23.990  -2.811   8.771  1.00  0.00           C  
ATOM    960  H   ILE A  65      27.525  -1.256   8.004  1.00  0.00           H  
ATOM    961  HA  ILE A  65      26.664  -2.568   5.612  1.00  0.00           H  
ATOM    962  HB  ILE A  65      25.212  -0.750   7.573  1.00  0.00           H  
ATOM    963 1HG1 ILE A  65      24.991  -3.735   7.143  1.00  0.00           H  
ATOM    964 2HG1 ILE A  65      26.057  -2.999   8.330  1.00  0.00           H  
ATOM    965 1HG2 ILE A  65      23.130  -1.519   6.508  1.00  0.00           H  
ATOM    966 2HG2 ILE A  65      24.133  -0.601   5.362  1.00  0.00           H  
ATOM    967 3HG2 ILE A  65      24.075  -2.376   5.269  1.00  0.00           H  
ATOM    968 1HD1 ILE A  65      23.977  -3.732   9.354  1.00  0.00           H  
ATOM    969 2HD1 ILE A  65      24.127  -1.960   9.439  1.00  0.00           H  
ATOM    970 3HD1 ILE A  65      23.046  -2.706   8.238  1.00  0.00           H  
ATOM    971  N   ALA A  66      26.839   0.714   5.498  1.00  0.00           N  
ATOM    972  CA  ALA A  66      26.853   1.857   4.593  1.00  0.00           C  
ATOM    973  C   ALA A  66      27.945   1.714   3.541  1.00  0.00           C  
ATOM    974  O   ALA A  66      27.736   2.028   2.369  1.00  0.00           O  
ATOM    975  CB  ALA A  66      27.038   3.149   5.375  1.00  0.00           C  
ATOM    976  H   ALA A  66      27.060   0.855   6.473  1.00  0.00           H  
ATOM    977  HA  ALA A  66      25.894   1.891   4.076  1.00  0.00           H  
ATOM    978 1HB  ALA A  66      27.046   3.994   4.685  1.00  0.00           H  
ATOM    979 2HB  ALA A  66      26.218   3.267   6.083  1.00  0.00           H  
ATOM    980 3HB  ALA A  66      27.982   3.115   5.916  1.00  0.00           H  
ATOM    981  N   VAL A  67      29.110   1.238   3.967  1.00  0.00           N  
ATOM    982  CA  VAL A  67      30.239   1.052   3.062  1.00  0.00           C  
ATOM    983  C   VAL A  67      29.933  -0.006   2.010  1.00  0.00           C  
ATOM    984  O   VAL A  67      30.275   0.153   0.838  1.00  0.00           O  
ATOM    985  CB  VAL A  67      31.495   0.638   3.852  1.00  0.00           C  
ATOM    986  CG1 VAL A  67      32.621   0.259   2.901  1.00  0.00           C  
ATOM    987  CG2 VAL A  67      31.924   1.770   4.773  1.00  0.00           C  
ATOM    988  H   VAL A  67      29.217   0.999   4.942  1.00  0.00           H  
ATOM    989  HA  VAL A  67      30.438   1.999   2.558  1.00  0.00           H  
ATOM    990  HB  VAL A  67      31.264  -0.247   4.445  1.00  0.00           H  
ATOM    991 1HG1 VAL A  67      33.501  -0.031   3.476  1.00  0.00           H  
ATOM    992 2HG1 VAL A  67      32.304  -0.576   2.277  1.00  0.00           H  
ATOM    993 3HG1 VAL A  67      32.867   1.113   2.270  1.00  0.00           H  
ATOM    994 1HG2 VAL A  67      32.812   1.470   5.328  1.00  0.00           H  
ATOM    995 2HG2 VAL A  67      32.149   2.656   4.179  1.00  0.00           H  
ATOM    996 3HG2 VAL A  67      31.118   1.996   5.471  1.00  0.00           H  
ATOM    997  N   GLU A  68      29.287  -1.086   2.436  1.00  0.00           N  
ATOM    998  CA  GLU A  68      28.934  -2.174   1.531  1.00  0.00           C  
ATOM    999  C   GLU A  68      27.933  -1.712   0.479  1.00  0.00           C  
ATOM   1000  O   GLU A  68      28.038  -2.073  -0.693  1.00  0.00           O  
ATOM   1001  CB  GLU A  68      28.356  -3.354   2.315  1.00  0.00           C  
ATOM   1002  CG  GLU A  68      28.004  -4.564   1.462  1.00  0.00           C  
ATOM   1003  CD  GLU A  68      29.206  -5.195   0.816  1.00  0.00           C  
ATOM   1004  OE1 GLU A  68      30.294  -4.978   1.291  1.00  0.00           O  
ATOM   1005  OE2 GLU A  68      29.035  -5.895  -0.154  1.00  0.00           O  
ATOM   1006  H   GLU A  68      29.034  -1.155   3.411  1.00  0.00           H  
ATOM   1007  HA  GLU A  68      29.838  -2.504   1.018  1.00  0.00           H  
ATOM   1008 1HB  GLU A  68      29.074  -3.676   3.070  1.00  0.00           H  
ATOM   1009 2HB  GLU A  68      27.453  -3.038   2.836  1.00  0.00           H  
ATOM   1010 1HG  GLU A  68      27.511  -5.307   2.088  1.00  0.00           H  
ATOM   1011 2HG  GLU A  68      27.301  -4.257   0.688  1.00  0.00           H  
ATOM   1012  N   ALA A  69      26.962  -0.911   0.905  1.00  0.00           N  
ATOM   1013  CA  ALA A  69      25.941  -0.398  -0.000  1.00  0.00           C  
ATOM   1014  C   ALA A  69      26.547   0.521  -1.052  1.00  0.00           C  
ATOM   1015  O   ALA A  69      26.173   0.471  -2.224  1.00  0.00           O  
ATOM   1016  CB  ALA A  69      24.860   0.334   0.782  1.00  0.00           C  
ATOM   1017  H   ALA A  69      26.931  -0.651   1.881  1.00  0.00           H  
ATOM   1018  HA  ALA A  69      25.490  -1.245  -0.517  1.00  0.00           H  
ATOM   1019 1HB  ALA A  69      24.105   0.711   0.092  1.00  0.00           H  
ATOM   1020 2HB  ALA A  69      24.395  -0.352   1.490  1.00  0.00           H  
ATOM   1021 3HB  ALA A  69      25.305   1.168   1.323  1.00  0.00           H  
ATOM   1022  N   VAL A  70      27.485   1.360  -0.626  1.00  0.00           N  
ATOM   1023  CA  VAL A  70      28.146   2.294  -1.531  1.00  0.00           C  
ATOM   1024  C   VAL A  70      28.964   1.556  -2.583  1.00  0.00           C  
ATOM   1025  O   VAL A  70      28.971   1.933  -3.755  1.00  0.00           O  
ATOM   1026  CB  VAL A  70      29.067   3.242  -0.741  1.00  0.00           C  
ATOM   1027  CG1 VAL A  70      29.900   4.090  -1.692  1.00  0.00           C  
ATOM   1028  CG2 VAL A  70      28.237   4.123   0.180  1.00  0.00           C  
ATOM   1029  H   VAL A  70      27.747   1.351   0.349  1.00  0.00           H  
ATOM   1030  HA  VAL A  70      27.382   2.887  -2.035  1.00  0.00           H  
ATOM   1031  HB  VAL A  70      29.762   2.648  -0.148  1.00  0.00           H  
ATOM   1032 1HG1 VAL A  70      30.546   4.754  -1.116  1.00  0.00           H  
ATOM   1033 2HG1 VAL A  70      30.513   3.440  -2.316  1.00  0.00           H  
ATOM   1034 3HG1 VAL A  70      29.240   4.684  -2.323  1.00  0.00           H  
ATOM   1035 1HG2 VAL A  70      28.895   4.791   0.736  1.00  0.00           H  
ATOM   1036 2HG2 VAL A  70      27.538   4.713  -0.414  1.00  0.00           H  
ATOM   1037 3HG2 VAL A  70      27.681   3.497   0.878  1.00  0.00           H  
ATOM   1038  N   THR A  71      29.653   0.502  -2.157  1.00  0.00           N  
ATOM   1039  CA  THR A  71      30.476  -0.292  -3.062  1.00  0.00           C  
ATOM   1040  C   THR A  71      29.623  -0.989  -4.114  1.00  0.00           C  
ATOM   1041  O   THR A  71      29.994  -1.052  -5.286  1.00  0.00           O  
ATOM   1042  CB  THR A  71      31.300  -1.338  -2.288  1.00  0.00           C  
ATOM   1043  OG1 THR A  71      32.177  -0.674  -1.369  1.00  0.00           O  
ATOM   1044  CG2 THR A  71      32.123  -2.184  -3.248  1.00  0.00           C  
ATOM   1045  H   THR A  71      29.605   0.245  -1.182  1.00  0.00           H  
ATOM   1046  HA  THR A  71      31.167   0.376  -3.578  1.00  0.00           H  
ATOM   1047  HB  THR A  71      30.629  -1.986  -1.726  1.00  0.00           H  
ATOM   1048  HG1 THR A  71      31.685  -0.421  -0.584  1.00  0.00           H  
ATOM   1049 1HG2 THR A  71      32.699  -2.918  -2.683  1.00  0.00           H  
ATOM   1050 2HG2 THR A  71      31.458  -2.699  -3.941  1.00  0.00           H  
ATOM   1051 3HG2 THR A  71      32.803  -1.542  -3.806  1.00  0.00           H  
ATOM   1052  N   ARG A  72      28.478  -1.511  -3.688  1.00  0.00           N  
ATOM   1053  CA  ARG A  72      27.569  -2.206  -4.593  1.00  0.00           C  
ATOM   1054  C   ARG A  72      27.008  -1.258  -5.645  1.00  0.00           C  
ATOM   1055  O   ARG A  72      26.889  -1.616  -6.817  1.00  0.00           O  
ATOM   1056  CB  ARG A  72      26.421  -2.836  -3.819  1.00  0.00           C  
ATOM   1057  CG  ARG A  72      26.808  -4.028  -2.957  1.00  0.00           C  
ATOM   1058  CD  ARG A  72      25.648  -4.552  -2.191  1.00  0.00           C  
ATOM   1059  NE  ARG A  72      26.014  -5.691  -1.366  1.00  0.00           N  
ATOM   1060  CZ  ARG A  72      25.198  -6.279  -0.469  1.00  0.00           C  
ATOM   1061  NH1 ARG A  72      23.977  -5.825  -0.294  1.00  0.00           N  
ATOM   1062  NH2 ARG A  72      25.626  -7.313   0.235  1.00  0.00           N  
ATOM   1063  H   ARG A  72      28.231  -1.424  -2.713  1.00  0.00           H  
ATOM   1064  HA  ARG A  72      28.123  -2.997  -5.099  1.00  0.00           H  
ATOM   1065 1HB  ARG A  72      25.969  -2.090  -3.167  1.00  0.00           H  
ATOM   1066 2HB  ARG A  72      25.652  -3.170  -4.516  1.00  0.00           H  
ATOM   1067 1HG  ARG A  72      27.189  -4.828  -3.592  1.00  0.00           H  
ATOM   1068 2HG  ARG A  72      27.580  -3.728  -2.248  1.00  0.00           H  
ATOM   1069 1HD  ARG A  72      25.259  -3.770  -1.540  1.00  0.00           H  
ATOM   1070 2HD  ARG A  72      24.869  -4.868  -2.883  1.00  0.00           H  
ATOM   1071  HE  ARG A  72      26.946  -6.069  -1.472  1.00  0.00           H  
ATOM   1072 1HH1 ARG A  72      23.650  -5.035  -0.832  1.00  0.00           H  
ATOM   1073 2HH1 ARG A  72      23.366  -6.265   0.378  1.00  0.00           H  
ATOM   1074 1HH2 ARG A  72      26.565  -7.662   0.101  1.00  0.00           H  
ATOM   1075 2HH2 ARG A  72      25.015  -7.753   0.907  1.00  0.00           H  
ATOM   1076  N   ILE A  73      26.664  -0.047  -5.219  1.00  0.00           N  
ATOM   1077  CA  ILE A  73      26.114   0.955  -6.124  1.00  0.00           C  
ATOM   1078  C   ILE A  73      27.136   1.368  -7.176  1.00  0.00           C  
ATOM   1079  O   ILE A  73      26.800   1.540  -8.348  1.00  0.00           O  
ATOM   1080  CB  ILE A  73      25.645   2.199  -5.347  1.00  0.00           C  
ATOM   1081  CG1 ILE A  73      24.436   1.857  -4.472  1.00  0.00           C  
ATOM   1082  CG2 ILE A  73      25.309   3.330  -6.306  1.00  0.00           C  
ATOM   1083  CD1 ILE A  73      24.077   2.938  -3.478  1.00  0.00           C  
ATOM   1084  H   ILE A  73      26.787   0.185  -4.244  1.00  0.00           H  
ATOM   1085  HA  ILE A  73      25.254   0.524  -6.635  1.00  0.00           H  
ATOM   1086  HB  ILE A  73      26.437   2.528  -4.675  1.00  0.00           H  
ATOM   1087 1HG1 ILE A  73      23.569   1.674  -5.105  1.00  0.00           H  
ATOM   1088 2HG1 ILE A  73      24.636   0.939  -3.918  1.00  0.00           H  
ATOM   1089 1HG2 ILE A  73      24.979   4.201  -5.740  1.00  0.00           H  
ATOM   1090 2HG2 ILE A  73      26.193   3.589  -6.887  1.00  0.00           H  
ATOM   1091 3HG2 ILE A  73      24.513   3.012  -6.979  1.00  0.00           H  
ATOM   1092 1HD1 ILE A  73      23.212   2.622  -2.894  1.00  0.00           H  
ATOM   1093 2HD1 ILE A  73      24.921   3.113  -2.809  1.00  0.00           H  
ATOM   1094 3HD1 ILE A  73      23.839   3.857  -4.010  1.00  0.00           H  
ATOM   1095  N   ALA A  74      28.385   1.526  -6.751  1.00  0.00           N  
ATOM   1096  CA  ALA A  74      29.458   1.918  -7.655  1.00  0.00           C  
ATOM   1097  C   ALA A  74      29.712   0.846  -8.707  1.00  0.00           C  
ATOM   1098  O   ALA A  74      29.932   1.152  -9.879  1.00  0.00           O  
ATOM   1099  CB  ALA A  74      30.731   2.204  -6.872  1.00  0.00           C  
ATOM   1100  H   ALA A  74      28.596   1.370  -5.776  1.00  0.00           H  
ATOM   1101  HA  ALA A  74      29.150   2.827  -8.172  1.00  0.00           H  
ATOM   1102 1HB  ALA A  74      31.524   2.496  -7.561  1.00  0.00           H  
ATOM   1103 2HB  ALA A  74      30.550   3.012  -6.164  1.00  0.00           H  
ATOM   1104 3HB  ALA A  74      31.034   1.309  -6.331  1.00  0.00           H  
ATOM   1105  N   ARG A  75      29.680  -0.412  -8.282  1.00  0.00           N  
ATOM   1106  CA  ARG A  75      29.907  -1.533  -9.186  1.00  0.00           C  
ATOM   1107  C   ARG A  75      28.809  -1.623 -10.238  1.00  0.00           C  
ATOM   1108  O   ARG A  75      29.079  -1.887 -11.410  1.00  0.00           O  
ATOM   1109  CB  ARG A  75      29.972  -2.841  -8.411  1.00  0.00           C  
ATOM   1110  CG  ARG A  75      30.288  -4.067  -9.252  1.00  0.00           C  
ATOM   1111  CD  ARG A  75      30.369  -5.297  -8.422  1.00  0.00           C  
ATOM   1112  NE  ARG A  75      31.473  -5.241  -7.478  1.00  0.00           N  
ATOM   1113  CZ  ARG A  75      31.580  -6.013  -6.379  1.00  0.00           C  
ATOM   1114  NH1 ARG A  75      30.643  -6.893  -6.100  1.00  0.00           N  
ATOM   1115  NH2 ARG A  75      32.625  -5.887  -5.581  1.00  0.00           N  
ATOM   1116  H   ARG A  75      29.493  -0.597  -7.307  1.00  0.00           H  
ATOM   1117  HA  ARG A  75      30.861  -1.382  -9.692  1.00  0.00           H  
ATOM   1118 1HB  ARG A  75      30.733  -2.767  -7.636  1.00  0.00           H  
ATOM   1119 2HB  ARG A  75      29.017  -3.018  -7.916  1.00  0.00           H  
ATOM   1120 1HG  ARG A  75      29.506  -4.209  -9.998  1.00  0.00           H  
ATOM   1121 2HG  ARG A  75      31.247  -3.928  -9.753  1.00  0.00           H  
ATOM   1122 1HD  ARG A  75      29.444  -5.417  -7.859  1.00  0.00           H  
ATOM   1123 2HD  ARG A  75      30.516  -6.162  -9.067  1.00  0.00           H  
ATOM   1124  HE  ARG A  75      32.214  -4.576  -7.659  1.00  0.00           H  
ATOM   1125 1HH1 ARG A  75      29.844  -6.990  -6.710  1.00  0.00           H  
ATOM   1126 2HH1 ARG A  75      30.723  -7.471  -5.277  1.00  0.00           H  
ATOM   1127 1HH2 ARG A  75      33.346  -5.210  -5.795  1.00  0.00           H  
ATOM   1128 2HH2 ARG A  75      32.705  -6.465  -4.758  1.00  0.00           H  
ATOM   1129  N   GLU A  76      27.570  -1.402  -9.813  1.00  0.00           N  
ATOM   1130  CA  GLU A  76      26.428  -1.457 -10.717  1.00  0.00           C  
ATOM   1131  C   GLU A  76      26.504  -0.358 -11.769  1.00  0.00           C  
ATOM   1132  O   GLU A  76      26.202  -0.585 -12.941  1.00  0.00           O  
ATOM   1133  CB  GLU A  76      25.120  -1.335  -9.932  1.00  0.00           C  
ATOM   1134  CG  GLU A  76      24.798  -2.538  -9.057  1.00  0.00           C  
ATOM   1135  CD  GLU A  76      24.564  -3.793  -9.851  1.00  0.00           C  
ATOM   1136  OE1 GLU A  76      23.619  -3.832 -10.602  1.00  0.00           O  
ATOM   1137  OE2 GLU A  76      25.333  -4.715  -9.707  1.00  0.00           O  
ATOM   1138  H   GLU A  76      27.415  -1.190  -8.838  1.00  0.00           H  
ATOM   1139  HA  GLU A  76      26.439  -2.419 -11.230  1.00  0.00           H  
ATOM   1140 1HB  GLU A  76      25.162  -0.456  -9.289  1.00  0.00           H  
ATOM   1141 2HB  GLU A  76      24.291  -1.194 -10.625  1.00  0.00           H  
ATOM   1142 1HG  GLU A  76      25.626  -2.707  -8.369  1.00  0.00           H  
ATOM   1143 2HG  GLU A  76      23.910  -2.317  -8.467  1.00  0.00           H  
ATOM   1144  N   VAL A  77      26.909   0.834 -11.344  1.00  0.00           N  
ATOM   1145  CA  VAL A  77      27.026   1.971 -12.248  1.00  0.00           C  
ATOM   1146  C   VAL A  77      28.101   1.730 -13.300  1.00  0.00           C  
ATOM   1147  O   VAL A  77      27.922   2.062 -14.472  1.00  0.00           O  
ATOM   1148  CB  VAL A  77      27.362   3.249 -11.458  1.00  0.00           C  
ATOM   1149  CG1 VAL A  77      27.672   4.397 -12.407  1.00  0.00           C  
ATOM   1150  CG2 VAL A  77      26.206   3.608 -10.537  1.00  0.00           C  
ATOM   1151  H   VAL A  77      27.142   0.956 -10.369  1.00  0.00           H  
ATOM   1152  HA  VAL A  77      26.069   2.112 -12.752  1.00  0.00           H  
ATOM   1153  HB  VAL A  77      28.259   3.073 -10.864  1.00  0.00           H  
ATOM   1154 1HG1 VAL A  77      27.908   5.292 -11.832  1.00  0.00           H  
ATOM   1155 2HG1 VAL A  77      28.525   4.132 -13.032  1.00  0.00           H  
ATOM   1156 3HG1 VAL A  77      26.805   4.590 -13.039  1.00  0.00           H  
ATOM   1157 1HG2 VAL A  77      26.451   4.513  -9.981  1.00  0.00           H  
ATOM   1158 2HG2 VAL A  77      25.308   3.779 -11.130  1.00  0.00           H  
ATOM   1159 3HG2 VAL A  77      26.029   2.790  -9.839  1.00  0.00           H  
ATOM   1160  N   LEU A  78      29.218   1.151 -12.875  1.00  0.00           N  
ATOM   1161  CA  LEU A  78      30.325   0.864 -13.779  1.00  0.00           C  
ATOM   1162  C   LEU A  78      29.926  -0.162 -14.831  1.00  0.00           C  
ATOM   1163  O   LEU A  78      30.282  -0.034 -16.003  1.00  0.00           O  
ATOM   1164  CB  LEU A  78      31.535   0.351 -12.989  1.00  0.00           C  
ATOM   1165  CG  LEU A  78      32.816   0.127 -13.803  1.00  0.00           C  
ATOM   1166  CD1 LEU A  78      32.713  -1.190 -14.561  1.00  0.00           C  
ATOM   1167  CD2 LEU A  78      33.020   1.293 -14.759  1.00  0.00           C  
ATOM   1168  H   LEU A  78      29.303   0.903 -11.900  1.00  0.00           H  
ATOM   1169  HA  LEU A  78      30.604   1.786 -14.288  1.00  0.00           H  
ATOM   1170 1HB  LEU A  78      31.765   1.066 -12.201  1.00  0.00           H  
ATOM   1171 2HB  LEU A  78      31.269  -0.598 -12.523  1.00  0.00           H  
ATOM   1172  HG  LEU A  78      33.669   0.057 -13.128  1.00  0.00           H  
ATOM   1173 1HD1 LEU A  78      33.623  -1.348 -15.140  1.00  0.00           H  
ATOM   1174 2HD1 LEU A  78      32.587  -2.008 -13.853  1.00  0.00           H  
ATOM   1175 3HD1 LEU A  78      31.856  -1.156 -15.234  1.00  0.00           H  
ATOM   1176 1HD2 LEU A  78      33.930   1.135 -15.337  1.00  0.00           H  
ATOM   1177 2HD2 LEU A  78      32.168   1.363 -15.435  1.00  0.00           H  
ATOM   1178 3HD2 LEU A  78      33.108   2.219 -14.189  1.00  0.00           H  
ATOM   1179  N   ARG A  79      29.185  -1.180 -14.406  1.00  0.00           N  
ATOM   1180  CA  ARG A  79      28.735  -2.231 -15.310  1.00  0.00           C  
ATOM   1181  C   ARG A  79      27.920  -1.656 -16.461  1.00  0.00           C  
ATOM   1182  O   ARG A  79      27.802  -2.273 -17.520  1.00  0.00           O  
ATOM   1183  CB  ARG A  79      27.897  -3.258 -14.562  1.00  0.00           C  
ATOM   1184  CG  ARG A  79      28.669  -4.113 -13.570  1.00  0.00           C  
ATOM   1185  CD  ARG A  79      27.775  -5.047 -12.838  1.00  0.00           C  
ATOM   1186  NE  ARG A  79      27.196  -6.047 -13.720  1.00  0.00           N  
ATOM   1187  CZ  ARG A  79      26.172  -6.857 -13.390  1.00  0.00           C  
ATOM   1188  NH1 ARG A  79      25.627  -6.775 -12.196  1.00  0.00           N  
ATOM   1189  NH2 ARG A  79      25.716  -7.736 -14.265  1.00  0.00           N  
ATOM   1190  H   ARG A  79      28.927  -1.227 -13.431  1.00  0.00           H  
ATOM   1191  HA  ARG A  79      29.612  -2.732 -15.722  1.00  0.00           H  
ATOM   1192 1HB  ARG A  79      27.105  -2.750 -14.014  1.00  0.00           H  
ATOM   1193 2HB  ARG A  79      27.422  -3.929 -15.277  1.00  0.00           H  
ATOM   1194 1HG  ARG A  79      29.418  -4.701 -14.102  1.00  0.00           H  
ATOM   1195 2HG  ARG A  79      29.163  -3.469 -12.842  1.00  0.00           H  
ATOM   1196 1HD  ARG A  79      28.343  -5.563 -12.065  1.00  0.00           H  
ATOM   1197 2HD  ARG A  79      26.962  -4.486 -12.378  1.00  0.00           H  
ATOM   1198  HE  ARG A  79      27.589  -6.140 -14.647  1.00  0.00           H  
ATOM   1199 1HH1 ARG A  79      25.976  -6.103 -11.527  1.00  0.00           H  
ATOM   1200 2HH1 ARG A  79      24.859  -7.382 -11.948  1.00  0.00           H  
ATOM   1201 1HH2 ARG A  79      26.135  -7.800 -15.183  1.00  0.00           H  
ATOM   1202 2HH2 ARG A  79      24.949  -8.344 -14.017  1.00  0.00           H  
ATOM   1203  N   HIS A  80      27.355  -0.485 -16.273  1.00  0.00           N  
ATOM   1204  CA  HIS A  80      26.501   0.035 -17.345  1.00  0.00           C  
ATOM   1205  C   HIS A  80      26.970   1.273 -18.033  1.00  0.00           C  
ATOM   1206  O   HIS A  80      26.172   2.021 -18.598  1.00  0.00           O  
ATOM   1207  CB  HIS A  80      25.096   0.310 -16.801  1.00  0.00           C  
ATOM   1208  CG  HIS A  80      24.110   0.709 -17.854  1.00  0.00           C  
ATOM   1209  ND1 HIS A  80      23.638  -0.173 -18.804  1.00  0.00           N  
ATOM   1210  CD2 HIS A  80      23.507   1.894 -18.109  1.00  0.00           C  
ATOM   1211  CE1 HIS A  80      22.786   0.453 -19.597  1.00  0.00           C  
ATOM   1212  NE2 HIS A  80      22.690   1.708 -19.197  1.00  0.00           N  
ATOM   1213  H   HIS A  80      27.525   0.010 -15.409  1.00  0.00           H  
ATOM   1214  HA  HIS A  80      26.417  -0.709 -18.136  1.00  0.00           H  
ATOM   1215 1HB  HIS A  80      24.718  -0.582 -16.300  1.00  0.00           H  
ATOM   1216 2HB  HIS A  80      25.143   1.107 -16.059  1.00  0.00           H  
ATOM   1217  HD2 HIS A  80      23.645   2.823 -17.555  1.00  0.00           H  
ATOM   1218  HE1 HIS A  80      22.254   0.009 -20.438  1.00  0.00           H  
ATOM   1219  HE2 HIS A  80      22.111   2.419 -19.619  1.00  0.00           H  
ATOM   1220  N   THR A  81      28.253   1.514 -18.002  1.00  0.00           N  
ATOM   1221  CA  THR A  81      28.731   2.684 -18.676  1.00  0.00           C  
ATOM   1222  C   THR A  81      30.218   2.579 -18.904  1.00  0.00           C  
ATOM   1223  O   THR A  81      30.933   1.951 -18.123  1.00  0.00           O  
ATOM   1224  CB  THR A  81      28.407   3.960 -17.877  1.00  0.00           C  
ATOM   1225  OG1 THR A  81      28.812   5.112 -18.627  1.00  0.00           O  
ATOM   1226  CG2 THR A  81      29.132   3.950 -16.540  1.00  0.00           C  
ATOM   1227  H   THR A  81      28.862   0.876 -17.510  1.00  0.00           H  
ATOM   1228  HA  THR A  81      28.236   2.751 -19.645  1.00  0.00           H  
ATOM   1229  HB  THR A  81      27.333   4.017 -17.701  1.00  0.00           H  
ATOM   1230  HG1 THR A  81      28.148   5.311 -19.292  1.00  0.00           H  
ATOM   1231 1HG2 THR A  81      28.891   4.859 -15.988  1.00  0.00           H  
ATOM   1232 2HG2 THR A  81      28.817   3.081 -15.962  1.00  0.00           H  
ATOM   1233 3HG2 THR A  81      30.207   3.903 -16.709  1.00  0.00           H  
ATOM   1234  N   ASP A  82      30.663   3.199 -19.978  1.00  0.00           N  
ATOM   1235  CA  ASP A  82      32.065   3.226 -20.326  1.00  0.00           C  
ATOM   1236  C   ASP A  82      32.490   4.681 -20.449  1.00  0.00           C  
ATOM   1237  O   ASP A  82      33.609   4.978 -20.867  1.00  0.00           O  
ATOM   1238  CB  ASP A  82      32.327   2.474 -21.633  1.00  0.00           C  
ATOM   1239  CG  ASP A  82      31.634   3.109 -22.831  1.00  0.00           C  
ATOM   1240  OD1 ASP A  82      30.997   4.121 -22.657  1.00  0.00           O  
ATOM   1241  OD2 ASP A  82      31.747   2.575 -23.909  1.00  0.00           O  
ATOM   1242  H   ASP A  82      30.005   3.672 -20.581  1.00  0.00           H  
ATOM   1243  HA  ASP A  82      32.629   2.743 -19.527  1.00  0.00           H  
ATOM   1244 1HB  ASP A  82      33.400   2.444 -21.827  1.00  0.00           H  
ATOM   1245 2HB  ASP A  82      31.983   1.444 -21.536  1.00  0.00           H  
ATOM   1246  N   ASP A  83      31.571   5.571 -20.076  1.00  0.00           N  
ATOM   1247  CA  ASP A  83      31.805   7.008 -20.105  1.00  0.00           C  
ATOM   1248  C   ASP A  83      32.903   7.406 -19.121  1.00  0.00           C  
ATOM   1249  O   ASP A  83      32.710   7.354 -17.906  1.00  0.00           O  
ATOM   1250  CB  ASP A  83      30.516   7.767 -19.779  1.00  0.00           C  
ATOM   1251  CG  ASP A  83      30.673   9.277 -19.893  1.00  0.00           C  
ATOM   1252  OD1 ASP A  83      31.736   9.768 -19.596  1.00  0.00           O  
ATOM   1253  OD2 ASP A  83      29.728   9.925 -20.275  1.00  0.00           O  
ATOM   1254  H   ASP A  83      30.670   5.244 -19.758  1.00  0.00           H  
ATOM   1255  HA  ASP A  83      32.128   7.286 -21.109  1.00  0.00           H  
ATOM   1256 1HB  ASP A  83      29.724   7.446 -20.457  1.00  0.00           H  
ATOM   1257 2HB  ASP A  83      30.198   7.524 -18.765  1.00  0.00           H  
ATOM   1258  N   SER A  84      34.180   7.853 -19.188  1.00  0.00           N  
ATOM   1259  CA  SER A  84      35.251   8.229 -18.275  1.00  0.00           C  
ATOM   1260  C   SER A  84      34.767   9.228 -17.213  1.00  0.00           C  
ATOM   1261  O   SER A  84      35.138   9.133 -16.043  1.00  0.00           O  
ATOM   1262  CB  SER A  84      36.406   8.824 -19.056  1.00  0.00           C  
ATOM   1263  OG  SER A  84      36.019  10.006 -19.702  1.00  0.00           O  
ATOM   1264  H   SER A  84      34.603   8.000 -20.093  1.00  0.00           H  
ATOM   1265  HA  SER A  84      35.599   7.332 -17.761  1.00  0.00           H  
ATOM   1266 1HB  SER A  84      37.235   9.031 -18.379  1.00  0.00           H  
ATOM   1267 2HB  SER A  84      36.757   8.103 -19.793  1.00  0.00           H  
ATOM   1268  HG  SER A  84      36.797  10.319 -20.170  1.00  0.00           H  
ATOM   1269  N   GLU A  85      33.946  10.163 -17.658  1.00  0.00           N  
ATOM   1270  CA  GLU A  85      33.345  11.211 -16.842  1.00  0.00           C  
ATOM   1271  C   GLU A  85      32.413  10.623 -15.790  1.00  0.00           C  
ATOM   1272  O   GLU A  85      32.470  10.995 -14.618  1.00  0.00           O  
ATOM   1273  CB  GLU A  85      32.577  12.199 -17.723  1.00  0.00           C  
ATOM   1274  CG  GLU A  85      31.931  13.348 -16.963  1.00  0.00           C  
ATOM   1275  CD  GLU A  85      32.936  14.276 -16.340  1.00  0.00           C  
ATOM   1276  OE1 GLU A  85      34.061  14.285 -16.779  1.00  0.00           O  
ATOM   1277  OE2 GLU A  85      32.578  14.978 -15.423  1.00  0.00           O  
ATOM   1278  H   GLU A  85      33.699  10.175 -18.637  1.00  0.00           H  
ATOM   1279  HA  GLU A  85      34.142  11.749 -16.327  1.00  0.00           H  
ATOM   1280 1HB  GLU A  85      33.252  12.626 -18.465  1.00  0.00           H  
ATOM   1281 2HB  GLU A  85      31.791  11.670 -18.263  1.00  0.00           H  
ATOM   1282 1HG  GLU A  85      31.304  13.917 -17.650  1.00  0.00           H  
ATOM   1283 2HG  GLU A  85      31.289  12.939 -16.184  1.00  0.00           H  
ATOM   1284  N   VAL A  86      31.554   9.702 -16.215  1.00  0.00           N  
ATOM   1285  CA  VAL A  86      30.608   9.061 -15.310  1.00  0.00           C  
ATOM   1286  C   VAL A  86      31.329   8.228 -14.259  1.00  0.00           C  
ATOM   1287  O   VAL A  86      30.952   8.228 -13.087  1.00  0.00           O  
ATOM   1288  CB  VAL A  86      29.640   8.160 -16.099  1.00  0.00           C  
ATOM   1289  CG1 VAL A  86      28.776   7.345 -15.149  1.00  0.00           C  
ATOM   1290  CG2 VAL A  86      28.776   9.009 -17.020  1.00  0.00           C  
ATOM   1291  H   VAL A  86      31.557   9.439 -17.190  1.00  0.00           H  
ATOM   1292  HA  VAL A  86      30.031   9.837 -14.806  1.00  0.00           H  
ATOM   1293  HB  VAL A  86      30.219   7.453 -16.694  1.00  0.00           H  
ATOM   1294 1HG1 VAL A  86      28.098   6.713 -15.724  1.00  0.00           H  
ATOM   1295 2HG1 VAL A  86      29.413   6.718 -14.525  1.00  0.00           H  
ATOM   1296 3HG1 VAL A  86      28.196   8.017 -14.517  1.00  0.00           H  
ATOM   1297 1HG2 VAL A  86      28.095   8.365 -17.575  1.00  0.00           H  
ATOM   1298 2HG2 VAL A  86      28.201   9.720 -16.426  1.00  0.00           H  
ATOM   1299 3HG2 VAL A  86      29.413   9.551 -17.718  1.00  0.00           H  
ATOM   1300  N   VAL A  87      32.369   7.518 -14.684  1.00  0.00           N  
ATOM   1301  CA  VAL A  87      33.145   6.679 -13.779  1.00  0.00           C  
ATOM   1302  C   VAL A  87      33.860   7.517 -12.728  1.00  0.00           C  
ATOM   1303  O   VAL A  87      33.917   7.144 -11.556  1.00  0.00           O  
ATOM   1304  CB  VAL A  87      34.182   5.858 -14.568  1.00  0.00           C  
ATOM   1305  CG1 VAL A  87      35.117   5.126 -13.618  1.00  0.00           C  
ATOM   1306  CG2 VAL A  87      33.472   4.876 -15.489  1.00  0.00           C  
ATOM   1307  H   VAL A  87      32.628   7.561 -15.659  1.00  0.00           H  
ATOM   1308  HA  VAL A  87      32.464   5.992 -13.275  1.00  0.00           H  
ATOM   1309  HB  VAL A  87      34.794   6.537 -15.162  1.00  0.00           H  
ATOM   1310 1HG1 VAL A  87      35.843   4.551 -14.192  1.00  0.00           H  
ATOM   1311 2HG1 VAL A  87      35.641   5.850 -12.994  1.00  0.00           H  
ATOM   1312 3HG1 VAL A  87      34.539   4.451 -12.986  1.00  0.00           H  
ATOM   1313 1HG2 VAL A  87      34.211   4.299 -16.044  1.00  0.00           H  
ATOM   1314 2HG2 VAL A  87      32.856   4.201 -14.895  1.00  0.00           H  
ATOM   1315 3HG2 VAL A  87      32.840   5.424 -16.188  1.00  0.00           H  
ATOM   1316  N   LEU A  88      34.405   8.652 -13.153  1.00  0.00           N  
ATOM   1317  CA  LEU A  88      35.118   9.545 -12.248  1.00  0.00           C  
ATOM   1318  C   LEU A  88      34.182  10.126 -11.197  1.00  0.00           C  
ATOM   1319  O   LEU A  88      34.542  10.238 -10.025  1.00  0.00           O  
ATOM   1320  CB  LEU A  88      35.779  10.682 -13.037  1.00  0.00           C  
ATOM   1321  CG  LEU A  88      36.600  11.678 -12.208  1.00  0.00           C  
ATOM   1322  CD1 LEU A  88      37.721  10.939 -11.490  1.00  0.00           C  
ATOM   1323  CD2 LEU A  88      37.156  12.762 -13.119  1.00  0.00           C  
ATOM   1324  H   LEU A  88      34.323   8.902 -14.128  1.00  0.00           H  
ATOM   1325  HA  LEU A  88      35.894   8.974 -11.739  1.00  0.00           H  
ATOM   1326 1HB  LEU A  88      36.442  10.247 -13.783  1.00  0.00           H  
ATOM   1327 2HB  LEU A  88      35.002  11.244 -13.555  1.00  0.00           H  
ATOM   1328  HG  LEU A  88      35.962  12.133 -11.449  1.00  0.00           H  
ATOM   1329 1HD1 LEU A  88      38.305  11.646 -10.900  1.00  0.00           H  
ATOM   1330 2HD1 LEU A  88      37.295  10.183 -10.830  1.00  0.00           H  
ATOM   1331 3HD1 LEU A  88      38.368  10.458 -12.223  1.00  0.00           H  
ATOM   1332 1HD2 LEU A  88      37.738  13.470 -12.529  1.00  0.00           H  
ATOM   1333 2HD2 LEU A  88      37.795  12.308 -13.877  1.00  0.00           H  
ATOM   1334 3HD2 LEU A  88      36.332  13.285 -13.605  1.00  0.00           H  
ATOM   1335  N   ARG A  89      32.978  10.495 -11.622  1.00  0.00           N  
ATOM   1336  CA  ARG A  89      31.988  11.065 -10.717  1.00  0.00           C  
ATOM   1337  C   ARG A  89      31.554  10.052  -9.666  1.00  0.00           C  
ATOM   1338  O   ARG A  89      31.388  10.391  -8.494  1.00  0.00           O  
ATOM   1339  CB  ARG A  89      30.768  11.543 -11.491  1.00  0.00           C  
ATOM   1340  CG  ARG A  89      29.708  12.235 -10.649  1.00  0.00           C  
ATOM   1341  CD  ARG A  89      28.610  12.781 -11.488  1.00  0.00           C  
ATOM   1342  NE  ARG A  89      27.572  13.404 -10.684  1.00  0.00           N  
ATOM   1343  CZ  ARG A  89      26.445  13.952 -11.181  1.00  0.00           C  
ATOM   1344  NH1 ARG A  89      26.227  13.945 -12.477  1.00  0.00           N  
ATOM   1345  NH2 ARG A  89      25.560  14.496 -10.365  1.00  0.00           N  
ATOM   1346  H   ARG A  89      32.743  10.377 -12.597  1.00  0.00           H  
ATOM   1347  HA  ARG A  89      32.435  11.921 -10.210  1.00  0.00           H  
ATOM   1348 1HB  ARG A  89      31.080  12.240 -12.267  1.00  0.00           H  
ATOM   1349 2HB  ARG A  89      30.295  10.694 -11.985  1.00  0.00           H  
ATOM   1350 1HG  ARG A  89      29.278  11.521  -9.946  1.00  0.00           H  
ATOM   1351 2HG  ARG A  89      30.161  13.059 -10.098  1.00  0.00           H  
ATOM   1352 1HD  ARG A  89      29.012  13.531 -12.169  1.00  0.00           H  
ATOM   1353 2HD  ARG A  89      28.157  11.974 -12.064  1.00  0.00           H  
ATOM   1354  HE  ARG A  89      27.704  13.429  -9.682  1.00  0.00           H  
ATOM   1355 1HH1 ARG A  89      26.904  13.529 -13.101  1.00  0.00           H  
ATOM   1356 2HH1 ARG A  89      25.383  14.356 -12.849  1.00  0.00           H  
ATOM   1357 1HH2 ARG A  89      25.727  14.502  -9.368  1.00  0.00           H  
ATOM   1358 2HH2 ARG A  89      24.716  14.906 -10.736  1.00  0.00           H  
ATOM   1359  N   VAL A  90      31.371   8.807 -10.091  1.00  0.00           N  
ATOM   1360  CA  VAL A  90      30.956   7.741  -9.186  1.00  0.00           C  
ATOM   1361  C   VAL A  90      32.023   7.465  -8.135  1.00  0.00           C  
ATOM   1362  O   VAL A  90      31.713   7.251  -6.963  1.00  0.00           O  
ATOM   1363  CB  VAL A  90      30.671   6.450  -9.976  1.00  0.00           C  
ATOM   1364  CG1 VAL A  90      30.423   5.288  -9.025  1.00  0.00           C  
ATOM   1365  CG2 VAL A  90      29.479   6.658 -10.896  1.00  0.00           C  
ATOM   1366  H   VAL A  90      31.523   8.593 -11.066  1.00  0.00           H  
ATOM   1367  HA  VAL A  90      30.040   8.052  -8.682  1.00  0.00           H  
ATOM   1368  HB  VAL A  90      31.550   6.197 -10.569  1.00  0.00           H  
ATOM   1369 1HG1 VAL A  90      30.224   4.383  -9.600  1.00  0.00           H  
ATOM   1370 2HG1 VAL A  90      31.303   5.134  -8.401  1.00  0.00           H  
ATOM   1371 3HG1 VAL A  90      29.564   5.512  -8.394  1.00  0.00           H  
ATOM   1372 1HG2 VAL A  90      29.284   5.741 -11.452  1.00  0.00           H  
ATOM   1373 2HG2 VAL A  90      28.602   6.916 -10.302  1.00  0.00           H  
ATOM   1374 3HG2 VAL A  90      29.695   7.466 -11.595  1.00  0.00           H  
ATOM   1375  N   ALA A  91      33.282   7.471  -8.560  1.00  0.00           N  
ATOM   1376  CA  ALA A  91      34.397   7.222  -7.655  1.00  0.00           C  
ATOM   1377  C   ALA A  91      34.510   8.318  -6.604  1.00  0.00           C  
ATOM   1378  O   ALA A  91      34.769   8.043  -5.432  1.00  0.00           O  
ATOM   1379  CB  ALA A  91      35.697   7.103  -8.437  1.00  0.00           C  
ATOM   1380  H   ALA A  91      33.471   7.653  -9.535  1.00  0.00           H  
ATOM   1381  HA  ALA A  91      34.209   6.281  -7.137  1.00  0.00           H  
ATOM   1382 1HB  ALA A  91      36.521   6.917  -7.747  1.00  0.00           H  
ATOM   1383 2HB  ALA A  91      35.622   6.277  -9.144  1.00  0.00           H  
ATOM   1384 3HB  ALA A  91      35.881   8.029  -8.979  1.00  0.00           H  
ATOM   1385  N   ARG A  92      34.314   9.561  -7.029  1.00  0.00           N  
ATOM   1386  CA  ARG A  92      34.393  10.702  -6.124  1.00  0.00           C  
ATOM   1387  C   ARG A  92      33.293  10.648  -5.072  1.00  0.00           C  
ATOM   1388  O   ARG A  92      33.526  10.944  -3.900  1.00  0.00           O  
ATOM   1389  CB  ARG A  92      34.286  12.008  -6.898  1.00  0.00           C  
ATOM   1390  CG  ARG A  92      35.497  12.344  -7.755  1.00  0.00           C  
ATOM   1391  CD  ARG A  92      35.330  13.643  -8.455  1.00  0.00           C  
ATOM   1392  NE  ARG A  92      36.448  13.930  -9.340  1.00  0.00           N  
ATOM   1393  CZ  ARG A  92      37.607  14.493  -8.948  1.00  0.00           C  
ATOM   1394  NH1 ARG A  92      37.786  14.823  -7.689  1.00  0.00           N  
ATOM   1395  NH2 ARG A  92      38.566  14.714  -9.831  1.00  0.00           N  
ATOM   1396  H   ARG A  92      34.105   9.720  -8.004  1.00  0.00           H  
ATOM   1397  HA  ARG A  92      35.358  10.676  -5.618  1.00  0.00           H  
ATOM   1398 1HB  ARG A  92      33.418  11.972  -7.554  1.00  0.00           H  
ATOM   1399 2HB  ARG A  92      34.136  12.832  -6.201  1.00  0.00           H  
ATOM   1400 1HG  ARG A  92      36.383  12.406  -7.124  1.00  0.00           H  
ATOM   1401 2HG  ARG A  92      35.639  11.565  -8.505  1.00  0.00           H  
ATOM   1402 1HD  ARG A  92      34.419  13.619  -9.054  1.00  0.00           H  
ATOM   1403 2HD  ARG A  92      35.261  14.445  -7.722  1.00  0.00           H  
ATOM   1404  HE  ARG A  92      36.348  13.690 -10.317  1.00  0.00           H  
ATOM   1405 1HH1 ARG A  92      37.053  14.655  -7.014  1.00  0.00           H  
ATOM   1406 2HH1 ARG A  92      38.655  15.246  -7.395  1.00  0.00           H  
ATOM   1407 1HH2 ARG A  92      38.429  14.460 -10.800  1.00  0.00           H  
ATOM   1408 2HH2 ARG A  92      39.434  15.136  -9.538  1.00  0.00           H  
ATOM   1409  N   ALA A  93      32.093  10.268  -5.498  1.00  0.00           N  
ATOM   1410  CA  ALA A  93      30.953  10.174  -4.593  1.00  0.00           C  
ATOM   1411  C   ALA A  93      31.172   9.094  -3.541  1.00  0.00           C  
ATOM   1412  O   ALA A  93      30.844   9.280  -2.369  1.00  0.00           O  
ATOM   1413  CB  ALA A  93      29.677   9.899  -5.375  1.00  0.00           C  
ATOM   1414  H   ALA A  93      31.967  10.038  -6.473  1.00  0.00           H  
ATOM   1415  HA  ALA A  93      30.852  11.128  -4.076  1.00  0.00           H  
ATOM   1416 1HB  ALA A  93      28.835   9.832  -4.686  1.00  0.00           H  
ATOM   1417 2HB  ALA A  93      29.502  10.710  -6.083  1.00  0.00           H  
ATOM   1418 3HB  ALA A  93      29.778   8.960  -5.917  1.00  0.00           H  
ATOM   1419  N   VAL A  94      31.729   7.965  -3.967  1.00  0.00           N  
ATOM   1420  CA  VAL A  94      31.992   6.853  -3.062  1.00  0.00           C  
ATOM   1421  C   VAL A  94      33.027   7.232  -2.010  1.00  0.00           C  
ATOM   1422  O   VAL A  94      32.893   6.880  -0.838  1.00  0.00           O  
ATOM   1423  CB  VAL A  94      32.491   5.628  -3.852  1.00  0.00           C  
ATOM   1424  CG1 VAL A  94      32.946   4.531  -2.901  1.00  0.00           C  
ATOM   1425  CG2 VAL A  94      31.391   5.122  -4.772  1.00  0.00           C  
ATOM   1426  H   VAL A  94      31.976   7.876  -4.942  1.00  0.00           H  
ATOM   1427  HA  VAL A  94      31.061   6.589  -2.558  1.00  0.00           H  
ATOM   1428  HB  VAL A  94      33.358   5.919  -4.445  1.00  0.00           H  
ATOM   1429 1HG1 VAL A  94      33.296   3.673  -3.476  1.00  0.00           H  
ATOM   1430 2HG1 VAL A  94      33.758   4.904  -2.277  1.00  0.00           H  
ATOM   1431 3HG1 VAL A  94      32.111   4.227  -2.270  1.00  0.00           H  
ATOM   1432 1HG2 VAL A  94      31.751   4.257  -5.328  1.00  0.00           H  
ATOM   1433 2HG2 VAL A  94      30.522   4.837  -4.179  1.00  0.00           H  
ATOM   1434 3HG2 VAL A  94      31.110   5.911  -5.471  1.00  0.00           H  
ATOM   1435  N   ALA A  95      34.060   7.952  -2.436  1.00  0.00           N  
ATOM   1436  CA  ALA A  95      35.120   8.380  -1.531  1.00  0.00           C  
ATOM   1437  C   ALA A  95      34.590   9.346  -0.479  1.00  0.00           C  
ATOM   1438  O   ALA A  95      34.959   9.266   0.693  1.00  0.00           O  
ATOM   1439  CB  ALA A  95      36.257   9.021  -2.313  1.00  0.00           C  
ATOM   1440  H   ALA A  95      34.112   8.209  -3.411  1.00  0.00           H  
ATOM   1441  HA  ALA A  95      35.500   7.499  -1.014  1.00  0.00           H  
ATOM   1442 1HB  ALA A  95      37.041   9.336  -1.624  1.00  0.00           H  
ATOM   1443 2HB  ALA A  95      36.664   8.299  -3.021  1.00  0.00           H  
ATOM   1444 3HB  ALA A  95      35.882   9.888  -2.855  1.00  0.00           H  
ATOM   1445  N   ASP A  96      33.723  10.258  -0.905  1.00  0.00           N  
ATOM   1446  CA  ASP A  96      33.140  11.242  -0.000  1.00  0.00           C  
ATOM   1447  C   ASP A  96      32.265  10.572   1.052  1.00  0.00           C  
ATOM   1448  O   ASP A  96      32.289  10.948   2.224  1.00  0.00           O  
ATOM   1449  CB  ASP A  96      32.314  12.267  -0.781  1.00  0.00           C  
ATOM   1450  CG  ASP A  96      33.174  13.218  -1.603  1.00  0.00           C  
ATOM   1451  OD1 ASP A  96      34.355  13.286  -1.354  1.00  0.00           O  
ATOM   1452  OD2 ASP A  96      32.643  13.866  -2.472  1.00  0.00           O  
ATOM   1453  H   ASP A  96      33.461  10.270  -1.880  1.00  0.00           H  
ATOM   1454  HA  ASP A  96      33.949  11.764   0.512  1.00  0.00           H  
ATOM   1455 1HB  ASP A  96      31.630  11.748  -1.452  1.00  0.00           H  
ATOM   1456 2HB  ASP A  96      31.711  12.854  -0.088  1.00  0.00           H  
ATOM   1457  N   ALA A  97      31.493   9.578   0.626  1.00  0.00           N  
ATOM   1458  CA  ALA A  97      30.608   8.854   1.531  1.00  0.00           C  
ATOM   1459  C   ALA A  97      31.401   8.089   2.583  1.00  0.00           C  
ATOM   1460  O   ALA A  97      31.025   8.055   3.755  1.00  0.00           O  
ATOM   1461  CB  ALA A  97      29.713   7.904   0.749  1.00  0.00           C  
ATOM   1462  H   ALA A  97      31.520   9.317  -0.349  1.00  0.00           H  
ATOM   1463  HA  ALA A  97      29.983   9.582   2.048  1.00  0.00           H  
ATOM   1464 1HB  ALA A  97      29.058   7.371   1.438  1.00  0.00           H  
ATOM   1465 2HB  ALA A  97      29.109   8.472   0.041  1.00  0.00           H  
ATOM   1466 3HB  ALA A  97      30.329   7.188   0.207  1.00  0.00           H  
ATOM   1467  N   LEU A  98      32.501   7.476   2.157  1.00  0.00           N  
ATOM   1468  CA  LEU A  98      33.350   6.710   3.062  1.00  0.00           C  
ATOM   1469  C   LEU A  98      33.986   7.610   4.114  1.00  0.00           C  
ATOM   1470  O   LEU A  98      34.075   7.244   5.286  1.00  0.00           O  
ATOM   1471  CB  LEU A  98      34.445   5.982   2.273  1.00  0.00           C  
ATOM   1472  CG  LEU A  98      33.966   4.838   1.370  1.00  0.00           C  
ATOM   1473  CD1 LEU A  98      35.129   4.338   0.524  1.00  0.00           C  
ATOM   1474  CD2 LEU A  98      33.394   3.720   2.228  1.00  0.00           C  
ATOM   1475  H   LEU A  98      32.755   7.543   1.182  1.00  0.00           H  
ATOM   1476  HA  LEU A  98      32.734   5.969   3.570  1.00  0.00           H  
ATOM   1477 1HB  LEU A  98      34.960   6.707   1.644  1.00  0.00           H  
ATOM   1478 2HB  LEU A  98      35.166   5.568   2.978  1.00  0.00           H  
ATOM   1479  HG  LEU A  98      33.196   5.207   0.693  1.00  0.00           H  
ATOM   1480 1HD1 LEU A  98      34.789   3.525  -0.118  1.00  0.00           H  
ATOM   1481 2HD1 LEU A  98      35.507   5.152  -0.094  1.00  0.00           H  
ATOM   1482 3HD1 LEU A  98      35.924   3.977   1.175  1.00  0.00           H  
ATOM   1483 1HD2 LEU A  98      33.053   2.907   1.587  1.00  0.00           H  
ATOM   1484 2HD2 LEU A  98      34.164   3.349   2.905  1.00  0.00           H  
ATOM   1485 3HD2 LEU A  98      32.554   4.101   2.809  1.00  0.00           H  
ATOM   1486  N   ARG A  99      34.427   8.789   3.688  1.00  0.00           N  
ATOM   1487  CA  ARG A  99      35.057   9.743   4.593  1.00  0.00           C  
ATOM   1488  C   ARG A  99      34.072  10.237   5.645  1.00  0.00           C  
ATOM   1489  O   ARG A  99      34.421  10.380   6.817  1.00  0.00           O  
ATOM   1490  CB  ARG A  99      35.607  10.932   3.819  1.00  0.00           C  
ATOM   1491  CG  ARG A  99      36.378  11.939   4.657  1.00  0.00           C  
ATOM   1492  CD  ARG A  99      37.008  12.988   3.815  1.00  0.00           C  
ATOM   1493  NE  ARG A  99      36.017  13.774   3.097  1.00  0.00           N  
ATOM   1494  CZ  ARG A  99      35.790  13.692   1.772  1.00  0.00           C  
ATOM   1495  NH1 ARG A  99      36.488  12.857   1.035  1.00  0.00           N  
ATOM   1496  NH2 ARG A  99      34.864  14.452   1.212  1.00  0.00           N  
ATOM   1497  H   ARG A  99      34.323   9.030   2.713  1.00  0.00           H  
ATOM   1498  HA  ARG A  99      35.884   9.245   5.099  1.00  0.00           H  
ATOM   1499 1HB  ARG A  99      36.273  10.578   3.034  1.00  0.00           H  
ATOM   1500 2HB  ARG A  99      34.786  11.464   3.338  1.00  0.00           H  
ATOM   1501 1HG  ARG A  99      35.700  12.425   5.359  1.00  0.00           H  
ATOM   1502 2HG  ARG A  99      37.166  11.425   5.211  1.00  0.00           H  
ATOM   1503 1HD  ARG A  99      37.587  13.662   4.445  1.00  0.00           H  
ATOM   1504 2HD  ARG A  99      37.666  12.520   3.084  1.00  0.00           H  
ATOM   1505  HE  ARG A  99      35.460  14.428   3.630  1.00  0.00           H  
ATOM   1506 1HH1 ARG A  99      37.196  12.277   1.463  1.00  0.00           H  
ATOM   1507 2HH1 ARG A  99      36.318  12.796   0.042  1.00  0.00           H  
ATOM   1508 1HH2 ARG A  99      34.327  15.094   1.779  1.00  0.00           H  
ATOM   1509 2HH2 ARG A  99      34.694  14.391   0.219  1.00  0.00           H  
ATOM   1510  N   ARG A 100      32.840  10.496   5.219  1.00  0.00           N  
ATOM   1511  CA  ARG A 100      31.801  10.974   6.124  1.00  0.00           C  
ATOM   1512  C   ARG A 100      31.461   9.926   7.176  1.00  0.00           C  
ATOM   1513  O   ARG A 100      31.266  10.249   8.348  1.00  0.00           O  
ATOM   1514  CB  ARG A 100      30.543  11.338   5.350  1.00  0.00           C  
ATOM   1515  CG  ARG A 100      30.665  12.575   4.475  1.00  0.00           C  
ATOM   1516  CD  ARG A 100      30.776  13.813   5.288  1.00  0.00           C  
ATOM   1517  NE  ARG A 100      29.605  14.020   6.124  1.00  0.00           N  
ATOM   1518  CZ  ARG A 100      28.468  14.615   5.714  1.00  0.00           C  
ATOM   1519  NH1 ARG A 100      28.364  15.056   4.480  1.00  0.00           N  
ATOM   1520  NH2 ARG A 100      27.456  14.756   6.553  1.00  0.00           N  
ATOM   1521  H   ARG A 100      32.618  10.358   4.243  1.00  0.00           H  
ATOM   1522  HA  ARG A 100      32.168  11.867   6.631  1.00  0.00           H  
ATOM   1523 1HB  ARG A 100      30.259  10.506   4.707  1.00  0.00           H  
ATOM   1524 2HB  ARG A 100      29.722  11.507   6.048  1.00  0.00           H  
ATOM   1525 1HG  ARG A 100      31.555  12.493   3.851  1.00  0.00           H  
ATOM   1526 2HG  ARG A 100      29.783  12.660   3.839  1.00  0.00           H  
ATOM   1527 1HD  ARG A 100      31.650  13.746   5.935  1.00  0.00           H  
ATOM   1528 2HD  ARG A 100      30.880  14.674   4.627  1.00  0.00           H  
ATOM   1529  HE  ARG A 100      29.647  13.695   7.081  1.00  0.00           H  
ATOM   1530 1HH1 ARG A 100      29.137  14.948   3.839  1.00  0.00           H  
ATOM   1531 2HH1 ARG A 100      27.512  15.502   4.173  1.00  0.00           H  
ATOM   1532 1HH2 ARG A 100      27.536  14.418   7.502  1.00  0.00           H  
ATOM   1533 2HH2 ARG A 100      26.605  15.202   6.246  1.00  0.00           H  
ATOM   1534  N   VAL A 101      31.391   8.669   6.751  1.00  0.00           N  
ATOM   1535  CA  VAL A 101      31.074   7.571   7.655  1.00  0.00           C  
ATOM   1536  C   VAL A 101      32.161   7.392   8.707  1.00  0.00           C  
ATOM   1537  O   VAL A 101      31.871   7.150   9.879  1.00  0.00           O  
ATOM   1538  CB  VAL A 101      30.907   6.260   6.865  1.00  0.00           C  
ATOM   1539  CG1 VAL A 101      30.765   5.080   7.814  1.00  0.00           C  
ATOM   1540  CG2 VAL A 101      29.701   6.360   5.944  1.00  0.00           C  
ATOM   1541  H   VAL A 101      31.562   8.469   5.776  1.00  0.00           H  
ATOM   1542  HA  VAL A 101      30.134   7.798   8.159  1.00  0.00           H  
ATOM   1543  HB  VAL A 101      31.805   6.088   6.271  1.00  0.00           H  
ATOM   1544 1HG1 VAL A 101      30.648   4.161   7.239  1.00  0.00           H  
ATOM   1545 2HG1 VAL A 101      31.655   5.006   8.439  1.00  0.00           H  
ATOM   1546 3HG1 VAL A 101      29.888   5.225   8.446  1.00  0.00           H  
ATOM   1547 1HG2 VAL A 101      29.589   5.430   5.388  1.00  0.00           H  
ATOM   1548 2HG2 VAL A 101      28.804   6.538   6.537  1.00  0.00           H  
ATOM   1549 3HG2 VAL A 101      29.843   7.185   5.246  1.00  0.00           H  
ATOM   1550  N   VAL A 102      33.414   7.512   8.282  1.00  0.00           N  
ATOM   1551  CA  VAL A 102      34.548   7.364   9.186  1.00  0.00           C  
ATOM   1552  C   VAL A 102      34.561   8.466  10.238  1.00  0.00           C  
ATOM   1553  O   VAL A 102      34.843   8.216  11.410  1.00  0.00           O  
ATOM   1554  CB  VAL A 102      35.869   7.397   8.395  1.00  0.00           C  
ATOM   1555  CG1 VAL A 102      37.057   7.434   9.345  1.00  0.00           C  
ATOM   1556  CG2 VAL A 102      35.952   6.189   7.475  1.00  0.00           C  
ATOM   1557  H   VAL A 102      33.586   7.711   7.307  1.00  0.00           H  
ATOM   1558  HA  VAL A 102      34.465   6.400   9.690  1.00  0.00           H  
ATOM   1559  HB  VAL A 102      35.904   8.311   7.802  1.00  0.00           H  
ATOM   1560 1HG1 VAL A 102      37.983   7.457   8.769  1.00  0.00           H  
ATOM   1561 2HG1 VAL A 102      36.997   8.325   9.969  1.00  0.00           H  
ATOM   1562 3HG1 VAL A 102      37.046   6.546   9.976  1.00  0.00           H  
ATOM   1563 1HG2 VAL A 102      36.888   6.219   6.918  1.00  0.00           H  
ATOM   1564 2HG2 VAL A 102      35.912   5.276   8.068  1.00  0.00           H  
ATOM   1565 3HG2 VAL A 102      35.115   6.206   6.776  1.00  0.00           H  
ATOM   1566  N   GLU A 103      34.254   9.686   9.813  1.00  0.00           N  
ATOM   1567  CA  GLU A 103      34.230  10.829  10.717  1.00  0.00           C  
ATOM   1568  C   GLU A 103      33.139  10.677  11.769  1.00  0.00           C  
ATOM   1569  O   GLU A 103      33.345  10.994  12.941  1.00  0.00           O  
ATOM   1570  CB  GLU A 103      34.018  12.125   9.932  1.00  0.00           C  
ATOM   1571  CG  GLU A 103      35.199  12.535   9.064  1.00  0.00           C  
ATOM   1572  CD  GLU A 103      34.928  13.772   8.253  1.00  0.00           C  
ATOM   1573  OE1 GLU A 103      33.815  14.239   8.271  1.00  0.00           O  
ATOM   1574  OE2 GLU A 103      35.836  14.250   7.615  1.00  0.00           O  
ATOM   1575  H   GLU A 103      34.031   9.826   8.838  1.00  0.00           H  
ATOM   1576  HA  GLU A 103      35.191  10.885  11.230  1.00  0.00           H  
ATOM   1577 1HB  GLU A 103      33.147  12.020   9.284  1.00  0.00           H  
ATOM   1578 2HB  GLU A 103      33.813  12.941  10.625  1.00  0.00           H  
ATOM   1579 1HG  GLU A 103      36.062  12.716   9.705  1.00  0.00           H  
ATOM   1580 2HG  GLU A 103      35.446  11.713   8.393  1.00  0.00           H  
ATOM   1581  N   ALA A 104      31.978  10.190  11.344  1.00  0.00           N  
ATOM   1582  CA  ALA A 104      30.852   9.994  12.248  1.00  0.00           C  
ATOM   1583  C   ALA A 104      31.167   8.938  13.300  1.00  0.00           C  
ATOM   1584  O   ALA A 104      30.823   9.093  14.472  1.00  0.00           O  
ATOM   1585  CB  ALA A 104      29.606   9.606  11.465  1.00  0.00           C  
ATOM   1586  H   ALA A 104      31.873   9.949  10.369  1.00  0.00           H  
ATOM   1587  HA  ALA A 104      30.665  10.935  12.765  1.00  0.00           H  
ATOM   1588 1HB  ALA A 104      28.773   9.464  12.154  1.00  0.00           H  
ATOM   1589 2HB  ALA A 104      29.360  10.397  10.757  1.00  0.00           H  
ATOM   1590 3HB  ALA A 104      29.791   8.680  10.924  1.00  0.00           H  
ATOM   1591  N   LEU A 105      31.823   7.864  12.875  1.00  0.00           N  
ATOM   1592  CA  LEU A 105      32.186   6.780  13.779  1.00  0.00           C  
ATOM   1593  C   LEU A 105      33.182   7.250  14.831  1.00  0.00           C  
ATOM   1594  O   LEU A 105      33.080   6.887  16.003  1.00  0.00           O  
ATOM   1595  CB  LEU A 105      32.782   5.608  12.989  1.00  0.00           C  
ATOM   1596  CG  LEU A 105      33.174   4.378  13.817  1.00  0.00           C  
ATOM   1597  CD1 LEU A 105      31.945   3.836  14.535  1.00  0.00           C  
ATOM   1598  CD2 LEU A 105      33.784   3.324  12.904  1.00  0.00           C  
ATOM   1599  H   LEU A 105      32.077   7.797  11.900  1.00  0.00           H  
ATOM   1600  HA  LEU A 105      31.285   6.438  14.288  1.00  0.00           H  
ATOM   1601 1HB  LEU A 105      32.057   5.288  12.243  1.00  0.00           H  
ATOM   1602 2HB  LEU A 105      33.675   5.957  12.470  1.00  0.00           H  
ATOM   1603  HG  LEU A 105      33.903   4.667  14.575  1.00  0.00           H  
ATOM   1604 1HD1 LEU A 105      32.224   2.962  15.124  1.00  0.00           H  
ATOM   1605 2HD1 LEU A 105      31.542   4.604  15.195  1.00  0.00           H  
ATOM   1606 3HD1 LEU A 105      31.191   3.554  13.801  1.00  0.00           H  
ATOM   1607 1HD2 LEU A 105      34.063   2.450  13.493  1.00  0.00           H  
ATOM   1608 2HD2 LEU A 105      33.055   3.034  12.147  1.00  0.00           H  
ATOM   1609 3HD2 LEU A 105      34.670   3.733  12.418  1.00  0.00           H  
ATOM   1610  N   THR A 106      34.146   8.060  14.406  1.00  0.00           N  
ATOM   1611  CA  THR A 106      35.163   8.582  15.310  1.00  0.00           C  
ATOM   1612  C   THR A 106      34.532   9.355  16.461  1.00  0.00           C  
ATOM   1613  O   THR A 106      34.889   9.159  17.623  1.00  0.00           O  
ATOM   1614  CB  THR A 106      36.157   9.489  14.561  1.00  0.00           C  
ATOM   1615  OG1 THR A 106      36.833   8.729  13.551  1.00  0.00           O  
ATOM   1616  CG2 THR A 106      37.182  10.067  15.525  1.00  0.00           C  
ATOM   1617  H   THR A 106      34.175   8.321  13.431  1.00  0.00           H  
ATOM   1618  HA  THR A 106      35.715   7.742  15.732  1.00  0.00           H  
ATOM   1619  HB  THR A 106      35.616  10.304  14.082  1.00  0.00           H  
ATOM   1620  HG1 THR A 106      36.266   8.645  12.781  1.00  0.00           H  
ATOM   1621 1HG2 THR A 106      37.876  10.705  14.979  1.00  0.00           H  
ATOM   1622 2HG2 THR A 106      36.672  10.655  16.288  1.00  0.00           H  
ATOM   1623 3HG2 THR A 106      37.732   9.257  16.000  1.00  0.00           H  
ATOM   1624  N   LYS A 107      33.592  10.234  16.132  1.00  0.00           N  
ATOM   1625  CA  LYS A 107      32.909  11.039  17.138  1.00  0.00           C  
ATOM   1626  C   LYS A 107      32.224  10.159  18.175  1.00  0.00           C  
ATOM   1627  O   LYS A 107      32.346  10.390  19.378  1.00  0.00           O  
ATOM   1628  CB  LYS A 107      31.887  11.967  16.479  1.00  0.00           C  
ATOM   1629  CG  LYS A 107      32.500  13.110  15.680  1.00  0.00           C  
ATOM   1630  CD  LYS A 107      31.424  13.974  15.039  1.00  0.00           C  
ATOM   1631  CE  LYS A 107      32.034  15.106  14.225  1.00  0.00           C  
ATOM   1632  NZ  LYS A 107      30.994  15.936  13.559  1.00  0.00           N  
ATOM   1633  H   LYS A 107      33.344  10.348  15.160  1.00  0.00           H  
ATOM   1634  HA  LYS A 107      33.651  11.649  17.655  1.00  0.00           H  
ATOM   1635 1HB  LYS A 107      31.253  11.390  15.805  1.00  0.00           H  
ATOM   1636 2HB  LYS A 107      31.243  12.401  17.244  1.00  0.00           H  
ATOM   1637 1HG  LYS A 107      33.107  13.731  16.339  1.00  0.00           H  
ATOM   1638 2HG  LYS A 107      33.142  12.705  14.898  1.00  0.00           H  
ATOM   1639 1HD  LYS A 107      30.805  13.359  14.384  1.00  0.00           H  
ATOM   1640 2HD  LYS A 107      30.788  14.400  15.815  1.00  0.00           H  
ATOM   1641 1HE  LYS A 107      32.628  15.744  14.878  1.00  0.00           H  
ATOM   1642 2HE  LYS A 107      32.693  14.691  13.462  1.00  0.00           H  
ATOM   1643 1HZ  LYS A 107      31.439  16.674  13.031  1.00  0.00           H  
ATOM   1644 2HZ  LYS A 107      30.449  15.358  12.936  1.00  0.00           H  
ATOM   1645 3HZ  LYS A 107      30.388  16.342  14.258  1.00  0.00           H  
ATOM   1646  N   ALA A 108      31.502   9.148  17.703  1.00  0.00           N  
ATOM   1647  CA  ALA A 108      30.796   8.231  18.589  1.00  0.00           C  
ATOM   1648  C   ALA A 108      31.754   7.557  19.562  1.00  0.00           C  
ATOM   1649  O   ALA A 108      31.476   7.464  20.758  1.00  0.00           O  
ATOM   1650  CB  ALA A 108      30.043   7.186  17.779  1.00  0.00           C  
ATOM   1651  H   ALA A 108      31.441   9.011  16.704  1.00  0.00           H  
ATOM   1652  HA  ALA A 108      30.079   8.809  19.173  1.00  0.00           H  
ATOM   1653 1HB  ALA A 108      29.521   6.508  18.454  1.00  0.00           H  
ATOM   1654 2HB  ALA A 108      29.320   7.680  17.129  1.00  0.00           H  
ATOM   1655 3HB  ALA A 108      30.748   6.620  17.172  1.00  0.00           H  
ATOM   1656  N   THR A 109      32.886   7.083  19.061  1.00  0.00           N  
ATOM   1657  CA  THR A 109      33.768   6.248  19.873  1.00  0.00           C  
ATOM   1658  C   THR A 109      35.074   6.936  20.241  1.00  0.00           C  
ATOM   1659  O   THR A 109      35.946   6.338  20.871  1.00  0.00           O  
ATOM   1660  CB  THR A 109      34.083   4.927  19.147  1.00  0.00           C  
ATOM   1661  OG1 THR A 109      34.730   5.208  17.898  1.00  0.00           O  
ATOM   1662  CG2 THR A 109      32.806   4.143  18.887  1.00  0.00           C  
ATOM   1663  H   THR A 109      33.134   7.306  18.108  1.00  0.00           H  
ATOM   1664  HA  THR A 109      33.258   6.012  20.807  1.00  0.00           H  
ATOM   1665  HB  THR A 109      34.754   4.326  19.760  1.00  0.00           H  
ATOM   1666  HG1 THR A 109      35.547   5.686  18.062  1.00  0.00           H  
ATOM   1667 1HG2 THR A 109      33.049   3.213  18.374  1.00  0.00           H  
ATOM   1668 2HG2 THR A 109      32.318   3.918  19.835  1.00  0.00           H  
ATOM   1669 3HG2 THR A 109      32.136   4.736  18.266  1.00  0.00           H  
ATOM   1670  N   GLY A 110      35.226   8.194  19.856  1.00  0.00           N  
ATOM   1671  CA  GLY A 110      36.487   8.891  20.056  1.00  0.00           C  
ATOM   1672  C   GLY A 110      37.499   8.476  18.995  1.00  0.00           C  
ATOM   1673  O   GLY A 110      38.237   9.308  18.469  1.00  0.00           O  
ATOM   1674  H   GLY A 110      34.451   8.671  19.418  1.00  0.00           H  
ATOM   1675 1HA  GLY A 110      36.319   9.967  20.012  1.00  0.00           H  
ATOM   1676 2HA  GLY A 110      36.873   8.666  21.050  1.00  0.00           H  
ATOM   1677  N   GLY A 111      37.531   7.187  18.683  1.00  0.00           N  
ATOM   1678  CA  GLY A 111      38.414   6.670  17.640  1.00  0.00           C  
ATOM   1679  C   GLY A 111      37.648   5.872  16.598  1.00  0.00           C  
ATOM   1680  O   GLY A 111      36.550   5.382  16.861  1.00  0.00           O  
ATOM   1681  H   GLY A 111      36.929   6.546  19.179  1.00  0.00           H  
ATOM   1682 1HA  GLY A 111      38.929   7.500  17.155  1.00  0.00           H  
ATOM   1683 2HA  GLY A 111      39.178   6.038  18.091  1.00  0.00           H  
ATOM   1684  N   ILE A 112      38.244   5.750  15.413  1.00  0.00           N  
ATOM   1685  CA  ILE A 112      37.720   4.880  14.364  1.00  0.00           C  
ATOM   1686  C   ILE A 112      38.137   3.435  14.592  1.00  0.00           C  
ATOM   1687  O   ILE A 112      39.316   3.143  14.790  1.00  0.00           O  
ATOM   1688  CB  ILE A 112      38.200   5.340  12.975  1.00  0.00           C  
ATOM   1689  CG1 ILE A 112      37.673   6.743  12.665  1.00  0.00           C  
ATOM   1690  CG2 ILE A 112      37.758   4.353  11.906  1.00  0.00           C  
ATOM   1691  CD1 ILE A 112      38.292   7.371  11.437  1.00  0.00           C  
ATOM   1692  H   ILE A 112      39.087   6.275  15.230  1.00  0.00           H  
ATOM   1693  HA  ILE A 112      36.632   4.929  14.386  1.00  0.00           H  
ATOM   1694  HB  ILE A 112      39.288   5.403  12.969  1.00  0.00           H  
ATOM   1695 1HG1 ILE A 112      36.594   6.702  12.521  1.00  0.00           H  
ATOM   1696 2HG1 ILE A 112      37.863   7.399  13.515  1.00  0.00           H  
ATOM   1697 1HG2 ILE A 112      38.105   4.693  10.931  1.00  0.00           H  
ATOM   1698 2HG2 ILE A 112      38.180   3.372  12.119  1.00  0.00           H  
ATOM   1699 3HG2 ILE A 112      36.669   4.286  11.901  1.00  0.00           H  
ATOM   1700 1HD1 ILE A 112      37.868   8.363  11.283  1.00  0.00           H  
ATOM   1701 2HD1 ILE A 112      39.371   7.454  11.576  1.00  0.00           H  
ATOM   1702 3HD1 ILE A 112      38.084   6.749  10.567  1.00  0.00           H  
ATOM   1703  N   PRO A 113      37.160   2.534  14.562  1.00  0.00           N  
ATOM   1704  CA  PRO A 113      37.441   1.113  14.692  1.00  0.00           C  
ATOM   1705  C   PRO A 113      38.029   0.553  13.405  1.00  0.00           C  
ATOM   1706  O   PRO A 113      37.500   0.784  12.318  1.00  0.00           O  
ATOM   1707  CB  PRO A 113      36.063   0.515  14.992  1.00  0.00           C  
ATOM   1708  CG  PRO A 113      35.105   1.468  14.362  1.00  0.00           C  
ATOM   1709  CD  PRO A 113      35.774   2.810  14.491  1.00  0.00           C  
ATOM   1710  HA  PRO A 113      38.131   0.956  15.535  1.00  0.00           H  
ATOM   1711 1HB  PRO A 113      35.994  -0.500  14.573  1.00  0.00           H  
ATOM   1712 2HB  PRO A 113      35.921   0.424  16.079  1.00  0.00           H  
ATOM   1713 1HG  PRO A 113      34.921   1.185  13.316  1.00  0.00           H  
ATOM   1714 2HG  PRO A 113      34.135   1.427  14.878  1.00  0.00           H  
ATOM   1715 1HD  PRO A 113      35.561   3.414  13.596  1.00  0.00           H  
ATOM   1716 2HD  PRO A 113      35.410   3.317  15.397  1.00  0.00           H  
ATOM   1717  N   PRO A 114      39.122  -0.192  13.454  1.00  0.00           N  
ATOM   1718  CA  PRO A 114      39.881  -0.510  12.247  1.00  0.00           C  
ATOM   1719  C   PRO A 114      38.949  -1.064  11.185  1.00  0.00           C  
ATOM   1720  O   PRO A 114      39.279  -1.072   9.999  1.00  0.00           O  
ATOM   1721  CB  PRO A 114      40.888  -1.561  12.725  1.00  0.00           C  
ATOM   1722  CG  PRO A 114      41.060  -1.269  14.176  1.00  0.00           C  
ATOM   1723  CD  PRO A 114      39.689  -0.858  14.641  1.00  0.00           C  
ATOM   1724  HA  PRO A 114      40.396   0.396  11.894  1.00  0.00           H  
ATOM   1725 1HB  PRO A 114      40.496  -2.571  12.536  1.00  0.00           H  
ATOM   1726 2HB  PRO A 114      41.826  -1.469  12.157  1.00  0.00           H  
ATOM   1727 1HG  PRO A 114      41.436  -2.160  14.701  1.00  0.00           H  
ATOM   1728 2HG  PRO A 114      41.810  -0.477  14.318  1.00  0.00           H  
ATOM   1729 1HD  PRO A 114      39.113  -1.752  14.921  1.00  0.00           H  
ATOM   1730 2HD  PRO A 114      39.781  -0.172  15.496  1.00  0.00           H  
ATOM   1731  N   SER A 115      37.785  -1.526  11.622  1.00  0.00           N  
ATOM   1732  CA  SER A 115      36.837  -2.164  10.717  1.00  0.00           C  
ATOM   1733  C   SER A 115      36.334  -1.183   9.666  1.00  0.00           C  
ATOM   1734  O   SER A 115      36.193  -1.532   8.494  1.00  0.00           O  
ATOM   1735  CB  SER A 115      35.666  -2.726  11.499  1.00  0.00           C  
ATOM   1736  OG  SER A 115      36.076  -3.772  12.336  1.00  0.00           O  
ATOM   1737  H   SER A 115      37.555  -1.432  12.601  1.00  0.00           H  
ATOM   1738  HA  SER A 115      37.344  -2.984  10.206  1.00  0.00           H  
ATOM   1739 1HB  SER A 115      35.214  -1.935  12.097  1.00  0.00           H  
ATOM   1740 2HB  SER A 115      34.906  -3.087  10.807  1.00  0.00           H  
ATOM   1741  HG  SER A 115      35.286  -4.072  12.792  1.00  0.00           H  
ATOM   1742  N   VAL A 116      36.064   0.046  10.091  1.00  0.00           N  
ATOM   1743  CA  VAL A 116      35.576   1.080   9.186  1.00  0.00           C  
ATOM   1744  C   VAL A 116      36.621   1.430   8.135  1.00  0.00           C  
ATOM   1745  O   VAL A 116      36.297   1.622   6.963  1.00  0.00           O  
ATOM   1746  CB  VAL A 116      35.202   2.348   9.976  1.00  0.00           C  
ATOM   1747  CG1 VAL A 116      34.873   3.490   9.025  1.00  0.00           C  
ATOM   1748  CG2 VAL A 116      34.026   2.057  10.896  1.00  0.00           C  
ATOM   1749  H   VAL A 116      36.200   0.270  11.066  1.00  0.00           H  
ATOM   1750  HA  VAL A 116      34.684   0.706   8.682  1.00  0.00           H  
ATOM   1751  HB  VAL A 116      36.060   2.662  10.570  1.00  0.00           H  
ATOM   1752 1HG1 VAL A 116      34.611   4.379   9.600  1.00  0.00           H  
ATOM   1753 2HG1 VAL A 116      35.741   3.705   8.401  1.00  0.00           H  
ATOM   1754 3HG1 VAL A 116      34.032   3.207   8.393  1.00  0.00           H  
ATOM   1755 1HG2 VAL A 116      33.767   2.958  11.451  1.00  0.00           H  
ATOM   1756 2HG2 VAL A 116      33.169   1.738  10.302  1.00  0.00           H  
ATOM   1757 3HG2 VAL A 116      34.298   1.266  11.594  1.00  0.00           H  
ATOM   1758  N   ILE A 117      37.877   1.512   8.560  1.00  0.00           N  
ATOM   1759  CA  ILE A 117      38.972   1.839   7.655  1.00  0.00           C  
ATOM   1760  C   ILE A 117      39.161   0.753   6.604  1.00  0.00           C  
ATOM   1761  O   ILE A 117      39.400   1.045   5.432  1.00  0.00           O  
ATOM   1762  CB  ILE A 117      40.286   2.037   8.432  1.00  0.00           C  
ATOM   1763  CG1 ILE A 117      40.172   3.234   9.379  1.00  0.00           C  
ATOM   1764  CG2 ILE A 117      41.450   2.223   7.470  1.00  0.00           C  
ATOM   1765  CD1 ILE A 117      39.891   4.543   8.676  1.00  0.00           C  
ATOM   1766  H   ILE A 117      38.078   1.343   9.535  1.00  0.00           H  
ATOM   1767  HA  ILE A 117      38.731   2.770   7.143  1.00  0.00           H  
ATOM   1768  HB  ILE A 117      40.477   1.162   9.053  1.00  0.00           H  
ATOM   1769 1HG1 ILE A 117      39.374   3.054  10.098  1.00  0.00           H  
ATOM   1770 2HG1 ILE A 117      41.100   3.343   9.941  1.00  0.00           H  
ATOM   1771 1HG2 ILE A 117      42.371   2.362   8.036  1.00  0.00           H  
ATOM   1772 2HG2 ILE A 117      41.543   1.342   6.837  1.00  0.00           H  
ATOM   1773 3HG2 ILE A 117      41.271   3.100   6.848  1.00  0.00           H  
ATOM   1774 1HD1 ILE A 117      39.824   5.344   9.413  1.00  0.00           H  
ATOM   1775 2HD1 ILE A 117      40.697   4.761   7.975  1.00  0.00           H  
ATOM   1776 3HD1 ILE A 117      38.948   4.470   8.135  1.00  0.00           H  
ATOM   1777  N   LYS A 118      39.053  -0.501   7.029  1.00  0.00           N  
ATOM   1778  CA  LYS A 118      39.211  -1.633   6.124  1.00  0.00           C  
ATOM   1779  C   LYS A 118      38.110  -1.657   5.072  1.00  0.00           C  
ATOM   1780  O   LYS A 118      38.364  -1.937   3.900  1.00  0.00           O  
ATOM   1781  CB  LYS A 118      39.219  -2.947   6.907  1.00  0.00           C  
ATOM   1782  CG  LYS A 118      39.437  -4.188   6.051  1.00  0.00           C  
ATOM   1783  CD  LYS A 118      39.522  -5.442   6.908  1.00  0.00           C  
ATOM   1784  CE  LYS A 118      39.836  -6.669   6.065  1.00  0.00           C  
ATOM   1785  NZ  LYS A 118      38.744  -6.977   5.102  1.00  0.00           N  
ATOM   1786  H   LYS A 118      38.856  -0.675   8.004  1.00  0.00           H  
ATOM   1787  HA  LYS A 118      40.165  -1.531   5.605  1.00  0.00           H  
ATOM   1788 1HB  LYS A 118      40.006  -2.917   7.660  1.00  0.00           H  
ATOM   1789 2HB  LYS A 118      38.269  -3.065   7.430  1.00  0.00           H  
ATOM   1790 1HG  LYS A 118      38.612  -4.294   5.346  1.00  0.00           H  
ATOM   1791 2HG  LYS A 118      40.363  -4.081   5.485  1.00  0.00           H  
ATOM   1792 1HD  LYS A 118      40.304  -5.318   7.659  1.00  0.00           H  
ATOM   1793 2HD  LYS A 118      38.573  -5.598   7.420  1.00  0.00           H  
ATOM   1794 1HE  LYS A 118      40.757  -6.502   5.508  1.00  0.00           H  
ATOM   1795 2HE  LYS A 118      39.982  -7.531   6.716  1.00  0.00           H  
ATOM   1796 1HZ  LYS A 118      38.989  -7.796   4.564  1.00  0.00           H  
ATOM   1797 2HZ  LYS A 118      37.887  -7.152   5.609  1.00  0.00           H  
ATOM   1798 3HZ  LYS A 118      38.612  -6.193   4.480  1.00  0.00           H  
ATOM   1799  N   GLU A 119      36.886  -1.361   5.498  1.00  0.00           N  
ATOM   1800  CA  GLU A 119      35.743  -1.347   4.593  1.00  0.00           C  
ATOM   1801  C   GLU A 119      35.886  -0.255   3.541  1.00  0.00           C  
ATOM   1802  O   GLU A 119      35.572  -0.464   2.369  1.00  0.00           O  
ATOM   1803  CB  GLU A 119      34.444  -1.146   5.377  1.00  0.00           C  
ATOM   1804  CG  GLU A 119      34.044  -2.331   6.245  1.00  0.00           C  
ATOM   1805  CD  GLU A 119      32.805  -2.070   7.055  1.00  0.00           C  
ATOM   1806  OE1 GLU A 119      32.328  -0.961   7.036  1.00  0.00           O  
ATOM   1807  OE2 GLU A 119      32.334  -2.982   7.693  1.00  0.00           O  
ATOM   1808  H   GLU A 119      36.745  -1.140   6.473  1.00  0.00           H  
ATOM   1809  HA  GLU A 119      35.696  -2.308   4.080  1.00  0.00           H  
ATOM   1810 1HB  GLU A 119      34.542  -0.275   6.025  1.00  0.00           H  
ATOM   1811 2HB  GLU A 119      33.627  -0.948   4.683  1.00  0.00           H  
ATOM   1812 1HG  GLU A 119      33.871  -3.195   5.604  1.00  0.00           H  
ATOM   1813 2HG  GLU A 119      34.867  -2.570   6.916  1.00  0.00           H  
ATOM   1814  N   ALA A 120      36.362   0.910   3.967  1.00  0.00           N  
ATOM   1815  CA  ALA A 120      36.548   2.039   3.062  1.00  0.00           C  
ATOM   1816  C   ALA A 120      37.606   1.733   2.010  1.00  0.00           C  
ATOM   1817  O   ALA A 120      37.447   2.075   0.838  1.00  0.00           O  
ATOM   1818  CB  ALA A 120      36.926   3.289   3.844  1.00  0.00           C  
ATOM   1819  H   ALA A 120      36.601   1.017   4.942  1.00  0.00           H  
ATOM   1820  HA  ALA A 120      35.605   2.218   2.545  1.00  0.00           H  
ATOM   1821 1HB  ALA A 120      37.062   4.122   3.154  1.00  0.00           H  
ATOM   1822 2HB  ALA A 120      36.133   3.529   4.552  1.00  0.00           H  
ATOM   1823 3HB  ALA A 120      37.854   3.112   4.386  1.00  0.00           H  
ATOM   1824  N   ALA A 121      38.686   1.087   2.436  1.00  0.00           N  
ATOM   1825  CA  ALA A 121      39.774   0.734   1.531  1.00  0.00           C  
ATOM   1826  C   ALA A 121      39.312  -0.267   0.479  1.00  0.00           C  
ATOM   1827  O   ALA A 121      39.673  -0.162  -0.693  1.00  0.00           O  
ATOM   1828  CB  ALA A 121      40.953   0.173   2.313  1.00  0.00           C  
ATOM   1829  H   ALA A 121      38.755   0.834   3.411  1.00  0.00           H  
ATOM   1830  HA  ALA A 121      40.092   1.640   1.014  1.00  0.00           H  
ATOM   1831 1HB  ALA A 121      41.757  -0.085   1.624  1.00  0.00           H  
ATOM   1832 2HB  ALA A 121      41.309   0.922   3.021  1.00  0.00           H  
ATOM   1833 3HB  ALA A 121      40.639  -0.717   2.855  1.00  0.00           H  
ATOM   1834  N   GLU A 122      38.511  -1.238   0.905  1.00  0.00           N  
ATOM   1835  CA  GLU A 122      37.998  -2.259  -0.000  1.00  0.00           C  
ATOM   1836  C   GLU A 122      37.079  -1.653  -1.052  1.00  0.00           C  
ATOM   1837  O   GLU A 122      37.129  -2.027  -2.224  1.00  0.00           O  
ATOM   1838  CB  GLU A 122      37.249  -3.339   0.784  1.00  0.00           C  
ATOM   1839  CG  GLU A 122      38.139  -4.217   1.652  1.00  0.00           C  
ATOM   1840  CD  GLU A 122      37.362  -5.218   2.462  1.00  0.00           C  
ATOM   1841  OE1 GLU A 122      36.156  -5.160   2.443  1.00  0.00           O  
ATOM   1842  OE2 GLU A 122      37.976  -6.041   3.099  1.00  0.00           O  
ATOM   1843  H   GLU A 122      38.251  -1.269   1.881  1.00  0.00           H  
ATOM   1844  HA  GLU A 122      38.842  -2.722  -0.513  1.00  0.00           H  
ATOM   1845 1HB  GLU A 122      36.508  -2.870   1.432  1.00  0.00           H  
ATOM   1846 2HB  GLU A 122      36.713  -3.987   0.090  1.00  0.00           H  
ATOM   1847 1HG  GLU A 122      38.839  -4.752   1.011  1.00  0.00           H  
ATOM   1848 2HG  GLU A 122      38.715  -3.582   2.323  1.00  0.00           H  
ATOM   1849  N   ALA A 123      36.240  -0.715  -0.626  1.00  0.00           N  
ATOM   1850  CA  ALA A 123      35.306  -0.054  -1.531  1.00  0.00           C  
ATOM   1851  C   ALA A 123      36.044   0.764  -2.583  1.00  0.00           C  
ATOM   1852  O   ALA A 123      35.667   0.771  -3.755  1.00  0.00           O  
ATOM   1853  CB  ALA A 123      34.347   0.832  -0.749  1.00  0.00           C  
ATOM   1854  H   ALA A 123      36.249  -0.453   0.349  1.00  0.00           H  
ATOM   1855  HA  ALA A 123      34.733  -0.824  -2.048  1.00  0.00           H  
ATOM   1856 1HB  ALA A 123      33.657   1.319  -1.438  1.00  0.00           H  
ATOM   1857 2HB  ALA A 123      33.784   0.224  -0.041  1.00  0.00           H  
ATOM   1858 3HB  ALA A 123      34.912   1.589  -0.207  1.00  0.00           H  
ATOM   1859  N   ALA A 124      37.098   1.453  -2.157  1.00  0.00           N  
ATOM   1860  CA  ALA A 124      37.892   2.276  -3.062  1.00  0.00           C  
ATOM   1861  C   ALA A 124      38.589   1.423  -4.114  1.00  0.00           C  
ATOM   1862  O   ALA A 124      38.652   1.794  -5.286  1.00  0.00           O  
ATOM   1863  CB  ALA A 124      38.913   3.090  -2.280  1.00  0.00           C  
ATOM   1864  H   ALA A 124      37.355   1.405  -1.182  1.00  0.00           H  
ATOM   1865  HA  ALA A 124      37.217   2.959  -3.579  1.00  0.00           H  
ATOM   1866 1HB  ALA A 124      39.498   3.699  -2.970  1.00  0.00           H  
ATOM   1867 2HB  ALA A 124      38.396   3.738  -1.572  1.00  0.00           H  
ATOM   1868 3HB  ALA A 124      39.576   2.417  -1.738  1.00  0.00           H  
ATOM   1869  N   VAL A 125      39.111   0.278  -3.688  1.00  0.00           N  
ATOM   1870  CA  VAL A 125      39.806  -0.631  -4.593  1.00  0.00           C  
ATOM   1871  C   VAL A 125      38.858  -1.192  -5.645  1.00  0.00           C  
ATOM   1872  O   VAL A 125      39.216  -1.311  -6.817  1.00  0.00           O  
ATOM   1873  CB  VAL A 125      40.437  -1.793  -3.803  1.00  0.00           C  
ATOM   1874  CG1 VAL A 125      40.998  -2.840  -4.754  1.00  0.00           C  
ATOM   1875  CG2 VAL A 125      41.525  -1.263  -2.882  1.00  0.00           C  
ATOM   1876  H   VAL A 125      39.024   0.031  -2.713  1.00  0.00           H  
ATOM   1877  HA  VAL A 125      40.600  -0.078  -5.097  1.00  0.00           H  
ATOM   1878  HB  VAL A 125      39.663  -2.280  -3.210  1.00  0.00           H  
ATOM   1879 1HG1 VAL A 125      41.440  -3.654  -4.179  1.00  0.00           H  
ATOM   1880 2HG1 VAL A 125      40.195  -3.232  -5.378  1.00  0.00           H  
ATOM   1881 3HG1 VAL A 125      41.762  -2.387  -5.385  1.00  0.00           H  
ATOM   1882 1HG2 VAL A 125      41.966  -2.089  -2.326  1.00  0.00           H  
ATOM   1883 2HG2 VAL A 125      42.296  -0.771  -3.475  1.00  0.00           H  
ATOM   1884 3HG2 VAL A 125      41.093  -0.546  -2.184  1.00  0.00           H  
ATOM   1885  N   GLU A 126      37.647  -1.536  -5.219  1.00  0.00           N  
ATOM   1886  CA  GLU A 126      36.645  -2.086  -6.124  1.00  0.00           C  
ATOM   1887  C   GLU A 126      36.232  -1.064  -7.176  1.00  0.00           C  
ATOM   1888  O   GLU A 126      36.060  -1.400  -8.348  1.00  0.00           O  
ATOM   1889  CB  GLU A 126      35.416  -2.550  -5.340  1.00  0.00           C  
ATOM   1890  CG  GLU A 126      35.651  -3.779  -4.472  1.00  0.00           C  
ATOM   1891  CD  GLU A 126      34.444  -4.163  -3.662  1.00  0.00           C  
ATOM   1892  OE1 GLU A 126      33.483  -3.432  -3.680  1.00  0.00           O  
ATOM   1893  OE2 GLU A 126      34.483  -5.188  -3.024  1.00  0.00           O  
ATOM   1894  H   GLU A 126      37.415  -1.413  -4.244  1.00  0.00           H  
ATOM   1895  HA  GLU A 126      37.077  -2.946  -6.637  1.00  0.00           H  
ATOM   1896 1HB  GLU A 126      35.072  -1.744  -4.692  1.00  0.00           H  
ATOM   1897 2HB  GLU A 126      34.607  -2.780  -6.033  1.00  0.00           H  
ATOM   1898 1HG  GLU A 126      35.925  -4.616  -5.113  1.00  0.00           H  
ATOM   1899 2HG  GLU A 126      36.485  -3.582  -3.801  1.00  0.00           H  
ATOM   1900  N   VAL A 127      36.074   0.185  -6.751  1.00  0.00           N  
ATOM   1901  CA  VAL A 127      35.682   1.258  -7.655  1.00  0.00           C  
ATOM   1902  C   VAL A 127      36.754   1.512  -8.707  1.00  0.00           C  
ATOM   1903  O   VAL A 127      36.448   1.732  -9.879  1.00  0.00           O  
ATOM   1904  CB  VAL A 127      35.425   2.555  -6.864  1.00  0.00           C  
ATOM   1905  CG1 VAL A 127      35.201   3.722  -7.814  1.00  0.00           C  
ATOM   1906  CG2 VAL A 127      34.228   2.371  -5.944  1.00  0.00           C  
ATOM   1907  H   VAL A 127      36.230   0.396  -5.776  1.00  0.00           H  
ATOM   1908  HA  VAL A 127      34.760   0.966  -8.159  1.00  0.00           H  
ATOM   1909  HB  VAL A 127      36.308   2.788  -6.270  1.00  0.00           H  
ATOM   1910 1HG1 VAL A 127      35.021   4.630  -7.239  1.00  0.00           H  
ATOM   1911 2HG1 VAL A 127      36.084   3.858  -8.438  1.00  0.00           H  
ATOM   1912 3HG1 VAL A 127      34.337   3.517  -8.446  1.00  0.00           H  
ATOM   1913 1HG2 VAL A 127      34.052   3.291  -5.388  1.00  0.00           H  
ATOM   1914 2HG2 VAL A 127      33.345   2.132  -6.538  1.00  0.00           H  
ATOM   1915 3HG2 VAL A 127      34.427   1.558  -5.246  1.00  0.00           H  
ATOM   1916  N   VAL A 128      38.012   1.480  -8.282  1.00  0.00           N  
ATOM   1917  CA  VAL A 128      39.133   1.707  -9.186  1.00  0.00           C  
ATOM   1918  C   VAL A 128      39.223   0.609 -10.238  1.00  0.00           C  
ATOM   1919  O   VAL A 128      39.487   0.879 -11.410  1.00  0.00           O  
ATOM   1920  CB  VAL A 128      40.454   1.766  -8.395  1.00  0.00           C  
ATOM   1921  CG1 VAL A 128      41.641   1.812  -9.345  1.00  0.00           C  
ATOM   1922  CG2 VAL A 128      40.452   2.977  -7.474  1.00  0.00           C  
ATOM   1923  H   VAL A 128      38.197   1.293  -7.307  1.00  0.00           H  
ATOM   1924  HA  VAL A 128      38.983   2.663  -9.690  1.00  0.00           H  
ATOM   1925  HB  VAL A 128      40.552   0.857  -7.802  1.00  0.00           H  
ATOM   1926 1HG1 VAL A 128      42.566   1.854  -8.769  1.00  0.00           H  
ATOM   1927 2HG1 VAL A 128      41.643   0.919  -9.970  1.00  0.00           H  
ATOM   1928 3HG1 VAL A 128      41.568   2.698  -9.976  1.00  0.00           H  
ATOM   1929 1HG2 VAL A 128      41.388   3.012  -6.918  1.00  0.00           H  
ATOM   1930 2HG2 VAL A 128      40.348   3.885  -8.068  1.00  0.00           H  
ATOM   1931 3HG2 VAL A 128      39.618   2.902  -6.776  1.00  0.00           H  
ATOM   1932  N   ARG A 129      39.002  -0.630  -9.813  1.00  0.00           N  
ATOM   1933  CA  ARG A 129      39.057  -1.772 -10.717  1.00  0.00           C  
ATOM   1934  C   ARG A 129      37.958  -1.696 -11.769  1.00  0.00           C  
ATOM   1935  O   ARG A 129      38.185  -1.998 -12.941  1.00  0.00           O  
ATOM   1936  CB  ARG A 129      38.924  -3.075  -9.942  1.00  0.00           C  
ATOM   1937  CG  ARG A 129      39.051  -4.335 -10.783  1.00  0.00           C  
ATOM   1938  CD  ARG A 129      38.947  -5.562  -9.953  1.00  0.00           C  
ATOM   1939  NE  ARG A 129      40.047  -5.674  -9.009  1.00  0.00           N  
ATOM   1940  CZ  ARG A 129      40.036  -6.453  -7.910  1.00  0.00           C  
ATOM   1941  NH1 ARG A 129      38.978  -7.181  -7.631  1.00  0.00           N  
ATOM   1942  NH2 ARG A 129      41.089  -6.486  -7.112  1.00  0.00           N  
ATOM   1943  H   ARG A 129      38.790  -0.785  -8.838  1.00  0.00           H  
ATOM   1944  HA  ARG A 129      40.023  -1.766 -11.224  1.00  0.00           H  
ATOM   1945 1HB  ARG A 129      39.688  -3.117  -9.168  1.00  0.00           H  
ATOM   1946 2HB  ARG A 129      37.954  -3.106  -9.446  1.00  0.00           H  
ATOM   1947 1HG  ARG A 129      38.257  -4.357 -11.529  1.00  0.00           H  
ATOM   1948 2HG  ARG A 129      40.020  -4.342 -11.284  1.00  0.00           H  
ATOM   1949 1HD  ARG A 129      38.015  -5.541  -9.389  1.00  0.00           H  
ATOM   1950 2HD  ARG A 129      38.961  -6.440 -10.598  1.00  0.00           H  
ATOM   1951  HE  ARG A 129      40.879  -5.128  -9.190  1.00  0.00           H  
ATOM   1952 1HH1 ARG A 129      38.172  -7.156  -8.240  1.00  0.00           H  
ATOM   1953 2HH1 ARG A 129      38.969  -7.765  -6.807  1.00  0.00           H  
ATOM   1954 1HH2 ARG A 129      41.903  -5.926  -7.327  1.00  0.00           H  
ATOM   1955 2HH2 ARG A 129      41.081  -7.069  -6.289  1.00  0.00           H  
ATOM   1956  N   GLU A 130      36.766  -1.291 -11.344  1.00  0.00           N  
ATOM   1957  CA  GLU A 130      35.629  -1.174 -12.248  1.00  0.00           C  
ATOM   1958  C   GLU A 130      35.870  -0.099 -13.300  1.00  0.00           C  
ATOM   1959  O   GLU A 130      35.538  -0.278 -14.472  1.00  0.00           O  
ATOM   1960  CB  GLU A 130      34.354  -0.857 -11.463  1.00  0.00           C  
ATOM   1961  CG  GLU A 130      33.854  -1.998 -10.588  1.00  0.00           C  
ATOM   1962  CD  GLU A 130      33.435  -3.203 -11.382  1.00  0.00           C  
ATOM   1963  OE1 GLU A 130      32.495  -3.099 -12.133  1.00  0.00           O  
ATOM   1964  OE2 GLU A 130      34.056  -4.230 -11.238  1.00  0.00           O  
ATOM   1965  H   GLU A 130      36.644  -1.058 -10.369  1.00  0.00           H  
ATOM   1966  HA  GLU A 130      35.495  -2.127 -12.761  1.00  0.00           H  
ATOM   1967 1HB  GLU A 130      34.528   0.006 -10.820  1.00  0.00           H  
ATOM   1968 2HB  GLU A 130      33.556  -0.593 -12.157  1.00  0.00           H  
ATOM   1969 1HG  GLU A 130      34.648  -2.288  -9.900  1.00  0.00           H  
ATOM   1970 2HG  GLU A 130      33.010  -1.646  -9.998  1.00  0.00           H  
ATOM   1971  N   MET A 131      36.449   1.018 -12.875  1.00  0.00           N  
ATOM   1972  CA  MET A 131      36.736   2.125 -13.779  1.00  0.00           C  
ATOM   1973  C   MET A 131      37.762   1.726 -14.831  1.00  0.00           C  
ATOM   1974  O   MET A 131      37.634   2.082 -16.003  1.00  0.00           O  
ATOM   1975  CB  MET A 131      37.226   3.337 -12.990  1.00  0.00           C  
ATOM   1976  CG  MET A 131      36.162   3.998 -12.125  1.00  0.00           C  
ATOM   1977  SD  MET A 131      34.765   4.611 -13.087  1.00  0.00           S  
ATOM   1978  CE  MET A 131      35.544   5.937 -14.006  1.00  0.00           C  
ATOM   1979  H   MET A 131      36.697   1.103 -11.900  1.00  0.00           H  
ATOM   1980  HA  MET A 131      35.817   2.394 -14.300  1.00  0.00           H  
ATOM   1981 1HB  MET A 131      38.047   3.040 -12.339  1.00  0.00           H  
ATOM   1982 2HB  MET A 131      37.610   4.090 -13.679  1.00  0.00           H  
ATOM   1983 1HG  MET A 131      35.789   3.279 -11.395  1.00  0.00           H  
ATOM   1984 2HG  MET A 131      36.601   4.835 -11.583  1.00  0.00           H  
ATOM   1985 1HE  MET A 131      34.806   6.416 -14.650  1.00  0.00           H  
ATOM   1986 2HE  MET A 131      35.951   6.671 -13.310  1.00  0.00           H  
ATOM   1987 3HE  MET A 131      36.350   5.531 -14.618  1.00  0.00           H  
ATOM   1988  N   VAL A 132      38.780   0.985 -14.406  1.00  0.00           N  
ATOM   1989  CA  VAL A 132      39.831   0.535 -15.310  1.00  0.00           C  
ATOM   1990  C   VAL A 132      39.256  -0.280 -16.461  1.00  0.00           C  
ATOM   1991  O   VAL A 132      39.599  -0.060 -17.623  1.00  0.00           O  
ATOM   1992  CB  VAL A 132      40.863  -0.316 -14.547  1.00  0.00           C  
ATOM   1993  CG1 VAL A 132      41.839  -0.965 -15.517  1.00  0.00           C  
ATOM   1994  CG2 VAL A 132      41.602   0.548 -13.536  1.00  0.00           C  
ATOM   1995  H   VAL A 132      38.827   0.727 -13.431  1.00  0.00           H  
ATOM   1996  HA  VAL A 132      40.334   1.412 -15.719  1.00  0.00           H  
ATOM   1997  HB  VAL A 132      40.344  -1.121 -14.028  1.00  0.00           H  
ATOM   1998 1HG1 VAL A 132      42.562  -1.564 -14.961  1.00  0.00           H  
ATOM   1999 2HG1 VAL A 132      41.293  -1.607 -16.208  1.00  0.00           H  
ATOM   2000 3HG1 VAL A 132      42.365  -0.192 -16.077  1.00  0.00           H  
ATOM   2001 1HG2 VAL A 132      42.329  -0.061 -13.000  1.00  0.00           H  
ATOM   2002 2HG2 VAL A 132      42.116   1.356 -14.056  1.00  0.00           H  
ATOM   2003 3HG2 VAL A 132      40.888   0.968 -12.827  1.00  0.00           H  
ATOM   2004  N   LYS A 133      38.379  -1.223 -16.132  1.00  0.00           N  
ATOM   2005  CA  LYS A 133      37.754  -2.073 -17.138  1.00  0.00           C  
ATOM   2006  C   LYS A 133      37.009  -1.243 -18.175  1.00  0.00           C  
ATOM   2007  O   LYS A 133      36.993  -1.580 -19.359  1.00  0.00           O  
ATOM   2008  CB  LYS A 133      36.800  -3.070 -16.479  1.00  0.00           C  
ATOM   2009  CG  LYS A 133      37.491  -4.168 -15.680  1.00  0.00           C  
ATOM   2010  CD  LYS A 133      36.503  -5.239 -15.244  1.00  0.00           C  
ATOM   2011  CE  LYS A 133      35.578  -4.728 -14.149  1.00  0.00           C  
ATOM   2012  NZ  LYS A 133      34.685  -5.800 -13.630  1.00  0.00           N  
ATOM   2013  H   LYS A 133      38.139  -1.354 -15.160  1.00  0.00           H  
ATOM   2014  HA  LYS A 133      38.536  -2.629 -17.656  1.00  0.00           H  
ATOM   2015 1HB  LYS A 133      36.127  -2.539 -15.805  1.00  0.00           H  
ATOM   2016 2HB  LYS A 133      36.188  -3.549 -17.244  1.00  0.00           H  
ATOM   2017 1HG  LYS A 133      38.268  -4.628 -16.290  1.00  0.00           H  
ATOM   2018 2HG  LYS A 133      37.957  -3.735 -14.795  1.00  0.00           H  
ATOM   2019 1HD  LYS A 133      35.902  -5.551 -16.100  1.00  0.00           H  
ATOM   2020 2HD  LYS A 133      37.048  -6.106 -14.870  1.00  0.00           H  
ATOM   2021 1HE  LYS A 133      36.172  -4.336 -13.325  1.00  0.00           H  
ATOM   2022 2HE  LYS A 133      34.962  -3.919 -14.542  1.00  0.00           H  
ATOM   2023 1HZ  LYS A 133      34.089  -5.422 -12.907  1.00  0.00           H  
ATOM   2024 2HZ  LYS A 133      34.116  -6.159 -14.383  1.00  0.00           H  
ATOM   2025 3HZ  LYS A 133      35.245  -6.548 -13.245  1.00  0.00           H  
ATOM   2026  N   VAL A 134      36.380  -0.148 -17.759  1.00  0.00           N  
ATOM   2027  CA  VAL A 134      35.435   0.525 -18.656  1.00  0.00           C  
ATOM   2028  C   VAL A 134      35.880   1.946 -19.064  1.00  0.00           C  
ATOM   2029  O   VAL A 134      35.331   2.536 -19.994  1.00  0.00           O  
ATOM   2030  CB  VAL A 134      34.054   0.608 -17.979  1.00  0.00           C  
ATOM   2031  CG1 VAL A 134      33.513  -0.787 -17.701  1.00  0.00           C  
ATOM   2032  CG2 VAL A 134      34.155   1.414 -16.693  1.00  0.00           C  
ATOM   2033  H   VAL A 134      36.564   0.202 -16.830  1.00  0.00           H  
ATOM   2034  HA  VAL A 134      35.343  -0.066 -19.568  1.00  0.00           H  
ATOM   2035  HB  VAL A 134      33.355   1.094 -18.659  1.00  0.00           H  
ATOM   2036 1HG1 VAL A 134      32.536  -0.709 -17.222  1.00  0.00           H  
ATOM   2037 2HG1 VAL A 134      33.415  -1.333 -18.639  1.00  0.00           H  
ATOM   2038 3HG1 VAL A 134      34.198  -1.318 -17.040  1.00  0.00           H  
ATOM   2039 1HG2 VAL A 134      33.175   1.469 -16.220  1.00  0.00           H  
ATOM   2040 2HG2 VAL A 134      34.859   0.930 -16.015  1.00  0.00           H  
ATOM   2041 3HG2 VAL A 134      34.505   2.421 -16.921  1.00  0.00           H  
ATOM   2042  N   ALA A 135      36.879   2.503 -18.369  1.00  0.00           N  
ATOM   2043  CA  ALA A 135      37.315   3.890 -18.615  1.00  0.00           C  
ATOM   2044  C   ALA A 135      38.377   4.006 -19.715  1.00  0.00           C  
ATOM   2045  O   ALA A 135      39.482   3.479 -19.583  1.00  0.00           O  
ATOM   2046  CB  ALA A 135      37.843   4.503 -17.326  1.00  0.00           C  
ATOM   2047  H   ALA A 135      37.346   1.959 -17.658  1.00  0.00           H  
ATOM   2048  HA  ALA A 135      36.450   4.463 -18.950  1.00  0.00           H  
ATOM   2049 1HB  ALA A 135      38.150   5.532 -17.511  1.00  0.00           H  
ATOM   2050 2HB  ALA A 135      37.059   4.488 -16.569  1.00  0.00           H  
ATOM   2051 3HB  ALA A 135      38.698   3.928 -16.974  1.00  0.00           H  
ATOM   2052  N   LYS A 136      38.031   4.700 -20.799  1.00  0.00           N  
ATOM   2053  CA  LYS A 136      38.933   4.881 -21.943  1.00  0.00           C  
ATOM   2054  C   LYS A 136      40.068   5.891 -21.697  1.00  0.00           C  
ATOM   2055  O   LYS A 136      41.204   5.677 -22.119  1.00  0.00           O  
ATOM   2056  CB  LYS A 136      38.125   5.311 -23.169  1.00  0.00           C  
ATOM   2057  CG  LYS A 136      37.225   4.225 -23.741  1.00  0.00           C  
ATOM   2058  CD  LYS A 136      36.449   4.730 -24.949  1.00  0.00           C  
ATOM   2059  CE  LYS A 136      35.545   3.647 -25.520  1.00  0.00           C  
ATOM   2060  NZ  LYS A 136      34.751   4.139 -26.678  1.00  0.00           N  
ATOM   2061  H   LYS A 136      37.114   5.121 -20.842  1.00  0.00           H  
ATOM   2062  HA  LYS A 136      39.413   3.926 -22.159  1.00  0.00           H  
ATOM   2063 1HB  LYS A 136      37.498   6.164 -22.910  1.00  0.00           H  
ATOM   2064 2HB  LYS A 136      38.805   5.633 -23.958  1.00  0.00           H  
ATOM   2065 1HG  LYS A 136      37.831   3.370 -24.042  1.00  0.00           H  
ATOM   2066 2HG  LYS A 136      36.520   3.897 -22.978  1.00  0.00           H  
ATOM   2067 1HD  LYS A 136      35.838   5.586 -24.657  1.00  0.00           H  
ATOM   2068 2HD  LYS A 136      37.147   5.051 -25.722  1.00  0.00           H  
ATOM   2069 1HE  LYS A 136      36.150   2.801 -25.842  1.00  0.00           H  
ATOM   2070 2HE  LYS A 136      34.859   3.301 -24.747  1.00  0.00           H  
ATOM   2071 1HZ  LYS A 136      34.166   3.393 -27.027  1.00  0.00           H  
ATOM   2072 2HZ  LYS A 136      34.171   4.913 -26.386  1.00  0.00           H  
ATOM   2073 3HZ  LYS A 136      35.377   4.445 -27.410  1.00  0.00           H  
ATOM   2074  N   ASP A 137      39.759   6.995 -21.011  1.00  0.00           N  
ATOM   2075  CA  ASP A 137      40.745   8.058 -20.760  1.00  0.00           C  
ATOM   2076  C   ASP A 137      41.593   7.819 -19.506  1.00  0.00           C  
ATOM   2077  O   ASP A 137      41.066   7.727 -18.397  1.00  0.00           O  
ATOM   2078  CB  ASP A 137      40.036   9.409 -20.635  1.00  0.00           C  
ATOM   2079  CG  ASP A 137      41.004  10.572 -20.465  1.00  0.00           C  
ATOM   2080  OD1 ASP A 137      42.025  10.385 -19.848  1.00  0.00           O  
ATOM   2081  OD2 ASP A 137      40.712  11.637 -20.955  1.00  0.00           O  
ATOM   2082  H   ASP A 137      38.821   7.105 -20.653  1.00  0.00           H  
ATOM   2083  HA  ASP A 137      41.430   8.102 -21.607  1.00  0.00           H  
ATOM   2084 1HB  ASP A 137      39.430   9.586 -21.523  1.00  0.00           H  
ATOM   2085 2HB  ASP A 137      39.362   9.388 -19.778  1.00  0.00           H  
ATOM   2086  N   PRO A 138      43.012   7.673 -19.404  1.00  0.00           N  
ATOM   2087  CA  PRO A 138      43.874   7.196 -18.325  1.00  0.00           C  
ATOM   2088  C   PRO A 138      44.238   8.294 -17.316  1.00  0.00           C  
ATOM   2089  O   PRO A 138      44.876   8.028 -16.298  1.00  0.00           O  
ATOM   2090  CB  PRO A 138      45.110   6.704 -19.085  1.00  0.00           C  
ATOM   2091  CG  PRO A 138      45.210   7.623 -20.254  1.00  0.00           C  
ATOM   2092  CD  PRO A 138      43.781   7.886 -20.647  1.00  0.00           C  
ATOM   2093  HA  PRO A 138      43.375   6.366 -17.803  1.00  0.00           H  
ATOM   2094 1HB  PRO A 138      45.994   6.746 -18.432  1.00  0.00           H  
ATOM   2095 2HB  PRO A 138      44.977   5.652 -19.379  1.00  0.00           H  
ATOM   2096 1HG  PRO A 138      45.747   8.540 -19.971  1.00  0.00           H  
ATOM   2097 2HG  PRO A 138      45.791   7.150 -21.060  1.00  0.00           H  
ATOM   2098 1HD  PRO A 138      43.681   8.924 -20.998  1.00  0.00           H  
ATOM   2099 2HD  PRO A 138      43.481   7.180 -21.435  1.00  0.00           H  
ATOM   2100  N   GLN A 139      43.808   9.479 -17.658  1.00  0.00           N  
ATOM   2101  CA  GLN A 139      43.810  10.687 -16.842  1.00  0.00           C  
ATOM   2102  C   GLN A 139      42.709  10.644 -15.790  1.00  0.00           C  
ATOM   2103  O   GLN A 139      42.945  10.938 -14.618  1.00  0.00           O  
ATOM   2104  CB  GLN A 139      43.643  11.928 -17.722  1.00  0.00           C  
ATOM   2105  CG  GLN A 139      44.815  12.194 -18.652  1.00  0.00           C  
ATOM   2106  CD  GLN A 139      46.099  12.483 -17.896  1.00  0.00           C  
ATOM   2107  OE1 GLN A 139      46.072  12.939 -16.750  1.00  0.00           O  
ATOM   2108  NE2 GLN A 139      47.232  12.218 -18.536  1.00  0.00           N  
ATOM   2109  H   GLN A 139      43.424   9.615 -18.582  1.00  0.00           H  
ATOM   2110  HA  GLN A 139      44.767  10.753 -16.324  1.00  0.00           H  
ATOM   2111 1HB  GLN A 139      42.747  11.823 -18.333  1.00  0.00           H  
ATOM   2112 2HB  GLN A 139      43.508  12.807 -17.091  1.00  0.00           H  
ATOM   2113 1HG  GLN A 139      44.976  11.316 -19.277  1.00  0.00           H  
ATOM   2114 2HG  GLN A 139      44.583  13.059 -19.274  1.00  0.00           H  
ATOM   2115 1HE2 GLN A 139      48.111  12.388 -18.088  1.00  0.00           H  
ATOM   2116 2HE2 GLN A 139      47.209  11.849 -19.465  1.00  0.00           H  
ATOM   2117  N   VAL A 140      41.506  10.276 -16.215  1.00  0.00           N  
ATOM   2118  CA  VAL A 140      40.365  10.193 -15.310  1.00  0.00           C  
ATOM   2119  C   VAL A 140      40.573   9.111 -14.259  1.00  0.00           C  
ATOM   2120  O   VAL A 140      40.246   9.299 -13.087  1.00  0.00           O  
ATOM   2121  CB  VAL A 140      39.077   9.896 -16.100  1.00  0.00           C  
ATOM   2122  CG1 VAL A 140      37.921   9.621 -15.149  1.00  0.00           C  
ATOM   2123  CG2 VAL A 140      38.752  11.063 -17.020  1.00  0.00           C  
ATOM   2124  H   VAL A 140      41.377  10.048 -17.190  1.00  0.00           H  
ATOM   2125  HA  VAL A 140      40.253  11.153 -14.806  1.00  0.00           H  
ATOM   2126  HB  VAL A 140      39.225   8.994 -16.694  1.00  0.00           H  
ATOM   2127 1HG1 VAL A 140      37.018   9.412 -15.725  1.00  0.00           H  
ATOM   2128 2HG1 VAL A 140      38.160   8.760 -14.526  1.00  0.00           H  
ATOM   2129 3HG1 VAL A 140      37.754  10.493 -14.518  1.00  0.00           H  
ATOM   2130 1HG2 VAL A 140      37.841  10.845 -17.576  1.00  0.00           H  
ATOM   2131 2HG2 VAL A 140      38.609  11.966 -16.426  1.00  0.00           H  
ATOM   2132 3HG2 VAL A 140      39.575  11.215 -17.719  1.00  0.00           H  
ATOM   2133  N   VAL A 141      41.119   7.977 -14.684  1.00  0.00           N  
ATOM   2134  CA  VAL A 141      41.372   6.862 -13.779  1.00  0.00           C  
ATOM   2135  C   VAL A 141      42.410   7.230 -12.728  1.00  0.00           C  
ATOM   2136  O   VAL A 141      42.273   6.879 -11.556  1.00  0.00           O  
ATOM   2137  CB  VAL A 141      41.859   5.633 -14.569  1.00  0.00           C  
ATOM   2138  CG1 VAL A 141      42.304   4.531 -13.618  1.00  0.00           C  
ATOM   2139  CG2 VAL A 141      40.755   5.137 -15.489  1.00  0.00           C  
ATOM   2140  H   VAL A 141      41.365   7.885 -15.659  1.00  0.00           H  
ATOM   2141  HA  VAL A 141      40.439   6.607 -13.275  1.00  0.00           H  
ATOM   2142  HB  VAL A 141      42.729   5.915 -15.162  1.00  0.00           H  
ATOM   2143 1HG1 VAL A 141      42.646   3.670 -14.193  1.00  0.00           H  
ATOM   2144 2HG1 VAL A 141      43.119   4.897 -12.994  1.00  0.00           H  
ATOM   2145 3HG1 VAL A 141      41.467   4.236 -12.986  1.00  0.00           H  
ATOM   2146 1HG2 VAL A 141      41.106   4.268 -16.045  1.00  0.00           H  
ATOM   2147 2HG2 VAL A 141      39.883   4.860 -14.895  1.00  0.00           H  
ATOM   2148 3HG2 VAL A 141      40.481   5.928 -16.188  1.00  0.00           H  
ATOM   2149  N   ALA A 142      43.450   7.940 -13.153  1.00  0.00           N  
ATOM   2150  CA  ALA A 142      44.514   8.358 -12.248  1.00  0.00           C  
ATOM   2151  C   ALA A 142      43.993   9.329 -11.197  1.00  0.00           C  
ATOM   2152  O   ALA A 142      44.360   9.246 -10.025  1.00  0.00           O  
ATOM   2153  CB  ALA A 142      45.657   8.988 -13.030  1.00  0.00           C  
ATOM   2154  H   ALA A 142      43.505   8.197 -14.128  1.00  0.00           H  
ATOM   2155  HA  ALA A 142      44.886   7.473 -11.731  1.00  0.00           H  
ATOM   2156 1HB  ALA A 142      46.444   9.295 -12.340  1.00  0.00           H  
ATOM   2157 2HB  ALA A 142      46.058   8.262 -13.737  1.00  0.00           H  
ATOM   2158 3HB  ALA A 142      45.291   9.858 -13.572  1.00  0.00           H  
ATOM   2159  N   GLU A 143      43.135  10.250 -11.622  1.00  0.00           N  
ATOM   2160  CA  GLU A 143      42.562  11.239 -10.717  1.00  0.00           C  
ATOM   2161  C   GLU A 143      41.680  10.579  -9.666  1.00  0.00           C  
ATOM   2162  O   GLU A 143      41.706  10.956  -8.494  1.00  0.00           O  
ATOM   2163  CB  GLU A 143      41.751  12.273 -11.501  1.00  0.00           C  
ATOM   2164  CG  GLU A 143      41.172  13.395 -10.651  1.00  0.00           C  
ATOM   2165  CD  GLU A 143      40.459  14.438 -11.465  1.00  0.00           C  
ATOM   2166  OE1 GLU A 143      39.539  14.090 -12.166  1.00  0.00           O  
ATOM   2167  OE2 GLU A 143      40.834  15.584 -11.385  1.00  0.00           O  
ATOM   2168  H   GLU A 143      42.873  10.265 -12.597  1.00  0.00           H  
ATOM   2169  HA  GLU A 143      43.376  11.751 -10.203  1.00  0.00           H  
ATOM   2170 1HB  GLU A 143      42.380  12.724 -12.268  1.00  0.00           H  
ATOM   2171 2HB  GLU A 143      40.923  11.777 -12.008  1.00  0.00           H  
ATOM   2172 1HG  GLU A 143      40.472  12.969  -9.933  1.00  0.00           H  
ATOM   2173 2HG  GLU A 143      41.980  13.866 -10.092  1.00  0.00           H  
ATOM   2174  N   ALA A 144      40.899   9.592 -10.091  1.00  0.00           N  
ATOM   2175  CA  ALA A 144      40.007   8.876  -9.186  1.00  0.00           C  
ATOM   2176  C   ALA A 144      40.793   8.104  -8.135  1.00  0.00           C  
ATOM   2177  O   ALA A 144      40.417   8.074  -6.963  1.00  0.00           O  
ATOM   2178  CB  ALA A 144      39.103   7.934  -9.968  1.00  0.00           C  
ATOM   2179  H   ALA A 144      40.923   9.330 -11.066  1.00  0.00           H  
ATOM   2180  HA  ALA A 144      39.389   9.610  -8.669  1.00  0.00           H  
ATOM   2181 1HB  ALA A 144      38.444   7.407  -9.278  1.00  0.00           H  
ATOM   2182 2HB  ALA A 144      38.504   8.508 -10.675  1.00  0.00           H  
ATOM   2183 3HB  ALA A 144      39.712   7.212 -10.510  1.00  0.00           H  
ATOM   2184  N   ALA A 145      41.886   7.480  -8.560  1.00  0.00           N  
ATOM   2185  CA  ALA A 145      42.728   6.706  -7.655  1.00  0.00           C  
ATOM   2186  C   ALA A 145      43.373   7.599  -6.604  1.00  0.00           C  
ATOM   2187  O   ALA A 145      43.459   7.232  -5.432  1.00  0.00           O  
ATOM   2188  CB  ALA A 145      43.795   5.954  -8.437  1.00  0.00           C  
ATOM   2189  H   ALA A 145      42.141   7.543  -9.535  1.00  0.00           H  
ATOM   2190  HA  ALA A 145      42.095   5.985  -7.138  1.00  0.00           H  
ATOM   2191 1HB  ALA A 145      44.416   5.382  -7.747  1.00  0.00           H  
ATOM   2192 2HB  ALA A 145      43.318   5.276  -9.144  1.00  0.00           H  
ATOM   2193 3HB  ALA A 145      44.417   6.665  -8.979  1.00  0.00           H  
ATOM   2194  N   GLU A 146      43.825   8.773  -7.029  1.00  0.00           N  
ATOM   2195  CA  GLU A 146      44.464   9.722  -6.124  1.00  0.00           C  
ATOM   2196  C   GLU A 146      43.484  10.226  -5.072  1.00  0.00           C  
ATOM   2197  O   GLU A 146      43.834  10.367  -3.900  1.00  0.00           O  
ATOM   2198  CB  GLU A 146      45.037  10.904  -6.909  1.00  0.00           C  
ATOM   2199  CG  GLU A 146      45.793  11.916  -6.058  1.00  0.00           C  
ATOM   2200  CD  GLU A 146      46.417  13.014  -6.873  1.00  0.00           C  
ATOM   2201  OE1 GLU A 146      45.908  13.309  -7.928  1.00  0.00           O  
ATOM   2202  OE2 GLU A 146      47.405  13.560  -6.440  1.00  0.00           O  
ATOM   2203  H   GLU A 146      43.724   9.015  -8.004  1.00  0.00           H  
ATOM   2204  HA  GLU A 146      45.281   9.214  -5.611  1.00  0.00           H  
ATOM   2205 1HB  GLU A 146      45.719  10.536  -7.675  1.00  0.00           H  
ATOM   2206 2HB  GLU A 146      44.229  11.431  -7.415  1.00  0.00           H  
ATOM   2207 1HG  GLU A 146      45.104  12.358  -5.340  1.00  0.00           H  
ATOM   2208 2HG  GLU A 146      46.571  11.396  -5.501  1.00  0.00           H  
ATOM   2209  N   HIS A 147      42.255  10.496  -5.498  1.00  0.00           N  
ATOM   2210  CA  HIS A 147      41.221  10.985  -4.593  1.00  0.00           C  
ATOM   2211  C   HIS A 147      40.871   9.940  -3.541  1.00  0.00           C  
ATOM   2212  O   HIS A 147      40.680  10.265  -2.369  1.00  0.00           O  
ATOM   2213  CB  HIS A 147      39.961  11.376  -5.372  1.00  0.00           C  
ATOM   2214  CG  HIS A 147      38.880  11.956  -4.514  1.00  0.00           C  
ATOM   2215  ND1 HIS A 147      38.980  13.203  -3.933  1.00  0.00           N  
ATOM   2216  CD2 HIS A 147      37.677  11.461  -4.137  1.00  0.00           C  
ATOM   2217  CE1 HIS A 147      37.883  13.450  -3.237  1.00  0.00           C  
ATOM   2218  NE2 HIS A 147      37.079  12.409  -3.344  1.00  0.00           N  
ATOM   2219  H   HIS A 147      42.031  10.359  -6.473  1.00  0.00           H  
ATOM   2220  HA  HIS A 147      41.583  11.870  -4.071  1.00  0.00           H  
ATOM   2221 1HB  HIS A 147      40.219  12.108  -6.138  1.00  0.00           H  
ATOM   2222 2HB  HIS A 147      39.560  10.499  -5.879  1.00  0.00           H  
ATOM   2223  HD2 HIS A 147      37.262  10.491  -4.412  1.00  0.00           H  
ATOM   2224  HE1 HIS A 147      37.679  14.358  -2.671  1.00  0.00           H  
ATOM   2225  HE2 HIS A 147      36.169  12.319  -2.915  1.00  0.00           H  
ATOM   2226  N   LEU A 148      40.788   8.684  -3.967  1.00  0.00           N  
ATOM   2227  CA  LEU A 148      40.460   7.589  -3.062  1.00  0.00           C  
ATOM   2228  C   LEU A 148      41.546   7.400  -2.010  1.00  0.00           C  
ATOM   2229  O   LEU A 148      41.254   7.162  -0.838  1.00  0.00           O  
ATOM   2230  CB  LEU A 148      40.272   6.287  -3.851  1.00  0.00           C  
ATOM   2231  CG  LEU A 148      39.032   6.230  -4.754  1.00  0.00           C  
ATOM   2232  CD1 LEU A 148      39.078   4.965  -5.600  1.00  0.00           C  
ATOM   2233  CD2 LEU A 148      37.777   6.268  -3.895  1.00  0.00           C  
ATOM   2234  H   LEU A 148      40.956   8.483  -4.942  1.00  0.00           H  
ATOM   2235  HA  LEU A 148      39.527   7.829  -2.553  1.00  0.00           H  
ATOM   2236 1HB  LEU A 148      41.147   6.133  -4.481  1.00  0.00           H  
ATOM   2237 2HB  LEU A 148      40.207   5.459  -3.146  1.00  0.00           H  
ATOM   2238  HG  LEU A 148      39.035   7.085  -5.431  1.00  0.00           H  
ATOM   2239 1HD1 LEU A 148      38.198   4.924  -6.241  1.00  0.00           H  
ATOM   2240 2HD1 LEU A 148      39.976   4.973  -6.218  1.00  0.00           H  
ATOM   2241 3HD1 LEU A 148      39.093   4.092  -4.949  1.00  0.00           H  
ATOM   2242 1HD2 LEU A 148      36.896   6.228  -4.537  1.00  0.00           H  
ATOM   2243 2HD2 LEU A 148      37.772   5.413  -3.219  1.00  0.00           H  
ATOM   2244 3HD2 LEU A 148      37.761   7.191  -3.314  1.00  0.00           H  
ATOM   2245  N   ILE A 149      42.800   7.507  -2.436  1.00  0.00           N  
ATOM   2246  CA  ILE A 149      43.932   7.348  -1.531  1.00  0.00           C  
ATOM   2247  C   ILE A 149      43.956   8.449  -0.479  1.00  0.00           C  
ATOM   2248  O   ILE A 149      44.236   8.195   0.693  1.00  0.00           O  
ATOM   2249  CB  ILE A 149      45.261   7.351  -2.308  1.00  0.00           C  
ATOM   2250  CG1 ILE A 149      45.371   6.100  -3.184  1.00  0.00           C  
ATOM   2251  CG2 ILE A 149      46.438   7.438  -1.349  1.00  0.00           C  
ATOM   2252  CD1 ILE A 149      46.509   6.148  -4.178  1.00  0.00           C  
ATOM   2253  H   ILE A 149      42.973   7.703  -3.411  1.00  0.00           H  
ATOM   2254  HA  ILE A 149      43.834   6.391  -1.020  1.00  0.00           H  
ATOM   2255  HB  ILE A 149      45.288   8.209  -2.980  1.00  0.00           H  
ATOM   2256 1HG1 ILE A 149      45.507   5.224  -2.550  1.00  0.00           H  
ATOM   2257 2HG1 ILE A 149      44.442   5.960  -3.737  1.00  0.00           H  
ATOM   2258 1HG2 ILE A 149      47.369   7.439  -1.915  1.00  0.00           H  
ATOM   2259 2HG2 ILE A 149      46.366   8.357  -0.768  1.00  0.00           H  
ATOM   2260 3HG2 ILE A 149      46.423   6.581  -0.676  1.00  0.00           H  
ATOM   2261 1HD1 ILE A 149      46.521   5.227  -4.761  1.00  0.00           H  
ATOM   2262 2HD1 ILE A 149      46.373   6.999  -4.846  1.00  0.00           H  
ATOM   2263 3HD1 ILE A 149      47.453   6.251  -3.645  1.00  0.00           H  
ATOM   2264  N   ASP A 150      43.661   9.673  -0.905  1.00  0.00           N  
ATOM   2265  CA  ASP A 150      43.649  10.816   0.000  1.00  0.00           C  
ATOM   2266  C   ASP A 150      42.556  10.674   1.052  1.00  0.00           C  
ATOM   2267  O   ASP A 150      42.764  10.988   2.224  1.00  0.00           O  
ATOM   2268  CB  ASP A 150      43.448  12.117  -0.781  1.00  0.00           C  
ATOM   2269  CG  ASP A 150      44.668  12.509  -1.603  1.00  0.00           C  
ATOM   2270  OD1 ASP A 150      45.724  11.977  -1.354  1.00  0.00           O  
ATOM   2271  OD2 ASP A 150      44.533  13.337  -2.472  1.00  0.00           O  
ATOM   2272  H   ASP A 150      43.440   9.814  -1.880  1.00  0.00           H  
ATOM   2273  HA  ASP A 150      44.611  10.862   0.512  1.00  0.00           H  
ATOM   2274 1HB  ASP A 150      42.595  12.010  -1.452  1.00  0.00           H  
ATOM   2275 2HB  ASP A 150      43.219  12.926  -0.088  1.00  0.00           H  
ATOM   2276  N   THR A 151      41.390  10.199   0.626  1.00  0.00           N  
ATOM   2277  CA  THR A 151      40.262  10.014   1.531  1.00  0.00           C  
ATOM   2278  C   THR A 151      40.567   8.955   2.583  1.00  0.00           C  
ATOM   2279  O   THR A 151      40.225   9.114   3.755  1.00  0.00           O  
ATOM   2280  CB  THR A 151      38.989   9.623   0.757  1.00  0.00           C  
ATOM   2281  OG1 THR A 151      38.646  10.668  -0.162  1.00  0.00           O  
ATOM   2282  CG2 THR A 151      37.831   9.395   1.716  1.00  0.00           C  
ATOM   2283  H   THR A 151      41.283   9.960  -0.349  1.00  0.00           H  
ATOM   2284  HA  THR A 151      40.074  10.956   2.047  1.00  0.00           H  
ATOM   2285  HB  THR A 151      39.172   8.708   0.194  1.00  0.00           H  
ATOM   2286  HG1 THR A 151      39.194  10.597  -0.947  1.00  0.00           H  
ATOM   2287 1HG2 THR A 151      36.940   9.120   1.152  1.00  0.00           H  
ATOM   2288 2HG2 THR A 151      38.085   8.593   2.409  1.00  0.00           H  
ATOM   2289 3HG2 THR A 151      37.637  10.310   2.276  1.00  0.00           H  
ATOM   2290  N   ILE A 152      41.212   7.874   2.157  1.00  0.00           N  
ATOM   2291  CA  ILE A 152      41.565   6.787   3.062  1.00  0.00           C  
ATOM   2292  C   ILE A 152      42.566   7.247   4.114  1.00  0.00           C  
ATOM   2293  O   ILE A 152      42.461   6.884   5.286  1.00  0.00           O  
ATOM   2294  CB  ILE A 152      42.149   5.593   2.284  1.00  0.00           C  
ATOM   2295  CG1 ILE A 152      41.072   4.947   1.410  1.00  0.00           C  
ATOM   2296  CG2 ILE A 152      42.743   4.573   3.243  1.00  0.00           C  
ATOM   2297  CD1 ILE A 152      41.612   3.945   0.416  1.00  0.00           C  
ATOM   2298  H   ILE A 152      41.464   7.804   1.181  1.00  0.00           H  
ATOM   2299  HA  ILE A 152      40.662   6.456   3.574  1.00  0.00           H  
ATOM   2300  HB  ILE A 152      42.931   5.945   1.612  1.00  0.00           H  
ATOM   2301 1HG1 ILE A 152      40.344   4.441   2.044  1.00  0.00           H  
ATOM   2302 2HG1 ILE A 152      40.539   5.721   0.857  1.00  0.00           H  
ATOM   2303 1HG2 ILE A 152      43.151   3.736   2.677  1.00  0.00           H  
ATOM   2304 2HG2 ILE A 152      43.538   5.040   3.824  1.00  0.00           H  
ATOM   2305 3HG2 ILE A 152      41.966   4.212   3.917  1.00  0.00           H  
ATOM   2306 1HD1 ILE A 152      40.789   3.531  -0.167  1.00  0.00           H  
ATOM   2307 2HD1 ILE A 152      42.317   4.440  -0.253  1.00  0.00           H  
ATOM   2308 3HD1 ILE A 152      42.119   3.142   0.948  1.00  0.00           H  
ATOM   2309  N   ALA A 153      43.537   8.048   3.688  1.00  0.00           N  
ATOM   2310  CA  ALA A 153      44.559   8.560   4.593  1.00  0.00           C  
ATOM   2311  C   ALA A 153      43.953   9.480   5.645  1.00  0.00           C  
ATOM   2312  O   ALA A 153      44.326   9.430   6.817  1.00  0.00           O  
ATOM   2313  CB  ALA A 153      45.641   9.291   3.811  1.00  0.00           C  
ATOM   2314  H   ALA A 153      43.568   8.308   2.713  1.00  0.00           H  
ATOM   2315  HA  ALA A 153      45.009   7.712   5.110  1.00  0.00           H  
ATOM   2316 1HB  ALA A 153      46.397   9.667   4.501  1.00  0.00           H  
ATOM   2317 2HB  ALA A 153      46.105   8.604   3.103  1.00  0.00           H  
ATOM   2318 3HB  ALA A 153      45.197  10.125   3.269  1.00  0.00           H  
ATOM   2319  N   GLU A 154      43.016  10.320   5.219  1.00  0.00           N  
ATOM   2320  CA  GLU A 154      42.356  11.254   6.124  1.00  0.00           C  
ATOM   2321  C   GLU A 154      41.537  10.516   7.176  1.00  0.00           C  
ATOM   2322  O   GLU A 154      41.530  10.893   8.348  1.00  0.00           O  
ATOM   2323  CB  GLU A 154      41.454  12.210   5.340  1.00  0.00           C  
ATOM   2324  CG  GLU A 154      42.204  13.211   4.472  1.00  0.00           C  
ATOM   2325  CD  GLU A 154      41.287  14.085   3.662  1.00  0.00           C  
ATOM   2326  OE1 GLU A 154      40.102  13.848   3.680  1.00  0.00           O  
ATOM   2327  OE2 GLU A 154      41.771  14.990   3.024  1.00  0.00           O  
ATOM   2328  H   GLU A 154      42.754  10.311   4.244  1.00  0.00           H  
ATOM   2329  HA  GLU A 154      43.121  11.838   6.637  1.00  0.00           H  
ATOM   2330 1HB  GLU A 154      40.792  11.636   4.692  1.00  0.00           H  
ATOM   2331 2HB  GLU A 154      40.828  12.771   6.033  1.00  0.00           H  
ATOM   2332 1HG  GLU A 154      42.817  13.844   5.113  1.00  0.00           H  
ATOM   2333 2HG  GLU A 154      42.868  12.669   3.801  1.00  0.00           H  
ATOM   2334  N   MET A 155      40.848   9.463   6.751  1.00  0.00           N  
ATOM   2335  CA  MET A 155      40.024   8.670   7.655  1.00  0.00           C  
ATOM   2336  C   MET A 155      40.876   7.972   8.707  1.00  0.00           C  
ATOM   2337  O   MET A 155      40.504   7.909   9.879  1.00  0.00           O  
ATOM   2338  CB  MET A 155      39.208   7.648   6.866  1.00  0.00           C  
ATOM   2339  CG  MET A 155      38.122   8.253   5.987  1.00  0.00           C  
ATOM   2340  SD  MET A 155      37.285   7.020   4.970  1.00  0.00           S  
ATOM   2341  CE  MET A 155      36.368   6.120   6.216  1.00  0.00           C  
ATOM   2342  H   MET A 155      40.896   9.205   5.776  1.00  0.00           H  
ATOM   2343  HA  MET A 155      39.339   9.339   8.175  1.00  0.00           H  
ATOM   2344 1HB  MET A 155      39.872   7.069   6.226  1.00  0.00           H  
ATOM   2345 2HB  MET A 155      38.730   6.952   7.556  1.00  0.00           H  
ATOM   2346 1HG  MET A 155      37.379   8.745   6.613  1.00  0.00           H  
ATOM   2347 2HG  MET A 155      38.562   9.001   5.328  1.00  0.00           H  
ATOM   2348 1HE  MET A 155      35.797   5.321   5.741  1.00  0.00           H  
ATOM   2349 2HE  MET A 155      37.062   5.690   6.939  1.00  0.00           H  
ATOM   2350 3HE  MET A 155      35.685   6.799   6.728  1.00  0.00           H  
ATOM   2351  N   VAL A 156      42.021   7.449   8.282  1.00  0.00           N  
ATOM   2352  CA  VAL A 156      42.929   6.754   9.186  1.00  0.00           C  
ATOM   2353  C   VAL A 156      43.491   7.701  10.238  1.00  0.00           C  
ATOM   2354  O   VAL A 156      43.610   7.343  11.410  1.00  0.00           O  
ATOM   2355  CB  VAL A 156      44.090   6.122   8.395  1.00  0.00           C  
ATOM   2356  CG1 VAL A 156      45.138   5.560   9.345  1.00  0.00           C  
ATOM   2357  CG2 VAL A 156      43.558   5.035   7.475  1.00  0.00           C  
ATOM   2358  H   VAL A 156      42.269   7.535   7.307  1.00  0.00           H  
ATOM   2359  HA  VAL A 156      42.376   5.961   9.690  1.00  0.00           H  
ATOM   2360  HB  VAL A 156      44.577   6.896   7.802  1.00  0.00           H  
ATOM   2361 1HG1 VAL A 156      45.951   5.118   8.770  1.00  0.00           H  
ATOM   2362 2HG1 VAL A 156      45.530   6.363   9.970  1.00  0.00           H  
ATOM   2363 3HG1 VAL A 156      44.684   4.797   9.977  1.00  0.00           H  
ATOM   2364 1HG2 VAL A 156      44.384   4.593   6.918  1.00  0.00           H  
ATOM   2365 2HG2 VAL A 156      43.066   4.264   8.068  1.00  0.00           H  
ATOM   2366 3HG2 VAL A 156      42.841   5.467   6.776  1.00  0.00           H  
ATOM   2367  N   GLU A 157      43.836   8.912   9.813  1.00  0.00           N  
ATOM   2368  CA  GLU A 157      44.387   9.914  10.717  1.00  0.00           C  
ATOM   2369  C   GLU A 157      43.365  10.327  11.769  1.00  0.00           C  
ATOM   2370  O   GLU A 157      43.701  10.498  12.941  1.00  0.00           O  
ATOM   2371  CB  GLU A 157      44.851  11.143   9.932  1.00  0.00           C  
ATOM   2372  CG  GLU A 157      45.513  12.218  10.782  1.00  0.00           C  
ATOM   2373  CD  GLU A 157      46.035  13.369   9.967  1.00  0.00           C  
ATOM   2374  OE1 GLU A 157      45.909  13.327   8.766  1.00  0.00           O  
ATOM   2375  OE2 GLU A 157      46.561  14.290  10.545  1.00  0.00           O  
ATOM   2376  H   GLU A 157      43.713   9.145   8.838  1.00  0.00           H  
ATOM   2377  HA  GLU A 157      45.247   9.482  11.230  1.00  0.00           H  
ATOM   2378 1HB  GLU A 157      45.563  10.837   9.165  1.00  0.00           H  
ATOM   2379 2HB  GLU A 157      43.998  11.595   9.426  1.00  0.00           H  
ATOM   2380 1HG  GLU A 157      44.787  12.597  11.500  1.00  0.00           H  
ATOM   2381 2HG  GLU A 157      46.335  11.771  11.339  1.00  0.00           H  
ATOM   2382  N   GLU A 158      42.117  10.486  11.344  1.00  0.00           N  
ATOM   2383  CA  GLU A 158      41.043  10.879  12.248  1.00  0.00           C  
ATOM   2384  C   GLU A 158      40.788   9.807  13.300  1.00  0.00           C  
ATOM   2385  O   GLU A 158      40.568  10.113  14.472  1.00  0.00           O  
ATOM   2386  CB  GLU A 158      39.758  11.153  11.463  1.00  0.00           C  
ATOM   2387  CG  GLU A 158      39.806  12.402  10.595  1.00  0.00           C  
ATOM   2388  CD  GLU A 158      38.556  12.599   9.784  1.00  0.00           C  
ATOM   2389  OE1 GLU A 158      37.716  11.732   9.801  1.00  0.00           O  
ATOM   2390  OE2 GLU A 158      38.440  13.619   9.146  1.00  0.00           O  
ATOM   2391  H   GLU A 158      41.906  10.331  10.369  1.00  0.00           H  
ATOM   2392  HA  GLU A 158      41.340  11.794  12.761  1.00  0.00           H  
ATOM   2393 1HB  GLU A 158      39.540  10.304  10.815  1.00  0.00           H  
ATOM   2394 2HB  GLU A 158      38.924  11.258  12.156  1.00  0.00           H  
ATOM   2395 1HG  GLU A 158      39.950  13.272  11.236  1.00  0.00           H  
ATOM   2396 2HG  GLU A 158      40.661  12.334   9.924  1.00  0.00           H  
ATOM   2397  N   GLY A 159      40.819   8.549  12.875  1.00  0.00           N  
ATOM   2398  CA  GLY A 159      40.591   7.429  13.779  1.00  0.00           C  
ATOM   2399  C   GLY A 159      41.690   7.338  14.831  1.00  0.00           C  
ATOM   2400  O   GLY A 159      41.421   7.074  16.003  1.00  0.00           O  
ATOM   2401  H   GLY A 159      41.005   8.364  11.900  1.00  0.00           H  
ATOM   2402 1HA  GLY A 159      39.623   7.547  14.267  1.00  0.00           H  
ATOM   2403 2HA  GLY A 159      40.552   6.502  13.207  1.00  0.00           H  
ATOM   2404  N   ILE A 160      42.929   7.558  14.406  1.00  0.00           N  
ATOM   2405  CA  ILE A 160      44.071   7.501  15.310  1.00  0.00           C  
ATOM   2406  C   ILE A 160      43.911   8.486  16.461  1.00  0.00           C  
ATOM   2407  O   ILE A 160      44.123   8.138  17.623  1.00  0.00           O  
ATOM   2408  CB  ILE A 160      45.382   7.797  14.558  1.00  0.00           C  
ATOM   2409  CG1 ILE A 160      45.703   6.664  13.579  1.00  0.00           C  
ATOM   2410  CG2 ILE A 160      46.525   7.995  15.541  1.00  0.00           C  
ATOM   2411  CD1 ILE A 160      46.806   6.997  12.601  1.00  0.00           C  
ATOM   2412  H   ILE A 160      43.084   7.770  13.431  1.00  0.00           H  
ATOM   2413  HA  ILE A 160      44.132   6.497  15.727  1.00  0.00           H  
ATOM   2414  HB  ILE A 160      45.264   8.703  13.965  1.00  0.00           H  
ATOM   2415 1HG1 ILE A 160      45.997   5.775  14.136  1.00  0.00           H  
ATOM   2416 2HG1 ILE A 160      44.808   6.411  13.010  1.00  0.00           H  
ATOM   2417 1HG2 ILE A 160      47.444   8.202  14.993  1.00  0.00           H  
ATOM   2418 2HG2 ILE A 160      46.298   8.833  16.199  1.00  0.00           H  
ATOM   2419 3HG2 ILE A 160      46.654   7.091  16.137  1.00  0.00           H  
ATOM   2420 1HD1 ILE A 160      46.976   6.147  11.940  1.00  0.00           H  
ATOM   2421 2HD1 ILE A 160      46.517   7.866  12.008  1.00  0.00           H  
ATOM   2422 3HD1 ILE A 160      47.722   7.220  13.147  1.00  0.00           H  
ATOM   2423  N   LYS A 161      43.536   9.718  16.132  1.00  0.00           N  
ATOM   2424  CA  LYS A 161      43.347  10.756  17.138  1.00  0.00           C  
ATOM   2425  C   LYS A 161      42.314  10.336  18.175  1.00  0.00           C  
ATOM   2426  O   LYS A 161      42.432  10.670  19.354  1.00  0.00           O  
ATOM   2427  CB  LYS A 161      42.926  12.071  16.479  1.00  0.00           C  
ATOM   2428  CG  LYS A 161      44.025  12.751  15.674  1.00  0.00           C  
ATOM   2429  CD  LYS A 161      43.527  14.039  15.036  1.00  0.00           C  
ATOM   2430  CE  LYS A 161      44.621  14.715  14.223  1.00  0.00           C  
ATOM   2431  NZ  LYS A 161      44.137  15.957  13.562  1.00  0.00           N  
ATOM   2432  H   LYS A 161      43.378   9.941  15.160  1.00  0.00           H  
ATOM   2433  HA  LYS A 161      44.294  10.913  17.655  1.00  0.00           H  
ATOM   2434 1HB  LYS A 161      42.085  11.889  15.810  1.00  0.00           H  
ATOM   2435 2HB  LYS A 161      42.591  12.770  17.245  1.00  0.00           H  
ATOM   2436 1HG  LYS A 161      44.867  12.981  16.329  1.00  0.00           H  
ATOM   2437 2HG  LYS A 161      44.372  12.078  14.890  1.00  0.00           H  
ATOM   2438 1HD  LYS A 161      42.683  13.818  14.381  1.00  0.00           H  
ATOM   2439 2HD  LYS A 161      43.190  14.724  15.814  1.00  0.00           H  
ATOM   2440 1HE  LYS A 161      45.456  14.967  14.876  1.00  0.00           H  
ATOM   2441 2HE  LYS A 161      44.983  14.028  13.458  1.00  0.00           H  
ATOM   2442 1HZ  LYS A 161      44.891  16.374  13.034  1.00  0.00           H  
ATOM   2443 2HZ  LYS A 161      43.374  15.732  12.939  1.00  0.00           H  
ATOM   2444 3HZ  LYS A 161      43.817  16.609  14.263  1.00  0.00           H  
ATOM   2445  N   GLY A 162      41.293   9.601  17.750  1.00  0.00           N  
ATOM   2446  CA  GLY A 162      40.372   8.958  18.704  1.00  0.00           C  
ATOM   2447  C   GLY A 162      41.003   7.851  19.578  1.00  0.00           C  
ATOM   2448  O   GLY A 162      40.707   7.742  20.768  1.00  0.00           O  
ATOM   2449  H   GLY A 162      41.150   9.484  16.757  1.00  0.00           H  
ATOM   2450 1HA  GLY A 162      39.957   9.712  19.373  1.00  0.00           H  
ATOM   2451 2HA  GLY A 162      39.537   8.516  18.162  1.00  0.00           H  
ATOM   2452  N   SER A 163      41.874   7.030  18.987  1.00  0.00           N  
ATOM   2453  CA  SER A 163      42.219   5.713  19.557  1.00  0.00           C  
ATOM   2454  C   SER A 163      43.395   5.756  20.538  1.00  0.00           C  
ATOM   2455  O   SER A 163      44.342   6.520  20.353  1.00  0.00           O  
ATOM   2456  CB  SER A 163      42.543   4.744  18.437  1.00  0.00           C  
ATOM   2457  OG  SER A 163      42.978   3.513  18.948  1.00  0.00           O  
ATOM   2458  H   SER A 163      42.312   7.316  18.123  1.00  0.00           H  
ATOM   2459  HA  SER A 163      41.356   5.337  20.108  1.00  0.00           H  
ATOM   2460 1HB  SER A 163      41.659   4.592  17.819  1.00  0.00           H  
ATOM   2461 2HB  SER A 163      43.318   5.170  17.800  1.00  0.00           H  
ATOM   2462  HG  SER A 163      42.857   2.876  18.240  1.00  0.00           H  
ATOM   2463  N   THR A 164      43.321   4.924  21.584  1.00  0.00           N  
ATOM   2464  CA  THR A 164      44.382   4.840  22.591  1.00  0.00           C  
ATOM   2465  C   THR A 164      45.195   3.543  22.491  1.00  0.00           C  
ATOM   2466  O   THR A 164      46.155   3.342  23.235  1.00  0.00           O  
ATOM   2467  CB  THR A 164      43.794   4.963  24.009  1.00  0.00           C  
ATOM   2468  OG1 THR A 164      42.866   3.895  24.238  1.00  0.00           O  
ATOM   2469  CG2 THR A 164      43.080   6.296  24.176  1.00  0.00           C  
ATOM   2470  H   THR A 164      42.508   4.333  21.686  1.00  0.00           H  
ATOM   2471  HA  THR A 164      45.074   5.667  22.434  1.00  0.00           H  
ATOM   2472  HB  THR A 164      44.596   4.893  24.743  1.00  0.00           H  
ATOM   2473  HG1 THR A 164      42.740   3.779  25.183  1.00  0.00           H  
ATOM   2474 1HG2 THR A 164      42.671   6.365  25.184  1.00  0.00           H  
ATOM   2475 2HG2 THR A 164      43.786   7.110  24.014  1.00  0.00           H  
ATOM   2476 3HG2 THR A 164      42.270   6.368  23.451  1.00  0.00           H  
ATOM   2477  N   SER A 165      44.811   2.662  21.570  1.00  0.00           N  
ATOM   2478  CA  SER A 165      45.450   1.348  21.445  1.00  0.00           C  
ATOM   2479  C   SER A 165      46.693   1.389  20.559  1.00  0.00           C  
ATOM   2480  O   SER A 165      46.654   1.903  19.441  1.00  0.00           O  
ATOM   2481  CB  SER A 165      44.461   0.345  20.883  1.00  0.00           C  
ATOM   2482  OG  SER A 165      45.081  -0.888  20.640  1.00  0.00           O  
ATOM   2483  H   SER A 165      44.060   2.905  20.940  1.00  0.00           H  
ATOM   2484  HA  SER A 165      45.760   1.018  22.438  1.00  0.00           H  
ATOM   2485 1HB  SER A 165      43.640   0.210  21.587  1.00  0.00           H  
ATOM   2486 2HB  SER A 165      44.038   0.731  19.957  1.00  0.00           H  
ATOM   2487  HG  SER A 165      44.373  -1.536  20.600  1.00  0.00           H  
ATOM   2488  N   PRO A 166      47.937   0.948  20.743  1.00  0.00           N  
ATOM   2489  CA  PRO A 166      48.958   1.034  19.702  1.00  0.00           C  
ATOM   2490  C   PRO A 166      48.782  -0.040  18.623  1.00  0.00           C  
ATOM   2491  O   PRO A 166      49.037   0.204  17.444  1.00  0.00           O  
ATOM   2492  CB  PRO A 166      50.256   0.831  20.490  1.00  0.00           C  
ATOM   2493  CG  PRO A 166      49.832   0.086  21.709  1.00  0.00           C  
ATOM   2494  CD  PRO A 166      48.452   0.608  22.005  1.00  0.00           C  
ATOM   2495  HA  PRO A 166      48.926   2.034  19.245  1.00  0.00           H  
ATOM   2496 1HB  PRO A 166      50.983   0.274  19.880  1.00  0.00           H  
ATOM   2497 2HB  PRO A 166      50.712   1.805  20.722  1.00  0.00           H  
ATOM   2498 1HG  PRO A 166      49.842  -0.997  21.514  1.00  0.00           H  
ATOM   2499 2HG  PRO A 166      50.540   0.268  22.531  1.00  0.00           H  
ATOM   2500 1HD  PRO A 166      47.849  -0.187  22.467  1.00  0.00           H  
ATOM   2501 2HD  PRO A 166      48.525   1.478  22.675  1.00  0.00           H  
ATOM   2502  N   GLU A 167      48.345  -1.231  19.032  1.00  0.00           N  
ATOM   2503  CA  GLU A 167      47.964  -2.274  18.087  1.00  0.00           C  
ATOM   2504  C   GLU A 167      46.899  -1.777  17.118  1.00  0.00           C  
ATOM   2505  O   GLU A 167      47.005  -1.977  15.908  1.00  0.00           O  
ATOM   2506  CB  GLU A 167      47.453  -3.509  18.833  1.00  0.00           C  
ATOM   2507  CG  GLU A 167      47.074  -4.675  17.932  1.00  0.00           C  
ATOM   2508  CD  GLU A 167      46.606  -5.880  18.700  1.00  0.00           C  
ATOM   2509  OE1 GLU A 167      46.596  -5.825  19.906  1.00  0.00           O  
ATOM   2510  OE2 GLU A 167      46.259  -6.857  18.079  1.00  0.00           O  
ATOM   2511  H   GLU A 167      48.276  -1.416  20.022  1.00  0.00           H  
ATOM   2512  HA  GLU A 167      48.845  -2.555  17.508  1.00  0.00           H  
ATOM   2513 1HB  GLU A 167      48.217  -3.857  19.527  1.00  0.00           H  
ATOM   2514 2HB  GLU A 167      46.574  -3.241  19.420  1.00  0.00           H  
ATOM   2515 1HG  GLU A 167      46.279  -4.357  17.258  1.00  0.00           H  
ATOM   2516 2HG  GLU A 167      47.937  -4.949  17.327  1.00  0.00           H  
ATOM   2517  N   GLU A 168      45.873  -1.128  17.658  1.00  0.00           N  
ATOM   2518  CA  GLU A 168      44.786  -0.600  16.842  1.00  0.00           C  
ATOM   2519  C   GLU A 168      45.307   0.370  15.790  1.00  0.00           C  
ATOM   2520  O   GLU A 168      44.939   0.286  14.618  1.00  0.00           O  
ATOM   2521  CB  GLU A 168      43.748   0.098  17.723  1.00  0.00           C  
ATOM   2522  CG  GLU A 168      42.546   0.645  16.966  1.00  0.00           C  
ATOM   2523  CD  GLU A 168      41.533   1.294  17.868  1.00  0.00           C  
ATOM   2524  OE1 GLU A 168      41.743   1.302  19.057  1.00  0.00           O  
ATOM   2525  OE2 GLU A 168      40.548   1.783  17.366  1.00  0.00           O  
ATOM   2526  H   GLU A 168      45.846  -0.997  18.659  1.00  0.00           H  
ATOM   2527  HA  GLU A 168      44.304  -1.432  16.327  1.00  0.00           H  
ATOM   2528 1HB  GLU A 168      43.380  -0.600  18.475  1.00  0.00           H  
ATOM   2529 2HB  GLU A 168      44.218   0.929  18.250  1.00  0.00           H  
ATOM   2530 1HG  GLU A 168      42.892   1.380  16.239  1.00  0.00           H  
ATOM   2531 2HG  GLU A 168      42.072  -0.169  16.421  1.00  0.00           H  
ATOM   2532  N   VAL A 169      46.166   1.291  16.215  1.00  0.00           N  
ATOM   2533  CA  VAL A 169      46.739   2.279  15.310  1.00  0.00           C  
ATOM   2534  C   VAL A 169      47.621   1.618  14.259  1.00  0.00           C  
ATOM   2535  O   VAL A 169      47.595   1.995  13.087  1.00  0.00           O  
ATOM   2536  CB  VAL A 169      47.570   3.308  16.100  1.00  0.00           C  
ATOM   2537  CG1 VAL A 169      48.322   4.227  15.149  1.00  0.00           C  
ATOM   2538  CG2 VAL A 169      46.662   4.110  17.019  1.00  0.00           C  
ATOM   2539  H   VAL A 169      46.428   1.306  17.190  1.00  0.00           H  
ATOM   2540  HA  VAL A 169      45.924   2.800  14.805  1.00  0.00           H  
ATOM   2541  HB  VAL A 169      48.315   2.780  16.694  1.00  0.00           H  
ATOM   2542 1HG1 VAL A 169      48.904   4.948  15.724  1.00  0.00           H  
ATOM   2543 2HG1 VAL A 169      48.992   3.635  14.525  1.00  0.00           H  
ATOM   2544 3HG1 VAL A 169      47.611   4.758  14.517  1.00  0.00           H  
ATOM   2545 1HG2 VAL A 169      47.256   4.835  17.575  1.00  0.00           H  
ATOM   2546 2HG2 VAL A 169      45.912   4.634  16.425  1.00  0.00           H  
ATOM   2547 3HG2 VAL A 169      46.165   3.437  17.718  1.00  0.00           H  
ATOM   2548  N   GLU A 170      48.401   0.631  14.684  1.00  0.00           N  
ATOM   2549  CA  GLU A 170      49.293  -0.085  13.779  1.00  0.00           C  
ATOM   2550  C   GLU A 170      48.506  -0.857  12.728  1.00  0.00           C  
ATOM   2551  O   GLU A 170      48.881  -0.888  11.556  1.00  0.00           O  
ATOM   2552  CB  GLU A 170      50.192  -1.044  14.563  1.00  0.00           C  
ATOM   2553  CG  GLU A 170      51.214  -1.784  13.712  1.00  0.00           C  
ATOM   2554  CD  GLU A 170      52.137  -2.648  14.527  1.00  0.00           C  
ATOM   2555  OE1 GLU A 170      52.391  -2.311  15.658  1.00  0.00           O  
ATOM   2556  OE2 GLU A 170      52.589  -3.645  14.016  1.00  0.00           O  
ATOM   2557  H   GLU A 170      48.376   0.369  15.659  1.00  0.00           H  
ATOM   2558  HA  GLU A 170      49.922   0.643  13.266  1.00  0.00           H  
ATOM   2559 1HB  GLU A 170      50.734  -0.489  15.330  1.00  0.00           H  
ATOM   2560 2HB  GLU A 170      49.577  -1.787  15.070  1.00  0.00           H  
ATOM   2561 1HG  GLU A 170      50.688  -2.412  12.994  1.00  0.00           H  
ATOM   2562 2HG  GLU A 170      51.803  -1.057  13.155  1.00  0.00           H  
ATOM   2563  N   GLN A 171      47.413  -1.480  13.153  1.00  0.00           N  
ATOM   2564  CA  GLN A 171      46.571  -2.254  12.248  1.00  0.00           C  
ATOM   2565  C   GLN A 171      45.926  -1.360  11.197  1.00  0.00           C  
ATOM   2566  O   GLN A 171      45.839  -1.726  10.025  1.00  0.00           O  
ATOM   2567  CB  GLN A 171      45.490  -3.004  13.031  1.00  0.00           C  
ATOM   2568  CG  GLN A 171      44.634  -3.927  12.181  1.00  0.00           C  
ATOM   2569  CD  GLN A 171      45.436  -5.060  11.569  1.00  0.00           C  
ATOM   2570  OE1 GLN A 171      46.160  -5.774  12.267  1.00  0.00           O  
ATOM   2571  NE2 GLN A 171      45.311  -5.231  10.258  1.00  0.00           N  
ATOM   2572  H   GLN A 171      47.158  -1.416  14.128  1.00  0.00           H  
ATOM   2573  HA  GLN A 171      47.196  -2.983  11.732  1.00  0.00           H  
ATOM   2574 1HB  GLN A 171      45.956  -3.603  13.813  1.00  0.00           H  
ATOM   2575 2HB  GLN A 171      44.830  -2.287  13.518  1.00  0.00           H  
ATOM   2576 1HG  GLN A 171      43.853  -4.360  12.807  1.00  0.00           H  
ATOM   2577 2HG  GLN A 171      44.186  -3.349  11.373  1.00  0.00           H  
ATOM   2578 1HE2 GLN A 171      45.816  -5.962   9.797  1.00  0.00           H  
ATOM   2579 2HE2 GLN A 171      44.712  -4.629   9.729  1.00  0.00           H  
ATOM   2580  N   MET A 172      45.474  -0.185  11.622  1.00  0.00           N  
ATOM   2581  CA  MET A 172      44.836   0.763  10.717  1.00  0.00           C  
ATOM   2582  C   MET A 172      45.817   1.266   9.666  1.00  0.00           C  
ATOM   2583  O   MET A 172      45.468   1.407   8.494  1.00  0.00           O  
ATOM   2584  CB  MET A 172      44.252   1.934  11.505  1.00  0.00           C  
ATOM   2585  CG  MET A 172      43.034   1.581  12.347  1.00  0.00           C  
ATOM   2586  SD  MET A 172      42.242   3.033  13.067  1.00  0.00           S  
ATOM   2587  CE  MET A 172      43.411   3.451  14.357  1.00  0.00           C  
ATOM   2588  H   MET A 172      45.575   0.057  12.597  1.00  0.00           H  
ATOM   2589  HA  MET A 172      44.026   0.252  10.196  1.00  0.00           H  
ATOM   2590 1HB  MET A 172      45.012   2.339  12.171  1.00  0.00           H  
ATOM   2591 2HB  MET A 172      43.963   2.728  10.816  1.00  0.00           H  
ATOM   2592 1HG  MET A 172      42.303   1.060  11.730  1.00  0.00           H  
ATOM   2593 2HG  MET A 172      43.332   0.915  13.157  1.00  0.00           H  
ATOM   2594 1HE  MET A 172      43.061   4.333  14.894  1.00  0.00           H  
ATOM   2595 2HE  MET A 172      43.503   2.615  15.051  1.00  0.00           H  
ATOM   2596 3HE  MET A 172      44.385   3.662  13.912  1.00  0.00           H  
ATOM   2597  N   ALA A 173      47.046   1.536  10.091  1.00  0.00           N  
ATOM   2598  CA  ALA A 173      48.080   2.024   9.186  1.00  0.00           C  
ATOM   2599  C   ALA A 173      48.430   0.979   8.135  1.00  0.00           C  
ATOM   2600  O   ALA A 173      48.622   1.303   6.963  1.00  0.00           O  
ATOM   2601  CB  ALA A 173      49.323   2.424   9.968  1.00  0.00           C  
ATOM   2602  H   ALA A 173      47.270   1.400  11.066  1.00  0.00           H  
ATOM   2603  HA  ALA A 173      47.691   2.901   8.668  1.00  0.00           H  
ATOM   2604 1HB  ALA A 173      50.085   2.786   9.278  1.00  0.00           H  
ATOM   2605 2HB  ALA A 173      49.069   3.214  10.675  1.00  0.00           H  
ATOM   2606 3HB  ALA A 173      49.705   1.561  10.510  1.00  0.00           H  
ATOM   2607  N   LEU A 174      48.512  -0.277   8.560  1.00  0.00           N  
ATOM   2608  CA  LEU A 174      48.839  -1.372   7.655  1.00  0.00           C  
ATOM   2609  C   LEU A 174      47.753  -1.561   6.604  1.00  0.00           C  
ATOM   2610  O   LEU A 174      48.045  -1.800   5.432  1.00  0.00           O  
ATOM   2611  CB  LEU A 174      49.027  -2.674   8.444  1.00  0.00           C  
ATOM   2612  CG  LEU A 174      49.481  -3.889   7.625  1.00  0.00           C  
ATOM   2613  CD1 LEU A 174      50.235  -4.857   8.527  1.00  0.00           C  
ATOM   2614  CD2 LEU A 174      48.268  -4.559   6.997  1.00  0.00           C  
ATOM   2615  H   LEU A 174      48.343  -0.478   9.535  1.00  0.00           H  
ATOM   2616  HA  LEU A 174      49.772  -1.133   7.146  1.00  0.00           H  
ATOM   2617 1HB  LEU A 174      49.770  -2.503   9.223  1.00  0.00           H  
ATOM   2618 2HB  LEU A 174      48.082  -2.930   8.922  1.00  0.00           H  
ATOM   2619  HG  LEU A 174      50.164  -3.564   6.840  1.00  0.00           H  
ATOM   2620 1HD1 LEU A 174      50.557  -5.720   7.944  1.00  0.00           H  
ATOM   2621 2HD1 LEU A 174      51.108  -4.358   8.947  1.00  0.00           H  
ATOM   2622 3HD1 LEU A 174      49.581  -5.187   9.333  1.00  0.00           H  
ATOM   2623 1HD2 LEU A 174      48.590  -5.422   6.414  1.00  0.00           H  
ATOM   2624 2HD2 LEU A 174      47.585  -4.885   7.781  1.00  0.00           H  
ATOM   2625 3HD2 LEU A 174      47.758  -3.850   6.344  1.00  0.00           H  
ATOM   2626  N   ILE A 175      46.499  -1.453   7.029  1.00  0.00           N  
ATOM   2627  CA  ILE A 175      45.367  -1.611   6.124  1.00  0.00           C  
ATOM   2628  C   ILE A 175      45.343  -0.510   5.072  1.00  0.00           C  
ATOM   2629  O   ILE A 175      45.063  -0.764   3.900  1.00  0.00           O  
ATOM   2630  CB  ILE A 175      44.038  -1.607   6.901  1.00  0.00           C  
ATOM   2631  CG1 ILE A 175      43.928  -2.859   7.776  1.00  0.00           C  
ATOM   2632  CG2 ILE A 175      42.861  -1.519   5.942  1.00  0.00           C  
ATOM   2633  CD1 ILE A 175      42.790  -2.811   8.771  1.00  0.00           C  
ATOM   2634  H   ILE A 175      46.325  -1.256   8.004  1.00  0.00           H  
ATOM   2635  HA  ILE A 175      45.464  -2.568   5.612  1.00  0.00           H  
ATOM   2636  HB  ILE A 175      44.012  -0.750   7.573  1.00  0.00           H  
ATOM   2637 1HG1 ILE A 175      43.791  -3.735   7.143  1.00  0.00           H  
ATOM   2638 2HG1 ILE A 175      44.857  -2.999   8.330  1.00  0.00           H  
ATOM   2639 1HG2 ILE A 175      41.930  -1.519   6.508  1.00  0.00           H  
ATOM   2640 2HG2 ILE A 175      42.933  -0.601   5.362  1.00  0.00           H  
ATOM   2641 3HG2 ILE A 175      42.875  -2.376   5.269  1.00  0.00           H  
ATOM   2642 1HD1 ILE A 175      42.777  -3.732   9.354  1.00  0.00           H  
ATOM   2643 2HD1 ILE A 175      42.927  -1.960   9.439  1.00  0.00           H  
ATOM   2644 3HD1 ILE A 175      41.846  -2.706   8.238  1.00  0.00           H  
ATOM   2645  N   ALA A 176      45.639   0.714   5.498  1.00  0.00           N  
ATOM   2646  CA  ALA A 176      45.653   1.857   4.593  1.00  0.00           C  
ATOM   2647  C   ALA A 176      46.745   1.714   3.541  1.00  0.00           C  
ATOM   2648  O   ALA A 176      46.536   2.028   2.369  1.00  0.00           O  
ATOM   2649  CB  ALA A 176      45.838   3.149   5.375  1.00  0.00           C  
ATOM   2650  H   ALA A 176      45.860   0.855   6.473  1.00  0.00           H  
ATOM   2651  HA  ALA A 176      44.694   1.891   4.076  1.00  0.00           H  
ATOM   2652 1HB  ALA A 176      45.846   3.994   4.685  1.00  0.00           H  
ATOM   2653 2HB  ALA A 176      45.018   3.267   6.083  1.00  0.00           H  
ATOM   2654 3HB  ALA A 176      46.782   3.115   5.916  1.00  0.00           H  
ATOM   2655  N   VAL A 177      47.910   1.238   3.967  1.00  0.00           N  
ATOM   2656  CA  VAL A 177      49.039   1.052   3.062  1.00  0.00           C  
ATOM   2657  C   VAL A 177      48.733  -0.006   2.010  1.00  0.00           C  
ATOM   2658  O   VAL A 177      49.075   0.153   0.838  1.00  0.00           O  
ATOM   2659  CB  VAL A 177      50.295   0.638   3.852  1.00  0.00           C  
ATOM   2660  CG1 VAL A 177      51.421   0.259   2.901  1.00  0.00           C  
ATOM   2661  CG2 VAL A 177      50.724   1.770   4.773  1.00  0.00           C  
ATOM   2662  H   VAL A 177      48.017   0.999   4.942  1.00  0.00           H  
ATOM   2663  HA  VAL A 177      49.238   1.999   2.558  1.00  0.00           H  
ATOM   2664  HB  VAL A 177      50.064  -0.247   4.445  1.00  0.00           H  
ATOM   2665 1HG1 VAL A 177      52.301  -0.031   3.476  1.00  0.00           H  
ATOM   2666 2HG1 VAL A 177      51.104  -0.576   2.277  1.00  0.00           H  
ATOM   2667 3HG1 VAL A 177      51.667   1.113   2.270  1.00  0.00           H  
ATOM   2668 1HG2 VAL A 177      51.612   1.470   5.328  1.00  0.00           H  
ATOM   2669 2HG2 VAL A 177      50.949   2.656   4.179  1.00  0.00           H  
ATOM   2670 3HG2 VAL A 177      49.918   1.996   5.471  1.00  0.00           H  
ATOM   2671  N   GLU A 178      48.087  -1.086   2.436  1.00  0.00           N  
ATOM   2672  CA  GLU A 178      47.734  -2.174   1.531  1.00  0.00           C  
ATOM   2673  C   GLU A 178      46.733  -1.712   0.479  1.00  0.00           C  
ATOM   2674  O   GLU A 178      46.838  -2.073  -0.693  1.00  0.00           O  
ATOM   2675  CB  GLU A 178      47.156  -3.354   2.315  1.00  0.00           C  
ATOM   2676  CG  GLU A 178      46.804  -4.564   1.462  1.00  0.00           C  
ATOM   2677  CD  GLU A 178      48.006  -5.195   0.816  1.00  0.00           C  
ATOM   2678  OE1 GLU A 178      49.094  -4.978   1.291  1.00  0.00           O  
ATOM   2679  OE2 GLU A 178      47.835  -5.895  -0.154  1.00  0.00           O  
ATOM   2680  H   GLU A 178      47.834  -1.155   3.411  1.00  0.00           H  
ATOM   2681  HA  GLU A 178      48.638  -2.504   1.018  1.00  0.00           H  
ATOM   2682 1HB  GLU A 178      47.874  -3.676   3.070  1.00  0.00           H  
ATOM   2683 2HB  GLU A 178      46.253  -3.038   2.836  1.00  0.00           H  
ATOM   2684 1HG  GLU A 178      46.311  -5.307   2.088  1.00  0.00           H  
ATOM   2685 2HG  GLU A 178      46.101  -4.257   0.688  1.00  0.00           H  
ATOM   2686  N   ALA A 179      45.762  -0.911   0.905  1.00  0.00           N  
ATOM   2687  CA  ALA A 179      44.741  -0.398  -0.000  1.00  0.00           C  
ATOM   2688  C   ALA A 179      45.347   0.521  -1.052  1.00  0.00           C  
ATOM   2689  O   ALA A 179      44.973   0.471  -2.224  1.00  0.00           O  
ATOM   2690  CB  ALA A 179      43.660   0.334   0.782  1.00  0.00           C  
ATOM   2691  H   ALA A 179      45.731  -0.651   1.881  1.00  0.00           H  
ATOM   2692  HA  ALA A 179      44.290  -1.245  -0.517  1.00  0.00           H  
ATOM   2693 1HB  ALA A 179      42.905   0.711   0.092  1.00  0.00           H  
ATOM   2694 2HB  ALA A 179      43.195  -0.352   1.490  1.00  0.00           H  
ATOM   2695 3HB  ALA A 179      44.105   1.168   1.323  1.00  0.00           H  
ATOM   2696  N   VAL A 180      46.285   1.360  -0.626  1.00  0.00           N  
ATOM   2697  CA  VAL A 180      46.946   2.294  -1.531  1.00  0.00           C  
ATOM   2698  C   VAL A 180      47.764   1.556  -2.583  1.00  0.00           C  
ATOM   2699  O   VAL A 180      47.771   1.933  -3.755  1.00  0.00           O  
ATOM   2700  CB  VAL A 180      47.867   3.242  -0.741  1.00  0.00           C  
ATOM   2701  CG1 VAL A 180      48.700   4.090  -1.692  1.00  0.00           C  
ATOM   2702  CG2 VAL A 180      47.037   4.123   0.180  1.00  0.00           C  
ATOM   2703  H   VAL A 180      46.547   1.351   0.349  1.00  0.00           H  
ATOM   2704  HA  VAL A 180      46.182   2.887  -2.035  1.00  0.00           H  
ATOM   2705  HB  VAL A 180      48.562   2.648  -0.148  1.00  0.00           H  
ATOM   2706 1HG1 VAL A 180      49.346   4.754  -1.116  1.00  0.00           H  
ATOM   2707 2HG1 VAL A 180      49.313   3.440  -2.316  1.00  0.00           H  
ATOM   2708 3HG1 VAL A 180      48.040   4.684  -2.323  1.00  0.00           H  
ATOM   2709 1HG2 VAL A 180      47.695   4.791   0.736  1.00  0.00           H  
ATOM   2710 2HG2 VAL A 180      46.338   4.713  -0.414  1.00  0.00           H  
ATOM   2711 3HG2 VAL A 180      46.481   3.497   0.878  1.00  0.00           H  
ATOM   2712  N   THR A 181      48.453   0.502  -2.157  1.00  0.00           N  
ATOM   2713  CA  THR A 181      49.276  -0.292  -3.062  1.00  0.00           C  
ATOM   2714  C   THR A 181      48.423  -0.989  -4.114  1.00  0.00           C  
ATOM   2715  O   THR A 181      48.794  -1.052  -5.286  1.00  0.00           O  
ATOM   2716  CB  THR A 181      50.100  -1.338  -2.288  1.00  0.00           C  
ATOM   2717  OG1 THR A 181      50.977  -0.674  -1.369  1.00  0.00           O  
ATOM   2718  CG2 THR A 181      50.923  -2.184  -3.248  1.00  0.00           C  
ATOM   2719  H   THR A 181      48.405   0.245  -1.182  1.00  0.00           H  
ATOM   2720  HA  THR A 181      49.967   0.376  -3.578  1.00  0.00           H  
ATOM   2721  HB  THR A 181      49.429  -1.986  -1.726  1.00  0.00           H  
ATOM   2722  HG1 THR A 181      50.485  -0.421  -0.584  1.00  0.00           H  
ATOM   2723 1HG2 THR A 181      51.499  -2.918  -2.683  1.00  0.00           H  
ATOM   2724 2HG2 THR A 181      50.258  -2.699  -3.941  1.00  0.00           H  
ATOM   2725 3HG2 THR A 181      51.603  -1.542  -3.806  1.00  0.00           H  
ATOM   2726  N   ARG A 182      47.278  -1.511  -3.688  1.00  0.00           N  
ATOM   2727  CA  ARG A 182      46.369  -2.206  -4.593  1.00  0.00           C  
ATOM   2728  C   ARG A 182      45.808  -1.258  -5.645  1.00  0.00           C  
ATOM   2729  O   ARG A 182      45.689  -1.616  -6.817  1.00  0.00           O  
ATOM   2730  CB  ARG A 182      45.221  -2.836  -3.819  1.00  0.00           C  
ATOM   2731  CG  ARG A 182      45.608  -4.028  -2.957  1.00  0.00           C  
ATOM   2732  CD  ARG A 182      44.448  -4.552  -2.191  1.00  0.00           C  
ATOM   2733  NE  ARG A 182      44.814  -5.691  -1.366  1.00  0.00           N  
ATOM   2734  CZ  ARG A 182      43.998  -6.279  -0.469  1.00  0.00           C  
ATOM   2735  NH1 ARG A 182      42.777  -5.825  -0.294  1.00  0.00           N  
ATOM   2736  NH2 ARG A 182      44.426  -7.313   0.235  1.00  0.00           N  
ATOM   2737  H   ARG A 182      47.031  -1.424  -2.713  1.00  0.00           H  
ATOM   2738  HA  ARG A 182      46.923  -2.997  -5.099  1.00  0.00           H  
ATOM   2739 1HB  ARG A 182      44.769  -2.090  -3.167  1.00  0.00           H  
ATOM   2740 2HB  ARG A 182      44.452  -3.170  -4.516  1.00  0.00           H  
ATOM   2741 1HG  ARG A 182      45.989  -4.828  -3.592  1.00  0.00           H  
ATOM   2742 2HG  ARG A 182      46.380  -3.728  -2.248  1.00  0.00           H  
ATOM   2743 1HD  ARG A 182      44.059  -3.770  -1.540  1.00  0.00           H  
ATOM   2744 2HD  ARG A 182      43.669  -4.868  -2.883  1.00  0.00           H  
ATOM   2745  HE  ARG A 182      45.746  -6.069  -1.472  1.00  0.00           H  
ATOM   2746 1HH1 ARG A 182      42.450  -5.035  -0.832  1.00  0.00           H  
ATOM   2747 2HH1 ARG A 182      42.166  -6.265   0.378  1.00  0.00           H  
ATOM   2748 1HH2 ARG A 182      45.365  -7.662   0.101  1.00  0.00           H  
ATOM   2749 2HH2 ARG A 182      43.815  -7.753   0.907  1.00  0.00           H  
ATOM   2750  N   ILE A 183      45.464  -0.047  -5.219  1.00  0.00           N  
ATOM   2751  CA  ILE A 183      44.914   0.955  -6.124  1.00  0.00           C  
ATOM   2752  C   ILE A 183      45.936   1.368  -7.176  1.00  0.00           C  
ATOM   2753  O   ILE A 183      45.600   1.540  -8.348  1.00  0.00           O  
ATOM   2754  CB  ILE A 183      44.445   2.199  -5.347  1.00  0.00           C  
ATOM   2755  CG1 ILE A 183      43.236   1.857  -4.472  1.00  0.00           C  
ATOM   2756  CG2 ILE A 183      44.109   3.330  -6.306  1.00  0.00           C  
ATOM   2757  CD1 ILE A 183      42.877   2.938  -3.478  1.00  0.00           C  
ATOM   2758  H   ILE A 183      45.587   0.185  -4.244  1.00  0.00           H  
ATOM   2759  HA  ILE A 183      44.054   0.524  -6.635  1.00  0.00           H  
ATOM   2760  HB  ILE A 183      45.237   2.528  -4.675  1.00  0.00           H  
ATOM   2761 1HG1 ILE A 183      42.369   1.674  -5.105  1.00  0.00           H  
ATOM   2762 2HG1 ILE A 183      43.436   0.939  -3.918  1.00  0.00           H  
ATOM   2763 1HG2 ILE A 183      43.779   4.201  -5.740  1.00  0.00           H  
ATOM   2764 2HG2 ILE A 183      44.993   3.589  -6.887  1.00  0.00           H  
ATOM   2765 3HG2 ILE A 183      43.313   3.012  -6.979  1.00  0.00           H  
ATOM   2766 1HD1 ILE A 183      42.012   2.622  -2.894  1.00  0.00           H  
ATOM   2767 2HD1 ILE A 183      43.721   3.113  -2.809  1.00  0.00           H  
ATOM   2768 3HD1 ILE A 183      42.639   3.857  -4.010  1.00  0.00           H  
ATOM   2769  N   ALA A 184      47.185   1.526  -6.751  1.00  0.00           N  
ATOM   2770  CA  ALA A 184      48.258   1.918  -7.655  1.00  0.00           C  
ATOM   2771  C   ALA A 184      48.512   0.846  -8.707  1.00  0.00           C  
ATOM   2772  O   ALA A 184      48.732   1.152  -9.879  1.00  0.00           O  
ATOM   2773  CB  ALA A 184      49.531   2.204  -6.872  1.00  0.00           C  
ATOM   2774  H   ALA A 184      47.396   1.370  -5.776  1.00  0.00           H  
ATOM   2775  HA  ALA A 184      47.950   2.827  -8.172  1.00  0.00           H  
ATOM   2776 1HB  ALA A 184      50.324   2.496  -7.561  1.00  0.00           H  
ATOM   2777 2HB  ALA A 184      49.350   3.012  -6.164  1.00  0.00           H  
ATOM   2778 3HB  ALA A 184      49.834   1.309  -6.331  1.00  0.00           H  
ATOM   2779  N   ARG A 185      48.480  -0.412  -8.282  1.00  0.00           N  
ATOM   2780  CA  ARG A 185      48.707  -1.533  -9.186  1.00  0.00           C  
ATOM   2781  C   ARG A 185      47.609  -1.623 -10.238  1.00  0.00           C  
ATOM   2782  O   ARG A 185      47.879  -1.887 -11.410  1.00  0.00           O  
ATOM   2783  CB  ARG A 185      48.772  -2.841  -8.411  1.00  0.00           C  
ATOM   2784  CG  ARG A 185      49.088  -4.067  -9.252  1.00  0.00           C  
ATOM   2785  CD  ARG A 185      49.169  -5.297  -8.422  1.00  0.00           C  
ATOM   2786  NE  ARG A 185      50.273  -5.241  -7.478  1.00  0.00           N  
ATOM   2787  CZ  ARG A 185      50.380  -6.013  -6.379  1.00  0.00           C  
ATOM   2788  NH1 ARG A 185      49.443  -6.893  -6.100  1.00  0.00           N  
ATOM   2789  NH2 ARG A 185      51.425  -5.887  -5.581  1.00  0.00           N  
ATOM   2790  H   ARG A 185      48.293  -0.597  -7.307  1.00  0.00           H  
ATOM   2791  HA  ARG A 185      49.661  -1.382  -9.692  1.00  0.00           H  
ATOM   2792 1HB  ARG A 185      49.533  -2.767  -7.636  1.00  0.00           H  
ATOM   2793 2HB  ARG A 185      47.817  -3.018  -7.916  1.00  0.00           H  
ATOM   2794 1HG  ARG A 185      48.306  -4.209  -9.998  1.00  0.00           H  
ATOM   2795 2HG  ARG A 185      50.047  -3.928  -9.753  1.00  0.00           H  
ATOM   2796 1HD  ARG A 185      48.244  -5.417  -7.859  1.00  0.00           H  
ATOM   2797 2HD  ARG A 185      49.316  -6.162  -9.067  1.00  0.00           H  
ATOM   2798  HE  ARG A 185      51.014  -4.576  -7.659  1.00  0.00           H  
ATOM   2799 1HH1 ARG A 185      48.644  -6.990  -6.710  1.00  0.00           H  
ATOM   2800 2HH1 ARG A 185      49.523  -7.471  -5.277  1.00  0.00           H  
ATOM   2801 1HH2 ARG A 185      52.146  -5.210  -5.795  1.00  0.00           H  
ATOM   2802 2HH2 ARG A 185      51.505  -6.465  -4.758  1.00  0.00           H  
ATOM   2803  N   GLU A 186      46.370  -1.402  -9.813  1.00  0.00           N  
ATOM   2804  CA  GLU A 186      45.228  -1.457 -10.717  1.00  0.00           C  
ATOM   2805  C   GLU A 186      45.304  -0.358 -11.769  1.00  0.00           C  
ATOM   2806  O   GLU A 186      45.002  -0.585 -12.941  1.00  0.00           O  
ATOM   2807  CB  GLU A 186      43.920  -1.335  -9.932  1.00  0.00           C  
ATOM   2808  CG  GLU A 186      43.598  -2.538  -9.057  1.00  0.00           C  
ATOM   2809  CD  GLU A 186      43.364  -3.793  -9.851  1.00  0.00           C  
ATOM   2810  OE1 GLU A 186      42.419  -3.832 -10.602  1.00  0.00           O  
ATOM   2811  OE2 GLU A 186      44.133  -4.715  -9.707  1.00  0.00           O  
ATOM   2812  H   GLU A 186      46.215  -1.190  -8.838  1.00  0.00           H  
ATOM   2813  HA  GLU A 186      45.239  -2.419 -11.230  1.00  0.00           H  
ATOM   2814 1HB  GLU A 186      43.962  -0.456  -9.289  1.00  0.00           H  
ATOM   2815 2HB  GLU A 186      43.091  -1.194 -10.625  1.00  0.00           H  
ATOM   2816 1HG  GLU A 186      44.426  -2.707  -8.369  1.00  0.00           H  
ATOM   2817 2HG  GLU A 186      42.710  -2.317  -8.467  1.00  0.00           H  
ATOM   2818  N   VAL A 187      45.709   0.834 -11.344  1.00  0.00           N  
ATOM   2819  CA  VAL A 187      45.826   1.971 -12.248  1.00  0.00           C  
ATOM   2820  C   VAL A 187      46.901   1.730 -13.300  1.00  0.00           C  
ATOM   2821  O   VAL A 187      46.722   2.062 -14.472  1.00  0.00           O  
ATOM   2822  CB  VAL A 187      46.162   3.249 -11.458  1.00  0.00           C  
ATOM   2823  CG1 VAL A 187      46.472   4.397 -12.407  1.00  0.00           C  
ATOM   2824  CG2 VAL A 187      45.006   3.608 -10.537  1.00  0.00           C  
ATOM   2825  H   VAL A 187      45.942   0.956 -10.369  1.00  0.00           H  
ATOM   2826  HA  VAL A 187      44.869   2.112 -12.752  1.00  0.00           H  
ATOM   2827  HB  VAL A 187      47.059   3.073 -10.864  1.00  0.00           H  
ATOM   2828 1HG1 VAL A 187      46.708   5.292 -11.832  1.00  0.00           H  
ATOM   2829 2HG1 VAL A 187      47.325   4.132 -13.032  1.00  0.00           H  
ATOM   2830 3HG1 VAL A 187      45.605   4.590 -13.039  1.00  0.00           H  
ATOM   2831 1HG2 VAL A 187      45.251   4.513  -9.981  1.00  0.00           H  
ATOM   2832 2HG2 VAL A 187      44.108   3.779 -11.130  1.00  0.00           H  
ATOM   2833 3HG2 VAL A 187      44.829   2.790  -9.839  1.00  0.00           H  
ATOM   2834  N   LEU A 188      48.018   1.151 -12.875  1.00  0.00           N  
ATOM   2835  CA  LEU A 188      49.125   0.864 -13.779  1.00  0.00           C  
ATOM   2836  C   LEU A 188      48.726  -0.162 -14.831  1.00  0.00           C  
ATOM   2837  O   LEU A 188      49.082  -0.034 -16.003  1.00  0.00           O  
ATOM   2838  CB  LEU A 188      50.335   0.351 -12.989  1.00  0.00           C  
ATOM   2839  CG  LEU A 188      51.616   0.127 -13.803  1.00  0.00           C  
ATOM   2840  CD1 LEU A 188      51.513  -1.190 -14.561  1.00  0.00           C  
ATOM   2841  CD2 LEU A 188      51.820   1.293 -14.759  1.00  0.00           C  
ATOM   2842  H   LEU A 188      48.103   0.903 -11.900  1.00  0.00           H  
ATOM   2843  HA  LEU A 188      49.404   1.786 -14.288  1.00  0.00           H  
ATOM   2844 1HB  LEU A 188      50.565   1.066 -12.201  1.00  0.00           H  
ATOM   2845 2HB  LEU A 188      50.069  -0.598 -12.523  1.00  0.00           H  
ATOM   2846  HG  LEU A 188      52.469   0.057 -13.128  1.00  0.00           H  
ATOM   2847 1HD1 LEU A 188      52.423  -1.348 -15.140  1.00  0.00           H  
ATOM   2848 2HD1 LEU A 188      51.387  -2.008 -13.853  1.00  0.00           H  
ATOM   2849 3HD1 LEU A 188      50.656  -1.156 -15.234  1.00  0.00           H  
ATOM   2850 1HD2 LEU A 188      52.730   1.135 -15.337  1.00  0.00           H  
ATOM   2851 2HD2 LEU A 188      50.968   1.363 -15.435  1.00  0.00           H  
ATOM   2852 3HD2 LEU A 188      51.908   2.219 -14.189  1.00  0.00           H  
ATOM   2853  N   ARG A 189      47.985  -1.180 -14.406  1.00  0.00           N  
ATOM   2854  CA  ARG A 189      47.535  -2.231 -15.310  1.00  0.00           C  
ATOM   2855  C   ARG A 189      46.720  -1.656 -16.461  1.00  0.00           C  
ATOM   2856  O   ARG A 189      46.602  -2.273 -17.520  1.00  0.00           O  
ATOM   2857  CB  ARG A 189      46.697  -3.258 -14.562  1.00  0.00           C  
ATOM   2858  CG  ARG A 189      47.469  -4.113 -13.570  1.00  0.00           C  
ATOM   2859  CD  ARG A 189      46.575  -5.047 -12.838  1.00  0.00           C  
ATOM   2860  NE  ARG A 189      45.996  -6.047 -13.720  1.00  0.00           N  
ATOM   2861  CZ  ARG A 189      44.972  -6.857 -13.390  1.00  0.00           C  
ATOM   2862  NH1 ARG A 189      44.427  -6.775 -12.196  1.00  0.00           N  
ATOM   2863  NH2 ARG A 189      44.516  -7.736 -14.265  1.00  0.00           N  
ATOM   2864  H   ARG A 189      47.727  -1.227 -13.431  1.00  0.00           H  
ATOM   2865  HA  ARG A 189      48.412  -2.732 -15.722  1.00  0.00           H  
ATOM   2866 1HB  ARG A 189      45.905  -2.750 -14.014  1.00  0.00           H  
ATOM   2867 2HB  ARG A 189      46.222  -3.929 -15.277  1.00  0.00           H  
ATOM   2868 1HG  ARG A 189      48.218  -4.701 -14.102  1.00  0.00           H  
ATOM   2869 2HG  ARG A 189      47.963  -3.469 -12.842  1.00  0.00           H  
ATOM   2870 1HD  ARG A 189      47.143  -5.563 -12.065  1.00  0.00           H  
ATOM   2871 2HD  ARG A 189      45.762  -4.486 -12.378  1.00  0.00           H  
ATOM   2872  HE  ARG A 189      46.389  -6.140 -14.647  1.00  0.00           H  
ATOM   2873 1HH1 ARG A 189      44.776  -6.103 -11.527  1.00  0.00           H  
ATOM   2874 2HH1 ARG A 189      43.659  -7.382 -11.948  1.00  0.00           H  
ATOM   2875 1HH2 ARG A 189      44.935  -7.800 -15.183  1.00  0.00           H  
ATOM   2876 2HH2 ARG A 189      43.749  -8.344 -14.017  1.00  0.00           H  
ATOM   2877  N   HIS A 190      46.155  -0.485 -16.273  1.00  0.00           N  
ATOM   2878  CA  HIS A 190      45.301   0.035 -17.345  1.00  0.00           C  
ATOM   2879  C   HIS A 190      45.770   1.273 -18.033  1.00  0.00           C  
ATOM   2880  O   HIS A 190      44.972   2.021 -18.598  1.00  0.00           O  
ATOM   2881  CB  HIS A 190      43.896   0.310 -16.801  1.00  0.00           C  
ATOM   2882  CG  HIS A 190      42.910   0.709 -17.854  1.00  0.00           C  
ATOM   2883  ND1 HIS A 190      42.438  -0.173 -18.804  1.00  0.00           N  
ATOM   2884  CD2 HIS A 190      42.307   1.894 -18.109  1.00  0.00           C  
ATOM   2885  CE1 HIS A 190      41.586   0.453 -19.597  1.00  0.00           C  
ATOM   2886  NE2 HIS A 190      41.490   1.708 -19.197  1.00  0.00           N  
ATOM   2887  H   HIS A 190      46.325   0.010 -15.409  1.00  0.00           H  
ATOM   2888  HA  HIS A 190      45.217  -0.709 -18.136  1.00  0.00           H  
ATOM   2889 1HB  HIS A 190      43.518  -0.582 -16.300  1.00  0.00           H  
ATOM   2890 2HB  HIS A 190      43.943   1.107 -16.059  1.00  0.00           H  
ATOM   2891  HD2 HIS A 190      42.445   2.823 -17.555  1.00  0.00           H  
ATOM   2892  HE1 HIS A 190      41.054   0.009 -20.438  1.00  0.00           H  
ATOM   2893  HE2 HIS A 190      40.911   2.419 -19.619  1.00  0.00           H  
ATOM   2894  N   THR A 191      47.053   1.514 -18.002  1.00  0.00           N  
ATOM   2895  CA  THR A 191      47.531   2.684 -18.676  1.00  0.00           C  
ATOM   2896  C   THR A 191      49.018   2.579 -18.904  1.00  0.00           C  
ATOM   2897  O   THR A 191      49.733   1.951 -18.123  1.00  0.00           O  
ATOM   2898  CB  THR A 191      47.207   3.960 -17.877  1.00  0.00           C  
ATOM   2899  OG1 THR A 191      47.612   5.112 -18.627  1.00  0.00           O  
ATOM   2900  CG2 THR A 191      47.932   3.950 -16.540  1.00  0.00           C  
ATOM   2901  H   THR A 191      47.662   0.876 -17.510  1.00  0.00           H  
ATOM   2902  HA  THR A 191      47.036   2.751 -19.645  1.00  0.00           H  
ATOM   2903  HB  THR A 191      46.133   4.017 -17.701  1.00  0.00           H  
ATOM   2904  HG1 THR A 191      46.948   5.311 -19.292  1.00  0.00           H  
ATOM   2905 1HG2 THR A 191      47.691   4.859 -15.988  1.00  0.00           H  
ATOM   2906 2HG2 THR A 191      47.617   3.081 -15.962  1.00  0.00           H  
ATOM   2907 3HG2 THR A 191      49.007   3.903 -16.709  1.00  0.00           H  
ATOM   2908  N   ASP A 192      49.463   3.199 -19.978  1.00  0.00           N  
ATOM   2909  CA  ASP A 192      50.865   3.226 -20.326  1.00  0.00           C  
ATOM   2910  C   ASP A 192      51.290   4.681 -20.449  1.00  0.00           C  
ATOM   2911  O   ASP A 192      52.409   4.978 -20.867  1.00  0.00           O  
ATOM   2912  CB  ASP A 192      51.127   2.474 -21.633  1.00  0.00           C  
ATOM   2913  CG  ASP A 192      50.434   3.109 -22.831  1.00  0.00           C  
ATOM   2914  OD1 ASP A 192      49.797   4.121 -22.657  1.00  0.00           O  
ATOM   2915  OD2 ASP A 192      50.547   2.575 -23.909  1.00  0.00           O  
ATOM   2916  H   ASP A 192      48.805   3.672 -20.581  1.00  0.00           H  
ATOM   2917  HA  ASP A 192      51.429   2.743 -19.527  1.00  0.00           H  
ATOM   2918 1HB  ASP A 192      52.200   2.444 -21.827  1.00  0.00           H  
ATOM   2919 2HB  ASP A 192      50.783   1.444 -21.536  1.00  0.00           H  
ATOM   2920  N   ASP A 193      50.371   5.571 -20.076  1.00  0.00           N  
ATOM   2921  CA  ASP A 193      50.605   7.008 -20.105  1.00  0.00           C  
ATOM   2922  C   ASP A 193      51.703   7.406 -19.121  1.00  0.00           C  
ATOM   2923  O   ASP A 193      51.510   7.354 -17.906  1.00  0.00           O  
ATOM   2924  CB  ASP A 193      49.316   7.767 -19.779  1.00  0.00           C  
ATOM   2925  CG  ASP A 193      49.473   9.277 -19.893  1.00  0.00           C  
ATOM   2926  OD1 ASP A 193      50.536   9.768 -19.596  1.00  0.00           O  
ATOM   2927  OD2 ASP A 193      48.528   9.925 -20.275  1.00  0.00           O  
ATOM   2928  H   ASP A 193      49.470   5.244 -19.758  1.00  0.00           H  
ATOM   2929  HA  ASP A 193      50.928   7.286 -21.109  1.00  0.00           H  
ATOM   2930 1HB  ASP A 193      48.524   7.446 -20.457  1.00  0.00           H  
ATOM   2931 2HB  ASP A 193      48.998   7.524 -18.765  1.00  0.00           H  
ATOM   2932  N   SER A 194      52.980   7.853 -19.188  1.00  0.00           N  
ATOM   2933  CA  SER A 194      54.051   8.229 -18.275  1.00  0.00           C  
ATOM   2934  C   SER A 194      53.567   9.228 -17.213  1.00  0.00           C  
ATOM   2935  O   SER A 194      53.938   9.133 -16.043  1.00  0.00           O  
ATOM   2936  CB  SER A 194      55.206   8.824 -19.056  1.00  0.00           C  
ATOM   2937  OG  SER A 194      54.819  10.006 -19.702  1.00  0.00           O  
ATOM   2938  H   SER A 194      53.403   8.000 -20.093  1.00  0.00           H  
ATOM   2939  HA  SER A 194      54.399   7.332 -17.761  1.00  0.00           H  
ATOM   2940 1HB  SER A 194      56.035   9.031 -18.379  1.00  0.00           H  
ATOM   2941 2HB  SER A 194      55.557   8.103 -19.793  1.00  0.00           H  
ATOM   2942  HG  SER A 194      55.597  10.319 -20.170  1.00  0.00           H  
ATOM   2943  N   GLU A 195      52.746  10.163 -17.658  1.00  0.00           N  
ATOM   2944  CA  GLU A 195      52.145  11.211 -16.842  1.00  0.00           C  
ATOM   2945  C   GLU A 195      51.213  10.623 -15.790  1.00  0.00           C  
ATOM   2946  O   GLU A 195      51.270  10.995 -14.618  1.00  0.00           O  
ATOM   2947  CB  GLU A 195      51.377  12.199 -17.723  1.00  0.00           C  
ATOM   2948  CG  GLU A 195      50.731  13.348 -16.963  1.00  0.00           C  
ATOM   2949  CD  GLU A 195      51.736  14.276 -16.340  1.00  0.00           C  
ATOM   2950  OE1 GLU A 195      52.861  14.285 -16.779  1.00  0.00           O  
ATOM   2951  OE2 GLU A 195      51.378  14.978 -15.423  1.00  0.00           O  
ATOM   2952  H   GLU A 195      52.499  10.175 -18.637  1.00  0.00           H  
ATOM   2953  HA  GLU A 195      52.942  11.749 -16.327  1.00  0.00           H  
ATOM   2954 1HB  GLU A 195      52.052  12.626 -18.465  1.00  0.00           H  
ATOM   2955 2HB  GLU A 195      50.591  11.670 -18.263  1.00  0.00           H  
ATOM   2956 1HG  GLU A 195      50.104  13.917 -17.650  1.00  0.00           H  
ATOM   2957 2HG  GLU A 195      50.089  12.939 -16.184  1.00  0.00           H  
ATOM   2958  N   VAL A 196      50.354   9.702 -16.215  1.00  0.00           N  
ATOM   2959  CA  VAL A 196      49.408   9.061 -15.310  1.00  0.00           C  
ATOM   2960  C   VAL A 196      50.129   8.228 -14.259  1.00  0.00           C  
ATOM   2961  O   VAL A 196      49.752   8.228 -13.087  1.00  0.00           O  
ATOM   2962  CB  VAL A 196      48.440   8.160 -16.099  1.00  0.00           C  
ATOM   2963  CG1 VAL A 196      47.576   7.345 -15.149  1.00  0.00           C  
ATOM   2964  CG2 VAL A 196      47.576   9.009 -17.020  1.00  0.00           C  
ATOM   2965  H   VAL A 196      50.357   9.439 -17.190  1.00  0.00           H  
ATOM   2966  HA  VAL A 196      48.831   9.837 -14.806  1.00  0.00           H  
ATOM   2967  HB  VAL A 196      49.019   7.453 -16.694  1.00  0.00           H  
ATOM   2968 1HG1 VAL A 196      46.898   6.713 -15.724  1.00  0.00           H  
ATOM   2969 2HG1 VAL A 196      48.213   6.718 -14.525  1.00  0.00           H  
ATOM   2970 3HG1 VAL A 196      46.996   8.017 -14.517  1.00  0.00           H  
ATOM   2971 1HG2 VAL A 196      46.895   8.365 -17.575  1.00  0.00           H  
ATOM   2972 2HG2 VAL A 196      47.001   9.720 -16.426  1.00  0.00           H  
ATOM   2973 3HG2 VAL A 196      48.213   9.551 -17.718  1.00  0.00           H  
ATOM   2974  N   VAL A 197      51.169   7.518 -14.684  1.00  0.00           N  
ATOM   2975  CA  VAL A 197      51.945   6.679 -13.779  1.00  0.00           C  
ATOM   2976  C   VAL A 197      52.660   7.517 -12.728  1.00  0.00           C  
ATOM   2977  O   VAL A 197      52.717   7.144 -11.556  1.00  0.00           O  
ATOM   2978  CB  VAL A 197      52.982   5.858 -14.568  1.00  0.00           C  
ATOM   2979  CG1 VAL A 197      53.917   5.126 -13.618  1.00  0.00           C  
ATOM   2980  CG2 VAL A 197      52.272   4.876 -15.489  1.00  0.00           C  
ATOM   2981  H   VAL A 197      51.428   7.561 -15.659  1.00  0.00           H  
ATOM   2982  HA  VAL A 197      51.264   5.992 -13.275  1.00  0.00           H  
ATOM   2983  HB  VAL A 197      53.594   6.537 -15.162  1.00  0.00           H  
ATOM   2984 1HG1 VAL A 197      54.643   4.551 -14.192  1.00  0.00           H  
ATOM   2985 2HG1 VAL A 197      54.441   5.850 -12.994  1.00  0.00           H  
ATOM   2986 3HG1 VAL A 197      53.339   4.451 -12.986  1.00  0.00           H  
ATOM   2987 1HG2 VAL A 197      53.011   4.299 -16.044  1.00  0.00           H  
ATOM   2988 2HG2 VAL A 197      51.656   4.201 -14.895  1.00  0.00           H  
ATOM   2989 3HG2 VAL A 197      51.640   5.424 -16.188  1.00  0.00           H  
ATOM   2990  N   LEU A 198      53.205   8.652 -13.153  1.00  0.00           N  
ATOM   2991  CA  LEU A 198      53.918   9.545 -12.248  1.00  0.00           C  
ATOM   2992  C   LEU A 198      52.982  10.126 -11.197  1.00  0.00           C  
ATOM   2993  O   LEU A 198      53.342  10.238 -10.025  1.00  0.00           O  
ATOM   2994  CB  LEU A 198      54.579  10.682 -13.037  1.00  0.00           C  
ATOM   2995  CG  LEU A 198      55.400  11.678 -12.208  1.00  0.00           C  
ATOM   2996  CD1 LEU A 198      56.521  10.939 -11.490  1.00  0.00           C  
ATOM   2997  CD2 LEU A 198      55.956  12.762 -13.119  1.00  0.00           C  
ATOM   2998  H   LEU A 198      53.123   8.902 -14.128  1.00  0.00           H  
ATOM   2999  HA  LEU A 198      54.694   8.974 -11.739  1.00  0.00           H  
ATOM   3000 1HB  LEU A 198      55.242  10.247 -13.783  1.00  0.00           H  
ATOM   3001 2HB  LEU A 198      53.802  11.244 -13.555  1.00  0.00           H  
ATOM   3002  HG  LEU A 198      54.762  12.133 -11.449  1.00  0.00           H  
ATOM   3003 1HD1 LEU A 198      57.105  11.646 -10.900  1.00  0.00           H  
ATOM   3004 2HD1 LEU A 198      56.095  10.183 -10.830  1.00  0.00           H  
ATOM   3005 3HD1 LEU A 198      57.168  10.458 -12.223  1.00  0.00           H  
ATOM   3006 1HD2 LEU A 198      56.538  13.470 -12.529  1.00  0.00           H  
ATOM   3007 2HD2 LEU A 198      56.595  12.308 -13.877  1.00  0.00           H  
ATOM   3008 3HD2 LEU A 198      55.132  13.285 -13.605  1.00  0.00           H  
ATOM   3009  N   ARG A 199      51.778  10.495 -11.622  1.00  0.00           N  
ATOM   3010  CA  ARG A 199      50.788  11.065 -10.717  1.00  0.00           C  
ATOM   3011  C   ARG A 199      50.354  10.052  -9.666  1.00  0.00           C  
ATOM   3012  O   ARG A 199      50.188  10.391  -8.494  1.00  0.00           O  
ATOM   3013  CB  ARG A 199      49.568  11.543 -11.491  1.00  0.00           C  
ATOM   3014  CG  ARG A 199      48.508  12.235 -10.649  1.00  0.00           C  
ATOM   3015  CD  ARG A 199      47.410  12.781 -11.488  1.00  0.00           C  
ATOM   3016  NE  ARG A 199      46.372  13.404 -10.684  1.00  0.00           N  
ATOM   3017  CZ  ARG A 199      45.245  13.952 -11.181  1.00  0.00           C  
ATOM   3018  NH1 ARG A 199      45.027  13.945 -12.477  1.00  0.00           N  
ATOM   3019  NH2 ARG A 199      44.360  14.496 -10.365  1.00  0.00           N  
ATOM   3020  H   ARG A 199      51.543  10.377 -12.597  1.00  0.00           H  
ATOM   3021  HA  ARG A 199      51.235  11.921 -10.210  1.00  0.00           H  
ATOM   3022 1HB  ARG A 199      49.880  12.240 -12.267  1.00  0.00           H  
ATOM   3023 2HB  ARG A 199      49.095  10.694 -11.985  1.00  0.00           H  
ATOM   3024 1HG  ARG A 199      48.078  11.521  -9.946  1.00  0.00           H  
ATOM   3025 2HG  ARG A 199      48.961  13.059 -10.098  1.00  0.00           H  
ATOM   3026 1HD  ARG A 199      47.812  13.531 -12.169  1.00  0.00           H  
ATOM   3027 2HD  ARG A 199      46.957  11.974 -12.064  1.00  0.00           H  
ATOM   3028  HE  ARG A 199      46.504  13.429  -9.682  1.00  0.00           H  
ATOM   3029 1HH1 ARG A 199      45.704  13.529 -13.101  1.00  0.00           H  
ATOM   3030 2HH1 ARG A 199      44.183  14.356 -12.849  1.00  0.00           H  
ATOM   3031 1HH2 ARG A 199      44.527  14.502  -9.368  1.00  0.00           H  
ATOM   3032 2HH2 ARG A 199      43.516  14.906 -10.736  1.00  0.00           H  
ATOM   3033  N   VAL A 200      50.171   8.807 -10.091  1.00  0.00           N  
ATOM   3034  CA  VAL A 200      49.756   7.741  -9.186  1.00  0.00           C  
ATOM   3035  C   VAL A 200      50.823   7.465  -8.135  1.00  0.00           C  
ATOM   3036  O   VAL A 200      50.513   7.251  -6.963  1.00  0.00           O  
ATOM   3037  CB  VAL A 200      49.471   6.450  -9.976  1.00  0.00           C  
ATOM   3038  CG1 VAL A 200      49.223   5.288  -9.025  1.00  0.00           C  
ATOM   3039  CG2 VAL A 200      48.279   6.658 -10.896  1.00  0.00           C  
ATOM   3040  H   VAL A 200      50.323   8.593 -11.066  1.00  0.00           H  
ATOM   3041  HA  VAL A 200      48.840   8.052  -8.682  1.00  0.00           H  
ATOM   3042  HB  VAL A 200      50.350   6.197 -10.569  1.00  0.00           H  
ATOM   3043 1HG1 VAL A 200      49.024   4.383  -9.600  1.00  0.00           H  
ATOM   3044 2HG1 VAL A 200      50.103   5.134  -8.401  1.00  0.00           H  
ATOM   3045 3HG1 VAL A 200      48.364   5.512  -8.394  1.00  0.00           H  
ATOM   3046 1HG2 VAL A 200      48.084   5.741 -11.452  1.00  0.00           H  
ATOM   3047 2HG2 VAL A 200      47.402   6.916 -10.302  1.00  0.00           H  
ATOM   3048 3HG2 VAL A 200      48.495   7.466 -11.595  1.00  0.00           H  
ATOM   3049  N   ALA A 201      52.082   7.471  -8.560  1.00  0.00           N  
ATOM   3050  CA  ALA A 201      53.197   7.222  -7.655  1.00  0.00           C  
ATOM   3051  C   ALA A 201      53.310   8.318  -6.604  1.00  0.00           C  
ATOM   3052  O   ALA A 201      53.569   8.043  -5.432  1.00  0.00           O  
ATOM   3053  CB  ALA A 201      54.497   7.103  -8.437  1.00  0.00           C  
ATOM   3054  H   ALA A 201      52.271   7.653  -9.535  1.00  0.00           H  
ATOM   3055  HA  ALA A 201      53.009   6.281  -7.137  1.00  0.00           H  
ATOM   3056 1HB  ALA A 201      55.321   6.917  -7.747  1.00  0.00           H  
ATOM   3057 2HB  ALA A 201      54.422   6.277  -9.144  1.00  0.00           H  
ATOM   3058 3HB  ALA A 201      54.681   8.029  -8.979  1.00  0.00           H  
ATOM   3059  N   ARG A 202      53.114   9.561  -7.029  1.00  0.00           N  
ATOM   3060  CA  ARG A 202      53.193  10.702  -6.124  1.00  0.00           C  
ATOM   3061  C   ARG A 202      52.093  10.648  -5.072  1.00  0.00           C  
ATOM   3062  O   ARG A 202      52.326  10.944  -3.900  1.00  0.00           O  
ATOM   3063  CB  ARG A 202      53.086  12.008  -6.898  1.00  0.00           C  
ATOM   3064  CG  ARG A 202      54.297  12.344  -7.755  1.00  0.00           C  
ATOM   3065  CD  ARG A 202      54.130  13.643  -8.455  1.00  0.00           C  
ATOM   3066  NE  ARG A 202      55.248  13.930  -9.340  1.00  0.00           N  
ATOM   3067  CZ  ARG A 202      56.407  14.493  -8.948  1.00  0.00           C  
ATOM   3068  NH1 ARG A 202      56.586  14.823  -7.689  1.00  0.00           N  
ATOM   3069  NH2 ARG A 202      57.366  14.714  -9.831  1.00  0.00           N  
ATOM   3070  H   ARG A 202      52.905   9.720  -8.004  1.00  0.00           H  
ATOM   3071  HA  ARG A 202      54.158  10.676  -5.618  1.00  0.00           H  
ATOM   3072 1HB  ARG A 202      52.218  11.972  -7.554  1.00  0.00           H  
ATOM   3073 2HB  ARG A 202      52.936  12.832  -6.201  1.00  0.00           H  
ATOM   3074 1HG  ARG A 202      55.183  12.406  -7.124  1.00  0.00           H  
ATOM   3075 2HG  ARG A 202      54.439  11.565  -8.505  1.00  0.00           H  
ATOM   3076 1HD  ARG A 202      53.219  13.619  -9.054  1.00  0.00           H  
ATOM   3077 2HD  ARG A 202      54.061  14.445  -7.722  1.00  0.00           H  
ATOM   3078  HE  ARG A 202      55.148  13.690 -10.317  1.00  0.00           H  
ATOM   3079 1HH1 ARG A 202      55.853  14.655  -7.014  1.00  0.00           H  
ATOM   3080 2HH1 ARG A 202      57.455  15.246  -7.395  1.00  0.00           H  
ATOM   3081 1HH2 ARG A 202      57.229  14.460 -10.800  1.00  0.00           H  
ATOM   3082 2HH2 ARG A 202      58.234  15.136  -9.538  1.00  0.00           H  
ATOM   3083  N   ALA A 203      50.893  10.268  -5.498  1.00  0.00           N  
ATOM   3084  CA  ALA A 203      49.753  10.174  -4.593  1.00  0.00           C  
ATOM   3085  C   ALA A 203      49.972   9.094  -3.541  1.00  0.00           C  
ATOM   3086  O   ALA A 203      49.644   9.280  -2.369  1.00  0.00           O  
ATOM   3087  CB  ALA A 203      48.477   9.899  -5.375  1.00  0.00           C  
ATOM   3088  H   ALA A 203      50.767  10.038  -6.473  1.00  0.00           H  
ATOM   3089  HA  ALA A 203      49.652  11.128  -4.076  1.00  0.00           H  
ATOM   3090 1HB  ALA A 203      47.635   9.832  -4.686  1.00  0.00           H  
ATOM   3091 2HB  ALA A 203      48.302  10.710  -6.083  1.00  0.00           H  
ATOM   3092 3HB  ALA A 203      48.578   8.960  -5.917  1.00  0.00           H  
ATOM   3093  N   VAL A 204      50.529   7.965  -3.967  1.00  0.00           N  
ATOM   3094  CA  VAL A 204      50.792   6.853  -3.062  1.00  0.00           C  
ATOM   3095  C   VAL A 204      51.827   7.232  -2.010  1.00  0.00           C  
ATOM   3096  O   VAL A 204      51.693   6.880  -0.838  1.00  0.00           O  
ATOM   3097  CB  VAL A 204      51.291   5.628  -3.852  1.00  0.00           C  
ATOM   3098  CG1 VAL A 204      51.746   4.531  -2.901  1.00  0.00           C  
ATOM   3099  CG2 VAL A 204      50.191   5.122  -4.772  1.00  0.00           C  
ATOM   3100  H   VAL A 204      50.776   7.876  -4.942  1.00  0.00           H  
ATOM   3101  HA  VAL A 204      49.861   6.589  -2.558  1.00  0.00           H  
ATOM   3102  HB  VAL A 204      52.158   5.919  -4.445  1.00  0.00           H  
ATOM   3103 1HG1 VAL A 204      52.096   3.673  -3.476  1.00  0.00           H  
ATOM   3104 2HG1 VAL A 204      52.558   4.904  -2.277  1.00  0.00           H  
ATOM   3105 3HG1 VAL A 204      50.911   4.227  -2.270  1.00  0.00           H  
ATOM   3106 1HG2 VAL A 204      50.551   4.257  -5.328  1.00  0.00           H  
ATOM   3107 2HG2 VAL A 204      49.322   4.837  -4.179  1.00  0.00           H  
ATOM   3108 3HG2 VAL A 204      49.910   5.911  -5.471  1.00  0.00           H  
ATOM   3109  N   ALA A 205      52.860   7.952  -2.436  1.00  0.00           N  
ATOM   3110  CA  ALA A 205      53.920   8.380  -1.531  1.00  0.00           C  
ATOM   3111  C   ALA A 205      53.390   9.346  -0.479  1.00  0.00           C  
ATOM   3112  O   ALA A 205      53.759   9.266   0.693  1.00  0.00           O  
ATOM   3113  CB  ALA A 205      55.057   9.021  -2.313  1.00  0.00           C  
ATOM   3114  H   ALA A 205      52.912   8.209  -3.411  1.00  0.00           H  
ATOM   3115  HA  ALA A 205      54.300   7.499  -1.014  1.00  0.00           H  
ATOM   3116 1HB  ALA A 205      55.841   9.336  -1.624  1.00  0.00           H  
ATOM   3117 2HB  ALA A 205      55.464   8.299  -3.021  1.00  0.00           H  
ATOM   3118 3HB  ALA A 205      54.682   9.888  -2.855  1.00  0.00           H  
ATOM   3119  N   ASP A 206      52.523  10.258  -0.905  1.00  0.00           N  
ATOM   3120  CA  ASP A 206      51.940  11.242   0.000  1.00  0.00           C  
ATOM   3121  C   ASP A 206      51.065  10.572   1.052  1.00  0.00           C  
ATOM   3122  O   ASP A 206      51.089  10.948   2.224  1.00  0.00           O  
ATOM   3123  CB  ASP A 206      51.114  12.267  -0.781  1.00  0.00           C  
ATOM   3124  CG  ASP A 206      51.974  13.218  -1.603  1.00  0.00           C  
ATOM   3125  OD1 ASP A 206      53.155  13.286  -1.354  1.00  0.00           O  
ATOM   3126  OD2 ASP A 206      51.443  13.866  -2.472  1.00  0.00           O  
ATOM   3127  H   ASP A 206      52.261  10.270  -1.880  1.00  0.00           H  
ATOM   3128  HA  ASP A 206      52.749  11.764   0.512  1.00  0.00           H  
ATOM   3129 1HB  ASP A 206      50.430  11.748  -1.452  1.00  0.00           H  
ATOM   3130 2HB  ASP A 206      50.511  12.854  -0.088  1.00  0.00           H  
ATOM   3131  N   ALA A 207      50.293   9.578   0.626  1.00  0.00           N  
ATOM   3132  CA  ALA A 207      49.408   8.854   1.531  1.00  0.00           C  
ATOM   3133  C   ALA A 207      50.201   8.089   2.583  1.00  0.00           C  
ATOM   3134  O   ALA A 207      49.825   8.055   3.755  1.00  0.00           O  
ATOM   3135  CB  ALA A 207      48.513   7.904   0.749  1.00  0.00           C  
ATOM   3136  H   ALA A 207      50.320   9.317  -0.349  1.00  0.00           H  
ATOM   3137  HA  ALA A 207      48.783   9.582   2.048  1.00  0.00           H  
ATOM   3138 1HB  ALA A 207      47.858   7.371   1.438  1.00  0.00           H  
ATOM   3139 2HB  ALA A 207      47.909   8.472   0.041  1.00  0.00           H  
ATOM   3140 3HB  ALA A 207      49.129   7.188   0.207  1.00  0.00           H  
ATOM   3141  N   LEU A 208      51.301   7.476   2.157  1.00  0.00           N  
ATOM   3142  CA  LEU A 208      52.150   6.710   3.062  1.00  0.00           C  
ATOM   3143  C   LEU A 208      52.786   7.610   4.114  1.00  0.00           C  
ATOM   3144  O   LEU A 208      52.875   7.244   5.286  1.00  0.00           O  
ATOM   3145  CB  LEU A 208      53.245   5.982   2.273  1.00  0.00           C  
ATOM   3146  CG  LEU A 208      52.766   4.838   1.370  1.00  0.00           C  
ATOM   3147  CD1 LEU A 208      53.929   4.338   0.524  1.00  0.00           C  
ATOM   3148  CD2 LEU A 208      52.194   3.720   2.228  1.00  0.00           C  
ATOM   3149  H   LEU A 208      51.555   7.543   1.182  1.00  0.00           H  
ATOM   3150  HA  LEU A 208      51.534   5.969   3.570  1.00  0.00           H  
ATOM   3151 1HB  LEU A 208      53.760   6.707   1.644  1.00  0.00           H  
ATOM   3152 2HB  LEU A 208      53.966   5.568   2.978  1.00  0.00           H  
ATOM   3153  HG  LEU A 208      51.996   5.207   0.693  1.00  0.00           H  
ATOM   3154 1HD1 LEU A 208      53.589   3.525  -0.118  1.00  0.00           H  
ATOM   3155 2HD1 LEU A 208      54.307   5.152  -0.094  1.00  0.00           H  
ATOM   3156 3HD1 LEU A 208      54.724   3.977   1.175  1.00  0.00           H  
ATOM   3157 1HD2 LEU A 208      51.853   2.907   1.587  1.00  0.00           H  
ATOM   3158 2HD2 LEU A 208      52.964   3.349   2.905  1.00  0.00           H  
ATOM   3159 3HD2 LEU A 208      51.354   4.101   2.809  1.00  0.00           H  
ATOM   3160  N   ARG A 209      53.227   8.789   3.688  1.00  0.00           N  
ATOM   3161  CA  ARG A 209      53.857   9.743   4.593  1.00  0.00           C  
ATOM   3162  C   ARG A 209      52.872  10.237   5.645  1.00  0.00           C  
ATOM   3163  O   ARG A 209      53.221  10.380   6.817  1.00  0.00           O  
ATOM   3164  CB  ARG A 209      54.407  10.932   3.819  1.00  0.00           C  
ATOM   3165  CG  ARG A 209      55.178  11.939   4.657  1.00  0.00           C  
ATOM   3166  CD  ARG A 209      55.808  12.988   3.815  1.00  0.00           C  
ATOM   3167  NE  ARG A 209      54.817  13.774   3.097  1.00  0.00           N  
ATOM   3168  CZ  ARG A 209      54.590  13.692   1.772  1.00  0.00           C  
ATOM   3169  NH1 ARG A 209      55.288  12.857   1.035  1.00  0.00           N  
ATOM   3170  NH2 ARG A 209      53.664  14.452   1.212  1.00  0.00           N  
ATOM   3171  H   ARG A 209      53.123   9.030   2.713  1.00  0.00           H  
ATOM   3172  HA  ARG A 209      54.684   9.245   5.099  1.00  0.00           H  
ATOM   3173 1HB  ARG A 209      55.073  10.578   3.034  1.00  0.00           H  
ATOM   3174 2HB  ARG A 209      53.586  11.464   3.338  1.00  0.00           H  
ATOM   3175 1HG  ARG A 209      54.500  12.425   5.359  1.00  0.00           H  
ATOM   3176 2HG  ARG A 209      55.966  11.425   5.211  1.00  0.00           H  
ATOM   3177 1HD  ARG A 209      56.387  13.662   4.445  1.00  0.00           H  
ATOM   3178 2HD  ARG A 209      56.466  12.520   3.084  1.00  0.00           H  
ATOM   3179  HE  ARG A 209      54.260  14.428   3.630  1.00  0.00           H  
ATOM   3180 1HH1 ARG A 209      55.996  12.277   1.463  1.00  0.00           H  
ATOM   3181 2HH1 ARG A 209      55.118  12.796   0.042  1.00  0.00           H  
ATOM   3182 1HH2 ARG A 209      53.127  15.094   1.779  1.00  0.00           H  
ATOM   3183 2HH2 ARG A 209      53.494  14.391   0.219  1.00  0.00           H  
ATOM   3184  N   ARG A 210      51.640  10.496   5.219  1.00  0.00           N  
ATOM   3185  CA  ARG A 210      50.601  10.974   6.124  1.00  0.00           C  
ATOM   3186  C   ARG A 210      50.261   9.926   7.176  1.00  0.00           C  
ATOM   3187  O   ARG A 210      50.066  10.249   8.348  1.00  0.00           O  
ATOM   3188  CB  ARG A 210      49.343  11.338   5.350  1.00  0.00           C  
ATOM   3189  CG  ARG A 210      49.465  12.575   4.475  1.00  0.00           C  
ATOM   3190  CD  ARG A 210      49.576  13.813   5.288  1.00  0.00           C  
ATOM   3191  NE  ARG A 210      48.405  14.020   6.124  1.00  0.00           N  
ATOM   3192  CZ  ARG A 210      47.268  14.615   5.714  1.00  0.00           C  
ATOM   3193  NH1 ARG A 210      47.164  15.056   4.480  1.00  0.00           N  
ATOM   3194  NH2 ARG A 210      46.256  14.756   6.553  1.00  0.00           N  
ATOM   3195  H   ARG A 210      51.418  10.358   4.243  1.00  0.00           H  
ATOM   3196  HA  ARG A 210      50.968  11.867   6.631  1.00  0.00           H  
ATOM   3197 1HB  ARG A 210      49.059  10.506   4.707  1.00  0.00           H  
ATOM   3198 2HB  ARG A 210      48.522  11.507   6.048  1.00  0.00           H  
ATOM   3199 1HG  ARG A 210      50.355  12.493   3.851  1.00  0.00           H  
ATOM   3200 2HG  ARG A 210      48.583  12.660   3.839  1.00  0.00           H  
ATOM   3201 1HD  ARG A 210      50.450  13.746   5.935  1.00  0.00           H  
ATOM   3202 2HD  ARG A 210      49.680  14.674   4.627  1.00  0.00           H  
ATOM   3203  HE  ARG A 210      48.447  13.695   7.081  1.00  0.00           H  
ATOM   3204 1HH1 ARG A 210      47.937  14.948   3.839  1.00  0.00           H  
ATOM   3205 2HH1 ARG A 210      46.312  15.502   4.173  1.00  0.00           H  
ATOM   3206 1HH2 ARG A 210      46.336  14.418   7.502  1.00  0.00           H  
ATOM   3207 2HH2 ARG A 210      45.405  15.202   6.246  1.00  0.00           H  
ATOM   3208  N   VAL A 211      50.191   8.669   6.751  1.00  0.00           N  
ATOM   3209  CA  VAL A 211      49.874   7.571   7.655  1.00  0.00           C  
ATOM   3210  C   VAL A 211      50.961   7.392   8.707  1.00  0.00           C  
ATOM   3211  O   VAL A 211      50.671   7.150   9.879  1.00  0.00           O  
ATOM   3212  CB  VAL A 211      49.707   6.260   6.865  1.00  0.00           C  
ATOM   3213  CG1 VAL A 211      49.565   5.080   7.814  1.00  0.00           C  
ATOM   3214  CG2 VAL A 211      48.501   6.360   5.944  1.00  0.00           C  
ATOM   3215  H   VAL A 211      50.362   8.469   5.776  1.00  0.00           H  
ATOM   3216  HA  VAL A 211      48.934   7.798   8.159  1.00  0.00           H  
ATOM   3217  HB  VAL A 211      50.605   6.088   6.271  1.00  0.00           H  
ATOM   3218 1HG1 VAL A 211      49.448   4.161   7.239  1.00  0.00           H  
ATOM   3219 2HG1 VAL A 211      50.455   5.006   8.439  1.00  0.00           H  
ATOM   3220 3HG1 VAL A 211      48.688   5.225   8.446  1.00  0.00           H  
ATOM   3221 1HG2 VAL A 211      48.389   5.430   5.388  1.00  0.00           H  
ATOM   3222 2HG2 VAL A 211      47.604   6.538   6.537  1.00  0.00           H  
ATOM   3223 3HG2 VAL A 211      48.643   7.185   5.246  1.00  0.00           H  
ATOM   3224  N   VAL A 212      52.214   7.512   8.282  1.00  0.00           N  
ATOM   3225  CA  VAL A 212      53.348   7.364   9.186  1.00  0.00           C  
ATOM   3226  C   VAL A 212      53.361   8.466  10.238  1.00  0.00           C  
ATOM   3227  O   VAL A 212      53.643   8.216  11.410  1.00  0.00           O  
ATOM   3228  CB  VAL A 212      54.669   7.397   8.395  1.00  0.00           C  
ATOM   3229  CG1 VAL A 212      55.857   7.434   9.345  1.00  0.00           C  
ATOM   3230  CG2 VAL A 212      54.752   6.189   7.475  1.00  0.00           C  
ATOM   3231  H   VAL A 212      52.386   7.711   7.307  1.00  0.00           H  
ATOM   3232  HA  VAL A 212      53.265   6.400   9.690  1.00  0.00           H  
ATOM   3233  HB  VAL A 212      54.704   8.311   7.802  1.00  0.00           H  
ATOM   3234 1HG1 VAL A 212      56.783   7.457   8.769  1.00  0.00           H  
ATOM   3235 2HG1 VAL A 212      55.797   8.325   9.969  1.00  0.00           H  
ATOM   3236 3HG1 VAL A 212      55.846   6.546   9.976  1.00  0.00           H  
ATOM   3237 1HG2 VAL A 212      55.688   6.219   6.918  1.00  0.00           H  
ATOM   3238 2HG2 VAL A 212      54.712   5.276   8.068  1.00  0.00           H  
ATOM   3239 3HG2 VAL A 212      53.915   6.206   6.776  1.00  0.00           H  
ATOM   3240  N   GLU A 213      53.054   9.686   9.813  1.00  0.00           N  
ATOM   3241  CA  GLU A 213      53.030  10.829  10.717  1.00  0.00           C  
ATOM   3242  C   GLU A 213      51.939  10.677  11.769  1.00  0.00           C  
ATOM   3243  O   GLU A 213      52.145  10.994  12.941  1.00  0.00           O  
ATOM   3244  CB  GLU A 213      52.818  12.125   9.932  1.00  0.00           C  
ATOM   3245  CG  GLU A 213      53.999  12.535   9.064  1.00  0.00           C  
ATOM   3246  CD  GLU A 213      53.728  13.772   8.253  1.00  0.00           C  
ATOM   3247  OE1 GLU A 213      52.615  14.239   8.271  1.00  0.00           O  
ATOM   3248  OE2 GLU A 213      54.636  14.250   7.615  1.00  0.00           O  
ATOM   3249  H   GLU A 213      52.831   9.826   8.838  1.00  0.00           H  
ATOM   3250  HA  GLU A 213      53.991  10.885  11.230  1.00  0.00           H  
ATOM   3251 1HB  GLU A 213      51.947  12.020   9.284  1.00  0.00           H  
ATOM   3252 2HB  GLU A 213      52.613  12.941  10.625  1.00  0.00           H  
ATOM   3253 1HG  GLU A 213      54.862  12.716   9.705  1.00  0.00           H  
ATOM   3254 2HG  GLU A 213      54.246  11.713   8.393  1.00  0.00           H  
ATOM   3255  N   ALA A 214      50.778  10.190  11.344  1.00  0.00           N  
ATOM   3256  CA  ALA A 214      49.652   9.994  12.248  1.00  0.00           C  
ATOM   3257  C   ALA A 214      49.967   8.938  13.300  1.00  0.00           C  
ATOM   3258  O   ALA A 214      49.623   9.093  14.472  1.00  0.00           O  
ATOM   3259  CB  ALA A 214      48.406   9.606  11.465  1.00  0.00           C  
ATOM   3260  H   ALA A 214      50.673   9.949  10.369  1.00  0.00           H  
ATOM   3261  HA  ALA A 214      49.465  10.935  12.765  1.00  0.00           H  
ATOM   3262 1HB  ALA A 214      47.573   9.464  12.154  1.00  0.00           H  
ATOM   3263 2HB  ALA A 214      48.160  10.397  10.757  1.00  0.00           H  
ATOM   3264 3HB  ALA A 214      48.591   8.680  10.924  1.00  0.00           H  
ATOM   3265  N   LEU A 215      50.623   7.864  12.875  1.00  0.00           N  
ATOM   3266  CA  LEU A 215      50.986   6.780  13.779  1.00  0.00           C  
ATOM   3267  C   LEU A 215      51.982   7.250  14.831  1.00  0.00           C  
ATOM   3268  O   LEU A 215      51.880   6.887  16.003  1.00  0.00           O  
ATOM   3269  CB  LEU A 215      51.582   5.608  12.989  1.00  0.00           C  
ATOM   3270  CG  LEU A 215      51.974   4.378  13.817  1.00  0.00           C  
ATOM   3271  CD1 LEU A 215      50.745   3.836  14.535  1.00  0.00           C  
ATOM   3272  CD2 LEU A 215      52.584   3.324  12.904  1.00  0.00           C  
ATOM   3273  H   LEU A 215      50.877   7.797  11.900  1.00  0.00           H  
ATOM   3274  HA  LEU A 215      50.085   6.438  14.288  1.00  0.00           H  
ATOM   3275 1HB  LEU A 215      50.857   5.288  12.243  1.00  0.00           H  
ATOM   3276 2HB  LEU A 215      52.475   5.957  12.470  1.00  0.00           H  
ATOM   3277  HG  LEU A 215      52.703   4.667  14.575  1.00  0.00           H  
ATOM   3278 1HD1 LEU A 215      51.024   2.962  15.124  1.00  0.00           H  
ATOM   3279 2HD1 LEU A 215      50.342   4.604  15.195  1.00  0.00           H  
ATOM   3280 3HD1 LEU A 215      49.991   3.554  13.801  1.00  0.00           H  
ATOM   3281 1HD2 LEU A 215      52.863   2.450  13.493  1.00  0.00           H  
ATOM   3282 2HD2 LEU A 215      51.855   3.034  12.147  1.00  0.00           H  
ATOM   3283 3HD2 LEU A 215      53.470   3.733  12.418  1.00  0.00           H  
ATOM   3284  N   THR A 216      52.946   8.060  14.406  1.00  0.00           N  
ATOM   3285  CA  THR A 216      53.963   8.582  15.310  1.00  0.00           C  
ATOM   3286  C   THR A 216      53.332   9.355  16.461  1.00  0.00           C  
ATOM   3287  O   THR A 216      53.689   9.159  17.623  1.00  0.00           O  
ATOM   3288  CB  THR A 216      54.957   9.489  14.561  1.00  0.00           C  
ATOM   3289  OG1 THR A 216      55.633   8.729  13.551  1.00  0.00           O  
ATOM   3290  CG2 THR A 216      55.982  10.067  15.525  1.00  0.00           C  
ATOM   3291  H   THR A 216      52.975   8.321  13.431  1.00  0.00           H  
ATOM   3292  HA  THR A 216      54.515   7.742  15.732  1.00  0.00           H  
ATOM   3293  HB  THR A 216      54.416  10.304  14.082  1.00  0.00           H  
ATOM   3294  HG1 THR A 216      55.066   8.645  12.781  1.00  0.00           H  
ATOM   3295 1HG2 THR A 216      56.676  10.705  14.979  1.00  0.00           H  
ATOM   3296 2HG2 THR A 216      55.472  10.655  16.288  1.00  0.00           H  
ATOM   3297 3HG2 THR A 216      56.532   9.257  16.000  1.00  0.00           H  
ATOM   3298  N   LYS A 217      52.392  10.234  16.132  1.00  0.00           N  
ATOM   3299  CA  LYS A 217      51.709  11.039  17.138  1.00  0.00           C  
ATOM   3300  C   LYS A 217      51.024  10.159  18.175  1.00  0.00           C  
ATOM   3301  O   LYS A 217      51.146  10.390  19.378  1.00  0.00           O  
ATOM   3302  CB  LYS A 217      50.687  11.967  16.479  1.00  0.00           C  
ATOM   3303  CG  LYS A 217      51.300  13.110  15.680  1.00  0.00           C  
ATOM   3304  CD  LYS A 217      50.224  13.974  15.039  1.00  0.00           C  
ATOM   3305  CE  LYS A 217      50.834  15.106  14.225  1.00  0.00           C  
ATOM   3306  NZ  LYS A 217      49.794  15.936  13.559  1.00  0.00           N  
ATOM   3307  H   LYS A 217      52.144  10.348  15.160  1.00  0.00           H  
ATOM   3308  HA  LYS A 217      52.451  11.649  17.655  1.00  0.00           H  
ATOM   3309 1HB  LYS A 217      50.053  11.390  15.805  1.00  0.00           H  
ATOM   3310 2HB  LYS A 217      50.043  12.401  17.244  1.00  0.00           H  
ATOM   3311 1HG  LYS A 217      51.907  13.731  16.339  1.00  0.00           H  
ATOM   3312 2HG  LYS A 217      51.942  12.705  14.898  1.00  0.00           H  
ATOM   3313 1HD  LYS A 217      49.605  13.359  14.384  1.00  0.00           H  
ATOM   3314 2HD  LYS A 217      49.588  14.400  15.815  1.00  0.00           H  
ATOM   3315 1HE  LYS A 217      51.428  15.744  14.878  1.00  0.00           H  
ATOM   3316 2HE  LYS A 217      51.493  14.691  13.462  1.00  0.00           H  
ATOM   3317 1HZ  LYS A 217      50.239  16.674  13.031  1.00  0.00           H  
ATOM   3318 2HZ  LYS A 217      49.249  15.358  12.936  1.00  0.00           H  
ATOM   3319 3HZ  LYS A 217      49.188  16.342  14.258  1.00  0.00           H  
ATOM   3320  N   ALA A 218      50.302   9.148  17.703  1.00  0.00           N  
ATOM   3321  CA  ALA A 218      49.596   8.231  18.589  1.00  0.00           C  
ATOM   3322  C   ALA A 218      50.554   7.557  19.562  1.00  0.00           C  
ATOM   3323  O   ALA A 218      50.276   7.464  20.758  1.00  0.00           O  
ATOM   3324  CB  ALA A 218      48.843   7.186  17.779  1.00  0.00           C  
ATOM   3325  H   ALA A 218      50.241   9.011  16.704  1.00  0.00           H  
ATOM   3326  HA  ALA A 218      48.879   8.809  19.173  1.00  0.00           H  
ATOM   3327 1HB  ALA A 218      48.321   6.508  18.454  1.00  0.00           H  
ATOM   3328 2HB  ALA A 218      48.120   7.680  17.129  1.00  0.00           H  
ATOM   3329 3HB  ALA A 218      49.548   6.620  17.172  1.00  0.00           H  
ATOM   3330  N   THR A 219      51.686   7.083  19.061  1.00  0.00           N  
ATOM   3331  CA  THR A 219      52.568   6.248  19.873  1.00  0.00           C  
ATOM   3332  C   THR A 219      53.874   6.936  20.241  1.00  0.00           C  
ATOM   3333  O   THR A 219      54.746   6.338  20.871  1.00  0.00           O  
ATOM   3334  CB  THR A 219      52.883   4.927  19.147  1.00  0.00           C  
ATOM   3335  OG1 THR A 219      53.530   5.208  17.898  1.00  0.00           O  
ATOM   3336  CG2 THR A 219      51.606   4.143  18.887  1.00  0.00           C  
ATOM   3337  H   THR A 219      51.934   7.306  18.108  1.00  0.00           H  
ATOM   3338  HA  THR A 219      52.058   6.012  20.807  1.00  0.00           H  
ATOM   3339  HB  THR A 219      53.554   4.326  19.760  1.00  0.00           H  
ATOM   3340  HG1 THR A 219      54.347   5.686  18.062  1.00  0.00           H  
ATOM   3341 1HG2 THR A 219      51.849   3.213  18.374  1.00  0.00           H  
ATOM   3342 2HG2 THR A 219      51.118   3.918  19.835  1.00  0.00           H  
ATOM   3343 3HG2 THR A 219      50.936   4.736  18.266  1.00  0.00           H  
ATOM   3344  N   GLY A 220      54.026   8.194  19.856  1.00  0.00           N  
ATOM   3345  CA  GLY A 220      55.287   8.891  20.056  1.00  0.00           C  
ATOM   3346  C   GLY A 220      56.299   8.476  18.995  1.00  0.00           C  
ATOM   3347  O   GLY A 220      57.037   9.308  18.469  1.00  0.00           O  
ATOM   3348  H   GLY A 220      53.251   8.671  19.418  1.00  0.00           H  
ATOM   3349 1HA  GLY A 220      55.119   9.967  20.012  1.00  0.00           H  
ATOM   3350 2HA  GLY A 220      55.673   8.666  21.050  1.00  0.00           H  
ATOM   3351  N   GLY A 221      56.331   7.187  18.683  1.00  0.00           N  
ATOM   3352  CA  GLY A 221      57.214   6.670  17.640  1.00  0.00           C  
ATOM   3353  C   GLY A 221      56.448   5.872  16.598  1.00  0.00           C  
ATOM   3354  O   GLY A 221      55.350   5.382  16.861  1.00  0.00           O  
ATOM   3355  H   GLY A 221      55.729   6.546  19.179  1.00  0.00           H  
ATOM   3356 1HA  GLY A 221      57.729   7.500  17.155  1.00  0.00           H  
ATOM   3357 2HA  GLY A 221      57.978   6.038  18.091  1.00  0.00           H  
ATOM   3358  N   ILE A 222      57.044   5.750  15.413  1.00  0.00           N  
ATOM   3359  CA  ILE A 222      56.520   4.880  14.364  1.00  0.00           C  
ATOM   3360  C   ILE A 222      56.937   3.435  14.592  1.00  0.00           C  
ATOM   3361  O   ILE A 222      58.116   3.143  14.790  1.00  0.00           O  
ATOM   3362  CB  ILE A 222      57.000   5.340  12.975  1.00  0.00           C  
ATOM   3363  CG1 ILE A 222      56.473   6.743  12.665  1.00  0.00           C  
ATOM   3364  CG2 ILE A 222      56.558   4.353  11.906  1.00  0.00           C  
ATOM   3365  CD1 ILE A 222      57.092   7.371  11.437  1.00  0.00           C  
ATOM   3366  H   ILE A 222      57.887   6.275  15.230  1.00  0.00           H  
ATOM   3367  HA  ILE A 222      55.432   4.929  14.386  1.00  0.00           H  
ATOM   3368  HB  ILE A 222      58.088   5.403  12.969  1.00  0.00           H  
ATOM   3369 1HG1 ILE A 222      55.394   6.702  12.521  1.00  0.00           H  
ATOM   3370 2HG1 ILE A 222      56.663   7.399  13.515  1.00  0.00           H  
ATOM   3371 1HG2 ILE A 222      56.905   4.693  10.931  1.00  0.00           H  
ATOM   3372 2HG2 ILE A 222      56.980   3.372  12.119  1.00  0.00           H  
ATOM   3373 3HG2 ILE A 222      55.469   4.286  11.901  1.00  0.00           H  
ATOM   3374 1HD1 ILE A 222      56.668   8.363  11.283  1.00  0.00           H  
ATOM   3375 2HD1 ILE A 222      58.171   7.454  11.576  1.00  0.00           H  
ATOM   3376 3HD1 ILE A 222      56.884   6.749  10.567  1.00  0.00           H  
ATOM   3377  N   PRO A 223      55.960   2.534  14.562  1.00  0.00           N  
ATOM   3378  CA  PRO A 223      56.241   1.113  14.692  1.00  0.00           C  
ATOM   3379  C   PRO A 223      56.829   0.553  13.405  1.00  0.00           C  
ATOM   3380  O   PRO A 223      56.300   0.784  12.318  1.00  0.00           O  
ATOM   3381  CB  PRO A 223      54.863   0.515  14.992  1.00  0.00           C  
ATOM   3382  CG  PRO A 223      53.905   1.468  14.362  1.00  0.00           C  
ATOM   3383  CD  PRO A 223      54.574   2.810  14.491  1.00  0.00           C  
ATOM   3384  HA  PRO A 223      56.931   0.956  15.535  1.00  0.00           H  
ATOM   3385 1HB  PRO A 223      54.794  -0.500  14.573  1.00  0.00           H  
ATOM   3386 2HB  PRO A 223      54.721   0.424  16.079  1.00  0.00           H  
ATOM   3387 1HG  PRO A 223      53.721   1.185  13.316  1.00  0.00           H  
ATOM   3388 2HG  PRO A 223      52.935   1.427  14.878  1.00  0.00           H  
ATOM   3389 1HD  PRO A 223      54.361   3.414  13.596  1.00  0.00           H  
ATOM   3390 2HD  PRO A 223      54.210   3.317  15.397  1.00  0.00           H  
ATOM   3391  N   PRO A 224      57.922  -0.192  13.454  1.00  0.00           N  
ATOM   3392  CA  PRO A 224      58.681  -0.510  12.247  1.00  0.00           C  
ATOM   3393  C   PRO A 224      57.749  -1.064  11.185  1.00  0.00           C  
ATOM   3394  O   PRO A 224      58.079  -1.072   9.999  1.00  0.00           O  
ATOM   3395  CB  PRO A 224      59.688  -1.561  12.725  1.00  0.00           C  
ATOM   3396  CG  PRO A 224      59.860  -1.269  14.176  1.00  0.00           C  
ATOM   3397  CD  PRO A 224      58.489  -0.858  14.641  1.00  0.00           C  
ATOM   3398  HA  PRO A 224      59.196   0.396  11.894  1.00  0.00           H  
ATOM   3399 1HB  PRO A 224      59.296  -2.571  12.536  1.00  0.00           H  
ATOM   3400 2HB  PRO A 224      60.626  -1.469  12.157  1.00  0.00           H  
ATOM   3401 1HG  PRO A 224      60.236  -2.160  14.701  1.00  0.00           H  
ATOM   3402 2HG  PRO A 224      60.610  -0.477  14.318  1.00  0.00           H  
ATOM   3403 1HD  PRO A 224      57.913  -1.752  14.921  1.00  0.00           H  
ATOM   3404 2HD  PRO A 224      58.581  -0.172  15.496  1.00  0.00           H  
ATOM   3405  N   SER A 225      56.585  -1.526  11.622  1.00  0.00           N  
ATOM   3406  CA  SER A 225      55.637  -2.164  10.717  1.00  0.00           C  
ATOM   3407  C   SER A 225      55.134  -1.183   9.666  1.00  0.00           C  
ATOM   3408  O   SER A 225      54.993  -1.532   8.494  1.00  0.00           O  
ATOM   3409  CB  SER A 225      54.466  -2.726  11.499  1.00  0.00           C  
ATOM   3410  OG  SER A 225      54.876  -3.772  12.336  1.00  0.00           O  
ATOM   3411  H   SER A 225      56.355  -1.432  12.601  1.00  0.00           H  
ATOM   3412  HA  SER A 225      56.144  -2.984  10.206  1.00  0.00           H  
ATOM   3413 1HB  SER A 225      54.014  -1.935  12.097  1.00  0.00           H  
ATOM   3414 2HB  SER A 225      53.706  -3.087  10.807  1.00  0.00           H  
ATOM   3415  HG  SER A 225      54.086  -4.072  12.792  1.00  0.00           H  
ATOM   3416  N   VAL A 226      54.864   0.046  10.091  1.00  0.00           N  
ATOM   3417  CA  VAL A 226      54.376   1.080   9.186  1.00  0.00           C  
ATOM   3418  C   VAL A 226      55.421   1.430   8.135  1.00  0.00           C  
ATOM   3419  O   VAL A 226      55.097   1.622   6.963  1.00  0.00           O  
ATOM   3420  CB  VAL A 226      54.002   2.348   9.976  1.00  0.00           C  
ATOM   3421  CG1 VAL A 226      53.673   3.490   9.025  1.00  0.00           C  
ATOM   3422  CG2 VAL A 226      52.826   2.057  10.896  1.00  0.00           C  
ATOM   3423  H   VAL A 226      55.000   0.270  11.066  1.00  0.00           H  
ATOM   3424  HA  VAL A 226      53.484   0.706   8.682  1.00  0.00           H  
ATOM   3425  HB  VAL A 226      54.860   2.662  10.570  1.00  0.00           H  
ATOM   3426 1HG1 VAL A 226      53.411   4.379   9.600  1.00  0.00           H  
ATOM   3427 2HG1 VAL A 226      54.541   3.705   8.401  1.00  0.00           H  
ATOM   3428 3HG1 VAL A 226      52.832   3.207   8.393  1.00  0.00           H  
ATOM   3429 1HG2 VAL A 226      52.567   2.958  11.451  1.00  0.00           H  
ATOM   3430 2HG2 VAL A 226      51.969   1.738  10.302  1.00  0.00           H  
ATOM   3431 3HG2 VAL A 226      53.098   1.266  11.594  1.00  0.00           H  
ATOM   3432  N   ILE A 227      56.677   1.512   8.560  1.00  0.00           N  
ATOM   3433  CA  ILE A 227      57.772   1.839   7.655  1.00  0.00           C  
ATOM   3434  C   ILE A 227      57.961   0.753   6.604  1.00  0.00           C  
ATOM   3435  O   ILE A 227      58.200   1.045   5.432  1.00  0.00           O  
ATOM   3436  CB  ILE A 227      59.086   2.037   8.432  1.00  0.00           C  
ATOM   3437  CG1 ILE A 227      58.972   3.234   9.379  1.00  0.00           C  
ATOM   3438  CG2 ILE A 227      60.250   2.223   7.470  1.00  0.00           C  
ATOM   3439  CD1 ILE A 227      58.691   4.543   8.676  1.00  0.00           C  
ATOM   3440  H   ILE A 227      56.878   1.343   9.535  1.00  0.00           H  
ATOM   3441  HA  ILE A 227      57.531   2.770   7.143  1.00  0.00           H  
ATOM   3442  HB  ILE A 227      59.277   1.162   9.053  1.00  0.00           H  
ATOM   3443 1HG1 ILE A 227      58.174   3.054  10.098  1.00  0.00           H  
ATOM   3444 2HG1 ILE A 227      59.900   3.343   9.941  1.00  0.00           H  
ATOM   3445 1HG2 ILE A 227      61.171   2.362   8.036  1.00  0.00           H  
ATOM   3446 2HG2 ILE A 227      60.343   1.342   6.837  1.00  0.00           H  
ATOM   3447 3HG2 ILE A 227      60.071   3.100   6.848  1.00  0.00           H  
ATOM   3448 1HD1 ILE A 227      58.624   5.344   9.413  1.00  0.00           H  
ATOM   3449 2HD1 ILE A 227      59.497   4.761   7.975  1.00  0.00           H  
ATOM   3450 3HD1 ILE A 227      57.748   4.470   8.135  1.00  0.00           H  
ATOM   3451  N   LYS A 228      57.853  -0.501   7.029  1.00  0.00           N  
ATOM   3452  CA  LYS A 228      58.011  -1.633   6.124  1.00  0.00           C  
ATOM   3453  C   LYS A 228      56.910  -1.657   5.072  1.00  0.00           C  
ATOM   3454  O   LYS A 228      57.164  -1.937   3.900  1.00  0.00           O  
ATOM   3455  CB  LYS A 228      58.019  -2.947   6.907  1.00  0.00           C  
ATOM   3456  CG  LYS A 228      58.237  -4.188   6.051  1.00  0.00           C  
ATOM   3457  CD  LYS A 228      58.322  -5.442   6.908  1.00  0.00           C  
ATOM   3458  CE  LYS A 228      58.636  -6.669   6.065  1.00  0.00           C  
ATOM   3459  NZ  LYS A 228      57.544  -6.977   5.102  1.00  0.00           N  
ATOM   3460  H   LYS A 228      57.656  -0.675   8.004  1.00  0.00           H  
ATOM   3461  HA  LYS A 228      58.965  -1.531   5.605  1.00  0.00           H  
ATOM   3462 1HB  LYS A 228      58.806  -2.917   7.660  1.00  0.00           H  
ATOM   3463 2HB  LYS A 228      57.069  -3.065   7.430  1.00  0.00           H  
ATOM   3464 1HG  LYS A 228      57.412  -4.294   5.346  1.00  0.00           H  
ATOM   3465 2HG  LYS A 228      59.163  -4.081   5.485  1.00  0.00           H  
ATOM   3466 1HD  LYS A 228      59.104  -5.318   7.659  1.00  0.00           H  
ATOM   3467 2HD  LYS A 228      57.373  -5.598   7.420  1.00  0.00           H  
ATOM   3468 1HE  LYS A 228      59.557  -6.502   5.508  1.00  0.00           H  
ATOM   3469 2HE  LYS A 228      58.782  -7.531   6.716  1.00  0.00           H  
ATOM   3470 1HZ  LYS A 228      57.789  -7.796   4.564  1.00  0.00           H  
ATOM   3471 2HZ  LYS A 228      56.687  -7.152   5.609  1.00  0.00           H  
ATOM   3472 3HZ  LYS A 228      57.412  -6.193   4.480  1.00  0.00           H  
ATOM   3473  N   GLU A 229      55.686  -1.361   5.498  1.00  0.00           N  
ATOM   3474  CA  GLU A 229      54.543  -1.347   4.593  1.00  0.00           C  
ATOM   3475  C   GLU A 229      54.686  -0.255   3.541  1.00  0.00           C  
ATOM   3476  O   GLU A 229      54.372  -0.464   2.369  1.00  0.00           O  
ATOM   3477  CB  GLU A 229      53.244  -1.146   5.377  1.00  0.00           C  
ATOM   3478  CG  GLU A 229      52.844  -2.331   6.245  1.00  0.00           C  
ATOM   3479  CD  GLU A 229      51.605  -2.070   7.055  1.00  0.00           C  
ATOM   3480  OE1 GLU A 229      51.128  -0.961   7.036  1.00  0.00           O  
ATOM   3481  OE2 GLU A 229      51.134  -2.982   7.693  1.00  0.00           O  
ATOM   3482  H   GLU A 229      55.545  -1.140   6.473  1.00  0.00           H  
ATOM   3483  HA  GLU A 229      54.496  -2.308   4.080  1.00  0.00           H  
ATOM   3484 1HB  GLU A 229      53.342  -0.275   6.025  1.00  0.00           H  
ATOM   3485 2HB  GLU A 229      52.427  -0.948   4.683  1.00  0.00           H  
ATOM   3486 1HG  GLU A 229      52.671  -3.195   5.604  1.00  0.00           H  
ATOM   3487 2HG  GLU A 229      53.667  -2.570   6.916  1.00  0.00           H  
ATOM   3488  N   ALA A 230      55.162   0.910   3.967  1.00  0.00           N  
ATOM   3489  CA  ALA A 230      55.348   2.039   3.062  1.00  0.00           C  
ATOM   3490  C   ALA A 230      56.406   1.733   2.010  1.00  0.00           C  
ATOM   3491  O   ALA A 230      56.247   2.075   0.838  1.00  0.00           O  
ATOM   3492  CB  ALA A 230      55.726   3.289   3.844  1.00  0.00           C  
ATOM   3493  H   ALA A 230      55.401   1.017   4.942  1.00  0.00           H  
ATOM   3494  HA  ALA A 230      54.405   2.218   2.545  1.00  0.00           H  
ATOM   3495 1HB  ALA A 230      55.862   4.122   3.154  1.00  0.00           H  
ATOM   3496 2HB  ALA A 230      54.933   3.529   4.552  1.00  0.00           H  
ATOM   3497 3HB  ALA A 230      56.654   3.112   4.386  1.00  0.00           H  
ATOM   3498  N   ALA A 231      57.486   1.087   2.436  1.00  0.00           N  
ATOM   3499  CA  ALA A 231      58.574   0.734   1.531  1.00  0.00           C  
ATOM   3500  C   ALA A 231      58.112  -0.267   0.479  1.00  0.00           C  
ATOM   3501  O   ALA A 231      58.473  -0.162  -0.693  1.00  0.00           O  
ATOM   3502  CB  ALA A 231      59.753   0.173   2.313  1.00  0.00           C  
ATOM   3503  H   ALA A 231      57.555   0.834   3.411  1.00  0.00           H  
ATOM   3504  HA  ALA A 231      58.892   1.640   1.014  1.00  0.00           H  
ATOM   3505 1HB  ALA A 231      60.557  -0.085   1.624  1.00  0.00           H  
ATOM   3506 2HB  ALA A 231      60.109   0.922   3.021  1.00  0.00           H  
ATOM   3507 3HB  ALA A 231      59.439  -0.717   2.855  1.00  0.00           H  
ATOM   3508  N   GLU A 232      57.311  -1.238   0.905  1.00  0.00           N  
ATOM   3509  CA  GLU A 232      56.798  -2.259  -0.000  1.00  0.00           C  
ATOM   3510  C   GLU A 232      55.879  -1.653  -1.052  1.00  0.00           C  
ATOM   3511  O   GLU A 232      55.929  -2.027  -2.224  1.00  0.00           O  
ATOM   3512  CB  GLU A 232      56.049  -3.339   0.784  1.00  0.00           C  
ATOM   3513  CG  GLU A 232      56.939  -4.217   1.652  1.00  0.00           C  
ATOM   3514  CD  GLU A 232      56.162  -5.218   2.462  1.00  0.00           C  
ATOM   3515  OE1 GLU A 232      54.956  -5.160   2.443  1.00  0.00           O  
ATOM   3516  OE2 GLU A 232      56.776  -6.041   3.099  1.00  0.00           O  
ATOM   3517  H   GLU A 232      57.051  -1.269   1.881  1.00  0.00           H  
ATOM   3518  HA  GLU A 232      57.642  -2.722  -0.513  1.00  0.00           H  
ATOM   3519 1HB  GLU A 232      55.308  -2.870   1.432  1.00  0.00           H  
ATOM   3520 2HB  GLU A 232      55.513  -3.987   0.090  1.00  0.00           H  
ATOM   3521 1HG  GLU A 232      57.639  -4.752   1.011  1.00  0.00           H  
ATOM   3522 2HG  GLU A 232      57.515  -3.582   2.323  1.00  0.00           H  
ATOM   3523  N   ALA A 233      55.040  -0.715  -0.626  1.00  0.00           N  
ATOM   3524  CA  ALA A 233      54.106  -0.054  -1.531  1.00  0.00           C  
ATOM   3525  C   ALA A 233      54.844   0.764  -2.583  1.00  0.00           C  
ATOM   3526  O   ALA A 233      54.467   0.771  -3.755  1.00  0.00           O  
ATOM   3527  CB  ALA A 233      53.147   0.832  -0.749  1.00  0.00           C  
ATOM   3528  H   ALA A 233      55.049  -0.453   0.349  1.00  0.00           H  
ATOM   3529  HA  ALA A 233      53.533  -0.824  -2.048  1.00  0.00           H  
ATOM   3530 1HB  ALA A 233      52.457   1.319  -1.438  1.00  0.00           H  
ATOM   3531 2HB  ALA A 233      52.584   0.224  -0.041  1.00  0.00           H  
ATOM   3532 3HB  ALA A 233      53.712   1.589  -0.207  1.00  0.00           H  
ATOM   3533  N   ALA A 234      55.898   1.453  -2.157  1.00  0.00           N  
ATOM   3534  CA  ALA A 234      56.692   2.276  -3.062  1.00  0.00           C  
ATOM   3535  C   ALA A 234      57.389   1.423  -4.114  1.00  0.00           C  
ATOM   3536  O   ALA A 234      57.452   1.794  -5.286  1.00  0.00           O  
ATOM   3537  CB  ALA A 234      57.713   3.090  -2.280  1.00  0.00           C  
ATOM   3538  H   ALA A 234      56.155   1.405  -1.182  1.00  0.00           H  
ATOM   3539  HA  ALA A 234      56.017   2.959  -3.579  1.00  0.00           H  
ATOM   3540 1HB  ALA A 234      58.298   3.699  -2.970  1.00  0.00           H  
ATOM   3541 2HB  ALA A 234      57.196   3.738  -1.572  1.00  0.00           H  
ATOM   3542 3HB  ALA A 234      58.376   2.417  -1.738  1.00  0.00           H  
ATOM   3543  N   VAL A 235      57.911   0.278  -3.688  1.00  0.00           N  
ATOM   3544  CA  VAL A 235      58.606  -0.631  -4.593  1.00  0.00           C  
ATOM   3545  C   VAL A 235      57.658  -1.192  -5.645  1.00  0.00           C  
ATOM   3546  O   VAL A 235      58.016  -1.311  -6.817  1.00  0.00           O  
ATOM   3547  CB  VAL A 235      59.237  -1.793  -3.803  1.00  0.00           C  
ATOM   3548  CG1 VAL A 235      59.798  -2.840  -4.754  1.00  0.00           C  
ATOM   3549  CG2 VAL A 235      60.325  -1.263  -2.882  1.00  0.00           C  
ATOM   3550  H   VAL A 235      57.824   0.031  -2.713  1.00  0.00           H  
ATOM   3551  HA  VAL A 235      59.400  -0.078  -5.097  1.00  0.00           H  
ATOM   3552  HB  VAL A 235      58.463  -2.280  -3.210  1.00  0.00           H  
ATOM   3553 1HG1 VAL A 235      60.240  -3.654  -4.179  1.00  0.00           H  
ATOM   3554 2HG1 VAL A 235      58.995  -3.232  -5.378  1.00  0.00           H  
ATOM   3555 3HG1 VAL A 235      60.562  -2.387  -5.385  1.00  0.00           H  
ATOM   3556 1HG2 VAL A 235      60.766  -2.089  -2.326  1.00  0.00           H  
ATOM   3557 2HG2 VAL A 235      61.096  -0.771  -3.475  1.00  0.00           H  
ATOM   3558 3HG2 VAL A 235      59.893  -0.546  -2.184  1.00  0.00           H  
ATOM   3559  N   GLU A 236      56.447  -1.536  -5.219  1.00  0.00           N  
ATOM   3560  CA  GLU A 236      55.445  -2.086  -6.124  1.00  0.00           C  
ATOM   3561  C   GLU A 236      55.032  -1.064  -7.176  1.00  0.00           C  
ATOM   3562  O   GLU A 236      54.860  -1.400  -8.348  1.00  0.00           O  
ATOM   3563  CB  GLU A 236      54.216  -2.550  -5.340  1.00  0.00           C  
ATOM   3564  CG  GLU A 236      54.451  -3.779  -4.472  1.00  0.00           C  
ATOM   3565  CD  GLU A 236      53.244  -4.163  -3.662  1.00  0.00           C  
ATOM   3566  OE1 GLU A 236      52.283  -3.432  -3.680  1.00  0.00           O  
ATOM   3567  OE2 GLU A 236      53.283  -5.188  -3.024  1.00  0.00           O  
ATOM   3568  H   GLU A 236      56.215  -1.413  -4.244  1.00  0.00           H  
ATOM   3569  HA  GLU A 236      55.877  -2.946  -6.637  1.00  0.00           H  
ATOM   3570 1HB  GLU A 236      53.872  -1.744  -4.692  1.00  0.00           H  
ATOM   3571 2HB  GLU A 236      53.407  -2.780  -6.033  1.00  0.00           H  
ATOM   3572 1HG  GLU A 236      54.725  -4.616  -5.113  1.00  0.00           H  
ATOM   3573 2HG  GLU A 236      55.285  -3.582  -3.801  1.00  0.00           H  
ATOM   3574  N   VAL A 237      54.874   0.185  -6.751  1.00  0.00           N  
ATOM   3575  CA  VAL A 237      54.482   1.258  -7.655  1.00  0.00           C  
ATOM   3576  C   VAL A 237      55.554   1.512  -8.707  1.00  0.00           C  
ATOM   3577  O   VAL A 237      55.248   1.732  -9.879  1.00  0.00           O  
ATOM   3578  CB  VAL A 237      54.225   2.555  -6.864  1.00  0.00           C  
ATOM   3579  CG1 VAL A 237      54.001   3.722  -7.814  1.00  0.00           C  
ATOM   3580  CG2 VAL A 237      53.028   2.371  -5.944  1.00  0.00           C  
ATOM   3581  H   VAL A 237      55.030   0.396  -5.776  1.00  0.00           H  
ATOM   3582  HA  VAL A 237      53.560   0.966  -8.159  1.00  0.00           H  
ATOM   3583  HB  VAL A 237      55.108   2.788  -6.270  1.00  0.00           H  
ATOM   3584 1HG1 VAL A 237      53.821   4.630  -7.239  1.00  0.00           H  
ATOM   3585 2HG1 VAL A 237      54.884   3.858  -8.438  1.00  0.00           H  
ATOM   3586 3HG1 VAL A 237      53.137   3.517  -8.446  1.00  0.00           H  
ATOM   3587 1HG2 VAL A 237      52.852   3.291  -5.388  1.00  0.00           H  
ATOM   3588 2HG2 VAL A 237      52.145   2.132  -6.538  1.00  0.00           H  
ATOM   3589 3HG2 VAL A 237      53.227   1.558  -5.246  1.00  0.00           H  
ATOM   3590  N   VAL A 238      56.812   1.480  -8.282  1.00  0.00           N  
ATOM   3591  CA  VAL A 238      57.933   1.707  -9.186  1.00  0.00           C  
ATOM   3592  C   VAL A 238      58.023   0.609 -10.238  1.00  0.00           C  
ATOM   3593  O   VAL A 238      58.287   0.879 -11.410  1.00  0.00           O  
ATOM   3594  CB  VAL A 238      59.254   1.766  -8.395  1.00  0.00           C  
ATOM   3595  CG1 VAL A 238      60.441   1.812  -9.345  1.00  0.00           C  
ATOM   3596  CG2 VAL A 238      59.252   2.977  -7.474  1.00  0.00           C  
ATOM   3597  H   VAL A 238      56.997   1.293  -7.307  1.00  0.00           H  
ATOM   3598  HA  VAL A 238      57.783   2.663  -9.690  1.00  0.00           H  
ATOM   3599  HB  VAL A 238      59.352   0.857  -7.802  1.00  0.00           H  
ATOM   3600 1HG1 VAL A 238      61.366   1.854  -8.769  1.00  0.00           H  
ATOM   3601 2HG1 VAL A 238      60.443   0.919  -9.970  1.00  0.00           H  
ATOM   3602 3HG1 VAL A 238      60.368   2.698  -9.976  1.00  0.00           H  
ATOM   3603 1HG2 VAL A 238      60.188   3.012  -6.918  1.00  0.00           H  
ATOM   3604 2HG2 VAL A 238      59.148   3.885  -8.068  1.00  0.00           H  
ATOM   3605 3HG2 VAL A 238      58.418   2.902  -6.776  1.00  0.00           H  
ATOM   3606  N   ARG A 239      57.802  -0.630  -9.813  1.00  0.00           N  
ATOM   3607  CA  ARG A 239      57.857  -1.772 -10.717  1.00  0.00           C  
ATOM   3608  C   ARG A 239      56.758  -1.696 -11.769  1.00  0.00           C  
ATOM   3609  O   ARG A 239      56.985  -1.998 -12.941  1.00  0.00           O  
ATOM   3610  CB  ARG A 239      57.724  -3.075  -9.942  1.00  0.00           C  
ATOM   3611  CG  ARG A 239      57.851  -4.335 -10.783  1.00  0.00           C  
ATOM   3612  CD  ARG A 239      57.747  -5.562  -9.953  1.00  0.00           C  
ATOM   3613  NE  ARG A 239      58.847  -5.674  -9.009  1.00  0.00           N  
ATOM   3614  CZ  ARG A 239      58.836  -6.453  -7.910  1.00  0.00           C  
ATOM   3615  NH1 ARG A 239      57.778  -7.181  -7.631  1.00  0.00           N  
ATOM   3616  NH2 ARG A 239      59.889  -6.486  -7.112  1.00  0.00           N  
ATOM   3617  H   ARG A 239      57.590  -0.785  -8.838  1.00  0.00           H  
ATOM   3618  HA  ARG A 239      58.823  -1.766 -11.224  1.00  0.00           H  
ATOM   3619 1HB  ARG A 239      58.488  -3.117  -9.168  1.00  0.00           H  
ATOM   3620 2HB  ARG A 239      56.754  -3.106  -9.446  1.00  0.00           H  
ATOM   3621 1HG  ARG A 239      57.057  -4.357 -11.529  1.00  0.00           H  
ATOM   3622 2HG  ARG A 239      58.820  -4.342 -11.284  1.00  0.00           H  
ATOM   3623 1HD  ARG A 239      56.815  -5.541  -9.389  1.00  0.00           H  
ATOM   3624 2HD  ARG A 239      57.761  -6.440 -10.598  1.00  0.00           H  
ATOM   3625  HE  ARG A 239      59.679  -5.128  -9.190  1.00  0.00           H  
ATOM   3626 1HH1 ARG A 239      56.972  -7.156  -8.240  1.00  0.00           H  
ATOM   3627 2HH1 ARG A 239      57.769  -7.765  -6.807  1.00  0.00           H  
ATOM   3628 1HH2 ARG A 239      60.703  -5.926  -7.327  1.00  0.00           H  
ATOM   3629 2HH2 ARG A 239      59.881  -7.069  -6.289  1.00  0.00           H  
ATOM   3630  N   GLU A 240      55.566  -1.291 -11.344  1.00  0.00           N  
ATOM   3631  CA  GLU A 240      54.429  -1.174 -12.248  1.00  0.00           C  
ATOM   3632  C   GLU A 240      54.670  -0.099 -13.300  1.00  0.00           C  
ATOM   3633  O   GLU A 240      54.338  -0.278 -14.472  1.00  0.00           O  
ATOM   3634  CB  GLU A 240      53.154  -0.857 -11.463  1.00  0.00           C  
ATOM   3635  CG  GLU A 240      52.654  -1.998 -10.588  1.00  0.00           C  
ATOM   3636  CD  GLU A 240      52.235  -3.203 -11.382  1.00  0.00           C  
ATOM   3637  OE1 GLU A 240      51.295  -3.099 -12.133  1.00  0.00           O  
ATOM   3638  OE2 GLU A 240      52.856  -4.230 -11.238  1.00  0.00           O  
ATOM   3639  H   GLU A 240      55.444  -1.058 -10.369  1.00  0.00           H  
ATOM   3640  HA  GLU A 240      54.295  -2.127 -12.761  1.00  0.00           H  
ATOM   3641 1HB  GLU A 240      53.328   0.006 -10.820  1.00  0.00           H  
ATOM   3642 2HB  GLU A 240      52.356  -0.593 -12.157  1.00  0.00           H  
ATOM   3643 1HG  GLU A 240      53.448  -2.288  -9.900  1.00  0.00           H  
ATOM   3644 2HG  GLU A 240      51.810  -1.646  -9.998  1.00  0.00           H  
ATOM   3645  N   MET A 241      55.249   1.018 -12.875  1.00  0.00           N  
ATOM   3646  CA  MET A 241      55.536   2.125 -13.779  1.00  0.00           C  
ATOM   3647  C   MET A 241      56.562   1.726 -14.831  1.00  0.00           C  
ATOM   3648  O   MET A 241      56.434   2.082 -16.003  1.00  0.00           O  
ATOM   3649  CB  MET A 241      56.026   3.337 -12.990  1.00  0.00           C  
ATOM   3650  CG  MET A 241      54.962   3.998 -12.125  1.00  0.00           C  
ATOM   3651  SD  MET A 241      53.565   4.611 -13.087  1.00  0.00           S  
ATOM   3652  CE  MET A 241      54.344   5.937 -14.006  1.00  0.00           C  
ATOM   3653  H   MET A 241      55.497   1.103 -11.900  1.00  0.00           H  
ATOM   3654  HA  MET A 241      54.617   2.394 -14.300  1.00  0.00           H  
ATOM   3655 1HB  MET A 241      56.847   3.040 -12.339  1.00  0.00           H  
ATOM   3656 2HB  MET A 241      56.410   4.090 -13.679  1.00  0.00           H  
ATOM   3657 1HG  MET A 241      54.589   3.279 -11.395  1.00  0.00           H  
ATOM   3658 2HG  MET A 241      55.401   4.835 -11.583  1.00  0.00           H  
ATOM   3659 1HE  MET A 241      53.606   6.416 -14.650  1.00  0.00           H  
ATOM   3660 2HE  MET A 241      54.751   6.671 -13.310  1.00  0.00           H  
ATOM   3661 3HE  MET A 241      55.150   5.531 -14.618  1.00  0.00           H  
ATOM   3662  N   VAL A 242      57.580   0.985 -14.406  1.00  0.00           N  
ATOM   3663  CA  VAL A 242      58.631   0.535 -15.310  1.00  0.00           C  
ATOM   3664  C   VAL A 242      58.056  -0.280 -16.461  1.00  0.00           C  
ATOM   3665  O   VAL A 242      58.399  -0.060 -17.623  1.00  0.00           O  
ATOM   3666  CB  VAL A 242      59.663  -0.316 -14.547  1.00  0.00           C  
ATOM   3667  CG1 VAL A 242      60.639  -0.965 -15.517  1.00  0.00           C  
ATOM   3668  CG2 VAL A 242      60.402   0.548 -13.536  1.00  0.00           C  
ATOM   3669  H   VAL A 242      57.627   0.727 -13.431  1.00  0.00           H  
ATOM   3670  HA  VAL A 242      59.134   1.412 -15.719  1.00  0.00           H  
ATOM   3671  HB  VAL A 242      59.144  -1.121 -14.028  1.00  0.00           H  
ATOM   3672 1HG1 VAL A 242      61.362  -1.564 -14.961  1.00  0.00           H  
ATOM   3673 2HG1 VAL A 242      60.093  -1.607 -16.208  1.00  0.00           H  
ATOM   3674 3HG1 VAL A 242      61.165  -0.192 -16.077  1.00  0.00           H  
ATOM   3675 1HG2 VAL A 242      61.129  -0.061 -13.000  1.00  0.00           H  
ATOM   3676 2HG2 VAL A 242      60.916   1.356 -14.056  1.00  0.00           H  
ATOM   3677 3HG2 VAL A 242      59.688   0.968 -12.827  1.00  0.00           H  
ATOM   3678  N   LYS A 243      57.179  -1.223 -16.132  1.00  0.00           N  
ATOM   3679  CA  LYS A 243      56.554  -2.073 -17.138  1.00  0.00           C  
ATOM   3680  C   LYS A 243      55.809  -1.243 -18.175  1.00  0.00           C  
ATOM   3681  O   LYS A 243      55.793  -1.580 -19.359  1.00  0.00           O  
ATOM   3682  CB  LYS A 243      55.600  -3.070 -16.479  1.00  0.00           C  
ATOM   3683  CG  LYS A 243      56.291  -4.168 -15.680  1.00  0.00           C  
ATOM   3684  CD  LYS A 243      55.303  -5.239 -15.244  1.00  0.00           C  
ATOM   3685  CE  LYS A 243      54.378  -4.728 -14.149  1.00  0.00           C  
ATOM   3686  NZ  LYS A 243      53.485  -5.800 -13.630  1.00  0.00           N  
ATOM   3687  H   LYS A 243      56.939  -1.354 -15.160  1.00  0.00           H  
ATOM   3688  HA  LYS A 243      57.336  -2.629 -17.656  1.00  0.00           H  
ATOM   3689 1HB  LYS A 243      54.927  -2.539 -15.805  1.00  0.00           H  
ATOM   3690 2HB  LYS A 243      54.988  -3.549 -17.244  1.00  0.00           H  
ATOM   3691 1HG  LYS A 243      57.068  -4.628 -16.290  1.00  0.00           H  
ATOM   3692 2HG  LYS A 243      56.757  -3.735 -14.795  1.00  0.00           H  
ATOM   3693 1HD  LYS A 243      54.702  -5.551 -16.100  1.00  0.00           H  
ATOM   3694 2HD  LYS A 243      55.848  -6.106 -14.870  1.00  0.00           H  
ATOM   3695 1HE  LYS A 243      54.972  -4.336 -13.325  1.00  0.00           H  
ATOM   3696 2HE  LYS A 243      53.762  -3.919 -14.542  1.00  0.00           H  
ATOM   3697 1HZ  LYS A 243      52.889  -5.422 -12.907  1.00  0.00           H  
ATOM   3698 2HZ  LYS A 243      52.916  -6.159 -14.383  1.00  0.00           H  
ATOM   3699 3HZ  LYS A 243      54.045  -6.548 -13.245  1.00  0.00           H  
ATOM   3700  N   VAL A 244      55.180  -0.148 -17.759  1.00  0.00           N  
ATOM   3701  CA  VAL A 244      54.235   0.525 -18.656  1.00  0.00           C  
ATOM   3702  C   VAL A 244      54.680   1.946 -19.064  1.00  0.00           C  
ATOM   3703  O   VAL A 244      54.131   2.536 -19.994  1.00  0.00           O  
ATOM   3704  CB  VAL A 244      52.854   0.608 -17.979  1.00  0.00           C  
ATOM   3705  CG1 VAL A 244      52.313  -0.787 -17.701  1.00  0.00           C  
ATOM   3706  CG2 VAL A 244      52.955   1.414 -16.693  1.00  0.00           C  
ATOM   3707  H   VAL A 244      55.364   0.202 -16.830  1.00  0.00           H  
ATOM   3708  HA  VAL A 244      54.143  -0.066 -19.568  1.00  0.00           H  
ATOM   3709  HB  VAL A 244      52.155   1.094 -18.659  1.00  0.00           H  
ATOM   3710 1HG1 VAL A 244      51.336  -0.709 -17.222  1.00  0.00           H  
ATOM   3711 2HG1 VAL A 244      52.215  -1.333 -18.639  1.00  0.00           H  
ATOM   3712 3HG1 VAL A 244      52.998  -1.318 -17.040  1.00  0.00           H  
ATOM   3713 1HG2 VAL A 244      51.975   1.469 -16.220  1.00  0.00           H  
ATOM   3714 2HG2 VAL A 244      53.659   0.930 -16.015  1.00  0.00           H  
ATOM   3715 3HG2 VAL A 244      53.305   2.421 -16.921  1.00  0.00           H  
ATOM   3716  N   ALA A 245      55.679   2.503 -18.369  1.00  0.00           N  
ATOM   3717  CA  ALA A 245      56.115   3.890 -18.615  1.00  0.00           C  
ATOM   3718  C   ALA A 245      57.177   4.006 -19.715  1.00  0.00           C  
ATOM   3719  O   ALA A 245      58.282   3.479 -19.583  1.00  0.00           O  
ATOM   3720  CB  ALA A 245      56.643   4.503 -17.326  1.00  0.00           C  
ATOM   3721  H   ALA A 245      56.146   1.959 -17.658  1.00  0.00           H  
ATOM   3722  HA  ALA A 245      55.250   4.463 -18.950  1.00  0.00           H  
ATOM   3723 1HB  ALA A 245      56.950   5.532 -17.511  1.00  0.00           H  
ATOM   3724 2HB  ALA A 245      55.859   4.488 -16.569  1.00  0.00           H  
ATOM   3725 3HB  ALA A 245      57.498   3.928 -16.974  1.00  0.00           H  
ATOM   3726  N   LYS A 246      56.831   4.700 -20.799  1.00  0.00           N  
ATOM   3727  CA  LYS A 246      57.733   4.881 -21.943  1.00  0.00           C  
ATOM   3728  C   LYS A 246      58.868   5.891 -21.697  1.00  0.00           C  
ATOM   3729  O   LYS A 246      60.004   5.677 -22.119  1.00  0.00           O  
ATOM   3730  CB  LYS A 246      56.925   5.311 -23.169  1.00  0.00           C  
ATOM   3731  CG  LYS A 246      56.025   4.225 -23.741  1.00  0.00           C  
ATOM   3732  CD  LYS A 246      55.249   4.730 -24.949  1.00  0.00           C  
ATOM   3733  CE  LYS A 246      54.345   3.647 -25.520  1.00  0.00           C  
ATOM   3734  NZ  LYS A 246      53.551   4.139 -26.678  1.00  0.00           N  
ATOM   3735  H   LYS A 246      55.914   5.121 -20.842  1.00  0.00           H  
ATOM   3736  HA  LYS A 246      58.213   3.926 -22.159  1.00  0.00           H  
ATOM   3737 1HB  LYS A 246      56.298   6.164 -22.910  1.00  0.00           H  
ATOM   3738 2HB  LYS A 246      57.605   5.633 -23.958  1.00  0.00           H  
ATOM   3739 1HG  LYS A 246      56.631   3.370 -24.042  1.00  0.00           H  
ATOM   3740 2HG  LYS A 246      55.320   3.897 -22.978  1.00  0.00           H  
ATOM   3741 1HD  LYS A 246      54.638   5.586 -24.657  1.00  0.00           H  
ATOM   3742 2HD  LYS A 246      55.947   5.051 -25.722  1.00  0.00           H  
ATOM   3743 1HE  LYS A 246      54.950   2.801 -25.842  1.00  0.00           H  
ATOM   3744 2HE  LYS A 246      53.659   3.301 -24.747  1.00  0.00           H  
ATOM   3745 1HZ  LYS A 246      52.966   3.393 -27.027  1.00  0.00           H  
ATOM   3746 2HZ  LYS A 246      52.971   4.913 -26.386  1.00  0.00           H  
ATOM   3747 3HZ  LYS A 246      54.177   4.445 -27.410  1.00  0.00           H  
ATOM   3748  N   ASP A 247      58.559   6.995 -21.011  1.00  0.00           N  
ATOM   3749  CA  ASP A 247      59.545   8.058 -20.760  1.00  0.00           C  
ATOM   3750  C   ASP A 247      60.393   7.819 -19.506  1.00  0.00           C  
ATOM   3751  O   ASP A 247      59.866   7.727 -18.397  1.00  0.00           O  
ATOM   3752  CB  ASP A 247      58.836   9.409 -20.635  1.00  0.00           C  
ATOM   3753  CG  ASP A 247      59.804  10.572 -20.465  1.00  0.00           C  
ATOM   3754  OD1 ASP A 247      60.825  10.385 -19.848  1.00  0.00           O  
ATOM   3755  OD2 ASP A 247      59.512  11.637 -20.955  1.00  0.00           O  
ATOM   3756  H   ASP A 247      57.621   7.105 -20.653  1.00  0.00           H  
ATOM   3757  HA  ASP A 247      60.230   8.102 -21.607  1.00  0.00           H  
ATOM   3758 1HB  ASP A 247      58.230   9.586 -21.523  1.00  0.00           H  
ATOM   3759 2HB  ASP A 247      58.162   9.388 -19.778  1.00  0.00           H  
ATOM   3760  N   PRO A 248      61.812   7.673 -19.404  1.00  0.00           N  
ATOM   3761  CA  PRO A 248      62.674   7.196 -18.325  1.00  0.00           C  
ATOM   3762  C   PRO A 248      63.038   8.294 -17.316  1.00  0.00           C  
ATOM   3763  O   PRO A 248      63.676   8.028 -16.298  1.00  0.00           O  
ATOM   3764  CB  PRO A 248      63.910   6.704 -19.085  1.00  0.00           C  
ATOM   3765  CG  PRO A 248      64.010   7.623 -20.254  1.00  0.00           C  
ATOM   3766  CD  PRO A 248      62.581   7.886 -20.647  1.00  0.00           C  
ATOM   3767  HA  PRO A 248      62.175   6.366 -17.803  1.00  0.00           H  
ATOM   3768 1HB  PRO A 248      64.794   6.746 -18.432  1.00  0.00           H  
ATOM   3769 2HB  PRO A 248      63.777   5.652 -19.379  1.00  0.00           H  
ATOM   3770 1HG  PRO A 248      64.547   8.540 -19.971  1.00  0.00           H  
ATOM   3771 2HG  PRO A 248      64.591   7.150 -21.060  1.00  0.00           H  
ATOM   3772 1HD  PRO A 248      62.481   8.924 -20.998  1.00  0.00           H  
ATOM   3773 2HD  PRO A 248      62.281   7.180 -21.435  1.00  0.00           H  
ATOM   3774  N   GLN A 249      62.608   9.479 -17.658  1.00  0.00           N  
ATOM   3775  CA  GLN A 249      62.610  10.687 -16.842  1.00  0.00           C  
ATOM   3776  C   GLN A 249      61.509  10.644 -15.790  1.00  0.00           C  
ATOM   3777  O   GLN A 249      61.745  10.938 -14.618  1.00  0.00           O  
ATOM   3778  CB  GLN A 249      62.443  11.928 -17.722  1.00  0.00           C  
ATOM   3779  CG  GLN A 249      63.615  12.194 -18.652  1.00  0.00           C  
ATOM   3780  CD  GLN A 249      64.899  12.483 -17.896  1.00  0.00           C  
ATOM   3781  OE1 GLN A 249      64.872  12.939 -16.750  1.00  0.00           O  
ATOM   3782  NE2 GLN A 249      66.032  12.218 -18.536  1.00  0.00           N  
ATOM   3783  H   GLN A 249      62.224   9.615 -18.582  1.00  0.00           H  
ATOM   3784  HA  GLN A 249      63.567  10.753 -16.324  1.00  0.00           H  
ATOM   3785 1HB  GLN A 249      61.547  11.823 -18.333  1.00  0.00           H  
ATOM   3786 2HB  GLN A 249      62.308  12.807 -17.091  1.00  0.00           H  
ATOM   3787 1HG  GLN A 249      63.776  11.316 -19.277  1.00  0.00           H  
ATOM   3788 2HG  GLN A 249      63.383  13.059 -19.274  1.00  0.00           H  
ATOM   3789 1HE2 GLN A 249      66.911  12.388 -18.088  1.00  0.00           H  
ATOM   3790 2HE2 GLN A 249      66.009  11.849 -19.465  1.00  0.00           H  
ATOM   3791  N   VAL A 250      60.306  10.276 -16.215  1.00  0.00           N  
ATOM   3792  CA  VAL A 250      59.165  10.193 -15.310  1.00  0.00           C  
ATOM   3793  C   VAL A 250      59.373   9.111 -14.259  1.00  0.00           C  
ATOM   3794  O   VAL A 250      59.046   9.299 -13.087  1.00  0.00           O  
ATOM   3795  CB  VAL A 250      57.877   9.896 -16.100  1.00  0.00           C  
ATOM   3796  CG1 VAL A 250      56.721   9.621 -15.149  1.00  0.00           C  
ATOM   3797  CG2 VAL A 250      57.552  11.063 -17.020  1.00  0.00           C  
ATOM   3798  H   VAL A 250      60.177  10.048 -17.190  1.00  0.00           H  
ATOM   3799  HA  VAL A 250      59.053  11.153 -14.806  1.00  0.00           H  
ATOM   3800  HB  VAL A 250      58.025   8.994 -16.694  1.00  0.00           H  
ATOM   3801 1HG1 VAL A 250      55.818   9.412 -15.725  1.00  0.00           H  
ATOM   3802 2HG1 VAL A 250      56.960   8.760 -14.526  1.00  0.00           H  
ATOM   3803 3HG1 VAL A 250      56.554  10.493 -14.518  1.00  0.00           H  
ATOM   3804 1HG2 VAL A 250      56.641  10.845 -17.576  1.00  0.00           H  
ATOM   3805 2HG2 VAL A 250      57.409  11.966 -16.426  1.00  0.00           H  
ATOM   3806 3HG2 VAL A 250      58.375  11.215 -17.719  1.00  0.00           H  
ATOM   3807  N   VAL A 251      59.919   7.977 -14.684  1.00  0.00           N  
ATOM   3808  CA  VAL A 251      60.172   6.862 -13.779  1.00  0.00           C  
ATOM   3809  C   VAL A 251      61.210   7.230 -12.728  1.00  0.00           C  
ATOM   3810  O   VAL A 251      61.073   6.879 -11.556  1.00  0.00           O  
ATOM   3811  CB  VAL A 251      60.659   5.633 -14.569  1.00  0.00           C  
ATOM   3812  CG1 VAL A 251      61.104   4.531 -13.618  1.00  0.00           C  
ATOM   3813  CG2 VAL A 251      59.555   5.137 -15.489  1.00  0.00           C  
ATOM   3814  H   VAL A 251      60.165   7.885 -15.659  1.00  0.00           H  
ATOM   3815  HA  VAL A 251      59.239   6.607 -13.275  1.00  0.00           H  
ATOM   3816  HB  VAL A 251      61.529   5.915 -15.162  1.00  0.00           H  
ATOM   3817 1HG1 VAL A 251      61.446   3.670 -14.193  1.00  0.00           H  
ATOM   3818 2HG1 VAL A 251      61.919   4.897 -12.994  1.00  0.00           H  
ATOM   3819 3HG1 VAL A 251      60.267   4.236 -12.986  1.00  0.00           H  
ATOM   3820 1HG2 VAL A 251      59.906   4.268 -16.045  1.00  0.00           H  
ATOM   3821 2HG2 VAL A 251      58.683   4.860 -14.895  1.00  0.00           H  
ATOM   3822 3HG2 VAL A 251      59.281   5.928 -16.188  1.00  0.00           H  
ATOM   3823  N   ALA A 252      62.250   7.940 -13.153  1.00  0.00           N  
ATOM   3824  CA  ALA A 252      63.314   8.358 -12.248  1.00  0.00           C  
ATOM   3825  C   ALA A 252      62.793   9.329 -11.197  1.00  0.00           C  
ATOM   3826  O   ALA A 252      63.160   9.246 -10.025  1.00  0.00           O  
ATOM   3827  CB  ALA A 252      64.457   8.988 -13.030  1.00  0.00           C  
ATOM   3828  H   ALA A 252      62.305   8.197 -14.128  1.00  0.00           H  
ATOM   3829  HA  ALA A 252      63.686   7.473 -11.731  1.00  0.00           H  
ATOM   3830 1HB  ALA A 252      65.244   9.295 -12.340  1.00  0.00           H  
ATOM   3831 2HB  ALA A 252      64.858   8.262 -13.737  1.00  0.00           H  
ATOM   3832 3HB  ALA A 252      64.091   9.858 -13.572  1.00  0.00           H  
ATOM   3833  N   GLU A 253      61.935  10.250 -11.622  1.00  0.00           N  
ATOM   3834  CA  GLU A 253      61.362  11.239 -10.717  1.00  0.00           C  
ATOM   3835  C   GLU A 253      60.480  10.579  -9.666  1.00  0.00           C  
ATOM   3836  O   GLU A 253      60.506  10.956  -8.494  1.00  0.00           O  
ATOM   3837  CB  GLU A 253      60.551  12.273 -11.501  1.00  0.00           C  
ATOM   3838  CG  GLU A 253      59.972  13.395 -10.651  1.00  0.00           C  
ATOM   3839  CD  GLU A 253      59.259  14.438 -11.465  1.00  0.00           C  
ATOM   3840  OE1 GLU A 253      58.339  14.090 -12.166  1.00  0.00           O  
ATOM   3841  OE2 GLU A 253      59.634  15.584 -11.385  1.00  0.00           O  
ATOM   3842  H   GLU A 253      61.673  10.265 -12.597  1.00  0.00           H  
ATOM   3843  HA  GLU A 253      62.176  11.751 -10.203  1.00  0.00           H  
ATOM   3844 1HB  GLU A 253      61.180  12.724 -12.268  1.00  0.00           H  
ATOM   3845 2HB  GLU A 253      59.723  11.777 -12.008  1.00  0.00           H  
ATOM   3846 1HG  GLU A 253      59.272  12.969  -9.933  1.00  0.00           H  
ATOM   3847 2HG  GLU A 253      60.780  13.866 -10.092  1.00  0.00           H  
ATOM   3848  N   ALA A 254      59.699   9.592 -10.091  1.00  0.00           N  
ATOM   3849  CA  ALA A 254      58.807   8.876  -9.186  1.00  0.00           C  
ATOM   3850  C   ALA A 254      59.593   8.104  -8.135  1.00  0.00           C  
ATOM   3851  O   ALA A 254      59.217   8.074  -6.963  1.00  0.00           O  
ATOM   3852  CB  ALA A 254      57.903   7.934  -9.968  1.00  0.00           C  
ATOM   3853  H   ALA A 254      59.723   9.330 -11.066  1.00  0.00           H  
ATOM   3854  HA  ALA A 254      58.189   9.610  -8.669  1.00  0.00           H  
ATOM   3855 1HB  ALA A 254      57.244   7.407  -9.278  1.00  0.00           H  
ATOM   3856 2HB  ALA A 254      57.304   8.508 -10.675  1.00  0.00           H  
ATOM   3857 3HB  ALA A 254      58.512   7.212 -10.510  1.00  0.00           H  
ATOM   3858  N   ALA A 255      60.686   7.480  -8.560  1.00  0.00           N  
ATOM   3859  CA  ALA A 255      61.528   6.706  -7.655  1.00  0.00           C  
ATOM   3860  C   ALA A 255      62.173   7.599  -6.604  1.00  0.00           C  
ATOM   3861  O   ALA A 255      62.259   7.232  -5.432  1.00  0.00           O  
ATOM   3862  CB  ALA A 255      62.595   5.954  -8.437  1.00  0.00           C  
ATOM   3863  H   ALA A 255      60.941   7.543  -9.535  1.00  0.00           H  
ATOM   3864  HA  ALA A 255      60.895   5.985  -7.138  1.00  0.00           H  
ATOM   3865 1HB  ALA A 255      63.216   5.382  -7.747  1.00  0.00           H  
ATOM   3866 2HB  ALA A 255      62.118   5.276  -9.144  1.00  0.00           H  
ATOM   3867 3HB  ALA A 255      63.217   6.665  -8.979  1.00  0.00           H  
ATOM   3868  N   GLU A 256      62.625   8.773  -7.029  1.00  0.00           N  
ATOM   3869  CA  GLU A 256      63.264   9.722  -6.124  1.00  0.00           C  
ATOM   3870  C   GLU A 256      62.284  10.226  -5.072  1.00  0.00           C  
ATOM   3871  O   GLU A 256      62.634  10.367  -3.900  1.00  0.00           O  
ATOM   3872  CB  GLU A 256      63.837  10.904  -6.909  1.00  0.00           C  
ATOM   3873  CG  GLU A 256      64.593  11.916  -6.058  1.00  0.00           C  
ATOM   3874  CD  GLU A 256      65.217  13.014  -6.873  1.00  0.00           C  
ATOM   3875  OE1 GLU A 256      64.708  13.309  -7.928  1.00  0.00           O  
ATOM   3876  OE2 GLU A 256      66.205  13.560  -6.440  1.00  0.00           O  
ATOM   3877  H   GLU A 256      62.524   9.015  -8.004  1.00  0.00           H  
ATOM   3878  HA  GLU A 256      64.081   9.214  -5.611  1.00  0.00           H  
ATOM   3879 1HB  GLU A 256      64.519  10.536  -7.675  1.00  0.00           H  
ATOM   3880 2HB  GLU A 256      63.029  11.431  -7.415  1.00  0.00           H  
ATOM   3881 1HG  GLU A 256      63.904  12.358  -5.340  1.00  0.00           H  
ATOM   3882 2HG  GLU A 256      65.371  11.396  -5.501  1.00  0.00           H  
ATOM   3883  N   HIS A 257      61.055  10.496  -5.498  1.00  0.00           N  
ATOM   3884  CA  HIS A 257      60.021  10.985  -4.593  1.00  0.00           C  
ATOM   3885  C   HIS A 257      59.671   9.940  -3.541  1.00  0.00           C  
ATOM   3886  O   HIS A 257      59.480  10.265  -2.369  1.00  0.00           O  
ATOM   3887  CB  HIS A 257      58.761  11.376  -5.372  1.00  0.00           C  
ATOM   3888  CG  HIS A 257      57.680  11.956  -4.514  1.00  0.00           C  
ATOM   3889  ND1 HIS A 257      57.780  13.203  -3.933  1.00  0.00           N  
ATOM   3890  CD2 HIS A 257      56.477  11.461  -4.137  1.00  0.00           C  
ATOM   3891  CE1 HIS A 257      56.683  13.450  -3.237  1.00  0.00           C  
ATOM   3892  NE2 HIS A 257      55.879  12.409  -3.344  1.00  0.00           N  
ATOM   3893  H   HIS A 257      60.831  10.359  -6.473  1.00  0.00           H  
ATOM   3894  HA  HIS A 257      60.383  11.870  -4.071  1.00  0.00           H  
ATOM   3895 1HB  HIS A 257      59.019  12.108  -6.138  1.00  0.00           H  
ATOM   3896 2HB  HIS A 257      58.360  10.499  -5.879  1.00  0.00           H  
ATOM   3897  HD2 HIS A 257      56.062  10.491  -4.412  1.00  0.00           H  
ATOM   3898  HE1 HIS A 257      56.479  14.358  -2.671  1.00  0.00           H  
ATOM   3899  HE2 HIS A 257      54.969  12.319  -2.915  1.00  0.00           H  
ATOM   3900  N   LEU A 258      59.588   8.684  -3.967  1.00  0.00           N  
ATOM   3901  CA  LEU A 258      59.260   7.589  -3.062  1.00  0.00           C  
ATOM   3902  C   LEU A 258      60.346   7.400  -2.010  1.00  0.00           C  
ATOM   3903  O   LEU A 258      60.054   7.162  -0.838  1.00  0.00           O  
ATOM   3904  CB  LEU A 258      59.072   6.287  -3.851  1.00  0.00           C  
ATOM   3905  CG  LEU A 258      57.832   6.230  -4.754  1.00  0.00           C  
ATOM   3906  CD1 LEU A 258      57.878   4.965  -5.600  1.00  0.00           C  
ATOM   3907  CD2 LEU A 258      56.577   6.268  -3.895  1.00  0.00           C  
ATOM   3908  H   LEU A 258      59.756   8.483  -4.942  1.00  0.00           H  
ATOM   3909  HA  LEU A 258      58.327   7.829  -2.553  1.00  0.00           H  
ATOM   3910 1HB  LEU A 258      59.947   6.133  -4.481  1.00  0.00           H  
ATOM   3911 2HB  LEU A 258      59.007   5.459  -3.146  1.00  0.00           H  
ATOM   3912  HG  LEU A 258      57.835   7.085  -5.431  1.00  0.00           H  
ATOM   3913 1HD1 LEU A 258      56.998   4.924  -6.241  1.00  0.00           H  
ATOM   3914 2HD1 LEU A 258      58.776   4.973  -6.218  1.00  0.00           H  
ATOM   3915 3HD1 LEU A 258      57.893   4.092  -4.949  1.00  0.00           H  
ATOM   3916 1HD2 LEU A 258      55.696   6.228  -4.537  1.00  0.00           H  
ATOM   3917 2HD2 LEU A 258      56.572   5.413  -3.219  1.00  0.00           H  
ATOM   3918 3HD2 LEU A 258      56.561   7.191  -3.314  1.00  0.00           H  
ATOM   3919  N   ILE A 259      61.600   7.507  -2.436  1.00  0.00           N  
ATOM   3920  CA  ILE A 259      62.732   7.348  -1.531  1.00  0.00           C  
ATOM   3921  C   ILE A 259      62.756   8.449  -0.479  1.00  0.00           C  
ATOM   3922  O   ILE A 259      63.036   8.195   0.693  1.00  0.00           O  
ATOM   3923  CB  ILE A 259      64.061   7.351  -2.308  1.00  0.00           C  
ATOM   3924  CG1 ILE A 259      64.171   6.100  -3.184  1.00  0.00           C  
ATOM   3925  CG2 ILE A 259      65.238   7.438  -1.349  1.00  0.00           C  
ATOM   3926  CD1 ILE A 259      65.309   6.148  -4.178  1.00  0.00           C  
ATOM   3927  H   ILE A 259      61.773   7.703  -3.411  1.00  0.00           H  
ATOM   3928  HA  ILE A 259      62.634   6.391  -1.020  1.00  0.00           H  
ATOM   3929  HB  ILE A 259      64.088   8.209  -2.980  1.00  0.00           H  
ATOM   3930 1HG1 ILE A 259      64.307   5.224  -2.550  1.00  0.00           H  
ATOM   3931 2HG1 ILE A 259      63.242   5.960  -3.737  1.00  0.00           H  
ATOM   3932 1HG2 ILE A 259      66.169   7.439  -1.915  1.00  0.00           H  
ATOM   3933 2HG2 ILE A 259      65.166   8.357  -0.768  1.00  0.00           H  
ATOM   3934 3HG2 ILE A 259      65.223   6.581  -0.676  1.00  0.00           H  
ATOM   3935 1HD1 ILE A 259      65.321   5.227  -4.761  1.00  0.00           H  
ATOM   3936 2HD1 ILE A 259      65.173   6.999  -4.846  1.00  0.00           H  
ATOM   3937 3HD1 ILE A 259      66.253   6.251  -3.645  1.00  0.00           H  
ATOM   3938  N   ASP A 260      62.461   9.673  -0.905  1.00  0.00           N  
ATOM   3939  CA  ASP A 260      62.449  10.816   0.000  1.00  0.00           C  
ATOM   3940  C   ASP A 260      61.356  10.674   1.052  1.00  0.00           C  
ATOM   3941  O   ASP A 260      61.564  10.988   2.224  1.00  0.00           O  
ATOM   3942  CB  ASP A 260      62.248  12.117  -0.781  1.00  0.00           C  
ATOM   3943  CG  ASP A 260      63.468  12.509  -1.603  1.00  0.00           C  
ATOM   3944  OD1 ASP A 260      64.524  11.977  -1.354  1.00  0.00           O  
ATOM   3945  OD2 ASP A 260      63.333  13.337  -2.472  1.00  0.00           O  
ATOM   3946  H   ASP A 260      62.240   9.814  -1.880  1.00  0.00           H  
ATOM   3947  HA  ASP A 260      63.411  10.862   0.512  1.00  0.00           H  
ATOM   3948 1HB  ASP A 260      61.395  12.010  -1.452  1.00  0.00           H  
ATOM   3949 2HB  ASP A 260      62.019  12.926  -0.088  1.00  0.00           H  
ATOM   3950  N   THR A 261      60.190  10.199   0.626  1.00  0.00           N  
ATOM   3951  CA  THR A 261      59.062  10.014   1.531  1.00  0.00           C  
ATOM   3952  C   THR A 261      59.367   8.955   2.583  1.00  0.00           C  
ATOM   3953  O   THR A 261      59.025   9.114   3.755  1.00  0.00           O  
ATOM   3954  CB  THR A 261      57.789   9.623   0.757  1.00  0.00           C  
ATOM   3955  OG1 THR A 261      57.446  10.668  -0.162  1.00  0.00           O  
ATOM   3956  CG2 THR A 261      56.631   9.395   1.716  1.00  0.00           C  
ATOM   3957  H   THR A 261      60.083   9.960  -0.349  1.00  0.00           H  
ATOM   3958  HA  THR A 261      58.874  10.956   2.047  1.00  0.00           H  
ATOM   3959  HB  THR A 261      57.972   8.708   0.194  1.00  0.00           H  
ATOM   3960  HG1 THR A 261      57.994  10.597  -0.947  1.00  0.00           H  
ATOM   3961 1HG2 THR A 261      55.740   9.120   1.152  1.00  0.00           H  
ATOM   3962 2HG2 THR A 261      56.885   8.593   2.409  1.00  0.00           H  
ATOM   3963 3HG2 THR A 261      56.437  10.310   2.276  1.00  0.00           H  
ATOM   3964  N   ILE A 262      60.012   7.874   2.157  1.00  0.00           N  
ATOM   3965  CA  ILE A 262      60.365   6.787   3.062  1.00  0.00           C  
ATOM   3966  C   ILE A 262      61.366   7.247   4.114  1.00  0.00           C  
ATOM   3967  O   ILE A 262      61.261   6.884   5.286  1.00  0.00           O  
ATOM   3968  CB  ILE A 262      60.949   5.593   2.284  1.00  0.00           C  
ATOM   3969  CG1 ILE A 262      59.872   4.947   1.410  1.00  0.00           C  
ATOM   3970  CG2 ILE A 262      61.543   4.573   3.243  1.00  0.00           C  
ATOM   3971  CD1 ILE A 262      60.412   3.945   0.416  1.00  0.00           C  
ATOM   3972  H   ILE A 262      60.264   7.804   1.181  1.00  0.00           H  
ATOM   3973  HA  ILE A 262      59.462   6.456   3.574  1.00  0.00           H  
ATOM   3974  HB  ILE A 262      61.731   5.945   1.612  1.00  0.00           H  
ATOM   3975 1HG1 ILE A 262      59.144   4.441   2.044  1.00  0.00           H  
ATOM   3976 2HG1 ILE A 262      59.339   5.721   0.857  1.00  0.00           H  
ATOM   3977 1HG2 ILE A 262      61.951   3.736   2.677  1.00  0.00           H  
ATOM   3978 2HG2 ILE A 262      62.338   5.040   3.824  1.00  0.00           H  
ATOM   3979 3HG2 ILE A 262      60.766   4.212   3.917  1.00  0.00           H  
ATOM   3980 1HD1 ILE A 262      59.589   3.531  -0.167  1.00  0.00           H  
ATOM   3981 2HD1 ILE A 262      61.117   4.440  -0.253  1.00  0.00           H  
ATOM   3982 3HD1 ILE A 262      60.919   3.142   0.948  1.00  0.00           H  
ATOM   3983  N   ALA A 263      62.337   8.048   3.688  1.00  0.00           N  
ATOM   3984  CA  ALA A 263      63.359   8.560   4.593  1.00  0.00           C  
ATOM   3985  C   ALA A 263      62.753   9.480   5.645  1.00  0.00           C  
ATOM   3986  O   ALA A 263      63.126   9.430   6.817  1.00  0.00           O  
ATOM   3987  CB  ALA A 263      64.441   9.291   3.811  1.00  0.00           C  
ATOM   3988  H   ALA A 263      62.368   8.308   2.713  1.00  0.00           H  
ATOM   3989  HA  ALA A 263      63.809   7.712   5.110  1.00  0.00           H  
ATOM   3990 1HB  ALA A 263      65.197   9.667   4.501  1.00  0.00           H  
ATOM   3991 2HB  ALA A 263      64.905   8.604   3.103  1.00  0.00           H  
ATOM   3992 3HB  ALA A 263      63.997  10.125   3.269  1.00  0.00           H  
ATOM   3993  N   GLU A 264      61.816  10.320   5.219  1.00  0.00           N  
ATOM   3994  CA  GLU A 264      61.156  11.254   6.124  1.00  0.00           C  
ATOM   3995  C   GLU A 264      60.337  10.516   7.176  1.00  0.00           C  
ATOM   3996  O   GLU A 264      60.330  10.893   8.348  1.00  0.00           O  
ATOM   3997  CB  GLU A 264      60.254  12.210   5.340  1.00  0.00           C  
ATOM   3998  CG  GLU A 264      61.004  13.211   4.472  1.00  0.00           C  
ATOM   3999  CD  GLU A 264      60.087  14.085   3.662  1.00  0.00           C  
ATOM   4000  OE1 GLU A 264      58.902  13.848   3.680  1.00  0.00           O  
ATOM   4001  OE2 GLU A 264      60.571  14.990   3.024  1.00  0.00           O  
ATOM   4002  H   GLU A 264      61.554  10.311   4.244  1.00  0.00           H  
ATOM   4003  HA  GLU A 264      61.921  11.838   6.637  1.00  0.00           H  
ATOM   4004 1HB  GLU A 264      59.592  11.636   4.692  1.00  0.00           H  
ATOM   4005 2HB  GLU A 264      59.628  12.771   6.033  1.00  0.00           H  
ATOM   4006 1HG  GLU A 264      61.617  13.844   5.113  1.00  0.00           H  
ATOM   4007 2HG  GLU A 264      61.668  12.669   3.801  1.00  0.00           H  
ATOM   4008  N   MET A 265      59.648   9.463   6.751  1.00  0.00           N  
ATOM   4009  CA  MET A 265      58.824   8.670   7.655  1.00  0.00           C  
ATOM   4010  C   MET A 265      59.676   7.972   8.707  1.00  0.00           C  
ATOM   4011  O   MET A 265      59.304   7.909   9.879  1.00  0.00           O  
ATOM   4012  CB  MET A 265      58.008   7.648   6.866  1.00  0.00           C  
ATOM   4013  CG  MET A 265      56.922   8.253   5.987  1.00  0.00           C  
ATOM   4014  SD  MET A 265      56.085   7.020   4.970  1.00  0.00           S  
ATOM   4015  CE  MET A 265      55.168   6.120   6.216  1.00  0.00           C  
ATOM   4016  H   MET A 265      59.696   9.205   5.776  1.00  0.00           H  
ATOM   4017  HA  MET A 265      58.139   9.339   8.175  1.00  0.00           H  
ATOM   4018 1HB  MET A 265      58.672   7.069   6.226  1.00  0.00           H  
ATOM   4019 2HB  MET A 265      57.530   6.952   7.556  1.00  0.00           H  
ATOM   4020 1HG  MET A 265      56.179   8.745   6.613  1.00  0.00           H  
ATOM   4021 2HG  MET A 265      57.362   9.001   5.328  1.00  0.00           H  
ATOM   4022 1HE  MET A 265      54.597   5.321   5.741  1.00  0.00           H  
ATOM   4023 2HE  MET A 265      55.862   5.690   6.939  1.00  0.00           H  
ATOM   4024 3HE  MET A 265      54.485   6.799   6.728  1.00  0.00           H  
ATOM   4025  N   VAL A 266      60.821   7.449   8.282  1.00  0.00           N  
ATOM   4026  CA  VAL A 266      61.729   6.754   9.186  1.00  0.00           C  
ATOM   4027  C   VAL A 266      62.291   7.701  10.238  1.00  0.00           C  
ATOM   4028  O   VAL A 266      62.410   7.343  11.410  1.00  0.00           O  
ATOM   4029  CB  VAL A 266      62.890   6.122   8.395  1.00  0.00           C  
ATOM   4030  CG1 VAL A 266      63.938   5.560   9.345  1.00  0.00           C  
ATOM   4031  CG2 VAL A 266      62.358   5.035   7.475  1.00  0.00           C  
ATOM   4032  H   VAL A 266      61.069   7.535   7.307  1.00  0.00           H  
ATOM   4033  HA  VAL A 266      61.176   5.961   9.690  1.00  0.00           H  
ATOM   4034  HB  VAL A 266      63.377   6.896   7.802  1.00  0.00           H  
ATOM   4035 1HG1 VAL A 266      64.751   5.118   8.770  1.00  0.00           H  
ATOM   4036 2HG1 VAL A 266      64.330   6.363   9.970  1.00  0.00           H  
ATOM   4037 3HG1 VAL A 266      63.484   4.797   9.977  1.00  0.00           H  
ATOM   4038 1HG2 VAL A 266      63.184   4.593   6.918  1.00  0.00           H  
ATOM   4039 2HG2 VAL A 266      61.866   4.264   8.068  1.00  0.00           H  
ATOM   4040 3HG2 VAL A 266      61.641   5.467   6.776  1.00  0.00           H  
ATOM   4041  N   GLU A 267      62.636   8.912   9.813  1.00  0.00           N  
ATOM   4042  CA  GLU A 267      63.187   9.914  10.717  1.00  0.00           C  
ATOM   4043  C   GLU A 267      62.165  10.327  11.769  1.00  0.00           C  
ATOM   4044  O   GLU A 267      62.501  10.498  12.941  1.00  0.00           O  
ATOM   4045  CB  GLU A 267      63.651  11.143   9.932  1.00  0.00           C  
ATOM   4046  CG  GLU A 267      64.313  12.218  10.782  1.00  0.00           C  
ATOM   4047  CD  GLU A 267      64.835  13.369   9.967  1.00  0.00           C  
ATOM   4048  OE1 GLU A 267      64.709  13.327   8.766  1.00  0.00           O  
ATOM   4049  OE2 GLU A 267      65.361  14.290  10.545  1.00  0.00           O  
ATOM   4050  H   GLU A 267      62.513   9.145   8.838  1.00  0.00           H  
ATOM   4051  HA  GLU A 267      64.047   9.482  11.230  1.00  0.00           H  
ATOM   4052 1HB  GLU A 267      64.363  10.837   9.165  1.00  0.00           H  
ATOM   4053 2HB  GLU A 267      62.798  11.595   9.426  1.00  0.00           H  
ATOM   4054 1HG  GLU A 267      63.587  12.597  11.500  1.00  0.00           H  
ATOM   4055 2HG  GLU A 267      65.135  11.771  11.339  1.00  0.00           H  
ATOM   4056  N   GLU A 268      60.917  10.486  11.344  1.00  0.00           N  
ATOM   4057  CA  GLU A 268      59.843  10.879  12.248  1.00  0.00           C  
ATOM   4058  C   GLU A 268      59.588   9.807  13.300  1.00  0.00           C  
ATOM   4059  O   GLU A 268      59.368  10.113  14.472  1.00  0.00           O  
ATOM   4060  CB  GLU A 268      58.558  11.153  11.463  1.00  0.00           C  
ATOM   4061  CG  GLU A 268      58.606  12.402  10.595  1.00  0.00           C  
ATOM   4062  CD  GLU A 268      57.356  12.599   9.784  1.00  0.00           C  
ATOM   4063  OE1 GLU A 268      56.516  11.732   9.801  1.00  0.00           O  
ATOM   4064  OE2 GLU A 268      57.240  13.619   9.146  1.00  0.00           O  
ATOM   4065  H   GLU A 268      60.706  10.331  10.369  1.00  0.00           H  
ATOM   4066  HA  GLU A 268      60.140  11.794  12.761  1.00  0.00           H  
ATOM   4067 1HB  GLU A 268      58.340  10.304  10.815  1.00  0.00           H  
ATOM   4068 2HB  GLU A 268      57.724  11.258  12.156  1.00  0.00           H  
ATOM   4069 1HG  GLU A 268      58.750  13.272  11.236  1.00  0.00           H  
ATOM   4070 2HG  GLU A 268      59.461  12.334   9.924  1.00  0.00           H  
ATOM   4071  N   GLY A 269      59.619   8.549  12.875  1.00  0.00           N  
ATOM   4072  CA  GLY A 269      59.391   7.429  13.779  1.00  0.00           C  
ATOM   4073  C   GLY A 269      60.490   7.338  14.831  1.00  0.00           C  
ATOM   4074  O   GLY A 269      60.221   7.074  16.003  1.00  0.00           O  
ATOM   4075  H   GLY A 269      59.805   8.364  11.900  1.00  0.00           H  
ATOM   4076 1HA  GLY A 269      58.423   7.547  14.267  1.00  0.00           H  
ATOM   4077 2HA  GLY A 269      59.352   6.502  13.207  1.00  0.00           H  
ATOM   4078  N   ILE A 270      61.729   7.558  14.406  1.00  0.00           N  
ATOM   4079  CA  ILE A 270      62.871   7.501  15.310  1.00  0.00           C  
ATOM   4080  C   ILE A 270      62.711   8.486  16.461  1.00  0.00           C  
ATOM   4081  O   ILE A 270      62.923   8.138  17.623  1.00  0.00           O  
ATOM   4082  CB  ILE A 270      64.182   7.797  14.558  1.00  0.00           C  
ATOM   4083  CG1 ILE A 270      64.503   6.664  13.579  1.00  0.00           C  
ATOM   4084  CG2 ILE A 270      65.325   7.995  15.541  1.00  0.00           C  
ATOM   4085  CD1 ILE A 270      65.606   6.997  12.601  1.00  0.00           C  
ATOM   4086  H   ILE A 270      61.884   7.770  13.431  1.00  0.00           H  
ATOM   4087  HA  ILE A 270      62.932   6.497  15.727  1.00  0.00           H  
ATOM   4088  HB  ILE A 270      64.064   8.703  13.965  1.00  0.00           H  
ATOM   4089 1HG1 ILE A 270      64.797   5.775  14.136  1.00  0.00           H  
ATOM   4090 2HG1 ILE A 270      63.608   6.411  13.010  1.00  0.00           H  
ATOM   4091 1HG2 ILE A 270      66.244   8.202  14.993  1.00  0.00           H  
ATOM   4092 2HG2 ILE A 270      65.098   8.833  16.199  1.00  0.00           H  
ATOM   4093 3HG2 ILE A 270      65.454   7.091  16.137  1.00  0.00           H  
ATOM   4094 1HD1 ILE A 270      65.776   6.147  11.940  1.00  0.00           H  
ATOM   4095 2HD1 ILE A 270      65.317   7.866  12.008  1.00  0.00           H  
ATOM   4096 3HD1 ILE A 270      66.522   7.220  13.147  1.00  0.00           H  
ATOM   4097  N   LYS A 271      62.336   9.718  16.132  1.00  0.00           N  
ATOM   4098  CA  LYS A 271      62.147  10.756  17.138  1.00  0.00           C  
ATOM   4099  C   LYS A 271      61.114  10.336  18.175  1.00  0.00           C  
ATOM   4100  O   LYS A 271      61.232  10.670  19.354  1.00  0.00           O  
ATOM   4101  CB  LYS A 271      61.726  12.071  16.479  1.00  0.00           C  
ATOM   4102  CG  LYS A 271      62.825  12.751  15.674  1.00  0.00           C  
ATOM   4103  CD  LYS A 271      62.327  14.039  15.036  1.00  0.00           C  
ATOM   4104  CE  LYS A 271      63.421  14.715  14.223  1.00  0.00           C  
ATOM   4105  NZ  LYS A 271      62.937  15.957  13.562  1.00  0.00           N  
ATOM   4106  H   LYS A 271      62.178   9.941  15.160  1.00  0.00           H  
ATOM   4107  HA  LYS A 271      63.094  10.913  17.655  1.00  0.00           H  
ATOM   4108 1HB  LYS A 271      60.885  11.889  15.810  1.00  0.00           H  
ATOM   4109 2HB  LYS A 271      61.391  12.770  17.245  1.00  0.00           H  
ATOM   4110 1HG  LYS A 271      63.667  12.981  16.329  1.00  0.00           H  
ATOM   4111 2HG  LYS A 271      63.172  12.078  14.890  1.00  0.00           H  
ATOM   4112 1HD  LYS A 271      61.483  13.818  14.381  1.00  0.00           H  
ATOM   4113 2HD  LYS A 271      61.990  14.724  15.814  1.00  0.00           H  
ATOM   4114 1HE  LYS A 271      64.256  14.967  14.876  1.00  0.00           H  
ATOM   4115 2HE  LYS A 271      63.783  14.028  13.458  1.00  0.00           H  
ATOM   4116 1HZ  LYS A 271      63.691  16.374  13.034  1.00  0.00           H  
ATOM   4117 2HZ  LYS A 271      62.174  15.732  12.939  1.00  0.00           H  
ATOM   4118 3HZ  LYS A 271      62.617  16.609  14.263  1.00  0.00           H  
ATOM   4119  N   GLY A 272      60.093   9.601  17.750  1.00  0.00           N  
ATOM   4120  CA  GLY A 272      59.172   8.958  18.704  1.00  0.00           C  
ATOM   4121  C   GLY A 272      59.803   7.851  19.578  1.00  0.00           C  
ATOM   4122  O   GLY A 272      59.507   7.742  20.768  1.00  0.00           O  
ATOM   4123  H   GLY A 272      59.950   9.484  16.757  1.00  0.00           H  
ATOM   4124 1HA  GLY A 272      58.757   9.712  19.373  1.00  0.00           H  
ATOM   4125 2HA  GLY A 272      58.337   8.516  18.162  1.00  0.00           H  
ATOM   4126  N   SER A 273      60.674   7.030  18.987  1.00  0.00           N  
ATOM   4127  CA  SER A 273      61.019   5.713  19.557  1.00  0.00           C  
ATOM   4128  C   SER A 273      62.195   5.756  20.538  1.00  0.00           C  
ATOM   4129  O   SER A 273      63.142   6.520  20.353  1.00  0.00           O  
ATOM   4130  CB  SER A 273      61.343   4.744  18.437  1.00  0.00           C  
ATOM   4131  OG  SER A 273      61.778   3.513  18.948  1.00  0.00           O  
ATOM   4132  H   SER A 273      61.112   7.316  18.123  1.00  0.00           H  
ATOM   4133  HA  SER A 273      60.156   5.337  20.108  1.00  0.00           H  
ATOM   4134 1HB  SER A 273      60.459   4.592  17.819  1.00  0.00           H  
ATOM   4135 2HB  SER A 273      62.118   5.170  17.800  1.00  0.00           H  
ATOM   4136  HG  SER A 273      61.657   2.876  18.240  1.00  0.00           H  
ATOM   4137  N   THR A 274      62.121   4.924  21.584  1.00  0.00           N  
ATOM   4138  CA  THR A 274      63.182   4.840  22.591  1.00  0.00           C  
ATOM   4139  C   THR A 274      63.995   3.543  22.491  1.00  0.00           C  
ATOM   4140  O   THR A 274      64.955   3.342  23.235  1.00  0.00           O  
ATOM   4141  CB  THR A 274      62.594   4.963  24.009  1.00  0.00           C  
ATOM   4142  OG1 THR A 274      61.666   3.895  24.238  1.00  0.00           O  
ATOM   4143  CG2 THR A 274      61.880   6.296  24.176  1.00  0.00           C  
ATOM   4144  H   THR A 274      61.308   4.333  21.686  1.00  0.00           H  
ATOM   4145  HA  THR A 274      63.874   5.667  22.434  1.00  0.00           H  
ATOM   4146  HB  THR A 274      63.396   4.893  24.743  1.00  0.00           H  
ATOM   4147  HG1 THR A 274      61.540   3.779  25.183  1.00  0.00           H  
ATOM   4148 1HG2 THR A 274      61.471   6.365  25.184  1.00  0.00           H  
ATOM   4149 2HG2 THR A 274      62.586   7.110  24.014  1.00  0.00           H  
ATOM   4150 3HG2 THR A 274      61.070   6.368  23.451  1.00  0.00           H  
ATOM   4151  N   SER A 275      63.611   2.662  21.570  1.00  0.00           N  
ATOM   4152  CA  SER A 275      64.250   1.348  21.445  1.00  0.00           C  
ATOM   4153  C   SER A 275      65.493   1.389  20.559  1.00  0.00           C  
ATOM   4154  O   SER A 275      65.454   1.903  19.441  1.00  0.00           O  
ATOM   4155  CB  SER A 275      63.261   0.345  20.883  1.00  0.00           C  
ATOM   4156  OG  SER A 275      63.881  -0.888  20.640  1.00  0.00           O  
ATOM   4157  H   SER A 275      62.860   2.905  20.940  1.00  0.00           H  
ATOM   4158  HA  SER A 275      64.560   1.018  22.438  1.00  0.00           H  
ATOM   4159 1HB  SER A 275      62.440   0.210  21.587  1.00  0.00           H  
ATOM   4160 2HB  SER A 275      62.838   0.731  19.957  1.00  0.00           H  
ATOM   4161  HG  SER A 275      63.173  -1.536  20.600  1.00  0.00           H  
ATOM   4162  N   PRO A 276      66.737   0.948  20.743  1.00  0.00           N  
ATOM   4163  CA  PRO A 276      67.758   1.034  19.702  1.00  0.00           C  
ATOM   4164  C   PRO A 276      67.582  -0.040  18.623  1.00  0.00           C  
ATOM   4165  O   PRO A 276      67.837   0.204  17.444  1.00  0.00           O  
ATOM   4166  CB  PRO A 276      69.056   0.831  20.490  1.00  0.00           C  
ATOM   4167  CG  PRO A 276      68.632   0.086  21.709  1.00  0.00           C  
ATOM   4168  CD  PRO A 276      67.252   0.608  22.005  1.00  0.00           C  
ATOM   4169  HA  PRO A 276      67.726   2.034  19.245  1.00  0.00           H  
ATOM   4170 1HB  PRO A 276      69.783   0.274  19.880  1.00  0.00           H  
ATOM   4171 2HB  PRO A 276      69.512   1.805  20.722  1.00  0.00           H  
ATOM   4172 1HG  PRO A 276      68.642  -0.997  21.514  1.00  0.00           H  
ATOM   4173 2HG  PRO A 276      69.340   0.268  22.531  1.00  0.00           H  
ATOM   4174 1HD  PRO A 276      66.649  -0.187  22.467  1.00  0.00           H  
ATOM   4175 2HD  PRO A 276      67.325   1.478  22.675  1.00  0.00           H  
ATOM   4176  N   GLU A 277      67.145  -1.231  19.032  1.00  0.00           N  
ATOM   4177  CA  GLU A 277      66.764  -2.274  18.087  1.00  0.00           C  
ATOM   4178  C   GLU A 277      65.699  -1.777  17.118  1.00  0.00           C  
ATOM   4179  O   GLU A 277      65.805  -1.977  15.908  1.00  0.00           O  
ATOM   4180  CB  GLU A 277      66.253  -3.509  18.833  1.00  0.00           C  
ATOM   4181  CG  GLU A 277      65.874  -4.675  17.932  1.00  0.00           C  
ATOM   4182  CD  GLU A 277      65.406  -5.880  18.700  1.00  0.00           C  
ATOM   4183  OE1 GLU A 277      65.396  -5.825  19.906  1.00  0.00           O  
ATOM   4184  OE2 GLU A 277      65.059  -6.857  18.079  1.00  0.00           O  
ATOM   4185  H   GLU A 277      67.076  -1.416  20.022  1.00  0.00           H  
ATOM   4186  HA  GLU A 277      67.645  -2.555  17.508  1.00  0.00           H  
ATOM   4187 1HB  GLU A 277      67.017  -3.857  19.527  1.00  0.00           H  
ATOM   4188 2HB  GLU A 277      65.374  -3.241  19.420  1.00  0.00           H  
ATOM   4189 1HG  GLU A 277      65.079  -4.357  17.258  1.00  0.00           H  
ATOM   4190 2HG  GLU A 277      66.737  -4.949  17.327  1.00  0.00           H  
ATOM   4191  N   GLU A 278      64.673  -1.128  17.658  1.00  0.00           N  
ATOM   4192  CA  GLU A 278      63.586  -0.600  16.842  1.00  0.00           C  
ATOM   4193  C   GLU A 278      64.107   0.370  15.790  1.00  0.00           C  
ATOM   4194  O   GLU A 278      63.739   0.286  14.618  1.00  0.00           O  
ATOM   4195  CB  GLU A 278      62.548   0.098  17.723  1.00  0.00           C  
ATOM   4196  CG  GLU A 278      61.346   0.645  16.966  1.00  0.00           C  
ATOM   4197  CD  GLU A 278      60.333   1.294  17.868  1.00  0.00           C  
ATOM   4198  OE1 GLU A 278      60.543   1.302  19.057  1.00  0.00           O  
ATOM   4199  OE2 GLU A 278      59.348   1.783  17.366  1.00  0.00           O  
ATOM   4200  H   GLU A 278      64.646  -0.997  18.659  1.00  0.00           H  
ATOM   4201  HA  GLU A 278      63.104  -1.432  16.327  1.00  0.00           H  
ATOM   4202 1HB  GLU A 278      62.180  -0.600  18.475  1.00  0.00           H  
ATOM   4203 2HB  GLU A 278      63.018   0.929  18.250  1.00  0.00           H  
ATOM   4204 1HG  GLU A 278      61.692   1.380  16.239  1.00  0.00           H  
ATOM   4205 2HG  GLU A 278      60.872  -0.169  16.421  1.00  0.00           H  
ATOM   4206  N   VAL A 279      64.966   1.291  16.215  1.00  0.00           N  
ATOM   4207  CA  VAL A 279      65.539   2.279  15.310  1.00  0.00           C  
ATOM   4208  C   VAL A 279      66.421   1.618  14.259  1.00  0.00           C  
ATOM   4209  O   VAL A 279      66.395   1.995  13.087  1.00  0.00           O  
ATOM   4210  CB  VAL A 279      66.370   3.308  16.100  1.00  0.00           C  
ATOM   4211  CG1 VAL A 279      67.122   4.227  15.149  1.00  0.00           C  
ATOM   4212  CG2 VAL A 279      65.462   4.110  17.019  1.00  0.00           C  
ATOM   4213  H   VAL A 279      65.228   1.306  17.190  1.00  0.00           H  
ATOM   4214  HA  VAL A 279      64.724   2.800  14.805  1.00  0.00           H  
ATOM   4215  HB  VAL A 279      67.115   2.780  16.694  1.00  0.00           H  
ATOM   4216 1HG1 VAL A 279      67.704   4.948  15.724  1.00  0.00           H  
ATOM   4217 2HG1 VAL A 279      67.792   3.635  14.525  1.00  0.00           H  
ATOM   4218 3HG1 VAL A 279      66.411   4.758  14.517  1.00  0.00           H  
ATOM   4219 1HG2 VAL A 279      66.056   4.835  17.575  1.00  0.00           H  
ATOM   4220 2HG2 VAL A 279      64.712   4.634  16.425  1.00  0.00           H  
ATOM   4221 3HG2 VAL A 279      64.965   3.437  17.718  1.00  0.00           H  
ATOM   4222  N   GLU A 280      67.201   0.631  14.684  1.00  0.00           N  
ATOM   4223  CA  GLU A 280      68.093  -0.085  13.779  1.00  0.00           C  
ATOM   4224  C   GLU A 280      67.306  -0.857  12.728  1.00  0.00           C  
ATOM   4225  O   GLU A 280      67.681  -0.888  11.556  1.00  0.00           O  
ATOM   4226  CB  GLU A 280      68.992  -1.044  14.563  1.00  0.00           C  
ATOM   4227  CG  GLU A 280      70.014  -1.784  13.712  1.00  0.00           C  
ATOM   4228  CD  GLU A 280      70.937  -2.648  14.527  1.00  0.00           C  
ATOM   4229  OE1 GLU A 280      71.191  -2.311  15.658  1.00  0.00           O  
ATOM   4230  OE2 GLU A 280      71.389  -3.645  14.016  1.00  0.00           O  
ATOM   4231  H   GLU A 280      67.176   0.369  15.659  1.00  0.00           H  
ATOM   4232  HA  GLU A 280      68.722   0.643  13.266  1.00  0.00           H  
ATOM   4233 1HB  GLU A 280      69.534  -0.489  15.330  1.00  0.00           H  
ATOM   4234 2HB  GLU A 280      68.377  -1.787  15.070  1.00  0.00           H  
ATOM   4235 1HG  GLU A 280      69.488  -2.412  12.994  1.00  0.00           H  
ATOM   4236 2HG  GLU A 280      70.603  -1.057  13.155  1.00  0.00           H  
ATOM   4237  N   GLN A 281      66.213  -1.480  13.153  1.00  0.00           N  
ATOM   4238  CA  GLN A 281      65.371  -2.254  12.248  1.00  0.00           C  
ATOM   4239  C   GLN A 281      64.726  -1.360  11.197  1.00  0.00           C  
ATOM   4240  O   GLN A 281      64.639  -1.726  10.025  1.00  0.00           O  
ATOM   4241  CB  GLN A 281      64.290  -3.004  13.031  1.00  0.00           C  
ATOM   4242  CG  GLN A 281      63.434  -3.927  12.181  1.00  0.00           C  
ATOM   4243  CD  GLN A 281      64.236  -5.060  11.569  1.00  0.00           C  
ATOM   4244  OE1 GLN A 281      64.960  -5.774  12.267  1.00  0.00           O  
ATOM   4245  NE2 GLN A 281      64.111  -5.231  10.258  1.00  0.00           N  
ATOM   4246  H   GLN A 281      65.958  -1.416  14.128  1.00  0.00           H  
ATOM   4247  HA  GLN A 281      65.996  -2.983  11.732  1.00  0.00           H  
ATOM   4248 1HB  GLN A 281      64.756  -3.603  13.813  1.00  0.00           H  
ATOM   4249 2HB  GLN A 281      63.630  -2.287  13.518  1.00  0.00           H  
ATOM   4250 1HG  GLN A 281      62.653  -4.360  12.807  1.00  0.00           H  
ATOM   4251 2HG  GLN A 281      62.986  -3.349  11.373  1.00  0.00           H  
ATOM   4252 1HE2 GLN A 281      64.616  -5.962   9.797  1.00  0.00           H  
ATOM   4253 2HE2 GLN A 281      63.512  -4.629   9.729  1.00  0.00           H  
ATOM   4254  N   MET A 282      64.274  -0.185  11.622  1.00  0.00           N  
ATOM   4255  CA  MET A 282      63.636   0.763  10.717  1.00  0.00           C  
ATOM   4256  C   MET A 282      64.617   1.266   9.666  1.00  0.00           C  
ATOM   4257  O   MET A 282      64.268   1.407   8.494  1.00  0.00           O  
ATOM   4258  CB  MET A 282      63.052   1.934  11.505  1.00  0.00           C  
ATOM   4259  CG  MET A 282      61.834   1.581  12.347  1.00  0.00           C  
ATOM   4260  SD  MET A 282      61.042   3.033  13.067  1.00  0.00           S  
ATOM   4261  CE  MET A 282      62.211   3.451  14.357  1.00  0.00           C  
ATOM   4262  H   MET A 282      64.375   0.057  12.597  1.00  0.00           H  
ATOM   4263  HA  MET A 282      62.826   0.252  10.196  1.00  0.00           H  
ATOM   4264 1HB  MET A 282      63.812   2.339  12.171  1.00  0.00           H  
ATOM   4265 2HB  MET A 282      62.763   2.728  10.816  1.00  0.00           H  
ATOM   4266 1HG  MET A 282      61.103   1.060  11.730  1.00  0.00           H  
ATOM   4267 2HG  MET A 282      62.132   0.915  13.157  1.00  0.00           H  
ATOM   4268 1HE  MET A 282      61.861   4.333  14.894  1.00  0.00           H  
ATOM   4269 2HE  MET A 282      62.303   2.615  15.051  1.00  0.00           H  
ATOM   4270 3HE  MET A 282      63.185   3.662  13.912  1.00  0.00           H  
ATOM   4271  N   ALA A 283      65.846   1.536  10.091  1.00  0.00           N  
ATOM   4272  CA  ALA A 283      66.880   2.024   9.186  1.00  0.00           C  
ATOM   4273  C   ALA A 283      67.230   0.979   8.135  1.00  0.00           C  
ATOM   4274  O   ALA A 283      67.422   1.303   6.963  1.00  0.00           O  
ATOM   4275  CB  ALA A 283      68.123   2.424   9.968  1.00  0.00           C  
ATOM   4276  H   ALA A 283      66.070   1.400  11.066  1.00  0.00           H  
ATOM   4277  HA  ALA A 283      66.491   2.901   8.668  1.00  0.00           H  
ATOM   4278 1HB  ALA A 283      68.885   2.786   9.278  1.00  0.00           H  
ATOM   4279 2HB  ALA A 283      67.869   3.214  10.675  1.00  0.00           H  
ATOM   4280 3HB  ALA A 283      68.505   1.561  10.510  1.00  0.00           H  
ATOM   4281  N   LEU A 284      67.312  -0.277   8.560  1.00  0.00           N  
ATOM   4282  CA  LEU A 284      67.639  -1.372   7.655  1.00  0.00           C  
ATOM   4283  C   LEU A 284      66.553  -1.561   6.604  1.00  0.00           C  
ATOM   4284  O   LEU A 284      66.845  -1.800   5.432  1.00  0.00           O  
ATOM   4285  CB  LEU A 284      67.827  -2.674   8.444  1.00  0.00           C  
ATOM   4286  CG  LEU A 284      68.281  -3.889   7.625  1.00  0.00           C  
ATOM   4287  CD1 LEU A 284      69.035  -4.857   8.527  1.00  0.00           C  
ATOM   4288  CD2 LEU A 284      67.068  -4.559   6.997  1.00  0.00           C  
ATOM   4289  H   LEU A 284      67.143  -0.478   9.535  1.00  0.00           H  
ATOM   4290  HA  LEU A 284      68.572  -1.133   7.146  1.00  0.00           H  
ATOM   4291 1HB  LEU A 284      68.570  -2.503   9.223  1.00  0.00           H  
ATOM   4292 2HB  LEU A 284      66.882  -2.930   8.922  1.00  0.00           H  
ATOM   4293  HG  LEU A 284      68.964  -3.564   6.840  1.00  0.00           H  
ATOM   4294 1HD1 LEU A 284      69.357  -5.720   7.944  1.00  0.00           H  
ATOM   4295 2HD1 LEU A 284      69.908  -4.358   8.947  1.00  0.00           H  
ATOM   4296 3HD1 LEU A 284      68.381  -5.187   9.333  1.00  0.00           H  
ATOM   4297 1HD2 LEU A 284      67.390  -5.422   6.414  1.00  0.00           H  
ATOM   4298 2HD2 LEU A 284      66.385  -4.885   7.781  1.00  0.00           H  
ATOM   4299 3HD2 LEU A 284      66.558  -3.850   6.344  1.00  0.00           H  
ATOM   4300  N   ILE A 285      65.299  -1.453   7.029  1.00  0.00           N  
ATOM   4301  CA  ILE A 285      64.167  -1.611   6.124  1.00  0.00           C  
ATOM   4302  C   ILE A 285      64.143  -0.510   5.072  1.00  0.00           C  
ATOM   4303  O   ILE A 285      63.863  -0.764   3.900  1.00  0.00           O  
ATOM   4304  CB  ILE A 285      62.838  -1.607   6.901  1.00  0.00           C  
ATOM   4305  CG1 ILE A 285      62.728  -2.859   7.776  1.00  0.00           C  
ATOM   4306  CG2 ILE A 285      61.661  -1.519   5.942  1.00  0.00           C  
ATOM   4307  CD1 ILE A 285      61.590  -2.811   8.771  1.00  0.00           C  
ATOM   4308  H   ILE A 285      65.125  -1.256   8.004  1.00  0.00           H  
ATOM   4309  HA  ILE A 285      64.264  -2.568   5.612  1.00  0.00           H  
ATOM   4310  HB  ILE A 285      62.812  -0.750   7.573  1.00  0.00           H  
ATOM   4311 1HG1 ILE A 285      62.591  -3.735   7.143  1.00  0.00           H  
ATOM   4312 2HG1 ILE A 285      63.657  -2.999   8.330  1.00  0.00           H  
ATOM   4313 1HG2 ILE A 285      60.730  -1.519   6.508  1.00  0.00           H  
ATOM   4314 2HG2 ILE A 285      61.733  -0.601   5.362  1.00  0.00           H  
ATOM   4315 3HG2 ILE A 285      61.675  -2.376   5.269  1.00  0.00           H  
ATOM   4316 1HD1 ILE A 285      61.577  -3.732   9.354  1.00  0.00           H  
ATOM   4317 2HD1 ILE A 285      61.727  -1.960   9.439  1.00  0.00           H  
ATOM   4318 3HD1 ILE A 285      60.646  -2.706   8.238  1.00  0.00           H  
ATOM   4319  N   ALA A 286      64.439   0.714   5.498  1.00  0.00           N  
ATOM   4320  CA  ALA A 286      64.453   1.857   4.593  1.00  0.00           C  
ATOM   4321  C   ALA A 286      65.545   1.714   3.541  1.00  0.00           C  
ATOM   4322  O   ALA A 286      65.336   2.028   2.369  1.00  0.00           O  
ATOM   4323  CB  ALA A 286      64.638   3.149   5.375  1.00  0.00           C  
ATOM   4324  H   ALA A 286      64.660   0.855   6.473  1.00  0.00           H  
ATOM   4325  HA  ALA A 286      63.494   1.891   4.076  1.00  0.00           H  
ATOM   4326 1HB  ALA A 286      64.646   3.994   4.685  1.00  0.00           H  
ATOM   4327 2HB  ALA A 286      63.818   3.267   6.083  1.00  0.00           H  
ATOM   4328 3HB  ALA A 286      65.582   3.115   5.916  1.00  0.00           H  
ATOM   4329  N   VAL A 287      66.710   1.238   3.967  1.00  0.00           N  
ATOM   4330  CA  VAL A 287      67.839   1.052   3.062  1.00  0.00           C  
ATOM   4331  C   VAL A 287      67.533  -0.006   2.010  1.00  0.00           C  
ATOM   4332  O   VAL A 287      67.875   0.153   0.838  1.00  0.00           O  
ATOM   4333  CB  VAL A 287      69.095   0.638   3.852  1.00  0.00           C  
ATOM   4334  CG1 VAL A 287      70.221   0.259   2.901  1.00  0.00           C  
ATOM   4335  CG2 VAL A 287      69.524   1.770   4.773  1.00  0.00           C  
ATOM   4336  H   VAL A 287      66.817   0.999   4.942  1.00  0.00           H  
ATOM   4337  HA  VAL A 287      68.038   1.999   2.558  1.00  0.00           H  
ATOM   4338  HB  VAL A 287      68.864  -0.247   4.445  1.00  0.00           H  
ATOM   4339 1HG1 VAL A 287      71.101  -0.031   3.476  1.00  0.00           H  
ATOM   4340 2HG1 VAL A 287      69.904  -0.576   2.277  1.00  0.00           H  
ATOM   4341 3HG1 VAL A 287      70.467   1.113   2.270  1.00  0.00           H  
ATOM   4342 1HG2 VAL A 287      70.412   1.470   5.328  1.00  0.00           H  
ATOM   4343 2HG2 VAL A 287      69.749   2.656   4.179  1.00  0.00           H  
ATOM   4344 3HG2 VAL A 287      68.718   1.996   5.471  1.00  0.00           H  
ATOM   4345  N   GLU A 288      66.887  -1.086   2.436  1.00  0.00           N  
ATOM   4346  CA  GLU A 288      66.534  -2.174   1.531  1.00  0.00           C  
ATOM   4347  C   GLU A 288      65.533  -1.712   0.479  1.00  0.00           C  
ATOM   4348  O   GLU A 288      65.638  -2.073  -0.693  1.00  0.00           O  
ATOM   4349  CB  GLU A 288      65.956  -3.354   2.315  1.00  0.00           C  
ATOM   4350  CG  GLU A 288      65.604  -4.564   1.462  1.00  0.00           C  
ATOM   4351  CD  GLU A 288      66.806  -5.195   0.816  1.00  0.00           C  
ATOM   4352  OE1 GLU A 288      67.894  -4.978   1.291  1.00  0.00           O  
ATOM   4353  OE2 GLU A 288      66.635  -5.895  -0.154  1.00  0.00           O  
ATOM   4354  H   GLU A 288      66.634  -1.155   3.411  1.00  0.00           H  
ATOM   4355  HA  GLU A 288      67.438  -2.504   1.018  1.00  0.00           H  
ATOM   4356 1HB  GLU A 288      66.674  -3.676   3.070  1.00  0.00           H  
ATOM   4357 2HB  GLU A 288      65.053  -3.038   2.836  1.00  0.00           H  
ATOM   4358 1HG  GLU A 288      65.111  -5.307   2.088  1.00  0.00           H  
ATOM   4359 2HG  GLU A 288      64.901  -4.257   0.688  1.00  0.00           H  
ATOM   4360  N   ALA A 289      64.562  -0.911   0.905  1.00  0.00           N  
ATOM   4361  CA  ALA A 289      63.541  -0.398   0.000  1.00  0.00           C  
ATOM   4362  C   ALA A 289      64.147   0.521  -1.052  1.00  0.00           C  
ATOM   4363  O   ALA A 289      63.773   0.471  -2.224  1.00  0.00           O  
ATOM   4364  CB  ALA A 289      62.460   0.334   0.782  1.00  0.00           C  
ATOM   4365  H   ALA A 289      64.531  -0.651   1.881  1.00  0.00           H  
ATOM   4366  HA  ALA A 289      63.090  -1.245  -0.517  1.00  0.00           H  
ATOM   4367 1HB  ALA A 289      61.705   0.711   0.092  1.00  0.00           H  
ATOM   4368 2HB  ALA A 289      61.995  -0.352   1.490  1.00  0.00           H  
ATOM   4369 3HB  ALA A 289      62.905   1.168   1.323  1.00  0.00           H  
ATOM   4370  N   VAL A 290      65.085   1.360  -0.626  1.00  0.00           N  
ATOM   4371  CA  VAL A 290      65.746   2.294  -1.531  1.00  0.00           C  
ATOM   4372  C   VAL A 290      66.564   1.556  -2.583  1.00  0.00           C  
ATOM   4373  O   VAL A 290      66.571   1.933  -3.755  1.00  0.00           O  
ATOM   4374  CB  VAL A 290      66.667   3.242  -0.741  1.00  0.00           C  
ATOM   4375  CG1 VAL A 290      67.500   4.090  -1.692  1.00  0.00           C  
ATOM   4376  CG2 VAL A 290      65.837   4.123   0.180  1.00  0.00           C  
ATOM   4377  H   VAL A 290      65.347   1.351   0.349  1.00  0.00           H  
ATOM   4378  HA  VAL A 290      64.982   2.887  -2.035  1.00  0.00           H  
ATOM   4379  HB  VAL A 290      67.362   2.648  -0.148  1.00  0.00           H  
ATOM   4380 1HG1 VAL A 290      68.146   4.754  -1.116  1.00  0.00           H  
ATOM   4381 2HG1 VAL A 290      68.113   3.440  -2.316  1.00  0.00           H  
ATOM   4382 3HG1 VAL A 290      66.840   4.684  -2.323  1.00  0.00           H  
ATOM   4383 1HG2 VAL A 290      66.495   4.791   0.736  1.00  0.00           H  
ATOM   4384 2HG2 VAL A 290      65.138   4.713  -0.414  1.00  0.00           H  
ATOM   4385 3HG2 VAL A 290      65.281   3.497   0.878  1.00  0.00           H  
ATOM   4386  N   THR A 291      67.253   0.502  -2.157  1.00  0.00           N  
ATOM   4387  CA  THR A 291      68.076  -0.292  -3.062  1.00  0.00           C  
ATOM   4388  C   THR A 291      67.223  -0.989  -4.114  1.00  0.00           C  
ATOM   4389  O   THR A 291      67.594  -1.052  -5.286  1.00  0.00           O  
ATOM   4390  CB  THR A 291      68.900  -1.338  -2.288  1.00  0.00           C  
ATOM   4391  OG1 THR A 291      69.777  -0.674  -1.369  1.00  0.00           O  
ATOM   4392  CG2 THR A 291      69.723  -2.184  -3.248  1.00  0.00           C  
ATOM   4393  H   THR A 291      67.205   0.245  -1.182  1.00  0.00           H  
ATOM   4394  HA  THR A 291      68.767   0.376  -3.578  1.00  0.00           H  
ATOM   4395  HB  THR A 291      68.229  -1.986  -1.726  1.00  0.00           H  
ATOM   4396  HG1 THR A 291      69.285  -0.421  -0.584  1.00  0.00           H  
ATOM   4397 1HG2 THR A 291      70.299  -2.918  -2.683  1.00  0.00           H  
ATOM   4398 2HG2 THR A 291      69.058  -2.699  -3.941  1.00  0.00           H  
ATOM   4399 3HG2 THR A 291      70.403  -1.542  -3.806  1.00  0.00           H  
ATOM   4400  N   ARG A 292      66.078  -1.511  -3.688  1.00  0.00           N  
ATOM   4401  CA  ARG A 292      65.169  -2.206  -4.593  1.00  0.00           C  
ATOM   4402  C   ARG A 292      64.608  -1.258  -5.645  1.00  0.00           C  
ATOM   4403  O   ARG A 292      64.489  -1.616  -6.817  1.00  0.00           O  
ATOM   4404  CB  ARG A 292      64.021  -2.836  -3.819  1.00  0.00           C  
ATOM   4405  CG  ARG A 292      64.408  -4.028  -2.957  1.00  0.00           C  
ATOM   4406  CD  ARG A 292      63.248  -4.552  -2.191  1.00  0.00           C  
ATOM   4407  NE  ARG A 292      63.614  -5.691  -1.366  1.00  0.00           N  
ATOM   4408  CZ  ARG A 292      62.798  -6.279  -0.469  1.00  0.00           C  
ATOM   4409  NH1 ARG A 292      61.577  -5.825  -0.294  1.00  0.00           N  
ATOM   4410  NH2 ARG A 292      63.226  -7.313   0.235  1.00  0.00           N  
ATOM   4411  H   ARG A 292      65.831  -1.424  -2.713  1.00  0.00           H  
ATOM   4412  HA  ARG A 292      65.723  -2.997  -5.099  1.00  0.00           H  
ATOM   4413 1HB  ARG A 292      63.569  -2.090  -3.167  1.00  0.00           H  
ATOM   4414 2HB  ARG A 292      63.252  -3.170  -4.516  1.00  0.00           H  
ATOM   4415 1HG  ARG A 292      64.789  -4.828  -3.592  1.00  0.00           H  
ATOM   4416 2HG  ARG A 292      65.180  -3.728  -2.248  1.00  0.00           H  
ATOM   4417 1HD  ARG A 292      62.859  -3.770  -1.540  1.00  0.00           H  
ATOM   4418 2HD  ARG A 292      62.469  -4.868  -2.883  1.00  0.00           H  
ATOM   4419  HE  ARG A 292      64.546  -6.069  -1.472  1.00  0.00           H  
ATOM   4420 1HH1 ARG A 292      61.250  -5.035  -0.832  1.00  0.00           H  
ATOM   4421 2HH1 ARG A 292      60.966  -6.265   0.378  1.00  0.00           H  
ATOM   4422 1HH2 ARG A 292      64.165  -7.662   0.101  1.00  0.00           H  
ATOM   4423 2HH2 ARG A 292      62.615  -7.753   0.907  1.00  0.00           H  
ATOM   4424  N   ILE A 293      64.264  -0.047  -5.219  1.00  0.00           N  
ATOM   4425  CA  ILE A 293      63.714   0.955  -6.124  1.00  0.00           C  
ATOM   4426  C   ILE A 293      64.736   1.368  -7.176  1.00  0.00           C  
ATOM   4427  O   ILE A 293      64.400   1.540  -8.348  1.00  0.00           O  
ATOM   4428  CB  ILE A 293      63.245   2.199  -5.347  1.00  0.00           C  
ATOM   4429  CG1 ILE A 293      62.036   1.857  -4.472  1.00  0.00           C  
ATOM   4430  CG2 ILE A 293      62.909   3.330  -6.306  1.00  0.00           C  
ATOM   4431  CD1 ILE A 293      61.677   2.938  -3.478  1.00  0.00           C  
ATOM   4432  H   ILE A 293      64.387   0.185  -4.244  1.00  0.00           H  
ATOM   4433  HA  ILE A 293      62.854   0.524  -6.635  1.00  0.00           H  
ATOM   4434  HB  ILE A 293      64.037   2.528  -4.675  1.00  0.00           H  
ATOM   4435 1HG1 ILE A 293      61.169   1.674  -5.105  1.00  0.00           H  
ATOM   4436 2HG1 ILE A 293      62.236   0.939  -3.918  1.00  0.00           H  
ATOM   4437 1HG2 ILE A 293      62.579   4.201  -5.740  1.00  0.00           H  
ATOM   4438 2HG2 ILE A 293      63.793   3.589  -6.887  1.00  0.00           H  
ATOM   4439 3HG2 ILE A 293      62.113   3.012  -6.979  1.00  0.00           H  
ATOM   4440 1HD1 ILE A 293      60.812   2.622  -2.894  1.00  0.00           H  
ATOM   4441 2HD1 ILE A 293      62.521   3.113  -2.809  1.00  0.00           H  
ATOM   4442 3HD1 ILE A 293      61.439   3.857  -4.010  1.00  0.00           H  
ATOM   4443  N   ALA A 294      65.985   1.526  -6.751  1.00  0.00           N  
ATOM   4444  CA  ALA A 294      67.058   1.918  -7.655  1.00  0.00           C  
ATOM   4445  C   ALA A 294      67.312   0.846  -8.707  1.00  0.00           C  
ATOM   4446  O   ALA A 294      67.532   1.152  -9.879  1.00  0.00           O  
ATOM   4447  CB  ALA A 294      68.331   2.204  -6.872  1.00  0.00           C  
ATOM   4448  H   ALA A 294      66.196   1.370  -5.776  1.00  0.00           H  
ATOM   4449  HA  ALA A 294      66.750   2.827  -8.172  1.00  0.00           H  
ATOM   4450 1HB  ALA A 294      69.124   2.496  -7.561  1.00  0.00           H  
ATOM   4451 2HB  ALA A 294      68.150   3.012  -6.164  1.00  0.00           H  
ATOM   4452 3HB  ALA A 294      68.634   1.309  -6.331  1.00  0.00           H  
ATOM   4453  N   ARG A 295      67.280  -0.412  -8.282  1.00  0.00           N  
ATOM   4454  CA  ARG A 295      67.507  -1.533  -9.186  1.00  0.00           C  
ATOM   4455  C   ARG A 295      66.409  -1.623 -10.238  1.00  0.00           C  
ATOM   4456  O   ARG A 295      66.679  -1.887 -11.410  1.00  0.00           O  
ATOM   4457  CB  ARG A 295      67.572  -2.841  -8.411  1.00  0.00           C  
ATOM   4458  CG  ARG A 295      67.888  -4.067  -9.252  1.00  0.00           C  
ATOM   4459  CD  ARG A 295      67.969  -5.297  -8.422  1.00  0.00           C  
ATOM   4460  NE  ARG A 295      69.073  -5.241  -7.478  1.00  0.00           N  
ATOM   4461  CZ  ARG A 295      69.180  -6.013  -6.379  1.00  0.00           C  
ATOM   4462  NH1 ARG A 295      68.243  -6.893  -6.100  1.00  0.00           N  
ATOM   4463  NH2 ARG A 295      70.225  -5.887  -5.581  1.00  0.00           N  
ATOM   4464  H   ARG A 295      67.093  -0.597  -7.307  1.00  0.00           H  
ATOM   4465  HA  ARG A 295      68.461  -1.382  -9.692  1.00  0.00           H  
ATOM   4466 1HB  ARG A 295      68.333  -2.767  -7.636  1.00  0.00           H  
ATOM   4467 2HB  ARG A 295      66.617  -3.018  -7.916  1.00  0.00           H  
ATOM   4468 1HG  ARG A 295      67.106  -4.209  -9.998  1.00  0.00           H  
ATOM   4469 2HG  ARG A 295      68.847  -3.928  -9.753  1.00  0.00           H  
ATOM   4470 1HD  ARG A 295      67.044  -5.417  -7.859  1.00  0.00           H  
ATOM   4471 2HD  ARG A 295      68.116  -6.162  -9.067  1.00  0.00           H  
ATOM   4472  HE  ARG A 295      69.814  -4.576  -7.659  1.00  0.00           H  
ATOM   4473 1HH1 ARG A 295      67.444  -6.990  -6.710  1.00  0.00           H  
ATOM   4474 2HH1 ARG A 295      68.323  -7.471  -5.277  1.00  0.00           H  
ATOM   4475 1HH2 ARG A 295      70.946  -5.210  -5.795  1.00  0.00           H  
ATOM   4476 2HH2 ARG A 295      70.305  -6.465  -4.758  1.00  0.00           H  
ATOM   4477  N   GLU A 296      65.170  -1.402  -9.813  1.00  0.00           N  
ATOM   4478  CA  GLU A 296      64.028  -1.457 -10.717  1.00  0.00           C  
ATOM   4479  C   GLU A 296      64.104  -0.358 -11.769  1.00  0.00           C  
ATOM   4480  O   GLU A 296      63.802  -0.585 -12.941  1.00  0.00           O  
ATOM   4481  CB  GLU A 296      62.720  -1.335  -9.932  1.00  0.00           C  
ATOM   4482  CG  GLU A 296      62.398  -2.538  -9.057  1.00  0.00           C  
ATOM   4483  CD  GLU A 296      62.164  -3.793  -9.851  1.00  0.00           C  
ATOM   4484  OE1 GLU A 296      61.219  -3.832 -10.602  1.00  0.00           O  
ATOM   4485  OE2 GLU A 296      62.933  -4.715  -9.707  1.00  0.00           O  
ATOM   4486  H   GLU A 296      65.015  -1.190  -8.838  1.00  0.00           H  
ATOM   4487  HA  GLU A 296      64.039  -2.419 -11.230  1.00  0.00           H  
ATOM   4488 1HB  GLU A 296      62.762  -0.456  -9.289  1.00  0.00           H  
ATOM   4489 2HB  GLU A 296      61.891  -1.194 -10.625  1.00  0.00           H  
ATOM   4490 1HG  GLU A 296      63.226  -2.707  -8.369  1.00  0.00           H  
ATOM   4491 2HG  GLU A 296      61.510  -2.317  -8.467  1.00  0.00           H  
ATOM   4492  N   VAL A 297      64.509   0.834 -11.344  1.00  0.00           N  
ATOM   4493  CA  VAL A 297      64.626   1.971 -12.248  1.00  0.00           C  
ATOM   4494  C   VAL A 297      65.701   1.730 -13.300  1.00  0.00           C  
ATOM   4495  O   VAL A 297      65.522   2.062 -14.472  1.00  0.00           O  
ATOM   4496  CB  VAL A 297      64.962   3.249 -11.458  1.00  0.00           C  
ATOM   4497  CG1 VAL A 297      65.272   4.397 -12.407  1.00  0.00           C  
ATOM   4498  CG2 VAL A 297      63.806   3.608 -10.537  1.00  0.00           C  
ATOM   4499  H   VAL A 297      64.742   0.956 -10.369  1.00  0.00           H  
ATOM   4500  HA  VAL A 297      63.669   2.112 -12.752  1.00  0.00           H  
ATOM   4501  HB  VAL A 297      65.859   3.073 -10.864  1.00  0.00           H  
ATOM   4502 1HG1 VAL A 297      65.508   5.292 -11.832  1.00  0.00           H  
ATOM   4503 2HG1 VAL A 297      66.125   4.132 -13.032  1.00  0.00           H  
ATOM   4504 3HG1 VAL A 297      64.405   4.590 -13.039  1.00  0.00           H  
ATOM   4505 1HG2 VAL A 297      64.051   4.513  -9.981  1.00  0.00           H  
ATOM   4506 2HG2 VAL A 297      62.908   3.779 -11.130  1.00  0.00           H  
ATOM   4507 3HG2 VAL A 297      63.629   2.790  -9.839  1.00  0.00           H  
ATOM   4508  N   LEU A 298      66.818   1.151 -12.875  1.00  0.00           N  
ATOM   4509  CA  LEU A 298      67.925   0.864 -13.779  1.00  0.00           C  
ATOM   4510  C   LEU A 298      67.526  -0.162 -14.831  1.00  0.00           C  
ATOM   4511  O   LEU A 298      67.882  -0.034 -16.003  1.00  0.00           O  
ATOM   4512  CB  LEU A 298      69.135   0.351 -12.989  1.00  0.00           C  
ATOM   4513  CG  LEU A 298      70.416   0.127 -13.803  1.00  0.00           C  
ATOM   4514  CD1 LEU A 298      70.313  -1.190 -14.561  1.00  0.00           C  
ATOM   4515  CD2 LEU A 298      70.620   1.293 -14.759  1.00  0.00           C  
ATOM   4516  H   LEU A 298      66.903   0.903 -11.900  1.00  0.00           H  
ATOM   4517  HA  LEU A 298      68.204   1.786 -14.288  1.00  0.00           H  
ATOM   4518 1HB  LEU A 298      69.365   1.066 -12.201  1.00  0.00           H  
ATOM   4519 2HB  LEU A 298      68.869  -0.598 -12.523  1.00  0.00           H  
ATOM   4520  HG  LEU A 298      71.269   0.057 -13.128  1.00  0.00           H  
ATOM   4521 1HD1 LEU A 298      71.223  -1.348 -15.140  1.00  0.00           H  
ATOM   4522 2HD1 LEU A 298      70.187  -2.008 -13.853  1.00  0.00           H  
ATOM   4523 3HD1 LEU A 298      69.456  -1.156 -15.234  1.00  0.00           H  
ATOM   4524 1HD2 LEU A 298      71.530   1.135 -15.337  1.00  0.00           H  
ATOM   4525 2HD2 LEU A 298      69.768   1.363 -15.435  1.00  0.00           H  
ATOM   4526 3HD2 LEU A 298      70.708   2.219 -14.189  1.00  0.00           H  
ATOM   4527  N   ARG A 299      66.785  -1.180 -14.406  1.00  0.00           N  
ATOM   4528  CA  ARG A 299      66.335  -2.231 -15.310  1.00  0.00           C  
ATOM   4529  C   ARG A 299      65.520  -1.656 -16.461  1.00  0.00           C  
ATOM   4530  O   ARG A 299      65.402  -2.273 -17.520  1.00  0.00           O  
ATOM   4531  CB  ARG A 299      65.497  -3.258 -14.562  1.00  0.00           C  
ATOM   4532  CG  ARG A 299      66.269  -4.113 -13.570  1.00  0.00           C  
ATOM   4533  CD  ARG A 299      65.375  -5.047 -12.838  1.00  0.00           C  
ATOM   4534  NE  ARG A 299      64.796  -6.047 -13.720  1.00  0.00           N  
ATOM   4535  CZ  ARG A 299      63.772  -6.857 -13.390  1.00  0.00           C  
ATOM   4536  NH1 ARG A 299      63.227  -6.775 -12.196  1.00  0.00           N  
ATOM   4537  NH2 ARG A 299      63.316  -7.736 -14.265  1.00  0.00           N  
ATOM   4538  H   ARG A 299      66.527  -1.227 -13.431  1.00  0.00           H  
ATOM   4539  HA  ARG A 299      67.212  -2.732 -15.722  1.00  0.00           H  
ATOM   4540 1HB  ARG A 299      64.705  -2.750 -14.014  1.00  0.00           H  
ATOM   4541 2HB  ARG A 299      65.022  -3.929 -15.277  1.00  0.00           H  
ATOM   4542 1HG  ARG A 299      67.018  -4.701 -14.102  1.00  0.00           H  
ATOM   4543 2HG  ARG A 299      66.763  -3.469 -12.842  1.00  0.00           H  
ATOM   4544 1HD  ARG A 299      65.943  -5.563 -12.065  1.00  0.00           H  
ATOM   4545 2HD  ARG A 299      64.562  -4.486 -12.378  1.00  0.00           H  
ATOM   4546  HE  ARG A 299      65.189  -6.140 -14.647  1.00  0.00           H  
ATOM   4547 1HH1 ARG A 299      63.576  -6.103 -11.527  1.00  0.00           H  
ATOM   4548 2HH1 ARG A 299      62.459  -7.382 -11.948  1.00  0.00           H  
ATOM   4549 1HH2 ARG A 299      63.735  -7.800 -15.183  1.00  0.00           H  
ATOM   4550 2HH2 ARG A 299      62.549  -8.344 -14.017  1.00  0.00           H  
ATOM   4551  N   HIS A 300      64.955  -0.485 -16.273  1.00  0.00           N  
ATOM   4552  CA  HIS A 300      64.101   0.035 -17.345  1.00  0.00           C  
ATOM   4553  C   HIS A 300      64.570   1.273 -18.033  1.00  0.00           C  
ATOM   4554  O   HIS A 300      63.772   2.021 -18.598  1.00  0.00           O  
ATOM   4555  CB  HIS A 300      62.696   0.310 -16.801  1.00  0.00           C  
ATOM   4556  CG  HIS A 300      61.710   0.709 -17.854  1.00  0.00           C  
ATOM   4557  ND1 HIS A 300      61.238  -0.173 -18.804  1.00  0.00           N  
ATOM   4558  CD2 HIS A 300      61.107   1.894 -18.109  1.00  0.00           C  
ATOM   4559  CE1 HIS A 300      60.386   0.453 -19.597  1.00  0.00           C  
ATOM   4560  NE2 HIS A 300      60.290   1.708 -19.197  1.00  0.00           N  
ATOM   4561  H   HIS A 300      65.125   0.010 -15.409  1.00  0.00           H  
ATOM   4562  HA  HIS A 300      64.017  -0.709 -18.136  1.00  0.00           H  
ATOM   4563 1HB  HIS A 300      62.318  -0.582 -16.300  1.00  0.00           H  
ATOM   4564 2HB  HIS A 300      62.743   1.107 -16.059  1.00  0.00           H  
ATOM   4565  HD2 HIS A 300      61.245   2.823 -17.555  1.00  0.00           H  
ATOM   4566  HE1 HIS A 300      59.854   0.009 -20.438  1.00  0.00           H  
ATOM   4567  HE2 HIS A 300      59.711   2.419 -19.619  1.00  0.00           H  
ATOM   4568  N   THR A 301      65.853   1.514 -18.002  1.00  0.00           N  
ATOM   4569  CA  THR A 301      66.331   2.684 -18.676  1.00  0.00           C  
ATOM   4570  C   THR A 301      67.818   2.579 -18.904  1.00  0.00           C  
ATOM   4571  O   THR A 301      68.533   1.951 -18.123  1.00  0.00           O  
ATOM   4572  CB  THR A 301      66.007   3.960 -17.877  1.00  0.00           C  
ATOM   4573  OG1 THR A 301      66.412   5.112 -18.627  1.00  0.00           O  
ATOM   4574  CG2 THR A 301      66.732   3.950 -16.540  1.00  0.00           C  
ATOM   4575  H   THR A 301      66.462   0.876 -17.510  1.00  0.00           H  
ATOM   4576  HA  THR A 301      65.836   2.751 -19.645  1.00  0.00           H  
ATOM   4577  HB  THR A 301      64.933   4.017 -17.701  1.00  0.00           H  
ATOM   4578  HG1 THR A 301      65.748   5.311 -19.292  1.00  0.00           H  
ATOM   4579 1HG2 THR A 301      66.491   4.859 -15.988  1.00  0.00           H  
ATOM   4580 2HG2 THR A 301      66.417   3.081 -15.962  1.00  0.00           H  
ATOM   4581 3HG2 THR A 301      67.807   3.903 -16.709  1.00  0.00           H  
ATOM   4582  N   ASP A 302      68.263   3.199 -19.978  1.00  0.00           N  
ATOM   4583  CA  ASP A 302      69.665   3.226 -20.326  1.00  0.00           C  
ATOM   4584  C   ASP A 302      70.090   4.681 -20.449  1.00  0.00           C  
ATOM   4585  O   ASP A 302      71.209   4.978 -20.867  1.00  0.00           O  
ATOM   4586  CB  ASP A 302      69.927   2.474 -21.633  1.00  0.00           C  
ATOM   4587  CG  ASP A 302      69.234   3.109 -22.831  1.00  0.00           C  
ATOM   4588  OD1 ASP A 302      68.597   4.121 -22.657  1.00  0.00           O  
ATOM   4589  OD2 ASP A 302      69.347   2.575 -23.909  1.00  0.00           O  
ATOM   4590  H   ASP A 302      67.605   3.672 -20.581  1.00  0.00           H  
ATOM   4591  HA  ASP A 302      70.229   2.743 -19.527  1.00  0.00           H  
ATOM   4592 1HB  ASP A 302      71.000   2.444 -21.827  1.00  0.00           H  
ATOM   4593 2HB  ASP A 302      69.583   1.444 -21.536  1.00  0.00           H  
ATOM   4594  N   ASP A 303      69.171   5.571 -20.076  1.00  0.00           N  
ATOM   4595  CA  ASP A 303      69.405   7.008 -20.105  1.00  0.00           C  
ATOM   4596  C   ASP A 303      70.503   7.406 -19.121  1.00  0.00           C  
ATOM   4597  O   ASP A 303      70.310   7.354 -17.906  1.00  0.00           O  
ATOM   4598  CB  ASP A 303      68.116   7.767 -19.779  1.00  0.00           C  
ATOM   4599  CG  ASP A 303      68.273   9.277 -19.893  1.00  0.00           C  
ATOM   4600  OD1 ASP A 303      69.336   9.768 -19.596  1.00  0.00           O  
ATOM   4601  OD2 ASP A 303      67.328   9.925 -20.275  1.00  0.00           O  
ATOM   4602  H   ASP A 303      68.270   5.244 -19.758  1.00  0.00           H  
ATOM   4603  HA  ASP A 303      69.728   7.286 -21.109  1.00  0.00           H  
ATOM   4604 1HB  ASP A 303      67.324   7.446 -20.457  1.00  0.00           H  
ATOM   4605 2HB  ASP A 303      67.798   7.524 -18.765  1.00  0.00           H  
ATOM   4606  N   SER A 304      71.780   7.853 -19.188  1.00  0.00           N  
ATOM   4607  CA  SER A 304      72.851   8.229 -18.275  1.00  0.00           C  
ATOM   4608  C   SER A 304      72.367   9.228 -17.213  1.00  0.00           C  
ATOM   4609  O   SER A 304      72.738   9.133 -16.043  1.00  0.00           O  
ATOM   4610  CB  SER A 304      74.006   8.824 -19.056  1.00  0.00           C  
ATOM   4611  OG  SER A 304      73.619  10.006 -19.702  1.00  0.00           O  
ATOM   4612  H   SER A 304      72.203   8.000 -20.093  1.00  0.00           H  
ATOM   4613  HA  SER A 304      73.199   7.332 -17.761  1.00  0.00           H  
ATOM   4614 1HB  SER A 304      74.835   9.031 -18.379  1.00  0.00           H  
ATOM   4615 2HB  SER A 304      74.357   8.103 -19.793  1.00  0.00           H  
ATOM   4616  HG  SER A 304      74.397  10.319 -20.170  1.00  0.00           H  
ATOM   4617  N   GLU A 305      71.546  10.163 -17.658  1.00  0.00           N  
ATOM   4618  CA  GLU A 305      70.945  11.211 -16.842  1.00  0.00           C  
ATOM   4619  C   GLU A 305      70.013  10.623 -15.790  1.00  0.00           C  
ATOM   4620  O   GLU A 305      70.070  10.995 -14.618  1.00  0.00           O  
ATOM   4621  CB  GLU A 305      70.177  12.199 -17.723  1.00  0.00           C  
ATOM   4622  CG  GLU A 305      69.531  13.348 -16.963  1.00  0.00           C  
ATOM   4623  CD  GLU A 305      70.536  14.276 -16.340  1.00  0.00           C  
ATOM   4624  OE1 GLU A 305      71.661  14.285 -16.779  1.00  0.00           O  
ATOM   4625  OE2 GLU A 305      70.178  14.978 -15.423  1.00  0.00           O  
ATOM   4626  H   GLU A 305      71.299  10.175 -18.637  1.00  0.00           H  
ATOM   4627  HA  GLU A 305      71.742  11.749 -16.327  1.00  0.00           H  
ATOM   4628 1HB  GLU A 305      70.852  12.626 -18.465  1.00  0.00           H  
ATOM   4629 2HB  GLU A 305      69.391  11.670 -18.263  1.00  0.00           H  
ATOM   4630 1HG  GLU A 305      68.904  13.917 -17.650  1.00  0.00           H  
ATOM   4631 2HG  GLU A 305      68.889  12.939 -16.184  1.00  0.00           H  
ATOM   4632  N   VAL A 306      69.154   9.702 -16.215  1.00  0.00           N  
ATOM   4633  CA  VAL A 306      68.208   9.061 -15.310  1.00  0.00           C  
ATOM   4634  C   VAL A 306      68.929   8.228 -14.259  1.00  0.00           C  
ATOM   4635  O   VAL A 306      68.552   8.228 -13.087  1.00  0.00           O  
ATOM   4636  CB  VAL A 306      67.240   8.160 -16.099  1.00  0.00           C  
ATOM   4637  CG1 VAL A 306      66.376   7.345 -15.149  1.00  0.00           C  
ATOM   4638  CG2 VAL A 306      66.376   9.009 -17.020  1.00  0.00           C  
ATOM   4639  H   VAL A 306      69.157   9.439 -17.190  1.00  0.00           H  
ATOM   4640  HA  VAL A 306      67.631   9.837 -14.806  1.00  0.00           H  
ATOM   4641  HB  VAL A 306      67.819   7.453 -16.694  1.00  0.00           H  
ATOM   4642 1HG1 VAL A 306      65.698   6.713 -15.724  1.00  0.00           H  
ATOM   4643 2HG1 VAL A 306      67.013   6.718 -14.525  1.00  0.00           H  
ATOM   4644 3HG1 VAL A 306      65.796   8.017 -14.517  1.00  0.00           H  
ATOM   4645 1HG2 VAL A 306      65.695   8.365 -17.575  1.00  0.00           H  
ATOM   4646 2HG2 VAL A 306      65.801   9.720 -16.426  1.00  0.00           H  
ATOM   4647 3HG2 VAL A 306      67.013   9.551 -17.718  1.00  0.00           H  
ATOM   4648  N   VAL A 307      69.969   7.518 -14.684  1.00  0.00           N  
ATOM   4649  CA  VAL A 307      70.745   6.679 -13.779  1.00  0.00           C  
ATOM   4650  C   VAL A 307      71.460   7.517 -12.728  1.00  0.00           C  
ATOM   4651  O   VAL A 307      71.517   7.144 -11.556  1.00  0.00           O  
ATOM   4652  CB  VAL A 307      71.782   5.858 -14.568  1.00  0.00           C  
ATOM   4653  CG1 VAL A 307      72.717   5.126 -13.618  1.00  0.00           C  
ATOM   4654  CG2 VAL A 307      71.072   4.876 -15.489  1.00  0.00           C  
ATOM   4655  H   VAL A 307      70.228   7.561 -15.659  1.00  0.00           H  
ATOM   4656  HA  VAL A 307      70.064   5.992 -13.275  1.00  0.00           H  
ATOM   4657  HB  VAL A 307      72.394   6.537 -15.162  1.00  0.00           H  
ATOM   4658 1HG1 VAL A 307      73.443   4.551 -14.192  1.00  0.00           H  
ATOM   4659 2HG1 VAL A 307      73.241   5.850 -12.994  1.00  0.00           H  
ATOM   4660 3HG1 VAL A 307      72.139   4.451 -12.986  1.00  0.00           H  
ATOM   4661 1HG2 VAL A 307      71.811   4.299 -16.044  1.00  0.00           H  
ATOM   4662 2HG2 VAL A 307      70.456   4.201 -14.895  1.00  0.00           H  
ATOM   4663 3HG2 VAL A 307      70.440   5.424 -16.188  1.00  0.00           H  
ATOM   4664  N   LEU A 308      72.005   8.652 -13.153  1.00  0.00           N  
ATOM   4665  CA  LEU A 308      72.718   9.545 -12.248  1.00  0.00           C  
ATOM   4666  C   LEU A 308      71.782  10.126 -11.197  1.00  0.00           C  
ATOM   4667  O   LEU A 308      72.142  10.238 -10.025  1.00  0.00           O  
ATOM   4668  CB  LEU A 308      73.379  10.682 -13.037  1.00  0.00           C  
ATOM   4669  CG  LEU A 308      74.200  11.678 -12.208  1.00  0.00           C  
ATOM   4670  CD1 LEU A 308      75.321  10.939 -11.490  1.00  0.00           C  
ATOM   4671  CD2 LEU A 308      74.756  12.762 -13.119  1.00  0.00           C  
ATOM   4672  H   LEU A 308      71.923   8.902 -14.128  1.00  0.00           H  
ATOM   4673  HA  LEU A 308      73.494   8.974 -11.739  1.00  0.00           H  
ATOM   4674 1HB  LEU A 308      74.042  10.247 -13.783  1.00  0.00           H  
ATOM   4675 2HB  LEU A 308      72.602  11.244 -13.555  1.00  0.00           H  
ATOM   4676  HG  LEU A 308      73.562  12.133 -11.449  1.00  0.00           H  
ATOM   4677 1HD1 LEU A 308      75.905  11.646 -10.900  1.00  0.00           H  
ATOM   4678 2HD1 LEU A 308      74.895  10.183 -10.830  1.00  0.00           H  
ATOM   4679 3HD1 LEU A 308      75.968  10.458 -12.223  1.00  0.00           H  
ATOM   4680 1HD2 LEU A 308      75.338  13.470 -12.529  1.00  0.00           H  
ATOM   4681 2HD2 LEU A 308      75.395  12.308 -13.877  1.00  0.00           H  
ATOM   4682 3HD2 LEU A 308      73.932  13.285 -13.605  1.00  0.00           H  
ATOM   4683  N   ARG A 309      70.578  10.495 -11.622  1.00  0.00           N  
ATOM   4684  CA  ARG A 309      69.588  11.065 -10.717  1.00  0.00           C  
ATOM   4685  C   ARG A 309      69.154  10.052  -9.666  1.00  0.00           C  
ATOM   4686  O   ARG A 309      68.988  10.391  -8.494  1.00  0.00           O  
ATOM   4687  CB  ARG A 309      68.368  11.543 -11.491  1.00  0.00           C  
ATOM   4688  CG  ARG A 309      67.308  12.235 -10.649  1.00  0.00           C  
ATOM   4689  CD  ARG A 309      66.210  12.781 -11.488  1.00  0.00           C  
ATOM   4690  NE  ARG A 309      65.172  13.404 -10.684  1.00  0.00           N  
ATOM   4691  CZ  ARG A 309      64.045  13.952 -11.181  1.00  0.00           C  
ATOM   4692  NH1 ARG A 309      63.827  13.945 -12.477  1.00  0.00           N  
ATOM   4693  NH2 ARG A 309      63.160  14.496 -10.365  1.00  0.00           N  
ATOM   4694  H   ARG A 309      70.343  10.377 -12.597  1.00  0.00           H  
ATOM   4695  HA  ARG A 309      70.035  11.921 -10.210  1.00  0.00           H  
ATOM   4696 1HB  ARG A 309      68.680  12.240 -12.267  1.00  0.00           H  
ATOM   4697 2HB  ARG A 309      67.895  10.694 -11.985  1.00  0.00           H  
ATOM   4698 1HG  ARG A 309      66.878  11.521  -9.946  1.00  0.00           H  
ATOM   4699 2HG  ARG A 309      67.761  13.059 -10.098  1.00  0.00           H  
ATOM   4700 1HD  ARG A 309      66.612  13.531 -12.169  1.00  0.00           H  
ATOM   4701 2HD  ARG A 309      65.757  11.974 -12.064  1.00  0.00           H  
ATOM   4702  HE  ARG A 309      65.304  13.429  -9.682  1.00  0.00           H  
ATOM   4703 1HH1 ARG A 309      64.504  13.529 -13.101  1.00  0.00           H  
ATOM   4704 2HH1 ARG A 309      62.983  14.356 -12.849  1.00  0.00           H  
ATOM   4705 1HH2 ARG A 309      63.327  14.502  -9.368  1.00  0.00           H  
ATOM   4706 2HH2 ARG A 309      62.316  14.906 -10.736  1.00  0.00           H  
ATOM   4707  N   VAL A 310      68.971   8.807 -10.091  1.00  0.00           N  
ATOM   4708  CA  VAL A 310      68.556   7.741  -9.186  1.00  0.00           C  
ATOM   4709  C   VAL A 310      69.623   7.465  -8.135  1.00  0.00           C  
ATOM   4710  O   VAL A 310      69.313   7.251  -6.963  1.00  0.00           O  
ATOM   4711  CB  VAL A 310      68.271   6.450  -9.976  1.00  0.00           C  
ATOM   4712  CG1 VAL A 310      68.023   5.288  -9.025  1.00  0.00           C  
ATOM   4713  CG2 VAL A 310      67.079   6.658 -10.896  1.00  0.00           C  
ATOM   4714  H   VAL A 310      69.123   8.593 -11.066  1.00  0.00           H  
ATOM   4715  HA  VAL A 310      67.640   8.052  -8.682  1.00  0.00           H  
ATOM   4716  HB  VAL A 310      69.150   6.197 -10.569  1.00  0.00           H  
ATOM   4717 1HG1 VAL A 310      67.824   4.383  -9.600  1.00  0.00           H  
ATOM   4718 2HG1 VAL A 310      68.903   5.134  -8.401  1.00  0.00           H  
ATOM   4719 3HG1 VAL A 310      67.164   5.512  -8.394  1.00  0.00           H  
ATOM   4720 1HG2 VAL A 310      66.884   5.741 -11.452  1.00  0.00           H  
ATOM   4721 2HG2 VAL A 310      66.202   6.916 -10.302  1.00  0.00           H  
ATOM   4722 3HG2 VAL A 310      67.295   7.466 -11.595  1.00  0.00           H  
ATOM   4723  N   ALA A 311      70.882   7.471  -8.560  1.00  0.00           N  
ATOM   4724  CA  ALA A 311      71.997   7.222  -7.655  1.00  0.00           C  
ATOM   4725  C   ALA A 311      72.110   8.318  -6.604  1.00  0.00           C  
ATOM   4726  O   ALA A 311      72.369   8.043  -5.432  1.00  0.00           O  
ATOM   4727  CB  ALA A 311      73.297   7.103  -8.437  1.00  0.00           C  
ATOM   4728  H   ALA A 311      71.071   7.653  -9.535  1.00  0.00           H  
ATOM   4729  HA  ALA A 311      71.809   6.281  -7.137  1.00  0.00           H  
ATOM   4730 1HB  ALA A 311      74.121   6.917  -7.747  1.00  0.00           H  
ATOM   4731 2HB  ALA A 311      73.222   6.277  -9.144  1.00  0.00           H  
ATOM   4732 3HB  ALA A 311      73.481   8.029  -8.979  1.00  0.00           H  
ATOM   4733  N   ARG A 312      71.914   9.561  -7.029  1.00  0.00           N  
ATOM   4734  CA  ARG A 312      71.993  10.702  -6.124  1.00  0.00           C  
ATOM   4735  C   ARG A 312      70.893  10.648  -5.072  1.00  0.00           C  
ATOM   4736  O   ARG A 312      71.126  10.944  -3.900  1.00  0.00           O  
ATOM   4737  CB  ARG A 312      71.886  12.008  -6.898  1.00  0.00           C  
ATOM   4738  CG  ARG A 312      73.097  12.344  -7.755  1.00  0.00           C  
ATOM   4739  CD  ARG A 312      72.930  13.643  -8.455  1.00  0.00           C  
ATOM   4740  NE  ARG A 312      74.048  13.930  -9.340  1.00  0.00           N  
ATOM   4741  CZ  ARG A 312      75.207  14.493  -8.948  1.00  0.00           C  
ATOM   4742  NH1 ARG A 312      75.386  14.823  -7.689  1.00  0.00           N  
ATOM   4743  NH2 ARG A 312      76.166  14.714  -9.831  1.00  0.00           N  
ATOM   4744  H   ARG A 312      71.705   9.720  -8.004  1.00  0.00           H  
ATOM   4745  HA  ARG A 312      72.958  10.676  -5.618  1.00  0.00           H  
ATOM   4746 1HB  ARG A 312      71.018  11.972  -7.554  1.00  0.00           H  
ATOM   4747 2HB  ARG A 312      71.736  12.832  -6.201  1.00  0.00           H  
ATOM   4748 1HG  ARG A 312      73.983  12.406  -7.124  1.00  0.00           H  
ATOM   4749 2HG  ARG A 312      73.239  11.565  -8.505  1.00  0.00           H  
ATOM   4750 1HD  ARG A 312      72.019  13.619  -9.054  1.00  0.00           H  
ATOM   4751 2HD  ARG A 312      72.861  14.445  -7.722  1.00  0.00           H  
ATOM   4752  HE  ARG A 312      73.948  13.690 -10.317  1.00  0.00           H  
ATOM   4753 1HH1 ARG A 312      74.653  14.655  -7.014  1.00  0.00           H  
ATOM   4754 2HH1 ARG A 312      76.255  15.246  -7.395  1.00  0.00           H  
ATOM   4755 1HH2 ARG A 312      76.029  14.460 -10.800  1.00  0.00           H  
ATOM   4756 2HH2 ARG A 312      77.034  15.136  -9.538  1.00  0.00           H  
ATOM   4757  N   ALA A 313      69.693  10.268  -5.498  1.00  0.00           N  
ATOM   4758  CA  ALA A 313      68.553  10.174  -4.593  1.00  0.00           C  
ATOM   4759  C   ALA A 313      68.772   9.094  -3.541  1.00  0.00           C  
ATOM   4760  O   ALA A 313      68.444   9.280  -2.369  1.00  0.00           O  
ATOM   4761  CB  ALA A 313      67.277   9.899  -5.375  1.00  0.00           C  
ATOM   4762  H   ALA A 313      69.567  10.038  -6.473  1.00  0.00           H  
ATOM   4763  HA  ALA A 313      68.452  11.128  -4.076  1.00  0.00           H  
ATOM   4764 1HB  ALA A 313      66.435   9.832  -4.686  1.00  0.00           H  
ATOM   4765 2HB  ALA A 313      67.102  10.710  -6.083  1.00  0.00           H  
ATOM   4766 3HB  ALA A 313      67.378   8.960  -5.917  1.00  0.00           H  
ATOM   4767  N   VAL A 314      69.329   7.965  -3.967  1.00  0.00           N  
ATOM   4768  CA  VAL A 314      69.592   6.853  -3.062  1.00  0.00           C  
ATOM   4769  C   VAL A 314      70.627   7.232  -2.010  1.00  0.00           C  
ATOM   4770  O   VAL A 314      70.493   6.880  -0.838  1.00  0.00           O  
ATOM   4771  CB  VAL A 314      70.091   5.628  -3.852  1.00  0.00           C  
ATOM   4772  CG1 VAL A 314      70.546   4.531  -2.901  1.00  0.00           C  
ATOM   4773  CG2 VAL A 314      68.991   5.122  -4.772  1.00  0.00           C  
ATOM   4774  H   VAL A 314      69.576   7.876  -4.942  1.00  0.00           H  
ATOM   4775  HA  VAL A 314      68.661   6.589  -2.558  1.00  0.00           H  
ATOM   4776  HB  VAL A 314      70.958   5.919  -4.445  1.00  0.00           H  
ATOM   4777 1HG1 VAL A 314      70.896   3.673  -3.476  1.00  0.00           H  
ATOM   4778 2HG1 VAL A 314      71.358   4.904  -2.277  1.00  0.00           H  
ATOM   4779 3HG1 VAL A 314      69.711   4.227  -2.270  1.00  0.00           H  
ATOM   4780 1HG2 VAL A 314      69.351   4.257  -5.328  1.00  0.00           H  
ATOM   4781 2HG2 VAL A 314      68.122   4.837  -4.179  1.00  0.00           H  
ATOM   4782 3HG2 VAL A 314      68.710   5.911  -5.471  1.00  0.00           H  
ATOM   4783  N   ALA A 315      71.660   7.952  -2.436  1.00  0.00           N  
ATOM   4784  CA  ALA A 315      72.720   8.380  -1.531  1.00  0.00           C  
ATOM   4785  C   ALA A 315      72.190   9.346  -0.479  1.00  0.00           C  
ATOM   4786  O   ALA A 315      72.559   9.266   0.693  1.00  0.00           O  
ATOM   4787  CB  ALA A 315      73.857   9.021  -2.313  1.00  0.00           C  
ATOM   4788  H   ALA A 315      71.712   8.209  -3.411  1.00  0.00           H  
ATOM   4789  HA  ALA A 315      73.100   7.499  -1.014  1.00  0.00           H  
ATOM   4790 1HB  ALA A 315      74.641   9.336  -1.624  1.00  0.00           H  
ATOM   4791 2HB  ALA A 315      74.264   8.299  -3.021  1.00  0.00           H  
ATOM   4792 3HB  ALA A 315      73.482   9.888  -2.855  1.00  0.00           H  
ATOM   4793  N   ASP A 316      71.323  10.258  -0.905  1.00  0.00           N  
ATOM   4794  CA  ASP A 316      70.740  11.242   0.000  1.00  0.00           C  
ATOM   4795  C   ASP A 316      69.865  10.572   1.052  1.00  0.00           C  
ATOM   4796  O   ASP A 316      69.889  10.948   2.224  1.00  0.00           O  
ATOM   4797  CB  ASP A 316      69.914  12.267  -0.781  1.00  0.00           C  
ATOM   4798  CG  ASP A 316      70.774  13.218  -1.603  1.00  0.00           C  
ATOM   4799  OD1 ASP A 316      71.955  13.286  -1.354  1.00  0.00           O  
ATOM   4800  OD2 ASP A 316      70.243  13.866  -2.472  1.00  0.00           O  
ATOM   4801  H   ASP A 316      71.061  10.270  -1.880  1.00  0.00           H  
ATOM   4802  HA  ASP A 316      71.549  11.764   0.512  1.00  0.00           H  
ATOM   4803 1HB  ASP A 316      69.230  11.748  -1.452  1.00  0.00           H  
ATOM   4804 2HB  ASP A 316      69.311  12.854  -0.088  1.00  0.00           H  
ATOM   4805  N   ALA A 317      69.093   9.578   0.626  1.00  0.00           N  
ATOM   4806  CA  ALA A 317      68.208   8.854   1.531  1.00  0.00           C  
ATOM   4807  C   ALA A 317      69.001   8.089   2.583  1.00  0.00           C  
ATOM   4808  O   ALA A 317      68.625   8.055   3.755  1.00  0.00           O  
ATOM   4809  CB  ALA A 317      67.313   7.904   0.749  1.00  0.00           C  
ATOM   4810  H   ALA A 317      69.120   9.317  -0.349  1.00  0.00           H  
ATOM   4811  HA  ALA A 317      67.583   9.582   2.048  1.00  0.00           H  
ATOM   4812 1HB  ALA A 317      66.658   7.371   1.438  1.00  0.00           H  
ATOM   4813 2HB  ALA A 317      66.709   8.472   0.041  1.00  0.00           H  
ATOM   4814 3HB  ALA A 317      67.929   7.188   0.207  1.00  0.00           H  
ATOM   4815  N   LEU A 318      70.101   7.476   2.157  1.00  0.00           N  
ATOM   4816  CA  LEU A 318      70.950   6.710   3.062  1.00  0.00           C  
ATOM   4817  C   LEU A 318      71.586   7.610   4.114  1.00  0.00           C  
ATOM   4818  O   LEU A 318      71.675   7.244   5.286  1.00  0.00           O  
ATOM   4819  CB  LEU A 318      72.045   5.982   2.273  1.00  0.00           C  
ATOM   4820  CG  LEU A 318      71.566   4.838   1.370  1.00  0.00           C  
ATOM   4821  CD1 LEU A 318      72.729   4.338   0.524  1.00  0.00           C  
ATOM   4822  CD2 LEU A 318      70.994   3.720   2.228  1.00  0.00           C  
ATOM   4823  H   LEU A 318      70.355   7.543   1.182  1.00  0.00           H  
ATOM   4824  HA  LEU A 318      70.334   5.969   3.570  1.00  0.00           H  
ATOM   4825 1HB  LEU A 318      72.560   6.707   1.644  1.00  0.00           H  
ATOM   4826 2HB  LEU A 318      72.766   5.568   2.978  1.00  0.00           H  
ATOM   4827  HG  LEU A 318      70.796   5.207   0.693  1.00  0.00           H  
ATOM   4828 1HD1 LEU A 318      72.389   3.525  -0.118  1.00  0.00           H  
ATOM   4829 2HD1 LEU A 318      73.107   5.152  -0.094  1.00  0.00           H  
ATOM   4830 3HD1 LEU A 318      73.524   3.977   1.175  1.00  0.00           H  
ATOM   4831 1HD2 LEU A 318      70.653   2.907   1.587  1.00  0.00           H  
ATOM   4832 2HD2 LEU A 318      71.764   3.349   2.905  1.00  0.00           H  
ATOM   4833 3HD2 LEU A 318      70.154   4.101   2.809  1.00  0.00           H  
ATOM   4834  N   ARG A 319      72.027   8.789   3.688  1.00  0.00           N  
ATOM   4835  CA  ARG A 319      72.657   9.743   4.593  1.00  0.00           C  
ATOM   4836  C   ARG A 319      71.672  10.237   5.645  1.00  0.00           C  
ATOM   4837  O   ARG A 319      72.021  10.380   6.817  1.00  0.00           O  
ATOM   4838  CB  ARG A 319      73.207  10.932   3.819  1.00  0.00           C  
ATOM   4839  CG  ARG A 319      73.978  11.939   4.657  1.00  0.00           C  
ATOM   4840  CD  ARG A 319      74.608  12.988   3.815  1.00  0.00           C  
ATOM   4841  NE  ARG A 319      73.617  13.774   3.097  1.00  0.00           N  
ATOM   4842  CZ  ARG A 319      73.390  13.692   1.772  1.00  0.00           C  
ATOM   4843  NH1 ARG A 319      74.088  12.857   1.035  1.00  0.00           N  
ATOM   4844  NH2 ARG A 319      72.464  14.452   1.212  1.00  0.00           N  
ATOM   4845  H   ARG A 319      71.923   9.030   2.713  1.00  0.00           H  
ATOM   4846  HA  ARG A 319      73.484   9.245   5.099  1.00  0.00           H  
ATOM   4847 1HB  ARG A 319      73.873  10.578   3.034  1.00  0.00           H  
ATOM   4848 2HB  ARG A 319      72.386  11.464   3.338  1.00  0.00           H  
ATOM   4849 1HG  ARG A 319      73.300  12.425   5.359  1.00  0.00           H  
ATOM   4850 2HG  ARG A 319      74.766  11.425   5.211  1.00  0.00           H  
ATOM   4851 1HD  ARG A 319      75.187  13.662   4.445  1.00  0.00           H  
ATOM   4852 2HD  ARG A 319      75.266  12.520   3.084  1.00  0.00           H  
ATOM   4853  HE  ARG A 319      73.060  14.428   3.630  1.00  0.00           H  
ATOM   4854 1HH1 ARG A 319      74.796  12.277   1.463  1.00  0.00           H  
ATOM   4855 2HH1 ARG A 319      73.918  12.796   0.042  1.00  0.00           H  
ATOM   4856 1HH2 ARG A 319      71.927  15.094   1.779  1.00  0.00           H  
ATOM   4857 2HH2 ARG A 319      72.294  14.391   0.219  1.00  0.00           H  
ATOM   4858  N   ARG A 320      70.440  10.496   5.219  1.00  0.00           N  
ATOM   4859  CA  ARG A 320      69.401  10.974   6.124  1.00  0.00           C  
ATOM   4860  C   ARG A 320      69.061   9.926   7.176  1.00  0.00           C  
ATOM   4861  O   ARG A 320      68.866  10.249   8.348  1.00  0.00           O  
ATOM   4862  CB  ARG A 320      68.143  11.338   5.350  1.00  0.00           C  
ATOM   4863  CG  ARG A 320      68.265  12.575   4.475  1.00  0.00           C  
ATOM   4864  CD  ARG A 320      68.376  13.813   5.288  1.00  0.00           C  
ATOM   4865  NE  ARG A 320      67.205  14.020   6.124  1.00  0.00           N  
ATOM   4866  CZ  ARG A 320      66.068  14.615   5.714  1.00  0.00           C  
ATOM   4867  NH1 ARG A 320      65.964  15.056   4.480  1.00  0.00           N  
ATOM   4868  NH2 ARG A 320      65.056  14.756   6.553  1.00  0.00           N  
ATOM   4869  H   ARG A 320      70.218  10.358   4.243  1.00  0.00           H  
ATOM   4870  HA  ARG A 320      69.768  11.867   6.631  1.00  0.00           H  
ATOM   4871 1HB  ARG A 320      67.859  10.506   4.707  1.00  0.00           H  
ATOM   4872 2HB  ARG A 320      67.322  11.507   6.048  1.00  0.00           H  
ATOM   4873 1HG  ARG A 320      69.155  12.493   3.851  1.00  0.00           H  
ATOM   4874 2HG  ARG A 320      67.383  12.660   3.839  1.00  0.00           H  
ATOM   4875 1HD  ARG A 320      69.250  13.746   5.935  1.00  0.00           H  
ATOM   4876 2HD  ARG A 320      68.480  14.674   4.627  1.00  0.00           H  
ATOM   4877  HE  ARG A 320      67.247  13.695   7.081  1.00  0.00           H  
ATOM   4878 1HH1 ARG A 320      66.737  14.948   3.839  1.00  0.00           H  
ATOM   4879 2HH1 ARG A 320      65.112  15.502   4.173  1.00  0.00           H  
ATOM   4880 1HH2 ARG A 320      65.136  14.418   7.502  1.00  0.00           H  
ATOM   4881 2HH2 ARG A 320      64.205  15.202   6.246  1.00  0.00           H  
ATOM   4882  N   VAL A 321      68.991   8.669   6.751  1.00  0.00           N  
ATOM   4883  CA  VAL A 321      68.674   7.571   7.655  1.00  0.00           C  
ATOM   4884  C   VAL A 321      69.761   7.392   8.707  1.00  0.00           C  
ATOM   4885  O   VAL A 321      69.471   7.150   9.879  1.00  0.00           O  
ATOM   4886  CB  VAL A 321      68.507   6.260   6.865  1.00  0.00           C  
ATOM   4887  CG1 VAL A 321      68.365   5.080   7.814  1.00  0.00           C  
ATOM   4888  CG2 VAL A 321      67.301   6.360   5.944  1.00  0.00           C  
ATOM   4889  H   VAL A 321      69.162   8.469   5.776  1.00  0.00           H  
ATOM   4890  HA  VAL A 321      67.734   7.798   8.159  1.00  0.00           H  
ATOM   4891  HB  VAL A 321      69.405   6.088   6.271  1.00  0.00           H  
ATOM   4892 1HG1 VAL A 321      68.248   4.161   7.239  1.00  0.00           H  
ATOM   4893 2HG1 VAL A 321      69.255   5.006   8.439  1.00  0.00           H  
ATOM   4894 3HG1 VAL A 321      67.488   5.225   8.446  1.00  0.00           H  
ATOM   4895 1HG2 VAL A 321      67.189   5.430   5.388  1.00  0.00           H  
ATOM   4896 2HG2 VAL A 321      66.404   6.538   6.537  1.00  0.00           H  
ATOM   4897 3HG2 VAL A 321      67.443   7.185   5.246  1.00  0.00           H  
ATOM   4898  N   VAL A 322      71.014   7.512   8.282  1.00  0.00           N  
ATOM   4899  CA  VAL A 322      72.148   7.364   9.186  1.00  0.00           C  
ATOM   4900  C   VAL A 322      72.161   8.466  10.238  1.00  0.00           C  
ATOM   4901  O   VAL A 322      72.443   8.216  11.410  1.00  0.00           O  
ATOM   4902  CB  VAL A 322      73.469   7.397   8.395  1.00  0.00           C  
ATOM   4903  CG1 VAL A 322      74.657   7.434   9.345  1.00  0.00           C  
ATOM   4904  CG2 VAL A 322      73.552   6.189   7.475  1.00  0.00           C  
ATOM   4905  H   VAL A 322      71.186   7.711   7.307  1.00  0.00           H  
ATOM   4906  HA  VAL A 322      72.065   6.400   9.690  1.00  0.00           H  
ATOM   4907  HB  VAL A 322      73.504   8.311   7.802  1.00  0.00           H  
ATOM   4908 1HG1 VAL A 322      75.583   7.457   8.769  1.00  0.00           H  
ATOM   4909 2HG1 VAL A 322      74.597   8.325   9.969  1.00  0.00           H  
ATOM   4910 3HG1 VAL A 322      74.646   6.546   9.976  1.00  0.00           H  
ATOM   4911 1HG2 VAL A 322      74.488   6.219   6.918  1.00  0.00           H  
ATOM   4912 2HG2 VAL A 322      73.512   5.276   8.068  1.00  0.00           H  
ATOM   4913 3HG2 VAL A 322      72.715   6.206   6.776  1.00  0.00           H  
ATOM   4914  N   GLU A 323      71.854   9.686   9.813  1.00  0.00           N  
ATOM   4915  CA  GLU A 323      71.830  10.829  10.717  1.00  0.00           C  
ATOM   4916  C   GLU A 323      70.739  10.677  11.769  1.00  0.00           C  
ATOM   4917  O   GLU A 323      70.945  10.994  12.941  1.00  0.00           O  
ATOM   4918  CB  GLU A 323      71.618  12.125   9.932  1.00  0.00           C  
ATOM   4919  CG  GLU A 323      72.799  12.535   9.064  1.00  0.00           C  
ATOM   4920  CD  GLU A 323      72.528  13.772   8.253  1.00  0.00           C  
ATOM   4921  OE1 GLU A 323      71.415  14.239   8.271  1.00  0.00           O  
ATOM   4922  OE2 GLU A 323      73.436  14.250   7.615  1.00  0.00           O  
ATOM   4923  H   GLU A 323      71.631   9.826   8.838  1.00  0.00           H  
ATOM   4924  HA  GLU A 323      72.791  10.885  11.230  1.00  0.00           H  
ATOM   4925 1HB  GLU A 323      70.747  12.020   9.284  1.00  0.00           H  
ATOM   4926 2HB  GLU A 323      71.413  12.941  10.625  1.00  0.00           H  
ATOM   4927 1HG  GLU A 323      73.662  12.716   9.705  1.00  0.00           H  
ATOM   4928 2HG  GLU A 323      73.046  11.713   8.393  1.00  0.00           H  
ATOM   4929  N   ALA A 324      69.578  10.190  11.344  1.00  0.00           N
[truncated: 525,672 more chars]
