# Supplementary material for: Blueprinting extendable nanomaterials with standardized protein blocks
Source: Nature. 2024 Mar 13;627(8005):898–904. doi: 10.1038/s41586-024-07188-4 (PMC10972742; doi:10.1038/s41586-024-07188-4)
Supplement: Supplementary file 4 — Design models with ideal backbones as well as experimentally determined structures for comparison. For reference to design names, see Supplementary Fig. 1. [file 41586_2024_7188_MOESM4_ESM.zip › TT_base_design.pdb]

ATOM      1  N   PRO A 137     -77.858 -60.806 -72.484  1.00  0.00           N  
ATOM      2  CA  PRO A 137     -76.808 -59.886 -72.065  1.00  0.00           C  
ATOM      3  C   PRO A 137     -75.430 -60.404 -72.458  1.00  0.00           C  
ATOM      4  O   PRO A 137     -74.610 -59.665 -73.003  1.00  0.00           O  
ATOM      5  CB  PRO A 137     -76.978 -59.837 -70.543  1.00  0.00           C  
ATOM      6  CG  PRO A 137     -78.433 -60.082 -70.330  1.00  0.00           C  
ATOM      7  CD  PRO A 137     -78.786 -61.136 -71.345  1.00  0.00           C  
ATOM      8  HA  PRO A 137     -76.991 -58.898 -72.514  1.00  0.00           H  
ATOM      9 1HB  PRO A 137     -76.344 -60.599 -70.068  1.00  0.00           H  
ATOM     10 2HB  PRO A 137     -76.650 -58.859 -70.159  1.00  0.00           H  
ATOM     11 1HG  PRO A 137     -78.616 -60.411 -69.297  1.00  0.00           H  
ATOM     12 2HG  PRO A 137     -79.001 -59.151 -70.473  1.00  0.00           H  
ATOM     13 1HD  PRO A 137     -78.576 -62.133 -70.929  1.00  0.00           H  
ATOM     14 2HD  PRO A 137     -79.849 -61.046 -71.615  1.00  0.00           H  
ATOM     15  N   GLU A 138     -75.230 -61.703 -72.153  1.00  0.00           N  
ATOM     16  CA  GLU A 138     -73.951 -62.323 -72.479  1.00  0.00           C  
ATOM     17  C   GLU A 138     -73.704 -62.316 -73.983  1.00  0.00           C  
ATOM     18  O   GLU A 138     -72.591 -62.055 -74.438  1.00  0.00           O  
ATOM     19  CB  GLU A 138     -73.903 -63.759 -71.950  1.00  0.00           C  
ATOM     20  CG  GLU A 138     -72.587 -64.478 -72.201  1.00  0.00           C  
ATOM     21  CD  GLU A 138     -71.434 -63.866 -71.456  1.00  0.00           C  
ATOM     22  OE1 GLU A 138     -71.672 -63.176 -70.494  1.00  0.00           O  
ATOM     23  OE2 GLU A 138     -70.313 -64.087 -71.849  1.00  0.00           O1-
ATOM     24  H   GLU A 138     -75.945 -62.257 -71.705  1.00  0.00           H  
ATOM     25  HA  GLU A 138     -73.157 -61.749 -72.001  1.00  0.00           H  
ATOM     26 1HB  GLU A 138     -74.085 -63.756 -70.875  1.00  0.00           H  
ATOM     27 2HB  GLU A 138     -74.699 -64.344 -72.413  1.00  0.00           H  
ATOM     28 1HG  GLU A 138     -72.689 -65.519 -71.896  1.00  0.00           H  
ATOM     29 2HG  GLU A 138     -72.373 -64.461 -73.269  1.00  0.00           H  
ATOM     30  N   ILE A 139     -74.795 -62.618 -74.715  1.00  0.00           N  
ATOM     31  CA  ILE A 139     -74.693 -62.646 -76.169  1.00  0.00           C  
ATOM     32  C   ILE A 139     -74.318 -61.275 -76.720  1.00  0.00           C  
ATOM     33  O   ILE A 139     -73.501 -61.165 -77.634  1.00  0.00           O  
ATOM     34  CB  ILE A 139     -76.016 -63.111 -76.803  1.00  0.00           C  
ATOM     35  CG1 ILE A 139     -76.321 -64.557 -76.402  1.00  0.00           C  
ATOM     36  CG2 ILE A 139     -75.956 -62.977 -78.318  1.00  0.00           C  
ATOM     37  CD1 ILE A 139     -75.273 -65.550 -76.851  1.00  0.00           C  
ATOM     38  H   ILE A 139     -75.683 -62.824 -74.280  1.00  0.00           H  
ATOM     39  HA  ILE A 139     -73.910 -63.350 -76.447  1.00  0.00           H  
ATOM     40  HB  ILE A 139     -76.835 -62.500 -76.426  1.00  0.00           H  
ATOM     41 1HG1 ILE A 139     -76.411 -64.622 -75.318  1.00  0.00           H  
ATOM     42 2HG1 ILE A 139     -77.280 -64.858 -76.826  1.00  0.00           H  
ATOM     43 1HG2 ILE A 139     -76.899 -63.311 -78.750  1.00  0.00           H  
ATOM     44 2HG2 ILE A 139     -75.784 -61.935 -78.584  1.00  0.00           H  
ATOM     45 3HG2 ILE A 139     -75.142 -63.590 -78.704  1.00  0.00           H  
ATOM     46 1HD1 ILE A 139     -75.560 -66.551 -76.529  1.00  0.00           H  
ATOM     47 2HD1 ILE A 139     -75.192 -65.526 -77.938  1.00  0.00           H  
ATOM     48 3HD1 ILE A 139     -74.313 -65.288 -76.409  1.00  0.00           H  
ATOM     49  N   GLY A 140     -74.959 -60.252 -76.118  1.00  0.00           N  
ATOM     50  CA  GLY A 140     -74.689 -58.886 -76.552  1.00  0.00           C  
ATOM     51  C   GLY A 140     -73.228 -58.516 -76.325  1.00  0.00           C  
ATOM     52  O   GLY A 140     -72.601 -57.877 -77.170  1.00  0.00           O  
ATOM     53  H   GLY A 140     -75.614 -60.451 -75.375  1.00  0.00           H  
ATOM     54 1HA  GLY A 140     -74.933 -58.786 -77.609  1.00  0.00           H  
ATOM     55 2HA  GLY A 140     -75.331 -58.197 -76.006  1.00  0.00           H  
ATOM     56  N   ARG A 141     -72.733 -58.950 -75.147  1.00  0.00           N  
ATOM     57  CA  ARG A 141     -71.344 -58.662 -74.809  1.00  0.00           C  
ATOM     58  C   ARG A 141     -70.389 -59.308 -75.803  1.00  0.00           C  
ATOM     59  O   ARG A 141     -69.399 -58.700 -76.212  1.00  0.00           O  
ATOM     60  CB  ARG A 141     -71.021 -59.156 -73.406  1.00  0.00           C  
ATOM     61  CG  ARG A 141     -71.695 -58.383 -72.283  1.00  0.00           C  
ATOM     62  CD  ARG A 141     -71.243 -58.847 -70.948  1.00  0.00           C  
ATOM     63  NE  ARG A 141     -71.912 -58.134 -69.870  1.00  0.00           N  
ATOM     64  CZ  ARG A 141     -73.024 -58.566 -69.244  1.00  0.00           C  
ATOM     65  NH1 ARG A 141     -73.578 -59.704 -69.597  1.00  0.00           N1+
ATOM     66  NH2 ARG A 141     -73.557 -57.843 -68.273  1.00  0.00           N  
ATOM     67  H   ARG A 141     -73.301 -59.471 -74.494  1.00  0.00           H  
ATOM     68  HA  ARG A 141     -71.197 -57.582 -74.839  1.00  0.00           H  
ATOM     69 1HB  ARG A 141     -71.319 -60.199 -73.311  1.00  0.00           H  
ATOM     70 2HB  ARG A 141     -69.946 -59.108 -73.241  1.00  0.00           H  
ATOM     71 1HG  ARG A 141     -71.456 -57.323 -72.378  1.00  0.00           H  
ATOM     72 2HG  ARG A 141     -72.776 -58.518 -72.346  1.00  0.00           H  
ATOM     73 1HD  ARG A 141     -71.459 -59.909 -70.839  1.00  0.00           H  
ATOM     74 2HD  ARG A 141     -70.171 -58.683 -70.849  1.00  0.00           H  
ATOM     75  HE  ARG A 141     -71.515 -57.255 -69.572  1.00  0.00           H  
ATOM     76 1HH1 ARG A 141     -73.170 -60.256 -70.338  1.00  0.00           H  
ATOM     77 2HH1 ARG A 141     -74.411 -60.027 -69.127  1.00  0.00           H  
ATOM     78 1HH2 ARG A 141     -73.132 -56.968 -68.003  1.00  0.00           H  
ATOM     79 2HH2 ARG A 141     -74.390 -58.166 -67.805  1.00  0.00           H  
ATOM     80  N   LYS A 142     -70.739 -60.559 -76.161  1.00  0.00           N  
ATOM     81  CA  LYS A 142     -69.908 -61.290 -77.110  1.00  0.00           C  
ATOM     82  C   LYS A 142     -69.862 -60.582 -78.459  1.00  0.00           C  
ATOM     83  O   LYS A 142     -68.807 -60.493 -79.088  1.00  0.00           O  
ATOM     84  CB  LYS A 142     -70.422 -62.720 -77.282  1.00  0.00           C  
ATOM     85  CG  LYS A 142     -69.597 -63.573 -78.235  1.00  0.00           C  
ATOM     86  CD  LYS A 142     -68.202 -63.829 -77.683  1.00  0.00           C  
ATOM     87  CE  LYS A 142     -67.412 -64.767 -78.583  1.00  0.00           C  
ATOM     88  NZ  LYS A 142     -66.033 -64.997 -78.073  1.00  0.00           N1+
ATOM     89  H   LYS A 142     -71.565 -61.004 -75.787  1.00  0.00           H  
ATOM     90  HA  LYS A 142     -68.890 -61.329 -76.719  1.00  0.00           H  
ATOM     91 1HB  LYS A 142     -70.439 -63.219 -76.313  1.00  0.00           H  
ATOM     92 2HB  LYS A 142     -71.446 -62.695 -77.655  1.00  0.00           H  
ATOM     93 1HG  LYS A 142     -70.096 -64.531 -78.392  1.00  0.00           H  
ATOM     94 2HG  LYS A 142     -69.510 -63.067 -79.196  1.00  0.00           H  
ATOM     95 1HD  LYS A 142     -67.667 -62.884 -77.596  1.00  0.00           H  
ATOM     96 2HD  LYS A 142     -68.281 -64.274 -76.690  1.00  0.00           H  
ATOM     97 1HE  LYS A 142     -67.926 -65.724 -78.651  1.00  0.00           H  
ATOM     98 2HE  LYS A 142     -67.348 -64.342 -79.585  1.00  0.00           H  
ATOM     99 1HZ  LYS A 142     -65.543 -65.623 -78.697  1.00  0.00           H  
ATOM    100 2HZ  LYS A 142     -65.540 -64.117 -78.023  1.00  0.00           H  
ATOM    101 3HZ  LYS A 142     -66.079 -65.410 -77.152  1.00  0.00           H  
ATOM    102  N   GLY A 143     -71.053 -60.095 -78.858  1.00  0.00           N  
ATOM    103  CA  GLY A 143     -71.146 -59.394 -80.133  1.00  0.00           C  
ATOM    104  C   GLY A 143     -70.280 -58.139 -80.137  1.00  0.00           C  
ATOM    105  O   GLY A 143     -69.611 -57.838 -81.125  1.00  0.00           O  
ATOM    106  H   GLY A 143     -71.861 -60.223 -78.266  1.00  0.00           H  
ATOM    107 1HA  GLY A 143     -70.833 -60.059 -80.938  1.00  0.00           H  
ATOM    108 2HA  GLY A 143     -72.184 -59.124 -80.325  1.00  0.00           H  
ATOM    109  N   VAL A 144     -70.334 -57.437 -78.987  1.00  0.00           N  
ATOM    110  CA  VAL A 144     -69.549 -56.216 -78.860  1.00  0.00           C  
ATOM    111  C   VAL A 144     -68.058 -56.504 -78.978  1.00  0.00           C  
ATOM    112  O   VAL A 144     -67.320 -55.760 -79.625  1.00  0.00           O  
ATOM    113  CB  VAL A 144     -69.833 -55.538 -77.506  1.00  0.00           C  
ATOM    114  CG1 VAL A 144     -68.875 -54.377 -77.280  1.00  0.00           C  
ATOM    115  CG2 VAL A 144     -71.277 -55.063 -77.457  1.00  0.00           C  
ATOM    116  H   VAL A 144     -70.906 -57.738 -78.211  1.00  0.00           H  
ATOM    117  HA  VAL A 144     -69.839 -55.533 -79.660  1.00  0.00           H  
ATOM    118  HB  VAL A 144     -69.660 -56.258 -76.706  1.00  0.00           H  
ATOM    119 1HG1 VAL A 144     -69.089 -53.911 -76.319  1.00  0.00           H  
ATOM    120 2HG1 VAL A 144     -67.849 -54.747 -77.284  1.00  0.00           H  
ATOM    121 3HG1 VAL A 144     -68.999 -53.643 -78.075  1.00  0.00           H  
ATOM    122 1HG2 VAL A 144     -71.470 -54.585 -76.496  1.00  0.00           H  
ATOM    123 2HG2 VAL A 144     -71.452 -54.345 -78.259  1.00  0.00           H  
ATOM    124 3HG2 VAL A 144     -71.945 -55.915 -77.579  1.00  0.00           H  
ATOM    125  N   ASP A 145     -67.667 -57.616 -78.325  1.00  0.00           N  
ATOM    126  CA  ASP A 145     -66.261 -58.005 -78.359  1.00  0.00           C  
ATOM    127  C   ASP A 145     -65.808 -58.306 -79.781  1.00  0.00           C  
ATOM    128  O   ASP A 145     -64.709 -57.926 -80.187  1.00  0.00           O  
ATOM    129  CB  ASP A 145     -66.022 -59.228 -77.470  1.00  0.00           C  
ATOM    130  CG  ASP A 145     -66.114 -58.909 -75.983  1.00  0.00           C  
ATOM    131  OD1 ASP A 145     -66.065 -57.751 -75.641  1.00  0.00           O  
ATOM    132  OD2 ASP A 145     -66.232 -59.826 -75.206  1.00  0.00           O1-
ATOM    133  H   ASP A 145     -68.323 -58.187 -77.812  1.00  0.00           H  
ATOM    134  HA  ASP A 145     -65.664 -57.177 -77.978  1.00  0.00           H  
ATOM    135 1HB  ASP A 145     -66.755 -60.000 -77.707  1.00  0.00           H  
ATOM    136 2HB  ASP A 145     -65.035 -59.642 -77.678  1.00  0.00           H  
ATOM    137  N   ALA A 146     -66.708 -59.002 -80.505  1.00  0.00           N  
ATOM    138  CA  ALA A 146     -66.396 -59.354 -81.885  1.00  0.00           C  
ATOM    139  C   ALA A 146     -66.208 -58.108 -82.740  1.00  0.00           C  
ATOM    140  O   ALA A 146     -65.303 -58.046 -83.572  1.00  0.00           O  
ATOM    141  CB  ALA A 146     -67.492 -60.236 -82.466  1.00  0.00           C  
ATOM    142  H   ALA A 146     -67.595 -59.286 -80.113  1.00  0.00           H  
ATOM    143  HA  ALA A 146     -65.457 -59.907 -81.890  1.00  0.00           H  
ATOM    144 1HB  ALA A 146     -67.245 -60.490 -83.497  1.00  0.00           H  
ATOM    145 2HB  ALA A 146     -67.574 -61.150 -81.878  1.00  0.00           H  
ATOM    146 3HB  ALA A 146     -68.440 -59.701 -82.442  1.00  0.00           H  
ATOM    147  N   LEU A 147     -67.105 -57.133 -82.489  1.00  0.00           N  
ATOM    148  CA  LEU A 147     -67.034 -55.885 -83.242  1.00  0.00           C  
ATOM    149  C   LEU A 147     -65.715 -55.165 -82.990  1.00  0.00           C  
ATOM    150  O   LEU A 147     -65.103 -54.628 -83.913  1.00  0.00           O  
ATOM    151  CB  LEU A 147     -68.206 -54.971 -82.864  1.00  0.00           C  
ATOM    152  CG  LEU A 147     -68.324 -53.672 -83.672  1.00  0.00           C  
ATOM    153  CD1 LEU A 147     -67.320 -52.655 -83.148  1.00  0.00           C  
ATOM    154  CD2 LEU A 147     -68.084 -53.967 -85.145  1.00  0.00           C  
ATOM    155  H   LEU A 147     -67.828 -57.246 -81.793  1.00  0.00           H  
ATOM    156  HA  LEU A 147     -67.100 -56.119 -84.304  1.00  0.00           H  
ATOM    157 1HB  LEU A 147     -69.134 -55.524 -82.990  1.00  0.00           H  
ATOM    158 2HB  LEU A 147     -68.109 -54.699 -81.812  1.00  0.00           H  
ATOM    159  HG  LEU A 147     -69.321 -53.253 -83.542  1.00  0.00           H  
ATOM    160 1HD1 LEU A 147     -67.403 -51.731 -83.722  1.00  0.00           H  
ATOM    161 2HD1 LEU A 147     -67.525 -52.448 -82.097  1.00  0.00           H  
ATOM    162 3HD1 LEU A 147     -66.311 -53.053 -83.248  1.00  0.00           H  
ATOM    163 1HD2 LEU A 147     -68.169 -53.044 -85.720  1.00  0.00           H  
ATOM    164 2HD2 LEU A 147     -67.086 -54.386 -85.275  1.00  0.00           H  
ATOM    165 3HD2 LEU A 147     -68.827 -54.683 -85.497  1.00  0.00           H  
ATOM    166  N   LEU A 148     -65.322 -55.188 -81.699  1.00  0.00           N  
ATOM    167  CA  LEU A 148     -64.073 -54.535 -81.323  1.00  0.00           C  
ATOM    168  C   LEU A 148     -62.883 -55.177 -82.023  1.00  0.00           C  
ATOM    169  O   LEU A 148     -61.976 -54.486 -82.488  1.00  0.00           O  
ATOM    170  CB  LEU A 148     -63.877 -54.601 -79.804  1.00  0.00           C  
ATOM    171  CG  LEU A 148     -62.608 -53.927 -79.267  1.00  0.00           C  
ATOM    172  CD1 LEU A 148     -62.626 -52.448 -79.627  1.00  0.00           C  
ATOM    173  CD2 LEU A 148     -62.528 -54.122 -77.760  1.00  0.00           C  
ATOM    174  H   LEU A 148     -65.872 -55.646 -80.987  1.00  0.00           H  
ATOM    175  HA  LEU A 148     -64.125 -53.488 -81.625  1.00  0.00           H  
ATOM    176 1HB  LEU A 148     -64.731 -54.129 -79.323  1.00  0.00           H  
ATOM    177 2HB  LEU A 148     -63.849 -55.649 -79.502  1.00  0.00           H  
ATOM    178  HG  LEU A 148     -61.732 -54.375 -79.738  1.00  0.00           H  
ATOM    179 1HD1 LEU A 148     -61.724 -51.970 -79.246  1.00  0.00           H  
ATOM    180 2HD1 LEU A 148     -62.663 -52.338 -80.712  1.00  0.00           H  
ATOM    181 3HD1 LEU A 148     -63.502 -51.976 -79.184  1.00  0.00           H  
ATOM    182 1HD2 LEU A 148     -61.625 -53.644 -77.379  1.00  0.00           H  
ATOM    183 2HD2 LEU A 148     -63.402 -53.673 -77.289  1.00  0.00           H  
ATOM    184 3HD2 LEU A 148     -62.497 -55.186 -77.531  1.00  0.00           H  
ATOM    185  N   GLU A 149     -62.941 -56.524 -82.068  1.00  0.00           N  
ATOM    186  CA  GLU A 149     -61.860 -57.263 -82.712  1.00  0.00           C  
ATOM    187  C   GLU A 149     -61.755 -56.906 -84.190  1.00  0.00           C  
ATOM    188  O   GLU A 149     -60.657 -56.743 -84.721  1.00  0.00           O  
ATOM    189  CB  GLU A 149     -62.075 -58.770 -82.555  1.00  0.00           C  
ATOM    190  CG  GLU A 149     -61.904 -59.285 -81.132  1.00  0.00           C  
ATOM    191  CD  GLU A 149     -60.498 -59.134 -80.623  1.00  0.00           C  
ATOM    192  OE1 GLU A 149     -59.585 -59.333 -81.387  1.00  0.00           O  
ATOM    193  OE2 GLU A 149     -60.338 -58.824 -79.466  1.00  0.00           O1-
ATOM    194  H   GLU A 149     -63.714 -57.035 -81.667  1.00  0.00           H  
ATOM    195  HA  GLU A 149     -60.921 -56.992 -82.229  1.00  0.00           H  
ATOM    196 1HB  GLU A 149     -63.082 -59.030 -82.886  1.00  0.00           H  
ATOM    197 2HB  GLU A 149     -61.373 -59.306 -83.192  1.00  0.00           H  
ATOM    198 1HG  GLU A 149     -62.577 -58.736 -80.475  1.00  0.00           H  
ATOM    199 2HG  GLU A 149     -62.187 -60.336 -81.101  1.00  0.00           H  
ATOM    200  N   ILE A 150     -62.947 -56.796 -84.810  1.00  0.00           N  
ATOM    201  CA  ILE A 150     -62.986 -56.458 -86.228  1.00  0.00           C  
ATOM    202  C   ILE A 150     -62.375 -55.086 -86.482  1.00  0.00           C  
ATOM    203  O   ILE A 150     -61.639 -54.893 -87.449  1.00  0.00           O  
ATOM    204  CB  ILE A 150     -64.430 -56.486 -86.760  1.00  0.00           C  
ATOM    205  CG1 ILE A 150     -64.970 -57.918 -86.763  1.00  0.00           C  
ATOM    206  CG2 ILE A 150     -64.494 -55.886 -88.157  1.00  0.00           C  
ATOM    207  CD1 ILE A 150     -66.459 -58.008 -87.009  1.00  0.00           C  
ATOM    208  H   ILE A 150     -63.816 -56.942 -84.314  1.00  0.00           H  
ATOM    209  HA  ILE A 150     -62.403 -57.197 -86.775  1.00  0.00           H  
ATOM    210  HB  ILE A 150     -65.073 -55.907 -86.098  1.00  0.00           H  
ATOM    211 1HG1 ILE A 150     -64.463 -58.497 -87.534  1.00  0.00           H  
ATOM    212 2HG1 ILE A 150     -64.756 -58.390 -85.804  1.00  0.00           H  
ATOM    213 1HG2 ILE A 150     -65.522 -55.915 -88.518  1.00  0.00           H  
ATOM    214 2HG2 ILE A 150     -64.149 -54.854 -88.125  1.00  0.00           H  
ATOM    215 3HG2 ILE A 150     -63.858 -56.462 -88.829  1.00  0.00           H  
ATOM    216 1HD1 ILE A 150     -66.768 -59.054 -86.996  1.00  0.00           H  
ATOM    217 2HD1 ILE A 150     -66.992 -57.465 -86.227  1.00  0.00           H  
ATOM    218 3HD1 ILE A 150     -66.695 -57.574 -87.979  1.00  0.00           H  
ATOM    219  N   ALA A 151     -62.723 -54.157 -85.569  1.00  0.00           N  
ATOM    220  CA  ALA A 151     -62.204 -52.801 -85.697  1.00  0.00           C  
ATOM    221  C   ALA A 151     -60.684 -52.780 -85.597  1.00  0.00           C  
ATOM    222  O   ALA A 151     -60.013 -52.069 -86.346  1.00  0.00           O  
ATOM    223  CB  ALA A 151     -62.815 -51.897 -84.636  1.00  0.00           C  
ATOM    224  H   ALA A 151     -63.335 -54.378 -84.797  1.00  0.00           H  
ATOM    225  HA  ALA A 151     -62.479 -52.424 -86.682  1.00  0.00           H  
ATOM    226 1HB  ALA A 151     -62.418 -50.889 -84.745  1.00  0.00           H  
ATOM    227 2HB  ALA A 151     -63.898 -51.876 -84.756  1.00  0.00           H  
ATOM    228 3HB  ALA A 151     -62.568 -52.280 -83.647  1.00  0.00           H  
ATOM    229  N   ARG A 152     -60.191 -53.592 -84.643  1.00  0.00           N  
ATOM    230  CA  ARG A 152     -58.747 -53.666 -84.445  1.00  0.00           C  
ATOM    231  C   ARG A 152     -58.047 -54.193 -85.691  1.00  0.00           C  
ATOM    232  O   ARG A 152     -57.037 -53.640 -86.129  1.00  0.00           O  
ATOM    233  CB  ARG A 152     -58.412 -54.564 -83.263  1.00  0.00           C  
ATOM    234  CG  ARG A 152     -58.776 -53.991 -81.903  1.00  0.00           C  
ATOM    235  CD  ARG A 152     -58.474 -54.948 -80.807  1.00  0.00           C  
ATOM    236  NE  ARG A 152     -58.820 -54.405 -79.503  1.00  0.00           N  
ATOM    237  CZ  ARG A 152     -58.788 -55.102 -78.351  1.00  0.00           C  
ATOM    238  NH1 ARG A 152     -58.424 -56.365 -78.357  1.00  0.00           N1+
ATOM    239  NH2 ARG A 152     -59.121 -54.515 -77.214  1.00  0.00           N  
ATOM    240  H   ARG A 152     -60.796 -54.152 -84.059  1.00  0.00           H  
ATOM    241  HA  ARG A 152     -58.375 -52.663 -84.236  1.00  0.00           H  
ATOM    242 1HB  ARG A 152     -58.933 -55.516 -83.371  1.00  0.00           H  
ATOM    243 2HB  ARG A 152     -57.343 -54.777 -83.258  1.00  0.00           H  
ATOM    244 1HG  ARG A 152     -58.205 -53.080 -81.727  1.00  0.00           H  
ATOM    245 2HG  ARG A 152     -59.842 -53.764 -81.875  1.00  0.00           H  
ATOM    246 1HD  ARG A 152     -59.046 -55.864 -80.956  1.00  0.00           H  
ATOM    247 2HD  ARG A 152     -57.410 -55.180 -80.808  1.00  0.00           H  
ATOM    248  HE  ARG A 152     -59.105 -53.436 -79.457  1.00  0.00           H  
ATOM    249 1HH1 ARG A 152     -58.169 -56.813 -79.225  1.00  0.00           H  
ATOM    250 2HH1 ARG A 152     -58.399 -56.888 -77.492  1.00  0.00           H  
ATOM    251 1HH2 ARG A 152     -59.402 -53.544 -77.208  1.00  0.00           H  
ATOM    252 2HH2 ARG A 152     -59.097 -55.037 -76.350  1.00  0.00           H  
ATOM    253  N   ASN A 153     -58.613 -55.279 -86.250  1.00  0.00           N  
ATOM    254  CA  ASN A 153     -58.062 -56.000 -87.406  1.00  0.00           C  
ATOM    255  C   ASN A 153     -58.180 -55.192 -88.690  1.00  0.00           C  
ATOM    256  O   ASN A 153     -57.365 -55.334 -89.601  1.00  0.00           O  
ATOM    257  CB  ASN A 153     -58.744 -57.347 -87.570  1.00  0.00           C  
ATOM    258  CG  ASN A 153     -58.319 -58.341 -86.524  1.00  0.00           C  
ATOM    259  ND2 ASN A 153     -59.277 -58.907 -85.835  1.00  0.00           N  
ATOM    260  OD1 ASN A 153     -57.124 -58.595 -86.342  1.00  0.00           O  
ATOM    261  H   ASN A 153     -59.474 -55.602 -85.832  1.00  0.00           H  
ATOM    262  HA  ASN A 153     -56.998 -56.168 -87.235  1.00  0.00           H  
ATOM    263 1HB  ASN A 153     -59.826 -57.215 -87.513  1.00  0.00           H  
ATOM    264 2HB  ASN A 153     -58.515 -57.752 -88.555  1.00  0.00           H  
ATOM    265 1HD2 ASN A 153     -59.053 -59.576 -85.127  1.00  0.00           H  
ATOM    266 2HD2 ASN A 153     -60.231 -58.671 -86.017  1.00  0.00           H  
ATOM    267  N   SER A 154     -59.198 -54.345 -88.758  1.00  0.00           N  
ATOM    268  CA  SER A 154     -59.427 -53.518 -89.935  1.00  0.00           C  
ATOM    269  C   SER A 154     -58.242 -52.588 -90.164  1.00  0.00           C  
ATOM    270  O   SER A 154     -58.029 -52.102 -91.274  1.00  0.00           O  
ATOM    271  CB  SER A 154     -60.700 -52.710 -89.773  1.00  0.00           C  
ATOM    272  OG  SER A 154     -60.562 -51.757 -88.752  1.00  0.00           O  
ATOM    273  H   SER A 154     -59.830 -54.271 -87.973  1.00  0.00           H  
ATOM    274  HA  SER A 154     -59.533 -54.172 -90.801  1.00  0.00           H  
ATOM    275 1HB  SER A 154     -60.936 -52.209 -90.711  1.00  0.00           H  
ATOM    276 2HB  SER A 154     -61.528 -53.377 -89.540  1.00  0.00           H  
ATOM    277  HG  SER A 154     -60.374 -52.252 -87.952  1.00  0.00           H  
ATOM    278  N   ASN A 155     -57.480 -52.351 -89.104  1.00  0.00           N  
ATOM    279  CA  ASN A 155     -56.328 -51.459 -89.162  1.00  0.00           C  
ATOM    280  C   ASN A 155     -56.760 -50.000 -89.229  1.00  0.00           C  
ATOM    281  O   ASN A 155     -56.285 -49.240 -90.074  1.00  0.00           O  
ATOM    282  CB  ASN A 155     -55.445 -51.809 -90.345  1.00  0.00           C  
ATOM    283  CG  ASN A 155     -54.061 -51.235 -90.223  1.00  0.00           C  
ATOM    284  ND2 ASN A 155     -53.466 -50.901 -91.339  1.00  0.00           N  
ATOM    285  OD1 ASN A 155     -53.531 -51.093 -89.114  1.00  0.00           O  
ATOM    286  H   ASN A 155     -57.707 -52.804 -88.229  1.00  0.00           H  
ATOM    287  HA  ASN A 155     -55.749 -51.582 -88.247  1.00  0.00           H  
ATOM    288 1HB  ASN A 155     -55.369 -52.894 -90.436  1.00  0.00           H  
ATOM    289 2HB  ASN A 155     -55.900 -51.437 -91.263  1.00  0.00           H  
ATOM    290 1HD2 ASN A 155     -52.544 -50.513 -91.317  1.00  0.00           H  
ATOM    291 2HD2 ASN A 155     -53.933 -51.032 -92.213  1.00  0.00           H  
ATOM    292  N   PRO A 156     -57.661 -49.623 -88.332  1.00  0.00           N  
ATOM    293  CA  PRO A 156     -58.144 -48.250 -88.225  1.00  0.00           C  
ATOM    294  C   PRO A 156     -57.121 -47.338 -87.558  1.00  0.00           C  
ATOM    295  O   PRO A 156     -56.330 -47.781 -86.725  1.00  0.00           O  
ATOM    296  CB  PRO A 156     -59.405 -48.399 -87.369  1.00  0.00           C  
ATOM    297  CG  PRO A 156     -59.133 -49.594 -86.521  1.00  0.00           C  
ATOM    298  CD  PRO A 156     -58.334 -50.509 -87.409  1.00  0.00           C  
ATOM    299  HA  PRO A 156     -58.390 -47.875 -89.229  1.00  0.00           H  
ATOM    300 1HB  PRO A 156     -59.569 -47.486 -86.779  1.00  0.00           H  
ATOM    301 2HB  PRO A 156     -60.286 -48.526 -88.017  1.00  0.00           H  
ATOM    302 1HG  PRO A 156     -58.586 -49.300 -85.613  1.00  0.00           H  
ATOM    303 2HG  PRO A 156     -60.079 -50.047 -86.188  1.00  0.00           H  
ATOM    304 1HD  PRO A 156     -57.603 -51.064 -86.804  1.00  0.00           H  
ATOM    305 2HD  PRO A 156     -59.011 -51.201 -87.931  1.00  0.00           H  
ATOM    306  N   SER A 157     -57.141 -46.060 -87.930  1.00  0.00           N  
ATOM    307  CA  SER A 157     -56.245 -45.077 -87.333  1.00  0.00           C  
ATOM    308  C   SER A 157     -56.484 -44.971 -85.833  1.00  0.00           C  
ATOM    309  O   SER A 157     -57.572 -45.274 -85.344  1.00  0.00           O  
ATOM    310  CB  SER A 157     -56.440 -43.723 -87.985  1.00  0.00           C  
ATOM    311  OG  SER A 157     -57.702 -43.195 -87.682  1.00  0.00           O  
ATOM    312  H   SER A 157     -57.793 -45.762 -88.644  1.00  0.00           H  
ATOM    313  HA  SER A 157     -55.217 -45.403 -87.498  1.00  0.00           H  
ATOM    314 1HB  SER A 157     -55.665 -43.038 -87.642  1.00  0.00           H  
ATOM    315 2HB  SER A 157     -56.334 -43.820 -89.065  1.00  0.00           H  
ATOM    316  HG  SER A 157     -57.748 -42.346 -88.126  1.00  0.00           H  
ATOM    317  N   PRO A 158     -55.460 -44.536 -85.104  1.00  0.00           N  
ATOM    318  CA  PRO A 158     -55.453 -44.676 -83.652  1.00  0.00           C  
ATOM    319  C   PRO A 158     -56.591 -43.924 -83.005  1.00  0.00           C  
ATOM    320  O   PRO A 158     -57.192 -44.398 -82.041  1.00  0.00           O  
ATOM    321  CB  PRO A 158     -54.097 -44.083 -83.257  1.00  0.00           C  
ATOM    322  CG  PRO A 158     -53.245 -44.282 -84.463  1.00  0.00           C  
ATOM    323  CD  PRO A 158     -54.175 -44.047 -85.622  1.00  0.00           C  
ATOM    324  HA  PRO A 158     -55.507 -45.744 -83.391  1.00  0.00           H  
ATOM    325 1HB  PRO A 158     -54.215 -43.022 -82.987  1.00  0.00           H  
ATOM    326 2HB  PRO A 158     -53.706 -44.599 -82.368  1.00  0.00           H  
ATOM    327 1HG  PRO A 158     -52.398 -43.579 -84.450  1.00  0.00           H  
ATOM    328 2HG  PRO A 158     -52.816 -45.296 -84.462  1.00  0.00           H  
ATOM    329 1HD  PRO A 158     -54.210 -42.973 -85.856  1.00  0.00           H  
ATOM    330 2HD  PRO A 158     -53.830 -44.623 -86.494  1.00  0.00           H  
ATOM    331  N   VAL A 159     -56.903 -42.744 -83.524  1.00  0.00           N  
ATOM    332  CA  VAL A 159     -58.053 -42.030 -82.983  1.00  0.00           C  
ATOM    333  C   VAL A 159     -59.346 -42.800 -83.231  1.00  0.00           C  
ATOM    334  O   VAL A 159     -60.210 -42.879 -82.358  1.00  0.00           O  
ATOM    335  CB  VAL A 159     -58.162 -40.631 -83.617  1.00  0.00           C  
ATOM    336  CG1 VAL A 159     -58.542 -40.741 -85.087  1.00  0.00           C  
ATOM    337  CG2 VAL A 159     -59.180 -39.794 -82.857  1.00  0.00           C  
ATOM    338  H   VAL A 159     -56.374 -42.326 -84.276  1.00  0.00           H  
ATOM    339  HA  VAL A 159     -57.916 -41.917 -81.907  1.00  0.00           H  
ATOM    340  HB  VAL A 159     -57.186 -40.146 -83.574  1.00  0.00           H  
ATOM    341 1HG1 VAL A 159     -58.614 -39.743 -85.520  1.00  0.00           H  
ATOM    342 2HG1 VAL A 159     -57.783 -41.313 -85.618  1.00  0.00           H  
ATOM    343 3HG1 VAL A 159     -59.505 -41.244 -85.176  1.00  0.00           H  
ATOM    344 1HG2 VAL A 159     -59.250 -38.807 -83.312  1.00  0.00           H  
ATOM    345 2HG2 VAL A 159     -60.153 -40.282 -82.896  1.00  0.00           H  
ATOM    346 3HG2 VAL A 159     -58.865 -39.694 -81.819  1.00  0.00           H  
ATOM    347  N   ALA A 160     -59.422 -43.352 -84.458  1.00  0.00           N  
ATOM    348  CA  ALA A 160     -60.608 -44.119 -84.823  1.00  0.00           C  
ATOM    349  C   ALA A 160     -60.776 -45.336 -83.922  1.00  0.00           C  
ATOM    350  O   ALA A 160     -61.886 -45.657 -83.496  1.00  0.00           O  
ATOM    351  CB  ALA A 160     -60.536 -44.547 -86.282  1.00  0.00           C  
ATOM    352  H   ALA A 160     -58.677 -43.249 -85.133  1.00  0.00           H  
ATOM    353  HA  ALA A 160     -61.480 -43.479 -84.686  1.00  0.00           H  
ATOM    354 1HB  ALA A 160     -61.427 -45.119 -86.538  1.00  0.00           H  
ATOM    355 2HB  ALA A 160     -60.475 -43.663 -86.917  1.00  0.00           H  
ATOM    356 3HB  ALA A 160     -59.652 -45.165 -86.435  1.00  0.00           H  
ATOM    357  N   LEU A 161     -59.621 -45.982 -83.661  1.00  0.00           N  
ATOM    358  CA  LEU A 161     -59.643 -47.167 -82.811  1.00  0.00           C  
ATOM    359  C   LEU A 161     -60.131 -46.827 -81.409  1.00  0.00           C  
ATOM    360  O   LEU A 161     -60.906 -47.575 -80.814  1.00  0.00           O  
ATOM    361  CB  LEU A 161     -58.245 -47.792 -82.735  1.00  0.00           C  
ATOM    362  CG  LEU A 161     -58.131 -49.066 -81.889  1.00  0.00           C  
ATOM    363  CD1 LEU A 161     -59.046 -50.140 -82.462  1.00  0.00           C  
ATOM    364  CD2 LEU A 161     -56.683 -49.534 -81.870  1.00  0.00           C  
ATOM    365  H   LEU A 161     -58.740 -45.667 -84.041  1.00  0.00           H  
ATOM    366  HA  LEU A 161     -60.329 -47.892 -83.247  1.00  0.00           H  
ATOM    367 1HB  LEU A 161     -57.918 -48.034 -83.745  1.00  0.00           H  
ATOM    368 2HB  LEU A 161     -57.557 -47.055 -82.321  1.00  0.00           H  
ATOM    369  HG  LEU A 161     -58.458 -48.857 -80.871  1.00  0.00           H  
ATOM    370 1HD1 LEU A 161     -58.964 -51.045 -81.861  1.00  0.00           H  
ATOM    371 2HD1 LEU A 161     -60.076 -49.786 -82.447  1.00  0.00           H  
ATOM    372 3HD1 LEU A 161     -58.751 -50.358 -83.488  1.00  0.00           H  
ATOM    373 1HD2 LEU A 161     -56.601 -50.439 -81.268  1.00  0.00           H  
ATOM    374 2HD2 LEU A 161     -56.355 -49.744 -82.887  1.00  0.00           H  
ATOM    375 3HD2 LEU A 161     -56.055 -48.754 -81.439  1.00  0.00           H  
ATOM    376  N   ALA A 162     -59.636 -45.670 -80.925  1.00  0.00           N  
ATOM    377  CA  ALA A 162     -60.027 -45.229 -79.591  1.00  0.00           C  
ATOM    378  C   ALA A 162     -61.528 -44.981 -79.510  1.00  0.00           C  
ATOM    379  O   ALA A 162     -62.174 -45.338 -78.524  1.00  0.00           O  
ATOM    380  CB  ALA A 162     -59.261 -43.972 -79.205  1.00  0.00           C  
ATOM    381  H   ALA A 162     -59.001 -45.100 -81.465  1.00  0.00           H  
ATOM    382  HA  ALA A 162     -59.780 -46.024 -78.886  1.00  0.00           H  
ATOM    383 1HB  ALA A 162     -59.562 -43.655 -78.206  1.00  0.00           H  
ATOM    384 2HB  ALA A 162     -58.191 -44.182 -79.211  1.00  0.00           H  
ATOM    385 3HB  ALA A 162     -59.480 -43.179 -79.918  1.00  0.00           H  
ATOM    386  N   ILE A 163     -62.036 -44.356 -80.592  1.00  0.00           N  
ATOM    387  CA  ILE A 163     -63.462 -44.062 -80.641  1.00  0.00           C  
ATOM    388  C   ILE A 163     -64.291 -45.340 -80.604  1.00  0.00           C  
ATOM    389  O   ILE A 163     -65.317 -45.406 -79.927  1.00  0.00           O  
ATOM    390  CB  ILE A 163     -63.813 -43.257 -81.906  1.00  0.00           C  
ATOM    391  CG1 ILE A 163     -63.130 -41.889 -81.875  1.00  0.00           C  
ATOM    392  CG2 ILE A 163     -65.321 -43.100 -82.035  1.00  0.00           C  
ATOM    393  CD1 ILE A 163     -63.544 -41.026 -80.704  1.00  0.00           C  
ATOM    394  H   ILE A 163     -61.452 -44.087 -81.370  1.00  0.00           H  
ATOM    395  HA  ILE A 163     -63.722 -43.464 -79.770  1.00  0.00           H  
ATOM    396  HB  ILE A 163     -63.436 -43.780 -82.785  1.00  0.00           H  
ATOM    397 1HG1 ILE A 163     -62.049 -42.022 -81.835  1.00  0.00           H  
ATOM    398 2HG1 ILE A 163     -63.357 -41.347 -82.794  1.00  0.00           H  
ATOM    399 1HG2 ILE A 163     -65.551 -42.529 -82.933  1.00  0.00           H  
ATOM    400 2HG2 ILE A 163     -65.784 -44.084 -82.101  1.00  0.00           H  
ATOM    401 3HG2 ILE A 163     -65.708 -42.575 -81.161  1.00  0.00           H  
ATOM    402 1HD1 ILE A 163     -63.018 -40.072 -80.753  1.00  0.00           H  
ATOM    403 2HD1 ILE A 163     -64.620 -40.849 -80.746  1.00  0.00           H  
ATOM    404 3HD1 ILE A 163     -63.294 -41.532 -79.774  1.00  0.00           H  
ATOM    405  N   ILE A 164     -63.791 -46.334 -81.366  1.00  0.00           N  
ATOM    406  CA  ILE A 164     -64.489 -47.615 -81.417  1.00  0.00           C  
ATOM    407  C   ILE A 164     -64.539 -48.269 -80.044  1.00  0.00           C  
ATOM    408  O   ILE A 164     -65.562 -48.828 -79.649  1.00  0.00           O  
ATOM    409  CB  ILE A 164     -63.811 -48.569 -82.417  1.00  0.00           C  
ATOM    410  CG1 ILE A 164     -63.989 -48.057 -83.848  1.00  0.00           C  
ATOM    411  CG2 ILE A 164     -64.377 -49.974 -82.277  1.00  0.00           C  
ATOM    412  CD1 ILE A 164     -63.132 -48.775 -84.865  1.00  0.00           C  
ATOM    413  H   ILE A 164     -62.944 -46.214 -81.901  1.00  0.00           H  
ATOM    414  HA  ILE A 164     -65.512 -47.437 -81.747  1.00  0.00           H  
ATOM    415  HB  ILE A 164     -62.739 -48.598 -82.223  1.00  0.00           H  
ATOM    416 1HG1 ILE A 164     -65.031 -48.161 -84.145  1.00  0.00           H  
ATOM    417 2HG1 ILE A 164     -63.744 -46.994 -83.887  1.00  0.00           H  
ATOM    418 1HG2 ILE A 164     -63.887 -50.636 -82.991  1.00  0.00           H  
ATOM    419 2HG2 ILE A 164     -64.200 -50.338 -81.266  1.00  0.00           H  
ATOM    420 3HG2 ILE A 164     -65.449 -49.956 -82.474  1.00  0.00           H  
ATOM    421 1HD1 ILE A 164     -63.314 -48.357 -85.855  1.00  0.00           H  
ATOM    422 2HD1 ILE A 164     -62.080 -48.653 -84.606  1.00  0.00           H  
ATOM    423 3HD1 ILE A 164     -63.385 -49.835 -84.869  1.00  0.00           H  
ATOM    424  N   GLU A 165     -63.386 -48.169 -79.351  1.00  0.00           N  
ATOM    425  CA  GLU A 165     -63.300 -48.755 -78.018  1.00  0.00           C  
ATOM    426  C   GLU A 165     -64.294 -48.102 -77.065  1.00  0.00           C  
ATOM    427  O   GLU A 165     -64.938 -48.781 -76.265  1.00  0.00           O  
ATOM    428  CB  GLU A 165     -61.880 -48.617 -77.465  1.00  0.00           C  
ATOM    429  CG  GLU A 165     -61.672 -49.259 -76.102  1.00  0.00           C  
ATOM    430  CD  GLU A 165     -60.249 -49.170 -75.624  1.00  0.00           C  
ATOM    431  OE1 GLU A 165     -59.365 -49.148 -76.447  1.00  0.00           O  
ATOM    432  OE2 GLU A 165     -60.045 -49.121 -74.434  1.00  0.00           O1-
ATOM    433  H   GLU A 165     -62.579 -47.696 -79.733  1.00  0.00           H  
ATOM    434  HA  GLU A 165     -63.546 -49.814 -78.091  1.00  0.00           H  
ATOM    435 1HB  GLU A 165     -61.174 -49.070 -78.160  1.00  0.00           H  
ATOM    436 2HB  GLU A 165     -61.624 -47.561 -77.381  1.00  0.00           H  
ATOM    437 1HG  GLU A 165     -62.318 -48.766 -75.376  1.00  0.00           H  
ATOM    438 2HG  GLU A 165     -61.966 -50.307 -76.156  1.00  0.00           H  
ATOM    439  N   GLU A 166     -64.375 -46.763 -77.197  1.00  0.00           N  
ATOM    440  CA  GLU A 166     -65.290 -46.016 -76.343  1.00  0.00           C  
ATOM    441  C   GLU A 166     -66.735 -46.439 -76.581  1.00  0.00           C  
ATOM    442  O   GLU A 166     -67.513 -46.585 -75.638  1.00  0.00           O  
ATOM    443  CB  GLU A 166     -65.141 -44.513 -76.587  1.00  0.00           C  
ATOM    444  CG  GLU A 166     -63.825 -43.925 -76.101  1.00  0.00           C  
ATOM    445  CD  GLU A 166     -63.669 -43.995 -74.606  1.00  0.00           C  
ATOM    446  OE1 GLU A 166     -64.642 -43.801 -73.918  1.00  0.00           O  
ATOM    447  OE2 GLU A 166     -62.576 -44.245 -74.156  1.00  0.00           O1-
ATOM    448  H   GLU A 166     -63.816 -46.263 -77.876  1.00  0.00           H  
ATOM    449  HA  GLU A 166     -65.042 -46.227 -75.302  1.00  0.00           H  
ATOM    450 1HB  GLU A 166     -65.225 -44.308 -77.655  1.00  0.00           H  
ATOM    451 2HB  GLU A 166     -65.951 -43.981 -76.087  1.00  0.00           H  
ATOM    452 1HG  GLU A 166     -63.002 -44.466 -76.567  1.00  0.00           H  
ATOM    453 2HG  GLU A 166     -63.765 -42.884 -76.418  1.00  0.00           H  
ATOM    454  N   VAL A 167     -67.040 -46.625 -77.882  1.00  0.00           N  
ATOM    455  CA  VAL A 167     -68.392 -47.034 -78.246  1.00  0.00           C  
ATOM    456  C   VAL A 167     -68.735 -48.393 -77.649  1.00  0.00           C  
ATOM    457  O   VAL A 167     -69.845 -48.604 -77.158  1.00  0.00           O  
ATOM    458  CB  VAL A 167     -68.537 -47.100 -79.778  1.00  0.00           C  
ATOM    459  CG1 VAL A 167     -69.875 -47.717 -80.160  1.00  0.00           C  
ATOM    460  CG2 VAL A 167     -68.396 -45.706 -80.371  1.00  0.00           C  
ATOM    461  H   VAL A 167     -66.355 -46.488 -78.611  1.00  0.00           H  
ATOM    462  HA  VAL A 167     -69.094 -46.296 -77.858  1.00  0.00           H  
ATOM    463  HB  VAL A 167     -67.758 -47.747 -80.180  1.00  0.00           H  
ATOM    464 1HG1 VAL A 167     -69.961 -47.755 -81.247  1.00  0.00           H  
ATOM    465 2HG1 VAL A 167     -69.938 -48.727 -79.756  1.00  0.00           H  
ATOM    466 3HG1 VAL A 167     -70.683 -47.109 -79.754  1.00  0.00           H  
ATOM    467 1HG2 VAL A 167     -68.500 -45.759 -81.455  1.00  0.00           H  
ATOM    468 2HG2 VAL A 167     -69.173 -45.057 -79.963  1.00  0.00           H  
ATOM    469 3HG2 VAL A 167     -67.416 -45.301 -80.120  1.00  0.00           H  
ATOM    470  N   ALA A 168     -67.729 -49.288 -77.718  1.00  0.00           N  
ATOM    471  CA  ALA A 168     -67.927 -50.628 -77.180  1.00  0.00           C  
ATOM    472  C   ALA A 168     -68.203 -50.586 -75.683  1.00  0.00           C  
ATOM    473  O   ALA A 168     -69.065 -51.307 -75.180  1.00  0.00           O  
ATOM    474  CB  ALA A 168     -66.716 -51.501 -77.470  1.00  0.00           C  
ATOM    475  H   ALA A 168     -66.840 -49.051 -78.133  1.00  0.00           H  
ATOM    476  HA  ALA A 168     -68.800 -51.063 -77.668  1.00  0.00           H  
ATOM    477 1HB  ALA A 168     -66.878 -52.500 -77.062  1.00  0.00           H  
ATOM    478 2HB  ALA A 168     -66.565 -51.570 -78.548  1.00  0.00           H  
ATOM    479 3HB  ALA A 168     -65.832 -51.062 -77.009  1.00  0.00           H  
ATOM    480  N   ARG A 169     -67.429 -49.709 -75.012  1.00  0.00           N  
ATOM    481  CA  ARG A 169     -67.592 -49.571 -73.569  1.00  0.00           C  
ATOM    482  C   ARG A 169     -68.991 -49.080 -73.219  1.00  0.00           C  
ATOM    483  O   ARG A 169     -69.606 -49.559 -72.266  1.00  0.00           O  
ATOM    484  CB  ARG A 169     -66.562 -48.604 -73.005  1.00  0.00           C  
ATOM    485  CG  ARG A 169     -65.133 -49.125 -72.996  1.00  0.00           C  
ATOM    486  CD  ARG A 169     -64.192 -48.137 -72.406  1.00  0.00           C  
ATOM    487  NE  ARG A 169     -62.814 -48.596 -72.473  1.00  0.00           N  
ATOM    488  CZ  ARG A 169     -62.236 -49.416 -71.575  1.00  0.00           C  
ATOM    489  NH1 ARG A 169     -62.929 -49.858 -70.549  1.00  0.00           N1+
ATOM    490  NH2 ARG A 169     -60.973 -49.775 -71.724  1.00  0.00           N  
ATOM    491  H   ARG A 169     -66.738 -49.145 -75.485  1.00  0.00           H  
ATOM    492  HA  ARG A 169     -67.442 -50.547 -73.109  1.00  0.00           H  
ATOM    493 1HB  ARG A 169     -66.573 -47.682 -73.582  1.00  0.00           H  
ATOM    494 2HB  ARG A 169     -66.827 -48.351 -71.978  1.00  0.00           H  
ATOM    495 1HG  ARG A 169     -65.082 -50.040 -72.408  1.00  0.00           H  
ATOM    496 2HG  ARG A 169     -64.816 -49.332 -74.020  1.00  0.00           H  
ATOM    497 1HD  ARG A 169     -64.265 -47.196 -72.950  1.00  0.00           H  
ATOM    498 2HD  ARG A 169     -64.447 -47.973 -71.360  1.00  0.00           H  
ATOM    499  HE  ARG A 169     -62.249 -48.276 -73.248  1.00  0.00           H  
ATOM    500 1HH1 ARG A 169     -63.894 -49.583 -70.433  1.00  0.00           H  
ATOM    501 2HH1 ARG A 169     -62.496 -50.473 -69.874  1.00  0.00           H  
ATOM    502 1HH2 ARG A 169     -60.441 -49.435 -72.513  1.00  0.00           H  
ATOM    503 2HH2 ARG A 169     -60.541 -50.389 -71.049  1.00  0.00           H  
ATOM    504  N   ALA A 170     -69.448 -48.110 -74.035  1.00  0.00           N  
ATOM    505  CA  ALA A 170     -70.776 -47.552 -73.809  1.00  0.00           C  
ATOM    506  C   ALA A 170     -71.853 -48.617 -73.962  1.00  0.00           C  
ATOM    507  O   ALA A 170     -72.802 -48.671 -73.179  1.00  0.00           O  
ATOM    508  CB  ALA A 170     -71.037 -46.397 -74.764  1.00  0.00           C  
ATOM    509  H   ALA A 170     -68.892 -47.758 -74.801  1.00  0.00           H  
ATOM    510  HA  ALA A 170     -70.818 -47.179 -72.784  1.00  0.00           H  
ATOM    511 1HB  ALA A 170     -72.033 -45.992 -74.583  1.00  0.00           H  
ATOM    512 2HB  ALA A 170     -70.293 -45.616 -74.602  1.00  0.00           H  
ATOM    513 3HB  ALA A 170     -70.971 -46.753 -75.791  1.00  0.00           H  
ATOM    514  N   VAL A 171     -71.652 -49.452 -75.002  1.00  0.00           N  
ATOM    515  CA  VAL A 171     -72.611 -50.519 -75.256  1.00  0.00           C  
ATOM    516  C   VAL A 171     -72.676 -51.494 -74.089  1.00  0.00           C  
ATOM    517  O   VAL A 171     -73.756 -51.938 -73.698  1.00  0.00           O  
ATOM    518  CB  VAL A 171     -72.230 -51.283 -76.539  1.00  0.00           C  
ATOM    519  CG1 VAL A 171     -73.104 -52.517 -76.702  1.00  0.00           C  
ATOM    520  CG2 VAL A 171     -72.359 -50.367 -77.746  1.00  0.00           C  
ATOM    521  H   VAL A 171     -70.851 -49.355 -75.609  1.00  0.00           H  
ATOM    522  HA  VAL A 171     -73.596 -50.072 -75.394  1.00  0.00           H  
ATOM    523  HB  VAL A 171     -71.199 -51.629 -76.452  1.00  0.00           H  
ATOM    524 1HG1 VAL A 171     -72.822 -53.046 -77.614  1.00  0.00           H  
ATOM    525 2HG1 VAL A 171     -72.969 -53.176 -75.844  1.00  0.00           H  
ATOM    526 3HG1 VAL A 171     -74.149 -52.217 -76.769  1.00  0.00           H  
ATOM    527 1HG2 VAL A 171     -72.088 -50.914 -78.648  1.00  0.00           H  
ATOM    528 2HG2 VAL A 171     -73.388 -50.017 -77.828  1.00  0.00           H  
ATOM    529 3HG2 VAL A 171     -71.694 -49.512 -77.627  1.00  0.00           H  
ATOM    530  N   ARG A 172     -71.470 -51.795 -73.563  1.00  0.00           N  
ATOM    531  CA  ARG A 172     -71.394 -52.716 -72.436  1.00  0.00           C  
ATOM    532  C   ARG A 172     -72.130 -52.165 -71.222  1.00  0.00           C  
ATOM    533  O   ARG A 172     -72.830 -52.899 -70.523  1.00  0.00           O  
ATOM    534  CB  ARG A 172     -69.944 -52.988 -72.066  1.00  0.00           C  
ATOM    535  CG  ARG A 172     -69.165 -53.807 -73.083  1.00  0.00           C  
ATOM    536  CD  ARG A 172     -67.798 -54.130 -72.599  1.00  0.00           C  
ATOM    537  NE  ARG A 172     -67.038 -54.882 -73.585  1.00  0.00           N  
ATOM    538  CZ  ARG A 172     -66.200 -54.333 -74.485  1.00  0.00           C  
ATOM    539  NH1 ARG A 172     -66.026 -53.031 -74.513  1.00  0.00           N1+
ATOM    540  NH2 ARG A 172     -65.553 -55.106 -75.341  1.00  0.00           N  
ATOM    541  H   ARG A 172     -70.618 -51.397 -73.932  1.00  0.00           H  
ATOM    542  HA  ARG A 172     -71.860 -53.658 -72.727  1.00  0.00           H  
ATOM    543 1HB  ARG A 172     -69.419 -52.043 -71.932  1.00  0.00           H  
ATOM    544 2HB  ARG A 172     -69.905 -53.520 -71.114  1.00  0.00           H  
ATOM    545 1HG  ARG A 172     -69.691 -54.742 -73.275  1.00  0.00           H  
ATOM    546 2HG  ARG A 172     -69.076 -53.244 -74.012  1.00  0.00           H  
ATOM    547 1HD  ARG A 172     -67.260 -53.207 -72.387  1.00  0.00           H  
ATOM    548 2HD  ARG A 172     -67.866 -54.728 -71.692  1.00  0.00           H  
ATOM    549  HE  ARG A 172     -67.147 -55.888 -73.594  1.00  0.00           H  
ATOM    550 1HH1 ARG A 172     -66.520 -52.441 -73.859  1.00  0.00           H  
ATOM    551 2HH1 ARG A 172     -65.397 -52.619 -75.188  1.00  0.00           H  
ATOM    552 1HH2 ARG A 172     -65.687 -56.107 -75.321  1.00  0.00           H  
ATOM    553 2HH2 ARG A 172     -64.925 -54.695 -76.017  1.00  0.00           H  
ATOM    554  N   GLU A 173     -71.932 -50.846 -71.017  1.00  0.00           N  
ATOM    555  CA  GLU A 173     -72.585 -50.195 -69.888  1.00  0.00           C  
ATOM    556  C   GLU A 173     -74.101 -50.266 -70.012  1.00  0.00           C  
ATOM    557  O   GLU A 173     -74.803 -50.508 -69.030  1.00  0.00           O  
ATOM    558  CB  GLU A 173     -72.139 -48.734 -69.786  1.00  0.00           C  
ATOM    559  CG  GLU A 173     -70.688 -48.548 -69.363  1.00  0.00           C  
ATOM    560  CD  GLU A 173     -70.417 -49.037 -67.968  1.00  0.00           C  
ATOM    561  OE1 GLU A 173     -71.258 -48.853 -67.121  1.00  0.00           O  
ATOM    562  OE2 GLU A 173     -69.366 -49.593 -67.749  1.00  0.00           O1-
ATOM    563  H   GLU A 173     -71.343 -50.299 -71.628  1.00  0.00           H  
ATOM    564  HA  GLU A 173     -72.294 -50.714 -68.974  1.00  0.00           H  
ATOM    565 1HB  GLU A 173     -72.273 -48.244 -70.749  1.00  0.00           H  
ATOM    566 2HB  GLU A 173     -72.767 -48.213 -69.062  1.00  0.00           H  
ATOM    567 1HG  GLU A 173     -70.047 -49.091 -70.058  1.00  0.00           H  
ATOM    568 2HG  GLU A 173     -70.435 -47.491 -69.430  1.00  0.00           H  
ATOM    569  N   THR A 174     -74.557 -50.042 -71.263  1.00  0.00           N  
ATOM    570  CA  THR A 174     -75.992 -50.082 -71.515  1.00  0.00           C  
ATOM    571  C   THR A 174     -76.566 -51.462 -71.219  1.00  0.00           C  
ATOM    572  O   THR A 174     -77.647 -51.585 -70.643  1.00  0.00           O  
ATOM    573  CB  THR A 174     -76.308 -49.691 -72.970  1.00  0.00           C  
ATOM    574  CG2 THR A 174     -77.804 -49.781 -73.233  1.00  0.00           C  
ATOM    575  OG1 THR A 174     -75.864 -48.350 -73.215  1.00  0.00           O  
ATOM    576  H   THR A 174     -73.927 -49.848 -72.027  1.00  0.00           H  
ATOM    577  HA  THR A 174     -76.479 -49.366 -70.854  1.00  0.00           H  
ATOM    578  HB  THR A 174     -75.785 -50.362 -73.650  1.00  0.00           H  
ATOM    579  HG1 THR A 174     -74.917 -48.295 -73.068  1.00  0.00           H  
ATOM    580 1HG2 THR A 174     -78.009 -49.502 -74.266  1.00  0.00           H  
ATOM    581 2HG2 THR A 174     -78.143 -50.803 -73.059  1.00  0.00           H  
ATOM    582 3HG2 THR A 174     -78.333 -49.105 -72.563  1.00  0.00           H  
ATOM    583  N   ILE A 175     -75.786 -52.478 -71.643  1.00  0.00           N  
ATOM    584  CA  ILE A 175     -76.220 -53.851 -71.418  1.00  0.00           C  
ATOM    585  C   ILE A 175     -76.444 -54.124 -69.937  1.00  0.00           C  
ATOM    586  O   ILE A 175     -77.428 -54.758 -69.554  1.00  0.00           O  
ATOM    587  CB  ILE A 175     -75.191 -54.851 -71.975  1.00  0.00           C  
ATOM    588  CG1 ILE A 175     -75.153 -54.785 -73.504  1.00  0.00           C  
ATOM    589  CG2 ILE A 175     -75.512 -56.262 -71.508  1.00  0.00           C  
ATOM    590  CD1 ILE A 175     -73.986 -55.521 -74.120  1.00  0.00           C  
ATOM    591  H   ILE A 175     -74.908 -52.311 -72.112  1.00  0.00           H  
ATOM    592  HA  ILE A 175     -77.165 -54.005 -71.939  1.00  0.00           H  
ATOM    593  HB  ILE A 175     -74.195 -54.580 -71.625  1.00  0.00           H  
ATOM    594 1HG1 ILE A 175     -76.074 -55.206 -73.909  1.00  0.00           H  
ATOM    595 2HG1 ILE A 175     -75.106 -53.742 -73.823  1.00  0.00           H  
ATOM    596 1HG2 ILE A 175     -74.775 -56.955 -71.911  1.00  0.00           H  
ATOM    597 2HG2 ILE A 175     -75.488 -56.299 -70.420  1.00  0.00           H  
ATOM    598 3HG2 ILE A 175     -76.505 -56.544 -71.858  1.00  0.00           H  
ATOM    599 1HD1 ILE A 175     -74.028 -55.428 -75.205  1.00  0.00           H  
ATOM    600 2HD1 ILE A 175     -73.052 -55.091 -73.755  1.00  0.00           H  
ATOM    601 3HD1 ILE A 175     -74.033 -56.574 -73.844  1.00  0.00           H  
ATOM    602  N   ASP A 176     -75.503 -53.624 -69.124  1.00  0.00           N  
ATOM    603  CA  ASP A 176     -75.577 -53.668 -67.664  1.00  0.00           C  
ATOM    604  C   ASP A 176     -76.771 -52.883 -67.124  1.00  0.00           C  
ATOM    605  O   ASP A 176     -77.438 -53.317 -66.184  1.00  0.00           O  
ATOM    606  CB  ASP A 176     -74.286 -53.120 -67.051  1.00  0.00           C  
ATOM    607  CG  ASP A 176     -73.100 -54.057 -67.231  1.00  0.00           C  
ATOM    608  OD1 ASP A 176     -73.316 -55.204 -67.544  1.00  0.00           O  
ATOM    609  OD2 ASP A 176     -71.989 -53.616 -67.054  1.00  0.00           O1-
ATOM    610  H   ASP A 176     -74.701 -53.195 -69.563  1.00  0.00           H  
ATOM    611  HA  ASP A 176     -75.695 -54.708 -67.354  1.00  0.00           H  
ATOM    612 1HB  ASP A 176     -74.046 -52.160 -67.510  1.00  0.00           H  
ATOM    613 2HB  ASP A 176     -74.435 -52.945 -65.985  1.00  0.00           H  
ATOM    614  N   ALA A 177     -77.042 -51.726 -67.718  1.00  0.00           N  
ATOM    615  CA  ALA A 177     -78.167 -50.899 -67.286  1.00  0.00           C  
ATOM    616  C   ALA A 177     -79.480 -51.411 -67.861  1.00  0.00           C  
ATOM    617  O   ALA A 177     -80.458 -51.590 -67.136  1.00  0.00           O  
ATOM    618  CB  ALA A 177     -77.945 -49.448 -67.688  1.00  0.00           C  
ATOM    619  H   ALA A 177     -76.463 -51.409 -68.482  1.00  0.00           H  
ATOM    620  HA  ALA A 177     -78.232 -50.958 -66.199  1.00  0.00           H  
ATOM    621 1HB  ALA A 177     -78.793 -48.846 -67.360  1.00  0.00           H  
ATOM    622 2HB  ALA A 177     -77.033 -49.076 -67.220  1.00  0.00           H  
ATOM    623 3HB  ALA A 177     -77.850 -49.381 -68.770  1.00  0.00           H  
ATOM    624  N   ASN A 178     -79.489 -51.644 -69.167  1.00  0.00           N  
ATOM    625  CA  ASN A 178     -80.629 -52.249 -69.842  1.00  0.00           C  
ATOM    626  C   ASN A 178     -80.175 -53.437 -70.682  1.00  0.00           C  
ATOM    627  O   ASN A 178     -79.224 -53.334 -71.457  1.00  0.00           O  
ATOM    628  CB  ASN A 178     -81.355 -51.229 -70.699  1.00  0.00           C  
ATOM    629  CG  ASN A 178     -82.605 -51.783 -71.324  1.00  0.00           C  
ATOM    630  ND2 ASN A 178     -83.722 -51.162 -71.047  1.00  0.00           N  
ATOM    631  OD1 ASN A 178     -82.557 -52.776 -72.060  1.00  0.00           O  
ATOM    632  H   ASN A 178     -78.675 -51.391 -69.709  1.00  0.00           H  
ATOM    633  HA  ASN A 178     -81.321 -52.623 -69.085  1.00  0.00           H  
ATOM    634 1HB  ASN A 178     -81.621 -50.364 -70.089  1.00  0.00           H  
ATOM    635 2HB  ASN A 178     -80.691 -50.880 -71.489  1.00  0.00           H  
ATOM    636 1HD2 ASN A 178     -84.586 -51.487 -71.436  1.00  0.00           H  
ATOM    637 2HD2 ASN A 178     -83.715 -50.363 -70.448  1.00  0.00           H  
ATOM    638  N   SER A 179     -80.854 -54.568 -70.527  1.00  0.00           N  
ATOM    639  CA  SER A 179     -80.415 -55.808 -71.156  1.00  0.00           C  
ATOM    640  C   SER A 179     -81.394 -56.287 -72.219  1.00  0.00           C  
ATOM    641  O   SER A 179     -81.357 -57.445 -72.634  1.00  0.00           O  
ATOM    642  CB  SER A 179     -80.239 -56.885 -70.105  1.00  0.00           C  
ATOM    643  OG  SER A 179     -81.440 -57.127 -69.425  1.00  0.00           O  
ATOM    644  H   SER A 179     -81.692 -54.572 -69.964  1.00  0.00           H  
ATOM    645  HA  SER A 179     -79.455 -55.629 -71.641  1.00  0.00           H  
ATOM    646 1HB  SER A 179     -79.896 -57.806 -70.580  1.00  0.00           H  
ATOM    647 2HB  SER A 179     -79.472 -56.578 -69.394  1.00  0.00           H  
ATOM    648  HG  SER A 179     -81.247 -57.813 -68.783  1.00  0.00           H  
ATOM    649  N   SER A 180     -82.271 -55.394 -72.661  1.00  0.00           N  
ATOM    650  CA  SER A 180     -83.302 -55.756 -73.627  1.00  0.00           C  
ATOM    651  C   SER A 180     -82.699 -56.085 -74.982  1.00  0.00           C  
ATOM    652  O   SER A 180     -81.830 -55.365 -75.475  1.00  0.00           O  
ATOM    653  CB  SER A 180     -84.303 -54.627 -73.774  1.00  0.00           C  
ATOM    654  OG  SER A 180     -85.254 -54.923 -74.760  1.00  0.00           O  
ATOM    655  H   SER A 180     -82.227 -54.442 -72.323  1.00  0.00           H  
ATOM    656  HA  SER A 180     -83.823 -56.642 -73.262  1.00  0.00           H  
ATOM    657 1HB  SER A 180     -84.805 -54.458 -72.820  1.00  0.00           H  
ATOM    658 2HB  SER A 180     -83.780 -53.709 -74.035  1.00  0.00           H  
ATOM    659  HG  SER A 180     -85.846 -54.167 -74.791  1.00  0.00           H  
ATOM    660  N   PRO A 181     -83.162 -57.176 -75.581  1.00  0.00           N  
ATOM    661  CA  PRO A 181     -82.625 -57.625 -76.860  1.00  0.00           C  
ATOM    662  C   PRO A 181     -82.636 -56.504 -77.874  1.00  0.00           C  
ATOM    663  O   PRO A 181     -81.698 -56.354 -78.657  1.00  0.00           O  
ATOM    664  CB  PRO A 181     -83.576 -58.757 -77.260  1.00  0.00           C  
ATOM    665  CG  PRO A 181     -84.043 -59.320 -75.962  1.00  0.00           C  
ATOM    666  CD  PRO A 181     -84.229 -58.118 -75.076  1.00  0.00           C  
ATOM    667  HA  PRO A 181     -81.604 -58.004 -76.710  1.00  0.00           H  
ATOM    668 1HB  PRO A 181     -84.399 -58.358 -77.873  1.00  0.00           H  
ATOM    669 2HB  PRO A 181     -83.044 -59.494 -77.879  1.00  0.00           H  
ATOM    670 1HG  PRO A 181     -84.973 -59.888 -76.106  1.00  0.00           H  
ATOM    671 2HG  PRO A 181     -83.298 -60.026 -75.565  1.00  0.00           H  
ATOM    672 1HD  PRO A 181     -85.237 -57.704 -75.226  1.00  0.00           H  
ATOM    673 2HD  PRO A 181     -84.080 -58.408 -74.026  1.00  0.00           H  
ATOM    674  N   GLU A 182     -83.700 -55.713 -77.860  1.00  0.00           N  
ATOM    675  CA  GLU A 182     -83.818 -54.600 -78.794  1.00  0.00           C  
ATOM    676  C   GLU A 182     -82.684 -53.601 -78.610  1.00  0.00           C  
ATOM    677  O   GLU A 182     -82.061 -53.169 -79.579  1.00  0.00           O  
ATOM    678  CB  GLU A 182     -85.165 -53.895 -78.616  1.00  0.00           C  
ATOM    679  CG  GLU A 182     -86.366 -54.702 -79.087  1.00  0.00           C  
ATOM    680  CD  GLU A 182     -87.676 -54.018 -78.812  1.00  0.00           C  
ATOM    681  OE1 GLU A 182     -87.667 -52.996 -78.170  1.00  0.00           O  
ATOM    682  OE2 GLU A 182     -88.687 -54.519 -79.245  1.00  0.00           O1-
ATOM    683  H   GLU A 182     -84.443 -55.878 -77.196  1.00  0.00           H  
ATOM    684  HA  GLU A 182     -83.762 -54.993 -79.810  1.00  0.00           H  
ATOM    685 1HB  GLU A 182     -85.314 -53.657 -77.564  1.00  0.00           H  
ATOM    686 2HB  GLU A 182     -85.157 -52.953 -79.166  1.00  0.00           H  
ATOM    687 1HG  GLU A 182     -86.276 -54.875 -80.160  1.00  0.00           H  
ATOM    688 2HG  GLU A 182     -86.356 -55.671 -78.589  1.00  0.00           H  
ATOM    689  N   VAL A 183     -82.457 -53.266 -77.322  1.00  0.00           N  
ATOM    690  CA  VAL A 183     -81.395 -52.318 -77.007  1.00  0.00           C  
ATOM    691  C   VAL A 183     -80.034 -52.855 -77.432  1.00  0.00           C  
ATOM    692  O   VAL A 183     -79.206 -52.118 -77.968  1.00  0.00           O  
ATOM    693  CB  VAL A 183     -81.377 -52.018 -75.497  1.00  0.00           C  
ATOM    694  CG1 VAL A 183     -80.154 -51.191 -75.133  1.00  0.00           C  
ATOM    695  CG2 VAL A 183     -82.655 -51.296 -75.097  1.00  0.00           C  
ATOM    696  H   VAL A 183     -83.006 -53.658 -76.570  1.00  0.00           H  
ATOM    697  HA  VAL A 183     -81.590 -51.390 -77.546  1.00  0.00           H  
ATOM    698  HB  VAL A 183     -81.304 -52.959 -74.950  1.00  0.00           H  
ATOM    699 1HG1 VAL A 183     -80.156 -50.989 -74.061  1.00  0.00           H  
ATOM    700 2HG1 VAL A 183     -79.250 -51.743 -75.394  1.00  0.00           H  
ATOM    701 3HG1 VAL A 183     -80.176 -50.249 -75.679  1.00  0.00           H  
ATOM    702 1HG2 VAL A 183     -82.635 -51.088 -74.028  1.00  0.00           H  
ATOM    703 2HG2 VAL A 183     -82.730 -50.358 -75.648  1.00  0.00           H  
ATOM    704 3HG2 VAL A 183     -83.515 -51.924 -75.328  1.00  0.00           H  
ATOM    705  N   ILE A 184     -79.858 -54.165 -77.163  1.00  0.00           N  
ATOM    706  CA  ILE A 184     -78.596 -54.803 -77.519  1.00  0.00           C  
ATOM    707  C   ILE A 184     -78.366 -54.762 -79.025  1.00  0.00           C  
ATOM    708  O   ILE A 184     -77.253 -54.511 -79.486  1.00  0.00           O  
ATOM    709  CB  ILE A 184     -78.561 -56.264 -77.032  1.00  0.00           C  
ATOM    710  CG1 ILE A 184     -78.519 -56.314 -75.503  1.00  0.00           C  
ATOM    711  CG2 ILE A 184     -77.366 -56.993 -77.626  1.00  0.00           C  
ATOM    712  CD1 ILE A 184     -78.758 -57.695 -74.932  1.00  0.00           C  
ATOM    713  H   ILE A 184     -80.579 -54.715 -76.720  1.00  0.00           H  
ATOM    714  HA  ILE A 184     -77.785 -54.259 -77.035  1.00  0.00           H  
ATOM    715  HB  ILE A 184     -79.476 -56.770 -77.340  1.00  0.00           H  
ATOM    716 1HG1 ILE A 184     -77.550 -55.964 -75.154  1.00  0.00           H  
ATOM    717 2HG1 ILE A 184     -79.275 -55.644 -75.095  1.00  0.00           H  
ATOM    718 1HG2 ILE A 184     -77.358 -58.024 -77.271  1.00  0.00           H  
ATOM    719 2HG2 ILE A 184     -77.439 -56.985 -78.712  1.00  0.00           H  
ATOM    720 3HG2 ILE A 184     -76.448 -56.497 -77.319  1.00  0.00           H  
ATOM    721 1HD1 ILE A 184     -78.713 -57.650 -73.843  1.00  0.00           H  
ATOM    722 2HD1 ILE A 184     -79.741 -58.052 -75.241  1.00  0.00           H  
ATOM    723 3HD1 ILE A 184     -77.992 -58.377 -75.298  1.00  0.00           H  
ATOM    724  N   VAL A 185     -79.471 -55.022 -79.753  1.00  0.00           N  
ATOM    725  CA  VAL A 185     -79.386 -55.013 -81.207  1.00  0.00           C  
ATOM    726  C   VAL A 185     -78.991 -53.638 -81.728  1.00  0.00           C  
ATOM    727  O   VAL A 185     -78.182 -53.521 -82.648  1.00  0.00           O  
ATOM    728  CB  VAL A 185     -80.737 -55.424 -81.825  1.00  0.00           C  
ATOM    729  CG1 VAL A 185     -80.715 -55.225 -83.333  1.00  0.00           C  
ATOM    730  CG2 VAL A 185     -81.047 -56.872 -81.476  1.00  0.00           C  
ATOM    731  H   VAL A 185     -80.359 -55.221 -79.312  1.00  0.00           H  
ATOM    732  HA  VAL A 185     -78.628 -55.735 -81.514  1.00  0.00           H  
ATOM    733  HB  VAL A 185     -81.518 -54.777 -81.426  1.00  0.00           H  
ATOM    734 1HG1 VAL A 185     -81.678 -55.519 -83.753  1.00  0.00           H  
ATOM    735 2HG1 VAL A 185     -80.528 -54.175 -83.559  1.00  0.00           H  
ATOM    736 3HG1 VAL A 185     -79.928 -55.838 -83.770  1.00  0.00           H  
ATOM    737 1HG2 VAL A 185     -82.004 -57.154 -81.915  1.00  0.00           H  
ATOM    738 2HG2 VAL A 185     -80.261 -57.516 -81.870  1.00  0.00           H  
ATOM    739 3HG2 VAL A 185     -81.098 -56.983 -80.393  1.00  0.00           H  
ATOM    740  N   SER A 186     -79.602 -52.618 -81.092  1.00  0.00           N  
ATOM    741  CA  SER A 186     -79.308 -51.247 -81.494  1.00  0.00           C  
ATOM    742  C   SER A 186     -77.840 -50.912 -81.276  1.00  0.00           C  
ATOM    743  O   SER A 186     -77.210 -50.266 -82.113  1.00  0.00           O  
ATOM    744  CB  SER A 186     -80.177 -50.277 -80.718  1.00  0.00           C  
ATOM    745  OG  SER A 186     -81.529 -50.437 -81.053  1.00  0.00           O  
ATOM    746  H   SER A 186     -80.259 -52.780 -80.342  1.00  0.00           H  
ATOM    747  HA  SER A 186     -79.529 -51.143 -82.558  1.00  0.00           H  
ATOM    748 1HB  SER A 186     -80.043 -50.443 -79.650  1.00  0.00           H  
ATOM    749 2HB  SER A 186     -79.865 -49.256 -80.933  1.00  0.00           H  
ATOM    750  HG  SER A 186     -82.009 -49.793 -80.525  1.00  0.00           H  
ATOM    751  N   GLY A 187     -77.339 -51.386 -80.117  1.00  0.00           N  
ATOM    752  CA  GLY A 187     -75.941 -51.136 -79.786  1.00  0.00           C  
ATOM    753  C   GLY A 187     -75.010 -51.773 -80.808  1.00  0.00           C  
ATOM    754  O   GLY A 187     -74.015 -51.176 -81.215  1.00  0.00           O  
ATOM    755  H   GLY A 187     -77.943 -51.907 -79.496  1.00  0.00           H  
ATOM    756 1HA  GLY A 187     -75.764 -50.061 -79.748  1.00  0.00           H  
ATOM    757 2HA  GLY A 187     -75.724 -51.533 -78.795  1.00  0.00           H  
ATOM    758  N   VAL A 188     -75.390 -53.010 -81.194  1.00  0.00           N  
ATOM    759  CA  VAL A 188     -74.586 -53.732 -82.172  1.00  0.00           C  
ATOM    760  C   VAL A 188     -74.542 -52.992 -83.503  1.00  0.00           C  
ATOM    761  O   VAL A 188     -73.493 -52.909 -84.144  1.00  0.00           O  
ATOM    762  CB  VAL A 188     -75.155 -55.146 -82.393  1.00  0.00           C  
ATOM    763  CG1 VAL A 188     -74.445 -55.830 -83.552  1.00  0.00           C  
ATOM    764  CG2 VAL A 188     -75.017 -55.964 -81.117  1.00  0.00           C  
ATOM    765  H   VAL A 188     -76.221 -53.447 -80.821  1.00  0.00           H  
ATOM    766  HA  VAL A 188     -73.569 -53.819 -81.786  1.00  0.00           H  
ATOM    767  HB  VAL A 188     -76.208 -55.067 -82.661  1.00  0.00           H  
ATOM    768 1HG1 VAL A 188     -74.859 -56.828 -83.694  1.00  0.00           H  
ATOM    769 2HG1 VAL A 188     -74.588 -55.246 -84.461  1.00  0.00           H  
ATOM    770 3HG1 VAL A 188     -73.381 -55.908 -83.332  1.00  0.00           H  
ATOM    771 1HG2 VAL A 188     -75.421 -56.962 -81.280  1.00  0.00           H  
ATOM    772 2HG2 VAL A 188     -73.964 -56.039 -80.845  1.00  0.00           H  
ATOM    773 3HG2 VAL A 188     -75.566 -55.476 -80.312  1.00  0.00           H  
ATOM    774  N   LYS A 189     -75.726 -52.468 -83.875  1.00  0.00           N  
ATOM    775  CA  LYS A 189     -75.820 -51.734 -85.130  1.00  0.00           C  
ATOM    776  C   LYS A 189     -74.929 -50.499 -85.113  1.00  0.00           C  
ATOM    777  O   LYS A 189     -74.266 -50.186 -86.102  1.00  0.00           O  
ATOM    778  CB  LYS A 189     -77.270 -51.333 -85.410  1.00  0.00           C  
ATOM    779  CG  LYS A 189     -77.475 -50.591 -86.723  1.00  0.00           C  
ATOM    780  CD  LYS A 189     -78.952 -50.340 -86.991  1.00  0.00           C  
ATOM    781  CE  LYS A 189     -79.498 -49.239 -86.093  1.00  0.00           C  
ATOM    782  NZ  LYS A 189     -78.974 -47.898 -86.475  1.00  0.00           N1+
ATOM    783  H   LYS A 189     -76.552 -52.572 -83.302  1.00  0.00           H  
ATOM    784  HA  LYS A 189     -75.476 -52.383 -85.937  1.00  0.00           H  
ATOM    785 1HB  LYS A 189     -77.896 -52.225 -85.427  1.00  0.00           H  
ATOM    786 2HB  LYS A 189     -77.632 -50.693 -84.603  1.00  0.00           H  
ATOM    787 1HG  LYS A 189     -76.953 -49.635 -86.687  1.00  0.00           H  
ATOM    788 2HG  LYS A 189     -77.062 -51.180 -87.542  1.00  0.00           H  
ATOM    789 1HD  LYS A 189     -79.089 -50.049 -88.032  1.00  0.00           H  
ATOM    790 2HD  LYS A 189     -79.515 -51.255 -86.809  1.00  0.00           H  
ATOM    791 1HE  LYS A 189     -80.585 -49.222 -86.158  1.00  0.00           H  
ATOM    792 2HE  LYS A 189     -79.221 -49.441 -85.059  1.00  0.00           H  
ATOM    793 1HZ  LYS A 189     -79.358 -47.198 -85.856  1.00  0.00           H  
ATOM    794 2HZ  LYS A 189     -77.966 -47.897 -86.399  1.00  0.00           H  
ATOM    795 3HZ  LYS A 189     -79.240 -47.691 -87.426  1.00  0.00           H  
ATOM    796  N   THR A 190     -74.954 -49.826 -83.944  1.00  0.00           N  
ATOM    797  CA  THR A 190     -74.143 -48.623 -83.796  1.00  0.00           C  
ATOM    798  C   THR A 190     -72.660 -48.937 -83.940  1.00  0.00           C  
ATOM    799  O   THR A 190     -71.916 -48.189 -84.573  1.00  0.00           O  
ATOM    800  CB  THR A 190     -74.399 -47.945 -82.438  1.00  0.00           C  
ATOM    801  CG2 THR A 190     -73.513 -46.720 -82.278  1.00  0.00           C  
ATOM    802  OG1 THR A 190     -75.774 -47.552 -82.349  1.00  0.00           O  
ATOM    803  H   THR A 190     -75.521 -50.134 -83.168  1.00  0.00           H  
ATOM    804  HA  THR A 190     -74.415 -47.923 -84.586  1.00  0.00           H  
ATOM    805  HB  THR A 190     -74.184 -48.649 -81.633  1.00  0.00           H  
ATOM    806  HG1 THR A 190     -76.311 -48.313 -82.116  1.00  0.00           H  
ATOM    807 1HG2 THR A 190     -73.706 -46.254 -81.311  1.00  0.00           H  
ATOM    808 2HG2 THR A 190     -72.466 -47.017 -82.334  1.00  0.00           H  
ATOM    809 3HG2 THR A 190     -73.730 -46.008 -83.073  1.00  0.00           H  
ATOM    810  N   LEU A 191     -72.283 -50.076 -83.320  1.00  0.00           N  
ATOM    811  CA  LEU A 191     -70.887 -50.492 -83.380  1.00  0.00           C  
ATOM    812  C   LEU A 191     -70.455 -50.765 -84.817  1.00  0.00           C  
ATOM    813  O   LEU A 191     -69.354 -50.396 -85.224  1.00  0.00           O  
ATOM    814  CB  LEU A 191     -70.672 -51.748 -82.526  1.00  0.00           C  
ATOM    815  CG  LEU A 191     -70.790 -51.550 -81.009  1.00  0.00           C  
ATOM    816  CD1 LEU A 191     -70.736 -52.903 -80.315  1.00  0.00           C  
ATOM    817  CD2 LEU A 191     -69.668 -50.642 -80.526  1.00  0.00           C  
ATOM    818  H   LEU A 191     -72.945 -50.647 -82.816  1.00  0.00           H  
ATOM    819  HA  LEU A 191     -70.270 -49.687 -82.982  1.00  0.00           H  
ATOM    820 1HB  LEU A 191     -71.404 -52.498 -82.820  1.00  0.00           H  
ATOM    821 2HB  LEU A 191     -69.676 -52.142 -82.732  1.00  0.00           H  
ATOM    822  HG  LEU A 191     -71.753 -51.093 -80.776  1.00  0.00           H  
ATOM    823 1HD1 LEU A 191     -70.820 -52.763 -79.236  1.00  0.00           H  
ATOM    824 2HD1 LEU A 191     -71.560 -53.525 -80.664  1.00  0.00           H  
ATOM    825 3HD1 LEU A 191     -69.789 -53.392 -80.543  1.00  0.00           H  
ATOM    826 1HD2 LEU A 191     -69.753 -50.500 -79.449  1.00  0.00           H  
ATOM    827 2HD2 LEU A 191     -68.706 -51.099 -80.759  1.00  0.00           H  
ATOM    828 3HD2 LEU A 191     -69.741 -49.675 -81.026  1.00  0.00           H  
ATOM    829  N   VAL A 192     -71.379 -51.424 -85.545  1.00  0.00           N  
ATOM    830  CA  VAL A 192     -71.091 -51.746 -86.938  1.00  0.00           C  
ATOM    831  C   VAL A 192     -70.886 -50.482 -87.765  1.00  0.00           C  
ATOM    832  O   VAL A 192     -69.989 -50.417 -88.606  1.00  0.00           O  
ATOM    833  CB  VAL A 192     -72.241 -52.571 -87.545  1.00  0.00           C  
ATOM    834  CG1 VAL A 192     -72.045 -52.736 -89.044  1.00  0.00           C  
ATOM    835  CG2 VAL A 192     -72.326 -53.924 -86.858  1.00  0.00           C  
ATOM    836  H   VAL A 192     -72.266 -51.701 -85.150  1.00  0.00           H  
ATOM    837  HA  VAL A 192     -70.177 -52.339 -86.974  1.00  0.00           H  
ATOM    838  HB  VAL A 192     -73.178 -52.031 -87.402  1.00  0.00           H  
ATOM    839 1HG1 VAL A 192     -72.867 -53.323 -89.456  1.00  0.00           H  
ATOM    840 2HG1 VAL A 192     -72.025 -51.756 -89.519  1.00  0.00           H  
ATOM    841 3HG1 VAL A 192     -71.103 -53.252 -89.233  1.00  0.00           H  
ATOM    842 1HG2 VAL A 192     -73.141 -54.503 -87.292  1.00  0.00           H  
ATOM    843 2HG2 VAL A 192     -71.386 -54.462 -86.997  1.00  0.00           H  
ATOM    844 3HG2 VAL A 192     -72.507 -53.783 -85.793  1.00  0.00           H  
ATOM    845  N   GLU A 193     -71.760 -49.496 -87.478  1.00  0.00           N  
ATOM    846  CA  GLU A 193     -71.673 -48.232 -88.198  1.00  0.00           C  
ATOM    847  C   GLU A 193     -70.337 -47.545 -87.943  1.00  0.00           C  
ATOM    848  O   GLU A 193     -69.726 -46.995 -88.860  1.00  0.00           O  
ATOM    849  CB  GLU A 193     -72.820 -47.304 -87.791  1.00  0.00           C  
ATOM    850  CG  GLU A 193     -72.853 -45.981 -88.540  1.00  0.00           C  
ATOM    851  CD  GLU A 193     -74.036 -45.128 -88.169  1.00  0.00           C  
ATOM    852  OE1 GLU A 193     -74.827 -45.561 -87.365  1.00  0.00           O  
ATOM    853  OE2 GLU A 193     -74.147 -44.043 -88.689  1.00  0.00           O1-
ATOM    854  H   GLU A 193     -72.476 -49.613 -86.774  1.00  0.00           H  
ATOM    855  HA  GLU A 193     -71.750 -48.436 -89.267  1.00  0.00           H  
ATOM    856 1HB  GLU A 193     -73.772 -47.808 -87.959  1.00  0.00           H  
ATOM    857 2HB  GLU A 193     -72.750 -47.085 -86.726  1.00  0.00           H  
ATOM    858 1HG  GLU A 193     -71.939 -45.428 -88.322  1.00  0.00           H  
ATOM    859 2HG  GLU A 193     -72.879 -46.181 -89.611  1.00  0.00           H  
ATOM    860  N   VAL A 194     -69.928 -47.609 -86.660  1.00  0.00           N  
ATOM    861  CA  VAL A 194     -68.663 -46.990 -86.283  1.00  0.00           C  
ATOM    862  C   VAL A 194     -67.494 -47.639 -87.012  1.00  0.00           C  
ATOM    863  O   VAL A 194     -66.579 -46.953 -87.469  1.00  0.00           O  
ATOM    864  CB  VAL A 194     -68.444 -47.105 -84.762  1.00  0.00           C  
ATOM    865  CG1 VAL A 194     -67.042 -46.645 -84.390  1.00  0.00           C  
ATOM    866  CG2 VAL A 194     -69.493 -46.289 -84.025  1.00  0.00           C  
ATOM    867  H   VAL A 194     -70.478 -48.076 -85.952  1.00  0.00           H  
ATOM    868  HA  VAL A 194     -68.701 -45.934 -86.552  1.00  0.00           H  
ATOM    869  HB  VAL A 194     -68.525 -48.152 -84.471  1.00  0.00           H  
ATOM    870 1HG1 VAL A 194     -66.904 -46.733 -83.311  1.00  0.00           H  
ATOM    871 2HG1 VAL A 194     -66.308 -47.266 -84.902  1.00  0.00           H  
ATOM    872 3HG1 VAL A 194     -66.911 -45.604 -84.687  1.00  0.00           H  
ATOM    873 1HG2 VAL A 194     -69.333 -46.378 -82.950  1.00  0.00           H  
ATOM    874 2HG2 VAL A 194     -69.416 -45.243 -84.319  1.00  0.00           H  
ATOM    875 3HG2 VAL A 194     -70.487 -46.664 -84.274  1.00  0.00           H  
ATOM    876  N   VAL A 195     -67.580 -48.983 -87.091  1.00  0.00           N  
ATOM    877  CA  VAL A 195     -66.523 -49.727 -87.767  1.00  0.00           C  
ATOM    878  C   VAL A 195     -66.427 -49.335 -89.235  1.00  0.00           C  
ATOM    879  O   VAL A 195     -65.331 -49.180 -89.777  1.00  0.00           O  
ATOM    880  CB  VAL A 195     -66.781 -51.241 -87.658  1.00  0.00           C  
ATOM    881  CG1 VAL A 195     -65.799 -52.013 -88.526  1.00  0.00           C  
ATOM    882  CG2 VAL A 195     -66.678 -51.681 -86.205  1.00  0.00           C  
ATOM    883  H   VAL A 195     -68.359 -49.488 -86.694  1.00  0.00           H  
ATOM    884  HA  VAL A 195     -65.574 -49.498 -87.281  1.00  0.00           H  
ATOM    885  HB  VAL A 195     -67.782 -51.456 -88.035  1.00  0.00           H  
ATOM    886 1HG1 VAL A 195     -65.997 -53.081 -88.438  1.00  0.00           H  
ATOM    887 2HG1 VAL A 195     -65.916 -51.709 -89.566  1.00  0.00           H  
ATOM    888 3HG1 VAL A 195     -64.782 -51.805 -88.198  1.00  0.00           H  
ATOM    889 1HG2 VAL A 195     -66.864 -52.753 -86.137  1.00  0.00           H  
ATOM    890 2HG2 VAL A 195     -65.681 -51.460 -85.828  1.00  0.00           H  
ATOM    891 3HG2 VAL A 195     -67.419 -51.146 -85.610  1.00  0.00           H  
ATOM    892  N   LYS A 196     -67.624 -49.185 -89.838  1.00  0.00           N  
ATOM    893  CA  LYS A 196     -67.672 -48.810 -91.246  1.00  0.00           C  
ATOM    894  C   LYS A 196     -67.037 -47.444 -91.474  1.00  0.00           C  
ATOM    895  O   LYS A 196     -66.308 -47.242 -92.446  1.00  0.00           O  
ATOM    896  CB  LYS A 196     -69.115 -48.809 -91.752  1.00  0.00           C  
ATOM    897  CG  LYS A 196     -69.268 -48.427 -93.218  1.00  0.00           C  
ATOM    898  CD  LYS A 196     -69.606 -46.953 -93.373  1.00  0.00           C  
ATOM    899  CE  LYS A 196     -71.025 -46.658 -92.913  1.00  0.00           C  
ATOM    900  NZ  LYS A 196     -71.354 -45.209 -93.014  1.00  0.00           N1+
ATOM    901  H   LYS A 196     -68.490 -49.326 -89.337  1.00  0.00           H  
ATOM    902  HA  LYS A 196     -67.103 -49.542 -91.819  1.00  0.00           H  
ATOM    903 1HB  LYS A 196     -69.549 -49.801 -91.617  1.00  0.00           H  
ATOM    904 2HB  LYS A 196     -69.708 -48.111 -91.160  1.00  0.00           H  
ATOM    905 1HG  LYS A 196     -68.338 -48.637 -93.747  1.00  0.00           H  
ATOM    906 2HG  LYS A 196     -70.063 -49.023 -93.668  1.00  0.00           H  
ATOM    907 1HD  LYS A 196     -68.909 -46.356 -92.781  1.00  0.00           H  
ATOM    908 2HD  LYS A 196     -69.507 -46.664 -94.419  1.00  0.00           H  
ATOM    909 1HE  LYS A 196     -71.730 -47.220 -93.524  1.00  0.00           H  
ATOM    910 2HE  LYS A 196     -71.145 -46.972 -91.877  1.00  0.00           H  
ATOM    911 1HZ  LYS A 196     -72.301 -45.056 -92.701  1.00  0.00           H  
ATOM    912 2HZ  LYS A 196     -70.717 -44.678 -92.437  1.00  0.00           H  
ATOM    913 3HZ  LYS A 196     -71.265 -44.910 -93.975  1.00  0.00           H  
ATOM    914  N   ALA A 197     -67.354 -46.532 -90.532  1.00  0.00           N  
ATOM    915  CA  ALA A 197     -66.809 -45.183 -90.631  1.00  0.00           C  
ATOM    916  C   ALA A 197     -65.288 -45.197 -90.553  1.00  0.00           C  
ATOM    917  O   ALA A 197     -64.612 -44.481 -91.292  1.00  0.00           O  
ATOM    918  CB  ALA A 197     -67.388 -44.295 -89.539  1.00  0.00           C  
ATOM    919  H   ALA A 197     -67.960 -46.761 -89.758  1.00  0.00           H  
ATOM    920  HA  ALA A 197     -67.090 -44.776 -91.603  1.00  0.00           H  
ATOM    921 1HB  ALA A 197     -66.970 -43.291 -89.627  1.00  0.00           H  
ATOM    922 2HB  ALA A 197     -68.472 -44.248 -89.645  1.00  0.00           H  
ATOM    923 3HB  ALA A 197     -67.136 -44.708 -88.565  1.00  0.00           H  
ATOM    924  N   ALA A 198     -64.800 -46.043 -89.622  1.00  0.00           N  
ATOM    925  CA  ALA A 198     -63.357 -46.151 -89.445  1.00  0.00           C  
ATOM    926  C   ALA A 198     -62.682 -46.659 -90.713  1.00  0.00           C  
ATOM    927  O   ALA A 198     -61.621 -46.170 -91.102  1.00  0.00           O  
ATOM    928  CB  ALA A 198     -63.033 -47.065 -88.273  1.00  0.00           C  
ATOM    929  H   ALA A 198     -65.409 -46.604 -89.046  1.00  0.00           H  
ATOM    930  HA  ALA A 198     -62.965 -45.155 -89.234  1.00  0.00           H  
ATOM    931 1HB  ALA A 198     -61.952 -47.135 -88.151  1.00  0.00           H  
ATOM    932 2HB  ALA A 198     -63.474 -46.657 -87.362  1.00  0.00           H  
ATOM    933 3HB  ALA A 198     -63.444 -48.056 -88.460  1.00  0.00           H  
ATOM    934  N   GLN A 199     -63.352 -47.656 -91.324  1.00  0.00           N  
ATOM    935  CA  GLN A 199     -62.814 -48.233 -92.551  1.00  0.00           C  
ATOM    936  C   GLN A 199     -62.732 -47.191 -93.658  1.00  0.00           C  
ATOM    937  O   GLN A 199     -61.742 -47.123 -94.387  1.00  0.00           O  
ATOM    938  CB  GLN A 199     -63.672 -49.416 -93.008  1.00  0.00           C  
ATOM    939  CG  GLN A 199     -63.609 -50.623 -92.089  1.00  0.00           C  
ATOM    940  CD  GLN A 199     -62.223 -51.236 -92.033  1.00  0.00           C  
ATOM    941  NE2 GLN A 199     -61.295 -50.542 -91.385  1.00  0.00           N  
ATOM    942  OE1 GLN A 199     -61.987 -52.323 -92.568  1.00  0.00           O  
ATOM    943  H   GLN A 199     -64.220 -48.015 -90.951  1.00  0.00           H  
ATOM    944  HA  GLN A 199     -61.805 -48.591 -92.350  1.00  0.00           H  
ATOM    945 1HB  GLN A 199     -64.714 -49.103 -93.082  1.00  0.00           H  
ATOM    946 2HB  GLN A 199     -63.354 -49.731 -94.002  1.00  0.00           H  
ATOM    947 1HG  GLN A 199     -63.887 -50.313 -91.082  1.00  0.00           H  
ATOM    948 2HG  GLN A 199     -64.303 -51.381 -92.452  1.00  0.00           H  
ATOM    949 1HE2 GLN A 199     -60.361 -50.896 -91.315  1.00  0.00           H  
ATOM    950 2HE2 GLN A 199     -61.528 -49.664 -90.966  1.00  0.00           H  
ATOM    951  N   GLU A 200     -63.756 -46.362 -93.812  1.00  0.00           N  
ATOM    952  CA  GLU A 200     -63.913 -45.563 -95.044  1.00  0.00           C  
ATOM    953  C   GLU A 200     -62.710 -44.673 -95.406  1.00  0.00           C  
ATOM    954  O   GLU A 200     -62.511 -44.327 -96.572  1.00  0.00           O  
ATOM    955  CB  GLU A 200     -65.159 -44.684 -94.920  1.00  0.00           C  
ATOM    956  CG  GLU A 200     -66.474 -45.450 -94.942  1.00  0.00           C  
ATOM    957  CD  GLU A 200     -67.674 -44.559 -94.777  1.00  0.00           C  
ATOM    958  OE1 GLU A 200     -67.571 -43.580 -94.075  1.00  0.00           O  
ATOM    959  OE2 GLU A 200     -68.693 -44.855 -95.353  1.00  0.00           O1-
ATOM    960  H   GLU A 200     -64.442 -46.272 -93.077  1.00  0.00           H  
ATOM    961  HA  GLU A 200     -64.049 -46.246 -95.883  1.00  0.00           H  
ATOM    962 1HB  GLU A 200     -65.115 -44.120 -93.988  1.00  0.00           H  
ATOM    963 2HB  GLU A 200     -65.178 -43.963 -95.737  1.00  0.00           H  
ATOM    964 1HG  GLU A 200     -66.557 -45.980 -95.891  1.00  0.00           H  
ATOM    965 2HG  GLU A 200     -66.465 -46.190 -94.144  1.00  0.00           H  
ATOM    966  N   GLY A 201     -61.901 -44.296 -94.418  1.00  0.00           N  
ATOM    967  CA  GLY A 201     -60.889 -43.253 -94.621  1.00  0.00           C  
ATOM    968  C   GLY A 201     -61.517 -41.855 -94.408  1.00  0.00           C  
ATOM    969  O   GLY A 201     -61.393 -40.972 -95.257  1.00  0.00           O  
ATOM    970  H   GLY A 201     -61.988 -44.738 -93.514  1.00  0.00           H  
ATOM    971 1HA  GLY A 201     -60.064 -43.406 -93.926  1.00  0.00           H  
ATOM    972 2HA  GLY A 201     -60.480 -43.334 -95.627  1.00  0.00           H  
ATOM    973  N   LEU A 202     -62.188 -41.687 -93.257  1.00  0.00           N  
ATOM    974  CA  LEU A 202     -62.408 -40.262 -93.584  1.00  0.00           C  
ATOM    975  C   LEU A 202     -61.760 -39.380 -92.515  1.00  0.00           C  
ATOM    976  O   LEU A 202     -61.383 -39.859 -91.445  1.00  0.00           O  
ATOM    977  CB  LEU A 202     -63.906 -39.950 -93.678  1.00  0.00           C  
ATOM    978  CG  LEU A 202     -64.695 -40.776 -94.702  1.00  0.00           C  
ATOM    979  CD1 LEU A 202     -66.178 -40.456 -94.580  1.00  0.00           C  
ATOM    980  CD2 LEU A 202     -64.184 -40.470 -96.102  1.00  0.00           C  
ATOM    981  H   LEU A 202     -62.555 -42.056 -92.391  1.00  0.00           H  
ATOM    982  HA  LEU A 202     -61.944 -40.053 -94.548  1.00  0.00           H  
ATOM    983 1HB  LEU A 202     -64.358 -40.115 -92.701  1.00  0.00           H  
ATOM    984 2HB  LEU A 202     -64.026 -38.898 -93.937  1.00  0.00           H  
ATOM    985  HG  LEU A 202     -64.563 -41.837 -94.492  1.00  0.00           H  
ATOM    986 1HD1 LEU A 202     -66.739 -41.044 -95.308  1.00  0.00           H  
ATOM    987 2HD1 LEU A 202     -66.521 -40.703 -93.575  1.00  0.00           H  
ATOM    988 3HD1 LEU A 202     -66.339 -39.396 -94.770  1.00  0.00           H  
ATOM    989 1HD2 LEU A 202     -64.743 -41.058 -96.831  1.00  0.00           H  
ATOM    990 2HD2 LEU A 202     -64.315 -39.410 -96.315  1.00  0.00           H  
ATOM    991 3HD2 LEU A 202     -63.125 -40.725 -96.168  1.00  0.00           H  
ATOM    992  N   PRO A 203     -61.627 -38.086 -92.802  1.00  0.00           N  
ATOM    993  CA  PRO A 203     -60.825 -37.199 -91.958  1.00  0.00           C  
ATOM    994  C   PRO A 203     -61.316 -37.227 -90.515  1.00  0.00           C  
ATOM    995  O   PRO A 203     -62.515 -37.337 -90.258  1.00  0.00           O  
ATOM    996  CB  PRO A 203     -61.036 -35.825 -92.600  1.00  0.00           C  
ATOM    997  CG  PRO A 203     -61.365 -36.131 -94.021  1.00  0.00           C  
ATOM    998  CD  PRO A 203     -62.190 -37.389 -93.952  1.00  0.00           C  
ATOM    999  HA  PRO A 203     -59.769 -37.503 -92.017  1.00  0.00           H  
ATOM   1000 1HB  PRO A 203     -61.843 -35.287 -92.081  1.00  0.00           H  
ATOM   1001 2HB  PRO A 203     -60.125 -35.216 -92.496  1.00  0.00           H  
ATOM   1002 1HG  PRO A 203     -61.911 -35.291 -94.474  1.00  0.00           H  
ATOM   1003 2HG  PRO A 203     -60.443 -36.262 -94.606  1.00  0.00           H  
ATOM   1004 1HD  PRO A 203     -63.247 -37.126 -93.794  1.00  0.00           H  
ATOM   1005 2HD  PRO A 203     -62.067 -37.960 -94.883  1.00  0.00           H  
ATOM   1006  N   ASP A 204     -60.375 -37.126 -89.580  1.00  0.00           N  
ATOM   1007  CA  ASP A 204     -60.631 -37.440 -88.179  1.00  0.00           C  
ATOM   1008  C   ASP A 204     -61.781 -36.626 -87.593  1.00  0.00           C  
ATOM   1009  O   ASP A 204     -62.505 -37.097 -86.716  1.00  0.00           O  
ATOM   1010  CB  ASP A 204     -59.368 -37.204 -87.349  1.00  0.00           C  
ATOM   1011  CG  ASP A 204     -58.289 -38.248 -87.604  1.00  0.00           C  
ATOM   1012  OD1 ASP A 204     -58.599 -39.271 -88.167  1.00  0.00           O  
ATOM   1013  OD2 ASP A 204     -57.163 -38.012 -87.231  1.00  0.00           O1-
ATOM   1014  H   ASP A 204     -59.453 -36.823 -89.856  1.00  0.00           H  
ATOM   1015  HA  ASP A 204     -60.906 -38.492 -88.104  1.00  0.00           H  
ATOM   1016 1HB  ASP A 204     -58.960 -36.219 -87.576  1.00  0.00           H  
ATOM   1017 2HB  ASP A 204     -59.621 -37.216 -86.288  1.00  0.00           H  
ATOM   1018  N   PRO A 205     -61.967 -35.390 -88.066  1.00  0.00           N  
ATOM   1019  CA  PRO A 205     -63.129 -34.620 -87.641  1.00  0.00           C  
ATOM   1020  C   PRO A 205     -64.420 -35.392 -87.889  1.00  0.00           C  
ATOM   1021  O   PRO A 205     -65.283 -35.473 -87.015  1.00  0.00           O  
ATOM   1022  CB  PRO A 205     -63.049 -33.363 -88.512  1.00  0.00           C  
ATOM   1023  CG  PRO A 205     -61.590 -33.184 -88.760  1.00  0.00           C  
ATOM   1024  CD  PRO A 205     -61.071 -34.582 -88.969  1.00  0.00           C  
ATOM   1025  HA  PRO A 205     -63.028 -34.370 -86.574  1.00  0.00           H  
ATOM   1026 1HB  PRO A 205     -63.624 -33.506 -89.437  1.00  0.00           H  
ATOM   1027 2HB  PRO A 205     -63.498 -32.509 -87.983  1.00  0.00           H  
ATOM   1028 1HG  PRO A 205     -61.430 -32.538 -89.636  1.00  0.00           H  
ATOM   1029 2HG  PRO A 205     -61.116 -32.680 -87.904  1.00  0.00           H  
ATOM   1030 1HD  PRO A 205     -61.198 -34.867 -90.023  1.00  0.00           H  
ATOM   1031 2HD  PRO A 205     -60.011 -34.628 -88.680  1.00  0.00           H  
ATOM   1032  N   GLU A 206     -64.498 -35.945 -89.116  1.00  0.00           N  
ATOM   1033  CA  GLU A 206     -65.683 -36.711 -89.478  1.00  0.00           C  
ATOM   1034  C   GLU A 206     -65.848 -37.931 -88.580  1.00  0.00           C  
ATOM   1035  O   GLU A 206     -66.957 -38.256 -88.156  1.00  0.00           O  
ATOM   1036  CB  GLU A 206     -65.607 -37.150 -90.942  1.00  0.00           C  
ATOM   1037  CG  GLU A 206     -66.824 -37.921 -91.433  1.00  0.00           C  
ATOM   1038  CD  GLU A 206     -68.074 -37.086 -91.454  1.00  0.00           C  
ATOM   1039  OE1 GLU A 206     -67.963 -35.884 -91.474  1.00  0.00           O  
ATOM   1040  OE2 GLU A 206     -69.143 -37.653 -91.451  1.00  0.00           O1-
ATOM   1041  H   GLU A 206     -63.753 -35.842 -89.789  1.00  0.00           H  
ATOM   1042  HA  GLU A 206     -66.559 -36.074 -89.351  1.00  0.00           H  
ATOM   1043 1HB  GLU A 206     -65.487 -36.274 -91.580  1.00  0.00           H  
ATOM   1044 2HB  GLU A 206     -64.730 -37.783 -91.087  1.00  0.00           H  
ATOM   1045 1HG  GLU A 206     -66.628 -38.287 -92.441  1.00  0.00           H  
ATOM   1046 2HG  GLU A 206     -66.980 -38.784 -90.787  1.00  0.00           H  
ATOM   1047  N   ILE A 207     -64.692 -38.576 -88.321  1.00  0.00           N  
ATOM   1048  CA  ILE A 207     -64.711 -39.759 -87.470  1.00  0.00           C  
ATOM   1049  C   ILE A 207     -65.198 -39.421 -86.066  1.00  0.00           C  
ATOM   1050  O   ILE A 207     -65.972 -40.170 -85.471  1.00  0.00           O  
ATOM   1051  CB  ILE A 207     -63.314 -40.400 -87.389  1.00  0.00           C  
ATOM   1052  CG1 ILE A 207     -62.880 -40.911 -88.766  1.00  0.00           C  
ATOM   1053  CG2 ILE A 207     -63.306 -41.532 -86.372  1.00  0.00           C  
ATOM   1054  CD1 ILE A 207     -63.792 -41.972 -89.339  1.00  0.00           C  
ATOM   1055  H   ILE A 207     -63.812 -38.258 -88.701  1.00  0.00           H  
ATOM   1056  HA  ILE A 207     -65.400 -40.485 -87.903  1.00  0.00           H  
ATOM   1057  HB  ILE A 207     -62.585 -39.649 -87.088  1.00  0.00           H  
ATOM   1058 1HG1 ILE A 207     -62.843 -40.078 -89.468  1.00  0.00           H  
ATOM   1059 2HG1 ILE A 207     -61.874 -41.326 -88.700  1.00  0.00           H  
ATOM   1060 1HG2 ILE A 207     -62.311 -41.974 -86.328  1.00  0.00           H  
ATOM   1061 2HG2 ILE A 207     -63.572 -41.140 -85.391  1.00  0.00           H  
ATOM   1062 3HG2 ILE A 207     -64.028 -42.292 -86.668  1.00  0.00           H  
ATOM   1063 1HD1 ILE A 207     -63.419 -42.284 -90.315  1.00  0.00           H  
ATOM   1064 2HD1 ILE A 207     -63.816 -42.832 -88.668  1.00  0.00           H  
ATOM   1065 3HD1 ILE A 207     -64.796 -41.567 -89.448  1.00  0.00           H  
ATOM   1066  N   GLY A 208     -64.705 -38.263 -85.583  1.00  0.00           N  
ATOM   1067  CA  GLY A 208     -65.095 -37.823 -84.249  1.00  0.00           C  
ATOM   1068  C   GLY A 208     -66.597 -37.579 -84.167  1.00  0.00           C  
ATOM   1069  O   GLY A 208     -67.241 -37.938 -83.182  1.00  0.00           O  
ATOM   1070  H   GLY A 208     -64.073 -37.721 -86.155  1.00  0.00           H  
ATOM   1071 1HA  GLY A 208     -64.804 -38.577 -83.518  1.00  0.00           H  
ATOM   1072 2HA  GLY A 208     -64.560 -36.908 -83.996  1.00  0.00           H  
ATOM   1073  N   ARG A 209     -67.106 -36.954 -85.248  1.00  0.00           N  
ATOM   1074  CA  ARG A 209     -68.535 -36.662 -85.297  1.00  0.00           C  
ATOM   1075  C   ARG A 209     -69.361 -37.941 -85.259  1.00  0.00           C  
ATOM   1076  O   ARG A 209     -70.384 -38.011 -84.579  1.00  0.00           O  
ATOM   1077  CB  ARG A 209     -68.879 -35.876 -86.553  1.00  0.00           C  
ATOM   1078  CG  ARG A 209     -68.354 -34.450 -86.580  1.00  0.00           C  
ATOM   1079  CD  ARG A 209     -68.828 -33.713 -87.779  1.00  0.00           C  
ATOM   1080  NE  ARG A 209     -68.298 -32.360 -87.829  1.00  0.00           N  
ATOM   1081  CZ  ARG A 209     -67.182 -31.997 -88.493  1.00  0.00           C  
ATOM   1082  NH1 ARG A 209     -66.493 -32.899 -89.157  1.00  0.00           N1+
ATOM   1083  NH2 ARG A 209     -66.782 -30.739 -88.476  1.00  0.00           N  
ATOM   1084  H   ARG A 209     -66.523 -36.682 -86.026  1.00  0.00           H  
ATOM   1085  HA  ARG A 209     -68.794 -36.057 -84.426  1.00  0.00           H  
ATOM   1086 1HB  ARG A 209     -68.477 -36.391 -87.425  1.00  0.00           H  
ATOM   1087 2HB  ARG A 209     -69.962 -35.832 -86.670  1.00  0.00           H  
ATOM   1088 1HG  ARG A 209     -68.699 -33.918 -85.692  1.00  0.00           H  
ATOM   1089 2HG  ARG A 209     -67.264 -34.464 -86.594  1.00  0.00           H  
ATOM   1090 1HD  ARG A 209     -68.506 -34.237 -88.678  1.00  0.00           H  
ATOM   1091 2HD  ARG A 209     -69.915 -33.653 -87.763  1.00  0.00           H  
ATOM   1092  HE  ARG A 209     -68.802 -31.640 -87.328  1.00  0.00           H  
ATOM   1093 1HH1 ARG A 209     -66.798 -33.861 -89.169  1.00  0.00           H  
ATOM   1094 2HH1 ARG A 209     -65.657 -32.627 -89.655  1.00  0.00           H  
ATOM   1095 1HH2 ARG A 209     -67.314 -30.046 -87.965  1.00  0.00           H  
ATOM   1096 2HH2 ARG A 209     -65.947 -30.468 -88.972  1.00  0.00           H  
ATOM   1097  N   LYS A 210     -68.859 -38.935 -86.021  1.00  0.00           N  
ATOM   1098  CA  LYS A 210     -69.555 -40.214 -86.072  1.00  0.00           C  
ATOM   1099  C   LYS A 210     -69.602 -40.872 -84.699  1.00  0.00           C  
ATOM   1100  O   LYS A 210     -70.625 -41.432 -84.304  1.00  0.00           O  
ATOM   1101  CB  LYS A 210     -68.883 -41.148 -87.080  1.00  0.00           C  
ATOM   1102  CG  LYS A 210     -69.033 -40.719 -88.534  1.00  0.00           C  
ATOM   1103  CD  LYS A 210     -70.482 -40.808 -88.990  1.00  0.00           C  
ATOM   1104  CE  LYS A 210     -70.622 -40.451 -90.462  1.00  0.00           C  
ATOM   1105  NZ  LYS A 210     -72.037 -40.503 -90.916  1.00  0.00           N1+
ATOM   1106  H   LYS A 210     -68.013 -38.814 -86.559  1.00  0.00           H  
ATOM   1107  HA  LYS A 210     -70.582 -40.037 -86.393  1.00  0.00           H  
ATOM   1108 1HB  LYS A 210     -67.819 -41.217 -86.860  1.00  0.00           H  
ATOM   1109 2HB  LYS A 210     -69.303 -42.151 -86.983  1.00  0.00           H  
ATOM   1110 1HG  LYS A 210     -68.688 -39.690 -88.646  1.00  0.00           H  
ATOM   1111 2HG  LYS A 210     -68.422 -41.361 -89.167  1.00  0.00           H  
ATOM   1112 1HD  LYS A 210     -70.850 -41.823 -88.833  1.00  0.00           H  
ATOM   1113 2HD  LYS A 210     -71.092 -40.124 -88.401  1.00  0.00           H  
ATOM   1114 1HE  LYS A 210     -70.235 -39.447 -90.632  1.00  0.00           H  
ATOM   1115 2HE  LYS A 210     -70.035 -41.146 -91.063  1.00  0.00           H  
ATOM   1116 1HZ  LYS A 210     -72.088 -40.261 -91.895  1.00  0.00           H  
ATOM   1117 2HZ  LYS A 210     -72.401 -41.437 -90.781  1.00  0.00           H  
ATOM   1118 3HZ  LYS A 210     -72.588 -39.848 -90.379  1.00  0.00           H  
ATOM   1119  N   GLY A 211     -68.450 -40.769 -84.006  1.00  0.00           N  
ATOM   1120  CA  GLY A 211     -68.363 -41.356 -82.675  1.00  0.00           C  
ATOM   1121  C   GLY A 211     -69.356 -40.705 -81.720  1.00  0.00           C  
ATOM   1122  O   GLY A 211     -69.998 -41.382 -80.919  1.00  0.00           O  
ATOM   1123  H   GLY A 211     -67.667 -40.288 -84.424  1.00  0.00           H  
ATOM   1124 1HA  GLY A 211     -68.558 -42.427 -82.735  1.00  0.00           H  
ATOM   1125 2HA  GLY A 211     -67.350 -41.236 -82.291  1.00  0.00           H  
ATOM   1126  N   VAL A 212     -69.439 -39.365 -81.853  1.00  0.00           N  
ATOM   1127  CA  VAL A 212     -70.355 -38.619 -80.998  1.00  0.00           C  
ATOM   1128  C   VAL A 212     -71.799 -39.046 -81.234  1.00  0.00           C  
ATOM   1129  O   VAL A 212     -72.575 -39.194 -80.290  1.00  0.00           O  
ATOM   1130  CB  VAL A 212     -70.220 -37.107 -81.261  1.00  0.00           C  
ATOM   1131  CG1 VAL A 212     -71.307 -36.339 -80.525  1.00  0.00           C  
ATOM   1132  CG2 VAL A 212     -68.839 -36.629 -80.838  1.00  0.00           C  
ATOM   1133  H   VAL A 212     -68.882 -38.866 -82.531  1.00  0.00           H  
ATOM   1134  HA  VAL A 212     -70.097 -38.818 -79.957  1.00  0.00           H  
ATOM   1135  HB  VAL A 212     -70.359 -36.920 -82.326  1.00  0.00           H  
ATOM   1136 1HG1 VAL A 212     -71.196 -35.272 -80.722  1.00  0.00           H  
ATOM   1137 2HG1 VAL A 212     -72.285 -36.672 -80.869  1.00  0.00           H  
ATOM   1138 3HG1 VAL A 212     -71.218 -36.520 -79.454  1.00  0.00           H  
ATOM   1139 1HG2 VAL A 212     -68.751 -35.561 -81.026  1.00  0.00           H  
ATOM   1140 2HG2 VAL A 212     -68.699 -36.823 -79.773  1.00  0.00           H  
ATOM   1141 3HG2 VAL A 212     -68.079 -37.163 -81.407  1.00  0.00           H  
ATOM   1142  N   ASP A 213     -72.105 -39.231 -82.534  1.00  0.00           N  
ATOM   1143  CA  ASP A 213     -73.456 -39.642 -82.897  1.00  0.00           C  
ATOM   1144  C   ASP A 213     -73.797 -41.001 -82.300  1.00  0.00           C  
ATOM   1145  O   ASP A 213     -74.906 -41.214 -81.810  1.00  0.00           O  
ATOM   1146  CB  ASP A 213     -73.611 -39.692 -84.419  1.00  0.00           C  
ATOM   1147  CG  ASP A 213     -73.636 -38.311 -85.058  1.00  0.00           C  
ATOM   1148  OD1 ASP A 213     -73.828 -37.353 -84.348  1.00  0.00           O  
ATOM   1149  OD2 ASP A 213     -73.463 -38.227 -86.251  1.00  0.00           O1-
ATOM   1150  H   ASP A 213     -71.421 -39.092 -83.264  1.00  0.00           H  
ATOM   1151  HA  ASP A 213     -74.159 -38.909 -82.500  1.00  0.00           H  
ATOM   1152 1HB  ASP A 213     -72.787 -40.261 -84.850  1.00  0.00           H  
ATOM   1153 2HB  ASP A 213     -74.535 -40.212 -84.674  1.00  0.00           H  
ATOM   1154  N   ALA A 214     -72.790 -41.896 -82.370  1.00  0.00           N  
ATOM   1155  CA  ALA A 214     -72.987 -43.236 -81.834  1.00  0.00           C  
ATOM   1156  C   ALA A 214     -73.260 -43.195 -80.335  1.00  0.00           C  
ATOM   1157  O   ALA A 214     -74.120 -43.917 -79.832  1.00  0.00           O  
ATOM   1158  CB  ALA A 214     -71.773 -44.107 -82.127  1.00  0.00           C  
ATOM   1159  H   ALA A 214     -71.901 -41.658 -82.787  1.00  0.00           H  
ATOM   1160  HA  ALA A 214     -73.860 -43.672 -82.321  1.00  0.00           H  
ATOM   1161 1HB  ALA A 214     -71.936 -45.105 -81.721  1.00  0.00           H  
ATOM   1162 2HB  ALA A 214     -71.626 -44.174 -83.205  1.00  0.00           H  
ATOM   1163 3HB  ALA A 214     -70.891 -43.667 -81.667  1.00  0.00           H  
ATOM   1164  N   LEU A 215     -72.485 -42.317 -79.665  1.00  0.00           N  
ATOM   1165  CA  LEU A 215     -72.649 -42.179 -78.224  1.00  0.00           C  
ATOM   1166  C   LEU A 215     -74.047 -41.690 -77.871  1.00  0.00           C  
ATOM   1167  O   LEU A 215     -74.660 -42.168 -76.918  1.00  0.00           O  
ATOM   1168  CB  LEU A 215     -71.603 -41.207 -77.662  1.00  0.00           C  
ATOM   1169  CG  LEU A 215     -71.581 -41.063 -76.136  1.00  0.00           C  
ATOM   1170  CD1 LEU A 215     -72.714 -40.145 -75.695  1.00  0.00           C  
ATOM   1171  CD2 LEU A 215     -71.708 -42.435 -75.493  1.00  0.00           C  
ATOM   1172  H   LEU A 215     -71.795 -41.752 -80.138  1.00  0.00           H  
ATOM   1173  HA  LEU A 215     -72.502 -43.156 -77.763  1.00  0.00           H  
ATOM   1174 1HB  LEU A 215     -70.615 -41.539 -77.979  1.00  0.00           H  
ATOM   1175 2HB  LEU A 215     -71.784 -40.220 -78.087  1.00  0.00           H  
ATOM   1176  HG  LEU A 215     -70.641 -40.603 -75.827  1.00  0.00           H  
ATOM   1177 1HD1 LEU A 215     -72.698 -40.042 -74.610  1.00  0.00           H  
ATOM   1178 2HD1 LEU A 215     -72.587 -39.164 -76.154  1.00  0.00           H  
ATOM   1179 3HD1 LEU A 215     -73.668 -40.570 -76.005  1.00  0.00           H  
ATOM   1180 1HD2 LEU A 215     -71.692 -42.334 -74.407  1.00  0.00           H  
ATOM   1181 2HD2 LEU A 215     -72.648 -42.895 -75.800  1.00  0.00           H  
ATOM   1182 3HD2 LEU A 215     -70.876 -43.064 -75.812  1.00  0.00           H  
ATOM   1183  N   LEU A 216     -74.507 -40.719 -78.688  1.00  0.00           N  
ATOM   1184  CA  LEU A 216     -75.836 -40.166 -78.459  1.00  0.00           C  
ATOM   1185  C   LEU A 216     -76.912 -41.233 -78.610  1.00  0.00           C  
ATOM   1186  O   LEU A 216     -77.861 -41.287 -77.826  1.00  0.00           O  
ATOM   1187  CB  LEU A 216     -76.106 -39.017 -79.439  1.00  0.00           C  
ATOM   1188  CG  LEU A 216     -77.467 -38.325 -79.294  1.00  0.00           C  
ATOM   1189  CD1 LEU A 216     -77.588 -37.729 -77.898  1.00  0.00           C  
ATOM   1190  CD2 LEU A 216     -77.607 -37.251 -80.362  1.00  0.00           C  
ATOM   1191  H   LEU A 216     -73.952 -40.367 -79.454  1.00  0.00           H  
ATOM   1192  HA  LEU A 216     -75.880 -39.777 -77.443  1.00  0.00           H  
ATOM   1193 1HB  LEU A 216     -75.334 -38.261 -79.309  1.00  0.00           H  
ATOM   1194 2HB  LEU A 216     -76.039 -39.405 -80.456  1.00  0.00           H  
ATOM   1195  HG  LEU A 216     -78.264 -39.060 -79.412  1.00  0.00           H  
ATOM   1196 1HD1 LEU A 216     -78.555 -37.236 -77.795  1.00  0.00           H  
ATOM   1197 2HD1 LEU A 216     -77.503 -38.521 -77.154  1.00  0.00           H  
ATOM   1198 3HD1 LEU A 216     -76.791 -37.000 -77.745  1.00  0.00           H  
ATOM   1199 1HD2 LEU A 216     -78.576 -36.758 -80.259  1.00  0.00           H  
ATOM   1200 2HD2 LEU A 216     -76.812 -36.514 -80.245  1.00  0.00           H  
ATOM   1201 3HD2 LEU A 216     -77.536 -37.707 -81.349  1.00  0.00           H  
ATOM   1202  N   GLU A 217     -76.710 -42.067 -79.652  1.00  0.00           N  
ATOM   1203  CA  GLU A 217     -77.668 -43.135 -79.908  1.00  0.00           C  
ATOM   1204  C   GLU A 217     -77.730 -44.110 -78.737  1.00  0.00           C  
ATOM   1205  O   GLU A 217     -78.809 -44.556 -78.344  1.00  0.00           O  
ATOM   1206  CB  GLU A 217     -77.301 -43.885 -81.190  1.00  0.00           C  
ATOM   1207  CG  GLU A 217     -77.494 -43.079 -82.467  1.00  0.00           C  
ATOM   1208  CD  GLU A 217     -78.934 -42.737 -82.730  1.00  0.00           C  
ATOM   1209  OE1 GLU A 217     -79.710 -43.637 -82.942  1.00  0.00           O  
ATOM   1210  OE2 GLU A 217     -79.259 -41.572 -82.719  1.00  0.00           O1-
ATOM   1211  H   GLU A 217     -75.908 -41.968 -80.260  1.00  0.00           H  
ATOM   1212  HA  GLU A 217     -78.655 -42.692 -80.034  1.00  0.00           H  
ATOM   1213 1HB  GLU A 217     -76.257 -44.193 -81.145  1.00  0.00           H  
ATOM   1214 2HB  GLU A 217     -77.906 -44.788 -81.270  1.00  0.00           H  
ATOM   1215 1HG  GLU A 217     -76.922 -42.156 -82.391  1.00  0.00           H  
ATOM   1216 2HG  GLU A 217     -77.102 -43.651 -83.307  1.00  0.00           H  
ATOM   1217  N   ILE A 218     -76.524 -44.409 -78.214  1.00  0.00           N  
ATOM   1218  CA  ILE A 218     -76.445 -45.330 -77.087  1.00  0.00           C  
ATOM   1219  C   ILE A 218     -77.182 -44.782 -75.872  1.00  0.00           C  
ATOM   1220  O   ILE A 218     -77.881 -45.517 -75.174  1.00  0.00           O  
ATOM   1221  CB  ILE A 218     -74.979 -45.614 -76.712  1.00  0.00           C  
ATOM   1222  CG1 ILE A 218     -74.290 -46.413 -77.822  1.00  0.00           C  
ATOM   1223  CG2 ILE A 218     -74.902 -46.360 -75.388  1.00  0.00           C  
ATOM   1224  CD1 ILE A 218     -72.789 -46.502 -77.668  1.00  0.00           C  
ATOM   1225  H   ILE A 218     -75.674 -44.009 -78.584  1.00  0.00           H  
ATOM   1226  HA  ILE A 218     -76.915 -46.271 -77.375  1.00  0.00           H  
ATOM   1227  HB  ILE A 218     -74.438 -44.673 -76.620  1.00  0.00           H  
ATOM   1228 1HG1 ILE A 218     -74.691 -47.426 -77.844  1.00  0.00           H  
ATOM   1229 2HG1 ILE A 218     -74.505 -45.956 -78.788  1.00  0.00           H  
ATOM   1230 1HG2 ILE A 218     -73.859 -46.553 -75.140  1.00  0.00           H  
ATOM   1231 2HG2 ILE A 218     -75.357 -45.757 -74.605  1.00  0.00           H  
ATOM   1232 3HG2 ILE A 218     -75.437 -47.307 -75.474  1.00  0.00           H  
ATOM   1233 1HD1 ILE A 218     -72.372 -47.082 -78.491  1.00  0.00           H  
ATOM   1234 2HD1 ILE A 218     -72.361 -45.499 -77.679  1.00  0.00           H  
ATOM   1235 3HD1 ILE A 218     -72.548 -46.989 -76.724  1.00  0.00           H  
ATOM   1236  N   ALA A 219     -76.987 -43.463 -75.667  1.00  0.00           N  
ATOM   1237  CA  ALA A 219     -77.638 -42.812 -74.538  1.00  0.00           C  
ATOM   1238  C   ALA A 219     -79.156 -42.885 -74.661  1.00  0.00           C  
ATOM   1239  O   ALA A 219     -79.856 -43.128 -73.678  1.00  0.00           O  
ATOM   1240  CB  ALA A 219     -77.184 -41.364 -74.428  1.00  0.00           C  
ATOM   1241  H   ALA A 219     -76.398 -42.915 -76.279  1.00  0.00           H  
ATOM   1242  HA  ALA A 219     -77.350 -43.342 -73.630  1.00  0.00           H  
ATOM   1243 1HB  ALA A 219     -77.678 -40.891 -73.580  1.00  0.00           H  
ATOM   1244 2HB  ALA A 219     -76.104 -41.331 -74.283  1.00  0.00           H  
ATOM   1245 3HB  ALA A 219     -77.443 -40.831 -75.341  1.00  0.00           H  
ATOM   1246  N   ARG A 220     -79.612 -42.662 -75.909  1.00  0.00           N  
ATOM   1247  CA  ARG A 220     -81.046 -42.705 -76.161  1.00  0.00           C  
ATOM   1248  C   ARG A 220     -81.618 -44.086 -75.866  1.00  0.00           C  
ATOM   1249  O   ARG A 220     -82.656 -44.212 -75.216  1.00  0.00           O  
ATOM   1250  CB  ARG A 220     -81.346 -42.335 -77.607  1.00  0.00           C  
ATOM   1251  CG  ARG A 220     -81.122 -40.872 -77.952  1.00  0.00           C  
ATOM   1252  CD  ARG A 220     -81.378 -40.601 -79.390  1.00  0.00           C  
ATOM   1253  NE  ARG A 220     -81.164 -39.202 -79.725  1.00  0.00           N  
ATOM   1254  CZ  ARG A 220     -81.185 -38.703 -80.977  1.00  0.00           C  
ATOM   1255  NH1 ARG A 220     -81.411 -39.499 -81.997  1.00  0.00           N1+
ATOM   1256  NH2 ARG A 220     -80.979 -37.413 -81.177  1.00  0.00           N  
ATOM   1257  H   ARG A 220     -78.982 -42.466 -76.675  1.00  0.00           H  
ATOM   1258  HA  ARG A 220     -81.535 -41.981 -75.508  1.00  0.00           H  
ATOM   1259 1HB  ARG A 220     -80.724 -42.931 -78.272  1.00  0.00           H  
ATOM   1260 2HB  ARG A 220     -82.387 -42.572 -77.835  1.00  0.00           H  
ATOM   1261 1HG  ARG A 220     -81.795 -40.250 -77.361  1.00  0.00           H  
ATOM   1262 2HG  ARG A 220     -80.089 -40.599 -77.731  1.00  0.00           H  
ATOM   1263 1HD  ARG A 220     -80.706 -41.204 -79.999  1.00  0.00           H  
ATOM   1264 2HD  ARG A 220     -82.410 -40.855 -79.630  1.00  0.00           H  
ATOM   1265  HE  ARG A 220     -80.987 -38.559 -78.966  1.00  0.00           H  
ATOM   1266 1HH1 ARG A 220     -81.570 -40.485 -81.843  1.00  0.00           H  
ATOM   1267 2HH1 ARG A 220     -81.427 -39.126 -82.935  1.00  0.00           H  
ATOM   1268 1HH2 ARG A 220     -80.805 -36.802 -80.392  1.00  0.00           H  
ATOM   1269 2HH2 ARG A 220     -80.994 -37.040 -82.115  1.00  0.00           H  
ATOM   1270  N   ASN A 221     -80.909 -45.116 -76.363  1.00  0.00           N  
ATOM   1271  CA  ASN A 221     -81.316 -46.526 -76.269  1.00  0.00           C  
ATOM   1272  C   ASN A 221     -81.216 -47.052 -74.844  1.00  0.00           C  
ATOM   1273  O   ASN A 221     -81.962 -47.949 -74.450  1.00  0.00           O  
ATOM   1274  CB  ASN A 221     -80.486 -47.386 -77.204  1.00  0.00           C  
ATOM   1275  CG  ASN A 221     -80.857 -47.194 -78.648  1.00  0.00           C  
ATOM   1276  ND2 ASN A 221     -79.884 -46.880 -79.465  1.00  0.00           N  
ATOM   1277  OD1 ASN A 221     -82.027 -47.328 -79.024  1.00  0.00           O  
ATOM   1278  H   ASN A 221     -80.043 -44.882 -76.828  1.00  0.00           H  
ATOM   1279  HA  ASN A 221     -82.364 -46.605 -76.563  1.00  0.00           H  
ATOM   1280 1HB  ASN A 221     -79.429 -47.146 -77.077  1.00  0.00           H  
ATOM   1281 2HB  ASN A 221     -80.616 -48.437 -76.944  1.00  0.00           H  
ATOM   1282 1HD2 ASN A 221     -80.071 -46.739 -80.437  1.00  0.00           H  
ATOM   1283 2HD2 ASN A 221     -78.952 -46.780 -79.117  1.00  0.00           H  
ATOM   1284  N   SER A 222     -80.292 -46.490 -74.076  1.00  0.00           N  
ATOM   1285  CA  SER A 222     -80.088 -46.909 -72.696  1.00  0.00           C  
ATOM   1286  C   SER A 222     -81.350 -46.664 -71.880  1.00  0.00           C  
ATOM   1287  O   SER A 222     -81.553 -47.281 -70.833  1.00  0.00           O  
ATOM   1288  CB  SER A 222     -78.919 -46.162 -72.084  1.00  0.00           C  
ATOM   1289  OG  SER A 222     -77.716 -46.511 -72.711  1.00  0.00           O  
ATOM   1290  H   SER A 222     -79.715 -45.754 -74.458  1.00  0.00           H  
ATOM   1291  HA  SER A 222     -79.866 -47.978 -72.687  1.00  0.00           H  
ATOM   1292 1HB  SER A 222     -79.084 -45.088 -72.178  1.00  0.00           H  
ATOM   1293 2HB  SER A 222     -78.858 -46.391 -71.022  1.00  0.00           H  
ATOM   1294  HG  SER A 222     -77.821 -46.272 -73.637  1.00  0.00           H  
ATOM   1295  N   ASN A 223     -82.190 -45.762 -72.371  1.00  0.00           N  
ATOM   1296  CA  ASN A 223     -83.425 -45.402 -71.685  1.00  0.00           C  
ATOM   1297  C   ASN A 223     -83.148 -44.537 -70.461  1.00  0.00           C  
ATOM   1298  O   ASN A 223     -83.655 -44.808 -69.372  1.00  0.00           O  
ATOM   1299  CB  ASN A 223     -84.201 -46.648 -71.297  1.00  0.00           C  
ATOM   1300  CG  ASN A 223     -85.642 -46.357 -70.985  1.00  0.00           C  
ATOM   1301  ND2 ASN A 223     -86.208 -47.111 -70.077  1.00  0.00           N  
ATOM   1302  OD1 ASN A 223     -86.245 -45.448 -71.568  1.00  0.00           O  
ATOM   1303  H   ASN A 223     -81.965 -45.313 -73.247  1.00  0.00           H  
ATOM   1304  HA  ASN A 223     -84.038 -44.809 -72.366  1.00  0.00           H  
ATOM   1305 1HB  ASN A 223     -84.155 -47.373 -72.109  1.00  0.00           H  
ATOM   1306 2HB  ASN A 223     -83.738 -47.105 -70.422  1.00  0.00           H  
ATOM   1307 1HD2 ASN A 223     -87.165 -46.962 -69.829  1.00  0.00           H  
ATOM   1308 2HD2 ASN A 223     -85.682 -47.834 -69.631  1.00  0.00           H  
ATOM   1309  N   PRO A 224     -82.343 -43.502 -70.655  1.00  0.00           N  
ATOM   1310  CA  PRO A 224     -82.017 -42.546 -69.603  1.00  0.00           C  
ATOM   1311  C   PRO A 224     -83.165 -41.583 -69.333  1.00  0.00           C  
ATOM   1312  O   PRO A 224     -83.948 -41.270 -70.229  1.00  0.00           O  
ATOM   1313  CB  PRO A 224     -80.795 -41.817 -70.172  1.00  0.00           C  
ATOM   1314  CG  PRO A 224     -80.983 -41.886 -71.649  1.00  0.00           C  
ATOM   1315  CD  PRO A 224     -81.631 -43.226 -71.881  1.00  0.00           C  
ATOM   1316  HA  PRO A 224     -81.757 -43.094 -68.684  1.00  0.00           H  
ATOM   1317 1HB  PRO A 224     -80.762 -40.785 -69.793  1.00  0.00           H  
ATOM   1318 2HB  PRO A 224     -79.872 -42.312 -69.835  1.00  0.00           H  
ATOM   1319 1HG  PRO A 224     -81.608 -41.048 -71.991  1.00  0.00           H  
ATOM   1320 2HG  PRO A 224     -80.014 -41.790 -72.160  1.00  0.00           H  
ATOM   1321 1HD  PRO A 224     -82.329 -43.153 -72.729  1.00  0.00           H  
ATOM   1322 2HD  PRO A 224     -80.855 -43.978 -72.082  1.00  0.00           H  
ATOM   1323  N   SER A 225     -83.259 -41.115 -68.090  1.00  0.00           N  
ATOM   1324  CA  SER A 225     -84.287 -40.149 -67.717  1.00  0.00           C  
ATOM   1325  C   SER A 225     -84.143 -38.866 -68.523  1.00  0.00           C  
ATOM   1326  O   SER A 225     -83.056 -38.540 -69.002  1.00  0.00           O  
ATOM   1327  CB  SER A 225     -84.203 -39.839 -66.235  1.00  0.00           C  
ATOM   1328  OG  SER A 225     -83.022 -39.148 -65.933  1.00  0.00           O  
ATOM   1329  H   SER A 225     -82.606 -41.434 -67.390  1.00  0.00           H  
ATOM   1330  HA  SER A 225     -85.265 -40.584 -67.930  1.00  0.00           H  
ATOM   1331 1HB  SER A 225     -85.064 -39.240 -65.938  1.00  0.00           H  
ATOM   1332 2HB  SER A 225     -84.239 -40.766 -65.667  1.00  0.00           H  
ATOM   1333  HG  SER A 225     -83.043 -38.989 -64.986  1.00  0.00           H  
ATOM   1334  N   VAL A 226     -85.247 -38.137 -68.672  1.00  0.00           N  
ATOM   1335  CA  VAL A 226     -85.316 -37.067 -69.658  1.00  0.00           C  
ATOM   1336  C   VAL A 226     -84.302 -35.980 -69.393  1.00  0.00           C  
ATOM   1337  O   VAL A 226     -83.709 -35.431 -70.320  1.00  0.00           O  
ATOM   1338  CB  VAL A 226     -86.726 -36.446 -69.669  1.00  0.00           C  
ATOM   1339  CG1 VAL A 226     -86.753 -35.202 -70.546  1.00  0.00           C  
ATOM   1340  CG2 VAL A 226     -87.740 -37.469 -70.154  1.00  0.00           C  
ATOM   1341  H   VAL A 226     -86.052 -38.326 -68.093  1.00  0.00           H  
ATOM   1342  HA  VAL A 226     -85.114 -37.490 -70.643  1.00  0.00           H  
ATOM   1343  HB  VAL A 226     -86.981 -36.130 -68.657  1.00  0.00           H  
ATOM   1344 1HG1 VAL A 226     -87.755 -34.775 -70.542  1.00  0.00           H  
ATOM   1345 2HG1 VAL A 226     -86.045 -34.469 -70.158  1.00  0.00           H  
ATOM   1346 3HG1 VAL A 226     -86.477 -35.470 -71.566  1.00  0.00           H  
ATOM   1347 1HG2 VAL A 226     -88.734 -37.023 -70.158  1.00  0.00           H  
ATOM   1348 2HG2 VAL A 226     -87.481 -37.789 -71.163  1.00  0.00           H  
ATOM   1349 3HG2 VAL A 226     -87.733 -38.332 -69.488  1.00  0.00           H  
ATOM   1350  N   ALA A 227     -84.090 -35.656 -68.124  1.00  0.00           N  
ATOM   1351  CA  ALA A 227     -83.053 -34.676 -67.823  1.00  0.00           C  
ATOM   1352  C   ALA A 227     -81.676 -35.193 -68.217  1.00  0.00           C  
ATOM   1353  O   ALA A 227     -80.857 -34.453 -68.763  1.00  0.00           O  
ATOM   1354  CB  ALA A 227     -83.079 -34.314 -66.345  1.00  0.00           C  
ATOM   1355  H   ALA A 227     -84.618 -36.063 -67.365  1.00  0.00           H  
ATOM   1356  HA  ALA A 227     -83.255 -33.779 -68.410  1.00  0.00           H  
ATOM   1357 1HB  ALA A 227     -82.300 -33.582 -66.136  1.00  0.00           H  
ATOM   1358 2HB  ALA A 227     -84.051 -33.892 -66.091  1.00  0.00           H  
ATOM   1359 3HB  ALA A 227     -82.906 -35.208 -65.750  1.00  0.00           H  
ATOM   1360  N   ALA A 228     -81.473 -36.492 -67.912  1.00  0.00           N  
ATOM   1361  CA  ALA A 228     -80.195 -37.111 -68.241  1.00  0.00           C  
ATOM   1362  C   ALA A 228     -79.947 -37.103 -69.744  1.00  0.00           C  
ATOM   1363  O   ALA A 228     -78.834 -36.838 -70.198  1.00  0.00           O  
ATOM   1364  CB  ALA A 228     -80.141 -38.535 -67.705  1.00  0.00           C  
ATOM   1365  H   ALA A 228     -82.187 -37.047 -67.462  1.00  0.00           H  
ATOM   1366  HA  ALA A 228     -79.404 -36.527 -67.770  1.00  0.00           H  
ATOM   1367 1HB  ALA A 228     -79.181 -38.983 -67.958  1.00  0.00           H  
ATOM   1368 2HB  ALA A 228     -80.260 -38.520 -66.621  1.00  0.00           H  
ATOM   1369 3HB  ALA A 228     -80.944 -39.120 -68.150  1.00  0.00           H  
ATOM   1370  N   LEU A 229     -81.040 -37.405 -70.475  1.00  0.00           N  
ATOM   1371  CA  LEU A 229     -80.937 -37.431 -71.929  1.00  0.00           C  
ATOM   1372  C   LEU A 229     -80.566 -36.061 -72.480  1.00  0.00           C  
ATOM   1373  O   LEU A 229     -79.749 -35.951 -73.394  1.00  0.00           O  
ATOM   1374  CB  LEU A 229     -82.264 -37.893 -72.545  1.00  0.00           C  
ATOM   1375  CG  LEU A 229     -82.288 -37.991 -74.076  1.00  0.00           C  
ATOM   1376  CD1 LEU A 229     -81.234 -38.989 -74.538  1.00  0.00           C  
ATOM   1377  CD2 LEU A 229     -83.677 -38.410 -74.537  1.00  0.00           C  
ATOM   1378  H   LEU A 229     -81.927 -37.614 -70.042  1.00  0.00           H  
ATOM   1379  HA  LEU A 229     -80.157 -38.137 -72.209  1.00  0.00           H  
ATOM   1380 1HB  LEU A 229     -82.507 -38.877 -72.148  1.00  0.00           H  
ATOM   1381 2HB  LEU A 229     -83.047 -37.199 -72.245  1.00  0.00           H  
ATOM   1382  HG  LEU A 229     -82.039 -37.021 -74.507  1.00  0.00           H  
ATOM   1383 1HD1 LEU A 229     -81.252 -39.058 -75.626  1.00  0.00           H  
ATOM   1384 2HD1 LEU A 229     -80.250 -38.655 -74.213  1.00  0.00           H  
ATOM   1385 3HD1 LEU A 229     -81.447 -39.967 -74.110  1.00  0.00           H  
ATOM   1386 1HD2 LEU A 229     -83.694 -38.479 -75.626  1.00  0.00           H  
ATOM   1387 2HD2 LEU A 229     -83.925 -39.381 -74.108  1.00  0.00           H  
ATOM   1388 3HD2 LEU A 229     -84.407 -37.670 -74.207  1.00  0.00           H  
ATOM   1389  N   ALA A 230     -81.207 -35.039 -71.878  1.00  0.00           N  
ATOM   1390  CA  ALA A 230     -80.938 -33.674 -72.312  1.00  0.00           C  
ATOM   1391  C   ALA A 230     -79.479 -33.300 -72.086  1.00  0.00           C  
ATOM   1392  O   ALA A 230     -78.854 -32.660 -72.932  1.00  0.00           O  
ATOM   1393  CB  ALA A 230     -81.853 -32.700 -71.585  1.00  0.00           C  
ATOM   1394  H   ALA A 230     -81.870 -35.198 -71.133  1.00  0.00           H  
ATOM   1395  HA  ALA A 230     -81.137 -33.613 -73.382  1.00  0.00           H  
ATOM   1396 1HB  ALA A 230     -81.642 -31.684 -71.920  1.00  0.00           H  
ATOM   1397 2HB  ALA A 230     -82.893 -32.943 -71.803  1.00  0.00           H  
ATOM   1398 3HB  ALA A 230     -81.681 -32.770 -70.512  1.00  0.00           H  
ATOM   1399  N   LEU A 231     -78.983 -33.734 -70.908  1.00  0.00           N  
ATOM   1400  CA  LEU A 231     -77.594 -33.444 -70.571  1.00  0.00           C  
ATOM   1401  C   LEU A 231     -76.637 -34.087 -71.565  1.00  0.00           C  
ATOM   1402  O   LEU A 231     -75.649 -33.478 -71.974  1.00  0.00           O  
ATOM   1403  CB  LEU A 231     -77.279 -33.941 -69.154  1.00  0.00           C  
ATOM   1404  CG  LEU A 231     -77.959 -33.174 -68.014  1.00  0.00           C  
ATOM   1405  CD1 LEU A 231     -77.701 -33.890 -66.695  1.00  0.00           C  
ATOM   1406  CD2 LEU A 231     -77.433 -31.747 -67.974  1.00  0.00           C  
ATOM   1407  H   LEU A 231     -79.549 -34.254 -70.254  1.00  0.00           H  
ATOM   1408  HA  LEU A 231     -77.449 -32.364 -70.605  1.00  0.00           H  
ATOM   1409 1HB  LEU A 231     -77.579 -34.985 -69.077  1.00  0.00           H  
ATOM   1410 2HB  LEU A 231     -76.201 -33.881 -68.996  1.00  0.00           H  
ATOM   1411  HG  LEU A 231     -79.037 -33.158 -68.178  1.00  0.00           H  
ATOM   1412 1HD1 LEU A 231     -78.185 -33.345 -65.883  1.00  0.00           H  
ATOM   1413 2HD1 LEU A 231     -78.106 -34.902 -66.743  1.00  0.00           H  
ATOM   1414 3HD1 LEU A 231     -76.628 -33.937 -66.510  1.00  0.00           H  
ATOM   1415 1HD2 LEU A 231     -77.918 -31.202 -67.164  1.00  0.00           H  
ATOM   1416 2HD2 LEU A 231     -76.355 -31.762 -67.808  1.00  0.00           H  
ATOM   1417 3HD2 LEU A 231     -77.647 -31.254 -68.922  1.00  0.00           H  
ATOM   1418  N   ALA A 232     -76.987 -35.340 -71.925  1.00  0.00           N  
ATOM   1419  CA  ALA A 232     -76.156 -36.068 -72.876  1.00  0.00           C  
ATOM   1420  C   ALA A 232     -76.111 -35.362 -74.223  1.00  0.00           C  
ATOM   1421  O   ALA A 232     -75.057 -35.270 -74.853  1.00  0.00           O  
ATOM   1422  CB  ALA A 232     -76.664 -37.492 -73.042  1.00  0.00           C  
ATOM   1423  H   ALA A 232     -77.812 -35.787 -71.550  1.00  0.00           H  
ATOM   1424  HA  ALA A 232     -75.140 -36.100 -72.482  1.00  0.00           H  
ATOM   1425 1HB  ALA A 232     -76.032 -38.024 -73.755  1.00  0.00           H  
ATOM   1426 2HB  ALA A 232     -76.634 -38.005 -72.079  1.00  0.00           H  
ATOM   1427 3HB  ALA A 232     -77.689 -37.472 -73.411  1.00  0.00           H  
ATOM   1428  N   HIS A 233     -77.305 -34.874 -74.621  1.00  0.00           N  
ATOM   1429  CA  HIS A 233     -77.399 -34.173 -75.896  1.00  0.00           C  
ATOM   1430  C   HIS A 233     -76.535 -32.919 -75.901  1.00  0.00           C  
ATOM   1431  O   HIS A 233     -75.868 -32.617 -76.891  1.00  0.00           O  
ATOM   1432  CB  HIS A 233     -78.853 -33.800 -76.201  1.00  0.00           C  
ATOM   1433  CG  HIS A 233     -79.036 -33.126 -77.526  1.00  0.00           C  
ATOM   1434  CD2 HIS A 233     -79.342 -31.847 -77.841  1.00  0.00           C  
ATOM   1435  ND1 HIS A 233     -78.897 -33.794 -78.724  1.00  0.00           N  
ATOM   1436  CE1 HIS A 233     -79.114 -32.952 -79.721  1.00  0.00           C  
ATOM   1437  NE2 HIS A 233     -79.386 -31.765 -79.211  1.00  0.00           N  
ATOM   1438  H   HIS A 233     -78.135 -34.984 -74.057  1.00  0.00           H  
ATOM   1439  HA  HIS A 233     -77.041 -34.821 -76.695  1.00  0.00           H  
ATOM   1440 1HB  HIS A 233     -79.469 -34.700 -76.188  1.00  0.00           H  
ATOM   1441 2HB  HIS A 233     -79.228 -33.134 -75.425  1.00  0.00           H  
ATOM   1442  HD2 HIS A 233     -79.523 -31.032 -77.139  1.00  0.00           H  
ATOM   1443  HE1 HIS A 233     -79.075 -33.197 -80.783  1.00  0.00           H  
ATOM   1444  HE2 HIS A 233     -79.593 -30.929 -79.738  1.00  0.00           H  
ATOM   1445  N   ILE A 234     -76.589 -32.218 -74.750  1.00  0.00           N  
ATOM   1446  CA  ILE A 234     -75.806 -30.993 -74.624  1.00  0.00           C  
ATOM   1447  C   ILE A 234     -74.314 -31.279 -74.743  1.00  0.00           C  
ATOM   1448  O   ILE A 234     -73.578 -30.531 -75.386  1.00  0.00           O  
ATOM   1449  CB  ILE A 234     -76.091 -30.294 -73.282  1.00  0.00           C  
ATOM   1450  CG1 ILE A 234     -77.550 -29.837 -73.217  1.00  0.00           C  
ATOM   1451  CG2 ILE A 234     -75.152 -29.115 -73.088  1.00  0.00           C  
ATOM   1452  CD1 ILE A 234     -77.927 -28.843 -74.292  1.00  0.00           C  
ATOM   1453  H   ILE A 234     -77.158 -32.519 -73.972  1.00  0.00           H  
ATOM   1454  HA  ILE A 234     -76.088 -30.318 -75.431  1.00  0.00           H  
ATOM   1455  HB  ILE A 234     -75.945 -31.002 -72.466  1.00  0.00           H  
ATOM   1456 1HG1 ILE A 234     -78.207 -30.702 -73.307  1.00  0.00           H  
ATOM   1457 2HG1 ILE A 234     -77.746 -29.380 -72.247  1.00  0.00           H  
ATOM   1458 1HG2 ILE A 234     -75.366 -28.631 -72.134  1.00  0.00           H  
ATOM   1459 2HG2 ILE A 234     -74.120 -29.466 -73.091  1.00  0.00           H  
ATOM   1460 3HG2 ILE A 234     -75.293 -28.398 -73.897  1.00  0.00           H  
ATOM   1461 1HD1 ILE A 234     -78.977 -28.566 -74.180  1.00  0.00           H  
ATOM   1462 2HD1 ILE A 234     -77.306 -27.953 -74.198  1.00  0.00           H  
ATOM   1463 3HD1 ILE A 234     -77.774 -29.291 -75.272  1.00  0.00           H  
ATOM   1464  N   VAL A 235     -73.919 -32.393 -74.090  1.00  0.00           N  
ATOM   1465  CA  VAL A 235     -72.515 -32.781 -74.125  1.00  0.00           C  
ATOM   1466  C   VAL A 235     -72.062 -33.079 -75.549  1.00  0.00           C  
ATOM   1467  O   VAL A 235     -70.965 -32.695 -75.953  1.00  0.00           O  
ATOM   1468  CB  VAL A 235     -72.282 -34.022 -73.244  1.00  0.00           C  
ATOM   1469  CG1 VAL A 235     -70.867 -34.551 -73.433  1.00  0.00           C  
ATOM   1470  CG2 VAL A 235     -72.537 -33.678 -71.785  1.00  0.00           C  
ATOM   1471  H   VAL A 235     -74.575 -32.965 -73.576  1.00  0.00           H  
ATOM   1472  HA  VAL A 235     -71.918 -31.956 -73.733  1.00  0.00           H  
ATOM   1473  HB  VAL A 235     -72.964 -34.812 -73.556  1.00  0.00           H  
ATOM   1474 1HG1 VAL A 235     -70.719 -35.429 -72.802  1.00  0.00           H  
ATOM   1475 2HG1 VAL A 235     -70.718 -34.824 -74.478  1.00  0.00           H  
ATOM   1476 3HG1 VAL A 235     -70.150 -33.780 -73.152  1.00  0.00           H  
ATOM   1477 1HG2 VAL A 235     -72.371 -34.559 -71.167  1.00  0.00           H  
ATOM   1478 2HG2 VAL A 235     -71.858 -32.883 -71.474  1.00  0.00           H  
ATOM   1479 3HG2 VAL A 235     -73.568 -33.341 -71.666  1.00  0.00           H  
ATOM   1480  N   ALA A 236     -72.963 -33.776 -76.270  1.00  0.00           N  
ATOM   1481  CA  ALA A 236     -72.651 -34.126 -77.651  1.00  0.00           C  
ATOM   1482  C   ALA A 236     -72.465 -32.879 -78.507  1.00  0.00           C  
ATOM   1483  O   ALA A 236     -71.559 -32.817 -79.341  1.00  0.00           O  
ATOM   1484  CB  ALA A 236     -73.745 -35.009 -78.233  1.00  0.00           C  
ATOM   1485  H   ALA A 236     -73.849 -34.061 -75.878  1.00  0.00           H  
ATOM   1486  HA  ALA A 236     -71.712 -34.678 -77.656  1.00  0.00           H  
ATOM   1487 1HB  ALA A 236     -73.498 -35.262 -79.264  1.00  0.00           H  
ATOM   1488 2HB  ALA A 236     -73.827 -35.922 -77.645  1.00  0.00           H  
ATOM   1489 3HB  ALA A 236     -74.695 -34.476 -78.208  1.00  0.00           H  
ATOM   1490  N   ALA A 237     -73.363 -31.906 -78.255  1.00  0.00           N  
ATOM   1491  CA  ALA A 237     -73.295 -30.659 -79.006  1.00  0.00           C  
ATOM   1492  C   ALA A 237     -71.976 -29.936 -78.755  1.00  0.00           C  
ATOM   1493  O   ALA A 237     -71.367 -29.397 -79.678  1.00  0.00           O  
ATOM   1494  CB  ALA A 237     -74.468 -29.759 -78.645  1.00  0.00           C  
ATOM   1495  H   ALA A 237     -74.083 -32.022 -77.557  1.00  0.00           H  
ATOM   1496  HA  ALA A 237     -73.347 -30.899 -80.068  1.00  0.00           H  
ATOM   1497 1HB  ALA A 237     -74.404 -28.832 -79.215  1.00  0.00           H  
ATOM   1498 2HB  ALA A 237     -75.403 -30.267 -78.885  1.00  0.00           H  
ATOM   1499 3HB  ALA A 237     -74.440 -29.535 -77.580  1.00  0.00           H  
ATOM   1500  N   ALA A 238     -71.583 -29.959 -77.465  1.00  0.00           N  
ATOM   1501  CA  ALA A 238     -70.335 -29.303 -77.089  1.00  0.00           C  
ATOM   1502  C   ALA A 238     -69.144 -29.944 -77.790  1.00  0.00           C  
ATOM   1503  O   ALA A 238     -68.239 -29.250 -78.254  1.00  0.00           O  
ATOM   1504  CB  ALA A 238     -70.148 -29.346 -75.580  1.00  0.00           C  
ATOM   1505  H   ALA A 238     -72.131 -30.419 -76.752  1.00  0.00           H  
ATOM   1506  HA  ALA A 238     -70.391 -28.262 -77.409  1.00  0.00           H  
ATOM   1507 1HB  ALA A 238     -69.212 -28.854 -75.315  1.00  0.00           H  
ATOM   1508 2HB  ALA A 238     -70.978 -28.834 -75.094  1.00  0.00           H  
ATOM   1509 3HB  ALA A 238     -70.117 -30.383 -75.247  1.00  0.00           H  
ATOM   1510  N   ALA A 239     -69.199 -31.291 -77.836  1.00  0.00           N  
ATOM   1511  CA  ALA A 239     -68.118 -32.026 -78.481  1.00  0.00           C  
ATOM   1512  C   ALA A 239     -68.014 -31.671 -79.958  1.00  0.00           C  
ATOM   1513  O   ALA A 239     -66.917 -31.508 -80.491  1.00  0.00           O  
ATOM   1514  CB  ALA A 239     -68.323 -33.524 -78.311  1.00  0.00           C  
ATOM   1515  H   ALA A 239     -69.972 -31.802 -77.435  1.00  0.00           H  
ATOM   1516  HA  ALA A 239     -67.181 -31.743 -78.001  1.00  0.00           H  
ATOM   1517 1HB  ALA A 239     -67.509 -34.061 -78.797  1.00  0.00           H  
ATOM   1518 2HB  ALA A 239     -68.338 -33.772 -77.249  1.00  0.00           H  
ATOM   1519 3HB  ALA A 239     -69.270 -33.816 -78.763  1.00  0.00           H  
ATOM   1520  N   ARG A 240     -69.209 -31.562 -80.578  1.00  0.00           N  
ATOM   1521  CA  ARG A 240     -69.247 -31.223 -81.995  1.00  0.00           C  
ATOM   1522  C   ARG A 240     -68.640 -29.851 -82.252  1.00  0.00           C  
ATOM   1523  O   ARG A 240     -67.905 -29.657 -83.220  1.00  0.00           O  
ATOM   1524  CB  ARG A 240     -70.678 -31.245 -82.512  1.00  0.00           C  
ATOM   1525  CG  ARG A 240     -71.309 -32.626 -82.592  1.00  0.00           C  
ATOM   1526  CD  ARG A 240     -72.657 -32.580 -83.211  1.00  0.00           C  
ATOM   1527  NE  ARG A 240     -73.279 -33.893 -83.255  1.00  0.00           N  
ATOM   1528  CZ  ARG A 240     -74.122 -34.372 -82.319  1.00  0.00           C  
ATOM   1529  NH1 ARG A 240     -74.434 -33.634 -81.276  1.00  0.00           N1+
ATOM   1530  NH2 ARG A 240     -74.637 -35.581 -82.451  1.00  0.00           N  
ATOM   1531  H   ARG A 240     -70.077 -31.710 -80.083  1.00  0.00           H  
ATOM   1532  HA  ARG A 240     -68.668 -31.967 -82.544  1.00  0.00           H  
ATOM   1533 1HB  ARG A 240     -71.307 -30.632 -81.868  1.00  0.00           H  
ATOM   1534 2HB  ARG A 240     -70.711 -30.810 -83.512  1.00  0.00           H  
ATOM   1535 1HG  ARG A 240     -70.677 -33.281 -83.192  1.00  0.00           H  
ATOM   1536 2HG  ARG A 240     -71.407 -33.039 -81.586  1.00  0.00           H  
ATOM   1537 1HD  ARG A 240     -73.301 -31.917 -82.634  1.00  0.00           H  
ATOM   1538 2HD  ARG A 240     -72.576 -32.206 -84.232  1.00  0.00           H  
ATOM   1539  HE  ARG A 240     -73.065 -34.490 -84.044  1.00  0.00           H  
ATOM   1540 1HH1 ARG A 240     -74.040 -32.710 -81.175  1.00  0.00           H  
ATOM   1541 2HH1 ARG A 240     -75.066 -33.993 -80.575  1.00  0.00           H  
ATOM   1542 1HH2 ARG A 240     -74.399 -36.148 -83.254  1.00  0.00           H  
ATOM   1543 2HH2 ARG A 240     -75.270 -35.940 -81.750  1.00  0.00           H  
ATOM   1544  N   ALA A 241     -68.987 -28.923 -81.336  1.00  0.00           N  
ATOM   1545  CA  ALA A 241     -68.471 -27.565 -81.464  1.00  0.00           C  
ATOM   1546  C   ALA A 241     -66.953 -27.542 -81.367  1.00  0.00           C  
ATOM   1547  O   ALA A 241     -66.283 -26.830 -82.114  1.00  0.00           O  
ATOM   1548  CB  ALA A 241     -69.083 -26.662 -80.403  1.00  0.00           C  
ATOM   1549  H   ALA A 241     -69.597 -29.146 -80.562  1.00  0.00           H  
ATOM   1550  HA  ALA A 241     -68.748 -27.189 -82.450  1.00  0.00           H  
ATOM   1551 1HB  ALA A 241     -68.687 -25.651 -80.513  1.00  0.00           H  
ATOM   1552 2HB  ALA A 241     -70.167 -26.642 -80.524  1.00  0.00           H  
ATOM   1553 3HB  ALA A 241     -68.834 -27.043 -79.415  1.00  0.00           H  
ATOM   1554  N   GLY A 242     -66.456 -28.355 -80.410  1.00  0.00           N  
ATOM   1555  CA  GLY A 242     -65.012 -28.426 -80.215  1.00  0.00           C  
ATOM   1556  C   GLY A 242     -64.312 -28.950 -81.462  1.00  0.00           C  
ATOM   1557  O   GLY A 242     -63.258 -28.448 -81.852  1.00  0.00           O  
ATOM   1558  H   GLY A 242     -67.059 -28.915 -79.826  1.00  0.00           H  
ATOM   1559 1HA  GLY A 242     -64.628 -27.435 -79.968  1.00  0.00           H  
ATOM   1560 2HA  GLY A 242     -64.791 -29.076 -79.369  1.00  0.00           H  
ATOM   1561  N   ILE A 243     -64.954 -29.979 -82.054  1.00  0.00           N  
ATOM   1562  CA  ILE A 243     -64.390 -30.572 -83.261  1.00  0.00           C  
ATOM   1563  C   ILE A 243     -64.218 -29.532 -84.359  1.00  0.00           C  
ATOM   1564  O   ILE A 243     -63.196 -29.499 -85.043  1.00  0.00           O  
ATOM   1565  CB  ILE A 243     -65.277 -31.721 -83.774  1.00  0.00           C  
ATOM   1566  CG1 ILE A 243     -65.238 -32.902 -82.801  1.00  0.00           C  
ATOM   1567  CG2 ILE A 243     -64.835 -32.156 -85.163  1.00  0.00           C  
ATOM   1568  CD1 ILE A 243     -66.287 -33.955 -83.077  1.00  0.00           C  
ATOM   1569  H   ILE A 243     -65.818 -30.347 -81.683  1.00  0.00           H  
ATOM   1570  HA  ILE A 243     -63.407 -30.977 -83.020  1.00  0.00           H  
ATOM   1571  HB  ILE A 243     -66.314 -31.385 -83.822  1.00  0.00           H  
ATOM   1572 1HG1 ILE A 243     -64.259 -33.376 -82.845  1.00  0.00           H  
ATOM   1573 2HG1 ILE A 243     -65.380 -32.539 -81.783  1.00  0.00           H  
ATOM   1574 1HG2 ILE A 243     -65.471 -32.967 -85.510  1.00  0.00           H  
ATOM   1575 2HG2 ILE A 243     -64.913 -31.313 -85.849  1.00  0.00           H  
ATOM   1576 3HG2 ILE A 243     -63.800 -32.497 -85.124  1.00  0.00           H  
ATOM   1577 1HD1 ILE A 243     -66.196 -34.758 -82.345  1.00  0.00           H  
ATOM   1578 2HD1 ILE A 243     -67.280 -33.507 -83.002  1.00  0.00           H  
ATOM   1579 3HD1 ILE A 243     -66.145 -34.358 -84.077  1.00  0.00           H  
ATOM   1580  N   GLU A 244     -65.251 -28.688 -84.501  1.00  0.00           N  
ATOM   1581  CA  GLU A 244     -65.252 -27.546 -85.414  1.00  0.00           C  
ATOM   1582  C   GLU A 244     -64.180 -26.519 -85.054  1.00  0.00           C  
ATOM   1583  O   GLU A 244     -63.523 -25.959 -85.931  1.00  0.00           O  
ATOM   1584  CB  GLU A 244     -66.627 -26.874 -85.415  1.00  0.00           C  
ATOM   1585  CG  GLU A 244     -67.729 -27.696 -86.068  1.00  0.00           C  
ATOM   1586  CD  GLU A 244     -69.079 -27.039 -85.983  1.00  0.00           C  
ATOM   1587  OE1 GLU A 244     -69.185 -26.026 -85.334  1.00  0.00           O  
ATOM   1588  OE2 GLU A 244     -70.004 -27.552 -86.567  1.00  0.00           O1-
ATOM   1589  H   GLU A 244     -66.070 -28.868 -83.938  1.00  0.00           H  
ATOM   1590  HA  GLU A 244     -65.040 -27.908 -86.421  1.00  0.00           H  
ATOM   1591 1HB  GLU A 244     -66.930 -26.664 -84.388  1.00  0.00           H  
ATOM   1592 2HB  GLU A 244     -66.566 -25.920 -85.938  1.00  0.00           H  
ATOM   1593 1HG  GLU A 244     -67.479 -27.852 -87.117  1.00  0.00           H  
ATOM   1594 2HG  GLU A 244     -67.774 -28.672 -85.585  1.00  0.00           H  
ATOM   1595  N   LYS A 245     -64.002 -26.271 -83.760  1.00  0.00           N  
ATOM   1596  CA  LYS A 245     -62.996 -25.314 -83.304  1.00  0.00           C  
ATOM   1597  C   LYS A 245     -61.607 -25.936 -83.296  1.00  0.00           C  
ATOM   1598  O   LYS A 245     -60.656 -25.360 -83.825  1.00  0.00           O  
ATOM   1599  CB  LYS A 245     -63.345 -24.792 -81.909  1.00  0.00           C  
ATOM   1600  CG  LYS A 245     -62.491 -23.619 -81.445  1.00  0.00           C  
ATOM   1601  CD  LYS A 245     -61.227 -24.099 -80.746  1.00  0.00           C  
ATOM   1602  CE  LYS A 245     -60.428 -22.932 -80.185  1.00  0.00           C  
ATOM   1603  NZ  LYS A 245     -59.157 -23.381 -79.554  1.00  0.00           N1+
ATOM   1604  H   LYS A 245     -64.570 -26.752 -83.077  1.00  0.00           H  
ATOM   1605  HA  LYS A 245     -62.982 -24.472 -83.998  1.00  0.00           H  
ATOM   1606 1HB  LYS A 245     -64.388 -24.475 -81.889  1.00  0.00           H  
ATOM   1607 2HB  LYS A 245     -63.234 -25.597 -81.182  1.00  0.00           H  
ATOM   1608 1HG  LYS A 245     -62.213 -23.010 -82.305  1.00  0.00           H  
ATOM   1609 2HG  LYS A 245     -63.066 -23.003 -80.755  1.00  0.00           H  
ATOM   1610 1HD  LYS A 245     -61.495 -24.772 -79.931  1.00  0.00           H  
ATOM   1611 2HD  LYS A 245     -60.604 -24.644 -81.456  1.00  0.00           H  
ATOM   1612 1HE  LYS A 245     -60.194 -22.233 -80.986  1.00  0.00           H  
ATOM   1613 2HE  LYS A 245     -61.025 -22.409 -79.439  1.00  0.00           H  
ATOM   1614 1HZ  LYS A 245     -58.658 -22.579 -79.195  1.00  0.00           H  
ATOM   1615 2HZ  LYS A 245     -59.364 -24.016 -78.796  1.00  0.00           H  
ATOM   1616 3HZ  LYS A 245     -58.587 -23.851 -80.242  1.00  0.00           H  
ATOM   1617  N   ASN A 246     -61.502 -27.114 -82.692  1.00  0.00           N  
ATOM   1618  CA  ASN A 246     -60.269 -27.889 -82.708  1.00  0.00           C  
ATOM   1619  C   ASN A 246     -60.549 -29.313 -83.169  1.00  0.00           C  
ATOM   1620  O   ASN A 246     -61.462 -29.970 -82.669  1.00  0.00           O  
ATOM   1621  CB  ASN A 246     -59.609 -27.883 -81.342  1.00  0.00           C  
ATOM   1622  CG  ASN A 246     -58.275 -28.578 -81.341  1.00  0.00           C  
ATOM   1623  ND2 ASN A 246     -57.222 -27.821 -81.518  1.00  0.00           N  
ATOM   1624  OD1 ASN A 246     -58.197 -29.802 -81.182  1.00  0.00           O  
ATOM   1625  H   ASN A 246     -62.308 -27.481 -82.206  1.00  0.00           H  
ATOM   1626  HA  ASN A 246     -59.585 -27.436 -83.427  1.00  0.00           H  
ATOM   1627 1HB  ASN A 246     -59.469 -26.854 -81.009  1.00  0.00           H  
ATOM   1628 2HB  ASN A 246     -60.260 -28.375 -80.620  1.00  0.00           H  
ATOM   1629 1HD2 ASN A 246     -56.308 -28.228 -81.528  1.00  0.00           H  
ATOM   1630 2HD2 ASN A 246     -57.330 -26.835 -81.644  1.00  0.00           H  
ATOM   1631  N   SER A 247     -59.761 -29.792 -84.127  1.00  0.00           N  
ATOM   1632  CA  SER A 247     -60.030 -31.078 -84.757  1.00  0.00           C  
ATOM   1633  C   SER A 247     -58.950 -32.104 -84.447  1.00  0.00           C  
ATOM   1634  O   SER A 247     -58.840 -33.128 -85.122  1.00  0.00           O  
ATOM   1635  CB  SER A 247     -60.150 -30.903 -86.258  1.00  0.00           C  
ATOM   1636  OG  SER A 247     -58.969 -30.374 -86.797  1.00  0.00           O  
ATOM   1637  H   SER A 247     -58.960 -29.256 -84.427  1.00  0.00           H  
ATOM   1638  HA  SER A 247     -60.976 -31.462 -84.371  1.00  0.00           H  
ATOM   1639 1HB  SER A 247     -60.365 -31.866 -86.721  1.00  0.00           H  
ATOM   1640 2HB  SER A 247     -60.984 -30.239 -86.482  1.00  0.00           H  
ATOM   1641  HG  SER A 247     -59.123 -30.295 -87.742  1.00  0.00           H  
ATOM   1642  N   ASP A 248     -58.150 -31.828 -83.421  1.00  0.00           N  
ATOM   1643  CA  ASP A 248     -57.035 -32.703 -83.073  1.00  0.00           C  
ATOM   1644  C   ASP A 248     -57.526 -34.040 -82.549  1.00  0.00           C  
ATOM   1645  O   ASP A 248     -58.439 -34.097 -81.724  1.00  0.00           O  
ATOM   1646  CB  ASP A 248     -56.138 -32.039 -82.028  1.00  0.00           C  
ATOM   1647  CG  ASP A 248     -54.874 -32.838 -81.738  1.00  0.00           C  
ATOM   1648  OD1 ASP A 248     -54.983 -33.902 -81.175  1.00  0.00           O  
ATOM   1649  OD2 ASP A 248     -53.812 -32.378 -82.083  1.00  0.00           O1-
ATOM   1650  H   ASP A 248     -58.315 -30.998 -82.870  1.00  0.00           H  
ATOM   1651  HA  ASP A 248     -56.446 -32.887 -83.973  1.00  0.00           H  
ATOM   1652 1HB  ASP A 248     -55.850 -31.045 -82.372  1.00  0.00           H  
ATOM   1653 2HB  ASP A 248     -56.693 -31.915 -81.097  1.00  0.00           H  
ATOM   1654  N   PRO A 249     -56.916 -35.119 -83.032  1.00  0.00           N  
ATOM   1655  CA  PRO A 249     -57.332 -36.460 -82.646  1.00  0.00           C  
ATOM   1656  C   PRO A 249     -57.385 -36.598 -81.141  1.00  0.00           C  
ATOM   1657  O   PRO A 249     -58.290 -37.234 -80.598  1.00  0.00           O  
ATOM   1658  CB  PRO A 249     -56.245 -37.352 -83.255  1.00  0.00           C  
ATOM   1659  CG  PRO A 249     -55.793 -36.605 -84.463  1.00  0.00           C  
ATOM   1660  CD  PRO A 249     -55.785 -35.163 -84.029  1.00  0.00           C  
ATOM   1661  HA  PRO A 249     -58.314 -36.677 -83.092  1.00  0.00           H  
ATOM   1662 1HB  PRO A 249     -55.437 -37.512 -82.525  1.00  0.00           H  
ATOM   1663 2HB  PRO A 249     -56.661 -38.341 -83.496  1.00  0.00           H  
ATOM   1664 1HG  PRO A 249     -54.801 -36.957 -84.778  1.00  0.00           H  
ATOM   1665 2HG  PRO A 249     -56.478 -36.790 -85.303  1.00  0.00           H  
ATOM   1666 1HD  PRO A 249     -54.819 -34.926 -83.558  1.00  0.00           H  
ATOM   1667 2HD  PRO A 249     -55.958 -34.516 -84.903  1.00  0.00           H  
ATOM   1668  N   GLU A 250     -56.414 -36.001 -80.465  1.00  0.00           N  
ATOM   1669  CA  GLU A 250     -56.363 -36.068 -79.010  1.00  0.00           C  
ATOM   1670  C   GLU A 250     -57.607 -35.448 -78.385  1.00  0.00           C  
ATOM   1671  O   GLU A 250     -58.218 -36.029 -77.488  1.00  0.00           O  
ATOM   1672  CB  GLU A 250     -55.112 -35.361 -78.487  1.00  0.00           C  
ATOM   1673  CG  GLU A 250     -54.945 -35.414 -76.975  1.00  0.00           C  
ATOM   1674  CD  GLU A 250     -53.686 -34.743 -76.501  1.00  0.00           C  
ATOM   1675  OE1 GLU A 250     -52.728 -34.732 -77.236  1.00  0.00           O  
ATOM   1676  OE2 GLU A 250     -53.682 -34.240 -75.402  1.00  0.00           O1-
ATOM   1677  H   GLU A 250     -55.695 -35.492 -80.959  1.00  0.00           H  
ATOM   1678  HA  GLU A 250     -56.322 -37.117 -78.713  1.00  0.00           H  
ATOM   1679 1HB  GLU A 250     -54.226 -35.808 -78.937  1.00  0.00           H  
ATOM   1680 2HB  GLU A 250     -55.136 -34.312 -78.784  1.00  0.00           H  
ATOM   1681 1HG  GLU A 250     -55.800 -34.927 -76.507  1.00  0.00           H  
ATOM   1682 2HG  GLU A 250     -54.937 -36.455 -76.658  1.00  0.00           H  
ATOM   1683  N   THR A 251     -57.938 -34.250 -78.908  1.00  0.00           N  
ATOM   1684  CA  THR A 251     -59.110 -33.548 -78.398  1.00  0.00           C  
ATOM   1685  C   THR A 251     -60.381 -34.351 -78.640  1.00  0.00           C  
ATOM   1686  O   THR A 251     -61.252 -34.428 -77.774  1.00  0.00           O  
ATOM   1687  CB  THR A 251     -59.247 -32.157 -79.044  1.00  0.00           C  
ATOM   1688  CG2 THR A 251     -60.498 -31.455 -78.539  1.00  0.00           C  
ATOM   1689  OG1 THR A 251     -58.097 -31.363 -78.724  1.00  0.00           O  
ATOM   1690  H   THR A 251     -57.393 -33.825 -79.645  1.00  0.00           H  
ATOM   1691  HA  THR A 251     -58.994 -33.416 -77.323  1.00  0.00           H  
ATOM   1692  HB  THR A 251     -59.309 -32.261 -80.128  1.00  0.00           H  
ATOM   1693  HG1 THR A 251     -58.023 -30.641 -79.354  1.00  0.00           H  
ATOM   1694 1HG2 THR A 251     -60.580 -30.473 -79.006  1.00  0.00           H  
ATOM   1695 2HG2 THR A 251     -61.377 -32.051 -78.789  1.00  0.00           H  
ATOM   1696 3HG2 THR A 251     -60.439 -31.338 -77.458  1.00  0.00           H  
ATOM   1697  N   ILE A 252     -60.432 -34.937 -79.854  1.00  0.00           N  
ATOM   1698  CA  ILE A 252     -61.597 -35.737 -80.211  1.00  0.00           C  
ATOM   1699  C   ILE A 252     -61.748 -36.936 -79.283  1.00  0.00           C  
ATOM   1700  O   ILE A 252     -62.855 -37.274 -78.862  1.00  0.00           O  
ATOM   1701  CB  ILE A 252     -61.503 -36.224 -81.668  1.00  0.00           C  
ATOM   1702  CG1 ILE A 252     -61.625 -35.043 -82.635  1.00  0.00           C  
ATOM   1703  CG2 ILE A 252     -62.579 -37.261 -81.953  1.00  0.00           C  
ATOM   1704  CD1 ILE A 252     -61.273 -35.387 -84.064  1.00  0.00           C  
ATOM   1705  H   ILE A 252     -59.682 -34.834 -80.522  1.00  0.00           H  
ATOM   1706  HA  ILE A 252     -62.488 -35.116 -80.112  1.00  0.00           H  
ATOM   1707  HB  ILE A 252     -60.525 -36.672 -81.840  1.00  0.00           H  
ATOM   1708 1HG1 ILE A 252     -62.645 -34.661 -82.616  1.00  0.00           H  
ATOM   1709 2HG1 ILE A 252     -60.968 -34.237 -82.309  1.00  0.00           H  
ATOM   1710 1HG2 ILE A 252     -62.498 -37.594 -82.987  1.00  0.00           H  
ATOM   1711 2HG2 ILE A 252     -62.447 -38.113 -81.286  1.00  0.00           H  
ATOM   1712 3HG2 ILE A 252     -63.562 -36.820 -81.790  1.00  0.00           H  
ATOM   1713 1HD1 ILE A 252     -61.382 -34.499 -84.689  1.00  0.00           H  
ATOM   1714 2HD1 ILE A 252     -60.242 -35.738 -84.112  1.00  0.00           H  
ATOM   1715 3HD1 ILE A 252     -61.940 -36.166 -84.426  1.00  0.00           H  
ATOM   1716  N   THR A 253     -60.583 -37.549 -78.993  1.00  0.00           N  
ATOM   1717  CA  THR A 253     -60.589 -38.712 -78.112  1.00  0.00           C  
ATOM   1718  C   THR A 253     -61.100 -38.348 -76.724  1.00  0.00           C  
ATOM   1719  O   THR A 253     -61.865 -39.098 -76.116  1.00  0.00           O  
ATOM   1720  CB  THR A 253     -59.184 -39.331 -78.000  1.00  0.00           C  
ATOM   1721  CG2 THR A 253     -59.195 -40.513 -77.043  1.00  0.00           C  
ATOM   1722  OG1 THR A 253     -58.748 -39.772 -79.293  1.00  0.00           O  
ATOM   1723  H   THR A 253     -59.705 -37.224 -79.372  1.00  0.00           H  
ATOM   1724  HA  THR A 253     -61.261 -39.460 -78.532  1.00  0.00           H  
ATOM   1725  HB  THR A 253     -58.483 -38.581 -77.632  1.00  0.00           H  
ATOM   1726  HG1 THR A 253     -58.720 -39.023 -79.893  1.00  0.00           H  
ATOM   1727 1HG2 THR A 253     -58.194 -40.937 -76.976  1.00  0.00           H  
ATOM   1728 2HG2 THR A 253     -59.516 -40.178 -76.056  1.00  0.00           H  
ATOM   1729 3HG2 THR A 253     -59.886 -41.271 -77.410  1.00  0.00           H  
ATOM   1730  N   ARG A 254     -60.636 -37.167 -76.265  1.00  0.00           N  
ATOM   1731  CA  ARG A 254     -61.050 -36.702 -74.947  1.00  0.00           C  
ATOM   1732  C   ARG A 254     -62.558 -36.487 -74.890  1.00  0.00           C  
ATOM   1733  O   ARG A 254     -63.207 -36.835 -73.903  1.00  0.00           O  
ATOM   1734  CB  ARG A 254     -60.342 -35.405 -74.588  1.00  0.00           C  
ATOM   1735  CG  ARG A 254     -58.849 -35.540 -74.335  1.00  0.00           C  
ATOM   1736  CD  ARG A 254     -58.569 -36.354 -73.125  1.00  0.00           C  
ATOM   1737  NE  ARG A 254     -59.032 -35.700 -71.911  1.00  0.00           N  
ATOM   1738  CZ  ARG A 254     -59.215 -36.321 -70.729  1.00  0.00           C  
ATOM   1739  NH1 ARG A 254     -58.971 -37.608 -70.618  1.00  0.00           N1+
ATOM   1740  NH2 ARG A 254     -59.642 -35.637 -69.682  1.00  0.00           N  
ATOM   1741  H   ARG A 254     -60.009 -36.596 -76.813  1.00  0.00           H  
ATOM   1742  HA  ARG A 254     -60.780 -37.461 -74.211  1.00  0.00           H  
ATOM   1743 1HB  ARG A 254     -60.477 -34.683 -75.392  1.00  0.00           H  
ATOM   1744 2HB  ARG A 254     -60.793 -34.980 -73.690  1.00  0.00           H  
ATOM   1745 1HG  ARG A 254     -58.377 -36.023 -75.190  1.00  0.00           H  
ATOM   1746 2HG  ARG A 254     -58.414 -34.550 -74.190  1.00  0.00           H  
ATOM   1747 1HD  ARG A 254     -59.075 -37.315 -73.208  1.00  0.00           H  
ATOM   1748 2HD  ARG A 254     -57.495 -36.516 -73.036  1.00  0.00           H  
ATOM   1749  HE  ARG A 254     -59.231 -34.710 -71.958  1.00  0.00           H  
ATOM   1750 1HH1 ARG A 254     -58.647 -38.132 -71.420  1.00  0.00           H  
ATOM   1751 2HH1 ARG A 254     -59.111 -38.073 -69.734  1.00  0.00           H  
ATOM   1752 1HH2 ARG A 254     -59.829 -34.647 -69.768  1.00  0.00           H  
ATOM   1753 2HH2 ARG A 254     -59.779 -36.102 -68.798  1.00  0.00           H  
ATOM   1754  N   PHE A 255     -63.068 -35.901 -75.991  1.00  0.00           N  
ATOM   1755  CA  PHE A 255     -64.500 -35.639 -76.064  1.00  0.00           C  
ATOM   1756  C   PHE A 255     -65.300 -36.934 -76.004  1.00  0.00           C  
ATOM   1757  O   PHE A 255     -66.330 -37.007 -75.333  1.00  0.00           O  
ATOM   1758  CB  PHE A 255     -64.841 -34.883 -77.350  1.00  0.00           C  
ATOM   1759  CG  PHE A 255     -64.434 -33.436 -77.328  1.00  0.00           C  
ATOM   1760  CD1 PHE A 255     -63.777 -32.903 -76.229  1.00  0.00           C  
ATOM   1761  CD2 PHE A 255     -64.706 -32.608 -78.406  1.00  0.00           C  
ATOM   1762  CE1 PHE A 255     -63.403 -31.572 -76.209  1.00  0.00           C  
ATOM   1763  CE2 PHE A 255     -64.332 -31.279 -78.388  1.00  0.00           C  
ATOM   1764  CZ  PHE A 255     -63.680 -30.761 -77.286  1.00  0.00           C  
ATOM   1765  H   PHE A 255     -62.478 -35.638 -76.769  1.00  0.00           H  
ATOM   1766  HA  PHE A 255     -64.782 -35.021 -75.210  1.00  0.00           H  
ATOM   1767 1HB  PHE A 255     -64.347 -35.362 -78.195  1.00  0.00           H  
ATOM   1768 2HB  PHE A 255     -65.915 -34.931 -77.526  1.00  0.00           H  
ATOM   1769  HD1 PHE A 255     -63.558 -33.545 -75.376  1.00  0.00           H  
ATOM   1770  HD2 PHE A 255     -65.221 -33.017 -79.275  1.00  0.00           H  
ATOM   1771  HE1 PHE A 255     -62.889 -31.165 -75.338  1.00  0.00           H  
ATOM   1772  HE2 PHE A 255     -64.552 -30.638 -79.243  1.00  0.00           H  
ATOM   1773  HZ  PHE A 255     -63.386 -29.712 -77.271  1.00  0.00           H  
ATOM   1774  N   ALA A 256     -64.770 -37.935 -76.734  1.00  0.00           N  
ATOM   1775  CA  ALA A 256     -65.438 -39.231 -76.760  1.00  0.00           C  
ATOM   1776  C   ALA A 256     -65.489 -39.854 -75.372  1.00  0.00           C  
ATOM   1777  O   ALA A 256     -66.504 -40.426 -74.975  1.00  0.00           O  
ATOM   1778  CB  ALA A 256     -64.740 -40.167 -77.735  1.00  0.00           C  
ATOM   1779  H   ALA A 256     -63.919 -37.810 -77.264  1.00  0.00           H  
ATOM   1780  HA  ALA A 256     -66.464 -39.074 -77.094  1.00  0.00           H  
ATOM   1781 1HB  ALA A 256     -65.252 -41.129 -77.744  1.00  0.00           H  
ATOM   1782 2HB  ALA A 256     -64.763 -39.734 -78.736  1.00  0.00           H  
ATOM   1783 3HB  ALA A 256     -63.706 -40.309 -77.426  1.00  0.00           H  
ATOM   1784  N   GLN A 257     -64.348 -39.709 -74.669  1.00  0.00           N  
ATOM   1785  CA  GLN A 257     -64.265 -40.260 -73.321  1.00  0.00           C  
ATOM   1786  C   GLN A 257     -65.282 -39.605 -72.395  1.00  0.00           C  
ATOM   1787  O   GLN A 257     -65.921 -40.277 -71.584  1.00  0.00           O  
ATOM   1788  CB  GLN A 257     -62.853 -40.082 -72.756  1.00  0.00           C  
ATOM   1789  CG  GLN A 257     -61.801 -40.950 -73.425  1.00  0.00           C  
ATOM   1790  CD  GLN A 257     -60.406 -40.681 -72.893  1.00  0.00           C  
ATOM   1791  NE2 GLN A 257     -59.544 -41.690 -72.958  1.00  0.00           N  
ATOM   1792  OE1 GLN A 257     -60.106 -39.579 -72.426  1.00  0.00           O  
ATOM   1793  H   GLN A 257     -63.547 -39.230 -75.054  1.00  0.00           H  
ATOM   1794  HA  GLN A 257     -64.491 -41.325 -73.369  1.00  0.00           H  
ATOM   1795 1HB  GLN A 257     -62.548 -39.042 -72.859  1.00  0.00           H  
ATOM   1796 2HB  GLN A 257     -62.856 -40.318 -71.691  1.00  0.00           H  
ATOM   1797 1HG  GLN A 257     -62.041 -41.998 -73.245  1.00  0.00           H  
ATOM   1798 2HG  GLN A 257     -61.803 -40.745 -74.495  1.00  0.00           H  
ATOM   1799 1HE2 GLN A 257     -58.609 -41.572 -72.622  1.00  0.00           H  
ATOM   1800 2HE2 GLN A 257     -59.830 -42.568 -73.344  1.00  0.00           H  
ATOM   1801  N   ALA A 258     -65.391 -38.271 -72.563  1.00  0.00           N  
ATOM   1802  CA  ALA A 258     -66.333 -37.524 -71.738  1.00  0.00           C  
ATOM   1803  C   ALA A 258     -67.764 -37.985 -71.980  1.00  0.00           C  
ATOM   1804  O   ALA A 258     -68.549 -38.123 -71.042  1.00  0.00           O  
ATOM   1805  CB  ALA A 258     -66.207 -36.031 -72.008  1.00  0.00           C  
ATOM   1806  H   ALA A 258     -64.836 -37.777 -73.246  1.00  0.00           H  
ATOM   1807  HA  ALA A 258     -66.093 -37.715 -70.693  1.00  0.00           H  
ATOM   1808 1HB  ALA A 258     -66.915 -35.487 -71.385  1.00  0.00           H  
ATOM   1809 2HB  ALA A 258     -65.192 -35.705 -71.775  1.00  0.00           H  
ATOM   1810 3HB  ALA A 258     -66.419 -35.833 -73.058  1.00  0.00           H  
ATOM   1811  N   LEU A 259     -68.052 -38.211 -73.279  1.00  0.00           N  
ATOM   1812  CA  LEU A 259     -69.391 -38.659 -73.646  1.00  0.00           C  
ATOM   1813  C   LEU A 259     -69.710 -40.009 -73.019  1.00  0.00           C  
ATOM   1814  O   LEU A 259     -70.820 -40.234 -72.537  1.00  0.00           O  
ATOM   1815  CB  LEU A 259     -69.518 -38.753 -75.172  1.00  0.00           C  
ATOM   1816  CG  LEU A 259     -69.985 -37.475 -75.880  1.00  0.00           C  
ATOM   1817  CD1 LEU A 259     -69.026 -36.337 -75.562  1.00  0.00           C  
ATOM   1818  CD2 LEU A 259     -70.058 -37.723 -77.380  1.00  0.00           C  
ATOM   1819  H   LEU A 259     -67.361 -38.078 -74.003  1.00  0.00           H  
ATOM   1820  HA  LEU A 259     -70.111 -37.929 -73.279  1.00  0.00           H  
ATOM   1821 1HB  LEU A 259     -68.548 -39.025 -75.586  1.00  0.00           H  
ATOM   1822 2HB  LEU A 259     -70.227 -39.544 -75.413  1.00  0.00           H  
ATOM   1823  HG  LEU A 259     -70.971 -37.193 -75.511  1.00  0.00           H  
ATOM   1824 1HD1 LEU A 259     -69.357 -35.428 -76.065  1.00  0.00           H  
ATOM   1825 2HD1 LEU A 259     -69.008 -36.168 -74.485  1.00  0.00           H  
ATOM   1826 3HD1 LEU A 259     -68.025 -36.596 -75.905  1.00  0.00           H  
ATOM   1827 1HD2 LEU A 259     -70.390 -36.815 -77.884  1.00  0.00           H  
ATOM   1828 2HD2 LEU A 259     -69.072 -38.003 -77.751  1.00  0.00           H  
ATOM   1829 3HD2 LEU A 259     -70.764 -38.529 -77.582  1.00  0.00           H  
ATOM   1830  N   ARG A 260     -68.684 -40.884 -73.055  1.00  0.00           N  
ATOM   1831  CA  ARG A 260     -68.859 -42.213 -72.485  1.00  0.00           C  
ATOM   1832  C   ARG A 260     -69.153 -42.140 -70.993  1.00  0.00           C  
ATOM   1833  O   ARG A 260     -70.003 -42.867 -70.480  1.00  0.00           O  
ATOM   1834  CB  ARG A 260     -67.616 -43.062 -72.714  1.00  0.00           C  
ATOM   1835  CG  ARG A 260     -67.739 -44.510 -72.266  1.00  0.00           C  
ATOM   1836  CD  ARG A 260     -67.190 -44.709 -70.901  1.00  0.00           C  
ATOM   1837  NE  ARG A 260     -65.752 -44.495 -70.859  1.00  0.00           N  
ATOM   1838  CZ  ARG A 260     -65.028 -44.390 -69.726  1.00  0.00           C  
ATOM   1839  NH1 ARG A 260     -65.619 -44.483 -68.556  1.00  0.00           N1+
ATOM   1840  NH2 ARG A 260     -63.723 -44.195 -69.793  1.00  0.00           N  
ATOM   1841  H   ARG A 260     -67.795 -40.639 -73.468  1.00  0.00           H  
ATOM   1842  HA  ARG A 260     -69.704 -42.693 -72.981  1.00  0.00           H  
ATOM   1843 1HB  ARG A 260     -67.369 -43.065 -73.775  1.00  0.00           H  
ATOM   1844 2HB  ARG A 260     -66.773 -42.622 -72.182  1.00  0.00           H  
ATOM   1845 1HG  ARG A 260     -68.790 -44.801 -72.259  1.00  0.00           H  
ATOM   1846 2HG  ARG A 260     -67.189 -45.152 -72.956  1.00  0.00           H  
ATOM   1847 1HD  ARG A 260     -67.660 -44.008 -70.214  1.00  0.00           H  
ATOM   1848 2HD  ARG A 260     -67.392 -45.729 -70.573  1.00  0.00           H  
ATOM   1849  HE  ARG A 260     -65.262 -44.419 -71.738  1.00  0.00           H  
ATOM   1850 1HH1 ARG A 260     -66.618 -44.633 -68.505  1.00  0.00           H  
ATOM   1851 2HH1 ARG A 260     -65.076 -44.404 -67.708  1.00  0.00           H  
ATOM   1852 1HH2 ARG A 260     -63.268 -44.125 -70.694  1.00  0.00           H  
ATOM   1853 2HH2 ARG A 260     -63.180 -44.117 -68.946  1.00  0.00           H  
ATOM   1854  N   ASP A 261     -68.404 -41.229 -70.336  1.00  0.00           N  
ATOM   1855  CA  ASP A 261     -68.588 -41.058 -68.901  1.00  0.00           C  
ATOM   1856  C   ASP A 261     -70.000 -40.589 -68.577  1.00  0.00           C  
ATOM   1857  O   ASP A 261     -70.615 -41.056 -67.619  1.00  0.00           O  
ATOM   1858  CB  ASP A 261     -67.572 -40.056 -68.348  1.00  0.00           C  
ATOM   1859  CG  ASP A 261     -66.154 -40.610 -68.311  1.00  0.00           C  
ATOM   1860  OD1 ASP A 261     -65.999 -41.803 -68.420  1.00  0.00           O  
ATOM   1861  OD2 ASP A 261     -65.238 -39.834 -68.173  1.00  0.00           O1-
ATOM   1862  H   ASP A 261     -67.719 -40.663 -70.815  1.00  0.00           H  
ATOM   1863  HA  ASP A 261     -68.429 -42.020 -68.413  1.00  0.00           H  
ATOM   1864 1HB  ASP A 261     -67.579 -39.154 -68.958  1.00  0.00           H  
ATOM   1865 2HB  ASP A 261     -67.859 -39.767 -67.335  1.00  0.00           H  
ATOM   1866  N   LEU A 262     -70.470 -39.651 -69.423  1.00  0.00           N  
ATOM   1867  CA  LEU A 262     -71.811 -39.117 -69.225  1.00  0.00           C  
ATOM   1868  C   LEU A 262     -72.864 -40.209 -69.362  1.00  0.00           C  
ATOM   1869  O   LEU A 262     -73.821 -40.263 -68.591  1.00  0.00           O  
ATOM   1870  CB  LEU A 262     -72.091 -37.998 -70.236  1.00  0.00           C  
ATOM   1871  CG  LEU A 262     -73.427 -37.262 -70.060  1.00  0.00           C  
ATOM   1872  CD1 LEU A 262     -74.553 -38.107 -70.638  1.00  0.00           C  
ATOM   1873  CD2 LEU A 262     -73.659 -36.976 -68.583  1.00  0.00           C  
ATOM   1874  H   LEU A 262     -69.914 -39.307 -70.194  1.00  0.00           H  
ATOM   1875  HA  LEU A 262     -71.874 -38.705 -68.218  1.00  0.00           H  
ATOM   1876 1HB  LEU A 262     -71.295 -37.260 -70.166  1.00  0.00           H  
ATOM   1877 2HB  LEU A 262     -72.079 -38.424 -71.239  1.00  0.00           H  
ATOM   1878  HG  LEU A 262     -73.398 -36.322 -70.610  1.00  0.00           H  
ATOM   1879 1HD1 LEU A 262     -75.502 -37.584 -70.513  1.00  0.00           H  
ATOM   1880 2HD1 LEU A 262     -74.371 -38.279 -71.698  1.00  0.00           H  
ATOM   1881 3HD1 LEU A 262     -74.596 -39.063 -70.117  1.00  0.00           H  
ATOM   1882 1HD2 LEU A 262     -74.607 -36.452 -68.458  1.00  0.00           H  
ATOM   1883 2HD2 LEU A 262     -73.688 -37.916 -68.031  1.00  0.00           H  
ATOM   1884 3HD2 LEU A 262     -72.847 -36.357 -68.201  1.00  0.00           H  
ATOM   1885  N   LEU A 263     -72.631 -41.065 -70.379  1.00  0.00           N  
ATOM   1886  CA  LEU A 263     -73.565 -42.160 -70.618  1.00  0.00           C  
ATOM   1887  C   LEU A 263     -73.622 -43.106 -69.424  1.00  0.00           C  
ATOM   1888  O   LEU A 263     -74.694 -43.563 -69.032  1.00  0.00           O  
ATOM   1889  CB  LEU A 263     -73.158 -42.937 -71.876  1.00  0.00           C  
ATOM   1890  CG  LEU A 263     -74.126 -44.044 -72.315  1.00  0.00           C  
ATOM   1891  CD1 LEU A 263     -73.915 -45.278 -71.449  1.00  0.00           C  
ATOM   1892  CD2 LEU A 263     -75.556 -43.539 -72.210  1.00  0.00           C  
ATOM   1893  H   LEU A 263     -71.826 -40.966 -70.978  1.00  0.00           H  
ATOM   1894  HA  LEU A 263     -74.559 -41.740 -70.771  1.00  0.00           H  
ATOM   1895 1HB  LEU A 263     -73.061 -42.236 -72.702  1.00  0.00           H  
ATOM   1896 2HB  LEU A 263     -72.186 -43.398 -71.702  1.00  0.00           H  
ATOM   1897  HG  LEU A 263     -73.915 -44.322 -73.349  1.00  0.00           H  
ATOM   1898 1HD1 LEU A 263     -74.602 -46.063 -71.762  1.00  0.00           H  
ATOM   1899 2HD1 LEU A 263     -72.888 -45.629 -71.559  1.00  0.00           H  
ATOM   1900 3HD1 LEU A 263     -74.103 -45.026 -70.405  1.00  0.00           H  
ATOM   1901 1HD2 LEU A 263     -76.245 -44.325 -72.522  1.00  0.00           H  
ATOM   1902 2HD2 LEU A 263     -75.770 -43.262 -71.177  1.00  0.00           H  
ATOM   1903 3HD2 LEU A 263     -75.685 -42.668 -72.853  1.00  0.00           H  
ATOM   1904  N   GLU A 264     -72.417 -43.367 -68.879  1.00  0.00           N  
ATOM   1905  CA  GLU A 264     -72.332 -44.258 -67.728  1.00  0.00           C  
ATOM   1906  C   GLU A 264     -73.095 -43.693 -66.538  1.00  0.00           C  
ATOM   1907  O   GLU A 264     -73.787 -44.424 -65.829  1.00  0.00           O  
ATOM   1908  CB  GLU A 264     -70.870 -44.496 -67.343  1.00  0.00           C  
ATOM   1909  CG  GLU A 264     -70.674 -45.469 -66.190  1.00  0.00           C  
ATOM   1910  CD  GLU A 264     -69.225 -45.736 -65.889  1.00  0.00           C  
ATOM   1911  OE1 GLU A 264     -68.387 -45.197 -66.571  1.00  0.00           O  
ATOM   1912  OE2 GLU A 264     -68.957 -46.480 -64.974  1.00  0.00           O1-
ATOM   1913  H   GLU A 264     -71.570 -42.959 -69.249  1.00  0.00           H  
ATOM   1914  HA  GLU A 264     -72.783 -45.214 -67.997  1.00  0.00           H  
ATOM   1915 1HB  GLU A 264     -70.325 -44.883 -68.204  1.00  0.00           H  
ATOM   1916 2HB  GLU A 264     -70.410 -43.549 -67.062  1.00  0.00           H  
ATOM   1917 1HG  GLU A 264     -71.150 -45.060 -65.298  1.00  0.00           H  
ATOM   1918 2HG  GLU A 264     -71.170 -46.409 -66.433  1.00  0.00           H  
ATOM   1919  N   GLU A 265     -72.929 -42.365 -66.364  1.00  0.00           N  
ATOM   1920  CA  GLU A 265     -73.607 -41.700 -65.260  1.00  0.00           C  
ATOM   1921  C   GLU A 265     -75.121 -41.808 -65.397  1.00  0.00           C  
ATOM   1922  O   GLU A 265     -75.828 -42.041 -64.417  1.00  0.00           O  
ATOM   1923  CB  GLU A 265     -73.195 -40.227 -65.189  1.00  0.00           C  
ATOM   1924  CG  GLU A 265     -71.753 -39.998 -64.759  1.00  0.00           C  
ATOM   1925  CD  GLU A 265     -71.485 -40.445 -63.349  1.00  0.00           C  
ATOM   1926  OE1 GLU A 265     -72.424 -40.763 -62.658  1.00  0.00           O  
ATOM   1927  OE2 GLU A 265     -70.341 -40.467 -62.960  1.00  0.00           O1-
ATOM   1928  H   GLU A 265     -72.345 -41.821 -66.983  1.00  0.00           H  
ATOM   1929  HA  GLU A 265     -73.316 -42.189 -64.329  1.00  0.00           H  
ATOM   1930 1HB  GLU A 265     -73.330 -39.766 -66.167  1.00  0.00           H  
ATOM   1931 2HB  GLU A 265     -73.841 -39.701 -64.487  1.00  0.00           H  
ATOM   1932 1HG  GLU A 265     -71.093 -40.546 -65.431  1.00  0.00           H  
ATOM   1933 2HG  GLU A 265     -71.522 -38.938 -64.850  1.00  0.00           H  
ATOM   1934  N   MET A 266     -75.566 -41.625 -66.656  1.00  0.00           N  
ATOM   1935  CA  MET A 266     -76.997 -41.704 -66.925  1.00  0.00           C  
ATOM   1936  C   MET A 266     -77.545 -43.088 -66.600  1.00  0.00           C  
ATOM   1937  O   MET A 266     -78.629 -43.220 -66.032  1.00  0.00           O  
ATOM   1938  CB  MET A 266     -77.280 -41.348 -68.383  1.00  0.00           C  
ATOM   1939  CG  MET A 266     -77.077 -39.878 -68.723  1.00  0.00           C  
ATOM   1940  SD  MET A 266     -77.647 -39.463 -70.383  1.00  0.00           S  
ATOM   1941  CE  MET A 266     -76.356 -40.203 -71.380  1.00  0.00           C  
ATOM   1942  H   MET A 266     -74.933 -41.435 -67.418  1.00  0.00           H  
ATOM   1943  HA  MET A 266     -77.510 -40.988 -66.283  1.00  0.00           H  
ATOM   1944 1HB  MET A 266     -76.631 -41.934 -69.032  1.00  0.00           H  
ATOM   1945 2HB  MET A 266     -78.310 -41.608 -68.628  1.00  0.00           H  
ATOM   1946 1HG  MET A 266     -77.618 -39.260 -68.008  1.00  0.00           H  
ATOM   1947 2HG  MET A 266     -76.017 -39.632 -68.652  1.00  0.00           H  
ATOM   1948 1HE  MET A 266     -76.568 -40.031 -72.435  1.00  0.00           H  
ATOM   1949 2HE  MET A 266     -75.395 -39.754 -71.123  1.00  0.00           H  
ATOM   1950 3HE  MET A 266     -76.318 -41.276 -71.188  1.00  0.00           H  
ATOM   1951  N   ASN A 267     -76.739 -44.097 -66.989  1.00  0.00           N  
ATOM   1952  CA  ASN A 267     -77.145 -45.474 -66.736  1.00  0.00           C  
ATOM   1953  C   ASN A 267     -77.277 -45.742 -65.242  1.00  0.00           C  
ATOM   1954  O   ASN A 267     -78.225 -46.388 -64.799  1.00  0.00           O  
ATOM   1955  CB  ASN A 267     -76.165 -46.446 -67.369  1.00  0.00           C  
ATOM   1956  CG  ASN A 267     -76.293 -46.500 -68.866  1.00  0.00           C  
ATOM   1957  ND2 ASN A 267     -75.450 -47.279 -69.495  1.00  0.00           N  
ATOM   1958  OD1 ASN A 267     -77.154 -45.836 -69.453  1.00  0.00           O  
ATOM   1959  H   ASN A 267     -75.859 -43.921 -67.452  1.00  0.00           H  
ATOM   1960  HA  ASN A 267     -78.129 -45.633 -67.180  1.00  0.00           H  
ATOM   1961 1HB  ASN A 267     -75.146 -46.154 -67.112  1.00  0.00           H  
ATOM   1962 2HB  ASN A 267     -76.331 -47.444 -66.965  1.00  0.00           H  
ATOM   1963 1HD2 ASN A 267     -75.488 -47.355 -70.492  1.00  0.00           H  
ATOM   1964 2HD2 ASN A 267     -74.769 -47.798 -68.979  1.00  0.00           H  
ATOM   1965  N   ARG A 268     -76.341 -45.261 -64.436  1.00  0.00           N  
ATOM   1966  CA  ARG A 268     -76.202 -45.749 -63.050  1.00  0.00           C  
ATOM   1967  C   ARG A 268     -77.471 -45.635 -62.186  1.00  0.00           C  
ATOM   1968  O   ARG A 268     -77.642 -46.376 -61.216  1.00  0.00           O  
ATOM   1969  CB  ARG A 268     -75.080 -44.991 -62.355  1.00  0.00           C  
ATOM   1970  CG  ARG A 268     -73.682 -45.326 -62.849  1.00  0.00           C  
ATOM   1971  CD  ARG A 268     -72.646 -44.515 -62.157  1.00  0.00           C  
ATOM   1972  NE  ARG A 268     -71.307 -44.831 -62.626  1.00  0.00           N  
ATOM   1973  CZ  ARG A 268     -70.196 -44.155 -62.277  1.00  0.00           C  
ATOM   1974  NH1 ARG A 268     -70.278 -43.131 -61.458  1.00  0.00           N1+
ATOM   1975  NH2 ARG A 268     -69.020 -44.522 -62.760  1.00  0.00           N  
ATOM   1976  H   ARG A 268     -75.708 -44.548 -64.772  1.00  0.00           H  
ATOM   1977  HA  ARG A 268     -75.941 -46.808 -63.081  1.00  0.00           H  
ATOM   1978 1HB  ARG A 268     -75.230 -43.921 -62.486  1.00  0.00           H  
ATOM   1979 2HB  ARG A 268     -75.110 -45.199 -61.285  1.00  0.00           H  
ATOM   1980 1HG  ARG A 268     -73.473 -46.380 -62.664  1.00  0.00           H  
ATOM   1981 2HG  ARG A 268     -73.615 -45.126 -63.920  1.00  0.00           H  
ATOM   1982 1HD  ARG A 268     -72.832 -43.457 -62.340  1.00  0.00           H  
ATOM   1983 2HD  ARG A 268     -72.688 -44.711 -61.086  1.00  0.00           H  
ATOM   1984  HE  ARG A 268     -71.203 -45.614 -63.259  1.00  0.00           H  
ATOM   1985 1HH1 ARG A 268     -71.177 -42.850 -61.090  1.00  0.00           H  
ATOM   1986 2HH1 ARG A 268     -69.445 -42.624 -61.196  1.00  0.00           H  
ATOM   1987 1HH2 ARG A 268     -68.956 -45.311 -63.389  1.00  0.00           H  
ATOM   1988 2HH2 ARG A 268     -68.189 -44.015 -62.499  1.00  0.00           H  
ATOM   1989  N   GLY A 269     -78.369 -44.711 -62.523  1.00  0.00           N  
ATOM   1990  CA  GLY A 269     -79.474 -44.359 -61.624  1.00  0.00           C  
ATOM   1991  C   GLY A 269     -79.011 -43.288 -60.607  1.00  0.00           C  
ATOM   1992  O   GLY A 269     -79.181 -43.450 -59.399  1.00  0.00           O  
ATOM   1993  H   GLY A 269     -78.285 -44.246 -63.416  1.00  0.00           H  
ATOM   1994 1HA  GLY A 269     -80.315 -43.986 -62.208  1.00  0.00           H  
ATOM   1995 2HA  GLY A 269     -79.815 -45.252 -61.103  1.00  0.00           H  
ATOM   1996  N   LEU A 270     -78.424 -42.201 -61.134  1.00  0.00           N  
ATOM   1997  CA  LEU A 270     -78.340 -41.586 -59.792  1.00  0.00           C  
ATOM   1998  C   LEU A 270     -79.137 -40.280 -59.769  1.00  0.00           C  
ATOM   1999  O   LEU A 270     -79.518 -39.756 -60.815  1.00  0.00           O  
ATOM   2000  CB  LEU A 270     -76.880 -41.314 -59.408  1.00  0.00           C  
ATOM   2001  CG  LEU A 270     -75.954 -42.537 -59.405  1.00  0.00           C  
ATOM   2002  CD1 LEU A 270     -74.522 -42.089 -59.148  1.00  0.00           C  
ATOM   2003  CD2 LEU A 270     -76.418 -43.523 -58.344  1.00  0.00           C  
ATOM   2004  H   LEU A 270     -78.067 -41.693 -61.930  1.00  0.00           H  
ATOM   2005  HA  LEU A 270     -78.771 -42.277 -59.068  1.00  0.00           H  
ATOM   2006 1HB  LEU A 270     -76.467 -40.587 -60.106  1.00  0.00           H  
ATOM   2007 2HB  LEU A 270     -76.859 -40.881 -58.409  1.00  0.00           H  
ATOM   2008  HG  LEU A 270     -75.982 -43.016 -60.383  1.00  0.00           H  
ATOM   2009 1HD1 LEU A 270     -73.864 -42.957 -59.145  1.00  0.00           H  
ATOM   2010 2HD1 LEU A 270     -74.210 -41.399 -59.932  1.00  0.00           H  
ATOM   2011 3HD1 LEU A 270     -74.466 -41.589 -58.181  1.00  0.00           H  
ATOM   2012 1HD2 LEU A 270     -75.760 -44.393 -58.342  1.00  0.00           H  
ATOM   2013 2HD2 LEU A 270     -76.390 -43.044 -57.364  1.00  0.00           H  
ATOM   2014 3HD2 LEU A 270     -77.438 -43.840 -58.562  1.00  0.00           H  
ATOM   2015  N   PRO A 271     -79.389 -39.751 -58.573  1.00  0.00           N  
ATOM   2016  CA  PRO A 271     -80.326 -38.638 -58.417  1.00  0.00           C  
ATOM   2017  C   PRO A 271     -79.915 -37.452 -59.286  1.00  0.00           C  
ATOM   2018  O   PRO A 271     -78.727 -37.184 -59.465  1.00  0.00           O  
ATOM   2019  CB  PRO A 271     -80.227 -38.306 -56.924  1.00  0.00           C  
ATOM   2020  CG  PRO A 271     -79.788 -39.584 -56.294  1.00  0.00           C  
ATOM   2021  CD  PRO A 271     -78.840 -40.189 -57.295  1.00  0.00           C  
ATOM   2022  HA  PRO A 271     -81.339 -38.978 -58.678  1.00  0.00           H  
ATOM   2023 1HB  PRO A 271     -79.512 -37.486 -56.768  1.00  0.00           H  
ATOM   2024 2HB  PRO A 271     -81.201 -37.959 -56.551  1.00  0.00           H  
ATOM   2025 1HG  PRO A 271     -79.311 -39.385 -55.324  1.00  0.00           H  
ATOM   2026 2HG  PRO A 271     -80.658 -40.226 -56.094  1.00  0.00           H  
ATOM   2027 1HD  PRO A 271     -77.828 -39.793 -57.126  1.00  0.00           H  
ATOM   2028 2HD  PRO A 271     -78.851 -41.284 -57.195  1.00  0.00           H  
ATOM   2029  N   ILE A 272     -80.910 -36.752 -59.818  1.00  0.00           N  
ATOM   2030  CA  ILE A 272     -80.698 -35.796 -60.901  1.00  0.00           C  
ATOM   2031  C   ILE A 272     -79.676 -34.719 -60.546  1.00  0.00           C  
ATOM   2032  O   ILE A 272     -78.895 -34.288 -61.394  1.00  0.00           O  
ATOM   2033  CB  ILE A 272     -82.025 -35.121 -61.291  1.00  0.00           C  
ATOM   2034  CG1 ILE A 272     -81.858 -34.320 -62.584  1.00  0.00           C  
ATOM   2035  CG2 ILE A 272     -82.516 -34.223 -60.164  1.00  0.00           C  
ATOM   2036  CD1 ILE A 272     -81.521 -35.169 -63.788  1.00  0.00           C  
ATOM   2037  H   ILE A 272     -81.844 -36.889 -59.459  1.00  0.00           H  
ATOM   2038  HA  ILE A 272     -80.317 -36.334 -61.768  1.00  0.00           H  
ATOM   2039  HB  ILE A 272     -82.778 -35.884 -61.487  1.00  0.00           H  
ATOM   2040 1HG1 ILE A 272     -82.778 -33.776 -62.797  1.00  0.00           H  
ATOM   2041 2HG1 ILE A 272     -81.066 -33.582 -62.455  1.00  0.00           H  
ATOM   2042 1HG2 ILE A 272     -83.455 -33.754 -60.457  1.00  0.00           H  
ATOM   2043 2HG2 ILE A 272     -82.673 -34.820 -59.266  1.00  0.00           H  
ATOM   2044 3HG2 ILE A 272     -81.772 -33.453 -59.964  1.00  0.00           H  
ATOM   2045 1HD1 ILE A 272     -81.417 -34.531 -64.666  1.00  0.00           H  
ATOM   2046 2HD1 ILE A 272     -80.583 -35.696 -63.611  1.00  0.00           H  
ATOM   2047 3HD1 ILE A 272     -82.317 -35.892 -63.958  1.00  0.00           H  
ATOM   2048  N   ARG A 273     -79.711 -34.336 -59.359  1.00  0.00           N  
ATOM   2049  CA  ARG A 273     -78.655 -33.423 -58.936  1.00  0.00           C  
ATOM   2050  C   ARG A 273     -77.281 -33.946 -59.332  1.00  0.00           C  
ATOM   2051  O   ARG A 273     -76.457 -33.209 -59.873  1.00  0.00           O  
ATOM   2052  CB  ARG A 273     -78.700 -33.215 -57.429  1.00  0.00           C  
ATOM   2053  CG  ARG A 273     -77.795 -32.109 -56.909  1.00  0.00           C  
ATOM   2054  CD  ARG A 273     -76.465 -32.633 -56.501  1.00  0.00           C  
ATOM   2055  NE  ARG A 273     -75.615 -31.588 -55.954  1.00  0.00           N  
ATOM   2056  CZ  ARG A 273     -74.317 -31.750 -55.630  1.00  0.00           C  
ATOM   2057  NH1 ARG A 273     -73.737 -32.917 -55.803  1.00  0.00           N1+
ATOM   2058  NH2 ARG A 273     -73.627 -30.736 -55.138  1.00  0.00           N  
ATOM   2059  H   ARG A 273     -80.414 -34.619 -58.692  1.00  0.00           H  
ATOM   2060  HA  ARG A 273     -78.814 -32.460 -59.423  1.00  0.00           H  
ATOM   2061 1HB  ARG A 273     -79.717 -32.978 -57.124  1.00  0.00           H  
ATOM   2062 2HB  ARG A 273     -78.414 -34.138 -56.925  1.00  0.00           H  
ATOM   2063 1HG  ARG A 273     -77.644 -31.363 -57.690  1.00  0.00           H  
ATOM   2064 2HG  ARG A 273     -78.257 -31.638 -56.041  1.00  0.00           H  
ATOM   2065 1HD  ARG A 273     -76.595 -33.401 -55.740  1.00  0.00           H  
ATOM   2066 2HD  ARG A 273     -75.963 -33.063 -57.368  1.00  0.00           H  
ATOM   2067  HE  ARG A 273     -76.026 -30.676 -55.808  1.00  0.00           H  
ATOM   2068 1HH1 ARG A 273     -74.264 -33.692 -56.179  1.00  0.00           H  
ATOM   2069 2HH1 ARG A 273     -72.765 -33.038 -55.559  1.00  0.00           H  
ATOM   2070 1HH2 ARG A 273     -74.075 -29.838 -55.006  1.00  0.00           H  
ATOM   2071 2HH2 ARG A 273     -72.656 -30.855 -54.895  1.00  0.00           H  
ATOM   2072  N   GLU A 274     -77.087 -35.248 -59.034  1.00  0.00           N  
ATOM   2073  CA  GLU A 274     -75.812 -35.873 -59.363  1.00  0.00           C  
ATOM   2074  C   GLU A 274     -75.564 -35.860 -60.867  1.00  0.00           C  
ATOM   2075  O   GLU A 274     -74.449 -35.602 -61.319  1.00  0.00           O  
ATOM   2076  CB  GLU A 274     -75.772 -37.310 -58.841  1.00  0.00           C  
ATOM   2077  CG  GLU A 274     -75.713 -37.426 -57.323  1.00  0.00           C  
ATOM   2078  CD  GLU A 274     -74.444 -36.869 -56.742  1.00  0.00           C  
ATOM   2079  OE1 GLU A 274     -73.398 -37.402 -57.026  1.00  0.00           O  
ATOM   2080  OE2 GLU A 274     -74.521 -35.907 -56.015  1.00  0.00           O1-
ATOM   2081  H   GLU A 274     -77.805 -35.801 -58.588  1.00  0.00           H  
ATOM   2082  HA  GLU A 274     -75.015 -35.304 -58.882  1.00  0.00           H  
ATOM   2083 1HB  GLU A 274     -76.657 -37.847 -59.184  1.00  0.00           H  
ATOM   2084 2HB  GLU A 274     -74.900 -37.822 -59.249  1.00  0.00           H  
ATOM   2085 1HG  GLU A 274     -76.561 -36.893 -56.895  1.00  0.00           H  
ATOM   2086 2HG  GLU A 274     -75.803 -38.477 -57.047  1.00  0.00           H  
ATOM   2087  N   LEU A 275     -76.657 -36.152 -61.600  1.00  0.00           N  
ATOM   2088  CA  LEU A 275     -76.556 -36.172 -63.055  1.00  0.00           C  
ATOM   2089  C   LEU A 275     -76.174 -34.800 -63.599  1.00  0.00           C  
ATOM   2090  O   LEU A 275     -75.356 -34.690 -64.512  1.00  0.00           O  
ATOM   2091  CB  LEU A 275     -77.886 -36.622 -63.672  1.00  0.00           C  
ATOM   2092  CG  LEU A 275     -78.260 -38.092 -63.446  1.00  0.00           C  
ATOM   2093  CD1 LEU A 275     -79.674 -38.339 -63.952  1.00  0.00           C  
ATOM   2094  CD2 LEU A 275     -77.259 -38.987 -64.162  1.00  0.00           C  
ATOM   2095  H   LEU A 275     -77.545 -36.356 -61.166  1.00  0.00           H  
ATOM   2096  HA  LEU A 275     -75.780 -36.882 -63.338  1.00  0.00           H  
ATOM   2097 1HB  LEU A 275     -78.686 -36.008 -63.260  1.00  0.00           H  
ATOM   2098 2HB  LEU A 275     -77.845 -36.452 -64.748  1.00  0.00           H  
ATOM   2099  HG  LEU A 275     -78.245 -38.311 -62.378  1.00  0.00           H  
ATOM   2100 1HD1 LEU A 275     -79.941 -39.385 -63.791  1.00  0.00           H  
ATOM   2101 2HD1 LEU A 275     -80.372 -37.701 -63.410  1.00  0.00           H  
ATOM   2102 3HD1 LEU A 275     -79.726 -38.112 -65.015  1.00  0.00           H  
ATOM   2103 1HD2 LEU A 275     -77.524 -40.032 -64.000  1.00  0.00           H  
ATOM   2104 2HD2 LEU A 275     -77.275 -38.769 -65.229  1.00  0.00           H  
ATOM   2105 3HD2 LEU A 275     -76.260 -38.802 -63.769  1.00  0.00           H  
ATOM   2106  N   GLY A 276     -76.809 -33.778 -62.991  1.00  0.00           N  
ATOM   2107  CA  GLY A 276     -76.531 -32.410 -63.418  1.00  0.00           C  
ATOM   2108  C   GLY A 276     -75.068 -32.049 -63.188  1.00  0.00           C  
ATOM   2109  O   GLY A 276     -74.439 -31.410 -64.031  1.00  0.00           O  
ATOM   2110  H   GLY A 276     -77.465 -33.977 -62.249  1.00  0.00           H  
ATOM   2111 1HA  GLY A 276     -76.776 -32.303 -64.474  1.00  0.00           H  
ATOM   2112 2HA  GLY A 276     -77.170 -31.721 -62.867  1.00  0.00           H  
ATOM   2113  N   LYS A 277     -74.577 -32.491 -62.013  1.00  0.00           N  
ATOM   2114  CA  LYS A 277     -73.186 -32.214 -61.673  1.00  0.00           C  
ATOM   2115  C   LYS A 277     -72.233 -32.858 -62.671  1.00  0.00           C  
ATOM   2116  O   LYS A 277     -71.240 -32.252 -63.076  1.00  0.00           O  
ATOM   2117  CB  LYS A 277     -72.872 -32.704 -60.258  1.00  0.00           C  
ATOM   2118  CG  LYS A 277     -71.452 -32.412 -59.791  1.00  0.00           C  
ATOM   2119  CD  LYS A 277     -71.244 -32.853 -58.350  1.00  0.00           C  
ATOM   2120  CE  LYS A 277     -69.856 -32.477 -57.851  1.00  0.00           C  
ATOM   2121  NZ  LYS A 277     -68.784 -33.196 -58.592  1.00  0.00           N1+
ATOM   2122  H   LYS A 277     -75.149 -33.010 -61.362  1.00  0.00           H  
ATOM   2123  HA  LYS A 277     -73.028 -31.136 -61.710  1.00  0.00           H  
ATOM   2124 1HB  LYS A 277     -73.560 -32.236 -59.552  1.00  0.00           H  
ATOM   2125 2HB  LYS A 277     -73.029 -33.782 -60.203  1.00  0.00           H  
ATOM   2126 1HG  LYS A 277     -70.744 -32.939 -60.430  1.00  0.00           H  
ATOM   2127 2HG  LYS A 277     -71.258 -31.342 -59.867  1.00  0.00           H  
ATOM   2128 1HD  LYS A 277     -71.991 -32.380 -57.712  1.00  0.00           H  
ATOM   2129 2HD  LYS A 277     -71.363 -33.934 -58.280  1.00  0.00           H  
ATOM   2130 1HE  LYS A 277     -69.707 -31.405 -57.968  1.00  0.00           H  
ATOM   2131 2HE  LYS A 277     -69.772 -32.720 -56.792  1.00  0.00           H  
ATOM   2132 1HZ  LYS A 277     -67.882 -32.919 -58.231  1.00  0.00           H  
ATOM   2133 2HZ  LYS A 277     -68.903 -34.193 -58.475  1.00  0.00           H  
ATOM   2134 3HZ  LYS A 277     -68.840 -32.964 -59.573  1.00  0.00           H  
ATOM   2135  N   ALA A 278     -72.590 -34.106 -63.036  1.00  0.00           N  
ATOM   2136  CA  ALA A 278     -71.763 -34.836 -63.989  1.00  0.00           C  
ATOM   2137  C   ALA A 278     -71.713 -34.123 -65.334  1.00  0.00           C  
ATOM   2138  O   ALA A 278     -70.658 -34.036 -65.962  1.00  0.00           O  
ATOM   2139  CB  ALA A 278     -72.279 -36.256 -64.161  1.00  0.00           C  
ATOM   2140  H   ALA A 278     -73.419 -34.550 -62.665  1.00  0.00           H  
ATOM   2141  HA  ALA A 278     -70.747 -34.875 -63.594  1.00  0.00           H  
ATOM   2142 1HB  ALA A 278     -71.651 -36.787 -64.876  1.00  0.00           H  
ATOM   2143 2HB  ALA A 278     -72.254 -36.772 -63.202  1.00  0.00           H  
ATOM   2144 3HB  ALA A 278     -73.303 -36.228 -64.531  1.00  0.00           H  
ATOM   2145  N   ALA A 279     -72.902 -33.626 -65.730  1.00  0.00           N  
ATOM   2146  CA  ALA A 279     -72.992 -32.918 -67.002  1.00  0.00           C  
ATOM   2147  C   ALA A 279     -72.119 -31.668 -66.999  1.00  0.00           C  
ATOM   2148  O   ALA A 279     -71.447 -31.366 -67.986  1.00  0.00           O  
ATOM   2149  CB  ALA A 279     -74.438 -32.553 -67.304  1.00  0.00           C  
ATOM   2150  H   ALA A 279     -73.711 -33.753 -65.139  1.00  0.00           H  
ATOM   2151  HA  ALA A 279     -72.624 -33.580 -67.785  1.00  0.00           H  
ATOM   2152 1HB  ALA A 279     -74.488 -32.025 -68.256  1.00  0.00           H  
ATOM   2153 2HB  ALA A 279     -75.038 -33.460 -67.360  1.00  0.00           H  
ATOM   2154 3HB  ALA A 279     -74.823 -31.911 -66.513  1.00  0.00           H  
ATOM   2155  N   ALA A 280     -72.169 -30.971 -65.846  1.00  0.00           N  
ATOM   2156  CA  ALA A 280     -71.378 -29.755 -65.713  1.00  0.00           C  
ATOM   2157  C   ALA A 280     -69.888 -30.050 -65.831  1.00  0.00           C  
ATOM   2158  O   ALA A 280     -69.146 -29.305 -66.472  1.00  0.00           O  
ATOM   2159  CB  ALA A 280     -71.679 -29.071 -64.385  1.00  0.00           C  
ATOM   2160  H   ALA A 280     -72.743 -31.272 -65.071  1.00  0.00           H  
ATOM   2161  HA  ALA A 280     -71.652 -29.083 -66.525  1.00  0.00           H  
ATOM   2162 1HB  ALA A 280     -71.081 -28.163 -64.302  1.00  0.00           H  
ATOM   2163 2HB  ALA A 280     -72.736 -28.815 -64.340  1.00  0.00           H  
ATOM   2164 3HB  ALA A 280     -71.434 -29.744 -63.567  1.00  0.00           H  
ATOM   2165  N   ASP A 281     -69.502 -31.167 -65.183  1.00  0.00           N  
ATOM   2166  CA  ASP A 281     -68.100 -31.565 -65.219  1.00  0.00           C  
ATOM   2167  C   ASP A 281     -67.648 -31.859 -66.644  1.00  0.00           C  
ATOM   2168  O   ASP A 281     -66.548 -31.481 -67.048  1.00  0.00           O  
ATOM   2169  CB  ASP A 281     -67.869 -32.797 -64.340  1.00  0.00           C  
ATOM   2170  CG  ASP A 281     -67.957 -32.487 -62.851  1.00  0.00           C  
ATOM   2171  OD1 ASP A 281     -67.899 -31.332 -62.501  1.00  0.00           O  
ATOM   2172  OD2 ASP A 281     -68.081 -33.408 -62.081  1.00  0.00           O1-
ATOM   2173  H   ASP A 281     -70.161 -31.736 -64.671  1.00  0.00           H  
ATOM   2174  HA  ASP A 281     -67.497 -30.743 -64.834  1.00  0.00           H  
ATOM   2175 1HB  ASP A 281     -68.607 -33.561 -64.582  1.00  0.00           H  
ATOM   2176 2HB  ASP A 281     -66.884 -33.215 -64.552  1.00  0.00           H  
ATOM   2177  N   ALA A 282     -68.552 -32.547 -67.372  1.00  0.00           N  
ATOM   2178  CA  ALA A 282     -68.242 -32.894 -68.752  1.00  0.00           C  
ATOM   2179  C   ALA A 282     -68.046 -31.645 -69.602  1.00  0.00           C  
ATOM   2180  O   ALA A 282     -67.141 -31.584 -70.435  1.00  0.00           O  
ATOM   2181  CB  ALA A 282     -69.342 -33.767 -69.338  1.00  0.00           C  
ATOM   2182  H   ALA A 282     -69.440 -32.830 -66.981  1.00  0.00           H  
ATOM   2183  HA  ALA A 282     -67.306 -33.453 -68.759  1.00  0.00           H  
ATOM   2184 1HB  ALA A 282     -69.097 -34.018 -70.370  1.00  0.00           H  
ATOM   2185 2HB  ALA A 282     -69.430 -34.683 -68.753  1.00  0.00           H  
ATOM   2186 3HB  ALA A 282     -70.288 -33.227 -69.312  1.00  0.00           H  
ATOM   2187  N   LEU A 283     -68.938 -30.666 -69.345  1.00  0.00           N  
ATOM   2188  CA  LEU A 283     -68.861 -29.416 -70.092  1.00  0.00           C  
ATOM   2189  C   LEU A 283     -67.540 -28.703 -69.835  1.00  0.00           C  
ATOM   2190  O   LEU A 283     -66.927 -28.161 -70.754  1.00  0.00           O  
ATOM   2191  CB  LEU A 283     -70.028 -28.497 -69.710  1.00  0.00           C  
ATOM   2192  CG  LEU A 283     -71.417 -28.958 -70.171  1.00  0.00           C  
ATOM   2193  CD1 LEU A 283     -72.481 -28.052 -69.566  1.00  0.00           C  
ATOM   2194  CD2 LEU A 283     -71.479 -28.935 -71.691  1.00  0.00           C  
ATOM   2195  H   LEU A 283     -69.659 -30.779 -68.647  1.00  0.00           H  
ATOM   2196  HA  LEU A 283     -68.928 -29.643 -71.155  1.00  0.00           H  
ATOM   2197 1HB  LEU A 283     -70.056 -28.402 -68.625  1.00  0.00           H  
ATOM   2198 2HB  LEU A 283     -69.848 -27.510 -70.136  1.00  0.00           H  
ATOM   2199  HG  LEU A 283     -71.600 -29.972 -69.816  1.00  0.00           H  
ATOM   2200 1HD1 LEU A 283     -73.466 -28.380 -69.896  1.00  0.00           H  
ATOM   2201 2HD1 LEU A 283     -72.426 -28.103 -68.479  1.00  0.00           H  
ATOM   2202 3HD1 LEU A 283     -72.313 -27.027 -69.892  1.00  0.00           H  
ATOM   2203 1HD2 LEU A 283     -72.466 -29.264 -72.021  1.00  0.00           H  
ATOM   2204 2HD2 LEU A 283     -71.297 -27.921 -72.048  1.00  0.00           H  
ATOM   2205 3HD2 LEU A 283     -70.720 -29.605 -72.098  1.00  0.00           H  
ATOM   2206  N   LEU A 284     -67.146 -28.734 -68.546  1.00  0.00           N  
ATOM   2207  CA  LEU A 284     -65.894 -28.089 -68.166  1.00  0.00           C  
ATOM   2208  C   LEU A 284     -64.706 -28.734 -68.869  1.00  0.00           C  
ATOM   2209  O   LEU A 284     -63.796 -28.046 -69.329  1.00  0.00           O  
ATOM   2210  CB  LEU A 284     -65.699 -28.163 -66.647  1.00  0.00           C  
ATOM   2211  CG  LEU A 284     -64.427 -27.496 -66.106  1.00  0.00           C  
ATOM   2212  CD1 LEU A 284     -64.439 -26.016 -66.461  1.00  0.00           C  
ATOM   2213  CD2 LEU A 284     -64.349 -27.698 -64.600  1.00  0.00           C  
ATOM   2214  H   LEU A 284     -67.697 -29.196 -67.837  1.00  0.00           H  
ATOM   2215  HA  LEU A 284     -65.941 -27.042 -68.463  1.00  0.00           H  
ATOM   2216 1HB  LEU A 284     -66.551 -27.690 -66.164  1.00  0.00           H  
ATOM   2217 2HB  LEU A 284     -65.675 -29.212 -66.350  1.00  0.00           H  
ATOM   2218  HG  LEU A 284     -63.552 -27.946 -66.578  1.00  0.00           H  
ATOM   2219 1HD1 LEU A 284     -63.535 -25.541 -66.077  1.00  0.00           H  
ATOM   2220 2HD1 LEU A 284     -64.476 -25.901 -67.544  1.00  0.00           H  
ATOM   2221 3HD1 LEU A 284     -65.313 -25.542 -66.016  1.00  0.00           H  
ATOM   2222 1HD2 LEU A 284     -63.444 -27.225 -64.216  1.00  0.00           H  
ATOM   2223 2HD2 LEU A 284     -65.222 -27.248 -64.127  1.00  0.00           H  
ATOM   2224 3HD2 LEU A 284     -64.323 -28.763 -64.376  1.00  0.00           H  
ATOM   2225  N   GLU A 285     -64.772 -30.080 -68.921  1.00  0.00           N  
ATOM   2226  CA  GLU A 285     -63.696 -30.822 -69.569  1.00  0.00           C  
ATOM   2227  C   GLU A 285     -63.588 -30.458 -71.044  1.00  0.00           C  
ATOM   2228  O   GLU A 285     -62.488 -30.298 -71.575  1.00  0.00           O  
ATOM   2229  CB  GLU A 285     -63.921 -32.328 -69.421  1.00  0.00           C  
ATOM   2230  CG  GLU A 285     -63.738 -32.855 -68.005  1.00  0.00           C  
ATOM   2231  CD  GLU A 285     -64.045 -34.322 -67.883  1.00  0.00           C  
ATOM   2232  OE1 GLU A 285     -64.499 -34.897 -68.842  1.00  0.00           O  
ATOM   2233  OE2 GLU A 285     -63.825 -34.868 -66.827  1.00  0.00           O1-
ATOM   2234  H   GLU A 285     -65.547 -30.588 -68.522  1.00  0.00           H  
ATOM   2235  HA  GLU A 285     -62.754 -30.560 -69.085  1.00  0.00           H  
ATOM   2236 1HB  GLU A 285     -64.932 -32.578 -69.743  1.00  0.00           H  
ATOM   2237 2HB  GLU A 285     -63.229 -32.865 -70.070  1.00  0.00           H  
ATOM   2238 1HG  GLU A 285     -62.708 -32.683 -67.694  1.00  0.00           H  
ATOM   2239 2HG  GLU A 285     -64.389 -32.295 -67.334  1.00  0.00           H  
ATOM   2240  N   LEU A 286     -64.779 -30.338 -71.664  1.00  0.00           N  
ATOM   2241  CA  LEU A 286     -64.815 -29.993 -73.080  1.00  0.00           C  
ATOM   2242  C   LEU A 286     -64.198 -28.622 -73.328  1.00  0.00           C  
ATOM   2243  O   LEU A 286     -63.461 -28.428 -74.295  1.00  0.00           O  
ATOM   2244  CB  LEU A 286     -66.261 -30.011 -73.595  1.00  0.00           C  
ATOM   2245  CG  LEU A 286     -66.920 -31.394 -73.676  1.00  0.00           C  
ATOM   2246  CD1 LEU A 286     -68.395 -31.233 -74.021  1.00  0.00           C  
ATOM   2247  CD2 LEU A 286     -66.203 -32.238 -74.718  1.00  0.00           C  
ATOM   2248  H   LEU A 286     -65.650 -30.481 -71.171  1.00  0.00           H  
ATOM   2249  HA  LEU A 286     -64.239 -30.734 -73.631  1.00  0.00           H  
ATOM   2250 1HB  LEU A 286     -66.870 -29.391 -72.938  1.00  0.00           H  
ATOM   2251 2HB  LEU A 286     -66.280 -29.574 -74.593  1.00  0.00           H  
ATOM   2252  HG  LEU A 286     -66.858 -31.884 -72.705  1.00  0.00           H  
ATOM   2253 1HD1 LEU A 286     -68.865 -32.216 -74.079  1.00  0.00           H  
ATOM   2254 2HD1 LEU A 286     -68.888 -30.642 -73.249  1.00  0.00           H  
ATOM   2255 3HD1 LEU A 286     -68.490 -30.729 -74.982  1.00  0.00           H  
ATOM   2256 1HD2 LEU A 286     -66.672 -33.221 -74.776  1.00  0.00           H  
ATOM   2257 2HD2 LEU A 286     -66.267 -31.748 -75.690  1.00  0.00           H  
ATOM   2258 3HD2 LEU A 286     -65.156 -32.351 -74.438  1.00  0.00           H  
ATOM   2259  N   ALA A 287     -64.541 -27.696 -72.410  1.00  0.00           N  
ATOM   2260  CA  ALA A 287     -64.016 -26.342 -72.531  1.00  0.00           C  
ATOM   2261  C   ALA A 287     -62.496 -26.330 -72.432  1.00  0.00           C  
ATOM   2262  O   ALA A 287     -61.822 -25.619 -73.177  1.00  0.00           O  
ATOM   2263  CB  ALA A 287     -64.622 -25.442 -71.464  1.00  0.00           C  
ATOM   2264  H   ALA A 287     -65.153 -27.917 -71.639  1.00  0.00           H  
ATOM   2265  HA  ALA A 287     -64.289 -25.960 -73.514  1.00  0.00           H  
ATOM   2266 1HB  ALA A 287     -64.221 -24.435 -71.568  1.00  0.00           H  
ATOM   2267 2HB  ALA A 287     -65.704 -25.416 -71.583  1.00  0.00           H  
ATOM   2268 3HB  ALA A 287     -64.376 -25.831 -70.477  1.00  0.00           H  
ATOM   2269  N   ARG A 288     -62.006 -27.150 -71.480  1.00  0.00           N  
ATOM   2270  CA  ARG A 288     -60.564 -27.232 -71.283  1.00  0.00           C  
ATOM   2271  C   ARG A 288     -59.866 -27.756 -72.533  1.00  0.00           C  
ATOM   2272  O   ARG A 288     -58.854 -27.205 -72.967  1.00  0.00           O  
ATOM   2273  CB  ARG A 288     -60.234 -28.138 -70.105  1.00  0.00           C  
ATOM   2274  CG  ARG A 288     -60.595 -27.572 -68.743  1.00  0.00           C  
ATOM   2275  CD  ARG A 288     -60.300 -28.535 -67.651  1.00  0.00           C  
ATOM   2276  NE  ARG A 288     -60.644 -27.996 -66.344  1.00  0.00           N  
ATOM   2277  CZ  ARG A 288     -60.616 -28.700 -65.195  1.00  0.00           C  
ATOM   2278  NH1 ARG A 288     -60.259 -29.965 -65.208  1.00  0.00           N1+
ATOM   2279  NH2 ARG A 288     -60.947 -28.117 -64.056  1.00  0.00           N  
ATOM   2280  H   ARG A 288     -62.614 -27.710 -70.900  1.00  0.00           H  
ATOM   2281  HA  ARG A 288     -60.186 -26.232 -71.068  1.00  0.00           H  
ATOM   2282 1HB  ARG A 288     -60.760 -29.086 -70.218  1.00  0.00           H  
ATOM   2283 2HB  ARG A 288     -59.166 -28.356 -70.100  1.00  0.00           H  
ATOM   2284 1HG  ARG A 288     -60.020 -26.663 -68.562  1.00  0.00           H  
ATOM   2285 2HG  ARG A 288     -61.660 -27.338 -68.715  1.00  0.00           H  
ATOM   2286 1HD  ARG A 288     -60.876 -29.447 -67.805  1.00  0.00           H  
ATOM   2287 2HD  ARG A 288     -59.237 -28.772 -67.653  1.00  0.00           H  
ATOM   2288  HE  ARG A 288     -60.923 -27.026 -66.294  1.00  0.00           H  
ATOM   2289 1HH1 ARG A 288     -60.005 -30.410 -66.078  1.00  0.00           H  
ATOM   2290 2HH1 ARG A 288     -60.237 -30.492 -64.346  1.00  0.00           H  
ATOM   2291 1HH2 ARG A 288     -61.221 -27.145 -64.046  1.00  0.00           H  
ATOM   2292 2HH2 ARG A 288     -60.926 -28.644 -63.196  1.00  0.00           H  
ATOM   2293  N   GLU A 289     -60.437 -28.836 -73.097  1.00  0.00           N  
ATOM   2294  CA  GLU A 289     -59.891 -29.554 -74.258  1.00  0.00           C  
ATOM   2295  C   GLU A 289     -60.004 -28.738 -75.536  1.00  0.00           C  
ATOM   2296  O   GLU A 289     -59.189 -28.879 -76.448  1.00  0.00           O  
ATOM   2297  CB  GLU A 289     -60.608 -30.893 -74.443  1.00  0.00           C  
ATOM   2298  CG  GLU A 289     -60.339 -31.909 -73.343  1.00  0.00           C  
ATOM   2299  CD  GLU A 289     -58.891 -32.302 -73.251  1.00  0.00           C  
ATOM   2300  OE1 GLU A 289     -58.141 -31.939 -74.125  1.00  0.00           O  
ATOM   2301  OE2 GLU A 289     -58.534 -32.966 -72.306  1.00  0.00           O1-
ATOM   2302  H   GLU A 289     -61.299 -29.157 -72.679  1.00  0.00           H  
ATOM   2303  HA  GLU A 289     -58.833 -29.748 -74.078  1.00  0.00           H  
ATOM   2304 1HB  GLU A 289     -61.685 -30.726 -74.487  1.00  0.00           H  
ATOM   2305 2HB  GLU A 289     -60.309 -31.338 -75.392  1.00  0.00           H  
ATOM   2306 1HG  GLU A 289     -60.650 -31.486 -72.388  1.00  0.00           H  
ATOM   2307 2HG  GLU A 289     -60.940 -32.798 -73.527  1.00  0.00           H  
ATOM   2308  N   MET A 290     -61.018 -27.886 -75.599  1.00  0.00           N  
ATOM   2309  CA  MET A 290     -61.242 -27.051 -76.772  1.00  0.00           C  
ATOM   2310  C   MET A 290     -60.053 -26.126 -76.996  1.00  0.00           C  
ATOM   2311  O   MET A 290     -59.837 -25.634 -78.104  1.00  0.00           O  
ATOM   2312  CB  MET A 290     -62.530 -26.244 -76.616  1.00  0.00           C  
ATOM   2313  CG  MET A 290     -62.951 -25.484 -77.866  1.00  0.00           C  
ATOM   2314  SD  MET A 290     -64.508 -24.600 -77.650  1.00  0.00           S  
ATOM   2315  CE  MET A 290     -65.660 -25.964 -77.532  1.00  0.00           C  
ATOM   2316  H   MET A 290     -61.650 -27.813 -74.815  1.00  0.00           H  
ATOM   2317  HA  MET A 290     -61.336 -27.698 -77.645  1.00  0.00           H  
ATOM   2318 1HB  MET A 290     -63.345 -26.911 -76.341  1.00  0.00           H  
ATOM   2319 2HB  MET A 290     -62.411 -25.521 -75.810  1.00  0.00           H  
ATOM   2320 1HG  MET A 290     -62.180 -24.763 -78.131  1.00  0.00           H  
ATOM   2321 2HG  MET A 290     -63.065 -26.183 -78.695  1.00  0.00           H  
ATOM   2322 1HE  MET A 290     -66.670 -25.578 -77.395  1.00  0.00           H  
ATOM   2323 2HE  MET A 290     -65.617 -26.556 -78.447  1.00  0.00           H  
ATOM   2324 3HE  MET A 290     -65.394 -26.592 -76.682  1.00  0.00           H  
ATOM   2325  N   GLY A 291     -59.290 -25.899 -75.934  1.00  0.00           N  
ATOM   2326  CA  GLY A 291     -58.133 -25.014 -75.990  1.00  0.00           C  
ATOM   2327  C   GLY A 291     -58.557 -23.551 -76.049  1.00  0.00           C  
ATOM   2328  O   GLY A 291     -58.078 -22.789 -76.889  1.00  0.00           O  
ATOM   2329  H   GLY A 291     -59.519 -26.354 -75.062  1.00  0.00           H  
ATOM   2330 1HA  GLY A 291     -57.506 -25.178 -75.113  1.00  0.00           H  
ATOM   2331 2HA  GLY A 291     -57.532 -25.256 -76.865  1.00  0.00           H  
ATOM   2332  N   VAL A 292     -59.456 -23.173 -75.149  1.00  0.00           N  
ATOM   2333  CA  VAL A 292     -59.931 -21.799 -75.036  1.00  0.00           C  
ATOM   2334  C   VAL A 292     -58.904 -20.897 -74.364  1.00  0.00           C  
ATOM   2335  O   VAL A 292     -58.115 -21.349 -73.533  1.00  0.00           O  
ATOM   2336  CB  VAL A 292     -61.245 -21.757 -74.231  1.00  0.00           C  
ATOM   2337  CG1 VAL A 292     -62.319 -22.582 -74.924  1.00  0.00           C  
ATOM   2338  CG2 VAL A 292     -61.002 -22.264 -72.818  1.00  0.00           C  
ATOM   2339  H   VAL A 292     -59.821 -23.873 -74.519  1.00  0.00           H  
ATOM   2340  HA  VAL A 292     -60.122 -21.415 -76.038  1.00  0.00           H  
ATOM   2341  HB  VAL A 292     -61.603 -20.728 -74.193  1.00  0.00           H  
ATOM   2342 1HG1 VAL A 292     -63.240 -22.540 -74.342  1.00  0.00           H  
ATOM   2343 2HG1 VAL A 292     -62.501 -22.179 -75.920  1.00  0.00           H  
ATOM   2344 3HG1 VAL A 292     -61.988 -23.616 -75.005  1.00  0.00           H  
ATOM   2345 1HG2 VAL A 292     -61.935 -22.231 -72.255  1.00  0.00           H  
ATOM   2346 2HG2 VAL A 292     -60.637 -23.291 -72.857  1.00  0.00           H  
ATOM   2347 3HG2 VAL A 292     -60.261 -21.634 -72.327  1.00  0.00           H  
ATOM   2348  N   LYS A 293     -58.919 -19.617 -74.728  1.00  0.00           N  
ATOM   2349  CA  LYS A 293     -58.016 -18.641 -74.125  1.00  0.00           C  
ATOM   2350  C   LYS A 293     -58.253 -18.541 -72.625  1.00  0.00           C  
ATOM   2351  O   LYS A 293     -59.343 -18.842 -72.138  1.00  0.00           O  
ATOM   2352  CB  LYS A 293     -58.188 -17.270 -74.781  1.00  0.00           C  
ATOM   2353  CG  LYS A 293     -57.745 -17.207 -76.236  1.00  0.00           C  
ATOM   2354  CD  LYS A 293     -57.922 -15.808 -76.807  1.00  0.00           C  
ATOM   2355  CE  LYS A 293     -57.485 -15.745 -78.264  1.00  0.00           C  
ATOM   2356  NZ  LYS A 293     -57.671 -14.387 -78.843  1.00  0.00           N1+
ATOM   2357  H   LYS A 293     -59.569 -19.312 -75.438  1.00  0.00           H  
ATOM   2358  HA  LYS A 293     -56.989 -18.976 -74.283  1.00  0.00           H  
ATOM   2359 1HB  LYS A 293     -59.237 -16.975 -74.737  1.00  0.00           H  
ATOM   2360 2HB  LYS A 293     -57.616 -16.526 -74.224  1.00  0.00           H  
ATOM   2361 1HG  LYS A 293     -56.694 -17.490 -76.309  1.00  0.00           H  
ATOM   2362 2HG  LYS A 293     -58.334 -17.908 -76.826  1.00  0.00           H  
ATOM   2363 1HD  LYS A 293     -58.971 -15.517 -76.739  1.00  0.00           H  
ATOM   2364 2HD  LYS A 293     -57.327 -15.101 -76.230  1.00  0.00           H  
ATOM   2365 1HE  LYS A 293     -56.435 -16.019 -78.341  1.00  0.00           H  
ATOM   2366 2HE  LYS A 293     -58.066 -16.459 -78.850  1.00  0.00           H  
ATOM   2367 1HZ  LYS A 293     -57.370 -14.387 -79.807  1.00  0.00           H  
ATOM   2368 2HZ  LYS A 293     -58.647 -14.130 -78.794  1.00  0.00           H  
ATOM   2369 3HZ  LYS A 293     -57.120 -13.721 -78.320  1.00  0.00           H  
ATOM   2370  N   PRO A 294     -57.229 -18.117 -71.894  1.00  0.00           N  
ATOM   2371  CA  PRO A 294     -57.222 -18.263 -70.443  1.00  0.00           C  
ATOM   2372  C   PRO A 294     -58.356 -17.509 -69.792  1.00  0.00           C  
ATOM   2373  O   PRO A 294     -58.959 -17.985 -68.830  1.00  0.00           O  
ATOM   2374  CB  PRO A 294     -55.864 -17.678 -70.045  1.00  0.00           C  
ATOM   2375  CG  PRO A 294     -55.012 -17.877 -71.253  1.00  0.00           C  
ATOM   2376  CD  PRO A 294     -55.942 -17.632 -72.411  1.00  0.00           C  
ATOM   2377  HA  PRO A 294     -57.283 -19.332 -70.188  1.00  0.00           H  
ATOM   2378 1HB  PRO A 294     -55.975 -16.619 -69.772  1.00  0.00           H  
ATOM   2379 2HB  PRO A 294     -55.475 -18.200 -69.158  1.00  0.00           H  
ATOM   2380 1HG  PRO A 294     -54.162 -17.180 -71.237  1.00  0.00           H  
ATOM   2381 2HG  PRO A 294     -54.589 -18.892 -71.256  1.00  0.00           H  
ATOM   2382 1HD  PRO A 294     -55.969 -16.558 -72.639  1.00  0.00           H  
ATOM   2383 2HD  PRO A 294     -55.598 -18.206 -73.285  1.00  0.00           H  
ATOM   2384  N   THR A 295     -58.662 -16.325 -70.305  1.00  0.00           N  
ATOM   2385  CA  THR A 295     -59.809 -15.609 -69.759  1.00  0.00           C  
ATOM   2386  C   THR A 295     -61.105 -16.369 -70.011  1.00  0.00           C  
ATOM   2387  O   THR A 295     -61.969 -16.448 -69.138  1.00  0.00           O  
ATOM   2388  CB  THR A 295     -59.916 -14.193 -70.358  1.00  0.00           C  
ATOM   2389  CG2 THR A 295     -60.235 -14.266 -71.844  1.00  0.00           C  
ATOM   2390  OG1 THR A 295     -60.950 -13.464 -69.685  1.00  0.00           O  
ATOM   2391  H   THR A 295     -58.130 -15.905 -71.055  1.00  0.00           H  
ATOM   2392  HA  THR A 295     -59.678 -15.516 -68.681  1.00  0.00           H  
ATOM   2393  HB  THR A 295     -58.971 -13.669 -70.220  1.00  0.00           H  
ATOM   2394  HG1 THR A 295     -60.613 -13.130 -68.849  1.00  0.00           H  
ATOM   2395 1HG2 THR A 295     -60.307 -13.257 -72.250  1.00  0.00           H  
ATOM   2396 2HG2 THR A 295     -59.446 -14.811 -72.361  1.00  0.00           H  
ATOM   2397 3HG2 THR A 295     -61.184 -14.782 -71.986  1.00  0.00           H  
ATOM   2398  N   ALA A 296     -61.185 -16.915 -71.243  1.00  0.00           N  
ATOM   2399  CA  ALA A 296     -62.374 -17.674 -71.611  1.00  0.00           C  
ATOM   2400  C   ALA A 296     -62.548 -18.894 -70.717  1.00  0.00           C  
ATOM   2401  O   ALA A 296     -63.659 -19.214 -70.295  1.00  0.00           O  
ATOM   2402  CB  ALA A 296     -62.304 -18.094 -73.071  1.00  0.00           C  
ATOM   2403  H   ALA A 296     -60.440 -16.811 -71.918  1.00  0.00           H  
ATOM   2404  HA  ALA A 296     -63.243 -17.030 -71.469  1.00  0.00           H  
ATOM   2405 1HB  ALA A 296     -63.200 -18.660 -73.331  1.00  0.00           H  
ATOM   2406 2HB  ALA A 296     -62.241 -17.207 -73.703  1.00  0.00           H  
ATOM   2407 3HB  ALA A 296     -61.425 -18.715 -73.230  1.00  0.00           H  
ATOM   2408  N   LEU A 297     -61.396 -19.548 -70.460  1.00  0.00           N  
ATOM   2409  CA  LEU A 297     -61.426 -20.736 -69.615  1.00  0.00           C  
ATOM   2410  C   LEU A 297     -61.912 -20.402 -68.211  1.00  0.00           C  
ATOM   2411  O   LEU A 297     -62.691 -21.148 -67.620  1.00  0.00           O  
ATOM   2412  CB  LEU A 297     -60.031 -21.370 -69.542  1.00  0.00           C  
ATOM   2413  CG  LEU A 297     -59.924 -22.648 -68.701  1.00  0.00           C  
ATOM   2414  CD1 LEU A 297     -60.845 -23.715 -69.279  1.00  0.00           C  
ATOM   2415  CD2 LEU A 297     -58.480 -23.125 -68.682  1.00  0.00           C  
ATOM   2416  H   LEU A 297     -60.513 -19.235 -70.839  1.00  0.00           H  
ATOM   2417  HA  LEU A 297     -62.115 -21.455 -70.054  1.00  0.00           H  
ATOM   2418 1HB  LEU A 297     -59.706 -21.609 -70.553  1.00  0.00           H  
ATOM   2419 2HB  LEU A 297     -59.339 -20.639 -69.123  1.00  0.00           H  
ATOM   2420  HG  LEU A 297     -60.252 -22.442 -67.681  1.00  0.00           H  
ATOM   2421 1HD1 LEU A 297     -60.770 -24.623 -68.681  1.00  0.00           H  
ATOM   2422 2HD1 LEU A 297     -61.874 -23.355 -69.262  1.00  0.00           H  
ATOM   2423 3HD1 LEU A 297     -60.552 -23.931 -70.305  1.00  0.00           H  
ATOM   2424 1HD2 LEU A 297     -58.404 -24.033 -68.084  1.00  0.00           H  
ATOM   2425 2HD2 LEU A 297     -58.152 -23.333 -69.701  1.00  0.00           H  
ATOM   2426 3HD2 LEU A 297     -57.847 -22.350 -68.248  1.00  0.00           H  
ATOM   2427  N   ALA A 298     -61.410 -19.250 -67.721  1.00  0.00           N  
ATOM   2428  CA  ALA A 298     -61.799 -18.813 -66.385  1.00  0.00           C  
ATOM   2429  C   ALA A 298     -63.299 -18.559 -66.302  1.00  0.00           C  
ATOM   2430  O   ALA A 298     -63.947 -18.918 -65.318  1.00  0.00           O  
ATOM   2431  CB  ALA A 298     -61.027 -17.562 -65.991  1.00  0.00           C  
ATOM   2432  H   ALA A 298     -60.771 -18.682 -68.257  1.00  0.00           H  
ATOM   2433  HA  ALA A 298     -61.557 -19.612 -65.683  1.00  0.00           H  
ATOM   2434 1HB  ALA A 298     -61.330 -17.249 -64.992  1.00  0.00           H  
ATOM   2435 2HB  ALA A 298     -59.959 -17.776 -65.997  1.00  0.00           H  
ATOM   2436 3HB  ALA A 298     -61.242 -16.765 -66.700  1.00  0.00           H  
ATOM   2437  N   ILE A 299     -63.804 -17.926 -67.382  1.00  0.00           N  
ATOM   2438  CA  ILE A 299     -65.229 -17.624 -67.429  1.00  0.00           C  
ATOM   2439  C   ILE A 299     -66.064 -18.898 -67.399  1.00  0.00           C  
ATOM   2440  O   ILE A 299     -67.090 -18.964 -66.721  1.00  0.00           O  
ATOM   2441  CB  ILE A 299     -65.577 -16.810 -68.688  1.00  0.00           C  
ATOM   2442  CG1 ILE A 299     -64.962 -15.412 -68.607  1.00  0.00           C  
ATOM   2443  CG2 ILE A 299     -67.085 -16.724 -68.866  1.00  0.00           C  
ATOM   2444  CD1 ILE A 299     -65.020 -14.643 -69.908  1.00  0.00           C  
ATOM   2445  H   ILE A 299     -63.218 -17.656 -68.159  1.00  0.00           H  
ATOM   2446  HA  ILE A 299     -65.485 -17.030 -66.552  1.00  0.00           H  
ATOM   2447  HB  ILE A 299     -65.145 -17.295 -69.564  1.00  0.00           H  
ATOM   2448 1HG1 ILE A 299     -65.478 -14.831 -67.845  1.00  0.00           H  
ATOM   2449 2HG1 ILE A 299     -63.917 -15.491 -68.306  1.00  0.00           H  
ATOM   2450 1HG2 ILE A 299     -67.313 -16.144 -69.761  1.00  0.00           H  
ATOM   2451 2HG2 ILE A 299     -67.498 -17.726 -68.967  1.00  0.00           H  
ATOM   2452 3HG2 ILE A 299     -67.525 -16.235 -67.996  1.00  0.00           H  
ATOM   2453 1HD1 ILE A 299     -64.563 -13.662 -69.771  1.00  0.00           H  
ATOM   2454 2HD1 ILE A 299     -64.476 -15.190 -70.679  1.00  0.00           H  
ATOM   2455 3HD1 ILE A 299     -66.058 -14.521 -70.212  1.00  0.00           H  
ATOM   2456  N   VAL A 300     -65.569 -19.891 -68.165  1.00  0.00           N  
ATOM   2457  CA  VAL A 300     -66.273 -21.167 -68.223  1.00  0.00           C  
ATOM   2458  C   VAL A 300     -66.326 -21.829 -66.853  1.00  0.00           C  
ATOM   2459  O   VAL A 300     -67.353 -22.382 -66.460  1.00  0.00           O  
ATOM   2460  CB  VAL A 300     -65.581 -22.115 -69.220  1.00  0.00           C  
ATOM   2461  CG1 VAL A 300     -66.186 -23.508 -69.139  1.00  0.00           C  
ATOM   2462  CG2 VAL A 300     -65.700 -21.558 -70.631  1.00  0.00           C  
ATOM   2463  H   VAL A 300     -64.721 -19.773 -68.700  1.00  0.00           H  
ATOM   2464  HA  VAL A 300     -67.293 -20.984 -68.563  1.00  0.00           H  
ATOM   2465  HB  VAL A 300     -64.528 -22.205 -68.952  1.00  0.00           H  
ATOM   2466 1HG1 VAL A 300     -65.685 -24.165 -69.850  1.00  0.00           H  
ATOM   2467 2HG1 VAL A 300     -66.058 -23.901 -68.130  1.00  0.00           H  
ATOM   2468 3HG1 VAL A 300     -67.248 -23.458 -69.377  1.00  0.00           H  
ATOM   2469 1HG2 VAL A 300     -65.207 -22.233 -71.330  1.00  0.00           H  
ATOM   2470 2HG2 VAL A 300     -66.752 -21.463 -70.898  1.00  0.00           H  
ATOM   2471 3HG2 VAL A 300     -65.223 -20.579 -70.678  1.00  0.00           H  
ATOM   2472  N   GLU A 301     -65.173 -21.737 -66.160  1.00  0.00           N  
ATOM   2473  CA  GLU A 301     -65.091 -22.331 -64.831  1.00  0.00           C  
ATOM   2474  C   GLU A 301     -66.079 -21.679 -63.873  1.00  0.00           C  
ATOM   2475  O   GLU A 301     -66.725 -22.359 -63.077  1.00  0.00           O  
ATOM   2476  CB  GLU A 301     -63.670 -22.206 -64.278  1.00  0.00           C  
ATOM   2477  CG  GLU A 301     -62.641 -23.080 -64.981  1.00  0.00           C  
ATOM   2478  CD  GLU A 301     -61.246 -22.871 -64.463  1.00  0.00           C  
ATOM   2479  OE1 GLU A 301     -61.055 -21.990 -63.659  1.00  0.00           O  
ATOM   2480  OE2 GLU A 301     -60.367 -23.593 -64.874  1.00  0.00           O1-
ATOM   2481  H   GLU A 301     -64.363 -21.268 -66.540  1.00  0.00           H  
ATOM   2482  HA  GLU A 301     -65.344 -23.389 -64.909  1.00  0.00           H  
ATOM   2483 1HB  GLU A 301     -63.340 -21.171 -64.356  1.00  0.00           H  
ATOM   2484 2HB  GLU A 301     -63.667 -22.471 -63.220  1.00  0.00           H  
ATOM   2485 1HG  GLU A 301     -62.915 -24.125 -64.845  1.00  0.00           H  
ATOM   2486 2HG  GLU A 301     -62.664 -22.862 -66.047  1.00  0.00           H  
ATOM   2487  N   GLN A 302     -66.154 -20.338 -63.999  1.00  0.00           N  
ATOM   2488  CA  GLN A 302     -67.066 -19.591 -63.141  1.00  0.00           C  
ATOM   2489  C   GLN A 302     -68.513 -20.006 -63.381  1.00  0.00           C  
ATOM   2490  O   GLN A 302     -69.292 -20.153 -62.439  1.00  0.00           O  
ATOM   2491  CB  GLN A 302     -66.908 -18.086 -63.373  1.00  0.00           C  
ATOM   2492  CG  GLN A 302     -65.574 -17.522 -62.912  1.00  0.00           C  
ATOM   2493  CD  GLN A 302     -65.382 -17.643 -61.413  1.00  0.00           C  
ATOM   2494  NE2 GLN A 302     -64.251 -18.208 -61.006  1.00  0.00           N  
ATOM   2495  OE1 GLN A 302     -66.240 -17.232 -60.627  1.00  0.00           O  
ATOM   2496  H   GLN A 302     -65.593 -19.839 -64.675  1.00  0.00           H  
ATOM   2497  HA  GLN A 302     -66.820 -19.812 -62.102  1.00  0.00           H  
ATOM   2498 1HB  GLN A 302     -67.017 -17.868 -64.434  1.00  0.00           H  
ATOM   2499 2HB  GLN A 302     -67.698 -17.552 -62.846  1.00  0.00           H  
ATOM   2500 1HG  GLN A 302     -64.771 -18.069 -63.405  1.00  0.00           H  
ATOM   2501 2HG  GLN A 302     -65.527 -16.466 -63.180  1.00  0.00           H  
ATOM   2502 1HE2 GLN A 302     -64.068 -18.315 -60.028  1.00  0.00           H  
ATOM   2503 2HE2 GLN A 302     -63.581 -18.527 -61.676  1.00  0.00           H  
ATOM   2504  N   LEU A 303     -68.819 -20.183 -64.682  1.00  0.00           N  
ATOM   2505  CA  LEU A 303     -70.174 -20.583 -65.049  1.00  0.00           C  
ATOM   2506  C   LEU A 303     -70.524 -21.943 -64.459  1.00  0.00           C  
ATOM   2507  O   LEU A 303     -71.634 -22.151 -63.970  1.00  0.00           O  
ATOM   2508  CB  LEU A 303     -70.319 -20.628 -66.575  1.00  0.00           C  
ATOM   2509  CG  LEU A 303     -70.759 -19.318 -67.240  1.00  0.00           C  
ATOM   2510  CD1 LEU A 303     -69.764 -18.215 -66.897  1.00  0.00           C  
ATOM   2511  CD2 LEU A 303     -70.853 -19.519 -68.746  1.00  0.00           C  
ATOM   2512  H   LEU A 303     -68.133 -20.047 -65.410  1.00  0.00           H  
ATOM   2513  HA  LEU A 303     -70.871 -19.845 -64.652  1.00  0.00           H  
ATOM   2514 1HB  LEU A 303     -69.362 -20.913 -67.008  1.00  0.00           H  
ATOM   2515 2HB  LEU A 303     -71.053 -21.391 -66.832  1.00  0.00           H  
ATOM   2516  HG  LEU A 303     -71.733 -19.020 -66.853  1.00  0.00           H  
ATOM   2517 1HD1 LEU A 303     -70.077 -17.284 -67.371  1.00  0.00           H  
ATOM   2518 2HD1 LEU A 303     -69.731 -18.079 -65.817  1.00  0.00           H  
ATOM   2519 3HD1 LEU A 303     -68.775 -18.491 -67.260  1.00  0.00           H  
ATOM   2520 1HD2 LEU A 303     -71.165 -18.586 -69.219  1.00  0.00           H  
ATOM   2521 2HD2 LEU A 303     -69.879 -19.814 -69.136  1.00  0.00           H  
ATOM   2522 3HD2 LEU A 303     -71.581 -20.298 -68.963  1.00  0.00           H  
ATOM   2523  N   ARG A 304     -69.522 -22.843 -64.533  1.00  0.00           N  
ATOM   2524  CA  ARG A 304     -69.728 -24.185 -64.001  1.00  0.00           C  
ATOM   2525  C   ARG A 304     -70.002 -24.149 -62.505  1.00  0.00           C  
ATOM   2526  O   ARG A 304     -70.867 -24.868 -62.004  1.00  0.00           O  
ATOM   2527  CB  ARG A 304     -68.513 -25.061 -64.269  1.00  0.00           C  
ATOM   2528  CG  ARG A 304     -68.673 -26.518 -63.863  1.00  0.00           C  
ATOM   2529  CD  ARG A 304     -68.115 -26.775 -62.511  1.00  0.00           C  
ATOM   2530  NE  ARG A 304     -66.671 -26.602 -62.478  1.00  0.00           N  
ATOM   2531  CZ  ARG A 304     -65.931 -26.553 -61.352  1.00  0.00           C  
ATOM   2532  NH1 ARG A 304     -66.513 -26.664 -60.179  1.00  0.00           N1+
ATOM   2533  NH2 ARG A 304     -64.622 -26.392 -61.428  1.00  0.00           N  
ATOM   2534  H   ARG A 304     -68.631 -22.609 -64.947  1.00  0.00           H  
ATOM   2535  HA  ARG A 304     -70.591 -24.627 -64.501  1.00  0.00           H  
ATOM   2536 1HB  ARG A 304     -68.277 -25.040 -65.333  1.00  0.00           H  
ATOM   2537 2HB  ARG A 304     -67.652 -24.661 -63.734  1.00  0.00           H  
ATOM   2538 1HG  ARG A 304     -69.730 -26.779 -63.853  1.00  0.00           H  
ATOM   2539 2HG  ARG A 304     -68.148 -27.154 -64.578  1.00  0.00           H  
ATOM   2540 1HD  ARG A 304     -68.558 -26.081 -61.798  1.00  0.00           H  
ATOM   2541 2HD  ARG A 304     -68.341 -27.797 -62.212  1.00  0.00           H  
ATOM   2542  HE  ARG A 304     -66.187 -26.513 -63.362  1.00  0.00           H  
ATOM   2543 1HH1 ARG A 304     -67.515 -26.786 -60.122  1.00  0.00           H  
ATOM   2544 2HH1 ARG A 304     -65.959 -26.627 -59.335  1.00  0.00           H  
ATOM   2545 1HH2 ARG A 304     -64.175 -26.307 -62.331  1.00  0.00           H  
ATOM   2546 2HH2 ARG A 304     -64.068 -26.355 -60.586  1.00  0.00           H  
ATOM   2547  N   ASP A 305     -69.224 -23.280 -61.830  1.00  0.00           N  
ATOM   2548  CA  ASP A 305     -69.387 -23.147 -60.387  1.00  0.00           C  
ATOM   2549  C   ASP A 305     -70.782 -22.653 -60.032  1.00  0.00           C  
ATOM   2550  O   ASP A 305     -71.398 -23.134 -59.082  1.00  0.00           O  
ATOM   2551  CB  ASP A 305     -68.339 -22.189 -59.815  1.00  0.00           C  
ATOM   2552  CG  ASP A 305     -66.935 -22.780 -59.812  1.00  0.00           C  
ATOM   2553  OD1 ASP A 305     -66.814 -23.973 -59.962  1.00  0.00           O  
ATOM   2554  OD2 ASP A 305     -65.998 -22.032 -59.663  1.00  0.00           O1-
ATOM   2555  H   ASP A 305     -68.530 -22.718 -62.300  1.00  0.00           H  
ATOM   2556  HA  ASP A 305     -69.247 -24.128 -59.931  1.00  0.00           H  
ATOM   2557 1HB  ASP A 305     -68.329 -21.270 -60.400  1.00  0.00           H  
ATOM   2558 2HB  ASP A 305     -68.607 -21.925 -58.793  1.00  0.00           H  
ATOM   2559  N   ALA A 306     -71.235 -21.675 -60.845  1.00  0.00           N  
ATOM   2560  CA  ALA A 306     -72.560 -21.112 -60.614  1.00  0.00           C  
ATOM   2561  C   ALA A 306     -73.642 -22.171 -60.771  1.00  0.00           C  
ATOM   2562  O   ALA A 306     -74.593 -22.223 -59.990  1.00  0.00           O  
ATOM   2563  CB  ALA A 306     -72.815 -19.949 -61.564  1.00  0.00           C  
ATOM   2564  H   ALA A 306     -70.676 -21.323 -61.610  1.00  0.00           H  
ATOM   2565  HA  ALA A 306     -72.599 -20.744 -59.588  1.00  0.00           H  
ATOM   2566 1HB  ALA A 306     -73.809 -19.541 -61.379  1.00  0.00           H  
ATOM   2567 2HB  ALA A 306     -72.067 -19.175 -61.399  1.00  0.00           H  
ATOM   2568 3HB  ALA A 306     -72.752 -20.300 -62.592  1.00  0.00           H  
ATOM   2569  N   ALA A 307     -73.444 -23.002 -61.818  1.00  0.00           N  
ATOM   2570  CA  ALA A 307     -74.410 -24.062 -62.078  1.00  0.00           C  
ATOM   2571  C   ALA A 307     -74.480 -25.042 -60.914  1.00  0.00           C  
ATOM   2572  O   ALA A 307     -75.561 -25.482 -60.526  1.00  0.00           O  
ATOM   2573  CB  ALA A 307     -74.057 -24.794 -63.366  1.00  0.00           C  
ATOM   2574  H   ALA A 307     -72.641 -22.907 -62.423  1.00  0.00           H  
ATOM   2575  HA  ALA A 307     -75.392 -23.604 -62.190  1.00  0.00           H  
ATOM   2576 1HB  ALA A 307     -74.788 -25.582 -63.548  1.00  0.00           H  
ATOM   2577 2HB  ALA A 307     -74.067 -24.090 -64.198  1.00  0.00           H  
ATOM   2578 3HB  ALA A 307     -73.065 -25.232 -63.275  1.00  0.00           H  
ATOM   2579  N   LEU A 308     -73.275 -25.352 -60.391  1.00  0.00           N  
ATOM   2580  CA  LEU A 308     -73.203 -26.280 -59.269  1.00  0.00           C  
ATOM   2581  C   LEU A 308     -73.938 -25.731 -58.052  1.00  0.00           C  
ATOM   2582  O   LEU A 308     -74.643 -26.464 -57.358  1.00  0.00           O  
ATOM   2583  CB  LEU A 308     -71.740 -26.562 -58.905  1.00  0.00           C  
ATOM   2584  CG  LEU A 308     -71.518 -27.548 -57.752  1.00  0.00           C  
ATOM   2585  CD1 LEU A 308     -72.133 -28.894 -58.110  1.00  0.00           C  
ATOM   2586  CD2 LEU A 308     -70.027 -27.683 -57.479  1.00  0.00           C  
ATOM   2587  H   LEU A 308     -72.421 -24.956 -60.756  1.00  0.00           H  
ATOM   2588  HA  LEU A 308     -73.678 -27.216 -59.563  1.00  0.00           H  
ATOM   2589 1HB  LEU A 308     -71.235 -26.960 -59.784  1.00  0.00           H  
ATOM   2590 2HB  LEU A 308     -71.262 -25.621 -58.634  1.00  0.00           H  
ATOM   2591  HG  LEU A 308     -72.020 -27.179 -56.857  1.00  0.00           H  
ATOM   2592 1HD1 LEU A 308     -71.976 -29.596 -57.291  1.00  0.00           H  
ATOM   2593 2HD1 LEU A 308     -73.203 -28.772 -58.281  1.00  0.00           H  
ATOM   2594 3HD1 LEU A 308     -71.662 -29.281 -59.013  1.00  0.00           H  
ATOM   2595 1HD2 LEU A 308     -69.870 -28.385 -56.658  1.00  0.00           H  
ATOM   2596 2HD2 LEU A 308     -69.526 -28.053 -58.373  1.00  0.00           H  
ATOM   2597 3HD2 LEU A 308     -69.617 -26.710 -57.208  1.00  0.00           H  
ATOM   2598  N   THR A 309     -73.733 -24.414 -57.841  1.00  0.00           N  
ATOM   2599  CA  THR A 309     -74.383 -23.766 -56.708  1.00  0.00           C  
ATOM   2600  C   THR A 309     -75.899 -23.829 -56.831  1.00  0.00           C  
ATOM   2601  O   THR A 309     -76.602 -24.072 -55.851  1.00  0.00           O  
ATOM   2602  CB  THR A 309     -73.935 -22.298 -56.579  1.00  0.00           C  
ATOM   2603  CG2 THR A 309     -72.438 -22.218 -56.323  1.00  0.00           C  
ATOM   2604  OG1 THR A 309     -74.248 -21.592 -57.787  1.00  0.00           O  
ATOM   2605  H   THR A 309     -73.141 -23.866 -58.448  1.00  0.00           H  
ATOM   2606  HA  THR A 309     -74.098 -24.293 -55.798  1.00  0.00           H  
ATOM   2607  HB  THR A 309     -74.465 -21.827 -55.752  1.00  0.00           H  
ATOM   2608  HG1 THR A 309     -73.967 -20.677 -57.705  1.00  0.00           H  
ATOM   2609 1HG2 THR A 309     -72.139 -21.173 -56.235  1.00  0.00           H  
ATOM   2610 2HG2 THR A 309     -72.198 -22.744 -55.399  1.00  0.00           H  
ATOM   2611 3HG2 THR A 309     -71.901 -22.679 -57.152  1.00  0.00           H  
ATOM   2612  N   THR A 310     -76.353 -23.596 -58.080  1.00  0.00           N  
ATOM   2613  CA  THR A 310     -77.788 -23.628 -58.334  1.00  0.00           C  
ATOM   2614  C   THR A 310     -78.370 -25.005 -58.045  1.00  0.00           C  
ATOM   2615  O   THR A 310     -79.452 -25.125 -57.469  1.00  0.00           O  
ATOM   2616  CB  THR A 310     -78.104 -23.228 -59.787  1.00  0.00           C  
ATOM   2617  CG2 THR A 310     -79.600 -23.310 -60.050  1.00  0.00           C  
ATOM   2618  OG1 THR A 310     -77.654 -21.888 -60.025  1.00  0.00           O  
ATOM   2619  H   THR A 310     -75.723 -23.401 -58.845  1.00  0.00           H  
ATOM   2620  HA  THR A 310     -78.273 -22.913 -57.668  1.00  0.00           H  
ATOM   2621  HB  THR A 310     -77.583 -23.900 -60.469  1.00  0.00           H  
ATOM   2622  HG1 THR A 310     -76.708 -21.894 -60.189  1.00  0.00           H  
ATOM   2623 1HG2 THR A 310     -79.804 -23.026 -61.082  1.00  0.00           H  
ATOM   2624 2HG2 THR A 310     -79.942 -24.331 -59.881  1.00  0.00           H  
ATOM   2625 3HG2 THR A 310     -80.126 -22.635 -59.376  1.00  0.00           H  
ATOM   2626  N   LEU A 311     -77.595 -26.024 -58.475  1.00  0.00           N  
ATOM   2627  CA  LEU A 311     -78.036 -27.396 -58.257  1.00  0.00           C  
ATOM   2628  C   LEU A 311     -78.262 -27.674 -56.778  1.00  0.00           C  
ATOM   2629  O   LEU A 311     -79.250 -28.305 -56.400  1.00  0.00           O  
ATOM   2630  CB  LEU A 311     -77.001 -28.381 -58.816  1.00  0.00           C  
ATOM   2631  CG  LEU A 311     -76.883 -28.425 -60.345  1.00  0.00           C  
ATOM   2632  CD1 LEU A 311     -75.699 -29.299 -60.739  1.00  0.00           C  
ATOM   2633  CD2 LEU A 311     -78.178 -28.960 -60.939  1.00  0.00           C  
ATOM   2634  H   LEU A 311     -76.716 -25.858 -58.944  1.00  0.00           H  
ATOM   2635  HA  LEU A 311     -78.979 -27.544 -58.782  1.00  0.00           H  
ATOM   2636 1HB  LEU A 311     -76.023 -28.120 -58.417  1.00  0.00           H  
ATOM   2637 2HB  LEU A 311     -77.256 -29.384 -58.474  1.00  0.00           H  
ATOM   2638  HG  LEU A 311     -76.698 -27.420 -60.725  1.00  0.00           H  
ATOM   2639 1HD1 LEU A 311     -75.616 -29.329 -61.825  1.00  0.00           H  
ATOM   2640 2HD1 LEU A 311     -74.785 -28.883 -60.317  1.00  0.00           H  
ATOM   2641 3HD1 LEU A 311     -75.850 -30.308 -60.357  1.00  0.00           H  
ATOM   2642 1HD2 LEU A 311     -78.095 -28.991 -62.026  1.00  0.00           H  
ATOM   2643 2HD2 LEU A 311     -78.365 -29.965 -60.560  1.00  0.00           H  
ATOM   2644 3HD2 LEU A 311     -79.005 -28.308 -60.658  1.00  0.00           H  
ATOM   2645  N   ASP A 312     -77.319 -27.184 -55.962  1.00  0.00           N  
ATOM   2646  CA  ASP A 312     -77.392 -27.236 -54.503  1.00  0.00           C  
ATOM   2647  C   ASP A 312     -78.581 -26.447 -53.959  1.00  0.00           C  
ATOM   2648  O   ASP A 312     -79.250 -26.882 -53.022  1.00  0.00           O  
ATOM   2649  CB  ASP A 312     -76.098 -26.698 -53.888  1.00  0.00           C  
ATOM   2650  CG  ASP A 312     -74.916 -27.640 -54.075  1.00  0.00           C  
ATOM   2651  OD1 ASP A 312     -75.139 -28.784 -54.392  1.00  0.00           O  
ATOM   2652  OD2 ASP A 312     -73.803 -27.207 -53.896  1.00  0.00           O1-
ATOM   2653  H   ASP A 312     -76.515 -26.757 -56.399  1.00  0.00           H  
ATOM   2654  HA  ASP A 312     -77.515 -28.277 -54.199  1.00  0.00           H  
ATOM   2655 1HB  ASP A 312     -75.851 -25.738 -54.340  1.00  0.00           H  
ATOM   2656 2HB  ASP A 312     -76.245 -26.529 -52.820  1.00  0.00           H  
ATOM   2657  N   TYR A 313     -78.849 -25.285 -54.546  1.00  0.00           N  
ATOM   2658  CA  TYR A 313     -79.967 -24.455 -54.109  1.00  0.00           C  
ATOM   2659  C   TYR A 313     -81.284 -24.957 -54.687  1.00  0.00           C  
ATOM   2660  O   TYR A 313     -82.263 -25.134 -53.962  1.00  0.00           O  
ATOM   2661  CB  TYR A 313     -79.739 -22.994 -54.506  1.00  0.00           C  
ATOM   2662  CG  TYR A 313     -80.851 -22.064 -54.074  1.00  0.00           C  
ATOM   2663  CD1 TYR A 313     -81.256 -22.036 -52.748  1.00  0.00           C  
ATOM   2664  CD2 TYR A 313     -81.465 -21.239 -55.005  1.00  0.00           C  
ATOM   2665  CE1 TYR A 313     -82.272 -21.185 -52.354  1.00  0.00           C  
ATOM   2666  CE2 TYR A 313     -82.480 -20.389 -54.610  1.00  0.00           C  
ATOM   2667  CZ  TYR A 313     -82.883 -20.361 -53.291  1.00  0.00           C  
ATOM   2668  OH  TYR A 313     -83.895 -19.515 -52.899  1.00  0.00           O  
ATOM   2669  H   TYR A 313     -78.268 -24.966 -55.308  1.00  0.00           H  
ATOM   2670  HA  TYR A 313     -80.040 -24.514 -53.023  1.00  0.00           H  
ATOM   2671 1HB  TYR A 313     -78.806 -22.639 -54.065  1.00  0.00           H  
ATOM   2672 2HB  TYR A 313     -79.637 -22.923 -55.588  1.00  0.00           H  
ATOM   2673  HD1 TYR A 313     -80.773 -22.684 -52.016  1.00  0.00           H  
ATOM   2674  HD2 TYR A 313     -81.148 -21.262 -56.047  1.00  0.00           H  
ATOM   2675  HE1 TYR A 313     -82.590 -21.163 -51.312  1.00  0.00           H  
ATOM   2676  HE2 TYR A 313     -82.963 -19.741 -55.342  1.00  0.00           H  
ATOM   2677  HH  TYR A 313     -84.208 -19.017 -53.658  1.00  0.00           H  
ATOM   2678  N   ASN A 314     -81.293 -25.183 -55.995  1.00  0.00           N  
ATOM   2679  CA  ASN A 314     -82.437 -25.780 -56.673  1.00  0.00           C  
ATOM   2680  C   ASN A 314     -81.990 -26.965 -57.518  1.00  0.00           C  
ATOM   2681  O   ASN A 314     -81.038 -26.863 -58.293  1.00  0.00           O  
ATOM   2682  CB  ASN A 314     -83.158 -24.751 -57.524  1.00  0.00           C  
ATOM   2683  CG  ASN A 314     -84.410 -25.296 -58.153  1.00  0.00           C  
ATOM   2684  ND2 ASN A 314     -85.527 -25.094 -57.501  1.00  0.00           N  
ATOM   2685  OD1 ASN A 314     -84.367 -25.901 -59.230  1.00  0.00           O  
ATOM   2686  H   ASN A 314     -80.478 -24.931 -56.535  1.00  0.00           H  
ATOM   2687  HA  ASN A 314     -83.131 -26.154 -55.918  1.00  0.00           H  
ATOM   2688 1HB  ASN A 314     -83.420 -23.888 -56.910  1.00  0.00           H  
ATOM   2689 2HB  ASN A 314     -82.492 -24.400 -58.313  1.00  0.00           H  
ATOM   2690 1HD2 ASN A 314     -86.391 -25.434 -57.872  1.00  0.00           H  
ATOM   2691 2HD2 ASN A 314     -85.515 -24.598 -56.633  1.00  0.00           H  
ATOM   2692  N   SER A 315     -82.675 -28.092 -57.370  1.00  0.00           N  
ATOM   2693  CA  SER A 315     -82.242 -29.330 -58.006  1.00  0.00           C  
ATOM   2694  C   SER A 315     -83.223 -29.800 -59.071  1.00  0.00           C  
ATOM   2695  O   SER A 315     -83.193 -30.957 -59.491  1.00  0.00           O  
ATOM   2696  CB  SER A 315     -82.070 -30.416 -56.959  1.00  0.00           C  
ATOM   2697  OG  SER A 315     -83.272 -30.654 -56.280  1.00  0.00           O  
ATOM   2698  H   SER A 315     -83.513 -28.095 -56.806  1.00  0.00           H  
ATOM   2699  HA  SER A 315     -81.281 -29.154 -58.491  1.00  0.00           H  
ATOM   2700 1HB  SER A 315     -81.733 -31.333 -57.440  1.00  0.00           H  
ATOM   2701 2HB  SER A 315     -81.300 -30.116 -56.249  1.00  0.00           H  
ATOM   2702  HG  SER A 315     -83.082 -31.345 -55.642  1.00  0.00           H  
ATOM   2703  N   ASP A 316     -84.095 -28.900 -59.508  1.00  0.00           N  
ATOM   2704  CA  ASP A 316     -85.128 -29.251 -60.476  1.00  0.00           C  
ATOM   2705  C   ASP A 316     -84.527 -29.576 -61.832  1.00  0.00           C  
ATOM   2706  O   ASP A 316     -83.657 -28.859 -62.323  1.00  0.00           O  
ATOM   2707  CB  ASP A 316     -86.139 -28.111 -60.623  1.00  0.00           C  
ATOM   2708  CG  ASP A 316     -87.324 -28.480 -61.505  1.00  0.00           C  
ATOM   2709  OD1 ASP A 316     -87.130 -28.649 -62.685  1.00  0.00           O  
ATOM   2710  OD2 ASP A 316     -88.410 -28.588 -60.991  1.00  0.00           O1-
ATOM   2711  H   ASP A 316     -84.044 -27.950 -59.166  1.00  0.00           H  
ATOM   2712  HA  ASP A 316     -85.653 -30.137 -60.117  1.00  0.00           H  
ATOM   2713 1HB  ASP A 316     -86.511 -27.826 -59.639  1.00  0.00           H  
ATOM   2714 2HB  ASP A 316     -85.644 -27.239 -61.051  1.00  0.00           H  
ATOM   2715  N   PRO A 317     -84.996 -30.662 -62.437  1.00  0.00           N  
ATOM   2716  CA  PRO A 317     -84.461 -31.107 -63.717  1.00  0.00           C  
ATOM   2717  C   PRO A 317     -84.466 -29.980 -64.726  1.00  0.00           C  
ATOM   2718  O   PRO A 317     -83.529 -29.831 -65.509  1.00  0.00           O  
ATOM   2719  CB  PRO A 317     -85.418 -32.232 -64.124  1.00  0.00           C  
ATOM   2720  CG  PRO A 317     -85.887 -32.799 -62.829  1.00  0.00           C  
ATOM   2721  CD  PRO A 317     -86.066 -31.601 -61.937  1.00  0.00           C  
ATOM   2722  HA  PRO A 317     -83.442 -31.492 -63.569  1.00  0.00           H  
ATOM   2723 1HB  PRO A 317     -86.239 -31.826 -64.734  1.00  0.00           H  
ATOM   2724 2HB  PRO A 317     -84.889 -32.969 -64.746  1.00  0.00           H  
ATOM   2725 1HG  PRO A 317     -86.821 -33.362 -62.976  1.00  0.00           H  
ATOM   2726 2HG  PRO A 317     -85.146 -33.512 -62.435  1.00  0.00           H  
ATOM   2727 1HD  PRO A 317     -87.073 -31.181 -62.083  1.00  0.00           H  
ATOM   2728 2HD  PRO A 317     -85.919 -31.896 -60.888  1.00  0.00           H  
ATOM   2729  N   ILE A 318     -85.526 -29.185 -64.708  1.00  0.00           N  
ATOM   2730  CA  ILE A 318     -85.639 -28.066 -65.636  1.00  0.00           C  
ATOM   2731  C   ILE A 318     -84.499 -27.073 -65.447  1.00  0.00           C  
ATOM   2732  O   ILE A 318     -83.875 -26.640 -66.416  1.00  0.00           O  
ATOM   2733  CB  ILE A 318     -86.987 -27.340 -65.460  1.00  0.00           C  
ATOM   2734  CG1 ILE A 318     -88.140 -28.241 -65.908  1.00  0.00           C  
ATOM   2735  CG2 ILE A 318     -86.992 -26.035 -66.239  1.00  0.00           C  
ATOM   2736  CD1 ILE A 318     -89.505 -27.729 -65.509  1.00  0.00           C  
ATOM   2737  H   ILE A 318     -86.269 -29.349 -64.043  1.00  0.00           H  
ATOM   2738  HA  ILE A 318     -85.588 -28.454 -66.653  1.00  0.00           H  
ATOM   2739  HB  ILE A 318     -87.147 -27.124 -64.404  1.00  0.00           H  
ATOM   2740 1HG1 ILE A 318     -88.118 -28.347 -66.992  1.00  0.00           H  
ATOM   2741 2HG1 ILE A 318     -88.013 -29.236 -65.480  1.00  0.00           H  
ATOM   2742 1HG2 ILE A 318     -87.951 -25.534 -66.104  1.00  0.00           H  
ATOM   2743 2HG2 ILE A 318     -86.193 -25.390 -65.874  1.00  0.00           H  
ATOM   2744 3HG2 ILE A 318     -86.838 -26.241 -67.298  1.00  0.00           H  
ATOM   2745 1HD1 ILE A 318     -90.272 -28.420 -65.862  1.00  0.00           H  
ATOM   2746 2HD1 ILE A 318     -89.560 -27.647 -64.423  1.00  0.00           H  
ATOM   2747 3HD1 ILE A 318     -89.670 -26.748 -65.955  1.00  0.00           H  
ATOM   2748  N   THR A 319     -84.270 -26.747 -64.158  1.00  0.00           N  
ATOM   2749  CA  THR A 319     -83.204 -25.806 -63.838  1.00  0.00           C  
ATOM   2750  C   THR A 319     -81.847 -26.347 -64.265  1.00  0.00           C  
ATOM   2751  O   THR A 319     -81.014 -25.611 -64.795  1.00  0.00           O  
ATOM   2752  CB  THR A 319     -83.182 -25.484 -62.333  1.00  0.00           C  
ATOM   2753  CG2 THR A 319     -82.036 -24.537 -62.006  1.00  0.00           C  
ATOM   2754  OG1 THR A 319     -84.422 -24.875 -61.953  1.00  0.00           O  
ATOM   2755  H   THR A 319     -84.821 -27.141 -63.408  1.00  0.00           H  
ATOM   2756  HA  THR A 319     -83.384 -24.880 -64.385  1.00  0.00           H  
ATOM   2757  HB  THR A 319     -83.057 -26.405 -61.765  1.00  0.00           H  
ATOM   2758  HG1 THR A 319     -84.543 -24.957 -61.004  1.00  0.00           H  
ATOM   2759 1HG2 THR A 319     -82.036 -24.322 -60.939  1.00  0.00           H  
ATOM   2760 2HG2 THR A 319     -81.091 -25.003 -62.283  1.00  0.00           H  
ATOM   2761 3HG2 THR A 319     -82.161 -23.611 -62.564  1.00  0.00           H  
ATOM   2762  N   ILE A 320     -81.676 -27.659 -64.004  1.00  0.00           N  
ATOM   2763  CA  ILE A 320     -80.416 -28.301 -64.363  1.00  0.00           C  
ATOM   2764  C   ILE A 320     -80.187 -28.254 -65.868  1.00  0.00           C  
ATOM   2765  O   ILE A 320     -79.073 -28.005 -66.328  1.00  0.00           O  
ATOM   2766  CB  ILE A 320     -80.390 -29.765 -63.885  1.00  0.00           C  
ATOM   2767  CG1 ILE A 320     -80.349 -29.826 -62.356  1.00  0.00           C  
ATOM   2768  CG2 ILE A 320     -79.199 -30.499 -64.482  1.00  0.00           C  
ATOM   2769  CD1 ILE A 320     -80.594 -31.207 -61.792  1.00  0.00           C  
ATOM   2770  H   ILE A 320     -82.401 -28.208 -63.564  1.00  0.00           H  
ATOM   2771  HA  ILE A 320     -79.604 -27.765 -63.876  1.00  0.00           H  
ATOM   2772  HB  ILE A 320     -81.306 -30.267 -64.196  1.00  0.00           H  
ATOM   2773 1HG1 ILE A 320     -79.377 -29.482 -62.004  1.00  0.00           H  
ATOM   2774 2HG1 ILE A 320     -81.101 -29.153 -61.944  1.00  0.00           H  
ATOM   2775 1HG2 ILE A 320     -79.194 -31.530 -64.132  1.00  0.00           H  
ATOM   2776 2HG2 ILE A 320     -79.270 -30.482 -65.568  1.00  0.00           H  
ATOM   2777 3HG2 ILE A 320     -78.276 -30.007 -64.172  1.00  0.00           H  
ATOM   2778 1HD1 ILE A 320     -80.550 -31.169 -60.704  1.00  0.00           H  
ATOM   2779 2HD1 ILE A 320     -81.579 -31.557 -62.104  1.00  0.00           H  
ATOM   2780 3HD1 ILE A 320     -79.832 -31.891 -62.162  1.00  0.00           H  
ATOM   2781  N   MET A 321     -81.294 -28.504 -66.597  1.00  0.00           N  
ATOM   2782  CA  MET A 321     -81.210 -28.489 -68.053  1.00  0.00           C  
ATOM   2783  C   MET A 321     -80.806 -27.114 -68.566  1.00  0.00           C  
ATOM   2784  O   MET A 321     -79.994 -26.996 -69.485  1.00  0.00           O  
ATOM   2785  CB  MET A 321     -82.544 -28.916 -68.663  1.00  0.00           C  
ATOM   2786  CG  MET A 321     -82.878 -30.390 -68.480  1.00  0.00           C  
ATOM   2787  SD  MET A 321     -84.335 -30.893 -69.417  1.00  0.00           S  
ATOM   2788  CE  MET A 321     -85.638 -30.148 -68.441  1.00  0.00           C  
ATOM   2789  H   MET A 321     -82.181 -28.703 -66.157  1.00  0.00           H  
ATOM   2790  HA  MET A 321     -80.441 -29.197 -68.361  1.00  0.00           H  
ATOM   2791 1HB  MET A 321     -83.349 -28.334 -68.218  1.00  0.00           H  
ATOM   2792 2HB  MET A 321     -82.539 -28.704 -69.734  1.00  0.00           H  
ATOM   2793 1HG  MET A 321     -82.033 -30.997 -68.806  1.00  0.00           H  
ATOM   2794 2HG  MET A 321     -83.058 -30.594 -67.425  1.00  0.00           H  
ATOM   2795 1HE  MET A 321     -86.604 -30.371 -68.892  1.00  0.00           H  
ATOM   2796 2HE  MET A 321     -85.609 -30.551 -67.427  1.00  0.00           H  
ATOM   2797 3HE  MET A 321     -85.494 -29.068 -68.405  1.00  0.00           H  
ATOM   2798  N   GLN A 322     -81.412 -26.093 -67.924  1.00  0.00           N  
ATOM   2799  CA  GLN A 322     -81.111 -24.723 -68.319  1.00  0.00           C  
ATOM   2800  C   GLN A 322     -79.640 -24.397 -68.099  1.00  0.00           C  
ATOM   2801  O   GLN A 322     -79.006 -23.748 -68.932  1.00  0.00           O  
ATOM   2802  CB  GLN A 322     -81.986 -23.736 -67.542  1.00  0.00           C  
ATOM   2803  CG  GLN A 322     -83.463 -23.803 -67.894  1.00  0.00           C  
ATOM   2804  CD  GLN A 322     -83.734 -23.413 -69.335  1.00  0.00           C  
ATOM   2805  NE2 GLN A 322     -84.457 -24.266 -70.052  1.00  0.00           N  
ATOM   2806  OE1 GLN A 322     -83.297 -22.355 -69.798  1.00  0.00           O  
ATOM   2807  H   GLN A 322     -82.072 -26.256 -67.175  1.00  0.00           H  
ATOM   2808  HA  GLN A 322     -81.324 -24.615 -69.383  1.00  0.00           H  
ATOM   2809 1HB  GLN A 322     -81.885 -23.923 -66.474  1.00  0.00           H  
ATOM   2810 2HB  GLN A 322     -81.643 -22.717 -67.730  1.00  0.00           H  
ATOM   2811 1HG  GLN A 322     -83.814 -24.824 -67.744  1.00  0.00           H  
ATOM   2812 2HG  GLN A 322     -84.011 -23.119 -67.245  1.00  0.00           H  
ATOM   2813 1HE2 GLN A 322     -84.668 -24.063 -71.008  1.00  0.00           H  
ATOM   2814 2HE2 GLN A 322     -84.790 -25.112 -69.635  1.00  0.00           H  
ATOM   2815  N   LEU A 323     -79.143 -24.879 -66.942  1.00  0.00           N  
ATOM   2816  CA  LEU A 323     -77.744 -24.637 -66.611  1.00  0.00           C  
ATOM   2817  C   LEU A 323     -76.816 -25.274 -67.636  1.00  0.00           C  
ATOM   2818  O   LEU A 323     -75.816 -24.679 -68.040  1.00  0.00           O  
ATOM   2819  CB  LEU A 323     -77.426 -25.187 -65.214  1.00  0.00           C  
ATOM   2820  CG  LEU A 323     -78.075 -24.440 -64.042  1.00  0.00           C  
ATOM   2821  CD1 LEU A 323     -77.821 -25.203 -62.750  1.00  0.00           C  
ATOM   2822  CD2 LEU A 323     -77.508 -23.029 -63.964  1.00  0.00           C  
ATOM   2823  H   LEU A 323     -79.717 -25.404 -66.298  1.00  0.00           H  
ATOM   2824  HA  LEU A 323     -77.569 -23.561 -66.612  1.00  0.00           H  
ATOM   2825 1HB  LEU A 323     -77.754 -26.224 -65.168  1.00  0.00           H  
ATOM   2826 2HB  LEU A 323     -76.347 -25.161 -65.067  1.00  0.00           H  
ATOM   2827  HG  LEU A 323     -79.153 -24.389 -64.194  1.00  0.00           H  
ATOM   2828 1HD1 LEU A 323     -78.281 -24.672 -61.916  1.00  0.00           H  
ATOM   2829 2HD1 LEU A 323     -78.253 -26.202 -62.826  1.00  0.00           H  
ATOM   2830 3HD1 LEU A 323     -76.748 -25.285 -62.579  1.00  0.00           H  
ATOM   2831 1HD2 LEU A 323     -77.969 -22.498 -63.131  1.00  0.00           H  
ATOM   2832 2HD2 LEU A 323     -76.430 -23.078 -63.811  1.00  0.00           H  
ATOM   2833 3HD2 LEU A 323     -77.719 -22.500 -64.893  1.00  0.00           H  
ATOM   2834  N   ALA A 324     -77.203 -26.506 -68.028  1.00  0.00           N  
ATOM   2835  CA  ALA A 324     -76.401 -27.226 -69.009  1.00  0.00           C  
ATOM   2836  C   ALA A 324     -76.353 -26.481 -70.338  1.00  0.00           C  
ATOM   2837  O   ALA A 324     -75.304 -26.401 -70.978  1.00  0.00           O  
ATOM   2838  CB  ALA A 324     -76.949 -28.633 -69.212  1.00  0.00           C  
ATOM   2839  H   ALA A 324     -78.037 -26.940 -67.658  1.00  0.00           H  
ATOM   2840  HA  ALA A 324     -75.382 -27.296 -68.629  1.00  0.00           H  
ATOM   2841 1HB  ALA A 324     -76.340 -29.158 -69.946  1.00  0.00           H  
ATOM   2842 2HB  ALA A 324     -76.923 -29.172 -68.265  1.00  0.00           H  
ATOM   2843 3HB  ALA A 324     -77.976 -28.574 -69.567  1.00  0.00           H  
ATOM   2844  N   LEU A 325     -77.536 -25.949 -70.707  1.00  0.00           N  
ATOM   2845  CA  LEU A 325     -77.625 -25.207 -71.958  1.00  0.00           C  
ATOM   2846  C   LEU A 325     -76.727 -23.978 -71.934  1.00  0.00           C  
ATOM   2847  O   LEU A 325     -76.062 -23.664 -72.921  1.00  0.00           O  
ATOM   2848  CB  LEU A 325     -79.076 -24.785 -72.221  1.00  0.00           C  
ATOM   2849  CG  LEU A 325     -79.318 -24.014 -73.526  1.00  0.00           C  
ATOM   2850  CD1 LEU A 325     -78.906 -24.878 -74.711  1.00  0.00           C  
ATOM   2851  CD2 LEU A 325     -80.785 -23.623 -73.620  1.00  0.00           C  
ATOM   2852  H   LEU A 325     -78.363 -26.052 -70.136  1.00  0.00           H  
ATOM   2853  HA  LEU A 325     -77.296 -25.858 -72.769  1.00  0.00           H  
ATOM   2854 1HB  LEU A 325     -79.698 -25.678 -72.244  1.00  0.00           H  
ATOM   2855 2HB  LEU A 325     -79.409 -24.155 -71.398  1.00  0.00           H  
ATOM   2856  HG  LEU A 325     -78.700 -23.116 -73.537  1.00  0.00           H  
ATOM   2857 1HD1 LEU A 325     -79.077 -24.331 -75.638  1.00  0.00           H  
ATOM   2858 2HD1 LEU A 325     -77.848 -25.127 -74.628  1.00  0.00           H  
ATOM   2859 3HD1 LEU A 325     -79.495 -25.794 -74.715  1.00  0.00           H  
ATOM   2860 1HD2 LEU A 325     -80.957 -23.074 -74.546  1.00  0.00           H  
ATOM   2861 2HD2 LEU A 325     -81.403 -24.521 -73.609  1.00  0.00           H  
ATOM   2862 3HD2 LEU A 325     -81.048 -22.992 -72.771  1.00  0.00           H  
ATOM   2863  N   GLU A 326     -76.750 -23.310 -70.762  1.00  0.00           N  
ATOM   2864  CA  GLU A 326     -75.932 -22.112 -70.607  1.00  0.00           C  
ATOM   2865  C   GLU A 326     -74.451 -22.434 -70.751  1.00  0.00           C  
ATOM   2866  O   GLU A 326     -73.702 -21.687 -71.381  1.00  0.00           O  
ATOM   2867  CB  GLU A 326     -76.191 -21.461 -69.248  1.00  0.00           C  
ATOM   2868  CG  GLU A 326     -77.568 -20.829 -69.105  1.00  0.00           C  
ATOM   2869  CD  GLU A 326     -77.777 -19.665 -70.033  1.00  0.00           C  
ATOM   2870  OE1 GLU A 326     -76.851 -18.914 -70.231  1.00  0.00           O  
ATOM   2871  OE2 GLU A 326     -78.863 -19.525 -70.543  1.00  0.00           O1-
ATOM   2872  H   GLU A 326     -77.320 -23.619 -69.988  1.00  0.00           H  
ATOM   2873  HA  GLU A 326     -76.202 -21.404 -71.392  1.00  0.00           H  
ATOM   2874 1HB  GLU A 326     -76.083 -22.207 -68.459  1.00  0.00           H  
ATOM   2875 2HB  GLU A 326     -75.448 -20.684 -69.067  1.00  0.00           H  
ATOM   2876 1HG  GLU A 326     -78.327 -21.585 -69.313  1.00  0.00           H  
ATOM   2877 2HG  GLU A 326     -77.701 -20.496 -68.076  1.00  0.00           H  
ATOM   2878  N   LEU A 327     -74.080 -23.578 -70.137  1.00  0.00           N  
ATOM   2879  CA  LEU A 327     -72.686 -24.001 -70.202  1.00  0.00           C  
ATOM   2880  C   LEU A 327     -72.257 -24.268 -71.638  1.00  0.00           C  
ATOM   2881  O   LEU A 327     -71.154 -23.902 -72.045  1.00  0.00           O  
ATOM   2882  CB  LEU A 327     -72.475 -25.263 -69.356  1.00  0.00           C  
ATOM   2883  CG  LEU A 327     -72.591 -25.073 -67.837  1.00  0.00           C  
ATOM   2884  CD1 LEU A 327     -72.541 -26.431 -67.151  1.00  0.00           C  
ATOM   2885  CD2 LEU A 327     -71.464 -24.174 -67.351  1.00  0.00           C  
ATOM   2886  H   LEU A 327     -74.744 -24.148 -69.635  1.00  0.00           H  
ATOM   2887  HA  LEU A 327     -72.063 -23.202 -69.800  1.00  0.00           H  
ATOM   2888 1HB  LEU A 327     -73.212 -26.008 -69.652  1.00  0.00           H  
ATOM   2889 2HB  LEU A 327     -71.482 -25.661 -69.566  1.00  0.00           H  
ATOM   2890  HG  LEU A 327     -73.550 -24.613 -67.599  1.00  0.00           H  
ATOM   2891 1HD1 LEU A 327     -72.624 -26.296 -66.072  1.00  0.00           H  
ATOM   2892 2HD1 LEU A 327     -73.370 -27.046 -67.503  1.00  0.00           H  
ATOM   2893 3HD1 LEU A 327     -71.598 -26.923 -67.384  1.00  0.00           H  
ATOM   2894 1HD2 LEU A 327     -71.546 -24.038 -66.272  1.00  0.00           H  
ATOM   2895 2HD2 LEU A 327     -70.503 -24.634 -67.587  1.00  0.00           H  
ATOM   2896 3HD2 LEU A 327     -71.533 -23.204 -67.845  1.00  0.00           H  
ATOM   2897  N   LEU A 328     -73.184 -24.919 -72.371  1.00  0.00           N  
ATOM   2898  CA  LEU A 328     -72.897 -25.234 -73.766  1.00  0.00           C  
ATOM   2899  C   LEU A 328     -72.686 -23.967 -74.587  1.00  0.00           C  
ATOM   2900  O   LEU A 328     -71.790 -23.903 -75.428  1.00  0.00           O  
ATOM   2901  CB  LEU A 328     -74.043 -26.057 -74.370  1.00  0.00           C  
ATOM   2902  CG  LEU A 328     -73.859 -26.480 -75.832  1.00  0.00           C  
ATOM   2903  CD1 LEU A 328     -72.609 -27.339 -75.959  1.00  0.00           C  
ATOM   2904  CD2 LEU A 328     -75.093 -27.237 -76.301  1.00  0.00           C  
ATOM   2905  H   LEU A 328     -74.072 -25.194 -71.978  1.00  0.00           H  
ATOM   2906  HA  LEU A 328     -71.982 -25.825 -73.806  1.00  0.00           H  
ATOM   2907 1HB  LEU A 328     -74.172 -26.961 -73.776  1.00  0.00           H  
ATOM   2908 2HB  LEU A 328     -74.961 -25.471 -74.306  1.00  0.00           H  
ATOM   2909  HG  LEU A 328     -73.720 -25.594 -76.454  1.00  0.00           H  
ATOM   2910 1HD1 LEU A 328     -72.477 -27.640 -76.999  1.00  0.00           H  
ATOM   2911 2HD1 LEU A 328     -71.739 -26.766 -75.636  1.00  0.00           H  
ATOM   2912 3HD1 LEU A 328     -72.711 -28.226 -75.334  1.00  0.00           H  
ATOM   2913 1HD2 LEU A 328     -74.962 -27.539 -77.341  1.00  0.00           H  
ATOM   2914 2HD2 LEU A 328     -75.232 -28.124 -75.681  1.00  0.00           H  
ATOM   2915 3HD2 LEU A 328     -75.969 -26.593 -76.216  1.00  0.00           H  
ATOM   2916  N   ARG A 329     -73.555 -22.980 -74.293  1.00  0.00           N  
ATOM   2917  CA  ARG A 329     -73.461 -21.711 -75.007  1.00  0.00           C  
ATOM   2918  C   ARG A 329     -72.120 -21.032 -74.748  1.00  0.00           C  
ATOM   2919  O   ARG A 329     -71.505 -20.481 -75.662  1.00  0.00           O  
ATOM   2920  CB  ARG A 329     -74.588 -20.777 -74.591  1.00  0.00           C  
ATOM   2921  CG  ARG A 329     -75.969 -21.185 -75.080  1.00  0.00           C  
ATOM   2922  CD  ARG A 329     -77.022 -20.260 -74.587  1.00  0.00           C  
ATOM   2923  NE  ARG A 329     -78.344 -20.646 -75.052  1.00  0.00           N  
ATOM   2924  CZ  ARG A 329     -79.494 -20.072 -74.647  1.00  0.00           C  
ATOM   2925  NH1 ARG A 329     -79.467 -19.092 -73.772  1.00  0.00           N1+
ATOM   2926  NH2 ARG A 329     -80.649 -20.496 -75.129  1.00  0.00           N  
ATOM   2927  H   ARG A 329     -74.270 -23.095 -73.589  1.00  0.00           H  
ATOM   2928  HA  ARG A 329     -73.548 -21.908 -76.075  1.00  0.00           H  
ATOM   2929 1HB  ARG A 329     -74.627 -20.716 -73.506  1.00  0.00           H  
ATOM   2930 2HB  ARG A 329     -74.388 -19.775 -74.968  1.00  0.00           H  
ATOM   2931 1HG  ARG A 329     -75.986 -21.175 -76.170  1.00  0.00           H  
ATOM   2932 2HG  ARG A 329     -76.199 -22.189 -74.720  1.00  0.00           H  
ATOM   2933 1HD  ARG A 329     -77.028 -20.263 -73.498  1.00  0.00           H  
ATOM   2934 2HD  ARG A 329     -76.815 -19.251 -74.946  1.00  0.00           H  
ATOM   2935  HE  ARG A 329     -78.404 -21.397 -75.726  1.00  0.00           H  
ATOM   2936 1HH1 ARG A 329     -78.584 -18.768 -73.404  1.00  0.00           H  
ATOM   2937 2HH1 ARG A 329     -80.329 -18.663 -73.468  1.00  0.00           H  
ATOM   2938 1HH2 ARG A 329     -80.669 -21.251 -75.803  1.00  0.00           H  
ATOM   2939 2HH2 ARG A 329     -81.511 -20.068 -74.826  1.00  0.00           H  
ATOM   2940  N   MET A 330     -71.711 -21.105 -73.465  1.00  0.00           N  
ATOM   2941  CA  MET A 330     -70.444 -20.495 -73.084  1.00  0.00           C  
ATOM   2942  C   MET A 330     -69.278 -21.147 -73.818  1.00  0.00           C  
ATOM   2943  O   MET A 330     -68.360 -20.464 -74.272  1.00  0.00           O  
ATOM   2944  CB  MET A 330     -70.244 -20.592 -71.572  1.00  0.00           C  
ATOM   2945  CG  MET A 330     -69.070 -19.784 -71.039  1.00  0.00           C  
ATOM   2946  SD  MET A 330     -69.335 -18.004 -71.167  1.00  0.00           S  
ATOM   2947  CE  MET A 330     -68.368 -17.621 -72.623  1.00  0.00           C  
ATOM   2948  H   MET A 330     -72.264 -21.572 -72.760  1.00  0.00           H  
ATOM   2949  HA  MET A 330     -70.466 -19.443 -73.368  1.00  0.00           H  
ATOM   2950 1HB  MET A 330     -71.144 -20.249 -71.065  1.00  0.00           H  
ATOM   2951 2HB  MET A 330     -70.088 -21.634 -71.292  1.00  0.00           H  
ATOM   2952 1HG  MET A 330     -68.902 -20.032 -69.992  1.00  0.00           H  
ATOM   2953 2HG  MET A 330     -68.170 -20.038 -71.598  1.00  0.00           H  
ATOM   2954 1HE  MET A 330     -68.432 -16.552 -72.832  1.00  0.00           H  
ATOM   2955 2HE  MET A 330     -67.326 -17.896 -72.451  1.00  0.00           H  
ATOM   2956 3HE  MET A 330     -68.754 -18.181 -73.476  1.00  0.00           H  
ATOM   2957  N   ILE A 331     -69.371 -22.489 -73.904  1.00  0.00           N  
ATOM   2958  CA  ILE A 331     -68.319 -23.235 -74.585  1.00  0.00           C  
ATOM   2959  C   ILE A 331     -68.220 -22.836 -76.050  1.00  0.00           C  
ATOM   2960  O   ILE A 331     -67.125 -22.686 -76.592  1.00  0.00           O  
ATOM   2961  CB  ILE A 331     -68.563 -24.751 -74.480  1.00  0.00           C  
ATOM   2962  CG1 ILE A 331     -68.396 -25.220 -73.032  1.00  0.00           C  
ATOM   2963  CG2 ILE A 331     -67.618 -25.507 -75.400  1.00  0.00           C  
ATOM   2964  CD1 ILE A 331     -68.880 -26.631 -72.787  1.00  0.00           C  
ATOM   2965  H   ILE A 331     -70.152 -22.991 -73.508  1.00  0.00           H  
ATOM   2966  HA  ILE A 331     -67.368 -23.005 -74.105  1.00  0.00           H  
ATOM   2967  HB  ILE A 331     -69.591 -24.974 -74.767  1.00  0.00           H  
ATOM   2968 1HG1 ILE A 331     -67.345 -25.166 -72.752  1.00  0.00           H  
ATOM   2969 2HG1 ILE A 331     -68.945 -24.552 -72.368  1.00  0.00           H  
ATOM   2970 1HG2 ILE A 331     -67.805 -26.577 -75.313  1.00  0.00           H  
ATOM   2971 2HG2 ILE A 331     -67.785 -25.193 -76.430  1.00  0.00           H  
ATOM   2972 3HG2 ILE A 331     -66.587 -25.294 -75.118  1.00  0.00           H  
ATOM   2973 1HD1 ILE A 331     -68.730 -26.892 -71.740  1.00  0.00           H  
ATOM   2974 2HD1 ILE A 331     -69.942 -26.698 -73.029  1.00  0.00           H  
ATOM   2975 3HD1 ILE A 331     -68.320 -27.321 -73.417  1.00  0.00           H  
ATOM   2976  N   PHE A 332     -69.417 -22.677 -76.652  1.00  0.00           N  
ATOM   2977  CA  PHE A 332     -69.462 -22.294 -78.059  1.00  0.00           C  
ATOM   2978  C   PHE A 332     -68.821 -20.930 -78.280  1.00  0.00           C  
ATOM   2979  O   PHE A 332     -68.092 -20.726 -79.250  1.00  0.00           O  
ATOM   2980  CB  PHE A 332     -70.907 -22.270 -78.559  1.00  0.00           C  
ATOM   2981  CG  PHE A 332     -71.037 -21.927 -80.017  1.00  0.00           C  
ATOM   2982  CD1 PHE A 332     -70.771 -22.876 -80.994  1.00  0.00           C  
ATOM   2983  CD2 PHE A 332     -71.426 -20.658 -80.414  1.00  0.00           C  
ATOM   2984  CE1 PHE A 332     -70.890 -22.562 -82.334  1.00  0.00           C  
ATOM   2985  CE2 PHE A 332     -71.548 -20.342 -81.753  1.00  0.00           C  
ATOM   2986  CZ  PHE A 332     -71.278 -21.295 -82.714  1.00  0.00           C  
ATOM   2987  H   PHE A 332     -70.283 -22.816 -76.153  1.00  0.00           H  
ATOM   2988  HA  PHE A 332     -68.903 -23.032 -78.637  1.00  0.00           H  
ATOM   2989 1HB  PHE A 332     -71.364 -23.245 -78.398  1.00  0.00           H  
ATOM   2990 2HB  PHE A 332     -71.479 -21.542 -77.987  1.00  0.00           H  
ATOM   2991  HD1 PHE A 332     -70.464 -23.879 -80.693  1.00  0.00           H  
ATOM   2992  HD2 PHE A 332     -71.638 -19.903 -79.654  1.00  0.00           H  
ATOM   2993  HE1 PHE A 332     -70.678 -23.316 -83.091  1.00  0.00           H  
ATOM   2994  HE2 PHE A 332     -71.854 -19.339 -82.052  1.00  0.00           H  
ATOM   2995  HZ  PHE A 332     -71.373 -21.046 -83.770  1.00  0.00           H  
ATOM   2996  N   ALA A 333     -69.133 -20.022 -77.331  1.00  0.00           N  
ATOM   2997  CA  ALA A 333     -68.582 -18.675 -77.425  1.00  0.00           C  
ATOM   2998  C   ALA A 333     -67.060 -18.696 -77.346  1.00  0.00           C  
ATOM   2999  O   ALA A 333     -66.380 -17.981 -78.080  1.00  0.00           O  
ATOM   3000  CB  ALA A 333     -69.157 -17.789 -76.330  1.00  0.00           C  
ATOM   3001  H   ALA A 333     -69.740 -20.252 -76.557  1.00  0.00           H  
ATOM   3002  HA  ALA A 333     -68.859 -18.262 -78.395  1.00  0.00           H  
ATOM   3003 1HB  ALA A 333     -68.736 -16.787 -76.413  1.00  0.00           H  
ATOM   3004 2HB  ALA A 333     -70.241 -17.738 -76.435  1.00  0.00           H  
ATOM   3005 3HB  ALA A 333     -68.908 -18.208 -75.357  1.00  0.00           H  
ATOM   3006  N   ALA A 334     -66.576 -19.550 -76.420  1.00  0.00           N  
ATOM   3007  CA  ALA A 334     -65.134 -19.667 -76.243  1.00  0.00           C  
ATOM   3008  C   ALA A 334     -64.462 -20.171 -77.514  1.00  0.00           C  
ATOM   3009  O   ALA A 334     -63.398 -19.686 -77.900  1.00  0.00           O  
ATOM   3010  CB  ALA A 334     -64.818 -20.589 -75.073  1.00  0.00           C  
ATOM   3011  H   ALA A 334     -67.190 -20.110 -75.847  1.00  0.00           H  
ATOM   3012  HA  ALA A 334     -64.738 -18.675 -76.027  1.00  0.00           H  
ATOM   3013 1HB  ALA A 334     -63.738 -20.666 -74.954  1.00  0.00           H  
ATOM   3014 2HB  ALA A 334     -65.257 -20.184 -74.163  1.00  0.00           H  
ATOM   3015 3HB  ALA A 334     -65.232 -21.576 -75.269  1.00  0.00           H  
ATOM   3016  N   ALA A 335     -65.137 -21.162 -78.131  1.00  0.00           N  
ATOM   3017  CA  ALA A 335     -64.602 -21.734 -79.359  1.00  0.00           C  
ATOM   3018  C   ALA A 335     -64.515 -20.687 -80.462  1.00  0.00           C  
ATOM   3019  O   ALA A 335     -63.525 -20.621 -81.191  1.00  0.00           O  
ATOM   3020  CB  ALA A 335     -65.456 -22.910 -79.812  1.00  0.00           C  
ATOM   3021  H   ALA A 335     -66.007 -21.517 -77.761  1.00  0.00           H  
ATOM   3022  HA  ALA A 335     -63.592 -22.089 -79.156  1.00  0.00           H  
ATOM   3023 1HB  ALA A 335     -65.044 -23.327 -80.730  1.00  0.00           H  
ATOM   3024 2HB  ALA A 335     -65.461 -23.675 -79.036  1.00  0.00           H  
ATOM   3025 3HB  ALA A 335     -66.474 -22.571 -79.993  1.00  0.00           H  
ATOM   3026  N   LYS A 336     -65.534 -19.852 -80.612  1.00  0.00           N  
ATOM   3027  CA  LYS A 336     -65.687 -19.048 -81.840  1.00  0.00           C  
ATOM   3028  C   LYS A 336     -64.479 -18.161 -82.197  1.00  0.00           C  
ATOM   3029  O   LYS A 336     -64.278 -17.809 -83.360  1.00  0.00           O  
ATOM   3030  CB  LYS A 336     -66.933 -18.169 -81.718  1.00  0.00           C  
ATOM   3031  CG  LYS A 336     -67.242 -17.340 -82.958  1.00  0.00           C  
ATOM   3032  CD  LYS A 336     -67.633 -18.225 -84.130  1.00  0.00           C  
ATOM   3033  CE  LYS A 336     -68.041 -17.396 -85.339  1.00  0.00           C  
ATOM   3034  NZ  LYS A 336     -68.391 -18.248 -86.506  1.00  0.00           N1+
ATOM   3035  H   LYS A 336     -66.220 -19.763 -79.876  1.00  0.00           H  
ATOM   3036  HA  LYS A 336     -65.819 -19.725 -82.683  1.00  0.00           H  
ATOM   3037 1HB  LYS A 336     -67.801 -18.796 -81.509  1.00  0.00           H  
ATOM   3038 2HB  LYS A 336     -66.815 -17.484 -80.877  1.00  0.00           H  
ATOM   3039 1HG  LYS A 336     -68.062 -16.654 -82.741  1.00  0.00           H  
ATOM   3040 2HG  LYS A 336     -66.365 -16.755 -83.231  1.00  0.00           H  
ATOM   3041 1HD  LYS A 336     -66.790 -18.860 -84.404  1.00  0.00           H  
ATOM   3042 2HD  LYS A 336     -68.468 -18.864 -83.842  1.00  0.00           H  
ATOM   3043 1HE  LYS A 336     -68.901 -16.779 -85.084  1.00  0.00           H  
ATOM   3044 2HE  LYS A 336     -67.221 -16.735 -85.621  1.00  0.00           H  
ATOM   3045 1HZ  LYS A 336     -68.657 -17.661 -87.286  1.00  0.00           H  
ATOM   3046 2HZ  LYS A 336     -67.594 -18.811 -86.766  1.00  0.00           H  
ATOM   3047 3HZ  LYS A 336     -69.165 -18.851 -86.264  1.00  0.00           H  
ATOM   3048  N   GLY A 337     -63.668 -17.793 -81.207  1.00  0.00           N  
ATOM   3049  CA  GLY A 337     -62.651 -16.753 -81.404  1.00  0.00           C  
ATOM   3050  C   GLY A 337     -63.272 -15.354 -81.185  1.00  0.00           C  
ATOM   3051  O   GLY A 337     -63.142 -14.466 -82.027  1.00  0.00           O  
ATOM   3052  H   GLY A 337     -63.757 -18.240 -80.305  1.00  0.00           H  
ATOM   3053 1HA  GLY A 337     -61.826 -16.915 -80.710  1.00  0.00           H  
ATOM   3054 2HA  GLY A 337     -62.242 -16.833 -82.410  1.00  0.00           H  
ATOM   3055  N   LEU A 338     -63.942 -15.189 -80.032  1.00  0.00           N  
ATOM   3056  CA  LEU A 338     -64.153 -13.762 -80.350  1.00  0.00           C  
ATOM   3057  C   LEU A 338     -63.501 -12.888 -79.277  1.00  0.00           C  
ATOM   3058  O   LEU A 338     -63.126 -13.376 -78.209  1.00  0.00           O  
ATOM   3059  CB  LEU A 338     -65.652 -13.441 -80.444  1.00  0.00           C  
ATOM   3060  CG  LEU A 338     -66.442 -14.259 -81.474  1.00  0.00           C  
ATOM   3061  CD1 LEU A 338     -67.925 -13.931 -81.350  1.00  0.00           C  
ATOM   3062  CD2 LEU A 338     -65.928 -13.947 -82.871  1.00  0.00           C  
ATOM   3063  H   LEU A 338     -64.310 -15.560 -79.168  1.00  0.00           H  
ATOM   3064  HA  LEU A 338     -63.689 -13.550 -81.312  1.00  0.00           H  
ATOM   3065 1HB  LEU A 338     -66.104 -13.611 -79.468  1.00  0.00           H  
ATOM   3066 2HB  LEU A 338     -65.765 -12.388 -80.697  1.00  0.00           H  
ATOM   3067  HG  LEU A 338     -66.317 -15.321 -81.269  1.00  0.00           H  
ATOM   3068 1HD1 LEU A 338     -68.487 -14.511 -82.081  1.00  0.00           H  
ATOM   3069 2HD1 LEU A 338     -68.270 -14.182 -80.346  1.00  0.00           H  
ATOM   3070 3HD1 LEU A 338     -68.079 -12.869 -81.533  1.00  0.00           H  
ATOM   3071 1HD2 LEU A 338     -66.492 -14.528 -83.604  1.00  0.00           H  
ATOM   3072 2HD2 LEU A 338     -66.055 -12.884 -83.078  1.00  0.00           H  
ATOM   3073 3HD2 LEU A 338     -64.872 -14.207 -82.937  1.00  0.00           H  
ATOM   3074  N   PRO A 339     -63.364 -11.594 -79.558  1.00  0.00           N  
ATOM   3075  CA  PRO A 339     -62.556 -10.716 -78.710  1.00  0.00           C  
ATOM   3076  C   PRO A 339     -63.046 -10.747 -77.266  1.00  0.00           C  
ATOM   3077  O   PRO A 339     -64.246 -10.851 -77.011  1.00  0.00           O  
ATOM   3078  CB  PRO A 339     -62.758  -9.337 -79.345  1.00  0.00           C  
ATOM   3079  CG  PRO A 339     -63.091  -9.635 -80.768  1.00  0.00           C  
ATOM   3080  CD  PRO A 339     -63.922 -10.888 -80.703  1.00  0.00           C  
ATOM   3081  HA  PRO A 339     -61.502 -11.025 -78.769  1.00  0.00           H  
ATOM   3082 1HB  PRO A 339     -63.563  -8.796 -78.824  1.00  0.00           H  
ATOM   3083 2HB  PRO A 339     -61.845  -8.735 -79.238  1.00  0.00           H  
ATOM   3084 1HG  PRO A 339     -63.632  -8.790 -81.217  1.00  0.00           H  
ATOM   3085 2HG  PRO A 339     -62.169  -9.768 -81.354  1.00  0.00           H  
ATOM   3086 1HD  PRO A 339     -64.977 -10.620 -80.545  1.00  0.00           H  
ATOM   3087 2HD  PRO A 339     -63.803 -11.456 -81.638  1.00  0.00           H  
ATOM   3088  N   ASP A 340     -62.105 -10.658 -76.331  1.00  0.00           N  
ATOM   3089  CA  ASP A 340     -62.363 -10.978 -74.931  1.00  0.00           C  
ATOM   3090  C   ASP A 340     -63.509 -10.159 -74.340  1.00  0.00           C  
ATOM   3091  O   ASP A 340     -64.237 -10.631 -73.466  1.00  0.00           O  
ATOM   3092  CB  ASP A 340     -61.098 -10.754 -74.100  1.00  0.00           C  
ATOM   3093  CG  ASP A 340     -60.025 -11.803 -74.360  1.00  0.00           C  
ATOM   3094  OD1 ASP A 340     -60.342 -12.820 -74.930  1.00  0.00           O  
ATOM   3095  OD2 ASP A 340     -58.898 -11.576 -73.988  1.00  0.00           O1-
ATOM   3096  H   ASP A 340     -61.181 -10.358 -76.605  1.00  0.00           H  
ATOM   3097  HA  ASP A 340     -62.643 -12.029 -74.863  1.00  0.00           H  
ATOM   3098 1HB  ASP A 340     -60.685  -9.771 -74.323  1.00  0.00           H  
ATOM   3099 2HB  ASP A 340     -61.351 -10.769 -73.040  1.00  0.00           H  
ATOM   3100  N   PRO A 341     -63.687  -8.920 -74.808  1.00  0.00           N  
ATOM   3101  CA  PRO A 341     -64.847  -8.147 -74.379  1.00  0.00           C  
ATOM   3102  C   PRO A 341     -66.140  -8.910 -74.631  1.00  0.00           C  
ATOM   3103  O   PRO A 341     -67.005  -8.992 -73.757  1.00  0.00           O  
ATOM   3104  CB  PRO A 341     -64.758  -6.885 -75.242  1.00  0.00           C  
ATOM   3105  CG  PRO A 341     -63.298  -6.713 -75.489  1.00  0.00           C  
ATOM   3106  CD  PRO A 341     -62.787  -8.113 -75.706  1.00  0.00           C  
ATOM   3107  HA  PRO A 341     -64.743  -7.903 -73.311  1.00  0.00           H  
ATOM   3108 1HB  PRO A 341     -65.335  -7.022 -76.169  1.00  0.00           H  
ATOM   3109 2HB  PRO A 341     -65.204  -6.033 -74.709  1.00  0.00           H  
ATOM   3110 1HG  PRO A 341     -63.134  -6.063 -76.361  1.00  0.00           H  
ATOM   3111 2HG  PRO A 341     -62.823  -6.217 -74.631  1.00  0.00           H  
ATOM   3112 1HD  PRO A 341     -62.916  -8.391 -76.762  1.00  0.00           H  
ATOM   3113 2HD  PRO A 341     -61.728  -8.166 -75.417  1.00  0.00           H  
ATOM   3114  N   GLU A 342     -66.222  -9.457 -75.860  1.00  0.00           N  
ATOM   3115  CA  GLU A 342     -67.411 -10.215 -76.227  1.00  0.00           C  
ATOM   3116  C   GLU A 342     -67.582 -11.439 -75.334  1.00  0.00           C  
ATOM   3117  O   GLU A 342     -68.692 -11.760 -74.911  1.00  0.00           O  
ATOM   3118  CB  GLU A 342     -67.336 -10.648 -77.693  1.00  0.00           C  
ATOM   3119  CG  GLU A 342     -68.558 -11.411 -78.187  1.00  0.00           C  
ATOM   3120  CD  GLU A 342     -69.804 -10.570 -78.205  1.00  0.00           C  
ATOM   3121  OE1 GLU A 342     -69.688  -9.369 -78.220  1.00  0.00           O  
ATOM   3122  OE2 GLU A 342     -70.875 -11.132 -78.205  1.00  0.00           O1-
ATOM   3123  H   GLU A 342     -65.476  -9.353 -76.534  1.00  0.00           H  
ATOM   3124  HA  GLU A 342     -68.283  -9.576 -76.097  1.00  0.00           H  
ATOM   3125 1HB  GLU A 342     -67.213  -9.770 -78.326  1.00  0.00           H  
ATOM   3126 2HB  GLU A 342     -66.463 -11.284 -77.841  1.00  0.00           H  
ATOM   3127 1HG  GLU A 342     -68.363 -11.774 -79.195  1.00  0.00           H  
ATOM   3128 2HG  GLU A 342     -68.717 -12.276 -77.545  1.00  0.00           H  
ATOM   3129  N   ILE A 343     -66.429 -12.091 -75.078  1.00  0.00           N  
ATOM   3130  CA  ILE A 343     -66.454 -13.279 -74.234  1.00  0.00           C  
ATOM   3131  C   ILE A 343     -66.940 -12.945 -72.829  1.00  0.00           C  
ATOM   3132  O   ILE A 343     -67.718 -13.693 -72.238  1.00  0.00           O  
ATOM   3133  CB  ILE A 343     -65.060 -13.926 -74.157  1.00  0.00           C  
ATOM   3134  CG1 ILE A 343     -64.628 -14.432 -75.536  1.00  0.00           C  
ATOM   3135  CG2 ILE A 343     -65.057 -15.063 -73.146  1.00  0.00           C  
ATOM   3136  CD1 ILE A 343     -65.543 -15.486 -76.114  1.00  0.00           C  
ATOM   3137  H   ILE A 343     -65.549 -11.775 -75.458  1.00  0.00           H  
ATOM   3138  HA  ILE A 343     -67.145 -14.000 -74.671  1.00  0.00           H  
ATOM   3139  HB  ILE A 343     -64.328 -13.180 -73.852  1.00  0.00           H  
ATOM   3140 1HG1 ILE A 343     -64.587 -13.596 -76.233  1.00  0.00           H  
ATOM   3141 2HG1 ILE A 343     -63.623 -14.851 -75.471  1.00  0.00           H  
ATOM   3142 1HG2 ILE A 343     -64.063 -15.510 -73.104  1.00  0.00           H  
ATOM   3143 2HG2 ILE A 343     -65.321 -14.675 -72.163  1.00  0.00           H  
ATOM   3144 3HG2 ILE A 343     -65.782 -15.818 -73.445  1.00  0.00           H  
ATOM   3145 1HD1 ILE A 343     -65.171 -15.795 -77.092  1.00  0.00           H  
ATOM   3146 2HD1 ILE A 343     -65.571 -16.350 -75.449  1.00  0.00           H  
ATOM   3147 3HD1 ILE A 343     -66.546 -15.077 -76.222  1.00  0.00           H  
ATOM   3148  N   GLY A 344     -66.441 -11.793 -72.340  1.00  0.00           N  
ATOM   3149  CA  GLY A 344     -66.829 -11.357 -71.002  1.00  0.00           C  
ATOM   3150  C   GLY A 344     -68.328 -11.106 -70.919  1.00  0.00           C  
ATOM   3151  O   GLY A 344     -68.975 -11.466 -69.936  1.00  0.00           O  
ATOM   3152  H   GLY A 344     -65.806 -11.251 -72.909  1.00  0.00           H  
ATOM   3153 1HA  GLY A 344     -66.542 -12.117 -70.276  1.00  0.00           H  
ATOM   3154 2HA  GLY A 344     -66.289 -10.446 -70.746  1.00  0.00           H  
ATOM   3155  N   ARG A 345     -68.835 -10.472 -71.997  1.00  0.00           N  
ATOM   3156  CA  ARG A 345     -70.262 -10.174 -72.044  1.00  0.00           C  
ATOM   3157  C   ARG A 345     -71.094 -11.448 -72.014  1.00  0.00           C  
ATOM   3158  O   ARG A 345     -72.117 -11.516 -71.333  1.00  0.00           O  
ATOM   3159  CB  ARG A 345     -70.602  -9.381 -73.298  1.00  0.00           C  
ATOM   3160  CG  ARG A 345     -70.068  -7.957 -73.318  1.00  0.00           C  
ATOM   3161  CD  ARG A 345     -70.538  -7.211 -74.515  1.00  0.00           C  
ATOM   3162  NE  ARG A 345     -70.001  -5.861 -74.557  1.00  0.00           N  
ATOM   3163  CZ  ARG A 345     -68.884  -5.502 -75.220  1.00  0.00           C  
ATOM   3164  NH1 ARG A 345     -68.199  -6.403 -75.888  1.00  0.00           N1+
ATOM   3165  NH2 ARG A 345     -68.478  -4.245 -75.198  1.00  0.00           N  
ATOM   3166  H   ARG A 345     -68.250 -10.199 -72.773  1.00  0.00           H  
ATOM   3167  HA  ARG A 345     -70.518  -9.571 -71.173  1.00  0.00           H  
ATOM   3168 1HB  ARG A 345     -70.202  -9.893 -74.172  1.00  0.00           H  
ATOM   3169 2HB  ARG A 345     -71.684  -9.331 -73.415  1.00  0.00           H  
ATOM   3170 1HG  ARG A 345     -70.412  -7.428 -72.428  1.00  0.00           H  
ATOM   3171 2HG  ARG A 345     -68.978  -7.975 -73.332  1.00  0.00           H  
ATOM   3172 1HD  ARG A 345     -70.220  -7.733 -75.415  1.00  0.00           H  
ATOM   3173 2HD  ARG A 345     -71.625  -7.146 -74.498  1.00  0.00           H  
ATOM   3174  HE  ARG A 345     -70.502  -5.140 -74.054  1.00  0.00           H  
ATOM   3175 1HH1 ARG A 345     -68.510  -7.365 -75.905  1.00  0.00           H  
ATOM   3176 2HH1 ARG A 345     -67.362  -6.134 -76.385  1.00  0.00           H  
ATOM   3177 1HH2 ARG A 345     -69.005  -3.552 -74.684  1.00  0.00           H  
ATOM   3178 2HH2 ARG A 345     -67.641  -3.977 -75.693  1.00  0.00           H  
ATOM   3179  N   LYS A 346     -70.598 -12.441 -72.782  1.00  0.00           N  
ATOM   3180  CA  LYS A 346     -71.301 -13.716 -72.839  1.00  0.00           C  
ATOM   3181  C   LYS A 346     -71.352 -14.380 -71.469  1.00  0.00           C  
ATOM   3182  O   LYS A 346     -72.376 -14.938 -71.077  1.00  0.00           O  
ATOM   3183  CB  LYS A 346     -70.636 -14.649 -73.852  1.00  0.00           C  
ATOM   3184  CG  LYS A 346     -70.784 -14.211 -75.303  1.00  0.00           C  
ATOM   3185  CD  LYS A 346     -72.233 -14.290 -75.759  1.00  0.00           C  
ATOM   3186  CE  LYS A 346     -72.371 -13.925 -77.229  1.00  0.00           C  
ATOM   3187  NZ  LYS A 346     -73.789 -13.967 -77.682  1.00  0.00           N1+
ATOM   3188  H   LYS A 346     -69.752 -12.321 -73.319  1.00  0.00           H  
ATOM   3189  HA  LYS A 346     -72.327 -13.531 -73.158  1.00  0.00           H  
ATOM   3190 1HB  LYS A 346     -69.570 -14.725 -73.632  1.00  0.00           H  
ATOM   3191 2HB  LYS A 346     -71.060 -15.649 -73.759  1.00  0.00           H  
ATOM   3192 1HG  LYS A 346     -70.432 -13.184 -75.410  1.00  0.00           H  
ATOM   3193 2HG  LYS A 346     -70.175 -14.852 -75.941  1.00  0.00           H  
ATOM   3194 1HD  LYS A 346     -72.607 -15.304 -75.607  1.00  0.00           H  
ATOM   3195 2HD  LYS A 346     -72.838 -13.605 -75.166  1.00  0.00           H  
ATOM   3196 1HE  LYS A 346     -71.981 -12.921 -77.394  1.00  0.00           H  
ATOM   3197 2HE  LYS A 346     -71.789 -14.620 -77.833  1.00  0.00           H  
ATOM   3198 1HZ  LYS A 346     -73.838 -13.720 -78.661  1.00  0.00           H  
ATOM   3199 2HZ  LYS A 346     -74.156 -14.899 -77.552  1.00  0.00           H  
ATOM   3200 3HZ  LYS A 346     -74.335 -13.312 -77.141  1.00  0.00           H  
ATOM   3201  N   GLY A 347     -70.198 -14.288 -70.776  1.00  0.00           N  
ATOM   3202  CA  GLY A 347     -70.115 -14.882 -69.448  1.00  0.00           C  
ATOM   3203  C   GLY A 347     -71.104 -14.231 -68.490  1.00  0.00           C  
ATOM   3204  O   GLY A 347     -71.751 -14.910 -67.693  1.00  0.00           O  
ATOM   3205  H   GLY A 347     -69.413 -13.807 -71.192  1.00  0.00           H  
ATOM   3206 1HA  GLY A 347     -70.316 -15.950 -69.514  1.00  0.00           H  
ATOM   3207 2HA  GLY A 347     -69.101 -14.769 -69.062  1.00  0.00           H  
ATOM   3208  N   VAL A 348     -71.181 -12.889 -68.615  1.00  0.00           N  
ATOM   3209  CA  VAL A 348     -72.093 -12.144 -67.756  1.00  0.00           C  
ATOM   3210  C   VAL A 348     -73.539 -12.562 -67.995  1.00  0.00           C  
ATOM   3211  O   VAL A 348     -74.316 -12.711 -67.052  1.00  0.00           O  
ATOM   3212  CB  VAL A 348     -71.950 -10.631 -68.010  1.00  0.00           C  
ATOM   3213  CG1 VAL A 348     -73.032  -9.861 -67.269  1.00  0.00           C  
ATOM   3214  CG2 VAL A 348     -70.567 -10.163 -67.584  1.00  0.00           C  
ATOM   3215  H   VAL A 348     -70.621 -12.389 -69.290  1.00  0.00           H  
ATOM   3216  HA  VAL A 348     -71.836 -12.350 -66.717  1.00  0.00           H  
ATOM   3217  HB  VAL A 348     -72.087 -10.436 -69.075  1.00  0.00           H  
ATOM   3218 1HG1 VAL A 348     -72.917  -8.794 -67.461  1.00  0.00           H  
ATOM   3219 2HG1 VAL A 348     -74.013 -10.188 -67.617  1.00  0.00           H  
ATOM   3220 3HG1 VAL A 348     -72.945 -10.049 -66.200  1.00  0.00           H  
ATOM   3221 1HG2 VAL A 348     -70.473  -9.093 -67.767  1.00  0.00           H  
ATOM   3222 2HG2 VAL A 348     -70.427 -10.364 -66.521  1.00  0.00           H  
ATOM   3223 3HG2 VAL A 348     -69.809 -10.698 -68.157  1.00  0.00           H  
ATOM   3224  N   ASP A 349     -73.846 -12.739 -69.296  1.00  0.00           N  
ATOM   3225  CA  ASP A 349     -75.198 -13.140 -69.661  1.00  0.00           C  
ATOM   3226  C   ASP A 349     -75.547 -14.501 -69.071  1.00  0.00           C  
ATOM   3227  O   ASP A 349     -76.657 -14.710 -68.582  1.00  0.00           O  
ATOM   3228  CB  ASP A 349     -75.352 -13.180 -71.183  1.00  0.00           C  
ATOM   3229  CG  ASP A 349     -75.369 -11.795 -71.814  1.00  0.00           C  
ATOM   3230  OD1 ASP A 349     -75.556 -10.839 -71.099  1.00  0.00           O  
ATOM   3231  OD2 ASP A 349     -75.194 -11.706 -73.006  1.00  0.00           O1-
ATOM   3232  H   ASP A 349     -73.161 -12.600 -70.024  1.00  0.00           H  
ATOM   3233  HA  ASP A 349     -75.897 -12.405 -69.260  1.00  0.00           H  
ATOM   3234 1HB  ASP A 349     -74.531 -13.752 -71.617  1.00  0.00           H  
ATOM   3235 2HB  ASP A 349     -76.280 -13.693 -71.442  1.00  0.00           H  
ATOM   3236  N   ALA A 350     -74.544 -15.400 -69.146  1.00  0.00           N  
ATOM   3237  CA  ALA A 350     -74.748 -16.742 -68.618  1.00  0.00           C  
ATOM   3238  C   ALA A 350     -75.020 -16.708 -67.119  1.00  0.00           C  
ATOM   3239  O   ALA A 350     -75.884 -17.431 -66.620  1.00  0.00           O  
ATOM   3240  CB  ALA A 350     -73.538 -17.616 -68.917  1.00  0.00           C  
ATOM   3241  H   ALA A 350     -73.654 -15.164 -69.562  1.00  0.00           H  
ATOM   3242  HA  ALA A 350     -75.621 -17.170 -69.108  1.00  0.00           H  
ATOM   3243 1HB  ALA A 350     -73.706 -18.616 -68.516  1.00  0.00           H  
ATOM   3244 2HB  ALA A 350     -73.391 -17.676 -69.994  1.00  0.00           H  
ATOM   3245 3HB  ALA A 350     -72.654 -17.184 -68.453  1.00  0.00           H  
ATOM   3246  N   LEU A 351     -74.242 -15.837 -66.443  1.00  0.00           N  
ATOM   3247  CA  LEU A 351     -74.404 -15.706 -64.999  1.00  0.00           C  
ATOM   3248  C   LEU A 351     -75.800 -15.211 -64.645  1.00  0.00           C  
ATOM   3249  O   LEU A 351     -76.417 -15.692 -63.694  1.00  0.00           O  
ATOM   3250  CB  LEU A 351     -73.353 -14.742 -64.434  1.00  0.00           C  
ATOM   3251  CG  LEU A 351     -71.904 -15.246 -64.461  1.00  0.00           C  
ATOM   3252  CD1 LEU A 351     -70.968 -14.120 -64.043  1.00  0.00           C  
ATOM   3253  CD2 LEU A 351     -71.767 -16.444 -63.534  1.00  0.00           C  
ATOM   3254  H   LEU A 351     -73.550 -15.271 -66.914  1.00  0.00           H  
ATOM   3255  HA  LEU A 351     -74.260 -16.687 -64.546  1.00  0.00           H  
ATOM   3256 1HB  LEU A 351     -73.392 -13.813 -65.003  1.00  0.00           H  
ATOM   3257 2HB  LEU A 351     -73.609 -14.519 -63.398  1.00  0.00           H  
ATOM   3258  HG  LEU A 351     -71.641 -15.540 -65.477  1.00  0.00           H  
ATOM   3259 1HD1 LEU A 351     -69.938 -14.479 -64.062  1.00  0.00           H  
ATOM   3260 2HD1 LEU A 351     -71.072 -13.284 -64.734  1.00  0.00           H  
ATOM   3261 3HD1 LEU A 351     -71.219 -13.794 -63.035  1.00  0.00           H  
ATOM   3262 1HD2 LEU A 351     -70.738 -16.803 -63.553  1.00  0.00           H  
ATOM   3263 2HD2 LEU A 351     -72.030 -16.151 -62.517  1.00  0.00           H  
ATOM   3264 3HD2 LEU A 351     -72.435 -17.239 -63.866  1.00  0.00           H  
ATOM   3265  N   LEU A 352     -76.254 -14.235 -65.456  1.00  0.00           N  
ATOM   3266  CA  LEU A 352     -77.582 -13.675 -65.226  1.00  0.00           C  
ATOM   3267  C   LEU A 352     -78.662 -14.737 -65.383  1.00  0.00           C  
ATOM   3268  O   LEU A 352     -79.610 -14.792 -64.600  1.00  0.00           O  
ATOM   3269  CB  LEU A 352     -77.847 -12.520 -66.201  1.00  0.00           C  
ATOM   3270  CG  LEU A 352     -79.205 -11.822 -66.050  1.00  0.00           C  
ATOM   3271  CD1 LEU A 352     -79.321 -11.231 -64.652  1.00  0.00           C  
ATOM   3272  CD2 LEU A 352     -79.340 -10.741 -67.113  1.00  0.00           C  
ATOM   3273  H   LEU A 352     -75.697 -13.883 -66.222  1.00  0.00           H  
ATOM   3274  HA  LEU A 352     -77.623 -13.291 -64.207  1.00  0.00           H  
ATOM   3275 1HB  LEU A 352     -77.071 -11.767 -66.066  1.00  0.00           H  
ATOM   3276 2HB  LEU A 352     -77.782 -12.903 -67.219  1.00  0.00           H  
ATOM   3277  HG  LEU A 352     -80.005 -12.551 -66.171  1.00  0.00           H  
ATOM   3278 1HD1 LEU A 352     -80.285 -10.735 -64.545  1.00  0.00           H  
ATOM   3279 2HD1 LEU A 352     -79.239 -12.028 -63.912  1.00  0.00           H  
ATOM   3280 3HD1 LEU A 352     -78.521 -10.508 -64.495  1.00  0.00           H  
ATOM   3281 1HD2 LEU A 352     -80.305 -10.245 -67.007  1.00  0.00           H  
ATOM   3282 2HD2 LEU A 352     -78.540 -10.010 -66.992  1.00  0.00           H  
ATOM   3283 3HD2 LEU A 352     -79.271 -11.193 -68.103  1.00  0.00           H  
ATOM   3284  N   GLU A 353     -78.464 -15.565 -66.428  1.00  0.00           N  
ATOM   3285  CA  GLU A 353     -79.429 -16.627 -66.689  1.00  0.00           C  
ATOM   3286  C   GLU A 353     -79.496 -17.607 -65.525  1.00  0.00           C  
ATOM   3287  O   GLU A 353     -80.576 -18.050 -65.135  1.00  0.00           O  
ATOM   3288  CB  GLU A 353     -79.067 -17.372 -67.976  1.00  0.00           C  
ATOM   3289  CG  GLU A 353     -79.257 -16.558 -69.248  1.00  0.00           C  
ATOM   3290  CD  GLU A 353     -80.696 -16.204 -69.506  1.00  0.00           C  
ATOM   3291  OE1 GLU A 353     -81.544 -17.026 -69.253  1.00  0.00           O  
ATOM   3292  OE2 GLU A 353     -80.946 -15.113 -69.959  1.00  0.00           O1-
ATOM   3293  H   GLU A 353     -77.663 -15.468 -67.035  1.00  0.00           H  
ATOM   3294  HA  GLU A 353     -80.414 -16.176 -66.810  1.00  0.00           H  
ATOM   3295 1HB  GLU A 353     -78.025 -17.686 -67.933  1.00  0.00           H  
ATOM   3296 2HB  GLU A 353     -79.678 -18.271 -68.059  1.00  0.00           H  
ATOM   3297 1HG  GLU A 353     -78.678 -15.638 -69.168  1.00  0.00           H  
ATOM   3298 2HG  GLU A 353     -78.869 -17.127 -70.091  1.00  0.00           H  
ATOM   3299  N   ILE A 354     -78.291 -17.914 -65.002  1.00  0.00           N  
ATOM   3300  CA  ILE A 354     -78.216 -18.843 -63.880  1.00  0.00           C  
ATOM   3301  C   ILE A 354     -78.951 -18.298 -62.663  1.00  0.00           C  
ATOM   3302  O   ILE A 354     -79.654 -19.032 -61.969  1.00  0.00           O  
ATOM   3303  CB  ILE A 354     -76.752 -19.137 -63.508  1.00  0.00           C  
ATOM   3304  CG1 ILE A 354     -76.067 -19.934 -64.622  1.00  0.00           C  
ATOM   3305  CG2 ILE A 354     -76.680 -19.891 -62.188  1.00  0.00           C  
ATOM   3306  CD1 ILE A 354     -74.566 -20.031 -64.467  1.00  0.00           C  
ATOM   3307  H   ILE A 354     -77.438 -17.517 -65.369  1.00  0.00           H  
ATOM   3308  HA  ILE A 354     -78.692 -19.778 -64.174  1.00  0.00           H  
ATOM   3309  HB  ILE A 354     -76.207 -18.200 -63.408  1.00  0.00           H  
ATOM   3310 1HG1 ILE A 354     -76.474 -20.944 -64.649  1.00  0.00           H  
ATOM   3311 2HG1 ILE A 354     -76.279 -19.469 -65.584  1.00  0.00           H  
ATOM   3312 1HG2 ILE A 354     -75.638 -20.092 -61.941  1.00  0.00           H  
ATOM   3313 2HG2 ILE A 354     -77.132 -19.290 -61.401  1.00  0.00           H  
ATOM   3314 3HG2 ILE A 354     -77.220 -20.835 -62.279  1.00  0.00           H  
ATOM   3315 1HD1 ILE A 354     -74.153 -20.609 -65.294  1.00  0.00           H  
ATOM   3316 2HD1 ILE A 354     -74.133 -19.029 -64.472  1.00  0.00           H  
ATOM   3317 3HD1 ILE A 354     -74.328 -20.525 -63.527  1.00  0.00           H  
ATOM   3318  N   ALA A 355     -78.749 -16.982 -62.451  1.00  0.00           N  
ATOM   3319  CA  ALA A 355     -79.398 -16.333 -61.318  1.00  0.00           C  
ATOM   3320  C   ALA A 355     -80.915 -16.396 -61.441  1.00  0.00           C  
ATOM   3321  O   ALA A 355     -81.616 -16.641 -60.460  1.00  0.00           O  
ATOM   3322  CB  ALA A 355     -78.937 -14.888 -61.201  1.00  0.00           C  
ATOM   3323  H   ALA A 355     -78.157 -16.433 -63.059  1.00  0.00           H  
ATOM   3324  HA  ALA A 355     -79.114 -16.868 -60.412  1.00  0.00           H  
ATOM   3325 1HB  ALA A 355     -79.430 -14.417 -60.349  1.00  0.00           H  
ATOM   3326 2HB  ALA A 355     -77.858 -14.859 -61.054  1.00  0.00           H  
ATOM   3327 3HB  ALA A 355     -79.193 -14.349 -62.111  1.00  0.00           H  
ATOM   3328  N   ARG A 356     -81.369 -16.165 -62.689  1.00  0.00           N  
ATOM   3329  CA  ARG A 356     -82.806 -16.199 -62.941  1.00  0.00           C  
ATOM   3330  C   ARG A 356     -83.384 -17.578 -62.653  1.00  0.00           C  
ATOM   3331  O   ARG A 356     -84.423 -17.702 -62.005  1.00  0.00           O  
ATOM   3332  CB  ARG A 356     -83.105 -15.820 -64.384  1.00  0.00           C  
ATOM   3333  CG  ARG A 356     -82.873 -14.355 -64.722  1.00  0.00           C  
ATOM   3334  CD  ARG A 356     -83.128 -14.074 -66.158  1.00  0.00           C  
ATOM   3335  NE  ARG A 356     -82.907 -12.676 -66.486  1.00  0.00           N  
ATOM   3336  CZ  ARG A 356     -82.926 -12.169 -67.734  1.00  0.00           C  
ATOM   3337  NH1 ARG A 356     -83.157 -12.959 -68.759  1.00  0.00           N1+
ATOM   3338  NH2 ARG A 356     -82.713 -10.879 -67.927  1.00  0.00           N  
ATOM   3339  H   ARG A 356     -80.739 -15.969 -63.454  1.00  0.00           H  
ATOM   3340  HA  ARG A 356     -83.290 -15.476 -62.284  1.00  0.00           H  
ATOM   3341 1HB  ARG A 356     -82.484 -16.414 -65.053  1.00  0.00           H  
ATOM   3342 2HB  ARG A 356     -84.146 -16.049 -64.613  1.00  0.00           H  
ATOM   3343 1HG  ARG A 356     -83.542 -13.734 -64.126  1.00  0.00           H  
ATOM   3344 2HG  ARG A 356     -81.838 -14.090 -64.499  1.00  0.00           H  
ATOM   3345 1HD  ARG A 356     -82.459 -14.678 -66.770  1.00  0.00           H  
ATOM   3346 2HD  ARG A 356     -84.161 -14.322 -66.398  1.00  0.00           H  
ATOM   3347  HE  ARG A 356     -82.726 -12.038 -65.722  1.00  0.00           H  
ATOM   3348 1HH1 ARG A 356     -83.319 -13.945 -68.612  1.00  0.00           H  
ATOM   3349 2HH1 ARG A 356     -83.171 -12.580 -69.695  1.00  0.00           H  
ATOM   3350 1HH2 ARG A 356     -82.535 -10.273 -67.139  1.00  0.00           H  
ATOM   3351 2HH2 ARG A 356     -82.727 -10.501 -68.862  1.00  0.00           H  
ATOM   3352  N   ASN A 357     -82.680 -18.610 -63.155  1.00  0.00           N  
ATOM   3353  CA  ASN A 357     -83.095 -20.018 -63.068  1.00  0.00           C  
ATOM   3354  C   ASN A 357     -82.997 -20.553 -61.647  1.00  0.00           C  
ATOM   3355  O   ASN A 357     -83.747 -21.448 -61.257  1.00  0.00           O  
ATOM   3356  CB  ASN A 357     -82.271 -20.877 -64.008  1.00  0.00           C  
ATOM   3357  CG  ASN A 357     -82.643 -20.674 -65.452  1.00  0.00           C  
ATOM   3358  ND2 ASN A 357     -81.666 -20.361 -66.268  1.00  0.00           N  
ATOM   3359  OD1 ASN A 357     -83.812 -20.801 -65.828  1.00  0.00           O  
ATOM   3360  H   ASN A 357     -81.813 -18.379 -63.619  1.00  0.00           H  
ATOM   3361  HA  ASN A 357     -84.144 -20.089 -63.362  1.00  0.00           H  
ATOM   3362 1HB  ASN A 357     -81.212 -20.644 -63.882  1.00  0.00           H  
ATOM   3363 2HB  ASN A 357     -82.406 -21.928 -63.755  1.00  0.00           H  
ATOM   3364 1HD2 ASN A 357     -81.855 -20.215 -67.239  1.00  0.00           H  
ATOM   3365 2HD2 ASN A 357     -80.735 -20.270 -65.919  1.00  0.00           H  
ATOM   3366  N   SER A 358     -82.070 -20.000 -60.876  1.00  0.00           N  
ATOM   3367  CA  SER A 358     -81.869 -20.426 -59.498  1.00  0.00           C  
ATOM   3368  C   SER A 358     -83.129 -20.180 -58.680  1.00  0.00           C  
ATOM   3369  O   SER A 358     -83.334 -20.801 -57.636  1.00  0.00           O  
ATOM   3370  CB  SER A 358     -80.696 -19.688 -58.881  1.00  0.00           C  
ATOM   3371  OG  SER A 358     -79.495 -20.039 -59.510  1.00  0.00           O  
ATOM   3372  H   SER A 358     -81.489 -19.264 -61.253  1.00  0.00           H  
ATOM   3373  HA  SER A 358     -81.652 -21.495 -59.494  1.00  0.00           H  
ATOM   3374 1HB  SER A 358     -80.857 -18.613 -58.970  1.00  0.00           H  
ATOM   3375 2HB  SER A 358     -80.638 -19.922 -57.819  1.00  0.00           H  
ATOM   3376  HG  SER A 358     -79.598 -19.795 -60.433  1.00  0.00           H  
ATOM   3377  N   ASN A 359     -83.965 -19.271 -59.166  1.00  0.00           N  
ATOM   3378  CA  ASN A 359     -85.198 -18.907 -58.479  1.00  0.00           C  
ATOM   3379  C   ASN A 359     -84.917 -18.050 -57.249  1.00  0.00           C  
ATOM   3380  O   ASN A 359     -85.426 -18.324 -56.162  1.00  0.00           O  
ATOM   3381  CB  ASN A 359     -85.981 -20.150 -58.097  1.00  0.00           C  
ATOM   3382  CG  ASN A 359     -87.421 -19.851 -57.784  1.00  0.00           C  
ATOM   3383  ND2 ASN A 359     -87.991 -20.607 -56.881  1.00  0.00           N  
ATOM   3384  OD1 ASN A 359     -88.018 -18.937 -58.362  1.00  0.00           O  
ATOM   3385  H   ASN A 359     -83.737 -18.819 -60.040  1.00  0.00           H  
ATOM   3386  HA  ASN A 359     -85.807 -18.306 -59.157  1.00  0.00           H  
ATOM   3387 1HB  ASN A 359     -85.940 -20.871 -58.914  1.00  0.00           H  
ATOM   3388 2HB  ASN A 359     -85.521 -20.616 -57.226  1.00  0.00           H  
ATOM   3389 1HD2 ASN A 359     -88.947 -20.454 -56.631  1.00  0.00           H  
ATOM   3390 2HD2 ASN A 359     -87.469 -21.337 -56.438  1.00  0.00           H  
ATOM   3391  N   PRO A 360     -84.106 -17.018 -57.439  1.00  0.00           N  
ATOM   3392  CA  PRO A 360     -83.775 -16.071 -56.382  1.00  0.00           C  
ATOM   3393  C   PRO A 360     -84.918 -15.103 -56.107  1.00  0.00           C  
ATOM   3394  O   PRO A 360     -85.700 -14.781 -57.001  1.00  0.00           O  
ATOM   3395  CB  PRO A 360     -82.548 -15.346 -56.947  1.00  0.00           C  
ATOM   3396  CG  PRO A 360     -82.737 -15.405 -58.424  1.00  0.00           C  
ATOM   3397  CD  PRO A 360     -83.391 -16.740 -58.664  1.00  0.00           C  
ATOM   3398  HA  PRO A 360     -83.518 -16.624 -55.466  1.00  0.00           H  
ATOM   3399 1HB  PRO A 360     -82.510 -14.316 -56.562  1.00  0.00           H  
ATOM   3400 2HB  PRO A 360     -81.629 -15.848 -56.613  1.00  0.00           H  
ATOM   3401 1HG  PRO A 360     -83.358 -14.563 -58.762  1.00  0.00           H  
ATOM   3402 2HG  PRO A 360     -81.767 -15.311 -58.934  1.00  0.00           H  
ATOM   3403 1HD  PRO A 360     -84.089 -16.659 -59.510  1.00  0.00           H  
ATOM   3404 2HD  PRO A 360     -82.621 -17.496 -58.868  1.00  0.00           H  
ATOM   3405  N   SER A 361     -85.010 -14.640 -54.862  1.00  0.00           N  
ATOM   3406  CA  SER A 361     -86.033 -13.671 -54.482  1.00  0.00           C  
ATOM   3407  C   SER A 361     -85.882 -12.385 -55.283  1.00  0.00           C  
ATOM   3408  O   SER A 361     -84.794 -12.063 -55.762  1.00  0.00           O  
ATOM   3409  CB  SER A 361     -85.945 -13.370 -52.998  1.00  0.00           C  
ATOM   3410  OG  SER A 361     -84.760 -12.686 -52.694  1.00  0.00           O  
ATOM   3411  H   SER A 361     -84.357 -14.967 -54.163  1.00  0.00           H  
ATOM   3412  HA  SER A 361     -87.012 -14.100 -54.696  1.00  0.00           H  
ATOM   3413 1HB  SER A 361     -86.803 -12.768 -52.699  1.00  0.00           H  
ATOM   3414 2HB  SER A 361     -85.985 -14.301 -52.436  1.00  0.00           H  
ATOM   3415  HG  SER A 361     -84.779 -12.533 -51.747  1.00  0.00           H  
ATOM   3416  N   PRO A 362     -86.982 -11.649 -55.427  1.00  0.00           N  
ATOM   3417  CA  PRO A 362     -87.047 -10.574 -56.409  1.00  0.00           C  
ATOM   3418  C   PRO A 362     -86.027  -9.494 -56.136  1.00  0.00           C  
ATOM   3419  O   PRO A 362     -85.430  -8.944 -57.062  1.00  0.00           O  
ATOM   3420  CB  PRO A 362     -88.475 -10.046 -56.245  1.00  0.00           C  
ATOM   3421  CG  PRO A 362     -89.240 -11.214 -55.725  1.00  0.00           C  
ATOM   3422  CD  PRO A 362     -88.281 -11.906 -54.794  1.00  0.00           C  
ATOM   3423  HA  PRO A 362     -86.895 -10.994 -57.415  1.00  0.00           H  
ATOM   3424 1HB  PRO A 362     -88.482  -9.189 -55.554  1.00  0.00           H  
ATOM   3425 2HB  PRO A 362     -88.854  -9.681 -57.211  1.00  0.00           H  
ATOM   3426 1HG  PRO A 362     -90.154 -10.875 -55.217  1.00  0.00           H  
ATOM   3427 2HG  PRO A 362     -89.560 -11.858 -56.558  1.00  0.00           H  
ATOM   3428 1HD  PRO A 362     -88.348 -11.451 -53.795  1.00  0.00           H  
ATOM   3429 2HD  PRO A 362     -88.521 -12.978 -54.749  1.00  0.00           H  
ATOM   3430  N   VAL A 363     -85.811  -9.177 -54.867  1.00  0.00           N  
ATOM   3431  CA  VAL A 363     -84.770  -8.204 -54.560  1.00  0.00           C  
ATOM   3432  C   VAL A 363     -83.395  -8.727 -54.957  1.00  0.00           C  
ATOM   3433  O   VAL A 363     -82.573  -7.988 -55.498  1.00  0.00           O  
ATOM   3434  CB  VAL A 363     -84.777  -7.873 -53.055  1.00  0.00           C  
ATOM   3435  CG1 VAL A 363     -84.313  -9.075 -52.244  1.00  0.00           C  
ATOM   3436  CG2 VAL A 363     -83.890  -6.667 -52.787  1.00  0.00           C  
ATOM   3437  H   VAL A 363     -86.343  -9.585 -54.111  1.00  0.00           H  
ATOM   3438  HA  VAL A 363     -84.973  -7.291 -55.120  1.00  0.00           H  
ATOM   3439  HB  VAL A 363     -85.797  -7.651 -52.746  1.00  0.00           H  
ATOM   3440 1HG1 VAL A 363     -84.325  -8.824 -51.183  1.00  0.00           H  
ATOM   3441 2HG1 VAL A 363     -84.984  -9.915 -52.424  1.00  0.00           H  
ATOM   3442 3HG1 VAL A 363     -83.301  -9.347 -52.541  1.00  0.00           H  
ATOM   3443 1HG2 VAL A 363     -83.899  -6.439 -51.721  1.00  0.00           H  
ATOM   3444 2HG2 VAL A 363     -82.869  -6.888 -53.101  1.00  0.00           H  
ATOM   3445 3HG2 VAL A 363     -84.264  -5.809 -53.346  1.00  0.00           H  
ATOM   3446  N   ALA A 364     -83.199 -10.027 -54.659  1.00  0.00           N  
ATOM   3447  CA  ALA A 364     -81.924 -10.651 -54.991  1.00  0.00           C  
ATOM   3448  C   ALA A 364     -81.677 -10.637 -56.494  1.00  0.00           C  
ATOM   3449  O   ALA A 364     -80.562 -10.378 -56.948  1.00  0.00           O  
ATOM   3450  CB  ALA A 364     -81.879 -12.076 -54.460  1.00  0.00           C  
ATOM   3451  H   ALA A 364     -83.916 -10.581 -54.212  1.00  0.00           H  
ATOM   3452  HA  ALA A 364     -81.131 -10.071 -54.517  1.00  0.00           H  
ATOM   3453 1HB  ALA A 364     -80.919 -12.528 -54.714  1.00  0.00           H  
ATOM   3454 2HB  ALA A 364     -81.998 -12.064 -53.376  1.00  0.00           H  
ATOM   3455 3HB  ALA A 364     -82.683 -12.657 -54.907  1.00  0.00           H  
ATOM   3456  N   LEU A 365     -82.770 -10.929 -57.227  1.00  0.00           N  
ATOM   3457  CA  LEU A 365     -82.670 -10.948 -58.681  1.00  0.00           C  
ATOM   3458  C   LEU A 365     -82.289  -9.577 -59.225  1.00  0.00           C  
ATOM   3459  O   LEU A 365     -81.470  -9.466 -60.138  1.00  0.00           O  
ATOM   3460  CB  LEU A 365     -83.998 -11.401 -59.298  1.00  0.00           C  
ATOM   3461  CG  LEU A 365     -84.024 -11.491 -60.829  1.00  0.00           C  
ATOM   3462  CD1 LEU A 365     -82.977 -12.491 -61.298  1.00  0.00           C  
ATOM   3463  CD2 LEU A 365     -85.415 -11.899 -61.291  1.00  0.00           C  
ATOM   3464  H   LEU A 365     -83.658 -11.133 -56.793  1.00  0.00           H  
ATOM   3465  HA  LEU A 365     -81.892 -11.658 -58.964  1.00  0.00           H  
ATOM   3466 1HB  LEU A 365     -84.248 -12.384 -58.905  1.00  0.00           H  
ATOM   3467 2HB  LEU A 365     -84.779 -10.703 -58.995  1.00  0.00           H  
ATOM   3468  HG  LEU A 365     -83.772 -10.519 -61.256  1.00  0.00           H  
ATOM   3469 1HD1 LEU A 365     -82.996 -12.556 -62.386  1.00  0.00           H  
ATOM   3470 2HD1 LEU A 365     -81.989 -12.166 -60.971  1.00  0.00           H  
ATOM   3471 3HD1 LEU A 365     -83.195 -13.471 -60.873  1.00  0.00           H  
ATOM   3472 1HD2 LEU A 365     -85.434 -11.962 -62.379  1.00  0.00           H  
ATOM   3473 2HD2 LEU A 365     -85.669 -12.871 -60.867  1.00  0.00           H  
ATOM   3474 3HD2 LEU A 365     -86.142 -11.157 -60.958  1.00  0.00           H  
ATOM   3475  N   ALA A 366     -82.926  -8.556 -58.618  1.00  0.00           N  
ATOM   3476  CA  ALA A 366     -82.650  -7.189 -59.044  1.00  0.00           C  
ATOM   3477  C   ALA A 366     -81.188  -6.824 -58.816  1.00  0.00           C  
ATOM   3478  O   ALA A 366     -80.559  -6.184 -59.657  1.00  0.00           O  
ATOM   3479  CB  ALA A 366     -83.560  -6.213 -58.311  1.00  0.00           C  
ATOM   3480  H   ALA A 366     -83.590  -8.715 -57.873  1.00  0.00           H  
ATOM   3481  HA  ALA A 366     -82.848  -7.122 -60.113  1.00  0.00           H  
ATOM   3482 1HB  ALA A 366     -83.342  -5.197 -58.640  1.00  0.00           H  
ATOM   3483 2HB  ALA A 366     -84.601  -6.451 -58.530  1.00  0.00           H  
ATOM   3484 3HB  ALA A 366     -83.388  -6.293 -57.239  1.00  0.00           H  
ATOM   3485  N   ILE A 367     -80.695  -7.267 -57.640  1.00  0.00           N  
ATOM   3486  CA  ILE A 367     -79.305  -6.986 -57.301  1.00  0.00           C  
ATOM   3487  C   ILE A 367     -78.351  -7.630 -58.300  1.00  0.00           C  
ATOM   3488  O   ILE A 367     -77.360  -7.024 -58.705  1.00  0.00           O  
ATOM   3489  CB  ILE A 367     -78.975  -7.484 -55.882  1.00  0.00           C  
ATOM   3490  CG1 ILE A 367     -79.729  -6.656 -54.838  1.00  0.00           C  
ATOM   3491  CG2 ILE A 367     -77.477  -7.426 -55.633  1.00  0.00           C  
ATOM   3492  CD1 ILE A 367     -79.680  -7.240 -53.444  1.00  0.00           C  
ATOM   3493  H   ILE A 367     -81.265  -7.789 -56.990  1.00  0.00           H  
ATOM   3494  HA  ILE A 367     -79.152  -5.908 -57.332  1.00  0.00           H  
ATOM   3495  HB  ILE A 367     -79.313  -8.514 -55.770  1.00  0.00           H  
ATOM   3496 1HG1 ILE A 367     -79.309  -5.650 -54.800  1.00  0.00           H  
ATOM   3497 2HG1 ILE A 367     -80.774  -6.562 -55.132  1.00  0.00           H  
ATOM   3498 1HG2 ILE A 367     -77.261  -7.780 -54.625  1.00  0.00           H  
ATOM   3499 2HG2 ILE A 367     -76.962  -8.056 -56.357  1.00  0.00           H  
ATOM   3500 3HG2 ILE A 367     -77.130  -6.397 -55.737  1.00  0.00           H  
ATOM   3501 1HD1 ILE A 367     -80.237  -6.597 -52.760  1.00  0.00           H  
ATOM   3502 2HD1 ILE A 367     -80.127  -8.236 -53.452  1.00  0.00           H  
ATOM   3503 3HD1 ILE A 367     -78.644  -7.310 -53.114  1.00  0.00           H  
ATOM   3504  N   ILE A 368     -78.707  -8.878 -58.666  1.00  0.00           N  
ATOM   3505  CA  ILE A 368     -77.879  -9.606 -59.620  1.00  0.00           C  
ATOM   3506  C   ILE A 368     -77.831  -8.892 -60.964  1.00  0.00           C  
ATOM   3507  O   ILE A 368     -76.776  -8.804 -61.593  1.00  0.00           O  
ATOM   3508  CB  ILE A 368     -78.401 -11.040 -59.818  1.00  0.00           C  
ATOM   3509  CG1 ILE A 368     -78.205 -11.861 -58.541  1.00  0.00           C  
ATOM   3510  CG2 ILE A 368     -77.701 -11.704 -60.994  1.00  0.00           C  
ATOM   3511  CD1 ILE A 368     -78.930 -13.188 -58.551  1.00  0.00           C  
ATOM   3512  H   ILE A 368     -79.535  -9.322 -58.295  1.00  0.00           H  
ATOM   3513  HA  ILE A 368     -76.864  -9.659 -59.226  1.00  0.00           H  
ATOM   3514  HB  ILE A 368     -79.472 -11.013 -60.014  1.00  0.00           H  
ATOM   3515 1HG1 ILE A 368     -77.143 -12.053 -58.391  1.00  0.00           H  
ATOM   3516 2HG1 ILE A 368     -78.558 -11.289 -57.683  1.00  0.00           H  
ATOM   3517 1HG2 ILE A 368     -78.081 -12.717 -61.119  1.00  0.00           H  
ATOM   3518 2HG2 ILE A 368     -77.890 -11.130 -61.901  1.00  0.00           H  
ATOM   3519 3HG2 ILE A 368     -76.628 -11.740 -60.804  1.00  0.00           H  
ATOM   3520 1HD1 ILE A 368     -78.744 -13.711 -57.613  1.00  0.00           H  
ATOM   3521 2HD1 ILE A 368     -80.001 -13.018 -58.665  1.00  0.00           H  
ATOM   3522 3HD1 ILE A 368     -78.568 -13.793 -59.381  1.00  0.00           H  
ATOM   3523  N   GLU A 369     -79.022  -8.396 -61.359  1.00  0.00           N  
ATOM   3524  CA  GLU A 369     -79.112  -7.688 -62.630  1.00  0.00           C  
ATOM   3525  C   GLU A 369     -78.242  -6.438 -62.628  1.00  0.00           C  
ATOM   3526  O   GLU A 369     -77.572  -6.135 -63.615  1.00  0.00           O  
ATOM   3527  CB  GLU A 369     -80.564  -7.309 -62.928  1.00  0.00           C  
ATOM   3528  CG  GLU A 369     -81.467  -8.489 -63.260  1.00  0.00           C  
ATOM   3529  CD  GLU A 369     -82.901  -8.089 -63.468  1.00  0.00           C  
ATOM   3530  OE1 GLU A 369     -83.216  -6.944 -63.250  1.00  0.00           O  
ATOM   3531  OE2 GLU A 369     -83.682  -8.930 -63.847  1.00  0.00           O1-
ATOM   3532  H   GLU A 369     -79.854  -8.503 -60.796  1.00  0.00           H  
ATOM   3533  HA  GLU A 369     -78.755  -8.348 -63.421  1.00  0.00           H  
ATOM   3534 1HB  GLU A 369     -80.991  -6.795 -62.067  1.00  0.00           H  
ATOM   3535 2HB  GLU A 369     -80.595  -6.617 -63.771  1.00  0.00           H  
ATOM   3536 1HG  GLU A 369     -81.100  -8.969 -64.166  1.00  0.00           H  
ATOM   3537 2HG  GLU A 369     -81.410  -9.214 -62.450  1.00  0.00           H  
ATOM   3538  N   GLU A 370     -78.293  -5.742 -61.474  1.00  0.00           N  
ATOM   3539  CA  GLU A 370     -77.504  -4.522 -61.342  1.00  0.00           C  
ATOM   3540  C   GLU A 370     -76.014  -4.816 -61.461  1.00  0.00           C  
ATOM   3541  O   GLU A 370     -75.273  -4.070 -62.103  1.00  0.00           O  
ATOM   3542  CB  GLU A 370     -77.795  -3.842 -60.002  1.00  0.00           C  
ATOM   3543  CG  GLU A 370     -79.187  -3.239 -59.892  1.00  0.00           C  
ATOM   3544  CD  GLU A 370     -79.411  -2.103 -60.851  1.00  0.00           C  
ATOM   3545  OE1 GLU A 370     -78.748  -1.102 -60.721  1.00  0.00           O  
ATOM   3546  OE2 GLU A 370     -80.246  -2.238 -61.714  1.00  0.00           O1-
ATOM   3547  H   GLU A 370     -78.865  -6.044 -60.699  1.00  0.00           H  
ATOM   3548  HA  GLU A 370     -77.782  -3.841 -62.147  1.00  0.00           H  
ATOM   3549 1HB  GLU A 370     -77.677  -4.565 -59.194  1.00  0.00           H  
ATOM   3550 2HB  GLU A 370     -77.070  -3.046 -59.834  1.00  0.00           H  
ATOM   3551 1HG  GLU A 370     -79.925  -4.017 -60.088  1.00  0.00           H  
ATOM   3552 2HG  GLU A 370     -79.339  -2.883 -58.873  1.00  0.00           H  
ATOM   3553  N   VAL A 371     -75.625  -5.934 -60.815  1.00  0.00           N  
ATOM   3554  CA  VAL A 371     -74.222  -6.330 -60.852  1.00  0.00           C  
ATOM   3555  C   VAL A 371     -73.770  -6.622 -62.276  1.00  0.00           C  
ATOM   3556  O   VAL A 371     -72.670  -6.241 -62.680  1.00  0.00           O  
ATOM   3557  CB  VAL A 371     -73.995  -7.578 -59.979  1.00  0.00           C  
ATOM   3558  CG1 VAL A 371     -72.584  -8.113 -60.171  1.00  0.00           C  
ATOM   3559  CG2 VAL A 371     -74.250  -7.241 -58.518  1.00  0.00           C  
ATOM   3560  H   VAL A 371     -76.283  -6.504 -60.304  1.00  0.00           H  
ATOM   3561  HA  VAL A 371     -73.620  -5.511 -60.455  1.00  0.00           H  
ATOM   3562  HB  VAL A 371     -74.683  -8.363 -60.297  1.00  0.00           H  
ATOM   3563 1HG1 VAL A 371     -72.442  -8.997 -59.547  1.00  0.00           H  
ATOM   3564 2HG1 VAL A 371     -72.436  -8.382 -61.216  1.00  0.00           H  
ATOM   3565 3HG1 VAL A 371     -71.863  -7.348 -59.886  1.00  0.00           H  
ATOM   3566 1HG2 VAL A 371     -74.088  -8.128 -57.906  1.00  0.00           H  
ATOM   3567 2HG2 VAL A 371     -73.566  -6.453 -58.201  1.00  0.00           H  
ATOM   3568 3HG2 VAL A 371     -75.277  -6.900 -58.396  1.00  0.00           H  
ATOM   3569  N   ALA A 372     -74.674  -7.311 -63.003  1.00  0.00           N  
ATOM   3570  CA  ALA A 372     -74.366  -7.656 -64.387  1.00  0.00           C  
ATOM   3571  C   ALA A 372     -74.172  -6.407 -65.235  1.00  0.00           C  
ATOM   3572  O   ALA A 372     -73.268  -6.345 -66.068  1.00  0.00           O  
ATOM   3573  CB  ALA A 372     -75.465  -8.529 -64.973  1.00  0.00           C  
ATOM   3574  H   ALA A 372     -75.561  -7.595 -62.611  1.00  0.00           H  
ATOM   3575  HA  ALA A 372     -73.429  -8.213 -64.396  1.00  0.00           H  
ATOM   3576 1HB  ALA A 372     -75.221  -8.775 -66.007  1.00  0.00           H  
ATOM   3577 2HB  ALA A 372     -75.552  -9.444 -64.391  1.00  0.00           H  
ATOM   3578 3HB  ALA A 372     -76.411  -7.989 -64.944  1.00  0.00           H  
ATOM   3579  N   ARG A 373     -75.066  -5.429 -64.978  1.00  0.00           N  
ATOM   3580  CA  ARG A 373     -74.990  -4.179 -65.722  1.00  0.00           C  
ATOM   3581  C   ARG A 373     -73.670  -3.465 -65.467  1.00  0.00           C  
ATOM   3582  O   ARG A 373     -73.058  -2.923 -66.388  1.00  0.00           O  
ATOM   3583  CB  ARG A 373     -76.142  -3.260 -65.343  1.00  0.00           C  
ATOM   3584  CG  ARG A 373     -77.511  -3.718 -65.824  1.00  0.00           C  
ATOM   3585  CD  ARG A 373     -78.588  -2.805 -65.363  1.00  0.00           C  
ATOM   3586  NE  ARG A 373     -78.475  -1.486 -65.966  1.00  0.00           N  
ATOM   3587  CZ  ARG A 373     -79.137  -0.392 -65.540  1.00  0.00           C  
ATOM   3588  NH1 ARG A 373     -79.952  -0.475 -64.511  1.00  0.00           N1+
ATOM   3589  NH2 ARG A 373     -78.966   0.764 -66.156  1.00  0.00           N  
ATOM   3590  H   ARG A 373     -75.786  -5.544 -64.280  1.00  0.00           H  
ATOM   3591  HA  ARG A 373     -75.063  -4.406 -66.786  1.00  0.00           H  
ATOM   3592 1HB  ARG A 373     -76.190  -3.165 -64.259  1.00  0.00           H  
ATOM   3593 2HB  ARG A 373     -75.965  -2.266 -65.752  1.00  0.00           H  
ATOM   3594 1HG  ARG A 373     -77.524  -3.742 -66.914  1.00  0.00           H  
ATOM   3595 2HG  ARG A 373     -77.718  -4.716 -65.436  1.00  0.00           H  
ATOM   3596 1HD  ARG A 373     -79.558  -3.223 -65.634  1.00  0.00           H  
ATOM   3597 2HD  ARG A 373     -78.531  -2.692 -64.281  1.00  0.00           H  
ATOM   3598  HE  ARG A 373     -77.858  -1.383 -66.759  1.00  0.00           H  
ATOM   3599 1HH1 ARG A 373     -80.083  -1.359 -64.040  1.00  0.00           H  
ATOM   3600 2HH1 ARG A 373     -80.447   0.345 -64.193  1.00  0.00           H  
ATOM   3601 1HH2 ARG A 373     -78.339   0.828 -66.946  1.00  0.00           H  
ATOM   3602 2HH2 ARG A 373     -79.462   1.583 -65.837  1.00  0.00           H  
ATOM   3603  N   ALA A 374     -73.275  -3.496 -64.177  1.00  0.00           N  
ATOM   3604  CA  ALA A 374     -72.024  -2.848 -63.798  1.00  0.00           C  
ATOM   3605  C   ALA A 374     -70.836  -3.491 -64.502  1.00  0.00           C  
ATOM   3606  O   ALA A 374     -69.926  -2.800 -64.963  1.00  0.00           O  
ATOM   3607  CB  ALA A 374     -71.836  -2.899 -62.289  1.00  0.00           C  
ATOM   3608  H   ALA A 374     -73.825  -3.957 -63.467  1.00  0.00           H  
ATOM   3609  HA  ALA A 374     -72.074  -1.805 -64.112  1.00  0.00           H  
ATOM   3610 1HB  ALA A 374     -70.899  -2.413 -62.022  1.00  0.00           H  
ATOM   3611 2HB  ALA A 374     -72.664  -2.385 -61.802  1.00  0.00           H  
ATOM   3612 3HB  ALA A 374     -71.813  -3.937 -61.961  1.00  0.00           H  
ATOM   3613  N   VAL A 375     -70.897  -4.838 -64.555  1.00  0.00           N  
ATOM   3614  CA  VAL A 375     -69.821  -5.576 -65.204  1.00  0.00           C  
ATOM   3615  C   VAL A 375     -69.715  -5.213 -66.681  1.00  0.00           C  
ATOM   3616  O   VAL A 375     -68.617  -5.053 -67.214  1.00  0.00           O  
ATOM   3617  CB  VAL A 375     -70.055  -7.092 -65.065  1.00  0.00           C  
ATOM   3618  CG1 VAL A 375     -69.050  -7.865 -65.907  1.00  0.00           C  
ATOM   3619  CG2 VAL A 375     -69.960  -7.499 -63.603  1.00  0.00           C  
ATOM   3620  H   VAL A 375     -71.673  -5.348 -64.156  1.00  0.00           H  
ATOM   3621  HA  VAL A 375     -68.881  -5.320 -64.713  1.00  0.00           H  
ATOM   3622  HB  VAL A 375     -71.047  -7.333 -65.448  1.00  0.00           H  
ATOM   3623 1HG1 VAL A 375     -69.230  -8.934 -65.798  1.00  0.00           H  
ATOM   3624 2HG1 VAL A 375     -69.160  -7.584 -66.955  1.00  0.00           H  
ATOM   3625 3HG1 VAL A 375     -68.039  -7.633 -65.571  1.00  0.00           H  
ATOM   3626 1HG2 VAL A 375     -70.128  -8.572 -63.513  1.00  0.00           H  
ATOM   3627 2HG2 VAL A 375     -68.970  -7.252 -63.220  1.00  0.00           H  
ATOM   3628 3HG2 VAL A 375     -70.716  -6.965 -63.027  1.00  0.00           H  
ATOM   3629  N   ARG A 376     -70.909  -5.095 -67.298  1.00  0.00           N  
ATOM   3630  CA  ARG A 376     -70.947  -4.750 -68.714  1.00  0.00           C  
ATOM   3631  C   ARG A 376     -70.332  -3.378 -68.963  1.00  0.00           C  
ATOM   3632  O   ARG A 376     -69.596  -3.184 -69.932  1.00  0.00           O  
ATOM   3633  CB  ARG A 376     -72.379  -4.762 -69.229  1.00  0.00           C  
ATOM   3634  CG  ARG A 376     -73.016  -6.139 -69.313  1.00  0.00           C  
ATOM   3635  CD  ARG A 376     -74.366  -6.084 -69.932  1.00  0.00           C  
ATOM   3636  NE  ARG A 376     -74.994  -7.394 -69.980  1.00  0.00           N  
ATOM   3637  CZ  ARG A 376     -75.839  -7.872 -69.046  1.00  0.00           C  
ATOM   3638  NH1 ARG A 376     -76.144  -7.139 -67.999  1.00  0.00           N1+
ATOM   3639  NH2 ARG A 376     -76.359  -9.080 -69.182  1.00  0.00           N  
ATOM   3640  H   ARG A 376     -71.777  -5.239 -66.804  1.00  0.00           H  
ATOM   3641  HA  ARG A 376     -70.372  -5.493 -69.267  1.00  0.00           H  
ATOM   3642 1HB  ARG A 376     -73.003  -4.149 -68.582  1.00  0.00           H  
ATOM   3643 2HB  ARG A 376     -72.411  -4.323 -70.226  1.00  0.00           H  
ATOM   3644 1HG  ARG A 376     -72.389  -6.796 -69.917  1.00  0.00           H  
ATOM   3645 2HG  ARG A 376     -73.116  -6.557 -68.310  1.00  0.00           H  
ATOM   3646 1HD  ARG A 376     -75.004  -5.421 -69.350  1.00  0.00           H  
ATOM   3647 2HD  ARG A 376     -74.283  -5.707 -70.951  1.00  0.00           H  
ATOM   3648  HE  ARG A 376     -74.783  -7.988 -70.772  1.00  0.00           H  
ATOM   3649 1HH1 ARG A 376     -75.746  -6.217 -67.894  1.00  0.00           H  
ATOM   3650 2HH1 ARG A 376     -76.776  -7.498 -67.299  1.00  0.00           H  
ATOM   3651 1HH2 ARG A 376     -76.125  -9.644 -69.988  1.00  0.00           H  
ATOM   3652 2HH2 ARG A 376     -76.991  -9.438 -68.482  1.00  0.00           H  
ATOM   3653  N   GLU A 377     -70.675  -2.452 -68.042  1.00  0.00           N  
ATOM   3654  CA  GLU A 377     -70.152  -1.098 -68.165  1.00  0.00           C  
ATOM   3655  C   GLU A 377     -68.631  -1.083 -68.066  1.00  0.00           C  
ATOM   3656  O   GLU A 377     -67.959  -0.368 -68.811  1.00  0.00           O  
ATOM   3657  CB  GLU A 377     -70.752  -0.195 -67.084  1.00  0.00           C  
ATOM   3658  CG  GLU A 377     -72.235   0.101 -67.267  1.00  0.00           C  
ATOM   3659  CD  GLU A 377     -72.525   0.895 -68.507  1.00  0.00           C  
ATOM   3660  OE1 GLU A 377     -71.596   1.358 -69.125  1.00  0.00           O  
ATOM   3661  OE2 GLU A 377     -73.677   1.043 -68.840  1.00  0.00           O1-
ATOM   3662  H   GLU A 377     -71.284  -2.675 -67.268  1.00  0.00           H  
ATOM   3663  HA  GLU A 377     -70.432  -0.707 -69.143  1.00  0.00           H  
ATOM   3664 1HB  GLU A 377     -70.622  -0.661 -66.108  1.00  0.00           H  
ATOM   3665 2HB  GLU A 377     -70.221   0.756 -67.068  1.00  0.00           H  
ATOM   3666 1HG  GLU A 377     -72.780  -0.842 -67.316  1.00  0.00           H  
ATOM   3667 2HG  GLU A 377     -72.593   0.650 -66.396  1.00  0.00           H  
ATOM   3668  N   THR A 378     -68.138  -1.903 -67.116  1.00  0.00           N  
ATOM   3669  CA  THR A 378     -66.697  -1.983 -66.920  1.00  0.00           C  
ATOM   3670  C   THR A 378     -65.999  -2.505 -68.170  1.00  0.00           C  
ATOM   3671  O   THR A 378     -64.942  -2.007 -68.556  1.00  0.00           O  
ATOM   3672  CB  THR A 378     -66.349  -2.883 -65.720  1.00  0.00           C  
ATOM   3673  CG2 THR A 378     -64.841  -2.995 -65.556  1.00  0.00           C  
ATOM   3674  OG1 THR A 378     -66.916  -2.330 -64.525  1.00  0.00           O  
ATOM   3675  H   THR A 378     -68.745  -2.464 -66.535  1.00  0.00           H  
ATOM   3676  HA  THR A 378     -66.318  -0.980 -66.719  1.00  0.00           H  
ATOM   3677  HB  THR A 378     -66.769  -3.877 -65.879  1.00  0.00           H  
ATOM   3678  HG1 THR A 378     -67.849  -2.557 -64.479  1.00  0.00           H  
ATOM   3679 1HG2 THR A 378     -64.615  -3.635 -64.703  1.00  0.00           H  
ATOM   3680 2HG2 THR A 378     -64.410  -3.427 -66.458  1.00  0.00           H  
ATOM   3681 3HG2 THR A 378     -64.420  -2.005 -65.388  1.00  0.00           H  
ATOM   3682  N   ILE A 379     -66.647  -3.525 -68.768  1.00  0.00           N  
ATOM   3683  CA  ILE A 379     -66.085  -4.115 -69.976  1.00  0.00           C  
ATOM   3684  C   ILE A 379     -65.909  -3.070 -71.069  1.00  0.00           C  
ATOM   3685  O   ILE A 379     -64.888  -3.040 -71.754  1.00  0.00           O  
ATOM   3686  CB  ILE A 379     -66.976  -5.258 -70.497  1.00  0.00           C  
ATOM   3687  CG1 ILE A 379     -66.942  -6.444 -69.530  1.00  0.00           C  
ATOM   3688  CG2 ILE A 379     -66.534  -5.686 -71.887  1.00  0.00           C  
ATOM   3689  CD1 ILE A 379     -67.995  -7.491 -69.811  1.00  0.00           C  
ATOM   3690  H   ILE A 379     -67.513  -3.891 -68.399  1.00  0.00           H  
ATOM   3691  HA  ILE A 379     -65.104  -4.525 -69.738  1.00  0.00           H  
ATOM   3692  HB  ILE A 379     -68.011  -4.919 -70.543  1.00  0.00           H  
ATOM   3693 1HG1 ILE A 379     -65.965  -6.921 -69.575  1.00  0.00           H  
ATOM   3694 2HG1 ILE A 379     -67.083  -6.086 -68.509  1.00  0.00           H  
ATOM   3695 1HG2 ILE A 379     -67.175  -6.495 -72.239  1.00  0.00           H  
ATOM   3696 2HG2 ILE A 379     -66.610  -4.842 -72.569  1.00  0.00           H  
ATOM   3697 3HG2 ILE A 379     -65.501  -6.033 -71.850  1.00  0.00           H  
ATOM   3698 1HD1 ILE A 379     -67.909  -8.300 -69.084  1.00  0.00           H  
ATOM   3699 2HD1 ILE A 379     -68.986  -7.041 -69.735  1.00  0.00           H  
ATOM   3700 3HD1 ILE A 379     -67.853  -7.889 -70.814  1.00  0.00           H  
ATOM   3701  N   ASP A 380     -66.938  -2.220 -71.207  1.00  0.00           N  
ATOM   3702  CA  ASP A 380     -66.933  -1.073 -72.114  1.00  0.00           C  
ATOM   3703  C   ASP A 380     -65.856  -0.055 -71.747  1.00  0.00           C  
ATOM   3704  O   ASP A 380     -65.197   0.508 -72.622  1.00  0.00           O  
ATOM   3705  CB  ASP A 380     -68.302  -0.390 -72.110  1.00  0.00           C  
ATOM   3706  CG  ASP A 380     -69.376  -1.211 -72.814  1.00  0.00           C  
ATOM   3707  OD1 ASP A 380     -69.026  -2.118 -73.532  1.00  0.00           O  
ATOM   3708  OD2 ASP A 380     -70.533  -0.921 -72.627  1.00  0.00           O1-
ATOM   3709  H   ASP A 380     -67.756  -2.399 -70.643  1.00  0.00           H  
ATOM   3710  HA  ASP A 380     -66.723  -1.430 -73.123  1.00  0.00           H  
ATOM   3711 1HB  ASP A 380     -68.618  -0.212 -71.082  1.00  0.00           H  
ATOM   3712 2HB  ASP A 380     -68.227   0.581 -72.602  1.00  0.00           H  
ATOM   3713  N   ALA A 381     -65.674   0.184 -70.453  1.00  0.00           N  
ATOM   3714  CA  ALA A 381     -64.664   1.135 -69.993  1.00  0.00           C  
ATOM   3715  C   ALA A 381     -63.279   0.505 -69.988  1.00  0.00           C  
ATOM   3716  O   ALA A 381     -62.325   1.078 -70.514  1.00  0.00           O  
ATOM   3717  CB  ALA A 381     -65.014   1.651 -68.604  1.00  0.00           C  
ATOM   3718  H   ALA A 381     -66.243  -0.298 -69.771  1.00  0.00           H  
ATOM   3719  HA  ALA A 381     -64.647   1.975 -70.687  1.00  0.00           H  
ATOM   3720 1HB  ALA A 381     -64.249   2.356 -68.276  1.00  0.00           H  
ATOM   3721 2HB  ALA A 381     -65.980   2.152 -68.635  1.00  0.00           H  
ATOM   3722 3HB  ALA A 381     -65.061   0.815 -67.907  1.00  0.00           H  
ATOM   3723  N   ASN A 382     -63.180  -0.676 -69.390  1.00  0.00           N  
ATOM   3724  CA  ASN A 382     -61.951  -1.458 -69.410  1.00  0.00           C  
ATOM   3725  C   ASN A 382     -62.238  -2.877 -69.879  1.00  0.00           C  
ATOM   3726  O   ASN A 382     -63.153  -3.532 -69.382  1.00  0.00           O  
ATOM   3727  CB  ASN A 382     -61.290  -1.462 -68.045  1.00  0.00           C  
ATOM   3728  CG  ASN A 382     -59.961  -2.165 -68.048  1.00  0.00           C  
ATOM   3729  ND2 ASN A 382     -58.927  -1.461 -67.660  1.00  0.00           N  
ATOM   3730  OD1 ASN A 382     -59.869  -3.346 -68.401  1.00  0.00           O  
ATOM   3731  H   ASN A 382     -63.988  -1.041 -68.905  1.00  0.00           H  
ATOM   3732  HA  ASN A 382     -61.264  -1.004 -70.127  1.00  0.00           H  
ATOM   3733 1HB  ASN A 382     -61.145  -0.436 -67.706  1.00  0.00           H  
ATOM   3734 2HB  ASN A 382     -61.945  -1.954 -67.324  1.00  0.00           H  
ATOM   3735 1HD2 ASN A 382     -58.017  -1.876 -67.642  1.00  0.00           H  
ATOM   3736 2HD2 ASN A 382     -59.047  -0.509 -67.383  1.00  0.00           H  
ATOM   3737  N   SER A 383     -61.452  -3.356 -70.839  1.00  0.00           N  
ATOM   3738  CA  SER A 383     -61.729  -4.636 -71.475  1.00  0.00           C  
ATOM   3739  C   SER A 383     -60.654  -5.669 -71.170  1.00  0.00           C  
ATOM   3740  O   SER A 383     -60.550  -6.690 -71.849  1.00  0.00           O  
ATOM   3741  CB  SER A 383     -61.849  -4.453 -72.976  1.00  0.00           C  
ATOM   3742  OG  SER A 383     -60.665  -3.930 -73.513  1.00  0.00           O  
ATOM   3743  H   SER A 383     -60.647  -2.822 -71.136  1.00  0.00           H  
ATOM   3744  HA  SER A 383     -62.677  -5.016 -71.090  1.00  0.00           H  
ATOM   3745 1HB  SER A 383     -62.070  -5.413 -73.443  1.00  0.00           H  
ATOM   3746 2HB  SER A 383     -62.679  -3.784 -73.195  1.00  0.00           H  
ATOM   3747  HG  SER A 383     -60.819  -3.844 -74.457  1.00  0.00           H  
ATOM   3748  N   SER A 384     -59.853  -5.404 -70.145  1.00  0.00           N  
ATOM   3749  CA  SER A 384     -58.742  -6.286 -69.801  1.00  0.00           C  
ATOM   3750  C   SER A 384     -59.240  -7.623 -69.284  1.00  0.00           C  
ATOM   3751  O   SER A 384     -60.152  -7.680 -68.459  1.00  0.00           O  
ATOM   3752  CB  SER A 384     -57.857  -5.633 -68.758  1.00  0.00           C  
ATOM   3753  OG  SER A 384     -57.257  -4.473 -69.265  1.00  0.00           O  
ATOM   3754  H   SER A 384     -60.012  -4.575 -69.591  1.00  0.00           H  
ATOM   3755  HA  SER A 384     -58.151  -6.467 -70.701  1.00  0.00           H  
ATOM   3756 1HB  SER A 384     -58.452  -5.384 -67.881  1.00  0.00           H  
ATOM   3757 2HB  SER A 384     -57.087  -6.335 -68.442  1.00  0.00           H  
ATOM   3758  HG  SER A 384     -56.990  -3.957 -68.500  1.00  0.00           H  
ATOM   3759  N   PRO A 385     -58.636  -8.703 -69.773  1.00  0.00           N  
ATOM   3760  CA  PRO A 385     -59.058 -10.044 -69.394  1.00  0.00           C  
ATOM   3761  C   PRO A 385     -59.112 -10.189 -67.889  1.00  0.00           C  
ATOM   3762  O   PRO A 385     -60.020 -10.821 -67.349  1.00  0.00           O  
ATOM   3763  CB  PRO A 385     -57.975 -10.937 -70.007  1.00  0.00           C  
ATOM   3764  CG  PRO A 385     -57.520 -10.186 -71.212  1.00  0.00           C  
ATOM   3765  CD  PRO A 385     -57.505  -8.745 -70.772  1.00  0.00           C  
ATOM   3766  HA  PRO A 385     -60.040 -10.254 -69.840  1.00  0.00           H  
ATOM   3767 1HB  PRO A 385     -57.167 -11.104 -69.279  1.00  0.00           H  
ATOM   3768 2HB  PRO A 385     -58.394 -11.923 -70.253  1.00  0.00           H  
ATOM   3769 1HG  PRO A 385     -56.528 -10.541 -71.530  1.00  0.00           H  
ATOM   3770 2HG  PRO A 385     -58.205 -10.365 -72.053  1.00  0.00           H  
ATOM   3771 1HD  PRO A 385     -56.538  -8.516 -70.299  1.00  0.00           H  
ATOM   3772 2HD  PRO A 385     -57.677  -8.094 -71.641  1.00  0.00           H  
ATOM   3773  N   GLU A 386     -58.138  -9.601 -67.210  1.00  0.00           N  
ATOM   3774  CA  GLU A 386     -58.088  -9.676 -65.755  1.00  0.00           C  
ATOM   3775  C   GLU A 386     -59.329  -9.053 -65.127  1.00  0.00           C  
ATOM   3776  O   GLU A 386     -59.944  -9.636 -64.234  1.00  0.00           O  
ATOM   3777  CB  GLU A 386     -56.833  -8.978 -65.227  1.00  0.00           C  
ATOM   3778  CG  GLU A 386     -55.527  -9.671 -65.589  1.00  0.00           C  
ATOM   3779  CD  GLU A 386     -55.066  -9.359 -66.985  1.00  0.00           C  
ATOM   3780  OE1 GLU A 386     -55.733  -8.609 -67.657  1.00  0.00           O  
ATOM   3781  OE2 GLU A 386     -54.046  -9.872 -67.382  1.00  0.00           O1-
ATOM   3782  H   GLU A 386     -57.416  -9.093 -67.701  1.00  0.00           H  
ATOM   3783  HA  GLU A 386     -58.053 -10.725 -65.463  1.00  0.00           H  
ATOM   3784 1HB  GLU A 386     -56.790  -7.960 -65.619  1.00  0.00           H  
ATOM   3785 2HB  GLU A 386     -56.884  -8.908 -64.140  1.00  0.00           H  
ATOM   3786 1HG  GLU A 386     -54.757  -9.362 -64.886  1.00  0.00           H  
ATOM   3787 2HG  GLU A 386     -55.662 -10.748 -65.489  1.00  0.00           H  
ATOM   3788  N   VAL A 387     -59.653  -7.849 -65.643  1.00  0.00           N  
ATOM   3789  CA  VAL A 387     -60.821  -7.144 -65.131  1.00  0.00           C  
ATOM   3790  C   VAL A 387     -62.095  -7.940 -65.376  1.00  0.00           C  
ATOM   3791  O   VAL A 387     -62.967  -8.016 -64.510  1.00  0.00           O  
ATOM   3792  CB  VAL A 387     -60.945  -5.761 -65.798  1.00  0.00           C  
ATOM   3793  CG1 VAL A 387     -62.265  -5.105 -65.420  1.00  0.00           C  
ATOM   3794  CG2 VAL A 387     -59.770  -4.883 -65.392  1.00  0.00           C  
ATOM   3795  H   VAL A 387     -59.105  -7.424 -66.377  1.00  0.00           H  
ATOM   3796  HA  VAL A 387     -60.696  -7.005 -64.056  1.00  0.00           H  
ATOM   3797  HB  VAL A 387     -60.948  -5.889 -66.880  1.00  0.00           H  
ATOM   3798 1HG1 VAL A 387     -62.335  -4.128 -65.900  1.00  0.00           H  
ATOM   3799 2HG1 VAL A 387     -63.091  -5.733 -65.752  1.00  0.00           H  
ATOM   3800 3HG1 VAL A 387     -62.312  -4.980 -64.339  1.00  0.00           H  
ATOM   3801 1HG2 VAL A 387     -59.864  -3.908 -65.868  1.00  0.00           H  
ATOM   3802 2HG2 VAL A 387     -59.765  -4.761 -64.309  1.00  0.00           H  
ATOM   3803 3HG2 VAL A 387     -58.839  -5.353 -65.710  1.00  0.00           H  
ATOM   3804  N   ILE A 388     -62.150  -8.518 -66.592  1.00  0.00           N  
ATOM   3805  CA  ILE A 388     -63.321  -9.311 -66.955  1.00  0.00           C  
ATOM   3806  C   ILE A 388     -63.477 -10.513 -66.033  1.00  0.00           C  
ATOM   3807  O   ILE A 388     -64.585 -10.847 -65.613  1.00  0.00           O  
ATOM   3808  CB  ILE A 388     -63.227  -9.792 -68.415  1.00  0.00           C  
ATOM   3809  CG1 ILE A 388     -63.340  -8.605 -69.376  1.00  0.00           C  
ATOM   3810  CG2 ILE A 388     -64.307 -10.821 -68.707  1.00  0.00           C  
ATOM   3811  CD1 ILE A 388     -62.989  -8.942 -70.807  1.00  0.00           C  
ATOM   3812  H   ILE A 388     -61.399  -8.415 -67.259  1.00  0.00           H  
ATOM   3813  HA  ILE A 388     -64.207  -8.685 -66.854  1.00  0.00           H  
ATOM   3814  HB  ILE A 388     -62.251 -10.243 -68.587  1.00  0.00           H  
ATOM   3815 1HG1 ILE A 388     -64.359  -8.216 -69.357  1.00  0.00           H  
ATOM   3816 2HG1 ILE A 388     -62.680  -7.803 -69.043  1.00  0.00           H  
ATOM   3817 1HG2 ILE A 388     -64.228 -11.149 -69.742  1.00  0.00           H  
ATOM   3818 2HG2 ILE A 388     -64.182 -11.676 -68.044  1.00  0.00           H  
ATOM   3819 3HG2 ILE A 388     -65.289 -10.375 -68.541  1.00  0.00           H  
ATOM   3820 1HD1 ILE A 388     -63.092  -8.052 -71.426  1.00  0.00           H  
ATOM   3821 2HD1 ILE A 388     -61.959  -9.300 -70.854  1.00  0.00           H  
ATOM   3822 3HD1 ILE A 388     -63.659  -9.718 -71.172  1.00  0.00           H  
ATOM   3823  N   VAL A 389     -62.315 -11.135 -65.746  1.00  0.00           N  
ATOM   3824  CA  VAL A 389     -62.327 -12.303 -64.872  1.00  0.00           C  
ATOM   3825  C   VAL A 389     -62.836 -11.944 -63.481  1.00  0.00           C  
ATOM   3826  O   VAL A 389     -63.605 -12.693 -62.879  1.00  0.00           O  
ATOM   3827  CB  VAL A 389     -60.911 -12.900 -64.758  1.00  0.00           C  
ATOM   3828  CG1 VAL A 389     -60.876 -13.989 -63.697  1.00  0.00           C  
ATOM   3829  CG2 VAL A 389     -60.471 -13.446 -66.106  1.00  0.00           C  
ATOM   3830  H   VAL A 389     -61.435 -10.811 -66.123  1.00  0.00           H  
ATOM   3831  HA  VAL A 389     -62.989 -13.052 -65.304  1.00  0.00           H  
ATOM   3832  HB  VAL A 389     -60.222 -12.118 -64.439  1.00  0.00           H  
ATOM   3833 1HG1 VAL A 389     -59.869 -14.399 -63.629  1.00  0.00           H  
ATOM   3834 2HG1 VAL A 389     -61.161 -13.567 -62.732  1.00  0.00           H  
ATOM   3835 3HG1 VAL A 389     -61.574 -14.782 -63.967  1.00  0.00           H  
ATOM   3836 1HG2 VAL A 389     -59.468 -13.867 -66.020  1.00  0.00           H  
ATOM   3837 2HG2 VAL A 389     -61.164 -14.224 -66.429  1.00  0.00           H  
ATOM   3838 3HG2 VAL A 389     -60.463 -12.642 -66.842  1.00  0.00           H  
ATOM   3839  N   SER A 390     -62.365 -10.767 -63.016  1.00  0.00           N  
ATOM   3840  CA  SER A 390     -62.779 -10.306 -61.695  1.00  0.00           C  
ATOM   3841  C   SER A 390     -64.284 -10.084 -61.636  1.00  0.00           C  
ATOM   3842  O   SER A 390     -64.934 -10.433 -60.651  1.00  0.00           O  
ATOM   3843  CB  SER A 390     -62.056  -9.023 -61.340  1.00  0.00           C  
ATOM   3844  OG  SER A 390     -60.680  -9.246 -61.193  1.00  0.00           O  
ATOM   3845  H   SER A 390     -61.734 -10.197 -63.559  1.00  0.00           H  
ATOM   3846  HA  SER A 390     -62.518 -11.072 -60.964  1.00  0.00           H  
ATOM   3847 1HB  SER A 390     -62.225  -8.281 -62.120  1.00  0.00           H  
ATOM   3848 2HB  SER A 390     -62.462  -8.621 -60.413  1.00  0.00           H  
ATOM   3849  HG  SER A 390     -60.296  -8.395 -60.972  1.00  0.00           H  
ATOM   3850  N   GLY A 391     -64.790  -9.490 -62.737  1.00  0.00           N  
ATOM   3851  CA  GLY A 391     -66.221  -9.220 -62.807  1.00  0.00           C  
ATOM   3852  C   GLY A 391     -67.029 -10.511 -62.754  1.00  0.00           C  
ATOM   3853  O   GLY A 391     -68.060 -10.582 -62.083  1.00  0.00           O  
ATOM   3854  H   GLY A 391     -64.168  -9.241 -63.492  1.00  0.00           H  
ATOM   3855 1HA  GLY A 391     -66.511  -8.571 -61.982  1.00  0.00           H  
ATOM   3856 2HA  GLY A 391     -66.445  -8.685 -63.730  1.00  0.00           H  
ATOM   3857  N   VAL A 392     -66.504 -11.512 -63.490  1.00  0.00           N  
ATOM   3858  CA  VAL A 392     -67.179 -12.803 -63.523  1.00  0.00           C  
ATOM   3859  C   VAL A 392     -67.233 -13.433 -62.137  1.00  0.00           C  
ATOM   3860  O   VAL A 392     -68.250 -14.002 -61.741  1.00  0.00           O  
ATOM   3861  CB  VAL A 392     -66.458 -13.759 -64.491  1.00  0.00           C  
ATOM   3862  CG1 VAL A 392     -67.033 -15.163 -64.381  1.00  0.00           C  
ATOM   3863  CG2 VAL A 392     -66.574 -13.238 -65.916  1.00  0.00           C  
ATOM   3864  H   VAL A 392     -65.652 -11.389 -64.019  1.00  0.00           H  
ATOM   3865  HA  VAL A 392     -68.199 -12.649 -63.877  1.00  0.00           H  
ATOM   3866  HB  VAL A 392     -65.406 -13.820 -64.211  1.00  0.00           H  
ATOM   3867 1HG1 VAL A 392     -66.511 -15.825 -65.073  1.00  0.00           H  
ATOM   3868 2HG1 VAL A 392     -66.906 -15.528 -63.363  1.00  0.00           H  
ATOM   3869 3HG1 VAL A 392     -68.093 -15.142 -64.632  1.00  0.00           H  
ATOM   3870 1HG2 VAL A 392     -66.060 -13.918 -66.594  1.00  0.00           H  
ATOM   3871 2HG2 VAL A 392     -67.626 -13.172 -66.194  1.00  0.00           H  
ATOM   3872 3HG2 VAL A 392     -66.119 -12.249 -65.980  1.00  0.00           H  
ATOM   3873  N   LYS A 393     -66.091 -13.298 -61.433  1.00  0.00           N  
ATOM   3874  CA  LYS A 393     -66.011 -13.856 -60.088  1.00  0.00           C  
ATOM   3875  C   LYS A 393     -67.024 -13.202 -59.159  1.00  0.00           C  
ATOM   3876  O   LYS A 393     -67.665 -13.875 -58.351  1.00  0.00           O  
ATOM   3877  CB  LYS A 393     -64.598 -13.694 -59.524  1.00  0.00           C  
ATOM   3878  CG  LYS A 393     -64.402 -14.295 -58.139  1.00  0.00           C  
ATOM   3879  CD  LYS A 393     -62.955 -14.167 -57.683  1.00  0.00           C  
ATOM   3880  CE  LYS A 393     -62.736 -14.850 -56.341  1.00  0.00           C  
ATOM   3881  NZ  LYS A 393     -63.504 -14.193 -55.249  1.00  0.00           N1+
ATOM   3882  H   LYS A 393     -65.289 -12.820 -61.815  1.00  0.00           H  
ATOM   3883  HA  LYS A 393     -66.245 -14.920 -60.140  1.00  0.00           H  
ATOM   3884 1HB  LYS A 393     -63.881 -14.163 -60.199  1.00  0.00           H  
ATOM   3885 2HB  LYS A 393     -64.350 -12.634 -59.467  1.00  0.00           H  
ATOM   3886 1HG  LYS A 393     -65.046 -13.782 -57.425  1.00  0.00           H  
ATOM   3887 2HG  LYS A 393     -64.675 -15.349 -58.157  1.00  0.00           H  
ATOM   3888 1HD  LYS A 393     -62.298 -14.621 -58.424  1.00  0.00           H  
ATOM   3889 2HD  LYS A 393     -62.696 -13.113 -57.587  1.00  0.00           H  
ATOM   3890 1HE  LYS A 393     -63.045 -15.893 -56.409  1.00  0.00           H  
ATOM   3891 2HE  LYS A 393     -61.676 -14.825 -56.089  1.00  0.00           H  
ATOM   3892 1HZ  LYS A 393     -63.331 -14.675 -54.377  1.00  0.00           H  
ATOM   3893 2HZ  LYS A 393     -63.212 -13.231 -55.163  1.00  0.00           H  
ATOM   3894 3HZ  LYS A 393     -64.491 -14.228 -55.462  1.00  0.00           H  
ATOM   3895  N   THR A 394     -67.127 -11.866 -59.321  1.00  0.00           N  
ATOM   3896  CA  THR A 394     -68.065 -11.117 -58.492  1.00  0.00           C  
ATOM   3897  C   THR A 394     -69.497 -11.571 -58.736  1.00  0.00           C  
ATOM   3898  O   THR A 394     -70.283 -11.712 -57.797  1.00  0.00           O  
ATOM   3899  CB  THR A 394     -67.952  -9.604 -58.753  1.00  0.00           C  
ATOM   3900  CG2 THR A 394     -68.966  -8.840 -57.918  1.00  0.00           C  
ATOM   3901  OG1 THR A 394     -66.630  -9.158 -58.421  1.00  0.00           O  
ATOM   3902  H   THR A 394     -66.569 -11.372 -60.002  1.00  0.00           H  
ATOM   3903  HA  THR A 394     -67.826 -11.304 -57.444  1.00  0.00           H  
ATOM   3904  HB  THR A 394     -68.132  -9.402 -59.809  1.00  0.00           H  
ATOM   3905  HG1 THR A 394     -65.989  -9.625 -58.961  1.00  0.00           H  
ATOM   3906 1HG2 THR A 394     -68.871  -7.773 -58.116  1.00  0.00           H  
ATOM   3907 2HG2 THR A 394     -69.972  -9.170 -58.177  1.00  0.00           H  
ATOM   3908 3HG2 THR A 394     -68.785  -9.030 -56.861  1.00  0.00           H  
ATOM   3909  N   LEU A 395     -69.787 -11.788 -60.036  1.00  0.00           N  
ATOM   3910  CA  LEU A 395     -71.127 -12.226 -60.405  1.00  0.00           C  
ATOM   3911  C   LEU A 395     -71.455 -13.578 -59.785  1.00  0.00           C  
ATOM   3912  O   LEU A 395     -72.566 -13.799 -59.302  1.00  0.00           O  
ATOM   3913  CB  LEU A 395     -71.255 -12.310 -61.931  1.00  0.00           C  
ATOM   3914  CG  LEU A 395     -71.234 -10.970 -62.676  1.00  0.00           C  
ATOM   3915  CD1 LEU A 395     -71.184 -11.222 -64.177  1.00  0.00           C  
ATOM   3916  CD2 LEU A 395     -72.467 -10.161 -62.300  1.00  0.00           C  
ATOM   3917  H   LEU A 395     -69.095 -11.656 -60.760  1.00  0.00           H  
ATOM   3918  HA  LEU A 395     -71.844 -11.495 -60.033  1.00  0.00           H  
ATOM   3919 1HB  LEU A 395     -70.435 -12.916 -62.315  1.00  0.00           H  
ATOM   3920 2HB  LEU A 395     -72.192 -12.812 -62.174  1.00  0.00           H  
ATOM   3921  HG  LEU A 395     -70.338 -10.415 -62.401  1.00  0.00           H  
ATOM   3922 1HD1 LEU A 395     -71.169 -10.270 -64.706  1.00  0.00           H  
ATOM   3923 2HD1 LEU A 395     -70.282 -11.786 -64.420  1.00  0.00           H  
ATOM   3924 3HD1 LEU A 395     -72.061 -11.792 -64.480  1.00  0.00           H  
ATOM   3925 1HD2 LEU A 395     -72.452  -9.207 -62.829  1.00  0.00           H  
ATOM   3926 2HD2 LEU A 395     -73.365 -10.715 -62.576  1.00  0.00           H  
ATOM   3927 3HD2 LEU A 395     -72.468  -9.980 -61.224  1.00  0.00           H  
ATOM   3928  N   VAL A 396     -70.433 -14.459 -59.826  1.00  0.00           N  
ATOM   3929  CA  VAL A 396     -70.615 -15.790 -59.263  1.00  0.00           C  
ATOM   3930  C   VAL A 396     -70.909 -15.723 -57.770  1.00  0.00           C  
ATOM   3931  O   VAL A 396     -71.765 -16.449 -57.263  1.00  0.00           O  
ATOM   3932  CB  VAL A 396     -69.355 -16.645 -59.498  1.00  0.00           C  
ATOM   3933  CG1 VAL A 396     -69.457 -17.961 -58.743  1.00  0.00           C  
ATOM   3934  CG2 VAL A 396     -69.165 -16.891 -60.988  1.00  0.00           C  
ATOM   3935  H   VAL A 396     -69.543 -14.215 -60.238  1.00  0.00           H  
ATOM   3936  HA  VAL A 396     -71.459 -16.265 -59.765  1.00  0.00           H  
ATOM   3937  HB  VAL A 396     -68.489 -16.114 -59.103  1.00  0.00           H  
ATOM   3938 1HG1 VAL A 396     -68.558 -18.553 -58.919  1.00  0.00           H  
ATOM   3939 2HG1 VAL A 396     -69.554 -17.763 -57.675  1.00  0.00           H  
ATOM   3940 3HG1 VAL A 396     -70.328 -18.515 -59.091  1.00  0.00           H  
ATOM   3941 1HG2 VAL A 396     -68.273 -17.495 -61.145  1.00  0.00           H  
ATOM   3942 2HG2 VAL A 396     -70.035 -17.417 -61.382  1.00  0.00           H  
ATOM   3943 3HG2 VAL A 396     -69.054 -15.936 -61.501  1.00  0.00           H  
ATOM   3944  N   GLU A 397     -70.155 -14.820 -57.109  1.00  0.00           N  
ATOM   3945  CA  GLU A 397     -70.338 -14.655 -55.672  1.00  0.00           C  
ATOM   3946  C   GLU A 397     -71.748 -14.181 -55.347  1.00  0.00           C  
ATOM   3947  O   GLU A 397     -72.366 -14.650 -54.390  1.00  0.00           O  
ATOM   3948  CB  GLU A 397     -69.313 -13.663 -55.115  1.00  0.00           C  
ATOM   3949  CG  GLU A 397     -67.881 -14.179 -55.106  1.00  0.00           C  
ATOM   3950  CD  GLU A 397     -66.893 -13.151 -54.627  1.00  0.00           C  
ATOM   3951  OE1 GLU A 397     -67.288 -12.030 -54.415  1.00  0.00           O  
ATOM   3952  OE2 GLU A 397     -65.744 -13.489 -54.473  1.00  0.00           O1-
ATOM   3953  H   GLU A 397     -69.466 -14.255 -57.585  1.00  0.00           H  
ATOM   3954  HA  GLU A 397     -70.185 -15.622 -55.191  1.00  0.00           H  
ATOM   3955 1HB  GLU A 397     -69.336 -12.748 -55.705  1.00  0.00           H  
ATOM   3956 2HB  GLU A 397     -69.581 -13.402 -54.091  1.00  0.00           H  
ATOM   3957 1HG  GLU A 397     -67.823 -15.052 -54.456  1.00  0.00           H  
ATOM   3958 2HG  GLU A 397     -67.612 -14.492 -56.114  1.00  0.00           H  
ATOM   3959  N   VAL A 398     -72.212 -13.235 -56.188  1.00  0.00           N  
ATOM   3960  CA  VAL A 398     -73.552 -12.696 -55.986  1.00  0.00           C  
ATOM   3961  C   VAL A 398     -74.610 -13.783 -56.129  1.00  0.00           C  
ATOM   3962  O   VAL A 398     -75.566 -13.837 -55.355  1.00  0.00           O  
ATOM   3963  CB  VAL A 398     -73.832 -11.573 -57.001  1.00  0.00           C  
ATOM   3964  CG1 VAL A 398     -75.290 -11.143 -56.930  1.00  0.00           C  
ATOM   3965  CG2 VAL A 398     -72.909 -10.393 -56.737  1.00  0.00           C  
ATOM   3966  H   VAL A 398     -71.654 -12.891 -56.956  1.00  0.00           H  
ATOM   3967  HA  VAL A 398     -73.608 -12.281 -54.980  1.00  0.00           H  
ATOM   3968  HB  VAL A 398     -73.658 -11.952 -58.008  1.00  0.00           H  
ATOM   3969 1HG1 VAL A 398     -75.473 -10.349 -57.655  1.00  0.00           H  
ATOM   3970 2HG1 VAL A 398     -75.932 -11.994 -57.159  1.00  0.00           H  
ATOM   3971 3HG1 VAL A 398     -75.514 -10.777 -55.929  1.00  0.00           H  
ATOM   3972 1HG2 VAL A 398     -73.114  -9.602 -57.460  1.00  0.00           H  
ATOM   3973 2HG2 VAL A 398     -73.080 -10.016 -55.728  1.00  0.00           H  
ATOM   3974 3HG2 VAL A 398     -71.873 -10.713 -56.834  1.00  0.00           H  
ATOM   3975  N   VAL A 399     -74.382 -14.634 -57.150  1.00  0.00           N  
ATOM   3976  CA  VAL A 399     -75.321 -15.723 -57.394  1.00  0.00           C  
ATOM   3977  C   VAL A 399     -75.382 -16.674 -56.207  1.00  0.00           C  
ATOM   3978  O   VAL A 399     -76.457 -17.126 -55.817  1.00  0.00           O  
ATOM   3979  CB  VAL A 399     -74.916 -16.508 -58.655  1.00  0.00           C  
ATOM   3980  CG1 VAL A 399     -75.767 -17.758 -58.802  1.00  0.00           C  
ATOM   3981  CG2 VAL A 399     -75.046 -15.618 -59.883  1.00  0.00           C  
ATOM   3982  H   VAL A 399     -73.577 -14.535 -57.751  1.00  0.00           H  
ATOM   3983  HA  VAL A 399     -76.313 -15.297 -57.551  1.00  0.00           H  
ATOM   3984  HB  VAL A 399     -73.880 -16.834 -58.551  1.00  0.00           H  
ATOM   3985 1HG1 VAL A 399     -75.466 -18.302 -59.699  1.00  0.00           H  
ATOM   3986 2HG1 VAL A 399     -75.630 -18.396 -57.930  1.00  0.00           H  
ATOM   3987 3HG1 VAL A 399     -76.817 -17.476 -58.885  1.00  0.00           H  
ATOM   3988 1HG2 VAL A 399     -74.756 -16.179 -60.771  1.00  0.00           H  
ATOM   3989 2HG2 VAL A 399     -76.080 -15.287 -59.983  1.00  0.00           H  
ATOM   3990 3HG2 VAL A 399     -74.395 -14.750 -59.774  1.00  0.00           H  
ATOM   3991  N   LYS A 400     -74.178 -16.944 -55.662  1.00  0.00           N  
ATOM   3992  CA  LYS A 400     -74.098 -17.842 -54.517  1.00  0.00           C  
ATOM   3993  C   LYS A 400     -74.859 -17.279 -53.322  1.00  0.00           C  
ATOM   3994  O   LYS A 400     -75.554 -18.009 -52.617  1.00  0.00           O  
ATOM   3995  CB  LYS A 400     -72.638 -18.098 -54.138  1.00  0.00           C  
ATOM   3996  CG  LYS A 400     -72.449 -19.076 -52.986  1.00  0.00           C  
ATOM   3997  CD  LYS A 400     -70.974 -19.340 -52.722  1.00  0.00           C  
ATOM   3998  CE  LYS A 400     -70.784 -20.300 -51.557  1.00  0.00           C  
ATOM   3999  NZ  LYS A 400     -69.345 -20.568 -51.286  1.00  0.00           N1+
ATOM   4000  H   LYS A 400     -73.329 -16.540 -56.030  1.00  0.00           H  
ATOM   4001  HA  LYS A 400     -74.558 -18.791 -54.788  1.00  0.00           H  
ATOM   4002 1HB  LYS A 400     -72.102 -18.490 -55.002  1.00  0.00           H  
ATOM   4003 2HB  LYS A 400     -72.164 -17.156 -53.858  1.00  0.00           H  
ATOM   4004 1HG  LYS A 400     -72.905 -18.668 -52.084  1.00  0.00           H  
ATOM   4005 2HG  LYS A 400     -72.940 -20.018 -53.226  1.00  0.00           H  
ATOM   4006 1HD  LYS A 400     -70.515 -19.768 -53.614  1.00  0.00           H  
ATOM   4007 2HD  LYS A 400     -70.473 -18.400 -52.492  1.00  0.00           H  
ATOM   4008 1HE  LYS A 400     -71.236 -19.877 -50.661  1.00  0.00           H  
ATOM   4009 2HE  LYS A 400     -71.279 -21.244 -51.778  1.00  0.00           H  
ATOM   4010 1HZ  LYS A 400     -69.261 -21.207 -50.508  1.00  0.00           H  
ATOM   4011 2HZ  LYS A 400     -68.917 -20.976 -52.106  1.00  0.00           H  
ATOM   4012 3HZ  LYS A 400     -68.876 -19.700 -51.060  1.00  0.00           H  
ATOM   4013  N   ALA A 401     -74.686 -15.954 -53.142  1.00  0.00           N  
ATOM   4014  CA  ALA A 401     -75.361 -15.291 -52.034  1.00  0.00           C  
ATOM   4015  C   ALA A 401     -76.873 -15.390 -52.172  1.00  0.00           C  
ATOM   4016  O   ALA A 401     -77.582 -15.623 -51.192  1.00  0.00           O  
ATOM   4017  CB  ALA A 401     -74.933 -13.833 -51.950  1.00  0.00           C  
ATOM   4018  H   ALA A 401     -74.099 -15.409 -53.759  1.00  0.00           H  
ATOM   4019  HA  ALA A 401     -75.077 -15.797 -51.113  1.00  0.00           H  
ATOM   4020 1HB  ALA A 401     -75.445 -13.351 -51.117  1.00  0.00           H  
ATOM   4021 2HB  ALA A 401     -73.855 -13.780 -51.793  1.00  0.00           H  
ATOM   4022 3HB  ALA A 401     -75.189 -13.323 -52.877  1.00  0.00           H  
ATOM   4023  N   ALA A 402     -77.319 -15.199 -53.431  1.00  0.00           N  
ATOM   4024  CA  ALA A 402     -78.751 -15.269 -53.699  1.00  0.00           C  
ATOM   4025  C   ALA A 402     -79.304 -16.651 -53.382  1.00  0.00           C  
ATOM   4026  O   ALA A 402     -80.388 -16.781 -52.814  1.00  0.00           O  
ATOM   4027  CB  ALA A 402     -79.037 -14.906 -55.150  1.00  0.00           C  
ATOM   4028  H   ALA A 402     -76.685 -15.008 -54.192  1.00  0.00           H  
ATOM   4029  HA  ALA A 402     -79.253 -14.551 -53.051  1.00  0.00           H  
ATOM   4030 1HB  ALA A 402     -80.110 -14.963 -55.334  1.00  0.00           H  
ATOM   4031 2HB  ALA A 402     -78.687 -13.892 -55.346  1.00  0.00           H  
ATOM   4032 3HB  ALA A 402     -78.517 -15.603 -55.807  1.00  0.00           H  
ATOM   4033  N   GLN A 403     -78.504 -17.662 -53.776  1.00  0.00           N  
ATOM   4034  CA  GLN A 403     -78.917 -19.039 -53.530  1.00  0.00           C  
ATOM   4035  C   GLN A 403     -79.051 -19.314 -52.037  1.00  0.00           C  
ATOM   4036  O   GLN A 403     -80.005 -19.956 -51.598  1.00  0.00           O  
ATOM   4037  CB  GLN A 403     -77.919 -20.018 -54.153  1.00  0.00           C  
ATOM   4038  CG  GLN A 403     -77.935 -20.040 -55.672  1.00  0.00           C  
ATOM   4039  CD  GLN A 403     -76.875 -20.958 -56.250  1.00  0.00           C  
ATOM   4040  NE2 GLN A 403     -76.796 -21.012 -57.575  1.00  0.00           N  
ATOM   4041  OE1 GLN A 403     -76.132 -21.612 -55.513  1.00  0.00           O  
ATOM   4042  H   GLN A 403     -77.623 -17.488 -54.239  1.00  0.00           H  
ATOM   4043  HA  GLN A 403     -79.893 -19.194 -53.990  1.00  0.00           H  
ATOM   4044 1HB  GLN A 403     -76.909 -19.763 -53.832  1.00  0.00           H  
ATOM   4045 2HB  GLN A 403     -78.131 -21.028 -53.801  1.00  0.00           H  
ATOM   4046 1HG  GLN A 403     -78.911 -20.390 -56.012  1.00  0.00           H  
ATOM   4047 2HG  GLN A 403     -77.752 -19.030 -56.042  1.00  0.00           H  
ATOM   4048 1HE2 GLN A 403     -76.117 -21.600 -58.014  1.00  0.00           H  
ATOM   4049 2HE2 GLN A 403     -77.419 -20.464 -58.136  1.00  0.00           H  
ATOM   4050  N   GLU A 404     -78.113 -18.843 -51.229  1.00  0.00           N  
ATOM   4051  CA  GLU A 404     -77.977 -19.337 -49.847  1.00  0.00           C  
ATOM   4052  C   GLU A 404     -79.244 -19.222 -48.981  1.00  0.00           C  
ATOM   4053  O   GLU A 404     -79.419 -19.967 -48.017  1.00  0.00           O  
ATOM   4054  CB  GLU A 404     -76.837 -18.587 -49.153  1.00  0.00           C  
ATOM   4055  CG  GLU A 404     -76.519 -19.086 -47.751  1.00  0.00           C  
ATOM   4056  CD  GLU A 404     -75.987 -20.493 -47.735  1.00  0.00           C  
ATOM   4057  OE1 GLU A 404     -75.508 -20.936 -48.751  1.00  0.00           O  
ATOM   4058  OE2 GLU A 404     -76.063 -21.124 -46.708  1.00  0.00           O1-
ATOM   4059  H   GLU A 404     -77.476 -18.132 -51.563  1.00  0.00           H  
ATOM   4060  HA  GLU A 404     -77.728 -20.398 -49.881  1.00  0.00           H  
ATOM   4061 1HB  GLU A 404     -75.928 -18.672 -49.752  1.00  0.00           H  
ATOM   4062 2HB  GLU A 404     -77.085 -17.530 -49.084  1.00  0.00           H  
ATOM   4063 1HG  GLU A 404     -75.777 -18.426 -47.301  1.00  0.00           H  
ATOM   4064 2HG  GLU A 404     -77.423 -19.038 -47.146  1.00  0.00           H  
ATOM   4065  N   GLY A 405     -80.138 -18.291 -49.314  1.00  0.00           N  
ATOM   4066  CA  GLY A 405     -81.239 -17.939 -48.413  1.00  0.00           C  
ATOM   4067  C   GLY A 405     -80.772 -16.875 -47.391  1.00  0.00           C  
ATOM   4068  O   GLY A 405     -80.943 -17.043 -46.183  1.00  0.00           O  
ATOM   4069  H   GLY A 405     -80.051 -17.821 -50.204  1.00  0.00           H  
ATOM   4070 1HA  GLY A 405     -82.079 -17.558 -48.996  1.00  0.00           H  
ATOM   4071 2HA  GLY A 405     -81.588 -18.832 -47.897  1.00  0.00           H  
ATOM   4072  N   LEU A 406     -80.181 -15.788 -47.909  1.00  0.00           N  
ATOM   4073  CA  LEU A 406     -80.093 -15.181 -46.565  1.00  0.00           C  
ATOM   4074  C   LEU A 406     -80.882 -13.871 -46.536  1.00  0.00           C  
ATOM   4075  O   LEU A 406     -81.259 -13.338 -47.580  1.00  0.00           O  
ATOM   4076  CB  LEU A 406     -78.631 -14.920 -46.180  1.00  0.00           C  
ATOM   4077  CG  LEU A 406     -77.712 -16.149 -46.184  1.00  0.00           C  
ATOM   4078  CD1 LEU A 406     -76.278 -15.711 -45.924  1.00  0.00           C  
ATOM   4079  CD2 LEU A 406     -78.182 -17.137 -45.128  1.00  0.00           C  
ATOM   4080  H   LEU A 406     -79.822 -15.277 -48.704  1.00  0.00           H  
ATOM   4081  HA  LEU A 406     -80.526 -15.875 -45.846  1.00  0.00           H  
ATOM   4082 1HB  LEU A 406     -78.215 -14.193 -46.875  1.00  0.00           H  
ATOM   4083 2HB  LEU A 406     -78.608 -14.492 -45.178  1.00  0.00           H  
ATOM   4084  HG  LEU A 406     -77.744 -16.624 -47.166  1.00  0.00           H  
ATOM   4085 1HD1 LEU A 406     -75.625 -16.583 -45.927  1.00  0.00           H  
ATOM   4086 2HD1 LEU A 406     -75.961 -15.019 -46.705  1.00  0.00           H  
ATOM   4087 3HD1 LEU A 406     -76.218 -15.217 -44.954  1.00  0.00           H  
ATOM   4088 1HD2 LEU A 406     -77.529 -18.011 -45.132  1.00  0.00           H  
ATOM   4089 2HD2 LEU A 406     -78.150 -16.664 -44.146  1.00  0.00           H  
ATOM   4090 3HD2 LEU A 406     -79.204 -17.448 -45.349  1.00  0.00           H  
ATOM   4091  N   PRO A 407     -81.132 -13.348 -45.337  1.00  0.00           N  
ATOM   4092  CA  PRO A 407     -82.064 -12.230 -45.177  1.00  0.00           C  
ATOM   4093  C   PRO A 407     -81.645 -11.042 -46.038  1.00  0.00           C  
ATOM   4094  O   PRO A 407     -80.455 -10.779 -46.213  1.00  0.00           O  
ATOM   4095  CB  PRO A 407     -81.965 -11.906 -43.682  1.00  0.00           C  
ATOM   4096  CG  PRO A 407     -81.535 -13.191 -43.058  1.00  0.00           C  
ATOM   4097  CD  PRO A 407     -80.588 -13.795 -44.060  1.00  0.00           C  
ATOM   4098  HA  PRO A 407     -83.078 -12.562 -45.441  1.00  0.00           H  
ATOM   4099 1HB  PRO A 407     -81.244 -11.091 -43.520  1.00  0.00           H  
ATOM   4100 2HB  PRO A 407     -82.938 -11.554 -43.309  1.00  0.00           H  
ATOM   4101 1HG  PRO A 407     -81.058 -12.999 -42.086  1.00  0.00           H  
ATOM   4102 2HG  PRO A 407     -82.409 -13.829 -42.862  1.00  0.00           H  
ATOM   4103 1HD  PRO A 407     -79.574 -13.406 -43.889  1.00  0.00           H  
ATOM   4104 2HD  PRO A 407     -80.606 -14.891 -43.966  1.00  0.00           H  
ATOM   4105  N   ASP A 408     -82.638 -10.334 -46.566  1.00  0.00           N  
ATOM   4106  CA  ASP A 408     -82.421  -9.373 -47.644  1.00  0.00           C  
ATOM   4107  C   ASP A 408     -81.392  -8.304 -47.284  1.00  0.00           C  
ATOM   4108  O   ASP A 408     -80.668  -7.810 -48.147  1.00  0.00           O  
ATOM   4109  CB  ASP A 408     -83.742  -8.699 -48.021  1.00  0.00           C  
ATOM   4110  CG  ASP A 408     -84.693  -9.631 -48.760  1.00  0.00           C  
ATOM   4111  OD1 ASP A 408     -84.249 -10.656 -49.222  1.00  0.00           O  
ATOM   4112  OD2 ASP A 408     -85.853  -9.309 -48.855  1.00  0.00           O1-
ATOM   4113  H   ASP A 408     -83.573 -10.467 -46.209  1.00  0.00           H  
ATOM   4114  HA  ASP A 408     -82.043  -9.910 -48.515  1.00  0.00           H  
ATOM   4115 1HB  ASP A 408     -84.238  -8.339 -47.119  1.00  0.00           H  
ATOM   4116 2HB  ASP A 408     -83.541  -7.832 -48.652  1.00  0.00           H  
TER   
ATOM   4117  N   PRO C 137    -142.588  14.839-109.663  1.00  0.00           N  
ATOM   4118  CA  PRO C 137    -142.394  14.505-111.068  1.00  0.00           C  
ATOM   4119  C   PRO C 137    -142.208  15.759-111.913  1.00  0.00           C  
ATOM   4120  O   PRO C 137    -141.298  15.833-112.739  1.00  0.00           O  
ATOM   4121  CB  PRO C 137    -143.688  13.768-111.430  1.00  0.00           C  
ATOM   4122  CG  PRO C 137    -144.114  13.129-110.152  1.00  0.00           C  
ATOM   4123  CD  PRO C 137    -143.808  14.160-109.099  1.00  0.00           C  
ATOM   4124  HA  PRO C 137    -141.523  13.841-111.166  1.00  0.00           H  
ATOM   4125 1HB  PRO C 137    -144.431  14.480-111.818  1.00  0.00           H  
ATOM   4126 2HB  PRO C 137    -143.495  13.037-112.229  1.00  0.00           H  
ATOM   4127 1HG  PRO C 137    -145.182  12.870-110.194  1.00  0.00           H  
ATOM   4128 2HG  PRO C 137    -143.565  12.189-109.996  1.00  0.00           H  
ATOM   4129 1HD  PRO C 137    -144.654  14.858-109.010  1.00  0.00           H  
ATOM   4130 2HD  PRO C 137    -143.617  13.659-108.138  1.00  0.00           H  
ATOM   4131  N   GLU C 138    -143.113  16.726-111.658  1.00  0.00           N  
ATOM   4132  CA  GLU C 138    -143.044  17.980-112.399  1.00  0.00           C  
ATOM   4133  C   GLU C 138    -141.731  18.706-112.131  1.00  0.00           C  
ATOM   4134  O   GLU C 138    -141.117  19.256-113.045  1.00  0.00           O  
ATOM   4135  CB  GLU C 138    -144.223  18.884-112.030  1.00  0.00           C  
ATOM   4136  CG  GLU C 138    -144.266  20.203-112.787  1.00  0.00           C  
ATOM   4137  CD  GLU C 138    -144.500  20.024-114.261  1.00  0.00           C  
ATOM   4138  OE1 GLU C 138    -144.994  18.990-114.644  1.00  0.00           O  
ATOM   4139  OE2 GLU C 138    -144.183  20.921-115.006  1.00  0.00           O1-
ATOM   4140  H   GLU C 138    -143.837  16.603-110.965  1.00  0.00           H  
ATOM   4141  HA  GLU C 138    -143.097  17.755-113.464  1.00  0.00           H  
ATOM   4142 1HB  GLU C 138    -145.158  18.357-112.220  1.00  0.00           H  
ATOM   4143 2HB  GLU C 138    -144.188  19.111-110.964  1.00  0.00           H  
ATOM   4144 1HG  GLU C 138    -145.064  20.820-112.377  1.00  0.00           H  
ATOM   4145 2HG  GLU C 138    -143.324  20.728-112.635  1.00  0.00           H  
ATOM   4146  N   ILE C 139    -141.345  18.674-110.840  1.00  0.00           N  
ATOM   4147  CA  ILE C 139    -140.104  19.332-110.450  1.00  0.00           C  
ATOM   4148  C   ILE C 139    -138.905  18.702-111.148  1.00  0.00           C  
ATOM   4149  O   ILE C 139    -137.999  19.402-111.600  1.00  0.00           O  
ATOM   4150  CB  ILE C 139    -139.904  19.268-108.926  1.00  0.00           C  
ATOM   4151  CG1 ILE C 139    -141.008  20.052-108.209  1.00  0.00           C  
ATOM   4152  CG2 ILE C 139    -138.532  19.806-108.545  1.00  0.00           C  
ATOM   4153  CD1 ILE C 139    -141.041  21.521-108.562  1.00  0.00           C  
ATOM   4154  H   ILE C 139    -141.895  18.204-110.136  1.00  0.00           H  
ATOM   4155  HA  ILE C 139    -140.160  20.379-110.748  1.00  0.00           H  
ATOM   4156  HB  ILE C 139    -139.985  18.234-108.591  1.00  0.00           H  
ATOM   4157 1HG1 ILE C 139    -141.978  19.620-108.453  1.00  0.00           H  
ATOM   4158 2HG1 ILE C 139    -140.875  19.963-107.130  1.00  0.00           H  
ATOM   4159 1HG2 ILE C 139    -138.408  19.754-107.464  1.00  0.00           H  
ATOM   4160 2HG2 ILE C 139    -137.761  19.208-109.028  1.00  0.00           H  
ATOM   4161 3HG2 ILE C 139    -138.446  20.842-108.872  1.00  0.00           H  
ATOM   4162 1HD1 ILE C 139    -141.850  22.008-108.015  1.00  0.00           H  
ATOM   4163 2HD1 ILE C 139    -140.091  21.982-108.293  1.00  0.00           H  
ATOM   4164 3HD1 ILE C 139    -141.209  21.633-109.633  1.00  0.00           H  
ATOM   4165  N   GLY C 140    -138.954  17.355-111.205  1.00  0.00           N  
ATOM   4166  CA  GLY C 140    -137.866  16.628-111.849  1.00  0.00           C  
ATOM   4167  C   GLY C 140    -137.754  16.998-113.323  1.00  0.00           C  
ATOM   4168  O   GLY C 140    -136.653  17.171-113.847  1.00  0.00           O  
ATOM   4169  H   GLY C 140    -139.745  16.874-110.802  1.00  0.00           H  
ATOM   4170 1HA  GLY C 140    -136.928  16.852-111.341  1.00  0.00           H  
ATOM   4171 2HA  GLY C 140    -138.037  15.557-111.752  1.00  0.00           H  
ATOM   4172  N   ARG C 141    -138.943  17.107-113.950  1.00  0.00           N  
ATOM   4173  CA  ARG C 141    -138.974  17.458-115.364  1.00  0.00           C  
ATOM   4174  C   ARG C 141    -138.372  18.836-115.604  1.00  0.00           C  
ATOM   4175  O   ARG C 141    -137.631  19.042-116.566  1.00  0.00           O  
ATOM   4176  CB  ARG C 141    -140.402  17.435-115.891  1.00  0.00           C  
ATOM   4177  CG  ARG C 141    -141.027  16.051-115.986  1.00  0.00           C  
ATOM   4178  CD  ARG C 141    -142.371  16.097-116.615  1.00  0.00           C  
ATOM   4179  NE  ARG C 141    -142.987  14.781-116.674  1.00  0.00           N  
ATOM   4180  CZ  ARG C 141    -143.835  14.292-115.747  1.00  0.00           C  
ATOM   4181  NH1 ARG C 141    -144.155  15.018-114.701  1.00  0.00           N1+
ATOM   4182  NH2 ARG C 141    -144.343  13.080-115.894  1.00  0.00           N  
ATOM   4183  H   ARG C 141    -139.814  16.951-113.462  1.00  0.00           H  
ATOM   4184  HA  ARG C 141    -138.388  16.723-115.917  1.00  0.00           H  
ATOM   4185 1HB  ARG C 141    -141.038  18.039-115.245  1.00  0.00           H  
ATOM   4186 2HB  ARG C 141    -140.431  17.879-116.885  1.00  0.00           H  
ATOM   4187 1HG  ARG C 141    -140.388  15.405-116.588  1.00  0.00           H  
ATOM   4188 2HG  ARG C 141    -141.129  15.629-114.985  1.00  0.00           H  
ATOM   4189 1HD  ARG C 141    -143.021  16.752-116.035  1.00  0.00           H  
ATOM   4190 2HD  ARG C 141    -142.285  16.479-117.631  1.00  0.00           H  
ATOM   4191  HE  ARG C 141    -142.764  14.194-117.465  1.00  0.00           H  
ATOM   4192 1HH1 ARG C 141    -143.766  15.944-114.589  1.00  0.00           H  
ATOM   4193 2HH1 ARG C 141    -144.790  14.651-114.007  1.00  0.00           H  
ATOM   4194 1HH2 ARG C 141    -144.096  12.521-116.699  1.00  0.00           H  
ATOM   4195 2HH2 ARG C 141    -144.976  12.713-115.200  1.00  0.00           H  
ATOM   4196  N   LYS C 142    -138.729  19.755-114.684  1.00  0.00           N  
ATOM   4197  CA  LYS C 142    -138.218  21.115-114.796  1.00  0.00           C  
ATOM   4198  C   LYS C 142    -136.699  21.143-114.689  1.00  0.00           C  
ATOM   4199  O   LYS C 142    -136.028  21.865-115.427  1.00  0.00           O  
ATOM   4200  CB  LYS C 142    -138.839  22.011-113.723  1.00  0.00           C  
ATOM   4201  CG  LYS C 142    -138.388  23.464-113.780  1.00  0.00           C  
ATOM   4202  CD  LYS C 142    -138.878  24.146-115.049  1.00  0.00           C  
ATOM   4203  CE  LYS C 142    -138.518  25.624-115.059  1.00  0.00           C  
ATOM   4204  NZ  LYS C 142    -138.959  26.296-116.311  1.00  0.00           N1+
ATOM   4205  H   LYS C 142    -139.343  19.522-113.916  1.00  0.00           H  
ATOM   4206  HA  LYS C 142    -138.490  21.505-115.778  1.00  0.00           H  
ATOM   4207 1HB  LYS C 142    -139.925  21.992-113.818  1.00  0.00           H  
ATOM   4208 2HB  LYS C 142    -138.590  21.620-112.737  1.00  0.00           H  
ATOM   4209 1HG  LYS C 142    -138.780  24.001-112.915  1.00  0.00           H  
ATOM   4210 2HG  LYS C 142    -137.300  23.509-113.751  1.00  0.00           H  
ATOM   4211 1HD  LYS C 142    -138.428  23.664-115.917  1.00  0.00           H  
ATOM   4212 2HD  LYS C 142    -139.961  24.045-115.120  1.00  0.00           H  
ATOM   4213 1HE  LYS C 142    -138.988  26.119-114.210  1.00  0.00           H  
ATOM   4214 2HE  LYS C 142    -137.437  25.736-114.964  1.00  0.00           H  
ATOM   4215 1HZ  LYS C 142    -138.703  27.273-116.279  1.00  0.00           H  
ATOM   4216 2HZ  LYS C 142    -138.515  25.857-117.105  1.00  0.00           H  
ATOM   4217 3HZ  LYS C 142    -139.963  26.216-116.400  1.00  0.00           H  
ATOM   4218  N   GLY C 143    -136.206  20.326-113.737  1.00  0.00           N  
ATOM   4219  CA  GLY C 143    -134.764  20.258-113.532  1.00  0.00           C  
ATOM   4220  C   GLY C 143    -134.053  19.746-114.779  1.00  0.00           C  
ATOM   4221  O   GLY C 143    -132.998  20.255-115.157  1.00  0.00           O  
ATOM   4222  H   GLY C 143    -136.844  19.774-113.183  1.00  0.00           H  
ATOM   4223 1HA  GLY C 143    -134.386  21.247-113.273  1.00  0.00           H  
ATOM   4224 2HA  GLY C 143    -134.547  19.602-112.690  1.00  0.00           H  
ATOM   4225  N   VAL C 144    -134.686  18.722-115.385  1.00  0.00           N  
ATOM   4226  CA  VAL C 144    -134.111  18.140-116.591  1.00  0.00           C  
ATOM   4227  C   VAL C 144    -134.035  19.166-117.715  1.00  0.00           C  
ATOM   4228  O   VAL C 144    -133.042  19.236-118.440  1.00  0.00           O  
ATOM   4229  CB  VAL C 144    -134.951  16.935-117.056  1.00  0.00           C  
ATOM   4230  CG1 VAL C 144    -134.477  16.449-118.418  1.00  0.00           C  
ATOM   4231  CG2 VAL C 144    -134.870  15.819-116.026  1.00  0.00           C  
ATOM   4232  H   VAL C 144    -135.551  18.347-115.022  1.00  0.00           H  
ATOM   4233  HA  VAL C 144    -133.103  17.795-116.362  1.00  0.00           H  
ATOM   4234  HB  VAL C 144    -135.989  17.250-117.170  1.00  0.00           H  
ATOM   4235 1HG1 VAL C 144    -135.083  15.599-118.731  1.00  0.00           H  
ATOM   4236 2HG1 VAL C 144    -134.579  17.255-119.146  1.00  0.00           H  
ATOM   4237 3HG1 VAL C 144    -133.433  16.147-118.353  1.00  0.00           H  
ATOM   4238 1HG2 VAL C 144    -135.467  14.971-116.361  1.00  0.00           H  
ATOM   4239 2HG2 VAL C 144    -133.832  15.507-115.909  1.00  0.00           H  
ATOM   4240 3HG2 VAL C 144    -135.252  16.177-115.070  1.00  0.00           H  
ATOM   4241  N   ASP C 145    -135.128  19.949-117.810  1.00  0.00           N  
ATOM   4242  CA  ASP C 145    -135.182  20.974-118.847  1.00  0.00           C  
ATOM   4243  C   ASP C 145    -134.078  22.006-118.658  1.00  0.00           C  
ATOM   4244  O   ASP C 145    -133.447  22.440-119.623  1.00  0.00           O  
ATOM   4245  CB  ASP C 145    -136.546  21.669-118.843  1.00  0.00           C  
ATOM   4246  CG  ASP C 145    -137.667  20.782-119.370  1.00  0.00           C  
ATOM   4247  OD1 ASP C 145    -137.368  19.788-119.989  1.00  0.00           O  
ATOM   4248  OD2 ASP C 145    -138.808  21.106-119.147  1.00  0.00           O1-
ATOM   4249  H   ASP C 145    -135.911  19.844-117.182  1.00  0.00           H  
ATOM   4250  HA  ASP C 145    -135.039  20.495-119.815  1.00  0.00           H  
ATOM   4251 1HB  ASP C 145    -136.794  21.979-117.827  1.00  0.00           H  
ATOM   4252 2HB  ASP C 145    -136.497  22.570-119.455  1.00  0.00           H  
ATOM   4253  N   ALA C 146    -133.884  22.369-117.373  1.00  0.00           N  
ATOM   4254  CA  ALA C 146    -132.855  23.350-117.056  1.00  0.00           C  
ATOM   4255  C   ALA C 146    -131.472  22.842-117.447  1.00  0.00           C  
ATOM   4256  O   ALA C 146    -130.654  23.591-117.981  1.00  0.00           O  
ATOM   4257  CB  ALA C 146    -132.893  23.698-115.575  1.00  0.00           C  
ATOM   4258  H   ALA C 146    -134.437  21.976-116.624  1.00  0.00           H  
ATOM   4259  HA  ALA C 146    -133.055  24.252-117.636  1.00  0.00           H  
ATOM   4260 1HB  ALA C 146    -132.118  24.431-115.353  1.00  0.00           H  
ATOM   4261 2HB  ALA C 146    -133.869  24.114-115.324  1.00  0.00           H  
ATOM   4262 3HB  ALA C 146    -132.719  22.798-114.986  1.00  0.00           H  
ATOM   4263  N   LEU C 147    -131.265  21.543-117.151  1.00  0.00           N  
ATOM   4264  CA  LEU C 147    -129.980  20.933-117.475  1.00  0.00           C  
ATOM   4265  C   LEU C 147    -129.724  20.954-118.976  1.00  0.00           C  
ATOM   4266  O   LEU C 147    -128.609  21.228-119.422  1.00  0.00           O  
ATOM   4267  CB  LEU C 147    -129.936  19.488-116.962  1.00  0.00           C  
ATOM   4268  CG  LEU C 147    -128.593  18.764-117.126  1.00  0.00           C  
ATOM   4269  CD1 LEU C 147    -128.444  18.291-118.565  1.00  0.00           C  
ATOM   4270  CD2 LEU C 147    -127.460  19.704-116.739  1.00  0.00           C  
ATOM   4271  H   LEU C 147    -131.979  20.981-116.710  1.00  0.00           H  
ATOM   4272  HA  LEU C 147    -129.194  21.504-116.983  1.00  0.00           H  
ATOM   4273 1HB  LEU C 147    -130.184  19.488-115.902  1.00  0.00           H  
ATOM   4274 2HB  LEU C 147    -130.692  18.907-117.491  1.00  0.00           H  
ATOM   4275  HG  LEU C 147    -128.573  17.886-116.482  1.00  0.00           H  
ATOM   4276 1HD1 LEU C 147    -127.489  17.776-118.682  1.00  0.00           H  
ATOM   4277 2HD1 LEU C 147    -129.257  17.606-118.809  1.00  0.00           H  
ATOM   4278 3HD1 LEU C 147    -128.478  19.148-119.236  1.00  0.00           H  
ATOM   4279 1HD2 LEU C 147    -126.505  19.190-116.855  1.00  0.00           H  
ATOM   4280 2HD2 LEU C 147    -127.480  20.583-117.384  1.00  0.00           H  
ATOM   4281 3HD2 LEU C 147    -127.583  20.012-115.701  1.00  0.00           H  
ATOM   4282  N   LEU C 148    -130.810  20.653-119.718  1.00  0.00           N  
ATOM   4283  CA  LEU C 148    -130.699  20.640-121.172  1.00  0.00           C  
ATOM   4284  C   LEU C 148    -130.327  22.016-121.709  1.00  0.00           C  
ATOM   4285  O   LEU C 148    -129.504  22.139-122.616  1.00  0.00           O  
ATOM   4286  CB  LEU C 148    -132.019  20.179-121.801  1.00  0.00           C  
ATOM   4287  CG  LEU C 148    -132.034  20.096-123.333  1.00  0.00           C  
ATOM   4288  CD1 LEU C 148    -130.975  19.106-123.798  1.00  0.00           C  
ATOM   4289  CD2 LEU C 148    -133.418  19.679-123.806  1.00  0.00           C  
ATOM   4290  H   LEU C 148    -131.698  20.435-119.290  1.00  0.00           H  
ATOM   4291  HA  LEU C 148    -129.913  19.939-121.454  1.00  0.00           H  
ATOM   4292 1HB  LEU C 148    -132.262  19.192-121.413  1.00  0.00           H  
ATOM   4293 2HB  LEU C 148    -132.808  20.869-121.498  1.00  0.00           H  
ATOM   4294  HG  LEU C 148    -131.786  21.072-123.751  1.00  0.00           H  
ATOM   4295 1HD1 LEU C 148    -130.986  19.049-124.887  1.00  0.00           H  
ATOM   4296 2HD1 LEU C 148    -129.993  19.440-123.464  1.00  0.00           H  
ATOM   4297 3HD1 LEU C 148    -131.187  18.123-123.381  1.00  0.00           H  
ATOM   4298 1HD2 LEU C 148    -133.429  19.621-124.894  1.00  0.00           H  
ATOM   4299 2HD2 LEU C 148    -133.666  18.702-123.389  1.00  0.00           H  
ATOM   4300 3HD2 LEU C 148    -134.153  20.413-123.475  1.00  0.00           H  
ATOM   4301  N   GLU C 149    -130.978  23.030-121.101  1.00  0.00           N  
ATOM   4302  CA  GLU C 149    -130.714  24.401-121.522  1.00  0.00           C  
ATOM   4303  C   GLU C 149    -129.256  24.778-121.283  1.00  0.00           C  
ATOM   4304  O   GLU C 149    -128.628  25.426-122.119  1.00  0.00           O  
ATOM   4305  CB  GLU C 149    -131.630  25.375-120.779  1.00  0.00           C  
ATOM   4306  CG  GLU C 149    -133.098  25.282-121.175  1.00  0.00           C  
ATOM   4307  CD  GLU C 149    -133.344  25.678-122.603  1.00  0.00           C  
ATOM   4308  OE1 GLU C 149    -132.715  26.601-123.061  1.00  0.00           O  
ATOM   4309  OE2 GLU C 149    -134.165  25.058-123.237  1.00  0.00           O1-
ATOM   4310  H   GLU C 149    -131.644  22.864-120.361  1.00  0.00           H  
ATOM   4311  HA  GLU C 149    -130.913  24.479-122.591  1.00  0.00           H  
ATOM   4312 1HB  GLU C 149    -131.561  25.193-119.706  1.00  0.00           H  
ATOM   4313 2HB  GLU C 149    -131.300  26.397-120.961  1.00  0.00           H  
ATOM   4314 1HG  GLU C 149    -133.438  24.257-121.030  1.00  0.00           H  
ATOM   4315 2HG  GLU C 149    -133.682  25.925-120.518  1.00  0.00           H  
ATOM   4316  N   ILE C 150    -128.765  24.337-120.107  1.00  0.00           N  
ATOM   4317  CA  ILE C 150    -127.381  24.630-119.756  1.00  0.00           C  
ATOM   4318  C   ILE C 150    -126.416  23.999-120.751  1.00  0.00           C  
ATOM   4319  O   ILE C 150    -125.429  24.616-121.150  1.00  0.00           O  
ATOM   4320  CB  ILE C 150    -127.056  24.130-118.336  1.00  0.00           C  
ATOM   4321  CG1 ILE C 150    -127.825  24.946-117.294  1.00  0.00           C  
ATOM   4322  CG2 ILE C 150    -125.559  24.203-118.076  1.00  0.00           C  
ATOM   4323  CD1 ILE C 150    -127.782  24.355-115.903  1.00  0.00           C  
ATOM   4324  H   ILE C 150    -129.335  23.806-119.462  1.00  0.00           H  
ATOM   4325  HA  ILE C 150    -127.240  25.709-119.781  1.00  0.00           H  
ATOM   4326  HB  ILE C 150    -127.383  23.096-118.231  1.00  0.00           H  
ATOM   4327 1HG1 ILE C 150    -127.417  25.955-117.248  1.00  0.00           H  
ATOM   4328 2HG1 ILE C 150    -128.870  25.029-117.595  1.00  0.00           H  
ATOM   4329 1HG2 ILE C 150    -125.348  23.847-117.067  1.00  0.00           H  
ATOM   4330 2HG2 ILE C 150    -125.034  23.581-118.798  1.00  0.00           H  
ATOM   4331 3HG2 ILE C 150    -125.224  25.236-118.173  1.00  0.00           H  
ATOM   4332 1HD1 ILE C 150    -128.349  24.989-115.220  1.00  0.00           H  
ATOM   4333 2HD1 ILE C 150    -128.219  23.357-115.916  1.00  0.00           H  
ATOM   4334 3HD1 ILE C 150    -126.748  24.295-115.565  1.00  0.00           H  
ATOM   4335  N   ALA C 151    -126.756  22.748-121.121  1.00  0.00           N  
ATOM   4336  CA  ALA C 151    -125.915  22.032-122.072  1.00  0.00           C  
ATOM   4337  C   ALA C 151    -125.866  22.750-123.415  1.00  0.00           C  
ATOM   4338  O   ALA C 151    -124.808  22.851-124.037  1.00  0.00           O  
ATOM   4339  CB  ALA C 151    -126.416  20.606-122.254  1.00  0.00           C  
ATOM   4340  H   ALA C 151    -127.580  22.294-120.754  1.00  0.00           H  
ATOM   4341  HA  ALA C 151    -124.901  22.002-121.673  1.00  0.00           H  
ATOM   4342 1HB  ALA C 151    -125.778  20.084-122.966  1.00  0.00           H  
ATOM   4343 2HB  ALA C 151    -126.390  20.087-121.296  1.00  0.00           H  
ATOM   4344 3HB  ALA C 151    -127.439  20.625-122.628  1.00  0.00           H  
ATOM   4345  N   ARG C 152    -127.057  23.235-123.815  1.00  0.00           N  
ATOM   4346  CA  ARG C 152    -127.146  23.947-125.086  1.00  0.00           C  
ATOM   4347  C   ARG C 152    -126.288  25.205-125.074  1.00  0.00           C  
ATOM   4348  O   ARG C 152    -125.550  25.474-126.022  1.00  0.00           O  
ATOM   4349  CB  ARG C 152    -128.589  24.325-125.390  1.00  0.00           C  
ATOM   4350  CG  ARG C 152    -129.494  23.157-125.745  1.00  0.00           C  
ATOM   4351  CD  ARG C 152    -130.895  23.597-125.968  1.00  0.00           C  
ATOM   4352  NE  ARG C 152    -131.766  22.483-126.310  1.00  0.00           N  
ATOM   4353  CZ  ARG C 152    -133.105  22.566-126.425  1.00  0.00           C  
ATOM   4354  NH1 ARG C 152    -133.711  23.715-126.225  1.00  0.00           N1+
ATOM   4355  NH2 ARG C 152    -133.809  21.493-126.741  1.00  0.00           N  
ATOM   4356  H   ARG C 152    -127.891  23.118-123.258  1.00  0.00           H  
ATOM   4357  HA  ARG C 152    -126.786  23.288-125.877  1.00  0.00           H  
ATOM   4358 1HB  ARG C 152    -129.022  24.827-124.524  1.00  0.00           H  
ATOM   4359 2HB  ARG C 152    -128.614  25.029-126.222  1.00  0.00           H  
ATOM   4360 1HG  ARG C 152    -129.135  22.683-126.658  1.00  0.00           H  
ATOM   4361 2HG  ARG C 152    -129.489  22.430-124.932  1.00  0.00           H  
ATOM   4362 1HD  ARG C 152    -131.279  24.063-125.062  1.00  0.00           H  
ATOM   4363 2HD  ARG C 152    -130.926  24.315-126.787  1.00  0.00           H  
ATOM   4364  HE  ARG C 152    -131.336  21.582-126.472  1.00  0.00           H  
ATOM   4365 1HH1 ARG C 152    -133.174  24.535-125.985  1.00  0.00           H  
ATOM   4366 2HH1 ARG C 152    -134.717  23.777-126.312  1.00  0.00           H  
ATOM   4367 1HH2 ARG C 152    -133.343  20.609-126.894  1.00  0.00           H  
ATOM   4368 2HH2 ARG C 152    -134.813  21.555-126.828  1.00  0.00           H  
ATOM   4369  N   ASN C 153    -126.407  25.967-123.971  1.00  0.00           N  
ATOM   4370  CA  ASN C 153    -125.737  27.262-123.781  1.00  0.00           C  
ATOM   4371  C   ASN C 153    -124.235  27.104-123.595  1.00  0.00           C  
ATOM   4372  O   ASN C 153    -123.459  27.994-123.944  1.00  0.00           O  
ATOM   4373  CB  ASN C 153    -126.335  28.006-122.601  1.00  0.00           C  
ATOM   4374  CG  ASN C 153    -127.703  28.558-122.899  1.00  0.00           C  
ATOM   4375  ND2 ASN C 153    -128.659  28.223-122.070  1.00  0.00           N  
ATOM   4376  OD1 ASN C 153    -127.891  29.286-123.879  1.00  0.00           O  
ATOM   4377  H   ASN C 153    -126.999  25.607-123.237  1.00  0.00           H  
ATOM   4378  HA  ASN C 153    -125.883  27.863-124.680  1.00  0.00           H  
ATOM   4379 1HB  ASN C 153    -126.406  27.332-121.746  1.00  0.00           H  
ATOM   4380 2HB  ASN C 153    -125.678  28.827-122.318  1.00  0.00           H  
ATOM   4381 1HD2 ASN C 153    -129.588  28.562-122.219  1.00  0.00           H  
ATOM   4382 2HD2 ASN C 153    -128.462  27.632-121.290  1.00  0.00           H  
ATOM   4383  N   SER C 154    -123.829  25.968-123.043  1.00  0.00           N  
ATOM   4384  CA  SER C 154    -122.419  25.696-122.804  1.00  0.00           C  
ATOM   4385  C   SER C 154    -121.654  25.684-124.120  1.00  0.00           C  
ATOM   4386  O   SER C 154    -120.437  25.869-124.143  1.00  0.00           O  
ATOM   4387  CB  SER C 154    -122.251  24.368-122.091  1.00  0.00           C  
ATOM   4388  OG  SER C 154    -122.631  23.302-122.921  1.00  0.00           O  
ATOM   4389  H   SER C 154    -124.516  25.274-122.783  1.00  0.00           H  
ATOM   4390  HA  SER C 154    -122.017  26.488-122.171  1.00  0.00           H  
ATOM   4391 1HB  SER C 154    -121.211  24.244-121.790  1.00  0.00           H  
ATOM   4392 2HB  SER C 154    -122.857  24.360-121.186  1.00  0.00           H  
ATOM   4393  HG  SER C 154    -123.554  23.452-123.138  1.00  0.00           H  
ATOM   4394  N   ASN C 155    -122.380  25.465-125.209  1.00  0.00           N  
ATOM   4395  CA  ASN C 155    -121.783  25.396-126.537  1.00  0.00           C  
ATOM   4396  C   ASN C 155    -121.020  24.092-126.735  1.00  0.00           C  
ATOM   4397  O   ASN C 155    -119.871  24.096-127.178  1.00  0.00           O  
ATOM   4398  CB  ASN C 155    -120.874  26.588-126.774  1.00  0.00           C  
ATOM   4399  CG  ASN C 155    -120.574  26.806-128.230  1.00  0.00           C  
ATOM   4400  ND2 ASN C 155    -119.399  27.304-128.517  1.00  0.00           N  
ATOM   4401  OD1 ASN C 155    -121.410  26.522-129.098  1.00  0.00           O  
ATOM   4402  H   ASN C 155    -123.378  25.342-125.112  1.00  0.00           H  
ATOM   4403  HA  ASN C 155    -122.584  25.416-127.278  1.00  0.00           H  
ATOM   4404 1HB  ASN C 155    -121.342  27.488-126.372  1.00  0.00           H  
ATOM   4405 2HB  ASN C 155    -119.935  26.442-126.240  1.00  0.00           H  
ATOM   4406 1HD2 ASN C 155    -119.146  27.469-129.471  1.00  0.00           H  
ATOM   4407 2HD2 ASN C 155    -118.754  27.518-127.784  1.00  0.00           H  
ATOM   4408  N   PRO C 156    -121.671  22.986-126.403  1.00  0.00           N  
ATOM   4409  CA  PRO C 156    -121.105  21.653-126.578  1.00  0.00           C  
ATOM   4410  C   PRO C 156    -121.130  21.211-128.037  1.00  0.00           C  
ATOM   4411  O   PRO C 156    -122.005  21.615-128.803  1.00  0.00           O  
ATOM   4412  CB  PRO C 156    -122.017  20.780-125.711  1.00  0.00           C  
ATOM   4413  CG  PRO C 156    -123.329  21.487-125.734  1.00  0.00           C  
ATOM   4414  CD  PRO C 156    -122.967  22.947-125.765  1.00  0.00           C  
ATOM   4415  HA  PRO C 156    -120.073  21.646-126.197  1.00  0.00           H  
ATOM   4416 1HB  PRO C 156    -122.073  19.764-126.129  1.00  0.00           H  
ATOM   4417 2HB  PRO C 156    -121.598  20.688-124.698  1.00  0.00           H  
ATOM   4418 1HG  PRO C 156    -123.914  21.176-126.612  1.00  0.00           H  
ATOM   4419 2HG  PRO C 156    -123.922  21.216-124.847  1.00  0.00           H  
ATOM   4420 1HD  PRO C 156    -123.709  23.498-126.361  1.00  0.00           H  
ATOM   4421 2HD  PRO C 156    -122.926  23.339-124.738  1.00  0.00           H  
ATOM   4422  N   SER C 157    -120.163  20.378-128.416  1.00  0.00           N  
ATOM   4423  CA  SER C 157    -120.104  19.846-129.772  1.00  0.00           C  
ATOM   4424  C   SER C 157    -121.355  19.040-130.091  1.00  0.00           C  
ATOM   4425  O   SER C 157    -122.017  18.521-129.193  1.00  0.00           O  
ATOM   4426  CB  SER C 157    -118.872  18.979-129.943  1.00  0.00           C  
ATOM   4427  OG  SER C 157    -118.967  17.813-129.172  1.00  0.00           O  
ATOM   4428  H   SER C 157    -119.453  20.106-127.749  1.00  0.00           H  
ATOM   4429  HA  SER C 157    -120.043  20.683-130.469  1.00  0.00           H  
ATOM   4430 1HB  SER C 157    -118.755  18.714-130.993  1.00  0.00           H  
ATOM   4431 2HB  SER C 157    -117.987  19.541-129.648  1.00  0.00           H  
ATOM   4432  HG  SER C 157    -118.158  17.321-129.332  1.00  0.00           H  
ATOM   4433  N   PRO C 158    -121.676  18.937-131.378  1.00  0.00           N  
ATOM   4434  CA  PRO C 158    -122.992  18.463-131.793  1.00  0.00           C  
ATOM   4435  C   PRO C 158    -123.258  17.051-131.328  1.00  0.00           C  
ATOM   4436  O   PRO C 158    -124.374  16.718-130.931  1.00  0.00           O  
ATOM   4437  CB  PRO C 158    -122.919  18.543-133.321  1.00  0.00           C  
ATOM   4438  CG  PRO C 158    -121.916  19.614-133.584  1.00  0.00           C  
ATOM   4439  CD  PRO C 158    -120.879  19.428-132.510  1.00  0.00           C  
ATOM   4440  HA  PRO C 158    -123.762  19.143-131.399  1.00  0.00           H  
ATOM   4441 1HB  PRO C 158    -122.622  17.567-133.734  1.00  0.00           H  
ATOM   4442 2HB  PRO C 158    -123.911  18.777-133.732  1.00  0.00           H  
ATOM   4443 1HG  PRO C 158    -121.501  19.505-134.597  1.00  0.00           H  
ATOM   4444 2HG  PRO C 158    -122.397  20.603-133.542  1.00  0.00           H  
ATOM   4445 1HD  PRO C 158    -120.136  18.686-132.839  1.00  0.00           H  
ATOM   4446 2HD  PRO C 158    -120.395  20.393-132.294  1.00  0.00           H  
ATOM   4447  N   VAL C 159    -122.238  16.203-131.372  1.00  0.00           N  
ATOM   4448  CA  VAL C 159    -122.434  14.857-130.847  1.00  0.00           C  
ATOM   4449  C   VAL C 159    -122.717  14.884-129.350  1.00  0.00           C  
ATOM   4450  O   VAL C 159    -123.576  14.153-128.857  1.00  0.00           O  
ATOM   4451  CB  VAL C 159    -121.188  13.992-131.116  1.00  0.00           C  
ATOM   4452  CG1 VAL C 159    -120.014  14.473-130.274  1.00  0.00           C  
ATOM   4453  CG2 VAL C 159    -121.498  12.531-130.825  1.00  0.00           C  
ATOM   4454  H   VAL C 159    -121.338  16.457-131.753  1.00  0.00           H  
ATOM   4455  HA  VAL C 159    -123.288  14.408-131.356  1.00  0.00           H  
ATOM   4456  HB  VAL C 159    -120.899  14.102-132.162  1.00  0.00           H  
ATOM   4457 1HG1 VAL C 159    -119.142  13.852-130.477  1.00  0.00           H  
ATOM   4458 2HG1 VAL C 159    -119.787  15.509-130.524  1.00  0.00           H  
ATOM   4459 3HG1 VAL C 159    -120.272  14.402-129.217  1.00  0.00           H  
ATOM   4460 1HG2 VAL C 159    -120.612  11.927-131.018  1.00  0.00           H  
ATOM   4461 2HG2 VAL C 159    -121.792  12.423-129.781  1.00  0.00           H  
ATOM   4462 3HG2 VAL C 159    -122.312  12.198-131.468  1.00  0.00           H  
ATOM   4463  N   ALA C 160    -121.951  15.759-128.668  1.00  0.00           N  
ATOM   4464  CA  ALA C 160    -122.125  15.886-127.225  1.00  0.00           C  
ATOM   4465  C   ALA C 160    -123.529  16.364-126.878  1.00  0.00           C  
ATOM   4466  O   ALA C 160    -124.148  15.873-125.934  1.00  0.00           O  
ATOM   4467  CB  ALA C 160    -121.085  16.835-126.647  1.00  0.00           C  
ATOM   4468  H   ALA C 160    -121.260  16.332-129.132  1.00  0.00           H  
ATOM   4469  HA  ALA C 160    -121.989  14.900-126.780  1.00  0.00           H  
ATOM   4470 1HB  ALA C 160    -121.229  16.919-125.570  1.00  0.00           H  
ATOM   4471 2HB  ALA C 160    -120.087  16.450-126.851  1.00  0.00           H  
ATOM   4472 3HB  ALA C 160    -121.196  17.817-127.105  1.00  0.00           H  
ATOM   4473  N   LEU C 161    -123.987  17.339-127.691  1.00  0.00           N  
ATOM   4474  CA  LEU C 161    -125.319  17.887-127.466  1.00  0.00           C  
ATOM   4475  C   LEU C 161    -126.389  16.816-127.635  1.00  0.00           C  
ATOM   4476  O   LEU C 161    -127.343  16.751-126.860  1.00  0.00           O  
ATOM   4477  CB  LEU C 161    -125.588  19.044-128.436  1.00  0.00           C  
ATOM   4478  CG  LEU C 161    -126.951  19.732-128.291  1.00  0.00           C  
ATOM   4479  CD1 LEU C 161    -127.080  20.313-126.890  1.00  0.00           C  
ATOM   4480  CD2 LEU C 161    -127.088  20.816-129.348  1.00  0.00           C  
ATOM   4481  H   LEU C 161    -123.429  17.701-128.451  1.00  0.00           H  
ATOM   4482  HA  LEU C 161    -125.370  18.266-126.446  1.00  0.00           H  
ATOM   4483 1HB  LEU C 161    -124.819  19.801-128.294  1.00  0.00           H  
ATOM   4484 2HB  LEU C 161    -125.513  18.667-129.456  1.00  0.00           H  
ATOM   4485  HG  LEU C 161    -127.746  18.996-128.421  1.00  0.00           H  
ATOM   4486 1HD1 LEU C 161    -128.049  20.802-126.786  1.00  0.00           H  
ATOM   4487 2HD1 LEU C 161    -126.998  19.513-126.155  1.00  0.00           H  
ATOM   4488 3HD1 LEU C 161    -126.287  21.041-126.725  1.00  0.00           H  
ATOM   4489 1HD2 LEU C 161    -128.057  21.305-129.247  1.00  0.00           H  
ATOM   4490 2HD2 LEU C 161    -126.295  21.553-129.219  1.00  0.00           H  
ATOM   4491 3HD2 LEU C 161    -127.010  20.370-130.340  1.00  0.00           H  
ATOM   4492  N   ALA C 162    -126.177  15.993-128.681  1.00  0.00           N  
ATOM   4493  CA  ALA C 162    -127.128  14.922-128.952  1.00  0.00           C  
ATOM   4494  C   ALA C 162    -127.194  13.937-127.792  1.00  0.00           C  
ATOM   4495  O   ALA C 162    -128.274  13.482-127.410  1.00  0.00           O  
ATOM   4496  CB  ALA C 162    -126.758  14.200-130.240  1.00  0.00           C  
ATOM   4497  H   ALA C 162    -125.372  16.100-129.282  1.00  0.00           H  
ATOM   4498  HA  ALA C 162    -128.116  15.369-129.068  1.00  0.00           H  
ATOM   4499 1HB  ALA C 162    -127.478  13.404-130.430  1.00  0.00           H  
ATOM   4500 2HB  ALA C 162    -126.772  14.907-131.069  1.00  0.00           H  
ATOM   4501 3HB  ALA C 162    -125.762  13.772-130.143  1.00  0.00           H  
ATOM   4502  N   ILE C 163    -125.990  13.638-127.262  1.00  0.00           N  
ATOM   4503  CA  ILE C 163    -125.915  12.708-126.143  1.00  0.00           C  
ATOM   4504  C   ILE C 163    -126.663  13.243-124.928  1.00  0.00           C  
ATOM   4505  O   ILE C 163    -127.361  12.498-124.240  1.00  0.00           O  
ATOM   4506  CB  ILE C 163    -124.450  12.426-125.762  1.00  0.00           C  
ATOM   4507  CG1 ILE C 163    -123.726  11.719-126.910  1.00  0.00           C  
ATOM   4508  CG2 ILE C 163    -124.383  11.590-124.492  1.00  0.00           C  
ATOM   4509  CD1 ILE C 163    -124.325  10.382-127.278  1.00  0.00           C  
ATOM   4510  H   ILE C 163    -125.138  14.043-127.622  1.00  0.00           H  
ATOM   4511  HA  ILE C 163    -126.379  11.770-126.441  1.00  0.00           H  
ATOM   4512  HB  ILE C 163    -123.931  13.369-125.592  1.00  0.00           H  
ATOM   4513 1HG1 ILE C 163    -123.740  12.355-127.795  1.00  0.00           H  
ATOM   4514 2HG1 ILE C 163    -122.681  11.561-126.639  1.00  0.00           H  
ATOM   4515 1HG2 ILE C 163    -123.341  11.400-124.237  1.00  0.00           H  
ATOM   4516 2HG2 ILE C 163    -124.863  12.129-123.676  1.00  0.00           H  
ATOM   4517 3HG2 ILE C 163    -124.897  10.642-124.652  1.00  0.00           H  
ATOM   4518 1HD1 ILE C 163    -123.756   9.942-128.098  1.00  0.00           H  
ATOM   4519 2HD1 ILE C 163    -124.287   9.716-126.414  1.00  0.00           H  
ATOM   4520 3HD1 ILE C 163    -125.359  10.519-127.587  1.00  0.00           H  
ATOM   4521  N   ILE C 164    -126.474  14.560-124.711  1.00  0.00           N  
ATOM   4522  CA  ILE C 164    -127.138  15.200-123.580  1.00  0.00           C  
ATOM   4523  C   ILE C 164    -128.651  15.121-123.713  1.00  0.00           C  
ATOM   4524  O   ILE C 164    -129.357  14.866-122.737  1.00  0.00           O  
ATOM   4525  CB  ILE C 164    -126.709  16.674-123.455  1.00  0.00           C  
ATOM   4526  CG1 ILE C 164    -125.237  16.769-123.050  1.00  0.00           C  
ATOM   4527  CG2 ILE C 164    -127.589  17.399-122.448  1.00  0.00           C  
ATOM   4528  CD1 ILE C 164    -124.659  18.162-123.169  1.00  0.00           C  
ATOM   4529  H   ILE C 164    -125.885  15.116-125.314  1.00  0.00           H  
ATOM   4530  HA  ILE C 164    -126.848  14.678-122.669  1.00  0.00           H  
ATOM   4531  HB  ILE C 164    -126.803  17.164-124.424  1.00  0.00           H  
ATOM   4532 1HG1 ILE C 164    -125.120  16.437-122.020  1.00  0.00           H  
ATOM   4533 2HG1 ILE C 164    -124.643  16.101-123.677  1.00  0.00           H  
ATOM   4534 1HG2 ILE C 164    -127.273  18.439-122.371  1.00  0.00           H  
ATOM   4535 2HG2 ILE C 164    -128.627  17.359-122.777  1.00  0.00           H  
ATOM   4536 3HG2 ILE C 164    -127.498  16.919-121.473  1.00  0.00           H  
ATOM   4537 1HD1 ILE C 164    -123.613  18.149-122.865  1.00  0.00           H  
ATOM   4538 2HD1 ILE C 164    -124.734  18.500-124.203  1.00  0.00           H  
ATOM   4539 3HD1 ILE C 164    -125.215  18.841-122.523  1.00  0.00           H  
ATOM   4540  N   GLU C 165    -129.101  15.353-124.964  1.00  0.00           N  
ATOM   4541  CA  GLU C 165    -130.534  15.306-125.228  1.00  0.00           C  
ATOM   4542  C   GLU C 165    -131.101  13.920-124.945  1.00  0.00           C  
ATOM   4543  O   GLU C 165    -132.184  13.787-124.376  1.00  0.00           O  
ATOM   4544  CB  GLU C 165    -130.823  15.701-126.677  1.00  0.00           C  
ATOM   4545  CG  GLU C 165    -132.301  15.747-127.034  1.00  0.00           C  
ATOM   4546  CD  GLU C 165    -132.549  16.212-128.443  1.00  0.00           C  
ATOM   4547  OE1 GLU C 165    -131.761  16.975-128.945  1.00  0.00           O  
ATOM   4548  OE2 GLU C 165    -133.528  15.799-129.018  1.00  0.00           O1-
ATOM   4549  H   GLU C 165    -128.467  15.557-125.723  1.00  0.00           H  
ATOM   4550  HA  GLU C 165    -131.030  16.016-124.566  1.00  0.00           H  
ATOM   4551 1HB  GLU C 165    -130.399  16.685-126.877  1.00  0.00           H  
ATOM   4552 2HB  GLU C 165    -130.338  14.994-127.351  1.00  0.00           H  
ATOM   4553 1HG  GLU C 165    -132.725  14.751-126.912  1.00  0.00           H  
ATOM   4554 2HG  GLU C 165    -132.811  16.417-126.342  1.00  0.00           H  
ATOM   4555  N   GLU C 166    -130.314  12.913-125.375  1.00  0.00           N  
ATOM   4556  CA  GLU C 166    -130.742  11.535-125.165  1.00  0.00           C  
ATOM   4557  C   GLU C 166    -130.870  11.217-123.680  1.00  0.00           C  
ATOM   4558  O   GLU C 166    -131.817  10.552-123.257  1.00  0.00           O  
ATOM   4559  CB  GLU C 166    -129.757  10.565-125.822  1.00  0.00           C  
ATOM   4560  CG  GLU C 166    -129.768  10.592-127.343  1.00  0.00           C  
ATOM   4561  CD  GLU C 166    -131.073  10.123-127.927  1.00  0.00           C  
ATOM   4562  OE1 GLU C 166    -131.644   9.204-127.393  1.00  0.00           O  
ATOM   4563  OE2 GLU C 166    -131.497  10.689-128.907  1.00  0.00           O1-
ATOM   4564  H   GLU C 166    -129.433  13.090-125.838  1.00  0.00           H  
ATOM   4565  HA  GLU C 166    -131.722  11.403-125.627  1.00  0.00           H  
ATOM   4566 1HB  GLU C 166    -128.745  10.796-125.491  1.00  0.00           H  
ATOM   4567 2HB  GLU C 166    -129.982   9.547-125.503  1.00  0.00           H  
ATOM   4568 1HG  GLU C 166    -129.576  11.610-127.680  1.00  0.00           H  
ATOM   4569 2HG  GLU C 166    -128.963   9.958-127.713  1.00  0.00           H  
ATOM   4570  N   VAL C 167    -129.874  11.727-122.926  1.00  0.00           N  
ATOM   4571  CA  VAL C 167    -129.881  11.496-121.487  1.00  0.00           C  
ATOM   4572  C   VAL C 167    -131.111  12.116-120.836  1.00  0.00           C  
ATOM   4573  O   VAL C 167    -131.729  11.514-119.957  1.00  0.00           O  
ATOM   4574  CB  VAL C 167    -128.612  12.089-120.845  1.00  0.00           C  
ATOM   4575  CG1 VAL C 167    -128.707  12.030-119.327  1.00  0.00           C  
ATOM   4576  CG2 VAL C 167    -127.384  11.338-121.338  1.00  0.00           C  
ATOM   4577  H   VAL C 167    -129.124  12.265-123.335  1.00  0.00           H  
ATOM   4578  HA  VAL C 167    -129.895  10.421-121.308  1.00  0.00           H  
ATOM   4579  HB  VAL C 167    -128.532  13.139-121.122  1.00  0.00           H  
ATOM   4580 1HG1 VAL C 167    -127.801  12.453-118.890  1.00  0.00           H  
ATOM   4581 2HG1 VAL C 167    -129.571  12.604-118.994  1.00  0.00           H  
ATOM   4582 3HG1 VAL C 167    -128.811  10.993-119.009  1.00  0.00           H  
ATOM   4583 1HG2 VAL C 167    -126.490  11.762-120.881  1.00  0.00           H  
ATOM   4584 2HG2 VAL C 167    -127.467  10.285-121.065  1.00  0.00           H  
ATOM   4585 3HG2 VAL C 167    -127.314  11.428-122.422  1.00  0.00           H  
ATOM   4586  N   ALA C 168    -131.424  13.336-121.314  1.00  0.00           N  
ATOM   4587  CA  ALA C 168    -132.582  14.039-120.775  1.00  0.00           C  
ATOM   4588  C   ALA C 168    -133.867  13.264-121.036  1.00  0.00           C  
ATOM   4589  O   ALA C 168    -134.734  13.171-120.168  1.00  0.00           O  
ATOM   4590  CB  ALA C 168    -132.678  15.436-121.368  1.00  0.00           C  
ATOM   4591  H   ALA C 168    -130.875  13.776-122.038  1.00  0.00           H  
ATOM   4592  HA  ALA C 168    -132.456  14.122-119.696  1.00  0.00           H  
ATOM   4593 1HB  ALA C 168    -133.548  15.949-120.957  1.00  0.00           H  
ATOM   4594 2HB  ALA C 168    -131.776  15.998-121.124  1.00  0.00           H  
ATOM   4595 3HB  ALA C 168    -132.778  15.366-122.451  1.00  0.00           H  
ATOM   4596  N   ARG C 169    -133.933  12.721-122.269  1.00  0.00           N  
ATOM   4597  CA  ARG C 169    -135.114  11.953-122.647  1.00  0.00           C  
ATOM   4598  C   ARG C 169    -135.279  10.726-121.759  1.00  0.00           C  
ATOM   4599  O   ARG C 169    -136.389  10.394-121.344  1.00  0.00           O  
ATOM   4600  CB  ARG C 169    -135.023  11.514-124.101  1.00  0.00           C  
ATOM   4601  CG  ARG C 169    -135.178  12.634-125.119  1.00  0.00           C  
ATOM   4602  CD  ARG C 169    -135.106  12.124-126.512  1.00  0.00           C  
ATOM   4603  NE  ARG C 169    -135.169  13.201-127.486  1.00  0.00           N  
ATOM   4604  CZ  ARG C 169    -136.309  13.758-127.939  1.00  0.00           C  
ATOM   4605  NH1 ARG C 169    -137.470  13.329-127.495  1.00  0.00           N1+
ATOM   4606  NH2 ARG C 169    -136.260  14.735-128.828  1.00  0.00           N  
ATOM   4607  H   ARG C 169    -133.185  12.834-122.937  1.00  0.00           H  
ATOM   4608  HA  ARG C 169    -135.992  12.586-122.529  1.00  0.00           H  
ATOM   4609 1HB  ARG C 169    -134.060  11.039-124.278  1.00  0.00           H  
ATOM   4610 2HB  ARG C 169    -135.796  10.773-124.306  1.00  0.00           H  
ATOM   4611 1HG  ARG C 169    -136.143  13.120-124.980  1.00  0.00           H  
ATOM   4612 2HG  ARG C 169    -134.380  13.365-124.978  1.00  0.00           H  
ATOM   4613 1HD  ARG C 169    -134.167  11.590-126.655  1.00  0.00           H  
ATOM   4614 2HD  ARG C 169    -135.940  11.449-126.695  1.00  0.00           H  
ATOM   4615  HE  ARG C 169    -134.296  13.558-127.851  1.00  0.00           H  
ATOM   4616 1HH1 ARG C 169    -137.508  12.582-126.816  1.00  0.00           H  
ATOM   4617 2HH1 ARG C 169    -138.325  13.746-127.834  1.00  0.00           H  
ATOM   4618 1HH2 ARG C 169    -135.368  15.064-129.168  1.00  0.00           H  
ATOM   4619 2HH2 ARG C 169    -137.116  15.151-129.167  1.00  0.00           H  
ATOM   4620  N   ALA C 170    -134.124  10.083-121.497  1.00  0.00           N  
ATOM   4621  CA  ALA C 170    -134.142   8.891-120.657  1.00  0.00           C  
ATOM   4622  C   ALA C 170    -134.640   9.216-119.256  1.00  0.00           C  
ATOM   4623  O   ALA C 170    -135.416   8.458-118.671  1.00  0.00           O  
ATOM   4624  CB  ALA C 170    -132.758   8.264-120.594  1.00  0.00           C  
ATOM   4625  H   ALA C 170    -133.243  10.407-121.870  1.00  0.00           H  
ATOM   4626  HA  ALA C 170    -134.835   8.174-121.100  1.00  0.00           H  
ATOM   4627 1HB  ALA C 170    -132.789   7.376-119.962  1.00  0.00           H  
ATOM   4628 2HB  ALA C 170    -132.439   7.983-121.598  1.00  0.00           H  
ATOM   4629 3HB  ALA C 170    -132.053   8.982-120.177  1.00  0.00           H  
ATOM   4630  N   VAL C 171    -134.156  10.371-118.757  1.00  0.00           N  
ATOM   4631  CA  VAL C 171    -134.558  10.797-117.423  1.00  0.00           C  
ATOM   4632  C   VAL C 171    -136.059  11.036-117.348  1.00  0.00           C  
ATOM   4633  O   VAL C 171    -136.708  10.668-116.369  1.00  0.00           O  
ATOM   4634  CB  VAL C 171    -133.815  12.089-117.030  1.00  0.00           C  
ATOM   4635  CG1 VAL C 171    -134.373  12.648-115.730  1.00  0.00           C  
ATOM   4636  CG2 VAL C 171    -132.325  11.812-116.902  1.00  0.00           C  
ATOM   4637  H   VAL C 171    -133.521  10.950-119.288  1.00  0.00           H  
ATOM   4638  HA  VAL C 171    -134.293  10.011-116.715  1.00  0.00           H  
ATOM   4639  HB  VAL C 171    -133.981  12.842-117.801  1.00  0.00           H  
ATOM   4640 1HG1 VAL C 171    -133.837  13.561-115.467  1.00  0.00           H  
ATOM   4641 2HG1 VAL C 171    -135.433  12.873-115.855  1.00  0.00           H  
ATOM   4642 3HG1 VAL C 171    -134.249  11.915-114.934  1.00  0.00           H  
ATOM   4643 1HG2 VAL C 171    -131.807  12.729-116.625  1.00  0.00           H  
ATOM   4644 2HG2 VAL C 171    -132.161  11.054-116.135  1.00  0.00           H  
ATOM   4645 3HG2 VAL C 171    -131.939  11.452-117.855  1.00  0.00           H  
ATOM   4646  N   ARG C 172    -136.565  11.668-118.428  1.00  0.00           N  
ATOM   4647  CA  ARG C 172    -137.993  11.954-118.483  1.00  0.00           C  
ATOM   4648  C   ARG C 172    -138.814  10.672-118.463  1.00  0.00           C  
ATOM   4649  O   ARG C 172    -139.844  10.593-117.791  1.00  0.00           O  
ATOM   4650  CB  ARG C 172    -138.330  12.750-119.735  1.00  0.00           C  
ATOM   4651  CG  ARG C 172    -137.811  14.179-119.745  1.00  0.00           C  
ATOM   4652  CD  ARG C 172    -138.278  14.926-120.941  1.00  0.00           C  
ATOM   4653  NE  ARG C 172    -137.753  16.282-120.972  1.00  0.00           N  
ATOM   4654  CZ  ARG C 172    -136.634  16.653-121.623  1.00  0.00           C  
ATOM   4655  NH1 ARG C 172    -135.934  15.762-122.290  1.00  0.00           N1+
ATOM   4656  NH2 ARG C 172    -136.239  17.914-121.591  1.00  0.00           N  
ATOM   4657  H   ARG C 172    -135.977  11.947-119.201  1.00  0.00           H  
ATOM   4658  HA  ARG C 172    -138.260  12.551-117.610  1.00  0.00           H  
ATOM   4659 1HB  ARG C 172    -137.922  12.245-120.608  1.00  0.00           H  
ATOM   4660 2HB  ARG C 172    -139.413  12.792-119.858  1.00  0.00           H  
ATOM   4661 1HG  ARG C 172    -138.164  14.701-118.855  1.00  0.00           H  
ATOM   4662 2HG  ARG C 172    -136.720  14.170-119.751  1.00  0.00           H  
ATOM   4663 1HD  ARG C 172    -137.948  14.412-121.842  1.00  0.00           H  
ATOM   4664 2HD  ARG C 172    -139.366  14.982-120.932  1.00  0.00           H  
ATOM   4665  HE  ARG C 172    -138.265  16.996-120.470  1.00  0.00           H  
ATOM   4666 1HH1 ARG C 172    -136.236  14.798-122.314  1.00  0.00           H  
ATOM   4667 2HH1 ARG C 172    -135.095  16.041-122.778  1.00  0.00           H  
ATOM   4668 1HH2 ARG C 172    -136.776  18.600-121.080  1.00  0.00           H  
ATOM   4669 2HH2 ARG C 172    -135.400  18.193-122.079  1.00  0.00           H  
ATOM   4670  N   GLU C 173    -138.304   9.686-119.231  1.00  0.00           N  
ATOM   4671  CA  GLU C 173    -138.995   8.404-119.297  1.00  0.00           C  
ATOM   4672  C   GLU C 173    -139.048   7.736-117.930  1.00  0.00           C  
ATOM   4673  O   GLU C 173    -140.070   7.169-117.545  1.00  0.00           O  
ATOM   4674  CB  GLU C 173    -138.304   7.479-120.302  1.00  0.00           C  
ATOM   4675  CG  GLU C 173    -138.454   7.906-121.755  1.00  0.00           C  
ATOM   4676  CD  GLU C 173    -139.876   7.855-122.238  1.00  0.00           C  
ATOM   4677  OE1 GLU C 173    -140.577   6.946-121.863  1.00  0.00           O  
ATOM   4678  OE2 GLU C 173    -140.261   8.724-122.984  1.00  0.00           O1-
ATOM   4679  H   GLU C 173    -137.454   9.816-119.761  1.00  0.00           H  
ATOM   4680  HA  GLU C 173    -140.018   8.580-119.630  1.00  0.00           H  
ATOM   4681 1HB  GLU C 173    -137.240   7.425-120.076  1.00  0.00           H  
ATOM   4682 2HB  GLU C 173    -138.711   6.472-120.206  1.00  0.00           H  
ATOM   4683 1HG  GLU C 173    -138.082   8.925-121.863  1.00  0.00           H  
ATOM   4684 2HG  GLU C 173    -137.839   7.257-122.378  1.00  0.00           H  
ATOM   4685  N   THR C 174    -137.899   7.837-117.229  1.00  0.00           N  
ATOM   4686  CA  THR C 174    -137.820   7.239-115.902  1.00  0.00           C  
ATOM   4687  C   THR C 174    -138.821   7.878-114.948  1.00  0.00           C  
ATOM   4688  O   THR C 174    -139.466   7.189-114.156  1.00  0.00           O  
ATOM   4689  CB  THR C 174    -136.399   7.366-115.322  1.00  0.00           C  
ATOM   4690  CG2 THR C 174    -136.342   6.778-113.920  1.00  0.00           C  
ATOM   4691  OG1 THR C 174    -135.472   6.670-116.165  1.00  0.00           O  
ATOM   4692  H   THR C 174    -137.093   8.318-117.602  1.00  0.00           H  
ATOM   4693  HA  THR C 174    -138.063   6.180-115.985  1.00  0.00           H  
ATOM   4694  HB  THR C 174    -136.115   8.416-115.282  1.00  0.00           H  
ATOM   4695  HG1 THR C 174    -135.493   7.051-117.046  1.00  0.00           H  
ATOM   4696 1HG2 THR C 174    -135.331   6.878-113.525  1.00  0.00           H  
ATOM   4697 2HG2 THR C 174    -137.037   7.314-113.273  1.00  0.00           H  
ATOM   4698 3HG2 THR C 174    -136.616   5.725-113.954  1.00  0.00           H  
ATOM   4699  N   ILE C 175    -138.910   9.218-115.070  1.00  0.00           N  
ATOM   4700  CA  ILE C 175    -139.836   9.951-114.215  1.00  0.00           C  
ATOM   4701  C   ILE C 175    -141.263   9.450-114.388  1.00  0.00           C  
ATOM   4702  O   ILE C 175    -141.994   9.277-113.412  1.00  0.00           O  
ATOM   4703  CB  ILE C 175    -139.782  11.460-114.516  1.00  0.00           C  
ATOM   4704  CG1 ILE C 175    -138.434  12.045-114.084  1.00  0.00           C  
ATOM   4705  CG2 ILE C 175    -140.925  12.183-113.820  1.00  0.00           C  
ATOM   4706  CD1 ILE C 175    -138.185  13.446-114.589  1.00  0.00           C  
ATOM   4707  H   ILE C 175    -138.352   9.726-115.739  1.00  0.00           H  
ATOM   4708  HA  ILE C 175    -139.544   9.797-113.177  1.00  0.00           H  
ATOM   4709  HB  ILE C 175    -139.864  11.620-115.590  1.00  0.00           H  
ATOM   4710 1HG1 ILE C 175    -138.376  12.059-112.995  1.00  0.00           H  
ATOM   4711 2HG1 ILE C 175    -137.627  11.403-114.444  1.00  0.00           H  
ATOM   4712 1HG2 ILE C 175    -140.872  13.248-114.042  1.00  0.00           H  
ATOM   4713 2HG2 ILE C 175    -141.875  11.785-114.174  1.00  0.00           H  
ATOM   4714 3HG2 ILE C 175    -140.850  12.033-112.743  1.00  0.00           H  
ATOM   4715 1HD1 ILE C 175    -137.210  13.791-114.243  1.00  0.00           H  
ATOM   4716 2HD1 ILE C 175    -138.203  13.448-115.681  1.00  0.00           H  
ATOM   4717 3HD1 ILE C 175    -138.960  14.113-114.213  1.00  0.00           H  
ATOM   4718  N   ASP C 176    -141.629   9.221-115.657  1.00  0.00           N  
ATOM   4719  CA  ASP C 176    -142.909   8.629-116.044  1.00  0.00           C  
ATOM   4720  C   ASP C 176    -143.071   7.207-115.511  1.00  0.00           C  
ATOM   4721  O   ASP C 176    -144.152   6.820-115.066  1.00  0.00           O  
ATOM   4722  CB  ASP C 176    -143.052   8.622-117.568  1.00  0.00           C  
ATOM   4723  CG  ASP C 176    -143.277  10.012-118.148  1.00  0.00           C  
ATOM   4724  OD1 ASP C 176    -143.608  10.901-117.400  1.00  0.00           O  
ATOM   4725  OD2 ASP C 176    -143.114  10.171-119.335  1.00  0.00           O1-
ATOM   4726  H   ASP C 176    -140.969   9.479-116.377  1.00  0.00           H  
ATOM   4727  HA  ASP C 176    -143.713   9.236-115.622  1.00  0.00           H  
ATOM   4728 1HB  ASP C 176    -142.151   8.199-118.014  1.00  0.00           H  
ATOM   4729 2HB  ASP C 176    -143.889   7.985-117.853  1.00  0.00           H  
ATOM   4730  N   ALA C 177    -141.996   6.427-115.556  1.00  0.00           N  
ATOM   4731  CA  ALA C 177    -142.038   5.052-115.064  1.00  0.00           C  
ATOM   4732  C   ALA C 177    -141.913   5.005-113.547  1.00  0.00           C  
ATOM   4733  O   ALA C 177    -142.705   4.351-112.869  1.00  0.00           O  
ATOM   4734  CB  ALA C 177    -140.939   4.222-115.711  1.00  0.00           C  
ATOM   4735  H   ALA C 177    -141.133   6.789-115.935  1.00  0.00           H  
ATOM   4736  HA  ALA C 177    -143.006   4.627-115.333  1.00  0.00           H  
ATOM   4737 1HB  ALA C 177    -140.984   3.201-115.333  1.00  0.00           H  
ATOM   4738 2HB  ALA C 177    -141.077   4.216-116.793  1.00  0.00           H  
ATOM   4739 3HB  ALA C 177    -139.969   4.655-115.473  1.00  0.00           H  
ATOM   4740  N   ASN C 178    -140.912   5.703-113.028  1.00  0.00           N  
ATOM   4741  CA  ASN C 178    -140.733   5.854-111.590  1.00  0.00           C  
ATOM   4742  C   ASN C 178    -140.579   7.327-111.230  1.00  0.00           C  
ATOM   4743  O   ASN C 178    -139.785   8.045-111.838  1.00  0.00           O  
ATOM   4744  CB  ASN C 178    -139.539   5.053-111.105  1.00  0.00           C  
ATOM   4745  CG  ASN C 178    -139.386   5.090-109.610  1.00  0.00           C  
ATOM   4746  ND2 ASN C 178    -139.400   3.937-108.992  1.00  0.00           N  
ATOM   4747  OD1 ASN C 178    -139.256   6.166-109.014  1.00  0.00           O  
ATOM   4748  H   ASN C 178    -140.252   6.143-113.654  1.00  0.00           H  
ATOM   4749  HA  ASN C 178    -141.629   5.482-111.088  1.00  0.00           H  
ATOM   4750 1HB  ASN C 178    -139.645   4.014-111.422  1.00  0.00           H  
ATOM   4751 2HB  ASN C 178    -138.630   5.443-111.561  1.00  0.00           H  
ATOM   4752 1HD2 ASN C 178    -139.302   3.901-107.996  1.00  0.00           H  
ATOM   4753 2HD2 ASN C 178    -139.507   3.092-109.513  1.00  0.00           H  
ATOM   4754  N   SER C 179    -141.342   7.780-110.241  1.00  0.00           N  
ATOM   4755  CA  SER C 179    -141.396   9.200-109.915  1.00  0.00           C  
ATOM   4756  C   SER C 179    -140.808   9.494-108.542  1.00  0.00           C  
ATOM   4757  O   SER C 179    -141.037  10.561-107.973  1.00  0.00           O  
ATOM   4758  CB  SER C 179    -142.830   9.687-109.968  1.00  0.00           C  
ATOM   4759  OG  SER C 179    -143.635   8.985-109.059  1.00  0.00           O  
ATOM   4760  H   SER C 179    -141.895   7.129-109.702  1.00  0.00           H  
ATOM   4761  HA  SER C 179    -140.811   9.747-110.654  1.00  0.00           H  
ATOM   4762 1HB  SER C 179    -142.863  10.752-109.738  1.00  0.00           H  
ATOM   4763 2HB  SER C 179    -143.222   9.558-110.977  1.00  0.00           H  
ATOM   4764  HG  SER C 179    -144.518   9.347-109.153  1.00  0.00           H  
ATOM   4765  N   SER C 180    -140.047   8.545-108.009  1.00  0.00           N  
ATOM   4766  CA  SER C 180    -139.486   8.685-106.670  1.00  0.00           C  
ATOM   4767  C   SER C 180    -138.442   9.787-106.620  1.00  0.00           C  
ATOM   4768  O   SER C 180    -137.583   9.880-107.497  1.00  0.00           O  
ATOM   4769  CB  SER C 180    -138.869   7.375-106.221  1.00  0.00           C  
ATOM   4770  OG  SER C 180    -138.251   7.513-104.971  1.00  0.00           O  
ATOM   4771  H   SER C 180    -139.850   7.708-108.540  1.00  0.00           H  
ATOM   4772  HA  SER C 180    -140.292   8.947-105.983  1.00  0.00           H  
ATOM   4773 1HB  SER C 180    -139.642   6.608-106.165  1.00  0.00           H  
ATOM   4774 2HB  SER C 180    -138.136   7.048-106.957  1.00  0.00           H  
ATOM   4775  HG  SER C 180    -137.888   6.649-104.758  1.00  0.00           H  
ATOM   4776  N   PRO C 181    -138.521  10.623-105.590  1.00  0.00           N  
ATOM   4777  CA  PRO C 181    -137.608  11.752-105.459  1.00  0.00           C  
ATOM   4778  C   PRO C 181    -136.170  11.301-105.577  1.00  0.00           C  
ATOM   4779  O   PRO C 181    -135.346  11.980-106.190  1.00  0.00           O  
ATOM   4780  CB  PRO C 181    -137.917  12.290-104.059  1.00  0.00           C  
ATOM   4781  CG  PRO C 181    -139.355  11.959-103.848  1.00  0.00           C  
ATOM   4782  CD  PRO C 181    -139.519  10.593-104.458  1.00  0.00           C  
ATOM   4783  HA  PRO C 181    -137.846  12.500-106.229  1.00  0.00           H  
ATOM   4784 1HB  PRO C 181    -137.256  11.814-103.318  1.00  0.00           H  
ATOM   4785 2HB  PRO C 181    -137.717  13.371-104.019  1.00  0.00           H  
ATOM   4786 1HG  PRO C 181    -139.596  11.975-102.775  1.00  0.00           H  
ATOM   4787 2HG  PRO C 181    -139.993  12.716-104.328  1.00  0.00           H  
ATOM   4788 1HD  PRO C 181    -139.263   9.825-103.713  1.00  0.00           H  
ATOM   4789 2HD  PRO C 181    -140.555  10.467-104.805  1.00  0.00           H  
ATOM   4790  N   GLU C 182    -135.867  10.153-104.989  1.00  0.00           N  
ATOM   4791  CA  GLU C 182    -134.510   9.621-105.038  1.00  0.00           C  
ATOM   4792  C   GLU C 182    -134.069   9.364-106.472  1.00  0.00           C  
ATOM   4793  O   GLU C 182    -132.967   9.742-106.870  1.00  0.00           O  
ATOM   4794  CB  GLU C 182    -134.414   8.327-104.226  1.00  0.00           C  
ATOM   4795  CG  GLU C 182    -134.518   8.519-102.720  1.00  0.00           C  
ATOM   4796  CD  GLU C 182    -134.513   7.221-101.962  1.00  0.00           C  
ATOM   4797  OE1 GLU C 182    -134.545   6.190-102.588  1.00  0.00           O  
ATOM   4798  OE2 GLU C 182    -134.480   7.263-100.754  1.00  0.00           O1-
ATOM   4799  H   GLU C 182    -136.581   9.633-104.499  1.00  0.00           H  
ATOM   4800  HA  GLU C 182    -133.834  10.357-104.602  1.00  0.00           H  
ATOM   4801 1HB  GLU C 182    -135.209   7.647-104.531  1.00  0.00           H  
ATOM   4802 2HB  GLU C 182    -133.464   7.836-104.436  1.00  0.00           H  
ATOM   4803 1HG  GLU C 182    -133.679   9.129-102.384  1.00  0.00           H  
ATOM   4804 2HG  GLU C 182    -135.436   9.062-102.497  1.00  0.00           H  
ATOM   4805  N   VAL C 183    -134.984   8.707-107.215  1.00  0.00           N  
ATOM   4806  CA  VAL C 183    -134.686   8.399-108.608  1.00  0.00           C  
ATOM   4807  C   VAL C 183    -134.483   9.672-109.422  1.00  0.00           C  
ATOM   4808  O   VAL C 183    -133.582   9.747-110.257  1.00  0.00           O  
ATOM   4809  CB  VAL C 183    -135.827   7.573-109.229  1.00  0.00           C  
ATOM   4810  CG1 VAL C 183    -135.620   7.420-110.728  1.00  0.00           C  
ATOM   4811  CG2 VAL C 183    -135.907   6.212-108.554  1.00  0.00           C  
ATOM   4812  H   VAL C 183    -135.873   8.423-106.828  1.00  0.00           H  
ATOM   4813  HA  VAL C 183    -133.769   7.811-108.644  1.00  0.00           H  
ATOM   4814  HB  VAL C 183    -136.768   8.106-109.088  1.00  0.00           H  
ATOM   4815 1HG1 VAL C 183    -136.437   6.833-111.151  1.00  0.00           H  
ATOM   4816 2HG1 VAL C 183    -135.603   8.404-111.196  1.00  0.00           H  
ATOM   4817 3HG1 VAL C 183    -134.674   6.911-110.914  1.00  0.00           H  
ATOM   4818 1HG2 VAL C 183    -136.718   5.633-108.998  1.00  0.00           H  
ATOM   4819 2HG2 VAL C 183    -134.965   5.682-108.692  1.00  0.00           H  
ATOM   4820 3HG2 VAL C 183    -136.099   6.345-107.489  1.00  0.00           H  
ATOM   4821  N   ILE C 184    -135.365  10.649-109.130  1.00  0.00           N  
ATOM   4822  CA  ILE C 184    -135.281  11.921-109.840  1.00  0.00           C  
ATOM   4823  C   ILE C 184    -133.950  12.613-109.570  1.00  0.00           C  
ATOM   4824  O   ILE C 184    -133.336  13.173-110.478  1.00  0.00           O  
ATOM   4825  CB  ILE C 184    -136.438  12.854-109.436  1.00  0.00           C  
ATOM   4826  CG1 ILE C 184    -137.771  12.299-109.941  1.00  0.00           C  
ATOM   4827  CG2 ILE C 184    -136.202  14.257-109.975  1.00  0.00           C  
ATOM   4828  CD1 ILE C 184    -138.982  12.999-109.362  1.00  0.00           C  
ATOM   4829  H   ILE C 184    -136.083  10.523-108.432  1.00  0.00           H  
ATOM   4830  HA  ILE C 184    -135.354  11.725-110.909  1.00  0.00           H  
ATOM   4831  HB  ILE C 184    -136.506  12.898-108.349  1.00  0.00           H  
ATOM   4832 1HG1 ILE C 184    -137.813  12.385-111.026  1.00  0.00           H  
ATOM   4833 2HG1 ILE C 184    -137.842  11.240-109.695  1.00  0.00           H  
ATOM   4834 1HG2 ILE C 184    -137.029  14.903-109.679  1.00  0.00           H  
ATOM   4835 2HG2 ILE C 184    -135.272  14.651-109.567  1.00  0.00           H  
ATOM   4836 3HG2 ILE C 184    -136.138  14.223-111.061  1.00  0.00           H  
ATOM   4837 1HD1 ILE C 184    -139.889  12.549-109.768  1.00  0.00           H  
ATOM   4838 2HD1 ILE C 184    -138.978  12.894-108.277  1.00  0.00           H  
ATOM   4839 3HD1 ILE C 184    -138.951  14.054-109.626  1.00  0.00           H  
ATOM   4840  N   VAL C 185    -133.549  12.541-108.286  1.00  0.00           N  
ATOM   4841  CA  VAL C 185    -132.289  13.163-107.895  1.00  0.00           C  
ATOM   4842  C   VAL C 185    -131.112  12.527-108.622  1.00  0.00           C  
ATOM   4843  O   VAL C 185    -130.198  13.220-109.068  1.00  0.00           O  
ATOM   4844  CB  VAL C 185    -132.079  13.036-106.374  1.00  0.00           C  
ATOM   4845  CG1 VAL C 185    -130.683  13.502-105.990  1.00  0.00           C  
ATOM   4846  CG2 VAL C 185    -133.139  13.839-105.636  1.00  0.00           C  
ATOM   4847  H   VAL C 185    -134.100  12.063-107.585  1.00  0.00           H  
ATOM   4848  HA  VAL C 185    -132.332  14.221-108.156  1.00  0.00           H  
ATOM   4849  HB  VAL C 185    -132.155  11.985-106.094  1.00  0.00           H  
ATOM   4850 1HG1 VAL C 185    -130.550  13.404-104.911  1.00  0.00           H  
ATOM   4851 2HG1 VAL C 185    -129.940  12.889-106.502  1.00  0.00           H  
ATOM   4852 3HG1 VAL C 185    -130.555  14.545-106.277  1.00  0.00           H  
ATOM   4853 1HG2 VAL C 185    -132.984  13.744-104.561  1.00  0.00           H  
ATOM   4854 2HG2 VAL C 185    -133.064  14.888-105.922  1.00  0.00           H  
ATOM   4855 3HG2 VAL C 185    -134.128  13.462-105.894  1.00  0.00           H  
ATOM   4856  N   SER C 186    -131.189  11.184-108.714  1.00  0.00           N  
ATOM   4857  CA  SER C 186    -130.124  10.452-109.390  1.00  0.00           C  
ATOM   4858  C   SER C 186    -130.022  10.857-110.854  1.00  0.00           C  
ATOM   4859  O   SER C 186    -128.924  11.022-111.386  1.00  0.00           O  
ATOM   4860  CB  SER C 186    -130.368   8.959-109.286  1.00  0.00           C  
ATOM   4861  OG  SER C 186    -130.272   8.527-107.956  1.00  0.00           O  
ATOM   4862  H   SER C 186    -131.968  10.671-108.326  1.00  0.00           H  
ATOM   4863  HA  SER C 186    -129.177  10.689-108.902  1.00  0.00           H  
ATOM   4864 1HB  SER C 186    -131.357   8.724-109.677  1.00  0.00           H  
ATOM   4865 2HB  SER C 186    -129.640   8.428-109.897  1.00  0.00           H  
ATOM   4866  HG  SER C 186    -130.437   7.581-107.974  1.00  0.00           H  
ATOM   4867  N   GLY C 187    -131.216  11.006-111.464  1.00  0.00           N  
ATOM   4868  CA  GLY C 187    -131.258  11.394-112.868  1.00  0.00           C  
ATOM   4869  C   GLY C 187    -130.629  12.764-113.081  1.00  0.00           C  
ATOM   4870  O   GLY C 187    -129.896  12.980-114.045  1.00  0.00           O  
ATOM   4871  H   GLY C 187    -132.061  10.845-110.935  1.00  0.00           H  
ATOM   4872 1HA  GLY C 187    -130.730  10.651-113.466  1.00  0.00           H  
ATOM   4873 2HA  GLY C 187    -132.292  11.408-113.211  1.00  0.00           H  
ATOM   4874  N   VAL C 188    -130.958  13.667-112.132  1.00  0.00           N  
ATOM   4875  CA  VAL C 188    -130.420  15.019-112.217  1.00  0.00           C  
ATOM   4876  C   VAL C 188    -128.899  15.014-112.126  1.00  0.00           C  
ATOM   4877  O   VAL C 188    -128.222  15.742-112.853  1.00  0.00           O  
ATOM   4878  CB  VAL C 188    -130.995  15.894-111.087  1.00  0.00           C  
ATOM   4879  CG1 VAL C 188    -130.291  17.243-111.048  1.00  0.00           C  
ATOM   4880  CG2 VAL C 188    -132.493  16.074-111.284  1.00  0.00           C  
ATOM   4881  H   VAL C 188    -131.568  13.426-111.363  1.00  0.00           H  
ATOM   4882  HA  VAL C 188    -130.712  15.448-113.176  1.00  0.00           H  
ATOM   4883  HB  VAL C 188    -130.811  15.406-110.131  1.00  0.00           H  
ATOM   4884 1HG1 VAL C 188    -130.710  17.848-110.244  1.00  0.00           H  
ATOM   4885 2HG1 VAL C 188    -129.227  17.091-110.870  1.00  0.00           H  
ATOM   4886 3HG1 VAL C 188    -130.433  17.755-111.999  1.00  0.00           H  
ATOM   4887 1HG2 VAL C 188    -132.894  16.693-110.483  1.00  0.00           H  
ATOM   4888 2HG2 VAL C 188    -132.679  16.557-112.244  1.00  0.00           H  
ATOM   4889 3HG2 VAL C 188    -132.981  15.099-111.269  1.00  0.00           H  
ATOM   4890  N   LYS C 189    -128.411  14.162-111.204  1.00  0.00           N  
ATOM   4891  CA  LYS C 189    -126.970  14.061-111.018  1.00  0.00           C  
ATOM   4892  C   LYS C 189    -126.284  13.568-112.285  1.00  0.00           C  
ATOM   4893  O   LYS C 189    -125.223  14.065-112.662  1.00  0.00           O  
ATOM   4894  CB  LYS C 189    -126.644  13.130-109.847  1.00  0.00           C  
ATOM   4895  CG  LYS C 189    -125.158  12.990-109.550  1.00  0.00           C  
ATOM   4896  CD  LYS C 189    -124.921  12.154-108.300  1.00  0.00           C  
ATOM   4897  CE  LYS C 189    -125.176  10.677-108.564  1.00  0.00           C  
ATOM   4898  NZ  LYS C 189    -124.125  10.077-109.433  1.00  0.00           N1+
ATOM   4899  H   LYS C 189    -129.022  13.591-110.638  1.00  0.00           H  
ATOM   4900  HA  LYS C 189    -126.579  15.054-110.791  1.00  0.00           H  
ATOM   4901 1HB  LYS C 189    -127.133  13.496-108.945  1.00  0.00           H  
ATOM   4902 2HB  LYS C 189    -127.040  12.134-110.054  1.00  0.00           H  
ATOM   4903 1HG  LYS C 189    -124.661  12.513-110.395  1.00  0.00           H  
ATOM   4904 2HG  LYS C 189    -124.721  13.977-109.404  1.00  0.00           H  
ATOM   4905 1HD  LYS C 189    -123.891  12.282-107.966  1.00  0.00           H  
ATOM   4906 2HD  LYS C 189    -125.587  12.490-107.506  1.00  0.00           H  
ATOM   4907 1HE  LYS C 189    -125.200  10.137-107.619  1.00  0.00           H  
ATOM   4908 2HE  LYS C 189    -126.143  10.556-109.052  1.00  0.00           H  
ATOM   4909 1HZ  LYS C 189    -124.331   9.100-109.584  1.00  0.00           H  
ATOM   4910 2HZ  LYS C 189    -124.107  10.560-110.321  1.00  0.00           H  
ATOM   4911 3HZ  LYS C 189    -123.226  10.167-108.983  1.00  0.00           H  
ATOM   4912  N   THR C 190    -126.947  12.572-112.910  1.00  0.00           N  
ATOM   4913  CA  THR C 190    -126.396  12.011-114.138  1.00  0.00           C  
ATOM   4914  C   THR C 190    -126.312  13.062-115.236  1.00  0.00           C  
ATOM   4915  O   THR C 190    -125.328  13.127-115.972  1.00  0.00           O  
ATOM   4916  CB  THR C 190    -127.238  10.818-114.628  1.00  0.00           C  
ATOM   4917  CG2 THR C 190    -126.680  10.272-115.933  1.00  0.00           C  
ATOM   4918  OG1 THR C 190    -127.227   9.783-113.637  1.00  0.00           O  
ATOM   4919  H   THR C 190    -127.815  12.206-112.548  1.00  0.00           H  
ATOM   4920  HA  THR C 190    -125.386  11.657-113.934  1.00  0.00           H  
ATOM   4921  HB  THR C 190    -128.268  11.140-114.786  1.00  0.00           H  
ATOM   4922  HG1 THR C 190    -127.856   9.995-112.944  1.00  0.00           H  
ATOM   4923 1HG2 THR C 190    -127.289   9.430-116.265  1.00  0.00           H  
ATOM   4924 2HG2 THR C 190    -126.698  11.054-116.692  1.00  0.00           H  
ATOM   4925 3HG2 THR C 190    -125.655   9.940-115.779  1.00  0.00           H  
ATOM   4926  N   LEU C 191    -127.391  13.871-115.298  1.00  0.00           N  
ATOM   4927  CA  LEU C 191    -127.437  14.922-116.307  1.00  0.00           C  
ATOM   4928  C   LEU C 191    -126.309  15.928-116.106  1.00  0.00           C  
ATOM   4929  O   LEU C 191    -125.682  16.372-117.068  1.00  0.00           O  
ATOM   4930  CB  LEU C 191    -128.790  15.644-116.258  1.00  0.00           C  
ATOM   4931  CG  LEU C 191    -130.000  14.823-116.722  1.00  0.00           C  
ATOM   4932  CD1 LEU C 191    -131.278  15.601-116.445  1.00  0.00           C  
ATOM   4933  CD2 LEU C 191    -129.861  14.509-118.205  1.00  0.00           C  
ATOM   4934  H   LEU C 191    -128.168  13.765-114.662  1.00  0.00           H  
ATOM   4935  HA  LEU C 191    -127.319  14.464-117.288  1.00  0.00           H  
ATOM   4936 1HB  LEU C 191    -128.979  15.960-115.234  1.00  0.00           H  
ATOM   4937 2HB  LEU C 191    -128.732  16.534-116.886  1.00  0.00           H  
ATOM   4938  HG  LEU C 191    -130.046  13.892-116.157  1.00  0.00           H
[truncated: 1,865,160 more chars]
