# Supplementary material for: Blueprinting extendable nanomaterials with standardized protein blocks
Source: Nature. 2024 Mar 13;627(8005):898–904. doi: 10.1038/s41586-024-07188-4 (PMC10972742; doi:10.1038/s41586-024-07188-4)
Supplement: Supplementary file 4 — Design models with ideal backbones as well as experimentally determined structures for comparison. For reference to design names, see Supplementary Fig. 1. [file 41586_2024_7188_MOESM4_ESM.zip › TT_C2_design.pdb]

ATOM      1  N   LYS B   1    -112.397 -21.341 -84.714  1.00  0.00           N  
ATOM      2  CA  LYS B   1    -111.495 -20.223 -84.465  1.00  0.00           C  
ATOM      3  C   LYS B   1    -110.042 -20.629 -84.678  1.00  0.00           C  
ATOM      4  O   LYS B   1    -109.252 -19.873 -85.243  1.00  0.00           O  
ATOM      5  CB  LYS B   1    -111.688 -19.684 -83.047  1.00  0.00           C  
ATOM      6  CG  LYS B   1    -110.835 -18.466 -82.714  1.00  0.00           C  
ATOM      7  CD  LYS B   1    -111.136 -17.946 -81.316  1.00  0.00           C  
ATOM      8  CE  LYS B   1    -110.271 -16.742 -80.975  1.00  0.00           C  
ATOM      9  NZ  LYS B   1    -110.554 -16.222 -79.610  1.00  0.00           N1+
ATOM     10  H   LYS B   1    -112.074 -22.282 -84.539  1.00  0.00           H  
ATOM     11  HA  LYS B   1    -111.726 -19.427 -85.174  1.00  0.00           H  
ATOM     12 1HB  LYS B   1    -112.733 -19.410 -82.900  1.00  0.00           H  
ATOM     13 2HB  LYS B   1    -111.451 -20.465 -82.324  1.00  0.00           H  
ATOM     14 1HG  LYS B   1    -109.780 -18.733 -82.774  1.00  0.00           H  
ATOM     15 2HG  LYS B   1    -111.033 -17.676 -83.437  1.00  0.00           H  
ATOM     16 1HD  LYS B   1    -112.186 -17.658 -81.253  1.00  0.00           H  
ATOM     17 2HD  LYS B   1    -110.949 -18.734 -80.587  1.00  0.00           H  
ATOM     18 1HE  LYS B   1    -109.219 -17.022 -81.033  1.00  0.00           H  
ATOM     19 2HE  LYS B   1    -110.452 -15.946 -81.698  1.00  0.00           H  
ATOM     20 1HZ  LYS B   1    -109.960 -15.426 -79.423  1.00  0.00           H  
ATOM     21 2HZ  LYS B   1    -111.522 -15.941 -79.551  1.00  0.00           H  
ATOM     22 3HZ  LYS B   1    -110.369 -16.945 -78.930  1.00  0.00           H  
ATOM     23  N   LYS B   2    -109.695 -21.828 -84.221  1.00  0.00           N  
ATOM     24  CA  LYS B   2    -108.336 -22.338 -84.361  1.00  0.00           C  
ATOM     25  C   LYS B   2    -107.972 -22.540 -85.827  1.00  0.00           C  
ATOM     26  O   LYS B   2    -106.857 -22.231 -86.247  1.00  0.00           O  
ATOM     27  CB  LYS B   2    -108.175 -23.651 -83.593  1.00  0.00           C  
ATOM     28  CG  LYS B   2    -108.193 -23.499 -82.078  1.00  0.00           C  
ATOM     29  CD  LYS B   2    -108.048 -24.845 -81.386  1.00  0.00           C  
ATOM     30  CE  LYS B   2    -108.077 -24.698 -79.872  1.00  0.00           C  
ATOM     31  NZ  LYS B   2    -107.974 -26.012 -79.182  1.00  0.00           N1+
ATOM     32  H   LYS B   2    -110.391 -22.401 -83.765  1.00  0.00           H  
ATOM     33  HA  LYS B   2    -107.646 -21.603 -83.945  1.00  0.00           H  
ATOM     34 1HB  LYS B   2    -108.976 -24.336 -83.871  1.00  0.00           H  
ATOM     35 2HB  LYS B   2    -107.230 -24.121 -83.871  1.00  0.00           H  
ATOM     36 1HG  LYS B   2    -107.374 -22.850 -81.767  1.00  0.00           H  
ATOM     37 2HG  LYS B   2    -109.134 -23.041 -81.770  1.00  0.00           H  
ATOM     38 1HD  LYS B   2    -108.861 -25.503 -81.694  1.00  0.00           H  
ATOM     39 2HD  LYS B   2    -107.103 -25.305 -81.678  1.00  0.00           H  
ATOM     40 1HE  LYS B   2    -107.248 -24.067 -79.553  1.00  0.00           H  
ATOM     41 2HE  LYS B   2    -109.007 -24.216 -79.572  1.00  0.00           H  
ATOM     42 1HZ  LYS B   2    -107.998 -25.871 -78.181  1.00  0.00           H  
ATOM     43 2HZ  LYS B   2    -108.749 -26.599 -79.457  1.00  0.00           H  
ATOM     44 3HZ  LYS B   2    -107.106 -26.460 -79.438  1.00  0.00           H  
ATOM     45  N   ALA B   3    -108.919 -23.060 -86.599  1.00  0.00           N  
ATOM     46  CA  ALA B   3    -108.700 -23.305 -88.020  1.00  0.00           C  
ATOM     47  C   ALA B   3    -108.481 -22.002 -88.777  1.00  0.00           C  
ATOM     48  O   ALA B   3    -107.623 -21.919 -89.656  1.00  0.00           O  
ATOM     49  CB  ALA B   3    -109.874 -24.070 -88.614  1.00  0.00           C  
ATOM     50  H   ALA B   3    -109.814 -23.293 -86.193  1.00  0.00           H  
ATOM     51  HA  ALA B   3    -107.797 -23.907 -88.125  1.00  0.00           H  
ATOM     52 1HB  ALA B   3    -109.695 -24.244 -89.675  1.00  0.00           H  
ATOM     53 2HB  ALA B   3    -109.981 -25.026 -88.102  1.00  0.00           H  
ATOM     54 3HB  ALA B   3    -110.785 -23.489 -88.491  1.00  0.00           H  
ATOM     55  N   ILE B   4    -109.264 -20.984 -88.429  1.00  0.00           N  
ATOM     56  CA  ILE B   4    -109.158 -19.681 -89.076  1.00  0.00           C  
ATOM     57  C   ILE B   4    -107.808 -19.034 -88.794  1.00  0.00           C  
ATOM     58  O   ILE B   4    -107.199 -18.435 -89.680  1.00  0.00           O  
ATOM     59  CB  ILE B   4    -110.285 -18.743 -88.608  1.00  0.00           C  
ATOM     60  CG1 ILE B   4    -111.641 -19.244 -89.113  1.00  0.00           C  
ATOM     61  CG2 ILE B   4    -110.027 -17.323 -89.085  1.00  0.00           C  
ATOM     62  CD1 ILE B   4    -112.823 -18.543 -88.484  1.00  0.00           C  
ATOM     63  H   ILE B   4    -109.949 -21.117 -87.699  1.00  0.00           H  
ATOM     64  HA  ILE B   4    -109.250 -19.821 -90.152  1.00  0.00           H  
ATOM     65  HB  ILE B   4    -110.333 -18.747 -87.519  1.00  0.00           H  
ATOM     66 1HG1 ILE B   4    -111.699 -19.109 -90.193  1.00  0.00           H  
ATOM     67 2HG1 ILE B   4    -111.732 -20.312 -88.912  1.00  0.00           H  
ATOM     68 1HG2 ILE B   4    -110.833 -16.672 -88.746  1.00  0.00           H  
ATOM     69 2HG2 ILE B   4    -109.081 -16.968 -88.678  1.00  0.00           H  
ATOM     70 3HG2 ILE B   4    -109.982 -17.307 -90.174  1.00  0.00           H  
ATOM     71 1HD1 ILE B   4    -113.748 -18.952 -88.892  1.00  0.00           H  
ATOM     72 2HD1 ILE B   4    -112.805 -18.695 -87.404  1.00  0.00           H  
ATOM     73 3HD1 ILE B   4    -112.773 -17.477 -88.702  1.00  0.00           H  
ATOM     74  N   GLU B   5    -107.346 -19.159 -87.554  1.00  0.00           N  
ATOM     75  CA  GLU B   5    -106.067 -18.587 -87.153  1.00  0.00           C  
ATOM     76  C   GLU B   5    -104.910 -19.248 -87.891  1.00  0.00           C  
ATOM     77  O   GLU B   5    -103.968 -18.578 -88.316  1.00  0.00           O  
ATOM     78  CB  GLU B   5    -105.868 -18.730 -85.643  1.00  0.00           C  
ATOM     79  CG  GLU B   5    -106.791 -17.860 -84.801  1.00  0.00           C  
ATOM     80  CD  GLU B   5    -106.618 -18.081 -83.324  1.00  0.00           C  
ATOM     81  OE1 GLU B   5    -105.886 -18.967 -82.957  1.00  0.00           O  
ATOM     82  OE2 GLU B   5    -107.219 -17.361 -82.561  1.00  0.00           O1-
ATOM     83  H   GLU B   5    -107.895 -19.662 -86.872  1.00  0.00           H  
ATOM     84  HA  GLU B   5    -106.068 -17.526 -87.405  1.00  0.00           H  
ATOM     85 1HB  GLU B   5    -106.031 -19.768 -85.351  1.00  0.00           H  
ATOM     86 2HB  GLU B   5    -104.841 -18.476 -85.384  1.00  0.00           H  
ATOM     87 1HG  GLU B   5    -106.590 -16.813 -85.026  1.00  0.00           H  
ATOM     88 2HG  GLU B   5    -107.823 -18.070 -85.077  1.00  0.00           H  
ATOM     89  N   VAL B   6    -104.988 -20.567 -88.040  1.00  0.00           N  
ATOM     90  CA  VAL B   6    -103.948 -21.321 -88.728  1.00  0.00           C  
ATOM     91  C   VAL B   6    -103.866 -20.933 -90.199  1.00  0.00           C  
ATOM     92  O   VAL B   6    -102.776 -20.801 -90.757  1.00  0.00           O  
ATOM     93  CB  VAL B   6    -104.221 -22.833 -88.614  1.00  0.00           C  
ATOM     94  CG1 VAL B   6    -103.250 -23.617 -89.484  1.00  0.00           C  
ATOM     95  CG2 VAL B   6    -104.115 -23.269 -87.161  1.00  0.00           C  
ATOM     96  H   VAL B   6    -105.787 -21.058 -87.668  1.00  0.00           H  
ATOM     97  HA  VAL B   6    -102.991 -21.101 -88.255  1.00  0.00           H  
ATOM     98  HB  VAL B   6    -105.224 -23.040 -88.984  1.00  0.00           H  
ATOM     99 1HG1 VAL B   6    -103.457 -24.683 -89.391  1.00  0.00           H  
ATOM    100 2HG1 VAL B   6    -103.368 -23.314 -90.524  1.00  0.00           H  
ATOM    101 3HG1 VAL B   6    -102.228 -23.417 -89.160  1.00  0.00           H  
ATOM    102 1HG2 VAL B   6    -104.309 -24.338 -87.086  1.00  0.00           H  
ATOM    103 2HG2 VAL B   6    -103.112 -23.056 -86.788  1.00  0.00           H  
ATOM    104 3HG2 VAL B   6    -104.847 -22.726 -86.563  1.00  0.00           H  
ATOM    105  N   ALA B   7    -105.024 -20.751 -90.824  1.00  0.00           N  
ATOM    106  CA  ALA B   7    -105.086 -20.376 -92.231  1.00  0.00           C  
ATOM    107  C   ALA B   7    -104.487 -18.995 -92.460  1.00  0.00           C  
ATOM    108  O   ALA B   7    -103.773 -18.772 -93.439  1.00  0.00           O  
ATOM    109  CB  ALA B   7    -106.525 -20.417 -92.727  1.00  0.00           C  
ATOM    110  H   ALA B   7    -105.884 -20.876 -90.309  1.00  0.00           H  
ATOM    111  HA  ALA B   7    -104.496 -21.095 -92.800  1.00  0.00           H  
ATOM    112 1HB  ALA B   7    -106.554 -20.135 -93.780  1.00  0.00           H  
ATOM    113 2HB  ALA B   7    -106.921 -21.426 -92.610  1.00  0.00           H  
ATOM    114 3HB  ALA B   7    -107.129 -19.721 -92.148  1.00  0.00           H  
ATOM    115  N   ARG B   8    -104.780 -18.069 -91.552  1.00  0.00           N  
ATOM    116  CA  ARG B   8    -104.271 -16.707 -91.654  1.00  0.00           C  
ATOM    117  C   ARG B   8    -102.754 -16.675 -91.525  1.00  0.00           C  
ATOM    118  O   ARG B   8    -102.075 -15.943 -92.245  1.00  0.00           O  
ATOM    119  CB  ARG B   8    -104.888 -15.825 -90.578  1.00  0.00           C  
ATOM    120  CG  ARG B   8    -106.362 -15.511 -90.775  1.00  0.00           C  
ATOM    121  CD  ARG B   8    -106.904 -14.695 -89.659  1.00  0.00           C  
ATOM    122  NE  ARG B   8    -108.315 -14.393 -89.844  1.00  0.00           N  
ATOM    123  CZ  ARG B   8    -109.094 -13.787 -88.926  1.00  0.00           C  
ATOM    124  NH1 ARG B   8    -108.585 -13.424 -87.769  1.00  0.00           N1+
ATOM    125  NH2 ARG B   8    -110.369 -13.556 -89.190  1.00  0.00           N  
ATOM    126  H   ARG B   8    -105.371 -18.317 -90.772  1.00  0.00           H  
ATOM    127  HA  ARG B   8    -104.545 -16.307 -92.630  1.00  0.00           H  
ATOM    128 1HB  ARG B   8    -104.780 -16.305 -89.607  1.00  0.00           H  
ATOM    129 2HB  ARG B   8    -104.352 -14.876 -90.536  1.00  0.00           H  
ATOM    130 1HG  ARG B   8    -106.496 -14.955 -91.703  1.00  0.00           H  
ATOM    131 2HG  ARG B   8    -106.929 -16.443 -90.826  1.00  0.00           H  
ATOM    132 1HD  ARG B   8    -106.792 -15.239 -88.722  1.00  0.00           H  
ATOM    133 2HD  ARG B   8    -106.359 -13.753 -89.600  1.00  0.00           H  
ATOM    134  HE  ARG B   8    -108.742 -14.657 -90.721  1.00  0.00           H  
ATOM    135 1HH1 ARG B   8    -107.612 -13.601 -87.568  1.00  0.00           H  
ATOM    136 2HH1 ARG B   8    -109.170 -12.969 -87.082  1.00  0.00           H  
ATOM    137 1HH2 ARG B   8    -110.759 -13.835 -90.079  1.00  0.00           H  
ATOM    138 2HH2 ARG B   8    -110.952 -13.102 -88.503  1.00  0.00           H  
ATOM    139  N   GLU B   9    -102.226 -17.474 -90.604  1.00  0.00           N  
ATOM    140  CA  GLU B   9    -100.788 -17.539 -90.378  1.00  0.00           C  
ATOM    141  C   GLU B   9    -100.064 -18.093 -91.598  1.00  0.00           C  
ATOM    142  O   GLU B   9     -98.998 -17.604 -91.975  1.00  0.00           O  
ATOM    143  CB  GLU B   9    -100.478 -18.402 -89.153  1.00  0.00           C  
ATOM    144  CG  GLU B   9     -98.999 -18.489 -88.802  1.00  0.00           C  
ATOM    145  CD  GLU B   9     -98.417 -17.166 -88.390  1.00  0.00           C  
ATOM    146  OE1 GLU B   9     -99.025 -16.494 -87.592  1.00  0.00           O  
ATOM    147  OE2 GLU B   9     -97.363 -16.827 -88.874  1.00  0.00           O1-
ATOM    148  H   GLU B   9    -102.838 -18.052 -90.045  1.00  0.00           H  
ATOM    149  HA  GLU B   9    -100.420 -16.528 -90.195  1.00  0.00           H  
ATOM    150 1HB  GLU B   9    -101.005 -18.004 -88.285  1.00  0.00           H  
ATOM    151 2HB  GLU B   9    -100.842 -19.415 -89.320  1.00  0.00           H  
ATOM    152 1HG  GLU B   9     -98.871 -19.200 -87.986  1.00  0.00           H  
ATOM    153 2HG  GLU B   9     -98.454 -18.867 -89.666  1.00  0.00           H  
ATOM    154  N   GLY B  10    -100.648 -19.116 -92.213  1.00  0.00           N  
ATOM    155  CA  GLY B  10    -100.060 -19.739 -93.392  1.00  0.00           C  
ATOM    156  C   GLY B  10    -100.015 -18.768 -94.564  1.00  0.00           C  
ATOM    157  O   GLY B  10     -99.031 -18.716 -95.303  1.00  0.00           O  
ATOM    158  H   GLY B  10    -101.523 -19.471 -91.855  1.00  0.00           H  
ATOM    159 1HA  GLY B  10     -99.051 -20.080 -93.159  1.00  0.00           H  
ATOM    160 2HA  GLY B  10    -100.641 -20.619 -93.665  1.00  0.00           H  
ATOM    161  N   MET B  11    -101.086 -18.000 -94.731  1.00  0.00           N  
ATOM    162  CA  MET B  11    -101.172 -17.028 -95.814  1.00  0.00           C  
ATOM    163  C   MET B  11    -100.130 -15.929 -95.652  1.00  0.00           C  
ATOM    164  O   MET B  11     -99.509 -15.501 -96.625  1.00  0.00           O  
ATOM    165  CB  MET B  11    -102.576 -16.428 -95.873  1.00  0.00           C  
ATOM    166  CG  MET B  11    -103.652 -17.390 -96.357  1.00  0.00           C  
ATOM    167  SD  MET B  11    -105.237 -16.576 -96.636  1.00  0.00           S  
ATOM    168  CE  MET B  11    -105.781 -16.308 -94.951  1.00  0.00           C  
ATOM    169  H   MET B  11    -101.862 -18.092 -94.091  1.00  0.00           H  
ATOM    170  HA  MET B  11    -100.969 -17.540 -96.755  1.00  0.00           H  
ATOM    171 1HB  MET B  11    -102.862 -16.075 -94.884  1.00  0.00           H  
ATOM    172 2HB  MET B  11    -102.574 -15.565 -96.542  1.00  0.00           H  
ATOM    173 1HG  MET B  11    -103.333 -17.854 -97.289  1.00  0.00           H  
ATOM    174 2HG  MET B  11    -103.795 -18.177 -95.616  1.00  0.00           H  
ATOM    175 1HE  MET B  11    -106.752 -15.811 -94.956  1.00  0.00           H  
ATOM    176 2HE  MET B  11    -105.866 -17.267 -94.439  1.00  0.00           H  
ATOM    177 3HE  MET B  11    -105.056 -15.682 -94.429  1.00  0.00           H  
ATOM    178  N   ASP B  12     -99.942 -15.475 -94.417  1.00  0.00           N  
ATOM    179  CA  ASP B  12     -98.975 -14.425 -94.124  1.00  0.00           C  
ATOM    180  C   ASP B  12     -97.553 -14.890 -94.411  1.00  0.00           C  
ATOM    181  O   ASP B  12     -96.740 -14.139 -94.951  1.00  0.00           O  
ATOM    182  CB  ASP B  12     -99.089 -13.982 -92.664  1.00  0.00           C  
ATOM    183  CG  ASP B  12    -100.358 -13.188 -92.383  1.00  0.00           C  
ATOM    184  OD1 ASP B  12    -100.973 -12.736 -93.320  1.00  0.00           O  
ATOM    185  OD2 ASP B  12    -100.699 -13.040 -91.233  1.00  0.00           O1-
ATOM    186  H   ASP B  12    -100.484 -15.869 -93.661  1.00  0.00           H  
ATOM    187  HA  ASP B  12     -99.189 -13.569 -94.765  1.00  0.00           H  
ATOM    188 1HB  ASP B  12     -99.076 -14.858 -92.016  1.00  0.00           H  
ATOM    189 2HB  ASP B  12     -98.228 -13.367 -92.401  1.00  0.00           H  
ATOM    190  N   ALA B  13     -97.258 -16.134 -94.047  1.00  0.00           N  
ATOM    191  CA  ALA B  13     -95.933 -16.702 -94.264  1.00  0.00           C  
ATOM    192  C   ALA B  13     -95.623 -16.824 -95.750  1.00  0.00           C  
ATOM    193  O   ALA B  13     -94.505 -16.547 -96.186  1.00  0.00           O  
ATOM    194  CB  ALA B  13     -95.822 -18.060 -93.586  1.00  0.00           C  
ATOM    195  H   ALA B  13     -97.970 -16.699 -93.608  1.00  0.00           H  
ATOM    196  HA  ALA B  13     -95.199 -16.026 -93.824  1.00  0.00           H  
ATOM    197 1HB  ALA B  13     -94.827 -18.471 -93.757  1.00  0.00           H  
ATOM    198 2HB  ALA B  13     -95.989 -17.946 -92.514  1.00  0.00           H  
ATOM    199 3HB  ALA B  13     -96.569 -18.734 -94.000  1.00  0.00           H  
ATOM    200  N   LEU B  14     -96.619 -17.242 -96.525  1.00  0.00           N  
ATOM    201  CA  LEU B  14     -96.454 -17.402 -97.965  1.00  0.00           C  
ATOM    202  C   LEU B  14     -96.190 -16.063 -98.640  1.00  0.00           C  
ATOM    203  O   LEU B  14     -95.355 -15.965 -99.540  1.00  0.00           O  
ATOM    204  CB  LEU B  14     -97.704 -18.050 -98.573  1.00  0.00           C  
ATOM    205  CG  LEU B  14     -97.623 -18.376-100.069  1.00  0.00           C  
ATOM    206  CD1 LEU B  14     -98.557 -19.535-100.389  1.00  0.00           C  
ATOM    207  CD2 LEU B  14     -97.989 -17.140-100.879  1.00  0.00           C  
ATOM    208  H   LEU B  14     -97.513 -17.453 -96.106  1.00  0.00           H  
ATOM    209  HA  LEU B  14     -95.599 -18.052 -98.144  1.00  0.00           H  
ATOM    210 1HB  LEU B  14     -97.906 -18.980 -98.042  1.00  0.00           H  
ATOM    211 2HB  LEU B  14     -98.550 -17.380 -98.425  1.00  0.00           H  
ATOM    212  HG  LEU B  14     -96.609 -18.686-100.320  1.00  0.00           H  
ATOM    213 1HD1 LEU B  14     -98.500 -19.766-101.453  1.00  0.00           H  
ATOM    214 2HD1 LEU B  14     -98.260 -20.411 -99.812  1.00  0.00           H  
ATOM    215 3HD1 LEU B  14     -99.579 -19.260-100.133  1.00  0.00           H  
ATOM    216 1HD2 LEU B  14     -97.930 -17.371-101.942  1.00  0.00           H  
ATOM    217 2HD2 LEU B  14     -99.003 -16.830-100.630  1.00  0.00           H  
ATOM    218 3HD2 LEU B  14     -97.294 -16.333-100.644  1.00  0.00           H  
ATOM    219  N   ARG B  15     -96.906 -15.032 -98.203  1.00  0.00           N  
ATOM    220  CA  ARG B  15     -96.749 -13.697 -98.765  1.00  0.00           C  
ATOM    221  C   ARG B  15     -95.359 -13.141 -98.485  1.00  0.00           C  
ATOM    222  O   ARG B  15     -94.744 -12.516 -99.350  1.00  0.00           O  
ATOM    223  CB  ARG B  15     -97.795 -12.750 -98.196  1.00  0.00           C  
ATOM    224  CG  ARG B  15     -97.786 -11.353 -98.796  1.00  0.00           C  
ATOM    225  CD  ARG B  15     -98.924 -10.536 -98.300  1.00  0.00           C  
ATOM    226  NE  ARG B  15     -98.858 -10.330 -96.862  1.00  0.00           N  
ATOM    227  CZ  ARG B  15     -99.674 -10.920 -95.967  1.00  0.00           C  
ATOM    228  NH1 ARG B  15    -100.609 -11.749 -96.376  1.00  0.00           N1+
ATOM    229  NH2 ARG B  15     -99.533 -10.667 -94.677  1.00  0.00           N  
ATOM    230  H   ARG B  15     -97.575 -15.178 -97.462  1.00  0.00           H  
ATOM    231  HA  ARG B  15     -96.886 -13.758 -99.845  1.00  0.00           H  
ATOM    232 1HB  ARG B  15     -98.788 -13.169 -98.351  1.00  0.00           H  
ATOM    233 2HB  ARG B  15     -97.646 -12.648 -97.121  1.00  0.00           H  
ATOM    234 1HG  ARG B  15     -96.858 -10.847 -98.528  1.00  0.00           H  
ATOM    235 2HG  ARG B  15     -97.862 -11.423 -99.881  1.00  0.00           H  
ATOM    236 1HD  ARG B  15     -98.909  -9.560 -98.785  1.00  0.00           H  
ATOM    237 2HD  ARG B  15     -99.861 -11.041 -98.529  1.00  0.00           H  
ATOM    238  HE  ARG B  15     -98.151  -9.699 -96.509  1.00  0.00           H  
ATOM    239 1HH1 ARG B  15    -100.717 -11.942 -97.361  1.00  0.00           H  
ATOM    240 2HH1 ARG B  15    -101.220 -12.191 -95.705  1.00  0.00           H  
ATOM    241 1HH2 ARG B  15     -98.813 -10.031 -94.363  1.00  0.00           H  
ATOM    242 2HH2 ARG B  15    -100.143 -11.110 -94.006  1.00  0.00           H  
ATOM    243  N   GLU B  16     -94.867 -13.371 -97.272  1.00  0.00           N  
ATOM    244  CA  GLU B  16     -93.548 -12.893 -96.877  1.00  0.00           C  
ATOM    245  C   GLU B  16     -92.452 -13.563 -97.695  1.00  0.00           C  
ATOM    246  O   GLU B  16     -91.489 -12.917 -98.107  1.00  0.00           O  
ATOM    247  CB  GLU B  16     -93.313 -13.147 -95.386  1.00  0.00           C  
ATOM    248  CG  GLU B  16     -94.168 -12.295 -94.460  1.00  0.00           C  
ATOM    249  CD  GLU B  16     -93.868 -10.827 -94.573  1.00  0.00           C  
ATOM    250  OE1 GLU B  16     -92.720 -10.484 -94.723  1.00  0.00           O  
ATOM    251  OE2 GLU B  16     -94.788 -10.046 -94.509  1.00  0.00           O1-
ATOM    252  H   GLU B  16     -95.422 -13.890 -96.607  1.00  0.00           H  
ATOM    253  HA  GLU B  16     -93.500 -11.819 -97.059  1.00  0.00           H  
ATOM    254 1HB  GLU B  16     -93.515 -14.195 -95.159  1.00  0.00           H  
ATOM    255 2HB  GLU B  16     -92.266 -12.957 -95.145  1.00  0.00           H  
ATOM    256 1HG  GLU B  16     -95.219 -12.460 -94.700  1.00  0.00           H  
ATOM    257 2HG  GLU B  16     -94.005 -12.618 -93.433  1.00  0.00           H  
ATOM    258  N   THR B  17     -92.604 -14.862 -97.928  1.00  0.00           N  
ATOM    259  CA  THR B  17     -91.626 -15.622 -98.698  1.00  0.00           C  
ATOM    260  C   THR B  17     -91.567 -15.140-100.141  1.00  0.00           C  
ATOM    261  O   THR B  17     -90.488 -15.027-100.724  1.00  0.00           O  
ATOM    262  CB  THR B  17     -91.946 -17.128 -98.669  1.00  0.00           C  
ATOM    263  CG2 THR B  17     -90.942 -17.903 -99.508  1.00  0.00           C  
ATOM    264  OG1 THR B  17     -91.903 -17.602 -97.316  1.00  0.00           O  
ATOM    265  H   THR B  17     -93.417 -15.335 -97.561  1.00  0.00           H  
ATOM    266  HA  THR B  17     -90.642 -15.472 -98.253  1.00  0.00           H  
ATOM    267  HB  THR B  17     -92.947 -17.295 -99.065  1.00  0.00           H  
ATOM    268  HG1 THR B  17     -92.722 -17.377 -96.872  1.00  0.00           H  
ATOM    269 1HG2 THR B  17     -91.185 -18.965 -99.476  1.00  0.00           H  
ATOM    270 2HG2 THR B  17     -90.981 -17.553-100.538  1.00  0.00           H  
ATOM    271 3HG2 THR B  17     -89.940 -17.749 -99.110  1.00  0.00           H  
ATOM    272  N   ALA B  18     -92.732 -14.857-100.714  1.00  0.00           N  
ATOM    273  CA  ALA B  18     -92.815 -14.387-102.092  1.00  0.00           C  
ATOM    274  C   ALA B  18     -92.150 -13.025-102.249  1.00  0.00           C  
ATOM    275  O   ALA B  18     -91.456 -12.772-103.233  1.00  0.00           O  
ATOM    276  CB  ALA B  18     -94.266 -14.323-102.544  1.00  0.00           C  
ATOM    277  H   ALA B  18     -93.582 -14.970-100.180  1.00  0.00           H  
ATOM    278  HA  ALA B  18     -92.279 -15.096-102.724  1.00  0.00           H  
ATOM    279 1HB  ALA B  18     -94.311 -13.970-103.574  1.00  0.00           H  
ATOM    280 2HB  ALA B  18     -94.711 -15.316-102.481  1.00  0.00           H  
ATOM    281 3HB  ALA B  18     -94.817 -13.637-101.902  1.00  0.00           H  
ATOM    282  N   ARG B  19     -92.367 -12.150-101.273  1.00  0.00           N  
ATOM    283  CA  ARG B  19     -91.789 -10.811-101.303  1.00  0.00           C  
ATOM    284  C   ARG B  19     -90.269 -10.867-101.221  1.00  0.00           C  
ATOM    285  O   ARG B  19     -89.573 -10.123-101.913  1.00  0.00           O  
ATOM    286  CB  ARG B  19     -92.326  -9.971-100.154  1.00  0.00           C  
ATOM    287  CG  ARG B  19     -91.823  -8.536-100.122  1.00  0.00           C  
ATOM    288  CD  ARG B  19     -92.410  -7.773 -98.991  1.00  0.00           C  
ATOM    289  NE  ARG B  19     -92.015  -8.323 -97.704  1.00  0.00           N  
ATOM    290  CZ  ARG B  19     -90.835  -8.083 -97.100  1.00  0.00           C  
ATOM    291  NH1 ARG B  19     -89.948  -7.304 -97.676  1.00  0.00           N1+
ATOM    292  NH2 ARG B  19     -90.570  -8.631 -95.926  1.00  0.00           N  
ATOM    293  H   ARG B  19     -92.947 -12.417-100.491  1.00  0.00           H  
ATOM    294  HA  ARG B  19     -92.068 -10.335-102.242  1.00  0.00           H  
ATOM    295 1HB  ARG B  19     -93.413  -9.938-100.204  1.00  0.00           H  
ATOM    296 2HB  ARG B  19     -92.056 -10.436 -99.205  1.00  0.00           H  
ATOM    297 1HG  ARG B  19     -90.738  -8.532-100.012  1.00  0.00           H  
ATOM    298 2HG  ARG B  19     -92.095  -8.034-101.051  1.00  0.00           H  
ATOM    299 1HD  ARG B  19     -92.075  -6.738 -99.037  1.00  0.00           H  
ATOM    300 2HD  ARG B  19     -93.497  -7.806 -99.055  1.00  0.00           H  
ATOM    301  HE  ARG B  19     -92.673  -8.927 -97.229  1.00  0.00           H  
ATOM    302 1HH1 ARG B  19     -90.149  -6.885 -98.573  1.00  0.00           H  
ATOM    303 2HH1 ARG B  19     -89.063  -7.124 -97.224  1.00  0.00           H  
ATOM    304 1HH2 ARG B  19     -91.253  -9.230 -95.482  1.00  0.00           H  
ATOM    305 2HH2 ARG B  19     -89.686  -8.451 -95.474  1.00  0.00           H  
ATOM    306  N   LEU B  20     -89.758 -11.751-100.372  1.00  0.00           N  
ATOM    307  CA  LEU B  20     -88.318 -11.904-100.200  1.00  0.00           C  
ATOM    308  C   LEU B  20     -87.662 -12.413-101.476  1.00  0.00           C  
ATOM    309  O   LEU B  20     -86.583 -11.956-101.855  1.00  0.00           O  
ATOM    310  CB  LEU B  20     -88.023 -12.871 -99.046  1.00  0.00           C  
ATOM    311  CG  LEU B  20     -86.539 -13.094 -98.729  1.00  0.00           C  
ATOM    312  CD1 LEU B  20     -85.893 -11.765 -98.358  1.00  0.00           C  
ATOM    313  CD2 LEU B  20     -86.408 -14.101 -97.596  1.00  0.00           C  
ATOM    314  H   LEU B  20     -90.382 -12.332 -99.832  1.00  0.00           H  
ATOM    315  HA  LEU B  20     -87.894 -10.931 -99.960  1.00  0.00           H  
ATOM    316 1HB  LEU B  20     -88.501 -12.491 -98.144  1.00  0.00           H  
ATOM    317 2HB  LEU B  20     -88.461 -13.840 -99.283  1.00  0.00           H  
ATOM    318  HG  LEU B  20     -86.031 -13.476 -99.615  1.00  0.00           H  
ATOM    319 1HD1 LEU B  20     -84.838 -11.925 -98.133  1.00  0.00           H  
ATOM    320 2HD1 LEU B  20     -85.984 -11.071 -99.193  1.00  0.00           H  
ATOM    321 3HD1 LEU B  20     -86.392 -11.350 -97.483  1.00  0.00           H  
ATOM    322 1HD2 LEU B  20     -85.352 -14.260 -97.371  1.00  0.00           H  
ATOM    323 2HD2 LEU B  20     -86.914 -13.718 -96.709  1.00  0.00           H  
ATOM    324 3HD2 LEU B  20     -86.861 -15.046 -97.894  1.00  0.00           H  
ATOM    325  N   GLY B  21     -88.317 -13.361-102.136  1.00  0.00           N  
ATOM    326  CA  GLY B  21     -87.798 -13.933-103.373  1.00  0.00           C  
ATOM    327  C   GLY B  21     -87.736 -12.888-104.480  1.00  0.00           C  
ATOM    328  O   GLY B  21     -86.773 -12.838-105.246  1.00  0.00           O  
ATOM    329  H   GLY B  21     -89.199 -13.693-101.773  1.00  0.00           H  
ATOM    330 1HA  GLY B  21     -86.802 -14.339-103.195  1.00  0.00           H  
ATOM    331 2HA  GLY B  21     -88.432 -14.761-103.685  1.00  0.00           H  
ATOM    332  N   LEU B  22     -88.770 -12.057-104.560  1.00  0.00           N  
ATOM    333  CA  LEU B  22     -88.834 -11.011-105.574  1.00  0.00           C  
ATOM    334  C   LEU B  22     -87.730  -9.980-105.375  1.00  0.00           C  
ATOM    335  O   LEU B  22     -87.138  -9.496-106.340  1.00  0.00           O  
ATOM    336  CB  LEU B  22     -90.203 -10.319-105.535  1.00  0.00           C  
ATOM    337  CG  LEU B  22     -91.393 -11.171-105.991  1.00  0.00           C  
ATOM    338  CD1 LEU B  22     -92.689 -10.415-105.732  1.00  0.00           C  
ATOM    339  CD2 LEU B  22     -91.242 -11.506-107.467  1.00  0.00           C  
ATOM    340  H   LEU B  22     -89.529 -12.151-103.902  1.00  0.00           H  
ATOM    341  HA  LEU B  22     -88.702 -11.471-106.554  1.00  0.00           H  
ATOM    342 1HB  LEU B  22     -90.398  -9.995-104.514  1.00  0.00           H  
ATOM    343 2HB  LEU B  22     -90.163  -9.435-106.172  1.00  0.00           H  
ATOM    344  HG  LEU B  22     -91.424 -12.094-105.411  1.00  0.00           H  
ATOM    345 1HD1 LEU B  22     -93.535 -11.021-106.056  1.00  0.00           H  
ATOM    346 2HD1 LEU B  22     -92.781 -10.205-104.666  1.00  0.00           H  
ATOM    347 3HD1 LEU B  22     -92.680  -9.478-106.287  1.00  0.00           H  
ATOM    348 1HD2 LEU B  22     -92.087 -12.113-107.792  1.00  0.00           H  
ATOM    349 2HD2 LEU B  22     -91.212 -10.584-108.049  1.00  0.00           H  
ATOM    350 3HD2 LEU B  22     -90.317 -12.061-107.622  1.00  0.00           H  
ATOM    351  N   GLU B  23     -87.472  -9.661-104.104  1.00  0.00           N  
ATOM    352  CA  GLU B  23     -86.522  -8.626-103.721  1.00  0.00           C  
ATOM    353  C   GLU B  23     -85.092  -8.961-104.134  1.00  0.00           C  
ATOM    354  O   GLU B  23     -84.313  -8.074-104.484  1.00  0.00           O  
ATOM    355  CB  GLU B  23     -86.579  -8.400-102.209  1.00  0.00           C  
ATOM    356  CG  GLU B  23     -85.702  -7.259-101.710  1.00  0.00           C  
ATOM    357  CD  GLU B  23     -85.864  -6.998-100.238  1.00  0.00           C  
ATOM    358  OE1 GLU B  23     -86.653  -7.669 -99.618  1.00  0.00           O  
ATOM    359  OE2 GLU B  23     -85.197  -6.126 -99.734  1.00  0.00           O1-
ATOM    360  H   GLU B  23     -87.964 -10.168-103.383  1.00  0.00           H  
ATOM    361  HA  GLU B  23     -86.799  -7.699-104.224  1.00  0.00           H  
ATOM    362 1HB  GLU B  23     -87.605  -8.187-101.910  1.00  0.00           H  
ATOM    363 2HB  GLU B  23     -86.270  -9.309-101.693  1.00  0.00           H  
ATOM    364 1HG  GLU B  23     -84.659  -7.501-101.911  1.00  0.00           H  
ATOM    365 2HG  GLU B  23     -85.951  -6.355-102.264  1.00  0.00           H  
ATOM    366  N   ARG B  24     -84.754 -10.242-104.092  1.00  0.00           N  
ATOM    367  CA  ARG B  24     -83.417 -10.708-104.452  1.00  0.00           C  
ATOM    368  C   ARG B  24     -83.232 -10.743-105.964  1.00  0.00           C  
ATOM    369  O   ARG B  24     -84.178 -10.994-106.710  1.00  0.00           O  
ATOM    370  CB  ARG B  24     -83.162 -12.095-103.882  1.00  0.00           C  
ATOM    371  CG  ARG B  24     -83.172 -12.175-102.364  1.00  0.00           C  
ATOM    372  CD  ARG B  24     -82.051 -11.405-101.766  1.00  0.00           C  
ATOM    373  NE  ARG B  24     -80.757 -11.912-102.193  1.00  0.00           N  
ATOM    374  CZ  ARG B  24     -80.110 -12.942-101.613  1.00  0.00           C  
ATOM    375  NH1 ARG B  24     -80.648 -13.563-100.587  1.00  0.00           N1+
ATOM    376  NH2 ARG B  24     -78.934 -13.328-102.077  1.00  0.00           N  
ATOM    377  H   ARG B  24     -85.447 -10.916-103.799  1.00  0.00           H  
ATOM    378  HA  ARG B  24     -82.686 -10.019-104.029  1.00  0.00           H  
ATOM    379 1HB  ARG B  24     -83.919 -12.786-104.253  1.00  0.00           H  
ATOM    380 2HB  ARG B  24     -82.193 -12.457-104.225  1.00  0.00           H  
ATOM    381 1HG  ARG B  24     -84.109 -11.768-101.984  1.00  0.00           H  
ATOM    382 2HG  ARG B  24     -83.076 -13.216-102.054  1.00  0.00           H  
ATOM    383 1HD  ARG B  24     -82.125 -10.361-102.069  1.00  0.00           H  
ATOM    384 2HD  ARG B  24     -82.102 -11.471-100.680  1.00  0.00           H  
ATOM    385  HE  ARG B  24     -80.310 -11.459-102.979  1.00  0.00           H  
ATOM    386 1HH1 ARG B  24     -81.547 -13.267-100.234  1.00  0.00           H  
ATOM    387 2HH1 ARG B  24     -80.164 -14.335-100.153  1.00  0.00           H  
ATOM    388 1HH2 ARG B  24     -78.520 -12.851-102.865  1.00  0.00           H  
ATOM    389 2HH2 ARG B  24     -78.450 -14.100-101.642  1.00  0.00           H  
ATOM    390  N   PRO B  25     -82.008 -10.489-106.416  1.00  0.00           N  
ATOM    391  CA  PRO B  25     -81.707 -10.485-107.845  1.00  0.00           C  
ATOM    392  C   PRO B  25     -82.000 -11.849-108.464  1.00  0.00           C  
ATOM    393  O   PRO B  25     -81.625 -12.884-107.915  1.00  0.00           O  
ATOM    394  CB  PRO B  25     -80.212 -10.155-107.884  1.00  0.00           C  
ATOM    395  CG  PRO B  25     -79.965  -9.426-106.607  1.00  0.00           C  
ATOM    396  CD  PRO B  25     -80.861 -10.108-105.608  1.00  0.00           C  
ATOM    397  HA  PRO B  25     -82.297  -9.698-108.337  1.00  0.00           H  
ATOM    398 1HB  PRO B  25     -79.624 -11.080-107.968  1.00  0.00           H  
ATOM    399 2HB  PRO B  25     -79.984  -9.547-108.772  1.00  0.00           H  
ATOM    400 1HG  PRO B  25     -78.901  -9.489-106.333  1.00  0.00           H  
ATOM    401 2HG  PRO B  25     -80.199  -8.358-106.727  1.00  0.00           H  
ATOM    402 1HD  PRO B  25     -80.343 -10.982-105.187  1.00  0.00           H  
ATOM    403 2HD  PRO B  25     -81.132  -9.398-104.813  1.00  0.00           H  
ATOM    404  N   ARG B  26     -82.674 -11.839-109.612  1.00  0.00           N  
ATOM    405  CA  ARG B  26     -83.229 -13.059-110.191  1.00  0.00           C  
ATOM    406  C   ARG B  26     -82.147 -13.962-110.770  1.00  0.00           C  
ATOM    407  O   ARG B  26     -81.306 -13.518-111.552  1.00  0.00           O  
ATOM    408  CB  ARG B  26     -84.230 -12.717-111.284  1.00  0.00           C  
ATOM    409  CG  ARG B  26     -84.943 -13.914-111.894  1.00  0.00           C  
ATOM    410  CD  ARG B  26     -85.940 -13.499-112.914  1.00  0.00           C  
ATOM    411  NE  ARG B  26     -86.576 -14.641-113.548  1.00  0.00           N  
ATOM    412  CZ  ARG B  26     -87.671 -15.269-113.075  1.00  0.00           C  
ATOM    413  NH1 ARG B  26     -88.238 -14.852-111.965  1.00  0.00           N1+
ATOM    414  NH2 ARG B  26     -88.174 -16.301-113.727  1.00  0.00           N  
ATOM    415  H   ARG B  26     -82.804 -10.961-110.095  1.00  0.00           H  
ATOM    416  HA  ARG B  26     -83.746 -13.611-109.406  1.00  0.00           H  
ATOM    417 1HB  ARG B  26     -84.991 -12.049-110.885  1.00  0.00           H  
ATOM    418 2HB  ARG B  26     -83.722 -12.191-112.092  1.00  0.00           H  
ATOM    419 1HG  ARG B  26     -84.214 -14.567-112.374  1.00  0.00           H  
ATOM    420 2HG  ARG B  26     -85.465 -14.465-111.111  1.00  0.00           H  
ATOM    421 1HD  ARG B  26     -86.715 -12.896-112.441  1.00  0.00           H  
ATOM    422 2HD  ARG B  26     -85.446 -12.911-113.687  1.00  0.00           H  
ATOM    423  HE  ARG B  26     -86.168 -14.990-114.406  1.00  0.00           H  
ATOM    424 1HH1 ARG B  26     -87.852 -14.063-111.466  1.00  0.00           H  
ATOM    425 2HH1 ARG B  26     -89.057 -15.322-111.610  1.00  0.00           H  
ATOM    426 1HH2 ARG B  26     -87.739 -16.621-114.581  1.00  0.00           H  
ATOM    427 2HH2 ARG B  26     -88.993 -16.771-113.372  1.00  0.00           H  
ATOM    428  N   THR B  27     -82.179 -15.233-110.378  1.00  0.00           N  
ATOM    429  CA  THR B  27     -81.211 -16.213-110.856  1.00  0.00           C  
ATOM    430  C   THR B  27     -81.868 -17.546-111.169  1.00  0.00           C  
ATOM    431  O   THR B  27     -82.973 -17.829-110.705  1.00  0.00           O  
ATOM    432  CB  THR B  27     -80.085 -16.426-109.826  1.00  0.00           C  
ATOM    433  CG2 THR B  27     -79.416 -15.102-109.489  1.00  0.00           C  
ATOM    434  OG1 THR B  27     -80.630 -17.001-108.632  1.00  0.00           O  
ATOM    435  H   THR B  27     -82.896 -15.526-109.730  1.00  0.00           H  
ATOM    436  HA  THR B  27     -80.766 -15.838-111.778  1.00  0.00           H  
ATOM    437  HB  THR B  27     -79.342 -17.108-110.237  1.00  0.00           H  
ATOM    438  HG1 THR B  27     -79.926 -17.133-107.991  1.00  0.00           H  
ATOM    439 1HG2 THR B  27     -78.623 -15.272-108.759  1.00  0.00           H  
ATOM    440 2HG2 THR B  27     -78.990 -14.668-110.392  1.00  0.00           H  
ATOM    441 3HG2 THR B  27     -80.153 -14.418-109.069  1.00  0.00           H  
ATOM    442  N   PRO B  28     -81.465 -18.578-111.911  1.00  0.00           N  
ATOM    443  CA  PRO B  28     -82.269 -19.793-111.902  1.00  0.00           C  
ATOM    444  C   PRO B  28     -82.344 -20.411-110.496  1.00  0.00           C  
ATOM    445  O   PRO B  28     -83.383 -20.931-110.091  1.00  0.00           O  
ATOM    446  CB  PRO B  28     -81.517 -20.700-112.882  1.00  0.00           C  
ATOM    447  CG  PRO B  28     -80.148 -20.116-112.944  1.00  0.00           C  
ATOM    448  CD  PRO B  28     -80.360 -18.641-112.736  1.00  0.00           C  
ATOM    449  HA  PRO B  28     -83.278 -19.562-112.273  1.00  0.00           H  
ATOM    450 1HB  PRO B  28     -81.522 -21.737-112.514  1.00  0.00           H  
ATOM    451 2HB  PRO B  28     -82.025 -20.703-113.857  1.00  0.00           H  
ATOM    452 1HG  PRO B  28     -79.507 -20.565-112.171  1.00  0.00           H  
ATOM    453 2HG  PRO B  28     -79.681 -20.344-113.914  1.00  0.00           H  
ATOM    454 1HD  PRO B  28     -79.482 -18.210-112.231  1.00  0.00           H  
ATOM    455 2HD  PRO B  28     -80.526 -18.152-113.708  1.00  0.00           H  
ATOM    456  N   LYS B  29     -81.233 -20.349-109.755  1.00  0.00           N  
ATOM    457  CA  LYS B  29     -81.125 -21.024-108.467  1.00  0.00           C  
ATOM    458  C   LYS B  29     -82.037 -20.381-107.430  1.00  0.00           C  
ATOM    459  O   LYS B  29     -82.678 -21.072-106.638  1.00  0.00           O  
ATOM    460  CB  LYS B  29     -79.677 -21.011-107.975  1.00  0.00           C  
ATOM    461  CG  LYS B  29     -78.734 -21.904-108.770  1.00  0.00           C  
ATOM    462  CD  LYS B  29     -77.313 -21.825-108.234  1.00  0.00           C  
ATOM    463  CE  LYS B  29     -76.368 -22.710-109.034  1.00  0.00           C  
ATOM    464  NZ  LYS B  29     -74.966 -22.611-108.543  1.00  0.00           N1+
ATOM    465  H   LYS B  29     -80.446 -19.818-110.100  1.00  0.00           H  
ATOM    466  HA  LYS B  29     -81.442 -22.060-108.592  1.00  0.00           H  
ATOM    467 1HB  LYS B  29     -79.288 -19.994-108.015  1.00  0.00           H  
ATOM    468 2HB  LYS B  29     -79.644 -21.333-106.934  1.00  0.00           H  
ATOM    469 1HG  LYS B  29     -79.078 -22.939-108.714  1.00  0.00           H  
ATOM    470 2HG  LYS B  29     -78.738 -21.596-109.816  1.00  0.00           H  
ATOM    471 1HD  LYS B  29     -76.963 -20.793-108.285  1.00  0.00           H  
ATOM    472 2HD  LYS B  29     -77.299 -22.143-107.192  1.00  0.00           H  
ATOM    473 1HE  LYS B  29     -76.694 -23.747-108.962  1.00  0.00           H  
ATOM    474 2HE  LYS B  29     -76.394 -22.415-110.083  1.00  0.00           H  
ATOM    475 1HZ  LYS B  29     -74.372 -23.212-109.099  1.00  0.00           H  
ATOM    476 2HZ  LYS B  29     -74.647 -21.656-108.623  1.00  0.00           H  
ATOM    477 3HZ  LYS B  29     -74.925 -22.900-107.577  1.00  0.00           H  
ATOM    478  N   SER B  30     -82.089 -19.052-107.439  1.00  0.00           N  
ATOM    479  CA  SER B  30     -82.922 -18.313-106.498  1.00  0.00           C  
ATOM    480  C   SER B  30     -84.401 -18.598-106.729  1.00  0.00           C  
ATOM    481  O   SER B  30     -85.168 -18.754-105.779  1.00  0.00           O  
ATOM    482  CB  SER B  30     -82.659 -16.825-106.627  1.00  0.00           C  
ATOM    483  OG  SER B  30     -81.354 -16.509-106.228  1.00  0.00           O  
ATOM    484  H   SER B  30     -81.539 -18.542-108.115  1.00  0.00           H  
ATOM    485  HA  SER B  30     -82.666 -18.629-105.487  1.00  0.00           H  
ATOM    486 1HB  SER B  30     -82.811 -16.516-107.661  1.00  0.00           H  
ATOM    487 2HB  SER B  30     -83.372 -16.275-106.014  1.00  0.00           H  
ATOM    488  HG  SER B  30     -81.265 -15.559-106.337  1.00  0.00           H  
ATOM    489  N   VAL B  31     -84.794 -18.665-107.996  1.00  0.00           N  
ATOM    490  CA  VAL B  31     -86.182 -18.933-108.354  1.00  0.00           C  
ATOM    491  C   VAL B  31     -86.607 -20.328-107.911  1.00  0.00           C  
ATOM    492  O   VAL B  31     -87.718 -20.522-107.418  1.00  0.00           O  
ATOM    493  CB  VAL B  31     -86.378 -18.798-109.876  1.00  0.00           C  
ATOM    494  CG1 VAL B  31     -87.771 -19.259-110.277  1.00  0.00           C  
ATOM    495  CG2 VAL B  31     -86.142 -17.359-110.302  1.00  0.00           C  
ATOM    496  H   VAL B  31     -84.115 -18.528-108.730  1.00  0.00           H  
ATOM    497  HA  VAL B  31     -86.816 -18.200-107.853  1.00  0.00           H  
ATOM    498  HB  VAL B  31     -85.665 -19.450-110.383  1.00  0.00           H  
ATOM    499 1HG1 VAL B  31     -87.892 -19.158-111.356  1.00  0.00           H  
ATOM    500 2HG1 VAL B  31     -87.905 -20.303-109.993  1.00  0.00           H  
ATOM    501 3HG1 VAL B  31     -88.516 -18.646-109.770  1.00  0.00           H  
ATOM    502 1HG2 VAL B  31     -86.281 -17.271-111.380  1.00  0.00           H  
ATOM    503 2HG2 VAL B  31     -86.850 -16.706-109.791  1.00  0.00           H  
ATOM    504 3HG2 VAL B  31     -85.125 -17.063-110.044  1.00  0.00           H  
ATOM    505  N   GLU B  32     -85.715 -21.296-108.091  1.00  0.00           N  
ATOM    506  CA  GLU B  32     -85.996 -22.676-107.711  1.00  0.00           C  
ATOM    507  C   GLU B  32     -86.169 -22.808-106.204  1.00  0.00           C  
ATOM    508  O   GLU B  32     -87.051 -23.526-105.731  1.00  0.00           O  
ATOM    509  CB  GLU B  32     -84.872 -23.600-108.187  1.00  0.00           C  
ATOM    510  CG  GLU B  32     -85.099 -25.074-107.883  1.00  0.00           C  
ATOM    511  CD  GLU B  32     -86.285 -25.646-108.610  1.00  0.00           C  
ATOM    512  OE1 GLU B  32     -86.687 -25.073-109.593  1.00  0.00           O  
ATOM    513  OE2 GLU B  32     -86.788 -26.657-108.180  1.00  0.00           O1-
ATOM    514  H   GLU B  32     -84.820 -21.071-108.502  1.00  0.00           H  
ATOM    515  HA  GLU B  32     -86.927 -22.984-108.189  1.00  0.00           H  
ATOM    516 1HB  GLU B  32     -84.749 -23.496-109.266  1.00  0.00           H  
ATOM    517 2HB  GLU B  32     -83.934 -23.302-107.721  1.00  0.00           H  
ATOM    518 1HG  GLU B  32     -84.209 -25.634-108.167  1.00  0.00           H  
ATOM    519 2HG  GLU B  32     -85.244 -25.194-106.810  1.00  0.00           H  
ATOM    520  N   ALA B  33     -85.323 -22.110-105.453  1.00  0.00           N  
ATOM    521  CA  ALA B  33     -85.382 -22.147-103.996  1.00  0.00           C  
ATOM    522  C   ALA B  33     -86.685 -21.550-103.481  1.00  0.00           C  
ATOM    523  O   ALA B  33     -87.291 -22.073-102.545  1.00  0.00           O  
ATOM    524  CB  ALA B  33     -84.191 -21.411-103.399  1.00  0.00           C  
ATOM    525  H   ALA B  33     -84.621 -21.540-105.902  1.00  0.00           H  
ATOM    526  HA  ALA B  33     -85.345 -23.190-103.682  1.00  0.00           H  
ATOM    527 1HB  ALA B  33     -84.249 -21.447-102.312  1.00  0.00           H  
ATOM    528 2HB  ALA B  33     -83.267 -21.886-103.730  1.00  0.00           H  
ATOM    529 3HB  ALA B  33     -84.203 -20.373-103.728  1.00  0.00           H  
ATOM    530  N   THR B  34     -87.111 -20.453-104.098  1.00  0.00           N  
ATOM    531  CA  THR B  34     -88.344 -19.781-103.703  1.00  0.00           C  
ATOM    532  C   THR B  34     -89.557 -20.667-103.955  1.00  0.00           C  
ATOM    533  O   THR B  34     -90.476 -20.724-103.137  1.00  0.00           O  
ATOM    534  CB  THR B  34     -88.513 -18.447-104.454  1.00  0.00           C  
ATOM    535  CG2 THR B  34     -89.820 -17.776-104.061  1.00  0.00           C  
ATOM    536  OG1 THR B  34     -87.420 -17.576-104.136  1.00  0.00           O  
ATOM    537  H   THR B  34     -86.567 -20.075-104.860  1.00  0.00           H  
ATOM    538  HA  THR B  34     -88.296 -19.570-102.635  1.00  0.00           H  
ATOM    539  HB  THR B  34     -88.514 -18.631-105.527  1.00  0.00           H  
ATOM    540  HG1 THR B  34     -86.653 -17.821-104.661  1.00  0.00           H  
ATOM    541 1HG2 THR B  34     -89.924 -16.835-104.601  1.00  0.00           H  
ATOM    542 2HG2 THR B  34     -90.654 -18.432-104.312  1.00  0.00           H  
ATOM    543 3HG2 THR B  34     -89.823 -17.582-102.990  1.00  0.00           H  
ATOM    544  N   ARG B  35     -89.556 -21.356-105.091  1.00  0.00           N  
ATOM    545  CA  ARG B  35     -90.657 -22.239-105.453  1.00  0.00           C  
ATOM    546  C   ARG B  35     -90.768 -23.407-104.482  1.00  0.00           C  
ATOM    547  O   ARG B  35     -91.868 -23.800-104.091  1.00  0.00           O  
ATOM    548  CB  ARG B  35     -90.471 -22.775-106.866  1.00  0.00           C  
ATOM    549  CG  ARG B  35     -90.658 -21.745-107.969  1.00  0.00           C  
ATOM    550  CD  ARG B  35     -90.406 -22.328-109.312  1.00  0.00           C  
ATOM    551  NE  ARG B  35     -90.583 -21.347-110.371  1.00  0.00           N  
ATOM    552  CZ  ARG B  35     -90.291 -21.561-111.669  1.00  0.00           C  
ATOM    553  NH1 ARG B  35     -89.810 -22.723-112.051  1.00  0.00           N1+
ATOM    554  NH2 ARG B  35     -90.488 -20.602-112.557  1.00  0.00           N  
ATOM    555  H   ARG B  35     -88.771 -21.265-105.720  1.00  0.00           H  
ATOM    556  HA  ARG B  35     -91.585 -21.668-105.417  1.00  0.00           H  
ATOM    557 1HB  ARG B  35     -89.470 -23.191-106.969  1.00  0.00           H  
ATOM    558 2HB  ARG B  35     -91.181 -23.582-107.045  1.00  0.00           H  
ATOM    559 1HG  ARG B  35     -91.681 -21.368-107.945  1.00  0.00           H  
ATOM    560 2HG  ARG B  35     -89.963 -20.919-107.818  1.00  0.00           H  
ATOM    561 1HD  ARG B  35     -89.384 -22.701-109.361  1.00  0.00           H  
ATOM    562 2HD  ARG B  35     -91.101 -23.148-109.488  1.00  0.00           H  
ATOM    563  HE  ARG B  35     -90.951 -20.441-110.115  1.00  0.00           H  
ATOM    564 1HH1 ARG B  35     -89.659 -23.455-111.372  1.00  0.00           H  
ATOM    565 2HH1 ARG B  35     -89.590 -22.883-113.023  1.00  0.00           H  
ATOM    566 1HH2 ARG B  35     -90.859 -19.709-112.263  1.00  0.00           H  
ATOM    567 2HH2 ARG B  35     -90.270 -20.762-113.529  1.00  0.00           H  
ATOM    568  N   LEU B  36     -89.623 -23.960-104.094  1.00  0.00           N  
ATOM    569  CA  LEU B  36     -89.589 -25.084-103.167  1.00  0.00           C  
ATOM    570  C   LEU B  36     -90.122 -24.684-101.797  1.00  0.00           C  
ATOM    571  O   LEU B  36     -90.856 -25.441-101.161  1.00  0.00           O  
ATOM    572  CB  LEU B  36     -88.157 -25.615-103.030  1.00  0.00           C  
ATOM    573  CG  LEU B  36     -87.585 -26.312-104.271  1.00  0.00           C  
ATOM    574  CD1 LEU B  36     -86.110 -26.619-104.046  1.00  0.00           C  
ATOM    575  CD2 LEU B  36     -88.372 -27.584-104.547  1.00  0.00           C  
ATOM    576  H   LEU B  36     -88.754 -23.590-104.451  1.00  0.00           H  
ATOM    577  HA  LEU B  36     -90.221 -25.878-103.563  1.00  0.00           H  
ATOM    578 1HB  LEU B  36     -87.500 -24.782-102.786  1.00  0.00           H  
ATOM    579 2HB  LEU B  36     -88.128 -26.328-102.206  1.00  0.00           H  
ATOM    580  HG  LEU B  36     -87.660 -25.646-105.130  1.00  0.00           H  
ATOM    581 1HD1 LEU B  36     -85.704 -27.115-104.928  1.00  0.00           H  
ATOM    582 2HD1 LEU B  36     -85.567 -25.691-103.870  1.00  0.00           H  
ATOM    583 3HD1 LEU B  36     -86.003 -27.273-103.181  1.00  0.00           H  
ATOM    584 1HD2 LEU B  36     -87.966 -28.079-105.429  1.00  0.00           H  
ATOM    585 2HD2 LEU B  36     -88.298 -28.252-103.689  1.00  0.00           H  
ATOM    586 3HD2 LEU B  36     -89.419 -27.334-104.721  1.00  0.00           H  
ATOM    587  N   THR B  37     -89.749 -23.491-101.347  1.00  0.00           N  
ATOM    588  CA  THR B  37     -90.188 -22.988-100.052  1.00  0.00           C  
ATOM    589  C   THR B  37     -91.696 -22.777-100.025  1.00  0.00           C  
ATOM    590  O   THR B  37     -92.359 -23.089 -99.035  1.00  0.00           O  
ATOM    591  CB  THR B  37     -89.475 -21.670 -99.699  1.00  0.00           C  
ATOM    592  CG2 THR B  37     -89.971 -21.136 -98.363  1.00  0.00           C  
ATOM    593  OG1 THR B  37     -88.061 -21.893 -99.625  1.00  0.00           O  
ATOM    594  H   THR B  37     -89.145 -22.918-101.918  1.00  0.00           H  
ATOM    595  HA  THR B  37     -89.938 -23.727 -99.290  1.00  0.00           H  
ATOM    596  HB  THR B  37     -89.672 -20.931-100.475  1.00  0.00           H  
ATOM    597  HG1 THR B  37     -87.692 -21.903-100.511  1.00  0.00           H  
ATOM    598 1HG2 THR B  37     -89.456 -20.204 -98.130  1.00  0.00           H  
ATOM    599 2HG2 THR B  37     -91.044 -20.954 -98.421  1.00  0.00           H  
ATOM    600 3HG2 THR B  37     -89.768 -21.867 -97.582  1.00  0.00           H  
ATOM    601  N   LEU B  38     -92.234 -22.246-101.118  1.00  0.00           N  
ATOM    602  CA  LEU B  38     -93.666 -21.992-101.222  1.00  0.00           C  
ATOM    603  C   LEU B  38     -94.459 -23.292-101.190  1.00  0.00           C  
ATOM    604  O   LEU B  38     -95.509 -23.374-100.552  1.00  0.00           O  
ATOM    605  CB  LEU B  38     -93.975 -21.230-102.516  1.00  0.00           C  
ATOM    606  CG  LEU B  38     -93.472 -19.781-102.572  1.00  0.00           C  
ATOM    607  CD1 LEU B  38     -93.692 -19.220-103.969  1.00  0.00           C  
ATOM    608  CD2 LEU B  38     -94.202 -18.950-101.527  1.00  0.00           C  
ATOM    609  H   LEU B  38     -91.635 -22.012-101.896  1.00  0.00           H  
ATOM    610  HA  LEU B  38     -93.971 -21.381-100.374  1.00  0.00           H  
ATOM    611 1HB  LEU B  38     -93.529 -21.767-103.351  1.00  0.00           H  
ATOM    612 2HB  LEU B  38     -95.056 -21.210-102.659  1.00  0.00           H  
ATOM    613  HG  LEU B  38     -92.401 -19.759-102.369  1.00  0.00           H  
ATOM    614 1HD1 LEU B  38     -93.334 -18.190-104.009  1.00  0.00           H  
ATOM    615 2HD1 LEU B  38     -93.143 -19.821-104.694  1.00  0.00           H  
ATOM    616 3HD1 LEU B  38     -94.755 -19.243-104.209  1.00  0.00           H  
ATOM    617 1HD2 LEU B  38     -93.844 -17.920-101.566  1.00  0.00           H  
ATOM    618 2HD2 LEU B  38     -95.273 -18.969-101.730  1.00  0.00           H  
ATOM    619 3HD2 LEU B  38     -94.013 -19.363-100.537  1.00  0.00           H  
ATOM    620  N   ASP B  39     -93.951 -24.307-101.880  1.00  0.00           N  
ATOM    621  CA  ASP B  39     -94.611 -25.606-101.932  1.00  0.00           C  
ATOM    622  C   ASP B  39     -94.644 -26.262-100.558  1.00  0.00           C  
ATOM    623  O   ASP B  39     -95.649 -26.857-100.168  1.00  0.00           O  
ATOM    624  CB  ASP B  39     -93.903 -26.528-102.928  1.00  0.00           C  
ATOM    625  CG  ASP B  39     -94.126 -26.118-104.378  1.00  0.00           C  
ATOM    626  OD1 ASP B  39     -95.024 -25.348-104.625  1.00  0.00           O  
ATOM    627  OD2 ASP B  39     -93.397 -26.579-105.223  1.00  0.00           O1-
ATOM    628  H   ASP B  39     -93.085 -24.175-102.382  1.00  0.00           H  
ATOM    629  HA  ASP B  39     -95.639 -25.458-102.265  1.00  0.00           H  
ATOM    630 1HB  ASP B  39     -92.832 -26.527-102.726  1.00  0.00           H  
ATOM    631 2HB  ASP B  39     -94.260 -27.549-102.795  1.00  0.00           H  
ATOM    632  N   ALA B  40     -93.540 -26.150 -99.827  1.00  0.00           N  
ATOM    633  CA  ALA B  40     -93.440 -26.732 -98.495  1.00  0.00           C  
ATOM    634  C   ALA B  40     -94.416 -26.071 -97.530  1.00  0.00           C  
ATOM    635  O   ALA B  40     -95.046 -26.743 -96.713  1.00  0.00           O  
ATOM    636  CB  ALA B  40     -92.016 -26.613 -97.971  1.00  0.00           C  
ATOM    637  H   ALA B  40     -92.749 -25.647-100.205  1.00  0.00           H  
ATOM    638  HA  ALA B  40     -93.703 -27.787 -98.566  1.00  0.00           H  
ATOM    639 1HB  ALA B  40     -91.957 -27.053 -96.976  1.00  0.00           H  
ATOM    640 2HB  ALA B  40     -91.337 -27.140 -98.642  1.00  0.00           H  
ATOM    641 3HB  ALA B  40     -91.733 -25.563 -97.920  1.00  0.00           H  
ATOM    642  N   ILE B  41     -94.537 -24.752 -97.629  1.00  0.00           N  
ATOM    643  CA  ILE B  41     -95.437 -23.998 -96.765  1.00  0.00           C  
ATOM    644  C   ILE B  41     -96.890 -24.376 -97.020  1.00  0.00           C  
ATOM    645  O   ILE B  41     -97.680 -24.510 -96.084  1.00  0.00           O  
ATOM    646  CB  ILE B  41     -95.257 -22.483 -96.972  1.00  0.00           C  
ATOM    647  CG1 ILE B  41     -93.881 -22.036 -96.472  1.00  0.00           C  
ATOM    648  CG2 ILE B  41     -96.360 -21.714 -96.263  1.00  0.00           C  
ATOM    649  CD1 ILE B  41     -93.512 -20.627 -96.875  1.00  0.00           C  
ATOM    650  H   ILE B  41     -93.991 -24.258 -98.321  1.00  0.00           H  
ATOM    651  HA  ILE B  41     -95.201 -24.235 -95.728  1.00  0.00           H  
ATOM    652  HB  ILE B  41     -95.294 -22.254 -98.036  1.00  0.00           H  
ATOM    653 1HG1 ILE B  41     -93.852 -22.098 -95.384  1.00  0.00           H  
ATOM    654 2HG1 ILE B  41     -93.116 -22.712 -96.856  1.00  0.00           H  
ATOM    655 1HG2 ILE B  41     -96.218 -20.646 -96.418  1.00  0.00           H  
ATOM    656 2HG2 ILE B  41     -97.328 -22.013 -96.664  1.00  0.00           H  
ATOM    657 3HG2 ILE B  41     -96.328 -21.933 -95.195  1.00  0.00           H  
ATOM    658 1HD1 ILE B  41     -92.524 -20.383 -96.484  1.00  0.00           H  
ATOM    659 2HD1 ILE B  41     -93.500 -20.552 -97.963  1.00  0.00           H  
ATOM    660 3HD1 ILE B  41     -94.244 -19.930 -96.470  1.00  0.00           H  
ATOM    661  N   ARG B  42     -97.238 -24.548 -98.290  1.00  0.00           N  
ATOM    662  CA  ARG B  42     -98.599 -24.912 -98.670  1.00  0.00           C  
ATOM    663  C   ARG B  42     -98.964 -26.295 -98.148  1.00  0.00           C  
ATOM    664  O   ARG B  42    -100.080 -26.516 -97.675  1.00  0.00           O  
ATOM    665  CB  ARG B  42     -98.758 -24.886-100.183  1.00  0.00           C  
ATOM    666  CG  ARG B  42    -100.170 -25.149-100.681  1.00  0.00           C  
ATOM    667  CD  ARG B  42    -100.277 -24.961-102.151  1.00  0.00           C  
ATOM    668  NE  ARG B  42     -99.438 -25.898-102.880  1.00  0.00           N  
ATOM    669  CZ  ARG B  42     -98.302 -25.567-103.525  1.00  0.00           C  
ATOM    670  NH1 ARG B  42     -97.885 -24.320-103.522  1.00  0.00           N1+
ATOM    671  NH2 ARG B  42     -97.608 -26.494-104.161  1.00  0.00           N  
ATOM    672  H   ARG B  42     -96.543 -24.423 -99.011  1.00  0.00           H  
ATOM    673  HA  ARG B  42     -99.286 -24.185 -98.235  1.00  0.00           H  
ATOM    674 1HB  ARG B  42     -98.449 -23.914-100.564  1.00  0.00           H  
ATOM    675 2HB  ARG B  42     -98.105 -25.635-100.630  1.00  0.00           H  
ATOM    676 1HG  ARG B  42    -100.454 -26.175-100.446  1.00  0.00           H  
ATOM    677 2HG  ARG B  42    -100.862 -24.460-100.196  1.00  0.00           H  
ATOM    678 1HD  ARG B  42    -101.310 -25.114-102.464  1.00  0.00           H  
ATOM    679 2HD  ARG B  42     -99.965 -23.950-102.412  1.00  0.00           H  
ATOM    680  HE  ARG B  42     -99.727 -26.867-102.906  1.00  0.00           H  
ATOM    681 1HH1 ARG B  42     -98.415 -23.611-103.036  1.00  0.00           H  
ATOM    682 2HH1 ARG B  42     -97.034 -24.072-104.005  1.00  0.00           H  
ATOM    683 1HH2 ARG B  42     -97.929 -27.453-104.164  1.00  0.00           H  
ATOM    684 2HH2 ARG B  42     -96.758 -26.246-104.645  1.00  0.00           H  
ATOM    685  N   GLU B  43     -98.019 -27.225 -98.236  1.00  0.00           N  
ATOM    686  CA  GLU B  43     -98.241 -28.589 -97.772  1.00  0.00           C  
ATOM    687  C   GLU B  43     -98.456 -28.631 -96.266  1.00  0.00           C  
ATOM    688  O   GLU B  43     -99.314 -29.363 -95.771  1.00  0.00           O  
ATOM    689  CB  GLU B  43     -97.057 -29.481 -98.153  1.00  0.00           C  
ATOM    690  CG  GLU B  43     -97.227 -30.946 -97.778  1.00  0.00           C  
ATOM    691  CD  GLU B  43     -96.087 -31.807 -98.247  1.00  0.00           C  
ATOM    692  OE1 GLU B  43     -94.970 -31.532 -97.878  1.00  0.00           O  
ATOM    693  OE2 GLU B  43     -96.333 -32.739 -98.975  1.00  0.00           O1-
ATOM    694  H   GLU B  43     -97.124 -26.980 -98.635  1.00  0.00           H  
ATOM    695  HA  GLU B  43     -99.139 -28.977 -98.254  1.00  0.00           H  
ATOM    696 1HB  GLU B  43     -96.892 -29.428 -99.229  1.00  0.00           H  
ATOM    697 2HB  GLU B  43     -96.153 -29.114 -97.665  1.00  0.00           H  
ATOM    698 1HG  GLU B  43     -97.307 -31.026 -96.695  1.00  0.00           H  
ATOM    699 2HG  GLU B  43     -98.157 -31.315 -98.211  1.00  0.00           H  
ATOM    700  N   LEU B  44     -97.674 -27.841 -95.539  1.00  0.00           N  
ATOM    701  CA  LEU B  44     -97.778 -27.787 -94.085  1.00  0.00           C  
ATOM    702  C   LEU B  44     -99.126 -27.227 -93.651  1.00  0.00           C  
ATOM    703  O   LEU B  44     -99.736 -27.719 -92.701  1.00  0.00           O  
ATOM    704  CB  LEU B  44     -96.648 -26.926 -93.504  1.00  0.00           C  
ATOM    705  CG  LEU B  44     -95.237 -27.514 -93.620  1.00  0.00           C  
ATOM    706  CD1 LEU B  44     -94.216 -26.478 -93.170  1.00  0.00           C  
ATOM    707  CD2 LEU B  44     -95.142 -28.777 -92.778  1.00  0.00           C  
ATOM    708  H   LEU B  44     -96.989 -27.263 -96.006  1.00  0.00           H  
ATOM    709  HA  LEU B  44     -97.684 -28.800 -93.694  1.00  0.00           H  
ATOM    710 1HB  LEU B  44     -96.649 -25.964 -94.013  1.00  0.00           H  
ATOM    711 2HB  LEU B  44     -96.851 -26.755 -92.447  1.00  0.00           H  
ATOM    712  HG  LEU B  44     -95.028 -27.756 -94.662  1.00  0.00           H  
ATOM    713 1HD1 LEU B  44     -93.213 -26.896 -93.252  1.00  0.00           H  
ATOM    714 2HD1 LEU B  44     -94.292 -25.593 -93.801  1.00  0.00           H  
ATOM    715 3HD1 LEU B  44     -94.410 -26.204 -92.133  1.00  0.00           H  
ATOM    716 1HD2 LEU B  44     -94.139 -29.196 -92.861  1.00  0.00           H  
ATOM    717 2HD2 LEU B  44     -95.349 -28.536 -91.735  1.00  0.00           H  
ATOM    718 3HD2 LEU B  44     -95.871 -29.507 -93.133  1.00  0.00           H  
ATOM    719  N   THR B  45     -99.588 -26.197 -94.352  1.00  0.00           N  
ATOM    720  CA  THR B  45    -100.865 -25.569 -94.039  1.00  0.00           C  
ATOM    721  C   THR B  45    -102.023 -26.531 -94.267  1.00  0.00           C  
ATOM    722  O   THR B  45    -102.965 -26.584 -93.475  1.00  0.00           O  
ATOM    723  CB  THR B  45    -101.078 -24.296 -94.879  1.00  0.00           C  
ATOM    724  CG2 THR B  45    -102.431 -23.674 -94.571  1.00  0.00           C  
ATOM    725  OG1 THR B  45    -100.043 -23.349 -94.587  1.00  0.00           O  
ATOM    726  H   THR B  45     -99.039 -25.839 -95.120  1.00  0.00           H  
ATOM    727  HA  THR B  45    -100.864 -25.288 -92.985  1.00  0.00           H  
ATOM    728  HB  THR B  45    -101.034 -24.548 -95.938  1.00  0.00           H  
ATOM    729  HG1 THR B  45     -99.248 -23.586 -95.071  1.00  0.00           H  
ATOM    730 1HG2 THR B  45    -102.565 -22.775 -95.174  1.00  0.00           H  
ATOM    731 2HG2 THR B  45    -103.222 -24.387 -94.802  1.00  0.00           H  
ATOM    732 3HG2 THR B  45    -102.478 -23.411 -93.514  1.00  0.00           H  
ATOM    733  N   GLU B  46    -101.948 -27.293 -95.353  1.00  0.00           N  
ATOM    734  CA  GLU B  46    -102.990 -28.256 -95.687  1.00  0.00           C  
ATOM    735  C   GLU B  46    -103.072 -29.363 -94.644  1.00  0.00           C  
ATOM    736  O   GLU B  46    -104.162 -29.788 -94.261  1.00  0.00           O  
ATOM    737  CB  GLU B  46    -102.734 -28.862 -97.068  1.00  0.00           C  
ATOM    738  CG  GLU B  46    -102.926 -27.894 -98.226  1.00  0.00           C  
ATOM    739  CD  GLU B  46    -102.597 -28.503 -99.560  1.00  0.00           C  
ATOM    740  OE1 GLU B  46    -102.119 -29.612 -99.584  1.00  0.00           O  
ATOM    741  OE2 GLU B  46    -102.823 -27.858-100.558  1.00  0.00           O1-
ATOM    742  H   GLU B  46    -101.148 -27.202 -95.963  1.00  0.00           H  
ATOM    743  HA  GLU B  46    -103.949 -27.736 -95.706  1.00  0.00           H  
ATOM    744 1HB  GLU B  46    -101.712 -29.241 -97.116  1.00  0.00           H  
ATOM    745 2HB  GLU B  46    -103.403 -29.709 -97.224  1.00  0.00           H  
ATOM    746 1HG  GLU B  46    -103.965 -27.561 -98.238  1.00  0.00           H  
ATOM    747 2HG  GLU B  46    -102.296 -27.020 -98.064  1.00  0.00           H  
ATOM    748  N   LEU B  47    -101.914 -29.826 -94.186  1.00  0.00           N  
ATOM    749  CA  LEU B  47    -101.854 -30.884 -93.185  1.00  0.00           C  
ATOM    750  C   LEU B  47    -102.451 -30.424 -91.862  1.00  0.00           C  
ATOM    751  O   LEU B  47    -103.164 -31.175 -91.197  1.00  0.00           O  
ATOM    752  CB  LEU B  47    -100.401 -31.330 -92.970  1.00  0.00           C  
ATOM    753  CG  LEU B  47     -99.755 -32.076 -94.145  1.00  0.00           C  
ATOM    754  CD1 LEU B  47     -98.275 -32.290 -93.857  1.00  0.00           C  
ATOM    755  CD2 LEU B  47    -100.468 -33.402 -94.359  1.00  0.00           C  
ATOM    756  H   LEU B  47    -101.054 -29.435 -94.542  1.00  0.00           H  
ATOM    757  HA  LEU B  47    -102.432 -31.735 -93.545  1.00  0.00           H  
ATOM    758 1HB  LEU B  47     -99.796 -30.449 -92.763  1.00  0.00           H  
ATOM    759 2HB  LEU B  47    -100.364 -31.985 -92.100  1.00  0.00           H  
ATOM    760  HG  LEU B  47     -99.834 -31.471 -95.049  1.00  0.00           H  
ATOM    761 1HD1 LEU B  47     -97.814 -32.820 -94.691  1.00  0.00           H  
ATOM    762 2HD1 LEU B  47     -97.785 -31.324 -93.727  1.00  0.00           H  
ATOM    763 3HD1 LEU B  47     -98.163 -32.879 -92.947  1.00  0.00           H  
ATOM    764 1HD2 LEU B  47    -100.009 -33.932 -95.194  1.00  0.00           H  
ATOM    765 2HD2 LEU B  47    -100.388 -34.008 -93.456  1.00  0.00           H  
ATOM    766 3HD2 LEU B  47    -101.520 -33.218 -94.580  1.00  0.00           H  
ATOM    767  N   THR B  48    -102.154 -29.186 -91.483  1.00  0.00           N  
ATOM    768  CA  THR B  48    -102.662 -28.623 -90.236  1.00  0.00           C  
ATOM    769  C   THR B  48    -104.179 -28.493 -90.268  1.00  0.00           C  
ATOM    770  O   THR B  48    -104.856 -28.775 -89.279  1.00  0.00           O  
ATOM    771  CB  THR B  48    -102.030 -27.248 -89.952  1.00  0.00           C  
ATOM    772  CG2 THR B  48    -102.597 -26.657 -88.669  1.00  0.00           C  
ATOM    773  OG1 THR B  48    -100.610 -27.389 -89.821  1.00  0.00           O  
ATOM    774  H   THR B  48    -101.563 -28.619 -92.073  1.00  0.00           H  
ATOM    775  HA  THR B  48    -102.399 -29.297 -89.421  1.00  0.00           H  
ATOM    776  HB  THR B  48    -102.240 -26.573 -90.780  1.00  0.00           H  
ATOM    777  HG1 THR B  48    -100.212 -27.437 -90.693  1.00  0.00           H  
ATOM    778 1HG2 THR B  48    -102.139 -25.685 -88.484  1.00  0.00           H  
ATOM    779 2HG2 THR B  48    -103.676 -26.537 -88.770  1.00  0.00           H  
ATOM    780 3HG2 THR B  48    -102.382 -27.323 -87.836  1.00  0.00           H  
ATOM    781  N   LEU B  49    -104.706 -28.063 -91.410  1.00  0.00           N  
ATOM    782  CA  LEU B  49    -106.146 -27.894 -91.573  1.00  0.00           C  
ATOM    783  C   LEU B  49    -106.872 -29.230 -91.476  1.00  0.00           C  
ATOM    784  O   LEU B  49    -107.937 -29.326 -90.867  1.00  0.00           O  
ATOM    785  CB  LEU B  49    -106.452 -27.235 -92.924  1.00  0.00           C  
ATOM    786  CG  LEU B  49    -106.023 -25.769 -93.061  1.00  0.00           C  
ATOM    787  CD1 LEU B  49    -106.227 -25.312 -94.499  1.00  0.00           C  
ATOM    788  CD2 LEU B  49    -106.829 -24.912 -92.095  1.00  0.00           C  
ATOM    789  H   LEU B  49    -104.095 -27.848 -92.184  1.00  0.00           H  
ATOM    790  HA  LEU B  49    -106.510 -27.247 -90.776  1.00  0.00           H  
ATOM    791 1HB  LEU B  49    -105.952 -27.801 -93.707  1.00  0.00           H  
ATOM    792 2HB  LEU B  49    -107.527 -27.284 -93.098  1.00  0.00           H  
ATOM    793  HG  LEU B  49    -104.962 -25.677 -92.828  1.00  0.00           H  
ATOM    794 1HD1 LEU B  49    -105.921 -24.270 -94.596  1.00  0.00           H  
ATOM    795 2HD1 LEU B  49    -105.624 -25.929 -95.165  1.00  0.00           H  
ATOM    796 3HD1 LEU B  49    -107.278 -25.408 -94.766  1.00  0.00           H  
ATOM    797 1HD2 LEU B  49    -106.524 -23.869 -92.192  1.00  0.00           H  
ATOM    798 2HD2 LEU B  49    -107.890 -25.002 -92.328  1.00  0.00           H  
ATOM    799 3HD2 LEU B  49    -106.652 -25.248 -91.074  1.00  0.00           H  
ATOM    800  N   LYS B  50    -106.289 -30.259 -92.082  1.00  0.00           N  
ATOM    801  CA  LYS B  50    -106.880 -31.592 -92.066  1.00  0.00           C  
ATOM    802  C   LYS B  50    -106.924 -32.158 -90.653  1.00  0.00           C  
ATOM    803  O   LYS B  50    -107.908 -32.781 -90.253  1.00  0.00           O  
ATOM    804  CB  LYS B  50    -106.103 -32.534 -92.987  1.00  0.00           C  
ATOM    805  CG  LYS B  50    -106.269 -32.241 -94.472  1.00  0.00           C  
ATOM    806  CD  LYS B  50    -105.452 -33.205 -95.320  1.00  0.00           C  
ATOM    807  CE  LYS B  50    -105.609 -32.907 -96.804  1.00  0.00           C  
ATOM    808  NZ  LYS B  50    -104.785 -33.818 -97.644  1.00  0.00           N1+
ATOM    809  H   LYS B  50    -105.414 -30.115 -92.566  1.00  0.00           H  
ATOM    810  HA  LYS B  50    -107.907 -31.519 -92.428  1.00  0.00           H  
ATOM    811 1HB  LYS B  50    -105.040 -32.477 -92.752  1.00  0.00           H  
ATOM    812 2HB  LYS B  50    -106.423 -33.562 -92.810  1.00  0.00           H  
ATOM    813 1HG  LYS B  50    -107.321 -32.331 -94.746  1.00  0.00           H  
ATOM    814 2HG  LYS B  50    -105.944 -31.222 -94.681  1.00  0.00           H  
ATOM    815 1HD  LYS B  50    -104.398 -33.123 -95.050  1.00  0.00           H  
ATOM    816 2HD  LYS B  50    -105.780 -34.226 -95.128  1.00  0.00           H  
ATOM    817 1HE  LYS B  50    -106.654 -33.017 -97.088  1.00  0.00           H  
ATOM    818 2HE  LYS B  50    -105.307 -31.879 -97.002  1.00  0.00           H  
ATOM    819 1HZ  LYS B  50    -104.917 -33.588 -98.619  1.00  0.00           H  
ATOM    820 2HZ  LYS B  50    -103.810 -33.710 -97.402  1.00  0.00           H  
ATOM    821 3HZ  LYS B  50    -105.068 -34.773 -97.483  1.00  0.00           H  
ATOM    822  N   ALA B  51    -105.851 -31.938 -89.899  1.00  0.00           N  
ATOM    823  CA  ALA B  51    -105.766 -32.426 -88.528  1.00  0.00           C  
ATOM    824  C   ALA B  51    -106.806 -31.757 -87.639  1.00  0.00           C  
ATOM    825  O   ALA B  51    -107.396 -32.396 -86.768  1.00  0.00           O  
ATOM    826  CB  ALA B  51    -104.368 -32.198 -87.970  1.00  0.00           C  
ATOM    827  H   ALA B  51    -105.075 -31.420 -90.286  1.00  0.00           H  
ATOM    828  HA  ALA B  51    -105.972 -33.496 -88.536  1.00  0.00           H  
ATOM    829 1HB  ALA B  51    -104.320 -32.568 -86.947  1.00  0.00           H  
ATOM    830 2HB  ALA B  51    -103.640 -32.731 -88.584  1.00  0.00           H  
ATOM    831 3HB  ALA B  51    -104.141 -31.133 -87.983  1.00  0.00           H  
ATOM    832  N   LEU B  52    -106.970 -30.169 -88.032  1.00  0.00           N  
ATOM    833  CA  LEU B  52    -108.077 -29.444 -87.422  1.00  0.00           C  
ATOM    834  C   LEU B  52    -109.389 -30.202 -87.587  1.00  0.00           C  
ATOM    835  O   LEU B  52    -110.254 -30.163 -86.711  1.00  0.00           O  
ATOM    836  CB  LEU B  52    -108.204 -28.048 -88.044  1.00  0.00           C  
ATOM    837  CG  LEU B  52    -109.248 -27.125 -87.401  1.00  0.00           C  
ATOM    838  CD1 LEU B  52    -110.636 -27.505 -87.897  1.00  0.00           C  
ATOM    839  CD2 LEU B  52    -109.160 -27.237 -85.886  1.00  0.00           C  
ATOM    840  H   LEU B  52    -106.352 -29.681 -88.665  1.00  0.00           H  
ATOM    841  HA  LEU B  52    -107.874 -29.337 -86.357  1.00  0.00           H  
ATOM    842 1HB  LEU B  52    -107.238 -27.550 -87.979  1.00  0.00           H  
ATOM    843 2HB  LEU B  52    -108.464 -28.159 -89.096  1.00  0.00           H  
ATOM    844  HG  LEU B  52    -109.057 -26.095 -87.701  1.00  0.00           H  
ATOM    845 1HD1 LEU B  52    -111.378 -26.849 -87.441  1.00  0.00           H  
ATOM    846 2HD1 LEU B  52    -110.677 -27.398 -88.982  1.00  0.00           H  
ATOM    847 3HD1 LEU B  52    -110.850 -28.538 -87.626  1.00  0.00           H  
ATOM    848 1HD2 LEU B  52    -109.901 -26.580 -85.429  1.00  0.00           H  
ATOM    849 2HD2 LEU B  52    -109.352 -28.267 -85.585  1.00  0.00           H  
ATOM    850 3HD2 LEU B  52    -108.163 -26.943 -85.556  1.00  0.00           H  
ATOM    851  N   GLU B  53    -109.566 -30.898 -88.696  1.00  0.00           N  
ATOM    852  CA  GLU B  53    -110.613 -31.932 -88.734  1.00  0.00           C  
ATOM    853  C   GLU B  53    -110.303 -33.220 -87.941  1.00  0.00           C  
ATOM    854  O   GLU B  53    -111.179 -33.784 -87.286  1.00  0.00           O  
ATOM    855  CB  GLU B  53    -110.896 -32.304 -90.192  1.00  0.00           C  
ATOM    856  CG  GLU B  53    -111.564 -31.203 -91.003  1.00  0.00           C  
ATOM    857  CD  GLU B  53    -111.781 -31.586 -92.440  1.00  0.00           C  
ATOM    858  OE1 GLU B  53    -111.324 -32.632 -92.833  1.00  0.00           O  
ATOM    859  OE2 GLU B  53    -112.406 -30.831 -93.148  1.00  0.00           O1-
ATOM    860  H   GLU B  53    -109.002 -30.740 -89.518  1.00  0.00           H  
ATOM    861  HA  GLU B  53    -111.523 -31.521 -88.296  1.00  0.00           H  
ATOM    862 1HB  GLU B  53    -109.962 -32.566 -90.689  1.00  0.00           H  
ATOM    863 2HB  GLU B  53    -111.541 -33.182 -90.224  1.00  0.00           H  
ATOM    864 1HG  GLU B  53    -112.527 -30.967 -90.553  1.00  0.00           H  
ATOM    865 2HG  GLU B  53    -110.945 -30.309 -90.960  1.00  0.00           H  
ATOM    866  N   ALA B  54    -109.054 -33.685 -88.000  1.00  0.00           N  
ATOM    867  CA  ALA B  54    -108.729 -35.090 -87.687  1.00  0.00           C  
ATOM    868  C   ALA B  54    -108.902 -35.425 -86.209  1.00  0.00           C  
ATOM    869  O   ALA B  54    -108.738 -34.567 -85.343  1.00  0.00           O  
ATOM    870  CB  ALA B  54    -107.305 -35.407 -88.121  1.00  0.00           C  
ATOM    871  H   ALA B  54    -108.307 -33.059 -88.264  1.00  0.00           H  
ATOM    872  HA  ALA B  54    -109.416 -35.728 -88.242  1.00  0.00           H  
ATOM    873 1HB  ALA B  54    -107.078 -36.448 -87.892  1.00  0.00           H  
ATOM    874 2HB  ALA B  54    -107.205 -35.240 -89.193  1.00  0.00           H  
ATOM    875 3HB  ALA B  54    -106.611 -34.759 -87.588  1.00  0.00           H  
ATOM    876  N   PRO B  55    -109.235 -36.687 -85.935  1.00  0.00           N  
ATOM    877  CA  PRO B  55    -109.416 -37.153 -84.567  1.00  0.00           C  
ATOM    878  C   PRO B  55    -108.141 -36.951 -83.779  1.00  0.00           C  
ATOM    879  O   PRO B  55    -107.041 -37.161 -84.294  1.00  0.00           O  
ATOM    880  CB  PRO B  55    -109.749 -38.638 -84.739  1.00  0.00           C  
ATOM    881  CG  PRO B  55    -110.321 -38.729 -86.113  1.00  0.00           C  
ATOM    882  CD  PRO B  55    -109.528 -37.732 -86.915  1.00  0.00           C  
ATOM    883  HA  PRO B  55    -110.257 -36.613 -84.109  1.00  0.00           H  
ATOM    884 1HB  PRO B  55    -108.839 -39.244 -84.615  1.00  0.00           H  
ATOM    885 2HB  PRO B  55    -110.456 -38.958 -83.960  1.00  0.00           H  
ATOM    886 1HG  PRO B  55    -110.224 -39.755 -86.497  1.00  0.00           H  
ATOM    887 2HG  PRO B  55    -111.396 -38.497 -86.092  1.00  0.00           H  
ATOM    888 1HD  PRO B  55    -108.613 -38.210 -87.294  1.00  0.00           H  
ATOM    889 2HD  PRO B  55    -110.143 -37.358 -87.747  1.00  0.00           H  
ATOM    890  N   VAL B  56    -108.294 -36.547 -82.530  1.00  0.00           N  
ATOM    891  CA  VAL B  56    -107.174 -36.051 -81.755  1.00  0.00           C  
ATOM    892  C   VAL B  56    -106.087 -37.109 -81.583  1.00  0.00           C  
ATOM    893  O   VAL B  56    -104.909 -36.784 -81.434  1.00  0.00           O  
ATOM    894  CB  VAL B  56    -107.660 -35.589 -80.368  1.00  0.00           C  
ATOM    895  CG1 VAL B  56    -108.058 -36.786 -79.517  1.00  0.00           C  
ATOM    896  CG2 VAL B  56    -106.571 -34.778 -79.682  1.00  0.00           C  
ATOM    897  H   VAL B  56    -109.210 -36.583 -82.105  1.00  0.00           H  
ATOM    898  HA  VAL B  56    -106.743 -35.197 -82.277  1.00  0.00           H  
ATOM    899  HB  VAL B  56    -108.550 -34.973 -80.492  1.00  0.00           H  
ATOM    900 1HG1 VAL B  56    -108.399 -36.441 -78.541  1.00  0.00           H  
ATOM    901 2HG1 VAL B  56    -108.863 -37.332 -80.010  1.00  0.00           H  
ATOM    902 3HG1 VAL B  56    -107.199 -37.444 -79.389  1.00  0.00           H  
ATOM    903 1HG2 VAL B  56    -106.922 -34.454 -78.702  1.00  0.00           H  
ATOM    904 2HG2 VAL B  56    -105.679 -35.394 -79.563  1.00  0.00           H  
ATOM    905 3HG2 VAL B  56    -106.331 -33.905 -80.289  1.00  0.00           H  
ATOM    906  N   GLU B  57    -106.480 -38.380 -81.604  1.00  0.00           N  
ATOM    907  CA  GLU B  57    -105.544 -39.462 -81.319  1.00  0.00           C  
ATOM    908  C   GLU B  57    -104.398 -39.489 -82.326  1.00  0.00           C  
ATOM    909  O   GLU B  57    -103.227 -39.455 -81.949  1.00  0.00           O  
ATOM    910  CB  GLU B  57    -106.271 -40.809 -81.325  1.00  0.00           C  
ATOM    911  CG  GLU B  57    -107.267 -40.990 -80.189  1.00  0.00           C  
ATOM    912  CD  GLU B  57    -108.587 -40.321 -80.454  1.00  0.00           C  
ATOM    913  OE1 GLU B  57    -108.737 -39.742 -81.503  1.00  0.00           O  
ATOM    914  OE2 GLU B  57    -109.446 -40.389 -79.607  1.00  0.00           O1-
ATOM    915  H   GLU B  57    -107.440 -38.604 -81.820  1.00  0.00           H  
ATOM    916  HA  GLU B  57    -105.118 -39.299 -80.328  1.00  0.00           H  
ATOM    917 1HB  GLU B  57    -106.811 -40.927 -82.265  1.00  0.00           H  
ATOM    918 2HB  GLU B  57    -105.542 -41.616 -81.263  1.00  0.00           H  
ATOM    919 1HG  GLU B  57    -107.437 -42.055 -80.035  1.00  0.00           H  
ATOM    920 2HG  GLU B  57    -106.837 -40.584 -79.274  1.00  0.00           H  
ATOM    921  N   LYS B  58    -104.732 -39.550 -83.616  1.00  0.00           N  
ATOM    922  CA  LYS B  58    -104.448 -39.459 -85.050  1.00  0.00           C  
ATOM    923  C   LYS B  58    -103.572 -38.265 -85.287  1.00  0.00           C  
ATOM    924  O   LYS B  58    -102.808 -38.225 -86.252  1.00  0.00           O  
ATOM    925  CB  LYS B  58    -105.732 -39.349 -85.873  1.00  0.00           C  
ATOM    926  CG  LYS B  58    -105.510 -39.291 -87.379  1.00  0.00           C  
ATOM    927  CD  LYS B  58    -104.945 -40.602 -87.905  1.00  0.00           C  
ATOM    928  CE  LYS B  58    -104.818 -40.584 -89.422  1.00  0.00           C  
ATOM    929  NZ  LYS B  58    -104.233 -41.846 -89.948  1.00  0.00           N1+
ATOM    930  H   LYS B  58    -105.667 -39.783 -83.314  1.00  0.00           H  
ATOM    931  HA  LYS B  58    -103.914 -40.359 -85.354  1.00  0.00           H  
ATOM    932 1HB  LYS B  58    -106.375 -40.204 -85.663  1.00  0.00           H  
ATOM    933 2HB  LYS B  58    -106.276 -38.451 -85.582  1.00  0.00           H  
ATOM    934 1HG  LYS B  58    -106.458 -39.088 -87.880  1.00  0.00           H  
ATOM    935 2HG  LYS B  58    -104.816 -38.486 -87.614  1.00  0.00           H  
ATOM    936 1HD  LYS B  58    -103.959 -40.775 -87.468  1.00  0.00           H  
ATOM    937 2HD  LYS B  58    -105.600 -41.424 -87.615  1.00  0.00           H  
ATOM    938 1HE  LYS B  58    -105.802 -40.441 -89.866  1.00  0.00           H  
ATOM    939 2HE  LYS B  58    -104.183 -39.750 -89.723  1.00  0.00           H  
ATOM    940 1HZ  LYS B  58    -104.165 -41.794 -90.954  1.00  0.00           H  
ATOM    941 2HZ  LYS B  58    -103.311 -41.979 -89.555  1.00  0.00           H  
ATOM    942 3HZ  LYS B  58    -104.823 -42.624 -89.690  1.00  0.00           H  
ATOM    943  N   GLN B  59    -103.748 -37.368 -84.379  1.00  0.00           N  
ATOM    944  CA  GLN B  59    -103.212 -36.013 -84.344  1.00  0.00           C  
ATOM    945  C   GLN B  59    -101.692 -36.023 -84.267  1.00  0.00           C  
ATOM    946  O   GLN B  59    -101.019 -35.302 -85.003  1.00  0.00           O  
ATOM    947  CB  GLN B  59    -103.790 -35.239 -83.156  1.00  0.00           C  
ATOM    948  CG  GLN B  59    -103.356 -33.785 -83.090  1.00  0.00           C  
ATOM    949  CD  GLN B  59    -103.890 -32.968 -84.252  1.00  0.00           C  
ATOM    950  NE2 GLN B  59    -105.143 -32.541 -84.147  1.00  0.00           N  
ATOM    951  OE1 GLN B  59    -103.184 -32.725 -85.235  1.00  0.00           O  
ATOM    952  H   GLN B  59    -104.333 -37.686 -83.619  1.00  0.00           H  
ATOM    953  HA  GLN B  59    -103.499 -35.504 -85.264  1.00  0.00           H  
ATOM    954 1HB  GLN B  59    -104.878 -35.263 -83.200  1.00  0.00           H  
ATOM    955 2HB  GLN B  59    -103.489 -35.722 -82.226  1.00  0.00           H  
ATOM    956 1HG  GLN B  59    -103.729 -33.346 -82.164  1.00  0.00           H  
ATOM    957 2HG  GLN B  59    -102.267 -33.739 -83.113  1.00  0.00           H  
ATOM    958 1HE2 GLN B  59    -105.550 -31.998 -84.883  1.00  0.00           H  
ATOM    959 2HE2 GLN B  59    -105.680 -32.762 -83.333  1.00  0.00           H  
ATOM    960  N   LEU B  60    -101.199 -36.875 -83.344  1.00  0.00           N  
ATOM    961  CA  LEU B  60     -99.754 -36.982 -83.170  1.00  0.00           C  
ATOM    962  C   LEU B  60     -99.082 -37.481 -84.442  1.00  0.00           C  
ATOM    963  O   LEU B  60     -98.024 -36.987 -84.832  1.00  0.00           O  
ATOM    964  CB  LEU B  60     -99.428 -37.928 -82.008  1.00  0.00           C  
ATOM    965  CG  LEU B  60     -97.937 -38.113 -81.699  1.00  0.00           C  
ATOM    966  CD1 LEU B  60     -97.323 -36.768 -81.334  1.00  0.00           C  
ATOM    967  CD2 LEU B  60     -97.774 -39.112 -80.563  1.00  0.00           C  
ATOM    968  H   LEU B  60    -101.807 -37.441 -82.769  1.00  0.00           H  
ATOM    969  HA  LEU B  60     -99.360 -35.992 -82.938  1.00  0.00           H  
ATOM    970 1HB  LEU B  60     -99.909 -37.550 -81.107  1.00  0.00           H  
ATOM    971 2HB  LEU B  60     -99.844 -38.910 -82.231  1.00  0.00           H  
ATOM    972  HG  LEU B  60     -97.424 -38.484 -82.586  1.00  0.00           H  
ATOM    973 1HD1 LEU B  60     -96.264 -36.899 -81.115  1.00  0.00           H  
ATOM    974 2HD1 LEU B  60     -97.436 -36.077 -82.171  1.00  0.00           H  
ATOM    975 3HD1 LEU B  60     -97.827 -36.362 -80.458  1.00  0.00           H  
ATOM    976 1HD2 LEU B  60     -96.713 -39.245 -80.344  1.00  0.00           H  
ATOM    977 2HD2 LEU B  60     -98.285 -38.742 -79.675  1.00  0.00           H  
ATOM    978 3HD2 LEU B  60     -98.206 -40.070 -80.857  1.00  0.00           H  
ATOM    979  N   GLU B  61     -99.752 -38.476 -85.058  1.00  0.00           N  
ATOM    980  CA  GLU B  61     -99.216 -39.045 -86.288  1.00  0.00           C  
ATOM    981  C   GLU B  61     -99.137 -37.996 -87.391  1.00  0.00           C  
ATOM    982  O   GLU B  61     -98.159 -37.937 -88.135  1.00  0.00           O  
ATOM    983  CB  GLU B  61    -100.077 -40.222 -86.752  1.00  0.00           C  
ATOM    984  CG  GLU B  61     -99.979 -41.458 -85.868  1.00  0.00           C  
ATOM    985  CD  GLU B  61    -100.898 -42.565 -86.307  1.00  0.00           C  
ATOM    986  OE1 GLU B  61    -101.675 -42.346 -87.204  1.00  0.00           O  
ATOM    987  OE2 GLU B  61    -100.820 -43.632 -85.745  1.00  0.00           O1-
ATOM    988  H   GLU B  61    -100.619 -38.837 -84.686  1.00  0.00           H  
ATOM    989  HA  GLU B  61     -98.206 -39.407 -86.090  1.00  0.00           H  
ATOM    990 1HB  GLU B  61    -101.122 -39.918 -86.786  1.00  0.00           H  
ATOM    991 2HB  GLU B  61     -99.786 -40.510 -87.762  1.00  0.00           H  
ATOM    992 1HG  GLU B  61     -98.953 -41.825 -85.885  1.00  0.00           H  
ATOM    993 2HG  GLU B  61    -100.219 -41.179 -84.843  1.00  0.00           H  
ATOM    994  N   ILE B  62    -100.213 -37.185 -87.447  1.00  0.00           N  
ATOM    995  CA  ILE B  62    -100.263 -36.136 -88.458  1.00  0.00           C  
ATOM    996  C   ILE B  62     -99.130 -35.135 -88.271  1.00  0.00           C  
ATOM    997  O   ILE B  62     -98.510 -34.697 -89.239  1.00  0.00           O  
ATOM    998  CB  ILE B  62    -101.614 -35.398 -88.417  1.00  0.00           C  
ATOM    999  CG1 ILE B  62    -102.744 -36.325 -88.869  1.00  0.00           C  
ATOM   1000  CG2 ILE B  62    -101.565 -34.150 -89.286  1.00  0.00           C  
ATOM   1001  CD1 ILE B  62    -104.127 -35.778 -88.603  1.00  0.00           C  
ATOM   1002  H   ILE B  62    -100.986 -37.286 -86.805  1.00  0.00           H  
ATOM   1003  HA  ILE B  62    -100.153 -36.597 -89.439  1.00  0.00           H  
ATOM   1004  HB  ILE B  62    -101.837 -35.105 -87.391  1.00  0.00           H  
ATOM   1005 1HG1 ILE B  62    -102.652 -36.517 -89.938  1.00  0.00           H  
ATOM   1006 2HG1 ILE B  62    -102.655 -37.285 -88.358  1.00  0.00           H  
ATOM   1007 1HG2 ILE B  62    -102.527 -33.641 -89.245  1.00  0.00           H  
ATOM   1008 2HG2 ILE B  62    -100.785 -33.483 -88.920  1.00  0.00           H  
ATOM   1009 3HG2 ILE B  62    -101.346 -34.433 -90.316  1.00  0.00           H  
ATOM   1010 1HD1 ILE B  62    -104.875 -36.491 -88.950  1.00  0.00           H  
ATOM   1011 2HD1 ILE B  62    -104.253 -35.612 -87.532  1.00  0.00           H  
ATOM   1012 3HD1 ILE B  62    -104.254 -34.835 -89.134  1.00  0.00           H  
ATOM   1013  N   ALA B  63     -98.902 -34.807 -86.982  1.00  0.00           N  
ATOM   1014  CA  ALA B  63     -97.842 -33.858 -86.664  1.00  0.00           C  
ATOM   1015  C   ALA B  63     -96.481 -34.388 -87.094  1.00  0.00           C  
ATOM   1016  O   ALA B  63     -95.655 -33.648 -87.628  1.00  0.00           O  
ATOM   1017  CB  ALA B  63     -97.840 -33.544 -85.175  1.00  0.00           C  
ATOM   1018  H   ALA B  63     -99.449 -35.204 -86.230  1.00  0.00           H  
ATOM   1019  HA  ALA B  63     -98.032 -32.939 -87.219  1.00  0.00           H  
ATOM   1020 1HB  ALA B  63     -97.043 -32.834 -84.954  1.00  0.00           H  
ATOM   1021 2HB  ALA B  63     -98.800 -33.110 -84.894  1.00  0.00           H  
ATOM   1022 3HB  ALA B  63     -97.676 -34.460 -84.610  1.00  0.00           H  
ATOM   1023  N   LYS B  64     -96.301 -35.700 -86.832  1.00  0.00           N  
ATOM   1024  CA  LYS B  64     -95.038 -36.334 -87.195  1.00  0.00           C  
ATOM   1025  C   LYS B  64     -94.811 -36.283 -88.701  1.00  0.00           C  
ATOM   1026  O   LYS B  64     -93.699 -36.025 -89.162  1.00  0.00           O  
ATOM   1027  CB  LYS B  64     -95.006 -37.783 -86.706  1.00  0.00           C  
ATOM   1028  CG  LYS B  64     -93.702 -38.514 -86.995  1.00  0.00           C  
ATOM   1029  CD  LYS B  64     -93.715 -39.918 -86.409  1.00  0.00           C  
ATOM   1030  CE  LYS B  64     -92.379 -40.616 -86.613  1.00  0.00           C  
ATOM   1031  NZ  LYS B  64     -92.084 -40.847 -88.054  1.00  0.00           N1+
ATOM   1032  H   LYS B  64     -97.020 -36.254 -86.389  1.00  0.00           H  
ATOM   1033  HA  LYS B  64     -94.226 -35.786 -86.717  1.00  0.00           H  
ATOM   1034 1HB  LYS B  64     -95.171 -37.807 -85.629  1.00  0.00           H  
ATOM   1035 2HB  LYS B  64     -95.815 -38.343 -87.175  1.00  0.00           H  
ATOM   1036 1HG  LYS B  64     -93.552 -38.582 -88.073  1.00  0.00           H  
ATOM   1037 2HG  LYS B  64     -92.870 -37.958 -86.566  1.00  0.00           H  
ATOM   1038 1HD  LYS B  64     -93.927 -39.864 -85.340  1.00  0.00           H  
ATOM   1039 2HD  LYS B  64     -94.498 -40.505 -86.888  1.00  0.00           H  
ATOM   1040 1HE  LYS B  64     -91.582 -40.010 -86.185  1.00  0.00           H  
ATOM   1041 2HE  LYS B  64     -92.388 -41.578 -86.099  1.00  0.00           H  
ATOM   1042 1HZ  LYS B  64     -91.193 -41.311 -88.146  1.00  0.00           H  
ATOM   1043 2HZ  LYS B  64     -92.809 -41.425 -88.457  1.00  0.00           H  
ATOM   1044 3HZ  LYS B  64     -92.055 -39.961 -88.537  1.00  0.00           H  
ATOM   1045  N   GLU B  65     -95.918 -36.543 -89.428  1.00  0.00           N  
ATOM   1046  CA  GLU B  65     -95.837 -36.526 -90.882  1.00  0.00           C  
ATOM   1047  C   GLU B  65     -95.444 -35.147 -91.397  1.00  0.00           C  
ATOM   1048  O   GLU B  65     -94.636 -35.024 -92.318  1.00  0.00           O  
ATOM   1049  CB  GLU B  65     -97.174 -36.948 -91.495  1.00  0.00           C  
ATOM   1050  CG  GLU B  65     -97.172 -37.027 -93.015  1.00  0.00           C  
ATOM   1051  CD  GLU B  65     -98.478 -37.516 -93.578  1.00  0.00           C  
ATOM   1052  OE1 GLU B  65     -99.361 -37.810 -92.809  1.00  0.00           O  
ATOM   1053  OE2 GLU B  65     -98.592 -37.594 -94.778  1.00  0.00           O1-
ATOM   1054  H   GLU B  65     -96.803 -36.748 -88.986  1.00  0.00           H  
ATOM   1055  HA  GLU B  65     -95.070 -37.237 -91.194  1.00  0.00           H  
ATOM   1056 1HB  GLU B  65     -97.458 -37.928 -91.110  1.00  0.00           H  
ATOM   1057 2HB  GLU B  65     -97.950 -36.242 -91.197  1.00  0.00           H  
ATOM   1058 1HG  GLU B  65     -96.963 -36.037 -93.420  1.00  0.00           H  
ATOM   1059 2HG  GLU B  65     -96.372 -37.694 -93.333  1.00  0.00           H  
ATOM   1060  N   LEU B  66     -96.056 -34.132 -90.754  1.00  0.00           N  
ATOM   1061  CA  LEU B  66     -95.766 -32.759 -91.149  1.00  0.00           C  
ATOM   1062  C   LEU B  66     -94.297 -32.422 -90.932  1.00  0.00           C  
ATOM   1063  O   LEU B  66     -93.671 -31.768 -91.767  1.00  0.00           O  
ATOM   1064  CB  LEU B  66     -96.644 -31.783 -90.356  1.00  0.00           C  
ATOM   1065  CG  LEU B  66     -96.514 -30.305 -90.745  1.00  0.00           C  
ATOM   1066  CD1 LEU B  66     -97.806 -29.575 -90.404  1.00  0.00           C  
ATOM   1067  CD2 LEU B  66     -95.329 -29.690 -90.018  1.00  0.00           C  
ATOM   1068  H   LEU B  66     -96.711 -34.301 -90.004  1.00  0.00           H  
ATOM   1069  HA  LEU B  66     -95.991 -32.650 -92.210  1.00  0.00           H  
ATOM   1070 1HB  LEU B  66     -97.687 -32.070 -90.486  1.00  0.00           H  
ATOM   1071 2HB  LEU B  66     -96.393 -31.870 -89.299  1.00  0.00           H  
ATOM   1072  HG  LEU B  66     -96.361 -30.224 -91.822  1.00  0.00           H  
ATOM   1073 1HD1 LEU B  66     -97.715 -28.524 -90.681  1.00  0.00           H  
ATOM   1074 2HD1 LEU B  66     -98.635 -30.023 -90.953  1.00  0.00           H  
ATOM   1075 3HD1 LEU B  66     -97.996 -29.652 -89.334  1.00  0.00           H  
ATOM   1076 1HD2 LEU B  66     -95.237 -28.639 -90.295  1.00  0.00           H  
ATOM   1077 2HD2 LEU B  66     -95.482 -29.768 -88.942  1.00  0.00           H  
ATOM   1078 3HD2 LEU B  66     -94.418 -30.220 -90.294  1.00  0.00           H  
ATOM   1079  N   ALA B  67     -93.793 -32.901 -89.777  1.00  0.00           N  
ATOM   1080  CA  ALA B  67     -92.395 -32.649 -89.449  1.00  0.00           C  
ATOM   1081  C   ALA B  67     -91.466 -33.280 -90.476  1.00  0.00           C  
ATOM   1082  O   ALA B  67     -90.471 -32.678 -90.880  1.00  0.00           O  
ATOM   1083  CB  ALA B  67     -92.076 -33.171 -88.056  1.00  0.00           C  
ATOM   1084  H   ALA B  67     -94.362 -33.430 -89.132  1.00  0.00           H  
ATOM   1085  HA  ALA B  67     -92.232 -31.572 -89.468  1.00  0.00           H  
ATOM   1086 1HB  ALA B  67     -91.028 -32.976 -87.825  1.00  0.00           H  
ATOM   1087 2HB  ALA B  67     -92.708 -32.667 -87.325  1.00  0.00           H  
ATOM   1088 3HB  ALA B  67     -92.262 -34.243 -88.018  1.00  0.00           H  
ATOM   1089  N   GLU B  68     -91.844 -34.514 -90.867  1.00  0.00           N  
ATOM   1090  CA  GLU B  68     -91.040 -35.231 -91.850  1.00  0.00           C  
ATOM   1091  C   GLU B  68     -90.999 -34.483 -93.178  1.00  0.00           C  
ATOM   1092  O   GLU B  68     -89.952 -34.393 -93.819  1.00  0.00           O  
ATOM   1093  CB  GLU B  68     -91.591 -36.642 -92.065  1.00  0.00           C  
ATOM   1094  CG  GLU B  68     -91.394 -37.580 -90.882  1.00  0.00           C  
ATOM   1095  CD  GLU B  68     -92.017 -38.932 -91.098  1.00  0.00           C  
ATOM   1096  OE1 GLU B  68     -92.686 -39.105 -92.089  1.00  0.00           O  
ATOM   1097  OE2 GLU B  68     -91.825 -39.791 -90.270  1.00  0.00           O1-
ATOM   1098  H   GLU B  68     -92.673 -34.954 -90.495  1.00  0.00           H  
ATOM   1099  HA  GLU B  68     -90.020 -35.308 -91.472  1.00  0.00           H  
ATOM   1100 1HB  GLU B  68     -92.659 -36.588 -92.275  1.00  0.00           H  
ATOM   1101 2HB  GLU B  68     -91.109 -37.092 -92.933  1.00  0.00           H  
ATOM   1102 1HG  GLU B  68     -90.327 -37.709 -90.707  1.00  0.00           H  
ATOM   1103 2HG  GLU B  68     -91.828 -37.123 -89.994  1.00  0.00           H  
ATOM   1104  N   LYS B  69     -92.186 -33.960 -93.544  1.00  0.00           N  
ATOM   1105  CA  LYS B  69     -92.284 -33.218 -94.796  1.00  0.00           C  
ATOM   1106  C   LYS B  69     -91.395 -31.981 -94.774  1.00  0.00           C  
ATOM   1107  O   LYS B  69     -90.733 -31.662 -95.762  1.00  0.00           O  
ATOM   1108  CB  LYS B  69     -93.735 -32.819 -95.069  1.00  0.00           C  
ATOM   1109  CG  LYS B  69     -94.659 -33.985 -95.392  1.00  0.00           C  
ATOM   1110  CD  LYS B  69     -94.291 -34.632 -96.718  1.00  0.00           C  
ATOM   1111  CE  LYS B  69     -95.260 -35.749 -97.078  1.00  0.00           C  
ATOM   1112  NZ  LYS B  69     -94.893 -36.412 -98.359  1.00  0.00           N1+
ATOM   1113  H   LYS B  69     -93.010 -34.070 -92.971  1.00  0.00           H  
ATOM   1114  HA  LYS B  69     -91.941 -33.861 -95.607  1.00  0.00           H  
ATOM   1115 1HB  LYS B  69     -94.140 -32.301 -94.200  1.00  0.00           H  
ATOM   1116 2HB  LYS B  69     -93.769 -32.123 -95.909  1.00  0.00           H  
ATOM   1117 1HG  LYS B  69     -94.590 -34.733 -94.601  1.00  0.00           H  
ATOM   1118 2HG  LYS B  69     -95.688 -33.631 -95.442  1.00  0.00           H  
ATOM   1119 1HD  LYS B  69     -94.310 -33.879 -97.508  1.00  0.00           H  
ATOM   1120 2HD  LYS B  69     -93.284 -35.043 -96.656  1.00  0.00           H  
ATOM   1121 1HE  LYS B  69     -95.264 -36.496 -96.285  1.00  0.00           H  
ATOM   1122 2HE  LYS B  69     -96.267 -35.343 -97.169  1.00  0.00           H  
ATOM   1123 1HZ  LYS B  69     -95.558 -37.145 -98.562  1.00  0.00           H  
ATOM   1124 2HZ  LYS B  69     -94.905 -35.732 -99.106  1.00  0.00           H  
ATOM   1125 3HZ  LYS B  69     -93.969 -36.810 -98.281  1.00  0.00           H  
ATOM   1126  N   ALA B  70     -91.420 -31.315 -93.603  1.00  0.00           N  
ATOM   1127  CA  ALA B  70     -90.611 -30.112 -93.449  1.00  0.00           C  
ATOM   1128  C   ALA B  70     -89.127 -30.423 -93.597  1.00  0.00           C  
ATOM   1129  O   ALA B  70     -88.385 -29.672 -94.228  1.00  0.00           O  
ATOM   1130  CB  ALA B  70     -90.883 -29.459 -92.102  1.00  0.00           C  
ATOM   1131  H   ALA B  70     -91.987 -31.629 -92.828  1.00  0.00           H  
ATOM   1132  HA  ALA B  70     -90.886 -29.415 -94.242  1.00  0.00           H  
ATOM   1133 1HB  ALA B  70     -90.271 -28.562 -92.003  1.00  0.00           H  
ATOM   1134 2HB  ALA B  70     -91.936 -29.187 -92.034  1.00  0.00           H  
ATOM   1135 3HB  ALA B  70     -90.636 -30.156 -91.303  1.00  0.00           H  
ATOM   1136  N   LYS B  71     -88.747 -31.563 -92.983  1.00  0.00           N  
ATOM   1137  CA  LYS B  71     -87.351 -31.977 -93.048  1.00  0.00           C  
ATOM   1138  C   LYS B  71     -86.921 -32.240 -94.487  1.00  0.00           C  
ATOM   1139  O   LYS B  71     -85.821 -31.867 -94.895  1.00  0.00           O  
ATOM   1140  CB  LYS B  71     -87.121 -33.225 -92.193  1.00  0.00           C  
ATOM   1141  CG  LYS B  71     -87.202 -32.982 -90.692  1.00  0.00           C  
ATOM   1142  CD  LYS B  71     -86.984 -34.270 -89.913  1.00  0.00           C  
ATOM   1143  CE  LYS B  71     -87.077 -34.032 -88.413  1.00  0.00           C  
ATOM   1144  NZ  LYS B  71     -86.904 -35.291 -87.637  1.00  0.00           N1+
ATOM   1145  H   LYS B  71     -89.408 -32.138 -92.479  1.00  0.00           H  
ATOM   1146  HA  LYS B  71     -86.732 -31.168 -92.658  1.00  0.00           H  
ATOM   1147 1HB  LYS B  71     -87.862 -33.983 -92.450  1.00  0.00           H  
ATOM   1148 2HB  LYS B  71     -86.138 -33.640 -92.413  1.00  0.00           H  
ATOM   1149 1HG  LYS B  71     -86.441 -32.257 -90.399  1.00  0.00           H  
ATOM   1150 2HG  LYS B  71     -88.181 -32.576 -90.442  1.00  0.00           H  
ATOM   1151 1HD  LYS B  71     -87.739 -35.003 -90.203  1.00  0.00           H  
ATOM   1152 2HD  LYS B  71     -86.000 -34.675 -90.146  1.00  0.00           H  
ATOM   1153 1HE  LYS B  71     -86.306 -33.324 -88.108  1.00  0.00           H  
ATOM   1154 2HE  LYS B  71     -88.049 -33.602 -88.171  1.00  0.00           H  
ATOM   1155 1HZ  LYS B  71     -86.972 -35.090 -86.649  1.00  0.00           H  
ATOM   1156 2HZ  LYS B  71     -87.626 -35.948 -87.898  1.00  0.00           H  
ATOM   1157 3HZ  LYS B  71     -85.997 -35.688 -87.838  1.00  0.00           H  
ATOM   1158  N   GLU B  72     -87.845 -32.897 -95.218  1.00  0.00           N  
ATOM   1159  CA  GLU B  72     -87.559 -33.211 -96.613  1.00  0.00           C  
ATOM   1160  C   GLU B  72     -87.359 -31.944 -97.433  1.00  0.00           C  
ATOM   1161  O   GLU B  72     -86.463 -31.873 -98.276  1.00  0.00           O  
ATOM   1162  CB  GLU B  72     -88.691 -34.046 -97.216  1.00  0.00           C  
ATOM   1163  CG  GLU B  72     -88.780 -35.467 -96.677  1.00  0.00           C  
ATOM   1164  CD  GLU B  72     -89.950 -36.231 -97.232  1.00  0.00           C  
ATOM   1165  OE1 GLU B  72     -90.742 -35.643 -97.929  1.00  0.00           O  
ATOM   1166  OE2 GLU B  72     -90.053 -37.403 -96.957  1.00  0.00           O1-
ATOM   1167  H   GLU B  72     -88.731 -33.177 -94.823  1.00  0.00           H  
ATOM   1168  HA  GLU B  72     -86.636 -33.791 -96.655  1.00  0.00           H  
ATOM   1169 1HB  GLU B  72     -89.645 -33.555 -97.026  1.00  0.00           H  
ATOM   1170 2HB  GLU B  72     -88.563 -34.106 -98.297  1.00  0.00           H  
ATOM   1171 1HG  GLU B  72     -87.863 -35.998 -96.927  1.00  0.00           H  
ATOM   1172 2HG  GLU B  72     -88.860 -35.427 -95.591  1.00  0.00           H  
ATOM   1173  N   SER B  73     -88.235 -30.960 -97.139  1.00  0.00           N  
ATOM   1174  CA  SER B  73     -88.150 -29.693 -97.854  1.00  0.00           C  
ATOM   1175  C   SER B  73     -86.815 -29.005 -97.598  1.00  0.00           C  
ATOM   1176  O   SER B  73     -86.206 -28.451 -98.514  1.00  0.00           O  
ATOM   1177  CB  SER B  73     -89.288 -28.782 -97.436  1.00  0.00           C  
ATOM   1178  OG  SER B  73     -90.524 -29.305 -97.839  1.00  0.00           O  
ATOM   1179  H   SER B  73     -88.950 -31.081 -96.436  1.00  0.00           H  
ATOM   1180  HA  SER B  73     -88.233 -29.893 -98.923  1.00  0.00           H  
ATOM   1181 1HB  SER B  73     -89.277 -28.660 -96.353  1.00  0.00           H  
ATOM   1182 2HB  SER B  73     -89.145 -27.797 -97.877  1.00  0.00           H  
ATOM   1183  HG  SER B  73     -90.751 -29.976 -97.191  1.00  0.00           H  
ATOM   1184  N   LEU B  74     -86.405 -29.074 -96.315  1.00  0.00           N  
ATOM   1185  CA  LEU B  74     -85.139 -28.455 -95.936  1.00  0.00           C  
ATOM   1186  C   LEU B  74     -83.970 -29.098 -96.672  1.00  0.00           C  
ATOM   1187  O   LEU B  74     -83.057 -28.410 -97.128  1.00  0.00           O  
ATOM   1188  CB  LEU B  74     -84.924 -28.570 -94.422  1.00  0.00           C  
ATOM   1189  CG  LEU B  74     -85.864 -27.728 -93.551  1.00  0.00           C  
ATOM   1190  CD1 LEU B  74     -85.655 -28.085 -92.085  1.00  0.00           C  
ATOM   1191  CD2 LEU B  74     -85.596 -26.251 -93.797  1.00  0.00           C  
ATOM   1192  H   LEU B  74     -86.953 -29.545 -95.610  1.00  0.00           H  
ATOM   1193  HA  LEU B  74     -85.177 -27.400 -96.206  1.00  0.00           H  
ATOM   1194 1HB  LEU B  74     -85.049 -29.613 -94.132  1.00  0.00           H  
ATOM   1195 2HB  LEU B  74     -83.902 -28.272 -94.193  1.00  0.00           H  
ATOM   1196  HG  LEU B  74     -86.899 -27.956 -93.805  1.00  0.00           H  
ATOM   1197 1HD1 LEU B  74     -86.322 -27.486 -91.465  1.00  0.00           H  
ATOM   1198 2HD1 LEU B  74     -85.872 -29.143 -91.934  1.00  0.00           H  
ATOM   1199 3HD1 LEU B  74     -84.622 -27.882 -91.805  1.00  0.00           H  
ATOM   1200 1HD2 LEU B  74     -86.264 -25.651 -93.178  1.00  0.00           H  
ATOM   1201 2HD2 LEU B  74     -84.562 -26.020 -93.540  1.00  0.00           H  
ATOM   1202 3HD2 LEU B  74     -85.770 -26.019 -94.847  1.00  0.00           H  
ATOM   1203  N   GLU B  75     -84.053 -30.441 -96.758  1.00  0.00           N  
ATOM   1204  CA  GLU B  75     -82.997 -31.179 -97.440  1.00  0.00           C  
ATOM   1205  C   GLU B  75     -82.905 -30.780 -98.907  1.00  0.00           C  
ATOM   1206  O   GLU B  75     -81.811 -30.623 -99.451  1.00  0.00           O  
ATOM   1207  CB  GLU B  75     -83.240 -32.686 -97.326  1.00  0.00           C  
ATOM   1208  CG  GLU B  75     -83.058 -33.247 -95.923  1.00  0.00           C  
ATOM   1209  CD  GLU B  75     -81.642 -33.141 -95.431  1.00  0.00           C  
ATOM   1210  OE1 GLU B  75     -80.743 -33.332 -96.215  1.00  0.00           O  
ATOM   1211  OE2 GLU B  75     -81.457 -32.869 -94.267  1.00  0.00           O1-
ATOM   1212  H   GLU B  75     -84.831 -30.948 -96.361  1.00  0.00           H  
ATOM   1213  HA  GLU B  75     -82.045 -30.942 -96.964  1.00  0.00           H  
ATOM   1214 1HB  GLU B  75     -84.255 -32.916 -97.650  1.00  0.00           H  
ATOM   1215 2HB  GLU B  75     -82.557 -33.216 -97.991  1.00  0.00           H  
ATOM   1216 1HG  GLU B  75     -83.710 -32.706 -95.239  1.00  0.00           H  
ATOM   1217 2HG  GLU B  75     -83.361 -34.294 -95.920  1.00  0.00           H  
ATOM   1218  N   LYS B  76     -84.104 -30.628 -99.507  1.00  0.00           N  
ATOM   1219  CA  LYS B  76     -84.154 -30.246-100.913  1.00  0.00           C  
ATOM   1220  C   LYS B  76     -83.523 -28.877-101.134  1.00  0.00           C  
ATOM   1221  O   LYS B  76     -82.796 -28.668-102.106  1.00  0.00           O  
ATOM   1222  CB  LYS B  76     -85.598 -30.246-101.418  1.00  0.00           C  
ATOM   1223  CG  LYS B  76     -86.218 -31.631-101.552  1.00  0.00           C  
ATOM   1224  CD  LYS B  76     -87.657 -31.548-102.036  1.00  0.00           C  
ATOM   1225  CE  LYS B  76     -88.281 -32.930-102.159  1.00  0.00           C  
ATOM   1226  NZ  LYS B  76     -89.702 -32.862-102.596  1.00  0.00           N1+
ATOM   1227  H   LYS B  76     -84.968 -30.774 -99.005  1.00  0.00           H  
ATOM   1228  HA  LYS B  76     -83.583 -30.973-101.491  1.00  0.00           H  
ATOM   1229 1HB  LYS B  76     -86.221 -29.665-100.737  1.00  0.00           H  
ATOM   1230 2HB  LYS B  76     -85.643 -29.764-102.395  1.00  0.00           H  
ATOM   1231 1HG  LYS B  76     -85.638 -32.222-102.261  1.00  0.00           H  
ATOM   1232 2HG  LYS B  76     -86.197 -32.133-100.585  1.00  0.00           H  
ATOM   1233 1HD  LYS B  76     -88.244 -30.954-101.335  1.00  0.00           H  
ATOM   1234 2HD  LYS B  76     -87.686 -31.059-103.010  1.00  0.00           H  
ATOM   1235 1HE  LYS B  76     -87.720 -33.520-102.881  1.00  0.00           H  
ATOM   1236 2HE  LYS B  76     -88.234 -33.437-101.195  1.00  0.00           H  
ATOM   1237 1HZ  LYS B  76     -90.079 -33.798-102.663  1.00  0.00           H  
ATOM   1238 2HZ  LYS B  76     -90.237 -32.332-101.922  1.00  0.00           H  
ATOM   1239 3HZ  LYS B  76     -89.757 -32.412-103.497  1.00  0.00           H  
ATOM   1240  N   LEU B  77     -83.840 -27.972-100.187  1.00  0.00           N  
ATOM   1241  CA  LEU B  77     -83.298 -26.622-100.282  1.00  0.00           C  
ATOM   1242  C   LEU B  77     -81.778 -26.631-100.205  1.00  0.00           C  
ATOM   1243  O   LEU B  77     -81.105 -25.909-100.940  1.00  0.00           O  
ATOM   1244  CB  LEU B  77     -83.867 -25.741 -99.162  1.00  0.00           C  
ATOM   1245  CG  LEU B  77     -85.358 -25.401 -99.276  1.00  0.00           C  
ATOM   1246  CD1 LEU B  77     -85.814 -24.686 -98.012  1.00  0.00           C  
ATOM   1247  CD2 LEU B  77     -85.588 -24.535-100.507  1.00  0.00           C  
ATOM   1248  H   LEU B  77     -84.445 -28.205 -99.413  1.00  0.00           H  
ATOM   1249  HA  LEU B  77     -83.589 -26.198-101.243  1.00  0.00           H  
ATOM   1250 1HB  LEU B  77     -83.715 -26.249 -98.210  1.00  0.00           H  
ATOM   1251 2HB  LEU B  77     -83.313 -24.803 -99.142  1.00  0.00           H  
ATOM   1252  HG  LEU B  77     -85.936 -26.321 -99.367  1.00  0.00           H  
ATOM   1253 1HD1 LEU B  77     -86.874 -24.443 -98.094  1.00  0.00           H  
ATOM   1254 2HD1 LEU B  77     -85.657 -25.334 -97.150  1.00  0.00           H  
ATOM   1255 3HD1 LEU B  77     -85.241 -23.768 -97.886  1.00  0.00           H  
ATOM   1256 1HD2 LEU B  77     -86.648 -24.293-100.589  1.00  0.00           H  
ATOM   1257 2HD2 LEU B  77     -85.011 -23.614-100.417  1.00  0.00           H  
ATOM   1258 3HD2 LEU B  77     -85.269 -25.077-101.397  1.00  0.00           H  
ATOM   1259  N   LYS B  78     -81.285 -27.482 -99.280  1.00  0.00           N  
ATOM   1260  CA  LYS B  78     -79.841 -27.588 -99.106  1.00  0.00           C  
ATOM   1261  C   LYS B  78     -79.156 -27.986-100.408  1.00  0.00           C  
ATOM   1262  O   LYS B  78     -78.156 -27.388-100.803  1.00  0.00           O  
ATOM   1263  CB  LYS B  78     -79.508 -28.598 -98.006  1.00  0.00           C  
ATOM   1264  CG  LYS B  78     -78.018 -28.759 -97.731  1.00  0.00           C  
ATOM   1265  CD  LYS B  78     -77.770 -29.742 -96.596  1.00  0.00           C  
ATOM   1266  CE  LYS B  78     -78.082 -31.169 -97.020  1.00  0.00           C  
ATOM   1267  NZ  LYS B  78     -77.740 -32.152 -95.957  1.00  0.00           N1+
ATOM   1268  H   LYS B  78     -81.893 -28.048 -98.706  1.00  0.00           H  
ATOM   1269  HA  LYS B  78     -79.456 -26.612 -98.811  1.00  0.00           H  
ATOM   1270 1HB  LYS B  78     -79.989 -28.295 -97.076  1.00  0.00           H  
ATOM   1271 2HB  LYS B  78     -79.906 -29.576 -98.277  1.00  0.00           H  
ATOM   1272 1HG  LYS B  78     -77.519 -29.122 -98.630  1.00  0.00           H  
ATOM   1273 2HG  LYS B  78     -77.591 -27.793 -97.464  1.00  0.00           H  
ATOM   1274 1HD  LYS B  78     -76.725 -29.684 -96.287  1.00  0.00           H  
ATOM   1275 2HD  LYS B  78     -78.398 -29.480 -95.744  1.00  0.00           H  
ATOM   1276 1HE  LYS B  78     -79.142 -31.256 -97.250  1.00  0.00           H  
ATOM   1277 2HE  LYS B  78     -77.517 -31.413 -97.919  1.00  0.00           H  
ATOM   1278 1HZ  LYS B  78     -77.961 -33.085 -96.276  1.00  0.00           H  
ATOM   1279 2HZ  LYS B  78     -76.753 -32.094 -95.748  1.00  0.00           H  
ATOM   1280 3HZ  LYS B  78     -78.272 -31.947 -95.124  1.00  0.00           H  
ATOM   1281  N   GLU B  79     -79.703 -29.000-101.072  1.00  0.00           N  
ATOM   1282  CA  GLU B  79     -79.146 -29.480-102.331  1.00  0.00           C  
ATOM   1283  C   GLU B  79     -79.090 -28.366-103.368  1.00  0.00           C  
ATOM   1284  O   GLU B  79     -78.063 -28.159-104.016  1.00  0.00           O  
ATOM   1285  CB  GLU B  79     -79.973 -30.650-102.869  1.00  0.00           C  
ATOM   1286  CG  GLU B  79     -79.832 -31.939-102.073  1.00  0.00           C  
ATOM   1287  CD  GLU B  79     -80.726 -33.038-102.574  1.00  0.00           C  
ATOM   1288  OE1 GLU B  79     -81.521 -32.779-103.446  1.00  0.00           O  
ATOM   1289  OE2 GLU B  79     -80.614 -34.138-102.085  1.00  0.00           O1-
ATOM   1290  H   GLU B  79     -80.525 -29.450-100.694  1.00  0.00           H  
ATOM   1291  HA  GLU B  79     -78.128 -29.826-102.149  1.00  0.00           H  
ATOM   1292 1HB  GLU B  79     -81.028 -30.376-102.879  1.00  0.00           H  
ATOM   1293 2HB  GLU B  79     -79.680 -30.859-103.898  1.00  0.00           H  
ATOM   1294 1HG  GLU B  79     -78.796 -32.275-102.125  1.00  0.00           H  
ATOM   1295 2HG  GLU B  79     -80.065 -31.736-101.028  1.00  0.00           H  
ATOM   1296  N   ILE B  80     -80.182 -27.645-103.533  1.00  0.00           N  
ATOM   1297  CA  ILE B  80     -80.240 -26.610-104.554  1.00  0.00           C  
ATOM   1298  C   ILE B  80     -79.322 -25.423-104.252  1.00  0.00           C  
ATOM   1299  O   ILE B  80     -78.956 -24.665-105.151  1.00  0.00           O  
ATOM   1300  CB  ILE B  80     -81.685 -26.103-104.717  1.00  0.00           C  
ATOM   1301  CG1 ILE B  80     -82.595 -27.233-105.206  1.00  0.00           C  
ATOM   1302  CG2 ILE B  80     -81.730 -24.926-105.680  1.00  0.00           C  
ATOM   1303  CD1 ILE B  80     -82.175 -27.825-106.532  1.00  0.00           C  
ATOM   1304  H   ILE B  80     -80.990 -27.806-102.949  1.00  0.00           H  
ATOM   1305  HA  ILE B  80     -79.917 -27.040-105.501  1.00  0.00           H  
ATOM   1306  HB  ILE B  80     -82.071 -25.784-103.750  1.00  0.00           H  
ATOM   1307 1HG1 ILE B  80     -82.612 -28.032-104.465  1.00  0.00           H  
ATOM   1308 2HG1 ILE B  80     -83.615 -26.861-105.308  1.00  0.00           H  
ATOM   1309 1HG2 ILE B  80     -82.758 -24.580-105.784  1.00  0.00           H  
ATOM   1310 2HG2 ILE B  80     -81.114 -24.116-105.292  1.00  0.00           H  
ATOM   1311 3HG2 ILE B  80     -81.351 -25.237-106.653  1.00  0.00           H  
ATOM   1312 1HD1 ILE B  80     -82.868 -28.619-106.812  1.00  0.00           H  
ATOM   1313 2HD1 ILE B  80     -82.185 -27.048-107.297  1.00  0.00           H  
ATOM   1314 3HD1 ILE B  80     -81.170 -28.236-106.445  1.00  0.00           H  
ATOM   1315  N   GLY B  81     -78.951 -25.267-102.985  1.00  0.00           N  
ATOM   1316  CA  GLY B  81     -78.331 -24.027-102.518  1.00  0.00           C  
ATOM   1317  C   GLY B  81     -79.381 -22.943-102.328  1.00  0.00           C  
ATOM   1318  O   GLY B  81     -79.201 -21.807-102.768  1.00  0.00           O  
ATOM   1319  H   GLY B  81     -79.102 -26.022-102.332  1.00  0.00           H  
ATOM   1320 1HA  GLY B  81     -77.811 -24.214-101.577  1.00  0.00           H  
ATOM   1321 2HA  GLY B  81     -77.583 -23.701-103.240  1.00  0.00           H  
ATOM   1322  N   GLY B  82     -80.476 -23.309-101.671  1.00  0.00           N  
ATOM   1323  CA  GLY B  82     -81.515 -22.355-101.308  1.00  0.00           C  
ATOM   1324  C   GLY B  82     -81.002 -21.394-100.250  1.00  0.00           C  
ATOM   1325  O   GLY B  82     -80.313 -21.797 -99.313  1.00  0.00           O  
ATOM   1326  H   GLY B  82     -80.588 -24.280-101.416  1.00  0.00           H  
ATOM   1327 1HA  GLY B  82     -81.829 -21.805-102.195  1.00  0.00           H  
ATOM   1328 2HA  GLY B  82     -82.386 -22.892-100.937  1.00  0.00           H  
ATOM   1329  N   ASP B  83     -81.338 -20.120-100.399  1.00  0.00           N  
ATOM   1330  CA  ASP B  83     -80.804 -19.091 -99.518  1.00  0.00           C  
ATOM   1331  C   ASP B  83     -81.198 -19.361 -98.076  1.00  0.00           C  
ATOM   1332  O   ASP B  83     -82.349 -19.691 -97.788  1.00  0.00           O  
ATOM   1333  CB  ASP B  83     -81.301 -17.707 -99.941  1.00  0.00           C  
ATOM   1334  CG  ASP B  83     -80.647 -16.578 -99.157  1.00  0.00           C  
ATOM   1335  OD1 ASP B  83     -79.568 -16.174 -99.520  1.00  0.00           O  
ATOM   1336  OD2 ASP B  83     -81.233 -16.128 -98.201  1.00  0.00           O1-
ATOM   1337  H   ASP B  83     -81.976 -19.854-101.136  1.00  0.00           H  
ATOM   1338  HA  ASP B  83     -79.716 -19.107 -99.587  1.00  0.00           H  
ATOM   1339 1HB  ASP B  83     -81.099 -17.556-101.003  1.00  0.00           H  
ATOM   1340 2HB  ASP B  83     -82.380 -17.649 -99.802  1.00  0.00           H  
ATOM   1341  N   PRO B  84     -80.236 -19.220 -97.169  1.00  0.00           N  
ATOM   1342  CA  PRO B  84     -80.488 -19.490 -95.763  1.00  0.00           C  
ATOM   1343  C   PRO B  84     -81.600 -18.548 -95.238  1.00  0.00           C  
ATOM   1344  O   PRO B  84     -82.098 -18.721 -94.126  1.00  0.00           O  
ATOM   1345  CB  PRO B  84     -79.132 -19.205 -95.110  1.00  0.00           C  
ATOM   1346  CG  PRO B  84     -78.472 -18.246 -96.042  1.00  0.00           C  
ATOM   1347  CD  PRO B  84     -78.920 -18.686 -97.410  1.00  0.00           C  
ATOM   1348  HA  PRO B  84     -80.770 -20.546 -95.642  1.00  0.00           H  
ATOM   1349 1HB  PRO B  84     -79.280 -18.787 -94.103  1.00  0.00           H  
ATOM   1350 2HB  PRO B  84     -78.568 -20.141 -94.990  1.00  0.00           H  
ATOM   1351 1HG  PRO B  84     -78.777 -17.216 -95.807  1.00  0.00           H  
ATOM   1352 2HG  PRO B  84     -77.380 -18.290 -95.920  1.00  0.00           H  
ATOM   1353 1HD  PRO B  84     -78.957 -17.815 -98.081  1.00  0.00           H  
ATOM   1354 2HD  PRO B  84     -78.226 -19.445 -97.798  1.00  0.00           H  
ATOM   1355  N   GLU B  85     -81.974 -17.554 -96.062  1.00  0.00           N  
ATOM   1356  CA  GLU B  85     -83.086 -17.243 -95.145  1.00  0.00           C  
ATOM   1357  C   GLU B  85     -84.347 -18.013 -95.531  1.00  0.00           C  
ATOM   1358  O   GLU B  85     -85.271 -18.151 -94.730  1.00  0.00           O  
ATOM   1359  CB  GLU B  85     -83.381 -15.742 -95.142  1.00  0.00           C  
ATOM   1360  CG  GLU B  85     -84.438 -15.310 -94.137  1.00  0.00           C  
ATOM   1361  CD  GLU B  85     -84.619 -13.819 -94.082  1.00  0.00           C  
ATOM   1362  OE1 GLU B  85     -83.926 -13.129 -94.790  1.00  0.00           O  
ATOM   1363  OE2 GLU B  85     -85.453 -13.369 -93.331  1.00  0.00           O1-
ATOM   1364  H   GLU B  85     -81.859 -17.002 -96.901  1.00  0.00           H  
ATOM   1365  HA  GLU B  85     -82.798 -17.545 -94.138  1.00  0.00           H  
ATOM   1366 1HB  GLU B  85     -82.465 -15.192 -94.922  1.00  0.00           H  
ATOM   1367 2HB  GLU B  85     -83.716 -15.435 -96.133  1.00  0.00           H  
ATOM   1368 1HG  GLU B  85     -85.389 -15.770 -94.404  1.00  0.00           H  
ATOM   1369 2HG  GLU B  85     -84.155 -15.673 -93.150  1.00  0.00           H  
ATOM   1370  N   LEU B  86     -84.413 -18.534 -96.769  1.00  0.00           N  
ATOM   1371  CA  LEU B  86     -85.638 -19.231 -97.144  1.00  0.00           C  
ATOM   1372  C   LEU B  86     -85.831 -20.491 -96.309  1.00  0.00           C  
ATOM   1373  O   LEU B  86     -86.941 -20.796 -95.875  1.00  0.00           O  
ATOM   1374  CB  LEU B  86     -85.606 -19.597 -98.633  1.00  0.00           C  
ATOM   1375  CG  LEU B  86     -85.695 -18.418 -99.609  1.00  0.00           C  
ATOM   1376  CD1 LEU B  86     -85.470 -18.916-101.031  1.00  0.00           C  
ATOM   1377  CD2 LEU B  86     -87.055 -17.748 -99.474  1.00  0.00           C  
ATOM   1378  H   LEU B  86     -83.662 -18.464 -97.441  1.00  0.00           H  
ATOM   1379  HA  LEU B  86     -86.482 -18.567 -96.964  1.00  0.00           H  
ATOM   1380 1HB  LEU B  86     -84.679 -20.128 -98.841  1.00  0.00           H  
ATOM   1381 2HB  LEU B  86     -86.439 -20.266 -98.844  1.00  0.00           H  
ATOM   1382  HG  LEU B  86     -84.910 -17.695 -99.381  1.00  0.00           H  
ATOM   1383 1HD1 LEU B  86     -85.534 -18.078-101.725  1.00  0.00           H  
ATOM   1384 2HD1 LEU B  86     -84.483 -19.373-101.104  1.00  0.00           H  
ATOM   1385 3HD1 LEU B  86     -86.232 -19.654-101.282  1.00  0.00           H  
ATOM   1386 1HD2 LEU B  86     -87.118 -16.908-100.168  1.00  0.00           H  
ATOM   1387 2HD2 LEU B  86     -87.840 -18.469 -99.704  1.00  0.00           H  
ATOM   1388 3HD2 LEU B  86     -87.182 -17.386 -98.454  1.00  0.00           H  
ATOM   1389  N   ILE B  87     -84.696 -21.195 -96.116  1.00  0.00           N  
ATOM   1390  CA  ILE B  87     -84.744 -22.424 -95.332  1.00  0.00           C  
ATOM   1391  C   ILE B  87     -85.182 -22.146 -93.900  1.00  0.00           C  
ATOM   1392  O   ILE B  87     -85.972 -22.896 -93.326  1.00  0.00           O  
ATOM   1393  CB  ILE B  87     -83.372 -23.124 -95.323  1.00  0.00           C  
ATOM   1394  CG1 ILE B  87     -83.034 -23.653 -96.718  1.00  0.00           C  
ATOM   1395  CG2 ILE B  87     -83.358 -24.252 -94.303  1.00  0.00           C  
ATOM   1396  CD1 ILE B  87     -81.600 -24.110 -96.867  1.00  0.00           C  
ATOM   1397  H   ILE B  87     -83.814 -20.891 -96.502  1.00  0.00           H  
ATOM   1398  HA  ILE B  87     -85.470 -23.096 -95.786  1.00  0.00           H  
ATOM   1399  HB  ILE B  87     -82.598 -22.402 -95.063  1.00  0.00           H  
ATOM   1400 1HG1 ILE B  87     -83.686 -24.493 -96.956  1.00  0.00           H  
ATOM   1401 2HG1 ILE B  87     -83.221 -22.876 -97.458  1.00  0.00           H  
ATOM   1402 1HG2 ILE B  87     -82.381 -24.736 -94.310  1.00  0.00           H  
ATOM   1403 2HG2 ILE B  87     -83.556 -23.848 -93.311  1.00  0.00           H  
ATOM   1404 3HG2 ILE B  87     -84.127 -24.981 -94.557  1.00  0.00           H  
ATOM   1405 1HD1 ILE B  87     -81.437 -24.472 -97.883  1.00  0.00           H  
ATOM   1406 2HD1 ILE B  87     -80.929 -23.274 -96.667  1.00  0.00           H  
ATOM   1407 3HD1 ILE B  87     -81.400 -24.915 -96.160  1.00  0.00           H  
ATOM   1408  N   ALA B  88     -84.630 -21.038 -93.366  1.00  0.00           N  
ATOM   1409  CA  ALA B  88     -84.970 -20.659 -92.000  1.00  0.00           C  
ATOM   1410  C   ALA B  88     -86.458 -20.358 -91.865  1.00  0.00           C  
ATOM   1411  O   ALA B  88     -87.092 -20.745 -90.884  1.00  0.00           O  
ATOM   1412  CB  ALA B  88     -84.145 -19.457 -91.563  1.00  0.00           C  
ATOM   1413  H   ALA B  88     -83.986 -20.463 -93.891  1.00  0.00           H  
ATOM   1414  HA  ALA B  88     -84.738 -21.501 -91.348  1.00  0.00           H  
ATOM   1415 1HB  ALA B  88     -84.410 -19.185 -90.541  1.00  0.00           H  
ATOM   1416 2HB  ALA B  88     -83.085 -19.706 -91.610  1.00  0.00           H  
ATOM   1417 3HB  ALA B  88     -84.349 -18.617 -92.226  1.00  0.00           H  
ATOM   1418  N   GLN B  89     -86.968 -19.655 -92.896  1.00  0.00           N  
ATOM   1419  CA  GLN B  89     -88.383 -19.304 -92.890  1.00  0.00           C  
ATOM   1420  C   GLN B  89     -89.260 -20.550 -92.903  1.00  0.00           C  
ATOM   1421  O   GLN B  89     -90.269 -20.617 -92.202  1.00  0.00           O  
ATOM   1422  CB  GLN B  89     -88.720 -18.415 -94.090  1.00  0.00           C  
ATOM   1423  CG  GLN B  89     -88.133 -17.016 -94.013  1.00  0.00           C  
ATOM   1424  CD  GLN B  89     -88.419 -16.199 -95.258  1.00  0.00           C  
ATOM   1425  NE2 GLN B  89     -88.471 -14.881 -95.101  1.00  0.00           N  
ATOM   1426  OE1 GLN B  89     -88.593 -16.746 -96.351  1.00  0.00           O  
ATOM   1427  H   GLN B  89     -86.392 -19.365 -93.674  1.00  0.00           H  
ATOM   1428  HA  GLN B  89     -88.598 -18.751 -91.976  1.00  0.00           H  
ATOM   1429 1HB  GLN B  89     -88.354 -18.884 -95.004  1.00  0.00           H  
ATOM   1430 2HB  GLN B  89     -89.802 -18.322 -94.182  1.00  0.00           H  
ATOM   1431 1HG  GLN B  89     -88.565 -16.499 -93.157  1.00  0.00           H  
ATOM   1432 2HG  GLN B  89     -87.052 -17.093 -93.896  1.00  0.00           H  
ATOM   1433 1HE2 GLN B  89     -88.657 -14.290 -95.888  1.00  0.00           H  
ATOM   1434 2HE2 GLN B  89     -88.325 -14.478 -94.197  1.00  0.00           H  
ATOM   1435  N   LEU B  90     -88.818 -21.518 -93.731  1.00  0.00           N  
ATOM   1436  CA  LEU B  90     -89.567 -22.765 -93.835  1.00  0.00           C  
ATOM   1437  C   LEU B  90     -89.608 -23.495 -92.499  1.00  0.00           C  
ATOM   1438  O   LEU B  90     -90.642 -24.037 -92.109  1.00  0.00           O  
ATOM   1439  CB  LEU B  90     -88.940 -23.671 -94.902  1.00  0.00           C  
ATOM   1440  CG  LEU B  90     -89.690 -24.978 -95.188  1.00  0.00           C  
ATOM   1441  CD1 LEU B  90     -89.391 -25.436 -96.609  1.00  0.00           C  
ATOM   1442  CD2 LEU B  90     -89.275 -26.035 -94.175  1.00  0.00           C  
ATOM   1443  H   LEU B  90     -87.981 -21.399 -94.282  1.00  0.00           H  
ATOM   1444  HA  LEU B  90     -90.589 -22.531 -94.131  1.00  0.00           H  
ATOM   1445 1HB  LEU B  90     -88.875 -23.116 -95.836  1.00  0.00           H  
ATOM   1446 2HB  LEU B  90     -87.929 -23.931 -94.587  1.00  0.00           H  
ATOM   1447  HG  LEU B  90     -90.764 -24.806 -95.112  1.00  0.00           H  
ATOM   1448 1HD1 LEU B  90     -89.924 -26.365 -96.812  1.00  0.00           H  
ATOM   1449 2HD1 LEU B  90     -89.715 -24.671 -97.314  1.00  0.00           H  
ATOM   1450 3HD1 LEU B  90     -88.320 -25.601 -96.720  1.00  0.00           H  
ATOM   1451 1HD2 LEU B  90     -89.808 -26.964 -94.377  1.00  0.00           H  
ATOM   1452 2HD2 LEU B  90     -88.201 -26.209 -94.250  1.00  0.00           H  
ATOM   1453 3HD2 LEU B  90     -89.516 -25.689 -93.169  1.00  0.00           H  
ATOM   1454  N   ALA B  91     -88.436 -23.477 -91.833  1.00  0.00           N  
ATOM   1455  CA  ALA B  91     -88.340 -24.142 -90.538  1.00  0.00           C  
ATOM   1456  C   ALA B  91     -89.283 -23.507 -89.523  1.00  0.00           C  
ATOM   1457  O   ALA B  91     -89.933 -24.204 -88.745  1.00  0.00           O  
ATOM   1458  CB  ALA B  91     -86.907 -24.104 -90.027  1.00  0.00           C  
ATOM   1459  H   ALA B  91     -87.621 -23.014 -92.209  1.00  0.00           H  
ATOM   1460  HA  ALA B  91     -88.640 -25.182 -90.669  1.00  0.00           H  
ATOM   1461 1HB  ALA B  91     -86.853 -24.603 -89.060  1.00  0.00           H  
ATOM   1462 2HB  ALA B  91     -86.255 -24.612 -90.737  1.00  0.00           H  
ATOM   1463 3HB  ALA B  91     -86.587 -23.069 -89.918  1.00  0.00           H  
ATOM   1464  N   GLU B  92     -89.315 -22.160 -89.579  1.00  0.00           N  
ATOM   1465  CA  GLU B  92     -90.178 -21.428 -88.660  1.00  0.00           C  
ATOM   1466  C   GLU B  92     -91.644 -21.782 -88.882  1.00  0.00           C  
ATOM   1467  O   GLU B  92     -92.403 -21.951 -87.927  1.00  0.00           O  
ATOM   1468  CB  GLU B  92     -89.977 -19.920 -88.825  1.00  0.00           C  
ATOM   1469  CG  GLU B  92     -88.632 -19.409 -88.330  1.00  0.00           C  
ATOM   1470  CD  GLU B  92     -88.438 -17.938 -88.581  1.00  0.00           C  
ATOM   1471  OE1 GLU B  92     -89.273 -17.349 -89.224  1.00  0.00           O  
ATOM   1472  OE2 GLU B  92     -87.453 -17.404 -88.128  1.00  0.00           O1-
ATOM   1473  H   GLU B  92     -88.754 -21.644 -90.243  1.00  0.00           H  
ATOM   1474  HA  GLU B  92     -89.913 -21.707 -87.640  1.00  0.00           H  
ATOM   1475 1HB  GLU B  92     -90.069 -19.654 -89.878  1.00  0.00           H  
ATOM   1476 2HB  GLU B  92     -90.758 -19.387 -88.283  1.00  0.00           H  
ATOM   1477 1HG  GLU B  92     -88.555 -19.596 -87.260  1.00  0.00           H  
ATOM   1478 2HG  GLU B  92     -87.839 -19.964 -88.827  1.00  0.00           H  
ATOM   1479  N   THR B  93     -91.989 -21.882 -90.181  1.00  0.00           N  
ATOM   1480  CA  THR B  93     -93.364 -22.217 -90.531  1.00  0.00           C  
ATOM   1481  C   THR B  93     -93.746 -23.594 -90.002  1.00  0.00           C  
ATOM   1482  O   THR B  93     -94.850 -23.790 -89.495  1.00  0.00           O  
ATOM   1483  CB  THR B  93     -93.575 -22.172 -92.055  1.00  0.00           C  
ATOM   1484  CG2 THR B  93     -95.000 -22.570 -92.410  1.00  0.00           C  
ATOM   1485  OG1 THR B  93     -93.319 -20.846 -92.537  1.00  0.00           O  
ATOM   1486  H   THR B  93     -91.317 -21.729 -90.918  1.00  0.00           H  
ATOM   1487  HA  THR B  93     -94.027 -21.484 -90.071  1.00  0.00           H  
ATOM   1488  HB  THR B  93     -92.881 -22.860 -92.539  1.00  0.00           H  
ATOM   1489  HG1 THR B  93     -92.372 -20.715 -92.623  1.00  0.00           H  
ATOM   1490 1HG2 THR B  93     -95.130 -22.532 -93.490  1.00  0.00           H  
ATOM   1491 2HG2 THR B  93     -95.193 -23.582 -92.055  1.00  0.00           H  
ATOM   1492 3HG2 THR B  93     -95.698 -21.880 -91.936  1.00  0.00           H  
ATOM   1493  N   ALA B  94     -92.778 -24.522 -90.148  1.00  0.00           N  
ATOM   1494  CA  ALA B  94     -93.017 -25.882 -89.681  1.00  0.00           C  
ATOM   1495  C   ALA B  94     -93.252 -25.915 -88.177  1.00  0.00           C  
ATOM   1496  O   ALA B  94     -94.129 -26.629 -87.691  1.00  0.00           O  
ATOM   1497  CB  ALA B  94     -91.848 -26.783 -90.053  1.00  0.00           C  
ATOM   1498  H   ALA B  94     -91.890 -24.297 -90.575  1.00  0.00           H  
ATOM   1499  HA  ALA B  94     -93.919 -26.254 -90.168  1.00  0.00           H  
ATOM   1500 1HB  ALA B  94     -92.041 -27.795 -89.698  1.00  0.00           H  
ATOM   1501 2HB  ALA B  94     -91.728 -26.795 -91.136  1.00  0.00           H  
ATOM   1502 3HB  ALA B  94     -90.937 -26.405 -89.592  1.00  0.00           H  
ATOM   1503  N   LEU B  95     -92.426 -25.107 -87.479  1.00  0.00           N  
ATOM   1504  CA  LEU B  95     -92.548 -25.045 -86.028  1.00  0.00           C  
ATOM   1505  C   LEU B  95     -93.918 -24.521 -85.611  1.00  0.00           C  
ATOM   1506  O   LEU B  95     -94.527 -25.028 -84.670  1.00  0.00           O  
ATOM   1507  CB  LEU B  95     -91.450 -24.147 -85.442  1.00  0.00           C  
ATOM   1508  CG  LEU B  95     -90.021 -24.699 -85.531  1.00  0.00           C  
ATOM   1509  CD1 LEU B  95     -89.035 -23.629 -85.083  1.00  0.00           C  
ATOM   1510  CD2 LEU B  95     -89.904 -25.947 -84.669  1.00  0.00           C  
ATOM   1511  H   LEU B  95     -91.725 -24.544 -87.938  1.00  0.00           H  
ATOM   1512  HA  LEU B  95     -92.428 -26.051 -85.628  1.00  0.00           H  
ATOM   1513 1HB  LEU B  95     -91.469 -23.191 -85.962  1.00  0.00           H  
ATOM   1514 2HB  LEU B  95     -91.672 -23.969 -84.390  1.00  0.00           H  
ATOM   1515  HG  LEU B  95     -89.793 -24.950 -86.567  1.00  0.00           H  
ATOM   1516 1HD1 LEU B  95     -88.020 -24.021 -85.148  1.00  0.00           H  
ATOM   1517 2HD1 LEU B  95     -89.127 -22.755 -85.729  1.00  0.00           H  
ATOM   1518 3HD1 LEU B  95     -89.250 -23.344 -84.054  1.00  0.00           H  
ATOM   1519 1HD2 LEU B  95     -88.889 -26.339 -84.734  1.00  0.00           H  
ATOM   1520 2HD2 LEU B  95     -90.131 -25.696 -83.633  1.00  0.00           H  
ATOM   1521 3HD2 LEU B  95     -90.607 -26.700 -85.023  1.00  0.00           H  
ATOM   1522  N   LYS B  96     -94.356 -23.489 -86.362  1.00  0.00           N  
ATOM   1523  CA  LYS B  96     -95.655 -22.895 -86.068  1.00  0.00           C  
ATOM   1524  C   LYS B  96     -96.778 -23.910 -86.250  1.00  0.00           C  
ATOM   1525  O   LYS B  96     -97.708 -23.972 -85.446  1.00  0.00           O  
ATOM   1526  CB  LYS B  96     -95.901 -21.675 -86.956  1.00  0.00           C  
ATOM   1527  CG  LYS B  96     -95.034 -20.468 -86.620  1.00  0.00           C  
ATOM   1528  CD  LYS B  96     -95.321 -19.304 -87.557  1.00  0.00           C  
ATOM   1529  CE  LYS B  96     -94.447 -18.103 -87.232  1.00  0.00           C  
ATOM   1530  NZ  LYS B  96     -94.688 -16.968 -88.165  1.00  0.00           N1+
ATOM   1531  H   LYS B  96     -93.806 -23.117 -87.124  1.00  0.00           H  
ATOM   1532  HA  LYS B  96     -95.661 -22.575 -85.025  1.00  0.00           H  
ATOM   1533 1HB  LYS B  96     -95.717 -21.940 -87.997  1.00  0.00           H  
ATOM   1534 2HB  LYS B  96     -96.945 -21.370 -86.875  1.00  0.00           H  
ATOM   1535 1HG  LYS B  96     -95.230 -20.154 -85.595  1.00  0.00           H  
ATOM   1536 2HG  LYS B  96     -93.983 -20.741 -86.704  1.00  0.00           H  
ATOM   1537 1HD  LYS B  96     -95.132 -19.612 -88.588  1.00  0.00           H  
ATOM   1538 2HD  LYS B  96     -96.367 -19.015 -87.470  1.00  0.00           H  
ATOM   1539 1HE  LYS B  96     -94.652 -17.769 -86.215  1.00  0.00           H  
ATOM   1540 2HE  LYS B  96     -93.397 -18.388 -87.292  1.00  0.00           H  
ATOM   1541 1HZ  LYS B  96     -94.091 -16.193 -87.916  1.00  0.00           H  
ATOM   1542 2HZ  LYS B  96     -94.484 -17.261 -89.110  1.00  0.00           H  
ATOM   1543 3HZ  LYS B  96     -95.655 -16.682 -88.104  1.00  0.00           H  
ATOM   1544  N   ALA B  97     -96.634 -24.689 -87.340  1.00  0.00           N  
ATOM   1545  CA  ALA B  97     -97.641 -25.703 -87.629  1.00  0.00           C  
ATOM   1546  C   ALA B  97     -97.716 -26.740 -86.515  1.00  0.00           C  
ATOM   1547  O   ALA B  97     -98.802 -27.164 -86.120  1.00  0.00           O  
ATOM   1548  CB  ALA B  97     -97.346 -26.378 -88.960  1.00  0.00           C  
ATOM   1549  H   ALA B  97     -95.845 -24.588 -87.963  1.00  0.00           H  
ATOM   1550  HA  ALA B  97     -98.611 -25.209 -87.691  1.00  0.00           H  
ATOM   1551 1HB  ALA B  97     -98.107 -27.133 -89.162  1.00  0.00           H  
ATOM   1552 2HB  ALA B  97     -97.354 -25.634 -89.756  1.00  0.00           H  
ATOM   1553 3HB  ALA B  97     -96.367 -26.853 -88.918  1.00  0.00           H  
ATOM   1554  N   LEU B  98     -96.510 -27.116 -86.040  1.00  0.00           N  
ATOM   1555  CA  LEU B  98     -96.443 -28.102 -84.969  1.00  0.00           C  
ATOM   1556  C   LEU B  98     -97.127 -27.593 -83.707  1.00  0.00           C  
ATOM   1557  O   LEU B  98     -97.839 -28.338 -83.032  1.00  0.00           O  
ATOM   1558  CB  LEU B  98     -94.981 -28.449 -84.661  1.00  0.00           C  
ATOM   1559  CG  LEU B  98     -94.241 -29.237 -85.749  1.00  0.00           C  
ATOM   1560  CD1 LEU B  98     -92.766 -29.345 -85.385  1.00  0.00           C  
ATOM   1561  CD2 LEU B  98     -94.869 -30.615 -85.894  1.00  0.00           C  
ATOM   1562  H   LEU B  98     -95.652 -26.731 -86.409  1.00  0.00           H  
ATOM   1563  HA  LEU B  98     -96.955 -29.005 -85.298  1.00  0.00           H  
ATOM   1564 1HB  LEU B  98     -94.432 -27.524 -84.492  1.00  0.00           H  
ATOM   1565 2HB  LEU B  98     -94.949 -29.039 -83.745  1.00  0.00           H  
ATOM   1566  HG  LEU B  98     -94.311 -28.704 -86.697  1.00  0.00           H  
ATOM   1567 1HD1 LEU B  98     -92.239 -29.905 -86.157  1.00  0.00           H  
ATOM   1568 2HD1 LEU B  98     -92.337 -28.346 -85.306  1.00  0.00           H  
ATOM   1569 3HD1 LEU B  98     -92.664 -29.861 -84.431  1.00  0.00           H  
ATOM   1570 1HD2 LEU B  98     -94.344 -31.175 -86.668  1.00  0.00           H  
ATOM   1571 2HD2 LEU B  98     -94.798 -31.150 -84.948  1.00  0.00           H  
ATOM   1572 3HD2 LEU B  98     -95.918 -30.509 -86.173  1.00  0.00           H  
ATOM   1573  N   LEU B  99     -96.873 -26.298 -83.434  1.00  0.00           N  
ATOM   1574  CA  LEU B  99     -97.469 -25.687 -82.253  1.00  0.00           C  
ATOM   1575  C   LEU B  99     -98.990 -25.692 -82.339  1.00  0.00           C  
ATOM   1576  O   LEU B  99     -99.676 -25.961 -81.354  1.00  0.00           O  
ATOM   1577  CB  LEU B  99     -96.964 -24.248 -82.088  1.00  0.00           C  
ATOM   1578  CG  LEU B  99     -97.495 -23.493 -80.862  1.00  0.00           C  
ATOM   1579  CD1 LEU B  99     -97.089 -24.233 -79.595  1.00  0.00           C  
ATOM   1580  CD2 LEU B  99     -96.948 -22.073 -80.866  1.00  0.00           C  
ATOM   1581  H   LEU B  99     -96.278 -25.740 -84.030  1.00  0.00           H  
ATOM   1582  HA  LEU B  99     -97.173 -26.265 -81.378  1.00  0.00           H  
ATOM   1583 1HB  LEU B  99     -95.877 -24.267 -82.021  1.00  0.00           H  
ATOM   1584 2HB  LEU B  99     -97.242 -23.679 -82.975  1.00  0.00           H  
ATOM   1585  HG  LEU B  99     -98.584 -23.463 -80.898  1.00  0.00           H  
ATOM   1586 1HD1 LEU B  99     -97.467 -23.696 -78.724  1.00  0.00           H  
ATOM   1587 2HD1 LEU B  99     -97.510 -25.239 -79.611  1.00  0.00           H  
ATOM   1588 3HD1 LEU B  99     -96.003 -24.294 -79.541  1.00  0.00           H  
ATOM   1589 1HD2 LEU B  99     -97.326 -21.536 -79.995  1.00  0.00           H  
ATOM   1590 2HD2 LEU B  99     -95.860 -22.102 -80.829  1.00  0.00           H  
ATOM   1591 3HD2 LEU B  99     -97.268 -21.562 -81.774  1.00  0.00           H  
ATOM   1592  N   ALA B 100     -99.468 -25.381 -83.562  1.00  0.00           N  
ATOM   1593  CA  ALA B 100    -100.908 -25.352 -83.779  1.00  0.00           C  
ATOM   1594  C   ALA B 100    -101.529 -26.724 -83.543  1.00  0.00           C  
ATOM   1595  O   ALA B 100    -102.599 -26.837 -82.945  1.00  0.00           O  
ATOM   1596  CB  ALA B 100    -101.222 -24.863 -85.185  1.00  0.00           C  
ATOM   1597  H   ALA B 100     -98.849 -25.169 -84.332  1.00  0.00           H  
ATOM   1598  HA  ALA B 100    -101.345 -24.660 -83.059  1.00  0.00           H  
ATOM   1599 1HB  ALA B 100    -102.302 -24.846 -85.332  1.00  0.00           H  
ATOM   1600 2HB  ALA B 100    -100.821 -23.858 -85.319  1.00  0.00           H  
ATOM   1601 3HB  ALA B 100    -100.768 -25.534 -85.913  1.00  0.00           H  
ATOM   1602  N   ILE B 101    -100.800 -27.743 -84.045  1.00  0.00           N  
ATOM   1603  CA  ILE B 101    -101.284 -29.109 -83.886  1.00  0.00           C  
ATOM   1604  C   ILE B 101    -101.381 -29.492 -82.415  1.00  0.00           C  
ATOM   1605  O   ILE B 101    -102.343 -30.134 -81.993  1.00  0.00           O  
ATOM   1606  CB  ILE B 101    -100.366 -30.106 -84.617  1.00  0.00           C  
ATOM   1607  CG1 ILE B 101    -100.465 -29.911 -86.132  1.00  0.00           C  
ATOM   1608  CG2 ILE B 101    -100.722 -31.534 -84.237  1.00  0.00           C  
ATOM   1609  CD1 ILE B 101     -99.405 -30.652 -86.914  1.00  0.00           C  
ATOM   1610  H   ILE B 101     -99.927 -27.584 -84.527  1.00  0.00           H  
ATOM   1611  HA  ILE B 101    -102.281 -29.176 -84.322  1.00  0.00           H  
ATOM   1612  HB  ILE B 101     -99.329 -29.915 -84.342  1.00  0.00           H  
ATOM   1613 1HG1 ILE B 101    -101.442 -30.246 -86.479  1.00  0.00           H  
ATOM   1614 2HG1 ILE B 101    -100.382 -28.850 -86.369  1.00  0.00           H  
ATOM   1615 1HG2 ILE B 101    -100.064 -32.226 -84.762  1.00  0.00           H  
ATOM   1616 2HG2 ILE B 101    -100.602 -31.665 -83.162  1.00  0.00           H  
ATOM   1617 3HG2 ILE B 101    -101.757 -31.737 -84.513  1.00  0.00           H  
ATOM   1618 1HD1 ILE B 101     -99.540 -30.465 -87.979  1.00  0.00           H  
ATOM   1619 2HD1 ILE B 101     -98.417 -30.306 -86.607  1.00  0.00           H  
ATOM   1620 3HD1 ILE B 101     -99.491 -31.721 -86.720  1.00  0.00           H  
ATOM   1621  N   ALA B 102    -100.339 -29.064 -81.671  1.00  0.00           N  
ATOM   1622  CA  ALA B 102    -100.311 -29.364 -80.245  1.00  0.00           C  
ATOM   1623  C   ALA B 102    -101.490 -28.724 -79.523  1.00  0.00           C  
ATOM   1624  O   ALA B 102    -102.105 -29.339 -78.653  1.00  0.00           O  
ATOM   1625  CB  ALA B 102     -98.999 -28.896 -79.632  1.00  0.00           C  
ATOM   1626  H   ALA B 102     -99.577 -28.540 -82.079  1.00  0.00           H  
ATOM   1627  HA  ALA B 102    -100.391 -30.444 -80.125  1.00  0.00           H  
ATOM   1628 1HB  ALA B 102     -98.992 -29.128 -78.567  1.00  0.00           H  
ATOM   1629 2HB  ALA B 102     -98.167 -29.406 -80.119  1.00  0.00           H  
ATOM   1630 3HB  ALA B 102     -98.896 -27.821 -79.770  1.00  0.00           H  
ATOM   1631  N   GLU B 103    -101.763 -27.468 -79.934  1.00  0.00           N  
ATOM   1632  CA  GLU B 103    -102.871 -26.743 -79.324  1.00  0.00           C  
ATOM   1633  C   GLU B 103    -104.182 -27.501 -79.486  1.00  0.00           C  
ATOM   1634  O   GLU B 103    -105.045 -27.463 -78.609  1.00  0.00           O  
ATOM   1635  CB  GLU B 103    -102.999 -25.347 -79.938  1.00  0.00           C  
ATOM   1636  CG  GLU B 103    -101.871 -24.393 -79.569  1.00  0.00           C  
ATOM   1637  CD  GLU B 103    -101.997 -23.053 -80.239  1.00  0.00           C  
ATOM   1638  OE1 GLU B 103    -102.871 -22.898 -81.058  1.00  0.00           O  
ATOM   1639  OE2 GLU B 103    -101.218 -22.182 -79.931  1.00  0.00           O1-
ATOM   1640  H   GLU B 103    -101.219 -27.017 -80.656  1.00  0.00           H  
ATOM   1641  HA  GLU B 103    -102.670 -26.638 -78.256  1.00  0.00           H  
ATOM   1642 1HB  GLU B 103    -103.026 -25.429 -81.025  1.00  0.00           H  
ATOM   1643 2HB  GLU B 103    -103.938 -24.894 -79.620  1.00  0.00           H  
ATOM   1644 1HG  GLU B 103    -101.871 -24.248 -78.489  1.00  0.00           H  
ATOM   1645 2HG  GLU B 103    -100.921 -24.845 -79.848  1.00  0.00           H  
ATOM   1646  N   LEU B 104    -104.359 -28.197 -80.596  1.00  0.00           N  
ATOM   1647  CA  LEU B 104    -105.407 -29.232 -80.636  1.00  0.00           C  
ATOM   1648  C   LEU B 104    -105.095 -30.520 -79.844  1.00  0.00           C  
ATOM   1649  O   LEU B 104    -105.971 -31.086 -79.190  1.00  0.00           O  
ATOM   1650  CB  LEU B 104    -105.684 -29.607 -82.097  1.00  0.00           C  
ATOM   1651  CG  LEU B 104    -106.334 -28.513 -82.953  1.00  0.00           C  
ATOM   1652  CD1 LEU B 104    -106.396 -28.972 -84.404  1.00  0.00           C  
ATOM   1653  CD2 LEU B 104    -107.723 -28.206 -82.416  1.00  0.00           C  
ATOM   1654  H   LEU B 104    -103.793 -28.038 -81.418  1.00  0.00           H  
ATOM   1655  HA  LEU B 104    -106.317 -28.819 -80.202  1.00  0.00           H  
ATOM   1656 1HB  LEU B 104    -104.741 -29.880 -82.569  1.00  0.00           H  
ATOM   1657 2HB  LEU B 104    -106.341 -30.476 -82.115  1.00  0.00           H  
ATOM   1658  HG  LEU B 104    -105.724 -27.610 -82.915  1.00  0.00           H  
ATOM   1659 1HD1 LEU B 104    -106.859 -28.195 -85.012  1.00  0.00           H  
ATOM   1660 2HD1 LEU B 104    -105.388 -29.165 -84.768  1.00  0.00           H  
ATOM   1661 3HD1 LEU B 104    -106.988 -29.884 -84.471  1.00  0.00           H  
ATOM   1662 1HD2 LEU B 104    -108.186 -27.428 -83.024  1.00  0.00           H  
ATOM   1663 2HD2 LEU B 104    -108.335 -29.108 -82.455  1.00  0.00           H  
ATOM   1664 3HD2 LEU B 104    -107.647 -27.864 -81.384  1.00  0.00           H  
ATOM   1665  N   GLY B 105    -103.846 -30.984 -79.901  1.00  0.00           N  
ATOM   1666  CA  GLY B 105    -103.521 -32.389 -79.588  1.00  0.00           C  
ATOM   1667  C   GLY B 105    -103.694 -32.726 -78.110  1.00  0.00           C  
ATOM   1668  O   GLY B 105    -103.530 -31.865 -77.245  1.00  0.00           O  
ATOM   1669  H   GLY B 105    -103.099 -30.358 -80.165  1.00  0.00           H  
ATOM   1670 1HA  GLY B 105    -104.159 -33.050 -80.176  1.00  0.00           H  
ATOM   1671 2HA  GLY B 105    -102.491 -32.597 -79.877  1.00  0.00           H  
ATOM   1672  N   GLY B 106    -104.028 -33.986 -77.836  1.00  0.00           N  
ATOM   1673  CA  GLY B 106    -104.208 -34.452 -76.469  1.00  0.00           C  
ATOM   1674  C   GLY B 106    -102.934 -34.252 -75.680  1.00  0.00           C  
ATOM   1675  O   GLY B 106    -101.834 -34.460 -76.193  1.00  0.00           O  
ATOM   1676  H   GLY B 106    -104.160 -34.636 -78.598  1.00  0.00           H  
ATOM   1677 1HA  GLY B 106    -105.031 -33.909 -76.005  1.00  0.00           H  
ATOM   1678 2HA  GLY B 106    -104.484 -35.507 -76.479  1.00  0.00           H  
ATOM   1679  N   GLU B 107    -103.088 -33.845 -74.431  1.00  0.00           N  
ATOM   1680  CA  GLU B 107    -101.967 -33.351 -73.655  1.00  0.00           C  
ATOM   1681  C   GLU B 107    -100.880 -34.407 -73.484  1.00  0.00           C  
ATOM   1682  O   GLU B 107     -99.702 -34.082 -73.335  1.00  0.00           O  
ATOM   1683  CB  GLU B 107    -102.448 -32.876 -72.283  1.00  0.00           C  
ATOM   1684  CG  GLU B 107    -103.375 -31.669 -72.325  1.00  0.00           C  
ATOM   1685  CD  GLU B 107    -104.808 -32.042 -72.589  1.00  0.00           C  
ATOM   1686  OE1 GLU B 107    -105.081 -33.208 -72.736  1.00  0.00           O  
ATOM   1687  OE2 GLU B 107    -105.630 -31.157 -72.644  1.00  0.00           O1-
ATOM   1688  H   GLU B 107    -104.003 -33.878 -74.007  1.00  0.00           H  
ATOM   1689  HA  GLU B 107    -101.527 -32.505 -74.184  1.00  0.00           H  
ATOM   1690 1HB  GLU B 107    -102.977 -33.687 -71.782  1.00  0.00           H  
ATOM   1691 2HB  GLU B 107    -101.588 -32.616 -71.665  1.00  0.00           H  
ATOM   1692 1HG  GLU B 107    -103.318 -31.147 -71.370  1.00  0.00           H  
ATOM   1693 2HG  GLU B 107    -103.032 -30.988 -73.102  1.00  0.00           H  
ATOM   1694  N   GLU B 108    -101.272 -35.679 -73.506  1.00  0.00           N  
ATOM   1695  CA  GLU B 108    -100.337 -36.761 -73.220  1.00  0.00           C  
ATOM   1696  C   GLU B 108     -99.191 -36.789 -74.227  1.00  0.00           C  
ATOM   1697  O   GLU B 108     -98.020 -36.757 -73.851  1.00  0.00           O  
ATOM   1698  CB  GLU B 108    -101.065 -38.107 -73.225  1.00  0.00           C  
ATOM   1699  CG  GLU B 108    -100.180 -39.302 -72.900  1.00  0.00           C  
ATOM   1700  CD  GLU B 108    -100.934 -40.603 -72.890  1.00  0.00           C  
ATOM   1701  OE1 GLU B 108    -102.121 -40.581 -73.107  1.00  0.00           O  
ATOM   1702  OE2 GLU B 108    -100.321 -41.619 -72.664  1.00  0.00           O1-
ATOM   1703  H   GLU B 108    -102.232 -35.903 -73.723  1.00  0.00           H  
ATOM   1704  HA  GLU B 108     -99.911 -36.598 -72.230  1.00  0.00           H  
ATOM   1705 1HB  GLU B 108    -101.877 -38.084 -72.498  1.00  0.00           H  
ATOM   1706 2HB  GLU B 108    -101.510 -38.277 -74.206  1.00  0.00           H  
ATOM   1707 1HG  GLU B 108     -99.383 -39.363 -73.641  1.00  0.00           H  
ATOM   1708 2HG  GLU B 108     -99.720 -39.146 -71.925  1.00  0.00           H  
ATOM   1709  N   LEU B 109     -99.525 -36.849 -75.517  1.00  0.00           N  
ATOM   1710  CA  LEU B 109     -99.243 -36.758 -76.951  1.00  0.00           C  
ATOM   1711  C   LEU B 109     -98.365 -35.565 -77.188  1.00  0.00           C  
ATOM   1712  O   LEU B 109     -97.600 -35.527 -78.151  1.00  0.00           O  
ATOM   1713  CB  LEU B 109    -100.535 -36.628 -77.768  1.00  0.00           C  
ATOM   1714  CG  LEU B 109    -101.184 -37.949 -78.201  1.00  0.00           C  
ATOM   1715  CD1 LEU B 109    -101.490 -38.791 -76.970  1.00  0.00           C  
ATOM   1716  CD2 LEU B 109    -102.449 -37.657 -78.993  1.00  0.00           C  
ATOM   1717  H   LEU B 109    -100.460 -37.080 -75.213  1.00  0.00           H  
ATOM   1718  HA  LEU B 109     -98.722 -37.663 -77.259  1.00  0.00           H  
ATOM   1719 1HB  LEU B 109    -101.265 -36.078 -77.178  1.00  0.00           H  
ATOM   1720 2HB  LEU B 109    -100.319 -36.054 -78.669  1.00  0.00           H  
ATOM   1721  HG  LEU B 109    -100.486 -38.510 -78.824  1.00  0.00           H  
ATOM   1722 1HD1 LEU B 109    -101.951 -39.730 -77.278  1.00  0.00           H  
ATOM   1723 2HD1 LEU B 109    -100.565 -39.001 -76.434  1.00  0.00           H  
ATOM   1724 3HD1 LEU B 109    -102.173 -38.249 -76.319  1.00  0.00           H  
ATOM   1725 1HD2 LEU B 109    -102.910 -38.596 -79.301  1.00  0.00           H  
ATOM   1726 2HD2 LEU B 109    -103.147 -37.097 -78.371  1.00  0.00           H  
ATOM   1727 3HD2 LEU B 109    -102.198 -37.068 -79.876  1.00  0.00           H  
ATOM   1728  N   ALA B 110     -98.540 -34.667 -76.280  1.00  0.00           N  
ATOM   1729  CA  ALA B 110     -98.005 -33.312 -76.245  1.00  0.00           C  
ATOM   1730  C   ALA B 110     -96.484 -33.323 -76.170  1.00  0.00           C  
ATOM   1731  O   ALA B 110     -95.811 -32.602 -76.907  1.00  0.00           O  
ATOM   1732  CB  ALA B 110     -98.587 -32.542 -75.068  1.00  0.00           C  
ATOM   1733  H   ALA B 110     -99.126 -34.985 -75.520  1.00  0.00           H  
ATOM   1734  HA  ALA B 110     -98.290 -32.811 -77.170  1.00  0.00           H  
ATOM   1735 1HB  ALA B 110     -98.177 -31.532 -75.055  1.00  0.00           H  
ATOM   1736 2HB  ALA B 110     -99.672 -32.493 -75.166  1.00  0.00           H  
ATOM   1737 3HB  ALA B 110     -98.330 -33.050 -74.140  1.00  0.00           H  
ATOM   1738  N   LEU B 111     -95.992 -34.174 -75.246  1.00  0.00           N  
ATOM   1739  CA  LEU B 111     -94.548 -34.280 -75.071  1.00  0.00           C  
ATOM   1740  C   LEU B 111     -93.875 -34.781 -76.343  1.00  0.00           C  
ATOM   1741  O   LEU B 111     -92.816 -34.287 -76.731  1.00  0.00           O  
ATOM   1742  CB  LEU B 111     -94.224 -35.226 -73.908  1.00  0.00           C  
ATOM   1743  CG  LEU B 111     -92.733 -35.410 -73.596  1.00  0.00           C  
ATOM   1744  CD1 LEU B 111     -92.119 -34.064 -73.233  1.00  0.00           C  
ATOM   1745  CD2 LEU B 111     -92.571 -36.409 -72.460  1.00  0.00           C  
ATOM   1746  H   LEU B 111     -96.600 -34.740 -74.671  1.00  0.00           H  
ATOM   1747  HA  LEU B 111     -94.154 -33.291 -74.840  1.00  0.00           H  
ATOM   1748 1HB  LEU B 111     -94.706 -34.846 -73.007  1.00  0.00           H  
ATOM   1749 2HB  LEU B 111     -94.639 -36.208 -74.131  1.00  0.00           H  
ATOM   1750  HG  LEU B 111     -92.220 -35.782 -74.483  1.00  0.00           H  
ATOM   1751 1HD1 LEU B 111     -91.060 -34.196 -73.013  1.00  0.00           H  
ATOM   1752 2HD1 LEU B 111     -92.232 -33.376 -74.071  1.00  0.00           H  
ATOM   1753 3HD1 LEU B 111     -92.624 -33.658 -72.358  1.00  0.00           H  
ATOM   1754 1HD2 LEU B 111     -91.512 -36.541 -72.239  1.00  0.00           H  
ATOM   1755 2HD2 LEU B 111     -93.084 -36.036 -71.572  1.00  0.00           H  
ATOM   1756 3HD2 LEU B 111     -93.003 -37.366 -72.753  1.00  0.00           H  
ATOM   1757  N   GLU B 112     -94.545 -35.776 -76.958  1.00  0.00           N  
ATOM   1758  CA  GLU B 112     -94.008 -36.343 -78.189  1.00  0.00           C  
ATOM   1759  C   GLU B 112     -93.930 -35.296 -79.291  1.00  0.00           C  
ATOM   1760  O   GLU B 112     -92.952 -35.236 -80.036  1.00  0.00           O  
ATOM   1761  CB  GLU B 112     -94.868 -37.521 -78.652  1.00  0.00           C  
ATOM   1762  CG  GLU B 112     -94.779 -38.753 -77.762  1.00  0.00           C  
ATOM   1763  CD  GLU B 112     -93.410 -39.374 -77.757  1.00  0.00           C  
ATOM   1764  OE1 GLU B 112     -92.788 -39.403 -78.792  1.00  0.00           O  
ATOM   1765  OE2 GLU B 112     -92.985 -39.819 -76.717  1.00  0.00           O1-
ATOM   1766  H   GLU B 112     -95.411 -36.138 -76.586  1.00  0.00           H  
ATOM   1767  HA  GLU B 112     -92.999 -36.703 -77.991  1.00  0.00           H  
ATOM   1768 1HB  GLU B 112     -95.913 -37.215 -78.695  1.00  0.00           H  
ATOM   1769 2HB  GLU B 112     -94.571 -37.815 -79.659  1.00  0.00           H  
ATOM   1770 1HG  GLU B 112     -95.041 -38.471 -76.742  1.00  0.00           H  
ATOM   1771 2HG  GLU B 112     -95.505 -39.489 -78.104  1.00  0.00           H  
ATOM   1772  N   ILE B 113     -95.007 -34.485 -79.348  1.00  0.00           N  
ATOM   1773  CA  ILE B 113     -95.056 -33.435 -80.359  1.00  0.00           C  
ATOM   1774  C   ILE B 113     -93.922 -32.434 -80.171  1.00  0.00           C  
ATOM   1775  O   ILE B 113     -93.302 -31.995 -81.139  1.00  0.00           O  
ATOM   1776  CB  ILE B 113     -96.406 -32.696 -80.319  1.00  0.00           C  
ATOM   1777  CG1 ILE B 113     -97.536 -33.624 -80.773  1.00  0.00           C  
ATOM   1778  CG2 ILE B 113     -96.356 -31.448 -81.187  1.00  0.00           C  
ATOM   1779  CD1 ILE B 113     -98.920 -33.076 -80.507  1.00  0.00           C  
ATOM   1780  H   ILE B 113     -95.781 -34.586 -78.707  1.00  0.00           H  
ATOM   1781  HA  ILE B 113     -94.944 -33.895 -81.340  1.00  0.00           H  
ATOM   1782  HB  ILE B 113     -96.630 -32.405 -79.293  1.00  0.00           H  
ATOM   1783 1HG1 ILE B 113     -97.444 -33.814 -81.842  1.00  0.00           H  
ATOM   1784 2HG1 ILE B 113     -97.447 -34.583 -80.262  1.00  0.00           H  
ATOM   1785 1HG2 ILE B 113     -97.319 -30.939 -81.147  1.00  0.00           H  
ATOM   1786 2HG2 ILE B 113     -95.577 -30.781 -80.820  1.00  0.00           H  
ATOM   1787 3HG2 ILE B 113     -96.137 -31.730 -82.217  1.00  0.00           H  
ATOM   1788 1HD1 ILE B 113     -99.667 -33.789 -80.856  1.00  0.00           H  
ATOM   1789 2HD1 ILE B 113     -99.047 -32.911 -79.436  1.00  0.00           H  
ATOM   1790 3HD1 ILE B 113     -99.045 -32.133 -81.037  1.00  0.00           H  
ATOM   1791  N   ALA B 114     -93.695 -32.106 -78.884  1.00  0.00           N  
ATOM   1792  CA  ALA B 114     -92.634 -31.157 -78.565  1.00  0.00           C  
ATOM   1793  C   ALA B 114     -91.274 -31.688 -78.996  1.00  0.00           C  
ATOM   1794  O   ALA B 114     -90.449 -30.948 -79.532  1.00  0.00           O  
ATOM   1795  CB  ALA B 114     -92.633 -30.844 -77.075  1.00  0.00           C  
ATOM   1796  H   ALA B 114     -94.242 -32.503 -78.134  1.00  0.00           H  
ATOM   1797  HA  ALA B 114     -92.825 -30.237 -79.119  1.00  0.00           H  
ATOM   1798 1HB  ALA B 114     -91.835 -30.135 -76.854  1.00  0.00           H  
ATOM   1799 2HB  ALA B 114     -93.592 -30.410 -76.793  1.00  0.00           H  
ATOM   1800 3HB  ALA B 114     -92.469 -31.761 -76.512  1.00  0.00           H  
ATOM   1801  N   ARG B 115     -91.093 -32.999 -78.733  1.00  0.00           N  
ATOM   1802  CA  ARG B 115     -89.830 -33.632 -79.097  1.00  0.00           C  
ATOM   1803  C   ARG B 115     -89.603 -33.583 -80.602  1.00  0.00           C  
ATOM   1804  O   ARG B 115     -88.491 -33.325 -81.064  1.00  0.00           O  
ATOM   1805  CB  ARG B 115     -89.804 -35.080 -78.630  1.00  0.00           C  
ATOM   1806  CG  ARG B 115     -88.511 -35.823 -78.926  1.00  0.00           C  
ATOM   1807  CD  ARG B 115     -88.562 -37.228 -78.444  1.00  0.00           C  
ATOM   1808  NE  ARG B 115     -89.588 -37.999 -79.129  1.00  0.00           N  
ATOM   1809  CZ  ARG B 115     -89.446 -38.541 -80.354  1.00  0.00           C  
ATOM   1810  NH1 ARG B 115     -88.321 -38.385 -81.015  1.00  0.00           N1+
ATOM   1811  NH2 ARG B 115     -90.439 -39.226 -80.892  1.00  0.00           N  
ATOM   1812  H   ARG B 115     -91.812 -33.552 -78.291  1.00  0.00           H  
ATOM   1813  HA  ARG B 115     -89.018 -33.094 -78.606  1.00  0.00           H  
ATOM   1814 1HB  ARG B 115     -89.967 -35.119 -77.554  1.00  0.00           H  
ATOM   1815 2HB  ARG B 115     -90.617 -35.630 -79.104  1.00  0.00           H  
ATOM   1816 1HG  ARG B 115     -88.337 -35.837 -80.002  1.00  0.00           H  
ATOM   1817 2HG  ARG B 115     -87.680 -35.321 -78.430  1.00  0.00           H  
ATOM   1818 1HD  ARG B 115     -87.600 -37.708 -78.618  1.00  0.00           H  
ATOM   1819 2HD  ARG B 115     -88.784 -37.238 -77.377  1.00  0.00           H  
ATOM   1820  HE  ARG B 115     -90.468 -38.139 -78.651  1.00  0.00           H  
ATOM   1821 1HH1 ARG B 115     -87.561 -37.862 -80.605  1.00  0.00           H  
ATOM   1822 2HH1 ARG B 115     -88.215 -38.792 -81.935  1.00  0.00           H  
ATOM   1823 1HH2 ARG B 115     -91.305 -39.345 -80.383  1.00  0.00           H  
ATOM   1824 2HH2 ARG B 115     -90.335 -39.632 -81.810  1.00  0.00           H  
ATOM   1825  N   ILE B 116     -90.711 -33.843 -81.328  1.00  0.00           N  
ATOM   1826  CA  ILE B 116     -90.629 -33.826 -82.785  1.00  0.00           C  
ATOM   1827  C   ILE B 116     -90.237 -32.446 -83.299  1.00  0.00           C  
ATOM   1828  O   ILE B 116     -89.430 -32.323 -84.220  1.00  0.00           O  
ATOM   1829  CB  ILE B 116     -91.968 -34.247 -83.415  1.00  0.00           C  
ATOM   1830  CG1 ILE B 116     -92.250 -35.726 -83.133  1.00  0.00           C  
ATOM   1831  CG2 ILE B 116     -91.958 -33.981 -84.913  1.00  0.00           C  
ATOM   1832  CD1 ILE B 116     -93.659 -36.156 -83.475  1.00  0.00           C  
ATOM   1833  H   ILE B 116     -91.596 -34.048 -80.887  1.00  0.00           H  
ATOM   1834  HA  ILE B 116     -89.863 -34.536 -83.096  1.00  0.00           H  
ATOM   1835  HB  ILE B 116     -92.780 -33.680 -82.960  1.00  0.00           H  
ATOM   1836 1HG1 ILE B 116     -91.556 -36.343 -83.703  1.00  0.00           H  
ATOM   1837 2HG1 ILE B 116     -92.079 -35.934 -82.076  1.00  0.00           H  
ATOM   1838 1HG2 ILE B 116     -92.913 -34.285 -85.342  1.00  0.00           H  
ATOM   1839 2HG2 ILE B 116     -91.803 -32.918 -85.091  1.00  0.00           H  
ATOM   1840 3HG2 ILE B 116     -91.153 -34.549 -85.378  1.00  0.00           H  
ATOM   1841 1HD1 ILE B 116     -93.781 -37.215 -83.248  1.00  0.00           H  
ATOM   1842 2HD1 ILE B 116     -94.369 -35.573 -82.889  1.00  0.00           H  
ATOM   1843 3HD1 ILE B 116     -93.842 -35.990 -84.536  1.00  0.00           H  
ATOM   1844  N   LEU B 117     -90.848 -31.431 -82.655  1.00  0.00           N  
ATOM   1845  CA  LEU B 117     -90.559 -30.059 -83.051  1.00  0.00           C  
ATOM   1846  C   LEU B 117     -89.089 -29.722 -82.834  1.00  0.00           C  
ATOM   1847  O   LEU B 117     -88.462 -29.069 -83.669  1.00  0.00           O  
ATOM   1848  CB  LEU B 117     -91.437 -29.082 -82.258  1.00  0.00           C  
ATOM   1849  CG  LEU B 117     -91.309 -27.605 -82.649  1.00  0.00           C  
ATOM   1850  CD1 LEU B 117     -92.600 -26.873 -82.307  1.00  0.00           C  
ATOM   1851  CD2 LEU B 117     -90.123 -26.988 -81.922  1.00  0.00           C  
ATOM   1852  H   LEU B 117     -91.503 -31.599 -81.904  1.00  0.00           H  
ATOM   1853  HA  LEU B 117     -90.784 -29.951 -84.112  1.00  0.00           H  
ATOM   1854 1HB  LEU B 117     -92.480 -29.369 -82.387  1.00  0.00           H  
ATOM   1855 2HB  LEU B 117     -91.186 -29.168 -81.201  1.00  0.00           H  
ATOM   1856  HG  LEU B 117     -91.155 -27.524 -83.726  1.00  0.00           H  
ATOM   1857 1HD1 LEU B 117     -92.509 -25.823 -82.585  1.00  0.00           H  
ATOM   1858 2HD1 LEU B 117     -93.428 -27.323 -82.856  1.00  0.00           H  
ATOM   1859 3HD1 LEU B 117     -92.789 -26.950 -81.238  1.00  0.00           H  
ATOM   1860 1HD2 LEU B 117     -90.032 -25.938 -82.200  1.00  0.00           H  
ATOM   1861 2HD2 LEU B 117     -90.276 -27.066 -80.846  1.00  0.00           H  
ATOM   1862 3HD2 LEU B 117     -89.211 -27.518 -82.198  1.00  0.00           H  
ATOM   1863  N   ALA B 118     -88.586 -30.201 -81.677  1.00  0.00           N  
ATOM   1864  CA  ALA B 118     -87.188 -29.948 -81.350  1.00  0.00           C  
ATOM   1865  C   ALA B 118     -86.258 -30.580 -82.377  1.00  0.00           C  
ATOM   1866  O   ALA B 118     -85.263 -29.979 -82.781  1.00  0.00           O  
ATOM   1867  CB  ALA B 118     -86.868 -30.468 -79.956  1.00  0.00           C  
ATOM   1868  H   ALA B 118     -89.155 -30.730 -81.032  1.00  0.00           H  
ATOM   1869  HA  ALA B 118     -87.024 -28.870 -81.371  1.00  0.00           H  
ATOM   1870 1HB  ALA B 118     -85.820 -30.273 -79.726  1.00  0.00           H  
ATOM   1871 2HB  ALA B 118     -87.500 -29.964 -79.226  1.00  0.00           H  
ATOM   1872 3HB  ALA B 118     -87.052 -31.541 -79.917  1.00  0.00           H  
ATOM   1873  N   GLU B 119     -86.637 -31.814 -82.768  1.00  0.00           N  
ATOM   1874  CA  GLU B 119     -85.833 -32.529 -83.751  1.00  0.00           C  
ATOM   1875  C   GLU B 119     -85.791 -31.783 -85.079  1.00  0.00           C  
ATOM   1876  O   GLU B 119     -84.744 -31.694 -85.720  1.00  0.00           O  
ATOM   1877  CB  GLU B 119     -86.384 -33.940 -83.966  1.00  0.00           C  
ATOM   1878  CG  GLU B 119     -86.187 -34.878 -82.783  1.00  0.00           C  
ATOM   1879  CD  GLU B 119     -86.810 -36.230 -82.998  1.00  0.00           C  
ATOM   1880  OE1 GLU B 119     -87.478 -36.403 -83.989  1.00  0.00           O  
ATOM   1881  OE2 GLU B 119     -86.617 -37.089 -82.171  1.00  0.00           O1-
ATOM   1882  H   GLU B 119     -87.465 -32.255 -82.396  1.00  0.00           H  
ATOM   1883  HA  GLU B 119     -84.812 -32.606 -83.374  1.00  0.00           H  
ATOM   1884 1HB  GLU B 119     -87.453 -33.886 -84.174  1.00  0.00           H  
ATOM   1885 2HB  GLU B 119     -85.904 -34.390 -84.834  1.00  0.00           H  
ATOM   1886 1HG  GLU B 119     -85.119 -35.007 -82.610  1.00  0.00           H  
ATOM   1887 2HG  GLU B 119     -86.619 -34.422 -81.894  1.00  0.00           H  
ATOM   1888  N   LEU B 120     -86.979 -31.259 -85.446  1.00  0.00           N  
ATOM   1889  CA  LEU B 120     -87.077 -30.519 -86.698  1.00  0.00           C  
ATOM   1890  C   LEU B 120     -86.187 -29.281 -86.675  1.00  0.00           C  
ATOM   1891  O   LEU B 120     -85.525 -28.963 -87.663  1.00  0.00           O  
ATOM   1892  CB  LEU B 120     -88.531 -30.106 -86.958  1.00  0.00           C  
ATOM   1893  CG  LEU B 120     -88.795 -29.405 -88.296  1.00  0.00           C  
ATOM   1894  CD1 LEU B 120     -90.242 -29.634 -88.713  1.00  0.00           C  
ATOM   1895  CD2 LEU B 120     -88.493 -27.921 -88.161  1.00  0.00           C  
ATOM   1896  H   LEU B 120     -87.804 -31.368 -84.873  1.00  0.00           H  
ATOM   1897  HA  LEU B 120     -86.746 -31.165 -87.510  1.00  0.00           H  
ATOM   1898 1HB  LEU B 120     -89.156 -30.997 -86.921  1.00  0.00           H  
ATOM   1899 2HB  LEU B 120     -88.849 -29.432 -86.163  1.00  0.00           H  
ATOM   1900  HG  LEU B 120     -88.155 -29.838 -89.065  1.00  0.00           H  
ATOM   1901 1HD1 LEU B 120     -90.429 -29.136 -89.665  1.00  0.00           H  
ATOM   1902 2HD1 LEU B 120     -90.425 -30.703 -88.822  1.00  0.00           H  
ATOM   1903 3HD1 LEU B 120     -90.908 -29.226 -87.954  1.00  0.00           H  
ATOM   1904 1HD2 LEU B 120     -88.679 -27.423 -89.113  1.00  0.00           H  
ATOM   1905 2HD2 LEU B 120     -89.133 -27.487 -87.393  1.00  0.00           H  
ATOM   1906 3HD2 LEU B 120     -87.448 -27.786 -87.880  1.00  0.00           H  
ATOM   1907  N   ALA B 121     -86.213 -28.614 -85.504  1.00  0.00           N  
ATOM   1908  CA  ALA B 121     -85.404 -27.411 -85.350  1.00  0.00           C  
ATOM   1909  C   ALA B 121     -83.920 -27.722 -85.498  1.00  0.00           C  
ATOM   1910  O   ALA B 121     -83.177 -26.971 -86.129  1.00  0.00           O  
ATOM   1911  CB  ALA B 121     -85.675 -26.758 -84.003  1.00  0.00           C  
ATOM   1912  H   ALA B 121     -86.780 -28.928 -84.729  1.00  0.00           H  
ATOM   1913  HA  ALA B 121     -85.679 -26.714 -86.143  1.00  0.00           H  
ATOM   1914 1HB  ALA B 121     -85.063 -25.861 -83.904  1.00  0.00           H  
ATOM   1915 2HB  ALA B 121     -86.729 -26.486 -83.935  1.00  0.00           H  
ATOM   1916 3HB  ALA B 121     -85.428 -27.455 -83.205  1.00  0.00           H  
ATOM   1917  N   GLU B 122     -83.539 -28.862 -84.885  1.00  0.00           N  
ATOM   1918  CA  GLU B 122     -82.143 -29.276 -84.950  1.00  0.00           C  
ATOM   1919  C   GLU B 122     -81.714 -29.539 -86.388  1.00  0.00           C  
ATOM   1920  O   GLU B 122     -80.614 -29.166 -86.796  1.00  0.00           O  
ATOM   1921  CB  GLU B 122     -81.917 -30.529 -84.102  1.00  0.00           C  
ATOM   1922  CG  GLU B 122     -82.016 -30.299 -82.601  1.00  0.00           C  
ATOM   1923  CD  GLU B 122     -81.869 -31.565 -81.804  1.00  0.00           C  
ATOM   1924  OE1 GLU B 122     -81.805 -32.615 -82.398  1.00  0.00           O  
ATOM   1925  OE2 GLU B 122     -81.819 -31.483 -80.599  1.00  0.00           O1-
ATOM   1926  H   GLU B 122     -84.200 -29.437 -84.381  1.00  0.00           H  
ATOM   1927  HA  GLU B 122     -81.524 -28.470 -84.553  1.00  0.00           H  
ATOM   1928 1HB  GLU B 122     -82.651 -31.288 -84.373  1.00  0.00           H  
ATOM   1929 2HB  GLU B 122     -80.929 -30.938 -84.313  1.00  0.00           H  
ATOM   1930 1HG  GLU B 122     -81.237 -29.600 -82.298  1.00  0.00           H  
ATOM   1931 2HG  GLU B 122     -82.981 -29.845 -82.377  1.00  0.00           H  
ATOM   1932  N   VAL B 123     -82.638 -30.197 -87.120  1.00  0.00           N  
ATOM   1933  CA  VAL B 123     -82.352 -30.511 -88.515  1.00  0.00           C  
ATOM   1934  C   VAL B 123     -82.152 -29.243 -89.335  1.00  0.00           C  
ATOM   1935  O   VAL B 123     -81.258 -29.173 -90.178  1.00  0.00           O  
ATOM   1936  CB  VAL B 123     -83.501 -31.335 -89.125  1.00  0.00           C  
ATOM   1937  CG1 VAL B 123     -83.305 -31.494 -90.625  1.00  0.00           C  
ATOM   1938  CG2 VAL B 123     -83.580 -32.693 -88.444  1.00  0.00           C  
ATOM   1939  H   VAL B 123     -83.524 -30.477 -86.725  1.00  0.00           H  
ATOM   1940  HA  VAL B 123     -81.436 -31.102 -88.557  1.00  0.00           H  
ATOM   1941  HB  VAL B 123     -84.438 -30.800 -88.978  1.00  0.00           H  
ATOM   1942 1HG1 VAL B 123     -84.127 -32.080 -91.039  1.00  0.00           H  
ATOM   1943 2HG1 VAL B 123     -83.288 -30.511 -91.095  1.00  0.00           H  
ATOM   1944 3HG1 VAL B 123     -82.363 -32.007 -90.817  1.00  0.00           H  
ATOM   1945 1HG2 VAL B 123     -84.395 -33.272 -88.879  1.00  0.00           H  
ATOM   1946 2HG2 VAL B 123     -82.640 -33.228 -88.586  1.00  0.00           H  
ATOM   1947 3HG2 VAL B 123     -83.761 -32.557 -87.378  1.00  0.00           H  
ATOM   1948  N   ALA B 124     -83.027 -28.260 -89.041  1.00  0.00           N  
ATOM   1949  CA  ALA B 124     -82.944 -26.992 -89.755  1.00  0.00           C  
ATOM   1950  C   ALA B 124     -81.609 -26.303 -89.499  1.00  0.00           C  
ATOM   1951  O   ALA B 124     -81.000 -25.748 -90.414  1.00  0.00           O  
ATOM   1952  CB  ALA B 124     -84.095 -26.081 -89.355  1.00  0.00           C  
ATOM   1953  H   ALA B 124     -83.740 -28.381 -88.336  1.00  0.00           H  
ATOM   1954  HA  ALA B 124     -83.013 -27.200 -90.823  1.00  0.00           H  
ATOM   1955 1HB  ALA B 124     -84.019 -25.138 -89.897  1.00  0.00           H  
ATOM   1956 2HB  ALA B 124     -85.042 -26.563 -89.597  1.00  0.00           H  
ATOM   1957 3HB  ALA B 124     -84.051 -25.888 -88.284  1.00  0.00           H  
ATOM   1958  N   LEU B 125     -81.198 -26.373 -88.216  1.00  0.00           N  
ATOM   1959  CA  LEU B 125     -79.932 -25.754 -87.838  1.00  0.00           C  
ATOM   1960  C   LEU B 125     -78.762 -26.396 -88.574  1.00  0.00           C  
ATOM   1961  O   LEU B 125     -77.849 -25.707 -89.028  1.00  0.00           O  
ATOM   1962  CB  LEU B 125     -79.718 -25.870 -86.323  1.00  0.00           C  
ATOM   1963  CG  LEU B 125     -80.657 -25.027 -85.453  1.00  0.00           C  
ATOM   1964  CD1 LEU B 125     -80.449 -25.383 -83.987  1.00  0.00           C  
ATOM   1965  CD2 LEU B 125     -80.390 -23.549 -85.699  1.00  0.00           C  
ATOM   1966  H   LEU B 125     -81.745 -26.844 -87.510  1.00  0.00           H  
ATOM   1967  HA  LEU B 125     -79.970 -24.699 -88.108  1.00  0.00           H  
ATOM   1968 1HB  LEU B 125     -79.843 -26.912 -86.034  1.00  0.00           H  
ATOM   1969 2HB  LEU B 125     -78.696 -25.570 -86.093  1.00  0.00           H  
ATOM   1970  HG  LEU B 125     -81.693 -25.255 -85.708  1.00  0.00           H  
ATOM   1971 1HD1 LEU B 125     -81.117 -24.784 -83.368  1.00  0.00           H  
ATOM   1972 2HD1 LEU B 125     -80.666 -26.441 -83.836  1.00  0.00           H  
ATOM   1973 3HD1 LEU B 125     -79.416 -25.181 -83.707  1.00  0.00           H  
ATOM   1974 1HD2 LEU B 125     -81.059 -22.950 -85.080  1.00  0.00           H  
ATOM   1975 2HD2 LEU B 125     -79.355 -23.320 -85.443  1.00  0.00           H  
ATOM   1976 3HD2 LEU B 125     -80.563 -23.318 -86.750  1.00  0.00           H  
ATOM   1977  N   GLU B 126     -78.846 -27.740 -88.660  1.00  0.00           N  
ATOM   1978  CA  GLU B 126     -77.789 -28.478 -89.342  1.00  0.00           C  
ATOM   1979  C   GLU B 126     -77.697 -28.079 -90.809  1.00  0.00           C  
ATOM   1980  O   GLU B 126     -76.604 -27.920 -91.351  1.00  0.00           O  
ATOM   1981  CB  GLU B 126     -78.030 -29.985 -89.228  1.00  0.00           C  
ATOM   1982  CG  GLU B 126     -77.834 -30.549 -87.827  1.00  0.00           C  
ATOM   1983  CD  GLU B 126     -78.156 -32.014 -87.737  1.00  0.00           C  
ATOM   1984  OE1 GLU B 126     -78.629 -32.560 -88.704  1.00  0.00           O  
ATOM   1985  OE2 GLU B 126     -77.929 -32.589 -86.698  1.00  0.00           O1-
ATOM   1986  H   GLU B 126     -79.625 -28.249 -88.264  1.00  0.00           H  
ATOM   1987  HA  GLU B 126     -76.838 -28.239 -88.865  1.00  0.00           H  
ATOM   1988 1HB  GLU B 126     -79.048 -30.215 -89.542  1.00  0.00           H  
ATOM   1989 2HB  GLU B 126     -77.353 -30.514 -89.899  1.00  0.00           H  
ATOM   1990 1HG  GLU B 126     -76.798 -30.396 -87.527  1.00  0.00           H  
ATOM   1991 2HG  GLU B 126     -78.469 -29.999 -87.134  1.00  0.00           H  
ATOM   1992  N   VAL B 127     -78.896 -27.929 -91.408  1.00  0.00           N  
ATOM   1993  CA  VAL B 127     -78.948 -27.545 -92.814  1.00  0.00           C  
ATOM   1994  C   VAL B 127     -78.316 -26.178 -93.036  1.00  0.00           C  
ATOM   1995  O   VAL B 127     -77.589 -25.969 -94.008  1.00  0.00           O  
ATOM   1996  CB  VAL B 127     -80.407 -27.518 -93.308  1.00  0.00           C  
ATOM   1997  CG1 VAL B 127     -80.484 -26.927 -94.707  1.00  0.00           C  
ATOM   1998  CG2 VAL B 127     -80.986 -28.925 -93.282  1.00  0.00           C  
ATOM   1999  H   VAL B 127     -79.761 -28.076 -90.907  1.00  0.00           H  
ATOM   2000  HA  VAL B 127     -78.395 -28.284 -93.395  1.00  0.00           H  
ATOM   2001  HB  VAL B 127     -80.991 -26.872 -92.652  1.00  0.00           H  
ATOM   2002 1HG1 VAL B 127     -81.523 -26.917 -95.040  1.00  0.00           H  
ATOM   2003 2HG1 VAL B 127     -80.097 -25.909 -94.694  1.00  0.00           H  
ATOM   2004 3HG1 VAL B 127     -79.892 -27.533 -95.391  1.00  0.00           H  
ATOM   2005 1HG2 VAL B 127     -82.019 -28.899 -93.632  1.00  0.00           H  
ATOM   2006 2HG2 VAL B 127     -80.399 -29.572 -93.933  1.00  0.00           H  
ATOM   2007 3HG2 VAL B 127     -80.958 -29.312 -92.264  1.00  0.00           H  
ATOM   2008  N   LEU B 128     -78.633 -25.271 -92.088  1.00  0.00           N  
ATOM   2009  CA  LEU B 128     -78.092 -23.920 -92.183  1.00  0.00           C  
ATOM   2010  C   LEU B 128     -76.570 -23.930 -92.106  1.00  0.00           C  
ATOM   2011  O   LEU B 128     -75.898 -23.207 -92.842  1.00  0.00           O  
ATOM   2012  CB  LEU B 128     -78.660 -23.042 -91.061  1.00  0.00           C  
ATOM   2013  CG  LEU B 128     -80.153 -22.702 -91.175  1.00  0.00           C  
ATOM   2014  CD1 LEU B 128     -80.608 -21.989 -89.909  1.00  0.00           C  
ATOM   2015  CD2 LEU B 128     -80.385 -21.837 -92.404  1.00  0.00           C  
ATOM   2016  H   LEU B 128     -79.236 -25.506 -91.313  1.00  0.00           H  
ATOM   2017  HA  LEU B 128     -78.385 -23.496 -93.142  1.00  0.00           H  
ATOM   2018 1HB  LEU B 128     -78.508 -23.550 -90.111  1.00  0.00           H  
ATOM   2019 2HB  LEU B 128     -78.108 -22.103 -91.041  1.00  0.00           H  
ATOM   2020  HG  LEU B 128     -80.729 -23.623 -91.265  1.00  0.00           H  
ATOM   2021 1HD1 LEU B 128     -81.669 -21.748 -89.990  1.00  0.00           H  
ATOM   2022 2HD1 LEU B 128     -80.449 -22.638 -89.049  1.00  0.00           H  
ATOM   2023 3HD1 LEU B 128     -80.036 -21.070 -89.784  1.00  0.00           H  
ATOM   2024 1HD2 LEU B 128     -81.444 -21.596 -92.485  1.00  0.00           H  
ATOM   2025 2HD2 LEU B 128     -79.809 -20.915 -92.315  1.00  0.00           H  
ATOM   2026 3HD2 LEU B 128     -80.066 -22.377 -93.296  1.00  0.00           H  
ATOM   2027  N   LEU B 129     -76.077 -24.781 -91.182  1.00  0.00           N  
ATOM   2028  CA  LEU B 129     -74.634 -24.886 -91.008  1.00  0.00           C  
ATOM   2029  C   LEU B 129     -73.950 -25.285 -92.309  1.00  0.00           C  
ATOM   2030  O   LEU B 129     -72.949 -24.688 -92.703  1.00  0.00           O  
ATOM   2031  CB  LEU B 129     -74.306 -25.912 -89.916  1.00  0.00           C  
ATOM   2032  CG  LEU B 129     -72.813 -26.148 -89.651  1.00  0.00           C  
ATOM   2033  CD1 LEU B 129     -72.169 -24.849 -89.184  1.00  0.00           C  
ATOM   2034  CD2 LEU B 129     -72.649 -27.245 -88.611  1.00  0.00           C  
ATOM   2035  H   LEU B 129     -76.685 -25.347 -90.607  1.00  0.00           H  
ATOM   2036  HA  LEU B 129     -74.250 -23.914 -90.703  1.00  0.00           H  
ATOM   2037 1HB  LEU B 129     -74.759 -25.581 -88.982  1.00  0.00           H  
ATOM   2038 2HB  LEU B 129     -74.749 -26.868 -90.191  1.00  0.00           H  
ATOM   2039  HG  LEU B 129     -72.323 -26.449 -90.577  1.00  0.00           H  
ATOM   2040 1HD1 LEU B 129     -71.108 -25.018 -88.996  1.00  0.00           H  
ATOM   2041 2HD1 LEU B 129     -72.283 -24.088 -89.955  1.00  0.00           H  
ATOM   2042 3HD1 LEU B 129     -72.650 -24.513 -88.267  1.00  0.00           H  
ATOM   2043 1HD2 LEU B 129     -71.589 -27.413 -88.423  1.00  0.00           H  
ATOM   2044 2HD2 LEU B 129     -73.138 -26.944 -87.683  1.00  0.00           H  
ATOM   2045 3HD2 LEU B 129     -73.103 -28.166 -88.977  1.00  0.00           H  
ATOM   2046  N   GLU B 130     -74.495 -26.299 -92.973  1.00  0.00           N  
ATOM   2047  CA  GLU B 130     -73.939 -26.778 -94.232  1.00  0.00           C  
ATOM   2048  C   GLU B 130     -73.883 -25.665 -95.270  1.00  0.00           C  
ATOM   2049  O   GLU B 130     -72.857 -25.459 -95.920  1.00  0.00           O  
ATOM   2050  CB  GLU B 130     -74.766 -27.948 -94.769  1.00  0.00           C  
ATOM   2051  CG  GLU B 130     -74.639 -29.232 -93.962  1.00  0.00           C  
ATOM   2052  CD  GLU B 130     -73.267 -29.840 -94.042  1.00  0.00           C  
ATOM   2053  OE1 GLU B 130     -72.877 -30.239 -95.113  1.00  0.00           O  
ATOM   2054  OE2 GLU B 130     -72.607 -29.906 -93.031  1.00  0.00           O1-
ATOM   2055  H   GLU B 130     -75.317 -26.748 -92.596  1.00  0.00           H  
ATOM   2056  HA  GLU B 130     -72.921 -27.124 -94.051  1.00  0.00           H  
ATOM   2057 1HB  GLU B 130     -75.820 -27.669 -94.790  1.00  0.00           H  
ATOM   2058 2HB  GLU B 130     -74.466 -28.166 -95.794  1.00  0.00           H  
ATOM   2059 1HG  GLU B 130     -74.867 -29.016 -92.918  1.00  0.00           H  
ATOM   2060 2HG  GLU B 130     -75.372 -29.951 -94.324  1.00  0.00           H  
ATOM   2061  N   LEU B 131     -74.975 -24.944 -95.433  1.00  0.00           N  
ATOM   2062  CA  LEU B 131     -75.034 -23.908 -96.455  1.00  0.00           C  
ATOM   2063  C   LEU B 131     -74.114 -22.722 -96.154  1.00  0.00           C  
ATOM   2064  O   LEU B 131     -73.747 -21.964 -97.053  1.00  0.00           O  
ATOM   2065  CB  LEU B 131     -76.477 -23.409 -96.601  1.00  0.00           C  
ATOM   2066  CG  LEU B 131     -76.741 -22.474 -97.787  1.00  0.00           C  
ATOM   2067  CD1 LEU B 131     -76.388 -23.187 -99.085  1.00  0.00           C  
ATOM   2068  CD2 LEU B 131     -78.200 -22.042 -97.779  1.00  0.00           C  
ATOM   2069  H   LEU B 131     -75.783 -25.105 -94.849  1.00  0.00           H  
ATOM   2070  HA  LEU B 131     -74.715 -24.338 -97.403  1.00  0.00           H  
ATOM   2071 1HB  LEU B 131     -77.133 -24.271 -96.706  1.00  0.00           H  
ATOM   2072 2HB  LEU B 131     -76.755 -22.877 -95.690  1.00  0.00           H  
ATOM   2073  HG  LEU B 131     -76.103 -21.593 -97.706  1.00  0.00           H  
ATOM   2074 1HD1 LEU B 131     -76.576 -22.522 -99.929  1.00  0.00           H  
ATOM   2075 2HD1 LEU B 131     -75.335 -23.466 -99.072  1.00  0.00           H  
ATOM   2076 3HD1 LEU B 131     -77.001 -24.082 -99.187  1.00  0.00           H  
ATOM   2077 1HD2 LEU B 131     -78.388 -21.376 -98.621  1.00  0.00           H  
ATOM   2078 2HD2 LEU B 131     -78.840 -22.921 -97.861  1.00  0.00           H  
ATOM   2079 3HD2 LEU B 131     -78.420 -21.519 -96.847  1.00  0.00           H  
ATOM   2080  N   GLY B 132     -73.743 -22.565 -94.886  1.00  0.00           N  
ATOM   2081  CA  GLY B 132     -73.124 -21.328 -94.419  1.00  0.00           C  
ATOM   2082  C   GLY B 132     -74.173 -20.243 -94.229  1.00  0.00           C  
ATOM   2083  O   GLY B 132     -73.993 -19.106 -94.669  1.00  0.00           O  
ATOM   2084  H   GLY B 132     -73.895 -23.322 -94.233  1.00  0.00           H  
ATOM   2085 1HA  GLY B 132     -72.605 -21.512 -93.479  1.00  0.00           H  
ATOM   2086 2HA  GLY B 132     -72.375 -21.000 -95.141  1.00  0.00           H  
ATOM   2087  N   ALA B 133     -75.269 -20.608 -93.572  1.00  0.00           N  
ATOM   2088  CA  ALA B 133     -76.307 -19.654 -93.211  1.00  0.00           C  
ATOM   2089  C   ALA B 133     -75.794 -18.692 -92.151  1.00  0.00           C  
ATOM   2090  O   ALA B 133     -75.104 -19.095 -91.215  1.00  0.00           O  
ATOM   2091  CB  ALA B 133     -77.552 -20.378 -92.717  1.00  0.00           C  
ATOM   2092  H   ALA B 133     -75.381 -21.579 -93.317  1.00  0.00           H  
ATOM   2093  HA  ALA B 133     -76.563 -19.078 -94.100  1.00  0.00           H  
ATOM   2094 1HB  ALA B 133     -78.313 -19.647 -92.445  1.00  0.00           H  
ATOM   2095 2HB  ALA B 133     -77.935 -21.023 -93.508  1.00  0.00           H  
ATOM   2096 3HB  ALA B 133     -77.300 -20.982 -91.846  1.00  0.00           H  
ATOM   2097  N   SER B 134     -76.131 -17.419 -92.301  1.00  0.00           N  
ATOM   2098  CA  SER B 134     -75.597 -16.391 -91.420  1.00  0.00           C  
ATOM   2099  C   SER B 134     -75.991 -16.659 -89.978  1.00  0.00           C  
ATOM   2100  O   SER B 134     -77.142 -16.985 -89.688  1.00  0.00           O  
ATOM   2101  CB  SER B 134     -76.094 -15.024 -91.846  1.00  0.00           C  
ATOM   2102  OG  SER B 134     -75.657 -14.031 -90.959  1.00  0.00           O  
ATOM   2103  H   SER B 134     -76.770 -17.153 -93.036  1.00  0.00           H  
ATOM   2104  HA  SER B 134     -74.508 -16.407 -91.490  1.00  0.00           H  
ATOM   2105 1HB  SER B 134     -75.734 -14.803 -92.850  1.00  0.00           H  
ATOM   2106 2HB  SER B 134     -77.183 -15.028 -91.883  1.00  0.00           H  
ATOM   2107  HG  SER B 134     -76.009 -13.204 -91.293  1.00  0.00           H  
ATOM   2108  N   PRO B 135     -75.029 -16.521 -89.070  1.00  0.00           N  
ATOM   2109  CA  PRO B 135     -75.281 -16.790 -87.663  1.00  0.00           C  
ATOM   2110  C   PRO B 135     -76.392 -15.847 -87.140  1.00  0.00           C  
ATOM   2111  O   PRO B 135     -76.891 -16.017 -86.027  1.00  0.00           O  
ATOM   2112  CB  PRO B 135     -73.925 -16.506 -87.010  1.00  0.00           C  
ATOM   2113  CG  PRO B 135     -73.264 -15.548 -87.942  1.00  0.00           C  
ATOM   2114  CD  PRO B 135     -73.712 -15.987 -89.310  1.00  0.00           C  
ATOM   2115  HA  PRO B 135     -75.563 -17.846 -87.542  1.00  0.00           H  
ATOM   2116 1HB  PRO B 135     -74.072 -16.089 -86.003  1.00  0.00           H  
ATOM   2117 2HB  PRO B 135     -73.361 -17.444 -86.890  1.00  0.00           H  
ATOM   2118 1HG  PRO B 135     -73.568 -14.519 -87.706  1.00  0.00           H  
ATOM   2119 2HG  PRO B 135     -72.171 -15.593 -87.820  1.00  0.00           H  
ATOM   2120 1HD  PRO B 135     -73.748 -15.116 -89.981  1.00  0.00           H  
ATOM   2121 2HD  PRO B 135     -73.018 -16.747 -89.698  1.00  0.00           H  
ATOM   2122  N   GLU B 136     -76.767 -14.853 -87.963  1.00  0.00           N  
ATOM   2123  CA  GLU B 136     -77.878 -14.542 -87.047  1.00  0.00           C  
ATOM   2124  C   GLU B 136     -79.140 -15.313 -87.432  1.00  0.00           C  
ATOM   2125  O   GLU B 136     -80.063 -15.452 -86.629  1.00  0.00           O  
ATOM   2126  CB  GLU B 136     -78.172 -13.040 -87.047  1.00  0.00           C  
ATOM   2127  CG  GLU B 136     -79.229 -12.607 -86.040  1.00  0.00           C  
ATOM   2128  CD  GLU B 136     -79.410 -11.115 -85.988  1.00  0.00           C  
ATOM   2129  OE1 GLU B 136     -78.462 -10.412 -86.241  1.00  0.00           O  
ATOM   2130  OE2 GLU B 136     -80.498 -10.679 -85.693  1.00  0.00           O1-
ATOM   2131  H   GLU B 136     -76.652 -14.301 -88.802  1.00  0.00           H  
ATOM   2132  HA  GLU B 136     -77.590 -14.842 -86.039  1.00  0.00           H  
ATOM   2133 1HB  GLU B 136     -77.257 -12.491 -86.827  1.00  0.00           H  
ATOM   2134 2HB  GLU B 136     -78.508 -12.734 -88.038  1.00  0.00           H  
ATOM   2135 1HG  GLU B 136     -80.180 -13.068 -86.308  1.00  0.00           H  
ATOM   2136 2HG  GLU B 136     -78.946 -12.969 -85.054  1.00  0.00           H  
ATOM   2137  N   LEU B 137     -79.207 -15.832 -88.670  1.00  0.00           N  
ATOM   2138  CA  LEU B 137     -80.430 -16.530 -89.045  1.00  0.00           C  
ATOM   2139  C   LEU B 137     -80.623 -17.790 -88.210  1.00  0.00           C  
ATOM   2140  O   LEU B 137     -81.734 -18.093 -87.773  1.00  0.00           O  
ATOM   2141  CB  LEU B 137     -80.395 -16.896 -90.534  1.00  0.00           C  
ATOM   2142  CG  LEU B 137     -80.484 -15.717 -91.512  1.00  0.00           C  
ATOM   2143  CD1 LEU B 137     -80.256 -16.215 -92.932  1.00  0.00           C  
ATOM   2144  CD2 LEU B 137     -81.844 -15.049 -91.379  1.00  0.00           C  
ATOM   2145  H   LEU B 137     -78.455 -15.760 -89.342  1.00  0.00           H  
ATOM   2146  HA  LEU B 137     -81.275 -15.866 -88.867  1.00  0.00           H  
ATOM   2147 1HB  LEU B 137     -79.467 -17.427 -90.741  1.00  0.00           H  
ATOM   2148 2HB  LEU B 137     -81.228 -17.566 -90.747  1.00  0.00           H  
ATOM   2149  HG  LEU B 137     -79.701 -14.994 -91.282  1.00  0.00           H  
ATOM   2150 1HD1 LEU B 137     -80.318 -15.378 -93.626  1.00  0.00           H  
ATOM   2151 2HD1 LEU B 137     -79.267 -16.671 -93.003  1.00  0.00           H  
ATOM   2152 3HD1 LEU B 137     -81.015 -16.955 -93.185  1.00  0.00           H  
ATOM   2153 1HD2 LEU B 137     -81.907 -14.210 -92.073  1.00  0.00           H  
ATOM   2154 2HD2 LEU B 137     -82.628 -15.771 -91.609  1.00  0.00           H  
ATOM   2155 3HD2 LEU B 137     -81.975 -14.687 -90.359  1.00  0.00           H  
ATOM   2156  N   ILE B 138     -79.489 -18.494 -88.017  1.00  0.00           N  
ATOM   2157  CA  ILE B 138     -79.535 -19.723 -87.234  1.00  0.00           C  
ATOM   2158  C   ILE B 138     -79.976 -19.445 -85.802  1.00  0.00           C  
ATOM   2159  O   ILE B 138     -80.765 -20.196 -85.230  1.00  0.00           O  
ATOM   2160  CB  ILE B 138     -78.162 -20.421 -87.223  1.00  0.00           C  
ATOM   2161  CG1 ILE B 138     -77.822 -20.951 -88.618  1.00  0.00           C  
ATOM   2162  CG2 ILE B 138     -78.148 -21.549 -86.203  1.00  0.00           C  
ATOM   2163  CD1 ILE B 138     -76.388 -21.405 -88.765  1.00  0.00           C  
ATOM   2164  H   ILE B 138     -78.606 -18.190 -88.404  1.00  0.00           H  
ATOM   2165  HA  ILE B 138     -80.261 -20.397 -87.689  1.00  0.00           H  
ATOM   2166  HB  ILE B 138     -77.390 -19.699 -86.962  1.00  0.00           H  
ATOM   2167 1HG1 ILE B 138     -78.473 -21.792 -88.857  1.00  0.00           H  
ATOM   2168 2HG1 ILE B 138     -78.010 -20.172 -89.359  1.00  0.00           H  
ATOM   2169 1HG2 ILE B 138     -77.171 -22.032 -86.209  1.00  0.00           H  
ATOM   2170 2HG2 ILE B 138     -78.347 -21.146 -85.211  1.00  0.00           H  
ATOM   2171 3HG2 ILE B 138     -78.915 -22.280 -86.458  1.00  0.00           H  
ATOM   2172 1HD1 ILE B 138     -76.223 -21.766 -89.781  1.00  0.00           H  
ATOM   2173 2HD1 ILE B 138     -75.718 -20.568 -88.565  1.00  0.00           H  
ATOM   2174 3HD1 ILE B 138     -76.187 -22.209 -88.059  1.00  0.00           H  
ATOM   2175  N   VAL B 139     -79.424 -18.336 -85.268  1.00  0.00           N  
ATOM   2176  CA  VAL B 139     -79.764 -17.957 -83.901  1.00  0.00           C  
ATOM   2177  C   VAL B 139     -81.251 -17.659 -83.765  1.00  0.00           C  
ATOM   2178  O   VAL B 139     -81.885 -18.046 -82.784  1.00  0.00           O  
ATOM   2179  CB  VAL B 139     -78.954 -16.720 -83.471  1.00  0.00           C  
ATOM   2180  CG1 VAL B 139     -79.447 -16.200 -82.129  1.00  0.00           C  
ATOM   2181  CG2 VAL B 139     -77.474 -17.066 -83.407  1.00  0.00           C  
ATOM   2182  H   VAL B 139     -78.780 -17.761 -85.793  1.00  0.00           H  
ATOM   2183  HA  VAL B 139     -79.513 -18.787 -83.239  1.00  0.00           H  
ATOM   2184  HB  VAL B 139     -79.110 -15.924 -84.200  1.00  0.00           H  
ATOM   2185 1HG1 VAL B 139     -78.863 -15.325 -81.841  1.00  0.00           H  
ATOM   2186 2HG1 VAL B 139     -80.498 -15.925 -82.209  1.00  0.00           H  
ATOM   2187 3HG1 VAL B 139     -79.330 -16.977 -81.374  1.00  0.00           H  
ATOM   2188 1HG2 VAL B 139     -76.908 -16.186 -83.103  1.00  0.00           H  
ATOM   2189 2HG2 VAL B 139     -77.320 -17.865 -82.682  1.00  0.00           H  
ATOM   2190 3HG2 VAL B 139     -77.134 -17.395 -84.388  1.00  0.00           H  
ATOM   2191  N   ARG B 140     -81.759 -16.955 -84.798  1.00  0.00           N  
ATOM   2192  CA  ARG B 140     -83.175 -16.603 -84.792  1.00  0.00           C  
ATOM   2193  C   ARG B 140     -84.052 -17.848 -84.803  1.00  0.00           C  
ATOM   2194  O   ARG B 140     -85.061 -17.915 -84.101  1.00  0.00           O  
ATOM   2195  CB  ARG B 140     -83.516 -15.734 -85.994  1.00  0.00           C  
ATOM   2196  CG  ARG B 140     -82.954 -14.323 -85.943  1.00  0.00           C  
ATOM   2197  CD  ARG B 140     -83.280 -13.557 -87.174  1.00  0.00           C  
ATOM   2198  NE  ARG B 140     -82.745 -12.207 -87.131  1.00  0.00           N  
ATOM   2199  CZ  ARG B 140     -82.767 -11.342 -88.163  1.00  0.00           C  
ATOM   2200  NH1 ARG B 140     -83.299 -11.700 -89.310  1.00  0.00           N1+
ATOM   2201  NH2 ARG B 140     -82.252 -10.132 -88.023  1.00  0.00           N  
ATOM   2202  H   ARG B 140     -81.183 -16.665 -85.576  1.00  0.00           H  
ATOM   2203  HA  ARG B 140     -83.387 -16.038 -83.883  1.00  0.00           H  
ATOM   2204 1HB  ARG B 140     -83.142 -16.206 -86.901  1.00  0.00           H  
ATOM   2205 2HB  ARG B 140     -84.599 -15.655 -86.090  1.00  0.00           H  
ATOM   2206 1HG  ARG B 140     -83.376 -13.793 -85.089  1.00  0.00           H  
ATOM   2207 2HG  ARG B 140     -81.869 -14.366 -85.844  1.00  0.00           H  
ATOM   2208 1HD  ARG B 140     -82.857 -14.065 -88.041  1.00  0.00           H  
ATOM   2209 2HD  ARG B 140     -84.362 -13.492 -87.286  1.00  0.00           H  
ATOM   2210  HE  ARG B 140     -82.327 -11.895 -86.265  1.00  0.00           H  
ATOM   2211 1HH1 ARG B 140     -83.692 -12.625 -89.418  1.00  0.00           H  
ATOM   2212 2HH1 ARG B 140     -83.316 -11.052 -90.084  1.00  0.00           H  
ATOM   2213 1HH2 ARG B 140     -81.843  -9.856 -87.140  1.00  0.00           H  
ATOM   2214 2HH2 ARG B 140     -82.268  -9.484 -88.796  1.00  0.00           H  
ATOM   2215  N   LEU B 141     -83.610 -18.817 -85.632  1.00  0.00           N  
ATOM   2216  CA  LEU B 141     -84.359 -20.063 -85.736  1.00  0.00           C  
ATOM   2217  C   LEU B 141     -84.401 -20.794 -84.400  1.00  0.00           C  
ATOM   2218  O   LEU B 141     -85.436 -21.335 -84.009  1.00  0.00           O  
ATOM   2219  CB  LEU B 141     -83.733 -20.970 -86.804  1.00  0.00           C  
ATOM   2220  CG  LEU B 141     -84.485 -22.277 -87.089  1.00  0.00           C  
ATOM   2221  CD1 LEU B 141     -84.185 -22.734 -88.511  1.00  0.00           C  
ATOM   2222  CD2 LEU B 141     -84.069 -23.334 -86.077  1.00  0.00           C  
ATOM   2223  H   LEU B 141     -82.772 -18.700 -86.183  1.00  0.00           H  
ATOM   2224  HA  LEU B 141     -85.381 -19.828 -86.032  1.00  0.00           H  
ATOM   2225 1HB  LEU B 141     -83.669 -20.414 -87.737  1.00  0.00           H  
ATOM   2226 2HB  LEU B 141     -82.723 -21.231 -86.488  1.00  0.00           H  
ATOM   2227  HG  LEU B 141     -85.558 -22.104 -87.014  1.00  0.00           H  
ATOM   2228 1HD1 LEU B 141     -84.718 -23.663 -88.714  1.00  0.00           H  
ATOM   2229 2HD1 LEU B 141     -84.510 -21.969 -89.215  1.00  0.00           H  
ATOM   2230 3HD1 LEU B 141     -83.114 -22.900 -88.622  1.00  0.00           H  
ATOM   2231 1HD2 LEU B 141     -84.604 -24.262 -86.279  1.00  0.00           H  
ATOM   2232 2HD2 LEU B 141     -82.996 -23.509 -86.152  1.00  0.00           H  
ATOM   2233 3HD2 LEU B 141     -84.311 -22.988 -85.071  1.00  0.00           H  
ATOM   2234  N   ALA B 142     -83.228 -20.778 -83.734  1.00  0.00           N  
ATOM   2235  CA  ALA B 142     -83.134 -21.440 -82.439  1.00  0.00           C  
ATOM   2236  C   ALA B 142     -84.075 -20.806 -81.425  1.00  0.00           C  
ATOM   2237  O   ALA B 142     -84.724 -21.503 -80.646  1.00  0.00           O  
ATOM   2238  CB  ALA B 142     -81.701 -21.401 -81.928  1.00  0.00           C  
ATOM   2239  H   ALA B 142     -82.413 -20.317 -84.111  1.00  0.00           H  
ATOM   2240  HA  ALA B 142     -83.434 -22.480 -82.568  1.00  0.00           H  
ATOM   2241 1HB  ALA B 142     -81.646 -21.900 -80.961  1.00  0.00           H  
ATOM   2242 2HB  ALA B 142     -81.048 -21.911 -82.636  1.00  0.00           H  
ATOM   2243 3HB  ALA B 142     -81.382 -20.366 -81.821  1.00  0.00           H  
ATOM   2244  N   GLU B 143     -84.107 -19.459 -81.480  1.00  0.00           N  
ATOM   2245  CA  GLU B 143     -84.971 -18.727 -80.561  1.00  0.00           C  
ATOM   2246  C   GLU B 143     -86.437 -19.081 -80.783  1.00  0.00           C  
ATOM   2247  O   GLU B 143     -87.196 -19.249 -79.828  1.00  0.00           O  
ATOM   2248  CB  GLU B 143     -84.769 -17.219 -80.726  1.00  0.00           C  
ATOM   2249  CG  GLU B 143     -83.424 -16.707 -80.232  1.00  0.00           C  
ATOM   2250  CD  GLU B 143     -83.230 -15.237 -80.481  1.00  0.00           C  
ATOM   2251  OE1 GLU B 143     -84.065 -14.648 -81.125  1.00  0.00           O  
ATOM   2252  OE2 GLU B 143     -82.246 -14.703 -80.029  1.00  0.00           O1-
ATOM   2253  H   GLU B 143     -83.547 -18.943 -82.144  1.00  0.00           H  
ATOM   2254  HA  GLU B 143     -84.706 -19.006 -79.541  1.00  0.00           H  
ATOM   2255 1HB  GLU B 143     -84.862 -16.953 -81.780  1.00  0.00           H  
ATOM   2256 2HB  GLU B 143     -85.550 -16.687 -80.184  1.00  0.00           H  
ATOM   2257 1HG  GLU B 143     -83.348 -16.895 -79.161  1.00  0.00           H  
ATOM   2258 2HG  GLU B 143     -82.631 -17.263 -80.729  1.00  0.00           H  
ATOM   2259  N   THR B 144     -86.781 -19.182 -82.083  1.00  0.00           N  
ATOM   2260  CA  THR B 144     -88.157 -19.516 -82.432  1.00  0.00           C  
ATOM   2261  C   THR B 144     -88.539 -20.892 -81.903  1.00  0.00           C  
ATOM   2262  O   THR B 144     -89.643 -21.089 -81.396  1.00  0.00           O  
ATOM   2263  CB  THR B 144     -88.369 -19.471 -83.957  1.00  0.00           C  
ATOM   2264  CG2 THR B 144     -89.795 -19.867 -84.309  1.00  0.00           C  
ATOM   2265  OG1 THR B 144     -88.113 -18.145 -84.438  1.00  0.00           O  
ATOM   2266  H   THR B 144     -86.109 -19.031 -82.822  1.00  0.00           H  
ATOM   2267  HA  THR B 144     -88.819 -18.783 -81.971  1.00  0.00           H  
ATOM   2268  HB  THR B 144     -87.677 -20.159 -84.442  1.00  0.00           H  
ATOM   2269  HG1 THR B 144     -87.165 -18.014 -84.525  1.00  0.00           H  
ATOM   2270 1HG2 THR B 144     -89.927 -19.830 -85.390  1.00  0.00           H  
ATOM   2271 2HG2 THR B 144     -89.989 -20.879 -83.954  1.00  0.00           H  
ATOM   2272 3HG2 THR B 144     -90.491 -19.177 -83.835  1.00  0.00           H  
ATOM   2273  N   ALA B 145     -87.570 -21.821 -82.050  1.00  0.00           N  
ATOM   2274  CA  ALA B 145     -87.810 -23.181 -81.582  1.00  0.00           C  
ATOM   2275  C   ALA B 145     -88.045 -23.214 -80.078  1.00  0.00           C  
ATOM   2276  O   ALA B 145     -88.922 -23.928 -79.592  1.00  0.00           O  
ATOM   2277  CB  ALA B 145     -86.641 -24.082 -81.954  1.00  0.00           C  
ATOM   2278  H   ALA B 145     -86.682 -21.597 -82.477  1.00  0.00           H  
ATOM   2279  HA  ALA B 145     -88.711 -23.553 -82.069  1.00  0.00           H  
ATOM   2280 1HB  ALA B 145     -86.835 -25.094 -81.599  1.00  0.00           H  
ATOM   2281 2HB  ALA B 145     -86.522 -24.095 -83.038  1.00  0.00           H  
ATOM   2282 3HB  ALA B 145     -85.729 -23.705 -81.494  1.00  0.00           H  
ATOM   2283  N   LEU B 146     -87.219 -22.406 -79.380  1.00  0.00           N  
ATOM   2284  CA  LEU B 146     -87.341 -22.344 -77.928  1.00  0.00           C  
ATOM   2285  C   LEU B 146     -88.710 -21.820 -77.513  1.00  0.00           C  
ATOM   2286  O   LEU B 146     -89.319 -22.326 -76.571  1.00  0.00           O  
ATOM   2287  CB  LEU B 146     -86.243 -21.447 -77.341  1.00  0.00           C  
ATOM   2288  CG  LEU B 146     -84.815 -21.999 -77.429  1.00  0.00           C  
ATOM   2289  CD1 LEU B 146     -83.829 -20.930 -76.980  1.00  0.00           C  
ATOM   2290  CD2 LEU B 146     -84.699 -23.248 -76.569  1.00  0.00           C  
ATOM   2291  H   LEU B 146     -86.517 -21.843 -79.839  1.00  0.00           H  
ATOM   2292  HA  LEU B 146     -87.223 -23.351 -77.528  1.00  0.00           H  
ATOM   2293 1HB  LEU B 146     -86.262 -20.491 -77.861  1.00  0.00           H  
ATOM   2294 2HB  LEU B 146     -86.465 -21.269 -76.289  1.00  0.00           H  
ATOM   2295  HG  LEU B 146     -84.586 -22.251 -78.466  1.00  0.00           H  
ATOM   2296 1HD1 LEU B 146     -82.813 -21.323 -77.043  1.00  0.00           H  
ATOM   2297 2HD1 LEU B 146     -83.920 -20.056 -77.624  1.00  0.00           H  
ATOM   2298 3HD1 LEU B 146     -84.045 -20.647 -75.950  1.00  0.00           H  
ATOM   2299 1HD2 LEU B 146     -83.684 -23.641 -76.632  1.00  0.00           H  
ATOM   2300 2HD2 LEU B 146     -84.927 -22.998 -75.532  1.00  0.00           H  
ATOM   2301 3HD2 LEU B 146     -85.402 -24.002 -76.923  1.00  0.00           H  
ATOM   2302  N   GLU B 147     -89.149 -20.788 -78.263  1.00  0.00           N  
ATOM   2303  CA  GLU B 147     -90.448 -20.195 -77.969  1.00  0.00           C  
ATOM   2304  C   GLU B 147     -91.570 -21.208 -78.151  1.00  0.00           C  
ATOM   2305  O   GLU B 147     -92.502 -21.268 -77.349  1.00  0.00           O  
ATOM   2306  CB  GLU B 147     -90.694 -18.980 -78.864  1.00  0.00           C  
ATOM   2307  CG  GLU B 147     -89.817 -17.776 -78.547  1.00  0.00           C  
ATOM   2308  CD  GLU B 147     -90.031 -16.629 -79.495  1.00  0.00           C  
ATOM   2309  OE1 GLU B 147     -90.756 -16.798 -80.446  1.00  0.00           O  
ATOM   2310  OE2 GLU B 147     -89.470 -15.585 -79.268  1.00  0.00           O1-
ATOM   2311  H   GLU B 147     -88.599 -20.416 -79.025  1.00  0.00           H  
ATOM   2312  HA  GLU B 147     -90.451 -19.869 -76.928  1.00  0.00           H  
ATOM   2313 1HB  GLU B 147     -90.522 -19.253 -79.905  1.00  0.00           H  
ATOM   2314 2HB  GLU B 147     -91.735 -18.667 -78.776  1.00  0.00           H  
ATOM   2315 1HG  GLU B 147     -90.034 -17.439 -77.534  1.00  0.00           H  
ATOM   2316 2HG  GLU B 147     -88.772 -18.082 -78.583  1.00  0.00           H  
ATOM   2317  N   ALA B 148     -91.427 -21.990 -79.242  1.00  0.00           N  
ATOM   2318  CA  ALA B 148     -92.434 -23.004 -79.531  1.00  0.00           C  
ATOM   2319  C   ALA B 148     -92.508 -24.039 -78.416  1.00  0.00           C  
ATOM   2320  O   ALA B 148     -93.593 -24.463 -78.019  1.00  0.00           O  
ATOM   2321  CB  ALA B 148     -92.139 -23.680 -80.862  1.00  0.00           C  
ATOM   2322  H   ALA B 148     -90.637 -21.888 -79.863  1.00  0.00           H  
ATOM   2323  HA  ALA B 148     -93.404 -22.510 -79.594  1.00  0.00           H  
ATOM   2324 1HB  ALA B 148     -92.899 -24.435 -81.063  1.00  0.00           H  
ATOM   2325 2HB  ALA B 148     -92.147 -22.936 -81.658  1.00  0.00           H  
ATOM   2326 3HB  ALA B 148     -91.160 -24.155 -80.819  1.00  0.00           H  
ATOM   2327  N   LEU B 149     -91.302 -24.415 -77.942  1.00  0.00           N  
ATOM   2328  CA  LEU B 149     -91.235 -25.402 -76.870  1.00  0.00           C  
ATOM   2329  C   LEU B 149     -91.919 -24.893 -75.608  1.00  0.00           C  
ATOM   2330  O   LEU B 149     -92.630 -25.637 -74.933  1.00  0.00           O  
ATOM   2331  CB  LEU B 149     -89.772 -25.750 -76.561  1.00  0.00           C  
ATOM   2332  CG  LEU B 149     -89.032 -26.538 -77.649  1.00  0.00           C  
ATOM   2333  CD1 LEU B 149     -87.559 -26.646 -77.284  1.00  0.00           C  
ATOM   2334  CD2 LEU B 149     -89.662 -27.915 -77.795  1.00  0.00           C  
ATOM   2335  H   LEU B 149     -90.444 -24.030 -78.310  1.00  0.00           H  
ATOM   2336  HA  LEU B 149     -91.748 -26.304 -77.199  1.00  0.00           H  
ATOM   2337 1HB  LEU B 149     -89.225 -24.824 -76.391  1.00  0.00           H  
ATOM   2338 2HB  LEU B 149     -89.743 -26.340 -75.645  1.00  0.00           H  
ATOM   2339  HG  LEU B 149     -89.103 -26.003 -78.597  1.00  0.00           H  
ATOM   2340 1HD1 LEU B 149     -87.033 -27.207 -78.057  1.00  0.00           H  
ATOM   2341 2HD1 LEU B 149     -87.129 -25.647 -77.205  1.00  0.00           H  
ATOM   2342 3HD1 LEU B 149     -87.457 -27.162 -76.330  1.00  0.00           H  
ATOM   2343 1HD2 LEU B 149     -89.136 -28.476 -78.570  1.00  0.00           H  
ATOM   2344 2HD2 LEU B 149     -89.591 -28.450 -76.849  1.00  0.00           H  
ATOM   2345 3HD2 LEU B 149     -90.711 -27.808 -78.074  1.00  0.00           H  
ATOM   2346  N   LEU B 150     -91.665 -23.597 -75.335  1.00  0.00           N  
ATOM   2347  CA  LEU B 150     -92.262 -22.985 -74.154  1.00  0.00           C  
ATOM   2348  C   LEU B 150     -93.782 -22.992 -74.240  1.00  0.00           C  
ATOM   2349  O   LEU B 150     -94.468 -23.263 -73.254  1.00  0.00           O  
ATOM   2350  CB  LEU B 150     -91.759 -21.545 -73.990  1.00  0.00           C  
ATOM   2351  CG  LEU B 150     -92.292 -20.790 -72.767  1.00  0.00           C  
ATOM   2352  CD1 LEU B 150     -91.887 -21.527 -71.497  1.00  0.00           C  
ATOM   2353  CD2 LEU B 150     -91.748 -19.369 -72.770  1.00  0.00           C  
ATOM   2354  H   LEU B 150     -91.070 -23.038 -75.931  1.00  0.00           H  
ATOM   2355  HA  LEU B 150     -91.965 -23.562 -73.279  1.00  0.00           H  
ATOM   2356 1HB  LEU B 150     -90.673 -21.563 -73.922  1.00  0.00           H  
ATOM   2357 2HB  LEU B 150     -92.038 -20.977 -74.878  1.00  0.00           H  
ATOM   2358  HG  LEU B 150     -93.381 -20.762 -72.802  1.00  0.00           H  
ATOM   2359 1HD1 LEU B 150     -92.265 -20.990 -70.628  1.00  0.00           H  
ATOM   2360 2HD1 LEU B 150     -92.305 -22.534 -71.512  1.00  0.00           H  
ATOM   2361 3HD1 LEU B 150     -90.800 -21.586 -71.443  1.00  0.00           H  
ATOM   2362 1HD2 LEU B 150     -92.127 -18.832 -71.901  1.00  0.00           H  
ATOM   2363 2HD2 LEU B 150     -90.659 -19.396 -72.734  1.00  0.00           H  
ATOM   2364 3HD2 LEU B 150     -92.068 -18.860 -73.680  1.00  0.00           H  
ATOM   2365  N   ALA B 151     -94.260 -22.680 -75.463  1.00  0.00           N  
ATOM   2366  CA  ALA B 151     -95.702 -22.651 -75.679  1.00  0.00           C  
ATOM   2367  C   ALA B 151     -96.321 -24.022 -75.445  1.00  0.00           C  
ATOM   2368  O   ALA B 151     -97.390 -24.137 -74.846  1.00  0.00           O  
ATOM   2369  CB  ALA B 151     -96.017 -22.161 -77.085  1.00  0.00           C  
ATOM   2370  H   ALA B 151     -93.643 -22.467 -76.233  1.00  0.00           H  
ATOM   2371  HA  ALA B 151     -96.138 -21.960 -74.958  1.00  0.00           H  
ATOM   2372 1HB  ALA B 151     -97.097 -22.146 -77.231  1.00  0.00           H  
ATOM   2373 2HB  ALA B 151     -95.619 -21.156 -77.218  1.00  0.00           H  
ATOM   2374 3HB  ALA B 151     -95.563 -22.832 -77.814  1.00  0.00           H  
ATOM   2375  N   ILE B 152     -95.594 -25.042 -75.947  1.00  0.00           N  
ATOM   2376  CA  ILE B 152     -96.076 -26.408 -75.788  1.00  0.00           C  
ATOM   2377  C   ILE B 152     -96.174 -26.792 -74.316  1.00  0.00           C  
ATOM   2378  O   ILE B 152     -97.135 -27.435 -73.895  1.00  0.00           O  
ATOM   2379  CB  ILE B 152     -95.157 -27.403 -76.518  1.00  0.00           C  
ATOM   2380  CG1 ILE B 152     -95.257 -27.208 -78.034  1.00  0.00           C  
ATOM   2381  CG2 ILE B 152     -95.510 -28.833 -76.138  1.00  0.00           C  
ATOM   2382  CD1 ILE B 152     -94.195 -27.947 -78.816  1.00  0.00           C  
ATOM   2383  H   ILE B 152     -94.722 -24.881 -76.431  1.00  0.00           H  
ATOM   2384  HA  ILE B 152     -97.072 -26.475 -76.223  1.00  0.00           H  
ATOM   2385  HB  ILE B 152     -94.120 -27.209 -76.243  1.00  0.00           H  
ATOM   2386 1HG1 ILE B 152     -96.233 -27.545 -78.381  1.00  0.00           H  
ATOM   2387 2HG1 ILE B 152     -95.175 -26.146 -78.271  1.00  0.00           H  
ATOM   2388 1HG2 ILE B 152     -94.851 -29.523 -76.664  1.00  0.00           H  
ATOM   2389 2HG2 ILE B 152     -95.389 -28.963 -75.064  1.00  0.00           H  
ATOM   2390 3HG2 ILE B 152     -96.545 -29.037 -76.415  1.00  0.00           H  
ATOM   2391 1HD1 ILE B 152     -94.332 -27.760 -79.881  1.00  0.00           H  
ATOM   2392 2HD1 ILE B 152     -93.207 -27.599 -78.510  1.00  0.00           H  
ATOM   2393 3HD1 ILE B 152     -94.279 -29.016 -78.623  1.00  0.00           H  
ATOM   2394  N   ALA B 153     -95.132 -26.363 -73.573  1.00  0.00           N  
ATOM   2395  CA  ALA B 153     -95.104 -26.663 -72.146  1.00  0.00           C  
ATOM   2396  C   ALA B 153     -96.283 -26.023 -71.425  1.00  0.00           C  
ATOM   2397  O   ALA B 153     -96.899 -26.639 -70.555  1.00  0.00           O  
ATOM   2398  CB  ALA B 153     -93.792 -26.194 -71.534  1.00  0.00           C  
ATOM   2399  H   ALA B 153     -94.371 -25.839 -73.982  1.00  0.00           H  
ATOM   2400  HA  ALA B 153     -95.184 -27.743 -72.026  1.00  0.00           H  
ATOM   2401 1HB  ALA B 153     -93.786 -26.425 -70.468  1.00  0.00           H  
ATOM   2402 2HB  ALA B 153     -92.960 -26.704 -72.020  1.00  0.00           H  
ATOM   2403 3HB  ALA B 153     -93.689 -25.119 -71.672  1.00  0.00           H  
ATOM   2404  N   ARG B 154     -96.556 -24.767 -71.835  1.00  0.00           N  
ATOM   2405  CA  ARG B 154     -97.663 -24.042 -71.225  1.00  0.00           C  
ATOM   2406  C   ARG B 154     -98.974 -24.799 -71.388  1.00  0.00           C  
ATOM   2407  O   ARG B 154     -99.838 -24.761 -70.511  1.00  0.00           O  
ATOM   2408  CB  ARG B 154     -97.800 -22.657 -71.842  1.00  0.00           C  
ATOM   2409  CG  ARG B 154     -96.695 -21.680 -71.475  1.00  0.00           C  
ATOM   2410  CD  ARG B 154     -96.870 -20.372 -72.157  1.00  0.00           C  
ATOM   2411  NE  ARG B 154     -95.814 -19.435 -71.809  1.00  0.00           N  
ATOM   2412  CZ  ARG B 154     -95.639 -18.230 -72.387  1.00  0.00           C  
ATOM   2413  NH1 ARG B 154     -96.456 -17.833 -73.337  1.00  0.00           N1+
ATOM   2414  NH2 ARG B 154     -94.646 -17.449 -71.999  1.00  0.00           N  
ATOM   2415  H   ARG B 154     -96.010 -24.316 -72.556  1.00  0.00           H  
ATOM   2416  HA  ARG B 154     -97.458 -23.929 -70.160  1.00  0.00           H  
ATOM   2417 1HB  ARG B 154     -97.819 -22.744 -72.927  1.00  0.00           H  
ATOM   2418 2HB  ARG B 154     -98.747 -22.214 -71.533  1.00  0.00           H  
ATOM   2419 1HG  ARG B 154     -96.701 -21.510 -70.399  1.00  0.00           H  
ATOM   2420 2HG  ARG B 154     -95.730 -22.095 -71.772  1.00  0.00           H  
ATOM   2421 1HD  ARG B 154     -96.854 -20.519 -73.236  1.00  0.00           H  
ATOM   2422 2HD  ARG B 154     -97.823 -19.934 -71.863  1.00  0.00           H  
ATOM   2423  HE  ARG B 154     -95.165 -19.705 -71.082  1.00  0.00           H  
ATOM   2424 1HH1 ARG B 154     -97.215 -18.430 -73.633  1.00  0.00           H  
ATOM   2425 2HH1 ARG B 154     -96.325 -16.930 -73.770  1.00  0.00           H  
ATOM   2426 1HH2 ARG B 154     -94.017 -17.756 -71.269  1.00  0.00           H  
ATOM   2427 2HH2 ARG B 154     -94.515 -16.547 -72.433  1.00  0.00           H  
ATOM   2428  N   LEU B 155     -99.151 -25.496 -72.497  1.00  0.00           N  
ATOM   2429  CA  LEU B 155    -100.200 -26.532 -72.537  1.00  0.00           C  
ATOM   2430  C   LEU B 155     -99.888 -27.818 -71.746  1.00  0.00           C  
ATOM   2431  O   LEU B 155    -100.765 -28.385 -71.093  1.00  0.00           O  
ATOM   2432  CB  LEU B 155    -100.475 -26.907 -73.998  1.00  0.00           C  
ATOM   2433  CG  LEU B 155    -101.595 -27.932 -74.222  1.00  0.00           C  
ATOM   2434  CD1 LEU B 155    -102.898 -27.395 -73.646  1.00  0.00           C  
ATOM   2435  CD2 LEU B 155    -101.731 -28.218 -75.709  1.00  0.00           C  
ATOM   2436  H   LEU B 155     -98.586 -25.336 -73.319  1.00  0.00           H  
ATOM   2437  HA  LEU B 155    -101.110 -26.119 -72.103  1.00  0.00           H  
ATOM   2438 1HB  LEU B 155    -100.739 -26.004 -74.546  1.00  0.00           H  
ATOM   2439 2HB  LEU B 155     -99.561 -27.316 -74.430  1.00  0.00           H  
ATOM   2440  HG  LEU B 155    -101.354 -28.856 -73.695  1.00  0.00           H  
ATOM   2441 1HD1 LEU B 155    -103.694 -28.123 -73.806  1.00  0.00           H  
ATOM   2442 2HD1 LEU B 155    -102.778 -27.216 -72.578  1.00  0.00           H  
ATOM   2443 3HD1 LEU B 155    -103.157 -26.460 -74.144  1.00  0.00           H  
ATOM   2444 1HD2 LEU B 155    -102.526 -28.947 -75.868  1.00  0.00           H  
ATOM   2445 2HD2 LEU B 155    -101.974 -27.296 -76.237  1.00  0.00           H  
ATOM   2446 3HD2 LEU B 155    -100.791 -28.618 -76.091  1.00  0.00           H  
ATOM   2447  N   GLY B 156     -98.638 -28.284 -71.801  1.00  0.00           N  
ATOM   2448  CA  GLY B 156     -98.314 -29.688 -71.489  1.00  0.00           C  
ATOM   2449  C   GLY B 156     -98.487 -30.025 -70.011  1.00  0.00           C  
ATOM   2450  O   GLY B 156     -98.323 -29.165 -69.145  1.00  0.00           O  
ATOM   2451  H   GLY B 156     -97.893 -27.657 -72.067  1.00  0.00           H  
ATOM   2452 1HA  GLY B 156     -98.952 -30.348 -72.076  1.00  0.00           H  
ATOM   2453 2HA  GLY B 156     -97.284 -29.895 -71.778  1.00  0.00           H  
ATOM   2454  N   GLY B 157     -98.820 -31.284 -69.738  1.00  0.00           N  
ATOM   2455  CA  GLY B 157     -99.001 -31.752 -68.371  1.00  0.00           C  
ATOM   2456  C   GLY B 157     -97.726 -31.551 -67.582  1.00  0.00           C  
ATOM   2457  O   GLY B 157     -96.627 -31.760 -68.095  1.00  0.00           O  
ATOM   2458  H   GLY B 157     -98.953 -31.935 -70.499  1.00  0.00           H  
ATOM   2459 1HA  GLY B 157     -99.823 -31.208 -67.905  1.00  0.00           H  
ATOM   2460 2HA  GLY B 157     -99.277 -32.806 -68.380  1.00  0.00           H  
ATOM   2461  N   GLU B 158     -97.880 -31.144 -66.334  1.00  0.00           N  
ATOM   2462  CA  GLU B 158     -96.759 -30.650 -65.557  1.00  0.00           C  
ATOM   2463  C   GLU B 158     -95.673 -31.707 -65.385  1.00  0.00           C  
ATOM   2464  O   GLU B 158     -94.495 -31.383 -65.236  1.00  0.00           O  
ATOM   2465  CB  GLU B 158     -97.240 -30.174 -64.184  1.00  0.00           C  
ATOM   2466  CG  GLU B 158     -98.167 -28.967 -64.228  1.00  0.00           C  
ATOM   2467  CD  GLU B 158     -99.600 -29.339 -64.492  1.00  0.00           C  
ATOM   2468  OE1 GLU B 158     -99.874 -30.506 -64.639  1.00  0.00           O  
ATOM   2469  OE2 GLU B 158    -100.421 -28.455 -64.548  1.00  0.00           O1-
ATOM   2470  H   GLU B 158     -98.796 -31.177 -65.910  1.00  0.00           H  
ATOM   2471  HA  GLU B 158     -96.319 -29.804 -66.085  1.00  0.00           H  
ATOM   2472 1HB  GLU B 158     -97.769 -30.985 -63.684  1.00  0.00           H  
ATOM   2473 2HB  GLU B 158     -96.380 -29.913 -63.567  1.00  0.00           H  
ATOM   2474 1HG  GLU B 158     -98.110 -28.445 -63.273  1.00  0.00           H  
ATOM   2475 2HG  GLU B 158     -97.823 -28.287 -65.005  1.00  0.00           H  
ATOM   2476  N   GLU B 159     -96.065 -32.977 -65.407  1.00  0.00           N  
ATOM   2477  CA  GLU B 159     -95.129 -34.061 -65.122  1.00  0.00           C  
ATOM   2478  C   GLU B 159     -93.984 -34.088 -66.128  1.00  0.00           C  
ATOM   2479  O   GLU B 159     -92.812 -34.054 -65.751  1.00  0.00           O  
ATOM   2480  CB  GLU B 159     -95.857 -35.407 -65.129  1.00  0.00           C  
ATOM   2481  CG  GLU B 159     -94.971 -36.603 -64.805  1.00  0.00           C  
ATOM   2482  CD  GLU B 159     -95.725 -37.903 -64.798  1.00  0.00           C  
ATOM   2483  OE1 GLU B 159     -96.913 -37.882 -65.016  1.00  0.00           O  
ATOM   2484  OE2 GLU B 159     -95.112 -38.920 -64.574  1.00  0.00           O1-
ATOM   2485  H   GLU B 159     -97.026 -33.200 -65.623  1.00  0.00           H  
ATOM   2486  HA  GLU B 159     -94.704 -33.900 -64.131  1.00  0.00           H  
ATOM   2487 1HB  GLU B 159     -96.670 -35.386 -64.403  1.00  0.00           H  
ATOM   2488 2HB  GLU B 159     -96.301 -35.575 -66.110  1.00  0.00           H  
ATOM   2489 1HG  GLU B 159     -94.175 -36.662 -65.546  1.00  0.00           H  
ATOM   2490 2HG  GLU B 159     -94.514 -36.448 -63.829  1.00  0.00           H  
ATOM   2491  N   LEU B 160     -94.318 -34.149 -67.419  1.00  0.00           N  
ATOM   2492  CA  LEU B 160     -94.035 -34.057 -68.852  1.00  0.00           C  
ATOM   2493  C   LEU B 160     -93.157 -32.864 -69.089  1.00  0.00           C  
ATOM   2494  O   LEU B 160     -92.392 -32.825 -70.052  1.00  0.00           O  
ATOM   2495  CB  LEU B 160     -95.328 -33.927 -69.669  1.00  0.00           C  
ATOM   2496  CG  LEU B 160     -95.976 -35.247 -70.103  1.00  0.00           C  
ATOM   2497  CD1 LEU B 160     -96.282 -36.091 -68.872  1.00  0.00           C  
ATOM   2498  CD2 LEU B 160     -97.242 -34.956 -70.894  1.00  0.00           C  
ATOM   2499  H   LEU B 160     -95.253 -34.381 -67.115  1.00  0.00           H  
ATOM   2500  HA  LEU B 160     -93.515 -34.962 -69.160  1.00  0.00           H  
ATOM   2501 1HB  LEU B 160     -96.059 -33.377 -69.078  1.00  0.00           H  
ATOM   2502 2HB  LEU B 160     -95.113 -33.352 -70.570  1.00  0.00           H  
ATOM   2503  HG  LEU B 160     -95.278 -35.809 -70.725  1.00  0.00           H  
ATOM   2504 1HD1 LEU B 160     -96.743 -37.030 -69.180  1.00  0.00           H  
ATOM   2505 2HD1 LEU B 160     -95.357 -36.301 -68.335  1.00  0.00           H  
ATOM   2506 3HD1 LEU B 160     -96.966 -35.548 -68.220  1.00  0.00           H  
ATOM   2507 1HD2 LEU B 160     -97.703 -35.895 -71.202  1.00  0.00           H  
ATOM   2508 2HD2 LEU B 160     -97.940 -34.396 -70.271  1.00  0.00           H  
ATOM   2509 3HD2 LEU B 160     -96.991 -34.368 -71.776  1.00  0.00           H  
ATOM   2510  N   ARG B 161     -93.334 -31.967 -68.181  1.00  0.00           N  
ATOM   2511  CA  ARG B 161     -92.797 -30.611 -68.147  1.00  0.00           C  
ATOM   2512  C   ARG B 161     -91.276 -30.622 -68.071  1.00  0.00           C  
ATOM   2513  O   ARG B 161     -90.603 -29.901 -68.808  1.00  0.00           O  
ATOM   2514  CB  ARG B 161     -93.355 -29.843 -66.958  1.00  0.00           C  
ATOM   2515  CG  ARG B 161     -92.837 -28.422 -66.814  1.00  0.00           C  
ATOM   2516  CD  ARG B 161     -93.227 -27.574 -67.969  1.00  0.00           C  
ATOM   2517  NE  ARG B 161     -94.671 -27.463 -68.096  1.00  0.00           N  
ATOM   2518  CZ  ARG B 161     -95.432 -26.575 -67.428  1.00  0.00           C  
ATOM   2519  NH1 ARG B 161     -94.872 -25.729 -66.591  1.00  0.00           N1+
ATOM   2520  NH2 ARG B 161     -96.740 -26.553 -67.613  1.00  0.00           N  
ATOM   2521  H   ARG B 161     -93.921 -32.283 -67.422  1.00  0.00           H  
ATOM   2522  HA  ARG B 161     -93.095 -30.098 -69.062  1.00  0.00           H  
ATOM   2523 1HB  ARG B 161     -94.441 -29.792 -67.036  1.00  0.00           H  
ATOM   2524 2HB  ARG B 161     -93.119 -30.376 -66.037  1.00  0.00           H  
ATOM   2525 1HG  ARG B 161     -93.246 -27.975 -65.907  1.00  0.00           H  
ATOM   2526 2HG  ARG B 161     -91.747 -28.436 -66.752  1.00  0.00           H  
ATOM   2527 1HD  ARG B 161     -92.818 -26.573 -67.840  1.00  0.00           H  
ATOM   2528 2HD  ARG B 161     -92.837 -28.011 -68.888  1.00  0.00           H  
ATOM   2529  HE  ARG B 161     -95.137 -28.097 -68.732  1.00  0.00           H  
ATOM   2530 1HH1 ARG B 161     -93.872 -25.745 -66.449  1.00  0.00           H  
ATOM   2531 2HH1 ARG B 161     -95.443 -25.064 -66.090  1.00  0.00           H  
ATOM   2532 1HH2 ARG B 161     -97.170 -27.203 -68.258  1.00  0.00           H  
ATOM   2533 2HH2 ARG B 161     -97.310 -25.888 -67.113  1.00  0.00           H  
ATOM   2534  N   LEU B 162     -90.784 -31.473 -67.147  1.00  0.00           N  
ATOM   2535  CA  LEU B 162     -89.340 -31.579 -66.973  1.00  0.00           C  
ATOM   2536  C   LEU B 162     -88.667 -32.080 -68.244  1.00  0.00           C  
ATOM   2537  O   LEU B 162     -87.608 -31.587 -68.633  1.00  0.00           O  
ATOM   2538  CB  LEU B 162     -89.016 -32.523 -65.809  1.00  0.00           C  
ATOM   2539  CG  LEU B 162     -87.525 -32.708 -65.498  1.00  0.00           C  
ATOM   2540  CD1 LEU B 162     -86.911 -31.361 -65.136  1.00  0.00           C  
ATOM   2541  CD2 LEU B 162     -87.363 -33.706 -64.361  1.00  0.00           C  
ATOM   2542  H   LEU B 162     -91.392 -32.039 -66.573  1.00  0.00           H  
ATOM   2543  HA  LEU B 162     -88.947 -30.590 -66.742  1.00  0.00           H  
ATOM   2544 1HB  LEU B 162     -89.498 -32.145 -64.909  1.00  0.00           H  
ATOM   2545 2HB  LEU B 162     -89.431 -33.506 -66.032  1.00  0.00           H  
ATOM   2546  HG  LEU B 162     -87.011 -33.080 -66.384  1.00  0.00           H  
ATOM   2547 1HD1 LEU B 162     -85.852 -31.492 -64.914  1.00  0.00           H  
ATOM   2548 2HD1 LEU B 162     -87.024 -30.673 -65.973  1.00  0.00           H  
ATOM   2549 3HD1 LEU B 162     -87.417 -30.956 -64.260  1.00  0.00           H  
ATOM   2550 1HD2 LEU B 162     -86.303 -33.837 -64.140  1.00  0.00           H  
ATOM   2551 2HD2 LEU B 162     -87.875 -33.334 -63.474  1.00  0.00           H  
ATOM   2552 3HD2 LEU B 162     -87.793 -34.663 -64.654  1.00  0.00           H  
ATOM   2553  N   GLU B 163     -89.338 -33.075 -68.860  1.00  0.00           N  
ATOM   2554  CA  GLU B 163     -88.801 -33.643 -70.090  1.00  0.00           C  
ATOM   2555  C   GLU B 163     -88.723 -32.595 -71.192  1.00  0.00           C  
ATOM   2556  O   GLU B 163     -87.744 -32.536 -71.937  1.00  0.00           O  
ATOM   2557  CB  GLU B 163     -89.661 -34.821 -70.554  1.00  0.00           C  
ATOM   2558  CG  GLU B 163     -89.573 -36.053 -69.665  1.00  0.00           C  
ATOM   2559  CD  GLU B 163     -88.204 -36.674 -69.658  1.00  0.00           C  
ATOM   2560  OE1 GLU B 163     -87.581 -36.704 -70.692  1.00  0.00           O  
ATOM   2561  OE2 GLU B 163     -87.781 -37.119 -68.617  1.00  0.00           O1-
ATOM   2562  H   GLU B 163     -90.205 -33.437 -68.488  1.00  0.00           H  
ATOM   2563  HA  GLU B 163     -87.791 -34.004 -69.893  1.00  0.00           H  
ATOM   2564 1HB  GLU B 163     -90.705 -34.514 -70.599  1.00  0.00           H  
ATOM   2565 2HB  GLU B 163     -89.363 -35.115 -71.561  1.00  0.00           H  
ATOM   2566 1HG  GLU B 163     -89.836 -35.771 -68.645  1.00  0.00           H  
ATOM   2567 2HG  GLU B 163     -90.299 -36.788 -70.007  1.00  0.00           H  
ATOM   2568  N   ILE B 164     -89.799 -31.783 -71.250  1.00  0.00           N  
ATOM   2569  CA  ILE B 164     -89.849 -30.734 -72.261  1.00  0.00           C  
ATOM   2570  C   ILE B 164     -88.716 -29.735 -72.074  1.00  0.00           C  
ATOM   2571  O   ILE B 164     -88.094 -29.297 -73.043  1.00  0.00           O  
ATOM   2572  CB  ILE B 164     -91.199 -29.995 -72.220  1.00  0.00           C  
ATOM   2573  CG1 ILE B 164     -92.330 -30.922 -72.671  1.00  0.00           C  
ATOM   2574  CG2 ILE B 164     -91.149 -28.748 -73.089  1.00  0.00           C  
ATOM   2575  CD1 ILE B 164     -93.713 -30.374 -72.405  1.00  0.00           C  
ATOM   2576  H   ILE B 164     -90.572 -31.885 -70.607  1.00  0.00           H  
ATOM   2577  HA  ILE B 164     -89.738 -31.195 -73.242  1.00  0.00           H  
ATOM   2578  HB  ILE B 164     -91.422 -29.703 -71.194  1.00  0.00           H  
ATOM   2579 1HG1 ILE B 164     -92.239 -31.113 -73.740  1.00  0.00           H  
ATOM   2580 2HG1 ILE B 164     -92.240 -31.882 -72.160  1.00  0.00           H  
ATOM   2581 1HG2 ILE B 164     -92.112 -28.238 -73.048  1.00  0.00           H  
ATOM   2582 2HG2 ILE B 164     -90.370 -28.081 -72.723  1.00  0.00           H  
ATOM   2583 3HG2 ILE B 164     -90.932 -29.031 -74.118  1.00  0.00           H  
ATOM   2584 1HD1 ILE B 164     -94.460 -31.088 -72.752  1.00  0.00           H  
ATOM   2585 2HD1 ILE B 164     -93.838 -30.209 -71.334  1.00  0.00           H  
ATOM   2586 3HD1 ILE B 164     -93.838 -29.431 -72.936  1.00  0.00           H  
ATOM   2587  N   ALA B 165     -88.488 -29.405 -70.784  1.00  0.00           N  
ATOM   2588  CA  ALA B 165     -87.428 -28.455 -70.467  1.00  0.00           C  
ATOM   2589  C   ALA B 165     -86.065 -28.987 -70.898  1.00  0.00           C  
ATOM   2590  O   ALA B 165     -85.240 -28.247 -71.433  1.00  0.00           O  
ATOM   2591  CB  ALA B 165     -87.427 -28.140 -68.978  1.00  0.00           C  
ATOM   2592  H   ALA B 165     -89.035 -29.801 -70.033  1.00  0.00           H  
ATOM   2593  HA  ALA B 165     -87.619 -27.537 -71.023  1.00  0.00           H  
ATOM   2594 1HB  ALA B 165     -86.631 -27.429 -68.757  1.00  0.00           H  
ATOM   2595 2HB  ALA B 165     -88.387 -27.707 -68.698  1.00  0.00           H  
ATOM   2596 3HB  ALA B 165     -87.263 -29.056 -68.412  1.00  0.00           H  
ATOM   2597  N   LYS B 166     -85.885 -30.298 -70.634  1.00  0.00           N  
ATOM   2598  CA  LYS B 166     -84.624 -30.932 -70.999  1.00  0.00           C  
ATOM   2599  C   LYS B 166     -84.396 -30.883 -72.504  1.00  0.00           C  
ATOM   2600  O   LYS B 166     -83.285 -30.626 -72.965  1.00  0.00           O  
ATOM   2601  CB  LYS B 166     -84.591 -32.380 -70.509  1.00  0.00           C  
ATOM   2602  CG  LYS B 166     -83.287 -33.112 -70.798  1.00  0.00           C  
ATOM   2603  CD  LYS B 166     -83.299 -34.515 -70.211  1.00  0.00           C  
ATOM   2604  CE  LYS B 166     -81.963 -35.214 -70.416  1.00  0.00           C  
ATOM   2605  NZ  LYS B 166     -81.671 -35.444 -71.857  1.00  0.00           N1+
ATOM   2606  H   LYS B 166     -86.604 -30.853 -70.190  1.00  0.00           H  
ATOM   2607  HA  LYS B 166     -83.811 -30.383 -70.521  1.00  0.00           H  
ATOM   2608 1HB  LYS B 166     -84.755 -32.404 -69.432  1.00  0.00           H  
ATOM   2609 2HB  LYS B 166     -85.400 -32.942 -70.977  1.00  0.00           H  
ATOM   2610 1HG  LYS B 166     -83.139 -33.181 -71.877  1.00  0.00           H  
ATOM   2611 2HG  LYS B 166     -82.454 -32.555 -70.370  1.00  0.00           H  
ATOM   2612 1HD  LYS B 166     -83.511 -34.461 -69.143  1.00  0.00           H  
ATOM   2613 2HD  LYS B 166     -84.082 -35.104 -70.689  1.00  0.00           H  
ATOM   2614 1HE  LYS B 166     -81.166 -34.607 -69.989  1.00  0.00           H  
ATOM   2615 2HE  LYS B 166     -81.972 -36.175 -69.902  1.00  0.00           H  
ATOM   2616 1HZ  LYS B 166     -80.778 -35.910 -71.950  1.00  0.00           H  
ATOM   2617 2HZ  LYS B 166     -82.395 -36.024 -72.260  1.00  0.00           H  
ATOM   2618 3HZ  LYS B 166     -81.640 -34.559 -72.341  1.00  0.00           H  
ATOM   2619  N   LEU B 167     -85.503 -31.140 -73.230  1.00  0.00           N  
ATOM   2620  CA  LEU B 167     -85.422 -31.125 -74.686  1.00  0.00           C  
ATOM   2621  C   LEU B 167     -85.029 -29.746 -75.200  1.00  0.00           C  
ATOM   2622  O   LEU B 167     -84.221 -29.623 -76.120  1.00  0.00           O  
ATOM   2623  CB  LEU B 167     -86.765 -31.542 -75.297  1.00  0.00           C  
ATOM   2624  CG  LEU B 167     -87.156 -33.012 -75.103  1.00  0.00           C  
ATOM   2625  CD1 LEU B 167     -88.581 -33.228 -75.596  1.00  0.00           C  
ATOM   2626  CD2 LEU B 167     -86.177 -33.902 -75.853  1.00  0.00           C  
ATOM   2627  H   LEU B 167     -86.389 -31.345 -72.788  1.00  0.00           H  
ATOM   2628  HA  LEU B 167     -84.659 -31.838 -74.997  1.00  0.00           H  
ATOM   2629 1HB  LEU B 167     -87.551 -30.930 -74.858  1.00  0.00           H  
ATOM   2630 2HB  LEU B 167     -86.735 -31.346 -76.368  1.00  0.00           H  
ATOM   2631  HG  LEU B 167     -87.130 -33.259 -74.041  1.00  0.00           H  
ATOM   2632 1HD1 LEU B 167     -88.859 -34.274 -75.457  1.00  0.00           H  
ATOM   2633 2HD1 LEU B 167     -89.263 -32.594 -75.028  1.00  0.00           H  
ATOM   2634 3HD1 LEU B 167     -88.642 -32.974 -76.653  1.00  0.00           H  
ATOM   2635 1HD2 LEU B 167     -86.455 -34.948 -75.714  1.00  0.00           H  
ATOM   2636 2HD2 LEU B 167     -86.203 -33.657 -76.915  1.00  0.00           H  
ATOM   2637 3HD2 LEU B 167     -85.170 -33.741 -75.469  1.00  0.00           H  
ATOM   2638  N   ALA B 168     -85.642 -28.731 -74.557  1.00  0.00           N  
ATOM   2639  CA  ALA B 168     -85.351 -27.357 -74.953  1.00  0.00           C  
ATOM   2640  C   ALA B 168     -83.882 -27.021 -74.735  1.00  0.00           C  
ATOM   2641  O   ALA B 168     -83.255 -26.368 -75.569  1.00  0.00           O  
ATOM   2642  CB  ALA B 168     -86.236 -26.385 -74.185  1.00  0.00           C  
ATOM   2643  H   ALA B 168     -86.297 -28.898 -73.807  1.00  0.00           H  
ATOM   2644  HA  ALA B 168     -85.562 -27.260 -76.017  1.00  0.00           H  
ATOM   2645 1HB  ALA B 168     -86.006 -25.365 -74.491  1.00  0.00           H  
ATOM   2646 2HB  ALA B 168     -87.284 -26.602 -74.396  1.00  0.00           H  
ATOM   2647 3HB  ALA B 168     -86.052 -26.493 -73.117  1.00  0.00           H  
ATOM   2648  N   ALA B 169     -83.378 -27.499 -73.579  1.00  0.00           N  
ATOM   2649  CA  ALA B 169     -81.981 -27.247 -73.250  1.00  0.00           C  
ATOM   2650  C   ALA B 169     -81.050 -27.878 -74.279  1.00  0.00           C  
ATOM   2651  O   ALA B 169     -80.056 -27.275 -74.683  1.00  0.00           O  
ATOM   2652  CB  ALA B 169     -81.663 -27.770 -71.856  1.00  0.00           C  
ATOM   2653  H   ALA B 169     -83.947 -28.029 -72.934  1.00  0.00           H  
ATOM   2654  HA  ALA B 169     -81.818 -26.170 -73.268  1.00  0.00           H  
ATOM   2655 1HB  ALA B 169     -80.616 -27.574 -71.625  1.00  0.00           H  
ATOM   2656 2HB  ALA B 169     -82.297 -27.267 -71.126  1.00  0.00           H  
ATOM   2657 3HB  ALA B 169     -81.847 -28.842 -71.820  1.00  0.00           H  
ATOM   2658  N   GLU B 170     -81.430 -29.113 -74.670  1.00  0.00           N  
ATOM   2659  CA  GLU B 170     -80.624 -29.828 -75.653  1.00  0.00           C  
ATOM   2660  C   GLU B 170     -80.584 -29.082 -76.980  1.00  0.00           C  
ATOM   2661  O   GLU B 170     -79.537 -28.992 -77.621  1.00  0.00           O  
ATOM   2662  CB  GLU B 170     -81.174 -31.240 -75.867  1.00  0.00           C  
ATOM   2663  CG  GLU B 170     -80.976 -32.178 -74.685  1.00  0.00           C  
ATOM   2664  CD  GLU B 170     -81.597 -33.530 -74.901  1.00  0.00           C  
ATOM   2665  OE1 GLU B 170     -82.264 -33.705 -75.892  1.00  0.00           O  
ATOM   2666  OE2 GLU B 170     -81.404 -34.390 -74.073  1.00  0.00           O1-
ATOM   2667  H   GLU B 170     -82.259 -29.555 -74.298  1.00  0.00           H  
ATOM   2668  HA  GLU B 170     -79.604 -29.904 -75.275  1.00  0.00           H  
ATOM   2669 1HB  GLU B 170     -82.242 -31.187 -76.078  1.00  0.00           H  
ATOM   2670 2HB  GLU B 170     -80.692 -31.690 -76.736  1.00  0.00           H  
ATOM   2671 1HG  GLU B 170     -79.909 -32.305 -74.511  1.00  0.00           H  
ATOM   2672 2HG  GLU B 170     -81.410 -31.722 -73.797  1.00  0.00           H  
ATOM   2673  N   LEU B 171     -81.773 -28.559 -77.346  1.00  0.00           N  
ATOM   2674  CA  LEU B 171     -81.870 -27.818 -78.599  1.00  0.00           C  
ATOM   2675  C   LEU B 171     -80.981 -26.581 -78.577  1.00  0.00           C  
ATOM   2676  O   LEU B 171     -80.320 -26.263 -79.565  1.00  0.00           O  
ATOM   2677  CB  LEU B 171     -83.324 -27.404 -78.859  1.00  0.00           C  
ATOM   2678  CG  LEU B 171     -83.587 -26.704 -80.199  1.00  0.00           C  
ATOM   2679  CD1 LEU B 171     -85.033 -26.932 -80.616  1.00  0.00           C  
ATOM   2680  CD2 LEU B 171     -83.284 -25.219 -80.062  1.00  0.00           C  
ATOM   2681  H   LEU B 171     -82.598 -28.668 -76.774  1.00  0.00           H  
ATOM   2682  HA  LEU B 171     -81.538 -28.465 -79.410  1.00  0.00           H  
ATOM   2683 1HB  LEU B 171     -83.950 -28.295 -78.823  1.00  0.00           H  
ATOM   2684 2HB  LEU B 171     -83.642 -26.730 -78.064  1.00  0.00           H  
ATOM   2685  HG  LEU B 171     -82.945 -27.136 -80.967  1.00  0.00           H  
ATOM   2686 1HD1 LEU B 171     -85.220 -26.434 -81.567  1.00  0.00           H  
ATOM   2687 2HD1 LEU B 171     -85.216 -28.001 -80.725  1.00  0.00           H  
ATOM   2688 3HD1 LEU B 171     -85.699 -26.524 -79.856  1.00  0.00           H  
ATOM   2689 1HD2 LEU B 171     -83.470 -24.721 -81.015  1.00  0.00           H  
ATOM   2690 2HD2 LEU B 171     -83.925 -24.786 -79.294  1.00  0.00           H  
ATOM   2691 3HD2 LEU B 171     -82.240 -25.084 -79.781  1.00  0.00           H  
ATOM   2692  N   ALA B 172     -81.006 -25.913 -77.405  1.00  0.00           N  
ATOM   2693  CA  ALA B 172     -80.196 -24.710 -77.251  1.00  0.00           C  
ATOM   2694  C   ALA B 172     -78.712 -25.022 -77.398  1.00  0.00           C  
ATOM   2695  O   ALA B 172     -77.970 -24.270 -78.030  1.00  0.00           O  
ATOM   2696  CB  ALA B 172     -80.467 -24.057 -75.904  1.00  0.00           C  
ATOM   2697  H   ALA B 172     -81.573 -26.226 -76.630  1.00  0.00           H  
ATOM   2698  HA  ALA B 172     -80.471 -24.013 -78.043  1.00  0.00           H  
ATOM   2699 1HB  ALA B 172     -79.856 -23.161 -75.805  1.00  0.00           H  
ATOM   2700 2HB  ALA B 172     -81.521 -23.786 -75.836  1.00  0.00           H  
ATOM   2701 3HB  ALA B 172     -80.221 -24.755 -75.105  1.00  0.00           H  
ATOM   2702  N   LYS B 173     -78.332 -26.162 -76.785  1.00  0.00           N  
ATOM   2703  CA  LYS B 173     -76.935 -26.576 -76.852  1.00  0.00           C  
ATOM   2704  C   LYS B 173     -76.507 -26.840 -78.290  1.00  0.00           C  
ATOM   2705  O   LYS B 173     -75.407 -26.468 -78.699  1.00  0.00           O  
ATOM   2706  CB  LYS B 173     -76.705 -27.823 -75.997  1.00  0.00           C  
ATOM   2707  CG  LYS B 173     -75.260 -28.303 -75.962  1.00  0.00           C  
ATOM   2708  CD  LYS B 173     -75.096 -29.493 -75.028  1.00  0.00           C  
ATOM   2709  CE  LYS B 173     -73.637 -29.914 -74.918  1.00  0.00           C  
ATOM   2710  NZ  LYS B 173     -73.103 -30.413 -76.214  1.00  0.00           N1+
ATOM   2711  H   LYS B 173     -78.992 -26.736 -76.280  1.00  0.00           H  
ATOM   2712  HA  LYS B 173     -76.316 -25.767 -76.463  1.00  0.00           H  
ATOM   2713 1HB  LYS B 173     -77.016 -27.624 -74.972  1.00  0.00           H  
ATOM   2714 2HB  LYS B 173     -77.320 -28.641 -76.373  1.00  0.00           H  
ATOM   2715 1HG  LYS B 173     -74.948 -28.594 -76.965  1.00  0.00           H  
ATOM   2716 2HG  LYS B 173     -74.615 -27.493 -75.620  1.00  0.00           H  
ATOM   2717 1HD  LYS B 173     -75.466 -29.232 -74.036  1.00  0.00           H  
ATOM   2718 2HD  LYS B 173     -75.679 -30.334 -75.406  1.00  0.00           H  
ATOM   2719 1HE  LYS B 173     -73.038 -29.065 -74.594  1.00  0.00           H  
ATOM   2720 2HE  LYS B 173     -73.543 -30.704 -74.172  1.00  0.00           H  
ATOM   2721 1HZ  LYS B 173     -72.135 -30.681 -76.098  1.00  0.00           H  
ATOM   2722 2HZ  LYS B 173     -73.640 -31.214 -76.514  1.00  0.00           H  
ATOM   2723 3HZ  LYS B 173     -73.168 -29.684 -76.909  1.00  0.00           H  
ATOM   2724  N   HIS B 174     -77.430 -27.495 -79.021  1.00  0.00           N  
ATOM   2725  CA  HIS B 174     -77.145 -27.809 -80.415  1.00  0.00           C  
ATOM   2726  C   HIS B 174     -76.944 -26.542 -81.237  1.00  0.00           C  
ATOM   2727  O   HIS B 174     -76.049 -26.472 -82.079  1.00  0.00           O  
ATOM   2728  CB  HIS B 174     -78.276 -28.646 -81.023  1.00  0.00           C  
ATOM   2729  CG  HIS B 174     -78.025 -29.056 -82.441  1.00  0.00           C  
ATOM   2730  CD2 HIS B 174     -77.537 -30.206 -82.963  1.00  0.00           C  
ATOM   2731  ND1 HIS B 174     -78.285 -28.228 -83.512  1.00  0.00           N  
ATOM   2732  CE1 HIS B 174     -77.968 -28.852 -84.634  1.00  0.00           C  
ATOM   2733  NE2 HIS B 174     -77.513 -30.053 -84.328  1.00  0.00           N  
ATOM   2734  H   HIS B 174     -78.317 -27.774 -78.625  1.00  0.00           H  
ATOM   2735  HA  HIS B 174     -76.225 -28.391 -80.476  1.00  0.00           H  
ATOM   2736 1HB  HIS B 174     -78.423 -29.547 -80.427  1.00  0.00           H  
ATOM   2737 2HB  HIS B 174     -79.205 -28.077 -80.992  1.00  0.00           H  
ATOM   2738  HD2 HIS B 174     -77.224 -31.089 -82.406  1.00  0.00           H  
ATOM   2739  HE1 HIS B 174     -78.066 -28.445 -85.639  1.00  0.00           H  
ATOM   2740  HE2 HIS B 174     -77.196 -30.751 -84.986  1.00  0.00           H  
ATOM   2741  N   ALA B 175     -77.820 -25.559 -80.941  1.00  0.00           N  
ATOM   2742  CA  ALA B 175     -77.736 -24.291 -81.656  1.00  0.00           C  
ATOM   2743  C   ALA B 175     -76.401 -23.602 -81.400  1.00  0.00           C  
ATOM   2744  O   ALA B 175     -75.793 -23.046 -82.315  1.00  0.00           O  
ATOM   2745  CB  ALA B 175     -78.887 -23.379 -81.254  1.00  0.00           C  
ATOM   2746  H   ALA B 175     -78.534 -25.681 -80.237  1.00  0.00           H  
ATOM   2747  HA  ALA B 175     -77.806 -24.498 -82.723  1.00  0.00           H  
ATOM   2748 1HB  ALA B 175     -78.810 -22.436 -81.796  1.00  0.00           H  
ATOM   2749 2HB  ALA B 175     -79.834 -23.860 -81.496  1.00  0.00           H  
ATOM   2750 3HB  ALA B 175     -78.841 -23.187 -80.184  1.00  0.00           H  
ATOM   2751  N   LEU B 176     -75.989 -23.672 -80.118  1.00  0.00           N  
ATOM   2752  CA  LEU B 176     -74.725 -23.053 -79.739  1.00  0.00           C  
ATOM   2753  C   LEU B 176     -73.555 -23.695 -80.475  1.00  0.00           C  
ATOM   2754  O   LEU B 176     -72.642 -23.006 -80.929  1.00  0.00           O  
ATOM   2755  CB  LEU B 176     -74.511 -23.169 -78.225  1.00  0.00           C  
ATOM   2756  CG  LEU B 176     -75.453 -22.326 -77.354  1.00  0.00           C  
ATOM   2757  CD1 LEU B 176     -75.244 -22.684 -75.888  1.00  0.00           C  
ATOM   2758  CD2 LEU B 176     -75.186 -20.849 -77.600  1.00  0.00           C  
ATOM   2759  H   LEU B 176     -76.536 -24.145 -79.412  1.00  0.00           H  
ATOM   2760  HA  LEU B 176     -74.763 -21.998 -80.009  1.00  0.00           H  
ATOM   2761 1HB  LEU B 176     -74.636 -24.210 -77.935  1.00  0.00           H  
ATOM   2762 2HB  LEU B 176     -73.489 -22.869 -77.994  1.00  0.00           H  
ATOM   2763  HG  LEU B 176     -76.487 -22.556 -77.610  1.00  0.00           H  
ATOM   2764 1HD1 LEU B 176     -75.913 -22.085 -75.269  1.00  0.00           H  
ATOM   2765 2HD1 LEU B 176     -75.460 -23.741 -75.737  1.00  0.00           H  
ATOM   2766 3HD1 LEU B 176     -74.211 -22.480 -75.608  1.00  0.00           H  
ATOM   2767 1HD2 LEU B 176     -75.855 -20.250 -76.981  1.00  0.00           H  
ATOM   2768 2HD2 LEU B 176     -74.151 -20.618 -77.344  1.00  0.00           H  
ATOM   2769 3HD2 LEU B 176     -75.359 -20.618 -78.652  1.00  0.00           H  
ATOM   2770  N   GLU B 177     -73.639 -25.039 -80.561  1.00  0.00           N  
ATOM   2771  CA  GLU B 177     -72.583 -25.776 -81.243  1.00  0.00           C  
ATOM   2772  C   GLU B 177     -72.490 -25.377 -82.710  1.00  0.00           C  
ATOM   2773  O   GLU B 177     -71.396 -25.218 -83.252  1.00  0.00           O  
ATOM   2774  CB  GLU B 177     -72.825 -27.283 -81.128  1.00  0.00           C  
ATOM   2775  CG  GLU B 177     -72.631 -27.847 -79.728  1.00  0.00           C  
ATOM   2776  CD  GLU B 177     -72.954 -29.312 -79.637  1.00  0.00           C  
ATOM   2777  OE1 GLU B 177     -73.428 -29.857 -80.603  1.00  0.00           O  
ATOM   2778  OE2 GLU B 177     -72.727 -29.887 -78.598  1.00  0.00           O1-
ATOM   2779  H   GLU B 177     -74.417 -25.548 -80.164  1.00  0.00           H  
ATOM   2780  HA  GLU B 177     -71.632 -25.538 -80.766  1.00  0.00           H  
ATOM   2781 1HB  GLU B 177     -73.844 -27.512 -81.442  1.00  0.00           H  
ATOM   2782 2HB  GLU B 177     -72.150 -27.813 -81.799  1.00  0.00           H  
ATOM   2783 1HG  GLU B 177     -71.594 -27.696 -79.427  1.00  0.00           H  
ATOM   2784 2HG  GLU B 177     -73.264 -27.296 -79.035  1.00  0.00           H  
ATOM   2785  N   VAL B 178     -73.689 -25.226 -83.310  1.00  0.00           N  
ATOM   2786  CA  VAL B 178     -73.741 -24.844 -84.716  1.00  0.00           C  
ATOM   2787  C   VAL B 178     -73.109 -23.476 -84.937  1.00  0.00           C  
ATOM   2788  O   VAL B 178     -72.382 -23.268 -85.909  1.00  0.00           O  
ATOM   2789  CB  VAL B 178     -75.199 -24.819 -85.209  1.00  0.00           C  
ATOM   2790  CG1 VAL B 178     -75.278 -24.229 -86.609  1.00  0.00           C  
ATOM   2791  CG2 VAL B 178     -75.780 -26.224 -85.182  1.00  0.00           C  
ATOM   2792  H   VAL B 178     -74.553 -25.373 -82.808  1.00  0.00           H  
ATOM   2793  HA  VAL B 178     -73.188 -25.583 -85.296  1.00  0.00           H  
ATOM   2794  HB  VAL B 178     -75.783 -24.171 -84.554  1.00  0.00           H  
ATOM   2795 1HG1 VAL B 178     -76.316 -24.218 -86.942  1.00  0.00           H  
ATOM   2796 2HG1 VAL B 178     -74.891 -23.210 -86.597  1.00  0.00           H  
ATOM   2797 3HG1 VAL B 178     -74.685 -24.836 -87.294  1.00  0.00           H  
ATOM   2798 1HG2 VAL B 178     -76.812 -26.198 -85.531  1.00  0.00           H  
ATOM   2799 2HG2 VAL B 178     -75.193 -26.873 -85.833  1.00  0.00           H  
ATOM   2800 3HG2 VAL B 178     -75.753 -26.610 -84.163  1.00  0.00           H  
ATOM   2801  N   LEU B 179     -73.425 -22.570 -83.989  1.00  0.00           N  
ATOM   2802  CA  LEU B 179     -72.884 -21.220 -84.085  1.00  0.00           C  
ATOM   2803  C   LEU B 179     -71.363 -21.230 -84.007  1.00  0.00           C  
ATOM   2804  O   LEU B 179     -70.690 -20.508 -84.741  1.00  0.00           O  
ATOM   2805  CB  LEU B 179     -73.455 -20.341 -82.965  1.00  0.00           C  
ATOM   2806  CG  LEU B 179     -74.946 -20.002 -83.079  1.00  0.00           C  
ATOM   2807  CD1 LEU B 179     -75.404 -19.287 -81.815  1.00  0.00           C  
ATOM   2808  CD2 LEU B 179     -75.177 -19.137 -84.311  1.00  0.00           C  
ATOM   2809  H   LEU B 179     -74.029 -22.805 -83.214  1.00  0.00           H  
ATOM   2810  HA  LEU B 179     -73.177 -20.798 -85.045  1.00  0.00           H  
ATOM   2811 1HB  LEU B 179     -73.303 -20.848 -82.013  1.00  0.00           H  
ATOM   2812 2HB  LEU B 179     -72.902 -19.402 -82.944  1.00  0.00           H  
ATOM   2813  HG  LEU B 179     -75.523 -20.922 -83.170  1.00  0.00           H  
ATOM   2814 1HD1 LEU B 179     -76.464 -19.046 -81.897  1.00  0.00           H  
ATOM   2815 2HD1 LEU B 179     -75.246 -19.935 -80.953  1.00  0.00           H  
ATOM   2816 3HD1 LEU B 179     -74.832 -18.368 -81.690  1.00  0.00           H  
ATOM   2817 1HD2 LEU B 179     -76.237 -18.897 -84.392  1.00  0.00           H  
ATOM   2818 2HD2 LEU B 179     -74.602 -18.216 -84.221  1.00  0.00           H  
ATOM   2819 3HD2 LEU B 179     -74.858 -19.680 -85.201  1.00  0.00           H  
ATOM   2820  N   GLU B 180     -70.871 -22.080 -83.083  1.00  0.00           N  
ATOM   2821  CA  GLU B 180     -69.426 -22.186 -82.909  1.00  0.00           C  
ATOM   2822  C   GLU B 180     -68.742 -22.584 -84.210  1.00  0.00           C  
ATOM   2823  O   GLU B 180     -67.740 -21.986 -84.604  1.00  0.00           O  
ATOM   2824  CB  GLU B 180     -69.094 -23.204 -81.815  1.00  0.00           C  
ATOM   2825  CG  GLU B 180     -67.607 -23.352 -81.527  1.00  0.00           C  
ATOM   2826  CD  GLU B 180     -67.321 -24.334 -80.425  1.00  0.00           C  
ATOM   2827  OE1 GLU B 180     -68.145 -24.478 -79.553  1.00  0.00           O  
ATOM   2828  OE2 GLU B 180     -66.276 -24.941 -80.454  1.00  0.00           O1-
ATOM   2829  H   GLU B 180     -71.479 -22.647 -82.509  1.00  0.00           H  
ATOM   2830  HA  GLU B 180     -69.042 -21.211 -82.608  1.00  0.00           H  
ATOM   2831 1HB  GLU B 180     -69.588 -22.915 -80.887  1.00  0.00           H  
ATOM   2832 2HB  GLU B 180     -69.479 -24.183 -82.100  1.00  0.00           H  
ATOM   2833 1HG  GLU B 180     -67.103 -23.685 -82.433  1.00  0.00           H  
ATOM   2834 2HG  GLU B 180     -67.201 -22.379 -81.254  1.00  0.00           H  
ATOM   2835  N   LYS B 181     -69.288 -23.598 -84.875  1.00  0.00           N  
ATOM   2836  CA  LYS B 181     -68.732 -24.077 -86.133  1.00  0.00           C  
ATOM   2837  C   LYS B 181     -68.676 -22.964 -87.171  1.00  0.00           C  
ATOM   2838  O   LYS B 181     -67.650 -22.758 -87.821  1.00  0.00           O  
ATOM   2839  CB  LYS B 181     -69.551 -25.254 -86.667  1.00  0.00           C  
ATOM   2840  CG  LYS B 181     -69.434 -26.528 -85.842  1.00  0.00           C  
ATOM   2841  CD  LYS B 181     -68.033 -27.114 -85.926  1.00  0.00           C  
ATOM   2842  CE  LYS B 181     -67.935 -28.427 -85.162  1.00  0.00           C  
ATOM   2843  NZ  LYS B 181     -66.561 -28.997 -85.209  1.00  0.00           N1+
ATOM   2844  H   LYS B 181     -70.111 -24.048 -84.498  1.00  0.00           H  
ATOM   2845  HA  LYS B 181     -67.712 -24.416 -85.953  1.00  0.00           H  
ATOM   2846 1HB  LYS B 181     -70.604 -24.975 -86.707  1.00  0.00           H  
ATOM   2847 2HB  LYS B 181     -69.235 -25.484 -87.685  1.00  0.00           H  
ATOM   2848 1HG  LYS B 181     -69.664 -26.308 -84.799  1.00  0.00           H  
ATOM   2849 2HG  LYS B 181     -70.149 -27.264 -86.206  1.00  0.00           H  
ATOM   2850 1HD  LYS B 181     -67.774 -27.291 -86.971  1.00  0.00           H  
ATOM   2851 2HD  LYS B 181     -67.316 -26.408 -85.507  1.00  0.00           H  
ATOM   2852 1HE  LYS B 181     -68.211 -28.263 -84.121  1.00  0.00           H  
ATOM   2853 2HE  LYS B 181     -68.629 -29.150 -85.590  1.00  0.00           H  
ATOM   2854 1HZ  LYS B 181     -66.538 -29.865 -84.693  1.00  0.00           H  
ATOM   2855 2HZ  LYS B 181     -66.302 -29.170 -86.171  1.00  0.00           H  
ATOM   2856 3HZ  LYS B 181     -65.910 -28.344 -84.798  1.00  0.00           H  
ATOM   2857  N   LEU B 182     -69.767 -22.244 -87.335  1.00  0.00           N  
ATOM   2858  CA  LEU B 182     -69.826 -21.207 -88.356  1.00  0.00           C  
ATOM   2859  C   LEU B 182     -68.906 -20.022 -88.056  1.00  0.00           C  
ATOM   2860  O   LEU B 182     -68.540 -19.265 -88.954  1.00  0.00           O  
ATOM   2861  CB  LEU B 182     -71.270 -20.707 -88.499  1.00  0.00           C  
ATOM   2862  CG  LEU B 182     -71.535 -19.770 -89.685  1.00  0.00           C  
ATOM   2863  CD1 LEU B 182     -71.184 -20.482 -90.984  1.00  0.00           C  
ATOM   2864  CD2 LEU B 182     -72.994 -19.338 -89.674  1.00  0.00           C  
ATOM   2865  H   LEU B 182     -70.574 -22.406 -86.750  1.00  0.00           H  
ATOM   2866  HA  LEU B 182     -69.508 -21.637 -89.305  1.00  0.00           H  
ATOM   2867 1HB  LEU B 182     -71.927 -21.569 -88.606  1.00  0.00           H  
ATOM   2868 2HB  LEU B 182     -71.546 -20.176 -87.589  1.00  0.00           H  
ATOM   2869  HG  LEU B 182     -70.895 -18.891 -89.604  1.00  0.00           H  
ATOM   2870 1HD1 LEU B 182     -71.372 -19.816 -91.827  1.00  0.00           H  
ATOM   2871 2HD1 LEU B 182     -70.130 -20.763 -90.973  1.00  0.00           H  
ATOM   2872 3HD1 LEU B 182     -71.798 -21.377 -91.085  1.00  0.00           H  
ATOM   2873 1HD2 LEU B 182     -73.182 -18.672 -90.517  1.00  0.00           H  
ATOM   2874 2HD2 LEU B 182     -73.634 -20.216 -89.757  1.00  0.00           H  
ATOM   2875 3HD2 LEU B 182     -73.211 -18.817 -88.742  1.00  0.00           H  
ATOM   2876  N   GLY B 183     -68.548 -19.566 -86.711  1.00  0.00           N  
ATOM   2877  CA  GLY B 183     -67.934 -18.326 -86.236  1.00  0.00           C  
ATOM   2878  C   GLY B 183     -68.991 -17.250 -86.038  1.00  0.00           C  
ATOM   2879  O   GLY B 183     -68.816 -16.110 -86.468  1.00  0.00           O  
ATOM   2880  H   GLY B 183     -68.691 -20.326 -86.062  1.00  0.00           H  
ATOM   2881 1HA  GLY B 183     -67.413 -18.514 -85.298  1.00  0.00           H  
ATOM   2882 2HA  GLY B 183     -67.188 -17.989 -86.956  1.00  0.00           H  
ATOM   2883  N   ALA B 184     -70.081 -17.625 -85.381  1.00  0.00           N  
ATOM   2884  CA  ALA B 184     -71.125 -16.681 -85.012  1.00  0.00           C  
ATOM   2885  C   ALA B 184     -70.618 -15.723 -83.946  1.00  0.00           C  
ATOM   2886  O   ALA B 184     -69.926 -16.128 -83.012  1.00  0.00           O  
ATOM   2887  CB  ALA B 184     -72.365 -17.416 -84.524  1.00  0.00           C  
ATOM   2888  H   ALA B 184     -70.186 -18.598 -85.130  1.00  0.00           H  
ATOM   2889  HA  ALA B 184     -71.385 -16.100 -85.897  1.00  0.00           H  
ATOM   2890 1HB  ALA B 184     -73.131 -16.693 -84.246  1.00  0.00           H  
ATOM   2891 2HB  ALA B 184     -72.743 -18.059 -85.319  1.00  0.00           H  
ATOM   2892 3HB  ALA B 184     -72.109 -18.024 -83.657  1.00  0.00           H  
ATOM   2893  N   SER B 185     -70.964 -14.451 -84.087  1.00  0.00           N  
ATOM   2894  CA  SER B 185     -70.435 -13.427 -83.200  1.00  0.00           C  
ATOM   2895  C   SER B 185     -70.826 -13.707 -81.758  1.00  0.00           C  
ATOM   2896  O   SER B 185     -71.975 -14.042 -81.470  1.00  0.00           O  
ATOM   2897  CB  SER B 185     -70.941 -12.060 -83.617  1.00  0.00           C  
ATOM   2898  OG  SER B 185     -70.469 -11.717 -84.891  1.00  0.00           O  
ATOM   2899  H   SER B 185     -71.605 -14.183 -84.820  1.00  0.00           H  
ATOM   2900  HA  SER B 185     -69.346 -13.436 -83.271  1.00  0.00           H  
ATOM   2901 1HB  SER B 185     -72.030 -12.060 -83.618  1.00  0.00           H  
ATOM   2902 2HB  SER B 185     -70.614 -11.315 -82.892  1.00  0.00           H  
ATOM   2903  HG  SER B 185     -70.829 -10.847 -85.081  1.00  0.00           H  
ATOM   2904  N   PRO B 186     -69.863 -13.568 -80.851  1.00  0.00           N  
ATOM   2905  CA  PRO B 186     -70.113 -13.848 -79.447  1.00  0.00           C  
ATOM   2906  C   PRO B 186     -71.229 -12.917 -78.916  1.00  0.00           C  
ATOM   2907  O   PRO B 186     -71.726 -13.099 -77.805  1.00  0.00           O  
ATOM   2908  CB  PRO B 186     -68.758 -13.560 -78.792  1.00  0.00           C  
ATOM   2909  CG  PRO B 186     -68.103 -12.592 -79.718  1.00  0.00           C  
ATOM   2910  CD  PRO B 186     -68.550 -13.025 -81.089  1.00  0.00           C  
ATOM   2911  HA  PRO B 186     -70.388 -14.907 -79.333  1.00  0.00           H  
ATOM   2912 1HB  PRO B 186     -68.908 -13.150 -77.783  1.00  0.00           H  
ATOM   2913 2HB  PRO B 186     -68.189 -14.494 -78.679  1.00  0.00           H  
ATOM   2914 1HG  PRO B 186     -68.414 -11.565 -79.476  1.00  0.00           H  
ATOM   2915 2HG  PRO B 186     -67.011 -12.631 -79.596  1.00  0.00           H  
ATOM   2916 1HD  PRO B 186     -68.591 -12.150 -81.755  1.00  0.00           H  
ATOM   2917 2HD  PRO B 186     -67.851 -13.779 -81.482  1.00  0.00           H  
ATOM   2918  N   GLU B 187     -71.610 -11.919 -79.731  1.00  0.00           N  
ATOM   2919  CA  GLU B 187     -72.724 -11.621 -78.812  1.00  0.00           C  
ATOM   2920  C   GLU B 187     -73.979 -12.399 -79.201  1.00  0.00           C  
ATOM   2921  O   GLU B 187     -74.900 -12.551 -78.399  1.00  0.00           O  
ATOM   2922  CB  GLU B 187     -73.029 -10.121 -78.803  1.00  0.00           C  
ATOM   2923  CG  GLU B 187     -73.687  -9.606 -80.074  1.00  0.00           C  
ATOM   2924  CD  GLU B 187     -72.698  -9.309 -81.166  1.00  0.00           C  
ATOM   2925  OE1 GLU B 187     -71.590  -9.783 -81.083  1.00  0.00           O  
ATOM   2926  OE2 GLU B 187     -73.050  -8.607 -82.085  1.00  0.00           O1-
ATOM   2927  H   GLU B 187     -71.498 -11.361 -80.565  1.00  0.00           H  
ATOM   2928  HA  GLU B 187     -72.433 -11.925 -77.806  1.00  0.00           H  
ATOM   2929 1HB  GLU B 187     -73.689  -9.890 -77.967  1.00  0.00           H  
ATOM   2930 2HB  GLU B 187     -72.105  -9.563 -78.654  1.00  0.00           H  
ATOM   2931 1HG  GLU B 187     -74.394 -10.353 -80.434  1.00  0.00           H  
ATOM   2932 2HG  GLU B 187     -74.246  -8.700 -79.841  1.00  0.00           H  
ATOM   2933  N   LEU B 188     -74.045 -12.910 -80.443  1.00  0.00           N  
ATOM   2934  CA  LEU B 188     -75.265 -13.612 -80.822  1.00  0.00           C  
ATOM   2935  C   LEU B 188     -75.449 -14.880 -79.994  1.00  0.00           C  
ATOM   2936  O   LEU B 188     -76.557 -15.193 -79.558  1.00  0.00           O  
ATOM   2937  CB  LEU B 188     -75.230 -13.967 -82.314  1.00  0.00           C  
ATOM   2938  CG  LEU B 188     -75.327 -12.781 -83.282  1.00  0.00           C  
ATOM   2939  CD1 LEU B 188     -75.098 -13.268 -84.707  1.00  0.00           C  
ATOM   2940  CD2 LEU B 188     -76.691 -12.121 -83.142  1.00  0.00           C  
ATOM   2941  H   LEU B 188     -73.295 -12.829 -81.115  1.00  0.00           H  
ATOM   2942  HA  LEU B 188     -76.114 -12.954 -80.638  1.00  0.00           H  
ATOM   2943 1HB  LEU B 188     -74.300 -14.491 -82.525  1.00  0.00           H  
ATOM   2944 2HB  LEU B 188     -76.060 -14.640 -82.530  1.00  0.00           H  
ATOM   2945  HG  LEU B 188     -74.548 -12.055 -83.048  1.00  0.00           H  
ATOM   2946 1HD1 LEU B 188     -75.167 -12.425 -85.395  1.00  0.00           H  
ATOM   2947 2HD1 LEU B 188     -74.108 -13.717 -84.783  1.00  0.00           H  
ATOM   2948 3HD1 LEU B 188     -75.854 -14.008 -84.964  1.00  0.00           H  
ATOM   2949 1HD2 LEU B 188     -76.760 -11.278 -83.830  1.00  0.00           H  
ATOM   2950 2HD2 LEU B 188     -77.471 -12.846 -83.377  1.00  0.00           H  
ATOM   2951 3HD2 LEU B 188     -76.821 -11.767 -82.120  1.00  0.00           H  
ATOM   2952  N   ILE B 189     -74.310 -15.578 -79.808  1.00  0.00           N  
ATOM   2953  CA  ILE B 189     -74.347 -16.811 -79.032  1.00  0.00           C  
ATOM   2954  C   ILE B 189     -74.788 -16.546 -77.599  1.00  0.00           C  
ATOM   2955  O   ILE B 189     -75.573 -17.305 -77.030  1.00  0.00           O  
ATOM   2956  CB  ILE B 189     -72.969 -17.499 -79.027  1.00  0.00           C  
ATOM   2957  CG1 ILE B 189     -72.627 -18.018 -80.426  1.00  0.00           C  
ATOM   2958  CG2 ILE B 189     -72.945 -18.633 -78.014  1.00  0.00           C  
ATOM   2959  CD1 ILE B 189     -71.190 -18.461 -80.578  1.00  0.00           C  
ATOM   2960  H   ILE B 189     -73.430 -15.266 -80.194  1.00  0.00           H  
ATOM   2961  HA  ILE B 189     -75.068 -17.487 -79.491  1.00  0.00           H  
ATOM   2962  HB  ILE B 189     -72.201 -16.772 -78.764  1.00  0.00           H  
ATOM   2963 1HG1 ILE B 189     -73.272 -18.862 -80.669  1.00  0.00           H  
ATOM   2964 2HG1 ILE B 189     -72.822 -17.237 -81.162  1.00  0.00           H  
ATOM   2965 1HG2 ILE B 189     -71.964 -19.108 -78.024  1.00  0.00           H  
ATOM   2966 2HG2 ILE B 189     -73.145 -18.237 -77.020  1.00  0.00           H  
ATOM   2967 3HG2 ILE B 189     -73.707 -19.368 -78.272  1.00  0.00           H  
ATOM   2968 1HD1 ILE B 189     -71.024 -18.815 -81.596  1.00  0.00           H  
ATOM   2969 2HD1 ILE B 189     -70.526 -17.620 -80.374  1.00  0.00           H  
ATOM   2970 3HD1 ILE B 189     -70.981 -19.267 -79.876  1.00  0.00           H  
ATOM   2971  N   VAL B 190     -74.243 -15.438 -77.058  1.00  0.00           N  
ATOM   2972  CA  VAL B 190     -74.583 -15.071 -75.688  1.00  0.00           C  
ATOM   2973  C   VAL B 190     -76.072 -14.783 -75.549  1.00  0.00           C  
ATOM   2974  O   VAL B 190     -76.703 -15.182 -74.570  1.00  0.00           O  
ATOM   2975  CB  VAL B 190     -73.780 -13.831 -75.252  1.00  0.00           C  
ATOM   2976  CG1 VAL B 190     -74.274 -13.324 -73.904  1.00  0.00           C  
ATOM   2977  CG2 VAL B 190     -72.298 -14.168 -75.192  1.00  0.00           C  
ATOM   2978  H   VAL B 190     -73.604 -14.855 -77.579  1.00  0.00           H  
ATOM   2979  HA  VAL B 190     -74.325 -15.904 -75.033  1.00  0.00           H  
ATOM   2980  HB  VAL B 190     -73.943 -13.031 -75.975  1.00  0.00           H  
ATOM   2981 1HG1 VAL B 190     -73.696 -12.447 -73.612  1.00  0.00           H  
ATOM   2982 2HG1 VAL B 190     -75.327 -13.055 -73.980  1.00  0.00           H  
ATOM   2983 3HG1 VAL B 190     -74.151 -14.106 -73.155  1.00  0.00           H  
ATOM   2984 1HG2 VAL B 190     -71.737 -13.287 -74.883  1.00  0.00           H  
ATOM   2985 2HG2 VAL B 190     -72.137 -14.972 -74.473  1.00  0.00           H  
ATOM   2986 3HG2 VAL B 190     -71.958 -14.489 -76.176  1.00  0.00           H  
ATOM   2987  N   ARG B 191     -76.588 -14.074 -76.576  1.00  0.00           N  
ATOM   2988  CA  ARG B 191     -78.005 -13.731 -76.566  1.00  0.00           C  
ATOM   2989  C   ARG B 191     -78.872 -14.982 -76.585  1.00  0.00           C  
ATOM   2990  O   ARG B 191     -79.879 -15.062 -75.882  1.00  0.00           O  
ATOM   2991  CB  ARG B 191     -78.354 -12.857 -77.762  1.00  0.00           C  
ATOM   2992  CG  ARG B 191     -77.801 -11.442 -77.703  1.00  0.00           C  
ATOM   2993  CD  ARG B 191     -78.134 -10.671 -78.928  1.00  0.00           C  
ATOM   2994  NE  ARG B 191     -77.607  -9.317 -78.877  1.00  0.00           N  
ATOM   2995  CZ  ARG B 191     -77.635  -8.445 -79.904  1.00  0.00           C  
ATOM   2996  NH1 ARG B 191     -78.168  -8.800 -81.052  1.00  0.00           N1+
ATOM   2997  NH2 ARG B 191     -77.129  -7.234 -79.756  1.00  0.00           N  
ATOM   2998  H   ARG B 191     -76.015 -13.775 -77.352  1.00  0.00           H  
ATOM   2999  HA  ARG B 191     -78.220 -13.173 -75.654  1.00  0.00           H  
ATOM   3000 1HB  ARG B 191     -77.977 -13.321 -78.673  1.00  0.00           H  
ATOM   3001 2HB  ARG B 191     -79.437 -12.784 -77.856  1.00  0.00           H  
ATOM   3002 1HG  ARG B 191     -78.224 -10.921 -76.844  1.00  0.00           H  
ATOM   3003 2HG  ARG B 191     -76.715 -11.480 -77.606  1.00  0.00           H  
ATOM   3004 1HD  ARG B 191     -77.708 -11.170 -79.799  1.00  0.00           H  
ATOM   3005 2HD  ARG B 191     -79.216 -10.612 -79.038  1.00  0.00           H  
ATOM   3006  HE  ARG B 191     -77.189  -9.008 -78.009  1.00  0.00           H  
ATOM   3007 1HH1 ARG B 191     -78.555  -9.726 -81.165  1.00  0.00           H  
ATOM   3008 2HH1 ARG B 191     -78.189  -8.147 -81.822  1.00  0.00           H  
ATOM   3009 1HH2 ARG B 191     -76.720  -6.961 -78.873  1.00  0.00           H  
ATOM   3010 2HH2 ARG B 191     -77.150  -6.581 -80.526  1.00  0.00           H  
ATOM   3011  N   LEU B 192     -78.428 -15.941 -77.420  1.00  0.00           N  
ATOM   3012  CA  LEU B 192     -79.170 -17.192 -77.532  1.00  0.00           C  
ATOM   3013  C   LEU B 192     -79.206 -17.931 -76.200  1.00  0.00           C  
ATOM   3014  O   LEU B 192     -80.237 -18.479 -75.811  1.00  0.00           O  
ATOM   3015  CB  LEU B 192     -78.539 -18.089 -78.605  1.00  0.00           C  
ATOM   3016  CG  LEU B 192     -79.238 -19.433 -78.843  1.00  0.00           C  
ATOM   3017  CD1 LEU B 192     -80.674 -19.188 -79.287  1.00  0.00           C  
ATOM   3018  CD2 LEU B 192     -78.470 -20.226 -79.890  1.00  0.00           C  
ATOM   3019  H   LEU B 192     -77.592 -15.814 -77.972  1.00  0.00           H  
ATOM   3020  HA  LEU B 192     -80.194 -16.962 -77.825  1.00  0.00           H  
ATOM   3021 1HB  LEU B 192     -78.531 -17.547 -79.549  1.00  0.00           H  
ATOM   3022 2HB  LEU B 192     -77.508 -18.297 -78.321  1.00  0.00           H  
ATOM   3023  HG  LEU B 192     -79.270 -19.998 -77.911  1.00  0.00           H  
ATOM   3024 1HD1 LEU B 192     -81.171 -20.143 -79.457  1.00  0.00           H  
ATOM   3025 2HD1 LEU B 192     -81.205 -18.636 -78.512  1.00  0.00           H  
ATOM   3026 3HD1 LEU B 192     -80.675 -18.610 -80.211  1.00  0.00           H  
ATOM   3027 1HD2 LEU B 192     -78.967 -21.182 -80.059  1.00  0.00           H  
ATOM   3028 2HD2 LEU B 192     -78.440 -19.663 -80.823  1.00  0.00           H  
ATOM   3029 3HD2 LEU B 192     -77.453 -20.403 -79.539  1.00  0.00           H  
ATOM   3030  N   ALA B 193     -78.033 -17.912 -75.535  1.00  0.00           N  
ATOM   3031  CA  ALA B 193     -77.933 -18.583 -74.245  1.00  0.00           C  
ATOM   3032  C   ALA B 193     -78.877 -17.961 -73.224  1.00  0.00           C  
ATOM   3033  O   ALA B 193     -79.521 -18.668 -72.449  1.00  0.00           O  
ATOM   3034  CB  ALA B 193     -76.500 -18.539 -73.735  1.00  0.00           C  
ATOM   3035  H   ALA B 193     -77.221 -17.443 -75.910  1.00  0.00           H  
ATOM   3036  HA  ALA B 193     -78.228 -19.624 -74.381  1.00  0.00           H  
ATOM   3037 1HB  ALA B 193     -76.441 -19.045 -72.772  1.00  0.00           H  
ATOM   3038 2HB  ALA B 193     -75.845 -19.039 -74.449  1.00  0.00           H  
ATOM   3039 3HB  ALA B 193     -76.186 -17.503 -73.621  1.00  0.00           H  
ATOM   3040  N   GLU B 194     -78.916 -16.613 -73.273  1.00  0.00           N  
ATOM   3041  CA  GLU B 194     -79.784 -15.893 -72.348  1.00  0.00           C  
ATOM   3042  C   GLU B 194     -81.245 -16.255 -72.570  1.00  0.00           C  
ATOM   3043  O   GLU B 194     -82.001 -16.437 -71.616  1.00  0.00           O  
ATOM   3044  CB  GLU B 194     -79.594 -14.382 -72.503  1.00  0.00           C  
ATOM   3045  CG  GLU B 194     -78.253 -13.863 -72.007  1.00  0.00           C  
ATOM   3046  CD  GLU B 194     -78.070 -12.390 -72.247  1.00  0.00           C  
ATOM   3047  OE1 GLU B 194     -78.910 -11.803 -72.886  1.00  0.00           O  
ATOM   3048  OE2 GLU B 194     -77.089 -11.851 -71.792  1.00  0.00           O1-
ATOM   3049  H   GLU B 194     -78.360 -16.090 -73.934  1.00  0.00           H  
ATOM   3050  HA  GLU B 194     -79.515 -16.176 -71.330  1.00  0.00           H  
ATOM   3051 1HB  GLU B 194     -79.690 -14.110 -73.554  1.00  0.00           H  
ATOM   3052 2HB  GLU B 194     -80.379 -13.859 -71.956  1.00  0.00           H  
ATOM   3053 1HG  GLU B 194     -78.173 -14.057 -70.937  1.00  0.00           H  
ATOM   3054 2HG  GLU B 194     -77.455 -14.410 -72.508  1.00  0.00           H  
ATOM   3055  N   THR B 195     -81.592 -16.347 -73.869  1.00  0.00           N  
ATOM   3056  CA  THR B 195     -82.966 -16.688 -74.219  1.00  0.00           C  
ATOM   3057  C   THR B 195     -83.340 -18.071 -73.699  1.00  0.00           C  
ATOM   3058  O   THR B 195     -84.443 -18.277 -73.193  1.00  0.00           O  
ATOM   3059  CB  THR B 195     -83.180 -16.633 -75.743  1.00  0.00           C  
ATOM   3060  CG2 THR B 195     -84.603 -17.036 -76.097  1.00  0.00           C  
ATOM   3061  OG1 THR B 195     -82.932 -15.302 -76.215  1.00  0.00           O  
ATOM   3062  H   THR B 195     -80.922 -16.185 -74.607  1.00  0.00           H  
ATOM   3063  HA  THR B 195     -83.632 -15.962 -73.753  1.00  0.00           H  
ATOM   3064  HB  THR B 195     -82.483 -17.313 -76.233  1.00  0.00           H  
ATOM   3065  HG1 THR B 195     -81.986 -15.165 -76.301  1.00  0.00           H  
ATOM   3066 1HG2 THR B 195     -84.735 -16.992 -77.178  1.00  0.00           H  
ATOM   3067 2HG2 THR B 195     -84.791 -18.052 -75.750  1.00  0.00           H  
ATOM   3068 3HG2 THR B 195     -85.304 -16.354 -75.618  1.00  0.00           H  
ATOM   3069  N   ALA B 196     -82.367 -18.992 -73.852  1.00  0.00           N  
ATOM   3070  CA  ALA B 196     -82.596 -20.356 -73.393  1.00  0.00           C  
ATOM   3071  C   ALA B 196     -82.829 -20.400 -71.889  1.00  0.00           C  
ATOM   3072  O   ALA B 196     -83.700 -21.124 -71.407  1.00  0.00           O  
ATOM   3073  CB  ALA B 196     -81.422 -21.246 -73.772  1.00  0.00           C  
ATOM   3074  H   ALA B 196     -81.482 -18.758 -74.278  1.00  0.00           H  
ATOM   3075  HA  ALA B 196     -83.496 -20.731 -73.881  1.00  0.00           H  
ATOM   3076 1HB  ALA B 196     -81.608 -22.262 -73.423  1.00  0.00           H  
ATOM   3077 2HB  ALA B 196     -81.304 -21.251 -74.856  1.00  0.00           H  
ATOM   3078 3HB  ALA B 196     -80.512 -20.865 -73.311  1.00  0.00           H  
ATOM   3079  N   LEU B 197     -82.008 -19.592 -71.188  1.00  0.00           N  
ATOM   3080  CA  LEU B 197     -82.129 -19.539 -69.735  1.00  0.00           C  
ATOM   3081  C   LEU B 197     -83.502 -19.027 -69.314  1.00  0.00           C  
ATOM   3082  O   LEU B 197     -84.107 -19.545 -68.376  1.00  0.00           O  
ATOM   3083  CB  LEU B 197     -81.037 -18.637 -69.145  1.00  0.00           C  
ATOM   3084  CG  LEU B 197     -79.605 -19.179 -69.238  1.00  0.00           C  
ATOM   3085  CD1 LEU B 197     -78.625 -18.105 -68.785  1.00  0.00           C  
ATOM   3086  CD2 LEU B 197     -79.479 -20.431 -68.383  1.00  0.00           C  
ATOM   3087  H   LEU B 197     -81.311 -19.022 -71.645  1.00  0.00           H  
ATOM   3088  HA  LEU B 197     -82.003 -20.547 -69.341  1.00  0.00           H  
ATOM   3089 1HB  LEU B 197     -81.063 -17.679 -69.660  1.00  0.00           H  
ATOM   3090 2HB  LEU B 197     -81.259 -18.467 -68.092  1.00  0.00           H  
ATOM   3091  HG  LEU B 197     -79.375 -19.423 -70.276  1.00  0.00           H  
ATOM   3092 1HD1 LEU B 197     -77.607 -18.490 -68.852  1.00  0.00           H  
ATOM   3093 2HD1 LEU B 197     -78.723 -17.229 -69.426  1.00  0.00           H  
ATOM   3094 3HD1 LEU B 197     -78.841 -17.828 -67.754  1.00  0.00           H  
ATOM   3095 1HD2 LEU B 197     -78.461 -20.816 -68.450  1.00  0.00           H  
ATOM   3096 2HD2 LEU B 197     -79.707 -20.187 -67.346  1.00  0.00           H  
ATOM   3097 3HD2 LEU B 197     -80.177 -21.188 -68.741  1.00  0.00           H  
ATOM   3098  N   LYS B 198     -83.946 -17.992 -70.058  1.00  0.00           N  
ATOM   3099  CA  LYS B 198     -85.247 -17.408 -69.758  1.00  0.00           C  
ATOM   3100  C   LYS B 198     -86.366 -18.427 -69.946  1.00  0.00           C  
ATOM   3101  O   LYS B 198     -87.296 -18.497 -69.143  1.00  0.00           O  
ATOM   3102  CB  LYS B 198     -85.498 -16.182 -70.637  1.00  0.00           C  
ATOM   3103  CG  LYS B 198     -84.637 -14.974 -70.293  1.00  0.00           C  
ATOM   3104  CD  LYS B 198     -84.928 -13.804 -71.221  1.00  0.00           C  
ATOM   3105  CE  LYS B 198     -84.060 -12.601 -70.886  1.00  0.00           C  
ATOM   3106  NZ  LYS B 198     -84.307 -11.461 -71.811  1.00  0.00           N1+
ATOM   3107  H   LYS B 198     -83.399 -17.612 -70.818  1.00  0.00           H  
ATOM   3108  HA  LYS B 198     -85.253 -17.095 -68.713  1.00  0.00           H  
ATOM   3109 1HB  LYS B 198     -85.313 -16.438 -71.681  1.00  0.00           H  
ATOM   3110 2HB  LYS B 198     -86.543 -15.882 -70.554  1.00  0.00           H  
ATOM   3111 1HG  LYS B 198     -84.833 -14.668 -69.264  1.00  0.00           H  
ATOM   3112 2HG  LYS B 198     -83.584 -15.241 -70.378  1.00  0.00           H  
ATOM   3113 1HD  LYS B 198     -84.739 -14.103 -72.253  1.00  0.00           H  
ATOM   3114 2HD  LYS B 198     -85.977 -13.520 -71.130  1.00  0.00           H  
ATOM   3115 1HE  LYS B 198     -84.266 -12.277 -69.867  1.00  0.00           H  
ATOM   3116 2HE  LYS B 198     -83.009 -12.882 -70.949  1.00  0.00           H  
ATOM   3117 1HZ  LYS B 198     -83.713 -10.685 -71.556  1.00  0.00           H  
ATOM   3118 2HZ  LYS B 198     -84.101 -11.746 -72.758  1.00  0.00           H  
ATOM   3119 3HZ  LYS B 198     -85.275 -11.179 -71.747  1.00  0.00           H  
ATOM   3120  N   ALA B 199     -86.217 -19.198 -71.041  1.00  0.00           N  
ATOM   3121  CA  ALA B 199     -87.219 -20.217 -71.336  1.00  0.00           C  
ATOM   3122  C   ALA B 199     -87.287 -21.262 -70.228  1.00  0.00           C  
ATOM   3123  O   ALA B 199     -88.370 -21.695 -69.835  1.00  0.00           O  
ATOM   3124  CB  ALA B 199     -86.921 -20.882 -72.672  1.00  0.00           C  
ATOM   3125  H   ALA B 199     -85.429 -19.088 -71.663  1.00  0.00           H  
ATOM   3126  HA  ALA B 199     -88.192 -19.729 -71.394  1.00  0.00           H  
ATOM   3127 1HB  ALA B 199     -87.677 -21.639 -72.878  1.00  0.00           H  
ATOM   3128 2HB  ALA B 199     -86.933 -20.131 -73.463  1.00  0.00           H  
ATOM   3129 3HB  ALA B 199     -85.939 -21.351 -72.633  1.00  0.00           H  
ATOM   3130  N   LEU B 200     -86.079 -21.633 -69.757  1.00  0.00           N  
ATOM   3131  CA  LEU B 200     -86.005 -22.626 -68.692  1.00  0.00           C  
ATOM   3132  C   LEU B 200     -86.690 -22.129 -67.426  1.00  0.00           C  
ATOM   3133  O   LEU B 200     -87.396 -22.881 -66.754  1.00  0.00           O  
ATOM   3134  CB  LEU B 200     -84.541 -22.968 -68.388  1.00  0.00           C  
ATOM   3135  CG  LEU B 200     -83.798 -23.746 -69.482  1.00  0.00           C  
ATOM   3136  CD1 LEU B 200     -82.323 -23.849 -69.119  1.00  0.00           C  
ATOM   3137  CD2 LEU B 200     -84.421 -25.125 -69.636  1.00  0.00           C  
ATOM   3138  H   LEU B 200     -85.224 -21.240 -70.124  1.00  0.00           H  
ATOM   3139  HA  LEU B 200     -86.514 -23.529 -69.026  1.00  0.00           H  
ATOM   3140 1HB  LEU B 200     -83.997 -22.042 -68.212  1.00  0.00           H  
ATOM   3141 2HB  LEU B 200     -84.506 -23.564 -67.476  1.00  0.00           H  
ATOM   3142  HG  LEU B 200     -83.873 -23.206 -70.426  1.00  0.00           H  
ATOM   3143 1HD1 LEU B 200     -81.795 -24.402 -69.897  1.00  0.00           H  
ATOM   3144 2HD1 LEU B 200     -81.898 -22.849 -69.034  1.00  0.00           H  
ATOM   3145 3HD1 LEU B 200     -82.218 -24.371 -68.169  1.00  0.00           H  
ATOM   3146 1HD2 LEU B 200     -83.894 -25.678 -70.415  1.00  0.00           H  
ATOM   3147 2HD2 LEU B 200     -84.346 -25.667 -68.693  1.00  0.00           H  
ATOM   3148 3HD2 LEU B 200     -85.471 -25.022 -69.913  1.00  0.00           H  
ATOM   3149  N   LEU B 201     -86.442 -20.834 -67.146  1.00  0.00           N  
ATOM   3150  CA  LEU B 201     -87.041 -20.234 -65.960  1.00  0.00           C  
ATOM   3151  C   LEU B 201     -88.563 -20.246 -66.043  1.00  0.00           C  
ATOM   3152  O   LEU B 201     -89.246 -20.525 -65.057  1.00  0.00           O  
ATOM   3153  CB  LEU B 201     -86.543 -18.793 -65.787  1.00  0.00           C  
ATOM   3154  CG  LEU B 201     -87.077 -18.048 -64.557  1.00  0.00           C  
ATOM   3155  CD1 LEU B 201     -86.667 -18.794 -63.294  1.00  0.00           C  
ATOM   3156  CD2 LEU B 201     -86.539 -16.626 -64.552  1.00  0.00           C  
ATOM   3157  H   LEU B 201     -85.851 -20.268 -67.738  1.00  0.00           H  
ATOM   3158  HA  LEU B 201     -86.741 -20.816 -65.089  1.00  0.00           H  
ATOM   3159 1HB  LEU B 201     -85.457 -18.807 -65.720  1.00  0.00           H  
ATOM   3160 2HB  LEU B 201     -86.826 -18.220 -66.670  1.00  0.00           H  
ATOM   3161  HG  LEU B 201     -88.167 -18.024 -64.591  1.00  0.00           H  
ATOM   3162 1HD1 LEU B 201     -87.046 -18.264 -62.420  1.00  0.00           H  
ATOM   3163 2HD1 LEU B 201     -87.082 -19.801 -63.315  1.00  0.00           H  
ATOM   3164 3HD1 LEU B 201     -85.580 -18.849 -63.241  1.00  0.00           H  
ATOM   3165 1HD2 LEU B 201     -86.919 -16.096 -63.678  1.00  0.00           H  
ATOM   3166 2HD2 LEU B 201     -85.449 -16.649 -64.517  1.00  0.00           H  
ATOM   3167 3HD2 LEU B 201     -86.861 -16.111 -65.457  1.00  0.00           H  
ATOM   3168  N   ALA B 202     -89.043 -19.931 -67.263  1.00  0.00           N  
ATOM   3169  CA  ALA B 202     -90.485 -19.909 -67.479  1.00  0.00           C  
ATOM   3170  C   ALA B 202     -91.096 -21.285 -67.254  1.00  0.00           C  
ATOM   3171  O   ALA B 202     -92.165 -21.410 -66.657  1.00  0.00           O  
ATOM   3172  CB  ALA B 202     -90.804 -19.412 -68.882  1.00  0.00           C  
ATOM   3173  H   ALA B 202     -88.427 -19.710 -68.032  1.00  0.00           H  
ATOM   3174  HA  ALA B 202     -90.926 -19.225 -66.754  1.00  0.00           H  
ATOM   3175 1HB  ALA B 202     -91.884 -19.402 -69.027  1.00  0.00           H  
ATOM   3176 2HB  ALA B 202     -90.411 -18.403 -69.008  1.00  0.00           H  
ATOM   3177 3HB  ALA B 202     -90.345 -20.074 -69.615  1.00  0.00           H  
ATOM   3178  N   ILE B 203     -90.364 -22.297 -67.761  1.00  0.00           N  
ATOM   3179  CA  ILE B 203     -90.840 -23.668 -67.611  1.00  0.00           C  
ATOM   3180  C   ILE B 203     -90.932 -24.059 -66.141  1.00  0.00           C  
ATOM   3181  O   ILE B 203     -91.890 -24.707 -65.720  1.00  0.00           O  
ATOM   3182  CB  ILE B 203     -89.917 -24.655 -68.349  1.00  0.00           C  
ATOM   3183  CG1 ILE B 203     -90.018 -24.450 -69.863  1.00  0.00           C  
ATOM   3184  CG2 ILE B 203     -90.265 -26.088 -67.978  1.00  0.00           C  
ATOM   3185  CD1 ILE B 203     -88.954 -25.181 -70.650  1.00  0.00           C  
ATOM   3186  H   ILE B 203     -89.493 -22.129 -68.243  1.00  0.00           H  
ATOM   3187  HA  ILE B 203     -91.836 -23.737 -68.046  1.00  0.00           H  
ATOM   3188  HB  ILE B 203     -88.881 -24.459 -68.073  1.00  0.00           H  
ATOM   3189 1HG1 ILE B 203     -90.993 -24.789 -70.211  1.00  0.00           H  
ATOM   3190 2HG1 ILE B 203     -89.941 -23.387 -70.092  1.00  0.00           H  
ATOM   3191 1HG2 ILE B 203     -89.603 -26.772 -68.509  1.00  0.00           H  
ATOM   3192 2HG2 ILE B 203     -90.143 -26.225 -66.904  1.00  0.00           H  
ATOM   3193 3HG2 ILE B 203     -91.299 -26.295 -68.255  1.00  0.00           H  
ATOM   3194 1HD1 ILE B 203     -89.092 -24.987 -71.714  1.00  0.00           H  
ATOM   3195 2HD1 ILE B 203     -87.968 -24.831 -70.342  1.00  0.00           H  
ATOM   3196 3HD1 ILE B 203     -89.034 -26.251 -70.464  1.00  0.00           H  
ATOM   3197  N   ALA B 204     -89.892 -23.632 -65.397  1.00  0.00           N  
ATOM   3198  CA  ALA B 204     -89.859 -23.940 -63.972  1.00  0.00           C  
ATOM   3199  C   ALA B 204     -91.041 -23.311 -63.246  1.00  0.00           C  
ATOM   3200  O   ALA B 204     -91.652 -23.934 -62.378  1.00  0.00           O  
ATOM   3201  CB  ALA B 204     -88.549 -23.468 -63.358  1.00  0.00           C  
ATOM   3202  H   ALA B 204     -89.134 -23.103 -65.804  1.00  0.00           H  
ATOM   3203  HA  ALA B 204     -89.933 -25.021 -63.857  1.00  0.00           H  
ATOM   3204 1HB  ALA B 204     -88.540 -23.705 -62.294  1.00  0.00           H  
ATOM   3205 2HB  ALA B 204     -87.715 -23.971 -63.848  1.00  0.00           H  
ATOM   3206 3HB  ALA B 204     -88.452 -22.392 -63.490  1.00  0.00           H  
ATOM   3207  N   GLU B 205     -91.323 -22.054 -63.648  1.00  0.00           N  
ATOM   3208  CA  GLU B 205     -92.434 -21.339 -63.031  1.00  0.00           C  
ATOM   3209  C   GLU B 205     -93.741 -22.104 -63.198  1.00  0.00           C  
ATOM   3210  O   GLU B 205     -94.604 -22.076 -62.321  1.00  0.00           O  
ATOM   3211  CB  GLU B 205     -92.570 -19.940 -63.636  1.00  0.00           C  
ATOM   3212  CG  GLU B 205     -91.447 -18.982 -63.262  1.00  0.00           C  
ATOM   3213  CD  GLU B 205     -91.581 -17.638 -63.923  1.00  0.00           C  
ATOM   3214  OE1 GLU B 205     -92.457 -17.483 -64.739  1.00  0.00           O  
ATOM   3215  OE2 GLU B 205     -90.805 -16.765 -63.610  1.00  0.00           O1-
ATOM   3216  H   GLU B 205     -90.782 -21.596 -64.367  1.00  0.00           H  
ATOM   3217  HA  GLU B 205     -92.232 -21.240 -61.964  1.00  0.00           H  
ATOM   3218 1HB  GLU B 205     -92.598 -20.014 -64.723  1.00  0.00           H  
ATOM   3219 2HB  GLU B 205     -93.511 -19.494 -63.313  1.00  0.00           H  
ATOM   3220 1HG  GLU B 205     -91.446 -18.844 -62.181  1.00  0.00           H  
ATOM   3221 2HG  GLU B 205     -90.494 -19.428 -63.545  1.00  0.00           H  
ATOM   3222  N   LEU B 206     -93.915 -22.795 -64.311  1.00  0.00           N  
ATOM   3223  CA  LEU B 206     -94.958 -23.834 -64.356  1.00  0.00           C  
ATOM   3224  C   LEU B 206     -94.637 -25.124 -63.573  1.00  0.00           C  
ATOM   3225  O   LEU B 206     -95.509 -25.699 -62.921  1.00  0.00           O  
ATOM   3226  CB  LEU B 206     -95.234 -24.201 -65.820  1.00  0.00           C  
ATOM   3227  CG  LEU B 206     -96.350 -25.228 -66.049  1.00  0.00           C  
ATOM   3228  CD1 LEU B 206     -97.655 -24.700 -65.468  1.00  0.00           C  
ATOM   3229  CD2 LEU B 206     -96.487 -25.506 -67.538  1.00  0.00           C  
ATOM   3230  H   LEU B 206     -93.351 -22.629 -65.132  1.00  0.00           H  
ATOM   3231  HA  LEU B 206     -95.869 -23.428 -63.918  1.00  0.00           H  
ATOM   3232 1HB  LEU B 206     -95.502 -23.295 -66.360  1.00  0.00           H  
ATOM   3233 2HB  LEU B 206     -94.319 -24.602 -66.256  1.00  0.00           H  
ATOM   3234  HG  LEU B 206     -96.104 -26.155 -65.528  1.00  0.00           H  
ATOM   3235 1HD1 LEU B 206     -98.447 -25.430 -65.631  1.00  0.00           H  
ATOM   3236 2HD1 LEU B 206     -97.534 -24.529 -64.398  1.00  0.00           H  
ATOM   3237 3HD1 LEU B 206     -97.918 -23.764 -65.958  1.00  0.00           H  
ATOM   3238 1HD2 LEU B 206     -97.280 -26.237 -67.701  1.00  0.00           H  
ATOM   3239 2HD2 LEU B 206     -96.734 -24.580 -68.059  1.00  0.00           H  
ATOM   3240 3HD2 LEU B 206     -95.546 -25.899 -67.923  1.00  0.00           H  
ATOM   3241  N   GLY B 207     -93.386 -25.582 -63.634  1.00  0.00           N  
ATOM   3242  CA  GLY B 207     -93.052 -26.987 -63.331  1.00  0.00           C  
ATOM   3243  C   GLY B 207     -93.220 -27.335 -61.856  1.00  0.00           C  
ATOM   3244  O   GLY B 207     -93.061 -26.481 -60.984  1.00  0.00           O  
ATOM   3245  H   GLY B 207     -92.644 -24.949 -63.897  1.00  0.00           H  
ATOM   3246 1HA  GLY B 207     -93.688 -27.648 -63.923  1.00  0.00           H  
ATOM   3247 2HA  GLY B 207     -92.023 -27.187 -63.622  1.00  0.00           H  
ATOM   3248  N   GLY B 208     -93.549 -28.596 -61.589  1.00  0.00           N  
ATOM   3249  CA  GLY B 208     -93.725 -29.074 -60.226  1.00  0.00           C  
ATOM   3250  C   GLY B 208     -92.450 -28.872 -59.436  1.00  0.00           C  
ATOM   3251  O   GLY B 208     -91.350 -29.072 -59.951  1.00  0.00           O  
ATOM   3252  H   GLY B 208     -93.678 -29.245 -62.354  1.00  0.00           H  
ATOM   3253 1HA  GLY B 208     -94.549 -28.539 -59.755  1.00  0.00           H  
ATOM   3254 2HA  GLY B 208     -93.994 -30.130 -60.241  1.00  0.00           H  
ATOM   3255  N   GLU B 209     -92.605 -28.475 -58.185  1.00  0.00           N  
ATOM   3256  CA  GLU B 209     -91.485 -27.979 -57.407  1.00  0.00           C  
ATOM   3257  C   GLU B 209     -90.394 -29.030 -57.245  1.00  0.00           C  
ATOM   3258  O   GLU B 209     -89.218 -28.700 -57.095  1.00  0.00           O  
ATOM   3259  CB  GLU B 209     -91.966 -27.516 -56.030  1.00  0.00           C  
ATOM   3260  CG  GLU B 209     -92.900 -26.314 -56.062  1.00  0.00           C  
ATOM   3261  CD  GLU B 209     -94.331 -26.693 -56.326  1.00  0.00           C  
ATOM   3262  OE1 GLU B 209     -94.598 -27.860 -56.480  1.00  0.00           O  
ATOM   3263  OE2 GLU B 209     -95.158 -25.813 -56.373  1.00  0.00           O1-
ATOM   3264  H   GLU B 209     -93.520 -28.516 -57.759  1.00  0.00           H  
ATOM   3265  HA  GLU B 209     -91.051 -27.127 -57.930  1.00  0.00           H  
ATOM   3266 1HB  GLU B 209     -92.489 -28.333 -55.533  1.00  0.00           H  
ATOM   3267 2HB  GLU B 209     -91.106 -27.255 -55.413  1.00  0.00           H  
ATOM   3268 1HG  GLU B 209     -92.844 -25.798 -55.104  1.00  0.00           H  
ATOM   3269 2HG  GLU B 209     -92.563 -25.626 -56.835  1.00  0.00           H  
ATOM   3270  N   GLU B 210     -90.779 -30.303 -57.274  1.00  0.00           N  
ATOM   3271  CA  GLU B 210     -89.836 -31.383 -56.995  1.00  0.00           C  
ATOM   3272  C   GLU B 210     -88.691 -31.398 -58.005  1.00  0.00           C  
ATOM   3273  O   GLU B 210     -87.519 -31.362 -57.630  1.00  0.00           O  
ATOM   3274  CB  GLU B 210     -90.556 -32.733 -57.007  1.00  0.00           C  
ATOM   3275  CG  GLU B 210     -89.663 -33.925 -56.689  1.00  0.00           C  
ATOM   3276  CD  GLU B 210     -90.408 -35.230 -56.685  1.00  0.00           C  
ATOM   3277  OE1 GLU B 210     -91.596 -35.215 -56.902  1.00  0.00           O  
ATOM   3278  OE2 GLU B 210     -89.789 -36.244 -56.466  1.00  0.00           O1-
ATOM   3279  H   GLU B 210     -91.738 -30.532 -57.492  1.00  0.00           H  
ATOM   3280  HA  GLU B 210     -89.410 -31.223 -56.004  1.00  0.00           H  
ATOM   3281 1HB  GLU B 210     -91.367 -32.720 -56.278  1.00  0.00           H  
ATOM   3282 2HB  GLU B 210     -91.000 -32.901 -57.988  1.00  0.00           H  
ATOM   3283 1HG  GLU B 210     -88.866 -33.976 -57.431  1.00  0.00           H  
ATOM   3284 2HG  GLU B 210     -89.204 -33.771 -55.714  1.00  0.00           H  
ATOM   3285  N   LEU B 211     -89.026 -31.451 -59.295  1.00  0.00           N  
ATOM   3286  CA  LEU B 211     -88.746 -31.348 -60.726  1.00  0.00           C  
ATOM   3287  C   LEU B 211     -87.874 -30.149 -60.958  1.00  0.00           C  
ATOM   3288  O   LEU B 211     -87.111 -30.102 -61.923  1.00  0.00           O  
ATOM   3289  CB  LEU B 211     -90.040 -31.220 -61.539  1.00  0.00           C  
ATOM   3290  CG  LEU B 211     -90.682 -32.542 -61.980  1.00  0.00           C  
ATOM   3291  CD1 LEU B 211     -90.981 -33.396 -60.755  1.00  0.00           C  
ATOM   3292  CD2 LEU B 211     -91.951 -32.253 -62.768  1.00  0.00           C  
ATOM   3293  H   LEU B 211     -89.959 -31.690 -58.992  1.00  0.00           H  
ATOM   3294  HA  LEU B 211     -88.221 -32.249 -61.041  1.00  0.00           H  
ATOM   3295 1HB  LEU B 211     -90.773 -30.679 -60.943  1.00  0.00           H  
ATOM   3296 2HB  LEU B 211     -89.831 -30.638 -62.437  1.00  0.00           H  
ATOM   3297  HG  LEU B 211     -89.983 -33.094 -62.609  1.00  0.00           H  
ATOM   3298 1HD1 LEU B 211     -91.436 -34.335 -61.068  1.00  0.00           H  
ATOM   3299 2HD1 LEU B 211     -90.053 -33.604 -60.221  1.00  0.00           H  
ATOM   3300 3HD1 LEU B 211     -91.666 -32.861 -60.098  1.00  0.00           H  
ATOM   3301 1HD2 LEU B 211     -92.407 -33.192 -63.082  1.00  0.00           H  
ATOM   3302 2HD2 LEU B 211     -92.651 -31.702 -62.139  1.00  0.00           H  
ATOM   3303 3HD2 LEU B 211     -91.706 -31.657 -63.647  1.00  0.00           H  
ATOM   3304  N   ALA B 212     -88.055 -29.259 -60.045  1.00  0.00           N  
ATOM   3305  CA  ALA B 212     -87.527 -27.900 -60.002  1.00  0.00           C  
ATOM   3306  C   ALA B 212     -86.006 -27.904 -59.928  1.00  0.00           C  
ATOM   3307  O   ALA B 212     -85.337 -27.176 -60.661  1.00  0.00           O  
ATOM   3308  CB  ALA B 212     -88.112 -27.141 -58.820  1.00  0.00           C  
ATOM   3309  H   ALA B 212     -88.638 -29.584 -59.287  1.00  0.00           H  
ATOM   3310  HA  ALA B 212     -87.816 -27.395 -60.924  1.00  0.00           H  
ATOM   3311 1HB  ALA B 212     -87.707 -26.129 -58.802  1.00  0.00           H  
ATOM   3312 2HB  ALA B 212     -89.197 -27.096 -58.917  1.00  0.00           H  
ATOM   3313 3HB  ALA B 212     -87.852 -27.652 -57.895  1.00  0.00           H  
ATOM   3314  N   LEU B 213     -85.507 -28.758 -59.009  1.00  0.00           N  
ATOM   3315  CA  LEU B 213     -84.064 -28.857 -58.837  1.00  0.00           C  
ATOM   3316  C   LEU B 213     -83.388 -29.346 -60.113  1.00  0.00           C  
ATOM   3317  O   LEU B 213     -82.332 -28.845 -60.498  1.00  0.00           O  
ATOM   3318  CB  LEU B 213     -83.734 -29.807 -57.679  1.00  0.00           C  
ATOM   3319  CG  LEU B 213     -82.242 -29.985 -57.369  1.00  0.00           C  
ATOM   3320  CD1 LEU B 213     -81.635 -28.638 -57.000  1.00  0.00           C  
ATOM   3321  CD2 LEU B 213     -82.074 -30.989 -56.239  1.00  0.00           C  
ATOM   3322  H   LEU B 213     -86.111 -29.331 -58.437  1.00  0.00           H  
ATOM   3323  HA  LEU B 213     -83.675 -27.867 -58.601  1.00  0.00           H  
ATOM   3324 1HB  LEU B 213     -84.217 -29.435 -56.777  1.00  0.00           H  
ATOM   3325 2HB  LEU B 213     -84.144 -30.790 -57.908  1.00  0.00           H  
ATOM   3326  HG  LEU B 213     -81.726 -30.349 -58.258  1.00  0.00           H  
ATOM   3327 1HD1 LEU B 213     -80.575 -28.764 -56.780  1.00  0.00           H  
ATOM   3328 2HD1 LEU B 213     -81.752 -27.945 -57.833  1.00  0.00           H  
ATOM   3329 3HD1 LEU B 213     -82.142 -28.239 -56.122  1.00  0.00           H  
ATOM   3330 1HD2 LEU B 213     -81.013 -31.116 -56.019  1.00  0.00           H  
ATOM   3331 2HD2 LEU B 213     -82.587 -30.624 -55.349  1.00  0.00           H  
ATOM   3332 3HD2 LEU B 213     -82.500 -31.947 -56.536  1.00  0.00           H  
ATOM   3333  N   GLU B 214     -84.053 -30.341 -60.735  1.00  0.00           N  
ATOM   3334  CA  GLU B 214     -83.516 -30.898 -61.969  1.00  0.00           C  
ATOM   3335  C   GLU B 214     -83.446 -29.841 -63.063  1.00  0.00           C  
ATOM   3336  O   GLU B 214     -82.469 -29.769 -63.808  1.00  0.00           O  
ATOM   3337  CB  GLU B 214     -84.371 -32.077 -62.438  1.00  0.00           C  
ATOM   3338  CG  GLU B 214     -84.275 -33.314 -61.556  1.00  0.00           C  
ATOM   3339  CD  GLU B 214     -82.903 -33.929 -61.557  1.00  0.00           C  
ATOM   3340  OE1 GLU B 214     -82.283 -33.949 -62.593  1.00  0.00           O  
ATOM   3341  OE2 GLU B 214     -82.474 -34.379 -60.521  1.00  0.00           O1-
ATOM   3342  H   GLU B 214     -84.917 -30.710 -60.364  1.00  0.00           H  
ATOM   3343  HA  GLU B 214     -82.504 -31.255 -61.776  1.00  0.00           H  
ATOM   3344 1HB  GLU B 214     -85.417 -31.775 -62.478  1.00  0.00           H  
ATOM   3345 2HB  GLU B 214     -84.074 -32.363 -63.448  1.00  0.00           H  
ATOM   3346 1HG  GLU B 214     -84.536 -33.040 -60.534  1.00  0.00           H  
ATOM   3347 2HG  GLU B 214     -84.998 -34.051 -61.902  1.00  0.00           H  
ATOM   3348  N   ILE B 215     -84.526 -29.035 -63.115  1.00  0.00           N  
ATOM   3349  CA  ILE B 215     -84.582 -27.981 -64.119  1.00  0.00           C  
ATOM   3350  C   ILE B 215     -83.455 -26.975 -63.925  1.00  0.00           C  
ATOM   3351  O   ILE B 215     -82.838 -26.526 -64.891  1.00  0.00           O  
ATOM   3352  CB  ILE B 215     -85.937 -27.251 -64.073  1.00  0.00           C  
ATOM   3353  CG1 ILE B 215     -87.061 -28.183 -64.532  1.00  0.00           C  
ATOM   3354  CG2 ILE B 215     -85.895 -25.998 -64.934  1.00  0.00           C  
ATOM   3355  CD1 ILE B 215     -88.448 -27.645 -64.263  1.00  0.00           C  
ATOM   3356  H   ILE B 215     -85.298 -29.145 -62.473  1.00  0.00           H  
ATOM   3357  HA  ILE B 215     -84.468 -28.434 -65.103  1.00  0.00           H  
ATOM   3358  HB  ILE B 215     -86.162 -26.967 -63.046  1.00  0.00           H  
ATOM   3359 1HG1 ILE B 215     -86.968 -28.366 -65.602  1.00  0.00           H  
ATOM   3360 2HG1 ILE B 215     -86.966 -29.145 -64.027  1.00  0.00           H  
ATOM   3361 1HG2 ILE B 215     -86.861 -25.495 -64.891  1.00  0.00           H  
ATOM   3362 2HG2 ILE B 215     -85.120 -25.328 -64.564  1.00  0.00           H  
ATOM   3363 3HG2 ILE B 215     -85.675 -26.273 -65.966  1.00  0.00           H  
ATOM   3364 1HD1 ILE B 215     -89.191 -28.361 -64.615  1.00  0.00           H  
ATOM   3365 2HD1 ILE B 215     -88.576 -27.487 -63.192  1.00  0.00           H  
ATOM   3366 3HD1 ILE B 215     -88.580 -26.700 -64.788  1.00  0.00           H  
ATOM   3367  N   ALA B 216     -83.227 -26.653 -62.637  1.00  0.00           N  
ATOM   3368  CA  ALA B 216     -82.172 -25.699 -62.314  1.00  0.00           C  
ATOM   3369  C   ALA B 216     -80.808 -26.221 -62.750  1.00  0.00           C  
ATOM   3370  O   ALA B 216     -79.988 -25.473 -63.282  1.00  0.00           O  
ATOM   3371  CB  ALA B 216     -82.171 -25.394 -60.823  1.00  0.00           C  
ATOM   3372  H   ALA B 216     -83.771 -27.058 -61.888  1.00  0.00           H  
ATOM   3373  HA  ALA B 216     -82.369 -24.778 -62.862  1.00  0.00           H  
ATOM   3374 1HB  ALA B 216     -81.377 -24.681 -60.598  1.00  0.00           H  
ATOM   3375 2HB  ALA B 216     -83.133 -24.968 -60.538  1.00  0.00           H  
ATOM   3376 3HB  ALA B 216     -82.001 -26.313 -60.264  1.00  0.00           H  
ATOM   3377  N   ARG B 217     -80.620 -27.532 -62.495  1.00  0.00           N  
ATOM   3378  CA  ARG B 217     -79.354 -28.156 -62.865  1.00  0.00           C  
ATOM   3379  C   ARG B 217     -79.131 -28.097 -64.369  1.00  0.00           C  
ATOM   3380  O   ARG B 217     -78.022 -27.831 -64.832  1.00  0.00           O  
ATOM   3381  CB  ARG B 217     -79.317 -29.607 -62.407  1.00  0.00           C  
ATOM   3382  CG  ARG B 217     -78.020 -30.340 -62.710  1.00  0.00           C  
ATOM   3383  CD  ARG B 217     -78.060 -31.747 -62.235  1.00  0.00           C  
ATOM   3384  NE  ARG B 217     -79.081 -32.521 -62.922  1.00  0.00           N  
ATOM   3385  CZ  ARG B 217     -78.940 -33.055 -64.151  1.00  0.00           C  
ATOM   3386  NH1 ARG B 217     -77.817 -32.890 -64.814  1.00  0.00           N1+
ATOM   3387  NH2 ARG B 217     -79.930 -33.745 -64.690  1.00  0.00           N  
ATOM   3388  H   ARG B 217     -81.335 -28.093 -62.054  1.00  0.00           H  
ATOM   3389  HA  ARG B 217     -78.545 -27.615 -62.373  1.00  0.00           H  
ATOM   3390 1HB  ARG B 217     -79.478 -29.652 -61.331  1.00  0.00           H  
ATOM   3391 2HB  ARG B 217     -80.127 -30.159 -62.883  1.00  0.00           H  
ATOM   3392 1HG  ARG B 217     -77.848 -30.346 -63.787  1.00  0.00           H  
ATOM   3393 2HG  ARG B 217     -77.191 -29.834 -62.213  1.00  0.00           H  
ATOM   3394 1HD  ARG B 217     -77.095 -32.219 -62.416  1.00  0.00           H  
ATOM   3395 2HD  ARG B 217     -78.279 -31.764 -61.168  1.00  0.00           H  
ATOM   3396  HE  ARG B 217     -79.960 -32.670 -62.443  1.00  0.00           H  
ATOM   3397 1HH1 ARG B 217     -77.060 -32.362 -64.402  1.00  0.00           H  
ATOM   3398 2HH1 ARG B 217     -77.710 -33.290 -65.735  1.00  0.00           H  
ATOM   3399 1HH2 ARG B 217     -80.793 -33.872 -64.180  1.00  0.00           H  
ATOM   3400 2HH2 ARG B 217     -79.824 -34.145 -65.610  1.00  0.00           H  
ATOM   3401  N   ILE B 218     -80.236 -28.357 -65.095  1.00  0.00           N  
ATOM   3402  CA  ILE B 218     -80.157 -28.330 -66.552  1.00  0.00           C  
ATOM   3403  C   ILE B 218     -79.772 -26.946 -67.058  1.00  0.00           C  
ATOM   3404  O   ILE B 218     -78.968 -26.813 -67.980  1.00  0.00           O  
ATOM   3405  CB  ILE B 218     -81.496 -28.753 -67.183  1.00  0.00           C  
ATOM   3406  CG1 ILE B 218     -81.771 -30.234 -66.910  1.00  0.00           C  
ATOM   3407  CG2 ILE B 218     -81.491 -28.475 -68.678  1.00  0.00           C  
ATOM   3408  CD1 ILE B 218     -83.178 -30.667 -67.253  1.00  0.00           C  
ATOM   3409  H   ILE B 218     -81.119 -28.571 -64.654  1.00  0.00           H  
ATOM   3410  HA  ILE B 218     -79.389 -29.034 -66.870  1.00  0.00           H  
ATOM   3411  HB  ILE B 218     -82.309 -28.192 -66.722  1.00  0.00           H  
ATOM   3412 1HG1 ILE B 218     -81.076 -30.845 -67.486  1.00  0.00           H  
ATOM   3413 2HG1 ILE B 218     -81.596 -30.449 -65.856  1.00  0.00           H  
ATOM   3414 1HG2 ILE B 218     -82.444 -28.781 -69.108  1.00  0.00           H  
ATOM   3415 2HG2 ILE B 218     -81.340 -27.411 -68.850  1.00  0.00           H  
ATOM   3416 3HG2 ILE B 218     -80.684 -29.037 -69.150  1.00  0.00           H  
ATOM   3417 1HD1 ILE B 218     -83.296 -31.729 -67.032  1.00  0.00           H  
ATOM   3418 2HD1 ILE B 218     -83.890 -30.092 -66.661  1.00  0.00           H  
ATOM   3419 3HD1 ILE B 218     -83.364 -30.495 -68.312  1.00  0.00           H  
ATOM   3420  N   LEU B 219     -80.388 -25.940 -66.406  1.00  0.00           N  
ATOM   3421  CA  LEU B 219     -80.107 -24.561 -66.795  1.00  0.00           C  
ATOM   3422  C   LEU B 219     -78.641 -24.218 -66.577  1.00  0.00           C  
ATOM   3423  O   LEU B 219     -78.018 -23.557 -67.408  1.00  0.00           O  
ATOM   3424  CB  LEU B 219     -80.988 -23.593 -65.996  1.00  0.00           C  
ATOM   3425  CG  LEU B 219     -80.867 -22.112 -66.380  1.00  0.00           C  
ATOM   3426  CD1 LEU B 219     -82.162 -21.390 -66.033  1.00  0.00           C  
ATOM   3427  CD2 LEU B 219     -79.684 -21.494 -65.651  1.00  0.00           C  
ATOM   3428  H   LEU B 219     -81.040 -26.116 -65.655  1.00  0.00           H  
ATOM   3429  HA  LEU B 219     -80.333 -24.448 -67.855  1.00  0.00           H  
ATOM   3430 1HB  LEU B 219     -82.030 -23.884 -66.125  1.00  0.00           H  
ATOM   3431 2HB  LEU B 219     -80.735 -23.683 -64.940  1.00  0.00           H  
ATOM   3432  HG  LEU B 219     -80.716 -22.026 -67.456  1.00  0.00           H  
ATOM   3433 1HD1 LEU B 219     -82.076 -20.338 -66.306  1.00  0.00           H  
ATOM   3434 2HD1 LEU B 219     -82.989 -21.840 -66.583  1.00  0.00           H  
ATOM   3435 3HD1 LEU B 219     -82.349 -21.473 -64.963  1.00  0.00           H  
ATOM   3436 1HD2 LEU B 219     -79.597 -20.442 -65.924  1.00  0.00           H  
ATOM   3437 2HD2 LEU B 219     -79.835 -21.578 -64.575  1.00  0.00           H  
ATOM   3438 3HD2 LEU B 219     -78.770 -22.018 -65.931  1.00  0.00           H  
ATOM   3439  N   ALA B 220     -78.133 -24.701 -65.423  1.00  0.00           N  
ATOM   3440  CA  ALA B 220     -76.735 -24.442 -65.095  1.00  0.00           C  
ATOM   3441  C   ALA B 220     -75.803 -25.062 -66.128  1.00  0.00           C  
ATOM   3442  O   ALA B 220     -74.812 -24.452 -66.530  1.00  0.00           O  
ATOM   3443  CB  ALA B 220     -76.410 -24.970 -63.705  1.00  0.00           C  
ATOM   3444  H   ALA B 220     -78.698 -25.238 -64.780  1.00  0.00           H  
ATOM   3445  HA  ALA B 220     -76.578 -23.363 -65.108  1.00  0.00           H  
ATOM   3446 1HB  ALA B 220     -75.363 -24.770 -63.476  1.00  0.00           H  
ATOM   3447 2HB  ALA B 220     -77.044 -24.474 -62.970  1.00  0.00           H  
ATOM   3448 3HB  ALA B 220     -76.589 -26.044 -63.673  1.00  0.00           H  
ATOM   3449  N   GLU B 221     -76.176 -26.296 -66.527  1.00  0.00           N  
ATOM   3450  CA  GLU B 221     -75.367 -27.000 -67.516  1.00  0.00           C  
ATOM   3451  C   GLU B 221     -75.333 -26.245 -68.839  1.00  0.00           C  
ATOM   3452  O   GLU B 221     -74.288 -26.146 -69.482  1.00  0.00           O  
ATOM   3453  CB  GLU B 221     -75.908 -28.414 -67.739  1.00  0.00           C  
ATOM   3454  CG  GLU B 221     -75.703 -29.358 -66.562  1.00  0.00           C  
ATOM   3455  CD  GLU B 221     -76.315 -30.713 -66.786  1.00  0.00           C  
ATOM   3456  OE1 GLU B 221     -76.983 -30.886 -67.777  1.00  0.00           O  
ATOM   3457  OE2 GLU B 221     -76.116 -31.576 -65.964  1.00  0.00           O1-
ATOM   3458  H   GLU B 221     -77.002 -26.745 -66.158  1.00  0.00           H  
ATOM   3459  HA  GLU B 221     -74.346 -27.072 -67.140  1.00  0.00           H  
ATOM   3460 1HB  GLU B 221     -76.977 -28.366 -67.947  1.00  0.00           H  
ATOM   3461 2HB  GLU B 221     -75.424 -28.856 -68.610  1.00  0.00           H  
ATOM   3462 1HG  GLU B 221     -74.634 -29.480 -66.390  1.00  0.00           H  
ATOM   3463 2HG  GLU B 221     -76.138 -28.910 -65.670  1.00  0.00           H  
ATOM   3464  N   LEU B 222     -76.524 -25.726 -69.201  1.00  0.00           N  
ATOM   3465  CA  LEU B 222     -76.629 -24.978 -70.447  1.00  0.00           C  
ATOM   3466  C   LEU B 222     -75.744 -23.736 -70.418  1.00  0.00           C  
ATOM   3467  O   LEU B 222     -75.084 -23.409 -71.404  1.00  0.00           O  
ATOM   3468  CB  LEU B 222     -78.086 -24.571 -70.699  1.00  0.00           C  
ATOM   3469  CG  LEU B 222     -78.358 -23.863 -72.033  1.00  0.00           C  
ATOM   3470  CD1 LEU B 222     -79.805 -24.096 -72.446  1.00  0.00           C  
ATOM   3471  CD2 LEU B 222     -78.062 -22.378 -71.889  1.00  0.00           C  
ATOM   3472  H   LEU B 222     -77.347 -25.844 -68.627  1.00  0.00           H  
ATOM   3473  HA  LEU B 222     -76.297 -25.618 -71.264  1.00  0.00           H  
ATOM   3474 1HB  LEU B 222     -78.707 -25.465 -70.667  1.00  0.00           H  
ATOM   3475 2HB  LEU B 222     -78.405 -23.904 -69.899  1.00  0.00           H  
ATOM   3476  HG  LEU B 222     -77.718 -24.288 -72.807  1.00  0.00           H  
ATOM   3477 1HD1 LEU B 222     -79.998 -23.593 -73.394  1.00  0.00           H  
ATOM   3478 2HD1 LEU B 222     -79.984 -25.165 -72.561  1.00  0.00           H  
ATOM   3479 3HD1 LEU B 222     -80.470 -23.696 -71.682  1.00  0.00           H  
ATOM   3480 1HD2 LEU B 222     -78.254 -21.875 -72.837  1.00  0.00           H  
ATOM   3481 2HD2 LEU B 222     -78.702 -21.953 -71.116  1.00  0.00           H  
ATOM   3482 3HD2 LEU B 222     -77.017 -22.241 -71.611  1.00  0.00           H  
ATOM   3483  N   ALA B 223     -75.773 -23.077 -69.243  1.00  0.00           N  
ATOM   3484  CA  ALA B 223     -74.970 -21.869 -69.082  1.00  0.00           C  
ATOM   3485  C   ALA B 223     -73.485 -22.172 -69.232  1.00  0.00           C  
ATOM   3486  O   ALA B 223     -72.747 -21.412 -69.858  1.00  0.00           O  
ATOM   3487  CB  ALA B 223     -75.244 -21.226 -67.731  1.00  0.00           C  
ATOM   3488  H   ALA B 223     -76.338 -23.399 -68.470  1.00  0.00           H  
ATOM   3489  HA  ALA B 223     -75.250 -21.169 -69.869  1.00  0.00           H  
ATOM   3490 1HB  ALA B 223     -74.637 -20.327 -67.626  1.00  0.00           H  
ATOM   3491 2HB  ALA B 223     -76.299 -20.961 -67.661  1.00  0.00           H  
ATOM   3492 3HB  ALA B 223     -74.994 -21.927 -66.936  1.00  0.00           H  
ATOM   3493  N   GLU B 224     -73.096 -23.313 -68.628  1.00  0.00           N  
ATOM   3494  CA  GLU B 224     -71.699 -23.719 -68.698  1.00  0.00           C  
ATOM   3495  C   GLU B 224     -71.270 -23.970 -70.138  1.00  0.00           C  
ATOM   3496  O   GLU B 224     -70.173 -23.587 -70.545  1.00  0.00           O  
ATOM   3497  CB  GLU B 224     -71.467 -24.978 -67.859  1.00  0.00           C  
ATOM   3498  CG  GLU B 224     -71.566 -24.758 -66.356  1.00  0.00           C  
ATOM   3499  CD  GLU B 224     -71.412 -26.029 -65.568  1.00  0.00           C  
ATOM   3500  OE1 GLU B 224     -71.345 -27.074 -66.169  1.00  0.00           O  
ATOM   3501  OE2 GLU B 224     -71.361 -25.955 -64.363  1.00  0.00           O1-
ATOM   3502  H   GLU B 224     -73.753 -23.894 -68.127  1.00  0.00           H  
ATOM   3503  HA  GLU B 224     -71.084 -22.913 -68.296  1.00  0.00           H  
ATOM   3504 1HB  GLU B 224     -72.198 -25.738 -68.135  1.00  0.00           H  
ATOM   3505 2HB  GLU B 224     -70.478 -25.381 -68.074  1.00  0.00           H  
ATOM   3506 1HG  GLU B 224     -70.789 -24.058 -66.050  1.00  0.00           H  
ATOM   3507 2HG  GLU B 224     -72.531 -24.309 -66.128  1.00  0.00           H  
ATOM   3508  N   VAL B 225     -72.191 -24.629 -70.873  1.00  0.00           N  
ATOM   3509  CA  VAL B 225     -71.905 -24.933 -72.270  1.00  0.00           C  
ATOM   3510  C   VAL B 225     -71.713 -23.657 -73.083  1.00  0.00           C  
ATOM   3511  O   VAL B 225     -70.820 -23.575 -73.926  1.00  0.00           O  
ATOM   3512  CB  VAL B 225     -73.050 -25.761 -72.882  1.00  0.00           C  
ATOM   3513  CG1 VAL B 225     -72.857 -25.910 -74.383  1.00  0.00           C  
ATOM   3514  CG2 VAL B 225     -73.120 -27.124 -72.209  1.00  0.00           C  
ATOM   3515  H   VAL B 225     -73.075 -24.917 -70.478  1.00  0.00           H  
ATOM   3516  HA  VAL B 225     -70.986 -25.519 -72.316  1.00  0.00           H  
ATOM   3517  HB  VAL B 225     -73.991 -25.232 -72.730  1.00  0.00           H  
ATOM   3518 1HG1 VAL B 225     -73.676 -26.498 -74.799  1.00  0.00           H  
ATOM   3519 2HG1 VAL B 225     -72.846 -24.925 -74.848  1.00  0.00           H  
ATOM   3520 3HG1 VAL B 225     -71.912 -26.416 -74.580  1.00  0.00           H  
ATOM   3521 1HG2 VAL B 225     -73.933 -27.704 -72.646  1.00  0.00           H  
ATOM   3522 2HG2 VAL B 225     -72.177 -27.651 -72.356  1.00  0.00           H  
ATOM   3523 3HG2 VAL B 225     -73.300 -26.994 -71.142  1.00  0.00           H  
ATOM   3524  N   ALA B 226     -72.593 -22.683 -72.781  1.00  0.00           N  
ATOM   3525  CA  ALA B 226     -72.517 -21.408 -73.487  1.00  0.00           C  
ATOM   3526  C   ALA B 226     -71.187 -20.715 -73.227  1.00  0.00           C  
ATOM   3527  O   ALA B 226     -70.582 -20.150 -74.138  1.00  0.00           O  
ATOM   3528  CB  ALA B 226     -73.672 -20.505 -73.079  1.00  0.00           C  
ATOM   3529  H   ALA B 226     -73.305 -22.814 -72.077  1.00  0.00           H  
ATOM   3530  HA  ALA B 226     -72.586 -21.608 -74.556  1.00  0.00           H  
ATOM   3531 1HB  ALA B 226     -73.599 -19.558 -73.613  1.00  0.00           H  
ATOM   3532 2HB  ALA B 226     -74.617 -20.989 -73.325  1.00  0.00           H  
ATOM   3533 3HB  ALA B 226     -73.628 -20.321 -72.007  1.00  0.00           H  
ATOM   3534  N   LEU B 227     -70.772 -20.790 -71.946  1.00  0.00           N  
ATOM   3535  CA  LEU B 227     -69.511 -20.166 -71.566  1.00  0.00           C  
ATOM   3536  C   LEU B 227     -68.339 -20.797 -72.307  1.00  0.00           C  
ATOM   3537  O   LEU B 227     -67.430 -20.100 -72.759  1.00  0.00           O  
ATOM   3538  CB  LEU B 227     -69.294 -20.289 -70.053  1.00  0.00           C  
ATOM   3539  CG  LEU B 227     -70.238 -19.458 -69.175  1.00  0.00           C  
ATOM   3540  CD1 LEU B 227     -70.025 -19.822 -67.712  1.00  0.00           C  
ATOM   3541  CD2 LEU B 227     -69.980 -17.977 -69.413  1.00  0.00           C  
ATOM   3542  H   LEU B 227     -71.315 -21.269 -71.242  1.00  0.00           H  
ATOM   3543  HA  LEU B 227     -69.555 -19.110 -71.829  1.00  0.00           H  
ATOM   3544 1HB  LEU B 227     -69.412 -21.334 -69.769  1.00  0.00           H  
ATOM   3545 2HB  LEU B 227     -68.273 -19.985 -69.822  1.00  0.00           H  
ATOM   3546  HG  LEU B 227     -71.272 -19.691 -69.430  1.00  0.00           H  
ATOM   3547 1HD1 LEU B 227     -70.696 -19.231 -67.088  1.00  0.00           H  
ATOM   3548 2HD1 LEU B 227     -70.235 -20.882 -67.567  1.00  0.00           H  
ATOM   3549 3HD1 LEU B 227     -68.993 -19.614 -67.432  1.00  0.00           H  
ATOM   3550 1HD2 LEU B 227     -70.652 -17.386 -68.790  1.00  0.00           H  
ATOM   3551 2HD2 LEU B 227     -68.946 -17.742 -69.157  1.00  0.00           H  
ATOM   3552 3HD2 LEU B 227     -70.157 -17.741 -70.462  1.00  0.00           H  
ATOM   3553  N   GLU B 228     -68.416 -22.140 -72.402  1.00  0.00           N  
ATOM   3554  CA  GLU B 228     -67.355 -22.868 -73.089  1.00  0.00           C  
ATOM   3555  C   GLU B 228     -67.269 -22.460 -74.553  1.00  0.00           C  
ATOM   3556  O   GLU B 228     -66.178 -22.293 -75.098  1.00  0.00           O  
ATOM   3557  CB  GLU B 228     -67.587 -24.377 -72.983  1.00  0.00           C  
ATOM   3558  CG  GLU B 228     -67.386 -24.947 -71.586  1.00  0.00           C  
ATOM   3559  CD  GLU B 228     -67.699 -26.415 -71.503  1.00  0.00           C  
ATOM   3560  OE1 GLU B 228     -68.169 -26.959 -72.473  1.00  0.00           O  
ATOM   3561  OE2 GLU B 228     -67.466 -26.994 -70.468  1.00  0.00           O1-
ATOM   3562  H   GLU B 228     -69.191 -22.655 -72.009  1.00  0.00           H  
ATOM   3563  HA  GLU B 228     -66.405 -22.626 -72.612  1.00  0.00           H  
ATOM   3564 1HB  GLU B 228     -68.604 -24.612 -73.297  1.00  0.00           H  
ATOM   3565 2HB  GLU B 228     -66.907 -24.898 -73.657  1.00  0.00           H  
ATOM   3566 1HG  GLU B 228     -66.351 -24.790 -71.286  1.00  0.00           H  
ATOM   3567 2HG  GLU B 228     -68.024 -24.405 -70.889  1.00  0.00           H  
ATOM   3568  N   VAL B 229     -68.467 -22.311 -75.151  1.00  0.00           N  
ATOM   3569  CA  VAL B 229     -68.522 -21.919 -76.553  1.00  0.00           C  
ATOM   3570  C   VAL B 229     -67.898 -20.547 -76.768  1.00  0.00           C  
ATOM   3571  O   VAL B 229     -67.174 -20.329 -77.740  1.00  0.00           O  
ATOM   3572  CB  VAL B 229     -69.982 -21.898 -77.044  1.00  0.00           C  
ATOM   3573  CG1 VAL B 229     -70.065 -21.299 -78.440  1.00  0.00           C  
ATOM   3574  CG2 VAL B 229     -70.554 -23.308 -77.027  1.00  0.00           C  
ATOM   3575  H   VAL B 229     -69.330 -22.465 -74.649  1.00  0.00           H  
ATOM   3576  HA  VAL B 229     -67.965 -22.651 -77.139  1.00  0.00           H  
ATOM   3577  HB  VAL B 229     -70.568 -21.259 -76.385  1.00  0.00           H  
ATOM   3578 1HG1 VAL B 229     -71.104 -21.292 -78.772  1.00  0.00           H  
ATOM   3579 2HG1 VAL B 229     -69.684 -20.278 -78.422  1.00  0.00           H  
ATOM   3580 3HG1 VAL B 229     -69.469 -21.898 -79.129  1.00  0.00           H  
ATOM   3581 1HG2 VAL B 229     -71.586 -23.285 -77.375  1.00  0.00           H  
ATOM   3582 2HG2 VAL B 229     -69.963 -23.948 -77.682  1.00  0.00           H  
ATOM   3583 3HG2 VAL B 229     -70.522 -23.701 -76.011  1.00  0.00           H  
ATOM   3584  N   LEU B 230     -68.219 -19.648 -75.813  1.00  0.00           N  
ATOM   3585  CA  LEU B 230     -67.687 -18.294 -75.901  1.00  0.00           C  
ATOM   3586  C   LEU B 230     -66.163 -18.294 -75.825  1.00  0.00           C  
ATOM   3587  O   LEU B 230     -65.495 -17.561 -76.555  1.00  0.00           O  
ATOM   3588  CB  LEU B 230     -68.262 -17.425 -74.775  1.00  0.00           C  
ATOM   3589  CG  LEU B 230     -69.757 -17.096 -74.887  1.00  0.00           C  
ATOM   3590  CD1 LEU B 230     -70.218 -16.392 -73.618  1.00  0.00           C  
ATOM   3591  CD2 LEU B 230     -69.995 -16.227 -76.112  1.00  0.00           C  
ATOM   3592  H   LEU B 230     -68.820 -19.891 -75.038  1.00  0.00           H  
ATOM   3593  HA  LEU B 230     -67.983 -17.868 -76.859  1.00  0.00           H  
ATOM   3594 1HB  LEU B 230     -68.106 -17.937 -73.827  1.00  0.00           H  
ATOM   3595 2HB  LEU B 230     -67.716 -16.483 -74.750  1.00  0.00           H  
ATOM   3596  HG  LEU B 230     -70.327 -18.021 -74.981  1.00  0.00           H  
ATOM   3597 1HD1 LEU B 230     -71.280 -16.158 -73.697  1.00  0.00           H  
ATOM   3598 2HD1 LEU B 230     -70.054 -17.044 -72.760  1.00  0.00           H  
ATOM   3599 3HD1 LEU B 230     -69.652 -15.470 -73.488  1.00  0.00           H  
ATOM   3600 1HD2 LEU B 230     -71.057 -15.993 -76.192  1.00  0.00           H  
ATOM   3601 2HD2 LEU B 230     -69.426 -15.301 -76.018  1.00  0.00           H  
ATOM   3602 3HD2 LEU B 230     -69.673 -16.761 -77.006  1.00  0.00           H  
ATOM   3603  N   LEU B 231     -65.664 -19.150 -74.908  1.00  0.00           N  
ATOM   3604  CA  LEU B 231     -64.222 -19.248 -74.737  1.00  0.00           C  
ATOM   3605  C   LEU B 231     -63.536 -19.635 -76.040  1.00  0.00           C  
ATOM   3606  O   LEU B 231     -62.538 -19.030 -76.431  1.00  0.00           O  
ATOM   3607  CB  LEU B 231     -63.887 -20.277 -73.650  1.00  0.00           C  
ATOM   3608  CG  LEU B 231     -62.393 -20.506 -73.388  1.00  0.00           C  
ATOM   3609  CD1 LEU B 231     -61.755 -19.207 -72.915  1.00  0.00           C  
ATOM   3610  CD2 LEU B 231     -62.222 -21.608 -72.354  1.00  0.00           C  
ATOM   3611  H   LEU B 231     -66.267 -19.725 -74.337  1.00  0.00           H  
ATOM   3612  HA  LEU B 231     -63.844 -18.275 -74.427  1.00  0.00           H  
ATOM   3613 1HB  LEU B 231     -64.342 -19.955 -72.715  1.00  0.00           H  
ATOM   3614 2HB  LEU B 231     -64.325 -21.235 -73.932  1.00  0.00           H  
ATOM   3615  HG  LEU B 231     -61.902 -20.800 -74.316  1.00  0.00           H  
ATOM   3616 1HD1 LEU B 231     -60.693 -19.370 -72.729  1.00  0.00           H  
ATOM   3617 2HD1 LEU B 231     -61.875 -18.442 -73.682  1.00  0.00           H  
ATOM   3618 3HD1 LEU B 231     -62.238 -18.879 -71.995  1.00  0.00           H  
ATOM   3619 1HD2 LEU B 231     -61.160 -21.772 -72.168  1.00  0.00           H  
ATOM   3620 2HD2 LEU B 231     -62.712 -21.315 -71.425  1.00  0.00           H  
ATOM   3621 3HD2 LEU B 231     -62.671 -22.529 -72.725  1.00  0.00           H  
ATOM   3622  N   GLU B 232     -64.078 -20.647 -76.709  1.00  0.00           N  
ATOM   3623  CA  GLU B 232     -63.520 -21.116 -77.973  1.00  0.00           C  
ATOM   3624  C   GLU B 232     -63.471 -19.994 -79.004  1.00  0.00           C  
ATOM   3625  O   GLU B 232     -62.447 -19.778 -79.653  1.00  0.00           O  
ATOM   3626  CB  GLU B 232     -64.342 -22.286 -78.517  1.00  0.00           C  
ATOM   3627  CG  GLU B 232     -64.207 -23.575 -77.718  1.00  0.00           C  
ATOM   3628  CD  GLU B 232     -62.832 -24.176 -77.804  1.00  0.00           C  
ATOM   3629  OE1 GLU B 232     -62.441 -24.566 -78.878  1.00  0.00           O  
ATOM   3630  OE2 GLU B 232     -62.171 -24.244 -76.794  1.00  0.00           O1-
ATOM   3631  H   GLU B 232     -64.897 -21.103 -76.333  1.00  0.00           H  
ATOM   3632  HA  GLU B 232     -62.500 -21.458 -77.795  1.00  0.00           H  
ATOM   3633 1HB  GLU B 232     -65.397 -22.013 -78.535  1.00  0.00           H  
ATOM   3634 2HB  GLU B 232     -64.041 -22.497 -79.544  1.00  0.00           H  
ATOM   3635 1HG  GLU B 232     -64.436 -23.367 -76.673  1.00  0.00           H  
ATOM   3636 2HG  GLU B 232     -64.937 -24.295 -78.085  1.00  0.00           H  
ATOM   3637  N   LEU B 233     -64.567 -19.278 -79.161  1.00  0.00           N  
ATOM   3638  CA  LEU B 233     -64.633 -18.238 -80.176  1.00  0.00           C  
ATOM   3639  C   LEU B 233     -63.720 -17.048 -79.868  1.00  0.00           C  
ATOM   3640  O   LEU B 233     -63.360 -16.282 -80.762  1.00  0.00           O  
ATOM   3641  CB  LEU B 233     -66.080 -17.749 -80.318  1.00  0.00           C  
ATOM   3642  CG  LEU B 233     -66.352 -16.810 -81.500  1.00  0.00           C  
ATOM   3643  CD1 LEU B 233     -65.996 -17.515 -82.802  1.00  0.00           C  
ATOM   3644  CD2 LEU B 233     -67.814 -16.389 -81.488  1.00  0.00           C  
ATOM   3645  H   LEU B 233     -65.373 -19.446 -78.576  1.00  0.00           H  
ATOM   3646  HA  LEU B 233     -64.311 -18.662 -81.127  1.00  0.00           H  
ATOM   3647 1HB  LEU B 233     -66.730 -18.616 -80.427  1.00  0.00           H  
ATOM   3648 2HB  LEU B 233     -66.360 -17.224 -79.405  1.00  0.00           H  
ATOM   3649  HG  LEU B 233     -65.719 -15.926 -81.415  1.00  0.00           H  
ATOM   3650 1HD1 LEU B 233     -66.189 -16.847 -83.641  1.00  0.00           H  
ATOM   3651 2HD1 LEU B 233     -64.940 -17.787 -82.791  1.00  0.00           H  
ATOM   3652 3HD1 LEU B 233     -66.602 -18.413 -82.906  1.00  0.00           H  
ATOM   3653 1HD2 LEU B 233     -68.007 -15.721 -82.327  1.00  0.00           H  
ATOM   3654 2HD2 LEU B 233     -68.448 -17.272 -81.574  1.00  0.00           H  
ATOM   3655 3HD2 LEU B 233     -68.037 -15.873 -80.554  1.00  0.00           H  
ATOM   3656  N   GLY B 234     -63.349 -16.898 -78.601  1.00  0.00           N  
ATOM   3657  CA  GLY B 234     -62.735 -15.659 -78.126  1.00  0.00           C  
ATOM   3658  C   GLY B 234     -63.791 -14.581 -77.928  1.00  0.00           C  
ATOM   3659  O   GLY B 234     -63.616 -13.442 -78.359  1.00  0.00           O  
ATOM   3660  H   GLY B 234     -63.494 -17.658 -77.951  1.00  0.00           H  
ATOM   3661 1HA  GLY B 234     -62.213 -15.846 -77.186  1.00  0.00           H  
ATOM   3662 2HA  GLY B 234     -61.990 -15.322 -78.846  1.00  0.00           H  
ATOM   3663  N   ALA B 235     -64.883 -14.957 -77.272  1.00  0.00           N  
ATOM   3664  CA  ALA B 235     -65.926 -14.011 -76.901  1.00  0.00           C  
ATOM   3665  C   ALA B 235     -65.418 -13.053 -75.837  1.00  0.00           C  
ATOM   3666  O   ALA B 235     -64.726 -13.458 -74.903  1.00  0.00           O  
ATOM   3667  CB  ALA B 235     -67.165 -14.745 -76.410  1.00  0.00           C  
ATOM   3668  H   ALA B 235     -64.991 -15.930 -77.024  1.00  0.00           H  
ATOM   3669  HA  ALA B 235     -66.187 -13.430 -77.786  1.00  0.00           H  
ATOM   3670 1HB  ALA B 235     -67.930 -14.020 -76.130  1.00  0.00           H  
ATOM   3671 2HB  ALA B 235     -67.547 -15.387 -77.204  1.00  0.00           H  
ATOM   3672 3HB  ALA B 235     -66.909 -15.353 -75.544  1.00  0.00           H  
ATOM   3673  N   SER B 236     -65.762 -11.780 -75.978  1.00  0.00           N  
ATOM   3674  CA  SER B 236     -65.233 -10.756 -75.091  1.00  0.00           C  
ATOM   3675  C   SER B 236     -65.623 -11.036 -73.650  1.00  0.00           C  
ATOM   3676  O   SER B 236     -66.772 -11.370 -73.362  1.00  0.00           O  
ATOM   3677  CB  SER B 236     -65.739  -9.389 -75.507  1.00  0.00           C  
ATOM   3678  OG  SER B 236     -65.307  -8.400 -74.613  1.00  0.00           O  
ATOM   3679  H   SER B 236     -66.402 -11.512 -76.712  1.00  0.00           H  
ATOM   3680  HA  SER B 236     -64.144 -10.765 -75.163  1.00  0.00           H  
ATOM   3681 1HB  SER B 236     -65.381  -9.158 -76.510  1.00  0.00           H  
ATOM   3682 2HB  SER B 236     -66.828  -9.399 -75.543  1.00  0.00           H  
ATOM   3683  HG  SER B 236     -65.665  -7.572 -74.942  1.00  0.00           H  
ATOM   3684  N   PRO B 237     -64.660 -10.898 -72.744  1.00  0.00           N  
ATOM   3685  CA  PRO B 237     -64.910 -11.177 -71.339  1.00  0.00           C  
ATOM   3686  C   PRO B 237     -66.026 -10.244 -70.807  1.00  0.00           C  
ATOM   3687  O   PRO B 237     -66.521 -10.424 -69.695  1.00  0.00           O  
ATOM   3688  CB  PRO B 237     -63.555 -10.890 -70.685  1.00  0.00           C  
ATOM   3689  CG  PRO B 237     -62.899  -9.924 -71.612  1.00  0.00           C  
ATOM   3690  CD  PRO B 237     -63.347 -10.357 -72.982  1.00  0.00           C  
ATOM   3691  HA  PRO B 237     -65.186 -12.235 -71.224  1.00  0.00           H  
ATOM   3692 1HB  PRO B 237     -63.703 -10.479 -69.676  1.00  0.00           H  
ATOM   3693 2HB  PRO B 237     -62.986 -11.825 -70.572  1.00  0.00           H  
ATOM   3694 1HG  PRO B 237     -63.209  -8.896 -71.370  1.00  0.00           H  
ATOM   3695 2HG  PRO B 237     -61.806  -9.963 -71.491  1.00  0.00           H  
ATOM   3696 1HD  PRO B 237     -63.388  -9.482 -73.649  1.00  0.00           H  
ATOM   3697 2HD  PRO B 237     -62.649 -11.111 -73.375  1.00  0.00           H  
ATOM   3698  N   GLU B 238     -66.408  -9.247 -71.624  1.00  0.00           N  
ATOM   3699  CA  GLU B 238     -67.521  -8.948 -70.703  1.00  0.00           C  
ATOM   3700  C   GLU B 238     -68.776  -9.724 -71.092  1.00  0.00           C  
ATOM   3701  O   GLU B 238     -69.698  -9.875 -70.290  1.00  0.00           O  
ATOM   3702  CB  GLU B 238     -67.825  -7.448 -70.692  1.00  0.00           C  
ATOM   3703  CG  GLU B 238     -68.883  -7.029 -69.681  1.00  0.00           C  
ATOM   3704  CD  GLU B 238     -69.075  -5.539 -69.619  1.00  0.00           C  
ATOM   3705  OE1 GLU B 238     -68.132  -4.827 -69.869  1.00  0.00           O  
ATOM   3706  OE2 GLU B 238     -70.165  -5.112 -69.319  1.00  0.00           O1-
ATOM   3707  H   GLU B 238     -66.297  -8.690 -72.459  1.00  0.00           H  
ATOM   3708  HA  GLU B 238     -67.229  -9.253 -69.697  1.00  0.00           H  
ATOM   3709 1HB  GLU B 238     -66.913  -6.894 -70.471  1.00  0.00           H  
ATOM   3710 2HB  GLU B 238     -68.165  -7.139 -71.680  1.00  0.00           H  
ATOM   3711 1HG  GLU B 238     -69.832  -7.494 -69.950  1.00  0.00           H  
ATOM   3712 2HG  GLU B 238     -68.596  -7.395 -68.697  1.00  0.00           H  
ATOM   3713  N   LEU B 239     -68.841 -10.235 -72.334  1.00  0.00           N  
ATOM   3714  CA  LEU B 239     -70.062 -10.938 -72.711  1.00  0.00           C  
ATOM   3715  C   LEU B 239     -70.248 -12.204 -71.885  1.00  0.00           C  
ATOM   3716  O   LEU B 239     -71.357 -12.516 -71.451  1.00  0.00           O  
ATOM   3717  CB  LEU B 239     -70.029 -11.294 -74.203  1.00  0.00           C  
ATOM   3718  CG  LEU B 239     -70.128 -10.109 -75.172  1.00  0.00           C  
ATOM   3719  CD1 LEU B 239     -69.900 -10.598 -76.596  1.00  0.00           C  
ATOM   3720  CD2 LEU B 239     -71.491  -9.450 -75.031  1.00  0.00           C  
ATOM   3721  H   LEU B 239     -68.092 -10.154 -73.007  1.00  0.00           H  
ATOM   3722  HA  LEU B 239     -70.911 -10.280 -72.526  1.00  0.00           H  
ATOM   3723 1HB  LEU B 239     -69.099 -11.819 -74.414  1.00  0.00           H  
ATOM   3724 2HB  LEU B 239     -70.859 -11.968 -74.417  1.00  0.00           H  
ATOM   3725  HG  LEU B 239     -69.348  -9.384 -74.940  1.00  0.00           H  
ATOM   3726 1HD1 LEU B 239     -69.970  -9.755 -77.285  1.00  0.00           H  
ATOM   3727 2HD1 LEU B 239     -68.910 -11.047 -76.673  1.00  0.00           H  
ATOM   3728 3HD1 LEU B 239     -70.657 -11.339 -76.852  1.00  0.00           H  
ATOM   3729 1HD2 LEU B 239     -71.561  -8.607 -75.719  1.00  0.00           H  
ATOM   3730 2HD2 LEU B 239     -72.272 -10.175 -75.264  1.00  0.00           H  
ATOM   3731 3HD2 LEU B 239     -71.620  -9.095 -74.008  1.00  0.00           H  
ATOM   3732  N   ILE B 240     -69.109 -12.904 -71.698  1.00  0.00           N  
ATOM   3733  CA  ILE B 240     -69.148 -14.137 -70.922  1.00  0.00           C  
ATOM   3734  C   ILE B 240     -69.588 -13.871 -69.487  1.00  0.00           C  
ATOM   3735  O   ILE B 240     -70.374 -14.629 -68.918  1.00  0.00           O  
ATOM   3736  CB  ILE B 240     -67.772 -14.827 -70.919  1.00  0.00           C  
ATOM   3737  CG1 ILE B 240     -67.432 -15.346 -72.318  1.00  0.00           C  
ATOM   3738  CG2 ILE B 240     -67.748 -15.962 -69.906  1.00  0.00           C  
ATOM   3739  CD1 ILE B 240     -65.995 -15.792 -72.472  1.00  0.00           C  
ATOM   3740  H   ILE B 240     -68.229 -12.593 -72.084  1.00  0.00           H  
ATOM   3741  HA  ILE B 240     -69.870 -14.811 -71.380  1.00  0.00           H  
ATOM   3742  HB  ILE B 240     -67.002 -14.102 -70.656  1.00  0.00           H  
ATOM   3743 1HG1 ILE B 240     -68.078 -16.189 -72.561  1.00  0.00           H  
ATOM   3744 2HG1 ILE B 240     -67.626 -14.565 -73.054  1.00  0.00           H  
ATOM   3745 1HG2 ILE B 240     -66.768 -16.439 -69.918  1.00  0.00           H  
ATOM   3746 2HG2 ILE B 240     -67.947 -15.565 -68.911  1.00  0.00           H  
ATOM   3747 3HG2 ILE B 240     -68.512 -16.695 -70.164  1.00  0.00           H  
ATOM   3748 1HD1 ILE B 240     -65.831 -16.146 -73.490  1.00  0.00           H  
ATOM   3749 2HD1 ILE B 240     -65.330 -14.952 -72.268  1.00  0.00           H  
ATOM   3750 3HD1 ILE B 240     -65.788 -16.599 -71.770  1.00  0.00           H  
ATOM   3751  N   VAL B 241     -69.040 -12.763 -68.947  1.00  0.00           N  
ATOM   3752  CA  VAL B 241     -69.382 -12.395 -67.577  1.00  0.00           C  
ATOM   3753  C   VAL B 241     -70.870 -12.105 -67.439  1.00  0.00           C  
ATOM   3754  O   VAL B 241     -71.502 -12.503 -66.460  1.00  0.00           O  
ATOM   3755  CB  VAL B 241     -68.579 -11.156 -67.140  1.00  0.00           C  
ATOM   3756  CG1 VAL B 241     -69.074 -10.648 -65.794  1.00  0.00           C  
ATOM   3757  CG2 VAL B 241     -67.097 -11.495 -67.077  1.00  0.00           C  
ATOM   3758  H   VAL B 241     -68.399 -12.181 -69.467  1.00  0.00           H  
ATOM   3759  HA  VAL B 241     -69.126 -13.228 -66.921  1.00  0.00           H  
ATOM   3760  HB  VAL B 241     -68.739 -10.356 -67.863  1.00  0.00           H  
ATOM   3761 1HG1 VAL B 241     -68.495  -9.772 -65.500  1.00  0.00           H  
ATOM   3762 2HG1 VAL B 241     -70.127 -10.378 -65.872  1.00  0.00           H  
ATOM   3763 3HG1 VAL B 241     -68.953 -11.429 -65.043  1.00  0.00           H  
ATOM   3764 1HG2 VAL B 241     -66.535 -10.614 -66.768  1.00  0.00           H  
ATOM   3765 2HG2 VAL B 241     -66.938 -12.298 -66.357  1.00  0.00           H  
ATOM   3766 3HG2 VAL B 241     -66.755 -11.816 -68.061  1.00  0.00           H  
ATOM   3767  N   ARG B 242     -71.384 -11.397 -68.466  1.00  0.00           N  
ATOM   3768  CA  ARG B 242     -72.801 -11.054 -68.456  1.00  0.00           C  
ATOM   3769  C   ARG B 242     -73.672 -12.304 -68.473  1.00  0.00           C  
ATOM   3770  O   ARG B 242     -74.678 -12.381 -67.768  1.00  0.00           O  
ATOM   3771  CB  ARG B 242     -73.148 -10.181 -69.653  1.00  0.00           C  
ATOM   3772  CG  ARG B 242     -72.595  -8.766 -69.595  1.00  0.00           C  
ATOM   3773  CD  ARG B 242     -72.926  -7.996 -70.821  1.00  0.00           C  
ATOM   3774  NE  ARG B 242     -72.399  -6.642 -70.771  1.00  0.00           N  
ATOM   3775  CZ  ARG B 242     -72.426  -5.772 -71.798  1.00  0.00           C  
ATOM   3776  NH1 ARG B 242     -72.957  -6.127 -72.947  1.00  0.00           N1+
ATOM   3777  NH2 ARG B 242     -71.919  -4.560 -71.652  1.00  0.00           N  
ATOM   3778  H   ARG B 242     -70.811 -11.098 -69.242  1.00  0.00           H  
ATOM   3779  HA  ARG B 242     -73.015 -10.495 -67.545  1.00  0.00           H  
ATOM   3780 1HB  ARG B 242     -72.772 -10.646 -70.563  1.00  0.00           H  
ATOM   3781 2HB  ARG B 242     -74.232 -10.108 -69.747  1.00  0.00           H  
ATOM   3782 1HG  ARG B 242     -73.019  -8.244 -68.737  1.00  0.00           H  
ATOM   3783 2HG  ARG B 242     -71.509  -8.804 -69.497  1.00  0.00           H  
ATOM   3784 1HD  ARG B 242     -72.500  -8.496 -71.691  1.00  0.00           H  
ATOM   3785 2HD  ARG B 242     -74.008  -7.936 -70.932  1.00  0.00           H  
ATOM   3786  HE  ARG B 242     -71.982  -6.332 -69.903  1.00  0.00           H  
ATOM   3787 1HH1 ARG B 242     -73.345  -7.053 -73.059  1.00  0.00           H  
ATOM   3788 2HH1 ARG B 242     -72.978  -5.475 -73.717  1.00  0.00           H  
ATOM   3789 1HH2 ARG B 242     -71.510  -4.287 -70.768  1.00  0.00           H  
ATOM   3790 2HH2 ARG B 242     -71.939  -3.908 -72.422  1.00  0.00           H  
ATOM   3791  N   LEU B 243     -73.227 -13.264 -69.311  1.00  0.00           N  
ATOM   3792  CA  LEU B 243     -73.969 -14.514 -69.420  1.00  0.00           C  
ATOM   3793  C   LEU B 243     -74.007 -15.253 -68.089  1.00  0.00           C  
ATOM   3794  O   LEU B 243     -75.039 -15.801 -67.701  1.00  0.00           O  
ATOM   3795  CB  LEU B 243     -73.338 -15.412 -70.492  1.00  0.00           C  
ATOM   3796  CG  LEU B 243     -74.082 -16.722 -70.783  1.00  0.00           C  
ATOM   3797  CD1 LEU B 243     -73.781 -17.171 -72.207  1.00  0.00           C  
ATOM   3798  CD2 LEU B 243     -73.659 -17.781 -69.775  1.00  0.00           C  
ATOM   3799  H   LEU B 243     -72.392 -13.138 -69.865  1.00  0.00           H  
ATOM   3800  HA  LEU B 243     -74.993 -14.284 -69.713  1.00  0.00           H  
ATOM   3801 1HB  LEU B 243     -73.278 -14.851 -71.423  1.00  0.00           H  
ATOM   3802 2HB  LEU B 243     -72.326 -15.668 -70.180  1.00  0.00           H  
ATOM   3803  HG  LEU B 243     -75.156 -16.556 -70.706  1.00  0.00           H  
ATOM   3804 1HD1 LEU B 243     -74.309 -18.102 -72.414  1.00  0.00           H  
ATOM   3805 2HD1 LEU B 243     -74.111 -16.404 -72.908  1.00  0.00           H  
ATOM   3806 3HD1 LEU B 243     -72.709 -17.330 -72.319  1.00  0.00           H  
ATOM   3807 1HD2 LEU B 243     -74.188 -18.712 -69.982  1.00  0.00           H  
ATOM   3808 2HD2 LEU B 243     -72.585 -17.949 -69.853  1.00  0.00           H  
ATOM   3809 3HD2 LEU B 243     -73.902 -17.441 -68.768  1.00  0.00           H  
ATOM   3810  N   ALA B 244     -72.832 -15.234 -67.423  1.00  0.00           N  
ATOM   3811  CA  ALA B 244     -72.732 -15.905 -66.134  1.00  0.00           C  
ATOM   3812  C   ALA B 244     -73.675 -15.281 -65.114  1.00  0.00           C  
ATOM   3813  O   ALA B 244     -74.321 -15.986 -64.338  1.00  0.00           O  
ATOM   3814  CB  ALA B 244     -71.299 -15.863 -65.625  1.00  0.00           C  
ATOM   3815  H   ALA B 244     -72.020 -14.765 -67.798  1.00  0.00           H  
ATOM   3816  HA  ALA B 244     -73.028 -16.945 -66.270  1.00  0.00           H  
ATOM   3817 1HB  ALA B 244     -71.240 -16.368 -64.661  1.00  0.00           H  
ATOM   3818 2HB  ALA B 244     -70.644 -16.364 -66.338  1.00  0.00           H  
ATOM   3819 3HB  ALA B 244     -70.984 -14.827 -65.510  1.00  0.00           H  
ATOM   3820  N   GLU B 245     -73.715 -13.934 -65.161  1.00  0.00           N  
ATOM   3821  CA  GLU B 245     -74.581 -13.212 -64.236  1.00  0.00           C  
ATOM   3822  C   GLU B 245     -76.045 -13.572 -64.458  1.00  0.00           C  
ATOM   3823  O   GLU B 245     -76.802 -13.751 -63.504  1.00  0.00           O  
ATOM   3824  CB  GLU B 245     -74.387 -11.702 -64.392  1.00  0.00           C  
ATOM   3825  CG  GLU B 245     -73.044 -11.186 -63.897  1.00  0.00           C  
ATOM   3826  CD  GLU B 245     -72.858  -9.714 -64.138  1.00  0.00           C  
ATOM   3827  OE1 GLU B 245     -73.697  -9.125 -64.776  1.00  0.00           O  
ATOM   3828  OE2 GLU B 245     -71.875  -9.177 -63.683  1.00  0.00           O1-
ATOM   3829  H   GLU B 245     -73.158 -13.412 -65.823  1.00  0.00           H  
ATOM   3830  HA  GLU B 245     -74.312 -13.495 -63.218  1.00  0.00           H  
ATOM   3831 1HB  GLU B 245     -74.483 -11.430 -65.443  1.00  0.00           H  
ATOM   3832 2HB  GLU B 245     -75.170 -11.176 -63.845  1.00  0.00           H  
ATOM   3833 1HG  GLU B 245     -72.964 -11.380 -62.827  1.00  0.00           H  
ATOM   3834 2HG  GLU B 245     -72.248 -11.735 -64.398  1.00  0.00           H  
ATOM   3835  N   THR B 246     -76.392 -13.666 -65.758  1.00  0.00           N  
ATOM   3836  CA  THR B 246     -77.765 -14.007 -66.107  1.00  0.00           C  
ATOM   3837  C   THR B 246     -78.138 -15.388 -65.587  1.00  0.00           C  
ATOM   3838  O   THR B 246     -79.241 -15.594 -65.080  1.00  0.00           O  
ATOM   3839  CB  THR B 246     -77.980 -13.953 -67.631  1.00  0.00           C  
ATOM   3840  CG2 THR B 246     -79.403 -14.356 -67.984  1.00  0.00           C  
ATOM   3841  OG1 THR B 246     -77.732 -12.622 -68.104  1.00  0.00           O  
ATOM   3842  H   THR B 246     -75.722 -13.505 -66.497  1.00  0.00           H  
ATOM   3843  HA  THR B 246     -78.431 -13.281 -65.641  1.00  0.00           H  
ATOM   3844  HB  THR B 246     -77.283 -14.633 -68.121  1.00  0.00           H  
ATOM   3845  HG1 THR B 246     -76.786 -12.485 -68.191  1.00  0.00           H  
ATOM   3846 1HG2 THR B 246     -79.536 -14.312 -69.065  1.00  0.00           H  
ATOM   3847 2HG2 THR B 246     -79.590 -15.372 -67.636  1.00  0.00           H  
ATOM   3848 3HG2 THR B 246     -80.104 -13.674 -67.505  1.00  0.00           H  
ATOM   3849  N   ALA B 247     -77.168 -16.310 -65.740  1.00  0.00           N  
ATOM   3850  CA  ALA B 247     -77.398 -17.674 -65.280  1.00  0.00           C  
ATOM   3851  C   ALA B 247     -77.632 -17.718 -63.776  1.00  0.00           C  
ATOM   3852  O   ALA B 247     -78.504 -18.441 -63.295  1.00  0.00           O  
ATOM   3853  CB  ALA B 247     -76.224 -18.565 -65.658  1.00  0.00           C  
ATOM   3854  H   ALA B 247     -76.283 -16.078 -66.167  1.00  0.00           H  
ATOM   3855  HA  ALA B 247     -78.298 -18.049 -65.768  1.00  0.00           H  
ATOM   3856 1HB  ALA B 247     -76.411 -19.581 -65.309  1.00  0.00           H  
ATOM   3857 2HB  ALA B 247     -76.106 -18.571 -66.742  1.00  0.00           H  
ATOM   3858 3HB  ALA B 247     -75.315 -18.184 -65.196  1.00  0.00           H  
ATOM   3859  N   LEU B 248     -76.808 -16.909 -63.075  1.00  0.00           N  
ATOM   3860  CA  LEU B 248     -76.928 -16.857 -61.623  1.00  0.00           C  
ATOM   3861  C   LEU B 248     -78.301 -16.343 -61.200  1.00  0.00           C  
ATOM   3862  O   LEU B 248     -78.906 -16.860 -60.261  1.00  0.00           O  
ATOM   3863  CB  LEU B 248     -75.834 -15.958 -61.034  1.00  0.00           C  
ATOM   3864  CG  LEU B 248     -74.403 -16.502 -61.129  1.00  0.00           C  
ATOM   3865  CD1 LEU B 248     -73.420 -15.430 -60.676  1.00  0.00           C  
ATOM   3866  CD2 LEU B 248     -74.278 -17.755 -60.275  1.00  0.00           C  
ATOM   3867  H   LEU B 248     -76.110 -16.339 -63.532  1.00  0.00           H  
ATOM   3868  HA  LEU B 248     -76.803 -17.865 -61.229  1.00  0.00           H  
ATOM   3869 1HB  LEU B 248     -75.858 -14.998 -61.548  1.00  0.00           H  
ATOM   3870 2HB  LEU B 248     -76.054 -15.787 -59.980  1.00  0.00           H  
ATOM   3871  HG  LEU B 248     -74.175 -16.746 -62.167  1.00  0.00           H  
ATOM   3872 1HD1 LEU B 248     -72.403 -15.817 -60.744  1.00  0.00           H  
ATOM   3873 2HD1 LEU B 248     -73.518 -14.553 -61.316  1.00  0.00           H  
ATOM   3874 3HD1 LEU B 248     -73.635 -15.153 -59.645  1.00  0.00           H  
ATOM   3875 1HD2 LEU B 248     -73.260 -18.142 -60.344  1.00  0.00           H  
ATOM   3876 2HD2 LEU B 248     -74.504 -17.511 -59.237  1.00  0.00           H  
ATOM   3877 3HD2 LEU B 248     -74.978 -18.510 -60.632  1.00  0.00           H  
ATOM   3878  N   LYS B 249     -78.744 -15.307 -61.944  1.00  0.00           N  
ATOM   3879  CA  LYS B 249     -80.047 -14.723 -61.645  1.00  0.00           C  
ATOM   3880  C   LYS B 249     -81.164 -15.741 -61.832  1.00  0.00           C  
ATOM   3881  O   LYS B 249     -82.093 -15.812 -61.028  1.00  0.00           O  
ATOM   3882  CB  LYS B 249     -80.300 -13.498 -62.525  1.00  0.00           C  
ATOM   3883  CG  LYS B 249     -79.441 -12.289 -62.182  1.00  0.00           C  
ATOM   3884  CD  LYS B 249     -79.734 -11.121 -63.112  1.00  0.00           C  
ATOM   3885  CE  LYS B 249     -78.867  -9.915 -62.779  1.00  0.00           C  
ATOM   3886  NZ  LYS B 249     -79.116  -8.778 -63.705  1.00  0.00           N1+
ATOM   3887  H   LYS B 249     -78.196 -14.926 -62.702  1.00  0.00           H  
ATOM   3888  HA  LYS B 249     -80.054 -14.409 -60.601  1.00  0.00           H  
ATOM   3889 1HB  LYS B 249     -80.115 -13.755 -63.569  1.00  0.00           H  
ATOM   3890 2HB  LYS B 249     -81.345 -13.200 -62.443  1.00  0.00           H  
ATOM   3891 1HG  LYS B 249     -79.637 -11.982 -61.154  1.00  0.00           H  
ATOM   3892 2HG  LYS B 249     -78.388 -12.554 -62.268  1.00  0.00           H  
ATOM   3893 1HD  LYS B 249     -79.544 -11.420 -64.144  1.00  0.00           H  
ATOM   3894 2HD  LYS B 249     -80.783 -10.838 -63.022  1.00  0.00           H  
ATOM   3895 1HE  LYS B 249     -79.073  -9.590 -61.760  1.00  0.00           H  
ATOM   3896 2HE  LYS B 249     -77.816 -10.195 -62.841  1.00  0.00           H  
ATOM   3897 1HZ  LYS B 249     -78.523  -8.000 -63.451  1.00  0.00           H  
ATOM   3898 2HZ  LYS B 249     -78.910  -9.063 -64.652  1.00  0.00           H  
ATOM   3899 3HZ  LYS B 249     -80.084  -8.497 -63.642  1.00  0.00           H  
ATOM   3900  N   ALA B 250     -81.019 -16.514 -62.928  1.00  0.00           N  
ATOM   3901  CA  ALA B 250     -82.020 -17.533 -63.221  1.00  0.00           C  
ATOM   3902  C   ALA B 250     -82.090 -18.575 -62.113  1.00  0.00           C  
ATOM   3903  O   ALA B 250     -83.174 -19.004 -61.719  1.00  0.00           O  
ATOM   3904  CB  ALA B 250     -81.721 -18.201 -64.555  1.00  0.00           C  
ATOM   3905  H   ALA B 250     -80.232 -16.404 -63.552  1.00  0.00           H  
ATOM   3906  HA  ALA B 250     -82.993 -17.045 -63.281  1.00  0.00           H  
ATOM   3907 1HB  ALA B 250     -82.477 -18.958 -64.761  1.00  0.00           H  
ATOM   3908 2HB  ALA B 250     -81.733 -17.452 -65.348  1.00  0.00           H  
ATOM   3909 3HB  ALA B 250     -80.739 -18.670 -64.515  1.00  0.00           H  
ATOM   3910  N   LEU B 251     -80.881 -18.948 -61.643  1.00  0.00           N  
ATOM   3911  CA  LEU B 251     -80.805 -19.940 -60.578  1.00  0.00           C  
ATOM   3912  C   LEU B 251     -81.492 -19.442 -59.312  1.00  0.00           C  
ATOM   3913  O   LEU B 251     -82.200 -20.194 -58.642  1.00  0.00           O  
ATOM   3914  CB  LEU B 251     -79.340 -20.279 -60.274  1.00  0.00           C  
ATOM   3915  CG  LEU B 251     -78.597 -21.057 -61.367  1.00  0.00           C  
ATOM   3916  CD1 LEU B 251     -77.121 -21.156 -61.006  1.00  0.00           C  
ATOM   3917  CD2 LEU B 251     -79.216 -22.438 -61.520  1.00  0.00           C  
ATOM   3918  H   LEU B 251     -80.026 -18.556 -62.012  1.00  0.00           H  
ATOM   3919  HA  LEU B 251     -81.312 -20.845 -60.911  1.00  0.00           H  
ATOM   3920 1HB  LEU B 251     -78.798 -19.351 -60.100  1.00  0.00           H  
ATOM   3921 2HB  LEU B 251     -79.304 -20.874 -59.361  1.00  0.00           H  
ATOM   3922  HG  LEU B 251     -78.673 -20.518 -62.312  1.00  0.00           H  
ATOM   3923 1HD1 LEU B 251     -76.592 -21.708 -61.783  1.00  0.00           H  
ATOM   3924 2HD1 LEU B 251     -76.698 -20.154 -60.922  1.00  0.00           H  
ATOM   3925 3HD1 LEU B 251     -77.014 -21.676 -60.054  1.00  0.00           H  
ATOM   3926 1HD2 LEU B 251     -78.688 -22.990 -62.297  1.00  0.00           H  
ATOM   3927 2HD2 LEU B 251     -79.139 -22.977 -60.575  1.00  0.00           H  
ATOM   3928 3HD2 LEU B 251     -80.266 -22.337 -61.795  1.00  0.00           H  
ATOM   3929  N   LEU B 252     -81.243 -18.147 -59.031  1.00  0.00           N  
ATOM   3930  CA  LEU B 252     -81.841 -17.546 -57.846  1.00  0.00           C  
ATOM   3931  C   LEU B 252     -83.364 -17.559 -57.929  1.00  0.00           C  
ATOM   3932  O   LEU B 252     -84.047 -17.838 -56.943  1.00  0.00           O  
ATOM   3933  CB  LEU B 252     -81.343 -16.105 -57.676  1.00  0.00           C  
ATOM   3934  CG  LEU B 252     -81.877 -15.358 -56.447  1.00  0.00           C  
ATOM   3935  CD1 LEU B 252     -81.466 -16.101 -55.182  1.00  0.00           C  
ATOM   3936  CD2 LEU B 252     -81.339 -13.935 -56.444  1.00  0.00           C  
ATOM   3937  H   LEU B 252     -80.651 -17.583 -59.623  1.00  0.00           H  
ATOM   3938  HA  LEU B 252     -81.540 -18.126 -56.975  1.00  0.00           H  
ATOM   3939 1HB  LEU B 252     -80.257 -16.119 -57.609  1.00  0.00           H  
ATOM   3940 2HB  LEU B 252     -81.625 -15.533 -58.559  1.00  0.00           H  
ATOM   3941  HG  LEU B 252     -82.967 -15.334 -56.480  1.00  0.00           H  
ATOM   3942 1HD1 LEU B 252     -81.846 -15.570 -54.309  1.00  0.00           H  
ATOM   3943 2HD1 LEU B 252     -81.881 -17.109 -55.202  1.00  0.00           H  
ATOM   3944 3HD1 LEU B 252     -80.380 -16.155 -55.129  1.00  0.00           H  
ATOM   3945 1HD2 LEU B 252     -81.719 -13.404 -55.571  1.00  0.00           H  
ATOM   3946 2HD2 LEU B 252     -80.249 -13.958 -56.409  1.00  0.00           H  
ATOM   3947 3HD2 LEU B 252     -81.662 -13.422 -57.350  1.00  0.00           H  
ATOM   3948  N   ALA B 253     -83.843 -17.244 -59.150  1.00  0.00           N  
ATOM   3949  CA  ALA B 253     -85.285 -17.220 -59.365  1.00  0.00           C  
ATOM   3950  C   ALA B 253     -85.898 -18.597 -59.138  1.00  0.00           C  
ATOM   3951  O   ALA B 253     -86.967 -18.720 -58.540  1.00  0.00           O  
ATOM   3952  CB  ALA B 253     -85.603 -16.723 -60.768  1.00  0.00           C  
ATOM   3953  H   ALA B 253     -83.227 -17.024 -59.920  1.00  0.00           H  
ATOM   3954  HA  ALA B 253     -85.724 -16.535 -58.640  1.00  0.00           H  
ATOM   3955 1HB  ALA B 253     -86.684 -16.711 -60.913  1.00  0.00           H  
ATOM   3956 2HB  ALA B 253     -85.209 -15.715 -60.895  1.00  0.00           H  
ATOM   3957 3HB  ALA B 253     -85.147 -17.387 -61.501  1.00  0.00           H  
ATOM   3958  N   ILE B 254     -85.164 -19.609 -59.646  1.00  0.00           N  
ATOM   3959  CA  ILE B 254     -85.642 -20.979 -59.495  1.00  0.00           C  
ATOM   3960  C   ILE B 254     -85.734 -21.371 -58.025  1.00  0.00           C  
ATOM   3961  O   ILE B 254     -86.691 -22.021 -57.605  1.00  0.00           O  
ATOM   3962  CB  ILE B 254     -84.721 -21.967 -60.234  1.00  0.00           C  
ATOM   3963  CG1 ILE B 254     -84.824 -21.763 -61.748  1.00  0.00           C  
ATOM   3964  CG2 ILE B 254     -85.070 -23.400 -59.862  1.00  0.00           C  
ATOM   3965  CD1 ILE B 254     -83.762 -22.495 -62.536  1.00  0.00           C  
ATOM   3966  H   ILE B 254     -84.292 -19.442 -60.128  1.00  0.00           H  
ATOM   3967  HA  ILE B 254     -86.639 -21.047 -59.929  1.00  0.00           H  
ATOM   3968  HB  ILE B 254     -83.684 -21.773 -59.959  1.00  0.00           H  
ATOM   3969 1HG1 ILE B 254     -85.800 -22.100 -62.095  1.00  0.00           H  
ATOM   3970 2HG1 ILE B 254     -84.745 -20.700 -61.978  1.00  0.00           H  
ATOM   3971 1HG2 ILE B 254     -84.410 -24.085 -60.394  1.00  0.00           H  
ATOM   3972 2HG2 ILE B 254     -84.947 -23.537 -58.789  1.00  0.00           H  
ATOM   3973 3HG2 ILE B 254     -86.105 -23.605 -60.138  1.00  0.00           H  
ATOM   3974 1HD1 ILE B 254     -83.900 -22.301 -63.600  1.00  0.00           H  
ATOM   3975 2HD1 ILE B 254     -82.775 -22.146 -62.229  1.00  0.00           H  
ATOM   3976 3HD1 ILE B 254     -83.843 -23.565 -62.349  1.00  0.00           H  
ATOM   3977  N   ALA B 255     -84.693 -20.941 -57.280  1.00  0.00           N  
ATOM   3978  CA  ALA B 255     -84.661 -21.249 -55.857  1.00  0.00           C  
ATOM   3979  C   ALA B 255     -85.843 -20.620 -55.129  1.00  0.00           C  
ATOM   3980  O   ALA B 255     -86.453 -21.244 -54.260  1.00  0.00           O  
ATOM   3981  CB  ALA B 255     -83.350 -20.778 -55.244  1.00  0.00           C  
ATOM   3982  H   ALA B 255     -83.935 -20.411 -57.686  1.00  0.00           H  
ATOM   3983  HA  ALA B 255     -84.736 -22.330 -55.743  1.00  0.00           H  
ATOM   3984 1HB  ALA B 255     -83.340 -21.017 -54.180  1.00  0.00           H  
ATOM   3985 2HB  ALA B 255     -82.517 -21.280 -55.736  1.00  0.00           H  
ATOM   3986 3HB  ALA B 255     -83.253 -19.702 -55.375  1.00  0.00           H  
ATOM   3987  N   GLU B 256     -86.123 -19.364 -55.532  1.00  0.00           N  
ATOM   3988  CA  GLU B 256     -87.233 -18.647 -54.916  1.00  0.00           C  
ATOM   3989  C   GLU B 256     -88.541 -19.410 -55.081  1.00  0.00           C  
ATOM   3990  O   GLU B 256     -89.404 -19.380 -54.203  1.00  0.00           O  
ATOM   3991  CB  GLU B 256     -87.367 -17.249 -55.523  1.00  0.00           C  
ATOM   3992  CG  GLU B 256     -86.243 -16.291 -55.151  1.00  0.00           C  
ATOM   3993  CD  GLU B 256     -86.375 -14.949 -55.814  1.00  0.00           C  
ATOM   3994  OE1 GLU B 256     -87.251 -14.794 -56.630  1.00  0.00           O  
ATOM   3995  OE2 GLU B 256     -85.599 -14.076 -55.502  1.00  0.00           O1-
ATOM   3996  H   GLU B 256     -85.581 -18.907 -56.252  1.00  0.00           H  
ATOM   3997  HA  GLU B 256     -87.031 -18.547 -53.849  1.00  0.00           H  
ATOM   3998 1HB  GLU B 256     -87.395 -17.325 -56.610  1.00  0.00           H  
ATOM   3999 2HB  GLU B 256     -88.308 -16.801 -55.201  1.00  0.00           H  
ATOM   4000 1HG  GLU B 256     -86.242 -16.152 -54.070  1.00  0.00           H  
ATOM   4001 2HG  GLU B 256     -85.291 -16.739 -55.433  1.00  0.00           H  
ATOM   4002  N   LEU B 257     -88.715 -20.102 -56.195  1.00  0.00           N  
ATOM   4003  CA  LEU B 257     -89.759 -21.142 -56.240  1.00  0.00           C  
ATOM   4004  C   LEU B 257     -89.440 -22.432 -55.455  1.00  0.00           C  
ATOM   4005  O   LEU B 257     -90.313 -23.005 -54.802  1.00  0.00           O  
ATOM   4006  CB  LEU B 257     -90.033 -21.511 -57.703  1.00  0.00           C  
ATOM   4007  CG  LEU B 257     -91.148 -22.539 -57.933  1.00  0.00           C  
ATOM   4008  CD1 LEU B 257     -92.454 -22.011 -57.354  1.00  0.00           C  
ATOM   4009  CD2 LEU B 257     -91.284 -22.818 -59.422  1.00  0.00           C  
ATOM   4010  H   LEU B 257     -88.150 -19.936 -57.016  1.00  0.00           H  
ATOM   4011  HA  LEU B 257     -90.671 -20.736 -55.804  1.00  0.00           H  
ATOM   4012 1HB  LEU B 257     -90.302 -20.605 -58.245  1.00  0.00           H  
ATOM   4013 2HB  LEU B 257     -89.118 -21.912 -58.138  1.00  0.00           H  
ATOM   4014  HG  LEU B 257     -90.903 -23.465 -57.411  1.00  0.00           H  
ATOM   4015 1HD1 LEU B 257     -93.246 -22.742 -57.516  1.00  0.00           H  
ATOM   4016 2HD1 LEU B 257     -92.334 -21.839 -56.284  1.00  0.00           H  
ATOM   4017 3HD1 LEU B 257     -92.717 -21.075 -57.845  1.00  0.00           H  
ATOM   4018 1HD2 LEU B 257     -92.076 -23.550 -59.585  1.00  0.00           H  
ATOM   4019 2HD2 LEU B 257     -91.531 -21.893 -59.944  1.00  0.00           H  
ATOM   4020 3HD2 LEU B 257     -90.342 -23.211 -59.806  1.00  0.00           H  
ATOM   4021  N   GLY B 258     -88.188 -22.890 -55.518  1.00  0.00           N  
ATOM   4022  CA  GLY B 258     -87.855 -24.295 -55.214  1.00  0.00           C  
ATOM   4023  C   GLY B 258     -88.024 -24.643 -53.737  1.00  0.00           C  
ATOM   4024  O   GLY B 258     -87.863 -23.787 -52.866  1.00  0.00           O  
ATOM   4025  H   GLY B 258     -87.447 -22.258 -55.781  1.00  0.00           H  
ATOM   4026 1HA  GLY B 258     -88.492 -24.956 -55.804  1.00  0.00           H  
ATOM   4027 2HA  GLY B 258     -86.826 -24.495 -55.505  1.00  0.00           H  
ATOM   4028  N   GLY B 259     -88.353 -25.904 -53.471  1.00  0.00           N  
ATOM   4029  CA  GLY B 259     -88.530 -26.382 -52.106  1.00  0.00           C  
ATOM   4030  C   GLY B 259     -87.255 -26.179 -51.317  1.00  0.00           C  
ATOM   4031  O   GLY B 259     -86.155 -26.380 -51.835  1.00  0.00           O  
ATOM   4032  H   GLY B 259     -88.483 -26.551 -54.236  1.00  0.00           H  
ATOM   4033 1HA  GLY B 259     -89.354 -25.844 -51.637  1.00  0.00           H  
ATOM   4034 2HA  GLY B 259     -88.799 -27.438 -52.123  1.00  0.00           H  
ATOM   4035  N   GLU B 260     -87.409 -25.780 -50.067  1.00  0.00           N  
ATOM   4036  CA  GLU B 260     -86.288 -25.285 -49.290  1.00  0.00           C  
ATOM   4037  C   GLU B 260     -85.198 -26.337 -49.126  1.00  0.00           C  
ATOM   4038  O   GLU B 260     -84.021 -26.008 -48.976  1.00  0.00           O  
ATOM   4039  CB  GLU B 260     -86.769 -24.819 -47.914  1.00  0.00           C  
ATOM   4040  CG  GLU B 260     -87.701 -23.616 -47.948  1.00  0.00           C  
ATOM   4041  CD  GLU B 260     -89.132 -23.992 -48.211  1.00  0.00           C  
ATOM   4042  OE1 GLU B 260     -89.401 -25.159 -48.364  1.00  0.00           O  
ATOM   4043  OE2 GLU B 260     -89.958 -23.111 -48.260  1.00  0.00           O1-
ATOM   4044  H   GLU B 260     -88.324 -25.819 -49.641  1.00  0.00           H  
ATOM   4045  HA  GLU B 260     -85.852 -24.434 -49.815  1.00  0.00           H  
ATOM   4046 1HB  GLU B 260     -87.293 -25.634 -47.416  1.00  0.00           H  
ATOM   4047 2HB  GLU B 260     -85.908 -24.558 -47.297  1.00  0.00           H  
ATOM   4048 1HG  GLU B 260     -87.643 -23.098 -46.991  1.00  0.00           H  
ATOM   4049 2HG  GLU B 260     -87.362 -22.929 -48.722  1.00  0.00           H  
ATOM   4050  N   GLU B 261     -85.583 -27.609 -49.154  1.00  0.00           N  
ATOM   4051  CA  GLU B 261     -84.641 -28.690 -48.877  1.00  0.00           C  
ATOM   4052  C   GLU B 261     -83.496 -28.707 -49.887  1.00  0.00           C  
ATOM   4053  O   GLU B 261     -82.324 -28.673 -49.512  1.00  0.00           O  
ATOM   4054  CB  GLU B 261     -85.363 -30.039 -48.889  1.00  0.00           C  
ATOM   4055  CG  GLU B 261     -84.471 -31.232 -48.574  1.00  0.00           C  
ATOM   4056  CD  GLU B 261     -85.219 -32.536 -48.571  1.00  0.00           C  
ATOM   4057  OE1 GLU B 261     -86.407 -32.519 -48.786  1.00  0.00           O  
ATOM   4058  OE2 GLU B 261     -84.601 -33.552 -48.353  1.00  0.00           O1-
ATOM   4059  H   GLU B 261     -86.543 -27.836 -49.370  1.00  0.00           H  
ATOM   4060  HA  GLU B 261     -84.214 -28.531 -47.886  1.00  0.00           H  
ATOM   4061 1HB  GLU B 261     -86.173 -30.025 -48.160  1.00  0.00           H  
ATOM   4062 2HB  GLU B 261     -85.808 -30.205 -49.870  1.00  0.00           H  
ATOM   4063 1HG  GLU B 261     -83.676 -31.284 -49.317  1.00  0.00           H  
ATOM   4064 2HG  GLU B 261     -84.011 -31.080 -47.599  1.00  0.00           H  
ATOM   4065  N   LEU B 262     -83.831 -28.760 -51.176  1.00  0.00           N  
ATOM   4066  CA  LEU B 262     -83.551 -28.658 -52.608  1.00  0.00           C  
ATOM   4067  C   LEU B 262     -82.680 -27.460 -52.839  1.00  0.00           C  
ATOM   4068  O   LEU B 262     -81.917 -27.412 -53.804  1.00  0.00           O  
ATOM   4069  CB  LEU B 262     -84.844 -28.530 -53.422  1.00  0.00           C  
ATOM   4070  CG  LEU B 262     -85.487 -29.852 -53.863  1.00  0.00           C  
ATOM   4071  CD1 LEU B 262     -85.787 -30.704 -52.637  1.00  0.00           C  
ATOM   4072  CD2 LEU B 262     -86.755 -29.562 -54.651  1.00  0.00           C  
ATOM   4073  H   LEU B 262     -84.765 -28.997 -50.873  1.00  0.00           H  
ATOM   4074  HA  LEU B 262     -83.026 -29.559 -52.923  1.00  0.00           H  
ATOM   4075 1HB  LEU B 262     -85.577 -27.988 -52.827  1.00  0.00           H  
ATOM   4076 2HB  LEU B 262     -84.634 -27.949 -54.320  1.00  0.00           H  
ATOM   4077  HG  LEU B 262     -84.787 -30.405 -54.490  1.00  0.00           H  
ATOM   4078 1HD1 LEU B 262     -86.243 -31.644 -52.950  1.00  0.00           H  
ATOM   4079 2HD1 LEU B 262     -84.860 -30.913 -52.103  1.00  0.00           H  
ATOM   4080 3HD1 LEU B 262     -86.472 -30.169 -51.981  1.00  0.00           H  
ATOM   4081 1HD2 LEU B 262     -87.211 -30.502 -54.965  1.00  0.00           H  
ATOM   4082 2HD2 LEU B 262     -87.456 -29.011 -54.024  1.00  0.00           H  
ATOM   4083 3HD2 LEU B 262     -86.509 -28.967 -55.531  1.00  0.00           H  
ATOM   4084  N   ALA B 263     -82.859 -26.570 -51.926  1.00  0.00           N  
ATOM   4085  CA  ALA B 263     -82.330 -25.211 -51.885  1.00  0.00           C  
ATOM   4086  C   ALA B 263     -80.809 -25.214 -51.810  1.00  0.00           C  
ATOM   4087  O   ALA B 263     -80.140 -24.484 -52.542  1.00  0.00           O  
ATOM   4088  CB  ALA B 263     -82.916 -24.449 -50.705  1.00  0.00           C  
ATOM   4089  H   ALA B 263     -83.441 -26.894 -51.167  1.00  0.00           H  
ATOM   4090  HA  ALA B 263     -82.618 -24.708 -52.808  1.00  0.00           H  
ATOM   4091 1HB  ALA B 263     -82.511 -23.437 -50.688  1.00  0.00           H  
ATOM   4092 2HB  ALA B 263     -84.000 -24.405 -50.803  1.00  0.00           H  
ATOM   4093 3HB  ALA B 263     -82.656 -24.959 -49.778  1.00  0.00           H  
ATOM   4094  N   LEU B 264     -80.313 -26.070 -50.892  1.00  0.00           N  
ATOM   4095  CA  LEU B 264     -78.868 -26.169 -50.720  1.00  0.00           C  
ATOM   4096  C   LEU B 264     -78.193 -26.658 -51.996  1.00  0.00           C  
ATOM   4097  O   LEU B 264     -77.137 -26.157 -52.382  1.00  0.00           O  
ATOM   4098  CB  LEU B 264     -78.536 -27.119 -49.562  1.00  0.00           C  
ATOM   4099  CG  LEU B 264     -77.044 -27.296 -49.254  1.00  0.00           C  
ATOM   4100  CD1 LEU B 264     -76.438 -25.949 -48.885  1.00  0.00           C  
ATOM   4101  CD2 LEU B 264     -76.874 -28.300 -48.124  1.00  0.00           C  
ATOM   4102  H   LEU B 264     -80.917 -26.644 -50.321  1.00  0.00           H  
ATOM   4103  HA  LEU B 264     -78.479 -25.179 -50.484  1.00  0.00           H  
ATOM   4104 1HB  LEU B 264     -79.019 -26.748 -48.660  1.00  0.00           H  
ATOM   4105 2HB  LEU B 264     -78.946 -28.102 -49.791  1.00  0.00           H  
ATOM   4106  HG  LEU B 264     -76.529 -27.661 -50.143  1.00  0.00           H  
ATOM   4107 1HD1 LEU B 264     -75.377 -26.075 -48.666  1.00  0.00           H  
ATOM   4108 2HD1 LEU B 264     -76.556 -25.256 -49.718  1.00  0.00           H  
ATOM   4109 3HD1 LEU B 264     -76.944 -25.551 -48.006  1.00  0.00           H  
ATOM   4110 1HD2 LEU B 264     -75.814 -28.427 -47.905  1.00  0.00           H  
ATOM   4111 2HD2 LEU B 264     -77.387 -27.936 -47.233  1.00  0.00           H  
ATOM   4112 3HD2 LEU B 264     -77.300 -29.258 -48.421  1.00  0.00           H  
ATOM   4113  N   GLU B 265     -78.858 -27.653 -52.616  1.00  0.00           N  
ATOM   4114  CA  GLU B 265     -78.322 -28.210 -53.851  1.00  0.00           C  
ATOM   4115  C   GLU B 265     -78.250 -27.154 -54.947  1.00  0.00           C  
ATOM   4116  O   GLU B 265     -77.273 -27.085 -55.692  1.00  0.00           O  
ATOM   4117  CB  GLU B 265     -79.179 -29.388 -54.320  1.00  0.00           C  
ATOM   4118  CG  GLU B 265     -79.083 -30.625 -53.438  1.00  0.00           C  
ATOM   4119  CD  GLU B 265     -77.712 -31.242 -53.441  1.00  0.00           C  
ATOM   4120  OE1 GLU B 265     -77.093 -31.263 -54.478  1.00  0.00           O  
ATOM   4121  OE2 GLU B 265     -77.282 -31.693 -52.406  1.00  0.00           O1-
ATOM   4122  H   GLU B 265     -79.721 -28.022 -52.244  1.00  0.00           H  
ATOM   4123  HA  GLU B 265     -77.310 -28.568 -53.658  1.00  0.00           H  
ATOM   4124 1HB  GLU B 265     -80.225 -29.085 -54.358  1.00  0.00           H  
ATOM   4125 2HB  GLU B 265     -78.883 -29.674 -55.329  1.00  0.00           H  
ATOM   4126 1HG  GLU B 265     -79.342 -30.351 -52.415  1.00  0.00           H  
ATOM   4127 2HG  GLU B 265     -79.808 -31.361 -53.782  1.00  0.00           H  
ATOM   4128  N   ILE B 266     -79.330 -26.348 -54.998  1.00  0.00           N  
ATOM   4129  CA  ILE B 266     -79.386 -25.293 -56.002  1.00  0.00           C  
ATOM   4130  C   ILE B 266     -78.258 -24.289 -55.810  1.00  0.00           C  
ATOM   4131  O   ILE B 266     -77.640 -23.842 -56.777  1.00  0.00           O  
ATOM   4132  CB  ILE B 266     -80.739 -24.560 -55.954  1.00  0.00           C  
ATOM   4133  CG1 ILE B 266     -81.866 -25.490 -56.412  1.00  0.00           C  
ATOM   4134  CG2 ILE B 266     -80.697 -23.307 -56.815  1.00  0.00           C  
ATOM   4135  CD1 ILE B 266     -83.252 -24.950 -56.140  1.00  0.00           C  
ATOM   4136  H   ILE B 266     -80.102 -26.458 -54.356  1.00  0.00           H  
ATOM   4137  HA  ILE B 266     -79.274 -25.746 -56.986  1.00  0.00           H  
ATOM   4138  HB  ILE B 266     -80.963 -24.277 -54.926  1.00  0.00           H  
ATOM   4139 1HG1 ILE B 266     -81.775 -25.673 -57.482  1.00  0.00           H  
ATOM   4140 2HG1 ILE B 266     -81.772 -26.452 -55.907  1.00  0.00           H  
ATOM   4141 1HG2 ILE B 266     -81.661 -22.802 -56.770  1.00  0.00           H  
ATOM   4142 2HG2 ILE B 266     -79.920 -22.639 -56.445  1.00  0.00           H  
ATOM   4143 3HG2 ILE B 266     -80.478 -23.582 -57.847  1.00  0.00           H  
ATOM   4144 1HD1 ILE B 266     -83.996 -25.665 -56.492  1.00  0.00           H  
ATOM   4145 2HD1 ILE B 266     -83.377 -24.793 -55.068  1.00  0.00           H  
ATOM   4146 3HD1 ILE B 266     -83.382 -24.004 -56.664  1.00  0.00           H  
ATOM   4147  N   ALA B 267     -78.031 -23.967 -54.521  1.00  0.00           N  
ATOM   4148  CA  ALA B 267     -76.975 -23.015 -54.198  1.00  0.00           C  
ATOM   4149  C   ALA B 267     -75.611 -23.536 -54.633  1.00  0.00           C  
ATOM   4150  O   ALA B 267     -74.790 -22.788 -55.164  1.00  0.00           O  
ATOM   4151  CB  ALA B 267     -76.974 -22.711 -52.707  1.00  0.00           C  
ATOM   4152  H   ALA B 267     -78.576 -24.370 -53.772  1.00  0.00           H  
ATOM   4153  HA  ALA B 267     -77.171 -22.093 -54.746  1.00  0.00           H  
ATOM   4154 1HB  ALA B 267     -76.180 -21.999 -52.481  1.00  0.00           H  
ATOM   4155 2HB  ALA B 267     -77.936 -22.285 -52.422  1.00  0.00           H  
ATOM   4156 3HB  ALA B 267     -76.805 -23.630 -52.149  1.00  0.00           H  
ATOM   4157  N   ARG B 268     -75.424 -24.848 -54.378  1.00  0.00           N  
ATOM   4158  CA  ARG B 268     -74.158 -25.472 -54.747  1.00  0.00           C  
ATOM   4159  C   ARG B 268     -73.934 -25.414 -56.254  1.00  0.00           C  
ATOM   4160  O   ARG B 268     -72.824 -25.150 -56.717  1.00  0.00           O  
ATOM   4161  CB  ARG B 268     -74.122 -26.922 -54.287  1.00  0.00           C  
ATOM   4162  CG  ARG B 268     -72.825 -27.656 -54.588  1.00  0.00           C  
ATOM   4163  CD  ARG B 268     -72.865 -29.062 -54.109  1.00  0.00           C  
ATOM   4164  NE  ARG B 268     -73.887 -29.838 -54.794  1.00  0.00           N  
ATOM   4165  CZ  ARG B 268     -73.744 -30.375 -56.021  1.00  0.00           C  
ATOM   4166  NH1 ARG B 268     -72.621 -30.212 -56.684  1.00  0.00           N1+
ATOM   4167  NH2 ARG B 268     -74.735 -31.067 -56.559  1.00  0.00           N  
ATOM   4168  H   ARG B 268     -76.139 -25.409 -53.938  1.00  0.00           H  
ATOM   4169  HA  ARG B 268     -73.349 -24.931 -54.255  1.00  0.00           H  
ATOM   4170 1HB  ARG B 268     -74.283 -26.966 -53.211  1.00  0.00           H  
ATOM   4171 2HB  ARG B 268     -74.932 -27.475 -54.763  1.00  0.00           H  
ATOM   4172 1HG  ARG B 268     -72.653 -27.665 -55.664  1.00  0.00           H  
ATOM   4173 2HG  ARG B 268     -71.996 -27.149 -54.092  1.00  0.00           H  
ATOM   4174 1HD  ARG B 268     -71.900 -29.535 -54.288  1.00  0.00           H  
ATOM   4175 2HD  ARG B 268     -73.084 -29.076 -53.042  1.00  0.00           H  
ATOM   4176  HE  ARG B 268     -74.765 -29.985 -54.315  1.00  0.00           H  
ATOM   4177 1HH1 ARG B 268     -71.864 -29.684 -56.273  1.00  0.00           H  
ATOM   4178 2HH1 ARG B 268     -72.514 -30.615 -57.604  1.00  0.00           H  
ATOM   4179 1HH2 ARG B 268     -75.598 -31.192 -56.049  1.00  0.00           H  
ATOM   4180 2HH2 ARG B 268     -74.628 -31.469 -57.478  1.00  0.00           H  
ATOM   4181  N   ILE B 269     -75.041 -25.673 -56.979  1.00  0.00           N  
ATOM   4182  CA  ILE B 269     -74.962 -25.647 -58.435  1.00  0.00           C  
ATOM   4183  C   ILE B 269     -74.577 -24.263 -58.943  1.00  0.00           C  
ATOM   4184  O   ILE B 269     -73.773 -24.131 -59.866  1.00  0.00           O  
ATOM   4185  CB  ILE B 269     -76.301 -26.071 -59.065  1.00  0.00           C  
ATOM   4186  CG1 ILE B 269     -76.575 -27.552 -58.791  1.00  0.00           C  
ATOM   4187  CG2 ILE B 269     -76.297 -25.795 -60.561  1.00  0.00           C  
ATOM   4188  CD1 ILE B 269     -77.982 -27.986 -59.132  1.00  0.00           C  
ATOM   4189  H   ILE B 269     -75.925 -25.885 -56.538  1.00  0.00           H  
ATOM   4190  HA  ILE B 269     -74.194 -26.351 -58.752  1.00  0.00           H  
ATOM   4191  HB  ILE B 269     -77.114 -25.510 -58.604  1.00  0.00           H  
ATOM   4192 1HG1 ILE B 269     -75.880 -28.163 -59.366  1.00  0.00           H  
ATOM   4193 2HG1 ILE B 269     -76.400 -27.765 -57.736  1.00  0.00           H  
ATOM   4194 1HG2 ILE B 269     -77.250 -26.101 -60.990  1.00  0.00           H  
ATOM   4195 2HG2 ILE B 269     -76.146 -24.731 -60.733  1.00  0.00           H  
ATOM   4196 3HG2 ILE B 269     -75.490 -26.357 -61.032  1.00  0.00           H  
ATOM   4197 1HD1 ILE B 269     -78.100 -29.047 -58.910  1.00  0.00           H  
ATOM   4198 2HD1 ILE B 269     -78.695 -27.411 -58.540  1.00  0.00           H  
ATOM   4199 3HD1 ILE B 269     -78.168 -27.815 -60.191  1.00  0.00           H  
ATOM   4200  N   LEU B 270     -75.193 -23.255 -58.292  1.00  0.00           N  
ATOM   4201  CA  LEU B 270     -74.910 -21.879 -58.680  1.00  0.00           C  
ATOM   4202  C   LEU B 270     -73.442 -21.536 -58.462  1.00  0.00           C  
ATOM   4203  O   LEU B 270     -72.819 -20.875 -59.293  1.00  0.00           O  
ATOM   4204  CB  LEU B 270     -75.792 -20.911 -57.881  1.00  0.00           C  
ATOM   4205  CG  LEU B 270     -75.670 -19.430 -58.263  1.00  0.00           C  
ATOM   4206  CD1 LEU B 270     -76.965 -18.708 -57.916  1.00  0.00           C  
ATOM   4207  CD2 LEU B 270     -74.487 -18.813 -57.532  1.00  0.00           C  
ATOM   4208  H   LEU B 270     -75.846 -23.430 -57.542  1.00  0.00           H  
ATOM   4209  HA  LEU B 270     -75.136 -21.765 -59.740  1.00  0.00           H  
ATOM   4210 1HB  LEU B 270     -76.833 -21.202 -58.011  1.00  0.00           H  
ATOM   4211 2HB  LEU B 270     -75.540 -21.003 -56.825  1.00  0.00           H  
ATOM   4212  HG  LEU B 270     -75.517 -19.343 -59.339  1.00  0.00           H  
ATOM   4213 1HD1 LEU B 270     -76.878 -17.656 -58.188  1.00  0.00           H  
ATOM   4214 2HD1 LEU B 270     -77.791 -19.157 -58.468  1.00  0.00           H  
ATOM   4215 3HD1 LEU B 270     -77.153 -18.792 -56.847  1.00  0.00           H  
ATOM   4216 1HD2 LEU B 270     -74.400 -17.761 -57.804  1.00  0.00           H  
ATOM   4217 2HD2 LEU B 270     -74.639 -18.899 -56.456  1.00  0.00           H  
ATOM   4218 3HD2 LEU B 270     -73.573 -19.337 -57.812  1.00  0.00           H  
ATOM   4219  N   ALA B 271     -72.935 -22.019 -57.309  1.00  0.00           N  
ATOM   4220  CA  ALA B 271     -71.537 -21.761 -56.982  1.00  0.00           C  
ATOM   4221  C   ALA B 271     -70.606 -22.383 -58.015  1.00  0.00           C  
ATOM   4222  O   ALA B 271     -69.615 -21.774 -58.418  1.00  0.00           O  
ATOM   4223  CB  ALA B 271     -71.212 -22.288 -55.592  1.00  0.00           C  
ATOM   4224  H   ALA B 271     -73.500 -22.555 -56.666  1.00  0.00           H  
ATOM   4225  HA  ALA B 271     -71.379 -20.682 -56.997  1.00  0.00           H  
ATOM   4226 1HB  ALA B 271     -70.165 -22.088 -55.363  1.00  0.00           H  
ATOM   4227 2HB  ALA B 271     -71.845 -21.791 -54.857  1.00  0.00           H  
ATOM   4228 3HB  ALA B 271     -71.392 -23.361 -55.559  1.00  0.00           H  
ATOM   4229  N   GLU B 272     -70.979 -23.615 -58.413  1.00  0.00           N  
ATOM   4230  CA  GLU B 272     -70.173 -24.320 -59.401  1.00  0.00           C  
ATOM   4231  C   GLU B 272     -70.135 -23.567 -60.725  1.00  0.00           C  
ATOM   4232  O   GLU B 272     -69.088 -23.472 -61.366  1.00  0.00           O  
ATOM   4233  CB  GLU B 272     -70.718 -25.733 -59.622  1.00  0.00           C  
ATOM   4234  CG  GLU B 272     -70.515 -26.677 -58.446  1.00  0.00           C  
ATOM   4235  CD  GLU B 272     -71.132 -28.029 -58.668  1.00  0.00           C  
ATOM   4236  OE1 GLU B 272     -71.802 -28.201 -59.658  1.00  0.00           O  
ATOM   4237  OE2 GLU B 272     -70.935 -28.893 -57.845  1.00  0.00           O1-
ATOM   4238  H   GLU B 272     -71.805 -24.062 -58.042  1.00  0.00           H  
ATOM   4239  HA  GLU B 272     -69.152 -24.395 -59.025  1.00  0.00           H  
ATOM   4240 1HB  GLU B 272     -71.788 -25.682 -59.829  1.00  0.00           H  
ATOM   4241 2HB  GLU B 272     -70.237 -26.176 -60.494  1.00  0.00           H  
ATOM   4242 1HG  GLU B 272     -69.446 -26.802 -58.274  1.00  0.00           H  
ATOM   4243 2HG  GLU B 272     -70.948 -26.227 -57.554  1.00  0.00           H  
ATOM   4244  N   LEU B 273     -71.327 -23.047 -61.086  1.00  0.00           N  
ATOM   4245  CA  LEU B 273     -71.430 -22.298 -62.333  1.00  0.00           C  
ATOM   4246  C   LEU B 273     -70.549 -21.058 -62.304  1.00  0.00           C  
ATOM   4247  O   LEU B 273     -69.890 -20.729 -63.291  1.00  0.00           O  
ATOM   4248  CB  LEU B 273     -72.887 -21.891 -62.589  1.00  0.00           C  
ATOM   4249  CG  LEU B 273     -73.155 -21.183 -63.923  1.00  0.00           C  
ATOM   4250  CD1 LEU B 273     -74.600 -21.416 -64.341  1.00  0.00           C  
ATOM   4251  CD2 LEU B 273     -72.860 -19.697 -63.778  1.00  0.00           C  
ATOM   4252  H   LEU B 273     -72.150 -23.164 -60.513  1.00  0.00           H  
ATOM   4253  HA  LEU B 273     -71.096 -22.938 -63.149  1.00  0.00           H  
ATOM   4254 1HB  LEU B 273     -73.507 -22.785 -62.558  1.00  0.00           H  
ATOM   4255 2HB  LEU B 273     -73.207 -21.224 -61.789  1.00  0.00           H  
ATOM   4256  HG  LEU B 273     -72.512 -21.606 -64.696  1.00  0.00           H  
ATOM   4257 1HD1 LEU B 273     -74.791 -20.912 -65.289  1.00  0.00           H  
ATOM   4258 2HD1 LEU B 273     -74.778 -22.485 -64.456  1.00  0.00           H  
ATOM   4259 3HD1 LEU B 273     -75.268 -21.016 -63.578  1.00  0.00           H  
ATOM   4260 1HD2 LEU B 273     -73.050 -19.194 -64.726  1.00  0.00           H  
ATOM   4261 2HD2 LEU B 273     -73.503 -19.273 -63.006  1.00  0.00           H  
ATOM   4262 3HD2 LEU B 273     -71.816 -19.559 -63.496  1.00  0.00           H  
ATOM   4263  N   ALA B 274     -70.575 -20.397 -61.129  1.00  0.00           N  
ATOM   4264  CA  ALA B 274     -69.771 -19.191 -60.970  1.00  0.00           C  
ATOM   4265  C   ALA B 274     -68.286 -19.493 -61.120  1.00  0.00           C  
ATOM   4266  O   ALA B 274     -67.548 -18.732 -61.746  1.00  0.00           O  
ATOM   4267  CB  ALA B 274     -70.045 -18.546 -59.619  1.00  0.00           C  
ATOM   4268  H   ALA B 274     -71.139 -20.718 -60.355  1.00  0.00           H  
ATOM   4269  HA  ALA B 274     -70.050 -18.492 -61.758  1.00  0.00           H  
ATOM   4270 1HB  ALA B 274     -69.438 -17.647 -59.515  1.00  0.00           H  
ATOM   4271 2HB  ALA B 274     -71.100 -18.282 -59.550  1.00  0.00           H  
ATOM   4272 3HB  ALA B 274     -69.794 -19.247 -58.824  1.00  0.00           H  
ATOM   4273  N   GLU B 275     -67.899 -20.635 -60.516  1.00  0.00           N  
ATOM   4274  CA  GLU B 275     -66.501 -21.042 -60.585  1.00  0.00           C  
ATOM   4275  C   GLU B 275     -66.074 -21.295 -62.025  1.00  0.00           C  
ATOM   4276  O   GLU B 275     -64.977 -20.913 -62.434  1.00  0.00           O  
ATOM   4277  CB  GLU B 275     -66.269 -22.300 -59.745  1.00  0.00           C  
ATOM   4278  CG  GLU B 275     -66.368 -22.079 -58.242  1.00  0.00           C  
ATOM   4279  CD  GLU B 275     -66.213 -23.349 -57.453  1.00  0.00           C  
ATOM   4280  OE1 GLU B 275     -66.145 -24.395 -58.053  1.00  0.00           O  
ATOM   4281  OE2 GLU B 275     -66.163 -23.274 -56.248  1.00  0.00           O1-
ATOM   4282  H   GLU B 275     -68.556 -21.216 -60.016  1.00  0.00           H  
ATOM   4283  HA  GLU B 275     -65.886 -20.236 -60.184  1.00  0.00           H  
ATOM   4284 1HB  GLU B 275     -66.999 -23.061 -60.020  1.00  0.00           H  
ATOM   4285 2HB  GLU B 275     -65.279 -22.703 -59.959  1.00  0.00           H  
ATOM   4286 1HG  GLU B 275     -65.591 -21.378 -57.936  1.00  0.00           H  
ATOM   4287 2HG  GLU B 275     -67.334 -21.631 -58.014  1.00  0.00           H  
ATOM   4288  N   VAL B 276     -66.994 -21.953 -62.759  1.00  0.00           N  
ATOM   4289  CA  VAL B 276     -66.707 -22.257 -64.157  1.00  0.00           C  
ATOM   4290  C   VAL B 276     -66.515 -20.982 -64.969  1.00  0.00           C  
ATOM   4291  O   VAL B 276     -65.622 -20.900 -65.812  1.00  0.00           O  
ATOM   4292  CB  VAL B 276     -67.852 -23.085 -64.770  1.00  0.00           C  
ATOM   4293  CG1 VAL B 276     -67.657 -23.233 -66.272  1.00  0.00           C  
ATOM   4294  CG2 VAL B 276     -67.922 -24.448 -64.098  1.00  0.00           C  
ATOM   4295  H   VAL B 276     -67.878 -22.241 -62.364  1.00  0.00           H  
ATOM   4296  HA  VAL B 276     -65.788 -22.843 -64.202  1.00  0.00           H  
ATOM   4297  HB  VAL B 276     -68.792 -22.555 -64.619  1.00  0.00           H  
ATOM   4298 1HG1 VAL B 276     -68.475 -23.821 -66.689  1.00  0.00           H  
ATOM   4299 2HG1 VAL B 276     -67.645 -22.248 -66.736  1.00  0.00           H  
ATOM   4300 3HG1 VAL B 276     -66.711 -23.739 -66.468  1.00  0.00           H  
ATOM   4301 1HG2 VAL B 276     -68.734 -25.028 -64.536  1.00  0.00           H  
ATOM   4302 2HG2 VAL B 276     -66.979 -24.975 -64.245  1.00  0.00           H  
ATOM   4303 3HG2 VAL B 276     -68.104 -24.319 -63.031  1.00  0.00           H  
ATOM   4304  N   ALA B 277     -67.396 -20.006 -64.667  1.00  0.00           N  
ATOM   4305  CA  ALA B 277     -67.318 -18.733 -65.375  1.00  0.00           C  
ATOM   4306  C   ALA B 277     -65.987 -18.040 -65.116  1.00  0.00           C  
ATOM   4307  O   ALA B 277     -65.381 -17.478 -66.028  1.00  0.00           O  
ATOM   4308  CB  ALA B 277     -68.473 -17.829 -64.969  1.00  0.00           C  
ATOM   4309  H   ALA B 277     -68.109 -20.134 -63.963  1.00  0.00           H  
ATOM   4310  HA  ALA B 277     -67.387 -18.935 -66.444  1.00  0.00           H  
ATOM   4311 1HB  ALA B 277     -68.400 -16.883 -65.505  1.00  0.00           H  
ATOM   4312 2HB  ALA B 277     -69.418 -18.313 -65.214  1.00  0.00           H  
ATOM   4313 3HB  ALA B 277     -68.428 -17.642 -63.897  1.00  0.00           H  
ATOM   4314  N   LEU B 278     -65.576 -18.114 -63.835  1.00  0.00           N  
ATOM   4315  CA  LEU B 278     -64.313 -17.493 -63.455  1.00  0.00           C  
ATOM   4316  C   LEU B 278     -63.140 -18.123 -64.195  1.00  0.00           C  
ATOM   4317  O   LEU B 278     -62.231 -17.426 -64.646  1.00  0.00           O  
ATOM   4318  CB  LEU B 278     -64.096 -17.618 -61.942  1.00  0.00           C  
ATOM   4319  CG  LEU B 278     -65.038 -16.784 -61.064  1.00  0.00           C  
ATOM   4320  CD1 LEU B 278     -64.827 -17.151 -59.601  1.00  0.00           C  
ATOM   4321  CD2 LEU B 278     -64.775 -15.305 -61.300  1.00  0.00           C  
ATOM   4322  H   LEU B 278     -66.122 -18.590 -63.131  1.00  0.00           H  
ATOM   4323  HA  LEU B 278     -64.355 -16.436 -63.717  1.00  0.00           H  
ATOM   4324 1HB  LEU B 278     -64.218 -18.663 -61.659  1.00  0.00           H  
ATOM   4325 2HB  LEU B 278     -63.075 -17.317 -61.711  1.00  0.00           H  
ATOM   4326  HG  LEU B 278     -66.073 -17.015 -61.319  1.00  0.00           H  
ATOM   4327 1HD1 LEU B 278     -65.496 -16.559 -58.977  1.00  0.00           H  
ATOM   4328 2HD1 LEU B 278     -65.040 -18.210 -59.457  1.00  0.00           H  
ATOM   4329 3HD1 LEU B 278     -63.794 -16.947 -59.320  1.00  0.00           H  
ATOM   4330 1HD2 LEU B 278     -65.445 -14.712 -60.676  1.00  0.00           H  
ATOM   4331 2HD2 LEU B 278     -63.741 -15.073 -61.043  1.00  0.00           H  
ATOM   4332 3HD2 LEU B 278     -64.951 -15.067 -62.349  1.00  0.00           H  
ATOM   4333  N   GLU B 279     -63.217 -19.467 -64.290  1.00  0.00           N  
ATOM   4334  CA  GLU B 279     -62.156 -20.194 -64.977  1.00  0.00           C  
ATOM   4335  C   GLU B 279     -62.069 -19.787 -66.442  1.00  0.00           C  
ATOM   4336  O   GLU B 279     -60.977 -19.621 -66.986  1.00  0.00           O  
ATOM   4337  CB  GLU B 279     -62.387 -21.703 -64.870  1.00  0.00           C  
ATOM   4338  CG  GLU B 279     -62.186 -22.272 -63.472  1.00  0.00           C  
ATOM   4339  CD  GLU B 279     -62.498 -23.740 -63.389  1.00  0.00           C  
ATOM   4340  OE1 GLU B 279     -62.968 -24.285 -64.358  1.00  0.00           O  
ATOM   4341  OE2 GLU B 279     -62.265 -24.318 -62.353  1.00  0.00           O1-
ATOM   4342  H   GLU B 279     -63.992 -19.982 -63.897  1.00  0.00           H  
ATOM   4343  HA  GLU B 279     -61.206 -19.951 -64.500  1.00  0.00           H  
ATOM   4344 1HB  GLU B 279     -63.404 -21.939 -65.184  1.00  0.00           H  
ATOM   4345 2HB  GLU B 279     -61.707 -22.224 -65.544  1.00  0.00           H  
ATOM   4346 1HG  GLU B 279     -61.151 -22.114 -63.173  1.00  0.00           H  
ATOM   4347 2HG  GLU B 279     -62.824 -21.730 -62.776  1.00  0.00           H  
ATOM   4348  N   VAL B 280     -63.270 -19.638 -67.040  1.00  0.00           N  
ATOM   4349  CA  VAL B 280     -63.324 -19.247 -68.442  1.00  0.00           C  
ATOM   4350  C   VAL B 280     -62.700 -17.875 -68.657  1.00  0.00           C  
ATOM   4351  O   VAL B 280     -61.977 -17.657 -69.629  1.00  0.00           O  
ATOM   4352  CB  VAL B 280     -64.783 -19.227 -68.935  1.00  0.00           C  
ATOM   4353  CG1 VAL B 280     -64.866 -18.629 -70.331  1.00  0.00           C  
ATOM   4354  CG2 VAL B 280     -65.355 -20.636 -68.917  1.00  0.00           C  
ATOM   4355  H   VAL B 280     -64.133 -19.791 -66.538  1.00  0.00           H  
ATOM   4356  HA  VAL B 280     -62.767 -19.980 -69.027  1.00  0.00           H  
ATOM   4357  HB  VAL B 280     -65.371 -18.587 -68.276  1.00  0.00           H  
ATOM   4358 1HG1 VAL B 280     -65.904 -18.622 -70.663  1.00  0.00           H  
ATOM   4359 2HG1 VAL B 280     -64.485 -17.608 -70.313  1.00  0.00           H  
ATOM   4360 3HG1 VAL B 280     -64.269 -19.228 -71.019  1.00  0.00           H  
ATOM   4361 1HG2 VAL B 280     -66.387 -20.614 -69.265  1.00  0.00           H  
ATOM   4362 2HG2 VAL B 280     -64.764 -21.277 -69.571  1.00  0.00           H  
ATOM   4363 3HG2 VAL B 280     -65.324 -21.028 -67.900  1.00  0.00           H  
ATOM   4364  N   LEU B 281     -63.020 -16.976 -67.702  1.00  0.00           N  
ATOM   4365  CA  LEU B 281     -62.487 -15.622 -67.790  1.00  0.00           C  
ATOM   4366  C   LEU B 281     -60.964 -15.624 -67.716  1.00  0.00           C  
ATOM   4367  O   LEU B 281     -60.296 -14.895 -68.449  1.00  0.00           O  
ATOM   4368  CB  LEU B 281     -63.060 -14.753 -66.663  1.00  0.00           C  
ATOM   4369  CG  LEU B 281     -64.553 -14.422 -66.772  1.00  0.00           C  
ATOM   4370  CD1 LEU B 281     -65.012 -13.718 -65.502  1.00  0.00           C  
ATOM   4371  CD2 LEU B 281     -64.792 -13.551 -67.997  1.00  0.00           C  
ATOM   4372  H   LEU B 281     -63.620 -17.219 -66.927  1.00  0.00           H  
ATOM   4373  HA  LEU B 281     -62.784 -15.195 -68.747  1.00  0.00           H  
ATOM   4374 1HB  LEU B 281     -62.902 -15.266 -65.715  1.00  0.00           H  
ATOM   4375 2HB  LEU B 281     -62.512 -13.811 -66.638  1.00  0.00           H  
ATOM   4376  HG  LEU B 281     -65.125 -15.345 -66.867  1.00  0.00           H  
ATOM   4377 1HD1 LEU B 281     -66.074 -13.483 -65.579  1.00  0.00           H  
ATOM   4378 2HD1 LEU B 281     -64.848 -14.371 -64.645  1.00  0.00           H  
ATOM   4379 3HD1 LEU B 281     -64.445 -12.797 -65.372  1.00  0.00           H  
ATOM   4380 1HD2 LEU B 281     -65.854 -13.316 -68.074  1.00  0.00           H  
ATOM   4381 2HD2 LEU B 281     -64.222 -12.626 -67.902  1.00  0.00           H  
ATOM   4382 3HD2 LEU B 281     -64.472 -14.085 -68.891  1.00  0.00           H  
ATOM   4383  N   LEU B 282     -60.466 -16.478 -66.797  1.00  0.00           N  
ATOM   4384  CA  LEU B 282     -59.022 -16.579 -66.625  1.00  0.00           C  
ATOM   4385  C   LEU B 282     -58.338 -16.966 -67.931  1.00  0.00           C  
ATOM   4386  O   LEU B 282     -57.341 -16.361 -68.324  1.00  0.00           O  
ATOM   4387  CB  LEU B 282     -58.689 -17.611 -65.540  1.00  0.00           C  
ATOM   4388  CG  LEU B 282     -57.195 -17.843 -65.279  1.00  0.00           C  
ATOM   4389  CD1 LEU B 282     -56.554 -16.546 -64.803  1.00  0.00           C  
ATOM   4390  CD2 LEU B 282     -57.025 -18.948 -64.247  1.00  0.00           C  
ATOM   4391  H   LEU B 282     -61.071 -17.050 -66.225  1.00  0.00           H  
ATOM   4392  HA  LEU B 282     -58.642 -15.607 -66.313  1.00  0.00           H  
ATOM   4393 1HB  LEU B 282     -59.142 -17.289 -64.604  1.00  0.00           H  
ATOM   4394 2HB  LEU B 282     -59.128 -18.567 -65.823  1.00  0.00           H  
ATOM   4395  HG  LEU B 282     -56.704 -18.135 -66.208  1.00  0.00           H  
ATOM   4396 1HD1 LEU B 282     -55.493 -16.711 -64.618  1.00  0.00           H  
ATOM   4397 2HD1 LEU B 282     -56.674 -15.779 -65.568  1.00  0.00           H  
ATOM   4398 3HD1 LEU B 282     -57.036 -16.219 -63.882  1.00  0.00           H  
ATOM   4399 1HD2 LEU B 282     -55.963 -19.113 -64.063  1.00  0.00           H  
ATOM   4400 2HD2 LEU B 282     -57.514 -18.656 -63.318  1.00  0.00           H  
ATOM   4401 3HD2 LEU B 282     -57.476 -19.867 -64.621  1.00  0.00           H  
ATOM   4402  N   GLU B 283     -58.880 -17.978 -68.600  1.00  0.00           N  
ATOM   4403  CA  GLU B 283     -58.322 -18.446 -69.862  1.00  0.00           C  
ATOM   4404  C   GLU B 283     -58.272 -17.327 -70.894  1.00  0.00           C  
ATOM   4405  O   GLU B 283     -57.248 -17.113 -71.543  1.00  0.00           O  
ATOM   4406  CB  GLU B 283     -59.143 -19.617 -70.405  1.00  0.00           C  
ATOM   4407  CG  GLU B 283     -59.008 -20.905 -69.605  1.00  0.00           C  
ATOM   4408  CD  GLU B 283     -57.632 -21.505 -69.691  1.00  0.00           C  
ATOM   4409  OE1 GLU B 283     -57.241 -21.896 -70.764  1.00  0.00           O  
ATOM   4410  OE2 GLU B 283     -56.971 -21.573 -68.681  1.00  0.00           O1-
ATOM   4411  H   GLU B 283     -59.699 -18.435 -68.225  1.00  0.00           H  
ATOM   4412  HA  GLU B 283     -57.302 -18.788 -69.684  1.00  0.00           H  
ATOM   4413 1HB  GLU B 283     -60.199 -19.344 -70.424  1.00  0.00           H  
ATOM   4414 2HB  GLU B 283     -58.842 -19.828 -71.432  1.00  0.00           H  
ATOM   4415 1HG  GLU B 283     -59.237 -20.697 -68.560  1.00  0.00           H  
ATOM   4416 2HG  GLU B 283     -59.737 -21.626 -69.972  1.00  0.00           H  
ATOM   4417  N   LEU B 284     -59.369 -16.611 -71.051  1.00  0.00           N  
ATOM   4418  CA  LEU B 284     -59.433 -15.568 -72.066  1.00  0.00           C  
ATOM   4419  C   LEU B 284     -58.520 -14.380 -71.759  1.00  0.00           C  
ATOM   4420  O   LEU B 284     -58.160 -13.614 -72.653  1.00  0.00           O  
ATOM   4421  CB  LEU B 284     -60.879 -15.076 -72.208  1.00  0.00           C  
ATOM   4422  CG  LEU B 284     -61.148 -14.134 -73.388  1.00  0.00           C  
ATOM   4423  CD1 LEU B 284     -60.793 -14.838 -74.691  1.00  0.00           C  
ATOM   4424  CD2 LEU B 284     -62.609 -13.710 -73.377  1.00  0.00           C  
ATOM   4425  H   LEU B 284     -60.176 -16.780 -70.468  1.00  0.00           H  
ATOM   4426  HA  LEU B 284     -59.112 -15.991 -73.017  1.00  0.00           H  
ATOM   4427 1HB  LEU B 284     -61.531 -15.941 -72.319  1.00  0.00           H  
ATOM   4428 2HB  LEU B 284     -61.158 -14.551 -71.295  1.00  0.00           H  
ATOM   4429  HG  LEU B 284     -60.514 -13.252 -73.302  1.00  0.00           H  
ATOM   4430 1HD1 LEU B 284     -60.985 -14.169 -75.530  1.00  0.00           H  
ATOM   4431 2HD1 LEU B 284     -59.738 -15.113 -74.681  1.00  0.00           H  
ATOM   4432 3HD1 LEU B 284     -61.402 -15.735 -74.797  1.00  0.00           H  
ATOM   4433 1HD2 LEU B 284     -62.801 -13.040 -74.215  1.00  0.00           H  
ATOM   4434 2HD2 LEU B 284     -63.245 -14.592 -73.464  1.00  0.00           H  
ATOM   4435 3HD2 LEU B 284     -62.831 -13.194 -72.442  1.00  0.00           H  
ATOM   4436  N   GLY B 285     -58.147 -14.230 -70.491  1.00  0.00           N  
ATOM   4437  CA  GLY B 285     -57.535 -12.991 -70.017  1.00  0.00           C  
ATOM   4438  C   GLY B 285     -58.589 -11.913 -69.820  1.00  0.00           C  
ATOM   4439  O   GLY B 285     -58.414 -10.773 -70.252  1.00  0.00           O  
ATOM   4440  H   GLY B 285     -58.296 -14.989 -69.842  1.00  0.00           H  
ATOM   4441 1HA  GLY B 285     -57.013 -13.179 -69.079  1.00  0.00           H  
ATOM   4442 2HA  GLY B 285     -56.788 -12.655 -70.738  1.00  0.00           H  
ATOM   4443  N   ALA B 286     -59.682 -12.287 -69.162  1.00  0.00           N  
ATOM   4444  CA  ALA B 286     -60.724 -11.340 -68.793  1.00  0.00           C  
ATOM   4445  C   ALA B 286     -60.215 -10.383 -67.729  1.00  0.00           C  
ATOM   4446  O   ALA B 286     -59.523 -10.789 -66.795  1.00  0.00           O  
ATOM   4447  CB  ALA B 286     -61.965 -12.072 -68.303  1.00  0.00           C  
ATOM   4448  H   ALA B 286     -59.790 -13.260 -68.912  1.00  0.00           H  
ATOM   4449  HA  ALA B 286     -60.983 -10.759 -69.679  1.00  0.00           H  
ATOM   4450 1HB  ALA B 286     -62.729 -11.346 -68.024  1.00  0.00           H  
ATOM   4451 2HB  ALA B 286     -62.347 -12.713 -69.097  1.00  0.00           H  
ATOM   4452 3HB  ALA B 286     -61.710 -12.680 -67.437  1.00  0.00           H  
ATOM   4453  N   SER B 287     -60.558  -9.110 -67.871  1.00  0.00           N  
ATOM   4454  CA  SER B 287     -60.029  -8.086 -66.986  1.00  0.00           C  
ATOM   4455  C   SER B 287     -60.419  -8.363 -65.543  1.00  0.00           C  
ATOM   4456  O   SER B 287     -61.569  -8.693 -65.253  1.00  0.00           O  
ATOM   4457  CB  SER B 287     -60.535  -6.719 -67.405  1.00  0.00           C  
ATOM   4458  OG  SER B 287     -60.062  -6.379 -68.680  1.00  0.00           O  
ATOM   4459  H   SER B 287     -61.198  -8.843 -68.606  1.00  0.00           H  
ATOM   4460  HA  SER B 287     -58.940  -8.095 -67.057  1.00  0.00           H  
ATOM   4461 1HB  SER B 287     -61.624  -6.719 -67.406  1.00  0.00           H  
ATOM   4462 2HB  SER B 287     -60.208  -5.973 -66.682  1.00  0.00           H  
ATOM   4463  HG  SER B 287     -60.422  -5.509 -68.872  1.00  0.00           H  
ATOM   4464  N   PRO B 288     -59.455  -8.227 -64.636  1.00  0.00           N  
ATOM   4465  CA  PRO B 288     -59.704  -8.505 -63.231  1.00  0.00           C  
ATOM   4466  C   PRO B 288     -60.820  -7.571 -62.700  1.00  0.00           C  
ATOM   4467  O   PRO B 288     -61.316  -7.751 -61.588  1.00  0.00           O  
ATOM   4468  CB  PRO B 288     -58.348  -8.217 -62.578  1.00  0.00           C  
ATOM   4469  CG  PRO B 288     -57.693  -7.252 -63.506  1.00  0.00           C  
ATOM   4470  CD  PRO B 288     -58.141  -7.687 -64.876  1.00  0.00           C  
ATOM   4471  HA  PRO B 288     -59.980  -9.563 -63.115  1.00  0.00           H  
ATOM   4472 1HB  PRO B 288     -58.496  -7.806 -61.569  1.00  0.00           H  
ATOM   4473 2HB  PRO B 288     -57.780  -9.152 -62.464  1.00  0.00           H  
ATOM   4474 1HG  PRO B 288     -58.002  -6.224 -63.266  1.00  0.00           H  
ATOM   4475 2HG  PRO B 288     -56.600  -7.292 -63.386  1.00  0.00           H  
ATOM   4476 1HD  PRO B 288     -58.182  -6.813 -65.543  1.00  0.00           H  
ATOM   4477 2HD  PRO B 288     -57.444  -8.442 -65.268  1.00  0.00           H  
ATOM   4478  N   GLU B 289     -61.201  -6.574 -63.517  1.00  0.00           N  
ATOM   4479  CA  GLU B 289     -62.313  -6.274 -62.597  1.00  0.00           C  
ATOM   4480  C   GLU B 289     -63.570  -7.049 -62.985  1.00  0.00           C  
ATOM   4481  O   GLU B 289     -64.492  -7.197 -62.183  1.00  0.00           O  
ATOM   4482  CB  GLU B 289     -62.615  -4.774 -62.587  1.00  0.00           C  
ATOM   4483  CG  GLU B 289     -63.273  -4.256 -63.858  1.00  0.00           C  
ATOM   4484  CD  GLU B 289     -62.284  -3.961 -64.951  1.00  0.00           C  
ATOM   4485  OE1 GLU B 289     -61.178  -4.438 -64.869  1.00  0.00           O  
ATOM   4486  OE2 GLU B 289     -62.636  -3.258 -65.869  1.00  0.00           O1-
ATOM   4487  H   GLU B 289     -61.090  -6.017 -64.352  1.00  0.00           H  
ATOM   4488  HA  GLU B 289     -62.022  -6.579 -61.591  1.00  0.00           H  
ATOM   4489 1HB  GLU B 289     -63.273  -4.541 -61.750  1.00  0.00           H  
ATOM   4490 2HB  GLU B 289     -61.689  -4.217 -62.439  1.00  0.00           H  
ATOM   4491 1HG  GLU B 289     -63.982  -5.002 -64.217  1.00  0.00           H  
ATOM   4492 2HG  GLU B 289     -63.829  -3.350 -63.623  1.00  0.00           H  
ATOM   4493  N   LEU B 290     -63.635  -7.561 -64.226  1.00  0.00           N  
ATOM   4494  CA  LEU B 290     -64.857  -8.263 -64.604  1.00  0.00           C  
ATOM   4495  C   LEU B 290     -65.042  -9.529 -63.776  1.00  0.00           C  
ATOM   4496  O   LEU B 290     -66.150  -9.840 -63.339  1.00  0.00           O  
ATOM   4497  CB  LEU B 290     -64.824  -8.620 -66.095  1.00  0.00           C  
ATOM   4498  CG  LEU B 290     -64.921  -7.435 -67.065  1.00  0.00           C  
ATOM   4499  CD1 LEU B 290     -64.693  -7.924 -68.489  1.00  0.00           C  
ATOM   4500  CD2 LEU B 290     -66.284  -6.774 -66.925  1.00  0.00           C  
ATOM   4501  H   LEU B 290     -62.885  -7.482 -64.898  1.00  0.00           H  
ATOM   4502  HA  LEU B 290     -65.705  -7.604 -64.420  1.00  0.00           H  
ATOM   4503 1HB  LEU B 290     -63.894  -9.145 -66.306  1.00  0.00           H  
ATOM   4504 2HB  LEU B 290     -65.654  -9.293 -66.310  1.00  0.00           H  
ATOM   4505  HG  LEU B 290     -64.140  -6.710 -66.833  1.00  0.00           H  
ATOM   4506 1HD1 LEU B 290     -64.762  -7.083 -69.178  1.00  0.00           H  
ATOM   4507 2HD1 LEU B 290     -63.704  -8.375 -68.565  1.00  0.00           H  
ATOM   4508 3HD1 LEU B 290     -65.451  -8.665 -68.745  1.00  0.00           H  
ATOM   4509 1HD2 LEU B 290     -66.352  -5.932 -67.614  1.00  0.00           H  
ATOM   4510 2HD2 LEU B 290     -67.065  -7.498 -67.158  1.00  0.00           H  
ATOM   4511 3HD2 LEU B 290     -66.413  -6.418 -65.903  1.00  0.00           H  
ATOM   4512  N   ILE B 291     -63.906 -10.229 -63.590  1.00  0.00           N  
ATOM   4513  CA  ILE B 291     -63.945 -11.462 -62.813  1.00  0.00           C  
ATOM   4514  C   ILE B 291     -64.384 -11.196 -61.379  1.00  0.00           C  
ATOM   4515  O   ILE B 291     -65.169 -11.954 -60.809  1.00  0.00           O  
ATOM   4516  CB  ILE B 291     -62.569 -12.153 -62.809  1.00  0.00           C  
ATOM   4517  CG1 ILE B 291     -62.229 -12.673 -64.208  1.00  0.00           C  
ATOM   4518  CG2 ILE B 291     -62.546 -13.286 -61.796  1.00  0.00           C  
ATOM   4519  CD1 ILE B 291     -60.793 -13.119 -64.362  1.00  0.00           C  
ATOM   4520  H   ILE B 291     -63.026  -9.919 -63.977  1.00  0.00           H  
ATOM   4521  HA  ILE B 291     -64.668 -12.136 -63.271  1.00  0.00           H  
ATOM   4522  HB  ILE B 291     -61.799 -11.428 -62.547  1.00  0.00           H  
ATOM   4523 1HG1 ILE B 291     -62.876 -13.516 -64.450  1.00  0.00           H  
ATOM   4524 2HG1 ILE B 291     -62.423 -11.892 -64.944  1.00  0.00           H  
ATOM   4525 1HG2 ILE B 291     -61.566 -13.764 -61.807  1.00  0.00           H  
ATOM   4526 2HG2 ILE B 291     -62.744 -12.889 -60.801  1.00  0.00           H  
ATOM   4527 3HG2 ILE B 291     -63.310 -14.020 -62.053  1.00  0.00           H  
ATOM   4528 1HD1 ILE B 291     -60.629 -13.475 -65.380  1.00  0.00           H  
ATOM   4529 2HD1 ILE B 291     -60.127 -12.280 -64.159  1.00  0.00           H  
ATOM   4530 3HD1 ILE B 291     -60.586 -13.926 -63.660  1.00  0.00           H  
ATOM   4531  N   VAL B 292     -63.837 -10.088 -60.840  1.00  0.00           N  
ATOM   4532  CA  VAL B 292     -64.177  -9.719 -59.470  1.00  0.00           C  
ATOM   4533  C   VAL B 292     -65.664  -9.428 -59.330  1.00  0.00           C  
ATOM   4534  O   VAL B 292     -66.294  -9.824 -58.350  1.00  0.00           O  
ATOM   4535  CB  VAL B 292     -63.372  -8.480 -59.034  1.00  0.00           C  
ATOM   4536  CG1 VAL B 292     -63.865  -7.971 -57.688  1.00  0.00           C  
ATOM   4537  CG2 VAL B 292     -61.891  -8.820 -58.973  1.00  0.00           C  
ATOM   4538  H   VAL B 292     -63.197  -9.506 -61.362  1.00  0.00           H  
ATOM   4539  HA  VAL B 292     -63.921 -10.551 -58.814  1.00  0.00           H  
ATOM   4540  HB  VAL B 292     -63.533  -7.681 -59.758  1.00  0.00           H  
ATOM   4541 1HG1 VAL B 292     -63.286  -7.095 -57.395  1.00  0.00           H  
ATOM   4542 2HG1 VAL B 292     -64.918  -7.700 -57.764  1.00  0.00           H  
ATOM   4543 3HG1 VAL B 292     -63.744  -8.752 -56.937  1.00  0.00           H  
ATOM   4544 1HG2 VAL B 292     -61.328  -7.939 -58.666  1.00  0.00           H  
ATOM   4545 2HG2 VAL B 292     -61.731  -9.623 -58.254  1.00  0.00           H  
ATOM   4546 3HG2 VAL B 292     -61.551  -9.141 -59.958  1.00  0.00           H  
ATOM   4547  N   ARG B 293     -66.179  -8.720 -60.358  1.00  0.00           N  
ATOM   4548  CA  ARG B 293     -67.596  -8.376 -60.347  1.00  0.00           C  
ATOM   4549  C   ARG B 293     -68.467  -9.624 -60.365  1.00  0.00           C  
ATOM   4550  O   ARG B 293     -69.475  -9.699 -59.663  1.00  0.00           O  
ATOM   4551  CB  ARG B 293     -67.944  -7.502 -61.543  1.00  0.00           C  
ATOM   4552  CG  ARG B 293     -67.390  -6.088 -61.484  1.00  0.00           C  
ATOM   4553  CD  ARG B 293     -67.722  -5.316 -62.709  1.00  0.00           C  
ATOM   4554  NE  ARG B 293     -67.194  -3.962 -62.658  1.00  0.00           N  
ATOM   4555  CZ  ARG B 293     -67.222  -3.091 -63.685  1.00  0.00           C  
ATOM   4556  NH1 ARG B 293     -67.755  -3.445 -64.833  1.00  0.00           N1+
ATOM   4557  NH2 ARG B 293     -66.714  -1.879 -63.538  1.00  0.00           N  
ATOM   4558  H   ARG B 293     -65.607  -8.423 -61.135  1.00  0.00           H  
ATOM   4559  HA  ARG B 293     -67.810  -7.818 -59.435  1.00  0.00           H  
ATOM   4560 1HB  ARG B 293     -67.568  -7.966 -62.454  1.00  0.00           H  
ATOM   4561 2HB  ARG B 293     -69.028  -7.428 -61.636  1.00  0.00           H  
ATOM   4562 1HG  ARG B 293     -67.813  -5.566 -60.625  1.00  0.00           H  
ATOM   4563 2HG  ARG B 293     -66.304  -6.126 -61.387  1.00  0.00           H  
ATOM   4564 1HD  ARG B 293     -67.297  -5.815 -63.580  1.00  0.00           H  
ATOM   4565 2HD  ARG B 293     -68.804  -5.256 -62.818  1.00  0.00           H  
ATOM   4566  HE  ARG B 293     -66.775  -3.654 -61.790  1.00  0.00           H  
ATOM   4567 1HH1 ARG B 293     -68.143  -4.371 -64.946  1.00  0.00           H  
ATOM   4568 2HH1 ARG B 293     -67.776  -2.791 -65.603  1.00  0.00           H  
ATOM   4569 1HH2 ARG B 293     -66.304  -1.607 -62.654  1.00  0.00           H  
ATOM   4570 2HH2 ARG B 293     -66.735  -1.227 -64.307  1.00  0.00           H  
ATOM   4571  N   LEU B 294     -68.023 -10.586 -61.200  1.00  0.00           N  
ATOM   4572  CA  LEU B 294     -68.766 -11.836 -61.310  1.00  0.00           C  
ATOM   4573  C   LEU B 294     -68.802 -12.574 -59.980  1.00  0.00           C  
ATOM   4574  O   LEU B 294     -69.833 -13.123 -59.591  1.00  0.00           O  
ATOM   4575  CB  LEU B 294     -68.137 -12.734 -62.382  1.00  0.00           C  
ATOM   4576  CG  LEU B 294     -68.882 -14.043 -62.674  1.00  0.00           C  
ATOM   4577  CD1 LEU B 294     -68.583 -14.492 -64.098  1.00  0.00           C  
ATOM   4578  CD2 LEU B 294     -68.460 -15.103 -61.667  1.00  0.00           C  
ATOM   4579  H   LEU B 294     -67.186 -10.461 -61.752  1.00  0.00           H  
ATOM   4580  HA  LEU B 294     -69.790 -11.605 -61.602  1.00  0.00           H  
ATOM   4581 1HB  LEU B 294     -68.077 -12.173 -63.314  1.00  0.00           H  
ATOM   4582 2HB  LEU B 294     -67.125 -12.992 -62.071  1.00  0.00           H  
ATOM   4583  HG  LEU B 294     -69.957 -13.876 -62.596  1.00  0.00           H  
ATOM   4584 1HD1 LEU B 294     -69.113 -15.422 -64.306  1.00  0.00           H  
ATOM   4585 2HD1 LEU B 294     -68.913 -13.724 -64.798  1.00  0.00           H  
ATOM   4586 3HD1 LEU B 294     -67.512 -14.652 -64.212  1.00  0.00           H  
ATOM   4587 1HD2 LEU B 294     -68.990 -16.033 -61.874  1.00  0.00           H  
ATOM   4588 2HD2 LEU B 294     -67.386 -15.272 -61.746  1.00  0.00           H  
ATOM   4589 3HD2 LEU B 294     -68.701 -14.764 -60.660  1.00  0.00           H  
ATOM   4590  N   ALA B 295     -67.630 -12.555 -59.314  1.00  0.00           N  
ATOM   4591  CA  ALA B 295     -67.529 -13.226 -58.024  1.00  0.00           C  
ATOM   4592  C   ALA B 295     -68.473 -12.602 -57.004  1.00  0.00           C  
ATOM   4593  O   ALA B 295     -69.120 -13.307 -56.230  1.00  0.00           O  
ATOM   4594  CB  ALA B 295     -66.096 -13.182 -57.515  1.00  0.00           C  
ATOM   4595  H   ALA B 295     -66.818 -12.085 -59.689  1.00  0.00           H  
ATOM   4596  HA  ALA B 295     -67.824 -14.267 -58.160  1.00  0.00           H  
ATOM   4597 1HB  ALA B 295     -66.036 -13.687 -56.551  1.00  0.00           H  
ATOM   4598 2HB  ALA B 295     -65.441 -13.683 -58.228  1.00  0.00           H  
ATOM   4599 3HB  ALA B 295     -65.782 -12.146 -57.401  1.00  0.00           H  
ATOM   4600  N   GLU B 296     -68.510 -11.254 -57.052  1.00  0.00           N  
ATOM   4601  CA  GLU B 296     -69.377 -10.531 -56.128  1.00  0.00           C  
ATOM   4602  C   GLU B 296     -70.840 -10.891 -56.348  1.00  0.00           C  
ATOM   4603  O   GLU B 296     -71.596 -11.070 -55.393  1.00  0.00           O  
ATOM   4604  CB  GLU B 296     -69.185  -9.021 -56.286  1.00  0.00           C  
ATOM   4605  CG  GLU B 296     -67.842  -8.503 -55.791  1.00  0.00           C  
ATOM   4606  CD  GLU B 296     -67.657  -7.031 -56.035  1.00  0.00           C  
ATOM   4607  OE1 GLU B 296     -68.496  -6.444 -56.675  1.00  0.00           O  
ATOM   4608  OE2 GLU B 296     -66.675  -6.493 -55.581  1.00  0.00           O1-
ATOM   4609  H   GLU B 296     -67.952 -10.733 -57.713  1.00  0.00           H  
ATOM   4610  HA  GLU B 296     -69.108 -10.812 -55.109  1.00  0.00           H  
ATOM   4611 1HB  GLU B 296     -69.280  -8.751 -57.338  1.00  0.00           H  
ATOM   4612 2HB  GLU B 296     -69.968  -8.495 -55.741  1.00  0.00           H  
ATOM   4613 1HG  GLU B 296     -67.763  -8.695 -54.721  1.00  0.00           H  
ATOM   4614 2HG  GLU B 296     -67.046  -9.052 -56.291  1.00  0.00           H  
ATOM   4615  N   THR B 297     -71.187 -10.984 -57.648  1.00  0.00           N  
ATOM   4616  CA  THR B 297     -72.562 -11.323 -57.997  1.00  0.00           C  
ATOM   4617  C   THR B 297     -72.937 -12.706 -57.476  1.00  0.00           C  
ATOM   4618  O   THR B 297     -74.040 -12.911 -56.970  1.00  0.00           O  
ATOM   4619  CB  THR B 297     -72.777 -11.268 -59.521  1.00  0.00           C  
ATOM   4620  CG2 THR B 297     -74.201 -11.669 -59.874  1.00  0.00           C  
ATOM   4621  OG1 THR B 297     -72.528  -9.938 -59.993  1.00  0.00           O  
ATOM   4622  H   THR B 297     -70.517 -10.824 -58.387  1.00  0.00           H  
ATOM   4623  HA  THR B 297     -73.227 -10.596 -57.530  1.00  0.00           H  
ATOM   4624  HB  THR B 297     -72.082 -11.949 -60.011  1.00  0.00           H  
ATOM   4625  HG1 THR B 297     -71.581  -9.802 -60.080  1.00  0.00           H  
ATOM   4626 1HG2 THR B 297     -74.334 -11.624 -60.954  1.00  0.00           H  
ATOM   4627 2HG2 THR B 297     -74.390 -12.684 -59.526  1.00  0.00           H  
ATOM   4628 3HG2 THR B 297     -74.900 -10.985 -59.394  1.00  0.00           H  
ATOM   4629  N   ALA B 298     -71.965 -13.629 -57.629  1.00  0.00           N  
ATOM   4630  CA  ALA B 298     -72.197 -14.992 -57.169  1.00  0.00           C  
ATOM   4631  C   ALA B 298     -72.428 -15.034 -55.665  1.00  0.00           C  
ATOM   4632  O   ALA B 298     -73.300 -15.755 -55.181  1.00  0.00           O  
ATOM   4633  CB  ALA B 298     -71.026 -15.886 -57.549  1.00  0.00           C  
ATOM   4634  H   ALA B 298     -71.079 -13.398 -58.055  1.00  0.00           H  
ATOM   4635  HA  ALA B 298     -73.098 -15.365 -57.656  1.00  0.00           H  
ATOM   4636 1HB  ALA B 298     -71.214 -16.901 -57.199  1.00  0.00           H  
ATOM   4637 2HB  ALA B 298     -70.909 -15.892 -58.633  1.00  0.00           H  
ATOM   4638 3HB  ALA B 298     -70.115 -15.507 -57.089  1.00  0.00           H  
ATOM   4639  N   LEU B 299     -71.604 -14.227 -54.964  1.00  0.00           N  
ATOM   4640  CA  LEU B 299     -71.726 -14.174 -53.512  1.00  0.00           C  
ATOM   4641  C   LEU B 299     -73.096 -13.659 -53.091  1.00  0.00           C  
ATOM   4642  O   LEU B 299     -73.702 -14.174 -52.151  1.00  0.00           O  
ATOM   4643  CB  LEU B 299     -70.632 -13.276 -52.921  1.00  0.00           C  
ATOM   4644  CG  LEU B 299     -69.201 -13.821 -53.014  1.00  0.00           C  
ATOM   4645  CD1 LEU B 299     -68.219 -12.750 -52.559  1.00  0.00           C  
ATOM   4646  CD2 LEU B 299     -69.079 -15.074 -52.159  1.00  0.00           C  
ATOM   4647  H   LEU B 299     -70.905 -13.659 -55.420  1.00  0.00           H  
ATOM   4648  HA  LEU B 299     -71.603 -15.182 -53.118  1.00  0.00           H  
ATOM   4649 1HB  LEU B 299     -70.655 -12.316 -53.436  1.00  0.00           H  
ATOM   4650 2HB  LEU B 299     -70.854 -13.105 -51.868  1.00  0.00           H  
ATOM   4651  HG  LEU B 299     -68.972 -14.065 -54.051  1.00  0.00           H  
ATOM   4652 1HD1 LEU B 299     -67.202 -13.138 -52.625  1.00  0.00           H  
ATOM   4653 2HD1 LEU B 299     -68.314 -11.873 -53.199  1.00  0.00           H  
ATOM   4654 3HD1 LEU B 299     -68.435 -12.473 -51.528  1.00  0.00           H  
ATOM   4655 1HD2 LEU B 299     -68.062 -15.462 -52.226  1.00  0.00           H  
ATOM   4656 2HD2 LEU B 299     -69.307 -14.830 -51.122  1.00  0.00           H  
ATOM   4657 3HD2 LEU B 299     -69.779 -15.828 -52.517  1.00  0.00           H  
ATOM   4658  N   LYS B 300     -73.540 -12.625 -53.834  1.00  0.00           N  
ATOM   4659  CA  LYS B 300     -74.842 -12.038 -53.535  1.00  0.00           C  
ATOM   4660  C   LYS B 300     -75.962 -13.056 -53.720  1.00  0.00           C  
ATOM   4661  O   LYS B 300     -76.891 -13.125 -52.915  1.00  0.00           O  
ATOM   4662  CB  LYS B 300     -75.093 -10.814 -54.417  1.00  0.00           C  
ATOM   4663  CG  LYS B 300     -74.231  -9.606 -54.077  1.00  0.00           C  
ATOM   4664  CD  LYS B 300     -74.522  -8.439 -55.008  1.00  0.00           C  
ATOM   4665  CE  LYS B 300     -73.653  -7.235 -54.677  1.00  0.00           C  
ATOM   4666  NZ  LYS B 300     -73.900  -6.098 -55.605  1.00  0.00           N1+
ATOM   4667  H   LYS B 300     -72.992 -12.246 -54.594  1.00  0.00           H  
ATOM   4668  HA  LYS B 300     -74.848 -11.722 -52.491  1.00  0.00           H  
ATOM   4669 1HB  LYS B 300     -74.908 -11.073 -55.460  1.00  0.00           H  
ATOM   4670 2HB  LYS B 300     -76.138 -10.514 -54.334  1.00  0.00           H  
ATOM   4671 1HG  LYS B 300     -74.426  -9.297 -53.049  1.00  0.00           H  
ATOM   4672 2HG  LYS B 300     -73.178  -9.874 -54.162  1.00  0.00           H  
ATOM   4673 1HD  LYS B 300     -74.333  -8.740 -56.039  1.00  0.00           H  
ATOM   4674 2HD  LYS B 300     -75.570  -8.154 -54.917  1.00  0.00           H  
ATOM   4675 1HE  LYS B 300     -73.858  -6.907 -53.659  1.00  0.00           H  
ATOM   4676 2HE  LYS B 300     -72.602  -7.516 -54.740  1.00  0.00           H  
ATOM   4677 1HZ  LYS B 300     -73.305  -5.321 -55.352  1.00  0.00           H  
ATOM   4678 2HZ  LYS B 300     -73.694  -6.385 -56.552  1.00  0.00           H  
ATOM   4679 3HZ  LYS B 300     -74.867  -5.815 -55.541  1.00  0.00           H  
ATOM   4680  N   ALA B 301     -75.815 -13.829 -54.816  1.00  0.00           N  
ATOM   4681  CA  ALA B 301     -76.818 -14.845 -55.109  1.00  0.00           C  
ATOM   4682  C   ALA B 301     -76.886 -15.889 -54.000  1.00  0.00           C  
ATOM   4683  O   ALA B 301     -77.970 -16.319 -53.605  1.00  0.00           O  
ATOM   4684  CB  ALA B 301     -76.522 -15.510 -56.445  1.00  0.00           C  
ATOM   4685  H   ALA B 301     -75.027 -13.721 -55.439  1.00  0.00           H  
ATOM   4686  HA  ALA B 301     -77.790 -14.355 -55.166  1.00  0.00           H  
ATOM   4687 1HB  ALA B 301     -77.280 -16.266 -56.651  1.00  0.00           H  
ATOM   4688 2HB  ALA B 301     -76.534 -14.760 -57.236  1.00  0.00           H  
ATOM   4689 3HB  ALA B 301     -75.542 -15.982 -56.407  1.00  0.00           H  
ATOM   4690  N   LEU B 302     -75.678 -16.263 -53.531  1.00  0.00           N  
ATOM   4691  CA  LEU B 302     -75.604 -17.254 -52.465  1.00  0.00           C  
ATOM   4692  C   LEU B 302     -76.289 -16.756 -51.199  1.00  0.00           C  
ATOM   4693  O   LEU B 302     -76.996 -17.508 -50.527  1.00  0.00           O  
ATOM   4694  CB  LEU B 302     -74.140 -17.596 -52.161  1.00  0.00           C  
ATOM   4695  CG  LEU B 302     -73.398 -18.375 -53.254  1.00  0.00           C  
ATOM   4696  CD1 LEU B 302     -71.922 -18.478 -52.892  1.00  0.00           C  
ATOM   4697  CD2 LEU B 302     -74.021 -19.755 -53.405  1.00  0.00           C  
ATOM   4698  H   LEU B 302     -74.823 -15.873 -53.900  1.00  0.00           H  
ATOM   4699  HA  LEU B 302     -76.113 -18.158 -52.797  1.00  0.00           H  
ATOM   4700 1HB  LEU B 302     -73.596 -16.669 -51.988  1.00  0.00           H  
ATOM   4701 2HB  LEU B 302     -74.104 -18.190 -51.248  1.00  0.00           H  
ATOM   4702  HG  LEU B 302     -73.473 -17.838 -54.199  1.00  0.00           H  
ATOM   4703 1HD1 LEU B 302     -71.395 -19.031 -53.669  1.00  0.00           H  
ATOM   4704 2HD1 LEU B 302     -71.498 -17.477 -52.810  1.00  0.00           H  
ATOM   4705 3HD1 LEU B 302     -71.816 -18.997 -51.941  1.00  0.00           H  
ATOM   4706 1HD2 LEU B 302     -73.493 -20.309 -54.183  1.00  0.00           H  
ATOM   4707 2HD2 LEU B 302     -73.945 -20.294 -52.461  1.00  0.00           H  
ATOM   4708 3HD2 LEU B 302     -75.070 -19.653 -53.681  1.00  0.00           H  
ATOM   4709  N   LEU B 303     -76.040 -15.460 -50.919  1.00  0.00           N  
ATOM   4710  CA  LEU B 303     -76.637 -14.859 -49.734  1.00  0.00           C  
ATOM   4711  C   LEU B 303     -78.160 -14.870 -49.817  1.00  0.00           C  
ATOM   4712  O   LEU B 303     -78.843 -15.148 -48.831  1.00  0.00           O  
ATOM   4713  CB  LEU B 303     -76.137 -13.419 -49.563  1.00  0.00           C  
ATOM   4714  CG  LEU B 303     -76.669 -12.672 -48.333  1.00  0.00           C  
ATOM   4715  CD1 LEU B 303     -76.259 -13.416 -47.070  1.00  0.00           C  
ATOM   4716  CD2 LEU B 303     -76.129 -11.250 -48.330  1.00  0.00           C  
ATOM   4717  H   LEU B 303     -75.449 -14.896 -51.512  1.00  0.00           H  
ATOM   4718  HA  LEU B 303     -76.337 -15.440 -48.863  1.00  0.00           H  
ATOM   4719 1HB  LEU B 303     -75.051 -13.434 -49.497  1.00  0.00           H  
ATOM   4720 2HB  LEU B 303     -76.419 -12.846 -50.446  1.00  0.00           H  
ATOM   4721  HG  LEU B 303     -77.759 -12.646 -48.366  1.00  0.00           H  
ATOM   4722 1HD1 LEU B 303     -76.637 -12.886 -46.196  1.00  0.00           H  
ATOM   4723 2HD1 LEU B 303     -76.676 -14.424 -47.090  1.00  0.00           H  
ATOM   4724 3HD1 LEU B 303     -75.173 -13.473 -47.017  1.00  0.00           H  
ATOM   4725 1HD2 LEU B 303     -76.507 -10.719 -47.456  1.00  0.00           H  
ATOM   4726 2HD2 LEU B 303     -75.039 -11.275 -48.295  1.00  0.00           H  
ATOM   4727 3HD2 LEU B 303     -76.451 -10.736 -49.235  1.00  0.00           H  
ATOM   4728  N   ALA B 304     -78.640 -14.555 -51.037  1.00  0.00           N  
ATOM   4729  CA  ALA B 304     -80.080 -14.531 -51.252  1.00  0.00           C  
ATOM   4730  C   ALA B 304     -80.696 -15.907 -51.024  1.00  0.00           C  
ATOM   4731  O   ALA B 304     -81.764 -16.028 -50.425  1.00  0.00           O  
ATOM   4732  CB  ALA B 304     -80.396 -14.035 -52.655  1.00  0.00           C  
ATOM   4733  H   ALA B 304     -78.024 -14.335 -51.807  1.00  0.00           H  
ATOM   4734  HA  ALA B 304     -80.519 -13.845 -50.528  1.00  0.00           H  
ATOM   4735 1HB  ALA B 304     -81.476 -14.020 -52.801  1.00  0.00           H  
ATOM   4736 2HB  ALA B 304     -79.999 -13.028 -52.783  1.00  0.00           H  
ATOM   4737 3HB  ALA B 304     -79.941 -14.700 -53.387  1.00  0.00           H  
ATOM   4738  N   ILE B 305     -79.964 -16.919 -51.533  1.00  0.00           N  
ATOM   4739  CA  ILE B 305     -80.440 -18.289 -51.381  1.00  0.00           C  
ATOM   4740  C   ILE B 305     -80.535 -18.680 -49.912  1.00  0.00           C  
ATOM   4741  O   ILE B 305     -81.495 -19.327 -49.493  1.00  0.00           O  
ATOM   4742  CB  ILE B 305     -79.516 -19.276 -52.117  1.00  0.00           C  
ATOM   4743  CG1 ILE B 305     -79.616 -19.075 -53.631  1.00  0.00           C  
ATOM   4744  CG2 ILE B 305     -79.863 -20.709 -51.743  1.00  0.00           C  
ATOM   4745  CD1 ILE B 305     -78.551 -19.806 -54.416  1.00  0.00           C  
ATOM   4746  H   ILE B 305     -79.094 -16.751 -52.017  1.00  0.00           H  
ATOM   4747  HA  ILE B 305     -81.436 -18.359 -51.817  1.00  0.00           H  
ATOM   4748  HB  ILE B 305     -78.480 -19.080 -51.841  1.00  0.00           H  
ATOM   4749 1HG1 ILE B 305     -80.591 -19.415 -53.979  1.00  0.00           H  
ATOM   4750 2HG1 ILE B 305     -79.540 -18.012 -53.862  1.00  0.00           H  
ATOM   4751 1HG2 ILE B 305     -79.201 -21.394 -52.272  1.00  0.00           H  
ATOM   4752 2HG2 ILE B 305     -79.741 -20.845 -50.669  1.00  0.00           H  
ATOM   4753 3HG2 ILE B 305     -80.896 -20.917 -52.020  1.00  0.00           H  
ATOM   4754 1HD1 ILE B 305     -78.688 -19.614 -55.481  1.00  0.00           H  
ATOM   4755 2HD1 ILE B 305     -77.566 -19.454 -54.108  1.00  0.00           H  
ATOM   4756 3HD1 ILE B 305     -78.630 -20.875 -54.228  1.00  0.00           H  
ATOM   4757  N   ALA B 306     -79.493 -18.252 -49.167  1.00  0.00           N  
ATOM   4758  CA  ALA B 306     -79.461 -18.560 -47.742  1.00  0.00           C  
ATOM   4759  C   ALA B 306     -80.642 -17.929 -47.016  1.00  0.00           C  
ATOM   4760  O   ALA B 306     -81.254 -18.551 -46.148  1.00  0.00           O  
ATOM   4761  CB  ALA B 306     -78.150 -18.091 -47.128  1.00  0.00           C  
ATOM   4762  H   ALA B 306     -78.734 -17.723 -49.573  1.00  0.00           H  
ATOM   4763  HA  ALA B 306     -79.537 -19.641 -47.627  1.00  0.00           H  
ATOM   4764 1HB  ALA B 306     -78.142 -18.327 -46.064  1.00  0.00           H  
ATOM   4765 2HB  ALA B 306     -77.317 -18.595 -47.618  1.00  0.00           H  
ATOM   4766 3HB  ALA B 306     -78.052 -17.014 -47.260  1.00  0.00           H  
ATOM   4767  N   GLU B 307     -80.922 -16.672 -47.418  1.00  0.00           N  
ATOM   4768  CA  GLU B 307     -82.032 -15.956 -46.802  1.00  0.00           C  
ATOM   4769  C   GLU B 307     -83.339 -16.718 -46.968  1.00  0.00           C  
ATOM   4770  O   GLU B 307     -84.202 -16.688 -46.091  1.00  0.00           O  
ATOM   4771  CB  GLU B 307     -82.166 -14.557 -47.407  1.00  0.00           C  
ATOM   4772  CG  GLU B 307     -81.043 -13.600 -47.034  1.00  0.00           C  
ATOM   4773  CD  GLU B 307     -81.175 -12.256 -47.695  1.00  0.00           C  
ATOM   4774  OE1 GLU B 307     -82.050 -12.101 -48.512  1.00  0.00           O  
ATOM   4775  OE2 GLU B 307     -80.399 -11.384 -47.383  1.00  0.00           O1-
ATOM   4776  H   GLU B 307     -80.380 -16.214 -48.137  1.00  0.00           H  
ATOM   4777  HA  GLU B 307     -81.830 -15.857 -45.735  1.00  0.00           H  
ATOM   4778 1HB  GLU B 307     -82.194 -14.632 -48.495  1.00  0.00           H  
ATOM   4779 2HB  GLU B 307     -83.107 -14.110 -47.086  1.00  0.00           H  
ATOM   4780 1HG  GLU B 307     -81.042 -13.462 -45.953  1.00  0.00           H  
ATOM   4781 2HG  GLU B 307     -80.090 -14.047 -47.316  1.00  0.00           H  
ATOM   4782  N   LEU B 308     -83.515 -17.409 -48.080  1.00  0.00           N  
ATOM   4783  CA  LEU B 308     -84.559 -18.448 -48.124  1.00  0.00           C  
ATOM   4784  C   LEU B 308     -84.239 -19.739 -47.340  1.00  0.00           C  
ATOM   4785  O   LEU B 308     -85.111 -20.312 -46.687  1.00  0.00           O  
ATOM   4786  CB  LEU B 308     -84.836 -18.815 -49.587  1.00  0.00           C  
ATOM   4787  CG  LEU B 308     -85.952 -19.843 -49.816  1.00  0.00           C  
ATOM   4788  CD1 LEU B 308     -87.256 -19.314 -49.235  1.00  0.00           C  
ATOM   4789  CD2 LEU B 308     -86.089 -20.120 -51.305  1.00  0.00           C  
ATOM   4790  H   LEU B 308     -82.951 -17.243 -48.901  1.00  0.00           H  
ATOM   4791  HA  LEU B 308     -85.470 -18.041 -47.686  1.00  0.00           H  
ATOM   4792 1HB  LEU B 308     -85.104 -17.909 -50.128  1.00  0.00           H  
ATOM   4793 2HB  LEU B 308     -83.921 -19.217 -50.024  1.00  0.00           H  
ATOM   4794  HG  LEU B 308     -85.706 -20.769 -49.295  1.00  0.00           H  
ATOM   4795 1HD1 LEU B 308     -88.049 -20.044 -49.397  1.00  0.00           H  
ATOM   4796 2HD1 LEU B 308     -87.135 -19.143 -48.165  1.00  0.00           H  
ATOM   4797 3HD1 LEU B 308     -87.519 -18.378 -49.725  1.00  0.00           H  
ATOM   4798 1HD2 LEU B 308     -86.882 -20.851 -51.468  1.00  0.00           H  
ATOM   4799 2HD2 LEU B 308     -86.336 -19.195 -51.827  1.00  0.00           H  
ATOM   4800 3HD2 LEU B 308     -85.149 -20.513 -51.691  1.00  0.00           H  
ATOM   4801  N   GLY B 309     -82.989 -20.198 -47.403  1.00  0.00           N  
ATOM   4802  CA  GLY B 309     -82.658 -21.602 -47.097  1.00  0.00           C  
ATOM   4803  C   GLY B 309     -82.826 -21.949 -45.621  1.00  0.00           C  
ATOM   4804  O   GLY B 309     -82.662 -21.094 -44.751  1.00  0.00           O  
ATOM   4805  H   GLY B 309     -82.245 -19.567 -47.665  1.00  0.00           H  
ATOM   4806 1HA  GLY B 309     -83.293 -22.263 -47.689  1.00  0.00           H  
ATOM   4807 2HA  GLY B 309     -81.625 -21.804 -47.389  1.00  0.00           H  
ATOM   4808  N   GLY B 310     -83.155 -23.211 -45.354  1.00  0.00           N  
ATOM   4809  CA  GLY B 310     -83.329 -23.687 -43.989  1.00  0.00           C  
ATOM   4810  C   GLY B 310     -82.054 -23.485 -43.201  1.00  0.00           C  
ATOM   4811  O   GLY B 310     -80.955 -23.687 -43.718  1.00  0.00           O  
ATOM   4812  H   GLY B 310     -83.285 -23.858 -46.119  1.00  0.00           H  
ATOM   4813 1HA  GLY B 310     -84.154 -23.150 -43.521  1.00  0.00           H  
ATOM   4814 2HA  GLY B 310     -83.602 -24.742 -44.005  1.00  0.00           H  
ATOM   4815  N   GLU B 311     -82.208 -23.088 -41.952  1.00  0.00           N  
ATOM   4816  CA  GLU B 311     -81.089 -22.592 -41.174  1.00  0.00           C  
ATOM   4817  C   GLU B 311     -79.997 -23.645 -41.009  1.00  0.00           C  
ATOM   4818  O   GLU B 311     -78.821 -23.315 -40.858  1.00  0.00           O  
ATOM   4819  CB  GLU B 311     -81.573 -22.126 -39.799  1.00  0.00           C  
ATOM   4820  CG  GLU B 311     -82.506 -20.924 -39.835  1.00  0.00           C  
ATOM   4821  CD  GLU B 311     -83.936 -21.302 -40.101  1.00  0.00           C  
ATOM   4822  OE1 GLU B 311     -84.204 -22.470 -40.254  1.00  0.00           O  
ATOM   4823  OE2 GLU B 311     -84.763 -20.422 -40.151  1.00  0.00           O1-
ATOM   4824  H   GLU B 311     -83.123 -23.129 -41.527  1.00  0.00           H  
ATOM   4825  HA  GLU B 311     -80.654 -21.741 -41.698  1.00  0.00           H  
ATOM   4826 1HB  GLU B 311     -82.097 -22.942 -39.302  1.00  0.00           H  
ATOM   4827 2HB  GLU B 311     -80.714 -21.864 -39.181  1.00  0.00           H  
ATOM   4828 1HG  GLU B 311     -82.451 -20.406 -38.877  1.00  0.00           H  
ATOM   4829 2HG  GLU B 311     -82.167 -20.237 -40.608  1.00  0.00           H  
ATOM   4830  N   GLU B 312     -80.383 -24.917 -41.037  1.00  0.00           N  
ATOM   4831  CA  GLU B 312     -79.443 -25.997 -40.760  1.00  0.00           C  
ATOM   4832  C   GLU B 312     -78.299 -26.015 -41.768  1.00  0.00           C  
ATOM   4833  O   GLU B 312     -77.127 -25.982 -41.392  1.00  0.00           O  
ATOM   4834  CB  GLU B 312     -80.166 -27.346 -40.772  1.00  0.00           C  
ATOM   4835  CG  GLU B 312     -79.275 -28.539 -40.457  1.00  0.00           C  
ATOM   4836  CD  GLU B 312     -80.024 -29.843 -40.454  1.00  0.00           C  
ATOM   4837  OE1 GLU B 312     -81.212 -29.825 -40.669  1.00  0.00           O  
ATOM   4838  OE2 GLU B 312     -79.406 -30.859 -40.236  1.00  0.00           O1-
ATOM   4839  H   GLU B 312     -81.343 -25.144 -41.253  1.00  0.00           H  
ATOM   4840  HA  GLU B 312     -79.016 -25.839 -39.769  1.00  0.00           H  
ATOM   4841 1HB  GLU B 312     -80.976 -27.331 -40.043  1.00  0.00           H  
ATOM   4842 2HB  GLU B 312     -80.611 -27.511 -41.753  1.00  0.00           H  
ATOM   4843 1HG  GLU B 312     -78.479 -28.592 -41.199  1.00  0.00           H  
ATOM   4844 2HG  GLU B 312     -78.815 -28.388 -39.481  1.00  0.00           H  
ATOM   4845  N   LEU B 313     -78.634 -26.068 -43.059  1.00  0.00           N  
ATOM   4846  CA  LEU B 313     -78.354 -25.967 -44.492  1.00  0.00           C  
ATOM   4847  C   LEU B 313     -77.482 -24.770 -44.724  1.00  0.00           C  
ATOM   4848  O   LEU B 313     -76.720 -24.723 -45.689  1.00  0.00           O  
ATOM   4849  CB  LEU B 313     -79.647 -25.838 -45.307  1.00  0.00           C  
ATOM   4850  CG  LEU B 313     -80.291 -27.160 -45.746  1.00  0.00           C  
ATOM   4851  CD1 LEU B 313     -80.592 -28.011 -44.520  1.00  0.00           C  
ATOM   4852  CD2 LEU B 313     -81.559 -26.869 -46.535  1.00  0.00           C  
ATOM   4853  H   LEU B 313     -79.568 -26.304 -42.756  1.00  0.00           H  
ATOM   4854  HA  LEU B 313     -77.830 -26.869 -44.806  1.00  0.00           H  
ATOM   4855 1HB  LEU B 313     -80.380 -25.295 -44.712  1.00  0.00           H  
ATOM   4856 2HB  LEU B 313     -79.436 -25.258 -46.204  1.00  0.00           H  
ATOM   4857  HG  LEU B 313     -79.592 -27.714 -46.374  1.00  0.00           H  
ATOM   4858 1HD1 LEU B 313     -81.049 -28.950 -44.833  1.00  0.00           H  
ATOM   4859 2HD1 LEU B 313     -79.665 -28.220 -43.986  1.00  0.00           H  
ATOM   4860 3HD1 LEU B 313     -81.277 -27.475 -43.864  1.00  0.00           H  
ATOM   4861 1HD2 LEU B 313     -82.016 -27.808 -46.848  1.00  0.00           H  
ATOM   4862 2HD2 LEU B 313     -82.259 -26.316 -45.908  1.00  0.00           H  
ATOM   4863 3HD2 LEU B 313     -81.312 -26.275 -47.415  1.00  0.00           H  
ATOM   4864  N   ALA B 314     -77.660 -23.878 -43.810  1.00  0.00           N  
ATOM   4865  CA  ALA B 314     -77.132 -22.521 -43.768  1.00  0.00           C  
ATOM   4866  C   ALA B 314     -75.609 -22.525 -43.694  1.00  0.00           C  
ATOM   4867  O   ALA B 314     -74.940 -21.796 -44.427  1.00  0.00           O  
ATOM   4868  CB  ALA B 314     -77.718 -21.762 -42.587  1.00  0.00           C  
ATOM   4869  H   ALA B 314     -78.242 -24.203 -43.051  1.00  0.00           H  
ATOM   4870  HA  ALA B 314     -77.421 -22.017 -44.690  1.00  0.00           H  
ATOM   4871 1HB  ALA B 314     -77.315 -20.749 -42.569  1.00  0.00           H  
ATOM   4872 2HB  ALA B 314     -78.803 -21.719 -42.684  1.00  0.00           H  
ATOM   4873 3HB  ALA B 314     -77.457 -22.272 -41.661  1.00  0.00           H  
ATOM   4874  N   LEU B 315     -75.113 -23.379 -42.777  1.00  0.00           N  
ATOM   4875  CA  LEU B 315     -73.669 -23.481 -42.605  1.00  0.00           C  
ATOM   4876  C   LEU B 315     -72.994 -23.971 -43.881  1.00  0.00           C  
ATOM   4877  O   LEU B 315     -71.937 -23.472 -44.267  1.00  0.00           O  
ATOM   4878  CB  LEU B 315     -73.340 -24.432 -41.447  1.00  0.00           C  
ATOM   4879  CG  LEU B 315     -71.848 -24.613 -41.139  1.00  0.00           C  
ATOM   4880  CD1 LEU B 315     -71.239 -23.267 -40.769  1.00  0.00           C  
ATOM   4881  CD2 LEU B 315     -71.682 -25.618 -40.008  1.00  0.00           C  
ATOM   4882  H   LEU B 315     -75.718 -23.951 -42.205  1.00  0.00           H  
ATOM   4883  HA  LEU B 315     -73.278 -22.492 -42.368  1.00  0.00           H  
ATOM   4884 1HB  LEU B 315     -73.822 -24.060 -40.545  1.00  0.00           H  
ATOM   4885 2HB  LEU B 315     -73.752 -25.414 -41.676  1.00  0.00           H  
ATOM   4886  HG  LEU B 315     -71.334 -24.978 -42.028  1.00  0.00           H  
ATOM   4887 1HD1 LEU B 315     -70.179 -23.396 -40.550  1.00  0.00           H  
ATOM   4888 2HD1 LEU B 315     -71.355 -22.574 -41.602  1.00  0.00           H  
ATOM   4889 3HD1 LEU B 315     -71.745 -22.868 -39.890  1.00  0.00           H  
ATOM   4890 1HD2 LEU B 315     -70.621 -25.747 -39.790  1.00  0.00           H  
ATOM   4891 2HD2 LEU B 315     -72.194 -25.252 -39.118  1.00  0.00           H  
ATOM   4892 3HD2 LEU B 315     -72.110 -26.575 -40.306  1.00  0.00           H  
ATOM   4893  N   GLU B 316     -73.661 -24.965 -44.502  1.00  0.00           N  
ATOM   4894  CA  GLU B 316     -73.123 -25.523 -45.736  1.00  0.00           C  
ATOM   4895  C   GLU B 316     -73.052 -24.469 -46.831  1.00  0.00           C  
ATOM   4896  O   GLU B 316     -72.075 -24.400 -47.577  1.00  0.00           O  
ATOM   4897  CB  GLU B 316     -73.977 -26.703 -46.205  1.00  0.00           C  
ATOM   4898  CG  GLU B 316     -73.882 -27.939 -45.322  1.00  0.00           C  
ATOM   4899  CD  GLU B 316     -72.509 -28.553 -45.321  1.00  0.00           C  
ATOM   4900  OE1 GLU B 316     -72.083 -29.011 -46.354  1.00  0.00           O  
ATOM   4901  OE2 GLU B 316     -71.886 -28.563 -44.286  1.00  0.00           O1-
ATOM   4902  H   GLU B 316     -74.526 -25.333 -44.132  1.00  0.00           H  
ATOM   4903  HA  GLU B 316     -72.111 -25.880 -45.542  1.00  0.00           H  
ATOM   4904 1HB  GLU B 316     -75.024 -26.401 -46.246  1.00  0.00           H  
ATOM   4905 2HB  GLU B 316     -73.679 -26.989 -47.214  1.00  0.00           H  
ATOM   4906 1HG  GLU B 316     -74.145 -27.664 -44.301  1.00  0.00           H  
ATOM   4907 2HG  GLU B 316     -74.604 -28.676 -45.668  1.00  0.00           H  
ATOM   4908  N   ILE B 317     -74.132 -23.662 -46.883  1.00  0.00           N  
ATOM   4909  CA  ILE B 317     -74.188 -22.607 -47.887  1.00  0.00           C  
ATOM   4910  C   ILE B 317     -73.059 -21.603 -47.696  1.00  0.00           C  
ATOM   4911  O   ILE B 317     -72.442 -21.156 -48.663  1.00  0.00           O  
ATOM   4912  CB  ILE B 317     -75.541 -21.874 -47.838  1.00  0.00           C  
ATOM   4913  CG1 ILE B 317     -76.669 -22.803 -48.295  1.00  0.00           C  
ATOM   4914  CG2 ILE B 317     -75.498 -20.621 -48.698  1.00  0.00           C  
ATOM   4915  CD1 ILE B 317     -78.054 -22.263 -48.023  1.00  0.00           C  
ATOM   4916  H   ILE B 317     -74.904 -23.772 -46.241  1.00  0.00           H  
ATOM   4917  HA  ILE B 317     -74.077 -23.060 -48.871  1.00  0.00           H  
ATOM   4918  HB  ILE B 317     -75.764 -21.590 -46.810  1.00  0.00           H  
ATOM   4919 1HG1 ILE B 317     -76.578 -22.986 -49.365  1.00  0.00           H  
ATOM   4920 2HG1 ILE B 317     -76.574 -23.766 -47.791  1.00  0.00           H  
ATOM   4921 1HG2 ILE B 317     -76.463 -20.115 -48.653  1.00  0.00           H  
ATOM   4922 2HG2 ILE B 317     -74.721 -19.953 -48.330  1.00  0.00           H  
ATOM   4923 3HG2 ILE B 317     -75.281 -20.895 -49.731  1.00  0.00           H  
ATOM   4924 1HD1 ILE B 317     -78.799 -22.977 -48.374  1.00  0.00           H  
ATOM   4925 2HD1 ILE B 317     -78.179 -22.106 -46.951  1.00  0.00           H  
ATOM   4926 3HD1 ILE B 317     -78.184 -21.317 -48.546  1.00  0.00           H  
ATOM   4927  N   ALA B 318     -72.830 -21.281 -46.407  1.00  0.00           N  
ATOM   4928  CA  ALA B 318     -71.774 -20.328 -46.084  1.00  0.00           C  
ATOM   4929  C   ALA B 318     -70.412 -20.851 -46.520  1.00  0.00           C  
ATOM   4930  O   ALA B 318     -69.591 -20.104 -47.053  1.00  0.00           O  
ATOM   4931  CB  ALA B 318     -71.771 -20.023 -44.593  1.00  0.00           C  
ATOM   4932  H   ALA B 318     -73.374 -21.685 -45.658  1.00  0.00           H  
ATOM   4933  HA  ALA B 318     -71.970 -19.406 -46.632  1.00  0.00           H  
ATOM   4934 1HB  ALA B 318     -70.977 -19.312 -44.368  1.00  0.00           H  
ATOM   4935 2HB  ALA B 318     -72.733 -19.596 -44.307  1.00  0.00           H  
ATOM   4936 3HB  ALA B 318     -71.603 -20.943 -44.035  1.00  0.00           H  
ATOM   4937  N   ARG B 319     -70.225 -22.162 -46.265  1.00  0.00           N  
ATOM   4938  CA  ARG B 319     -68.959 -22.789 -46.634  1.00  0.00           C
[truncated: 579,655 more chars]
