# Supplementary material for: Blueprinting extendable nanomaterials with standardized protein blocks
Source: Nature. 2024 Mar 13;627(8005):898–904. doi: 10.1038/s41586-024-07188-4 (PMC10972742; doi:10.1038/s41586-024-07188-4)
Supplement: Supplementary file 4 — Design models with ideal backbones as well as experimentally determined structures for comparison. For reference to design names, see Supplementary Fig. 1. [file 41586_2024_7188_MOESM4_ESM.zip › TT_rail+_design.pdb]

ATOM      1  N   LYS B   1    -112.397 -21.341 -84.714  1.00  0.00           N  
ATOM      2  CA  LYS B   1    -111.495 -20.223 -84.465  1.00  0.00           C  
ATOM      3  C   LYS B   1    -110.042 -20.629 -84.678  1.00  0.00           C  
ATOM      4  O   LYS B   1    -109.252 -19.873 -85.243  1.00  0.00           O  
ATOM      5  CB  LYS B   1    -111.688 -19.684 -83.047  1.00  0.00           C  
ATOM      6  CG  LYS B   1    -110.835 -18.466 -82.714  1.00  0.00           C  
ATOM      7  CD  LYS B   1    -111.136 -17.946 -81.316  1.00  0.00           C  
ATOM      8  CE  LYS B   1    -110.271 -16.742 -80.975  1.00  0.00           C  
ATOM      9  NZ  LYS B   1    -110.554 -16.222 -79.610  1.00  0.00           N1+
ATOM     10  H   LYS B   1    -112.074 -22.282 -84.539  1.00  0.00           H  
ATOM     11  HA  LYS B   1    -111.726 -19.427 -85.174  1.00  0.00           H  
ATOM     12 1HB  LYS B   1    -112.733 -19.410 -82.900  1.00  0.00           H  
ATOM     13 2HB  LYS B   1    -111.451 -20.465 -82.324  1.00  0.00           H  
ATOM     14 1HG  LYS B   1    -109.780 -18.733 -82.774  1.00  0.00           H  
ATOM     15 2HG  LYS B   1    -111.033 -17.676 -83.437  1.00  0.00           H  
ATOM     16 1HD  LYS B   1    -112.186 -17.658 -81.253  1.00  0.00           H  
ATOM     17 2HD  LYS B   1    -110.949 -18.734 -80.587  1.00  0.00           H  
ATOM     18 1HE  LYS B   1    -109.219 -17.022 -81.033  1.00  0.00           H  
ATOM     19 2HE  LYS B   1    -110.452 -15.946 -81.698  1.00  0.00           H  
ATOM     20 1HZ  LYS B   1    -109.960 -15.426 -79.423  1.00  0.00           H  
ATOM     21 2HZ  LYS B   1    -111.522 -15.941 -79.551  1.00  0.00           H  
ATOM     22 3HZ  LYS B   1    -110.369 -16.945 -78.930  1.00  0.00           H  
ATOM     23  N   LYS B   2    -109.695 -21.828 -84.221  1.00  0.00           N  
ATOM     24  CA  LYS B   2    -108.336 -22.338 -84.361  1.00  0.00           C  
ATOM     25  C   LYS B   2    -107.972 -22.540 -85.827  1.00  0.00           C  
ATOM     26  O   LYS B   2    -106.857 -22.231 -86.247  1.00  0.00           O  
ATOM     27  CB  LYS B   2    -108.175 -23.651 -83.593  1.00  0.00           C  
ATOM     28  CG  LYS B   2    -108.193 -23.499 -82.078  1.00  0.00           C  
ATOM     29  CD  LYS B   2    -108.048 -24.845 -81.386  1.00  0.00           C  
ATOM     30  CE  LYS B   2    -108.077 -24.698 -79.872  1.00  0.00           C  
ATOM     31  NZ  LYS B   2    -107.974 -26.012 -79.182  1.00  0.00           N1+
ATOM     32  H   LYS B   2    -110.391 -22.401 -83.765  1.00  0.00           H  
ATOM     33  HA  LYS B   2    -107.646 -21.603 -83.945  1.00  0.00           H  
ATOM     34 1HB  LYS B   2    -108.976 -24.336 -83.871  1.00  0.00           H  
ATOM     35 2HB  LYS B   2    -107.230 -24.121 -83.871  1.00  0.00           H  
ATOM     36 1HG  LYS B   2    -107.374 -22.850 -81.767  1.00  0.00           H  
ATOM     37 2HG  LYS B   2    -109.134 -23.041 -81.770  1.00  0.00           H  
ATOM     38 1HD  LYS B   2    -108.861 -25.503 -81.694  1.00  0.00           H  
ATOM     39 2HD  LYS B   2    -107.103 -25.305 -81.678  1.00  0.00           H  
ATOM     40 1HE  LYS B   2    -107.248 -24.067 -79.553  1.00  0.00           H  
ATOM     41 2HE  LYS B   2    -109.007 -24.216 -79.572  1.00  0.00           H  
ATOM     42 1HZ  LYS B   2    -107.998 -25.871 -78.181  1.00  0.00           H  
ATOM     43 2HZ  LYS B   2    -108.749 -26.599 -79.457  1.00  0.00           H  
ATOM     44 3HZ  LYS B   2    -107.106 -26.460 -79.438  1.00  0.00           H  
ATOM     45  N   ALA B   3    -108.919 -23.060 -86.599  1.00  0.00           N  
ATOM     46  CA  ALA B   3    -108.700 -23.305 -88.020  1.00  0.00           C  
ATOM     47  C   ALA B   3    -108.481 -22.002 -88.777  1.00  0.00           C  
ATOM     48  O   ALA B   3    -107.623 -21.919 -89.656  1.00  0.00           O  
ATOM     49  CB  ALA B   3    -109.874 -24.070 -88.614  1.00  0.00           C  
ATOM     50  H   ALA B   3    -109.814 -23.293 -86.193  1.00  0.00           H  
ATOM     51  HA  ALA B   3    -107.797 -23.907 -88.125  1.00  0.00           H  
ATOM     52 1HB  ALA B   3    -109.695 -24.244 -89.675  1.00  0.00           H  
ATOM     53 2HB  ALA B   3    -109.981 -25.026 -88.102  1.00  0.00           H  
ATOM     54 3HB  ALA B   3    -110.785 -23.489 -88.491  1.00  0.00           H  
ATOM     55  N   ILE B   4    -109.264 -20.984 -88.429  1.00  0.00           N  
ATOM     56  CA  ILE B   4    -109.158 -19.681 -89.076  1.00  0.00           C  
ATOM     57  C   ILE B   4    -107.808 -19.034 -88.794  1.00  0.00           C  
ATOM     58  O   ILE B   4    -107.199 -18.435 -89.680  1.00  0.00           O  
ATOM     59  CB  ILE B   4    -110.285 -18.743 -88.608  1.00  0.00           C  
ATOM     60  CG1 ILE B   4    -111.641 -19.244 -89.113  1.00  0.00           C  
ATOM     61  CG2 ILE B   4    -110.027 -17.323 -89.085  1.00  0.00           C  
ATOM     62  CD1 ILE B   4    -112.823 -18.543 -88.484  1.00  0.00           C  
ATOM     63  H   ILE B   4    -109.949 -21.117 -87.699  1.00  0.00           H  
ATOM     64  HA  ILE B   4    -109.250 -19.821 -90.152  1.00  0.00           H  
ATOM     65  HB  ILE B   4    -110.333 -18.747 -87.519  1.00  0.00           H  
ATOM     66 1HG1 ILE B   4    -111.699 -19.109 -90.193  1.00  0.00           H  
ATOM     67 2HG1 ILE B   4    -111.732 -20.312 -88.912  1.00  0.00           H  
ATOM     68 1HG2 ILE B   4    -110.833 -16.672 -88.746  1.00  0.00           H  
ATOM     69 2HG2 ILE B   4    -109.081 -16.968 -88.678  1.00  0.00           H  
ATOM     70 3HG2 ILE B   4    -109.982 -17.307 -90.174  1.00  0.00           H  
ATOM     71 1HD1 ILE B   4    -113.748 -18.952 -88.892  1.00  0.00           H  
ATOM     72 2HD1 ILE B   4    -112.805 -18.695 -87.404  1.00  0.00           H  
ATOM     73 3HD1 ILE B   4    -112.773 -17.477 -88.702  1.00  0.00           H  
ATOM     74  N   GLU B   5    -107.346 -19.159 -87.554  1.00  0.00           N  
ATOM     75  CA  GLU B   5    -106.067 -18.587 -87.153  1.00  0.00           C  
ATOM     76  C   GLU B   5    -104.910 -19.248 -87.891  1.00  0.00           C  
ATOM     77  O   GLU B   5    -103.968 -18.578 -88.316  1.00  0.00           O  
ATOM     78  CB  GLU B   5    -105.868 -18.730 -85.643  1.00  0.00           C  
ATOM     79  CG  GLU B   5    -106.791 -17.860 -84.801  1.00  0.00           C  
ATOM     80  CD  GLU B   5    -106.618 -18.081 -83.324  1.00  0.00           C  
ATOM     81  OE1 GLU B   5    -105.886 -18.967 -82.957  1.00  0.00           O  
ATOM     82  OE2 GLU B   5    -107.219 -17.361 -82.561  1.00  0.00           O1-
ATOM     83  H   GLU B   5    -107.895 -19.662 -86.872  1.00  0.00           H  
ATOM     84  HA  GLU B   5    -106.068 -17.526 -87.405  1.00  0.00           H  
ATOM     85 1HB  GLU B   5    -106.031 -19.768 -85.351  1.00  0.00           H  
ATOM     86 2HB  GLU B   5    -104.841 -18.476 -85.384  1.00  0.00           H  
ATOM     87 1HG  GLU B   5    -106.590 -16.813 -85.026  1.00  0.00           H  
ATOM     88 2HG  GLU B   5    -107.823 -18.070 -85.077  1.00  0.00           H  
ATOM     89  N   VAL B   6    -104.988 -20.567 -88.040  1.00  0.00           N  
ATOM     90  CA  VAL B   6    -103.948 -21.321 -88.728  1.00  0.00           C  
ATOM     91  C   VAL B   6    -103.866 -20.933 -90.199  1.00  0.00           C  
ATOM     92  O   VAL B   6    -102.776 -20.801 -90.757  1.00  0.00           O  
ATOM     93  CB  VAL B   6    -104.221 -22.833 -88.614  1.00  0.00           C  
ATOM     94  CG1 VAL B   6    -103.250 -23.617 -89.484  1.00  0.00           C  
ATOM     95  CG2 VAL B   6    -104.115 -23.269 -87.161  1.00  0.00           C  
ATOM     96  H   VAL B   6    -105.787 -21.058 -87.668  1.00  0.00           H  
ATOM     97  HA  VAL B   6    -102.991 -21.101 -88.255  1.00  0.00           H  
ATOM     98  HB  VAL B   6    -105.224 -23.040 -88.984  1.00  0.00           H  
ATOM     99 1HG1 VAL B   6    -103.457 -24.683 -89.391  1.00  0.00           H  
ATOM    100 2HG1 VAL B   6    -103.368 -23.314 -90.524  1.00  0.00           H  
ATOM    101 3HG1 VAL B   6    -102.228 -23.417 -89.160  1.00  0.00           H  
ATOM    102 1HG2 VAL B   6    -104.309 -24.338 -87.086  1.00  0.00           H  
ATOM    103 2HG2 VAL B   6    -103.112 -23.056 -86.788  1.00  0.00           H  
ATOM    104 3HG2 VAL B   6    -104.847 -22.726 -86.563  1.00  0.00           H  
ATOM    105  N   ALA B   7    -105.024 -20.751 -90.824  1.00  0.00           N  
ATOM    106  CA  ALA B   7    -105.086 -20.376 -92.231  1.00  0.00           C  
ATOM    107  C   ALA B   7    -104.487 -18.995 -92.460  1.00  0.00           C  
ATOM    108  O   ALA B   7    -103.773 -18.772 -93.439  1.00  0.00           O  
ATOM    109  CB  ALA B   7    -106.525 -20.417 -92.727  1.00  0.00           C  
ATOM    110  H   ALA B   7    -105.884 -20.876 -90.309  1.00  0.00           H  
ATOM    111  HA  ALA B   7    -104.496 -21.095 -92.800  1.00  0.00           H  
ATOM    112 1HB  ALA B   7    -106.554 -20.135 -93.780  1.00  0.00           H  
ATOM    113 2HB  ALA B   7    -106.921 -21.426 -92.610  1.00  0.00           H  
ATOM    114 3HB  ALA B   7    -107.129 -19.721 -92.148  1.00  0.00           H  
ATOM    115  N   ARG B   8    -104.780 -18.069 -91.552  1.00  0.00           N  
ATOM    116  CA  ARG B   8    -104.271 -16.707 -91.654  1.00  0.00           C  
ATOM    117  C   ARG B   8    -102.754 -16.675 -91.525  1.00  0.00           C  
ATOM    118  O   ARG B   8    -102.075 -15.943 -92.245  1.00  0.00           O  
ATOM    119  CB  ARG B   8    -104.888 -15.825 -90.578  1.00  0.00           C  
ATOM    120  CG  ARG B   8    -106.362 -15.511 -90.775  1.00  0.00           C  
ATOM    121  CD  ARG B   8    -106.904 -14.695 -89.659  1.00  0.00           C  
ATOM    122  NE  ARG B   8    -108.315 -14.393 -89.844  1.00  0.00           N  
ATOM    123  CZ  ARG B   8    -109.094 -13.787 -88.926  1.00  0.00           C  
ATOM    124  NH1 ARG B   8    -108.585 -13.424 -87.769  1.00  0.00           N1+
ATOM    125  NH2 ARG B   8    -110.369 -13.556 -89.190  1.00  0.00           N  
ATOM    126  H   ARG B   8    -105.371 -18.317 -90.772  1.00  0.00           H  
ATOM    127  HA  ARG B   8    -104.545 -16.307 -92.630  1.00  0.00           H  
ATOM    128 1HB  ARG B   8    -104.780 -16.305 -89.607  1.00  0.00           H  
ATOM    129 2HB  ARG B   8    -104.352 -14.876 -90.536  1.00  0.00           H  
ATOM    130 1HG  ARG B   8    -106.496 -14.955 -91.703  1.00  0.00           H  
ATOM    131 2HG  ARG B   8    -106.929 -16.443 -90.826  1.00  0.00           H  
ATOM    132 1HD  ARG B   8    -106.792 -15.239 -88.722  1.00  0.00           H  
ATOM    133 2HD  ARG B   8    -106.359 -13.753 -89.600  1.00  0.00           H  
ATOM    134  HE  ARG B   8    -108.742 -14.657 -90.721  1.00  0.00           H  
ATOM    135 1HH1 ARG B   8    -107.612 -13.601 -87.568  1.00  0.00           H  
ATOM    136 2HH1 ARG B   8    -109.170 -12.969 -87.082  1.00  0.00           H  
ATOM    137 1HH2 ARG B   8    -110.759 -13.835 -90.079  1.00  0.00           H  
ATOM    138 2HH2 ARG B   8    -110.952 -13.102 -88.503  1.00  0.00           H  
ATOM    139  N   GLU B   9    -102.226 -17.474 -90.604  1.00  0.00           N  
ATOM    140  CA  GLU B   9    -100.788 -17.539 -90.378  1.00  0.00           C  
ATOM    141  C   GLU B   9    -100.064 -18.093 -91.598  1.00  0.00           C  
ATOM    142  O   GLU B   9     -98.998 -17.604 -91.975  1.00  0.00           O  
ATOM    143  CB  GLU B   9    -100.478 -18.402 -89.153  1.00  0.00           C  
ATOM    144  CG  GLU B   9     -98.999 -18.489 -88.802  1.00  0.00           C  
ATOM    145  CD  GLU B   9     -98.417 -17.166 -88.390  1.00  0.00           C  
ATOM    146  OE1 GLU B   9     -99.025 -16.494 -87.592  1.00  0.00           O  
ATOM    147  OE2 GLU B   9     -97.363 -16.827 -88.874  1.00  0.00           O1-
ATOM    148  H   GLU B   9    -102.838 -18.052 -90.045  1.00  0.00           H  
ATOM    149  HA  GLU B   9    -100.420 -16.528 -90.195  1.00  0.00           H  
ATOM    150 1HB  GLU B   9    -101.005 -18.004 -88.285  1.00  0.00           H  
ATOM    151 2HB  GLU B   9    -100.842 -19.415 -89.320  1.00  0.00           H  
ATOM    152 1HG  GLU B   9     -98.871 -19.200 -87.986  1.00  0.00           H  
ATOM    153 2HG  GLU B   9     -98.454 -18.867 -89.666  1.00  0.00           H  
ATOM    154  N   GLY B  10    -100.648 -19.116 -92.213  1.00  0.00           N  
ATOM    155  CA  GLY B  10    -100.060 -19.739 -93.392  1.00  0.00           C  
ATOM    156  C   GLY B  10    -100.015 -18.768 -94.564  1.00  0.00           C  
ATOM    157  O   GLY B  10     -99.031 -18.716 -95.303  1.00  0.00           O  
ATOM    158  H   GLY B  10    -101.523 -19.471 -91.855  1.00  0.00           H  
ATOM    159 1HA  GLY B  10     -99.051 -20.080 -93.159  1.00  0.00           H  
ATOM    160 2HA  GLY B  10    -100.641 -20.619 -93.665  1.00  0.00           H  
ATOM    161  N   MET B  11    -101.086 -18.000 -94.731  1.00  0.00           N  
ATOM    162  CA  MET B  11    -101.172 -17.028 -95.814  1.00  0.00           C  
ATOM    163  C   MET B  11    -100.130 -15.929 -95.652  1.00  0.00           C  
ATOM    164  O   MET B  11     -99.509 -15.501 -96.625  1.00  0.00           O  
ATOM    165  CB  MET B  11    -102.576 -16.428 -95.873  1.00  0.00           C  
ATOM    166  CG  MET B  11    -103.652 -17.390 -96.357  1.00  0.00           C  
ATOM    167  SD  MET B  11    -105.237 -16.576 -96.636  1.00  0.00           S  
ATOM    168  CE  MET B  11    -105.781 -16.308 -94.951  1.00  0.00           C  
ATOM    169  H   MET B  11    -101.862 -18.092 -94.091  1.00  0.00           H  
ATOM    170  HA  MET B  11    -100.969 -17.540 -96.755  1.00  0.00           H  
ATOM    171 1HB  MET B  11    -102.862 -16.075 -94.884  1.00  0.00           H  
ATOM    172 2HB  MET B  11    -102.574 -15.565 -96.542  1.00  0.00           H  
ATOM    173 1HG  MET B  11    -103.333 -17.854 -97.289  1.00  0.00           H  
ATOM    174 2HG  MET B  11    -103.795 -18.177 -95.616  1.00  0.00           H  
ATOM    175 1HE  MET B  11    -106.752 -15.811 -94.956  1.00  0.00           H  
ATOM    176 2HE  MET B  11    -105.866 -17.267 -94.439  1.00  0.00           H  
ATOM    177 3HE  MET B  11    -105.056 -15.682 -94.429  1.00  0.00           H  
ATOM    178  N   ASP B  12     -99.942 -15.475 -94.417  1.00  0.00           N  
ATOM    179  CA  ASP B  12     -98.975 -14.425 -94.124  1.00  0.00           C  
ATOM    180  C   ASP B  12     -97.553 -14.890 -94.411  1.00  0.00           C  
ATOM    181  O   ASP B  12     -96.740 -14.139 -94.951  1.00  0.00           O  
ATOM    182  CB  ASP B  12     -99.089 -13.982 -92.664  1.00  0.00           C  
ATOM    183  CG  ASP B  12    -100.358 -13.188 -92.383  1.00  0.00           C  
ATOM    184  OD1 ASP B  12    -100.973 -12.736 -93.320  1.00  0.00           O  
ATOM    185  OD2 ASP B  12    -100.699 -13.040 -91.233  1.00  0.00           O1-
ATOM    186  H   ASP B  12    -100.484 -15.869 -93.661  1.00  0.00           H  
ATOM    187  HA  ASP B  12     -99.189 -13.569 -94.765  1.00  0.00           H  
ATOM    188 1HB  ASP B  12     -99.076 -14.858 -92.016  1.00  0.00           H  
ATOM    189 2HB  ASP B  12     -98.228 -13.367 -92.401  1.00  0.00           H  
ATOM    190  N   ALA B  13     -97.258 -16.134 -94.047  1.00  0.00           N  
ATOM    191  CA  ALA B  13     -95.933 -16.702 -94.264  1.00  0.00           C  
ATOM    192  C   ALA B  13     -95.623 -16.824 -95.750  1.00  0.00           C  
ATOM    193  O   ALA B  13     -94.505 -16.547 -96.186  1.00  0.00           O  
ATOM    194  CB  ALA B  13     -95.822 -18.060 -93.586  1.00  0.00           C  
ATOM    195  H   ALA B  13     -97.970 -16.699 -93.608  1.00  0.00           H  
ATOM    196  HA  ALA B  13     -95.199 -16.026 -93.824  1.00  0.00           H  
ATOM    197 1HB  ALA B  13     -94.827 -18.471 -93.757  1.00  0.00           H  
ATOM    198 2HB  ALA B  13     -95.989 -17.946 -92.514  1.00  0.00           H  
ATOM    199 3HB  ALA B  13     -96.569 -18.734 -94.000  1.00  0.00           H  
ATOM    200  N   LEU B  14     -96.619 -17.242 -96.525  1.00  0.00           N  
ATOM    201  CA  LEU B  14     -96.454 -17.402 -97.965  1.00  0.00           C  
ATOM    202  C   LEU B  14     -96.190 -16.063 -98.640  1.00  0.00           C  
ATOM    203  O   LEU B  14     -95.355 -15.965 -99.540  1.00  0.00           O  
ATOM    204  CB  LEU B  14     -97.704 -18.050 -98.573  1.00  0.00           C  
ATOM    205  CG  LEU B  14     -97.623 -18.376-100.069  1.00  0.00           C  
ATOM    206  CD1 LEU B  14     -98.557 -19.535-100.389  1.00  0.00           C  
ATOM    207  CD2 LEU B  14     -97.989 -17.140-100.879  1.00  0.00           C  
ATOM    208  H   LEU B  14     -97.513 -17.453 -96.106  1.00  0.00           H  
ATOM    209  HA  LEU B  14     -95.599 -18.052 -98.144  1.00  0.00           H  
ATOM    210 1HB  LEU B  14     -97.906 -18.980 -98.042  1.00  0.00           H  
ATOM    211 2HB  LEU B  14     -98.550 -17.380 -98.425  1.00  0.00           H  
ATOM    212  HG  LEU B  14     -96.609 -18.686-100.320  1.00  0.00           H  
ATOM    213 1HD1 LEU B  14     -98.500 -19.766-101.453  1.00  0.00           H  
ATOM    214 2HD1 LEU B  14     -98.260 -20.411 -99.812  1.00  0.00           H  
ATOM    215 3HD1 LEU B  14     -99.579 -19.260-100.133  1.00  0.00           H  
ATOM    216 1HD2 LEU B  14     -97.930 -17.371-101.942  1.00  0.00           H  
ATOM    217 2HD2 LEU B  14     -99.003 -16.830-100.630  1.00  0.00           H  
ATOM    218 3HD2 LEU B  14     -97.294 -16.333-100.644  1.00  0.00           H  
ATOM    219  N   ARG B  15     -96.906 -15.032 -98.203  1.00  0.00           N  
ATOM    220  CA  ARG B  15     -96.749 -13.697 -98.765  1.00  0.00           C  
ATOM    221  C   ARG B  15     -95.359 -13.141 -98.485  1.00  0.00           C  
ATOM    222  O   ARG B  15     -94.744 -12.516 -99.350  1.00  0.00           O  
ATOM    223  CB  ARG B  15     -97.795 -12.750 -98.196  1.00  0.00           C  
ATOM    224  CG  ARG B  15     -97.786 -11.353 -98.796  1.00  0.00           C  
ATOM    225  CD  ARG B  15     -98.924 -10.536 -98.300  1.00  0.00           C  
ATOM    226  NE  ARG B  15     -98.858 -10.330 -96.862  1.00  0.00           N  
ATOM    227  CZ  ARG B  15     -99.674 -10.920 -95.967  1.00  0.00           C  
ATOM    228  NH1 ARG B  15    -100.609 -11.749 -96.376  1.00  0.00           N1+
ATOM    229  NH2 ARG B  15     -99.533 -10.667 -94.677  1.00  0.00           N  
ATOM    230  H   ARG B  15     -97.575 -15.178 -97.462  1.00  0.00           H  
ATOM    231  HA  ARG B  15     -96.886 -13.758 -99.845  1.00  0.00           H  
ATOM    232 1HB  ARG B  15     -98.788 -13.169 -98.351  1.00  0.00           H  
ATOM    233 2HB  ARG B  15     -97.646 -12.648 -97.121  1.00  0.00           H  
ATOM    234 1HG  ARG B  15     -96.858 -10.847 -98.528  1.00  0.00           H  
ATOM    235 2HG  ARG B  15     -97.862 -11.423 -99.881  1.00  0.00           H  
ATOM    236 1HD  ARG B  15     -98.909  -9.560 -98.785  1.00  0.00           H  
ATOM    237 2HD  ARG B  15     -99.861 -11.041 -98.529  1.00  0.00           H  
ATOM    238  HE  ARG B  15     -98.151  -9.699 -96.509  1.00  0.00           H  
ATOM    239 1HH1 ARG B  15    -100.717 -11.942 -97.361  1.00  0.00           H  
ATOM    240 2HH1 ARG B  15    -101.220 -12.191 -95.705  1.00  0.00           H  
ATOM    241 1HH2 ARG B  15     -98.813 -10.031 -94.363  1.00  0.00           H  
ATOM    242 2HH2 ARG B  15    -100.143 -11.110 -94.006  1.00  0.00           H  
ATOM    243  N   GLU B  16     -94.867 -13.371 -97.272  1.00  0.00           N  
ATOM    244  CA  GLU B  16     -93.548 -12.893 -96.877  1.00  0.00           C  
ATOM    245  C   GLU B  16     -92.452 -13.563 -97.695  1.00  0.00           C  
ATOM    246  O   GLU B  16     -91.489 -12.917 -98.107  1.00  0.00           O  
ATOM    247  CB  GLU B  16     -93.313 -13.147 -95.386  1.00  0.00           C  
ATOM    248  CG  GLU B  16     -94.168 -12.295 -94.460  1.00  0.00           C  
ATOM    249  CD  GLU B  16     -93.868 -10.827 -94.573  1.00  0.00           C  
ATOM    250  OE1 GLU B  16     -92.720 -10.484 -94.723  1.00  0.00           O  
ATOM    251  OE2 GLU B  16     -94.788 -10.046 -94.509  1.00  0.00           O1-
ATOM    252  H   GLU B  16     -95.422 -13.890 -96.607  1.00  0.00           H  
ATOM    253  HA  GLU B  16     -93.500 -11.819 -97.059  1.00  0.00           H  
ATOM    254 1HB  GLU B  16     -93.515 -14.195 -95.159  1.00  0.00           H  
ATOM    255 2HB  GLU B  16     -92.266 -12.957 -95.145  1.00  0.00           H  
ATOM    256 1HG  GLU B  16     -95.219 -12.460 -94.700  1.00  0.00           H  
ATOM    257 2HG  GLU B  16     -94.005 -12.618 -93.433  1.00  0.00           H  
ATOM    258  N   THR B  17     -92.604 -14.862 -97.928  1.00  0.00           N  
ATOM    259  CA  THR B  17     -91.626 -15.622 -98.698  1.00  0.00           C  
ATOM    260  C   THR B  17     -91.567 -15.140-100.141  1.00  0.00           C  
ATOM    261  O   THR B  17     -90.488 -15.027-100.724  1.00  0.00           O  
ATOM    262  CB  THR B  17     -91.946 -17.128 -98.669  1.00  0.00           C  
ATOM    263  CG2 THR B  17     -90.942 -17.903 -99.508  1.00  0.00           C  
ATOM    264  OG1 THR B  17     -91.903 -17.602 -97.316  1.00  0.00           O  
ATOM    265  H   THR B  17     -93.417 -15.335 -97.561  1.00  0.00           H  
ATOM    266  HA  THR B  17     -90.642 -15.472 -98.253  1.00  0.00           H  
ATOM    267  HB  THR B  17     -92.947 -17.295 -99.065  1.00  0.00           H  
ATOM    268  HG1 THR B  17     -92.722 -17.377 -96.872  1.00  0.00           H  
ATOM    269 1HG2 THR B  17     -91.185 -18.965 -99.476  1.00  0.00           H  
ATOM    270 2HG2 THR B  17     -90.981 -17.553-100.538  1.00  0.00           H  
ATOM    271 3HG2 THR B  17     -89.940 -17.749 -99.110  1.00  0.00           H  
ATOM    272  N   ALA B  18     -92.732 -14.857-100.714  1.00  0.00           N  
ATOM    273  CA  ALA B  18     -92.815 -14.387-102.092  1.00  0.00           C  
ATOM    274  C   ALA B  18     -92.150 -13.025-102.249  1.00  0.00           C  
ATOM    275  O   ALA B  18     -91.456 -12.772-103.233  1.00  0.00           O  
ATOM    276  CB  ALA B  18     -94.266 -14.323-102.544  1.00  0.00           C  
ATOM    277  H   ALA B  18     -93.582 -14.970-100.180  1.00  0.00           H  
ATOM    278  HA  ALA B  18     -92.279 -15.096-102.724  1.00  0.00           H  
ATOM    279 1HB  ALA B  18     -94.311 -13.970-103.574  1.00  0.00           H  
ATOM    280 2HB  ALA B  18     -94.711 -15.316-102.481  1.00  0.00           H  
ATOM    281 3HB  ALA B  18     -94.817 -13.637-101.902  1.00  0.00           H  
ATOM    282  N   ARG B  19     -92.367 -12.150-101.273  1.00  0.00           N  
ATOM    283  CA  ARG B  19     -91.789 -10.811-101.303  1.00  0.00           C  
ATOM    284  C   ARG B  19     -90.269 -10.867-101.221  1.00  0.00           C  
ATOM    285  O   ARG B  19     -89.573 -10.123-101.913  1.00  0.00           O  
ATOM    286  CB  ARG B  19     -92.326  -9.971-100.154  1.00  0.00           C  
ATOM    287  CG  ARG B  19     -91.823  -8.536-100.122  1.00  0.00           C  
ATOM    288  CD  ARG B  19     -92.410  -7.773 -98.991  1.00  0.00           C  
ATOM    289  NE  ARG B  19     -92.015  -8.323 -97.704  1.00  0.00           N  
ATOM    290  CZ  ARG B  19     -90.835  -8.083 -97.100  1.00  0.00           C  
ATOM    291  NH1 ARG B  19     -89.948  -7.304 -97.676  1.00  0.00           N1+
ATOM    292  NH2 ARG B  19     -90.570  -8.631 -95.926  1.00  0.00           N  
ATOM    293  H   ARG B  19     -92.947 -12.417-100.491  1.00  0.00           H  
ATOM    294  HA  ARG B  19     -92.068 -10.335-102.242  1.00  0.00           H  
ATOM    295 1HB  ARG B  19     -93.413  -9.938-100.204  1.00  0.00           H  
ATOM    296 2HB  ARG B  19     -92.056 -10.436 -99.205  1.00  0.00           H  
ATOM    297 1HG  ARG B  19     -90.738  -8.532-100.012  1.00  0.00           H  
ATOM    298 2HG  ARG B  19     -92.095  -8.034-101.051  1.00  0.00           H  
ATOM    299 1HD  ARG B  19     -92.075  -6.738 -99.037  1.00  0.00           H  
ATOM    300 2HD  ARG B  19     -93.497  -7.806 -99.055  1.00  0.00           H  
ATOM    301  HE  ARG B  19     -92.673  -8.927 -97.229  1.00  0.00           H  
ATOM    302 1HH1 ARG B  19     -90.149  -6.885 -98.573  1.00  0.00           H  
ATOM    303 2HH1 ARG B  19     -89.063  -7.124 -97.224  1.00  0.00           H  
ATOM    304 1HH2 ARG B  19     -91.253  -9.230 -95.482  1.00  0.00           H  
ATOM    305 2HH2 ARG B  19     -89.686  -8.451 -95.474  1.00  0.00           H  
ATOM    306  N   LEU B  20     -89.758 -11.751-100.372  1.00  0.00           N  
ATOM    307  CA  LEU B  20     -88.318 -11.904-100.200  1.00  0.00           C  
ATOM    308  C   LEU B  20     -87.662 -12.413-101.476  1.00  0.00           C  
ATOM    309  O   LEU B  20     -86.583 -11.956-101.855  1.00  0.00           O  
ATOM    310  CB  LEU B  20     -88.023 -12.871 -99.046  1.00  0.00           C  
ATOM    311  CG  LEU B  20     -86.539 -13.094 -98.729  1.00  0.00           C  
ATOM    312  CD1 LEU B  20     -85.893 -11.765 -98.358  1.00  0.00           C  
ATOM    313  CD2 LEU B  20     -86.408 -14.101 -97.596  1.00  0.00           C  
ATOM    314  H   LEU B  20     -90.382 -12.332 -99.832  1.00  0.00           H  
ATOM    315  HA  LEU B  20     -87.894 -10.931 -99.960  1.00  0.00           H  
ATOM    316 1HB  LEU B  20     -88.501 -12.491 -98.144  1.00  0.00           H  
ATOM    317 2HB  LEU B  20     -88.461 -13.840 -99.283  1.00  0.00           H  
ATOM    318  HG  LEU B  20     -86.031 -13.476 -99.615  1.00  0.00           H  
ATOM    319 1HD1 LEU B  20     -84.838 -11.925 -98.133  1.00  0.00           H  
ATOM    320 2HD1 LEU B  20     -85.984 -11.071 -99.193  1.00  0.00           H  
ATOM    321 3HD1 LEU B  20     -86.392 -11.350 -97.483  1.00  0.00           H  
ATOM    322 1HD2 LEU B  20     -85.352 -14.260 -97.371  1.00  0.00           H  
ATOM    323 2HD2 LEU B  20     -86.914 -13.718 -96.709  1.00  0.00           H  
ATOM    324 3HD2 LEU B  20     -86.861 -15.046 -97.894  1.00  0.00           H  
ATOM    325  N   GLY B  21     -88.317 -13.361-102.136  1.00  0.00           N  
ATOM    326  CA  GLY B  21     -87.798 -13.933-103.373  1.00  0.00           C  
ATOM    327  C   GLY B  21     -87.736 -12.888-104.480  1.00  0.00           C  
ATOM    328  O   GLY B  21     -86.773 -12.838-105.246  1.00  0.00           O  
ATOM    329  H   GLY B  21     -89.199 -13.693-101.773  1.00  0.00           H  
ATOM    330 1HA  GLY B  21     -86.802 -14.339-103.195  1.00  0.00           H  
ATOM    331 2HA  GLY B  21     -88.432 -14.761-103.685  1.00  0.00           H  
ATOM    332  N   LEU B  22     -88.770 -12.057-104.560  1.00  0.00           N  
ATOM    333  CA  LEU B  22     -88.834 -11.011-105.574  1.00  0.00           C  
ATOM    334  C   LEU B  22     -87.730  -9.980-105.375  1.00  0.00           C  
ATOM    335  O   LEU B  22     -87.138  -9.496-106.340  1.00  0.00           O  
ATOM    336  CB  LEU B  22     -90.203 -10.319-105.535  1.00  0.00           C  
ATOM    337  CG  LEU B  22     -91.393 -11.171-105.991  1.00  0.00           C  
ATOM    338  CD1 LEU B  22     -92.689 -10.415-105.732  1.00  0.00           C  
ATOM    339  CD2 LEU B  22     -91.242 -11.506-107.467  1.00  0.00           C  
ATOM    340  H   LEU B  22     -89.529 -12.151-103.902  1.00  0.00           H  
ATOM    341  HA  LEU B  22     -88.702 -11.471-106.554  1.00  0.00           H  
ATOM    342 1HB  LEU B  22     -90.398  -9.995-104.514  1.00  0.00           H  
ATOM    343 2HB  LEU B  22     -90.163  -9.435-106.172  1.00  0.00           H  
ATOM    344  HG  LEU B  22     -91.424 -12.094-105.411  1.00  0.00           H  
ATOM    345 1HD1 LEU B  22     -93.535 -11.021-106.056  1.00  0.00           H  
ATOM    346 2HD1 LEU B  22     -92.781 -10.205-104.666  1.00  0.00           H  
ATOM    347 3HD1 LEU B  22     -92.680  -9.478-106.287  1.00  0.00           H  
ATOM    348 1HD2 LEU B  22     -92.087 -12.113-107.792  1.00  0.00           H  
ATOM    349 2HD2 LEU B  22     -91.212 -10.584-108.049  1.00  0.00           H  
ATOM    350 3HD2 LEU B  22     -90.317 -12.061-107.622  1.00  0.00           H  
ATOM    351  N   GLU B  23     -87.472  -9.661-104.104  1.00  0.00           N  
ATOM    352  CA  GLU B  23     -86.522  -8.626-103.721  1.00  0.00           C  
ATOM    353  C   GLU B  23     -85.092  -8.961-104.134  1.00  0.00           C  
ATOM    354  O   GLU B  23     -84.313  -8.074-104.484  1.00  0.00           O  
ATOM    355  CB  GLU B  23     -86.579  -8.400-102.209  1.00  0.00           C  
ATOM    356  CG  GLU B  23     -85.702  -7.259-101.710  1.00  0.00           C  
ATOM    357  CD  GLU B  23     -85.864  -6.998-100.238  1.00  0.00           C  
ATOM    358  OE1 GLU B  23     -86.653  -7.669 -99.618  1.00  0.00           O  
ATOM    359  OE2 GLU B  23     -85.197  -6.126 -99.734  1.00  0.00           O1-
ATOM    360  H   GLU B  23     -87.964 -10.168-103.383  1.00  0.00           H  
ATOM    361  HA  GLU B  23     -86.799  -7.699-104.224  1.00  0.00           H  
ATOM    362 1HB  GLU B  23     -87.605  -8.187-101.910  1.00  0.00           H  
ATOM    363 2HB  GLU B  23     -86.270  -9.309-101.693  1.00  0.00           H  
ATOM    364 1HG  GLU B  23     -84.659  -7.501-101.911  1.00  0.00           H  
ATOM    365 2HG  GLU B  23     -85.951  -6.355-102.264  1.00  0.00           H  
ATOM    366  N   ARG B  24     -84.754 -10.242-104.092  1.00  0.00           N  
ATOM    367  CA  ARG B  24     -83.417 -10.708-104.452  1.00  0.00           C  
ATOM    368  C   ARG B  24     -83.232 -10.743-105.964  1.00  0.00           C  
ATOM    369  O   ARG B  24     -84.178 -10.994-106.710  1.00  0.00           O  
ATOM    370  CB  ARG B  24     -83.162 -12.095-103.882  1.00  0.00           C  
ATOM    371  CG  ARG B  24     -83.172 -12.175-102.364  1.00  0.00           C  
ATOM    372  CD  ARG B  24     -82.051 -11.405-101.766  1.00  0.00           C  
ATOM    373  NE  ARG B  24     -80.757 -11.912-102.193  1.00  0.00           N  
ATOM    374  CZ  ARG B  24     -80.110 -12.942-101.613  1.00  0.00           C  
ATOM    375  NH1 ARG B  24     -80.648 -13.563-100.587  1.00  0.00           N1+
ATOM    376  NH2 ARG B  24     -78.934 -13.328-102.077  1.00  0.00           N  
ATOM    377  H   ARG B  24     -85.447 -10.916-103.799  1.00  0.00           H  
ATOM    378  HA  ARG B  24     -82.686 -10.019-104.029  1.00  0.00           H  
ATOM    379 1HB  ARG B  24     -83.919 -12.786-104.253  1.00  0.00           H  
ATOM    380 2HB  ARG B  24     -82.193 -12.457-104.225  1.00  0.00           H  
ATOM    381 1HG  ARG B  24     -84.109 -11.768-101.984  1.00  0.00           H  
ATOM    382 2HG  ARG B  24     -83.076 -13.216-102.054  1.00  0.00           H  
ATOM    383 1HD  ARG B  24     -82.125 -10.361-102.069  1.00  0.00           H  
ATOM    384 2HD  ARG B  24     -82.102 -11.471-100.680  1.00  0.00           H  
ATOM    385  HE  ARG B  24     -80.310 -11.459-102.979  1.00  0.00           H  
ATOM    386 1HH1 ARG B  24     -81.547 -13.267-100.234  1.00  0.00           H  
ATOM    387 2HH1 ARG B  24     -80.164 -14.335-100.153  1.00  0.00           H  
ATOM    388 1HH2 ARG B  24     -78.520 -12.851-102.865  1.00  0.00           H  
ATOM    389 2HH2 ARG B  24     -78.450 -14.100-101.642  1.00  0.00           H  
ATOM    390  N   PRO B  25     -82.008 -10.489-106.416  1.00  0.00           N  
ATOM    391  CA  PRO B  25     -81.707 -10.485-107.845  1.00  0.00           C  
ATOM    392  C   PRO B  25     -82.000 -11.849-108.464  1.00  0.00           C  
ATOM    393  O   PRO B  25     -81.625 -12.884-107.915  1.00  0.00           O  
ATOM    394  CB  PRO B  25     -80.212 -10.155-107.884  1.00  0.00           C  
ATOM    395  CG  PRO B  25     -79.965  -9.426-106.607  1.00  0.00           C  
ATOM    396  CD  PRO B  25     -80.861 -10.108-105.608  1.00  0.00           C  
ATOM    397  HA  PRO B  25     -82.297  -9.698-108.337  1.00  0.00           H  
ATOM    398 1HB  PRO B  25     -79.624 -11.080-107.968  1.00  0.00           H  
ATOM    399 2HB  PRO B  25     -79.984  -9.547-108.772  1.00  0.00           H  
ATOM    400 1HG  PRO B  25     -78.901  -9.489-106.333  1.00  0.00           H  
ATOM    401 2HG  PRO B  25     -80.199  -8.358-106.727  1.00  0.00           H  
ATOM    402 1HD  PRO B  25     -80.343 -10.982-105.187  1.00  0.00           H  
ATOM    403 2HD  PRO B  25     -81.132  -9.398-104.813  1.00  0.00           H  
ATOM    404  N   ARG B  26     -82.674 -11.839-109.612  1.00  0.00           N  
ATOM    405  CA  ARG B  26     -83.229 -13.059-110.191  1.00  0.00           C  
ATOM    406  C   ARG B  26     -82.147 -13.962-110.770  1.00  0.00           C  
ATOM    407  O   ARG B  26     -81.306 -13.518-111.552  1.00  0.00           O  
ATOM    408  CB  ARG B  26     -84.230 -12.717-111.284  1.00  0.00           C  
ATOM    409  CG  ARG B  26     -84.943 -13.914-111.894  1.00  0.00           C  
ATOM    410  CD  ARG B  26     -85.940 -13.499-112.914  1.00  0.00           C  
ATOM    411  NE  ARG B  26     -86.576 -14.641-113.548  1.00  0.00           N  
ATOM    412  CZ  ARG B  26     -87.671 -15.269-113.075  1.00  0.00           C  
ATOM    413  NH1 ARG B  26     -88.238 -14.852-111.965  1.00  0.00           N1+
ATOM    414  NH2 ARG B  26     -88.174 -16.301-113.727  1.00  0.00           N  
ATOM    415  H   ARG B  26     -82.804 -10.961-110.095  1.00  0.00           H  
ATOM    416  HA  ARG B  26     -83.746 -13.611-109.406  1.00  0.00           H  
ATOM    417 1HB  ARG B  26     -84.991 -12.049-110.885  1.00  0.00           H  
ATOM    418 2HB  ARG B  26     -83.722 -12.191-112.092  1.00  0.00           H  
ATOM    419 1HG  ARG B  26     -84.214 -14.567-112.374  1.00  0.00           H  
ATOM    420 2HG  ARG B  26     -85.465 -14.465-111.111  1.00  0.00           H  
ATOM    421 1HD  ARG B  26     -86.715 -12.896-112.441  1.00  0.00           H  
ATOM    422 2HD  ARG B  26     -85.446 -12.911-113.687  1.00  0.00           H  
ATOM    423  HE  ARG B  26     -86.168 -14.990-114.406  1.00  0.00           H  
ATOM    424 1HH1 ARG B  26     -87.852 -14.063-111.466  1.00  0.00           H  
ATOM    425 2HH1 ARG B  26     -89.057 -15.322-111.610  1.00  0.00           H  
ATOM    426 1HH2 ARG B  26     -87.739 -16.621-114.581  1.00  0.00           H  
ATOM    427 2HH2 ARG B  26     -88.993 -16.771-113.372  1.00  0.00           H  
ATOM    428  N   THR B  27     -82.179 -15.233-110.378  1.00  0.00           N  
ATOM    429  CA  THR B  27     -81.211 -16.213-110.856  1.00  0.00           C  
ATOM    430  C   THR B  27     -81.868 -17.546-111.169  1.00  0.00           C  
ATOM    431  O   THR B  27     -82.973 -17.829-110.705  1.00  0.00           O  
ATOM    432  CB  THR B  27     -80.085 -16.426-109.826  1.00  0.00           C  
ATOM    433  CG2 THR B  27     -79.416 -15.102-109.489  1.00  0.00           C  
ATOM    434  OG1 THR B  27     -80.630 -17.001-108.632  1.00  0.00           O  
ATOM    435  H   THR B  27     -82.896 -15.526-109.730  1.00  0.00           H  
ATOM    436  HA  THR B  27     -80.766 -15.838-111.778  1.00  0.00           H  
ATOM    437  HB  THR B  27     -79.342 -17.108-110.237  1.00  0.00           H  
ATOM    438  HG1 THR B  27     -79.926 -17.133-107.991  1.00  0.00           H  
ATOM    439 1HG2 THR B  27     -78.623 -15.272-108.759  1.00  0.00           H  
ATOM    440 2HG2 THR B  27     -78.990 -14.668-110.392  1.00  0.00           H  
ATOM    441 3HG2 THR B  27     -80.153 -14.418-109.069  1.00  0.00           H  
ATOM    442  N   PRO B  28     -81.465 -18.578-111.911  1.00  0.00           N  
ATOM    443  CA  PRO B  28     -82.269 -19.793-111.902  1.00  0.00           C  
ATOM    444  C   PRO B  28     -82.344 -20.411-110.496  1.00  0.00           C  
ATOM    445  O   PRO B  28     -83.383 -20.931-110.091  1.00  0.00           O  
ATOM    446  CB  PRO B  28     -81.517 -20.700-112.882  1.00  0.00           C  
ATOM    447  CG  PRO B  28     -80.148 -20.116-112.944  1.00  0.00           C  
ATOM    448  CD  PRO B  28     -80.360 -18.641-112.736  1.00  0.00           C  
ATOM    449  HA  PRO B  28     -83.278 -19.562-112.273  1.00  0.00           H  
ATOM    450 1HB  PRO B  28     -81.522 -21.737-112.514  1.00  0.00           H  
ATOM    451 2HB  PRO B  28     -82.025 -20.703-113.857  1.00  0.00           H  
ATOM    452 1HG  PRO B  28     -79.507 -20.565-112.171  1.00  0.00           H  
ATOM    453 2HG  PRO B  28     -79.681 -20.344-113.914  1.00  0.00           H  
ATOM    454 1HD  PRO B  28     -79.482 -18.210-112.231  1.00  0.00           H  
ATOM    455 2HD  PRO B  28     -80.526 -18.152-113.708  1.00  0.00           H  
ATOM    456  N   LYS B  29     -81.233 -20.349-109.755  1.00  0.00           N  
ATOM    457  CA  LYS B  29     -81.125 -21.024-108.467  1.00  0.00           C  
ATOM    458  C   LYS B  29     -82.037 -20.381-107.430  1.00  0.00           C  
ATOM    459  O   LYS B  29     -82.678 -21.072-106.638  1.00  0.00           O  
ATOM    460  CB  LYS B  29     -79.677 -21.011-107.975  1.00  0.00           C  
ATOM    461  CG  LYS B  29     -78.734 -21.904-108.770  1.00  0.00           C  
ATOM    462  CD  LYS B  29     -77.313 -21.825-108.234  1.00  0.00           C  
ATOM    463  CE  LYS B  29     -76.368 -22.710-109.034  1.00  0.00           C  
ATOM    464  NZ  LYS B  29     -74.966 -22.611-108.543  1.00  0.00           N1+
ATOM    465  H   LYS B  29     -80.446 -19.818-110.100  1.00  0.00           H  
ATOM    466  HA  LYS B  29     -81.442 -22.060-108.592  1.00  0.00           H  
ATOM    467 1HB  LYS B  29     -79.288 -19.994-108.015  1.00  0.00           H  
ATOM    468 2HB  LYS B  29     -79.644 -21.333-106.934  1.00  0.00           H  
ATOM    469 1HG  LYS B  29     -79.078 -22.939-108.714  1.00  0.00           H  
ATOM    470 2HG  LYS B  29     -78.738 -21.596-109.816  1.00  0.00           H  
ATOM    471 1HD  LYS B  29     -76.963 -20.793-108.285  1.00  0.00           H  
ATOM    472 2HD  LYS B  29     -77.299 -22.143-107.192  1.00  0.00           H  
ATOM    473 1HE  LYS B  29     -76.694 -23.747-108.962  1.00  0.00           H  
ATOM    474 2HE  LYS B  29     -76.394 -22.415-110.083  1.00  0.00           H  
ATOM    475 1HZ  LYS B  29     -74.372 -23.212-109.099  1.00  0.00           H  
ATOM    476 2HZ  LYS B  29     -74.647 -21.656-108.623  1.00  0.00           H  
ATOM    477 3HZ  LYS B  29     -74.925 -22.900-107.577  1.00  0.00           H  
ATOM    478  N   SER B  30     -82.089 -19.052-107.439  1.00  0.00           N  
ATOM    479  CA  SER B  30     -82.922 -18.313-106.498  1.00  0.00           C  
ATOM    480  C   SER B  30     -84.401 -18.598-106.729  1.00  0.00           C  
ATOM    481  O   SER B  30     -85.168 -18.754-105.779  1.00  0.00           O  
ATOM    482  CB  SER B  30     -82.659 -16.825-106.627  1.00  0.00           C  
ATOM    483  OG  SER B  30     -81.354 -16.509-106.228  1.00  0.00           O  
ATOM    484  H   SER B  30     -81.539 -18.542-108.115  1.00  0.00           H  
ATOM    485  HA  SER B  30     -82.666 -18.629-105.487  1.00  0.00           H  
ATOM    486 1HB  SER B  30     -82.811 -16.516-107.661  1.00  0.00           H  
ATOM    487 2HB  SER B  30     -83.372 -16.275-106.014  1.00  0.00           H  
ATOM    488  HG  SER B  30     -81.265 -15.559-106.337  1.00  0.00           H  
ATOM    489  N   VAL B  31     -84.794 -18.665-107.996  1.00  0.00           N  
ATOM    490  CA  VAL B  31     -86.182 -18.933-108.354  1.00  0.00           C  
ATOM    491  C   VAL B  31     -86.607 -20.328-107.911  1.00  0.00           C  
ATOM    492  O   VAL B  31     -87.718 -20.522-107.418  1.00  0.00           O  
ATOM    493  CB  VAL B  31     -86.378 -18.798-109.876  1.00  0.00           C  
ATOM    494  CG1 VAL B  31     -87.771 -19.259-110.277  1.00  0.00           C  
ATOM    495  CG2 VAL B  31     -86.142 -17.359-110.302  1.00  0.00           C  
ATOM    496  H   VAL B  31     -84.115 -18.528-108.730  1.00  0.00           H  
ATOM    497  HA  VAL B  31     -86.816 -18.200-107.853  1.00  0.00           H  
ATOM    498  HB  VAL B  31     -85.665 -19.450-110.383  1.00  0.00           H  
ATOM    499 1HG1 VAL B  31     -87.892 -19.158-111.356  1.00  0.00           H  
ATOM    500 2HG1 VAL B  31     -87.905 -20.303-109.993  1.00  0.00           H  
ATOM    501 3HG1 VAL B  31     -88.516 -18.646-109.770  1.00  0.00           H  
ATOM    502 1HG2 VAL B  31     -86.281 -17.271-111.380  1.00  0.00           H  
ATOM    503 2HG2 VAL B  31     -86.850 -16.706-109.791  1.00  0.00           H  
ATOM    504 3HG2 VAL B  31     -85.125 -17.063-110.044  1.00  0.00           H  
ATOM    505  N   GLU B  32     -85.715 -21.296-108.091  1.00  0.00           N  
ATOM    506  CA  GLU B  32     -85.996 -22.676-107.711  1.00  0.00           C  
ATOM    507  C   GLU B  32     -86.169 -22.808-106.204  1.00  0.00           C  
ATOM    508  O   GLU B  32     -87.051 -23.526-105.731  1.00  0.00           O  
ATOM    509  CB  GLU B  32     -84.872 -23.600-108.187  1.00  0.00           C  
ATOM    510  CG  GLU B  32     -85.099 -25.074-107.883  1.00  0.00           C  
ATOM    511  CD  GLU B  32     -86.285 -25.646-108.610  1.00  0.00           C  
ATOM    512  OE1 GLU B  32     -86.687 -25.073-109.593  1.00  0.00           O  
ATOM    513  OE2 GLU B  32     -86.788 -26.657-108.180  1.00  0.00           O1-
ATOM    514  H   GLU B  32     -84.820 -21.071-108.502  1.00  0.00           H  
ATOM    515  HA  GLU B  32     -86.927 -22.984-108.189  1.00  0.00           H  
ATOM    516 1HB  GLU B  32     -84.749 -23.496-109.266  1.00  0.00           H  
ATOM    517 2HB  GLU B  32     -83.934 -23.302-107.721  1.00  0.00           H  
ATOM    518 1HG  GLU B  32     -84.209 -25.634-108.167  1.00  0.00           H  
ATOM    519 2HG  GLU B  32     -85.244 -25.194-106.810  1.00  0.00           H  
ATOM    520  N   ALA B  33     -85.323 -22.110-105.453  1.00  0.00           N  
ATOM    521  CA  ALA B  33     -85.382 -22.147-103.996  1.00  0.00           C  
ATOM    522  C   ALA B  33     -86.685 -21.550-103.481  1.00  0.00           C  
ATOM    523  O   ALA B  33     -87.291 -22.073-102.545  1.00  0.00           O  
ATOM    524  CB  ALA B  33     -84.191 -21.411-103.399  1.00  0.00           C  
ATOM    525  H   ALA B  33     -84.621 -21.540-105.902  1.00  0.00           H  
ATOM    526  HA  ALA B  33     -85.345 -23.190-103.682  1.00  0.00           H  
ATOM    527 1HB  ALA B  33     -84.249 -21.447-102.312  1.00  0.00           H  
ATOM    528 2HB  ALA B  33     -83.267 -21.886-103.730  1.00  0.00           H  
ATOM    529 3HB  ALA B  33     -84.203 -20.373-103.728  1.00  0.00           H  
ATOM    530  N   THR B  34     -87.111 -20.453-104.098  1.00  0.00           N  
ATOM    531  CA  THR B  34     -88.344 -19.781-103.703  1.00  0.00           C  
ATOM    532  C   THR B  34     -89.557 -20.667-103.955  1.00  0.00           C  
ATOM    533  O   THR B  34     -90.476 -20.724-103.137  1.00  0.00           O  
ATOM    534  CB  THR B  34     -88.513 -18.447-104.454  1.00  0.00           C  
ATOM    535  CG2 THR B  34     -89.820 -17.776-104.061  1.00  0.00           C  
ATOM    536  OG1 THR B  34     -87.420 -17.576-104.136  1.00  0.00           O  
ATOM    537  H   THR B  34     -86.567 -20.075-104.860  1.00  0.00           H  
ATOM    538  HA  THR B  34     -88.296 -19.570-102.635  1.00  0.00           H  
ATOM    539  HB  THR B  34     -88.514 -18.631-105.527  1.00  0.00           H  
ATOM    540  HG1 THR B  34     -86.653 -17.821-104.661  1.00  0.00           H  
ATOM    541 1HG2 THR B  34     -89.924 -16.835-104.601  1.00  0.00           H  
ATOM    542 2HG2 THR B  34     -90.654 -18.432-104.312  1.00  0.00           H  
ATOM    543 3HG2 THR B  34     -89.823 -17.582-102.990  1.00  0.00           H  
ATOM    544  N   ARG B  35     -89.556 -21.356-105.091  1.00  0.00           N  
ATOM    545  CA  ARG B  35     -90.657 -22.239-105.453  1.00  0.00           C  
ATOM    546  C   ARG B  35     -90.768 -23.407-104.482  1.00  0.00           C  
ATOM    547  O   ARG B  35     -91.868 -23.800-104.091  1.00  0.00           O  
ATOM    548  CB  ARG B  35     -90.471 -22.775-106.866  1.00  0.00           C  
ATOM    549  CG  ARG B  35     -90.658 -21.745-107.969  1.00  0.00           C  
ATOM    550  CD  ARG B  35     -90.406 -22.328-109.312  1.00  0.00           C  
ATOM    551  NE  ARG B  35     -90.583 -21.347-110.371  1.00  0.00           N  
ATOM    552  CZ  ARG B  35     -90.291 -21.561-111.669  1.00  0.00           C  
ATOM    553  NH1 ARG B  35     -89.810 -22.723-112.051  1.00  0.00           N1+
ATOM    554  NH2 ARG B  35     -90.488 -20.602-112.557  1.00  0.00           N  
ATOM    555  H   ARG B  35     -88.771 -21.265-105.720  1.00  0.00           H  
ATOM    556  HA  ARG B  35     -91.585 -21.668-105.417  1.00  0.00           H  
ATOM    557 1HB  ARG B  35     -89.470 -23.191-106.969  1.00  0.00           H  
ATOM    558 2HB  ARG B  35     -91.181 -23.582-107.045  1.00  0.00           H  
ATOM    559 1HG  ARG B  35     -91.681 -21.368-107.945  1.00  0.00           H  
ATOM    560 2HG  ARG B  35     -89.963 -20.919-107.818  1.00  0.00           H  
ATOM    561 1HD  ARG B  35     -89.384 -22.701-109.361  1.00  0.00           H  
ATOM    562 2HD  ARG B  35     -91.101 -23.148-109.488  1.00  0.00           H  
ATOM    563  HE  ARG B  35     -90.951 -20.441-110.115  1.00  0.00           H  
ATOM    564 1HH1 ARG B  35     -89.659 -23.455-111.372  1.00  0.00           H  
ATOM    565 2HH1 ARG B  35     -89.590 -22.883-113.023  1.00  0.00           H  
ATOM    566 1HH2 ARG B  35     -90.859 -19.709-112.263  1.00  0.00           H  
ATOM    567 2HH2 ARG B  35     -90.270 -20.762-113.529  1.00  0.00           H  
ATOM    568  N   LEU B  36     -89.623 -23.960-104.094  1.00  0.00           N  
ATOM    569  CA  LEU B  36     -89.589 -25.084-103.167  1.00  0.00           C  
ATOM    570  C   LEU B  36     -90.122 -24.684-101.797  1.00  0.00           C  
ATOM    571  O   LEU B  36     -90.856 -25.441-101.161  1.00  0.00           O  
ATOM    572  CB  LEU B  36     -88.157 -25.615-103.030  1.00  0.00           C  
ATOM    573  CG  LEU B  36     -87.585 -26.312-104.271  1.00  0.00           C  
ATOM    574  CD1 LEU B  36     -86.110 -26.619-104.046  1.00  0.00           C  
ATOM    575  CD2 LEU B  36     -88.372 -27.584-104.547  1.00  0.00           C  
ATOM    576  H   LEU B  36     -88.754 -23.590-104.451  1.00  0.00           H  
ATOM    577  HA  LEU B  36     -90.221 -25.878-103.563  1.00  0.00           H  
ATOM    578 1HB  LEU B  36     -87.500 -24.782-102.786  1.00  0.00           H  
ATOM    579 2HB  LEU B  36     -88.128 -26.328-102.206  1.00  0.00           H  
ATOM    580  HG  LEU B  36     -87.660 -25.646-105.130  1.00  0.00           H  
ATOM    581 1HD1 LEU B  36     -85.704 -27.115-104.928  1.00  0.00           H  
ATOM    582 2HD1 LEU B  36     -85.567 -25.691-103.870  1.00  0.00           H  
ATOM    583 3HD1 LEU B  36     -86.003 -27.273-103.181  1.00  0.00           H  
ATOM    584 1HD2 LEU B  36     -87.966 -28.079-105.429  1.00  0.00           H  
ATOM    585 2HD2 LEU B  36     -88.298 -28.252-103.689  1.00  0.00           H  
ATOM    586 3HD2 LEU B  36     -89.419 -27.334-104.721  1.00  0.00           H  
ATOM    587  N   THR B  37     -89.749 -23.491-101.347  1.00  0.00           N  
ATOM    588  CA  THR B  37     -90.188 -22.988-100.052  1.00  0.00           C  
ATOM    589  C   THR B  37     -91.696 -22.777-100.025  1.00  0.00           C  
ATOM    590  O   THR B  37     -92.359 -23.089 -99.035  1.00  0.00           O  
ATOM    591  CB  THR B  37     -89.475 -21.670 -99.699  1.00  0.00           C  
ATOM    592  CG2 THR B  37     -89.971 -21.136 -98.363  1.00  0.00           C  
ATOM    593  OG1 THR B  37     -88.061 -21.893 -99.625  1.00  0.00           O  
ATOM    594  H   THR B  37     -89.145 -22.918-101.918  1.00  0.00           H  
ATOM    595  HA  THR B  37     -89.938 -23.727 -99.290  1.00  0.00           H  
ATOM    596  HB  THR B  37     -89.672 -20.931-100.475  1.00  0.00           H  
ATOM    597  HG1 THR B  37     -87.692 -21.903-100.511  1.00  0.00           H  
ATOM    598 1HG2 THR B  37     -89.456 -20.204 -98.130  1.00  0.00           H  
ATOM    599 2HG2 THR B  37     -91.044 -20.954 -98.421  1.00  0.00           H  
ATOM    600 3HG2 THR B  37     -89.768 -21.867 -97.582  1.00  0.00           H  
ATOM    601  N   LEU B  38     -92.234 -22.246-101.118  1.00  0.00           N  
ATOM    602  CA  LEU B  38     -93.666 -21.992-101.222  1.00  0.00           C  
ATOM    603  C   LEU B  38     -94.459 -23.292-101.190  1.00  0.00           C  
ATOM    604  O   LEU B  38     -95.509 -23.374-100.552  1.00  0.00           O  
ATOM    605  CB  LEU B  38     -93.975 -21.230-102.516  1.00  0.00           C  
ATOM    606  CG  LEU B  38     -93.472 -19.781-102.572  1.00  0.00           C  
ATOM    607  CD1 LEU B  38     -93.692 -19.220-103.969  1.00  0.00           C  
ATOM    608  CD2 LEU B  38     -94.202 -18.950-101.527  1.00  0.00           C  
ATOM    609  H   LEU B  38     -91.635 -22.012-101.896  1.00  0.00           H  
ATOM    610  HA  LEU B  38     -93.971 -21.381-100.374  1.00  0.00           H  
ATOM    611 1HB  LEU B  38     -93.529 -21.767-103.351  1.00  0.00           H  
ATOM    612 2HB  LEU B  38     -95.056 -21.210-102.659  1.00  0.00           H  
ATOM    613  HG  LEU B  38     -92.401 -19.759-102.369  1.00  0.00           H  
ATOM    614 1HD1 LEU B  38     -93.334 -18.190-104.009  1.00  0.00           H  
ATOM    615 2HD1 LEU B  38     -93.143 -19.821-104.694  1.00  0.00           H  
ATOM    616 3HD1 LEU B  38     -94.755 -19.243-104.209  1.00  0.00           H  
ATOM    617 1HD2 LEU B  38     -93.844 -17.920-101.566  1.00  0.00           H  
ATOM    618 2HD2 LEU B  38     -95.273 -18.969-101.730  1.00  0.00           H  
ATOM    619 3HD2 LEU B  38     -94.013 -19.363-100.537  1.00  0.00           H  
ATOM    620  N   ASP B  39     -93.951 -24.307-101.880  1.00  0.00           N  
ATOM    621  CA  ASP B  39     -94.611 -25.606-101.932  1.00  0.00           C  
ATOM    622  C   ASP B  39     -94.644 -26.262-100.558  1.00  0.00           C  
ATOM    623  O   ASP B  39     -95.649 -26.857-100.168  1.00  0.00           O  
ATOM    624  CB  ASP B  39     -93.903 -26.528-102.928  1.00  0.00           C  
ATOM    625  CG  ASP B  39     -94.126 -26.118-104.378  1.00  0.00           C  
ATOM    626  OD1 ASP B  39     -95.024 -25.348-104.625  1.00  0.00           O  
ATOM    627  OD2 ASP B  39     -93.397 -26.579-105.223  1.00  0.00           O1-
ATOM    628  H   ASP B  39     -93.085 -24.175-102.382  1.00  0.00           H  
ATOM    629  HA  ASP B  39     -95.639 -25.458-102.265  1.00  0.00           H  
ATOM    630 1HB  ASP B  39     -92.832 -26.527-102.726  1.00  0.00           H  
ATOM    631 2HB  ASP B  39     -94.260 -27.549-102.795  1.00  0.00           H  
ATOM    632  N   ALA B  40     -93.540 -26.150 -99.827  1.00  0.00           N  
ATOM    633  CA  ALA B  40     -93.440 -26.732 -98.495  1.00  0.00           C  
ATOM    634  C   ALA B  40     -94.416 -26.071 -97.530  1.00  0.00           C  
ATOM    635  O   ALA B  40     -95.046 -26.743 -96.713  1.00  0.00           O  
ATOM    636  CB  ALA B  40     -92.016 -26.613 -97.971  1.00  0.00           C  
ATOM    637  H   ALA B  40     -92.749 -25.647-100.205  1.00  0.00           H  
ATOM    638  HA  ALA B  40     -93.703 -27.787 -98.566  1.00  0.00           H  
ATOM    639 1HB  ALA B  40     -91.957 -27.053 -96.976  1.00  0.00           H  
ATOM    640 2HB  ALA B  40     -91.337 -27.140 -98.642  1.00  0.00           H  
ATOM    641 3HB  ALA B  40     -91.733 -25.563 -97.920  1.00  0.00           H  
ATOM    642  N   ILE B  41     -94.537 -24.752 -97.629  1.00  0.00           N  
ATOM    643  CA  ILE B  41     -95.437 -23.998 -96.765  1.00  0.00           C  
ATOM    644  C   ILE B  41     -96.890 -24.376 -97.020  1.00  0.00           C  
ATOM    645  O   ILE B  41     -97.680 -24.510 -96.084  1.00  0.00           O  
ATOM    646  CB  ILE B  41     -95.257 -22.483 -96.972  1.00  0.00           C  
ATOM    647  CG1 ILE B  41     -93.881 -22.036 -96.472  1.00  0.00           C  
ATOM    648  CG2 ILE B  41     -96.360 -21.714 -96.263  1.00  0.00           C  
ATOM    649  CD1 ILE B  41     -93.512 -20.627 -96.875  1.00  0.00           C  
ATOM    650  H   ILE B  41     -93.991 -24.258 -98.321  1.00  0.00           H  
ATOM    651  HA  ILE B  41     -95.201 -24.235 -95.728  1.00  0.00           H  
ATOM    652  HB  ILE B  41     -95.294 -22.254 -98.036  1.00  0.00           H  
ATOM    653 1HG1 ILE B  41     -93.852 -22.098 -95.384  1.00  0.00           H  
ATOM    654 2HG1 ILE B  41     -93.116 -22.712 -96.856  1.00  0.00           H  
ATOM    655 1HG2 ILE B  41     -96.218 -20.646 -96.418  1.00  0.00           H  
ATOM    656 2HG2 ILE B  41     -97.328 -22.013 -96.664  1.00  0.00           H  
ATOM    657 3HG2 ILE B  41     -96.328 -21.933 -95.195  1.00  0.00           H  
ATOM    658 1HD1 ILE B  41     -92.524 -20.383 -96.484  1.00  0.00           H  
ATOM    659 2HD1 ILE B  41     -93.500 -20.552 -97.963  1.00  0.00           H  
ATOM    660 3HD1 ILE B  41     -94.244 -19.930 -96.470  1.00  0.00           H  
ATOM    661  N   ARG B  42     -97.238 -24.548 -98.290  1.00  0.00           N  
ATOM    662  CA  ARG B  42     -98.599 -24.912 -98.670  1.00  0.00           C  
ATOM    663  C   ARG B  42     -98.964 -26.295 -98.148  1.00  0.00           C  
ATOM    664  O   ARG B  42    -100.080 -26.516 -97.675  1.00  0.00           O  
ATOM    665  CB  ARG B  42     -98.758 -24.886-100.183  1.00  0.00           C  
ATOM    666  CG  ARG B  42    -100.170 -25.149-100.681  1.00  0.00           C  
ATOM    667  CD  ARG B  42    -100.277 -24.961-102.151  1.00  0.00           C  
ATOM    668  NE  ARG B  42     -99.438 -25.898-102.880  1.00  0.00           N  
ATOM    669  CZ  ARG B  42     -98.302 -25.567-103.525  1.00  0.00           C  
ATOM    670  NH1 ARG B  42     -97.885 -24.320-103.522  1.00  0.00           N1+
ATOM    671  NH2 ARG B  42     -97.608 -26.494-104.161  1.00  0.00           N  
ATOM    672  H   ARG B  42     -96.543 -24.423 -99.011  1.00  0.00           H  
ATOM    673  HA  ARG B  42     -99.286 -24.185 -98.235  1.00  0.00           H  
ATOM    674 1HB  ARG B  42     -98.449 -23.914-100.564  1.00  0.00           H  
ATOM    675 2HB  ARG B  42     -98.105 -25.635-100.630  1.00  0.00           H  
ATOM    676 1HG  ARG B  42    -100.454 -26.175-100.446  1.00  0.00           H  
ATOM    677 2HG  ARG B  42    -100.862 -24.460-100.196  1.00  0.00           H  
ATOM    678 1HD  ARG B  42    -101.310 -25.114-102.464  1.00  0.00           H  
ATOM    679 2HD  ARG B  42     -99.965 -23.950-102.412  1.00  0.00           H  
ATOM    680  HE  ARG B  42     -99.727 -26.867-102.906  1.00  0.00           H  
ATOM    681 1HH1 ARG B  42     -98.415 -23.611-103.036  1.00  0.00           H  
ATOM    682 2HH1 ARG B  42     -97.034 -24.072-104.005  1.00  0.00           H  
ATOM    683 1HH2 ARG B  42     -97.929 -27.453-104.164  1.00  0.00           H  
ATOM    684 2HH2 ARG B  42     -96.758 -26.246-104.645  1.00  0.00           H  
ATOM    685  N   GLU B  43     -98.019 -27.225 -98.236  1.00  0.00           N  
ATOM    686  CA  GLU B  43     -98.241 -28.589 -97.772  1.00  0.00           C  
ATOM    687  C   GLU B  43     -98.456 -28.631 -96.266  1.00  0.00           C  
ATOM    688  O   GLU B  43     -99.314 -29.363 -95.771  1.00  0.00           O  
ATOM    689  CB  GLU B  43     -97.057 -29.481 -98.153  1.00  0.00           C  
ATOM    690  CG  GLU B  43     -97.227 -30.946 -97.778  1.00  0.00           C  
ATOM    691  CD  GLU B  43     -96.087 -31.807 -98.247  1.00  0.00           C  
ATOM    692  OE1 GLU B  43     -94.970 -31.532 -97.878  1.00  0.00           O  
ATOM    693  OE2 GLU B  43     -96.333 -32.739 -98.975  1.00  0.00           O1-
ATOM    694  H   GLU B  43     -97.124 -26.980 -98.635  1.00  0.00           H  
ATOM    695  HA  GLU B  43     -99.139 -28.977 -98.254  1.00  0.00           H  
ATOM    696 1HB  GLU B  43     -96.892 -29.428 -99.229  1.00  0.00           H  
ATOM    697 2HB  GLU B  43     -96.153 -29.114 -97.665  1.00  0.00           H  
ATOM    698 1HG  GLU B  43     -97.307 -31.026 -96.695  1.00  0.00           H  
ATOM    699 2HG  GLU B  43     -98.157 -31.315 -98.211  1.00  0.00           H  
ATOM    700  N   LEU B  44     -97.674 -27.841 -95.539  1.00  0.00           N  
ATOM    701  CA  LEU B  44     -97.778 -27.787 -94.085  1.00  0.00           C  
ATOM    702  C   LEU B  44     -99.126 -27.227 -93.651  1.00  0.00           C  
ATOM    703  O   LEU B  44     -99.736 -27.719 -92.701  1.00  0.00           O  
ATOM    704  CB  LEU B  44     -96.648 -26.926 -93.504  1.00  0.00           C  
ATOM    705  CG  LEU B  44     -95.237 -27.514 -93.620  1.00  0.00           C  
ATOM    706  CD1 LEU B  44     -94.216 -26.478 -93.170  1.00  0.00           C  
ATOM    707  CD2 LEU B  44     -95.142 -28.777 -92.778  1.00  0.00           C  
ATOM    708  H   LEU B  44     -96.989 -27.263 -96.006  1.00  0.00           H  
ATOM    709  HA  LEU B  44     -97.684 -28.800 -93.694  1.00  0.00           H  
ATOM    710 1HB  LEU B  44     -96.649 -25.964 -94.013  1.00  0.00           H  
ATOM    711 2HB  LEU B  44     -96.851 -26.755 -92.447  1.00  0.00           H  
ATOM    712  HG  LEU B  44     -95.028 -27.756 -94.662  1.00  0.00           H  
ATOM    713 1HD1 LEU B  44     -93.213 -26.896 -93.252  1.00  0.00           H  
ATOM    714 2HD1 LEU B  44     -94.292 -25.593 -93.801  1.00  0.00           H  
ATOM    715 3HD1 LEU B  44     -94.410 -26.204 -92.133  1.00  0.00           H  
ATOM    716 1HD2 LEU B  44     -94.139 -29.196 -92.861  1.00  0.00           H  
ATOM    717 2HD2 LEU B  44     -95.349 -28.536 -91.735  1.00  0.00           H  
ATOM    718 3HD2 LEU B  44     -95.871 -29.507 -93.133  1.00  0.00           H  
ATOM    719  N   THR B  45     -99.588 -26.197 -94.352  1.00  0.00           N  
ATOM    720  CA  THR B  45    -100.865 -25.569 -94.039  1.00  0.00           C  
ATOM    721  C   THR B  45    -102.023 -26.531 -94.267  1.00  0.00           C  
ATOM    722  O   THR B  45    -102.965 -26.584 -93.475  1.00  0.00           O  
ATOM    723  CB  THR B  45    -101.078 -24.296 -94.879  1.00  0.00           C  
ATOM    724  CG2 THR B  45    -102.431 -23.674 -94.571  1.00  0.00           C  
ATOM    725  OG1 THR B  45    -100.043 -23.349 -94.587  1.00  0.00           O  
ATOM    726  H   THR B  45     -99.039 -25.839 -95.120  1.00  0.00           H  
ATOM    727  HA  THR B  45    -100.864 -25.288 -92.985  1.00  0.00           H  
ATOM    728  HB  THR B  45    -101.034 -24.548 -95.938  1.00  0.00           H  
ATOM    729  HG1 THR B  45     -99.248 -23.586 -95.071  1.00  0.00           H  
ATOM    730 1HG2 THR B  45    -102.565 -22.775 -95.174  1.00  0.00           H  
ATOM    731 2HG2 THR B  45    -103.222 -24.387 -94.802  1.00  0.00           H  
ATOM    732 3HG2 THR B  45    -102.478 -23.411 -93.514  1.00  0.00           H  
ATOM    733  N   GLU B  46    -101.948 -27.293 -95.353  1.00  0.00           N  
ATOM    734  CA  GLU B  46    -102.990 -28.256 -95.687  1.00  0.00           C  
ATOM    735  C   GLU B  46    -103.072 -29.363 -94.644  1.00  0.00           C  
ATOM    736  O   GLU B  46    -104.162 -29.788 -94.261  1.00  0.00           O  
ATOM    737  CB  GLU B  46    -102.734 -28.862 -97.068  1.00  0.00           C  
ATOM    738  CG  GLU B  46    -102.926 -27.894 -98.226  1.00  0.00           C  
ATOM    739  CD  GLU B  46    -102.597 -28.503 -99.560  1.00  0.00           C  
ATOM    740  OE1 GLU B  46    -102.119 -29.612 -99.584  1.00  0.00           O  
ATOM    741  OE2 GLU B  46    -102.823 -27.858-100.558  1.00  0.00           O1-
ATOM    742  H   GLU B  46    -101.148 -27.202 -95.963  1.00  0.00           H  
ATOM    743  HA  GLU B  46    -103.949 -27.736 -95.706  1.00  0.00           H  
ATOM    744 1HB  GLU B  46    -101.712 -29.241 -97.116  1.00  0.00           H  
ATOM    745 2HB  GLU B  46    -103.403 -29.709 -97.224  1.00  0.00           H  
ATOM    746 1HG  GLU B  46    -103.965 -27.561 -98.238  1.00  0.00           H  
ATOM    747 2HG  GLU B  46    -102.296 -27.020 -98.064  1.00  0.00           H  
ATOM    748  N   LEU B  47    -101.914 -29.826 -94.186  1.00  0.00           N  
ATOM    749  CA  LEU B  47    -101.854 -30.884 -93.185  1.00  0.00           C  
ATOM    750  C   LEU B  47    -102.451 -30.424 -91.862  1.00  0.00           C  
ATOM    751  O   LEU B  47    -103.164 -31.175 -91.197  1.00  0.00           O  
ATOM    752  CB  LEU B  47    -100.401 -31.330 -92.970  1.00  0.00           C  
ATOM    753  CG  LEU B  47     -99.755 -32.076 -94.145  1.00  0.00           C  
ATOM    754  CD1 LEU B  47     -98.275 -32.290 -93.857  1.00  0.00           C  
ATOM    755  CD2 LEU B  47    -100.468 -33.402 -94.359  1.00  0.00           C  
ATOM    756  H   LEU B  47    -101.054 -29.435 -94.542  1.00  0.00           H  
ATOM    757  HA  LEU B  47    -102.432 -31.735 -93.545  1.00  0.00           H  
ATOM    758 1HB  LEU B  47     -99.796 -30.449 -92.763  1.00  0.00           H  
ATOM    759 2HB  LEU B  47    -100.364 -31.985 -92.100  1.00  0.00           H  
ATOM    760  HG  LEU B  47     -99.834 -31.471 -95.049  1.00  0.00           H  
ATOM    761 1HD1 LEU B  47     -97.814 -32.820 -94.691  1.00  0.00           H  
ATOM    762 2HD1 LEU B  47     -97.785 -31.324 -93.727  1.00  0.00           H  
ATOM    763 3HD1 LEU B  47     -98.163 -32.879 -92.947  1.00  0.00           H  
ATOM    764 1HD2 LEU B  47    -100.009 -33.932 -95.194  1.00  0.00           H  
ATOM    765 2HD2 LEU B  47    -100.388 -34.008 -93.456  1.00  0.00           H  
ATOM    766 3HD2 LEU B  47    -101.520 -33.218 -94.580  1.00  0.00           H  
ATOM    767  N   THR B  48    -102.154 -29.186 -91.483  1.00  0.00           N  
ATOM    768  CA  THR B  48    -102.662 -28.623 -90.236  1.00  0.00           C  
ATOM    769  C   THR B  48    -104.179 -28.493 -90.268  1.00  0.00           C  
ATOM    770  O   THR B  48    -104.856 -28.775 -89.279  1.00  0.00           O  
ATOM    771  CB  THR B  48    -102.030 -27.248 -89.952  1.00  0.00           C  
ATOM    772  CG2 THR B  48    -102.597 -26.657 -88.669  1.00  0.00           C  
ATOM    773  OG1 THR B  48    -100.610 -27.389 -89.821  1.00  0.00           O  
ATOM    774  H   THR B  48    -101.563 -28.619 -92.073  1.00  0.00           H  
ATOM    775  HA  THR B  48    -102.399 -29.297 -89.421  1.00  0.00           H  
ATOM    776  HB  THR B  48    -102.240 -26.573 -90.780  1.00  0.00           H  
ATOM    777  HG1 THR B  48    -100.212 -27.437 -90.693  1.00  0.00           H  
ATOM    778 1HG2 THR B  48    -102.139 -25.685 -88.484  1.00  0.00           H  
ATOM    779 2HG2 THR B  48    -103.676 -26.537 -88.770  1.00  0.00           H  
ATOM    780 3HG2 THR B  48    -102.382 -27.323 -87.836  1.00  0.00           H  
ATOM    781  N   LEU B  49    -104.706 -28.063 -91.410  1.00  0.00           N  
ATOM    782  CA  LEU B  49    -106.146 -27.894 -91.573  1.00  0.00           C  
ATOM    783  C   LEU B  49    -106.872 -29.230 -91.476  1.00  0.00           C  
ATOM    784  O   LEU B  49    -107.937 -29.326 -90.867  1.00  0.00           O  
ATOM    785  CB  LEU B  49    -106.452 -27.235 -92.924  1.00  0.00           C  
ATOM    786  CG  LEU B  49    -106.023 -25.769 -93.061  1.00  0.00           C  
ATOM    787  CD1 LEU B  49    -106.227 -25.312 -94.499  1.00  0.00           C  
ATOM    788  CD2 LEU B  49    -106.829 -24.912 -92.095  1.00  0.00           C  
ATOM    789  H   LEU B  49    -104.095 -27.848 -92.184  1.00  0.00           H  
ATOM    790  HA  LEU B  49    -106.510 -27.247 -90.776  1.00  0.00           H  
ATOM    791 1HB  LEU B  49    -105.952 -27.801 -93.707  1.00  0.00           H  
ATOM    792 2HB  LEU B  49    -107.527 -27.284 -93.098  1.00  0.00           H  
ATOM    793  HG  LEU B  49    -104.962 -25.677 -92.828  1.00  0.00           H  
ATOM    794 1HD1 LEU B  49    -105.921 -24.270 -94.596  1.00  0.00           H  
ATOM    795 2HD1 LEU B  49    -105.624 -25.929 -95.165  1.00  0.00           H  
ATOM    796 3HD1 LEU B  49    -107.278 -25.408 -94.766  1.00  0.00           H  
ATOM    797 1HD2 LEU B  49    -106.524 -23.869 -92.192  1.00  0.00           H  
ATOM    798 2HD2 LEU B  49    -107.890 -25.002 -92.328  1.00  0.00           H  
ATOM    799 3HD2 LEU B  49    -106.652 -25.248 -91.074  1.00  0.00           H  
ATOM    800  N   LYS B  50    -106.289 -30.259 -92.082  1.00  0.00           N  
ATOM    801  CA  LYS B  50    -106.880 -31.592 -92.066  1.00  0.00           C  
ATOM    802  C   LYS B  50    -106.924 -32.158 -90.653  1.00  0.00           C  
ATOM    803  O   LYS B  50    -107.908 -32.781 -90.253  1.00  0.00           O  
ATOM    804  CB  LYS B  50    -106.103 -32.534 -92.987  1.00  0.00           C  
ATOM    805  CG  LYS B  50    -106.269 -32.241 -94.472  1.00  0.00           C  
ATOM    806  CD  LYS B  50    -105.452 -33.205 -95.320  1.00  0.00           C  
ATOM    807  CE  LYS B  50    -105.609 -32.907 -96.804  1.00  0.00           C  
ATOM    808  NZ  LYS B  50    -104.785 -33.818 -97.644  1.00  0.00           N1+
ATOM    809  H   LYS B  50    -105.414 -30.115 -92.566  1.00  0.00           H  
ATOM    810  HA  LYS B  50    -107.907 -31.519 -92.428  1.00  0.00           H  
ATOM    811 1HB  LYS B  50    -105.040 -32.477 -92.752  1.00  0.00           H  
ATOM    812 2HB  LYS B  50    -106.423 -33.562 -92.810  1.00  0.00           H  
ATOM    813 1HG  LYS B  50    -107.321 -32.331 -94.746  1.00  0.00           H  
ATOM    814 2HG  LYS B  50    -105.944 -31.222 -94.681  1.00  0.00           H  
ATOM    815 1HD  LYS B  50    -104.398 -33.123 -95.050  1.00  0.00           H  
ATOM    816 2HD  LYS B  50    -105.780 -34.226 -95.128  1.00  0.00           H  
ATOM    817 1HE  LYS B  50    -106.654 -33.017 -97.088  1.00  0.00           H  
ATOM    818 2HE  LYS B  50    -105.307 -31.879 -97.002  1.00  0.00           H  
ATOM    819 1HZ  LYS B  50    -104.917 -33.588 -98.619  1.00  0.00           H  
ATOM    820 2HZ  LYS B  50    -103.810 -33.710 -97.402  1.00  0.00           H  
ATOM    821 3HZ  LYS B  50    -105.068 -34.773 -97.483  1.00  0.00           H  
ATOM    822  N   ALA B  51    -105.851 -31.938 -89.899  1.00  0.00           N  
ATOM    823  CA  ALA B  51    -105.766 -32.426 -88.528  1.00  0.00           C  
ATOM    824  C   ALA B  51    -106.806 -31.757 -87.639  1.00  0.00           C  
ATOM    825  O   ALA B  51    -107.396 -32.396 -86.768  1.00  0.00           O  
ATOM    826  CB  ALA B  51    -104.368 -32.198 -87.970  1.00  0.00           C  
ATOM    827  H   ALA B  51    -105.075 -31.420 -90.286  1.00  0.00           H  
ATOM    828  HA  ALA B  51    -105.972 -33.496 -88.536  1.00  0.00           H  
ATOM    829 1HB  ALA B  51    -104.320 -32.568 -86.947  1.00  0.00           H  
ATOM    830 2HB  ALA B  51    -103.640 -32.731 -88.584  1.00  0.00           H  
ATOM    831 3HB  ALA B  51    -104.141 -31.133 -87.983  1.00  0.00           H  
ATOM    832  N   LEU B  52    -106.970 -30.169 -88.032  1.00  0.00           N  
ATOM    833  CA  LEU B  52    -108.077 -29.444 -87.422  1.00  0.00           C  
ATOM    834  C   LEU B  52    -109.389 -30.202 -87.587  1.00  0.00           C  
ATOM    835  O   LEU B  52    -110.254 -30.163 -86.711  1.00  0.00           O  
ATOM    836  CB  LEU B  52    -108.204 -28.048 -88.044  1.00  0.00           C  
ATOM    837  CG  LEU B  52    -109.248 -27.125 -87.401  1.00  0.00           C  
ATOM    838  CD1 LEU B  52    -110.636 -27.505 -87.897  1.00  0.00           C  
ATOM    839  CD2 LEU B  52    -109.160 -27.237 -85.886  1.00  0.00           C  
ATOM    840  H   LEU B  52    -106.352 -29.681 -88.665  1.00  0.00           H  
ATOM    841  HA  LEU B  52    -107.874 -29.337 -86.357  1.00  0.00           H  
ATOM    842 1HB  LEU B  52    -107.238 -27.550 -87.979  1.00  0.00           H  
ATOM    843 2HB  LEU B  52    -108.464 -28.159 -89.096  1.00  0.00           H  
ATOM    844  HG  LEU B  52    -109.057 -26.095 -87.701  1.00  0.00           H  
ATOM    845 1HD1 LEU B  52    -111.378 -26.849 -87.441  1.00  0.00           H  
ATOM    846 2HD1 LEU B  52    -110.677 -27.398 -88.982  1.00  0.00           H  
ATOM    847 3HD1 LEU B  52    -110.850 -28.538 -87.626  1.00  0.00           H  
ATOM    848 1HD2 LEU B  52    -109.901 -26.580 -85.429  1.00  0.00           H  
ATOM    849 2HD2 LEU B  52    -109.352 -28.267 -85.585  1.00  0.00           H  
ATOM    850 3HD2 LEU B  52    -108.163 -26.943 -85.556  1.00  0.00           H  
ATOM    851  N   GLU B  53    -109.566 -30.898 -88.696  1.00  0.00           N  
ATOM    852  CA  GLU B  53    -110.613 -31.932 -88.734  1.00  0.00           C  
ATOM    853  C   GLU B  53    -110.303 -33.220 -87.941  1.00  0.00           C  
ATOM    854  O   GLU B  53    -111.179 -33.784 -87.286  1.00  0.00           O  
ATOM    855  CB  GLU B  53    -110.896 -32.304 -90.192  1.00  0.00           C  
ATOM    856  CG  GLU B  53    -111.564 -31.203 -91.003  1.00  0.00           C  
ATOM    857  CD  GLU B  53    -111.781 -31.586 -92.440  1.00  0.00           C  
ATOM    858  OE1 GLU B  53    -111.324 -32.632 -92.833  1.00  0.00           O  
ATOM    859  OE2 GLU B  53    -112.406 -30.831 -93.148  1.00  0.00           O1-
ATOM    860  H   GLU B  53    -109.002 -30.740 -89.518  1.00  0.00           H  
ATOM    861  HA  GLU B  53    -111.523 -31.521 -88.296  1.00  0.00           H  
ATOM    862 1HB  GLU B  53    -109.962 -32.566 -90.689  1.00  0.00           H  
ATOM    863 2HB  GLU B  53    -111.541 -33.182 -90.224  1.00  0.00           H  
ATOM    864 1HG  GLU B  53    -112.527 -30.967 -90.553  1.00  0.00           H  
ATOM    865 2HG  GLU B  53    -110.945 -30.309 -90.960  1.00  0.00           H  
ATOM    866  N   ALA B  54    -109.054 -33.685 -88.000  1.00  0.00           N  
ATOM    867  CA  ALA B  54    -108.729 -35.090 -87.687  1.00  0.00           C  
ATOM    868  C   ALA B  54    -108.902 -35.425 -86.209  1.00  0.00           C  
ATOM    869  O   ALA B  54    -108.738 -34.567 -85.343  1.00  0.00           O  
ATOM    870  CB  ALA B  54    -107.305 -35.407 -88.121  1.00  0.00           C  
ATOM    871  H   ALA B  54    -108.307 -33.059 -88.264  1.00  0.00           H  
ATOM    872  HA  ALA B  54    -109.416 -35.728 -88.242  1.00  0.00           H  
ATOM    873 1HB  ALA B  54    -107.078 -36.448 -87.892  1.00  0.00           H  
ATOM    874 2HB  ALA B  54    -107.205 -35.240 -89.193  1.00  0.00           H  
ATOM    875 3HB  ALA B  54    -106.611 -34.759 -87.588  1.00  0.00           H  
ATOM    876  N   PRO B  55    -109.235 -36.687 -85.935  1.00  0.00           N  
ATOM    877  CA  PRO B  55    -109.416 -37.153 -84.567  1.00  0.00           C  
ATOM    878  C   PRO B  55    -108.141 -36.951 -83.779  1.00  0.00           C  
ATOM    879  O   PRO B  55    -107.041 -37.161 -84.294  1.00  0.00           O  
ATOM    880  CB  PRO B  55    -109.749 -38.638 -84.739  1.00  0.00           C  
ATOM    881  CG  PRO B  55    -110.321 -38.729 -86.113  1.00  0.00           C  
ATOM    882  CD  PRO B  55    -109.528 -37.732 -86.915  1.00  0.00           C  
ATOM    883  HA  PRO B  55    -110.257 -36.613 -84.109  1.00  0.00           H  
ATOM    884 1HB  PRO B  55    -108.839 -39.244 -84.615  1.00  0.00           H  
ATOM    885 2HB  PRO B  55    -110.456 -38.958 -83.960  1.00  0.00           H  
ATOM    886 1HG  PRO B  55    -110.224 -39.755 -86.497  1.00  0.00           H  
ATOM    887 2HG  PRO B  55    -111.396 -38.497 -86.092  1.00  0.00           H  
ATOM    888 1HD  PRO B  55    -108.613 -38.210 -87.294  1.00  0.00           H  
ATOM    889 2HD  PRO B  55    -110.143 -37.358 -87.747  1.00  0.00           H  
ATOM    890  N   VAL B  56    -108.294 -36.547 -82.530  1.00  0.00           N  
ATOM    891  CA  VAL B  56    -107.174 -36.051 -81.755  1.00  0.00           C  
ATOM    892  C   VAL B  56    -106.087 -37.109 -81.583  1.00  0.00           C  
ATOM    893  O   VAL B  56    -104.909 -36.784 -81.434  1.00  0.00           O  
ATOM    894  CB  VAL B  56    -107.660 -35.589 -80.368  1.00  0.00           C  
ATOM    895  CG1 VAL B  56    -108.058 -36.786 -79.517  1.00  0.00           C  
ATOM    896  CG2 VAL B  56    -106.571 -34.778 -79.682  1.00  0.00           C  
ATOM    897  H   VAL B  56    -109.210 -36.583 -82.105  1.00  0.00           H  
ATOM    898  HA  VAL B  56    -106.743 -35.197 -82.277  1.00  0.00           H  
ATOM    899  HB  VAL B  56    -108.550 -34.973 -80.492  1.00  0.00           H  
ATOM    900 1HG1 VAL B  56    -108.399 -36.441 -78.541  1.00  0.00           H  
ATOM    901 2HG1 VAL B  56    -108.863 -37.332 -80.010  1.00  0.00           H  
ATOM    902 3HG1 VAL B  56    -107.199 -37.444 -79.389  1.00  0.00           H  
ATOM    903 1HG2 VAL B  56    -106.922 -34.454 -78.702  1.00  0.00           H  
ATOM    904 2HG2 VAL B  56    -105.679 -35.394 -79.563  1.00  0.00           H  
ATOM    905 3HG2 VAL B  56    -106.331 -33.905 -80.289  1.00  0.00           H  
ATOM    906  N   GLU B  57    -106.480 -38.380 -81.604  1.00  0.00           N  
ATOM    907  CA  GLU B  57    -105.544 -39.462 -81.319  1.00  0.00           C  
ATOM    908  C   GLU B  57    -104.398 -39.489 -82.326  1.00  0.00           C  
ATOM    909  O   GLU B  57    -103.227 -39.455 -81.949  1.00  0.00           O  
ATOM    910  CB  GLU B  57    -106.271 -40.809 -81.325  1.00  0.00           C  
ATOM    911  CG  GLU B  57    -107.267 -40.990 -80.189  1.00  0.00           C  
ATOM    912  CD  GLU B  57    -108.587 -40.321 -80.454  1.00  0.00           C  
ATOM    913  OE1 GLU B  57    -108.737 -39.742 -81.503  1.00  0.00           O  
ATOM    914  OE2 GLU B  57    -109.446 -40.389 -79.607  1.00  0.00           O1-
ATOM    915  H   GLU B  57    -107.440 -38.604 -81.820  1.00  0.00           H  
ATOM    916  HA  GLU B  57    -105.118 -39.299 -80.328  1.00  0.00           H  
ATOM    917 1HB  GLU B  57    -106.811 -40.927 -82.265  1.00  0.00           H  
ATOM    918 2HB  GLU B  57    -105.542 -41.616 -81.263  1.00  0.00           H  
ATOM    919 1HG  GLU B  57    -107.437 -42.055 -80.035  1.00  0.00           H  
ATOM    920 2HG  GLU B  57    -106.837 -40.584 -79.274  1.00  0.00           H  
ATOM    921  N   LYS B  58    -104.732 -39.550 -83.616  1.00  0.00           N  
ATOM    922  CA  LYS B  58    -104.448 -39.459 -85.050  1.00  0.00           C  
ATOM    923  C   LYS B  58    -103.572 -38.265 -85.287  1.00  0.00           C  
ATOM    924  O   LYS B  58    -102.808 -38.225 -86.252  1.00  0.00           O  
ATOM    925  CB  LYS B  58    -105.732 -39.349 -85.873  1.00  0.00           C  
ATOM    926  CG  LYS B  58    -105.510 -39.291 -87.379  1.00  0.00           C  
ATOM    927  CD  LYS B  58    -104.945 -40.602 -87.905  1.00  0.00           C  
ATOM    928  CE  LYS B  58    -104.818 -40.584 -89.422  1.00  0.00           C  
ATOM    929  NZ  LYS B  58    -104.233 -41.846 -89.948  1.00  0.00           N1+
ATOM    930  H   LYS B  58    -105.667 -39.783 -83.314  1.00  0.00           H  
ATOM    931  HA  LYS B  58    -103.914 -40.359 -85.354  1.00  0.00           H  
ATOM    932 1HB  LYS B  58    -106.375 -40.204 -85.663  1.00  0.00           H  
ATOM    933 2HB  LYS B  58    -106.276 -38.451 -85.582  1.00  0.00           H  
ATOM    934 1HG  LYS B  58    -106.458 -39.088 -87.880  1.00  0.00           H  
ATOM    935 2HG  LYS B  58    -104.816 -38.486 -87.614  1.00  0.00           H  
ATOM    936 1HD  LYS B  58    -103.959 -40.775 -87.468  1.00  0.00           H  
ATOM    937 2HD  LYS B  58    -105.600 -41.424 -87.615  1.00  0.00           H  
ATOM    938 1HE  LYS B  58    -105.802 -40.441 -89.866  1.00  0.00           H  
ATOM    939 2HE  LYS B  58    -104.183 -39.750 -89.723  1.00  0.00           H  
ATOM    940 1HZ  LYS B  58    -104.165 -41.794 -90.954  1.00  0.00           H  
ATOM    941 2HZ  LYS B  58    -103.311 -41.979 -89.555  1.00  0.00           H  
ATOM    942 3HZ  LYS B  58    -104.823 -42.624 -89.690  1.00  0.00           H  
ATOM    943  N   GLN B  59    -103.748 -37.368 -84.379  1.00  0.00           N  
ATOM    944  CA  GLN B  59    -103.212 -36.013 -84.344  1.00  0.00           C  
ATOM    945  C   GLN B  59    -101.692 -36.023 -84.267  1.00  0.00           C  
ATOM    946  O   GLN B  59    -101.019 -35.302 -85.003  1.00  0.00           O  
ATOM    947  CB  GLN B  59    -103.790 -35.239 -83.156  1.00  0.00           C  
ATOM    948  CG  GLN B  59    -103.356 -33.785 -83.090  1.00  0.00           C  
ATOM    949  CD  GLN B  59    -103.890 -32.968 -84.252  1.00  0.00           C  
ATOM    950  NE2 GLN B  59    -105.143 -32.541 -84.147  1.00  0.00           N  
ATOM    951  OE1 GLN B  59    -103.184 -32.725 -85.235  1.00  0.00           O  
ATOM    952  H   GLN B  59    -104.333 -37.686 -83.619  1.00  0.00           H  
ATOM    953  HA  GLN B  59    -103.499 -35.504 -85.264  1.00  0.00           H  
ATOM    954 1HB  GLN B  59    -104.878 -35.263 -83.200  1.00  0.00           H  
ATOM    955 2HB  GLN B  59    -103.489 -35.722 -82.226  1.00  0.00           H  
ATOM    956 1HG  GLN B  59    -103.729 -33.346 -82.164  1.00  0.00           H  
ATOM    957 2HG  GLN B  59    -102.267 -33.739 -83.113  1.00  0.00           H  
ATOM    958 1HE2 GLN B  59    -105.550 -31.998 -84.883  1.00  0.00           H  
ATOM    959 2HE2 GLN B  59    -105.680 -32.762 -83.333  1.00  0.00           H  
ATOM    960  N   LEU B  60    -101.199 -36.875 -83.344  1.00  0.00           N  
ATOM    961  CA  LEU B  60     -99.754 -36.982 -83.170  1.00  0.00           C  
ATOM    962  C   LEU B  60     -99.082 -37.481 -84.442  1.00  0.00           C  
ATOM    963  O   LEU B  60     -98.024 -36.987 -84.832  1.00  0.00           O  
ATOM    964  CB  LEU B  60     -99.428 -37.928 -82.008  1.00  0.00           C  
ATOM    965  CG  LEU B  60     -97.937 -38.113 -81.699  1.00  0.00           C  
ATOM    966  CD1 LEU B  60     -97.323 -36.768 -81.334  1.00  0.00           C  
ATOM    967  CD2 LEU B  60     -97.774 -39.112 -80.563  1.00  0.00           C  
ATOM    968  H   LEU B  60    -101.807 -37.441 -82.769  1.00  0.00           H  
ATOM    969  HA  LEU B  60     -99.360 -35.992 -82.938  1.00  0.00           H  
ATOM    970 1HB  LEU B  60     -99.909 -37.550 -81.107  1.00  0.00           H  
ATOM    971 2HB  LEU B  60     -99.844 -38.910 -82.231  1.00  0.00           H  
ATOM    972  HG  LEU B  60     -97.424 -38.484 -82.586  1.00  0.00           H  
ATOM    973 1HD1 LEU B  60     -96.264 -36.899 -81.115  1.00  0.00           H  
ATOM    974 2HD1 LEU B  60     -97.436 -36.077 -82.171  1.00  0.00           H  
ATOM    975 3HD1 LEU B  60     -97.827 -36.362 -80.458  1.00  0.00           H  
ATOM    976 1HD2 LEU B  60     -96.713 -39.245 -80.344  1.00  0.00           H  
ATOM    977 2HD2 LEU B  60     -98.285 -38.742 -79.675  1.00  0.00           H  
ATOM    978 3HD2 LEU B  60     -98.206 -40.070 -80.857  1.00  0.00           H  
ATOM    979  N   GLU B  61     -99.752 -38.476 -85.058  1.00  0.00           N  
ATOM    980  CA  GLU B  61     -99.216 -39.045 -86.288  1.00  0.00           C  
ATOM    981  C   GLU B  61     -99.137 -37.996 -87.391  1.00  0.00           C  
ATOM    982  O   GLU B  61     -98.159 -37.937 -88.135  1.00  0.00           O  
ATOM    983  CB  GLU B  61    -100.077 -40.222 -86.752  1.00  0.00           C  
ATOM    984  CG  GLU B  61     -99.979 -41.458 -85.868  1.00  0.00           C  
ATOM    985  CD  GLU B  61    -100.898 -42.565 -86.307  1.00  0.00           C  
ATOM    986  OE1 GLU B  61    -101.675 -42.346 -87.204  1.00  0.00           O  
ATOM    987  OE2 GLU B  61    -100.820 -43.632 -85.745  1.00  0.00           O1-
ATOM    988  H   GLU B  61    -100.619 -38.837 -84.686  1.00  0.00           H  
ATOM    989  HA  GLU B  61     -98.206 -39.407 -86.090  1.00  0.00           H  
ATOM    990 1HB  GLU B  61    -101.122 -39.918 -86.786  1.00  0.00           H  
ATOM    991 2HB  GLU B  61     -99.786 -40.510 -87.762  1.00  0.00           H  
ATOM    992 1HG  GLU B  61     -98.953 -41.825 -85.885  1.00  0.00           H  
ATOM    993 2HG  GLU B  61    -100.219 -41.179 -84.843  1.00  0.00           H  
ATOM    994  N   ILE B  62    -100.213 -37.185 -87.447  1.00  0.00           N  
ATOM    995  CA  ILE B  62    -100.263 -36.136 -88.458  1.00  0.00           C  
ATOM    996  C   ILE B  62     -99.130 -35.135 -88.271  1.00  0.00           C  
ATOM    997  O   ILE B  62     -98.510 -34.697 -89.239  1.00  0.00           O  
ATOM    998  CB  ILE B  62    -101.614 -35.398 -88.417  1.00  0.00           C  
ATOM    999  CG1 ILE B  62    -102.744 -36.325 -88.869  1.00  0.00           C  
ATOM   1000  CG2 ILE B  62    -101.565 -34.150 -89.286  1.00  0.00           C  
ATOM   1001  CD1 ILE B  62    -104.127 -35.778 -88.603  1.00  0.00           C  
ATOM   1002  H   ILE B  62    -100.986 -37.286 -86.805  1.00  0.00           H  
ATOM   1003  HA  ILE B  62    -100.153 -36.597 -89.439  1.00  0.00           H  
ATOM   1004  HB  ILE B  62    -101.837 -35.105 -87.391  1.00  0.00           H  
ATOM   1005 1HG1 ILE B  62    -102.652 -36.517 -89.938  1.00  0.00           H  
ATOM   1006 2HG1 ILE B  62    -102.655 -37.285 -88.358  1.00  0.00           H  
ATOM   1007 1HG2 ILE B  62    -102.527 -33.641 -89.245  1.00  0.00           H  
ATOM   1008 2HG2 ILE B  62    -100.785 -33.483 -88.920  1.00  0.00           H  
ATOM   1009 3HG2 ILE B  62    -101.346 -34.433 -90.316  1.00  0.00           H  
ATOM   1010 1HD1 ILE B  62    -104.875 -36.491 -88.950  1.00  0.00           H  
ATOM   1011 2HD1 ILE B  62    -104.253 -35.612 -87.532  1.00  0.00           H  
ATOM   1012 3HD1 ILE B  62    -104.254 -34.835 -89.134  1.00  0.00           H  
ATOM   1013  N   ALA B  63     -98.902 -34.807 -86.982  1.00  0.00           N  
ATOM   1014  CA  ALA B  63     -97.842 -33.858 -86.664  1.00  0.00           C  
ATOM   1015  C   ALA B  63     -96.481 -34.388 -87.094  1.00  0.00           C  
ATOM   1016  O   ALA B  63     -95.655 -33.648 -87.628  1.00  0.00           O  
ATOM   1017  CB  ALA B  63     -97.840 -33.544 -85.175  1.00  0.00           C  
ATOM   1018  H   ALA B  63     -99.449 -35.204 -86.230  1.00  0.00           H  
ATOM   1019  HA  ALA B  63     -98.032 -32.939 -87.219  1.00  0.00           H  
ATOM   1020 1HB  ALA B  63     -97.043 -32.834 -84.954  1.00  0.00           H  
ATOM   1021 2HB  ALA B  63     -98.800 -33.110 -84.894  1.00  0.00           H  
ATOM   1022 3HB  ALA B  63     -97.676 -34.460 -84.610  1.00  0.00           H  
ATOM   1023  N   LYS B  64     -96.301 -35.700 -86.832  1.00  0.00           N  
ATOM   1024  CA  LYS B  64     -95.038 -36.334 -87.195  1.00  0.00           C  
ATOM   1025  C   LYS B  64     -94.811 -36.283 -88.701  1.00  0.00           C  
ATOM   1026  O   LYS B  64     -93.699 -36.025 -89.162  1.00  0.00           O  
ATOM   1027  CB  LYS B  64     -95.006 -37.783 -86.706  1.00  0.00           C  
ATOM   1028  CG  LYS B  64     -93.702 -38.514 -86.995  1.00  0.00           C  
ATOM   1029  CD  LYS B  64     -93.715 -39.918 -86.409  1.00  0.00           C  
ATOM   1030  CE  LYS B  64     -92.379 -40.616 -86.613  1.00  0.00           C  
ATOM   1031  NZ  LYS B  64     -92.084 -40.847 -88.054  1.00  0.00           N1+
ATOM   1032  H   LYS B  64     -97.020 -36.254 -86.389  1.00  0.00           H  
ATOM   1033  HA  LYS B  64     -94.226 -35.786 -86.717  1.00  0.00           H  
ATOM   1034 1HB  LYS B  64     -95.171 -37.807 -85.629  1.00  0.00           H  
ATOM   1035 2HB  LYS B  64     -95.815 -38.343 -87.175  1.00  0.00           H  
ATOM   1036 1HG  LYS B  64     -93.552 -38.582 -88.073  1.00  0.00           H  
ATOM   1037 2HG  LYS B  64     -92.870 -37.958 -86.566  1.00  0.00           H  
ATOM   1038 1HD  LYS B  64     -93.927 -39.864 -85.340  1.00  0.00           H  
ATOM   1039 2HD  LYS B  64     -94.498 -40.505 -86.888  1.00  0.00           H  
ATOM   1040 1HE  LYS B  64     -91.582 -40.010 -86.185  1.00  0.00           H  
ATOM   1041 2HE  LYS B  64     -92.388 -41.578 -86.099  1.00  0.00           H  
ATOM   1042 1HZ  LYS B  64     -91.193 -41.311 -88.146  1.00  0.00           H  
ATOM   1043 2HZ  LYS B  64     -92.809 -41.425 -88.457  1.00  0.00           H  
ATOM   1044 3HZ  LYS B  64     -92.055 -39.961 -88.537  1.00  0.00           H  
ATOM   1045  N   GLU B  65     -95.918 -36.543 -89.428  1.00  0.00           N  
ATOM   1046  CA  GLU B  65     -95.837 -36.526 -90.882  1.00  0.00           C  
ATOM   1047  C   GLU B  65     -95.444 -35.147 -91.397  1.00  0.00           C  
ATOM   1048  O   GLU B  65     -94.636 -35.024 -92.318  1.00  0.00           O  
ATOM   1049  CB  GLU B  65     -97.174 -36.948 -91.495  1.00  0.00           C  
ATOM   1050  CG  GLU B  65     -97.172 -37.027 -93.015  1.00  0.00           C  
ATOM   1051  CD  GLU B  65     -98.478 -37.516 -93.578  1.00  0.00           C  
ATOM   1052  OE1 GLU B  65     -99.361 -37.810 -92.809  1.00  0.00           O  
ATOM   1053  OE2 GLU B  65     -98.592 -37.594 -94.778  1.00  0.00           O1-
ATOM   1054  H   GLU B  65     -96.803 -36.748 -88.986  1.00  0.00           H  
ATOM   1055  HA  GLU B  65     -95.070 -37.237 -91.194  1.00  0.00           H  
ATOM   1056 1HB  GLU B  65     -97.458 -37.928 -91.110  1.00  0.00           H  
ATOM   1057 2HB  GLU B  65     -97.950 -36.242 -91.197  1.00  0.00           H  
ATOM   1058 1HG  GLU B  65     -96.963 -36.037 -93.420  1.00  0.00           H  
ATOM   1059 2HG  GLU B  65     -96.372 -37.694 -93.333  1.00  0.00           H  
ATOM   1060  N   LEU B  66     -96.056 -34.132 -90.754  1.00  0.00           N  
ATOM   1061  CA  LEU B  66     -95.766 -32.759 -91.149  1.00  0.00           C  
ATOM   1062  C   LEU B  66     -94.297 -32.422 -90.932  1.00  0.00           C  
ATOM   1063  O   LEU B  66     -93.671 -31.768 -91.767  1.00  0.00           O  
ATOM   1064  CB  LEU B  66     -96.644 -31.783 -90.356  1.00  0.00           C  
ATOM   1065  CG  LEU B  66     -96.514 -30.305 -90.745  1.00  0.00           C  
ATOM   1066  CD1 LEU B  66     -97.806 -29.575 -90.404  1.00  0.00           C  
ATOM   1067  CD2 LEU B  66     -95.329 -29.690 -90.018  1.00  0.00           C  
ATOM   1068  H   LEU B  66     -96.711 -34.301 -90.004  1.00  0.00           H  
ATOM   1069  HA  LEU B  66     -95.991 -32.650 -92.210  1.00  0.00           H  
ATOM   1070 1HB  LEU B  66     -97.687 -32.070 -90.486  1.00  0.00           H  
ATOM   1071 2HB  LEU B  66     -96.393 -31.870 -89.299  1.00  0.00           H  
ATOM   1072  HG  LEU B  66     -96.361 -30.224 -91.822  1.00  0.00           H  
ATOM   1073 1HD1 LEU B  66     -97.715 -28.524 -90.681  1.00  0.00           H  
ATOM   1074 2HD1 LEU B  66     -98.635 -30.023 -90.953  1.00  0.00           H  
ATOM   1075 3HD1 LEU B  66     -97.996 -29.652 -89.334  1.00  0.00           H  
ATOM   1076 1HD2 LEU B  66     -95.237 -28.639 -90.295  1.00  0.00           H  
ATOM   1077 2HD2 LEU B  66     -95.482 -29.768 -88.942  1.00  0.00           H  
ATOM   1078 3HD2 LEU B  66     -94.418 -30.220 -90.294  1.00  0.00           H  
ATOM   1079  N   ALA B  67     -93.793 -32.901 -89.777  1.00  0.00           N  
ATOM   1080  CA  ALA B  67     -92.395 -32.649 -89.449  1.00  0.00           C  
ATOM   1081  C   ALA B  67     -91.466 -33.280 -90.476  1.00  0.00           C  
ATOM   1082  O   ALA B  67     -90.471 -32.678 -90.880  1.00  0.00           O  
ATOM   1083  CB  ALA B  67     -92.076 -33.171 -88.056  1.00  0.00           C  
ATOM   1084  H   ALA B  67     -94.362 -33.430 -89.132  1.00  0.00           H  
ATOM   1085  HA  ALA B  67     -92.232 -31.572 -89.468  1.00  0.00           H  
ATOM   1086 1HB  ALA B  67     -91.028 -32.976 -87.825  1.00  0.00           H  
ATOM   1087 2HB  ALA B  67     -92.708 -32.667 -87.325  1.00  0.00           H  
ATOM   1088 3HB  ALA B  67     -92.262 -34.243 -88.018  1.00  0.00           H  
ATOM   1089  N   GLU B  68     -91.844 -34.514 -90.867  1.00  0.00           N  
ATOM   1090  CA  GLU B  68     -91.040 -35.231 -91.850  1.00  0.00           C  
ATOM   1091  C   GLU B  68     -90.999 -34.483 -93.178  1.00  0.00           C  
ATOM   1092  O   GLU B  68     -89.952 -34.393 -93.819  1.00  0.00           O  
ATOM   1093  CB  GLU B  68     -91.591 -36.642 -92.065  1.00  0.00           C  
ATOM   1094  CG  GLU B  68     -91.394 -37.580 -90.882  1.00  0.00           C  
ATOM   1095  CD  GLU B  68     -92.017 -38.932 -91.098  1.00  0.00           C  
ATOM   1096  OE1 GLU B  68     -92.686 -39.105 -92.089  1.00  0.00           O  
ATOM   1097  OE2 GLU B  68     -91.825 -39.791 -90.270  1.00  0.00           O1-
ATOM   1098  H   GLU B  68     -92.673 -34.954 -90.495  1.00  0.00           H  
ATOM   1099  HA  GLU B  68     -90.020 -35.308 -91.472  1.00  0.00           H  
ATOM   1100 1HB  GLU B  68     -92.659 -36.588 -92.275  1.00  0.00           H  
ATOM   1101 2HB  GLU B  68     -91.109 -37.092 -92.933  1.00  0.00           H  
ATOM   1102 1HG  GLU B  68     -90.327 -37.709 -90.707  1.00  0.00           H  
ATOM   1103 2HG  GLU B  68     -91.828 -37.123 -89.994  1.00  0.00           H  
ATOM   1104  N   LYS B  69     -92.186 -33.960 -93.544  1.00  0.00           N  
ATOM   1105  CA  LYS B  69     -92.284 -33.218 -94.796  1.00  0.00           C  
ATOM   1106  C   LYS B  69     -91.395 -31.981 -94.774  1.00  0.00           C  
ATOM   1107  O   LYS B  69     -90.733 -31.662 -95.762  1.00  0.00           O  
ATOM   1108  CB  LYS B  69     -93.735 -32.819 -95.069  1.00  0.00           C  
ATOM   1109  CG  LYS B  69     -94.659 -33.985 -95.392  1.00  0.00           C  
ATOM   1110  CD  LYS B  69     -94.291 -34.632 -96.718  1.00  0.00           C  
ATOM   1111  CE  LYS B  69     -95.260 -35.749 -97.078  1.00  0.00           C  
ATOM   1112  NZ  LYS B  69     -94.893 -36.412 -98.359  1.00  0.00           N1+
ATOM   1113  H   LYS B  69     -93.010 -34.070 -92.971  1.00  0.00           H  
ATOM   1114  HA  LYS B  69     -91.941 -33.861 -95.607  1.00  0.00           H  
ATOM   1115 1HB  LYS B  69     -94.140 -32.301 -94.200  1.00  0.00           H  
ATOM   1116 2HB  LYS B  69     -93.769 -32.123 -95.909  1.00  0.00           H  
ATOM   1117 1HG  LYS B  69     -94.590 -34.733 -94.601  1.00  0.00           H  
ATOM   1118 2HG  LYS B  69     -95.688 -33.631 -95.442  1.00  0.00           H  
ATOM   1119 1HD  LYS B  69     -94.310 -33.879 -97.508  1.00  0.00           H  
ATOM   1120 2HD  LYS B  69     -93.284 -35.043 -96.656  1.00  0.00           H  
ATOM   1121 1HE  LYS B  69     -95.264 -36.496 -96.285  1.00  0.00           H  
ATOM   1122 2HE  LYS B  69     -96.267 -35.343 -97.169  1.00  0.00           H  
ATOM   1123 1HZ  LYS B  69     -95.558 -37.145 -98.562  1.00  0.00           H  
ATOM   1124 2HZ  LYS B  69     -94.905 -35.732 -99.106  1.00  0.00           H  
ATOM   1125 3HZ  LYS B  69     -93.969 -36.810 -98.281  1.00  0.00           H  
ATOM   1126  N   ALA B  70     -91.420 -31.315 -93.603  1.00  0.00           N  
ATOM   1127  CA  ALA B  70     -90.611 -30.112 -93.449  1.00  0.00           C  
ATOM   1128  C   ALA B  70     -89.127 -30.423 -93.597  1.00  0.00           C  
ATOM   1129  O   ALA B  70     -88.385 -29.672 -94.228  1.00  0.00           O  
ATOM   1130  CB  ALA B  70     -90.883 -29.459 -92.102  1.00  0.00           C  
ATOM   1131  H   ALA B  70     -91.987 -31.629 -92.828  1.00  0.00           H  
ATOM   1132  HA  ALA B  70     -90.886 -29.415 -94.242  1.00  0.00           H  
ATOM   1133 1HB  ALA B  70     -90.271 -28.562 -92.003  1.00  0.00           H  
ATOM   1134 2HB  ALA B  70     -91.936 -29.187 -92.034  1.00  0.00           H  
ATOM   1135 3HB  ALA B  70     -90.636 -30.156 -91.303  1.00  0.00           H  
ATOM   1136  N   LYS B  71     -88.747 -31.563 -92.983  1.00  0.00           N  
ATOM   1137  CA  LYS B  71     -87.351 -31.977 -93.048  1.00  0.00           C  
ATOM   1138  C   LYS B  71     -86.921 -32.240 -94.487  1.00  0.00           C  
ATOM   1139  O   LYS B  71     -85.821 -31.867 -94.895  1.00  0.00           O  
ATOM   1140  CB  LYS B  71     -87.121 -33.225 -92.193  1.00  0.00           C  
ATOM   1141  CG  LYS B  71     -87.202 -32.982 -90.692  1.00  0.00           C  
ATOM   1142  CD  LYS B  71     -86.984 -34.270 -89.913  1.00  0.00           C  
ATOM   1143  CE  LYS B  71     -87.077 -34.032 -88.413  1.00  0.00           C  
ATOM   1144  NZ  LYS B  71     -86.904 -35.291 -87.637  1.00  0.00           N1+
ATOM   1145  H   LYS B  71     -89.408 -32.138 -92.479  1.00  0.00           H  
ATOM   1146  HA  LYS B  71     -86.732 -31.168 -92.658  1.00  0.00           H  
ATOM   1147 1HB  LYS B  71     -87.862 -33.983 -92.450  1.00  0.00           H  
ATOM   1148 2HB  LYS B  71     -86.138 -33.640 -92.413  1.00  0.00           H  
ATOM   1149 1HG  LYS B  71     -86.441 -32.257 -90.399  1.00  0.00           H  
ATOM   1150 2HG  LYS B  71     -88.181 -32.576 -90.442  1.00  0.00           H  
ATOM   1151 1HD  LYS B  71     -87.739 -35.003 -90.203  1.00  0.00           H  
ATOM   1152 2HD  LYS B  71     -86.000 -34.675 -90.146  1.00  0.00           H  
ATOM   1153 1HE  LYS B  71     -86.306 -33.324 -88.108  1.00  0.00           H  
ATOM   1154 2HE  LYS B  71     -88.049 -33.602 -88.171  1.00  0.00           H  
ATOM   1155 1HZ  LYS B  71     -86.972 -35.090 -86.649  1.00  0.00           H  
ATOM   1156 2HZ  LYS B  71     -87.626 -35.948 -87.898  1.00  0.00           H  
ATOM   1157 3HZ  LYS B  71     -85.997 -35.688 -87.838  1.00  0.00           H  
ATOM   1158  N   GLU B  72     -87.845 -32.897 -95.218  1.00  0.00           N  
ATOM   1159  CA  GLU B  72     -87.559 -33.211 -96.613  1.00  0.00           C  
ATOM   1160  C   GLU B  72     -87.359 -31.944 -97.433  1.00  0.00           C  
ATOM   1161  O   GLU B  72     -86.463 -31.873 -98.276  1.00  0.00           O  
ATOM   1162  CB  GLU B  72     -88.691 -34.046 -97.216  1.00  0.00           C  
ATOM   1163  CG  GLU B  72     -88.780 -35.467 -96.677  1.00  0.00           C  
ATOM   1164  CD  GLU B  72     -89.950 -36.231 -97.232  1.00  0.00           C  
ATOM   1165  OE1 GLU B  72     -90.742 -35.643 -97.929  1.00  0.00           O  
ATOM   1166  OE2 GLU B  72     -90.053 -37.403 -96.957  1.00  0.00           O1-
ATOM   1167  H   GLU B  72     -88.731 -33.177 -94.823  1.00  0.00           H  
ATOM   1168  HA  GLU B  72     -86.636 -33.791 -96.655  1.00  0.00           H  
ATOM   1169 1HB  GLU B  72     -89.645 -33.555 -97.026  1.00  0.00           H  
ATOM   1170 2HB  GLU B  72     -88.563 -34.106 -98.297  1.00  0.00           H  
ATOM   1171 1HG  GLU B  72     -87.863 -35.998 -96.927  1.00  0.00           H  
ATOM   1172 2HG  GLU B  72     -88.860 -35.427 -95.591  1.00  0.00           H  
ATOM   1173  N   SER B  73     -88.235 -30.960 -97.139  1.00  0.00           N  
ATOM   1174  CA  SER B  73     -88.150 -29.693 -97.854  1.00  0.00           C  
ATOM   1175  C   SER B  73     -86.815 -29.005 -97.598  1.00  0.00           C  
ATOM   1176  O   SER B  73     -86.206 -28.451 -98.514  1.00  0.00           O  
ATOM   1177  CB  SER B  73     -89.288 -28.782 -97.436  1.00  0.00           C  
ATOM   1178  OG  SER B  73     -90.524 -29.305 -97.839  1.00  0.00           O  
ATOM   1179  H   SER B  73     -88.950 -31.081 -96.436  1.00  0.00           H  
ATOM   1180  HA  SER B  73     -88.233 -29.893 -98.923  1.00  0.00           H  
ATOM   1181 1HB  SER B  73     -89.277 -28.660 -96.353  1.00  0.00           H  
ATOM   1182 2HB  SER B  73     -89.145 -27.797 -97.877  1.00  0.00           H  
ATOM   1183  HG  SER B  73     -90.751 -29.976 -97.191  1.00  0.00           H  
ATOM   1184  N   LEU B  74     -86.405 -29.074 -96.315  1.00  0.00           N  
ATOM   1185  CA  LEU B  74     -85.139 -28.455 -95.936  1.00  0.00           C  
ATOM   1186  C   LEU B  74     -83.970 -29.098 -96.672  1.00  0.00           C  
ATOM   1187  O   LEU B  74     -83.057 -28.410 -97.128  1.00  0.00           O  
ATOM   1188  CB  LEU B  74     -84.924 -28.570 -94.422  1.00  0.00           C  
ATOM   1189  CG  LEU B  74     -85.864 -27.728 -93.551  1.00  0.00           C  
ATOM   1190  CD1 LEU B  74     -85.655 -28.085 -92.085  1.00  0.00           C  
ATOM   1191  CD2 LEU B  74     -85.596 -26.251 -93.797  1.00  0.00           C  
ATOM   1192  H   LEU B  74     -86.953 -29.545 -95.610  1.00  0.00           H  
ATOM   1193  HA  LEU B  74     -85.177 -27.400 -96.206  1.00  0.00           H  
ATOM   1194 1HB  LEU B  74     -85.049 -29.613 -94.132  1.00  0.00           H  
ATOM   1195 2HB  LEU B  74     -83.902 -28.272 -94.193  1.00  0.00           H  
ATOM   1196  HG  LEU B  74     -86.899 -27.956 -93.805  1.00  0.00           H  
ATOM   1197 1HD1 LEU B  74     -86.322 -27.486 -91.465  1.00  0.00           H  
ATOM   1198 2HD1 LEU B  74     -85.872 -29.143 -91.934  1.00  0.00           H  
ATOM   1199 3HD1 LEU B  74     -84.622 -27.882 -91.805  1.00  0.00           H  
ATOM   1200 1HD2 LEU B  74     -86.264 -25.651 -93.178  1.00  0.00           H  
ATOM   1201 2HD2 LEU B  74     -84.562 -26.020 -93.540  1.00  0.00           H  
ATOM   1202 3HD2 LEU B  74     -85.770 -26.019 -94.847  1.00  0.00           H  
ATOM   1203  N   GLU B  75     -84.053 -30.441 -96.758  1.00  0.00           N  
ATOM   1204  CA  GLU B  75     -82.997 -31.179 -97.440  1.00  0.00           C  
ATOM   1205  C   GLU B  75     -82.905 -30.780 -98.907  1.00  0.00           C  
ATOM   1206  O   GLU B  75     -81.811 -30.623 -99.451  1.00  0.00           O  
ATOM   1207  CB  GLU B  75     -83.240 -32.686 -97.326  1.00  0.00           C  
ATOM   1208  CG  GLU B  75     -83.058 -33.247 -95.923  1.00  0.00           C  
ATOM   1209  CD  GLU B  75     -81.642 -33.141 -95.431  1.00  0.00           C  
ATOM   1210  OE1 GLU B  75     -80.743 -33.332 -96.215  1.00  0.00           O  
ATOM   1211  OE2 GLU B  75     -81.457 -32.869 -94.267  1.00  0.00           O1-
ATOM   1212  H   GLU B  75     -84.831 -30.948 -96.361  1.00  0.00           H  
ATOM   1213  HA  GLU B  75     -82.045 -30.942 -96.964  1.00  0.00           H  
ATOM   1214 1HB  GLU B  75     -84.255 -32.916 -97.650  1.00  0.00           H  
ATOM   1215 2HB  GLU B  75     -82.557 -33.216 -97.991  1.00  0.00           H  
ATOM   1216 1HG  GLU B  75     -83.710 -32.706 -95.239  1.00  0.00           H  
ATOM   1217 2HG  GLU B  75     -83.361 -34.294 -95.920  1.00  0.00           H  
ATOM   1218  N   LYS B  76     -84.104 -30.628 -99.507  1.00  0.00           N  
ATOM   1219  CA  LYS B  76     -84.154 -30.246-100.913  1.00  0.00           C  
ATOM   1220  C   LYS B  76     -83.523 -28.877-101.134  1.00  0.00           C  
ATOM   1221  O   LYS B  76     -82.796 -28.668-102.106  1.00  0.00           O  
ATOM   1222  CB  LYS B  76     -85.598 -30.246-101.418  1.00  0.00           C  
ATOM   1223  CG  LYS B  76     -86.218 -31.631-101.552  1.00  0.00           C  
ATOM   1224  CD  LYS B  76     -87.657 -31.548-102.036  1.00  0.00           C  
ATOM   1225  CE  LYS B  76     -88.281 -32.930-102.159  1.00  0.00           C  
ATOM   1226  NZ  LYS B  76     -89.702 -32.862-102.596  1.00  0.00           N1+
ATOM   1227  H   LYS B  76     -84.968 -30.774 -99.005  1.00  0.00           H  
ATOM   1228  HA  LYS B  76     -83.583 -30.973-101.491  1.00  0.00           H  
ATOM   1229 1HB  LYS B  76     -86.221 -29.665-100.737  1.00  0.00           H  
ATOM   1230 2HB  LYS B  76     -85.643 -29.764-102.395  1.00  0.00           H  
ATOM   1231 1HG  LYS B  76     -85.638 -32.222-102.261  1.00  0.00           H  
ATOM   1232 2HG  LYS B  76     -86.197 -32.133-100.585  1.00  0.00           H  
ATOM   1233 1HD  LYS B  76     -88.244 -30.954-101.335  1.00  0.00           H  
ATOM   1234 2HD  LYS B  76     -87.686 -31.059-103.010  1.00  0.00           H  
ATOM   1235 1HE  LYS B  76     -87.720 -33.520-102.881  1.00  0.00           H  
ATOM   1236 2HE  LYS B  76     -88.234 -33.437-101.195  1.00  0.00           H  
ATOM   1237 1HZ  LYS B  76     -90.079 -33.798-102.663  1.00  0.00           H  
ATOM   1238 2HZ  LYS B  76     -90.237 -32.332-101.922  1.00  0.00           H  
ATOM   1239 3HZ  LYS B  76     -89.757 -32.412-103.497  1.00  0.00           H  
ATOM   1240  N   LEU B  77     -83.840 -27.972-100.187  1.00  0.00           N  
ATOM   1241  CA  LEU B  77     -83.298 -26.622-100.282  1.00  0.00           C  
ATOM   1242  C   LEU B  77     -81.778 -26.631-100.205  1.00  0.00           C  
ATOM   1243  O   LEU B  77     -81.105 -25.909-100.940  1.00  0.00           O  
ATOM   1244  CB  LEU B  77     -83.867 -25.741 -99.162  1.00  0.00           C  
ATOM   1245  CG  LEU B  77     -85.358 -25.401 -99.276  1.00  0.00           C  
ATOM   1246  CD1 LEU B  77     -85.814 -24.686 -98.012  1.00  0.00           C  
ATOM   1247  CD2 LEU B  77     -85.588 -24.535-100.507  1.00  0.00           C  
ATOM   1248  H   LEU B  77     -84.445 -28.205 -99.413  1.00  0.00           H  
ATOM   1249  HA  LEU B  77     -83.589 -26.198-101.243  1.00  0.00           H  
ATOM   1250 1HB  LEU B  77     -83.715 -26.249 -98.210  1.00  0.00           H  
ATOM   1251 2HB  LEU B  77     -83.313 -24.803 -99.142  1.00  0.00           H  
ATOM   1252  HG  LEU B  77     -85.936 -26.321 -99.367  1.00  0.00           H  
ATOM   1253 1HD1 LEU B  77     -86.874 -24.443 -98.094  1.00  0.00           H  
ATOM   1254 2HD1 LEU B  77     -85.657 -25.334 -97.150  1.00  0.00           H  
ATOM   1255 3HD1 LEU B  77     -85.241 -23.768 -97.886  1.00  0.00           H  
ATOM   1256 1HD2 LEU B  77     -86.648 -24.293-100.589  1.00  0.00           H  
ATOM   1257 2HD2 LEU B  77     -85.011 -23.614-100.417  1.00  0.00           H  
ATOM   1258 3HD2 LEU B  77     -85.269 -25.077-101.397  1.00  0.00           H  
ATOM   1259  N   LYS B  78     -81.285 -27.482 -99.280  1.00  0.00           N  
ATOM   1260  CA  LYS B  78     -79.841 -27.588 -99.106  1.00  0.00           C  
ATOM   1261  C   LYS B  78     -79.156 -27.986-100.408  1.00  0.00           C  
ATOM   1262  O   LYS B  78     -78.156 -27.388-100.803  1.00  0.00           O  
ATOM   1263  CB  LYS B  78     -79.508 -28.598 -98.006  1.00  0.00           C  
ATOM   1264  CG  LYS B  78     -78.018 -28.759 -97.731  1.00  0.00           C  
ATOM   1265  CD  LYS B  78     -77.770 -29.742 -96.596  1.00  0.00           C  
ATOM   1266  CE  LYS B  78     -78.082 -31.169 -97.020  1.00  0.00           C  
ATOM   1267  NZ  LYS B  78     -77.740 -32.152 -95.957  1.00  0.00           N1+
ATOM   1268  H   LYS B  78     -81.893 -28.048 -98.706  1.00  0.00           H  
ATOM   1269  HA  LYS B  78     -79.456 -26.612 -98.811  1.00  0.00           H  
ATOM   1270 1HB  LYS B  78     -79.989 -28.295 -97.076  1.00  0.00           H  
ATOM   1271 2HB  LYS B  78     -79.906 -29.576 -98.277  1.00  0.00           H  
ATOM   1272 1HG  LYS B  78     -77.519 -29.122 -98.630  1.00  0.00           H  
ATOM   1273 2HG  LYS B  78     -77.591 -27.793 -97.464  1.00  0.00           H  
ATOM   1274 1HD  LYS B  78     -76.725 -29.684 -96.287  1.00  0.00           H  
ATOM   1275 2HD  LYS B  78     -78.398 -29.480 -95.744  1.00  0.00           H  
ATOM   1276 1HE  LYS B  78     -79.142 -31.256 -97.250  1.00  0.00           H  
ATOM   1277 2HE  LYS B  78     -77.517 -31.413 -97.919  1.00  0.00           H  
ATOM   1278 1HZ  LYS B  78     -77.961 -33.085 -96.276  1.00  0.00           H  
ATOM   1279 2HZ  LYS B  78     -76.753 -32.094 -95.748  1.00  0.00           H  
ATOM   1280 3HZ  LYS B  78     -78.272 -31.947 -95.124  1.00  0.00           H  
ATOM   1281  N   GLU B  79     -79.703 -29.000-101.072  1.00  0.00           N  
ATOM   1282  CA  GLU B  79     -79.146 -29.480-102.331  1.00  0.00           C  
ATOM   1283  C   GLU B  79     -79.090 -28.366-103.368  1.00  0.00           C  
ATOM   1284  O   GLU B  79     -78.063 -28.159-104.016  1.00  0.00           O  
ATOM   1285  CB  GLU B  79     -79.973 -30.650-102.869  1.00  0.00           C  
ATOM   1286  CG  GLU B  79     -79.832 -31.939-102.073  1.00  0.00           C  
ATOM   1287  CD  GLU B  79     -80.726 -33.038-102.574  1.00  0.00           C  
ATOM   1288  OE1 GLU B  79     -81.521 -32.779-103.446  1.00  0.00           O  
ATOM   1289  OE2 GLU B  79     -80.614 -34.138-102.085  1.00  0.00           O1-
ATOM   1290  H   GLU B  79     -80.525 -29.450-100.694  1.00  0.00           H  
ATOM   1291  HA  GLU B  79     -78.128 -29.826-102.149  1.00  0.00           H  
ATOM   1292 1HB  GLU B  79     -81.028 -30.376-102.879  1.00  0.00           H  
ATOM   1293 2HB  GLU B  79     -79.680 -30.859-103.898  1.00  0.00           H  
ATOM   1294 1HG  GLU B  79     -78.796 -32.275-102.125  1.00  0.00           H  
ATOM   1295 2HG  GLU B  79     -80.065 -31.736-101.028  1.00  0.00           H  
ATOM   1296  N   ILE B  80     -80.182 -27.645-103.533  1.00  0.00           N  
ATOM   1297  CA  ILE B  80     -80.240 -26.610-104.554  1.00  0.00           C  
ATOM   1298  C   ILE B  80     -79.322 -25.423-104.252  1.00  0.00           C  
ATOM   1299  O   ILE B  80     -78.956 -24.665-105.151  1.00  0.00           O  
ATOM   1300  CB  ILE B  80     -81.685 -26.103-104.717  1.00  0.00           C  
ATOM   1301  CG1 ILE B  80     -82.595 -27.233-105.206  1.00  0.00           C  
ATOM   1302  CG2 ILE B  80     -81.730 -24.926-105.680  1.00  0.00           C  
ATOM   1303  CD1 ILE B  80     -82.175 -27.825-106.532  1.00  0.00           C  
ATOM   1304  H   ILE B  80     -80.990 -27.806-102.949  1.00  0.00           H  
ATOM   1305  HA  ILE B  80     -79.917 -27.040-105.501  1.00  0.00           H  
ATOM   1306  HB  ILE B  80     -82.071 -25.784-103.750  1.00  0.00           H  
ATOM   1307 1HG1 ILE B  80     -82.612 -28.032-104.465  1.00  0.00           H  
ATOM   1308 2HG1 ILE B  80     -83.615 -26.861-105.308  1.00  0.00           H  
ATOM   1309 1HG2 ILE B  80     -82.758 -24.580-105.784  1.00  0.00           H  
ATOM   1310 2HG2 ILE B  80     -81.114 -24.116-105.292  1.00  0.00           H  
ATOM   1311 3HG2 ILE B  80     -81.351 -25.237-106.653  1.00  0.00           H  
ATOM   1312 1HD1 ILE B  80     -82.868 -28.619-106.812  1.00  0.00           H  
ATOM   1313 2HD1 ILE B  80     -82.185 -27.048-107.297  1.00  0.00           H  
ATOM   1314 3HD1 ILE B  80     -81.170 -28.236-106.445  1.00  0.00           H  
ATOM   1315  N   GLY B  81     -78.951 -25.267-102.985  1.00  0.00           N  
ATOM   1316  CA  GLY B  81     -78.331 -24.027-102.518  1.00  0.00           C  
ATOM   1317  C   GLY B  81     -79.381 -22.943-102.328  1.00  0.00           C  
ATOM   1318  O   GLY B  81     -79.201 -21.807-102.768  1.00  0.00           O  
ATOM   1319  H   GLY B  81     -79.102 -26.022-102.332  1.00  0.00           H  
ATOM   1320 1HA  GLY B  81     -77.811 -24.214-101.577  1.00  0.00           H  
ATOM   1321 2HA  GLY B  81     -77.583 -23.701-103.240  1.00  0.00           H  
ATOM   1322  N   GLY B  82     -80.476 -23.309-101.671  1.00  0.00           N  
ATOM   1323  CA  GLY B  82     -81.515 -22.355-101.308  1.00  0.00           C  
ATOM   1324  C   GLY B  82     -81.002 -21.394-100.250  1.00  0.00           C  
ATOM   1325  O   GLY B  82     -80.313 -21.797 -99.313  1.00  0.00           O  
ATOM   1326  H   GLY B  82     -80.588 -24.280-101.416  1.00  0.00           H  
ATOM   1327 1HA  GLY B  82     -81.829 -21.805-102.195  1.00  0.00           H  
ATOM   1328 2HA  GLY B  82     -82.386 -22.892-100.937  1.00  0.00           H  
ATOM   1329  N   ASP B  83     -81.338 -20.120-100.399  1.00  0.00           N  
ATOM   1330  CA  ASP B  83     -80.804 -19.091 -99.518  1.00  0.00           C  
ATOM   1331  C   ASP B  83     -81.198 -19.361 -98.076  1.00  0.00           C  
ATOM   1332  O   ASP B  83     -82.349 -19.691 -97.788  1.00  0.00           O  
ATOM   1333  CB  ASP B  83     -81.301 -17.707 -99.941  1.00  0.00           C  
ATOM   1334  CG  ASP B  83     -80.647 -16.578 -99.157  1.00  0.00           C  
ATOM   1335  OD1 ASP B  83     -79.568 -16.174 -99.520  1.00  0.00           O  
ATOM   1336  OD2 ASP B  83     -81.233 -16.128 -98.201  1.00  0.00           O1-
ATOM   1337  H   ASP B  83     -81.976 -19.854-101.136  1.00  0.00           H  
ATOM   1338  HA  ASP B  83     -79.716 -19.107 -99.587  1.00  0.00           H  
ATOM   1339 1HB  ASP B  83     -81.099 -17.556-101.003  1.00  0.00           H  
ATOM   1340 2HB  ASP B  83     -82.380 -17.649 -99.802  1.00  0.00           H  
ATOM   1341  N   PRO B  84     -80.236 -19.220 -97.169  1.00  0.00           N  
ATOM   1342  CA  PRO B  84     -80.488 -19.490 -95.763  1.00  0.00           C  
ATOM   1343  C   PRO B  84     -81.600 -18.548 -95.238  1.00  0.00           C  
ATOM   1344  O   PRO B  84     -82.098 -18.721 -94.126  1.00  0.00           O  
ATOM   1345  CB  PRO B  84     -79.132 -19.205 -95.110  1.00  0.00           C  
ATOM   1346  CG  PRO B  84     -78.472 -18.246 -96.042  1.00  0.00           C  
ATOM   1347  CD  PRO B  84     -78.920 -18.686 -97.410  1.00  0.00           C  
ATOM   1348  HA  PRO B  84     -80.770 -20.546 -95.642  1.00  0.00           H  
ATOM   1349 1HB  PRO B  84     -79.280 -18.787 -94.103  1.00  0.00           H  
ATOM   1350 2HB  PRO B  84     -78.568 -20.141 -94.990  1.00  0.00           H  
ATOM   1351 1HG  PRO B  84     -78.777 -17.216 -95.807  1.00  0.00           H  
ATOM   1352 2HG  PRO B  84     -77.380 -18.290 -95.920  1.00  0.00           H  
ATOM   1353 1HD  PRO B  84     -78.957 -17.815 -98.081  1.00  0.00           H  
ATOM   1354 2HD  PRO B  84     -78.226 -19.445 -97.798  1.00  0.00           H  
ATOM   1355  N   GLU B  85     -81.974 -17.554 -96.062  1.00  0.00           N  
ATOM   1356  CA  GLU B  85     -83.086 -17.243 -95.145  1.00  0.00           C  
ATOM   1357  C   GLU B  85     -84.347 -18.013 -95.531  1.00  0.00           C  
ATOM   1358  O   GLU B  85     -85.271 -18.151 -94.730  1.00  0.00           O  
ATOM   1359  CB  GLU B  85     -83.381 -15.742 -95.142  1.00  0.00           C  
ATOM   1360  CG  GLU B  85     -84.438 -15.310 -94.137  1.00  0.00           C  
ATOM   1361  CD  GLU B  85     -84.619 -13.819 -94.082  1.00  0.00           C  
ATOM   1362  OE1 GLU B  85     -83.926 -13.129 -94.790  1.00  0.00           O  
ATOM   1363  OE2 GLU B  85     -85.453 -13.369 -93.331  1.00  0.00           O1-
ATOM   1364  H   GLU B  85     -81.859 -17.002 -96.901  1.00  0.00           H  
ATOM   1365  HA  GLU B  85     -82.798 -17.545 -94.138  1.00  0.00           H  
ATOM   1366 1HB  GLU B  85     -82.465 -15.192 -94.922  1.00  0.00           H  
ATOM   1367 2HB  GLU B  85     -83.716 -15.435 -96.133  1.00  0.00           H  
ATOM   1368 1HG  GLU B  85     -85.389 -15.770 -94.404  1.00  0.00           H  
ATOM   1369 2HG  GLU B  85     -84.155 -15.673 -93.150  1.00  0.00           H  
ATOM   1370  N   LEU B  86     -84.413 -18.534 -96.769  1.00  0.00           N  
ATOM   1371  CA  LEU B  86     -85.638 -19.231 -97.144  1.00  0.00           C  
ATOM   1372  C   LEU B  86     -85.831 -20.491 -96.309  1.00  0.00           C  
ATOM   1373  O   LEU B  86     -86.941 -20.796 -95.875  1.00  0.00           O  
ATOM   1374  CB  LEU B  86     -85.606 -19.597 -98.633  1.00  0.00           C  
ATOM   1375  CG  LEU B  86     -85.695 -18.418 -99.609  1.00  0.00           C  
ATOM   1376  CD1 LEU B  86     -85.470 -18.916-101.031  1.00  0.00           C  
ATOM   1377  CD2 LEU B  86     -87.055 -17.748 -99.474  1.00  0.00           C  
ATOM   1378  H   LEU B  86     -83.662 -18.464 -97.441  1.00  0.00           H  
ATOM   1379  HA  LEU B  86     -86.482 -18.567 -96.964  1.00  0.00           H  
ATOM   1380 1HB  LEU B  86     -84.679 -20.128 -98.841  1.00  0.00           H  
ATOM   1381 2HB  LEU B  86     -86.439 -20.266 -98.844  1.00  0.00           H  
ATOM   1382  HG  LEU B  86     -84.910 -17.695 -99.381  1.00  0.00           H  
ATOM   1383 1HD1 LEU B  86     -85.534 -18.078-101.725  1.00  0.00           H  
ATOM   1384 2HD1 LEU B  86     -84.483 -19.373-101.104  1.00  0.00           H  
ATOM   1385 3HD1 LEU B  86     -86.232 -19.654-101.282  1.00  0.00           H  
ATOM   1386 1HD2 LEU B  86     -87.118 -16.908-100.168  1.00  0.00           H  
ATOM   1387 2HD2 LEU B  86     -87.840 -18.469 -99.704  1.00  0.00           H  
ATOM   1388 3HD2 LEU B  86     -87.182 -17.386 -98.454  1.00  0.00           H  
ATOM   1389  N   ILE B  87     -84.696 -21.195 -96.116  1.00  0.00           N  
ATOM   1390  CA  ILE B  87     -84.744 -22.424 -95.332  1.00  0.00           C  
ATOM   1391  C   ILE B  87     -85.182 -22.146 -93.900  1.00  0.00           C  
ATOM   1392  O   ILE B  87     -85.972 -22.896 -93.326  1.00  0.00           O  
ATOM   1393  CB  ILE B  87     -83.372 -23.124 -95.323  1.00  0.00           C  
ATOM   1394  CG1 ILE B  87     -83.034 -23.653 -96.718  1.00  0.00           C  
ATOM   1395  CG2 ILE B  87     -83.358 -24.252 -94.303  1.00  0.00           C  
ATOM   1396  CD1 ILE B  87     -81.600 -24.110 -96.867  1.00  0.00           C  
ATOM   1397  H   ILE B  87     -83.814 -20.891 -96.502  1.00  0.00           H  
ATOM   1398  HA  ILE B  87     -85.470 -23.096 -95.786  1.00  0.00           H  
ATOM   1399  HB  ILE B  87     -82.598 -22.402 -95.063  1.00  0.00           H  
ATOM   1400 1HG1 ILE B  87     -83.686 -24.493 -96.956  1.00  0.00           H  
ATOM   1401 2HG1 ILE B  87     -83.221 -22.876 -97.458  1.00  0.00           H  
ATOM   1402 1HG2 ILE B  87     -82.381 -24.736 -94.310  1.00  0.00           H  
ATOM   1403 2HG2 ILE B  87     -83.556 -23.848 -93.311  1.00  0.00           H  
ATOM   1404 3HG2 ILE B  87     -84.127 -24.981 -94.557  1.00  0.00           H  
ATOM   1405 1HD1 ILE B  87     -81.437 -24.472 -97.883  1.00  0.00           H  
ATOM   1406 2HD1 ILE B  87     -80.929 -23.274 -96.667  1.00  0.00           H  
ATOM   1407 3HD1 ILE B  87     -81.400 -24.915 -96.160  1.00  0.00           H  
ATOM   1408  N   ALA B  88     -84.630 -21.038 -93.366  1.00  0.00           N  
ATOM   1409  CA  ALA B  88     -84.970 -20.659 -92.000  1.00  0.00           C  
ATOM   1410  C   ALA B  88     -86.458 -20.358 -91.865  1.00  0.00           C  
ATOM   1411  O   ALA B  88     -87.092 -20.745 -90.884  1.00  0.00           O  
ATOM   1412  CB  ALA B  88     -84.145 -19.457 -91.563  1.00  0.00           C  
ATOM   1413  H   ALA B  88     -83.986 -20.463 -93.891  1.00  0.00           H  
ATOM   1414  HA  ALA B  88     -84.738 -21.501 -91.348  1.00  0.00           H  
ATOM   1415 1HB  ALA B  88     -84.410 -19.185 -90.541  1.00  0.00           H  
ATOM   1416 2HB  ALA B  88     -83.085 -19.706 -91.610  1.00  0.00           H  
ATOM   1417 3HB  ALA B  88     -84.349 -18.617 -92.226  1.00  0.00           H  
ATOM   1418  N   GLN B  89     -86.968 -19.655 -92.896  1.00  0.00           N  
ATOM   1419  CA  GLN B  89     -88.383 -19.304 -92.890  1.00  0.00           C  
ATOM   1420  C   GLN B  89     -89.260 -20.550 -92.903  1.00  0.00           C  
ATOM   1421  O   GLN B  89     -90.269 -20.617 -92.202  1.00  0.00           O  
ATOM   1422  CB  GLN B  89     -88.720 -18.415 -94.090  1.00  0.00           C  
ATOM   1423  CG  GLN B  89     -88.133 -17.016 -94.013  1.00  0.00           C  
ATOM   1424  CD  GLN B  89     -88.419 -16.199 -95.258  1.00  0.00           C  
ATOM   1425  NE2 GLN B  89     -88.471 -14.881 -95.101  1.00  0.00           N  
ATOM   1426  OE1 GLN B  89     -88.593 -16.746 -96.351  1.00  0.00           O  
ATOM   1427  H   GLN B  89     -86.392 -19.365 -93.674  1.00  0.00           H  
ATOM   1428  HA  GLN B  89     -88.598 -18.751 -91.976  1.00  0.00           H  
ATOM   1429 1HB  GLN B  89     -88.354 -18.884 -95.004  1.00  0.00           H  
ATOM   1430 2HB  GLN B  89     -89.802 -18.322 -94.182  1.00  0.00           H  
ATOM   1431 1HG  GLN B  89     -88.565 -16.499 -93.157  1.00  0.00           H  
ATOM   1432 2HG  GLN B  89     -87.052 -17.093 -93.896  1.00  0.00           H  
ATOM   1433 1HE2 GLN B  89     -88.657 -14.290 -95.888  1.00  0.00           H  
ATOM   1434 2HE2 GLN B  89     -88.325 -14.478 -94.197  1.00  0.00           H  
ATOM   1435  N   LEU B  90     -88.818 -21.518 -93.731  1.00  0.00           N  
ATOM   1436  CA  LEU B  90     -89.567 -22.765 -93.835  1.00  0.00           C  
ATOM   1437  C   LEU B  90     -89.608 -23.495 -92.499  1.00  0.00           C  
ATOM   1438  O   LEU B  90     -90.642 -24.037 -92.109  1.00  0.00           O  
ATOM   1439  CB  LEU B  90     -88.940 -23.671 -94.902  1.00  0.00           C  
ATOM   1440  CG  LEU B  90     -89.690 -24.978 -95.188  1.00  0.00           C  
ATOM   1441  CD1 LEU B  90     -89.391 -25.436 -96.609  1.00  0.00           C  
ATOM   1442  CD2 LEU B  90     -89.275 -26.035 -94.175  1.00  0.00           C  
ATOM   1443  H   LEU B  90     -87.981 -21.399 -94.282  1.00  0.00           H  
ATOM   1444  HA  LEU B  90     -90.589 -22.531 -94.131  1.00  0.00           H  
ATOM   1445 1HB  LEU B  90     -88.875 -23.116 -95.836  1.00  0.00           H  
ATOM   1446 2HB  LEU B  90     -87.929 -23.931 -94.587  1.00  0.00           H  
ATOM   1447  HG  LEU B  90     -90.764 -24.806 -95.112  1.00  0.00           H  
ATOM   1448 1HD1 LEU B  90     -89.924 -26.365 -96.812  1.00  0.00           H  
ATOM   1449 2HD1 LEU B  90     -89.715 -24.671 -97.314  1.00  0.00           H  
ATOM   1450 3HD1 LEU B  90     -88.320 -25.601 -96.720  1.00  0.00           H  
ATOM   1451 1HD2 LEU B  90     -89.808 -26.964 -94.377  1.00  0.00           H  
ATOM   1452 2HD2 LEU B  90     -88.201 -26.209 -94.250  1.00  0.00           H  
ATOM   1453 3HD2 LEU B  90     -89.516 -25.689 -93.169  1.00  0.00           H  
ATOM   1454  N   ALA B  91     -88.436 -23.477 -91.833  1.00  0.00           N  
ATOM   1455  CA  ALA B  91     -88.340 -24.142 -90.538  1.00  0.00           C  
ATOM   1456  C   ALA B  91     -89.283 -23.507 -89.523  1.00  0.00           C  
ATOM   1457  O   ALA B  91     -89.933 -24.204 -88.745  1.00  0.00           O  
ATOM   1458  CB  ALA B  91     -86.907 -24.104 -90.027  1.00  0.00           C  
ATOM   1459  H   ALA B  91     -87.621 -23.014 -92.209  1.00  0.00           H  
ATOM   1460  HA  ALA B  91     -88.640 -25.182 -90.669  1.00  0.00           H  
ATOM   1461 1HB  ALA B  91     -86.853 -24.603 -89.060  1.00  0.00           H  
ATOM   1462 2HB  ALA B  91     -86.255 -24.612 -90.737  1.00  0.00           H  
ATOM   1463 3HB  ALA B  91     -86.587 -23.069 -89.918  1.00  0.00           H  
ATOM   1464  N   GLU B  92     -89.315 -22.160 -89.579  1.00  0.00           N  
ATOM   1465  CA  GLU B  92     -90.178 -21.428 -88.660  1.00  0.00           C  
ATOM   1466  C   GLU B  92     -91.644 -21.782 -88.882  1.00  0.00           C  
ATOM   1467  O   GLU B  92     -92.403 -21.951 -87.927  1.00  0.00           O  
ATOM   1468  CB  GLU B  92     -89.977 -19.920 -88.825  1.00  0.00           C  
ATOM   1469  CG  GLU B  92     -88.632 -19.409 -88.330  1.00  0.00           C  
ATOM   1470  CD  GLU B  92     -88.438 -17.938 -88.581  1.00  0.00           C  
ATOM   1471  OE1 GLU B  92     -89.273 -17.349 -89.224  1.00  0.00           O  
ATOM   1472  OE2 GLU B  92     -87.453 -17.404 -88.128  1.00  0.00           O1-
ATOM   1473  H   GLU B  92     -88.754 -21.644 -90.243  1.00  0.00           H  
ATOM   1474  HA  GLU B  92     -89.913 -21.707 -87.640  1.00  0.00           H  
ATOM   1475 1HB  GLU B  92     -90.069 -19.654 -89.878  1.00  0.00           H  
ATOM   1476 2HB  GLU B  92     -90.758 -19.387 -88.283  1.00  0.00           H  
ATOM   1477 1HG  GLU B  92     -88.555 -19.596 -87.260  1.00  0.00           H  
ATOM   1478 2HG  GLU B  92     -87.839 -19.964 -88.827  1.00  0.00           H  
ATOM   1479  N   THR B  93     -91.989 -21.882 -90.181  1.00  0.00           N  
ATOM   1480  CA  THR B  93     -93.364 -22.217 -90.531  1.00  0.00           C  
ATOM   1481  C   THR B  93     -93.746 -23.594 -90.002  1.00  0.00           C  
ATOM   1482  O   THR B  93     -94.850 -23.790 -89.495  1.00  0.00           O  
ATOM   1483  CB  THR B  93     -93.575 -22.172 -92.055  1.00  0.00           C  
ATOM   1484  CG2 THR B  93     -95.000 -22.570 -92.410  1.00  0.00           C  
ATOM   1485  OG1 THR B  93     -93.319 -20.846 -92.537  1.00  0.00           O  
ATOM   1486  H   THR B  93     -91.317 -21.729 -90.918  1.00  0.00           H  
ATOM   1487  HA  THR B  93     -94.027 -21.484 -90.071  1.00  0.00           H  
ATOM   1488  HB  THR B  93     -92.881 -22.860 -92.539  1.00  0.00           H  
ATOM   1489  HG1 THR B  93     -92.372 -20.715 -92.623  1.00  0.00           H  
ATOM   1490 1HG2 THR B  93     -95.130 -22.532 -93.490  1.00  0.00           H  
ATOM   1491 2HG2 THR B  93     -95.193 -23.582 -92.055  1.00  0.00           H  
ATOM   1492 3HG2 THR B  93     -95.698 -21.880 -91.936  1.00  0.00           H  
ATOM   1493  N   ALA B  94     -92.778 -24.522 -90.148  1.00  0.00           N  
ATOM   1494  CA  ALA B  94     -93.017 -25.882 -89.681  1.00  0.00           C  
ATOM   1495  C   ALA B  94     -93.252 -25.915 -88.177  1.00  0.00           C  
ATOM   1496  O   ALA B  94     -94.129 -26.629 -87.691  1.00  0.00           O  
ATOM   1497  CB  ALA B  94     -91.848 -26.783 -90.053  1.00  0.00           C  
ATOM   1498  H   ALA B  94     -91.890 -24.297 -90.575  1.00  0.00           H  
ATOM   1499  HA  ALA B  94     -93.919 -26.254 -90.168  1.00  0.00           H  
ATOM   1500 1HB  ALA B  94     -92.041 -27.795 -89.698  1.00  0.00           H  
ATOM   1501 2HB  ALA B  94     -91.728 -26.795 -91.136  1.00  0.00           H  
ATOM   1502 3HB  ALA B  94     -90.937 -26.405 -89.592  1.00  0.00           H  
ATOM   1503  N   LEU B  95     -92.426 -25.107 -87.479  1.00  0.00           N  
ATOM   1504  CA  LEU B  95     -92.548 -25.045 -86.028  1.00  0.00           C  
ATOM   1505  C   LEU B  95     -93.918 -24.521 -85.611  1.00  0.00           C  
ATOM   1506  O   LEU B  95     -94.527 -25.028 -84.670  1.00  0.00           O  
ATOM   1507  CB  LEU B  95     -91.450 -24.147 -85.442  1.00  0.00           C  
ATOM   1508  CG  LEU B  95     -90.021 -24.699 -85.531  1.00  0.00           C  
ATOM   1509  CD1 LEU B  95     -89.035 -23.629 -85.083  1.00  0.00           C  
ATOM   1510  CD2 LEU B  95     -89.904 -25.947 -84.669  1.00  0.00           C  
ATOM   1511  H   LEU B  95     -91.725 -24.544 -87.938  1.00  0.00           H  
ATOM   1512  HA  LEU B  95     -92.428 -26.051 -85.628  1.00  0.00           H  
ATOM   1513 1HB  LEU B  95     -91.469 -23.191 -85.962  1.00  0.00           H  
ATOM   1514 2HB  LEU B  95     -91.672 -23.969 -84.390  1.00  0.00           H  
ATOM   1515  HG  LEU B  95     -89.793 -24.950 -86.567  1.00  0.00           H  
ATOM   1516 1HD1 LEU B  95     -88.020 -24.021 -85.148  1.00  0.00           H  
ATOM   1517 2HD1 LEU B  95     -89.127 -22.755 -85.729  1.00  0.00           H  
ATOM   1518 3HD1 LEU B  95     -89.250 -23.344 -84.054  1.00  0.00           H  
ATOM   1519 1HD2 LEU B  95     -88.889 -26.339 -84.734  1.00  0.00           H  
ATOM   1520 2HD2 LEU B  95     -90.131 -25.696 -83.633  1.00  0.00           H  
ATOM   1521 3HD2 LEU B  95     -90.607 -26.700 -85.023  1.00  0.00           H  
ATOM   1522  N   LYS B  96     -94.356 -23.489 -86.362  1.00  0.00           N  
ATOM   1523  CA  LYS B  96     -95.655 -22.895 -86.068  1.00  0.00           C  
ATOM   1524  C   LYS B  96     -96.778 -23.910 -86.250  1.00  0.00           C  
ATOM   1525  O   LYS B  96     -97.708 -23.972 -85.446  1.00  0.00           O  
ATOM   1526  CB  LYS B  96     -95.901 -21.675 -86.956  1.00  0.00           C  
ATOM   1527  CG  LYS B  96     -95.034 -20.468 -86.620  1.00  0.00           C  
ATOM   1528  CD  LYS B  96     -95.321 -19.304 -87.557  1.00  0.00           C  
ATOM   1529  CE  LYS B  96     -94.447 -18.103 -87.232  1.00  0.00           C  
ATOM   1530  NZ  LYS B  96     -94.688 -16.968 -88.165  1.00  0.00           N1+
ATOM   1531  H   LYS B  96     -93.806 -23.117 -87.124  1.00  0.00           H  
ATOM   1532  HA  LYS B  96     -95.661 -22.575 -85.025  1.00  0.00           H  
ATOM   1533 1HB  LYS B  96     -95.717 -21.940 -87.997  1.00  0.00           H  
ATOM   1534 2HB  LYS B  96     -96.945 -21.370 -86.875  1.00  0.00           H  
ATOM   1535 1HG  LYS B  96     -95.230 -20.154 -85.595  1.00  0.00           H  
ATOM   1536 2HG  LYS B  96     -93.983 -20.741 -86.704  1.00  0.00           H  
ATOM   1537 1HD  LYS B  96     -95.132 -19.612 -88.588  1.00  0.00           H  
ATOM   1538 2HD  LYS B  96     -96.367 -19.015 -87.470  1.00  0.00           H  
ATOM   1539 1HE  LYS B  96     -94.652 -17.769 -86.215  1.00  0.00           H  
ATOM   1540 2HE  LYS B  96     -93.397 -18.388 -87.292  1.00  0.00           H  
ATOM   1541 1HZ  LYS B  96     -94.091 -16.193 -87.916  1.00  0.00           H  
ATOM   1542 2HZ  LYS B  96     -94.484 -17.261 -89.110  1.00  0.00           H  
ATOM   1543 3HZ  LYS B  96     -95.655 -16.682 -88.104  1.00  0.00           H  
ATOM   1544  N   ALA B  97     -96.634 -24.689 -87.340  1.00  0.00           N  
ATOM   1545  CA  ALA B  97     -97.641 -25.703 -87.629  1.00  0.00           C  
ATOM   1546  C   ALA B  97     -97.716 -26.740 -86.515  1.00  0.00           C  
ATOM   1547  O   ALA B  97     -98.802 -27.164 -86.120  1.00  0.00           O  
ATOM   1548  CB  ALA B  97     -97.346 -26.378 -88.960  1.00  0.00           C  
ATOM   1549  H   ALA B  97     -95.845 -24.588 -87.963  1.00  0.00           H  
ATOM   1550  HA  ALA B  97     -98.611 -25.209 -87.691  1.00  0.00           H  
ATOM   1551 1HB  ALA B  97     -98.107 -27.133 -89.162  1.00  0.00           H  
ATOM   1552 2HB  ALA B  97     -97.354 -25.634 -89.756  1.00  0.00           H  
ATOM   1553 3HB  ALA B  97     -96.367 -26.853 -88.918  1.00  0.00           H  
ATOM   1554  N   LEU B  98     -96.510 -27.116 -86.040  1.00  0.00           N  
ATOM   1555  CA  LEU B  98     -96.443 -28.102 -84.969  1.00  0.00           C  
ATOM   1556  C   LEU B  98     -97.127 -27.593 -83.707  1.00  0.00           C  
ATOM   1557  O   LEU B  98     -97.839 -28.338 -83.032  1.00  0.00           O  
ATOM   1558  CB  LEU B  98     -94.981 -28.449 -84.661  1.00  0.00           C  
ATOM   1559  CG  LEU B  98     -94.241 -29.237 -85.749  1.00  0.00           C  
ATOM   1560  CD1 LEU B  98     -92.766 -29.345 -85.385  1.00  0.00           C  
ATOM   1561  CD2 LEU B  98     -94.869 -30.615 -85.894  1.00  0.00           C  
ATOM   1562  H   LEU B  98     -95.652 -26.731 -86.409  1.00  0.00           H  
ATOM   1563  HA  LEU B  98     -96.955 -29.005 -85.298  1.00  0.00           H  
ATOM   1564 1HB  LEU B  98     -94.432 -27.524 -84.492  1.00  0.00           H  
ATOM   1565 2HB  LEU B  98     -94.949 -29.039 -83.745  1.00  0.00           H  
ATOM   1566  HG  LEU B  98     -94.311 -28.704 -86.697  1.00  0.00           H  
ATOM   1567 1HD1 LEU B  98     -92.239 -29.905 -86.157  1.00  0.00           H  
ATOM   1568 2HD1 LEU B  98     -92.337 -28.346 -85.306  1.00  0.00           H  
ATOM   1569 3HD1 LEU B  98     -92.664 -29.861 -84.431  1.00  0.00           H  
ATOM   1570 1HD2 LEU B  98     -94.344 -31.175 -86.668  1.00  0.00           H  
ATOM   1571 2HD2 LEU B  98     -94.798 -31.150 -84.948  1.00  0.00           H  
ATOM   1572 3HD2 LEU B  98     -95.918 -30.509 -86.173  1.00  0.00           H  
ATOM   1573  N   LEU B  99     -96.873 -26.298 -83.434  1.00  0.00           N  
ATOM   1574  CA  LEU B  99     -97.469 -25.687 -82.253  1.00  0.00           C  
ATOM   1575  C   LEU B  99     -98.990 -25.692 -82.339  1.00  0.00           C  
ATOM   1576  O   LEU B  99     -99.676 -25.961 -81.354  1.00  0.00           O  
ATOM   1577  CB  LEU B  99     -96.964 -24.248 -82.088  1.00  0.00           C  
ATOM   1578  CG  LEU B  99     -97.495 -23.493 -80.862  1.00  0.00           C  
ATOM   1579  CD1 LEU B  99     -97.089 -24.233 -79.595  1.00  0.00           C  
ATOM   1580  CD2 LEU B  99     -96.948 -22.073 -80.866  1.00  0.00           C  
ATOM   1581  H   LEU B  99     -96.278 -25.740 -84.030  1.00  0.00           H  
ATOM   1582  HA  LEU B  99     -97.173 -26.265 -81.378  1.00  0.00           H  
ATOM   1583 1HB  LEU B  99     -95.877 -24.267 -82.021  1.00  0.00           H  
ATOM   1584 2HB  LEU B  99     -97.242 -23.679 -82.975  1.00  0.00           H  
ATOM   1585  HG  LEU B  99     -98.584 -23.463 -80.898  1.00  0.00           H  
ATOM   1586 1HD1 LEU B  99     -97.467 -23.696 -78.724  1.00  0.00           H  
ATOM   1587 2HD1 LEU B  99     -97.510 -25.239 -79.611  1.00  0.00           H  
ATOM   1588 3HD1 LEU B  99     -96.003 -24.294 -79.541  1.00  0.00           H  
ATOM   1589 1HD2 LEU B  99     -97.326 -21.536 -79.995  1.00  0.00           H  
ATOM   1590 2HD2 LEU B  99     -95.860 -22.102 -80.829  1.00  0.00           H  
ATOM   1591 3HD2 LEU B  99     -97.268 -21.562 -81.774  1.00  0.00           H  
ATOM   1592  N   ALA B 100     -99.468 -25.381 -83.562  1.00  0.00           N  
ATOM   1593  CA  ALA B 100    -100.908 -25.352 -83.779  1.00  0.00           C  
ATOM   1594  C   ALA B 100    -101.529 -26.724 -83.543  1.00  0.00           C  
ATOM   1595  O   ALA B 100    -102.599 -26.837 -82.945  1.00  0.00           O  
ATOM   1596  CB  ALA B 100    -101.222 -24.863 -85.185  1.00  0.00           C  
ATOM   1597  H   ALA B 100     -98.849 -25.169 -84.332  1.00  0.00           H  
ATOM   1598  HA  ALA B 100    -101.345 -24.660 -83.059  1.00  0.00           H  
ATOM   1599 1HB  ALA B 100    -102.302 -24.846 -85.332  1.00  0.00           H  
ATOM   1600 2HB  ALA B 100    -100.821 -23.858 -85.319  1.00  0.00           H  
ATOM   1601 3HB  ALA B 100    -100.768 -25.534 -85.913  1.00  0.00           H  
ATOM   1602  N   ILE B 101    -100.800 -27.743 -84.045  1.00  0.00           N  
ATOM   1603  CA  ILE B 101    -101.284 -29.109 -83.886  1.00  0.00           C  
ATOM   1604  C   ILE B 101    -101.381 -29.492 -82.415  1.00  0.00           C  
ATOM   1605  O   ILE B 101    -102.343 -30.134 -81.993  1.00  0.00           O  
ATOM   1606  CB  ILE B 101    -100.366 -30.106 -84.617  1.00  0.00           C  
ATOM   1607  CG1 ILE B 101    -100.465 -29.911 -86.132  1.00  0.00           C  
ATOM   1608  CG2 ILE B 101    -100.722 -31.534 -84.237  1.00  0.00           C  
ATOM   1609  CD1 ILE B 101     -99.405 -30.652 -86.914  1.00  0.00           C  
ATOM   1610  H   ILE B 101     -99.927 -27.584 -84.527  1.00  0.00           H  
ATOM   1611  HA  ILE B 101    -102.281 -29.176 -84.322  1.00  0.00           H  
ATOM   1612  HB  ILE B 101     -99.329 -29.915 -84.342  1.00  0.00           H  
ATOM   1613 1HG1 ILE B 101    -101.442 -30.246 -86.479  1.00  0.00           H  
ATOM   1614 2HG1 ILE B 101    -100.382 -28.850 -86.369  1.00  0.00           H  
ATOM   1615 1HG2 ILE B 101    -100.064 -32.226 -84.762  1.00  0.00           H  
ATOM   1616 2HG2 ILE B 101    -100.602 -31.665 -83.162  1.00  0.00           H  
ATOM   1617 3HG2 ILE B 101    -101.757 -31.737 -84.513  1.00  0.00           H  
ATOM   1618 1HD1 ILE B 101     -99.540 -30.465 -87.979  1.00  0.00           H  
ATOM   1619 2HD1 ILE B 101     -98.417 -30.306 -86.607  1.00  0.00           H  
ATOM   1620 3HD1 ILE B 101     -99.491 -31.721 -86.720  1.00  0.00           H  
ATOM   1621  N   ALA B 102    -100.339 -29.064 -81.671  1.00  0.00           N  
ATOM   1622  CA  ALA B 102    -100.311 -29.364 -80.245  1.00  0.00           C  
ATOM   1623  C   ALA B 102    -101.490 -28.724 -79.523  1.00  0.00           C  
ATOM   1624  O   ALA B 102    -102.105 -29.339 -78.653  1.00  0.00           O  
ATOM   1625  CB  ALA B 102     -98.999 -28.896 -79.632  1.00  0.00           C  
ATOM   1626  H   ALA B 102     -99.577 -28.540 -82.079  1.00  0.00           H  
ATOM   1627  HA  ALA B 102    -100.391 -30.444 -80.125  1.00  0.00           H  
ATOM   1628 1HB  ALA B 102     -98.992 -29.128 -78.567  1.00  0.00           H  
ATOM   1629 2HB  ALA B 102     -98.167 -29.406 -80.119  1.00  0.00           H  
ATOM   1630 3HB  ALA B 102     -98.896 -27.821 -79.770  1.00  0.00           H  
ATOM   1631  N   GLU B 103    -101.763 -27.468 -79.934  1.00  0.00           N  
ATOM   1632  CA  GLU B 103    -102.871 -26.743 -79.324  1.00  0.00           C  
ATOM   1633  C   GLU B 103    -104.182 -27.501 -79.486  1.00  0.00           C  
ATOM   1634  O   GLU B 103    -105.045 -27.463 -78.609  1.00  0.00           O  
ATOM   1635  CB  GLU B 103    -102.999 -25.347 -79.938  1.00  0.00           C  
ATOM   1636  CG  GLU B 103    -101.871 -24.393 -79.569  1.00  0.00           C  
ATOM   1637  CD  GLU B 103    -101.997 -23.053 -80.239  1.00  0.00           C  
ATOM   1638  OE1 GLU B 103    -102.871 -22.898 -81.058  1.00  0.00           O  
ATOM   1639  OE2 GLU B 103    -101.218 -22.182 -79.931  1.00  0.00           O1-
ATOM   1640  H   GLU B 103    -101.219 -27.017 -80.656  1.00  0.00           H  
ATOM   1641  HA  GLU B 103    -102.670 -26.638 -78.256  1.00  0.00           H  
ATOM   1642 1HB  GLU B 103    -103.026 -25.429 -81.025  1.00  0.00           H  
ATOM   1643 2HB  GLU B 103    -103.938 -24.894 -79.620  1.00  0.00           H  
ATOM   1644 1HG  GLU B 103    -101.871 -24.248 -78.489  1.00  0.00           H  
ATOM   1645 2HG  GLU B 103    -100.921 -24.845 -79.848  1.00  0.00           H  
ATOM   1646  N   LEU B 104    -104.359 -28.197 -80.596  1.00  0.00           N  
ATOM   1647  CA  LEU B 104    -105.407 -29.232 -80.636  1.00  0.00           C  
ATOM   1648  C   LEU B 104    -105.095 -30.520 -79.844  1.00  0.00           C  
ATOM   1649  O   LEU B 104    -105.971 -31.086 -79.190  1.00  0.00           O  
ATOM   1650  CB  LEU B 104    -105.684 -29.607 -82.097  1.00  0.00           C  
ATOM   1651  CG  LEU B 104    -106.334 -28.513 -82.953  1.00  0.00           C  
ATOM   1652  CD1 LEU B 104    -106.396 -28.972 -84.404  1.00  0.00           C  
ATOM   1653  CD2 LEU B 104    -107.723 -28.206 -82.416  1.00  0.00           C  
ATOM   1654  H   LEU B 104    -103.793 -28.038 -81.418  1.00  0.00           H  
ATOM   1655  HA  LEU B 104    -106.317 -28.819 -80.202  1.00  0.00           H  
ATOM   1656 1HB  LEU B 104    -104.741 -29.880 -82.569  1.00  0.00           H  
ATOM   1657 2HB  LEU B 104    -106.341 -30.476 -82.115  1.00  0.00           H  
ATOM   1658  HG  LEU B 104    -105.724 -27.610 -82.915  1.00  0.00           H  
ATOM   1659 1HD1 LEU B 104    -106.859 -28.195 -85.012  1.00  0.00           H  
ATOM   1660 2HD1 LEU B 104    -105.388 -29.165 -84.768  1.00  0.00           H  
ATOM   1661 3HD1 LEU B 104    -106.988 -29.884 -84.471  1.00  0.00           H  
ATOM   1662 1HD2 LEU B 104    -108.186 -27.428 -83.024  1.00  0.00           H  
ATOM   1663 2HD2 LEU B 104    -108.335 -29.108 -82.455  1.00  0.00           H  
ATOM   1664 3HD2 LEU B 104    -107.647 -27.864 -81.384  1.00  0.00           H  
ATOM   1665  N   GLY B 105    -103.846 -30.984 -79.901  1.00  0.00           N  
ATOM   1666  CA  GLY B 105    -103.521 -32.389 -79.588  1.00  0.00           C  
ATOM   1667  C   GLY B 105    -103.694 -32.726 -78.110  1.00  0.00           C  
ATOM   1668  O   GLY B 105    -103.530 -31.865 -77.245  1.00  0.00           O  
ATOM   1669  H   GLY B 105    -103.099 -30.358 -80.165  1.00  0.00           H  
ATOM   1670 1HA  GLY B 105    -104.159 -33.050 -80.176  1.00  0.00           H  
ATOM   1671 2HA  GLY B 105    -102.491 -32.597 -79.877  1.00  0.00           H  
ATOM   1672  N   GLY B 106    -104.028 -33.986 -77.836  1.00  0.00           N  
ATOM   1673  CA  GLY B 106    -104.208 -34.452 -76.469  1.00  0.00           C  
ATOM   1674  C   GLY B 106    -102.934 -34.252 -75.680  1.00  0.00           C  
ATOM   1675  O   GLY B 106    -101.834 -34.460 -76.193  1.00  0.00           O  
ATOM   1676  H   GLY B 106    -104.160 -34.636 -78.598  1.00  0.00           H  
ATOM   1677 1HA  GLY B 106    -105.031 -33.909 -76.005  1.00  0.00           H  
ATOM   1678 2HA  GLY B 106    -104.484 -35.507 -76.479  1.00  0.00           H  
ATOM   1679  N   GLU B 107    -103.088 -33.845 -74.431  1.00  0.00           N  
ATOM   1680  CA  GLU B 107    -101.967 -33.351 -73.655  1.00  0.00           C  
ATOM   1681  C   GLU B 107    -100.880 -34.407 -73.484  1.00  0.00           C  
ATOM   1682  O   GLU B 107     -99.702 -34.082 -73.335  1.00  0.00           O  
ATOM   1683  CB  GLU B 107    -102.448 -32.876 -72.283  1.00  0.00           C  
ATOM   1684  CG  GLU B 107    -103.375 -31.669 -72.325  1.00  0.00           C  
ATOM   1685  CD  GLU B 107    -104.808 -32.042 -72.589  1.00  0.00           C  
ATOM   1686  OE1 GLU B 107    -105.081 -33.208 -72.736  1.00  0.00           O  
ATOM   1687  OE2 GLU B 107    -105.630 -31.157 -72.644  1.00  0.00           O1-
ATOM   1688  H   GLU B 107    -104.003 -33.878 -74.007  1.00  0.00           H  
ATOM   1689  HA  GLU B 107    -101.527 -32.505 -74.184  1.00  0.00           H  
ATOM   1690 1HB  GLU B 107    -102.977 -33.687 -71.782  1.00  0.00           H  
ATOM   1691 2HB  GLU B 107    -101.588 -32.616 -71.665  1.00  0.00           H  
ATOM   1692 1HG  GLU B 107    -103.318 -31.147 -71.370  1.00  0.00           H  
ATOM   1693 2HG  GLU B 107    -103.032 -30.988 -73.102  1.00  0.00           H  
ATOM   1694  N   GLU B 108    -101.272 -35.679 -73.506  1.00  0.00           N  
ATOM   1695  CA  GLU B 108    -100.337 -36.761 -73.220  1.00  0.00           C  
ATOM   1696  C   GLU B 108     -99.191 -36.789 -74.227  1.00  0.00           C  
ATOM   1697  O   GLU B 108     -98.020 -36.757 -73.851  1.00  0.00           O  
ATOM   1698  CB  GLU B 108    -101.065 -38.107 -73.225  1.00  0.00           C  
ATOM   1699  CG  GLU B 108    -100.180 -39.302 -72.900  1.00  0.00           C  
ATOM   1700  CD  GLU B 108    -100.934 -40.603 -72.890  1.00  0.00           C  
ATOM   1701  OE1 GLU B 108    -102.121 -40.581 -73.107  1.00  0.00           O  
ATOM   1702  OE2 GLU B 108    -100.321 -41.619 -72.664  1.00  0.00           O1-
ATOM   1703  H   GLU B 108    -102.232 -35.903 -73.723  1.00  0.00           H  
ATOM   1704  HA  GLU B 108     -99.911 -36.598 -72.230  1.00  0.00           H  
ATOM   1705 1HB  GLU B 108    -101.877 -38.084 -72.498  1.00  0.00           H  
ATOM   1706 2HB  GLU B 108    -101.510 -38.277 -74.206  1.00  0.00           H  
ATOM   1707 1HG  GLU B 108     -99.383 -39.363 -73.641  1.00  0.00           H  
ATOM   1708 2HG  GLU B 108     -99.720 -39.146 -71.925  1.00  0.00           H  
ATOM   1709  N   LEU B 109     -99.525 -36.849 -75.517  1.00  0.00           N  
ATOM   1710  CA  LEU B 109     -99.243 -36.758 -76.951  1.00  0.00           C  
ATOM   1711  C   LEU B 109     -98.365 -35.565 -77.188  1.00  0.00           C  
ATOM   1712  O   LEU B 109     -97.600 -35.527 -78.151  1.00  0.00           O  
ATOM   1713  CB  LEU B 109    -100.535 -36.628 -77.768  1.00  0.00           C  
ATOM   1714  CG  LEU B 109    -101.184 -37.949 -78.201  1.00  0.00           C  
ATOM   1715  CD1 LEU B 109    -101.490 -38.791 -76.970  1.00  0.00           C  
ATOM   1716  CD2 LEU B 109    -102.449 -37.657 -78.993  1.00  0.00           C  
ATOM   1717  H   LEU B 109    -100.460 -37.080 -75.213  1.00  0.00           H  
ATOM   1718  HA  LEU B 109     -98.722 -37.663 -77.259  1.00  0.00           H  
ATOM   1719 1HB  LEU B 109    -101.265 -36.078 -77.178  1.00  0.00           H  
ATOM   1720 2HB  LEU B 109    -100.319 -36.054 -78.669  1.00  0.00           H  
ATOM   1721  HG  LEU B 109    -100.486 -38.510 -78.824  1.00  0.00           H  
ATOM   1722 1HD1 LEU B 109    -101.951 -39.730 -77.278  1.00  0.00           H  
ATOM   1723 2HD1 LEU B 109    -100.565 -39.001 -76.434  1.00  0.00           H  
ATOM   1724 3HD1 LEU B 109    -102.173 -38.249 -76.319  1.00  0.00           H  
ATOM   1725 1HD2 LEU B 109    -102.910 -38.596 -79.301  1.00  0.00           H  
ATOM   1726 2HD2 LEU B 109    -103.147 -37.097 -78.371  1.00  0.00           H  
ATOM   1727 3HD2 LEU B 109    -102.198 -37.068 -79.876  1.00  0.00           H  
ATOM   1728  N   ALA B 110     -98.540 -34.667 -76.280  1.00  0.00           N  
ATOM   1729  CA  ALA B 110     -98.005 -33.312 -76.245  1.00  0.00           C  
ATOM   1730  C   ALA B 110     -96.484 -33.323 -76.170  1.00  0.00           C  
ATOM   1731  O   ALA B 110     -95.811 -32.602 -76.907  1.00  0.00           O  
ATOM   1732  CB  ALA B 110     -98.587 -32.542 -75.068  1.00  0.00           C  
ATOM   1733  H   ALA B 110     -99.126 -34.985 -75.520  1.00  0.00           H  
ATOM   1734  HA  ALA B 110     -98.290 -32.811 -77.170  1.00  0.00           H  
ATOM   1735 1HB  ALA B 110     -98.177 -31.532 -75.055  1.00  0.00           H  
ATOM   1736 2HB  ALA B 110     -99.672 -32.493 -75.166  1.00  0.00           H  
ATOM   1737 3HB  ALA B 110     -98.330 -33.050 -74.140  1.00  0.00           H  
ATOM   1738  N   LEU B 111     -95.992 -34.174 -75.246  1.00  0.00           N  
ATOM   1739  CA  LEU B 111     -94.548 -34.280 -75.071  1.00  0.00           C  
ATOM   1740  C   LEU B 111     -93.875 -34.781 -76.343  1.00  0.00           C  
ATOM   1741  O   LEU B 111     -92.816 -34.287 -76.731  1.00  0.00           O  
ATOM   1742  CB  LEU B 111     -94.224 -35.226 -73.908  1.00  0.00           C  
ATOM   1743  CG  LEU B 111     -92.733 -35.410 -73.596  1.00  0.00           C  
ATOM   1744  CD1 LEU B 111     -92.119 -34.064 -73.233  1.00  0.00           C  
ATOM   1745  CD2 LEU B 111     -92.571 -36.409 -72.460  1.00  0.00           C  
ATOM   1746  H   LEU B 111     -96.600 -34.740 -74.671  1.00  0.00           H  
ATOM   1747  HA  LEU B 111     -94.154 -33.291 -74.840  1.00  0.00           H  
ATOM   1748 1HB  LEU B 111     -94.706 -34.846 -73.007  1.00  0.00           H  
ATOM   1749 2HB  LEU B 111     -94.639 -36.208 -74.131  1.00  0.00           H  
ATOM   1750  HG  LEU B 111     -92.220 -35.782 -74.483  1.00  0.00           H  
ATOM   1751 1HD1 LEU B 111     -91.060 -34.196 -73.013  1.00  0.00           H  
ATOM   1752 2HD1 LEU B 111     -92.232 -33.376 -74.071  1.00  0.00           H  
ATOM   1753 3HD1 LEU B 111     -92.624 -33.658 -72.358  1.00  0.00           H  
ATOM   1754 1HD2 LEU B 111     -91.512 -36.541 -72.239  1.00  0.00           H  
ATOM   1755 2HD2 LEU B 111     -93.084 -36.036 -71.572  1.00  0.00           H  
ATOM   1756 3HD2 LEU B 111     -93.003 -37.366 -72.753  1.00  0.00           H  
ATOM   1757  N   GLU B 112     -94.545 -35.776 -76.958  1.00  0.00           N  
ATOM   1758  CA  GLU B 112     -94.008 -36.343 -78.189  1.00  0.00           C  
ATOM   1759  C   GLU B 112     -93.930 -35.296 -79.291  1.00  0.00           C  
ATOM   1760  O   GLU B 112     -92.952 -35.236 -80.036  1.00  0.00           O  
ATOM   1761  CB  GLU B 112     -94.868 -37.521 -78.652  1.00  0.00           C  
ATOM   1762  CG  GLU B 112     -94.779 -38.753 -77.762  1.00  0.00           C  
ATOM   1763  CD  GLU B 112     -93.410 -39.374 -77.757  1.00  0.00           C  
ATOM   1764  OE1 GLU B 112     -92.788 -39.403 -78.792  1.00  0.00           O  
ATOM   1765  OE2 GLU B 112     -92.985 -39.819 -76.717  1.00  0.00           O1-
ATOM   1766  H   GLU B 112     -95.411 -36.138 -76.586  1.00  0.00           H  
ATOM   1767  HA  GLU B 112     -92.999 -36.703 -77.991  1.00  0.00           H  
ATOM   1768 1HB  GLU B 112     -95.913 -37.215 -78.695  1.00  0.00           H  
ATOM   1769 2HB  GLU B 112     -94.571 -37.815 -79.659  1.00  0.00           H  
ATOM   1770 1HG  GLU B 112     -95.041 -38.471 -76.742  1.00  0.00           H  
ATOM   1771 2HG  GLU B 112     -95.505 -39.489 -78.104  1.00  0.00           H  
ATOM   1772  N   ILE B 113     -95.007 -34.485 -79.348  1.00  0.00           N  
ATOM   1773  CA  ILE B 113     -95.056 -33.435 -80.359  1.00  0.00           C  
ATOM   1774  C   ILE B 113     -93.922 -32.434 -80.171  1.00  0.00           C  
ATOM   1775  O   ILE B 113     -93.302 -31.995 -81.139  1.00  0.00           O  
ATOM   1776  CB  ILE B 113     -96.406 -32.696 -80.319  1.00  0.00           C  
ATOM   1777  CG1 ILE B 113     -97.536 -33.624 -80.773  1.00  0.00           C  
ATOM   1778  CG2 ILE B 113     -96.356 -31.448 -81.187  1.00  0.00           C  
ATOM   1779  CD1 ILE B 113     -98.920 -33.076 -80.507  1.00  0.00           C  
ATOM   1780  H   ILE B 113     -95.781 -34.586 -78.707  1.00  0.00           H  
ATOM   1781  HA  ILE B 113     -94.944 -33.895 -81.340  1.00  0.00           H  
ATOM   1782  HB  ILE B 113     -96.630 -32.405 -79.293  1.00  0.00           H  
ATOM   1783 1HG1 ILE B 113     -97.444 -33.814 -81.842  1.00  0.00           H  
ATOM   1784 2HG1 ILE B 113     -97.447 -34.583 -80.262  1.00  0.00           H  
ATOM   1785 1HG2 ILE B 113     -97.319 -30.939 -81.147  1.00  0.00           H  
ATOM   1786 2HG2 ILE B 113     -95.577 -30.781 -80.820  1.00  0.00           H  
ATOM   1787 3HG2 ILE B 113     -96.137 -31.730 -82.217  1.00  0.00           H  
ATOM   1788 1HD1 ILE B 113     -99.667 -33.789 -80.856  1.00  0.00           H  
ATOM   1789 2HD1 ILE B 113     -99.047 -32.911 -79.436  1.00  0.00           H  
ATOM   1790 3HD1 ILE B 113     -99.045 -32.133 -81.037  1.00  0.00           H  
ATOM   1791  N   ALA B 114     -93.695 -32.106 -78.884  1.00  0.00           N  
ATOM   1792  CA  ALA B 114     -92.634 -31.157 -78.565  1.00  0.00           C  
ATOM   1793  C   ALA B 114     -91.274 -31.688 -78.996  1.00  0.00           C  
ATOM   1794  O   ALA B 114     -90.449 -30.948 -79.532  1.00  0.00           O  
ATOM   1795  CB  ALA B 114     -92.633 -30.844 -77.075  1.00  0.00           C  
ATOM   1796  H   ALA B 114     -94.242 -32.503 -78.134  1.00  0.00           H  
ATOM   1797  HA  ALA B 114     -92.825 -30.237 -79.119  1.00  0.00           H  
ATOM   1798 1HB  ALA B 114     -91.835 -30.135 -76.854  1.00  0.00           H  
ATOM   1799 2HB  ALA B 114     -93.592 -30.410 -76.793  1.00  0.00           H  
ATOM   1800 3HB  ALA B 114     -92.469 -31.761 -76.512  1.00  0.00           H  
ATOM   1801  N   ARG B 115     -91.093 -32.999 -78.733  1.00  0.00           N  
ATOM   1802  CA  ARG B 115     -89.830 -33.632 -79.097  1.00  0.00           C  
ATOM   1803  C   ARG B 115     -89.603 -33.583 -80.602  1.00  0.00           C  
ATOM   1804  O   ARG B 115     -88.491 -33.325 -81.064  1.00  0.00           O  
ATOM   1805  CB  ARG B 115     -89.804 -35.080 -78.630  1.00  0.00           C  
ATOM   1806  CG  ARG B 115     -88.511 -35.823 -78.926  1.00  0.00           C  
ATOM   1807  CD  ARG B 115     -88.562 -37.228 -78.444  1.00  0.00           C  
ATOM   1808  NE  ARG B 115     -89.588 -37.999 -79.129  1.00  0.00           N  
ATOM   1809  CZ  ARG B 115     -89.446 -38.541 -80.354  1.00  0.00           C  
ATOM   1810  NH1 ARG B 115     -88.321 -38.385 -81.015  1.00  0.00           N1+
ATOM   1811  NH2 ARG B 115     -90.439 -39.226 -80.892  1.00  0.00           N  
ATOM   1812  H   ARG B 115     -91.812 -33.552 -78.291  1.00  0.00           H  
ATOM   1813  HA  ARG B 115     -89.018 -33.094 -78.606  1.00  0.00           H  
ATOM   1814 1HB  ARG B 115     -89.967 -35.119 -77.554  1.00  0.00           H  
ATOM   1815 2HB  ARG B 115     -90.617 -35.630 -79.104  1.00  0.00           H  
ATOM   1816 1HG  ARG B 115     -88.337 -35.837 -80.002  1.00  0.00           H  
ATOM   1817 2HG  ARG B 115     -87.680 -35.321 -78.430  1.00  0.00           H  
ATOM   1818 1HD  ARG B 115     -87.600 -37.708 -78.618  1.00  0.00           H  
ATOM   1819 2HD  ARG B 115     -88.784 -37.238 -77.377  1.00  0.00           H  
ATOM   1820  HE  ARG B 115     -90.468 -38.139 -78.651  1.00  0.00           H  
ATOM   1821 1HH1 ARG B 115     -87.561 -37.862 -80.605  1.00  0.00           H  
ATOM   1822 2HH1 ARG B 115     -88.215 -38.792 -81.935  1.00  0.00           H  
ATOM   1823 1HH2 ARG B 115     -91.305 -39.345 -80.383  1.00  0.00           H  
ATOM   1824 2HH2 ARG B 115     -90.335 -39.632 -81.810  1.00  0.00           H  
ATOM   1825  N   ILE B 116     -90.711 -33.843 -81.328  1.00  0.00           N  
ATOM   1826  CA  ILE B 116     -90.629 -33.826 -82.785  1.00  0.00           C  
ATOM   1827  C   ILE B 116     -90.237 -32.446 -83.299  1.00  0.00           C  
ATOM   1828  O   ILE B 116     -89.430 -32.323 -84.220  1.00  0.00           O  
ATOM   1829  CB  ILE B 116     -91.968 -34.247 -83.415  1.00  0.00           C  
ATOM   1830  CG1 ILE B 116     -92.250 -35.726 -83.133  1.00  0.00           C  
ATOM   1831  CG2 ILE B 116     -91.958 -33.981 -84.913  1.00  0.00           C  
ATOM   1832  CD1 ILE B 116     -93.659 -36.156 -83.475  1.00  0.00           C  
ATOM   1833  H   ILE B 116     -91.596 -34.048 -80.887  1.00  0.00           H  
ATOM   1834  HA  ILE B 116     -89.863 -34.536 -83.096  1.00  0.00           H  
ATOM   1835  HB  ILE B 116     -92.780 -33.680 -82.960  1.00  0.00           H  
ATOM   1836 1HG1 ILE B 116     -91.556 -36.343 -83.703  1.00  0.00           H  
ATOM   1837 2HG1 ILE B 116     -92.079 -35.934 -82.076  1.00  0.00           H  
ATOM   1838 1HG2 ILE B 116     -92.913 -34.285 -85.342  1.00  0.00           H  
ATOM   1839 2HG2 ILE B 116     -91.803 -32.918 -85.091  1.00  0.00           H  
ATOM   1840 3HG2 ILE B 116     -91.153 -34.549 -85.378  1.00  0.00           H  
ATOM   1841 1HD1 ILE B 116     -93.781 -37.215 -83.248  1.00  0.00           H  
ATOM   1842 2HD1 ILE B 116     -94.369 -35.573 -82.889  1.00  0.00           H  
ATOM   1843 3HD1 ILE B 116     -93.842 -35.990 -84.536  1.00  0.00           H  
ATOM   1844  N   LEU B 117     -90.848 -31.431 -82.655  1.00  0.00           N  
ATOM   1845  CA  LEU B 117     -90.559 -30.059 -83.051  1.00  0.00           C  
ATOM   1846  C   LEU B 117     -89.089 -29.722 -82.834  1.00  0.00           C  
ATOM   1847  O   LEU B 117     -88.462 -29.069 -83.669  1.00  0.00           O  
ATOM   1848  CB  LEU B 117     -91.437 -29.082 -82.258  1.00  0.00           C  
ATOM   1849  CG  LEU B 117     -91.309 -27.605 -82.649  1.00  0.00           C  
ATOM   1850  CD1 LEU B 117     -92.600 -26.873 -82.307  1.00  0.00           C  
ATOM   1851  CD2 LEU B 117     -90.123 -26.988 -81.922  1.00  0.00           C  
ATOM   1852  H   LEU B 117     -91.503 -31.599 -81.904  1.00  0.00           H  
ATOM   1853  HA  LEU B 117     -90.784 -29.951 -84.112  1.00  0.00           H  
ATOM   1854 1HB  LEU B 117     -92.480 -29.369 -82.387  1.00  0.00           H  
ATOM   1855 2HB  LEU B 117     -91.186 -29.168 -81.201  1.00  0.00           H  
ATOM   1856  HG  LEU B 117     -91.155 -27.524 -83.726  1.00  0.00           H  
ATOM   1857 1HD1 LEU B 117     -92.509 -25.823 -82.585  1.00  0.00           H  
ATOM   1858 2HD1 LEU B 117     -93.428 -27.323 -82.856  1.00  0.00           H  
ATOM   1859 3HD1 LEU B 117     -92.789 -26.950 -81.238  1.00  0.00           H  
ATOM   1860 1HD2 LEU B 117     -90.032 -25.938 -82.200  1.00  0.00           H  
ATOM   1861 2HD2 LEU B 117     -90.276 -27.066 -80.846  1.00  0.00           H  
ATOM   1862 3HD2 LEU B 117     -89.211 -27.518 -82.198  1.00  0.00           H  
ATOM   1863  N   ALA B 118     -88.586 -30.201 -81.677  1.00  0.00           N  
ATOM   1864  CA  ALA B 118     -87.188 -29.948 -81.350  1.00  0.00           C  
ATOM   1865  C   ALA B 118     -86.258 -30.580 -82.377  1.00  0.00           C  
ATOM   1866  O   ALA B 118     -85.263 -29.979 -82.781  1.00  0.00           O  
ATOM   1867  CB  ALA B 118     -86.868 -30.468 -79.956  1.00  0.00           C  
ATOM   1868  H   ALA B 118     -89.155 -30.730 -81.032  1.00  0.00           H  
ATOM   1869  HA  ALA B 118     -87.024 -28.870 -81.371  1.00  0.00           H  
ATOM   1870 1HB  ALA B 118     -85.820 -30.273 -79.726  1.00  0.00           H  
ATOM   1871 2HB  ALA B 118     -87.500 -29.964 -79.226  1.00  0.00           H  
ATOM   1872 3HB  ALA B 118     -87.052 -31.541 -79.917  1.00  0.00           H  
ATOM   1873  N   GLU B 119     -86.637 -31.814 -82.768  1.00  0.00           N  
ATOM   1874  CA  GLU B 119     -85.833 -32.529 -83.751  1.00  0.00           C  
ATOM   1875  C   GLU B 119     -85.791 -31.783 -85.079  1.00  0.00           C  
ATOM   1876  O   GLU B 119     -84.744 -31.694 -85.720  1.00  0.00           O  
ATOM   1877  CB  GLU B 119     -86.384 -33.940 -83.966  1.00  0.00           C  
ATOM   1878  CG  GLU B 119     -86.187 -34.878 -82.783  1.00  0.00           C  
ATOM   1879  CD  GLU B 119     -86.810 -36.230 -82.998  1.00  0.00           C  
ATOM   1880  OE1 GLU B 119     -87.478 -36.403 -83.989  1.00  0.00           O  
ATOM   1881  OE2 GLU B 119     -86.617 -37.089 -82.171  1.00  0.00           O1-
ATOM   1882  H   GLU B 119     -87.465 -32.255 -82.396  1.00  0.00           H  
ATOM   1883  HA  GLU B 119     -84.812 -32.606 -83.374  1.00  0.00           H  
ATOM   1884 1HB  GLU B 119     -87.453 -33.886 -84.174  1.00  0.00           H  
ATOM   1885 2HB  GLU B 119     -85.904 -34.390 -84.834  1.00  0.00           H  
ATOM   1886 1HG  GLU B 119     -85.119 -35.007 -82.610  1.00  0.00           H  
ATOM   1887 2HG  GLU B 119     -86.619 -34.422 -81.894  1.00  0.00           H  
ATOM   1888  N   LEU B 120     -86.979 -31.259 -85.446  1.00  0.00           N  
ATOM   1889  CA  LEU B 120     -87.077 -30.519 -86.698  1.00  0.00           C  
ATOM   1890  C   LEU B 120     -86.187 -29.281 -86.675  1.00  0.00           C  
ATOM   1891  O   LEU B 120     -85.525 -28.963 -87.663  1.00  0.00           O  
ATOM   1892  CB  LEU B 120     -88.531 -30.106 -86.958  1.00  0.00           C  
ATOM   1893  CG  LEU B 120     -88.795 -29.405 -88.296  1.00  0.00           C  
ATOM   1894  CD1 LEU B 120     -90.242 -29.634 -88.713  1.00  0.00           C  
ATOM   1895  CD2 LEU B 120     -88.493 -27.921 -88.161  1.00  0.00           C  
ATOM   1896  H   LEU B 120     -87.804 -31.368 -84.873  1.00  0.00           H  
ATOM   1897  HA  LEU B 120     -86.746 -31.165 -87.510  1.00  0.00           H  
ATOM   1898 1HB  LEU B 120     -89.156 -30.997 -86.921  1.00  0.00           H  
ATOM   1899 2HB  LEU B 120     -88.849 -29.432 -86.163  1.00  0.00           H  
ATOM   1900  HG  LEU B 120     -88.155 -29.838 -89.065  1.00  0.00           H  
ATOM   1901 1HD1 LEU B 120     -90.429 -29.136 -89.665  1.00  0.00           H  
ATOM   1902 2HD1 LEU B 120     -90.425 -30.703 -88.822  1.00  0.00           H  
ATOM   1903 3HD1 LEU B 120     -90.908 -29.226 -87.954  1.00  0.00           H  
ATOM   1904 1HD2 LEU B 120     -88.679 -27.423 -89.113  1.00  0.00           H  
ATOM   1905 2HD2 LEU B 120     -89.133 -27.487 -87.393  1.00  0.00           H  
ATOM   1906 3HD2 LEU B 120     -87.448 -27.786 -87.880  1.00  0.00           H  
ATOM   1907  N   ALA B 121     -86.213 -28.614 -85.504  1.00  0.00           N  
ATOM   1908  CA  ALA B 121     -85.404 -27.411 -85.350  1.00  0.00           C  
ATOM   1909  C   ALA B 121     -83.920 -27.722 -85.498  1.00  0.00           C  
ATOM   1910  O   ALA B 121     -83.177 -26.971 -86.129  1.00  0.00           O  
ATOM   1911  CB  ALA B 121     -85.675 -26.758 -84.003  1.00  0.00           C  
ATOM   1912  H   ALA B 121     -86.780 -28.928 -84.729  1.00  0.00           H  
ATOM   1913  HA  ALA B 121     -85.679 -26.714 -86.143  1.00  0.00           H  
ATOM   1914 1HB  ALA B 121     -85.063 -25.861 -83.904  1.00  0.00           H  
ATOM   1915 2HB  ALA B 121     -86.729 -26.486 -83.935  1.00  0.00           H  
ATOM   1916 3HB  ALA B 121     -85.428 -27.455 -83.205  1.00  0.00           H  
ATOM   1917  N   GLU B 122     -83.539 -28.862 -84.885  1.00  0.00           N  
ATOM   1918  CA  GLU B 122     -82.143 -29.276 -84.950  1.00  0.00           C  
ATOM   1919  C   GLU B 122     -81.714 -29.539 -86.388  1.00  0.00           C  
ATOM   1920  O   GLU B 122     -80.614 -29.166 -86.796  1.00  0.00           O  
ATOM   1921  CB  GLU B 122     -81.917 -30.529 -84.102  1.00  0.00           C  
ATOM   1922  CG  GLU B 122     -82.016 -30.299 -82.601  1.00  0.00           C  
ATOM   1923  CD  GLU B 122     -81.869 -31.565 -81.804  1.00  0.00           C  
ATOM   1924  OE1 GLU B 122     -81.805 -32.615 -82.398  1.00  0.00           O  
ATOM   1925  OE2 GLU B 122     -81.819 -31.483 -80.599  1.00  0.00           O1-
ATOM   1926  H   GLU B 122     -84.200 -29.437 -84.381  1.00  0.00           H  
ATOM   1927  HA  GLU B 122     -81.524 -28.470 -84.553  1.00  0.00           H  
ATOM   1928 1HB  GLU B 122     -82.651 -31.288 -84.373  1.00  0.00           H  
ATOM   1929 2HB  GLU B 122     -80.929 -30.938 -84.313  1.00  0.00           H  
ATOM   1930 1HG  GLU B 122     -81.237 -29.600 -82.298  1.00  0.00           H  
ATOM   1931 2HG  GLU B 122     -82.981 -29.845 -82.377  1.00  0.00           H  
ATOM   1932  N   VAL B 123     -82.638 -30.197 -87.120  1.00  0.00           N  
ATOM   1933  CA  VAL B 123     -82.352 -30.511 -88.515  1.00  0.00           C  
ATOM   1934  C   VAL B 123     -82.152 -29.243 -89.335  1.00  0.00           C  
ATOM   1935  O   VAL B 123     -81.258 -29.173 -90.178  1.00  0.00           O  
ATOM   1936  CB  VAL B 123     -83.501 -31.335 -89.125  1.00  0.00           C  
ATOM   1937  CG1 VAL B 123     -83.305 -31.494 -90.625  1.00  0.00           C  
ATOM   1938  CG2 VAL B 123     -83.580 -32.693 -88.444  1.00  0.00           C  
ATOM   1939  H   VAL B 123     -83.524 -30.477 -86.725  1.00  0.00           H  
ATOM   1940  HA  VAL B 123     -81.436 -31.102 -88.557  1.00  0.00           H  
ATOM   1941  HB  VAL B 123     -84.438 -30.800 -88.978  1.00  0.00           H  
ATOM   1942 1HG1 VAL B 123     -84.127 -32.080 -91.039  1.00  0.00           H  
ATOM   1943 2HG1 VAL B 123     -83.288 -30.511 -91.095  1.00  0.00           H  
ATOM   1944 3HG1 VAL B 123     -82.363 -32.007 -90.817  1.00  0.00           H  
ATOM   1945 1HG2 VAL B 123     -84.395 -33.272 -88.879  1.00  0.00           H  
ATOM   1946 2HG2 VAL B 123     -82.640 -33.228 -88.586  1.00  0.00           H  
ATOM   1947 3HG2 VAL B 123     -83.761 -32.557 -87.378  1.00  0.00           H  
ATOM   1948  N   ALA B 124     -83.027 -28.260 -89.041  1.00  0.00           N  
ATOM   1949  CA  ALA B 124     -82.944 -26.992 -89.755  1.00  0.00           C  
ATOM   1950  C   ALA B 124     -81.609 -26.303 -89.499  1.00  0.00           C  
ATOM   1951  O   ALA B 124     -81.000 -25.748 -90.414  1.00  0.00           O  
ATOM   1952  CB  ALA B 124     -84.095 -26.081 -89.355  1.00  0.00           C  
ATOM   1953  H   ALA B 124     -83.740 -28.381 -88.336  1.00  0.00           H  
ATOM   1954  HA  ALA B 124     -83.013 -27.200 -90.823  1.00  0.00           H  
ATOM   1955 1HB  ALA B 124     -84.019 -25.138 -89.897  1.00  0.00           H  
ATOM   1956 2HB  ALA B 124     -85.042 -26.563 -89.597  1.00  0.00           H  
ATOM   1957 3HB  ALA B 124     -84.051 -25.888 -88.284  1.00  0.00           H  
ATOM   1958  N   LEU B 125     -81.198 -26.373 -88.216  1.00  0.00           N  
ATOM   1959  CA  LEU B 125     -79.932 -25.754 -87.838  1.00  0.00           C  
ATOM   1960  C   LEU B 125     -78.762 -26.396 -88.574  1.00  0.00           C  
ATOM   1961  O   LEU B 125     -77.849 -25.707 -89.028  1.00  0.00           O  
ATOM   1962  CB  LEU B 125     -79.718 -25.870 -86.323  1.00  0.00           C  
ATOM   1963  CG  LEU B 125     -80.657 -25.027 -85.453  1.00  0.00           C  
ATOM   1964  CD1 LEU B 125     -80.449 -25.383 -83.987  1.00  0.00           C  
ATOM   1965  CD2 LEU B 125     -80.390 -23.549 -85.699  1.00  0.00           C  
ATOM   1966  H   LEU B 125     -81.745 -26.844 -87.510  1.00  0.00           H  
ATOM   1967  HA  LEU B 125     -79.970 -24.699 -88.108  1.00  0.00           H  
ATOM   1968 1HB  LEU B 125     -79.843 -26.912 -86.034  1.00  0.00           H  
ATOM   1969 2HB  LEU B 125     -78.696 -25.570 -86.093  1.00  0.00           H  
ATOM   1970  HG  LEU B 125     -81.693 -25.255 -85.708  1.00  0.00           H  
ATOM   1971 1HD1 LEU B 125     -81.117 -24.784 -83.368  1.00  0.00           H  
ATOM   1972 2HD1 LEU B 125     -80.666 -26.441 -83.836  1.00  0.00           H  
ATOM   1973 3HD1 LEU B 125     -79.416 -25.181 -83.707  1.00  0.00           H  
ATOM   1974 1HD2 LEU B 125     -81.059 -22.950 -85.080  1.00  0.00           H  
ATOM   1975 2HD2 LEU B 125     -79.355 -23.320 -85.443  1.00  0.00           H  
ATOM   1976 3HD2 LEU B 125     -80.563 -23.318 -86.750  1.00  0.00           H  
ATOM   1977  N   GLU B 126     -78.846 -27.740 -88.660  1.00  0.00           N  
ATOM   1978  CA  GLU B 126     -77.789 -28.478 -89.342  1.00  0.00           C  
ATOM   1979  C   GLU B 126     -77.697 -28.079 -90.809  1.00  0.00           C  
ATOM   1980  O   GLU B 126     -76.604 -27.920 -91.351  1.00  0.00           O  
ATOM   1981  CB  GLU B 126     -78.030 -29.985 -89.228  1.00  0.00           C  
ATOM   1982  CG  GLU B 126     -77.834 -30.549 -87.827  1.00  0.00           C  
ATOM   1983  CD  GLU B 126     -78.156 -32.014 -87.737  1.00  0.00           C  
ATOM   1984  OE1 GLU B 126     -78.629 -32.560 -88.704  1.00  0.00           O  
ATOM   1985  OE2 GLU B 126     -77.929 -32.589 -86.698  1.00  0.00           O1-
ATOM   1986  H   GLU B 126     -79.625 -28.249 -88.264  1.00  0.00           H  
ATOM   1987  HA  GLU B 126     -76.838 -28.239 -88.865  1.00  0.00           H  
ATOM   1988 1HB  GLU B 126     -79.048 -30.215 -89.542  1.00  0.00           H  
ATOM   1989 2HB  GLU B 126     -77.353 -30.514 -89.899  1.00  0.00           H  
ATOM   1990 1HG  GLU B 126     -76.798 -30.396 -87.527  1.00  0.00           H  
ATOM   1991 2HG  GLU B 126     -78.469 -29.999 -87.134  1.00  0.00           H  
ATOM   1992  N   VAL B 127     -78.896 -27.929 -91.408  1.00  0.00           N  
ATOM   1993  CA  VAL B 127     -78.948 -27.545 -92.814  1.00  0.00           C  
ATOM   1994  C   VAL B 127     -78.316 -26.178 -93.036  1.00  0.00           C  
ATOM   1995  O   VAL B 127     -77.589 -25.969 -94.008  1.00  0.00           O  
ATOM   1996  CB  VAL B 127     -80.407 -27.518 -93.308  1.00  0.00           C  
ATOM   1997  CG1 VAL B 127     -80.484 -26.927 -94.707  1.00  0.00           C  
ATOM   1998  CG2 VAL B 127     -80.986 -28.925 -93.282  1.00  0.00           C  
ATOM   1999  H   VAL B 127     -79.761 -28.076 -90.907  1.00  0.00           H  
ATOM   2000  HA  VAL B 127     -78.395 -28.284 -93.395  1.00  0.00           H  
ATOM   2001  HB  VAL B 127     -80.991 -26.872 -92.652  1.00  0.00           H  
ATOM   2002 1HG1 VAL B 127     -81.523 -26.917 -95.040  1.00  0.00           H  
ATOM   2003 2HG1 VAL B 127     -80.097 -25.909 -94.694  1.00  0.00           H  
ATOM   2004 3HG1 VAL B 127     -79.892 -27.533 -95.391  1.00  0.00           H  
ATOM   2005 1HG2 VAL B 127     -82.019 -28.899 -93.632  1.00  0.00           H  
ATOM   2006 2HG2 VAL B 127     -80.399 -29.572 -93.933  1.00  0.00           H  
ATOM   2007 3HG2 VAL B 127     -80.958 -29.312 -92.264  1.00  0.00           H  
ATOM   2008  N   LEU B 128     -78.633 -25.271 -92.088  1.00  0.00           N  
ATOM   2009  CA  LEU B 128     -78.092 -23.920 -92.183  1.00  0.00           C  
ATOM   2010  C   LEU B 128     -76.570 -23.930 -92.106  1.00  0.00           C  
ATOM   2011  O   LEU B 128     -75.898 -23.207 -92.842  1.00  0.00           O  
ATOM   2012  CB  LEU B 128     -78.660 -23.042 -91.061  1.00  0.00           C  
ATOM   2013  CG  LEU B 128     -80.153 -22.702 -91.175  1.00  0.00           C  
ATOM   2014  CD1 LEU B 128     -80.608 -21.989 -89.909  1.00  0.00           C  
ATOM   2015  CD2 LEU B 128     -80.385 -21.837 -92.404  1.00  0.00           C  
ATOM   2016  H   LEU B 128     -79.236 -25.506 -91.313  1.00  0.00           H  
ATOM   2017  HA  LEU B 128     -78.385 -23.496 -93.142  1.00  0.00           H  
ATOM   2018 1HB  LEU B 128     -78.508 -23.550 -90.111  1.00  0.00           H  
ATOM   2019 2HB  LEU B 128     -78.108 -22.103 -91.041  1.00  0.00           H  
ATOM   2020  HG  LEU B 128     -80.729 -23.623 -91.265  1.00  0.00           H  
ATOM   2021 1HD1 LEU B 128     -81.669 -21.748 -89.990  1.00  0.00           H  
ATOM   2022 2HD1 LEU B 128     -80.449 -22.638 -89.049  1.00  0.00           H  
ATOM   2023 3HD1 LEU B 128     -80.036 -21.070 -89.784  1.00  0.00           H  
ATOM   2024 1HD2 LEU B 128     -81.444 -21.596 -92.485  1.00  0.00           H  
ATOM   2025 2HD2 LEU B 128     -79.809 -20.915 -92.315  1.00  0.00           H  
ATOM   2026 3HD2 LEU B 128     -80.066 -22.377 -93.296  1.00  0.00           H  
ATOM   2027  N   LEU B 129     -76.077 -24.781 -91.182  1.00  0.00           N  
ATOM   2028  CA  LEU B 129     -74.634 -24.886 -91.008  1.00  0.00           C  
ATOM   2029  C   LEU B 129     -73.950 -25.285 -92.309  1.00  0.00           C  
ATOM   2030  O   LEU B 129     -72.949 -24.688 -92.703  1.00  0.00           O  
ATOM   2031  CB  LEU B 129     -74.306 -25.912 -89.916  1.00  0.00           C  
ATOM   2032  CG  LEU B 129     -72.813 -26.148 -89.651  1.00  0.00           C  
ATOM   2033  CD1 LEU B 129     -72.169 -24.849 -89.184  1.00  0.00           C  
ATOM   2034  CD2 LEU B 129     -72.649 -27.245 -88.611  1.00  0.00           C  
ATOM   2035  H   LEU B 129     -76.685 -25.347 -90.607  1.00  0.00           H  
ATOM   2036  HA  LEU B 129     -74.250 -23.914 -90.703  1.00  0.00           H  
ATOM   2037 1HB  LEU B 129     -74.759 -25.581 -88.982  1.00  0.00           H  
ATOM   2038 2HB  LEU B 129     -74.749 -26.868 -90.191  1.00  0.00           H  
ATOM   2039  HG  LEU B 129     -72.323 -26.449 -90.577  1.00  0.00           H  
ATOM   2040 1HD1 LEU B 129     -71.108 -25.018 -88.996  1.00  0.00           H  
ATOM   2041 2HD1 LEU B 129     -72.283 -24.088 -89.955  1.00  0.00           H  
ATOM   2042 3HD1 LEU B 129     -72.650 -24.513 -88.267  1.00  0.00           H  
ATOM   2043 1HD2 LEU B 129     -71.589 -27.413 -88.423  1.00  0.00           H  
ATOM   2044 2HD2 LEU B 129     -73.138 -26.944 -87.683  1.00  0.00           H  
ATOM   2045 3HD2 LEU B 129     -73.103 -28.166 -88.977  1.00  0.00           H  
ATOM   2046  N   GLU B 130     -74.495 -26.299 -92.973  1.00  0.00           N  
ATOM   2047  CA  GLU B 130     -73.939 -26.778 -94.232  1.00  0.00           C  
ATOM   2048  C   GLU B 130     -73.883 -25.665 -95.270  1.00  0.00           C  
ATOM   2049  O   GLU B 130     -72.857 -25.459 -95.920  1.00  0.00           O  
ATOM   2050  CB  GLU B 130     -74.766 -27.948 -94.769  1.00  0.00           C  
ATOM   2051  CG  GLU B 130     -74.639 -29.232 -93.962  1.00  0.00           C  
ATOM   2052  CD  GLU B 130     -73.267 -29.840 -94.042  1.00  0.00           C  
ATOM   2053  OE1 GLU B 130     -72.877 -30.239 -95.113  1.00  0.00           O  
ATOM   2054  OE2 GLU B 130     -72.607 -29.906 -93.031  1.00  0.00           O1-
ATOM   2055  H   GLU B 130     -75.317 -26.748 -92.596  1.00  0.00           H  
ATOM   2056  HA  GLU B 130     -72.921 -27.124 -94.051  1.00  0.00           H  
ATOM   2057 1HB  GLU B 130     -75.820 -27.669 -94.790  1.00  0.00           H  
ATOM   2058 2HB  GLU B 130     -74.466 -28.166 -95.794  1.00  0.00           H  
ATOM   2059 1HG  GLU B 130     -74.867 -29.016 -92.918  1.00  0.00           H  
ATOM   2060 2HG  GLU B 130     -75.372 -29.951 -94.324  1.00  0.00           H  
ATOM   2061  N   LEU B 131     -74.975 -24.944 -95.433  1.00  0.00           N  
ATOM   2062  CA  LEU B 131     -75.034 -23.908 -96.455  1.00  0.00           C  
ATOM   2063  C   LEU B 131     -74.114 -22.722 -96.154  1.00  0.00           C  
ATOM   2064  O   LEU B 131     -73.747 -21.964 -97.053  1.00  0.00           O  
ATOM   2065  CB  LEU B 131     -76.477 -23.409 -96.601  1.00  0.00           C  
ATOM   2066  CG  LEU B 131     -76.741 -22.474 -97.787  1.00  0.00           C  
ATOM   2067  CD1 LEU B 131     -76.388 -23.187 -99.085  1.00  0.00           C  
ATOM   2068  CD2 LEU B 131     -78.200 -22.042 -97.779  1.00  0.00           C  
ATOM   2069  H   LEU B 131     -75.783 -25.105 -94.849  1.00  0.00           H  
ATOM   2070  HA  LEU B 131     -74.715 -24.338 -97.403  1.00  0.00           H  
ATOM   2071 1HB  LEU B 131     -77.133 -24.271 -96.706  1.00  0.00           H  
ATOM   2072 2HB  LEU B 131     -76.755 -22.877 -95.690  1.00  0.00           H  
ATOM   2073  HG  LEU B 131     -76.103 -21.593 -97.706  1.00  0.00           H  
ATOM   2074 1HD1 LEU B 131     -76.576 -22.522 -99.929  1.00  0.00           H  
ATOM   2075 2HD1 LEU B 131     -75.335 -23.466 -99.072  1.00  0.00           H  
ATOM   2076 3HD1 LEU B 131     -77.001 -24.082 -99.187  1.00  0.00           H  
ATOM   2077 1HD2 LEU B 131     -78.388 -21.376 -98.621  1.00  0.00           H  
ATOM   2078 2HD2 LEU B 131     -78.840 -22.921 -97.861  1.00  0.00           H  
ATOM   2079 3HD2 LEU B 131     -78.420 -21.519 -96.847  1.00  0.00           H  
ATOM   2080  N   GLY B 132     -73.743 -22.565 -94.886  1.00  0.00           N  
ATOM   2081  CA  GLY B 132     -73.124 -21.328 -94.419  1.00  0.00           C  
ATOM   2082  C   GLY B 132     -74.173 -20.243 -94.229  1.00  0.00           C  
ATOM   2083  O   GLY B 132     -73.993 -19.106 -94.669  1.00  0.00           O  
ATOM   2084  H   GLY B 132     -73.895 -23.322 -94.233  1.00  0.00           H  
ATOM   2085 1HA  GLY B 132     -72.605 -21.512 -93.479  1.00  0.00           H  
ATOM   2086 2HA  GLY B 132     -72.375 -21.000 -95.141  1.00  0.00           H  
ATOM   2087  N   ALA B 133     -75.269 -20.608 -93.572  1.00  0.00           N  
ATOM   2088  CA  ALA B 133     -76.307 -19.654 -93.211  1.00  0.00           C  
ATOM   2089  C   ALA B 133     -75.794 -18.692 -92.151  1.00  0.00           C  
ATOM   2090  O   ALA B 133     -75.104 -19.095 -91.215  1.00  0.00           O  
ATOM   2091  CB  ALA B 133     -77.552 -20.378 -92.717  1.00  0.00           C  
ATOM   2092  H   ALA B 133     -75.381 -21.579 -93.317  1.00  0.00           H  
ATOM   2093  HA  ALA B 133     -76.563 -19.078 -94.100  1.00  0.00           H  
ATOM   2094 1HB  ALA B 133     -78.313 -19.647 -92.445  1.00  0.00           H  
ATOM   2095 2HB  ALA B 133     -77.935 -21.023 -93.508  1.00  0.00           H  
ATOM   2096 3HB  ALA B 133     -77.300 -20.982 -91.846  1.00  0.00           H  
ATOM   2097  N   SER B 134     -76.131 -17.419 -92.301  1.00  0.00           N  
ATOM   2098  CA  SER B 134     -75.597 -16.391 -91.420  1.00  0.00           C  
ATOM   2099  C   SER B 134     -75.991 -16.659 -89.978  1.00  0.00           C  
ATOM   2100  O   SER B 134     -77.142 -16.985 -89.688  1.00  0.00           O  
ATOM   2101  CB  SER B 134     -76.094 -15.024 -91.846  1.00  0.00           C  
ATOM   2102  OG  SER B 134     -75.657 -14.031 -90.959  1.00  0.00           O  
ATOM   2103  H   SER B 134     -76.770 -17.153 -93.036  1.00  0.00           H  
ATOM   2104  HA  SER B 134     -74.508 -16.407 -91.490  1.00  0.00           H  
ATOM   2105 1HB  SER B 134     -75.734 -14.803 -92.850  1.00  0.00           H  
ATOM   2106 2HB  SER B 134     -77.183 -15.028 -91.883  1.00  0.00           H  
ATOM   2107  HG  SER B 134     -76.009 -13.204 -91.293  1.00  0.00           H  
ATOM   2108  N   PRO B 135     -75.029 -16.521 -89.070  1.00  0.00           N  
ATOM   2109  CA  PRO B 135     -75.281 -16.790 -87.663  1.00  0.00           C  
ATOM   2110  C   PRO B 135     -76.392 -15.847 -87.140  1.00  0.00           C  
ATOM   2111  O   PRO B 135     -76.891 -16.017 -86.027  1.00  0.00           O  
ATOM   2112  CB  PRO B 135     -73.925 -16.506 -87.010  1.00  0.00           C  
ATOM   2113  CG  PRO B 135     -73.264 -15.548 -87.942  1.00  0.00           C  
ATOM   2114  CD  PRO B 135     -73.712 -15.987 -89.310  1.00  0.00           C  
ATOM   2115  HA  PRO B 135     -75.563 -17.846 -87.542  1.00  0.00           H  
ATOM   2116 1HB  PRO B 135     -74.072 -16.089 -86.003  1.00  0.00           H  
ATOM   2117 2HB  PRO B 135     -73.361 -17.444 -86.890  1.00  0.00           H  
ATOM   2118 1HG  PRO B 135     -73.568 -14.519 -87.706  1.00  0.00           H  
ATOM   2119 2HG  PRO B 135     -72.171 -15.593 -87.820  1.00  0.00           H  
ATOM   2120 1HD  PRO B 135     -73.748 -15.116 -89.981  1.00  0.00           H  
ATOM   2121 2HD  PRO B 135     -73.018 -16.747 -89.698  1.00  0.00           H  
ATOM   2122  N   GLU B 136     -76.767 -14.853 -87.963  1.00  0.00           N  
ATOM   2123  CA  GLU B 136     -77.878 -14.542 -87.047  1.00  0.00           C  
ATOM   2124  C   GLU B 136     -79.140 -15.313 -87.432  1.00  0.00           C  
ATOM   2125  O   GLU B 136     -80.063 -15.452 -86.629  1.00  0.00           O  
ATOM   2126  CB  GLU B 136     -78.172 -13.040 -87.047  1.00  0.00           C  
ATOM   2127  CG  GLU B 136     -79.229 -12.607 -86.040  1.00  0.00           C  
ATOM   2128  CD  GLU B 136     -79.410 -11.115 -85.988  1.00  0.00           C  
ATOM   2129  OE1 GLU B 136     -78.462 -10.412 -86.241  1.00  0.00           O  
ATOM   2130  OE2 GLU B 136     -80.498 -10.679 -85.693  1.00  0.00           O1-
ATOM   2131  H   GLU B 136     -76.652 -14.301 -88.802  1.00  0.00           H  
ATOM   2132  HA  GLU B 136     -77.590 -14.842 -86.039  1.00  0.00           H  
ATOM   2133 1HB  GLU B 136     -77.257 -12.491 -86.827  1.00  0.00           H  
ATOM   2134 2HB  GLU B 136     -78.508 -12.734 -88.038  1.00  0.00           H  
ATOM   2135 1HG  GLU B 136     -80.180 -13.068 -86.308  1.00  0.00           H  
ATOM   2136 2HG  GLU B 136     -78.946 -12.969 -85.054  1.00  0.00           H  
ATOM   2137  N   LEU B 137     -79.207 -15.832 -88.670  1.00  0.00           N  
ATOM   2138  CA  LEU B 137     -80.430 -16.530 -89.045  1.00  0.00           C  
ATOM   2139  C   LEU B 137     -80.623 -17.790 -88.210  1.00  0.00           C  
ATOM   2140  O   LEU B 137     -81.734 -18.093 -87.773  1.00  0.00           O  
ATOM   2141  CB  LEU B 137     -80.395 -16.896 -90.534  1.00  0.00           C  
ATOM   2142  CG  LEU B 137     -80.484 -15.717 -91.512  1.00  0.00           C  
ATOM   2143  CD1 LEU B 137     -80.256 -16.215 -92.932  1.00  0.00           C  
ATOM   2144  CD2 LEU B 137     -81.844 -15.049 -91.379  1.00  0.00           C  
ATOM   2145  H   LEU B 137     -78.455 -15.760 -89.342  1.00  0.00           H  
ATOM   2146  HA  LEU B 137     -81.275 -15.866 -88.867  1.00  0.00           H  
ATOM   2147 1HB  LEU B 137     -79.467 -17.427 -90.741  1.00  0.00           H  
ATOM   2148 2HB  LEU B 137     -81.228 -17.566 -90.747  1.00  0.00           H  
ATOM   2149  HG  LEU B 137     -79.701 -14.994 -91.282  1.00  0.00           H  
ATOM   2150 1HD1 LEU B 137     -80.318 -15.378 -93.626  1.00  0.00           H  
ATOM   2151 2HD1 LEU B 137     -79.267 -16.671 -93.003  1.00  0.00           H  
ATOM   2152 3HD1 LEU B 137     -81.015 -16.955 -93.185  1.00  0.00           H  
ATOM   2153 1HD2 LEU B 137     -81.907 -14.210 -92.073  1.00  0.00           H  
ATOM   2154 2HD2 LEU B 137     -82.628 -15.771 -91.609  1.00  0.00           H  
ATOM   2155 3HD2 LEU B 137     -81.975 -14.687 -90.359  1.00  0.00           H  
ATOM   2156  N   ILE B 138     -79.489 -18.494 -88.017  1.00  0.00           N  
ATOM   2157  CA  ILE B 138     -79.535 -19.723 -87.234  1.00  0.00           C  
ATOM   2158  C   ILE B 138     -79.976 -19.445 -85.802  1.00  0.00           C  
ATOM   2159  O   ILE B 138     -80.765 -20.196 -85.230  1.00  0.00           O  
ATOM   2160  CB  ILE B 138     -78.162 -20.421 -87.223  1.00  0.00           C  
ATOM   2161  CG1 ILE B 138     -77.822 -20.951 -88.618  1.00  0.00           C  
ATOM   2162  CG2 ILE B 138     -78.148 -21.549 -86.203  1.00  0.00           C  
ATOM   2163  CD1 ILE B 138     -76.388 -21.405 -88.765  1.00  0.00           C  
ATOM   2164  H   ILE B 138     -78.606 -18.190 -88.404  1.00  0.00           H  
ATOM   2165  HA  ILE B 138     -80.261 -20.397 -87.689  1.00  0.00           H  
ATOM   2166  HB  ILE B 138     -77.390 -19.699 -86.962  1.00  0.00           H  
ATOM   2167 1HG1 ILE B 138     -78.473 -21.792 -88.857  1.00  0.00           H  
ATOM   2168 2HG1 ILE B 138     -78.010 -20.172 -89.359  1.00  0.00           H  
ATOM   2169 1HG2 ILE B 138     -77.171 -22.032 -86.209  1.00  0.00           H  
ATOM   2170 2HG2 ILE B 138     -78.347 -21.146 -85.211  1.00  0.00           H  
ATOM   2171 3HG2 ILE B 138     -78.915 -22.280 -86.458  1.00  0.00           H  
ATOM   2172 1HD1 ILE B 138     -76.223 -21.766 -89.781  1.00  0.00           H  
ATOM   2173 2HD1 ILE B 138     -75.718 -20.568 -88.565  1.00  0.00           H  
ATOM   2174 3HD1 ILE B 138     -76.187 -22.209 -88.059  1.00  0.00           H  
ATOM   2175  N   VAL B 139     -79.424 -18.336 -85.268  1.00  0.00           N  
ATOM   2176  CA  VAL B 139     -79.764 -17.957 -83.901  1.00  0.00           C  
ATOM   2177  C   VAL B 139     -81.251 -17.659 -83.765  1.00  0.00           C  
ATOM   2178  O   VAL B 139     -81.885 -18.046 -82.784  1.00  0.00           O  
ATOM   2179  CB  VAL B 139     -78.954 -16.720 -83.471  1.00  0.00           C  
ATOM   2180  CG1 VAL B 139     -79.447 -16.200 -82.129  1.00  0.00           C  
ATOM   2181  CG2 VAL B 139     -77.474 -17.066 -83.407  1.00  0.00           C  
ATOM   2182  H   VAL B 139     -78.780 -17.761 -85.793  1.00  0.00           H  
ATOM   2183  HA  VAL B 139     -79.513 -18.787 -83.239  1.00  0.00           H  
ATOM   2184  HB  VAL B 139     -79.110 -15.924 -84.200  1.00  0.00           H  
ATOM   2185 1HG1 VAL B 139     -78.863 -15.325 -81.841  1.00  0.00           H  
ATOM   2186 2HG1 VAL B 139     -80.498 -15.925 -82.209  1.00  0.00           H  
ATOM   2187 3HG1 VAL B 139     -79.330 -16.977 -81.374  1.00  0.00           H  
ATOM   2188 1HG2 VAL B 139     -76.908 -16.186 -83.103  1.00  0.00           H  
ATOM   2189 2HG2 VAL B 139     -77.320 -17.865 -82.682  1.00  0.00           H  
ATOM   2190 3HG2 VAL B 139     -77.134 -17.395 -84.388  1.00  0.00           H  
ATOM   2191  N   ARG B 140     -81.759 -16.955 -84.798  1.00  0.00           N  
ATOM   2192  CA  ARG B 140     -83.175 -16.603 -84.792  1.00  0.00           C  
ATOM   2193  C   ARG B 140     -84.052 -17.848 -84.803  1.00  0.00           C  
ATOM   2194  O   ARG B 140     -85.061 -17.915 -84.101  1.00  0.00           O  
ATOM   2195  CB  ARG B 140     -83.516 -15.734 -85.994  1.00  0.00           C  
ATOM   2196  CG  ARG B 140     -82.954 -14.323 -85.943  1.00  0.00           C  
ATOM   2197  CD  ARG B 140     -83.280 -13.557 -87.174  1.00  0.00           C  
ATOM   2198  NE  ARG B 140     -82.745 -12.207 -87.131  1.00  0.00           N  
ATOM   2199  CZ  ARG B 140     -82.767 -11.342 -88.163  1.00  0.00           C  
ATOM   2200  NH1 ARG B 140     -83.299 -11.700 -89.310  1.00  0.00           N1+
ATOM   2201  NH2 ARG B 140     -82.252 -10.132 -88.023  1.00  0.00           N  
ATOM   2202  H   ARG B 140     -81.183 -16.665 -85.576  1.00  0.00           H  
ATOM   2203  HA  ARG B 140     -83.387 -16.038 -83.883  1.00  0.00           H  
ATOM   2204 1HB  ARG B 140     -83.142 -16.206 -86.901  1.00  0.00           H  
ATOM   2205 2HB  ARG B 140     -84.599 -15.655 -86.090  1.00  0.00           H  
ATOM   2206 1HG  ARG B 140     -83.376 -13.793 -85.089  1.00  0.00           H  
ATOM   2207 2HG  ARG B 140     -81.869 -14.366 -85.844  1.00  0.00           H  
ATOM   2208 1HD  ARG B 140     -82.857 -14.065 -88.041  1.00  0.00           H  
ATOM   2209 2HD  ARG B 140     -84.362 -13.492 -87.286  1.00  0.00           H  
ATOM   2210  HE  ARG B 140     -82.327 -11.895 -86.265  1.00  0.00           H  
ATOM   2211 1HH1 ARG B 140     -83.692 -12.625 -89.418  1.00  0.00           H  
ATOM   2212 2HH1 ARG B 140     -83.316 -11.052 -90.084  1.00  0.00           H  
ATOM   2213 1HH2 ARG B 140     -81.843  -9.856 -87.140  1.00  0.00           H  
ATOM   2214 2HH2 ARG B 140     -82.268  -9.484 -88.796  1.00  0.00           H  
ATOM   2215  N   LEU B 141     -83.610 -18.817 -85.632  1.00  0.00           N  
ATOM   2216  CA  LEU B 141     -84.359 -20.063 -85.736  1.00  0.00           C  
ATOM   2217  C   LEU B 141     -84.401 -20.794 -84.400  1.00  0.00           C  
ATOM   2218  O   LEU B 141     -85.436 -21.335 -84.009  1.00  0.00           O  
ATOM   2219  CB  LEU B 141     -83.733 -20.970 -86.804  1.00  0.00           C  
ATOM   2220  CG  LEU B 141     -84.485 -22.277 -87.089  1.00  0.00           C  
ATOM   2221  CD1 LEU B 141     -84.185 -22.734 -88.511  1.00  0.00           C  
ATOM   2222  CD2 LEU B 141     -84.069 -23.334 -86.077  1.00  0.00           C  
ATOM   2223  H   LEU B 141     -82.772 -18.700 -86.183  1.00  0.00           H  
ATOM   2224  HA  LEU B 141     -85.381 -19.828 -86.032  1.00  0.00           H  
ATOM   2225 1HB  LEU B 141     -83.669 -20.414 -87.737  1.00  0.00           H  
ATOM   2226 2HB  LEU B 141     -82.723 -21.231 -86.488  1.00  0.00           H  
ATOM   2227  HG  LEU B 141     -85.558 -22.104 -87.014  1.00  0.00           H  
ATOM   2228 1HD1 LEU B 141     -84.718 -23.663 -88.714  1.00  0.00           H  
ATOM   2229 2HD1 LEU B 141     -84.510 -21.969 -89.215  1.00  0.00           H  
ATOM   2230 3HD1 LEU B 141     -83.114 -22.900 -88.622  1.00  0.00           H  
ATOM   2231 1HD2 LEU B 141     -84.604 -24.262 -86.279  1.00  0.00           H  
ATOM   2232 2HD2 LEU B 141     -82.996 -23.509 -86.152  1.00  0.00           H  
ATOM   2233 3HD2 LEU B 141     -84.311 -22.988 -85.071  1.00  0.00           H  
ATOM   2234  N   ALA B 142     -83.228 -20.778 -83.734  1.00  0.00           N  
ATOM   2235  CA  ALA B 142     -83.134 -21.440 -82.439  1.00  0.00           C  
ATOM   2236  C   ALA B 142     -84.075 -20.806 -81.425  1.00  0.00           C  
ATOM   2237  O   ALA B 142     -84.724 -21.503 -80.646  1.00  0.00           O  
ATOM   2238  CB  ALA B 142     -81.701 -21.401 -81.928  1.00  0.00           C  
ATOM   2239  H   ALA B 142     -82.413 -20.317 -84.111  1.00  0.00           H  
ATOM   2240  HA  ALA B 142     -83.434 -22.480 -82.568  1.00  0.00           H  
ATOM   2241 1HB  ALA B 142     -81.646 -21.900 -80.961  1.00  0.00           H  
ATOM   2242 2HB  ALA B 142     -81.048 -21.911 -82.636  1.00  0.00           H  
ATOM   2243 3HB  ALA B 142     -81.382 -20.366 -81.821  1.00  0.00           H  
ATOM   2244  N   GLU B 143     -84.107 -19.459 -81.480  1.00  0.00           N  
ATOM   2245  CA  GLU B 143     -84.971 -18.727 -80.561  1.00  0.00           C  
ATOM   2246  C   GLU B 143     -86.437 -19.081 -80.783  1.00  0.00           C  
ATOM   2247  O   GLU B 143     -87.196 -19.249 -79.828  1.00  0.00           O  
ATOM   2248  CB  GLU B 143     -84.769 -17.219 -80.726  1.00  0.00           C  
ATOM   2249  CG  GLU B 143     -83.424 -16.707 -80.232  1.00  0.00           C  
ATOM   2250  CD  GLU B 143     -83.230 -15.237 -80.481  1.00  0.00           C  
ATOM   2251  OE1 GLU B 143     -84.065 -14.648 -81.125  1.00  0.00           O  
ATOM   2252  OE2 GLU B 143     -82.246 -14.703 -80.029  1.00  0.00           O1-
ATOM   2253  H   GLU B 143     -83.547 -18.943 -82.144  1.00  0.00           H  
ATOM   2254  HA  GLU B 143     -84.706 -19.006 -79.541  1.00  0.00           H  
ATOM   2255 1HB  GLU B 143     -84.862 -16.953 -81.780  1.00  0.00           H  
ATOM   2256 2HB  GLU B 143     -85.550 -16.687 -80.184  1.00  0.00           H  
ATOM   2257 1HG  GLU B 143     -83.348 -16.895 -79.161  1.00  0.00           H  
ATOM   2258 2HG  GLU B 143     -82.631 -17.263 -80.729  1.00  0.00           H  
ATOM   2259  N   THR B 144     -86.781 -19.182 -82.083  1.00  0.00           N  
ATOM   2260  CA  THR B 144     -88.157 -19.516 -82.432  1.00  0.00           C  
ATOM   2261  C   THR B 144     -88.539 -20.892 -81.903  1.00  0.00           C  
ATOM   2262  O   THR B 144     -89.643 -21.089 -81.396  1.00  0.00           O  
ATOM   2263  CB  THR B 144     -88.369 -19.471 -83.957  1.00  0.00           C  
ATOM   2264  CG2 THR B 144     -89.795 -19.867 -84.309  1.00  0.00           C  
ATOM   2265  OG1 THR B 144     -88.113 -18.145 -84.438  1.00  0.00           O  
ATOM   2266  H   THR B 144     -86.109 -19.031 -82.822  1.00  0.00           H  
ATOM   2267  HA  THR B 144     -88.819 -18.783 -81.971  1.00  0.00           H  
ATOM   2268  HB  THR B 144     -87.677 -20.159 -84.442  1.00  0.00           H  
ATOM   2269  HG1 THR B 144     -87.165 -18.014 -84.525  1.00  0.00           H  
ATOM   2270 1HG2 THR B 144     -89.927 -19.830 -85.390  1.00  0.00           H  
ATOM   2271 2HG2 THR B 144     -89.989 -20.879 -83.954  1.00  0.00           H  
ATOM   2272 3HG2 THR B 144     -90.491 -19.177 -83.835  1.00  0.00           H  
ATOM   2273  N   ALA B 145     -87.570 -21.821 -82.050  1.00  0.00           N  
ATOM   2274  CA  ALA B 145     -87.810 -23.181 -81.582  1.00  0.00           C  
ATOM   2275  C   ALA B 145     -88.045 -23.214 -80.078  1.00  0.00           C  
ATOM   2276  O   ALA B 145     -88.922 -23.928 -79.592  1.00  0.00           O  
ATOM   2277  CB  ALA B 145     -86.641 -24.082 -81.954  1.00  0.00           C  
ATOM   2278  H   ALA B 145     -86.682 -21.597 -82.477  1.00  0.00           H  
ATOM   2279  HA  ALA B 145     -88.711 -23.553 -82.069  1.00  0.00           H  
ATOM   2280 1HB  ALA B 145     -86.835 -25.094 -81.599  1.00  0.00           H  
ATOM   2281 2HB  ALA B 145     -86.522 -24.095 -83.038  1.00  0.00           H  
ATOM   2282 3HB  ALA B 145     -85.729 -23.705 -81.494  1.00  0.00           H  
ATOM   2283  N   LEU B 146     -87.219 -22.406 -79.380  1.00  0.00           N  
ATOM   2284  CA  LEU B 146     -87.341 -22.344 -77.928  1.00  0.00           C  
ATOM   2285  C   LEU B 146     -88.710 -21.820 -77.513  1.00  0.00           C  
ATOM   2286  O   LEU B 146     -89.319 -22.326 -76.571  1.00  0.00           O  
ATOM   2287  CB  LEU B 146     -86.243 -21.447 -77.341  1.00  0.00           C  
ATOM   2288  CG  LEU B 146     -84.815 -21.999 -77.429  1.00  0.00           C  
ATOM   2289  CD1 LEU B 146     -83.829 -20.930 -76.980  1.00  0.00           C  
ATOM   2290  CD2 LEU B 146     -84.699 -23.248 -76.569  1.00  0.00           C  
ATOM   2291  H   LEU B 146     -86.517 -21.843 -79.839  1.00  0.00           H  
ATOM   2292  HA  LEU B 146     -87.223 -23.351 -77.528  1.00  0.00           H  
ATOM   2293 1HB  LEU B 146     -86.262 -20.491 -77.861  1.00  0.00           H  
ATOM   2294 2HB  LEU B 146     -86.465 -21.269 -76.289  1.00  0.00           H  
ATOM   2295  HG  LEU B 146     -84.586 -22.251 -78.466  1.00  0.00           H  
ATOM   2296 1HD1 LEU B 146     -82.813 -21.323 -77.043  1.00  0.00           H  
ATOM   2297 2HD1 LEU B 146     -83.920 -20.056 -77.624  1.00  0.00           H  
ATOM   2298 3HD1 LEU B 146     -84.045 -20.647 -75.950  1.00  0.00           H  
ATOM   2299 1HD2 LEU B 146     -83.684 -23.641 -76.632  1.00  0.00           H  
ATOM   2300 2HD2 LEU B 146     -84.927 -22.998 -75.532  1.00  0.00           H  
ATOM   2301 3HD2 LEU B 146     -85.402 -24.002 -76.923  1.00  0.00           H  
ATOM   2302  N   GLU B 147     -89.149 -20.788 -78.263  1.00  0.00           N  
ATOM   2303  CA  GLU B 147     -90.448 -20.195 -77.969  1.00  0.00           C  
ATOM   2304  C   GLU B 147     -91.570 -21.208 -78.151  1.00  0.00           C  
ATOM   2305  O   GLU B 147     -92.502 -21.268 -77.349  1.00  0.00           O  
ATOM   2306  CB  GLU B 147     -90.694 -18.980 -78.864  1.00  0.00           C  
ATOM   2307  CG  GLU B 147     -89.817 -17.776 -78.547  1.00  0.00           C  
ATOM   2308  CD  GLU B 147     -90.031 -16.629 -79.495  1.00  0.00           C  
ATOM   2309  OE1 GLU B 147     -90.756 -16.798 -80.446  1.00  0.00           O  
ATOM   2310  OE2 GLU B 147     -89.470 -15.585 -79.268  1.00  0.00           O1-
ATOM   2311  H   GLU B 147     -88.599 -20.416 -79.025  1.00  0.00           H  
ATOM   2312  HA  GLU B 147     -90.451 -19.869 -76.928  1.00  0.00           H  
ATOM   2313 1HB  GLU B 147     -90.522 -19.253 -79.905  1.00  0.00           H  
ATOM   2314 2HB  GLU B 147     -91.735 -18.667 -78.776  1.00  0.00           H  
ATOM   2315 1HG  GLU B 147     -90.034 -17.439 -77.534  1.00  0.00           H  
ATOM   2316 2HG  GLU B 147     -88.772 -18.082 -78.583  1.00  0.00           H  
ATOM   2317  N   ALA B 148     -91.427 -21.990 -79.242  1.00  0.00           N  
ATOM   2318  CA  ALA B 148     -92.434 -23.004 -79.531  1.00  0.00           C  
ATOM   2319  C   ALA B 148     -92.508 -24.039 -78.416  1.00  0.00           C  
ATOM   2320  O   ALA B 148     -93.593 -24.463 -78.019  1.00  0.00           O  
ATOM   2321  CB  ALA B 148     -92.139 -23.680 -80.862  1.00  0.00           C  
ATOM   2322  H   ALA B 148     -90.637 -21.888 -79.863  1.00  0.00           H  
ATOM   2323  HA  ALA B 148     -93.404 -22.510 -79.594  1.00  0.00           H  
ATOM   2324 1HB  ALA B 148     -92.899 -24.435 -81.063  1.00  0.00           H  
ATOM   2325 2HB  ALA B 148     -92.147 -22.936 -81.658  1.00  0.00           H  
ATOM   2326 3HB  ALA B 148     -91.160 -24.155 -80.819  1.00  0.00           H  
ATOM   2327  N   LEU B 149     -91.302 -24.415 -77.942  1.00  0.00           N  
ATOM   2328  CA  LEU B 149     -91.235 -25.402 -76.870  1.00  0.00           C  
ATOM   2329  C   LEU B 149     -91.919 -24.893 -75.608  1.00  0.00           C  
ATOM   2330  O   LEU B 149     -92.630 -25.637 -74.933  1.00  0.00           O  
ATOM   2331  CB  LEU B 149     -89.772 -25.750 -76.561  1.00  0.00           C  
ATOM   2332  CG  LEU B 149     -89.032 -26.538 -77.649  1.00  0.00           C  
ATOM   2333  CD1 LEU B 149     -87.559 -26.646 -77.284  1.00  0.00           C  
ATOM   2334  CD2 LEU B 149     -89.662 -27.915 -77.795  1.00  0.00           C  
ATOM   2335  H   LEU B 149     -90.444 -24.030 -78.310  1.00  0.00           H  
ATOM   2336  HA  LEU B 149     -91.748 -26.304 -77.199  1.00  0.00           H  
ATOM   2337 1HB  LEU B 149     -89.225 -24.824 -76.391  1.00  0.00           H  
ATOM   2338 2HB  LEU B 149     -89.743 -26.340 -75.645  1.00  0.00           H  
ATOM   2339  HG  LEU B 149     -89.103 -26.003 -78.597  1.00  0.00           H  
ATOM   2340 1HD1 LEU B 149     -87.033 -27.207 -78.057  1.00  0.00           H  
ATOM   2341 2HD1 LEU B 149     -87.129 -25.647 -77.205  1.00  0.00           H  
ATOM   2342 3HD1 LEU B 149     -87.457 -27.162 -76.330  1.00  0.00           H  
ATOM   2343 1HD2 LEU B 149     -89.136 -28.476 -78.570  1.00  0.00           H  
ATOM   2344 2HD2 LEU B 149     -89.591 -28.450 -76.849  1.00  0.00           H  
ATOM   2345 3HD2 LEU B 149     -90.711 -27.808 -78.074  1.00  0.00           H  
ATOM   2346  N   LEU B 150     -91.665 -23.597 -75.335  1.00  0.00           N  
ATOM   2347  CA  LEU B 150     -92.262 -22.985 -74.154  1.00  0.00           C  
ATOM   2348  C   LEU B 150     -93.782 -22.992 -74.240  1.00  0.00           C  
ATOM   2349  O   LEU B 150     -94.468 -23.263 -73.254  1.00  0.00           O  
ATOM   2350  CB  LEU B 150     -91.759 -21.545 -73.990  1.00  0.00           C  
ATOM   2351  CG  LEU B 150     -92.292 -20.790 -72.767  1.00  0.00           C  
ATOM   2352  CD1 LEU B 150     -91.887 -21.527 -71.497  1.00  0.00           C  
ATOM   2353  CD2 LEU B 150     -91.748 -19.369 -72.770  1.00  0.00           C  
ATOM   2354  H   LEU B 150     -91.070 -23.038 -75.931  1.00  0.00           H  
ATOM   2355  HA  LEU B 150     -91.965 -23.562 -73.279  1.00  0.00           H  
ATOM   2356 1HB  LEU B 150     -90.673 -21.563 -73.922  1.00  0.00           H  
ATOM   2357 2HB  LEU B 150     -92.038 -20.977 -74.878  1.00  0.00           H  
ATOM   2358  HG  LEU B 150     -93.381 -20.762 -72.802  1.00  0.00           H  
ATOM   2359 1HD1 LEU B 150     -92.265 -20.990 -70.628  1.00  0.00           H  
ATOM   2360 2HD1 LEU B 150     -92.305 -22.534 -71.512  1.00  0.00           H  
ATOM   2361 3HD1 LEU B 150     -90.800 -21.586 -71.443  1.00  0.00           H  
ATOM   2362 1HD2 LEU B 150     -92.127 -18.832 -71.901  1.00  0.00           H  
ATOM   2363 2HD2 LEU B 150     -90.659 -19.396 -72.734  1.00  0.00           H  
ATOM   2364 3HD2 LEU B 150     -92.068 -18.860 -73.680  1.00  0.00           H  
ATOM   2365  N   ALA B 151     -94.260 -22.680 -75.463  1.00  0.00           N  
ATOM   2366  CA  ALA B 151     -95.702 -22.651 -75.679  1.00  0.00           C  
ATOM   2367  C   ALA B 151     -96.321 -24.022 -75.445  1.00  0.00           C  
ATOM   2368  O   ALA B 151     -97.390 -24.137 -74.846  1.00  0.00           O  
ATOM   2369  CB  ALA B 151     -96.017 -22.161 -77.085  1.00  0.00           C  
ATOM   2370  H   ALA B 151     -93.643 -22.467 -76.233  1.00  0.00           H  
ATOM   2371  HA  ALA B 151     -96.138 -21.960 -74.958  1.00  0.00           H  
ATOM   2372 1HB  ALA B 151     -97.097 -22.146 -77.231  1.00  0.00           H  
ATOM   2373 2HB  ALA B 151     -95.619 -21.156 -77.218  1.00  0.00           H  
ATOM   2374 3HB  ALA B 151     -95.563 -22.832 -77.814  1.00  0.00           H  
ATOM   2375  N   ILE B 152     -95.594 -25.042 -75.947  1.00  0.00           N  
ATOM   2376  CA  ILE B 152     -96.076 -26.408 -75.788  1.00  0.00           C  
ATOM   2377  C   ILE B 152     -96.174 -26.792 -74.316  1.00  0.00           C  
ATOM   2378  O   ILE B 152     -97.135 -27.435 -73.895  1.00  0.00           O  
ATOM   2379  CB  ILE B 152     -95.157 -27.403 -76.518  1.00  0.00           C  
ATOM   2380  CG1 ILE B 152     -95.257 -27.208 -78.034  1.00  0.00           C  
ATOM   2381  CG2 ILE B 152     -95.510 -28.833 -76.138  1.00  0.00           C  
ATOM   2382  CD1 ILE B 152     -94.195 -27.947 -78.816  1.00  0.00           C  
ATOM   2383  H   ILE B 152     -94.722 -24.881 -76.431  1.00  0.00           H  
ATOM   2384  HA  ILE B 152     -97.072 -26.475 -76.223  1.00  0.00           H  
ATOM   2385  HB  ILE B 152     -94.120 -27.209 -76.243  1.00  0.00           H  
ATOM   2386 1HG1 ILE B 152     -96.233 -27.545 -78.381  1.00  0.00           H  
ATOM   2387 2HG1 ILE B 152     -95.175 -26.146 -78.271  1.00  0.00           H  
ATOM   2388 1HG2 ILE B 152     -94.851 -29.523 -76.664  1.00  0.00           H  
ATOM   2389 2HG2 ILE B 152     -95.389 -28.963 -75.064  1.00  0.00           H  
ATOM   2390 3HG2 ILE B 152     -96.545 -29.037 -76.415  1.00  0.00           H  
ATOM   2391 1HD1 ILE B 152     -94.332 -27.760 -79.881  1.00  0.00           H  
ATOM   2392 2HD1 ILE B 152     -93.207 -27.599 -78.510  1.00  0.00           H  
ATOM   2393 3HD1 ILE B 152     -94.279 -29.016 -78.623  1.00  0.00           H  
ATOM   2394  N   ALA B 153     -95.132 -26.363 -73.573  1.00  0.00           N  
ATOM   2395  CA  ALA B 153     -95.104 -26.663 -72.146  1.00  0.00           C  
ATOM   2396  C   ALA B 153     -96.283 -26.023 -71.425  1.00  0.00           C  
ATOM   2397  O   ALA B 153     -96.899 -26.639 -70.555  1.00  0.00           O  
ATOM   2398  CB  ALA B 153     -93.792 -26.194 -71.534  1.00  0.00           C  
ATOM   2399  H   ALA B 153     -94.371 -25.839 -73.982  1.00  0.00           H  
ATOM   2400  HA  ALA B 153     -95.184 -27.743 -72.026  1.00  0.00           H  
ATOM   2401 1HB  ALA B 153     -93.786 -26.425 -70.468  1.00  0.00           H  
ATOM   2402 2HB  ALA B 153     -92.960 -26.704 -72.020  1.00  0.00           H  
ATOM   2403 3HB  ALA B 153     -93.689 -25.119 -71.672  1.00  0.00           H  
ATOM   2404  N   ARG B 154     -96.556 -24.767 -71.835  1.00  0.00           N  
ATOM   2405  CA  ARG B 154     -97.663 -24.042 -71.225  1.00  0.00           C  
ATOM   2406  C   ARG B 154     -98.974 -24.799 -71.388  1.00  0.00           C  
ATOM   2407  O   ARG B 154     -99.838 -24.761 -70.511  1.00  0.00           O  
ATOM   2408  CB  ARG B 154     -97.800 -22.657 -71.842  1.00  0.00           C  
ATOM   2409  CG  ARG B 154     -96.695 -21.680 -71.475  1.00  0.00           C  
ATOM   2410  CD  ARG B 154     -96.870 -20.372 -72.157  1.00  0.00           C  
ATOM   2411  NE  ARG B 154     -95.814 -19.435 -71.809  1.00  0.00           N  
ATOM   2412  CZ  ARG B 154     -95.639 -18.230 -72.387  1.00  0.00           C  
ATOM   2413  NH1 ARG B 154     -96.456 -17.833 -73.337  1.00  0.00           N1+
ATOM   2414  NH2 ARG B 154     -94.646 -17.449 -71.999  1.00  0.00           N  
ATOM   2415  H   ARG B 154     -96.010 -24.316 -72.556  1.00  0.00           H  
ATOM   2416  HA  ARG B 154     -97.458 -23.929 -70.160  1.00  0.00           H  
ATOM   2417 1HB  ARG B 154     -97.819 -22.744 -72.927  1.00  0.00           H  
ATOM   2418 2HB  ARG B 154     -98.747 -22.214 -71.533  1.00  0.00           H  
ATOM   2419 1HG  ARG B 154     -96.701 -21.510 -70.399  1.00  0.00           H  
ATOM   2420 2HG  ARG B 154     -95.730 -22.095 -71.772  1.00  0.00           H  
ATOM   2421 1HD  ARG B 154     -96.854 -20.519 -73.236  1.00  0.00           H  
ATOM   2422 2HD  ARG B 154     -97.823 -19.934 -71.863  1.00  0.00           H  
ATOM   2423  HE  ARG B 154     -95.165 -19.705 -71.082  1.00  0.00           H  
ATOM   2424 1HH1 ARG B 154     -97.215 -18.430 -73.633  1.00  0.00           H  
ATOM   2425 2HH1 ARG B 154     -96.325 -16.930 -73.770  1.00  0.00           H  
ATOM   2426 1HH2 ARG B 154     -94.017 -17.756 -71.269  1.00  0.00           H  
ATOM   2427 2HH2 ARG B 154     -94.515 -16.547 -72.433  1.00  0.00           H  
ATOM   2428  N   LEU B 155     -99.151 -25.496 -72.497  1.00  0.00           N  
ATOM   2429  CA  LEU B 155    -100.200 -26.532 -72.537  1.00  0.00           C  
ATOM   2430  C   LEU B 155     -99.888 -27.818 -71.746  1.00  0.00           C  
ATOM   2431  O   LEU B 155    -100.765 -28.385 -71.093  1.00  0.00           O  
ATOM   2432  CB  LEU B 155    -100.475 -26.907 -73.998  1.00  0.00           C  
ATOM   2433  CG  LEU B 155    -101.595 -27.932 -74.222  1.00  0.00           C  
ATOM   2434  CD1 LEU B 155    -102.898 -27.395 -73.646  1.00  0.00           C  
ATOM   2435  CD2 LEU B 155    -101.731 -28.218 -75.709  1.00  0.00           C  
ATOM   2436  H   LEU B 155     -98.586 -25.336 -73.319  1.00  0.00           H  
ATOM   2437  HA  LEU B 155    -101.110 -26.119 -72.103  1.00  0.00           H  
ATOM   2438 1HB  LEU B 155    -100.739 -26.004 -74.546  1.00  0.00           H  
ATOM   2439 2HB  LEU B 155     -99.561 -27.316 -74.430  1.00  0.00           H  
ATOM   2440  HG  LEU B 155    -101.354 -28.856 -73.695  1.00  0.00           H  
ATOM   2441 1HD1 LEU B 155    -103.694 -28.123 -73.806  1.00  0.00           H  
ATOM   2442 2HD1 LEU B 155    -102.778 -27.216 -72.578  1.00  0.00           H  
ATOM   2443 3HD1 LEU B 155    -103.157 -26.460 -74.144  1.00  0.00           H  
ATOM   2444 1HD2 LEU B 155    -102.526 -28.947 -75.868  1.00  0.00           H  
ATOM   2445 2HD2 LEU B 155    -101.974 -27.296 -76.237  1.00  0.00           H  
ATOM   2446 3HD2 LEU B 155    -100.791 -28.618 -76.091  1.00  0.00           H  
ATOM   2447  N   GLY B 156     -98.638 -28.284 -71.801  1.00  0.00           N  
ATOM   2448  CA  GLY B 156     -98.314 -29.688 -71.489  1.00  0.00           C  
ATOM   2449  C   GLY B 156     -98.487 -30.025 -70.011  1.00  0.00           C  
ATOM   2450  O   GLY B 156     -98.323 -29.165 -69.145  1.00  0.00           O  
ATOM   2451  H   GLY B 156     -97.893 -27.657 -72.067  1.00  0.00           H  
ATOM   2452 1HA  GLY B 156     -98.952 -30.348 -72.076  1.00  0.00           H  
ATOM   2453 2HA  GLY B 156     -97.284 -29.895 -71.778  1.00  0.00           H  
ATOM   2454  N   GLY B 157     -98.820 -31.284 -69.738  1.00  0.00           N  
ATOM   2455  CA  GLY B 157     -99.001 -31.752 -68.371  1.00  0.00           C  
ATOM   2456  C   GLY B 157     -97.726 -31.551 -67.582  1.00  0.00           C  
ATOM   2457  O   GLY B 157     -96.627 -31.760 -68.095  1.00  0.00           O  
ATOM   2458  H   GLY B 157     -98.953 -31.935 -70.499  1.00  0.00           H  
ATOM   2459 1HA  GLY B 157     -99.823 -31.208 -67.905  1.00  0.00           H  
ATOM   2460 2HA  GLY B 157     -99.277 -32.806 -68.380  1.00  0.00           H  
ATOM   2461  N   GLU B 158     -97.880 -31.144 -66.334  1.00  0.00           N  
ATOM   2462  CA  GLU B 158     -96.759 -30.650 -65.557  1.00  0.00           C  
ATOM   2463  C   GLU B 158     -95.673 -31.707 -65.385  1.00  0.00           C  
ATOM   2464  O   GLU B 158     -94.495 -31.383 -65.236  1.00  0.00           O  
ATOM   2465  CB  GLU B 158     -97.240 -30.174 -64.184  1.00  0.00           C  
ATOM   2466  CG  GLU B 158     -98.167 -28.967 -64.228  1.00  0.00           C  
ATOM   2467  CD  GLU B 158     -99.600 -29.339 -64.492  1.00  0.00           C  
ATOM   2468  OE1 GLU B 158     -99.874 -30.506 -64.639  1.00  0.00           O  
ATOM   2469  OE2 GLU B 158    -100.421 -28.455 -64.548  1.00  0.00           O1-
ATOM   2470  H   GLU B 158     -98.796 -31.177 -65.910  1.00  0.00           H  
ATOM   2471  HA  GLU B 158     -96.319 -29.804 -66.085  1.00  0.00           H  
ATOM   2472 1HB  GLU B 158     -97.769 -30.985 -63.684  1.00  0.00           H  
ATOM   2473 2HB  GLU B 158     -96.380 -29.913 -63.567  1.00  0.00           H  
ATOM   2474 1HG  GLU B 158     -98.110 -28.445 -63.273  1.00  0.00           H  
ATOM   2475 2HG  GLU B 158     -97.823 -28.287 -65.005  1.00  0.00           H  
ATOM   2476  N   GLU B 159     -96.065 -32.977 -65.407  1.00  0.00           N  
ATOM   2477  CA  GLU B 159     -95.129 -34.061 -65.122  1.00  0.00           C  
ATOM   2478  C   GLU B 159     -93.984 -34.088 -66.128  1.00  0.00           C  
ATOM   2479  O   GLU B 159     -92.812 -34.054 -65.751  1.00  0.00           O  
ATOM   2480  CB  GLU B 159     -95.857 -35.407 -65.129  1.00  0.00           C  
ATOM   2481  CG  GLU B 159     -94.971 -36.603 -64.805  1.00  0.00           C  
ATOM   2482  CD  GLU B 159     -95.725 -37.903 -64.798  1.00  0.00           C  
ATOM   2483  OE1 GLU B 159     -96.913 -37.882 -65.016  1.00  0.00           O  
ATOM   2484  OE2 GLU B 159     -95.112 -38.920 -64.574  1.00  0.00           O1-
ATOM   2485  H   GLU B 159     -97.026 -33.200 -65.623  1.00  0.00           H  
ATOM   2486  HA  GLU B 159     -94.704 -33.900 -64.131  1.00  0.00           H  
ATOM   2487 1HB  GLU B 159     -96.670 -35.386 -64.403  1.00  0.00           H  
ATOM   2488 2HB  GLU B 159     -96.301 -35.575 -66.110  1.00  0.00           H  
ATOM   2489 1HG  GLU B 159     -94.175 -36.662 -65.546  1.00  0.00           H  
ATOM   2490 2HG  GLU B 159     -94.514 -36.448 -63.829  1.00  0.00           H  
ATOM   2491  N   LEU B 160     -94.318 -34.149 -67.419  1.00  0.00           N  
ATOM   2492  CA  LEU B 160     -94.035 -34.057 -68.852  1.00  0.00           C  
ATOM   2493  C   LEU B 160     -93.157 -32.864 -69.089  1.00  0.00           C  
ATOM   2494  O   LEU B 160     -92.392 -32.825 -70.052  1.00  0.00           O  
ATOM   2495  CB  LEU B 160     -95.328 -33.927 -69.669  1.00  0.00           C  
ATOM   2496  CG  LEU B 160     -95.976 -35.247 -70.103  1.00  0.00           C  
ATOM   2497  CD1 LEU B 160     -96.282 -36.091 -68.872  1.00  0.00           C  
ATOM   2498  CD2 LEU B 160     -97.242 -34.956 -70.894  1.00  0.00           C  
ATOM   2499  H   LEU B 160     -95.253 -34.381 -67.115  1.00  0.00           H  
ATOM   2500  HA  LEU B 160     -93.515 -34.962 -69.160  1.00  0.00           H  
ATOM   2501 1HB  LEU B 160     -96.059 -33.377 -69.078  1.00  0.00           H  
ATOM   2502 2HB  LEU B 160     -95.113 -33.352 -70.570  1.00  0.00           H  
ATOM   2503  HG  LEU B 160     -95.278 -35.809 -70.725  1.00  0.00           H  
ATOM   2504 1HD1 LEU B 160     -96.743 -37.030 -69.180  1.00  0.00           H  
ATOM   2505 2HD1 LEU B 160     -95.357 -36.301 -68.335  1.00  0.00           H  
ATOM   2506 3HD1 LEU B 160     -96.966 -35.548 -68.220  1.00  0.00           H  
ATOM   2507 1HD2 LEU B 160     -97.703 -35.895 -71.202  1.00  0.00           H  
ATOM   2508 2HD2 LEU B 160     -97.940 -34.396 -70.271  1.00  0.00           H  
ATOM   2509 3HD2 LEU B 160     -96.991 -34.368 -71.776  1.00  0.00           H  
ATOM   2510  N   ARG B 161     -93.334 -31.967 -68.181  1.00  0.00           N  
ATOM   2511  CA  ARG B 161     -92.797 -30.611 -68.147  1.00  0.00           C  
ATOM   2512  C   ARG B 161     -91.276 -30.622 -68.071  1.00  0.00           C  
ATOM   2513  O   ARG B 161     -90.603 -29.901 -68.808  1.00  0.00           O  
ATOM   2514  CB  ARG B 161     -93.355 -29.843 -66.958  1.00  0.00           C  
ATOM   2515  CG  ARG B 161     -92.837 -28.422 -66.814  1.00  0.00           C  
ATOM   2516  CD  ARG B 161     -93.227 -27.574 -67.969  1.00  0.00           C  
ATOM   2517  NE  ARG B 161     -94.671 -27.463 -68.096  1.00  0.00           N  
ATOM   2518  CZ  ARG B 161     -95.432 -26.575 -67.428  1.00  0.00           C  
ATOM   2519  NH1 ARG B 161     -94.872 -25.729 -66.591  1.00  0.00           N1+
ATOM   2520  NH2 ARG B 161     -96.740 -26.553 -67.613  1.00  0.00           N  
ATOM   2521  H   ARG B 161     -93.921 -32.283 -67.422  1.00  0.00           H  
ATOM   2522  HA  ARG B 161     -93.095 -30.098 -69.062  1.00  0.00           H  
ATOM   2523 1HB  ARG B 161     -94.441 -29.792 -67.036  1.00  0.00           H  
ATOM   2524 2HB  ARG B 161     -93.119 -30.376 -66.037  1.00  0.00           H  
ATOM   2525 1HG  ARG B 161     -93.246 -27.975 -65.907  1.00  0.00           H  
ATOM   2526 2HG  ARG B 161     -91.747 -28.436 -66.752  1.00  0.00           H  
ATOM   2527 1HD  ARG B 161     -92.818 -26.573 -67.840  1.00  0.00           H  
ATOM   2528 2HD  ARG B 161     -92.837 -28.011 -68.888  1.00  0.00           H  
ATOM   2529  HE  ARG B 161     -95.137 -28.097 -68.732  1.00  0.00           H  
ATOM   2530 1HH1 ARG B 161     -93.872 -25.745 -66.449  1.00  0.00           H  
ATOM   2531 2HH1 ARG B 161     -95.443 -25.064 -66.090  1.00  0.00           H  
ATOM   2532 1HH2 ARG B 161     -97.170 -27.203 -68.258  1.00  0.00           H  
ATOM   2533 2HH2 ARG B 161     -97.310 -25.888 -67.113  1.00  0.00           H  
ATOM   2534  N   LEU B 162     -90.784 -31.473 -67.147  1.00  0.00           N  
ATOM   2535  CA  LEU B 162     -89.340 -31.579 -66.973  1.00  0.00           C  
ATOM   2536  C   LEU B 162     -88.667 -32.080 -68.244  1.00  0.00           C  
ATOM   2537  O   LEU B 162     -87.608 -31.587 -68.633  1.00  0.00           O  
ATOM   2538  CB  LEU B 162     -89.016 -32.523 -65.809  1.00  0.00           C  
ATOM   2539  CG  LEU B 162     -87.525 -32.708 -65.498  1.00  0.00           C  
ATOM   2540  CD1 LEU B 162     -86.911 -31.361 -65.136  1.00  0.00           C  
ATOM   2541  CD2 LEU B 162     -87.363 -33.706 -64.361  1.00  0.00           C  
ATOM   2542  H   LEU B 162     -91.392 -32.039 -66.573  1.00  0.00           H  
ATOM   2543  HA  LEU B 162     -88.947 -30.590 -66.742  1.00  0.00           H  
ATOM   2544 1HB  LEU B 162     -89.498 -32.145 -64.909  1.00  0.00           H  
ATOM   2545 2HB  LEU B 162     -89.431 -33.506 -66.032  1.00  0.00           H  
ATOM   2546  HG  LEU B 162     -87.011 -33.080 -66.384  1.00  0.00           H  
ATOM   2547 1HD1 LEU B 162     -85.852 -31.492 -64.914  1.00  0.00           H  
ATOM   2548 2HD1 LEU B 162     -87.024 -30.673 -65.973  1.00  0.00           H  
ATOM   2549 3HD1 LEU B 162     -87.417 -30.956 -64.260  1.00  0.00           H  
ATOM   2550 1HD2 LEU B 162     -86.303 -33.837 -64.140  1.00  0.00           H  
ATOM   2551 2HD2 LEU B 162     -87.875 -33.334 -63.474  1.00  0.00           H  
ATOM   2552 3HD2 LEU B 162     -87.793 -34.663 -64.654  1.00  0.00           H  
ATOM   2553  N   GLU B 163     -89.338 -33.075 -68.860  1.00  0.00           N  
ATOM   2554  CA  GLU B 163     -88.801 -33.643 -70.090  1.00  0.00           C  
ATOM   2555  C   GLU B 163     -88.723 -32.595 -71.192  1.00  0.00           C  
ATOM   2556  O   GLU B 163     -87.744 -32.536 -71.937  1.00  0.00           O  
ATOM   2557  CB  GLU B 163     -89.661 -34.821 -70.554  1.00  0.00           C  
ATOM   2558  CG  GLU B 163     -89.573 -36.053 -69.665  1.00  0.00           C  
ATOM   2559  CD  GLU B 163     -88.204 -36.674 -69.658  1.00  0.00           C  
ATOM   2560  OE1 GLU B 163     -87.581 -36.704 -70.692  1.00  0.00           O  
ATOM   2561  OE2 GLU B 163     -87.781 -37.119 -68.617  1.00  0.00           O1-
ATOM   2562  H   GLU B 163     -90.205 -33.437 -68.488  1.00  0.00           H  
ATOM   2563  HA  GLU B 163     -87.791 -34.004 -69.893  1.00  0.00           H  
ATOM   2564 1HB  GLU B 163     -90.705 -34.514 -70.599  1.00  0.00           H  
ATOM   2565 2HB  GLU B 163     -89.363 -35.115 -71.561  1.00  0.00           H  
ATOM   2566 1HG  GLU B 163     -89.836 -35.771 -68.645  1.00  0.00           H  
ATOM   2567 2HG  GLU B 163     -90.299 -36.788 -70.007  1.00  0.00           H  
ATOM   2568  N   ILE B 164     -89.799 -31.783 -71.250  1.00  0.00           N  
ATOM   2569  CA  ILE B 164     -89.849 -30.734 -72.261  1.00  0.00           C  
ATOM   2570  C   ILE B 164     -88.716 -29.735 -72.074  1.00  0.00           C  
ATOM   2571  O   ILE B 164     -88.094 -29.297 -73.043  1.00  0.00           O  
ATOM   2572  CB  ILE B 164     -91.199 -29.995 -72.220  1.00  0.00           C  
ATOM   2573  CG1 ILE B 164     -92.330 -30.922 -72.671  1.00  0.00           C  
ATOM   2574  CG2 ILE B 164     -91.149 -28.748 -73.089  1.00  0.00           C  
ATOM   2575  CD1 ILE B 164     -93.713 -30.374 -72.405  1.00  0.00           C  
ATOM   2576  H   ILE B 164     -90.572 -31.885 -70.607  1.00  0.00           H  
ATOM   2577  HA  ILE B 164     -89.738 -31.195 -73.242  1.00  0.00           H  
ATOM   2578  HB  ILE B 164     -91.422 -29.703 -71.194  1.00  0.00           H  
ATOM   2579 1HG1 ILE B 164     -92.239 -31.113 -73.740  1.00  0.00           H  
ATOM   2580 2HG1 ILE B 164     -92.240 -31.882 -72.160  1.00  0.00           H  
ATOM   2581 1HG2 ILE B 164     -92.112 -28.238 -73.048  1.00  0.00           H  
ATOM   2582 2HG2 ILE B 164     -90.370 -28.081 -72.723  1.00  0.00           H  
ATOM   2583 3HG2 ILE B 164     -90.932 -29.031 -74.118  1.00  0.00           H  
ATOM   2584 1HD1 ILE B 164     -94.460 -31.088 -72.752  1.00  0.00           H  
ATOM   2585 2HD1 ILE B 164     -93.838 -30.209 -71.334  1.00  0.00           H  
ATOM   2586 3HD1 ILE B 164     -93.838 -29.431 -72.936  1.00  0.00           H  
ATOM   2587  N   ALA B 165     -88.488 -29.405 -70.784  1.00  0.00           N  
ATOM   2588  CA  ALA B 165     -87.428 -28.455 -70.467  1.00  0.00           C  
ATOM   2589  C   ALA B 165     -86.065 -28.987 -70.898  1.00  0.00           C  
ATOM   2590  O   ALA B 165     -85.240 -28.247 -71.433  1.00  0.00           O  
ATOM   2591  CB  ALA B 165     -87.427 -28.140 -68.978  1.00  0.00           C  
ATOM   2592  H   ALA B 165     -89.035 -29.801 -70.033  1.00  0.00           H  
ATOM   2593  HA  ALA B 165     -87.619 -27.537 -71.023  1.00  0.00           H  
ATOM   2594 1HB  ALA B 165     -86.631 -27.429 -68.757  1.00  0.00           H  
ATOM   2595 2HB  ALA B 165     -88.387 -27.707 -68.698  1.00  0.00           H  
ATOM   2596 3HB  ALA B 165     -87.263 -29.056 -68.412  1.00  0.00           H  
ATOM   2597  N   LYS B 166     -85.885 -30.298 -70.634  1.00  0.00           N  
ATOM   2598  CA  LYS B 166     -84.624 -30.932 -70.999  1.00  0.00           C  
ATOM   2599  C   LYS B 166     -84.396 -30.883 -72.504  1.00  0.00           C  
ATOM   2600  O   LYS B 166     -83.285 -30.626 -72.965  1.00  0.00           O  
ATOM   2601  CB  LYS B 166     -84.591 -32.380 -70.509  1.00  0.00           C  
ATOM   2602  CG  LYS B 166     -83.287 -33.112 -70.798  1.00  0.00           C  
ATOM   2603  CD  LYS B 166     -83.299 -34.515 -70.211  1.00  0.00           C  
ATOM   2604  CE  LYS B 166     -81.963 -35.214 -70.416  1.00  0.00           C  
ATOM   2605  NZ  LYS B 166     -81.671 -35.444 -71.857  1.00  0.00           N1+
ATOM   2606  H   LYS B 166     -86.604 -30.853 -70.190  1.00  0.00           H  
ATOM   2607  HA  LYS B 166     -83.811 -30.383 -70.521  1.00  0.00           H  
ATOM   2608 1HB  LYS B 166     -84.755 -32.404 -69.432  1.00  0.00           H  
ATOM   2609 2HB  LYS B 166     -85.400 -32.942 -70.977  1.00  0.00           H  
ATOM   2610 1HG  LYS B 166     -83.139 -33.181 -71.877  1.00  0.00           H  
ATOM   2611 2HG  LYS B 166     -82.454 -32.555 -70.370  1.00  0.00           H  
ATOM   2612 1HD  LYS B 166     -83.511 -34.461 -69.143  1.00  0.00           H  
ATOM   2613 2HD  LYS B 166     -84.082 -35.104 -70.689  1.00  0.00           H  
ATOM   2614 1HE  LYS B 166     -81.166 -34.607 -69.989  1.00  0.00           H  
ATOM   2615 2HE  LYS B 166     -81.972 -36.175 -69.902  1.00  0.00           H  
ATOM   2616 1HZ  LYS B 166     -80.778 -35.910 -71.950  1.00  0.00           H  
ATOM   2617 2HZ  LYS B 166     -82.395 -36.024 -72.260  1.00  0.00           H  
ATOM   2618 3HZ  LYS B 166     -81.640 -34.559 -72.341  1.00  0.00           H  
ATOM   2619  N   LEU B 167     -85.503 -31.140 -73.230  1.00  0.00           N  
ATOM   2620  CA  LEU B 167     -85.422 -31.125 -74.686  1.00  0.00           C  
ATOM   2621  C   LEU B 167     -85.029 -29.746 -75.200  1.00  0.00           C  
ATOM   2622  O   LEU B 167     -84.221 -29.623 -76.120  1.00  0.00           O  
ATOM   2623  CB  LEU B 167     -86.765 -31.542 -75.297  1.00  0.00           C  
ATOM   2624  CG  LEU B 167     -87.156 -33.012 -75.103  1.00  0.00           C  
ATOM   2625  CD1 LEU B 167     -88.581 -33.228 -75.596  1.00  0.00           C  
ATOM   2626  CD2 LEU B 167     -86.177 -33.902 -75.853  1.00  0.00           C  
ATOM   2627  H   LEU B 167     -86.389 -31.345 -72.788  1.00  0.00           H  
ATOM   2628  HA  LEU B 167     -84.659 -31.838 -74.997  1.00  0.00           H  
ATOM   2629 1HB  LEU B 167     -87.551 -30.930 -74.858  1.00  0.00           H  
ATOM   2630 2HB  LEU B 167     -86.735 -31.346 -76.368  1.00  0.00           H  
ATOM   2631  HG  LEU B 167     -87.130 -33.259 -74.041  1.00  0.00           H  
ATOM   2632 1HD1 LEU B 167     -88.859 -34.274 -75.457  1.00  0.00           H  
ATOM   2633 2HD1 LEU B 167     -89.263 -32.594 -75.028  1.00  0.00           H  
ATOM   2634 3HD1 LEU B 167     -88.642 -32.974 -76.653  1.00  0.00           H  
ATOM   2635 1HD2 LEU B 167     -86.455 -34.948 -75.714  1.00  0.00           H  
ATOM   2636 2HD2 LEU B 167     -86.203 -33.657 -76.915  1.00  0.00           H  
ATOM   2637 3HD2 LEU B 167     -85.170 -33.741 -75.469  1.00  0.00           H  
ATOM   2638  N   ALA B 168     -85.642 -28.731 -74.557  1.00  0.00           N  
ATOM   2639  CA  ALA B 168     -85.351 -27.357 -74.953  1.00  0.00           C  
ATOM   2640  C   ALA B 168     -83.882 -27.021 -74.735  1.00  0.00           C  
ATOM   2641  O   ALA B 168     -83.255 -26.368 -75.569  1.00  0.00           O  
ATOM   2642  CB  ALA B 168     -86.236 -26.385 -74.185  1.00  0.00           C  
ATOM   2643  H   ALA B 168     -86.297 -28.898 -73.807  1.00  0.00           H  
ATOM   2644  HA  ALA B 168     -85.562 -27.260 -76.017  1.00  0.00           H  
ATOM   2645 1HB  ALA B 168     -86.006 -25.365 -74.491  1.00  0.00           H  
ATOM   2646 2HB  ALA B 168     -87.284 -26.602 -74.396  1.00  0.00           H  
ATOM   2647 3HB  ALA B 168     -86.052 -26.493 -73.117  1.00  0.00           H  
ATOM   2648  N   ALA B 169     -83.378 -27.499 -73.579  1.00  0.00           N  
ATOM   2649  CA  ALA B 169     -81.981 -27.247 -73.250  1.00  0.00           C  
ATOM   2650  C   ALA B 169     -81.050 -27.878 -74.279  1.00  0.00           C  
ATOM   2651  O   ALA B 169     -80.056 -27.275 -74.683  1.00  0.00           O  
ATOM   2652  CB  ALA B 169     -81.663 -27.770 -71.856  1.00  0.00           C  
ATOM   2653  H   ALA B 169     -83.947 -28.029 -72.934  1.00  0.00           H  
ATOM   2654  HA  ALA B 169     -81.818 -26.170 -73.268  1.00  0.00           H  
ATOM   2655 1HB  ALA B 169     -80.616 -27.574 -71.625  1.00  0.00           H  
ATOM   2656 2HB  ALA B 169     -82.297 -27.267 -71.126  1.00  0.00           H  
ATOM   2657 3HB  ALA B 169     -81.847 -28.842 -71.820  1.00  0.00           H  
ATOM   2658  N   GLU B 170     -81.430 -29.113 -74.670  1.00  0.00           N  
ATOM   2659  CA  GLU B 170     -80.624 -29.828 -75.653  1.00  0.00           C  
ATOM   2660  C   GLU B 170     -80.584 -29.082 -76.980  1.00  0.00           C  
ATOM   2661  O   GLU B 170     -79.537 -28.992 -77.621  1.00  0.00           O  
ATOM   2662  CB  GLU B 170     -81.174 -31.240 -75.867  1.00  0.00           C  
ATOM   2663  CG  GLU B 170     -80.976 -32.178 -74.685  1.00  0.00           C  
ATOM   2664  CD  GLU B 170     -81.597 -33.530 -74.901  1.00  0.00           C  
ATOM   2665  OE1 GLU B 170     -82.264 -33.705 -75.892  1.00  0.00           O  
ATOM   2666  OE2 GLU B 170     -81.404 -34.390 -74.073  1.00  0.00           O1-
ATOM   2667  H   GLU B 170     -82.259 -29.555 -74.298  1.00  0.00           H  
ATOM   2668  HA  GLU B 170     -79.604 -29.904 -75.275  1.00  0.00           H  
ATOM   2669 1HB  GLU B 170     -82.242 -31.187 -76.078  1.00  0.00           H  
ATOM   2670 2HB  GLU B 170     -80.692 -31.690 -76.736  1.00  0.00           H  
ATOM   2671 1HG  GLU B 170     -79.909 -32.305 -74.511  1.00  0.00           H  
ATOM   2672 2HG  GLU B 170     -81.410 -31.722 -73.797  1.00  0.00           H  
ATOM   2673  N   LEU B 171     -81.773 -28.559 -77.346  1.00  0.00           N  
ATOM   2674  CA  LEU B 171     -81.870 -27.818 -78.599  1.00  0.00           C  
ATOM   2675  C   LEU B 171     -80.981 -26.581 -78.577  1.00  0.00           C  
ATOM   2676  O   LEU B 171     -80.320 -26.263 -79.565  1.00  0.00           O  
ATOM   2677  CB  LEU B 171     -83.324 -27.404 -78.859  1.00  0.00           C  
ATOM   2678  CG  LEU B 171     -83.587 -26.704 -80.199  1.00  0.00           C  
ATOM   2679  CD1 LEU B 171     -85.033 -26.932 -80.616  1.00  0.00           C  
ATOM   2680  CD2 LEU B 171     -83.284 -25.219 -80.062  1.00  0.00           C  
ATOM   2681  H   LEU B 171     -82.598 -28.668 -76.774  1.00  0.00           H  
ATOM   2682  HA  LEU B 171     -81.538 -28.465 -79.410  1.00  0.00           H  
ATOM   2683 1HB  LEU B 171     -83.950 -28.295 -78.823  1.00  0.00           H  
ATOM   2684 2HB  LEU B 171     -83.642 -26.730 -78.064  1.00  0.00           H  
ATOM   2685  HG  LEU B 171     -82.945 -27.136 -80.967  1.00  0.00           H  
ATOM   2686 1HD1 LEU B 171     -85.220 -26.434 -81.567  1.00  0.00           H  
ATOM   2687 2HD1 LEU B 171     -85.216 -28.001 -80.725  1.00  0.00           H  
ATOM   2688 3HD1 LEU B 171     -85.699 -26.524 -79.856  1.00  0.00           H  
ATOM   2689 1HD2 LEU B 171     -83.470 -24.721 -81.015  1.00  0.00           H  
ATOM   2690 2HD2 LEU B 171     -83.925 -24.786 -79.294  1.00  0.00           H  
ATOM   2691 3HD2 LEU B 171     -82.240 -25.084 -79.781  1.00  0.00           H  
ATOM   2692  N   ALA B 172     -81.006 -25.913 -77.405  1.00  0.00           N  
ATOM   2693  CA  ALA B 172     -80.196 -24.710 -77.251  1.00  0.00           C  
ATOM   2694  C   ALA B 172     -78.712 -25.022 -77.398  1.00  0.00           C  
ATOM   2695  O   ALA B 172     -77.970 -24.270 -78.030  1.00  0.00           O  
ATOM   2696  CB  ALA B 172     -80.467 -24.057 -75.904  1.00  0.00           C  
ATOM   2697  H   ALA B 172     -81.573 -26.226 -76.630  1.00  0.00           H  
ATOM   2698  HA  ALA B 172     -80.471 -24.013 -78.043  1.00  0.00           H  
ATOM   2699 1HB  ALA B 172     -79.856 -23.161 -75.805  1.00  0.00           H  
ATOM   2700 2HB  ALA B 172     -81.521 -23.786 -75.836  1.00  0.00           H  
ATOM   2701 3HB  ALA B 172     -80.221 -24.755 -75.105  1.00  0.00           H  
ATOM   2702  N   LYS B 173     -78.332 -26.162 -76.785  1.00  0.00           N  
ATOM   2703  CA  LYS B 173     -76.935 -26.576 -76.852  1.00  0.00           C  
ATOM   2704  C   LYS B 173     -76.507 -26.840 -78.290  1.00  0.00           C  
ATOM   2705  O   LYS B 173     -75.407 -26.468 -78.699  1.00  0.00           O  
ATOM   2706  CB  LYS B 173     -76.705 -27.823 -75.997  1.00  0.00           C  
ATOM   2707  CG  LYS B 173     -75.260 -28.303 -75.962  1.00  0.00           C  
ATOM   2708  CD  LYS B 173     -75.096 -29.493 -75.028  1.00  0.00           C  
ATOM   2709  CE  LYS B 173     -73.637 -29.914 -74.918  1.00  0.00           C  
ATOM   2710  NZ  LYS B 173     -73.103 -30.413 -76.214  1.00  0.00           N1+
ATOM   2711  H   LYS B 173     -78.992 -26.736 -76.280  1.00  0.00           H  
ATOM   2712  HA  LYS B 173     -76.316 -25.767 -76.463  1.00  0.00           H  
ATOM   2713 1HB  LYS B 173     -77.016 -27.624 -74.972  1.00  0.00           H  
ATOM   2714 2HB  LYS B 173     -77.320 -28.641 -76.373  1.00  0.00           H  
ATOM   2715 1HG  LYS B 173     -74.948 -28.594 -76.965  1.00  0.00           H  
ATOM   2716 2HG  LYS B 173     -74.615 -27.493 -75.620  1.00  0.00           H  
ATOM   2717 1HD  LYS B 173     -75.466 -29.232 -74.036  1.00  0.00           H  
ATOM   2718 2HD  LYS B 173     -75.679 -30.334 -75.406  1.00  0.00           H  
ATOM   2719 1HE  LYS B 173     -73.038 -29.065 -74.594  1.00  0.00           H  
ATOM   2720 2HE  LYS B 173     -73.543 -30.704 -74.172  1.00  0.00           H  
ATOM   2721 1HZ  LYS B 173     -72.135 -30.681 -76.098  1.00  0.00           H  
ATOM   2722 2HZ  LYS B 173     -73.640 -31.214 -76.514  1.00  0.00           H  
ATOM   2723 3HZ  LYS B 173     -73.168 -29.684 -76.909  1.00  0.00           H  
ATOM   2724  N   HIS B 174     -77.430 -27.495 -79.021  1.00  0.00           N  
ATOM   2725  CA  HIS B 174     -77.145 -27.809 -80.415  1.00  0.00           C  
ATOM   2726  C   HIS B 174     -76.944 -26.542 -81.237  1.00  0.00           C  
ATOM   2727  O   HIS B 174     -76.049 -26.472 -82.079  1.00  0.00           O  
ATOM   2728  CB  HIS B 174     -78.276 -28.646 -81.023  1.00  0.00           C  
ATOM   2729  CG  HIS B 174     -78.025 -29.056 -82.441  1.00  0.00           C  
ATOM   2730  CD2 HIS B 174     -77.537 -30.206 -82.963  1.00  0.00           C  
ATOM   2731  ND1 HIS B 174     -78.285 -28.228 -83.512  1.00  0.00           N  
ATOM   2732  CE1 HIS B 174     -77.968 -28.852 -84.634  1.00  0.00           C  
ATOM   2733  NE2 HIS B 174     -77.513 -30.053 -84.328  1.00  0.00           N  
ATOM   2734  H   HIS B 174     -78.317 -27.774 -78.625  1.00  0.00           H  
ATOM   2735  HA  HIS B 174     -76.225 -28.391 -80.476  1.00  0.00           H  
ATOM   2736 1HB  HIS B 174     -78.423 -29.547 -80.427  1.00  0.00           H  
ATOM   2737 2HB  HIS B 174     -79.205 -28.077 -80.992  1.00  0.00           H  
ATOM   2738  HD2 HIS B 174     -77.224 -31.089 -82.406  1.00  0.00           H  
ATOM   2739  HE1 HIS B 174     -78.066 -28.445 -85.639  1.00  0.00           H  
ATOM   2740  HE2 HIS B 174     -77.196 -30.751 -84.986  1.00  0.00           H  
ATOM   2741  N   ALA B 175     -77.820 -25.559 -80.941  1.00  0.00           N  
ATOM   2742  CA  ALA B 175     -77.736 -24.291 -81.656  1.00  0.00           C  
ATOM   2743  C   ALA B 175     -76.401 -23.602 -81.400  1.00  0.00           C  
ATOM   2744  O   ALA B 175     -75.793 -23.046 -82.315  1.00  0.00           O  
ATOM   2745  CB  ALA B 175     -78.887 -23.379 -81.254  1.00  0.00           C  
ATOM   2746  H   ALA B 175     -78.534 -25.681 -80.237  1.00  0.00           H  
ATOM   2747  HA  ALA B 175     -77.806 -24.498 -82.723  1.00  0.00           H  
ATOM   2748 1HB  ALA B 175     -78.810 -22.436 -81.796  1.00  0.00           H  
ATOM   2749 2HB  ALA B 175     -79.834 -23.860 -81.496  1.00  0.00           H  
ATOM   2750 3HB  ALA B 175     -78.841 -23.187 -80.184  1.00  0.00           H  
ATOM   2751  N   LEU B 176     -75.989 -23.672 -80.118  1.00  0.00           N  
ATOM   2752  CA  LEU B 176     -74.725 -23.053 -79.739  1.00  0.00           C  
ATOM   2753  C   LEU B 176     -73.555 -23.695 -80.475  1.00  0.00           C  
ATOM   2754  O   LEU B 176     -72.642 -23.006 -80.929  1.00  0.00           O  
ATOM   2755  CB  LEU B 176     -74.511 -23.169 -78.225  1.00  0.00           C  
ATOM   2756  CG  LEU B 176     -75.453 -22.326 -77.354  1.00  0.00           C  
ATOM   2757  CD1 LEU B 176     -75.244 -22.684 -75.888  1.00  0.00           C  
ATOM   2758  CD2 LEU B 176     -75.186 -20.849 -77.600  1.00  0.00           C  
ATOM   2759  H   LEU B 176     -76.536 -24.145 -79.412  1.00  0.00           H  
ATOM   2760  HA  LEU B 176     -74.763 -21.998 -80.009  1.00  0.00           H  
ATOM   2761 1HB  LEU B 176     -74.636 -24.210 -77.935  1.00  0.00           H  
ATOM   2762 2HB  LEU B 176     -73.489 -22.869 -77.994  1.00  0.00           H  
ATOM   2763  HG  LEU B 176     -76.487 -22.556 -77.610  1.00  0.00           H  
ATOM   2764 1HD1 LEU B 176     -75.913 -22.085 -75.269  1.00  0.00           H  
ATOM   2765 2HD1 LEU B 176     -75.460 -23.741 -75.737  1.00  0.00           H  
ATOM   2766 3HD1 LEU B 176     -74.211 -22.480 -75.608  1.00  0.00           H  
ATOM   2767 1HD2 LEU B 176     -75.855 -20.250 -76.981  1.00  0.00           H  
ATOM   2768 2HD2 LEU B 176     -74.151 -20.618 -77.344  1.00  0.00           H  
ATOM   2769 3HD2 LEU B 176     -75.359 -20.618 -78.652  1.00  0.00           H  
ATOM   2770  N   GLU B 177     -73.639 -25.039 -80.561  1.00  0.00           N  
ATOM   2771  CA  GLU B 177     -72.583 -25.776 -81.243  1.00  0.00           C  
ATOM   2772  C   GLU B 177     -72.490 -25.377 -82.710  1.00  0.00           C  
ATOM   2773  O   GLU B 177     -71.396 -25.218 -83.252  1.00  0.00           O  
ATOM   2774  CB  GLU B 177     -72.825 -27.283 -81.128  1.00  0.00           C  
ATOM   2775  CG  GLU B 177     -72.631 -27.847 -79.728  1.00  0.00           C  
ATOM   2776  CD  GLU B 177     -72.954 -29.312 -79.637  1.00  0.00           C  
ATOM   2777  OE1 GLU B 177     -73.428 -29.857 -80.603  1.00  0.00           O  
ATOM   2778  OE2 GLU B 177     -72.727 -29.887 -78.598  1.00  0.00           O1-
ATOM   2779  H   GLU B 177     -74.417 -25.548 -80.164  1.00  0.00           H  
ATOM   2780  HA  GLU B 177     -71.632 -25.538 -80.766  1.00  0.00           H  
ATOM   2781 1HB  GLU B 177     -73.844 -27.512 -81.442  1.00  0.00           H  
ATOM   2782 2HB  GLU B 177     -72.150 -27.813 -81.799  1.00  0.00           H  
ATOM   2783 1HG  GLU B 177     -71.594 -27.696 -79.427  1.00  0.00           H  
ATOM   2784 2HG  GLU B 177     -73.264 -27.296 -79.035  1.00  0.00           H  
ATOM   2785  N   VAL B 178     -73.689 -25.226 -83.310  1.00  0.00           N  
ATOM   2786  CA  VAL B 178     -73.741 -24.844 -84.716  1.00  0.00           C  
ATOM   2787  C   VAL B 178     -73.109 -23.476 -84.937  1.00  0.00           C  
ATOM   2788  O   VAL B 178     -72.382 -23.268 -85.909  1.00  0.00           O  
ATOM   2789  CB  VAL B 178     -75.199 -24.819 -85.209  1.00  0.00           C  
ATOM   2790  CG1 VAL B 178     -75.278 -24.229 -86.609  1.00  0.00           C  
ATOM   2791  CG2 VAL B 178     -75.780 -26.224 -85.182  1.00  0.00           C  
ATOM   2792  H   VAL B 178     -74.553 -25.373 -82.808  1.00  0.00           H  
ATOM   2793  HA  VAL B 178     -73.188 -25.583 -85.296  1.00  0.00           H  
ATOM   2794  HB  VAL B 178     -75.783 -24.171 -84.554  1.00  0.00           H  
ATOM   2795 1HG1 VAL B 178     -76.316 -24.218 -86.942  1.00  0.00           H  
ATOM   2796 2HG1 VAL B 178     -74.891 -23.210 -86.597  1.00  0.00           H  
ATOM   2797 3HG1 VAL B 178     -74.685 -24.836 -87.294  1.00  0.00           H  
ATOM   2798 1HG2 VAL B 178     -76.812 -26.198 -85.531  1.00  0.00           H  
ATOM   2799 2HG2 VAL B 178     -75.193 -26.873 -85.833  1.00  0.00           H  
ATOM   2800 3HG2 VAL B 178     -75.753 -26.610 -84.163  1.00  0.00           H  
ATOM   2801  N   LEU B 179     -73.425 -22.570 -83.989  1.00  0.00           N  
ATOM   2802  CA  LEU B 179     -72.884 -21.220 -84.085  1.00  0.00           C  
ATOM   2803  C   LEU B 179     -71.363 -21.230 -84.007  1.00  0.00           C  
ATOM   2804  O   LEU B 179     -70.690 -20.508 -84.741  1.00  0.00           O  
ATOM   2805  CB  LEU B 179     -73.455 -20.341 -82.965  1.00  0.00           C  
ATOM   2806  CG  LEU B 179     -74.946 -20.002 -83.079  1.00  0.00           C  
ATOM   2807  CD1 LEU B 179     -75.404 -19.287 -81.815  1.00  0.00           C  
ATOM   2808  CD2 LEU B 179     -75.177 -19.137 -84.311  1.00  0.00           C  
ATOM   2809  H   LEU B 179     -74.029 -22.805 -83.214  1.00  0.00           H  
ATOM   2810  HA  LEU B 179     -73.177 -20.798 -85.045  1.00  0.00           H  
ATOM   2811 1HB  LEU B 179     -73.303 -20.848 -82.013  1.00  0.00           H  
ATOM   2812 2HB  LEU B 179     -72.902 -19.402 -82.944  1.00  0.00           H  
ATOM   2813  HG  LEU B 179     -75.523 -20.922 -83.170  1.00  0.00           H  
ATOM   2814 1HD1 LEU B 179     -76.464 -19.046 -81.897  1.00  0.00           H  
ATOM   2815 2HD1 LEU B 179     -75.246 -19.935 -80.953  1.00  0.00           H  
ATOM   2816 3HD1 LEU B 179     -74.832 -18.368 -81.690  1.00  0.00           H  
ATOM   2817 1HD2 LEU B 179     -76.237 -18.897 -84.392  1.00  0.00           H  
ATOM   2818 2HD2 LEU B 179     -74.602 -18.216 -84.221  1.00  0.00           H  
ATOM   2819 3HD2 LEU B 179     -74.858 -19.680 -85.201  1.00  0.00           H  
ATOM   2820  N   GLU B 180     -70.871 -22.080 -83.083  1.00  0.00           N  
ATOM   2821  CA  GLU B 180     -69.426 -22.186 -82.909  1.00  0.00           C  
ATOM   2822  C   GLU B 180     -68.742 -22.584 -84.210  1.00  0.00           C  
ATOM   2823  O   GLU B 180     -67.740 -21.986 -84.604  1.00  0.00           O  
ATOM   2824  CB  GLU B 180     -69.094 -23.204 -81.815  1.00  0.00           C  
ATOM   2825  CG  GLU B 180     -67.607 -23.352 -81.527  1.00  0.00           C  
ATOM   2826  CD  GLU B 180     -67.321 -24.334 -80.425  1.00  0.00           C  
ATOM   2827  OE1 GLU B 180     -68.145 -24.478 -79.553  1.00  0.00           O  
ATOM   2828  OE2 GLU B 180     -66.276 -24.941 -80.454  1.00  0.00           O1-
ATOM   2829  H   GLU B 180     -71.479 -22.647 -82.509  1.00  0.00           H  
ATOM   2830  HA  GLU B 180     -69.042 -21.211 -82.608  1.00  0.00           H  
ATOM   2831 1HB  GLU B 180     -69.588 -22.915 -80.887  1.00  0.00           H  
ATOM   2832 2HB  GLU B 180     -69.479 -24.183 -82.100  1.00  0.00           H  
ATOM   2833 1HG  GLU B 180     -67.103 -23.685 -82.433  1.00  0.00           H  
ATOM   2834 2HG  GLU B 180     -67.201 -22.379 -81.254  1.00  0.00           H  
ATOM   2835  N   LYS B 181     -69.288 -23.598 -84.875  1.00  0.00           N  
ATOM   2836  CA  LYS B 181     -68.732 -24.077 -86.133  1.00  0.00           C  
ATOM   2837  C   LYS B 181     -68.676 -22.964 -87.171  1.00  0.00           C  
ATOM   2838  O   LYS B 181     -67.650 -22.758 -87.821  1.00  0.00           O  
ATOM   2839  CB  LYS B 181     -69.551 -25.254 -86.667  1.00  0.00           C  
ATOM   2840  CG  LYS B 181     -69.434 -26.528 -85.842  1.00  0.00           C  
ATOM   2841  CD  LYS B 181     -68.033 -27.114 -85.926  1.00  0.00           C  
ATOM   2842  CE  LYS B 181     -67.935 -28.427 -85.162  1.00  0.00           C  
ATOM   2843  NZ  LYS B 181     -66.561 -28.997 -85.209  1.00  0.00           N1+
ATOM   2844  H   LYS B 181     -70.111 -24.048 -84.498  1.00  0.00           H  
ATOM   2845  HA  LYS B 181     -67.712 -24.416 -85.953  1.00  0.00           H  
ATOM   2846 1HB  LYS B 181     -70.604 -24.975 -86.707  1.00  0.00           H  
ATOM   2847 2HB  LYS B 181     -69.235 -25.484 -87.685  1.00  0.00           H  
ATOM   2848 1HG  LYS B 181     -69.664 -26.308 -84.799  1.00  0.00           H  
ATOM   2849 2HG  LYS B 181     -70.149 -27.264 -86.206  1.00  0.00           H  
ATOM   2850 1HD  LYS B 181     -67.774 -27.291 -86.971  1.00  0.00           H  
ATOM   2851 2HD  LYS B 181     -67.316 -26.408 -85.507  1.00  0.00           H  
ATOM   2852 1HE  LYS B 181     -68.211 -28.263 -84.121  1.00  0.00           H  
ATOM   2853 2HE  LYS B 181     -68.629 -29.150 -85.590  1.00  0.00           H  
ATOM   2854 1HZ  LYS B 181     -66.538 -29.865 -84.693  1.00  0.00           H  
ATOM   2855 2HZ  LYS B 181     -66.302 -29.170 -86.171  1.00  0.00           H  
ATOM   2856 3HZ  LYS B 181     -65.910 -28.344 -84.798  1.00  0.00           H  
ATOM   2857  N   LEU B 182     -69.767 -22.244 -87.335  1.00  0.00           N  
ATOM   2858  CA  LEU B 182     -69.826 -21.207 -88.356  1.00  0.00           C  
ATOM   2859  C   LEU B 182     -68.906 -20.022 -88.056  1.00  0.00           C  
ATOM   2860  O   LEU B 182     -68.540 -19.265 -88.954  1.00  0.00           O  
ATOM   2861  CB  LEU B 182     -71.270 -20.707 -88.499  1.00  0.00           C  
ATOM   2862  CG  LEU B 182     -71.535 -19.770 -89.685  1.00  0.00           C  
ATOM   2863  CD1 LEU B 182     -71.184 -20.482 -90.984  1.00  0.00           C  
ATOM   2864  CD2 LEU B 182     -72.994 -19.338 -89.674  1.00  0.00           C  
ATOM   2865  H   LEU B 182     -70.574 -22.406 -86.750  1.00  0.00           H  
ATOM   2866  HA  LEU B 182     -69.508 -21.637 -89.305  1.00  0.00           H  
ATOM   2867 1HB  LEU B 182     -71.927 -21.569 -88.606  1.00  0.00           H  
ATOM   2868 2HB  LEU B 182     -71.546 -20.176 -87.589  1.00  0.00           H  
ATOM   2869  HG  LEU B 182     -70.895 -18.891 -89.604  1.00  0.00           H  
ATOM   2870 1HD1 LEU B 182     -71.372 -19.816 -91.827  1.00  0.00           H  
ATOM   2871 2HD1 LEU B 182     -70.130 -20.763 -90.973  1.00  0.00           H  
ATOM   2872 3HD1 LEU B 182     -71.798 -21.377 -91.085  1.00  0.00           H  
ATOM   2873 1HD2 LEU B 182     -73.182 -18.672 -90.517  1.00  0.00           H  
ATOM   2874 2HD2 LEU B 182     -73.634 -20.216 -89.757  1.00  0.00           H  
ATOM   2875 3HD2 LEU B 182     -73.211 -18.817 -88.742  1.00  0.00           H  
TER   
ATOM   2876  N   LYS D   1    -115.482 -27.855 -92.470  1.00  0.00           N  
ATOM   2877  CA  LYS D   1    -115.052 -28.348 -93.774  1.00  0.00           C  
ATOM   2878  C   LYS D   1    -114.958 -27.214 -94.787  1.00  0.00           C  
ATOM   2879  O   LYS D   1    -114.024 -27.160 -95.588  1.00  0.00           O  
ATOM   2880  CB  LYS D   1    -116.010 -29.428 -94.280  1.00  0.00           C  
ATOM   2881  CG  LYS D   1    -115.606 -30.054 -95.608  1.00  0.00           C  
ATOM   2882  CD  LYS D   1    -116.564 -31.167 -96.009  1.00  0.00           C  
ATOM   2883  CE  LYS D   1    -116.174 -31.780 -97.345  1.00  0.00           C  
ATOM   2884  NZ  LYS D   1    -117.103 -32.870 -97.750  1.00  0.00           N1+
ATOM   2885  H   LYS D   1    -116.084 -27.046 -92.424  1.00  0.00           H  
ATOM   2886  HA  LYS D   1    -114.059 -28.785 -93.669  1.00  0.00           H  
ATOM   2887 1HB  LYS D   1    -116.082 -30.227 -93.541  1.00  0.00           H  
ATOM   2888 2HB  LYS D   1    -117.007 -29.003 -94.400  1.00  0.00           H  
ATOM   2889 1HG  LYS D   1    -115.604 -29.290 -96.387  1.00  0.00           H  
ATOM   2890 2HG  LYS D   1    -114.601 -30.465 -95.525  1.00  0.00           H  
ATOM   2891 1HD  LYS D   1    -116.557 -31.945 -95.245  1.00  0.00           H  
ATOM   2892 2HD  LYS D   1    -117.575 -30.766 -96.085  1.00  0.00           H  
ATOM   2893 1HE  LYS D   1    -116.181 -31.010 -98.115  1.00  0.00           H  
ATOM   2894 2HE  LYS D   1    -115.164 -32.187 -97.278  1.00  0.00           H  
ATOM   2895 1HZ  LYS D   1    -116.810 -33.250 -98.640  1.00  0.00           H  
ATOM   2896 2HZ  LYS D   1    -117.090 -33.600 -97.051  1.00  0.00           H  
ATOM   2897 3HZ  LYS D   1    -118.038 -32.501 -97.834  1.00  0.00           H  
ATOM   2898  N   LYS D   2    -115.931 -26.310 -94.747  1.00  0.00           N  
ATOM   2899  CA  LYS D   2    -115.959 -25.174 -95.662  1.00  0.00           C  
ATOM   2900  C   LYS D   2    -114.776 -24.244 -95.423  1.00  0.00           C  
ATOM   2901  O   LYS D   2    -114.168 -23.743 -96.368  1.00  0.00           O  
ATOM   2902  CB  LYS D   2    -117.272 -24.402 -95.517  1.00  0.00           C  
ATOM   2903  CG  LYS D   2    -118.495 -25.138 -96.049  1.00  0.00           C  
ATOM   2904  CD  LYS D   2    -119.761 -24.318 -95.853  1.00  0.00           C  
ATOM   2905  CE  LYS D   2    -120.987 -25.056 -96.373  1.00  0.00           C  
ATOM   2906  NZ  LYS D   2    -122.237 -24.281 -96.153  1.00  0.00           N1+
ATOM   2907  H   LYS D   2    -116.670 -26.411 -94.067  1.00  0.00           H  
ATOM   2908  HA  LYS D   2    -115.886 -25.550 -96.683  1.00  0.00           H  
ATOM   2909 1HB  LYS D   2    -117.448 -24.176 -94.466  1.00  0.00           H  
ATOM   2910 2HB  LYS D   2    -117.196 -23.453 -96.049  1.00  0.00           H  
ATOM   2911 1HG  LYS D   2    -118.364 -25.341 -97.113  1.00  0.00           H  
ATOM   2912 2HG  LYS D   2    -118.604 -26.089 -95.526  1.00  0.00           H  
ATOM   2913 1HD  LYS D   2    -119.898 -24.108 -94.792  1.00  0.00           H  
ATOM   2914 2HD  LYS D   2    -119.667 -23.371 -96.384  1.00  0.00           H  
ATOM   2915 1HE  LYS D   2    -120.872 -25.242 -97.440  1.00  0.00           H  
ATOM   2916 2HE  LYS D   2    -121.074 -26.017 -95.866  1.00  0.00           H  
ATOM   2917 1HZ  LYS D   2    -123.025 -24.804 -96.510  1.00  0.00           H  
ATOM   2918 2HZ  LYS D   2    -122.364 -24.118 -95.164  1.00  0.00           H  
ATOM   2919 3HZ  LYS D   2    -122.176 -23.396 -96.634  1.00  0.00           H  
ATOM   2920  N   ALA D   3    -114.456 -24.019 -94.154  1.00  0.00           N  
ATOM   2921  CA  ALA D   3    -113.344 -23.148 -93.788  1.00  0.00           C  
ATOM   2922  C   ALA D   3    -112.015 -23.724 -94.258  1.00  0.00           C  
ATOM   2923  O   ALA D   3    -111.149 -22.997 -94.744  1.00  0.00           O  
ATOM   2924  CB  ALA D   3    -113.320 -22.924 -92.282  1.00  0.00           C  
ATOM   2925  H   ALA D   3    -114.995 -24.461 -93.424  1.00  0.00           H  
ATOM   2926  HA  ALA D   3    -113.487 -22.189 -94.285  1.00  0.00           H  
ATOM   2927 1HB  ALA D   3    -112.484 -22.273 -92.025  1.00  0.00           H  
ATOM   2928 2HB  ALA D   3    -114.254 -22.457 -91.969  1.00  0.00           H  
ATOM   2929 3HB  ALA D   3    -113.204 -23.879 -91.775  1.00  0.00           H  
ATOM   2930  N   ILE D   4    -111.859 -25.036 -94.108  1.00  0.00           N  
ATOM   2931  CA  ILE D   4    -110.634 -25.713 -94.517  1.00  0.00           C  
ATOM   2932  C   ILE D   4    -110.437 -25.633 -96.025  1.00  0.00           C  
ATOM   2933  O   ILE D   4    -109.322 -25.422 -96.505  1.00  0.00           O  
ATOM   2934  CB  ILE D   4    -110.650 -27.189 -94.079  1.00  0.00           C  
ATOM   2935  CG1 ILE D   4    -110.582 -27.294 -92.553  1.00  0.00           C  
ATOM   2936  CG2 ILE D   4    -109.497 -27.946 -94.719  1.00  0.00           C  
ATOM   2937  CD1 ILE D   4    -110.862 -28.682 -92.023  1.00  0.00           C  
ATOM   2938  H   ILE D   4    -112.608 -25.578 -93.702  1.00  0.00           H  
ATOM   2939  HA  ILE D   4    -109.790 -25.221 -94.036  1.00  0.00           H  
ATOM   2940  HB  ILE D   4    -111.590 -27.649 -94.385  1.00  0.00           H  
ATOM   2941 1HG1 ILE D   4    -109.593 -26.991 -92.211  1.00  0.00           H  
ATOM   2942 2HG1 ILE D   4    -111.305 -26.608 -92.109  1.00  0.00           H  
ATOM   2943 1HG2 ILE D   4    -109.523 -28.988 -94.399  1.00  0.00           H  
ATOM   2944 2HG2 ILE D   4    -109.589 -27.899 -95.804  1.00  0.00           H  
ATOM   2945 3HG2 ILE D   4    -108.553 -27.496 -94.415  1.00  0.00           H  
ATOM   2946 1HD1 ILE D   4    -110.795 -28.676 -90.935  1.00  0.00           H  
ATOM   2947 2HD1 ILE D   4    -111.863 -28.992 -92.325  1.00  0.00           H  
ATOM   2948 3HD1 ILE D   4    -110.129 -29.379 -92.426  1.00  0.00           H  
ATOM   2949  N   GLU D   5    -111.525 -25.803 -96.769  1.00  0.00           N  
ATOM   2950  CA  GLU D   5    -111.474 -25.749 -98.224  1.00  0.00           C  
ATOM   2951  C   GLU D   5    -111.083 -24.361 -98.712  1.00  0.00           C  
ATOM   2952  O   GLU D   5    -110.301 -24.220 -99.653  1.00  0.00           O  
ATOM   2953  CB  GLU D   5    -112.825 -26.148 -98.821  1.00  0.00           C  
ATOM   2954  CG  GLU D   5    -113.179 -27.618 -98.651  1.00  0.00           C  
ATOM   2955  CD  GLU D   5    -114.543 -27.958 -99.183  1.00  0.00           C  
ATOM   2956  OE1 GLU D   5    -115.249 -27.059 -99.571  1.00  0.00           O  
ATOM   2957  OE2 GLU D   5    -114.880 -29.119 -99.202  1.00  0.00           O1-
ATOM   2958  H   GLU D   5    -112.410 -25.974 -96.314  1.00  0.00           H  
ATOM   2959  HA  GLU D   5    -110.718 -26.455 -98.570  1.00  0.00           H  
ATOM   2960 1HB  GLU D   5    -113.616 -25.558 -98.357  1.00  0.00           H  
ATOM   2961 2HB  GLU D   5    -112.833 -25.923 -99.887  1.00  0.00           H  
ATOM   2962 1HG  GLU D   5    -112.437 -28.222 -99.173  1.00  0.00           H  
ATOM   2963 2HG  GLU D   5    -113.134 -27.873 -97.593  1.00  0.00           H  
ATOM   2964  N   VAL D   6    -111.632 -23.337 -98.066  1.00  0.00           N  
ATOM   2965  CA  VAL D   6    -111.341 -21.956 -98.433  1.00  0.00           C  
ATOM   2966  C   VAL D   6    -109.876 -21.617 -98.189  1.00  0.00           C  
ATOM   2967  O   VAL D   6    -109.242 -20.938 -98.997  1.00  0.00           O  
ATOM   2968  CB  VAL D   6    -112.230 -20.991 -97.627  1.00  0.00           C  
ATOM   2969  CG1 VAL D   6    -111.803 -19.550 -97.864  1.00  0.00           C  
ATOM   2970  CG2 VAL D   6    -113.689 -21.191 -98.008  1.00  0.00           C  
ATOM   2971  H   VAL D   6    -112.266 -23.519 -97.302  1.00  0.00           H  
ATOM   2972  HA  VAL D   6    -111.557 -21.828 -99.494  1.00  0.00           H  
ATOM   2973  HB  VAL D   6    -112.100 -21.194 -96.564  1.00  0.00           H  
ATOM   2974 1HG1 VAL D   6    -112.442 -18.881 -97.287  1.00  0.00           H  
ATOM   2975 2HG1 VAL D   6    -110.767 -19.421 -97.551  1.00  0.00           H  
ATOM   2976 3HG1 VAL D   6    -111.896 -19.313 -98.924  1.00  0.00           H  
ATOM   2977 1HG2 VAL D   6    -114.312 -20.506 -97.434  1.00  0.00           H  
ATOM   2978 2HG2 VAL D   6    -113.817 -20.993 -99.073  1.00  0.00           H  
ATOM   2979 3HG2 VAL D   6    -113.984 -22.218 -97.791  1.00  0.00           H  
ATOM   2980  N   ALA D   7    -109.342 -22.093 -97.069  1.00  0.00           N  
ATOM   2981  CA  ALA D   7    -107.950 -21.843 -96.715  1.00  0.00           C  
ATOM   2982  C   ALA D   7    -107.003 -22.497 -97.712  1.00  0.00           C  
ATOM   2983  O   ALA D   7    -105.992 -21.909 -98.100  1.00  0.00           O  
ATOM   2984  CB  ALA D   7    -107.664 -22.343 -95.307  1.00  0.00           C  
ATOM   2985  H   ALA D   7    -109.917 -22.643 -96.447  1.00  0.00           H  
ATOM   2986  HA  ALA D   7    -107.780 -20.766 -96.749  1.00  0.00           H  
ATOM   2987 1HB  ALA D   7    -106.621 -22.148 -95.057  1.00  0.00           H  
ATOM   2988 2HB  ALA D   7    -108.309 -21.824 -94.598  1.00  0.00           H  
ATOM   2989 3HB  ALA D   7    -107.855 -23.413 -95.255  1.00  0.00           H  
ATOM   2990  N   ARG D   8    -107.334 -23.716 -98.125  1.00  0.00           N  
ATOM   2991  CA  ARG D   8    -106.514 -24.453 -99.077  1.00  0.00           C  
ATOM   2992  C   ARG D   8    -106.484 -23.757-100.432  1.00  0.00           C  
ATOM   2993  O   ARG D   8    -105.439 -23.680-101.078  1.00  0.00           O  
ATOM   2994  CB  ARG D   8    -107.037 -25.871 -99.250  1.00  0.00           C  
ATOM   2995  CG  ARG D   8    -106.829 -26.780 -98.049  1.00  0.00           C  
ATOM   2996  CD  ARG D   8    -107.415 -28.127 -98.271  1.00  0.00           C  
ATOM   2997  NE  ARG D   8    -107.218 -28.999 -97.124  1.00  0.00           N  
ATOM   2998  CZ  ARG D   8    -107.760 -30.226 -96.995  1.00  0.00           C  
ATOM   2999  NH1 ARG D   8    -108.525 -30.710 -97.948  1.00  0.00           N1+
ATOM   3000  NH2 ARG D   8    -107.520 -30.944 -95.911  1.00  0.00           N  
ATOM   3001  H   ARG D   8    -108.177 -24.142 -97.769  1.00  0.00           H  
ATOM   3002  HA  ARG D   8    -105.495 -24.503 -98.690  1.00  0.00           H  
ATOM   3003 1HB  ARG D   8    -108.105 -25.842 -99.460  1.00  0.00           H  
ATOM   3004 2HB  ARG D   8    -106.547 -26.338-100.104  1.00  0.00           H  
ATOM   3005 1HG  ARG D   8    -105.762 -26.897 -97.861  1.00  0.00           H  
ATOM   3006 2HG  ARG D   8    -107.305 -26.339 -97.172  1.00  0.00           H  
ATOM   3007 1HD  ARG D   8    -108.485 -28.033 -98.449  1.00  0.00           H  
ATOM   3008 2HD  ARG D   8    -106.942 -28.590 -99.136  1.00  0.00           H  
ATOM   3009  HE  ARG D   8    -106.635 -28.662 -96.370  1.00  0.00           H  
ATOM   3010 1HH1 ARG D   8    -108.708 -30.162 -98.776  1.00  0.00           H  
ATOM   3011 2HH1 ARG D   8    -108.931 -31.630 -97.851  1.00  0.00           H  
ATOM   3012 1HH2 ARG D   8    -106.932 -30.572 -95.179  1.00  0.00           H  
ATOM   3013 2HH2 ARG D   8    -107.926 -31.863 -95.815  1.00  0.00           H  
ATOM   3014  N   GLU D   9    -107.636 -23.252-100.858  1.00  0.00           N  
ATOM   3015  CA  GLU D   9    -107.745 -22.563-102.138  1.00  0.00           C  
ATOM   3016  C   GLU D   9    -106.922 -21.281-102.144  1.00  0.00           C  
ATOM   3017  O   GLU D   9    -106.264 -20.959-103.133  1.00  0.00           O  
ATOM   3018  CB  GLU D   9    -109.210 -22.242-102.448  1.00  0.00           C  
ATOM   3019  CG  GLU D   9    -109.434 -21.565-103.793  1.00  0.00           C  
ATOM   3020  CD  GLU D   9    -109.067 -22.442-104.958  1.00  0.00           C  
ATOM   3021  OE1 GLU D   9    -109.459 -23.584-104.963  1.00  0.00           O  
ATOM   3022  OE2 GLU D   9    -108.393 -21.969-105.842  1.00  0.00           O1-
ATOM   3023  H   GLU D   9    -108.459 -23.349-100.280  1.00  0.00           H  
ATOM   3024  HA  GLU D   9    -107.358 -23.219-102.918  1.00  0.00           H  
ATOM   3025 1HB  GLU D   9    -109.794 -23.162-102.435  1.00  0.00           H  
ATOM   3026 2HB  GLU D   9    -109.610 -21.589-101.674  1.00  0.00           H  
ATOM   3027 1HG  GLU D   9    -110.484 -21.288-103.878  1.00  0.00           H  
ATOM   3028 2HG  GLU D   9    -108.841 -20.652-103.831  1.00  0.00           H  
ATOM   3029  N   GLY D  10    -106.963 -20.552-101.033  1.00  0.00           N  
ATOM   3030  CA  GLY D  10    -106.222 -19.304-100.908  1.00  0.00           C  
ATOM   3031  C   GLY D  10    -104.719 -19.547-100.962  1.00  0.00           C  
ATOM   3032  O   GLY D  10    -103.979 -18.789-101.590  1.00  0.00           O  
ATOM   3033  H   GLY D  10    -107.522 -20.871-100.255  1.00  0.00           H  
ATOM   3034 1HA  GLY D  10    -106.512 -18.626-101.710  1.00  0.00           H  
ATOM   3035 2HA  GLY D  10    -106.482 -18.819 -99.968  1.00  0.00           H  
ATOM   3036  N   MET D  11    -104.273 -20.609-100.300  1.00  0.00           N  
ATOM   3037  CA  MET D  11    -102.858 -20.956-100.271  1.00  0.00           C  
ATOM   3038  C   MET D  11    -102.353 -21.328-101.659  1.00  0.00           C  
ATOM   3039  O   MET D  11    -101.250 -20.945-102.052  1.00  0.00           O  
ATOM   3040  CB  MET D  11    -102.616 -22.103 -99.290  1.00  0.00           C  
ATOM   3041  CG  MET D  11    -102.778 -21.723 -97.825  1.00  0.00           C  
ATOM   3042  SD  MET D  11    -102.255 -23.036 -96.705  1.00  0.00           S  
ATOM   3043  CE  MET D  11    -103.607 -24.195 -96.887  1.00  0.00           C  
ATOM   3044  H   MET D  11    -104.932 -21.191 -99.803  1.00  0.00           H  
ATOM   3045  HA  MET D  11    -102.295 -20.084 -99.937  1.00  0.00           H  
ATOM   3046 1HB  MET D  11    -103.307 -22.916 -99.504  1.00  0.00           H  
ATOM   3047 2HB  MET D  11    -101.604 -22.489 -99.425  1.00  0.00           H  
ATOM   3048 1HG  MET D  11    -102.189 -20.832 -97.613  1.00  0.00           H  
ATOM   3049 2HG  MET D  11    -103.825 -21.495 -97.623  1.00  0.00           H  
ATOM   3050 1HE  MET D  11    -103.429 -25.065 -96.254  1.00  0.00           H  
ATOM   3051 2HE  MET D  11    -104.541 -23.716 -96.591  1.00  0.00           H  
ATOM   3052 3HE  MET D  11    -103.677 -24.513 -97.928  1.00  0.00           H  
ATOM   3053  N   ASP D  12    -103.165 -22.075-102.398  1.00  0.00           N  
ATOM   3054  CA  ASP D  12    -102.803 -22.501-103.745  1.00  0.00           C  
ATOM   3055  C   ASP D  12    -102.678 -21.308-104.684  1.00  0.00           C  
ATOM   3056  O   ASP D  12    -101.767 -21.248-105.510  1.00  0.00           O  
ATOM   3057  CB  ASP D  12    -103.839 -23.485-104.294  1.00  0.00           C  
ATOM   3058  CG  ASP D  12    -103.779 -24.847-103.617  1.00  0.00           C  
ATOM   3059  OD1 ASP D  12    -102.797 -25.125-102.971  1.00  0.00           O  
ATOM   3060  OD2 ASP D  12    -104.717 -25.597-103.752  1.00  0.00           O1-
ATOM   3061  H   ASP D  12    -104.058 -22.355-102.018  1.00  0.00           H  
ATOM   3062  HA  ASP D  12    -101.836 -23.003-103.701  1.00  0.00           H  
ATOM   3063 1HB  ASP D  12    -104.839 -23.072-104.160  1.00  0.00           H  
ATOM   3064 2HB  ASP D  12    -103.681 -23.620-105.364  1.00  0.00           H  
ATOM   3065  N   ALA D  13    -103.598 -20.358-104.553  1.00  0.00           N  
ATOM   3066  CA  ALA D  13    -103.593 -19.165-105.390  1.00  0.00           C  
ATOM   3067  C   ALA D  13    -102.356 -18.315-105.130  1.00  0.00           C  
ATOM   3068  O   ALA D  13    -101.750 -17.782-106.060  1.00  0.00           O  
ATOM   3069  CB  ALA D  13    -104.855 -18.348-105.155  1.00  0.00           C  
ATOM   3070  H   ALA D  13    -104.320 -20.467-103.856  1.00  0.00           H  
ATOM   3071  HA  ALA D  13    -103.567 -19.483-106.433  1.00  0.00           H  
ATOM   3072 1HB  ALA D  13    -104.837 -17.460-105.787  1.00  0.00           H  
ATOM   3073 2HB  ALA D  13    -105.730 -18.952-105.401  1.00  0.00           H  
ATOM   3074 3HB  ALA D  13    -104.904 -18.048-104.110  1.00  0.00           H  
ATOM   3075  N   LEU D  14    -101.985 -18.192-103.859  1.00  0.00           N  
ATOM   3076  CA  LEU D  14    -100.819 -17.406-103.475  1.00  0.00           C  
ATOM   3077  C   LEU D  14     -99.537 -18.018-104.024  1.00  0.00           C  
ATOM   3078  O   LEU D  14     -98.649 -17.305-104.491  1.00  0.00           O  
ATOM   3079  CB  LEU D  14    -100.730 -17.303-101.947  1.00  0.00           C  
ATOM   3080  CG  LEU D  14     -99.606 -16.411-101.405  1.00  0.00           C  
ATOM   3081  CD1 LEU D  14     -99.997 -15.875-100.035  1.00  0.00           C  
ATOM   3082  CD2 LEU D  14     -98.313 -17.211-101.330  1.00  0.00           C  
ATOM   3083  H   LEU D  14    -102.525 -18.655-103.142  1.00  0.00           H  
ATOM   3084  HA  LEU D  14    -100.926 -16.404-103.889  1.00  0.00           H  
ATOM   3085 1HB  LEU D  14    -101.674 -16.911-101.569  1.00  0.00           H  
ATOM   3086 2HB  LEU D  14    -100.585 -18.303-101.539  1.00  0.00           H  
ATOM   3087  HG  LEU D  14     -99.466 -15.558-102.069  1.00  0.00           H  
ATOM   3088 1HD1 LEU D  14     -99.198 -15.241 -99.650  1.00  0.00           H  
ATOM   3089 2HD1 LEU D  14    -100.913 -15.290-100.122  1.00  0.00           H  
ATOM   3090 3HD1 LEU D  14    -100.160 -16.708 -99.352  1.00  0.00           H  
ATOM   3091 1HD2 LEU D  14     -97.514 -16.577-100.946  1.00  0.00           H  
ATOM   3092 2HD2 LEU D  14     -98.452 -18.063-100.665  1.00  0.00           H  
ATOM   3093 3HD2 LEU D  14     -98.048 -17.567-102.326  1.00  0.00           H  
ATOM   3094  N   ARG D  15     -99.447 -19.342-103.966  1.00  0.00           N  
ATOM   3095  CA  ARG D  15     -98.273 -20.052-104.459  1.00  0.00           C  
ATOM   3096  C   ARG D  15     -98.117 -19.881-105.964  1.00  0.00           C  
ATOM   3097  O   ARG D  15     -97.008 -19.695-106.466  1.00  0.00           O  
ATOM   3098  CB  ARG D  15     -98.365 -21.534-104.126  1.00  0.00           C  
ATOM   3099  CG  ARG D  15     -97.140 -22.351-104.504  1.00  0.00           C  
ATOM   3100  CD  ARG D  15     -97.242 -23.751-104.017  1.00  0.00           C  
ATOM   3101  NE  ARG D  15     -98.365 -24.454-104.617  1.00  0.00           N  
ATOM   3102  CZ  ARG D  15     -99.498 -24.780-103.967  1.00  0.00           C  
ATOM   3103  NH1 ARG D  15     -99.646 -24.461-102.701  1.00  0.00           N1+
ATOM   3104  NH2 ARG D  15    -100.464 -25.421-104.603  1.00  0.00           N  
ATOM   3105  H   ARG D  15    -100.211 -19.871-103.571  1.00  0.00           H  
ATOM   3106  HA  ARG D  15     -97.390 -19.641-103.970  1.00  0.00           H  
ATOM   3107 1HB  ARG D  15     -98.526 -21.658-103.056  1.00  0.00           H  
ATOM   3108 2HB  ARG D  15     -99.222 -21.969-104.639  1.00  0.00           H  
ATOM   3109 1HG  ARG D  15     -97.036 -22.372-105.589  1.00  0.00           H  
ATOM   3110 2HG  ARG D  15     -96.251 -21.899-104.063  1.00  0.00           H  
ATOM   3111 1HD  ARG D  15     -96.329 -24.291-104.268  1.00  0.00           H  
ATOM   3112 2HD  ARG D  15     -97.378 -23.751-102.937  1.00  0.00           H  
ATOM   3113  HE  ARG D  15     -98.289 -24.716-105.591  1.00  0.00           H  
ATOM   3114 1HH1 ARG D  15     -98.908 -23.971-102.215  1.00  0.00           H  
ATOM   3115 2HH1 ARG D  15    -100.495 -24.705-102.214  1.00  0.00           H  
ATOM   3116 1HH2 ARG D  15    -100.351 -25.665-105.578  1.00  0.00           H  
ATOM   3117 2HH2 ARG D  15    -101.314 -25.664-104.117  1.00  0.00           H  
ATOM   3118  N   GLU D  16     -99.233 -19.945-106.681  1.00  0.00           N  
ATOM   3119  CA  GLU D  16     -99.222 -19.797-108.132  1.00  0.00           C  
ATOM   3120  C   GLU D  16     -98.772 -18.401-108.539  1.00  0.00           C  
ATOM   3121  O   GLU D  16     -98.011 -18.237-109.493  1.00  0.00           O  
ATOM   3122  CB  GLU D  16    -100.610 -20.085-108.709  1.00  0.00           C  
ATOM   3123  CG  GLU D  16    -101.040 -21.542-108.616  1.00  0.00           C  
ATOM   3124  CD  GLU D  16    -100.172 -22.461-109.429  1.00  0.00           C  
ATOM   3125  OE1 GLU D  16     -99.776 -22.078-110.503  1.00  0.00           O  
ATOM   3126  OE2 GLU D  16     -99.905 -23.549-108.975  1.00  0.00           O1-
ATOM   3127  H   GLU D  16    -100.112 -20.100-106.210  1.00  0.00           H  
ATOM   3128  HA  GLU D  16     -98.515 -20.516-108.547  1.00  0.00           H  
ATOM   3129 1HB  GLU D  16    -101.353 -19.482-108.186  1.00  0.00           H  
ATOM   3130 2HB  GLU D  16    -100.634 -19.795-109.760  1.00  0.00           H  
ATOM   3131 1HG  GLU D  16    -101.004 -21.854-107.572  1.00  0.00           H  
ATOM   3132 2HG  GLU D  16    -102.071 -21.627-108.956  1.00  0.00           H  
ATOM   3133  N   THR D  17     -99.245 -17.395-107.811  1.00  0.00           N  
ATOM   3134  CA  THR D  17     -98.892 -16.010-108.095  1.00  0.00           C  
ATOM   3135  C   THR D  17     -97.405 -15.764-107.878  1.00  0.00           C  
ATOM   3136  O   THR D  17     -96.760 -15.067-108.661  1.00  0.00           O  
ATOM   3137  CB  THR D  17     -99.709 -15.038-107.224  1.00  0.00           C  
ATOM   3138  CG2 THR D  17     -99.302 -13.600-107.502  1.00  0.00           C  
ATOM   3139  OG1 THR D  17    -101.105 -15.200-107.503  1.00  0.00           O  
ATOM   3140  H   THR D  17     -99.866 -17.597-107.041  1.00  0.00           H  
ATOM   3141  HA  THR D  17     -99.117 -15.803-109.142  1.00  0.00           H  
ATOM   3142  HB  THR D  17     -99.535 -15.261-106.171  1.00  0.00           H  
ATOM   3143  HG1 THR D  17    -101.439 -15.967-107.034  1.00  0.00           H  
ATOM   3144 1HG2 THR D  17     -99.889 -12.928-106.877  1.00  0.00           H  
ATOM   3145 2HG2 THR D  17     -98.243 -13.471-107.280  1.00  0.00           H  
ATOM   3146 3HG2 THR D  17     -99.482 -13.368-108.552  1.00  0.00           H  
ATOM   3147  N   ALA D  18     -96.865 -16.342-106.809  1.00  0.00           N  
ATOM   3148  CA  ALA D  18     -95.451 -16.186-106.486  1.00  0.00           C  
ATOM   3149  C   ALA D  18     -94.570 -16.821-107.554  1.00  0.00           C  
ATOM   3150  O   ALA D  18     -93.541 -16.264-107.936  1.00  0.00           O  
ATOM   3151  CB  ALA D  18     -95.150 -16.790-105.123  1.00  0.00           C  
ATOM   3152  H   ALA D  18     -97.449 -16.903-106.206  1.00  0.00           H  
ATOM   3153  HA  ALA D  18     -95.227 -15.120-106.457  1.00  0.00           H  
ATOM   3154 1HB  ALA D  18     -94.091 -16.667-104.897  1.00  0.00           H  
ATOM   3155 2HB  ALA D  18     -95.745 -16.287-104.361  1.00  0.00           H  
ATOM   3156 3HB  ALA D  18     -95.396 -17.851-105.132  1.00  0.00           H  
ATOM   3157  N   ARG D  19     -94.979 -17.991-108.034  1.00  0.00           N  
ATOM   3158  CA  ARG D  19     -94.226 -18.703-109.059  1.00  0.00           C  
ATOM   3159  C   ARG D  19     -94.200 -17.921-110.366  1.00  0.00           C  
ATOM   3160  O   ARG D  19     -93.172 -17.854-111.041  1.00  0.00           O  
ATOM   3161  CB  ARG D  19     -94.827 -20.078-109.306  1.00  0.00           C  
ATOM   3162  CG  ARG D  19     -94.084 -20.927-110.326  1.00  0.00           C  
ATOM   3163  CD  ARG D  19     -94.713 -22.262-110.493  1.00  0.00           C  
ATOM   3164  NE  ARG D  19     -96.064 -22.162-111.022  1.00  0.00           N  
ATOM   3165  CZ  ARG D  19     -96.363 -21.988-112.325  1.00  0.00           C  
ATOM   3166  NH1 ARG D  19     -95.400 -21.897-113.214  1.00  0.00           N1+
ATOM   3167  NH2 ARG D  19     -97.627 -21.909-112.707  1.00  0.00           N  
ATOM   3168  H   ARG D  19     -95.833 -18.397-107.680  1.00  0.00           H  
ATOM   3169  HA  ARG D  19     -93.201 -18.829-108.711  1.00  0.00           H  
ATOM   3170 1HB  ARG D  19     -94.856 -20.636-108.371  1.00  0.00           H  
ATOM   3171 2HB  ARG D  19     -95.855 -19.970-109.655  1.00  0.00           H  
ATOM   3172 1HG  ARG D  19     -94.088 -20.423-111.292  1.00  0.00           H  
ATOM   3173 2HG  ARG D  19     -93.054 -21.074-109.996  1.00  0.00           H  
ATOM   3174 1HD  ARG D  19     -94.120 -22.862-111.182  1.00  0.00           H  
ATOM   3175 2HD  ARG D  19     -94.763 -22.764-109.527  1.00  0.00           H  
ATOM   3176  HE  ARG D  19     -96.832 -22.228-110.368  1.00  0.00           H  
ATOM   3177 1HH1 ARG D  19     -94.435 -21.957-112.922  1.00  0.00           H  
ATOM   3178 2HH1 ARG D  19     -95.625 -21.766-114.190  1.00  0.00           H  
ATOM   3179 1HH2 ARG D  19     -98.367 -21.980-112.022  1.00  0.00           H  
ATOM   3180 2HH2 ARG D  19     -97.850 -21.779-113.682  1.00  0.00           H  
ATOM   3181  N   LEU D  20     -95.336 -17.330-110.720  1.00  0.00           N  
ATOM   3182  CA  LEU D  20     -95.444 -16.551-111.947  1.00  0.00           C  
ATOM   3183  C   LEU D  20     -94.555 -15.316-111.896  1.00  0.00           C  
ATOM   3184  O   LEU D  20     -93.910 -14.963-112.883  1.00  0.00           O  
ATOM   3185  CB  LEU D  20     -96.900 -16.131-112.181  1.00  0.00           C  
ATOM   3186  CG  LEU D  20     -97.165 -15.334-113.465  1.00  0.00           C  
ATOM   3187  CD1 LEU D  20     -96.754 -16.166-114.673  1.00  0.00           C  
ATOM   3188  CD2 LEU D  20     -98.637 -14.958-113.535  1.00  0.00           C  
ATOM   3189  H   LEU D  20     -96.145 -17.423-110.124  1.00  0.00           H  
ATOM   3190  HA  LEU D  20     -95.120 -17.173-112.781  1.00  0.00           H  
ATOM   3191 1HB  LEU D  20     -97.519 -17.026-112.214  1.00  0.00           H  
ATOM   3192 2HB  LEU D  20     -97.225 -15.520-111.339  1.00  0.00           H  
ATOM   3193  HG  LEU D  20     -96.558 -14.428-113.462  1.00  0.00           H  
ATOM   3194 1HD1 LEU D  20     -96.942 -15.599-115.585  1.00  0.00           H  
ATOM   3195 2HD1 LEU D  20     -95.693 -16.404-114.607  1.00  0.00           H  
ATOM   3196 3HD1 LEU D  20     -97.334 -17.088-114.693  1.00  0.00           H  
ATOM   3197 1HD2 LEU D  20     -98.825 -14.391-114.448  1.00  0.00           H  
ATOM   3198 2HD2 LEU D  20     -99.245 -15.864-113.540  1.00  0.00           H  
ATOM   3199 3HD2 LEU D  20     -98.899 -14.349-112.670  1.00  0.00           H  
ATOM   3200  N   GLY D  21     -94.524 -14.662-110.740  1.00  0.00           N  
ATOM   3201  CA  GLY D  21     -93.713 -13.464-110.559  1.00  0.00           C  
ATOM   3202  C   GLY D  21     -92.228 -13.781-110.677  1.00  0.00           C  
ATOM   3203  O   GLY D  21     -91.467 -13.021-111.278  1.00  0.00           O  
ATOM   3204  H   GLY D  21     -95.077 -15.004-109.967  1.00  0.00           H  
ATOM   3205 1HA  GLY D  21     -93.991 -12.720-111.305  1.00  0.00           H  
ATOM   3206 2HA  GLY D  21     -93.919 -13.030-109.581  1.00  0.00           H  
ATOM   3207  N   LEU D  22     -91.821 -14.907-110.101  1.00  0.00           N  
ATOM   3208  CA  LEU D  22     -90.425 -15.327-110.142  1.00  0.00           C  
ATOM   3209  C   LEU D  22     -89.981 -15.631-111.567  1.00  0.00           C  
ATOM   3210  O   LEU D  22     -88.860 -15.309-111.961  1.00  0.00           O  
ATOM   3211  CB  LEU D  22     -90.218 -16.566-109.260  1.00  0.00           C  
ATOM   3212  CG  LEU D  22     -90.358 -16.339-107.751  1.00  0.00           C  
ATOM   3213  CD1 LEU D  22     -90.301 -17.678-107.027  1.00  0.00           C  
ATOM   3214  CD2 LEU D  22     -89.250 -15.412-107.272  1.00  0.00           C  
ATOM   3215  H   LEU D  22     -92.495 -15.487-109.623  1.00  0.00           H  
ATOM   3216  HA  LEU D  22     -89.808 -14.516-109.756  1.00  0.00           H  
ATOM   3217 1HB  LEU D  22     -90.945 -17.323-109.551  1.00  0.00           H  
ATOM   3218 2HB  LEU D  22     -89.219 -16.961-109.446  1.00  0.00           H  
ATOM   3219  HG  LEU D  22     -91.327 -15.886-107.538  1.00  0.00           H  
ATOM   3220 1HD1 LEU D  22     -90.401 -17.516-105.954  1.00  0.00           H  
ATOM   3221 2HD1 LEU D  22     -91.116 -18.313-107.375  1.00  0.00           H  
ATOM   3222 3HD1 LEU D  22     -89.348 -18.163-107.234  1.00  0.00           H  
ATOM   3223 1HD2 LEU D  22     -89.350 -15.250-106.198  1.00  0.00           H  
ATOM   3224 2HD2 LEU D  22     -88.281 -15.864-107.482  1.00  0.00           H  
ATOM   3225 3HD2 LEU D  22     -89.325 -14.457-107.791  1.00  0.00           H  
ATOM   3226  N   GLU D  23     -90.887 -16.254-112.325  1.00  0.00           N  
ATOM   3227  CA  GLU D  23     -90.612 -16.713-113.680  1.00  0.00           C  
ATOM   3228  C   GLU D  23     -90.311 -15.565-114.638  1.00  0.00           C  
ATOM   3229  O   GLU D  23     -89.497 -15.703-115.550  1.00  0.00           O  
ATOM   3230  CB  GLU D  23     -91.798 -17.523-114.207  1.00  0.00           C  
ATOM   3231  CG  GLU D  23     -91.574 -18.147-115.578  1.00  0.00           C  
ATOM   3232  CD  GLU D  23     -92.716 -19.021-116.016  1.00  0.00           C  
ATOM   3233  OE1 GLU D  23     -93.653 -19.162-115.268  1.00  0.00           O  
ATOM   3234  OE2 GLU D  23     -92.650 -19.549-117.102  1.00  0.00           O1-
ATOM   3235  H   GLU D  23     -91.804 -16.410-111.930  1.00  0.00           H  
ATOM   3236  HA  GLU D  23     -89.732 -17.357-113.654  1.00  0.00           H  
ATOM   3237 1HB  GLU D  23     -92.029 -18.328-113.508  1.00  0.00           H  
ATOM   3238 2HB  GLU D  23     -92.677 -16.883-114.271  1.00  0.00           H  
ATOM   3239 1HG  GLU D  23     -91.439 -17.351-116.310  1.00  0.00           H  
ATOM   3240 2HG  GLU D  23     -90.659 -18.738-115.551  1.00  0.00           H  
ATOM   3241  N   ARG D  24     -90.972 -14.435-114.424  1.00  0.00           N  
ATOM   3242  CA  ARG D  24     -90.791 -13.256-115.267  1.00  0.00           C  
ATOM   3243  C   ARG D  24     -89.497 -12.526-114.927  1.00  0.00           C  
ATOM   3244  O   ARG D  24     -89.063 -12.514-113.776  1.00  0.00           O  
ATOM   3245  CB  ARG D  24     -91.964 -12.300-115.109  1.00  0.00           C  
ATOM   3246  CG  ARG D  24     -93.307 -12.856-115.555  1.00  0.00           C  
ATOM   3247  CD  ARG D  24     -93.336 -13.113-117.019  1.00  0.00           C  
ATOM   3248  NE  ARG D  24     -93.122 -11.897-117.787  1.00  0.00           N  
ATOM   3249  CZ  ARG D  24     -94.090 -11.018-118.112  1.00  0.00           C  
ATOM   3250  NH1 ARG D  24     -95.330 -11.232-117.729  1.00  0.00           N1+
ATOM   3251  NH2 ARG D  24     -93.794  -9.939-118.816  1.00  0.00           N  
ATOM   3252  H   ARG D  24     -91.622 -14.393-113.652  1.00  0.00           H  
ATOM   3253  HA  ARG D  24     -90.743 -13.578-116.307  1.00  0.00           H  
ATOM   3254 1HB  ARG D  24     -92.059 -12.010-114.063  1.00  0.00           H  
ATOM   3255 2HB  ARG D  24     -91.775 -11.394-115.684  1.00  0.00           H  
ATOM   3256 1HG  ARG D  24     -93.502 -13.795-115.039  1.00  0.00           H  
ATOM   3257 2HG  ARG D  24     -94.094 -12.140-115.318  1.00  0.00           H  
ATOM   3258 1HD  ARG D  24     -92.551 -13.823-117.279  1.00  0.00           H  
ATOM   3259 2HD  ARG D  24     -94.305 -13.526-117.296  1.00  0.00           H  
ATOM   3260  HE  ARG D  24     -92.182 -11.698-118.100  1.00  0.00           H  
ATOM   3261 1HH1 ARG D  24     -95.555 -12.057-117.191  1.00  0.00           H  
ATOM   3262 2HH1 ARG D  24     -96.055 -10.574-117.973  1.00  0.00           H  
ATOM   3263 1HH2 ARG D  24     -92.841  -9.774-119.111  1.00  0.00           H  
ATOM   3264 2HH2 ARG D  24     -94.519  -9.281-119.059  1.00  0.00           H  
ATOM   3265  N   PRO D  25     -88.881 -11.914-115.934  1.00  0.00           N  
ATOM   3266  CA  PRO D  25     -87.630 -11.188-115.735  1.00  0.00           C  
ATOM   3267  C   PRO D  25     -87.816 -10.050-114.736  1.00  0.00           C  
ATOM   3268  O   PRO D  25     -88.783  -9.293-114.816  1.00  0.00           O  
ATOM   3269  CB  PRO D  25     -87.306 -10.664-117.137  1.00  0.00           C  
ATOM   3270  CG  PRO D  25     -88.011 -11.607-118.052  1.00  0.00           C  
ATOM   3271  CD  PRO D  25     -89.287 -11.946-117.330  1.00  0.00           C  
ATOM   3272  HA  PRO D  25     -86.856 -11.889-115.388  1.00  0.00           H  
ATOM   3273 1HB  PRO D  25     -87.657  -9.627-117.241  1.00  0.00           H  
ATOM   3274 2HB  PRO D  25     -86.218 -10.652-117.293  1.00  0.00           H  
ATOM   3275 1HG  PRO D  25     -88.190 -11.128-119.027  1.00  0.00           H  
ATOM   3276 2HG  PRO D  25     -87.384 -12.490-118.243  1.00  0.00           H  
ATOM   3277 1HD  PRO D  25     -90.050 -11.188-117.556  1.00  0.00           H  
ATOM   3278 2HD  PRO D  25     -89.629 -12.945-117.638  1.00  0.00           H  
ATOM   3279  N   ARG D  26     -86.882  -9.938-113.794  1.00  0.00           N  
ATOM   3280  CA  ARG D  26     -87.051  -9.058-112.641  1.00  0.00           C  
ATOM   3281  C   ARG D  26     -86.927  -7.587-113.018  1.00  0.00           C  
ATOM   3282  O   ARG D  26     -85.962  -7.182-113.668  1.00  0.00           O  
ATOM   3283  CB  ARG D  26     -86.022  -9.387-111.570  1.00  0.00           C  
ATOM   3284  CG  ARG D  26     -86.166  -8.593-110.281  1.00  0.00           C  
ATOM   3285  CD  ARG D  26     -85.162  -9.005-109.267  1.00  0.00           C  
ATOM   3286  NE  ARG D  26     -85.251  -8.203-108.058  1.00  0.00           N  
ATOM   3287  CZ  ARG D  26     -86.066  -8.473-107.018  1.00  0.00           C  
ATOM   3288  NH1 ARG D  26     -86.852  -9.526-107.056  1.00  0.00           N1+
ATOM   3289  NH2 ARG D  26     -86.073  -7.680-105.962  1.00  0.00           N  
ATOM   3290  H   ARG D  26     -86.033 -10.477-113.881  1.00  0.00           H  
ATOM   3291  HA  ARG D  26     -88.047  -9.218-112.227  1.00  0.00           H  
ATOM   3292 1HB  ARG D  26     -86.087 -10.443-111.315  1.00  0.00           H  
ATOM   3293 2HB  ARG D  26     -85.021  -9.204-111.958  1.00  0.00           H  
ATOM   3294 1HG  ARG D  26     -86.028  -7.532-110.489  1.00  0.00           H  
ATOM   3295 2HG  ARG D  26     -87.161  -8.754-109.863  1.00  0.00           H  
ATOM   3296 1HD  ARG D  26     -85.324 -10.048-108.997  1.00  0.00           H  
ATOM   3297 2HD  ARG D  26     -84.161  -8.890-109.680  1.00  0.00           H  
ATOM   3298  HE  ARG D  26     -84.661  -7.385-107.992  1.00  0.00           H  
ATOM   3299 1HH1 ARG D  26     -86.846 -10.131-107.865  1.00  0.00           H  
ATOM   3300 2HH1 ARG D  26     -87.462  -9.728-106.278  1.00  0.00           H  
ATOM   3301 1HH2 ARG D  26     -85.468  -6.871-105.932  1.00  0.00           H  
ATOM   3302 2HH2 ARG D  26     -86.683  -7.882-105.183  1.00  0.00           H  
ATOM   3303  N   THR D  27     -87.911  -6.795-112.605  1.00  0.00           N  
ATOM   3304  CA  THR D  27     -87.921  -5.364-112.886  1.00  0.00           C  
ATOM   3305  C   THR D  27     -88.384  -4.557-111.686  1.00  0.00           C  
ATOM   3306  O   THR D  27     -89.016  -5.091-110.773  1.00  0.00           O  
ATOM   3307  CB  THR D  27     -88.820  -5.045-114.096  1.00  0.00           C  
ATOM   3308  CG2 THR D  27     -88.382  -5.847-115.311  1.00  0.00           C  
ATOM   3309  OG1 THR D  27     -90.181  -5.365-113.780  1.00  0.00           O  
ATOM   3310  H   THR D  27     -88.674  -7.197-112.080  1.00  0.00           H  
ATOM   3311  HA  THR D  27     -86.903  -5.052-113.123  1.00  0.00           H  
ATOM   3312  HB  THR D  27     -88.754  -3.982-114.327  1.00  0.00           H  
ATOM   3313  HG1 THR D  27     -90.739  -5.165-114.536  1.00  0.00           H  
ATOM   3314 1HG2 THR D  27     -89.028  -5.609-116.156  1.00  0.00           H  
ATOM   3315 2HG2 THR D  27     -87.351  -5.597-115.562  1.00  0.00           H  
ATOM   3316 3HG2 THR D  27     -88.454  -6.912-115.090  1.00  0.00           H  
ATOM   3317  N   PRO D  28     -88.240  -3.268-111.377  1.00  0.00           N  
ATOM   3318  CA  PRO D  28     -88.931  -2.756-110.202  1.00  0.00           C  
ATOM   3319  C   PRO D  28     -90.456  -2.891-110.339  1.00  0.00           C  
ATOM   3320  O   PRO D  28     -91.152  -3.187-109.369  1.00  0.00           O  
ATOM   3321  CB  PRO D  28     -88.491  -1.289-110.166  1.00  0.00           C  
ATOM   3322  CG  PRO D  28     -88.029  -1.012-111.555  1.00  0.00           C  
ATOM   3323  CD  PRO D  28     -87.474  -2.326-112.035  1.00  0.00           C  
ATOM   3324  HA  PRO D  28     -88.577  -3.296-109.311  1.00  0.00           H  
ATOM   3325 1HB  PRO D  28     -89.334  -0.651-109.862  1.00  0.00           H  
ATOM   3326 2HB  PRO D  28     -87.698  -1.151-109.417  1.00  0.00           H  
ATOM   3327 1HG  PRO D  28     -88.868  -0.656-112.171  1.00  0.00           H  
ATOM   3328 2HG  PRO D  28     -87.275  -0.210-111.553  1.00  0.00           H  
ATOM   3329 1HD  PRO D  28     -87.617  -2.411-113.123  1.00  0.00           H  
ATOM   3330 2HD  PRO D  28     -86.407  -2.391-111.778  1.00  0.00           H  
ATOM   3331  N   LYS D  29     -90.969  -2.671-111.553  1.00  0.00           N  
ATOM   3332  CA  LYS D  29     -92.408  -2.622-111.787  1.00  0.00           C  
ATOM   3333  C   LYS D  29     -93.044  -3.993-111.598  1.00  0.00           C  
ATOM   3334  O   LYS D  29     -94.126  -4.112-111.023  1.00  0.00           O  
ATOM   3335  CB  LYS D  29     -92.705  -2.094-113.192  1.00  0.00           C  
ATOM   3336  CG  LYS D  29     -92.400  -0.615-113.385  1.00  0.00           C  
ATOM   3337  CD  LYS D  29     -92.704  -0.168-114.807  1.00  0.00           C  
ATOM   3338  CE  LYS D  29     -92.391   1.308-115.004  1.00  0.00           C  
ATOM   3339  NZ  LYS D  29     -92.647   1.748-116.402  1.00  0.00           N1+
ATOM   3340  H   LYS D  29     -90.340  -2.536-112.332  1.00  0.00           H  
ATOM   3341  HA  LYS D  29     -92.853  -1.945-111.058  1.00  0.00           H  
ATOM   3342 1HB  LYS D  29     -92.121  -2.654-113.922  1.00  0.00           H  
ATOM   3343 2HB  LYS D  29     -93.758  -2.252-113.424  1.00  0.00           H  
ATOM   3344 1HG  LYS D  29     -93.003  -0.025-112.692  1.00  0.00           H  
ATOM   3345 2HG  LYS D  29     -91.348  -0.429-113.171  1.00  0.00           H  
ATOM   3346 1HD  LYS D  29     -92.107  -0.755-115.507  1.00  0.00           H  
ATOM   3347 2HD  LYS D  29     -93.758  -0.339-115.025  1.00  0.00           H  
ATOM   3348 1HE  LYS D  29     -93.007   1.902-114.330  1.00  0.00           H  
ATOM   3349 2HE  LYS D  29     -91.344   1.493-114.764  1.00  0.00           H  
ATOM   3350 1HZ  LYS D  29     -92.428   2.731-116.492  1.00  0.00           H  
ATOM   3351 2HZ  LYS D  29     -92.067   1.215-117.035  1.00  0.00           H  
ATOM   3352 3HZ  LYS D  29     -93.619   1.599-116.631  1.00  0.00           H  
ATOM   3353  N   SER D  30     -92.365  -5.027-112.085  1.00  0.00           N  
ATOM   3354  CA  SER D  30     -92.863  -6.392-111.971  1.00  0.00           C  
ATOM   3355  C   SER D  30     -92.932  -6.834-110.514  1.00  0.00           C  
ATOM   3356  O   SER D  30     -93.888  -7.489-110.098  1.00  0.00           O  
ATOM   3357  CB  SER D  30     -91.975  -7.339-112.755  1.00  0.00           C  
ATOM   3358  OG  SER D  30     -92.050  -7.076-114.129  1.00  0.00           O  
ATOM   3359  H   SER D  30     -91.481  -4.863-112.546  1.00  0.00           H  
ATOM   3360  HA  SER D  30     -93.871  -6.429-112.387  1.00  0.00           H  
ATOM   3361 1HB  SER D  30     -90.945  -7.234-112.417  1.00  0.00           H  
ATOM   3362 2HB  SER D  30     -92.279  -8.367-112.562  1.00  0.00           H  
ATOM   3363  HG  SER D  30     -91.466  -7.710-114.552  1.00  0.00           H  
ATOM   3364  N   VAL D  31     -91.912  -6.473-109.744  1.00  0.00           N  
ATOM   3365  CA  VAL D  31     -91.854  -6.831-108.331  1.00  0.00           C  
ATOM   3366  C   VAL D  31     -92.978  -6.163-107.547  1.00  0.00           C  
ATOM   3367  O   VAL D  31     -93.590  -6.779-106.675  1.00  0.00           O  
ATOM   3368  CB  VAL D  31     -90.497  -6.419-107.730  1.00  0.00           C  
ATOM   3369  CG1 VAL D  31     -90.502  -6.615-106.222  1.00  0.00           C  
ATOM   3370  CG2 VAL D  31     -89.380  -7.223-108.376  1.00  0.00           C  
ATOM   3371  H   VAL D  31     -91.157  -5.936-110.146  1.00  0.00           H  
ATOM   3372  HA  VAL D  31     -91.962  -7.912-108.244  1.00  0.00           H  
ATOM   3373  HB  VAL D  31     -90.336  -5.357-107.915  1.00  0.00           H  
ATOM   3374 1HG1 VAL D  31     -89.535  -6.319-105.813  1.00  0.00           H  
ATOM   3375 2HG1 VAL D  31     -91.286  -6.003-105.777  1.00  0.00           H  
ATOM   3376 3HG1 VAL D  31     -90.685  -7.665-105.992  1.00  0.00           H  
ATOM   3377 1HG2 VAL D  31     -88.423  -6.926-107.946  1.00  0.00           H  
ATOM   3378 2HG2 VAL D  31     -89.544  -8.285-108.196  1.00  0.00           H  
ATOM   3379 3HG2 VAL D  31     -89.369  -7.034-109.449  1.00  0.00           H  
ATOM   3380  N   GLU D  32     -93.243  -4.900-107.864  1.00  0.00           N  
ATOM   3381  CA  GLU D  32     -94.293  -4.147-107.189  1.00  0.00           C  
ATOM   3382  C   GLU D  32     -95.667  -4.742-107.470  1.00  0.00           C  
ATOM   3383  O   GLU D  32     -96.509  -4.835-106.577  1.00  0.00           O  
ATOM   3384  CB  GLU D  32     -94.263  -2.681-107.627  1.00  0.00           C  
ATOM   3385  CG  GLU D  32     -95.293  -1.797-106.936  1.00  0.00           C  
ATOM   3386  CD  GLU D  32     -95.057  -1.672-105.456  1.00  0.00           C  
ATOM   3387  OE1 GLU D  32     -93.956  -1.916-105.026  1.00  0.00           O  
ATOM   3388  OE2 GLU D  32     -95.981  -1.331-104.755  1.00  0.00           O1-
ATOM   3389  H   GLU D  32     -92.704  -4.451-108.590  1.00  0.00           H  
ATOM   3390  HA  GLU D  32     -94.117  -4.193-106.114  1.00  0.00           H  
ATOM   3391 1HB  GLU D  32     -93.276  -2.262-107.428  1.00  0.00           H  
ATOM   3392 2HB  GLU D  32     -94.435  -2.618-108.701  1.00  0.00           H  
ATOM   3393 1HG  GLU D  32     -95.261  -0.803-107.382  1.00  0.00           H  
ATOM   3394 2HG  GLU D  32     -96.284  -2.211-107.107  1.00  0.00           H  
ATOM   3395  N   ALA D  33     -95.886  -5.145-108.717  1.00  0.00           N  
ATOM   3396  CA  ALA D  33     -97.158  -5.734-109.119  1.00  0.00           C  
ATOM   3397  C   ALA D  33     -97.403  -7.058-108.408  1.00  0.00           C  
ATOM   3398  O   ALA D  33     -98.520  -7.346-107.978  1.00  0.00           O  
ATOM   3399  CB  ALA D  33     -97.199  -5.930-110.628  1.00  0.00           C  
ATOM   3400  H   ALA D  33     -95.154  -5.041-109.405  1.00  0.00           H  
ATOM   3401  HA  ALA D  33     -97.955  -5.048-108.831  1.00  0.00           H  
ATOM   3402 1HB  ALA D  33     -98.154  -6.370-110.912  1.00  0.00           H  
ATOM   3403 2HB  ALA D  33     -97.082  -4.965-111.123  1.00  0.00           H  
ATOM   3404 3HB  ALA D  33     -96.390  -6.592-110.931  1.00  0.00           H  
ATOM   3405  N   THR D  34     -96.351  -7.862-108.287  1.00  0.00           N  
ATOM   3406  CA  THR D  34     -96.448  -9.158-107.628  1.00  0.00           C  
ATOM   3407  C   THR D  34     -96.782  -9.000-106.150  1.00  0.00           C  
ATOM   3408  O   THR D  34     -97.587  -9.753-105.602  1.00  0.00           O  
ATOM   3409  CB  THR D  34     -95.140  -9.958-107.780  1.00  0.00           C  
ATOM   3410  CG2 THR D  34     -95.243 -11.290-107.056  1.00  0.00           C  
ATOM   3411  OG1 THR D  34     -94.881 -10.192-109.170  1.00  0.00           O  
ATOM   3412  H   THR D  34     -95.461  -7.566-108.661  1.00  0.00           H  
ATOM   3413  HA  THR D  34     -97.253  -9.726-108.096  1.00  0.00           H  
ATOM   3414  HB  THR D  34     -94.314  -9.385-107.361  1.00  0.00           H  
ATOM   3415  HG1 THR D  34     -94.493  -9.405-109.560  1.00  0.00           H  
ATOM   3416 1HG2 THR D  34     -94.310 -11.842-107.173  1.00  0.00           H  
ATOM   3417 2HG2 THR D  34     -95.429 -11.115-105.996  1.00  0.00           H  
ATOM   3418 3HG2 THR D  34     -96.062 -11.872-107.475  1.00  0.00           H  
ATOM   3419  N   ARG D  35     -96.158  -8.017-105.509  1.00  0.00           N  
ATOM   3420  CA  ARG D  35     -96.387  -7.759-104.093  1.00  0.00           C  
ATOM   3421  C   ARG D  35     -97.823  -7.319-103.839  1.00  0.00           C  
ATOM   3422  O   ARG D  35     -98.447  -7.736-102.863  1.00  0.00           O  
ATOM   3423  CB  ARG D  35     -95.433  -6.688-103.584  1.00  0.00           C  
ATOM   3424  CG  ARG D  35     -93.980  -7.122-103.485  1.00  0.00           C  
ATOM   3425  CD  ARG D  35     -93.104  -6.009-103.035  1.00  0.00           C  
ATOM   3426  NE  ARG D  35     -91.712  -6.419-102.940  1.00  0.00           N  
ATOM   3427  CZ  ARG D  35     -90.684  -5.585-102.687  1.00  0.00           C  
ATOM   3428  NH1 ARG D  35     -90.908  -4.301-102.509  1.00  0.00           N1+
ATOM   3429  NH2 ARG D  35     -89.452  -6.056-102.620  1.00  0.00           N  
ATOM   3430  H   ARG D  35     -95.509  -7.434-106.017  1.00  0.00           H  
ATOM   3431  HA  ARG D  35     -96.203  -8.680-103.540  1.00  0.00           H  
ATOM   3432 1HB  ARG D  35     -95.475  -5.821-104.241  1.00  0.00           H  
ATOM   3433 2HB  ARG D  35     -95.748  -6.362-102.592  1.00  0.00           H  
ATOM   3434 1HG  ARG D  35     -93.891  -7.938-102.768  1.00  0.00           H  
ATOM   3435 2HG  ARG D  35     -93.632  -7.458-104.462  1.00  0.00           H  
ATOM   3436 1HD  ARG D  35     -93.168  -5.185-103.746  1.00  0.00           H  
ATOM   3437 2HD  ARG D  35     -93.427  -5.667-102.053  1.00  0.00           H  
ATOM   3438  HE  ARG D  35     -91.501  -7.399-103.071  1.00  0.00           H  
ATOM   3439 1HH1 ARG D  35     -91.850  -3.941-102.561  1.00  0.00           H  
ATOM   3440 2HH1 ARG D  35     -90.138  -3.676-102.321  1.00  0.00           H  
ATOM   3441 1HH2 ARG D  35     -89.280  -7.043-102.757  1.00  0.00           H  
ATOM   3442 2HH2 ARG D  35     -88.682  -5.431-102.431  1.00  0.00           H  
ATOM   3443  N   LEU D  36     -98.343  -6.472-104.722  1.00  0.00           N  
ATOM   3444  CA  LEU D  36     -99.706  -5.973-104.595  1.00  0.00           C  
ATOM   3445  C   LEU D  36    -100.721  -7.100-104.739  1.00  0.00           C  
ATOM   3446  O   LEU D  36    -101.710  -7.154-104.009  1.00  0.00           O  
ATOM   3447  CB  LEU D  36     -99.977  -4.896-105.653  1.00  0.00           C  
ATOM   3448  CG  LEU D  36     -99.221  -3.574-105.465  1.00  0.00           C  
ATOM   3449  CD1 LEU D  36     -99.449  -2.681-106.676  1.00  0.00           C  
ATOM   3450  CD2 LEU D  36     -99.695  -2.895-104.188  1.00  0.00           C  
ATOM   3451  H   LEU D  36     -97.778  -6.167-105.501  1.00  0.00           H  
ATOM   3452  HA  LEU D  36     -99.822  -5.531-103.607  1.00  0.00           H  
ATOM   3453 1HB  LEU D  36     -99.709  -5.294-106.630  1.00  0.00           H  
ATOM   3454 2HB  LEU D  36    -101.043  -4.670-105.655  1.00  0.00           H  
ATOM   3455  HG  LEU D  36     -98.151  -3.773-105.393  1.00  0.00           H  
ATOM   3456 1HD1 LEU D  36     -98.912  -1.741-106.542  1.00  0.00           H  
ATOM   3457 2HD1 LEU D  36     -99.084  -3.182-107.573  1.00  0.00           H  
ATOM   3458 3HD1 LEU D  36    -100.514  -2.478-106.782  1.00  0.00           H  
ATOM   3459 1HD2 LEU D  36     -99.157  -1.956-104.054  1.00  0.00           H  
ATOM   3460 2HD2 LEU D  36    -100.764  -2.695-104.258  1.00  0.00           H  
ATOM   3461 3HD2 LEU D  36     -99.504  -3.548-103.336  1.00  0.00           H  
ATOM   3462  N   THR D  37    -100.469  -7.999-105.684  1.00  0.00           N  
ATOM   3463  CA  THR D  37    -101.360  -9.128-105.926  1.00  0.00           C  
ATOM   3464  C   THR D  37    -101.398 -10.066-104.726  1.00  0.00           C  
ATOM   3465  O   THR D  37    -102.459 -10.564-104.350  1.00  0.00           O  
ATOM   3466  CB  THR D  37    -100.934  -9.911-107.181  1.00  0.00           C  
ATOM   3467  CG2 THR D  37    -101.847 -11.107-107.400  1.00  0.00           C  
ATOM   3468  OG1 THR D  37    -100.995  -9.051-108.327  1.00  0.00           O  
ATOM   3469  H   THR D  37     -99.639  -7.898-106.250  1.00  0.00           H  
ATOM   3470  HA  THR D  37    -102.368  -8.745-106.086  1.00  0.00           H  
ATOM   3471  HB  THR D  37     -99.909 -10.260-107.061  1.00  0.00           H  
ATOM   3472  HG1 THR D  37    -100.211  -8.500-108.355  1.00  0.00           H  
ATOM   3473 1HG2 THR D  37    -101.531 -11.648-108.291  1.00  0.00           H  
ATOM   3474 2HG2 THR D  37    -101.793 -11.768-106.535  1.00  0.00           H  
ATOM   3475 3HG2 THR D  37    -102.872 -10.763-107.530  1.00  0.00           H  
ATOM   3476  N   LEU D  38    -100.236 -10.303-104.129  1.00  0.00           N  
ATOM   3477  CA  LEU D  38    -100.133 -11.182-102.970  1.00  0.00           C  
ATOM   3478  C   LEU D  38    -100.887 -10.609-101.777  1.00  0.00           C  
ATOM   3479  O   LEU D  38    -101.561 -11.338-101.049  1.00  0.00           O  
ATOM   3480  CB  LEU D  38     -98.662 -11.398-102.597  1.00  0.00           C  
ATOM   3481  CG  LEU D  38     -97.837 -12.222-103.594  1.00  0.00           C  
ATOM   3482  CD1 LEU D  38     -96.371 -12.198-103.184  1.00  0.00           C  
ATOM   3483  CD2 LEU D  38     -98.369 -13.647-103.639  1.00  0.00           C  
ATOM   3484  H   LEU D  38     -99.401  -9.863-104.487  1.00  0.00           H  
ATOM   3485  HA  LEU D  38    -100.575 -12.144-103.227  1.00  0.00           H  
ATOM   3486 1HB  LEU D  38     -98.183 -10.426-102.496  1.00  0.00           H  
ATOM   3487 2HB  LEU D  38     -98.618 -11.905-101.633  1.00  0.00           H  
ATOM   3488  HG  LEU D  38     -97.912 -11.776-104.586  1.00  0.00           H  
ATOM   3489 1HD1 LEU D  38     -95.785 -12.784-103.893  1.00  0.00           H  
ATOM   3490 2HD1 LEU D  38     -96.011 -11.170-103.180  1.00  0.00           H  
ATOM   3491 3HD1 LEU D  38     -96.265 -12.624-102.187  1.00  0.00           H  
ATOM   3492 1HD2 LEU D  38     -97.783 -14.233-104.349  1.00  0.00           H  
ATOM   3493 2HD2 LEU D  38     -98.292 -14.096-102.648  1.00  0.00           H  
ATOM   3494 3HD2 LEU D  38     -99.412 -13.636-103.952  1.00  0.00           H  
ATOM   3495  N   ASP D  39    -100.770  -9.301-101.582  1.00  0.00           N  
ATOM   3496  CA  ASP D  39    -101.440  -8.627-100.476  1.00  0.00           C  
ATOM   3497  C   ASP D  39    -102.954  -8.698-100.624  1.00  0.00           C  
ATOM   3498  O   ASP D  39    -103.673  -8.913 -99.648  1.00  0.00           O  
ATOM   3499  CB  ASP D  39    -100.997  -7.164-100.392  1.00  0.00           C  
ATOM   3500  CG  ASP D  39     -99.564  -7.005 -99.901  1.00  0.00           C  
ATOM   3501  OD1 ASP D  39     -99.034  -7.948 -99.362  1.00  0.00           O  
ATOM   3502  OD2 ASP D  39     -99.015  -5.943-100.069  1.00  0.00           O1-
ATOM   3503  H   ASP D  39    -100.202  -8.758-102.217  1.00  0.00           H  
ATOM   3504  HA  ASP D  39    -101.163  -9.128 -99.548  1.00  0.00           H  
ATOM   3505 1HB  ASP D  39    -101.082  -6.701-101.375  1.00  0.00           H  
ATOM   3506 2HB  ASP D  39    -101.659  -6.622 -99.717  1.00  0.00           H  
ATOM   3507  N   ALA D  40    -103.433  -8.517-101.850  1.00  0.00           N  
ATOM   3508  CA  ALA D  40    -104.863  -8.560-102.128  1.00  0.00           C  
ATOM   3509  C   ALA D  40    -105.434  -9.948-101.867  1.00  0.00           C  
ATOM   3510  O   ALA D  40    -106.527 -10.086-101.318  1.00  0.00           O  
ATOM   3511  CB  ALA D  40    -105.135  -8.137-103.565  1.00  0.00           C  
ATOM   3512  H   ALA D  40    -102.790  -8.345-102.609  1.00  0.00           H  
ATOM   3513  HA  ALA D  40    -105.360  -7.862-101.454  1.00  0.00           H  
ATOM   3514 1HB  ALA D  40    -106.207  -8.173-103.757  1.00  0.00           H  
ATOM   3515 2HB  ALA D  40    -104.773  -7.121-103.719  1.00  0.00           H  
ATOM   3516 3HB  ALA D  40    -104.622  -8.813-104.246  1.00  0.00           H  
ATOM   3517  N   ILE D  41    -104.688 -10.973-102.264  1.00  0.00           N  
ATOM   3518  CA  ILE D  41    -105.119 -12.353-102.073  1.00  0.00           C  
ATOM   3519  C   ILE D  41    -105.211 -12.701-100.593  1.00  0.00           C  
ATOM   3520  O   ILE D  41    -106.146 -13.378-100.163  1.00  0.00           O  
ATOM   3521  CB  ILE D  41    -104.156 -13.331-102.771  1.00  0.00           C  
ATOM   3522  CG1 ILE D  41    -104.245 -13.172-104.292  1.00  0.00           C  
ATOM   3523  CG2 ILE D  41    -104.463 -14.762-102.363  1.00  0.00           C  
ATOM   3524  CD1 ILE D  41    -103.154 -13.895-105.046  1.00  0.00           C  
ATOM   3525  H   ILE D  41    -103.800 -10.793-102.709  1.00  0.00           H  
ATOM   3526  HA  ILE D  41    -106.108 -12.470-102.513  1.00  0.00           H  
ATOM   3527  HB  ILE D  41    -103.130 -13.095-102.490  1.00  0.00           H  
ATOM   3528 1HG1 ILE D  41    -105.207 -13.549-104.640  1.00  0.00           H  
ATOM   3529 2HG1 ILE D  41    -104.197 -12.115-104.552  1.00  0.00           H  
ATOM   3530 1HG2 ILE D  41    -103.775 -15.440-102.866  1.00  0.00           H  
ATOM   3531 2HG2 ILE D  41    -104.350 -14.866-101.285  1.00  0.00           H  
ATOM   3532 3HG2 ILE D  41    -105.487 -15.010-102.645  1.00  0.00           H  
ATOM   3533 1HD1 ILE D  41    -103.284 -13.735-106.117  1.00  0.00           H  
ATOM   3534 2HD1 ILE D  41    -102.181 -13.508-104.738  1.00  0.00           H  
ATOM   3535 3HD1 ILE D  41    -103.205 -14.961-104.829  1.00  0.00           H  
ATOM   3536  N   ARG D  42    -104.238 -12.236 -99.818  1.00  0.00           N  
ATOM   3537  CA  ARG D  42    -104.209 -12.497 -98.384  1.00  0.00           C  
ATOM   3538  C   ARG D  42    -105.389 -11.841 -97.680  1.00  0.00           C  
ATOM   3539  O   ARG D  42    -105.997 -12.431 -96.787  1.00  0.00           O  
ATOM   3540  CB  ARG D  42    -102.911 -11.988 -97.772  1.00  0.00           C  
ATOM   3541  CG  ARG D  42    -102.733 -12.305 -96.296  1.00  0.00           C  
ATOM   3542  CD  ARG D  42    -101.386 -11.911 -95.809  1.00  0.00           C  
ATOM   3543  NE  ARG D  42    -101.169 -10.477 -95.917  1.00  0.00           N  
ATOM   3544  CZ  ARG D  42    -100.355  -9.892 -96.817  1.00  0.00           C  
ATOM   3545  NH1 ARG D  42     -99.690 -10.629 -97.678  1.00  0.00           N1+
ATOM   3546  NH2 ARG D  42    -100.225  -8.577 -96.834  1.00  0.00           N  
ATOM   3547  H   ARG D  42    -103.500 -11.686-100.233  1.00  0.00           H  
ATOM   3548  HA  ARG D  42    -104.267 -13.575 -98.227  1.00  0.00           H  
ATOM   3549 1HB  ARG D  42    -102.066 -12.417 -98.307  1.00  0.00           H  
ATOM   3550 2HB  ARG D  42    -102.856 -10.906 -97.887  1.00  0.00           H  
ATOM   3551 1HG  ARG D  42    -103.480 -11.764 -95.715  1.00  0.00           H  
ATOM   3552 2HG  ARG D  42    -102.855 -13.377 -96.137  1.00  0.00           H  
ATOM   3553 1HD  ARG D  42    -101.280 -12.193 -94.762  1.00  0.00           H  
ATOM   3554 2HD  ARG D  42    -100.623 -12.416 -96.400  1.00  0.00           H  
ATOM   3555  HE  ARG D  42    -101.664  -9.876 -95.270  1.00  0.00           H  
ATOM   3556 1HH1 ARG D  42     -99.789 -11.635 -97.665  1.00  0.00           H  
ATOM   3557 2HH1 ARG D  42     -99.080 -10.190 -98.353  1.00  0.00           H  
ATOM   3558 1HH2 ARG D  42    -100.736  -8.009 -96.172  1.00  0.00           H  
ATOM   3559 2HH2 ARG D  42     -99.615  -8.138 -97.508  1.00  0.00           H  
ATOM   3560  N   GLU D  43    -105.709 -10.618 -98.088  1.00  0.00           N  
ATOM   3561  CA  GLU D  43    -106.818  -9.879 -97.496  1.00  0.00           C  
ATOM   3562  C   GLU D  43    -108.149 -10.564 -97.778  1.00  0.00           C  
ATOM   3563  O   GLU D  43    -109.015 -10.642 -96.906  1.00  0.00           O  
ATOM   3564  CB  GLU D  43    -106.850  -8.445 -98.030  1.00  0.00           C  
ATOM   3565  CG  GLU D  43    -107.929  -7.567 -97.413  1.00  0.00           C  
ATOM   3566  CD  GLU D  43    -107.872  -6.144 -97.894  1.00  0.00           C  
ATOM   3567  OE1 GLU D  43    -107.958  -5.934 -99.080  1.00  0.00           O  
ATOM   3568  OE2 GLU D  43    -107.743  -5.266 -97.074  1.00  0.00           O1-
ATOM   3569  H   GLU D  43    -105.170 -10.188 -98.825  1.00  0.00           H  
ATOM   3570  HA  GLU D  43    -106.676  -9.847 -96.416  1.00  0.00           H  
ATOM   3571 1HB  GLU D  43    -105.886  -7.968 -97.847  1.00  0.00           H  
ATOM   3572 2HB  GLU D  43    -107.007  -8.461 -99.108  1.00  0.00           H  
ATOM   3573 1HG  GLU D  43    -108.905  -7.984 -97.660  1.00  0.00           H  
ATOM   3574 2HG  GLU D  43    -107.822  -7.585 -96.329  1.00  0.00           H  
ATOM   3575  N   LEU D  44    -108.306 -11.060 -99.000  1.00  0.00           N  
ATOM   3576  CA  LEU D  44    -109.533 -11.740 -99.399  1.00  0.00           C  
ATOM   3577  C   LEU D  44    -109.731 -13.026 -98.608  1.00  0.00           C  
ATOM   3578  O   LEU D  44    -110.845 -13.345 -98.191  1.00  0.00           O  
ATOM   3579  CB  LEU D  44    -109.502 -12.055-100.900  1.00  0.00           C  
ATOM   3580  CG  LEU D  44    -109.586 -10.843-101.836  1.00  0.00           C  
ATOM   3581  CD1 LEU D  44    -109.362 -11.294-103.273  1.00  0.00           C  
ATOM   3582  CD2 LEU D  44    -110.942 -10.173-101.678  1.00  0.00           C  
ATOM   3583  H   LEU D  44    -107.557 -10.963 -99.670  1.00  0.00           H  
ATOM   3584  HA  LEU D  44    -110.376 -11.079 -99.197  1.00  0.00           H  
ATOM   3585 1HB  LEU D  44    -108.576 -12.583-101.124  1.00  0.00           H  
ATOM   3586 2HB  LEU D  44    -110.338 -12.714-101.134  1.00  0.00           H  
ATOM   3587  HG  LEU D  44    -108.799 -10.132-101.583  1.00  0.00           H  
ATOM   3588 1HD1 LEU D  44    -109.422 -10.432-103.938  1.00  0.00           H  
ATOM   3589 2HD1 LEU D  44    -108.377 -11.751-103.362  1.00  0.00           H  
ATOM   3590 3HD1 LEU D  44    -110.127 -12.019-103.550  1.00  0.00           H  
ATOM   3591 1HD2 LEU D  44    -111.003  -9.311-102.343  1.00  0.00           H  
ATOM   3592 2HD2 LEU D  44    -111.731 -10.882-101.932  1.00  0.00           H  
ATOM   3593 3HD2 LEU D  44    -111.068  -9.845-100.646  1.00  0.00           H  
ATOM   3594  N   THR D  45    -108.644 -13.763 -98.403  1.00  0.00           N  
ATOM   3595  CA  THR D  45    -108.697 -15.016 -97.661  1.00  0.00           C  
ATOM   3596  C   THR D  45    -109.086 -14.781 -96.208  1.00  0.00           C  
ATOM   3597  O   THR D  45    -109.868 -15.539 -95.633  1.00  0.00           O  
ATOM   3598  CB  THR D  45    -107.347 -15.755 -97.722  1.00  0.00           C  
ATOM   3599  CG2 THR D  45    -107.405 -17.040 -96.912  1.00  0.00           C  
ATOM   3600  OG1 THR D  45    -107.031 -16.066 -99.085  1.00  0.00           O  
ATOM   3601  H   THR D  45    -107.759 -13.446 -98.771  1.00  0.00           H  
ATOM   3602  HA  THR D  45    -109.457 -15.654 -98.113  1.00  0.00           H  
ATOM   3603  HB  THR D  45    -106.564 -15.114 -97.319  1.00  0.00           H  
ATOM   3604  HG1 THR D  45    -106.672 -15.287 -99.515  1.00  0.00           H  
ATOM   3605 1HG2 THR D  45    -106.442 -17.549 -96.966  1.00  0.00           H  
ATOM   3606 2HG2 THR D  45    -107.634 -16.806 -95.873  1.00  0.00           H  
ATOM   3607 3HG2 THR D  45    -108.181 -17.690 -97.317  1.00  0.00           H  
ATOM   3608  N   GLU D  46    -108.536 -13.725 -95.617  1.00  0.00           N  
ATOM   3609  CA  GLU D  46    -108.824 -13.388 -94.228  1.00  0.00           C  
ATOM   3610  C   GLU D  46    -110.288 -13.008 -94.046  1.00  0.00           C  
ATOM   3611  O   GLU D  46    -110.922 -13.393 -93.063  1.00  0.00           O  
ATOM   3612  CB  GLU D  46    -107.928 -12.240 -93.760  1.00  0.00           C  
ATOM   3613  CG  GLU D  46    -106.458 -12.608 -93.615  1.00  0.00           C  
ATOM   3614  CD  GLU D  46    -105.598 -11.439 -93.223  1.00  0.00           C  
ATOM   3615  OE1 GLU D  46    -106.102 -10.343 -93.179  1.00  0.00           O  
ATOM   3616  OE2 GLU D  46    -104.433 -11.643 -92.970  1.00  0.00           O1-
ATOM   3617  H   GLU D  46    -107.902 -13.142 -96.144  1.00  0.00           H  
ATOM   3618  HA  GLU D  46    -108.622 -14.263 -93.610  1.00  0.00           H  
ATOM   3619 1HB  GLU D  46    -107.996 -11.413 -94.468  1.00  0.00           H  
ATOM   3620 2HB  GLU D  46    -108.279 -11.873 -92.796  1.00  0.00           H  
ATOM   3621 1HG  GLU D  46    -106.363 -13.384 -92.855  1.00  0.00           H  
ATOM   3622 2HG  GLU D  46    -106.102 -13.017 -94.558  1.00  0.00           H  
ATOM   3623  N   LEU D  47    -110.821 -12.251 -94.999  1.00  0.00           N  
ATOM   3624  CA  LEU D  47    -112.213 -11.818 -94.945  1.00  0.00           C  
ATOM   3625  C   LEU D  47    -113.162 -13.006 -95.044  1.00  0.00           C  
ATOM   3626  O   LEU D  47    -114.171 -13.065 -94.342  1.00  0.00           O  
ATOM   3627  CB  LEU D  47    -112.505 -10.827 -96.080  1.00  0.00           C  
ATOM   3628  CG  LEU D  47    -111.825  -9.458 -95.957  1.00  0.00           C  
ATOM   3629  CD1 LEU D  47    -112.060  -8.658 -97.231  1.00  0.00           C  
ATOM   3630  CD2 LEU D  47    -112.373  -8.725 -94.742  1.00  0.00           C  
ATOM   3631  H   LEU D  47    -110.247 -11.968 -95.780  1.00  0.00           H  
ATOM   3632  HA  LEU D  47    -112.383 -11.320 -93.992  1.00  0.00           H  
ATOM   3633 1HB  LEU D  47    -112.185 -11.273 -97.020  1.00  0.00           H  
ATOM   3634 2HB  LEU D  47    -113.581 -10.660 -96.127  1.00  0.00           H  
ATOM   3635  HG  LEU D  47    -110.748  -9.594 -95.843  1.00  0.00           H  
ATOM   3636 1HD1 LEU D  47    -111.576  -7.684 -97.145  1.00  0.00           H  
ATOM   3637 2HD1 LEU D  47    -111.639  -9.196 -98.082  1.00  0.00           H  
ATOM   3638 3HD1 LEU D  47    -113.129  -8.520 -97.382  1.00  0.00           H  
ATOM   3639 1HD2 LEU D  47    -111.890  -7.752 -94.655  1.00  0.00           H  
ATOM   3640 2HD2 LEU D  47    -113.449  -8.587 -94.856  1.00  0.00           H  
ATOM   3641 3HD2 LEU D  47    -112.176  -9.310 -93.844  1.00  0.00           H  
ATOM   3642  N   THR D  48    -112.833 -13.950 -95.918  1.00  0.00           N  
ATOM   3643  CA  THR D  48    -113.656 -15.138 -96.109  1.00  0.00           C  
ATOM   3644  C   THR D  48    -113.687 -15.996 -94.852  1.00  0.00           C  
ATOM   3645  O   THR D  48    -114.733 -16.525 -94.475  1.00  0.00           O  
ATOM   3646  CB  THR D  48    -113.149 -15.978 -97.296  1.00  0.00           C  
ATOM   3647  CG2 THR D  48    -113.995 -17.233 -97.460  1.00  0.00           C  
ATOM   3648  OG1 THR D  48    -113.218 -15.201 -98.499  1.00  0.00           O  
ATOM   3649  H   THR D  48    -111.990 -13.842 -96.464  1.00  0.00           H  
ATOM   3650  HA  THR D  48    -114.676 -14.820 -96.324  1.00  0.00           H  
ATOM   3651  HB  THR D  48    -112.113 -16.265 -97.123  1.00  0.00           H  
ATOM   3652  HG1 THR D  48    -112.462 -14.611 -98.541  1.00  0.00           H  
ATOM   3653 1HG2 THR D  48    -113.621 -17.814 -98.303  1.00  0.00           H  
ATOM   3654 2HG2 THR D  48    -113.935 -17.832 -96.551  1.00  0.00           H  
ATOM   3655 3HG2 THR D  48    -115.030 -16.953 -97.643  1.00  0.00           H  
ATOM   3656  N   LEU D  49    -112.533 -16.131 -94.206  1.00  0.00           N  
ATOM   3657  CA  LEU D  49    -112.424 -16.926 -92.988  1.00  0.00           C  
ATOM   3658  C   LEU D  49    -113.245 -16.317 -91.859  1.00  0.00           C  
ATOM   3659  O   LEU D  49    -113.904 -17.032 -91.102  1.00  0.00           O  
ATOM   3660  CB  LEU D  49    -110.956 -17.039 -92.558  1.00  0.00           C  
ATOM   3661  CG  LEU D  49    -110.058 -17.881 -93.473  1.00  0.00           C  
ATOM   3662  CD1 LEU D  49    -108.609 -17.753 -93.021  1.00  0.00           C  
ATOM   3663  CD2 LEU D  49    -110.515 -19.332 -93.437  1.00  0.00           C  
ATOM   3664  H   LEU D  49    -111.710 -15.672 -94.568  1.00  0.00           H  
ATOM   3665  HA  LEU D  49    -112.808 -17.925 -93.192  1.00  0.00           H  
ATOM   3666 1HB  LEU D  49    -110.531 -16.038 -92.508  1.00  0.00           H  
ATOM   3667 2HB  LEU D  49    -110.919 -17.478 -91.561  1.00  0.00           H  
ATOM   3668  HG  LEU D  49    -110.124 -17.505 -94.494  1.00  0.00           H  
ATOM   3669 1HD1 LEU D  49    -107.972 -18.351 -93.672  1.00  0.00           H  
ATOM   3670 2HD1 LEU D  49    -108.303 -16.708 -93.076  1.00  0.00           H  
ATOM   3671 3HD1 LEU D  49    -108.515 -18.106 -91.996  1.00  0.00           H  
ATOM   3672 1HD2 LEU D  49    -109.878 -19.932 -94.087  1.00  0.00           H  
ATOM   3673 2HD2 LEU D  49    -110.448 -19.709 -92.416  1.00  0.00           H  
ATOM   3674 3HD2 LEU D  49    -111.547 -19.398 -93.781  1.00  0.00           H  
ATOM   3675  N   LYS D  50    -113.202 -14.994 -91.749  1.00  0.00           N  
ATOM   3676  CA  LYS D  50    -113.941 -14.287 -90.710  1.00  0.00           C  
ATOM   3677  C   LYS D  50    -115.445 -14.448 -90.898  1.00  0.00           C  
ATOM   3678  O   LYS D  50    -116.184 -14.635 -89.931  1.00  0.00           O  
ATOM   3679  CB  LYS D  50    -113.567 -12.804 -90.702  1.00  0.00           C  
ATOM   3680  CG  LYS D  50    -112.160 -12.512 -90.201  1.00  0.00           C  
ATOM   3681  CD  LYS D  50    -111.856 -11.022 -90.241  1.00  0.00           C  
ATOM   3682  CE  LYS D  50    -110.445 -10.731 -89.751  1.00  0.00           C  
ATOM   3683  NZ  LYS D  50    -110.121  -9.279 -89.821  1.00  0.00           N1+
ATOM   3684  H   LYS D  50    -112.643 -14.464 -92.402  1.00  0.00           H  
ATOM   3685  HA  LYS D  50    -113.678 -14.718 -89.744  1.00  0.00           H  
ATOM   3686 1HB  LYS D  50    -113.654 -12.402 -91.712  1.00  0.00           H  
ATOM   3687 2HB  LYS D  50    -114.268 -12.256 -90.070  1.00  0.00           H  
ATOM   3688 1HG  LYS D  50    -112.057 -12.868 -89.176  1.00  0.00           H  
ATOM   3689 2HG  LYS D  50    -111.436 -13.038 -90.823  1.00  0.00           H  
ATOM   3690 1HD  LYS D  50    -111.960 -10.657 -91.264  1.00  0.00           H  
ATOM   3691 2HD  LYS D  50    -112.566 -10.489 -89.610  1.00  0.00           H  
ATOM   3692 1HE  LYS D  50    -110.343 -11.064 -88.719  1.00  0.00           H  
ATOM   3693 2HE  LYS D  50    -109.728 -11.280 -90.360  1.00  0.00           H  
ATOM   3694 1HZ  LYS D  50    -109.179  -9.128 -89.488  1.00  0.00           H  
ATOM   3695 2HZ  LYS D  50    -110.195  -8.964 -90.778  1.00  0.00           H  
ATOM   3696 3HZ  LYS D  50    -110.768  -8.762 -89.245  1.00  0.00           H  
ATOM   3697  N   ALA D  51    -115.891 -14.373 -92.148  1.00  0.00           N  
ATOM   3698  CA  ALA D  51    -117.308 -14.511 -92.464  1.00  0.00           C  
ATOM   3699  C   ALA D  51    -117.815 -15.908 -92.127  1.00  0.00           C  
ATOM   3700  O   ALA D  51    -118.934 -16.072 -91.643  1.00  0.00           O  
ATOM   3701  CB  ALA D  51    -117.555 -14.199 -93.933  1.00  0.00           C  
ATOM   3702  H   ALA D  51    -115.233 -14.217 -92.898  1.00  0.00           H  
ATOM   3703  HA  ALA D  51    -117.862 -13.798 -91.853  1.00  0.00           H  
ATOM   3704 1HB  ALA D  51    -118.617 -14.305 -94.153  1.00  0.00           H  
ATOM   3705 2HB  ALA D  51    -117.242 -13.176 -94.145  1.00  0.00           H  
ATOM   3706 3HB  ALA D  51    -116.985 -14.889 -94.553  1.00  0.00           H  
ATOM   3707  N   LEU D  52    -116.683 -17.041 -92.500  1.00  0.00           N  
ATOM   3708  CA  LEU D  52    -116.928 -18.402 -92.039  1.00  0.00           C  
ATOM   3709  C   LEU D  52    -117.279 -18.426 -90.557  1.00  0.00           C  
ATOM   3710  O   LEU D  52    -118.080 -19.248 -90.111  1.00  0.00           O  
ATOM   3711  CB  LEU D  52    -115.695 -19.278 -92.293  1.00  0.00           C  
ATOM   3712  CG  LEU D  52    -115.863 -20.770 -91.977  1.00  0.00           C  
ATOM   3713  CD1 LEU D  52    -115.743 -20.987 -90.474  1.00  0.00           C  
ATOM   3714  CD2 LEU D  52    -117.211 -21.251 -92.493  1.00  0.00           C  
ATOM   3715  H   LEU D  52    -115.842 -16.843 -93.024  1.00  0.00           H  
ATOM   3716  HA  LEU D  52    -117.770 -18.809 -92.598  1.00  0.00           H  
ATOM   3717 1HB  LEU D  52    -115.419 -19.191 -93.342  1.00  0.00           H  
ATOM   3718 2HB  LEU D  52    -114.871 -18.902 -91.689  1.00  0.00           H  
ATOM   3719  HG  LEU D  52    -115.065 -21.336 -92.460  1.00  0.00           H  
ATOM   3720 1HD1 LEU D  52    -115.862 -22.047 -90.249  1.00  0.00           H  
ATOM   3721 2HD1 LEU D  52    -114.763 -20.652 -90.135  1.00  0.00           H  
ATOM   3722 3HD1 LEU D  52    -116.518 -20.419 -89.963  1.00  0.00           H  
ATOM   3723 1HD2 LEU D  52    -117.329 -22.311 -92.269  1.00  0.00           H  
ATOM   3724 2HD2 LEU D  52    -118.008 -20.686 -92.010  1.00  0.00           H  
ATOM   3725 3HD2 LEU D  52    -117.262 -21.100 -93.572  1.00  0.00           H  
ATOM   3726  N   GLU D  53    -116.697 -17.539 -89.768  1.00  0.00           N  
ATOM   3727  CA  GLU D  53    -117.275 -17.269 -88.441  1.00  0.00           C  
ATOM   3728  C   GLU D  53    -118.584 -16.451 -88.443  1.00  0.00           C  
ATOM   3729  O   GLU D  53    -119.504 -16.731 -87.675  1.00  0.00           O  
ATOM   3730  CB  GLU D  53    -116.238 -16.542 -87.582  1.00  0.00           C  
ATOM   3731  CG  GLU D  53    -115.037 -17.393 -87.193  1.00  0.00           C  
ATOM   3732  CD  GLU D  53    -114.018 -16.633 -86.392  1.00  0.00           C  
ATOM   3733  OE1 GLU D  53    -114.176 -15.446 -86.236  1.00  0.00           O  
ATOM   3734  OE2 GLU D  53    -113.078 -17.240 -85.933  1.00  0.00           O1-
ATOM   3735  H   GLU D  53    -115.866 -17.041 -90.052  1.00  0.00           H  
ATOM   3736  HA  GLU D  53    -117.516 -18.221 -87.968  1.00  0.00           H  
ATOM   3737 1HB  GLU D  53    -115.869 -15.667 -88.118  1.00  0.00           H  
ATOM   3738 2HB  GLU D  53    -116.709 -16.190 -86.665  1.00  0.00           H  
ATOM   3739 1HG  GLU D  53    -115.382 -18.244 -86.607  1.00  0.00           H  
ATOM   3740 2HG  GLU D  53    -114.569 -17.776 -88.098  1.00  0.00           H  
ATOM   3741  N   ALA D  54    -118.669 -15.438 -89.307  1.00  0.00           N  
ATOM   3742  CA  ALA D  54    -119.625 -14.330 -89.120  1.00  0.00           C  
ATOM   3743  C   ALA D  54    -121.077 -14.758 -89.311  1.00  0.00           C  
ATOM   3744  O   ALA D  54    -121.369 -15.677 -90.075  1.00  0.00           O  
ATOM   3745  CB  ALA D  54    -119.298 -13.190 -90.074  1.00  0.00           C  
ATOM   3746  H   ALA D  54    -118.063 -15.428 -90.115  1.00  0.00           H  
ATOM   3747  HA  ALA D  54    -119.530 -13.970 -88.095  1.00  0.00           H  
ATOM   3748 1HB  ALA D  54    -120.005 -12.374 -89.922  1.00  0.00           H  
ATOM   3749 2HB  ALA D  54    -118.286 -12.834 -89.882  1.00  0.00           H  
ATOM   3750 3HB  ALA D  54    -119.369 -13.545 -91.101  1.00  0.00           H  
ATOM   3751  N   PRO D  55    -121.980 -14.079 -88.604  1.00  0.00           N  
ATOM   3752  CA  PRO D  55    -123.404 -14.367 -88.700  1.00  0.00           C  
ATOM   3753  C   PRO D  55    -123.873 -14.189 -90.127  1.00  0.00           C  
ATOM   3754  O   PRO D  55    -123.449 -13.263 -90.820  1.00  0.00           O  
ATOM   3755  CB  PRO D  55    -124.039 -13.336 -87.761  1.00  0.00           C  
ATOM   3756  CG  PRO D  55    -122.955 -13.005 -86.793  1.00  0.00           C  
ATOM   3757  CD  PRO D  55    -121.695 -13.037 -87.618  1.00  0.00           C  
ATOM   3758  HA  PRO D  55    -123.591 -15.390 -88.344  1.00  0.00           H  
ATOM   3759 1HB  PRO D  55    -124.379 -12.463 -88.336  1.00  0.00           H  
ATOM   3760 2HB  PRO D  55    -124.927 -13.767 -87.275  1.00  0.00           H  
ATOM   3761 1HG  PRO D  55    -123.138 -12.020 -86.340  1.00  0.00           H  
ATOM   3762 2HG  PRO D  55    -122.942 -13.737 -85.972  1.00  0.00           H  
ATOM   3763 1HD  PRO D  55    -121.539 -12.055 -88.088  1.00  0.00           H  
ATOM   3764 2HD  PRO D  55    -120.842 -13.299 -86.975  1.00  0.00           H  
ATOM   3765  N   VAL D  56    -124.751 -15.078 -90.559  1.00  0.00           N  
ATOM   3766  CA  VAL D  56    -125.072 -15.199 -91.967  1.00  0.00           C  
ATOM   3767  C   VAL D  56    -125.668 -13.910 -92.528  1.00  0.00           C  
ATOM   3768  O   VAL D  56    -125.534 -13.619 -93.717  1.00  0.00           O  
ATOM   3769  CB  VAL D  56    -126.065 -16.356 -92.182  1.00  0.00           C  
ATOM   3770  CG1 VAL D  56    -127.436 -15.991 -91.631  1.00  0.00           C  
ATOM   3771  CG2 VAL D  56    -126.152 -16.696 -93.662  1.00  0.00           C  
ATOM   3772  H   VAL D  56    -125.209 -15.688 -89.896  1.00  0.00           H  
ATOM   3773  HA  VAL D  56    -124.155 -15.419 -92.514  1.00  0.00           H  
ATOM   3774  HB  VAL D  56    -125.719 -17.228 -91.628  1.00  0.00           H  
ATOM   3775 1HG1 VAL D  56    -128.125 -16.820 -91.792  1.00  0.00           H  
ATOM   3776 2HG1 VAL D  56    -127.356 -15.786 -90.564  1.00  0.00           H  
ATOM   3777 3HG1 VAL D  56    -127.810 -15.105 -92.144  1.00  0.00           H  
ATOM   3778 1HG2 VAL D  56    -126.856 -17.516 -93.807  1.00  0.00           H  
ATOM   3779 2HG2 VAL D  56    -126.494 -15.822 -94.217  1.00  0.00           H  
ATOM   3780 3HG2 VAL D  56    -125.168 -16.994 -94.026  1.00  0.00           H  
ATOM   3781  N   GLU D  57    -126.329 -13.134 -91.673  1.00  0.00           N  
ATOM   3782  CA  GLU D  57    -127.047 -11.950 -92.130  1.00  0.00           C  
ATOM   3783  C   GLU D  57    -126.104 -10.941 -92.779  1.00  0.00           C  
ATOM   3784  O   GLU D  57    -126.315 -10.523 -93.917  1.00  0.00           O  
ATOM   3785  CB  GLU D  57    -127.786 -11.293 -90.962  1.00  0.00           C  
ATOM   3786  CG  GLU D  57    -128.933 -12.119 -90.400  1.00  0.00           C  
ATOM   3787  CD  GLU D  57    -128.473 -13.193 -89.453  1.00  0.00           C  
ATOM   3788  OE1 GLU D  57    -127.292 -13.286 -89.221  1.00  0.00           O  
ATOM   3789  OE2 GLU D  57    -129.304 -13.919 -88.960  1.00  0.00           O1-
ATOM   3790  H   GLU D  57    -126.336 -13.365 -90.689  1.00  0.00           H  
ATOM   3791  HA  GLU D  57    -127.778 -12.256 -92.878  1.00  0.00           H  
ATOM   3792 1HB  GLU D  57    -127.084 -11.099 -90.151  1.00  0.00           H  
ATOM   3793 2HB  GLU D  57    -128.190 -10.332 -91.282  1.00  0.00           H  
ATOM   3794 1HG  GLU D  57    -129.620 -11.456 -89.874  1.00  0.00           H  
ATOM   3795 2HG  GLU D  57    -129.476 -12.578 -91.225  1.00  0.00           H  
ATOM   3796  N   LYS D  58    -125.057 -10.544 -92.054  1.00  0.00           N  
ATOM   3797  CA  LYS D  58    -123.758  -9.892 -91.874  1.00  0.00           C  
ATOM   3798  C   LYS D  58    -122.876 -10.259 -93.031  1.00  0.00           C  
ATOM   3799  O   LYS D  58    -121.967  -9.512 -93.392  1.00  0.00           O  
ATOM   3800  CB  LYS D  58    -123.101 -10.296 -90.554  1.00  0.00           C  
ATOM   3801  CG  LYS D  58    -121.762  -9.620 -90.285  1.00  0.00           C  
ATOM   3802  CD  LYS D  58    -121.932  -8.123 -90.072  1.00  0.00           C  
ATOM   3803  CE  LYS D  58    -120.613  -7.462 -89.702  1.00  0.00           C  
ATOM   3804  NZ  LYS D  58    -120.756  -5.992 -89.527  1.00  0.00           N1+
ATOM   3805  H   LYS D  58    -125.510 -10.965 -91.256  1.00  0.00           H  
ATOM   3806  HA  LYS D  58    -123.911  -8.812 -91.872  1.00  0.00           H  
ATOM   3807 1HB  LYS D  58    -123.769 -10.057 -89.726  1.00  0.00           H  
ATOM   3808 2HB  LYS D  58    -122.939 -11.373 -90.543  1.00  0.00           H  
ATOM   3809 1HG  LYS D  58    -121.307 -10.055 -89.394  1.00  0.00           H  
ATOM   3810 2HG  LYS D  58    -121.095  -9.785 -91.129  1.00  0.00           H  
ATOM   3811 1HD  LYS D  58    -122.314  -7.667 -90.987  1.00  0.00           H  
ATOM   3812 2HD  LYS D  58    -122.652  -7.948 -89.273  1.00  0.00           H  
ATOM   3813 1HE  LYS D  58    -120.239  -7.892 -88.774  1.00  0.00           H  
ATOM   3814 2HE  LYS D  58    -119.878  -7.652 -90.485  1.00  0.00           H  
ATOM   3815 1HZ  LYS D  58    -119.861  -5.592 -89.283  1.00  0.00           H  
ATOM   3816 2HZ  LYS D  58    -121.085  -5.580 -90.389  1.00  0.00           H  
ATOM   3817 3HZ  LYS D  58    -121.420  -5.803 -88.790  1.00  0.00           H  
ATOM   3818  N   GLN D  59    -123.213 -11.397 -93.533  1.00  0.00           N  
ATOM   3819  CA  GLN D  59    -122.510 -12.170 -94.549  1.00  0.00           C  
ATOM   3820  C   GLN D  59    -122.457 -11.420 -95.873  1.00  0.00           C  
ATOM   3821  O   GLN D  59    -121.404 -11.330 -96.504  1.00  0.00           O  
ATOM   3822  CB  GLN D  59    -123.181 -13.531 -94.747  1.00  0.00           C  
ATOM   3823  CG  GLN D  59    -122.463 -14.444 -95.725  1.00  0.00           C  
ATOM   3824  CD  GLN D  59    -121.096 -14.868 -95.225  1.00  0.00           C  
ATOM   3825  NE2 GLN D  59    -121.070 -15.873 -94.356  1.00  0.00           N  
ATOM   3826  OE1 GLN D  59    -120.072 -14.299 -95.613  1.00  0.00           O  
ATOM   3827  H   GLN D  59    -124.073 -11.759 -93.146  1.00  0.00           H  
ATOM   3828  HA  GLN D  59    -121.486 -12.332 -94.213  1.00  0.00           H  
ATOM   3829 1HB  GLN D  59    -123.245 -14.049 -93.790  1.00  0.00           H  
ATOM   3830 2HB  GLN D  59    -124.200 -13.385 -95.108  1.00  0.00           H  
ATOM   3831 1HG  GLN D  59    -123.064 -15.340 -95.880  1.00  0.00           H  
ATOM   3832 2HG  GLN D  59    -122.331 -13.915 -96.670  1.00  0.00           H  
ATOM   3833 1HE2 GLN D  59    -120.197 -16.196 -93.990  1.00  0.00           H  
ATOM   3834 2HE2 GLN D  59    -121.924 -16.306 -94.068  1.00  0.00           H  
ATOM   3835  N   LEU D  60    -123.641 -10.893 -96.248  1.00  0.00           N  
ATOM   3836  CA  LEU D  60    -123.727 -10.147 -97.499  1.00  0.00           C  
ATOM   3837  C   LEU D  60    -122.835  -8.913 -97.466  1.00  0.00           C  
ATOM   3838  O   LEU D  60    -122.163  -8.594 -98.447  1.00  0.00           O  
ATOM   3839  CB  LEU D  60    -125.177  -9.730 -97.770  1.00  0.00           C  
ATOM   3840  CG  LEU D  60    -125.415  -8.956 -99.073  1.00  0.00           C  
ATOM   3841  CD1 LEU D  60    -124.993  -9.814-100.258  1.00  0.00           C  
ATOM   3842  CD2 LEU D  60    -126.883  -8.570 -99.174  1.00  0.00           C  
ATOM   3843  H   LEU D  60    -124.471 -11.003 -95.683  1.00  0.00           H  
ATOM   3844  HA  LEU D  60    -123.390 -10.793 -98.310  1.00  0.00           H  
ATOM   3845 1HB  LEU D  60    -125.797 -10.625 -97.799  1.00  0.00           H  
ATOM   3846 2HB  LEU D  60    -125.519  -9.104 -96.946  1.00  0.00           H  
ATOM   3847  HG  LEU D  60    -124.801  -8.054 -99.079  1.00  0.00           H  
ATOM   3848 1HD1 LEU D  60    -125.161  -9.264-101.183  1.00  0.00           H  
ATOM   3849 2HD1 LEU D  60    -123.934 -10.059-100.171  1.00  0.00           H  
ATOM   3850 3HD1 LEU D  60    -125.579 -10.731-100.270  1.00  0.00           H  
ATOM   3851 1HD2 LEU D  60    -127.052  -8.018-100.100  1.00  0.00           H  
ATOM   3852 2HD2 LEU D  60    -127.498  -9.469 -99.170  1.00  0.00           H  
ATOM   3853 3HD2 LEU D  60    -127.153  -7.942 -98.324  1.00  0.00           H  
ATOM   3854  N   GLU D  61    -122.868  -8.249 -96.293  1.00  0.00           N  
ATOM   3855  CA  GLU D  61    -122.059  -7.046 -96.129  1.00  0.00           C  
ATOM   3856  C   GLU D  61    -120.574  -7.360 -96.266  1.00  0.00           C  
ATOM   3857  O   GLU D  61    -119.826  -6.608 -96.890  1.00  0.00           O  
ATOM   3858  CB  GLU D  61    -122.331  -6.402 -94.768  1.00  0.00           C  
ATOM   3859  CG  GLU D  61    -123.709  -5.768 -94.637  1.00  0.00           C  
ATOM   3860  CD  GLU D  61    -123.970  -5.216 -93.263  1.00  0.00           C  
ATOM   3861  OE1 GLU D  61    -123.153  -5.417 -92.397  1.00  0.00           O  
ATOM   3862  OE2 GLU D  61    -124.989  -4.591 -93.079  1.00  0.00           O1-
ATOM   3863  H   GLU D  61    -123.441  -8.565 -95.524  1.00  0.00           H  
ATOM   3864  HA  GLU D  61    -122.330  -6.338 -96.912  1.00  0.00           H  
ATOM   3865 1HB  GLU D  61    -122.232  -7.151 -93.983  1.00  0.00           H  
ATOM   3866 2HB  GLU D  61    -121.587  -5.628 -94.578  1.00  0.00           H  
ATOM   3867 1HG  GLU D  61    -123.797  -4.960 -95.363  1.00  0.00           H  
ATOM   3868 2HG  GLU D  61    -124.465  -6.516 -94.873  1.00  0.00           H  
ATOM   3869  N   ILE D  62    -120.201  -8.502 -95.653  1.00  0.00           N  
ATOM   3870  CA  ILE D  62    -118.805  -8.918 -95.708  1.00  0.00           C  
ATOM   3871  C   ILE D  62    -118.365  -9.179 -97.142  1.00  0.00           C  
ATOM   3872  O   ILE D  62    -117.261  -8.807 -97.540  1.00  0.00           O  
ATOM   3873  CB  ILE D  62    -118.575 -10.184 -94.861  1.00  0.00           C  
ATOM   3874  CG1 ILE D  62    -118.752  -9.870 -93.374  1.00  0.00           C  
ATOM   3875  CG2 ILE D  62    -117.192 -10.758 -95.127  1.00  0.00           C  
ATOM   3876  CD1 ILE D  62    -118.814 -11.097 -92.494  1.00  0.00           C  
ATOM   3877  H   ILE D  62    -120.866  -9.077 -95.155  1.00  0.00           H  
ATOM   3878  HA  ILE D  62    -118.189  -8.116 -95.303  1.00  0.00           H  
ATOM   3879  HB  ILE D  62    -119.324 -10.933 -95.116  1.00  0.00           H  
ATOM   3880 1HG1 ILE D  62    -117.925  -9.247 -93.032  1.00  0.00           H  
ATOM   3881 2HG1 ILE D  62    -119.670  -9.300 -93.227  1.00  0.00           H  
ATOM   3882 1HG2 ILE D  62    -117.046 -11.651 -94.521  1.00  0.00           H  
ATOM   3883 2HG2 ILE D  62    -117.102 -11.016 -96.182  1.00  0.00           H  
ATOM   3884 3HG2 ILE D  62    -116.435 -10.016 -94.870  1.00  0.00           H  
ATOM   3885 1HD1 ILE D  62    -118.940 -10.795 -91.454  1.00  0.00           H  
ATOM   3886 2HD1 ILE D  62    -119.658 -11.719 -92.795  1.00  0.00           H  
ATOM   3887 3HD1 ILE D  62    -117.890 -11.666 -92.595  1.00  0.00           H  
ATOM   3888  N   ALA D  63    -119.284  -9.833 -97.884  1.00  0.00           N  
ATOM   3889  CA  ALA D  63    -118.987 -10.144 -99.277  1.00  0.00           C  
ATOM   3890  C   ALA D  63    -118.777  -8.874-100.092  1.00  0.00           C  
ATOM   3891  O   ALA D  63    -117.876  -8.803-100.927  1.00  0.00           O  
ATOM   3892  CB  ALA D  63    -120.104 -10.982 -99.883  1.00  0.00           C  
ATOM   3893  H   ALA D  63    -120.174 -10.112 -97.496  1.00  0.00           H  
ATOM   3894  HA  ALA D  63    -118.060 -10.716 -99.307  1.00  0.00           H  
ATOM   3895 1HB  ALA D  63    -119.867 -11.205-100.923  1.00  0.00           H  
ATOM   3896 2HB  ALA D  63    -120.202 -11.914 -99.325  1.00  0.00           H  
ATOM   3897 3HB  ALA D  63    -121.041 -10.429 -99.835  1.00  0.00           H  
ATOM   3898  N   LYS D  64    -119.654  -7.891 -99.802  1.00  0.00           N  
ATOM   3899  CA  LYS D  64    -119.562  -6.620-100.512  1.00  0.00           C  
ATOM   3900  C   LYS D  64    -118.227  -5.936-100.244  1.00  0.00           C  
ATOM   3901  O   LYS D  64    -117.610  -5.381-101.154  1.00  0.00           O  
ATOM   3902  CB  LYS D  64    -120.715  -5.698-100.113  1.00  0.00           C  
ATOM   3903  CG  LYS D  64    -120.733  -4.362-100.842  1.00  0.00           C  
ATOM   3904  CD  LYS D  64    -121.950  -3.536-100.454  1.00  0.00           C  
ATOM   3905  CE  LYS D  64    -122.022  -2.243-101.253  1.00  0.00           C  
ATOM   3906  NZ  LYS D  64    -120.880  -1.338-100.950  1.00  0.00           N1+
ATOM   3907  H   LYS D  64    -120.374  -8.013 -99.104  1.00  0.00           H  
ATOM   3908  HA  LYS D  64    -119.627  -6.816-101.583  1.00  0.00           H  
ATOM   3909 1HB  LYS D  64    -121.664  -6.198-100.306  1.00  0.00           H  
ATOM   3910 2HB  LYS D  64    -120.665  -5.495 -99.043  1.00  0.00           H  
ATOM   3911 1HG  LYS D  64    -119.831  -3.800-100.598  1.00  0.00           H  
ATOM   3912 2HG  LYS D  64    -120.751  -4.535-101.918  1.00  0.00           H  
ATOM   3913 1HD  LYS D  64    -122.857  -4.116-100.636  1.00  0.00           H  
ATOM   3914 2HD  LYS D  64    -121.903  -3.295 -99.393  1.00  0.00           H  
ATOM   3915 1HE  LYS D  64    -122.015  -2.472-102.317  1.00  0.00           H  
ATOM   3916 2HE  LYS D  64    -122.952  -1.723-101.022  1.00  0.00           H  
ATOM   3917 1HZ  LYS D  64    -120.965  -0.494-101.498  1.00  0.00           H  
ATOM   3918 2HZ  LYS D  64    -120.887  -1.104 -99.967  1.00  0.00           H  
ATOM   3919 3HZ  LYS D  64    -120.013  -1.802-101.177  1.00  0.00           H  
ATOM   3920  N   GLU D  65    -117.826  -6.009 -98.958  1.00  0.00           N  
ATOM   3921  CA  GLU D  65    -116.565  -5.394 -98.568  1.00  0.00           C  
ATOM   3922  C   GLU D  65    -115.390  -6.036 -99.296  1.00  0.00           C  
ATOM   3923  O   GLU D  65    -114.472  -5.348 -99.742  1.00  0.00           O  
ATOM   3924  CB  GLU D  65    -116.363  -5.506 -97.055  1.00  0.00           C  
ATOM   3925  CG  GLU D  65    -115.100  -4.832 -96.537  1.00  0.00           C  
ATOM   3926  CD  GLU D  65    -114.972  -4.898 -95.041  1.00  0.00           C  
ATOM   3927  OE1 GLU D  65    -115.854  -5.433 -94.411  1.00  0.00           O  
ATOM   3928  OE2 GLU D  65    -113.993  -4.412 -94.526  1.00  0.00           O1-
ATOM   3929  H   GLU D  65    -118.381  -6.481 -98.258  1.00  0.00           H  
ATOM   3930  HA  GLU D  65    -116.596  -4.337 -98.839  1.00  0.00           H  
ATOM   3931 1HB  GLU D  65    -117.214  -5.059 -96.540  1.00  0.00           H  
ATOM   3932 2HB  GLU D  65    -116.322  -6.557 -96.770  1.00  0.00           H  
ATOM   3933 1HG  GLU D  65    -114.232  -5.316 -96.986  1.00  0.00           H  
ATOM   3934 2HG  GLU D  65    -115.101  -3.789 -96.852  1.00  0.00           H  
ATOM   3935  N   LEU D  66    -115.475  -7.378 -99.386  1.00  0.00           N  
ATOM   3936  CA  LEU D  66    -114.414  -8.117-100.061  1.00  0.00           C  
ATOM   3937  C   LEU D  66    -114.309  -7.714-101.526  1.00  0.00           C  
ATOM   3938  O   LEU D  66    -113.209  -7.557-102.058  1.00  0.00           O  
ATOM   3939  CB  LEU D  66    -114.669  -9.625 -99.956  1.00  0.00           C  
ATOM   3940  CG  LEU D  66    -113.573 -10.528-100.538  1.00  0.00           C  
ATOM   3941  CD1 LEU D  66    -113.601 -11.878 -99.834  1.00  0.00           C  
ATOM   3942  CD2 LEU D  66    -113.788 -10.686-102.035  1.00  0.00           C  
ATOM   3943  H   LEU D  66    -116.257  -7.886 -98.997  1.00  0.00           H  
ATOM   3944  HA  LEU D  66    -113.468  -7.887 -99.572  1.00  0.00           H  
ATOM   3945 1HB  LEU D  66    -114.790  -9.885 -98.905  1.00  0.00           H  
ATOM   3946 2HB  LEU D  66    -115.599  -9.858-100.475  1.00  0.00           H  
ATOM   3947  HG  LEU D  66    -112.597 -10.077-100.356  1.00  0.00           H  
ATOM   3948 1HD1 LEU D  66    -112.822 -12.519-100.247  1.00  0.00           H  
ATOM   3949 2HD1 LEU D  66    -113.425 -11.736 -98.767  1.00  0.00           H  
ATOM   3950 3HD1 LEU D  66    -114.573 -12.347 -99.983  1.00  0.00           H  
ATOM   3951 1HD2 LEU D  66    -113.008 -11.327-102.449  1.00  0.00           H  
ATOM   3952 2HD2 LEU D  66    -114.763 -11.138-102.217  1.00  0.00           H  
ATOM   3953 3HD2 LEU D  66    -113.746  -9.708-102.514  1.00  0.00           H  
ATOM   3954  N   ALA D  67    -115.502  -7.559-102.135  1.00  0.00           N  
ATOM   3955  CA  ALA D  67    -115.541  -7.172-103.540  1.00  0.00           C  
ATOM   3956  C   ALA D  67    -114.906  -5.805-103.753  1.00  0.00           C  
ATOM   3957  O   ALA D  67    -114.172  -5.595-104.719  1.00  0.00           O  
ATOM   3958  CB  ALA D  67    -116.974  -7.173-104.050  1.00  0.00           C  
ATOM   3959  H   ALA D  67    -116.370  -7.705-101.640  1.00  0.00           H  
ATOM   3960  HA  ALA D  67    -114.963  -7.900-104.108  1.00  0.00           H  
ATOM   3961 1HB  ALA D  67    -116.988  -6.882-105.101  1.00  0.00           H  
ATOM   3962 2HB  ALA D  67    -117.396  -8.173-103.946  1.00  0.00           H  
ATOM   3963 3HB  ALA D  67    -117.567  -6.468-103.471  1.00  0.00           H  
ATOM   3964  N   GLU D  68    -115.228  -4.901-102.806  1.00  0.00           N  
ATOM   3965  CA  GLU D  68    -114.685  -3.550-102.892  1.00  0.00           C  
ATOM   3966  C   GLU D  68    -113.163  -3.563-102.802  1.00  0.00           C  
ATOM   3967  O   GLU D  68    -112.482  -2.841-103.530  1.00  0.00           O  
ATOM   3968  CB  GLU D  68    -115.263  -2.670-101.782  1.00  0.00           C  
ATOM   3969  CG  GLU D  68    -116.738  -2.332-101.951  1.00  0.00           C  
ATOM   3970  CD  GLU D  68    -117.291  -1.534-100.803  1.00  0.00           C  
ATOM   3971  OE1 GLU D  68    -116.585  -1.343 -99.843  1.00  0.00           O  
ATOM   3972  OE2 GLU D  68    -118.422  -1.116-100.887  1.00  0.00           O1-
ATOM   3973  H   GLU D  68    -115.839  -5.137-102.037  1.00  0.00           H  
ATOM   3974  HA  GLU D  68    -114.964  -3.125-103.856  1.00  0.00           H  
ATOM   3975 1HB  GLU D  68    -115.143  -3.170-100.820  1.00  0.00           H  
ATOM   3976 2HB  GLU D  68    -114.709  -1.733-101.734  1.00  0.00           H  
ATOM   3977 1HG  GLU D  68    -116.867  -1.762-102.870  1.00  0.00           H  
ATOM   3978 2HG  GLU D  68    -117.303  -3.260-102.049  1.00  0.00           H  
ATOM   3979  N   LYS D  69    -112.680  -4.417-101.878  1.00  0.00           N  
ATOM   3980  CA  LYS D  69    -111.238  -4.527-101.691  1.00  0.00           C  
ATOM   3981  C   LYS D  69    -110.555  -5.025-102.959  1.00  0.00           C  
ATOM   3982  O   LYS D  69    -109.492  -4.533-103.339  1.00  0.00           O  
ATOM   3983  CB  LYS D  69    -110.919  -5.459-100.521  1.00  0.00           C  
ATOM   3984  CG  LYS D  69    -111.311  -4.911 -99.155  1.00  0.00           C  
ATOM   3985  CD  LYS D  69    -110.473  -3.698 -98.785  1.00  0.00           C  
ATOM   3986  CE  LYS D  69    -110.811  -3.195 -97.389  1.00  0.00           C  
ATOM   3987  NZ  LYS D  69    -110.020  -1.988 -97.025  1.00  0.00           N1+
ATOM   3988  H   LYS D  69    -113.295  -4.984-101.311  1.00  0.00           H  
ATOM   3989  HA  LYS D  69    -110.842  -3.536-101.466  1.00  0.00           H  
ATOM   3990 1HB  LYS D  69    -111.434  -6.410-100.661  1.00  0.00           H  
ATOM   3991 2HB  LYS D  69    -109.848  -5.667-100.503  1.00  0.00           H  
ATOM   3992 1HG  LYS D  69    -112.363  -4.626 -99.166  1.00  0.00           H  
ATOM   3993 2HG  LYS D  69    -111.171  -5.684 -98.400  1.00  0.00           H  
ATOM   3994 1HD  LYS D  69    -109.414  -3.961 -98.819  1.00  0.00           H  
ATOM   3995 2HD  LYS D  69    -110.653  -2.897 -99.502  1.00  0.00           H  
ATOM   3996 1HE  LYS D  69    -111.871  -2.948 -97.338  1.00  0.00           H  
ATOM   3997 2HE  LYS D  69    -110.609  -3.979 -96.660  1.00  0.00           H  
ATOM   3998 1HZ  LYS D  69    -110.274  -1.686 -96.095  1.00  0.00           H  
ATOM   3999 2HZ  LYS D  69    -109.035  -2.210 -97.050  1.00  0.00           H  
ATOM   4000 3HZ  LYS D  69    -110.214  -1.246 -97.682  1.00  0.00           H  
ATOM   4001  N   ALA D  70    -111.222  -6.017-103.581  1.00  0.00           N  
ATOM   4002  CA  ALA D  70    -110.676  -6.583-104.809  1.00  0.00           C  
ATOM   4003  C   ALA D  70    -110.587  -5.532-105.908  1.00  0.00           C  
ATOM   4004  O   ALA D  70    -109.603  -5.472-106.645  1.00  0.00           O  
ATOM   4005  CB  ALA D  70    -111.521  -7.761-105.271  1.00  0.00           C  
ATOM   4006  H   ALA D  70    -112.092  -6.379-103.217  1.00  0.00           H  
ATOM   4007  HA  ALA D  70    -109.665  -6.934-104.600  1.00  0.00           H  
ATOM   4008 1HB  ALA D  70    -111.100  -8.172-106.189  1.00  0.00           H  
ATOM   4009 2HB  ALA D  70    -111.527  -8.531-104.499  1.00  0.00           H  
ATOM   4010 3HB  ALA D  70    -112.540  -7.427-105.458  1.00  0.00           H  
ATOM   4011  N   LYS D  71    -111.662  -4.719-105.971  1.00  0.00           N  
ATOM   4012  CA  LYS D  71    -111.702  -3.667-106.981  1.00  0.00           C  
ATOM   4013  C   LYS D  71    -110.568  -2.669-106.781  1.00  0.00           C  
ATOM   4014  O   LYS D  71    -109.938  -2.229-107.744  1.00  0.00           O  
ATOM   4015  CB  LYS D  71    -113.051  -2.946-106.949  1.00  0.00           C  
ATOM   4016  CG  LYS D  71    -114.221  -3.776-107.459  1.00  0.00           C  
ATOM   4017  CD  LYS D  71    -115.526  -3.000-107.376  1.00  0.00           C  
ATOM   4018  CE  LYS D  71    -116.698  -3.833-107.874  1.00  0.00           C  
ATOM   4019  NZ  LYS D  71    -117.989  -3.099-107.763  1.00  0.00           N1+
ATOM   4020  H   LYS D  71    -112.440  -4.820-105.335  1.00  0.00           H  
ATOM   4021  HA  LYS D  71    -111.575  -4.125-107.962  1.00  0.00           H  
ATOM   4022 1HB  LYS D  71    -113.276  -2.642-105.926  1.00  0.00           H  
ATOM   4023 2HB  LYS D  71    -112.993  -2.041-107.554  1.00  0.00           H  
ATOM   4024 1HG  LYS D  71    -114.041  -4.059-108.497  1.00  0.00           H  
ATOM   4025 2HG  LYS D  71    -114.309  -4.684-106.863  1.00  0.00           H  
ATOM   4026 1HD  LYS D  71    -115.712  -2.708-106.341  1.00  0.00           H  
ATOM   4027 2HD  LYS D  71    -115.452  -2.097-107.982  1.00  0.00           H  
ATOM   4028 1HE  LYS D  71    -116.537  -4.102-108.917  1.00  0.00           H  
ATOM   4029 2HE  LYS D  71    -116.766  -4.751-107.291  1.00  0.00           H  
ATOM   4030 1HZ  LYS D  71    -118.740  -3.685-108.102  1.00  0.00           H  
ATOM   4031 2HZ  LYS D  71    -118.159  -2.861-106.796  1.00  0.00           H  
ATOM   4032 3HZ  LYS D  71    -117.946  -2.255-108.316  1.00  0.00           H  
ATOM   4033  N   GLU D  72    -110.350  -2.344-105.490  1.00  0.00           N  
ATOM   4034  CA  GLU D  72    -109.291  -1.397-105.162  1.00  0.00           C  
ATOM   4035  C   GLU D  72    -107.927  -1.930-105.581  1.00  0.00           C  
ATOM   4036  O   GLU D  72    -107.096  -1.189-106.107  1.00  0.00           O  
ATOM   4037  CB  GLU D  72    -109.291  -1.095-103.662  1.00  0.00           C  
ATOM   4038  CG  GLU D  72    -110.483  -0.276-103.185  1.00  0.00           C  
ATOM   4039  CD  GLU D  72    -110.491  -0.066-101.697  1.00  0.00           C  
ATOM   4040  OE1 GLU D  72    -109.659  -0.635-101.031  1.00  0.00           O  
ATOM   4041  OE2 GLU D  72    -111.331   0.663-101.224  1.00  0.00           O1-
ATOM   4042  H   GLU D  72    -110.904  -2.741-104.745  1.00  0.00           H  
ATOM   4043  HA  GLU D  72    -109.475  -0.470-105.705  1.00  0.00           H  
ATOM   4044 1HB  GLU D  72    -109.282  -2.030-103.102  1.00  0.00           H  
ATOM   4045 2HB  GLU D  72    -108.385  -0.549-103.400  1.00  0.00           H  
ATOM   4046 1HG  GLU D  72    -110.463   0.695-103.678  1.00  0.00           H  
ATOM   4047 2HG  GLU D  72    -111.400  -0.785-103.481  1.00  0.00           H  
ATOM   4048  N   SER D  73    -107.751  -3.242-105.320  1.00  0.00           N  
ATOM   4049  CA  SER D  73    -106.487  -3.875-105.675  1.00  0.00           C  
ATOM   4050  C   SER D  73    -106.247  -3.823-107.179  1.00  0.00           C  
ATOM   4051  O   SER D  73    -105.131  -3.566-107.630  1.00  0.00           O  
ATOM   4052  CB  SER D  73    -106.475  -5.316-105.201  1.00  0.00           C  
ATOM   4053  OG  SER D  73    -106.496  -5.383-103.801  1.00  0.00           O  
ATOM   4054  H   SER D  73    -108.474  -3.797-104.885  1.00  0.00           H  
ATOM   4055  HA  SER D  73    -105.679  -3.335-105.180  1.00  0.00           H  
ATOM   4056 1HB  SER D  73    -107.340  -5.840-105.606  1.00  0.00           H  
ATOM   4057 2HB  SER D  73    -105.583  -5.814-105.579  1.00  0.00           H  
ATOM   4058  HG  SER D  73    -107.411  -5.249-103.544  1.00  0.00           H  
ATOM   4059  N   LEU D  74    -107.349  -4.079-107.914  1.00  0.00           N  
ATOM   4060  CA  LEU D  74    -107.255  -4.059-109.370  1.00  0.00           C  
ATOM   4061  C   LEU D  74    -106.856  -2.679-109.877  1.00  0.00           C  
ATOM   4062  O   LEU D  74    -106.041  -2.554-110.790  1.00  0.00           O  
ATOM   4063  CB  LEU D  74    -108.594  -4.472-109.993  1.00  0.00           C  
ATOM   4064  CG  LEU D  74    -108.990  -5.942-109.806  1.00  0.00           C  
ATOM   4065  CD1 LEU D  74    -110.410  -6.155-110.311  1.00  0.00           C  
ATOM   4066  CD2 LEU D  74    -108.006  -6.831-110.552  1.00  0.00           C  
ATOM   4067  H   LEU D  74    -108.237  -4.284-107.480  1.00  0.00           H  
ATOM   4068  HA  LEU D  74    -106.491  -4.773-109.676  1.00  0.00           H  
ATOM   4069 1HB  LEU D  74    -109.383  -3.859-109.558  1.00  0.00           H  
ATOM   4070 2HB  LEU D  74    -108.556  -4.272-111.063  1.00  0.00           H  
ATOM   4071  HG  LEU D  74    -108.972  -6.192-108.745  1.00  0.00           H  
ATOM   4072 1HD1 LEU D  74    -110.692  -7.199-110.179  1.00  0.00           H  
ATOM   4073 2HD1 LEU D  74    -111.095  -5.521-109.748  1.00  0.00           H  
ATOM   4074 3HD1 LEU D  74    -110.463  -5.896-111.369  1.00  0.00           H  
ATOM   4075 1HD2 LEU D  74    -108.286  -7.876-110.420  1.00  0.00           H  
ATOM   4076 2HD2 LEU D  74    -108.024  -6.583-111.614  1.00  0.00           H  
ATOM   4077 3HD2 LEU D  74    -107.002  -6.673-110.160  1.00  0.00           H  
ATOM   4078  N   GLU D  75    -107.472  -1.664-109.237  1.00  0.00           N  
ATOM   4079  CA  GLU D  75    -107.177  -0.290-109.626  1.00  0.00           C  
ATOM   4080  C   GLU D  75    -105.708   0.044-109.395  1.00  0.00           C  
ATOM   4081  O   GLU D  75    -105.074   0.699-110.222  1.00  0.00           O  
ATOM   4082  CB  GLU D  75    -108.060   0.687-108.847  1.00  0.00           C  
ATOM   4083  CG  GLU D  75    -109.534   0.641-109.227  1.00  0.00           C  
ATOM   4084  CD  GLU D  75    -109.786   1.082-110.641  1.00  0.00           C  
ATOM   4085  OE1 GLU D  75    -109.138   2.000-111.083  1.00  0.00           O  
ATOM   4086  OE2 GLU D  75    -110.630   0.500-111.282  1.00  0.00           O1-
ATOM   4087  H   GLU D  75    -108.134  -1.834-108.493  1.00  0.00           H  
ATOM   4088  HA  GLU D  75    -107.387  -0.179-110.690  1.00  0.00           H  
ATOM   4089 1HB  GLU D  75    -107.983   0.476-107.780  1.00  0.00           H  
ATOM   4090 2HB  GLU D  75    -107.705   1.704-109.006  1.00  0.00           H  
ATOM   4091 1HG  GLU D  75    -109.898  -0.378-109.105  1.00  0.00           H  
ATOM   4092 2HG  GLU D  75    -110.094   1.282-108.546  1.00  0.00           H  
ATOM   4093  N   LYS D  76    -105.215  -0.440-108.237  1.00  0.00           N  
ATOM   4094  CA  LYS D  76    -103.819  -0.190-107.896  1.00  0.00           C  
ATOM   4095  C   LYS D  76    -102.882  -0.821-108.918  1.00  0.00           C  
ATOM   4096  O   LYS D  76    -101.884  -0.219-109.314  1.00  0.00           O  
ATOM   4097  CB  LYS D  76    -103.505  -0.721-106.497  1.00  0.00           C  
ATOM   4098  CG  LYS D  76    -104.144   0.072-105.365  1.00  0.00           C  
ATOM   4099  CD  LYS D  76    -103.805  -0.527-104.009  1.00  0.00           C  
ATOM   4100  CE  LYS D  76    -104.453   0.256-102.878  1.00  0.00           C  
ATOM   4101  NZ  LYS D  76    -104.160  -0.342-101.547  1.00  0.00           N1+
ATOM   4102  H   LYS D  76    -105.790  -0.970-107.598  1.00  0.00           H  
ATOM   4103  HA  LYS D  76    -103.648   0.887-107.908  1.00  0.00           H  
ATOM   4104 1HB  LYS D  76    -103.844  -1.754-106.415  1.00  0.00           H  
ATOM   4105 2HB  LYS D  76    -102.426  -0.716-106.339  1.00  0.00           H  
ATOM   4106 1HG  LYS D  76    -103.790   1.103-105.396  1.00  0.00           H  
ATOM   4107 2HG  LYS D  76    -105.227   0.076-105.490  1.00  0.00           H  
ATOM   4108 1HD  LYS D  76    -104.152  -1.561-103.970  1.00  0.00           H  
ATOM   4109 2HD  LYS D  76    -102.723  -0.521-103.869  1.00  0.00           H  
ATOM   4110 1HE  LYS D  76    -104.088   1.282-102.890  1.00  0.00           H  
ATOM   4111 2HE  LYS D  76    -105.534   0.278-103.022  1.00  0.00           H  
ATOM   4112 1HZ  LYS D  76    -104.609   0.206-100.825  1.00  0.00           H  
ATOM   4113 2HZ  LYS D  76    -104.512  -1.288-101.518  1.00  0.00           H  
ATOM   4114 3HZ  LYS D  76    -103.163  -0.349-101.393  1.00  0.00           H  
ATOM   4115  N   LEU D  77    -103.259  -2.053-109.315  1.00  0.00           N  
ATOM   4116  CA  LEU D  77    -102.447  -2.766-110.294  1.00  0.00           C  
ATOM   4117  C   LEU D  77    -102.395  -2.018-111.617  1.00  0.00           C  
ATOM   4118  O   LEU D  77    -101.343  -1.928-112.249  1.00  0.00           O  
ATOM   4119  CB  LEU D  77    -103.006  -4.177-110.519  1.00  0.00           C  
ATOM   4120  CG  LEU D  77    -102.857  -5.148-109.342  1.00  0.00           C  
ATOM   4121  CD1 LEU D  77    -103.614  -6.433-109.645  1.00  0.00           C  
ATOM   4122  CD2 LEU D  77    -101.381  -5.428-109.099  1.00  0.00           C  
ATOM   4123  H   LEU D  77    -104.091  -2.495-108.950  1.00  0.00           H  
ATOM   4124  HA  LEU D  77    -101.432  -2.849-109.906  1.00  0.00           H  
ATOM   4125 1HB  LEU D  77    -104.068  -4.097-110.750  1.00  0.00           H  
ATOM   4126 2HB  LEU D  77    -102.502  -4.617-111.379  1.00  0.00           H  
ATOM   4127  HG  LEU D  77    -103.295  -4.706-108.447  1.00  0.00           H  
ATOM   4128 1HD1 LEU D  77    -103.507  -7.124-108.808  1.00  0.00           H  
ATOM   4129 2HD1 LEU D  77    -104.670  -6.208-109.795  1.00  0.00           H  
ATOM   4130 3HD1 LEU D  77    -103.209  -6.891-110.546  1.00  0.00           H  
ATOM   4131 1HD2 LEU D  77    -101.274  -6.118-108.262  1.00  0.00           H  
ATOM   4132 2HD2 LEU D  77    -100.943  -5.872-109.993  1.00  0.00           H  
ATOM   4133 3HD2 LEU D  77    -100.867  -4.494-108.868  1.00  0.00           H  
ATOM   4134  N   LYS D  78    -103.580  -1.491-111.994  1.00  0.00           N  
ATOM   4135  CA  LYS D  78    -103.665  -0.747-113.244  1.00  0.00           C  
ATOM   4136  C   LYS D  78    -102.696   0.429-113.253  1.00  0.00           C  
ATOM   4137  O   LYS D  78    -101.971   0.641-114.226  1.00  0.00           O  
ATOM   4138  CB  LYS D  78    -105.094  -0.253-113.475  1.00  0.00           C  
ATOM   4139  CG  LYS D  78    -105.291   0.517-114.776  1.00  0.00           C  
ATOM   4140  CD  LYS D  78    -106.743   0.933-114.957  1.00  0.00           C  
ATOM   4141  CE  LYS D  78    -107.131   2.031-113.978  1.00  0.00           C  
ATOM   4142  NZ  LYS D  78    -108.514   2.525-114.216  1.00  0.00           N1+
ATOM   4143  H   LYS D  78    -104.409  -1.602-111.428  1.00  0.00           H  
ATOM   4144  HA  LYS D  78    -103.391  -1.412-114.062  1.00  0.00           H  
ATOM   4145 1HB  LYS D  78    -105.777  -1.103-113.484  1.00  0.00           H  
ATOM   4146 2HB  LYS D  78    -105.392   0.399-112.653  1.00  0.00           H  
ATOM   4147 1HG  LYS D  78    -104.664   1.409-114.769  1.00  0.00           H  
ATOM   4148 2HG  LYS D  78    -104.993  -0.108-115.616  1.00  0.00           H  
ATOM   4149 1HD  LYS D  78    -106.893   1.296-115.974  1.00  0.00           H  
ATOM   4150 2HD  LYS D  78    -107.391   0.072-114.797  1.00  0.00           H  
ATOM   4151 1HE  LYS D  78    -107.065   1.651-112.960  1.00  0.00           H  
ATOM   4152 2HE  LYS D  78    -106.438   2.867-114.075  1.00  0.00           H  
ATOM   4153 1HZ  LYS D  78    -108.733   3.251-113.548  1.00  0.00           H  
ATOM   4154 2HZ  LYS D  78    -108.583   2.898-115.152  1.00  0.00           H  
ATOM   4155 3HZ  LYS D  78    -109.167   1.763-114.109  1.00  0.00           H  
ATOM   4156  N   GLU D  79    -102.687   1.190-112.163  1.00  0.00           N  
ATOM   4157  CA  GLU D  79    -101.806   2.346-112.044  1.00  0.00           C  
ATOM   4158  C   GLU D  79    -100.346   1.944-112.208  1.00  0.00           C  
ATOM   4159  O   GLU D  79     -99.602   2.570-112.964  1.00  0.00           O  
ATOM   4160  CB  GLU D  79    -102.007   3.033-110.691  1.00  0.00           C  
ATOM   4161  CG  GLU D  79    -103.334   3.764-110.548  1.00  0.00           C  
ATOM   4162  CD  GLU D  79    -103.536   4.348-109.178  1.00  0.00           C  
ATOM   4163  OE1 GLU D  79    -102.721   4.098-108.321  1.00  0.00           O  
ATOM   4164  OE2 GLU D  79    -104.505   5.045-108.987  1.00  0.00           O1-
ATOM   4165  H   GLU D  79    -103.306   0.961-111.398  1.00  0.00           H  
ATOM   4166  HA  GLU D  79    -102.055   3.053-112.835  1.00  0.00           H  
ATOM   4167 1HB  GLU D  79    -101.946   2.291-109.893  1.00  0.00           H  
ATOM   4168 2HB  GLU D  79    -101.207   3.755-110.528  1.00  0.00           H  
ATOM   4169 1HG  GLU D  79    -103.375   4.568-111.283  1.00  0.00           H  
ATOM   4170 2HG  GLU D  79    -104.145   3.070-110.764  1.00  0.00           H  
ATOM   4171  N   ILE D  80     -99.927   0.907-111.510  1.00  0.00           N  
ATOM   4172  CA  ILE D  80     -98.530   0.501-111.549  1.00  0.00           C  
ATOM   4173  C   ILE D  80     -98.111  -0.056-112.912  1.00  0.00           C  
ATOM   4174  O   ILE D  80     -96.925  -0.085-113.243  1.00  0.00           O  
ATOM   4175  CB  ILE D  80     -98.251  -0.553-110.463  1.00  0.00           C  
ATOM   4176  CG1 ILE D  80     -98.480   0.041-109.071  1.00  0.00           C  
ATOM   4177  CG2 ILE D  80     -96.831  -1.084-110.590  1.00  0.00           C  
ATOM   4178  CD1 ILE D  80     -97.611   1.239-108.767  1.00  0.00           C  
ATOM   4179  H   ILE D  80    -100.576   0.384-110.939  1.00  0.00           H  
ATOM   4180  HA  ILE D  80     -97.911   1.374-111.349  1.00  0.00           H  
ATOM   4181  HB  ILE D  80     -98.949  -1.382-110.571  1.00  0.00           H  
ATOM   4182 1HG1 ILE D  80     -99.523   0.342-108.972  1.00  0.00           H  
ATOM   4183 2HG1 ILE D  80     -98.287  -0.720-108.314  1.00  0.00           H  
ATOM   4184 1HG2 ILE D  80     -96.650  -1.828-109.815  1.00  0.00           H  
ATOM   4185 2HG2 ILE D  80     -96.701  -1.543-111.569  1.00  0.00           H  
ATOM   4186 3HG2 ILE D  80     -96.124  -0.263-110.477  1.00  0.00           H  
ATOM   4187 1HD1 ILE D  80     -97.831   1.604-107.763  1.00  0.00           H  
ATOM   4188 2HD1 ILE D  80     -96.560   0.951-108.826  1.00  0.00           H  
ATOM   4189 3HD1 ILE D  80     -97.812   2.027-109.491  1.00  0.00           H  
ATOM   4190  N   GLY D  81     -99.087  -0.498-113.699  1.00  0.00           N  
ATOM   4191  CA  GLY D  81     -98.807  -1.314-114.879  1.00  0.00           C  
ATOM   4192  C   GLY D  81     -98.504  -2.749-114.477  1.00  0.00           C  
ATOM   4193  O   GLY D  81     -97.535  -3.345-114.949  1.00  0.00           O  
ATOM   4194  H   GLY D  81    -100.043  -0.263-113.474  1.00  0.00           H  
ATOM   4195 1HA  GLY D  81     -99.665  -1.287-115.552  1.00  0.00           H  
ATOM   4196 2HA  GLY D  81     -97.961  -0.891-115.421  1.00  0.00           H  
ATOM   4197  N   GLY D  82     -99.342  -3.292-113.602  1.00  0.00           N  
ATOM   4198  CA  GLY D  82     -99.253  -4.692-113.212  1.00  0.00           C  
ATOM   4199  C   GLY D  82     -99.630  -5.590-114.379  1.00  0.00           C  
ATOM   4200  O   GLY D  82    -100.582  -5.310-115.107  1.00  0.00           O  
ATOM   4201  H   GLY D  82    -100.063  -2.713-113.196  1.00  0.00           H  
ATOM   4202 1HA  GLY D  82     -98.239  -4.914-112.880  1.00  0.00           H  
ATOM   4203 2HA  GLY D  82     -99.916  -4.877-112.368  1.00  0.00           H  
ATOM   4204  N   ASP D  83     -98.881  -6.670-114.556  1.00  0.00           N  
ATOM   4205  CA  ASP D  83     -99.070  -7.536-115.711  1.00  0.00           C  
ATOM   4206  C   ASP D  83    -100.476  -8.112-115.726  1.00  0.00           C  
ATOM   4207  O   ASP D  83    -100.984  -8.563-114.700  1.00  0.00           O  
ATOM   4208  CB  ASP D  83     -98.044  -8.672-115.708  1.00  0.00           C  
ATOM   4209  CG  ASP D  83     -98.089  -9.515-116.975  1.00  0.00           C  
ATOM   4210  OD1 ASP D  83     -97.484  -9.126-117.946  1.00  0.00           O  
ATOM   4211  OD2 ASP D  83     -98.727 -10.540-116.959  1.00  0.00           O1-
ATOM   4212  H   ASP D  83     -98.167  -6.900-113.880  1.00  0.00           H  
ATOM   4213  HA  ASP D  83     -98.930  -6.943-116.615  1.00  0.00           H  
ATOM   4214 1HB  ASP D  83     -97.041  -8.256-115.601  1.00  0.00           H  
ATOM   4215 2HB  ASP D  83     -98.222  -9.320-114.850  1.00  0.00           H  
ATOM   4216  N   PRO D  84    -101.103  -8.096-116.899  1.00  0.00           N  
ATOM   4217  CA  PRO D  84    -102.465  -8.586-117.025  1.00  0.00           C  
ATOM   4218  C   PRO D  84    -102.527 -10.079-116.619  1.00  0.00           C  
ATOM   4219  O   PRO D  84    -103.609 -10.649-116.480  1.00  0.00           O  
ATOM   4220  CB  PRO D  84    -102.770  -8.376-118.511  1.00  0.00           C  
ATOM   4221  CG  PRO D  84    -101.430  -8.394-119.165  1.00  0.00           C  
ATOM   4222  CD  PRO D  84    -100.517  -7.736-118.165  1.00  0.00           C  
ATOM   4223  HA  PRO D  84    -103.130  -7.974-116.397  1.00  0.00           H  
ATOM   4224 1HB  PRO D  84    -103.433  -9.175-118.876  1.00  0.00           H  
ATOM   4225 2HB  PRO D  84    -103.303  -7.425-118.656  1.00  0.00           H  
ATOM   4226 1HG  PRO D  84    -101.132  -9.428-119.394  1.00  0.00           H  
ATOM   4227 2HG  PRO D  84    -101.468  -7.854-120.123  1.00  0.00           H  
ATOM   4228 1HD  PRO D  84     -99.502  -8.147-118.269  1.00  0.00           H  
ATOM   4229 2HD  PRO D  84    -100.514  -6.649-118.330  1.00  0.00           H  
ATOM   4230  N   GLU D  85    -101.346 -10.694-116.435  1.00  0.00           N  
ATOM   4231  CA  GLU D  85    -102.065 -11.865-115.901  1.00  0.00           C  
ATOM   4232  C   GLU D  85    -102.228 -11.764-114.387  1.00  0.00           C  
ATOM   4233  O   GLU D  85    -103.060 -12.453-113.796  1.00  0.00           O  
ATOM   4234  CB  GLU D  85    -101.328 -13.158-116.255  1.00  0.00           C  
ATOM   4235  CG  GLU D  85    -102.056 -14.430-115.846  1.00  0.00           C  
ATOM   4236  CD  GLU D  85    -101.360 -15.679-116.309  1.00  0.00           C  
ATOM   4237  OE1 GLU D  85    -100.346 -15.566-116.954  1.00  0.00           O  
ATOM   4238  OE2 GLU D  85    -101.843 -16.748-116.016  1.00  0.00           O1-
ATOM   4239  H   GLU D  85    -100.337 -10.717-116.488  1.00  0.00           H  
ATOM   4240  HA  GLU D  85    -103.059 -11.895-116.350  1.00  0.00           H  
ATOM   4241 1HB  GLU D  85    -101.162 -13.200-117.332  1.00  0.00           H  
ATOM   4242 2HB  GLU D  85    -100.350 -13.163-115.774  1.00  0.00           H  
ATOM   4243 1HG  GLU D  85    -102.139 -14.455-114.759  1.00  0.00           H  
ATOM   4244 2HG  GLU D  85    -103.064 -14.407-116.258  1.00  0.00           H  
ATOM   4245  N   LEU D  86    -101.437 -10.903-113.724  1.00  0.00           N  
ATOM   4246  CA  LEU D  86    -101.571 -10.844-112.272  1.00  0.00           C  
ATOM   4247  C   LEU D  86    -102.943 -10.320-111.866  1.00  0.00           C  
ATOM   4248  O   LEU D  86    -103.560 -10.828-110.932  1.00  0.00           O  
ATOM   4249  CB  LEU D  86    -100.477  -9.950-111.674  1.00  0.00           C  
ATOM   4250  CG  LEU D  86     -99.048 -10.499-111.760  1.00  0.00           C  
ATOM   4251  CD1 LEU D  86     -98.065  -9.433-111.297  1.00  0.00           C  
ATOM   4252  CD2 LEU D  86     -98.934 -11.755-110.908  1.00  0.00           C  
ATOM   4253  H   LEU D  86    -100.764 -10.303-114.180  1.00  0.00           H  
ATOM   4254  HA  LEU D  86    -101.456 -11.852-111.874  1.00  0.00           H  
ATOM   4255 1HB  LEU D  86    -100.494  -8.990-112.189  1.00  0.00           H  
ATOM   4256 2HB  LEU D  86    -100.704  -9.779-110.623  1.00  0.00           H  
ATOM   4257  HG  LEU D  86     -98.812 -10.742-112.797  1.00  0.00           H  
ATOM   4258 1HD1 LEU D  86     -97.049  -9.823-111.357  1.00  0.00           H  
ATOM   4259 2HD1 LEU D  86     -98.154  -8.553-111.935  1.00  0.00           H  
ATOM   4260 3HD1 LEU D  86     -98.287  -9.157-110.266  1.00  0.00           H  
ATOM   4261 1HD2 LEU D  86     -97.918 -12.146-110.970  1.00  0.00           H  
ATOM   4262 2HD2 LEU D  86     -99.168 -11.513-109.871  1.00  0.00           H  
ATOM   4263 3HD2 LEU D  86     -99.635 -12.506-111.272  1.00  0.00           H  
ATOM   4264  N   ILE D  87    -103.373  -9.285-112.618  1.00  0.00           N  
ATOM   4265  CA  ILE D  87    -104.674  -8.691-112.333  1.00  0.00           C  
ATOM   4266  C   ILE D  87    -105.796  -9.702-112.528  1.00  0.00           C  
ATOM   4267  O   ILE D  87    -106.734  -9.764-111.732  1.00  0.00           O  
ATOM   4268  CB  ILE D  87    -104.926  -7.464-113.230  1.00  0.00           C  
ATOM   4269  CG1 ILE D  87    -103.972  -6.327-112.859  1.00  0.00           C  
ATOM   4270  CG2 ILE D  87    -106.373  -7.010-113.114  1.00  0.00           C  
ATOM   4271  CD1 ILE D  87    -103.960  -5.190-113.856  1.00  0.00           C  
ATOM   4272  H   ILE D  87    -102.815  -8.912-113.373  1.00  0.00           H  
ATOM   4273  HA  ILE D  87    -104.686  -8.366-111.294  1.00  0.00           H  
ATOM   4274  HB  ILE D  87    -104.718  -7.724-114.267  1.00  0.00           H  
ATOM   4275 1HG1 ILE D  87    -104.248  -5.923-111.885  1.00  0.00           H  
ATOM   4276 2HG1 ILE D  87    -102.957  -6.715-112.775  1.00  0.00           H  
ATOM   4277 1HG2 ILE D  87    -106.533  -6.142-113.754  1.00  0.00           H  
ATOM   4278 2HG2 ILE D  87    -107.034  -7.817-113.425  1.00  0.00           H  
ATOM   4279 3HG2 ILE D  87    -106.588  -6.743-112.080  1.00  0.00           H  
ATOM   4280 1HD1 ILE D  87    -103.259  -4.423-113.524  1.00  0.00           H  
ATOM   4281 2HD1 ILE D  87    -103.651  -5.566-114.832  1.00  0.00           H  
ATOM   4282 3HD1 ILE D  87    -104.959  -4.762-113.930  1.00  0.00           H  
ATOM   4283  N   ALA D  88    -105.645 -10.480-113.619  1.00  0.00           N  
ATOM   4284  CA  ALA D  88    -106.651 -11.491-113.919  1.00  0.00           C  
ATOM   4285  C   ALA D  88    -106.735 -12.531-112.808  1.00  0.00           C  
ATOM   4286  O   ALA D  88    -107.825 -12.955-112.423  1.00  0.00           O  
ATOM   4287  CB  ALA D  88    -106.347 -12.163-115.250  1.00  0.00           C  
ATOM   4288  H   ALA D  88    -104.851 -10.378-114.235  1.00  0.00           H  
ATOM   4289  HA  ALA D  88    -107.619 -10.996-113.987  1.00  0.00           H  
ATOM   4290 1HB  ALA D  88    -107.107 -12.916-115.460  1.00  0.00           H  
ATOM   4291 2HB  ALA D  88    -106.347 -11.415-116.043  1.00  0.00           H  
ATOM   4292 3HB  ALA D  88    -105.369 -12.639-115.202  1.00  0.00           H  
ATOM   4293  N   GLN D  89    -105.536 -12.910-112.324  1.00  0.00           N  
ATOM   4294  CA  GLN D  89    -105.478 -13.899-111.254  1.00  0.00           C  
ATOM   4295  C   GLN D  89    -106.172 -13.392-109.996  1.00  0.00           C  
ATOM   4296  O   GLN D  89    -106.889 -14.136-109.328  1.00  0.00           O  
ATOM   4297  CB  GLN D  89    -104.025 -14.263-110.938  1.00  0.00           C  
ATOM   4298  CG  GLN D  89    -103.331 -15.061-112.030  1.00  0.00           C  
ATOM   4299  CD  GLN D  89    -101.872 -15.326-111.715  1.00  0.00           C  
ATOM   4300  NE2 GLN D  89    -101.341 -16.419-112.252  1.00  0.00           N  
ATOM   4301  OE1 GLN D  89    -101.227 -14.558-110.995  1.00  0.00           O  
ATOM   4302  H   GLN D  89    -104.674 -12.525-112.684  1.00  0.00           H  
ATOM   4303  HA  GLN D  89    -105.998 -14.798-111.585  1.00  0.00           H  
ATOM   4304 1HB  GLN D  89    -103.450 -13.352-110.771  1.00  0.00           H  
ATOM   4305 2HB  GLN D  89    -103.987 -14.848-110.019  1.00  0.00           H  
ATOM   4306 1HG  GLN D  89    -103.838 -16.019-112.142  1.00  0.00           H  
ATOM   4307 2HG  GLN D  89    -103.382 -14.500-112.964  1.00  0.00           H  
ATOM   4308 1HE2 GLN D  89    -100.381 -16.646-112.078  1.00  0.00           H  
ATOM   4309 2HE2 GLN D  89    -101.899 -17.015-112.829  1.00  0.00           H  
ATOM   4310  N   LEU D  90    -105.918 -12.097-109.719  1.00  0.00           N  
ATOM   4311  CA  LEU D  90    -106.524 -11.487-108.541  1.00  0.00           C  
ATOM   4312  C   LEU D  90    -108.044 -11.491-108.640  1.00  0.00           C  
ATOM   4313  O   LEU D  90    -108.738 -11.762-107.660  1.00  0.00           O  
ATOM   4314  CB  LEU D  90    -106.020 -10.049-108.371  1.00  0.00           C  
ATOM   4315  CG  LEU D  90    -106.500  -9.320-107.110  1.00  0.00           C  
ATOM   4316  CD1 LEU D  90    -105.491  -8.247-106.726  1.00  0.00           C  
ATOM   4317  CD2 LEU D  90    -107.872  -8.713-107.365  1.00  0.00           C  
ATOM   4318  H   LEU D  90    -105.317 -11.539-110.308  1.00  0.00           H  
ATOM   4319  HA  LEU D  90    -106.235 -12.066-107.664  1.00  0.00           H  
ATOM   4320 1HB  LEU D  90    -104.931 -10.062-108.351  1.00  0.00           H  
ATOM   4321 2HB  LEU D  90    -106.339  -9.464-109.234  1.00  0.00           H  
ATOM   4322  HG  LEU D  90    -106.565 -10.028-106.283  1.00  0.00           H  
ATOM   4323 1HD1 LEU D  90    -105.832  -7.729-105.829  1.00  0.00           H  
ATOM   4324 2HD1 LEU D  90    -104.523  -8.710-106.530  1.00  0.00           H  
ATOM   4325 3HD1 LEU D  90    -105.392  -7.532-107.542  1.00  0.00           H  
ATOM   4326 1HD2 LEU D  90    -108.215  -8.196-106.468  1.00  0.00           H  
ATOM   4327 2HD2 LEU D  90    -107.808  -8.004-108.191  1.00  0.00           H  
ATOM   4328 3HD2 LEU D  90    -108.578  -9.504-107.620  1.00  0.00           H  
ATOM   4329  N   ALA D  91    -108.511 -11.177-109.866  1.00  0.00           N  
ATOM   4330  CA  ALA D  91    -109.950 -11.144-110.095  1.00  0.00           C  
ATOM   4331  C   ALA D  91    -110.575 -12.515-109.868  1.00  0.00           C  
ATOM   4332  O   ALA D  91    -111.649 -12.629-109.280  1.00  0.00           O  
ATOM   4333  CB  ALA D  91    -110.253 -10.650-111.502  1.00  0.00           C  
ATOM   4334  H   ALA D  91    -107.886 -10.963-110.630  1.00  0.00           H  
ATOM   4335  HA  ALA D  91    -110.392 -10.453-109.377  1.00  0.00           H  
ATOM   4336 1HB  ALA D  91    -111.331 -10.632-111.658  1.00  0.00           H  
ATOM   4337 2HB  ALA D  91    -109.849  -9.646-111.629  1.00  0.00           H  
ATOM   4338 3HB  ALA D  91    -109.793 -11.319-112.229  1.00  0.00           H  
ATOM   4339  N   GLU D  92    -109.844 -13.534-110.366  1.00  0.00           N  
ATOM   4340  CA  GLU D  92    -110.330 -14.900-110.215  1.00  0.00           C  
ATOM   4341  C   GLU D  92    -110.440 -15.287-108.745  1.00  0.00           C  
ATOM   4342  O   GLU D  92    -111.406 -15.929-108.333  1.00  0.00           O  
ATOM   4343  CB  GLU D  92    -109.406 -15.879-110.943  1.00  0.00           C  
ATOM   4344  CG  GLU D  92    -109.460 -15.784-112.460  1.00  0.00           C  
ATOM   4345  CD  GLU D  92    -108.482 -16.703-113.139  1.00  0.00           C  
ATOM   4346  OE1 GLU D  92    -107.699 -17.317-112.455  1.00  0.00           O  
ATOM   4347  OE2 GLU D  92    -108.518 -16.792-114.344  1.00  0.00           O1-
ATOM   4348  H   GLU D  92    -108.967 -13.374-110.841  1.00  0.00           H  
ATOM   4349  HA  GLU D  92    -111.325 -14.965-110.657  1.00  0.00           H  
ATOM   4350 1HB  GLU D  92    -108.375 -15.704-110.633  1.00  0.00           H  
ATOM   4351 2HB  GLU D  92    -109.663 -16.900-110.662  1.00  0.00           H  
ATOM   4352 1HG  GLU D  92    -110.467 -16.034-112.794  1.00  0.00           H  
ATOM   4353 2HG  GLU D  92    -109.252 -14.757-112.757  1.00  0.00           H  
ATOM   4354  N   THR D  93    -109.405 -14.863-107.992  1.00  0.00           N  
ATOM   4355  CA  THR D  93    -109.388 -15.166-106.566  1.00  0.00           C  
ATOM   4356  C   THR D  93    -110.572 -14.526-105.854  1.00  0.00           C  
ATOM   4357  O   THR D  93    -111.196 -15.142-104.991  1.00  0.00           O  
ATOM   4358  CB  THR D  93    -108.075 -14.694-105.915  1.00  0.00           C  
ATOM   4359  CG2 THR D  93    -108.090 -14.972-104.420  1.00  0.00           C  
ATOM   4360  OG1 THR D  93    -106.967 -15.378-106.514  1.00  0.00           O  
ATOM   4361  H   THR D  93    -108.641 -14.340-108.394  1.00  0.00           H  
ATOM   4362  HA  THR D  93    -109.463 -16.246-106.441  1.00  0.00           H  
ATOM   4363  HB  THR D  93    -107.954 -13.622-106.077  1.00  0.00           H  
ATOM   4364  HG1 THR D  93    -106.750 -14.962-107.352  1.00  0.00           H  
ATOM   4365 1HG2 THR D  93    -107.155 -14.632-103.977  1.00  0.00           H  
ATOM   4366 2HG2 THR D  93    -108.925 -14.444-103.960  1.00  0.00           H  
ATOM   4367 3HG2 THR D  93    -108.202 -16.043-104.251  1.00  0.00           H  
ATOM   4368  N   ALA D  94    -110.840 -13.268-106.263  1.00  0.00           N  
ATOM   4369  CA  ALA D  94    -111.951 -12.543-105.660  1.00  0.00           C  
ATOM   4370  C   ALA D  94    -113.277 -13.244-105.927  1.00  0.00           C  
ATOM   4371  O   ALA D  94    -114.128 -13.342-105.043  1.00  0.00           O  
ATOM   4372  CB  ALA D  94    -111.995 -11.114-106.179  1.00  0.00           C  
ATOM   4373  H   ALA D  94    -110.288 -12.817-106.978  1.00  0.00           H  
ATOM   4374  HA  ALA D  94    -111.797 -12.523-104.581  1.00  0.00           H  
ATOM   4375 1HB  ALA D  94    -112.830 -10.585-105.720  1.00  0.00           H  
ATOM   4376 2HB  ALA D  94    -111.063 -10.607-105.930  1.00  0.00           H  
ATOM   4377 3HB  ALA D  94    -112.124 -11.124-107.261  1.00  0.00           H  
ATOM   4378  N   LEU D  95    -113.397 -13.720-107.185  1.00  0.00           N  
ATOM   4379  CA  LEU D  95    -114.619 -14.414-107.571  1.00  0.00           C  
ATOM   4380  C   LEU D  95    -114.822 -15.677-106.741  1.00  0.00           C  
ATOM   4381  O   LEU D  95    -115.936 -15.980-106.317  1.00  0.00           O  
ATOM   4382  CB  LEU D  95    -114.575 -14.775-109.061  1.00  0.00           C  
ATOM   4383  CG  LEU D  95    -114.663 -13.593-110.035  1.00  0.00           C  
ATOM   4384  CD1 LEU D  95    -114.423 -14.086-111.455  1.00  0.00           C  
ATOM   4385  CD2 LEU D  95    -116.026 -12.931-109.909  1.00  0.00           C  
ATOM   4386  H   LEU D  95    -112.659 -13.607-107.865  1.00  0.00           H  
ATOM   4387  HA  LEU D  95    -115.464 -13.749-107.396  1.00  0.00           H  
ATOM   4388 1HB  LEU D  95    -113.645 -15.303-109.263  1.00  0.00           H  
ATOM   4389 2HB  LEU D  95    -115.404 -15.447-109.280  1.00  0.00           H  
ATOM   4390  HG  LEU D  95    -113.884 -12.868-109.797  1.00  0.00           H  
ATOM   4391 1HD1 LEU D  95    -114.483 -13.246-112.147  1.00  0.00           H  
ATOM   4392 2HD1 LEU D  95    -113.432 -14.538-111.521  1.00  0.00           H  
ATOM   4393 3HD1 LEU D  95    -115.177 -14.827-111.716  1.00  0.00           H  
ATOM   4394 1HD2 LEU D  95    -116.088 -12.090-110.600  1.00  0.00           H  
ATOM   4395 2HD2 LEU D  95    -116.806 -13.655-110.148  1.00  0.00           H  
ATOM   4396 3HD2 LEU D  95    -116.164 -12.573-108.889  1.00  0.00           H  
ATOM   4397  N   LYS D  96    -113.689 -16.383-106.541  1.00  0.00           N  
ATOM   4398  CA  LYS D  96    -113.746 -17.614-105.760  1.00  0.00           C  
ATOM   4399  C   LYS D  96    -114.197 -17.339-104.331  1.00  0.00           C  
ATOM   4400  O   LYS D  96    -114.993 -18.089-103.766  1.00  0.00           O  
ATOM   4401  CB  LYS D  96    -112.384 -18.310-105.757  1.00  0.00           C  
ATOM   4402  CG  LYS D  96    -111.987 -18.922-107.093  1.00  0.00           C  
ATOM   4403  CD  LYS D  96    -110.615 -19.576-107.016  1.00  0.00           C  
ATOM   4404  CE  LYS D  96    -110.212 -20.178-108.354  1.00  0.00           C  
ATOM   4405  NZ  LYS D  96    -108.855 -20.787-108.305  1.00  0.00           N1+
ATOM   4406  H   LYS D  96    -112.802 -16.080-106.918  1.00  0.00           H  
ATOM   4407  HA  LYS D  96    -114.476 -18.281-106.218  1.00  0.00           H  
ATOM   4408 1HB  LYS D  96    -111.610 -17.595-105.474  1.00  0.00           H  
ATOM   4409 2HB  LYS D  96    -112.383 -19.105-105.011  1.00  0.00           H  
ATOM   4410 1HG  LYS D  96    -112.722 -19.674-107.381  1.00  0.00           H  
ATOM   4411 2HG  LYS D  96    -111.968 -18.146-107.858  1.00  0.00           H  
ATOM   4412 1HD  LYS D  96    -109.873 -18.831-106.724  1.00  0.00           H  
ATOM   4413 2HD  LYS D  96    -110.629 -20.364-106.264  1.00  0.00           H  
ATOM   4414 1HE  LYS D  96    -110.931 -20.945-108.639  1.00  0.00           H  
ATOM   4415 2HE  LYS D  96    -110.219 -19.402-109.120  1.00  0.00           H  
ATOM   4416 1HZ  LYS D  96    -108.625 -21.174-109.210  1.00  0.00           H  
ATOM   4417 2HZ  LYS D  96    -108.177 -20.079-108.059  1.00  0.00           H  
ATOM   4418 3HZ  LYS D  96    -108.840 -21.521-107.612  1.00  0.00           H  
ATOM   4419  N   ALA D  97    -113.647 -16.234-103.790  1.00  0.00           N  
ATOM   4420  CA  ALA D  97    -113.997 -15.858-102.426  1.00  0.00           C  
ATOM   4421  C   ALA D  97    -115.486 -15.556-102.301  1.00  0.00           C  
ATOM   4422  O   ALA D  97    -116.128 -15.944-101.326  1.00  0.00           O  
ATOM   4423  CB  ALA D  97    -113.175 -14.658-101.980  1.00  0.00           C  
ATOM   4424  H   ALA D  97    -112.997 -15.659-104.308  1.00  0.00           H  
ATOM   4425  HA  ALA D  97    -113.771 -16.702-101.774  1.00  0.00           H  
ATOM   4426 1HB  ALA D  97    -113.447 -14.389-100.959  1.00  0.00           H  
ATOM   4427 2HB  ALA D  97    -112.115 -14.908-102.019  1.00  0.00           H  
ATOM   4428 3HB  ALA D  97    -113.372 -13.815-102.641  1.00  0.00           H  
ATOM   4429  N   LEU D  98    -115.985 -14.848-103.335  1.00  0.00           N  
ATOM   4430  CA  LEU D  98    -117.399 -14.495-103.339  1.00  0.00           C  
ATOM   4431  C   LEU D  98    -118.278 -15.739-103.362  1.00  0.00           C  
ATOM   4432  O   LEU D  98    -119.293 -15.806-102.669  1.00  0.00           O  
ATOM   4433  CB  LEU D  98    -117.720 -13.612-104.551  1.00  0.00           C  
ATOM   4434  CG  LEU D  98    -117.128 -12.197-104.519  1.00  0.00           C  
ATOM   4435  CD1 LEU D  98    -117.375 -11.512-105.857  1.00  0.00           C  
ATOM   4436  CD2 LEU D  98    -117.755 -11.410-103.378  1.00  0.00           C  
ATOM   4437  H   LEU D  98    -115.403 -14.556-104.108  1.00  0.00           H  
ATOM   4438  HA  LEU D  98    -117.618 -13.936-102.431  1.00  0.00           H  
ATOM   4439 1HB  LEU D  98    -117.350 -14.105-105.449  1.00  0.00           H  
ATOM   4440 2HB  LEU D  98    -118.803 -13.516-104.635  1.00  0.00           H  
ATOM   4441  HG  LEU D  98    -116.050 -12.257-104.370  1.00  0.00           H  
ATOM   4442 1HD1 LEU D  98    -116.954 -10.507-105.835  1.00  0.00           H  
ATOM   4443 2HD1 LEU D  98    -116.900 -12.086-106.652  1.00  0.00           H  
ATOM   4444 3HD1 LEU D  98    -118.446 -11.452-106.043  1.00  0.00           H  
ATOM   4445 1HD2 LEU D  98    -117.334 -10.404-103.355  1.00  0.00           H  
ATOM   4446 2HD2 LEU D  98    -118.833 -11.348-103.528  1.00  0.00           H  
ATOM   4447 3HD2 LEU D  98    -117.548 -11.912-102.433  1.00  0.00           H  
ATOM   4448  N   LEU D  99    -117.832 -16.705-104.190  1.00  0.00           N  
ATOM   4449  CA  LEU D  99    -118.583 -17.949-104.304  1.00  0.00           C  
ATOM   4450  C   LEU D  99    -118.636 -18.684-102.970  1.00  0.00           C  
ATOM   4451  O   LEU D  99    -119.673 -19.226-102.590  1.00  0.00           O  
ATOM   4452  CB  LEU D  99    -117.951 -18.854-105.369  1.00  0.00           C  
ATOM   4453  CG  LEU D  99    -118.662 -20.192-105.612  1.00  0.00           C  
ATOM   4454  CD1 LEU D  99    -120.091 -19.934-106.068  1.00  0.00           C  
ATOM   4455  CD2 LEU D  99    -117.892 -20.993-106.651  1.00  0.00           C  
ATOM   4456  H   LEU D  99    -116.989 -16.588-104.734  1.00  0.00           H  
ATOM   4457  HA  LEU D  99    -119.603 -17.711-104.605  1.00  0.00           H  
ATOM   4458 1HB  LEU D  99    -117.930 -18.314-106.315  1.00  0.00           H  
ATOM   4459 2HB  LEU D  99    -116.924 -19.071-105.077  1.00  0.00           H  
ATOM   4460  HG  LEU D  99    -118.705 -20.754-104.679  1.00  0.00           H  
ATOM   4461 1HD1 LEU D  99    -120.595 -20.885-106.239  1.00  0.00           H  
ATOM   4462 2HD1 LEU D  99    -120.623 -19.376-105.297  1.00  0.00           H  
ATOM   4463 3HD1 LEU D  99    -120.080 -19.357-106.992  1.00  0.00           H  
ATOM   4464 1HD2 LEU D  99    -118.396 -21.945-106.823  1.00  0.00           H  
ATOM   4465 2HD2 LEU D  99    -117.849 -20.433-107.585  1.00  0.00           H  
ATOM   4466 3HD2 LEU D  99    -116.879 -21.179-106.292  1.00  0.00           H  
ATOM   4467  N   ALA D 100    -117.468 -18.671-102.294  1.00  0.00           N  
ATOM   4468  CA  ALA D 100    -117.385 -19.338-101.002  1.00  0.00           C  
ATOM   4469  C   ALA D 100    -118.335 -18.705 -99.992  1.00  0.00           C  
ATOM   4470  O   ALA D 100    -118.993 -19.404 -99.221  1.00  0.00           O  
ATOM   4471  CB  ALA D 100    -115.956 -19.303-100.479  1.00  0.00           C  
ATOM   4472  H   ALA D 100    -116.649 -18.208-102.663  1.00  0.00           H  
ATOM   4473  HA  ALA D 100    -117.686 -20.377-101.137  1.00  0.00           H  
ATOM   4474 1HB  ALA D 100    -115.910 -19.806 -99.513  1.00  0.00           H  
ATOM   4475 2HB  ALA D 100    -115.298 -19.810-101.184  1.00  0.00           H  
ATOM   4476 3HB  ALA D 100    -115.637 -18.268-100.364  1.00  0.00           H  
ATOM   4477  N   ILE D 101    -118.364 -17.356-100.045  1.00  0.00           N  
ATOM   4478  CA  ILE D 101    -119.234 -16.627 -99.131  1.00  0.00           C  
ATOM   4479  C   ILE D 101    -120.698 -16.978 -99.365  1.00  0.00           C  
ATOM   4480  O   ILE D 101    -121.464 -17.149 -98.417  1.00  0.00           O  
ATOM   4481  CB  ILE D 101    -119.040 -15.107 -99.282  1.00  0.00           C  
ATOM   4482  CG1 ILE D 101    -117.650 -14.696 -98.790  1.00  0.00           C  
ATOM   4483  CG2 ILE D 101    -120.121 -14.355 -98.523  1.00  0.00           C  
ATOM   4484  CD1 ILE D 101    -117.270 -13.277 -99.149  1.00  0.00           C  
ATOM   4485  H   ILE D 101    -117.798 -16.839-100.703  1.00  0.00           H  
ATOM   4486  HA  ILE D 101    -118.976 -16.907 -98.110  1.00  0.00           H  
ATOM   4487  HB  ILE D 101    -119.094 -14.836-100.336  1.00  0.00           H  
ATOM   4488 1HG1 ILE D 101    -117.603 -14.797 -97.706  1.00  0.00           H  
ATOM   4489 2HG1 ILE D 101    -116.901 -15.365 -99.212  1.00  0.00           H  
ATOM   4490 1HG2 ILE D 101    -119.969 -13.282 -98.639  1.00  0.00           H  
ATOM   4491 2HG2 ILE D 101    -121.099 -14.627 -98.918  1.00  0.00           H  
ATOM   4492 3HG2 ILE D 101    -120.072 -14.615 -97.465  1.00  0.00           H  
ATOM   4493 1HD1 ILE D 101    -116.273 -13.059 -98.767  1.00  0.00           H  
ATOM   4494 2HD1 ILE D 101    -117.277 -13.162-100.233  1.00  0.00           H  
ATOM   4495 3HD1 ILE D 101    -117.987 -12.586 -98.706  1.00  0.00           H  
ATOM   4496  N   ALA D 102    -121.033 -17.073-100.669  1.00  0.00           N  
ATOM   4497  CA  ALA D 102    -122.405 -17.406-101.030  1.00  0.00           C  
ATOM   4498  C   ALA D 102    -122.795 -18.783-100.508  1.00  0.00           C  
ATOM   4499  O   ALA D 102    -123.904 -18.978-100.013  1.00  0.00           O  
ATOM   4500  CB  ALA D 102    -122.586 -17.342-102.539  1.00  0.00           C  
ATOM   4501  H   ALA D 102    -120.355 -16.920-101.403  1.00  0.00           H  
ATOM   4502  HA  ALA D 102    -123.064 -16.673-100.564  1.00  0.00           H  
ATOM   4503 1HB  ALA D 102    -123.616 -17.591-102.793  1.00  0.00           H  
ATOM   4504 2HB  ALA D 102    -122.360 -16.334-102.891  1.00  0.00           H  
ATOM   4505 3HB  ALA D 102    -121.913 -18.052-103.017  1.00  0.00           H  
ATOM   4506  N   GLU D 103    -121.826 -19.712-100.649  1.00  0.00           N  
ATOM   4507  CA  GLU D 103    -122.071 -21.073-100.187  1.00  0.00           C  
ATOM   4508  C   GLU D 103    -122.424 -21.098 -98.706  1.00  0.00           C  
ATOM   4509  O   GLU D 103    -123.227 -21.919 -98.262  1.00  0.00           O  
ATOM   4510  CB  GLU D 103    -120.845 -21.953-100.443  1.00  0.00           C  
ATOM   4511  CG  GLU D 103    -120.584 -22.254-101.912  1.00  0.00           C  
ATOM   4512  CD  GLU D 103    -119.339 -23.068-102.129  1.00  0.00           C  
ATOM   4513  OE1 GLU D 103    -118.630 -23.300-101.180  1.00  0.00           O  
ATOM   4514  OE2 GLU D 103    -119.097 -23.458-103.248  1.00  0.00           O1-
ATOM   4515  H   GLU D 103    -120.934 -19.488-101.066  1.00  0.00           H  
ATOM   4516  HA  GLU D 103    -122.917 -21.481-100.744  1.00  0.00           H  
ATOM   4517 1HB  GLU D 103    -119.958 -21.466-100.038  1.00  0.00           H  
ATOM   4518 2HB  GLU D 103    -120.964 -22.903 -99.923  1.00  0.00           H  
ATOM   4519 1HG  GLU D 103    -121.436 -22.800-102.317  1.00  0.00           H  
ATOM   4520 2HG  GLU D 103    -120.498 -21.314-102.455  1.00  0.00           H  
ATOM   4521  N   LEU D 104    -121.841 -20.210 -97.918  1.00  0.00           N  
ATOM   4522  CA  LEU D 104    -122.419 -19.940 -96.589  1.00  0.00           C  
ATOM   4523  C   LEU D 104    -123.728 -19.120 -96.592  1.00  0.00           C  
ATOM   4524  O   LEU D 104    -124.647 -19.399 -95.822  1.00  0.00           O  
ATOM   4525  CB  LEU D 104    -121.380 -19.207 -95.733  1.00  0.00           C  
ATOM   4526  CG  LEU D 104    -120.143 -20.025 -95.342  1.00  0.00           C  
ATOM   4527  CD1 LEU D 104    -119.138 -19.122 -94.638  1.00  0.00           C  
ATOM   4528  CD2 LEU D 104    -120.561 -21.181 -94.446  1.00  0.00           C  
ATOM   4529  H   LEU D 104    -121.010 -19.713 -98.203  1.00  0.00           H  
ATOM   4530  HA  LEU D 104    -122.655 -20.892 -96.115  1.00  0.00           H  
ATOM   4531 1HB  LEU D 104    -121.037 -18.329 -96.279  1.00  0.00           H  
ATOM   4532 2HB  LEU D 104    -121.860 -18.872 -94.813  1.00  0.00           H  
ATOM   4533  HG  LEU D 104    -119.666 -20.417 -96.241  1.00  0.00           H  
ATOM   4534 1HD1 LEU D 104    -118.259 -19.704 -94.360  1.00  0.00           H  
ATOM   4535 2HD1 LEU D 104    -118.841 -18.316 -95.308  1.00  0.00           H  
ATOM   4536 3HD1 LEU D 104    -119.593 -18.702 -93.741  1.00  0.00           H  
ATOM   4537 1HD2 LEU D 104    -119.682 -21.763 -94.168  1.00  0.00           H  
ATOM   4538 2HD2 LEU D 104    -121.036 -20.790 -93.546  1.00  0.00           H  
ATOM   4539 3HD2 LEU D 104    -121.265 -21.819 -94.981  1.00  0.00           H  
ATOM   4540  N   GLY D 105    -123.813 -18.109 -97.457  1.00  0.00           N  
ATOM   4541  CA  GLY D 105    -124.769 -17.001 -97.270  1.00  0.00           C  
ATOM   4542  C   GLY D 105    -126.221 -17.428 -97.459  1.00  0.00           C  
ATOM   4543  O   GLY D 105    -126.512 -18.348 -98.224  1.00  0.00           O  
ATOM   4544  H   GLY D 105    -123.207 -18.099 -98.265  1.00  0.00           H  
ATOM   4545 1HA  GLY D 105    -124.653 -16.586 -96.268  1.00  0.00           H  
ATOM   4546 2HA  GLY D 105    -124.543 -16.203 -97.976  1.00  0.00           H  
ATOM   4547  N   GLY D 106    -127.124 -16.750 -96.753  1.00  0.00           N  
ATOM   4548  CA  GLY D 106    -128.547 -17.037 -96.850  1.00  0.00           C  
ATOM   4549  C   GLY D 106    -129.018 -16.860 -98.276  1.00  0.00           C  
ATOM   4550  O   GLY D 106    -128.594 -15.935 -98.969  1.00  0.00           O  
ATOM   4551  H   GLY D 106    -126.813 -16.016 -96.134  1.00  0.00           H  
ATOM   4552 1HA  GLY D 106    -128.736 -18.057 -96.512  1.00  0.00           H  
ATOM   4553 2HA  GLY D 106    -129.098 -16.371 -96.185  1.00  0.00           H  
ATOM   4554  N   GLU D 107    -129.894 -17.750 -98.708  1.00  0.00           N  
ATOM   4555  CA  GLU D 107    -130.217 -17.869-100.117  1.00  0.00           C  
ATOM   4556  C   GLU D 107    -130.812 -16.582-100.677  1.00  0.00           C  
ATOM   4557  O   GLU D 107    -130.678 -16.291-101.866  1.00  0.00           O  
ATOM   4558  CB  GLU D 107    -131.191 -19.029-100.336  1.00  0.00           C  
ATOM   4559  CG  GLU D 107    -130.617 -20.402-100.014  1.00  0.00           C  
ATOM   4560  CD  GLU D 107    -130.696 -20.740 -98.551  1.00  0.00           C  
ATOM   4561  OE1 GLU D 107    -131.186 -19.932 -97.799  1.00  0.00           O  
ATOM   4562  OE2 GLU D 107    -130.267 -21.809 -98.185  1.00  0.00           O1-
ATOM   4563  H   GLU D 107    -130.350 -18.362 -98.046  1.00  0.00           H  
ATOM   4564  HA  GLU D 107    -129.298 -18.077-100.665  1.00  0.00           H  
ATOM   4565 1HB  GLU D 107    -132.076 -18.882 -99.716  1.00  0.00           H  
ATOM   4566 2HB  GLU D 107    -131.518 -19.038-101.376  1.00  0.00           H  
ATOM   4567 1HG  GLU D 107    -131.165 -21.155-100.579  1.00  0.00           H  
ATOM   4568 2HG  GLU D 107    -129.577 -20.432-100.334  1.00  0.00           H  
ATOM   4569  N   GLU D 108    -131.472 -15.805 -99.822  1.00  0.00           N  
ATOM   4570  CA  GLU D 108    -132.191 -14.621-100.279  1.00  0.00           C  
ATOM   4571  C   GLU D 108    -131.248 -13.611-100.927  1.00  0.00           C  
ATOM   4572  O   GLU D 108    -131.459 -13.192-102.065  1.00  0.00           O  
ATOM   4573  CB  GLU D 108    -132.930 -13.966 -99.111  1.00  0.00           C  
ATOM   4574  CG  GLU D 108    -133.744 -12.737 -99.492  1.00  0.00           C  
ATOM   4575  CD  GLU D 108    -134.476 -12.135 -98.325  1.00  0.00           C  
ATOM   4576  OE1 GLU D 108    -134.376 -12.668 -97.246  1.00  0.00           O  
ATOM   4577  OE2 GLU D 108    -135.137 -11.140 -98.513  1.00  0.00           O1-
ATOM   4578  H   GLU D 108    -131.478 -16.035 -98.839  1.00  0.00           H  
ATOM   4579  HA  GLU D 108    -132.922 -14.928-101.027  1.00  0.00           H  
ATOM   4580 1HB  GLU D 108    -133.608 -14.689 -98.657  1.00  0.00           H  
ATOM   4581 2HB  GLU D 108    -132.212 -13.667 -98.347  1.00  0.00           H  
ATOM   4582 1HG  GLU D 108    -133.076 -11.987 -99.914  1.00  0.00           H  
ATOM   4583 2HG  GLU D 108    -134.463 -13.015-100.262  1.00  0.00           H  
ATOM   4584  N   LEU D 109    -130.201 -13.216-100.203  1.00  0.00           N  
ATOM   4585  CA  LEU D 109    -128.902 -12.564-100.022  1.00  0.00           C  
ATOM   4586  C   LEU D 109    -128.021 -12.930-101.179  1.00  0.00           C  
ATOM   4587  O   LEU D 109    -127.113 -12.182-101.542  1.00  0.00           O  
ATOM   4588  CB  LEU D 109    -128.241 -12.990 -98.705  1.00  0.00           C  
ATOM   4589  CG  LEU D 109    -128.594 -12.141 -97.477  1.00  0.00           C  
ATOM   4590  CD1 LEU D 109    -130.103 -12.152 -97.270  1.00  0.00           C  
ATOM   4591  CD2 LEU D 109    -127.871 -12.687 -96.256  1.00  0.00           C  
ATOM   4592  H   LEU D 109    -130.655 -13.638 -99.406  1.00  0.00           H  
ATOM   4593  HA  LEU D 109    -129.056 -11.486-100.004  1.00  0.00           H  
ATOM   4594 1HB  LEU D 109    -128.527 -14.018 -98.490  1.00  0.00           H  
ATOM   4595 2HB  LEU D 109    -127.159 -12.955 -98.832  1.00  0.00           H  
ATOM   4596  HG  LEU D 109    -128.289 -11.108 -97.649  1.00  0.00           H  
ATOM   4597 1HD1 LEU D 109    -130.354 -11.547 -96.397  1.00  0.00           H  
ATOM   4598 2HD1 LEU D 109    -130.594 -11.738 -98.150  1.00  0.00           H  
ATOM   4599 3HD1 LEU D 109    -130.441 -13.174 -97.112  1.00  0.00           H  
ATOM   4600 1HD2 LEU D 109    -128.122 -12.083 -95.384  1.00  0.00           H  
ATOM   4601 2HD2 LEU D 109    -128.176 -13.719 -96.083  1.00  0.00           H  
ATOM   4602 3HD2 LEU D 109    -126.794 -12.651 -96.426  1.00  0.00           H  
ATOM   4603  N   ALA D 110    -128.357 -14.068-101.682  1.00  0.00           N  
ATOM   4604  CA  ALA D 110    -127.654 -14.841-102.698  1.00  0.00           C  
ATOM   4605  C   ALA D 110    -127.600 -14.089-104.022  1.00  0.00           C  
ATOM   4606  O   ALA D 110    -126.546 -13.999-104.652  1.00  0.00           O  
ATOM   4607  CB  ALA D 110    -128.319 -16.197-102.886  1.00  0.00           C  
ATOM   4608  H   ALA D 110    -129.217 -14.430-101.295  1.00  0.00           H  
ATOM   4609  HA  ALA D 110    -126.629 -14.994-102.359  1.00  0.00           H  
ATOM   4610 1HB  ALA D 110    -127.783 -16.762-103.649  1.00  0.00           H  
ATOM   4611 2HB  ALA D 110    -128.298 -16.747-101.946  1.00  0.00           H  
ATOM   4612 3HB  ALA D 110    -129.352 -16.054-103.201  1.00  0.00           H  
ATOM   4613  N   LEU D 111    -128.785 -13.564-104.396  1.00  0.00           N  
ATOM   4614  CA  LEU D 111    -128.870 -12.819-105.647  1.00  0.00           C  
ATOM   4615  C   LEU D 111    -127.979 -11.584-105.615  1.00  0.00           C  
ATOM   4616  O   LEU D 111    -127.310 -11.264-106.597  1.00  0.00           O  
ATOM   4617  CB  LEU D 111    -130.322 -12.404-105.917  1.00  0.00           C  
ATOM   4618  CG  LEU D 111    -130.561 -11.632-107.221  1.00  0.00           C  
ATOM   4619  CD1 LEU D 111    -130.138 -12.490-108.406  1.00  0.00           C  
ATOM   4620  CD2 LEU D 111    -132.030 -11.247-107.321  1.00  0.00           C  
ATOM   4621  H   LEU D 111    -129.614 -13.674-103.831  1.00  0.00           H  
ATOM   4622  HA  LEU D 111    -128.534 -13.465-106.458  1.00  0.00           H  
ATOM   4623 1HB  LEU D 111    -130.940 -13.301-105.946  1.00  0.00           H  
ATOM   4624 2HB  LEU D 111    -130.664 -11.778-105.094  1.00  0.00           H  
ATOM   4625  HG  LEU D 111    -129.949 -10.730-107.226  1.00  0.00           H  
ATOM   4626 1HD1 LEU D 111    -130.307 -11.940-109.331  1.00  0.00           H  
ATOM   4627 2HD1 LEU D 111    -129.079 -12.733-108.318  1.00  0.00           H  
ATOM   4628 3HD1 LEU D 111    -130.722 -13.408-108.417  1.00  0.00           H  
ATOM   4629 1HD2 LEU D 111    -132.200 -10.697-108.247  1.00  0.00           H  
ATOM   4630 2HD2 LEU D 111    -132.643 -12.149-107.317  1.00  0.00           H  
ATOM   4631 3HD2 LEU D 111    -132.300 -10.620-106.472  1.00  0.00           H  
ATOM   4632  N   GLU D 112    -128.013 -10.920-104.442  1.00  0.00           N  
ATOM   4633  CA  GLU D 112    -127.203  -9.719-104.279  1.00  0.00           C  
ATOM   4634  C   GLU D 112    -125.719 -10.032-104.415  1.00  0.00           C  
ATOM   4635  O   GLU D 112    -124.971  -9.280-105.038  1.00  0.00           O  
ATOM   4636  CB  GLU D 112    -127.475  -9.072-102.919  1.00  0.00           C  
ATOM   4637  CG  GLU D 112    -128.857  -8.449-102.784  1.00  0.00           C  
ATOM   4638  CD  GLU D 112    -129.065  -7.282-103.709  1.00  0.00           C  
ATOM   4639  OE1 GLU D 112    -128.142  -6.527-103.898  1.00  0.00           O  
ATOM   4640  OE2 GLU D 112    -130.148  -7.147-104.227  1.00  0.00           O1-
ATOM   4641  H   GLU D 112    -128.587 -11.234-103.673  1.00  0.00           H  
ATOM   4642  HA  GLU D 112    -127.473  -9.011-105.063  1.00  0.00           H  
ATOM   4643 1HB  GLU D 112    -127.367  -9.820-102.132  1.00  0.00           H  
ATOM   4644 2HB  GLU D 112    -126.737  -8.292-102.732  1.00  0.00           H  
ATOM   4645 1HG  GLU D 112    -129.609  -9.207-103.000  1.00  0.00           H  
ATOM   4646 2HG  GLU D 112    -128.998  -8.120-101.755  1.00  0.00           H  
ATOM   4647  N   ILE D 113    -125.346 -11.174-103.800  1.00  0.00           N  
ATOM   4648  CA  ILE D 113    -123.949 -11.590-103.857  1.00  0.00           C  
ATOM   4649  C   ILE D 113    -123.509 -11.851-105.292  1.00  0.00           C  
ATOM   4650  O   ILE D 113    -122.406 -11.479-105.691  1.00  0.00           O  
ATOM   4651  CB  ILE D 113    -123.719 -12.854-103.011  1.00  0.00           C  
ATOM   4652  CG1 ILE D 113    -123.893 -12.540-101.522  1.00  0.00           C  
ATOM   4653  CG2 ILE D 113    -122.336 -13.429-103.278  1.00  0.00           C  
ATOM   4654  CD1 ILE D 113    -123.955 -13.768-100.642  1.00  0.00           C  
ATOM   4655  H   ILE D 113    -126.010 -11.748-103.302  1.00  0.00           H  
ATOM   4656  HA  ILE D 113    -123.333 -10.788-103.453  1.00  0.00           H  
ATOM   4657  HB  ILE D 113    -124.468 -13.604-103.264  1.00  0.00           H  
ATOM   4658 1HG1 ILE D 113    -123.066 -11.918-101.182  1.00  0.00           H  
ATOM   4659 2HG1 ILE D 113    -124.811 -11.971-101.376  1.00  0.00           H  
ATOM   4660 1HG2 ILE D 113    -122.190 -14.322-102.671  1.00  0.00           H  
ATOM   4661 2HG2 ILE D 113    -122.247 -13.688-104.332  1.00  0.00           H  
ATOM   4662 3HG2 ILE D 113    -121.578 -12.689-103.022  1.00  0.00           H  
ATOM   4663 1HD1 ILE D 113    -124.080 -13.465 -99.603  1.00  0.00           H  
ATOM   4664 2HD1 ILE D 113    -124.800 -14.390-100.943  1.00  0.00           H  
ATOM   4665 3HD1 ILE D 113    -123.031 -14.335-100.745  1.00  0.00           H  
ATOM   4666  N   ALA D 114    -124.427 -12.503-106.032  1.00  0.00           N  
ATOM   4667  CA  ALA D 114    -124.131 -12.815-107.426  1.00  0.00           C  
ATOM   4668  C   ALA D 114    -123.921 -11.545-108.240  1.00  0.00           C  
ATOM   4669  O   ALA D 114    -123.018 -11.473-109.074  1.00  0.00           O  
ATOM   4670  CB  ALA D 114    -125.249 -13.652-108.031  1.00  0.00           C  
ATOM   4671  H   ALA D 114    -125.316 -12.782-105.644  1.00  0.00           H  
ATOM   4672  HA  ALA D 114    -123.205 -13.389-107.456  1.00  0.00           H  
ATOM   4673 1HB  ALA D 114    -125.013 -13.876-109.072  1.00  0.00           H  
ATOM   4674 2HB  ALA D 114    -125.348 -14.584-107.474  1.00  0.00           H  
ATOM   4675 3HB  ALA D 114    -126.184 -13.099-107.982  1.00  0.00           H  
ATOM   4676  N   ARG D 115    -124.797 -10.562-107.952  1.00  0.00           N  
ATOM   4677  CA  ARG D 115    -124.705  -9.291-108.662  1.00  0.00           C  
ATOM   4678  C   ARG D 115    -123.372  -8.606-108.394  1.00  0.00           C  
ATOM   4679  O   ARG D 115    -122.754  -8.051-109.302  1.00  0.00           O  
ATOM   4680  CB  ARG D 115    -125.839  -8.364-108.251  1.00  0.00           C  
ATOM   4681  CG  ARG D 115    -125.858  -7.022-108.964  1.00  0.00           C  
ATOM   4682  CD  ARG D 115    -126.990  -6.174-108.509  1.00  0.00           C  
ATOM   4683  NE  ARG D 115    -126.879  -5.832-107.099  1.00  0.00           N  
ATOM   4684  CZ  ARG D 115    -126.092  -4.854-106.610  1.00  0.00           C  
ATOM   4685  NH1 ARG D 115    -125.354  -4.134-107.425  1.00  0.00           N1+
ATOM   4686  NH2 ARG D 115    -126.061  -4.621-105.309  1.00  0.00           N  
ATOM   4687  H   ARG D 115    -125.517 -10.684-107.254  1.00  0.00           H  
ATOM   4688  HA  ARG D 115    -124.786  -9.486-109.732  1.00  0.00           H  
ATOM   4689 1HB  ARG D 115    -126.795  -8.852-108.440  1.00  0.00           H  
ATOM   4690 2HB  ARG D 115    -125.779  -8.168-107.180  1.00  0.00           H  
ATOM   4691 1HG  ARG D 115    -124.929  -6.490-108.763  1.00  0.00           H  
ATOM   4692 2HG  ARG D 115    -125.960  -7.181-110.038  1.00  0.00           H  
ATOM   4693 1HD  ARG D 115    -127.006  -5.248-109.084  1.00  0.00           H  
ATOM   4694 2HD  ARG D 115    -127.927  -6.708-108.657  1.00  0.00           H  
ATOM   4695  HE  ARG D 115    -127.431  -6.365-106.441  1.00  0.00           H  
ATOM   4696 1HH1 ARG D 115    -125.378  -4.311-108.419  1.00  0.00           H  
ATOM   4697 2HH1 ARG D 115    -124.765  -3.400-107.057  1.00  0.00           H  
ATOM   4698 1HH2 ARG D 115    -126.628  -5.176-104.683  1.00  0.00           H  
ATOM   4699 2HH2 ARG D 115    -125.472  -3.889-104.941  1.00  0.00           H  
ATOM   4700  N   ILE D 116    -122.972  -8.680-107.107  1.00  0.00           N  
ATOM   4701  CA  ILE D 116    -121.708  -8.063-106.717  1.00  0.00           C  
ATOM   4702  C   ILE D 116    -120.534  -8.707-107.444  1.00  0.00           C  
ATOM   4703  O   ILE D 116    -119.615  -8.019-107.889  1.00  0.00           O  
ATOM   4704  CB  ILE D 116    -121.491  -8.170-105.196  1.00  0.00           C  
ATOM   4705  CG1 ILE D 116    -122.507  -7.302-104.449  1.00  0.00           C  
ATOM   4706  CG2 ILE D 116    -120.071  -7.764-104.832  1.00  0.00           C  
ATOM   4707  CD1 ILE D 116    -122.548  -7.553-102.959  1.00  0.00           C  
ATOM   4708  H   ILE D 116    -123.526  -9.151-106.406  1.00  0.00           H  
ATOM   4709  HA  ILE D 116    -121.740  -7.008-106.987  1.00  0.00           H  
ATOM   4710  HB  ILE D 116    -121.659  -9.198-104.875  1.00  0.00           H  
ATOM   4711 1HG1 ILE D 116    -122.276  -6.249-104.612  1.00  0.00           H  
ATOM   4712 2HG1 ILE D 116    -123.505  -7.483-104.851  1.00  0.00           H  
ATOM   4713 1HG2 ILE D 116    -119.935  -7.845-103.753  1.00  0.00           H  
ATOM   4714 2HG2 ILE D 116    -119.364  -8.422-105.336  1.00  0.00           H  
ATOM   4715 3HG2 ILE D 116    -119.895  -6.735-105.144  1.00  0.00           H  
ATOM   4716 1HD1 ILE D 116    -123.291  -6.901-102.500  1.00  0.00           H  
ATOM   4717 2HD1 ILE D 116    -122.812  -8.594-102.773  1.00  0.00           H  
ATOM   4718 3HD1 ILE D 116    -121.569  -7.344-102.529  1.00  0.00           H  
ATOM   4719  N   LEU D 117    -120.619 -10.050-107.535  1.00  0.00           N  
ATOM   4720  CA  LEU D 117    -119.558 -10.788-108.209  1.00  0.00           C  
ATOM   4721  C   LEU D 117    -119.453 -10.384-109.674  1.00  0.00           C  
ATOM   4722  O   LEU D 117    -118.355 -10.225-110.207  1.00  0.00           O  
ATOM   4723  CB  LEU D 117    -119.813 -12.297-108.104  1.00  0.00           C  
ATOM   4724  CG  LEU D 117    -118.716 -13.198-108.685  1.00  0.00           C  
ATOM   4725  CD1 LEU D 117    -118.743 -14.549-107.982  1.00  0.00           C  
ATOM   4726  CD2 LEU D 117    -118.929 -13.357-110.182  1.00  0.00           C  
ATOM   4727  H   LEU D 117    -121.401 -10.557-107.147  1.00  0.00           H  
ATOM   4728  HA  LEU D 117    -118.612 -10.557-107.719  1.00  0.00           H  
ATOM   4729 1HB  LEU D 117    -119.934 -12.556-107.054  1.00  0.00           H  
ATOM   4730 2HB  LEU D 117    -120.742 -12.529-108.624  1.00  0.00           H  
ATOM   4731  HG  LEU D 117    -117.740 -12.747-108.503  1.00  0.00           H  
ATOM   4732 1HD1 LEU D 117    -117.963 -15.189-108.394  1.00  0.00           H  
ATOM   4733 2HD1 LEU D 117    -118.569 -14.407-106.915  1.00  0.00           H  
ATOM   4734 3HD1 LEU D 117    -119.714 -15.017-108.132  1.00  0.00           H  
ATOM   4735 1HD2 LEU D 117    -118.149 -13.998-110.595  1.00  0.00           H  
ATOM   4736 2HD2 LEU D 117    -119.903 -13.809-110.365  1.00  0.00           H  
ATOM   4737 3HD2 LEU D 117    -118.887 -12.379-110.662  1.00  0.00           H  
ATOM   4738  N   ALA D 118    -120.647 -10.230-110.283  1.00  0.00           N  
ATOM   4739  CA  ALA D 118    -120.685  -9.843-111.689  1.00  0.00           C  
ATOM   4740  C   ALA D 118    -120.050  -8.475-111.902  1.00  0.00           C  
ATOM   4741  O   ALA D 118    -119.317  -8.264-112.868  1.00  0.00           O  
ATOM   4742  CB  ALA D 118    -122.118  -9.846-112.201  1.00  0.00           C  
ATOM   4743  H   ALA D 118    -121.516 -10.376-109.790  1.00  0.00           H  
ATOM   4744  HA  ALA D 118    -120.106 -10.572-112.257  1.00  0.00           H  
ATOM   4745 1HB  ALA D 118    -122.130  -9.555-113.251  1.00  0.00           H  
ATOM   4746 2HB  ALA D 118    -122.539 -10.846-112.096  1.00  0.00           H  
ATOM   4747 3HB  ALA D 118    -122.712  -9.140-111.623  1.00  0.00           H  
ATOM   4748  N   GLU D 119    -120.373  -7.571-110.955  1.00  0.00           N  
ATOM   4749  CA  GLU D 119    -119.828  -6.222-111.041  1.00  0.00           C  
ATOM   4750  C   GLU D 119    -118.308  -6.234-110.951  1.00  0.00           C  
ATOM   4751  O   GLU D 119    -117.628  -5.511-111.679  1.00  0.00           O  
ATOM   4752  CB  GLU D 119    -120.407  -5.342-109.930  1.00  0.00           C  
ATOM   4753  CG  GLU D 119    -121.882  -5.005-110.100  1.00  0.00           C  
ATOM   4754  CD  GLU D 119    -122.435  -4.206-108.953  1.00  0.00           C  
ATOM   4755  OE1 GLU D 119    -121.729  -4.015-107.992  1.00  0.00           O  
ATOM   4756  OE2 GLU D 119    -123.565  -3.788-109.037  1.00  0.00           O1-
ATOM   4757  H   GLU D 119    -120.984  -7.807-110.186  1.00  0.00           H  
ATOM   4758  HA  GLU D 119    -120.107  -5.797-112.005  1.00  0.00           H  
ATOM   4759 1HB  GLU D 119    -120.288  -5.843-108.969  1.00  0.00           H  
ATOM   4760 2HB  GLU D 119    -119.852  -4.406-109.882  1.00  0.00           H  
ATOM   4761 1HG  GLU D 119    -122.008  -4.433-111.020  1.00  0.00           H  
ATOM   4762 2HG  GLU D 119    -122.447  -5.930-110.199  1.00  0.00           H  
ATOM   4763  N   LEU D 120    -117.824  -7.088-110.026  1.00  0.00           N  
ATOM   4764  CA  LEU D 120    -116.382  -7.197-109.839  1.00  0.00           C  
ATOM   4765  C   LEU D 120    -115.699  -7.695-111.108  1.00  0.00           C  
ATOM   4766  O   LEU D 120    -114.637  -7.202-111.487  1.00  0.00           O  
ATOM   4767  CB  LEU D 120    -116.068  -8.146-108.676  1.00  0.00           C  
ATOM   4768  CG  LEU D 120    -114.586  -8.274-108.302  1.00  0.00           C  
ATOM   4769  CD1 LEU D 120    -114.463  -8.668-106.837  1.00  0.00           C  
ATOM   4770  CD2 LEU D 120    -113.922  -9.304-109.204  1.00  0.00           C  
ATOM   4771  H   LEU D 120    -118.438  -7.656-109.459  1.00  0.00           H  
ATOM   4772  HA  LEU D 120    -115.988  -6.209-109.602  1.00  0.00           H  
ATOM   4773 1HB  LEU D 120    -116.603  -7.801-107.793  1.00  0.00           H  
ATOM   4774 2HB  LEU D 120    -116.433  -9.141-108.930  1.00  0.00           H  
ATOM   4775  HG  LEU D 120    -114.094  -7.309-108.431  1.00  0.00           H  
ATOM   4776 1HD1 LEU D 120    -113.409  -8.758-106.572  1.00  0.00           H  
ATOM   4777 2HD1 LEU D 120    -114.928  -7.904-106.214  1.00  0.00           H  
ATOM   4778 3HD1 LEU D 120    -114.960  -9.623-106.674  1.00  0.00           H  
ATOM   4779 1HD2 LEU D 120    -112.868  -9.394-108.939  1.00  0.00           H  
ATOM   4780 2HD2 LEU D 120    -114.412 -10.270-109.075  1.00  0.00           H  
ATOM   4781 3HD2 LEU D 120    -114.009  -8.989-110.243  1.00  0.00           H  
ATOM   4782  N   ALA D 121    -116.366  -8.688-111.730  1.00  0.00           N  
ATOM   4783  CA  ALA D 121    -115.820  -9.254-112.958  1.00  0.00           C  
ATOM   4784  C   ALA D 121    -115.731  -8.203-114.057  1.00  0.00           C  
ATOM   4785  O   ALA D 121    -114.747  -8.143-114.794  1.00  0.00           O  
ATOM   4786  CB  ALA D 121    -116.665 -10.432-113.421  1.00  0.00           C  
ATOM   4787  H   ALA D 121    -117.236  -9.050-111.366  1.00  0.00           H  
ATOM   4788  HA  ALA D 121    -114.809  -9.605-112.749  1.00  0.00           H  
ATOM   4789 1HB  ALA D 121    -116.244 -10.843-114.338  1.00  0.00           H  
ATOM   4790 2HB  ALA D 121    -116.671 -11.202-112.648  1.00  0.00           H  
ATOM   4791 3HB  ALA D 121    -117.684 -10.098-113.607  1.00  0.00           H  
ATOM   4792  N   GLU D 122    -116.805  -7.390-114.121  1.00  0.00           N  
ATOM   4793  CA  GLU D 122    -116.845  -6.338-115.130  1.00  0.00           C  
ATOM   4794  C   GLU D 122    -115.712  -5.340-114.931  1.00  0.00           C  
ATOM   4795  O   GLU D 122    -115.083  -4.900-115.893  1.00  0.00           O  
ATOM   4796  CB  GLU D 122    -118.191  -5.611-115.090  1.00  0.00           C  
ATOM   4797  CG  GLU D 122    -119.369  -6.442-115.580  1.00  0.00           C  
ATOM   4798  CD  GLU D 122    -120.684  -5.725-115.451  1.00  0.00           C  
ATOM   4799  OE1 GLU D 122    -120.704  -4.654-114.892  1.00  0.00           O  
ATOM   4800  OE2 GLU D 122    -121.671  -6.248-115.914  1.00  0.00           O1-
ATOM   4801  H   GLU D 122    -117.583  -7.491-113.485  1.00  0.00           H  
ATOM   4802  HA  GLU D 122    -116.725  -6.797-116.113  1.00  0.00           H  
ATOM   4803 1HB  GLU D 122    -118.405  -5.298-114.069  1.00  0.00           H  
ATOM   4804 2HB  GLU D 122    -118.138  -4.713-115.705  1.00  0.00           H  
ATOM   4805 1HG  GLU D 122    -119.210  -6.700-116.626  1.00  0.00           H  
ATOM   4806 2HG  GLU D 122    -119.409  -7.369-115.008  1.00  0.00           H  
ATOM   4807  N   VAL D 123    -115.494  -5.015-113.638  1.00  0.00           N  
ATOM   4808  CA  VAL D 123    -114.434  -4.068-113.310  1.00  0.00           C  
ATOM   4809  C   VAL D 123    -113.071  -4.600-113.730  1.00  0.00           C  
ATOM   4810  O   VAL D 123    -112.240  -3.860-114.254  1.00  0.00           O  
ATOM   4811  CB  VAL D 123    -114.425  -3.779-111.797  1.00  0.00           C  
ATOM   4812  CG1 VAL D 123    -113.204  -2.954-111.420  1.00  0.00           C  
ATOM   4813  CG2 VAL D 123    -115.705  -3.060-111.401  1.00  0.00           C  
ATOM   4814  H   VAL D 123    -116.048  -5.412-112.893  1.00  0.00           H  
ATOM   4815  HA  VAL D 123    -114.625  -3.136-113.843  1.00  0.00           H  
ATOM   4816  HB  VAL D 123    -114.355  -4.723-111.257  1.00  0.00           H  
ATOM   4817 1HG1 VAL D 123    -113.214  -2.760-110.347  1.00  0.00           H  
ATOM   4818 2HG1 VAL D 123    -112.300  -3.504-111.680  1.00  0.00           H  
ATOM   4819 3HG1 VAL D 123    -113.223  -2.008-111.960  1.00  0.00           H  
ATOM   4820 1HG2 VAL D 123    -115.693  -2.859-110.329  1.00  0.00           H  
ATOM   4821 2HG2 VAL D 123    -115.779  -2.118-111.945  1.00  0.00           H  
ATOM   4822 3HG2 VAL D 123    -116.565  -3.686-111.642  1.00  0.00           H  
ATOM   4823  N   ALA D 124    -112.895  -5.912-113.470  1.00  0.00           N  
ATOM   4824  CA  ALA D 124    -111.630  -6.547-113.823  1.00  0.00           C  
ATOM   4825  C   ALA D 124    -111.391  -6.495-115.327  1.00  0.00           C  
ATOM   4826  O   ALA D 124    -110.275  -6.239-115.779  1.00  0.00           O  
ATOM   4827  CB  ALA D 124    -111.605  -7.986-113.332  1.00  0.00           C  
ATOM   4828  H   ALA D 124    -113.618  -6.466-113.036  1.00  0.00           H  
ATOM   4829  HA  ALA D 124    -110.827  -5.993-113.337  1.00  0.00           H  
ATOM   4830 1HB  ALA D 124    -110.654  -8.447-113.604  1.00  0.00           H  
ATOM   4831 2HB  ALA D 124    -111.719  -8.004-112.248  1.00  0.00           H  
ATOM   4832 3HB  ALA D 124    -112.421  -8.542-113.791  1.00  0.00           H  
ATOM   4833  N   LEU D 125    -112.493  -6.750-116.063  1.00  0.00           N  
ATOM   4834  CA  LEU D 125    -112.399  -6.730-117.518  1.00  0.00           C  
ATOM   4835  C   LEU D 125    -112.000  -5.350-118.026  1.00  0.00           C  
ATOM   4836  O   LEU D 125    -111.185  -5.227-118.941  1.00  0.00           O  
ATOM   4837  CB  LEU D 125    -113.739  -7.143-118.141  1.00  0.00           C  
ATOM   4838  CG  LEU D 125    -114.133  -8.614-117.955  1.00  0.00           C  
ATOM   4839  CD1 LEU D 125    -115.553  -8.827-118.459  1.00  0.00           C  
ATOM   4840  CD2 LEU D 125    -113.149  -9.503-118.701  1.00  0.00           C  
ATOM   4841  H   LEU D 125    -113.382  -6.955-115.630  1.00  0.00           H  
ATOM   4842  HA  LEU D 125    -111.634  -7.443-117.824  1.00  0.00           H  
ATOM   4843 1HB  LEU D 125    -114.527  -6.531-117.707  1.00  0.00           H  
ATOM   4844 2HB  LEU D 125    -113.700  -6.944-119.212  1.00  0.00           H  
ATOM   4845  HG  LEU D 125    -114.115  -8.864-116.893  1.00  0.00           H  
ATOM   4846 1HD1 LEU D 125    -115.834  -9.872-118.327  1.00  0.00           H  
ATOM   4847 2HD1 LEU D 125    -116.239  -8.193-117.895  1.00  0.00           H  
ATOM   4848 3HD1 LEU D 125    -115.607  -8.568-119.516  1.00  0.00           H  
ATOM   4849 1HD2 LEU D 125    -113.429 -10.547-118.567  1.00  0.00           H  
ATOM   4850 2HD2 LEU D 125    -113.167  -9.254-119.762  1.00  0.00           H  
ATOM   4851 3HD2 LEU D 125    -112.144  -9.343-118.308  1.00  0.00           H  
ATOM   4852  N   GLU D 126    -112.616  -4.335-117.385  1.00  0.00           N  
ATOM   4853  CA  GLU D 126    -112.320  -2.961-117.775  1.00  0.00           C  
ATOM   4854  C   GLU D 126    -110.852  -2.627-117.544  1.00  0.00           C  
ATOM   4855  O   GLU D 126    -110.217  -1.974-118.371  1.00  0.00           O  
ATOM   4856  CB  GLU D 126    -113.204  -1.983-116.998  1.00  0.00           C  
ATOM   4857  CG  GLU D 126    -114.675  -2.019-117.388  1.00  0.00           C  
ATOM   4858  CD  GLU D 126    -115.524  -1.104-116.550  1.00  0.00           C  
ATOM   4859  OE1 GLU D 126    -115.011  -0.540-115.615  1.00  0.00           O  
ATOM   4860  OE2 GLU D 126    -116.688  -0.970-116.847  1.00  0.00           O1-
ATOM   4861  H   GLU D 126    -113.277  -4.503-116.640  1.00  0.00           H  
ATOM   4862  HA  GLU D 126    -112.529  -2.852-118.839  1.00  0.00           H  
ATOM   4863 1HB  GLU D 126    -113.135  -2.199-115.932  1.00  0.00           H  
ATOM   4864 2HB  GLU D 126    -112.842  -0.966-117.150  1.00  0.00           H  
ATOM   4865 1HG  GLU D 126    -114.770  -1.729-118.434  1.00  0.00           H  
ATOM   4866 2HG  GLU D 126    -115.042  -3.040-117.288  1.00  0.00           H  
ATOM   4867  N   VAL D 127    -110.360  -3.110-116.385  1.00  0.00           N  
ATOM   4868  CA  VAL D 127    -108.964  -2.861-116.045  1.00  0.00           C  
ATOM   4869  C   VAL D 127    -108.026  -3.491-117.066  1.00  0.00           C  
ATOM   4870  O   VAL D 127    -107.028  -2.888-117.462  1.00  0.00           O  
ATOM   4871  CB  VAL D 127    -108.646  -3.424-114.647  1.00  0.00           C  
ATOM   4872  CG1 VAL D 127    -107.152  -3.350-114.369  1.00  0.00           C  
ATOM   4873  CG2 VAL D 127    -109.430  -2.659-113.591  1.00  0.00           C  
ATOM   4874  H   VAL D 127    -110.935  -3.640-115.745  1.00  0.00           H  
ATOM   4875  HA  VAL D 127    -108.796  -1.783-116.035  1.00  0.00           H  
ATOM   4876  HB  VAL D 127    -108.927  -4.478-114.617  1.00  0.00           H  
ATOM   4877 1HG1 VAL D 127    -106.946  -3.752-113.377  1.00  0.00           H  
ATOM   4878 2HG1 VAL D 127    -106.614  -3.933-115.116  1.00  0.00           H  
ATOM   4879 3HG1 VAL D 127    -106.826  -2.311-114.414  1.00  0.00           H  
ATOM   4880 1HG2 VAL D 127    -109.202  -3.063-112.604  1.00  0.00           H  
ATOM   4881 2HG2 VAL D 127    -109.154  -1.606-113.625  1.00  0.00           H  
ATOM   4882 3HG2 VAL D 127    -110.498  -2.761-113.786  1.00  0.00           H  
ATOM   4883  N   LEU D 128    -108.404  -4.723-117.464  1.00  0.00           N  
ATOM   4884  CA  LEU D 128    -107.592  -5.439-118.442  1.00  0.00           C  
ATOM   4885  C   LEU D 128    -107.538  -4.689-119.767  1.00  0.00           C  
ATOM   4886  O   LEU D 128    -106.485  -4.600-120.399  1.00  0.00           O  
ATOM   4887  CB  LEU D 128    -108.153  -6.848-118.668  1.00  0.00           C  
ATOM   4888  CG  LEU D 128    -108.004  -7.820-117.489  1.00  0.00           C  
ATOM   4889  CD1 LEU D 128    -108.764  -9.104-117.792  1.00  0.00           C  
ATOM   4890  CD2 LEU D 128    -106.530  -8.101-117.245  1.00  0.00           C  
ATOM   4891  H   LEU D 128    -109.237  -5.164-117.100  1.00  0.00           H  
ATOM   4892  HA  LEU D 128    -106.578  -5.523-118.053  1.00  0.00           H  
ATOM   4893 1HB  LEU D 128    -109.214  -6.767-118.899  1.00  0.00           H  
ATOM   4894 2HB  LEU D 128    -107.647  -7.290-119.526  1.00  0.00           H  
ATOM   4895  HG  LEU D 128    -108.443  -7.376-116.595  1.00  0.00           H  
ATOM   4896 1HD1 LEU D 128    -108.659  -9.795-116.954  1.00  0.00           H  
ATOM   4897 2HD1 LEU D 128    -109.819  -8.876-117.943  1.00  0.00           H  
ATOM   4898 3HD1 LEU D 128    -108.358  -9.563-118.693  1.00  0.00           H  
ATOM   4899 1HD2 LEU D 128    -106.425  -8.790-116.408  1.00  0.00           H  
ATOM   4900 2HD2 LEU D 128    -106.091  -8.546-118.139  1.00  0.00           H  
ATOM   4901 3HD2 LEU D 128    -106.014  -7.168-117.014  1.00  0.00           H  
ATOM   4902  N   LEU D 129    -108.723  -4.162-120.143  1.00  0.00           N  
ATOM   4903  CA  LEU D 129    -108.808  -3.418-121.393  1.00  0.00           C  
ATOM   4904  C   LEU D 129    -107.840  -2.243-121.402  1.00  0.00           C  
ATOM   4905  O   LEU D 129    -107.116  -2.029-122.374  1.00  0.00           O  
ATOM   4906  CB  LEU D 129    -110.239  -2.912-121.611  1.00  0.00           C  
ATOM   4907  CG  LEU D 129    -110.464  -2.080-122.880  1.00  0.00           C  
ATOM   4908  CD1 LEU D 129    -110.151  -2.928-124.106  1.00  0.00           C  
ATOM   4909  CD2 LEU D 129    -111.900  -1.581-122.913  1.00  0.00           C  
ATOM   4910  H   LEU D 129    -109.553  -4.272-119.578  1.00  0.00           H  
ATOM   4911  HA  LEU D 129    -108.543  -4.086-122.212  1.00  0.00           H  
ATOM   4912 1HB  LEU D 129    -110.908  -3.770-121.656  1.00  0.00           H  
ATOM   4913 2HB  LEU D 129    -110.525  -2.298-120.758  1.00  0.00           H  
ATOM   4914  HG  LEU D 129    -109.784  -1.228-122.883  1.00  0.00           H  
ATOM   4915 1HD1 LEU D 129    -110.311  -2.337-125.007  1.00  0.00           H  
ATOM   4916 2HD1 LEU D 129    -109.113  -3.255-124.067  1.00  0.00           H  
ATOM   4917 3HD1 LEU D 129    -110.806  -3.799-124.123  1.00  0.00           H  
ATOM   4918 1HD2 LEU D 129    -112.060  -0.989-123.814  1.00  0.00           H  
ATOM   4919 2HD2 LEU D 129    -112.582  -2.432-122.912  1.00  0.00           H  
ATOM   4920 3HD2 LEU D 129    -112.092  -0.963-122.034  1.00  0.00           H  
ATOM   4921  N   GLU D 130    -107.830  -1.481-120.313  1.00  0.00           N  
ATOM   4922  CA  GLU D 130    -106.950  -0.326-120.193  1.00  0.00           C  
ATOM   4923  C   GLU D 130    -105.490  -0.726-120.357  1.00  0.00           C  
ATOM   4924  O   GLU D 130    -104.744  -0.100-121.110  1.00  0.00           O  
ATOM   4925  CB  GLU D 130    -107.152   0.360-118.840  1.00  0.00           C  
ATOM   4926  CG  GLU D 130    -108.486   1.076-118.690  1.00  0.00           C  
ATOM   4927  CD  GLU D 130    -108.615   2.269-119.595  1.00  0.00           C  
ATOM   4928  OE1 GLU D 130    -107.868   3.203-119.426  1.00  0.00           O  
ATOM   4929  OE2 GLU D 130    -109.461   2.247-120.459  1.00  0.00           O1-
ATOM   4930  H   GLU D 130    -108.450  -1.710-119.548  1.00  0.00           H  
ATOM   4931  HA  GLU D 130    -107.198   0.382-120.983  1.00  0.00           H  
ATOM   4932 1HB  GLU D 130    -107.078  -0.380-118.042  1.00  0.00           H  
ATOM   4933 2HB  GLU D 130    -106.360   1.092-118.681  1.00  0.00           H  
ATOM   4934 1HG  GLU D 130    -109.290   0.375-118.917  1.00  0.00           H  
ATOM   4935 2HG  GLU D 130    -108.601   1.397-117.656  1.00  0.00           H  
ATOM   4936  N   LEU D 131    -105.072  -1.765-119.658  1.00  0.00           N  
ATOM   4937  CA  LEU D 131    -103.674  -2.171-119.698  1.00  0.00           C  
ATOM   4938  C   LEU D 131    -103.254  -2.727-121.061  1.00  0.00           C
[truncated: 3,184,164 more chars]
