# Supplementary material for: Blueprinting extendable nanomaterials with standardized protein blocks
Source: Nature. 2024 Mar 13;627(8005):898–904. doi: 10.1038/s41586-024-07188-4 (PMC10972742; doi:10.1038/s41586-024-07188-4)
Supplement: Supplementary file 4 — Design models with ideal backbones as well as experimentally determined structures for comparison. For reference to design names, see Supplementary Fig. 1. [file 41586_2024_7188_MOESM4_ESM.zip › TT_rail+_tie+_design.pdb]

ATOM      1  N   PRO A   1     -54.361 -76.241 -51.827  1.00  0.00           N  
ATOM      2  CA  PRO A   1     -53.310 -75.323 -51.405  1.00  0.00           C  
ATOM      3  C   PRO A   1     -51.933 -75.844 -51.796  1.00  0.00           C  
ATOM      4  O   PRO A   1     -51.111 -75.107 -52.339  1.00  0.00           O  
ATOM      5  CB  PRO A   1     -53.484 -75.275 -49.883  1.00  0.00           C  
ATOM      6  CG  PRO A   1     -54.089 -76.593 -49.543  1.00  0.00           C  
ATOM      7  CD  PRO A   1     -54.979 -76.911 -50.715  1.00  0.00           C  
ATOM      8 1H   PRO A   1     -53.885 -76.877 -52.437  1.00  0.00           H  
ATOM      9 2H   PRO A   1     -54.987 -75.677 -52.340  1.00  0.00           H  
ATOM     10  HA  PRO A   1     -53.491 -74.335 -51.853  1.00  0.00           H  
ATOM     11 1HB  PRO A   1     -52.510 -75.114 -49.398  1.00  0.00           H  
ATOM     12 2HB  PRO A   1     -54.125 -74.426 -49.605  1.00  0.00           H  
ATOM     13 1HG  PRO A   1     -53.301 -77.347 -49.394  1.00  0.00           H  
ATOM     14 2HG  PRO A   1     -54.646 -76.523 -48.597  1.00  0.00           H  
ATOM     15 1HD  PRO A   1     -54.997 -77.999 -50.880  1.00  0.00           H  
ATOM     16 2HD  PRO A   1     -55.992 -76.531 -50.521  1.00  0.00           H  
ATOM     17  N   GLU A   2     -51.735 -77.144 -51.493  1.00  0.00           N  
ATOM     18  CA  GLU A   2     -50.457 -77.765 -51.816  1.00  0.00           C  
ATOM     19  C   GLU A   2     -50.207 -77.759 -53.319  1.00  0.00           C  
ATOM     20  O   GLU A   2     -49.091 -77.499 -53.771  1.00  0.00           O  
ATOM     21  CB  GLU A   2     -50.413 -79.201 -51.287  1.00  0.00           C  
ATOM     22  CG  GLU A   2     -50.343 -79.311 -49.771  1.00  0.00           C  
ATOM     23  CD  GLU A   2     -50.381 -80.733 -49.285  1.00  0.00           C  
ATOM     24  OE1 GLU A   2     -50.573 -81.611 -50.091  1.00  0.00           O  
ATOM     25  OE2 GLU A   2     -50.219 -80.941 -48.106  1.00  0.00           O1-
ATOM     26  H   GLU A   2     -52.453 -77.697 -51.046  1.00  0.00           H  
ATOM     27  HA  GLU A   2     -49.663 -77.192 -51.337  1.00  0.00           H  
ATOM     28 1HB  GLU A   2     -51.301 -79.738 -51.621  1.00  0.00           H  
ATOM     29 2HB  GLU A   2     -49.545 -79.714 -51.700  1.00  0.00           H  
ATOM     30 1HG  GLU A   2     -49.420 -78.846 -49.426  1.00  0.00           H  
ATOM     31 2HG  GLU A   2     -51.178 -78.761 -49.339  1.00  0.00           H  
ATOM     32  N   ILE A   3     -51.297 -78.057 -54.054  1.00  0.00           N  
ATOM     33  CA  ILE A   3     -51.193 -78.083 -55.508  1.00  0.00           C  
ATOM     34  C   ILE A   3     -50.814 -76.712 -56.057  1.00  0.00           C  
ATOM     35  O   ILE A   3     -49.995 -76.603 -56.969  1.00  0.00           O  
ATOM     36  CB  ILE A   3     -52.515 -78.545 -56.145  1.00  0.00           C  
ATOM     37  CG1 ILE A   3     -52.777 -80.019 -55.823  1.00  0.00           C  
ATOM     38  CG2 ILE A   3     -52.487 -78.324 -57.650  1.00  0.00           C  
ATOM     39  CD1 ILE A   3     -54.173 -80.482 -56.172  1.00  0.00           C  
ATOM     40  H   ILE A   3     -52.186 -78.264 -53.621  1.00  0.00           H  
ATOM     41  HA  ILE A   3     -50.411 -78.789 -55.786  1.00  0.00           H  
ATOM     42  HB  ILE A   3     -53.343 -77.978 -55.720  1.00  0.00           H  
ATOM     43 1HG1 ILE A   3     -52.066 -80.642 -56.363  1.00  0.00           H  
ATOM     44 2HG1 ILE A   3     -52.619 -80.192 -54.757  1.00  0.00           H  
ATOM     45 1HG2 ILE A   3     -53.429 -78.657 -58.084  1.00  0.00           H  
ATOM     46 2HG2 ILE A   3     -52.346 -77.265 -57.859  1.00  0.00           H  
ATOM     47 3HG2 ILE A   3     -51.666 -78.893 -58.086  1.00  0.00           H  
ATOM     48 1HD1 ILE A   3     -54.283 -81.536 -55.914  1.00  0.00           H  
ATOM     49 2HD1 ILE A   3     -54.903 -79.894 -55.614  1.00  0.00           H  
ATOM     50 3HD1 ILE A   3     -54.342 -80.352 -57.240  1.00  0.00           H  
ATOM     51  N   GLY A   4     -51.454 -75.689 -55.455  1.00  0.00           N  
ATOM     52  CA  GLY A   4     -51.179 -74.324 -55.887  1.00  0.00           C  
ATOM     53  C   GLY A   4     -49.719 -73.957 -55.657  1.00  0.00           C  
ATOM     54  O   GLY A   4     -49.089 -73.318 -56.501  1.00  0.00           O  
ATOM     55  H   GLY A   4     -52.111 -75.888 -54.715  1.00  0.00           H  
ATOM     56 1HA  GLY A   4     -51.422 -74.221 -56.945  1.00  0.00           H  
ATOM     57 2HA  GLY A   4     -51.822 -73.634 -55.342  1.00  0.00           H  
ATOM     58  N   ARG A   5     -49.228 -74.392 -54.479  1.00  0.00           N  
ATOM     59  CA  ARG A   5     -47.839 -74.108 -54.137  1.00  0.00           C  
ATOM     60  C   ARG A   5     -46.882 -74.753 -55.130  1.00  0.00           C  
ATOM     61  O   ARG A   5     -45.891 -74.145 -55.536  1.00  0.00           O  
ATOM     62  CB  ARG A   5     -47.520 -74.606 -52.734  1.00  0.00           C  
ATOM     63  CG  ARG A   5     -48.173 -73.816 -51.612  1.00  0.00           C  
ATOM     64  CD  ARG A   5     -47.862 -74.396 -50.280  1.00  0.00           C  
ATOM     65  NE  ARG A   5     -48.485 -73.644 -49.202  1.00  0.00           N  
ATOM     66  CZ  ARG A   5     -48.490 -74.021 -47.909  1.00  0.00           C  
ATOM     67  NH1 ARG A   5     -47.904 -75.141 -47.550  1.00  0.00           N1+
ATOM     68  NH2 ARG A   5     -49.085 -73.266 -47.003  1.00  0.00           N  
ATOM     69  H   ARG A   5     -49.799 -74.909 -53.826  1.00  0.00           H  
ATOM     70  HA  ARG A   5     -47.689 -73.027 -54.164  1.00  0.00           H  
ATOM     71 1HB  ARG A   5     -47.838 -75.643 -52.636  1.00  0.00           H  
ATOM     72 2HB  ARG A   5     -46.443 -74.577 -52.574  1.00  0.00           H  
ATOM     73 1HG  ARG A   5     -47.810 -72.787 -51.631  1.00  0.00           H  
ATOM     74 2HG  ARG A   5     -49.256 -73.821 -51.744  1.00  0.00           H  
ATOM     75 1HD  ARG A   5     -48.229 -75.421 -50.235  1.00  0.00           H  
ATOM     76 2HD  ARG A   5     -46.784 -74.388 -50.122  1.00  0.00           H  
ATOM     77  HE  ARG A   5     -48.946 -72.775 -49.441  1.00  0.00           H  
ATOM     78 1HH1 ARG A   5     -47.449 -75.719 -48.242  1.00  0.00           H  
ATOM     79 2HH1 ARG A   5     -47.908 -75.424 -46.580  1.00  0.00           H  
ATOM     80 1HH2 ARG A   5     -49.536 -72.404 -47.279  1.00  0.00           H  
ATOM     81 2HH2 ARG A   5     -49.089 -73.549 -46.034  1.00  0.00           H  
ATOM     82  N   LYS A   6     -47.234 -76.004 -55.490  1.00  0.00           N  
ATOM     83  CA  LYS A   6     -46.402 -76.734 -56.438  1.00  0.00           C  
ATOM     84  C   LYS A   6     -46.353 -76.028 -57.786  1.00  0.00           C  
ATOM     85  O   LYS A   6     -45.297 -75.940 -58.413  1.00  0.00           O  
ATOM     86  CB  LYS A   6     -46.916 -78.164 -56.611  1.00  0.00           C  
ATOM     87  CG  LYS A   6     -46.699 -79.062 -55.401  1.00  0.00           C  
ATOM     88  CD  LYS A   6     -47.254 -80.458 -55.641  1.00  0.00           C  
ATOM     89  CE  LYS A   6     -47.048 -81.353 -54.428  1.00  0.00           C  
ATOM     90  NZ  LYS A   6     -47.621 -82.710 -54.635  1.00  0.00           N1+
ATOM     91  H   LYS A   6     -48.062 -76.449 -55.118  1.00  0.00           H  
ATOM     92  HA  LYS A   6     -45.385 -76.774 -56.046  1.00  0.00           H  
ATOM     93 1HB  LYS A   6     -47.985 -78.142 -56.825  1.00  0.00           H  
ATOM     94 2HB  LYS A   6     -46.422 -78.627 -57.465  1.00  0.00           H  
ATOM     95 1HG  LYS A   6     -45.631 -79.136 -55.189  1.00  0.00           H  
ATOM     96 2HG  LYS A   6     -47.194 -78.628 -54.533  1.00  0.00           H  
ATOM     97 1HD  LYS A   6     -48.322 -80.393 -55.858  1.00  0.00           H  
ATOM     98 2HD  LYS A   6     -46.754 -80.906 -56.500  1.00  0.00           H  
ATOM     99 1HE  LYS A   6     -45.984 -81.449 -54.224  1.00  0.00           H  
ATOM    100 2HE  LYS A   6     -47.524 -80.901 -53.558  1.00  0.00           H  
ATOM    101 1HZ  LYS A   6     -47.465 -83.272 -53.809  1.00  0.00           H  
ATOM    102 2HZ  LYS A   6     -48.614 -82.635 -54.808  1.00  0.00           H  
ATOM    103 3HZ  LYS A   6     -47.175 -83.148 -55.428  1.00  0.00           H  
ATOM    104  N   GLY A   7     -47.542 -75.536 -58.187  1.00  0.00           N  
ATOM    105  CA  GLY A   7     -47.631 -74.834 -59.462  1.00  0.00           C  
ATOM    106  C   GLY A   7     -46.763 -73.582 -59.463  1.00  0.00           C  
ATOM    107  O   GLY A   7     -46.090 -73.282 -60.449  1.00  0.00           O  
ATOM    108  H   GLY A   7     -48.351 -75.663 -57.597  1.00  0.00           H  
ATOM    109 1HA  GLY A   7     -47.318 -75.499 -60.266  1.00  0.00           H  
ATOM    110 2HA  GLY A   7     -48.668 -74.562 -59.656  1.00  0.00           H  
ATOM    111  N   VAL A   8     -46.818 -72.880 -58.313  1.00  0.00           N  
ATOM    112  CA  VAL A   8     -46.031 -71.660 -58.183  1.00  0.00           C  
ATOM    113  C   VAL A   8     -44.540 -71.951 -58.298  1.00  0.00           C  
ATOM    114  O   VAL A   8     -43.800 -71.206 -58.940  1.00  0.00           O  
ATOM    115  CB  VAL A   8     -46.317 -70.983 -56.829  1.00  0.00           C  
ATOM    116  CG1 VAL A   8     -45.357 -69.825 -56.601  1.00  0.00           C  
ATOM    117  CG2 VAL A   8     -47.760 -70.504 -56.784  1.00  0.00           C  
ATOM    118  H   VAL A   8     -47.393 -73.181 -57.538  1.00  0.00           H  
ATOM    119  HA  VAL A   8     -46.317 -70.977 -58.983  1.00  0.00           H  
ATOM    120  HB  VAL A   8     -46.148 -71.704 -56.030  1.00  0.00           H  
ATOM    121 1HG1 VAL A   8     -45.573 -69.357 -55.639  1.00  0.00           H  
ATOM    122 2HG1 VAL A   8     -44.332 -70.196 -56.601  1.00  0.00           H  
ATOM    123 3HG1 VAL A   8     -45.477 -69.089 -57.395  1.00  0.00           H  
ATOM    124 1HG2 VAL A   8     -47.955 -70.026 -55.824  1.00  0.00           H  
ATOM    125 2HG2 VAL A   8     -47.931 -69.787 -57.588  1.00  0.00           H  
ATOM    126 3HG2 VAL A   8     -48.430 -71.354 -56.909  1.00  0.00           H  
ATOM    127  N   ASP A   9     -44.152 -73.065 -57.644  1.00  0.00           N  
ATOM    128  CA  ASP A   9     -42.748 -73.458 -57.676  1.00  0.00           C  
ATOM    129  C   ASP A   9     -42.292 -73.757 -59.098  1.00  0.00           C  
ATOM    130  O   ASP A   9     -41.192 -73.378 -59.500  1.00  0.00           O  
ATOM    131  CB  ASP A   9     -42.514 -74.683 -56.790  1.00  0.00           C  
ATOM    132  CG  ASP A   9     -42.607 -74.366 -55.303  1.00  0.00           C  
ATOM    133  OD1 ASP A   9     -42.554 -73.211 -54.958  1.00  0.00           O  
ATOM    134  OD2 ASP A   9     -42.729 -75.285 -54.528  1.00  0.00           O1-
ATOM    135  H   ASP A   9     -44.810 -73.634 -57.132  1.00  0.00           H  
ATOM    136  HA  ASP A   9     -42.149 -72.631 -57.293  1.00  0.00           H  
ATOM    137 1HB  ASP A   9     -43.249 -75.452 -57.029  1.00  0.00           H  
ATOM    138 2HB  ASP A   9     -41.527 -75.099 -56.997  1.00  0.00           H  
ATOM    139  N   ALA A  10     -43.192 -74.451 -59.824  1.00  0.00           N  
ATOM    140  CA  ALA A  10     -42.878 -74.802 -61.203  1.00  0.00           C  
ATOM    141  C   ALA A  10     -42.685 -73.555 -62.058  1.00  0.00           C  
ATOM    142  O   ALA A  10     -41.778 -73.495 -62.889  1.00  0.00           O  
ATOM    143  CB  ALA A  10     -43.974 -75.681 -61.788  1.00  0.00           C  
ATOM    144  H   ALA A  10     -44.080 -74.733 -59.434  1.00  0.00           H  
ATOM    145  HA  ALA A  10     -41.940 -75.357 -61.206  1.00  0.00           H  
ATOM    146 1HB  ALA A  10     -43.725 -75.936 -62.819  1.00  0.00           H  
ATOM    147 2HB  ALA A  10     -44.060 -76.595 -61.200  1.00  0.00           H  
ATOM    148 3HB  ALA A  10     -44.921 -75.144 -61.765  1.00  0.00           H  
ATOM    149  N   LEU A  11     -43.581 -72.579 -61.807  1.00  0.00           N  
ATOM    150  CA  LEU A  11     -43.506 -71.332 -62.559  1.00  0.00           C  
ATOM    151  C   LEU A  11     -42.188 -70.613 -62.302  1.00  0.00           C  
ATOM    152  O   LEU A  11     -41.574 -70.074 -63.222  1.00  0.00           O  
ATOM    153  CB  LEU A  11     -44.677 -70.415 -62.183  1.00  0.00           C  
ATOM    154  CG  LEU A  11     -46.063 -70.882 -62.646  1.00  0.00           C  
ATOM    155  CD1 LEU A  11     -47.131 -69.978 -62.046  1.00  0.00           C  
ATOM    156  CD2 LEU A  11     -46.122 -70.865 -64.166  1.00  0.00           C  
ATOM    157  H   LEU A  11     -44.304 -72.691 -61.111  1.00  0.00           H  
ATOM    158  HA  LEU A  11     -43.570 -71.564 -63.621  1.00  0.00           H  
ATOM    159 1HB  LEU A  11     -44.706 -70.316 -61.099  1.00  0.00           H  
ATOM    160 2HB  LEU A  11     -44.499 -69.429 -62.613  1.00  0.00           H  
ATOM    161  HG  LEU A  11     -46.245 -71.896 -62.286  1.00  0.00           H  
ATOM    162 1HD1 LEU A  11     -48.116 -70.310 -62.376  1.00  0.00           H  
ATOM    163 2HD1 LEU A  11     -47.078 -70.023 -60.959  1.00  0.00           H  
ATOM    164 3HD1 LEU A  11     -46.965 -68.952 -62.375  1.00  0.00           H  
ATOM    165 1HD2 LEU A  11     -47.107 -71.199 -64.496  1.00  0.00           H  
ATOM    166 2HD2 LEU A  11     -45.943 -69.853 -64.526  1.00  0.00           H  
ATOM    167 3HD2 LEU A  11     -45.361 -71.534 -64.567  1.00  0.00           H  
ATOM    168  N   LEU A  12     -41.796 -70.638 -61.012  1.00  0.00           N  
ATOM    169  CA  LEU A  12     -40.548 -69.987 -60.632  1.00  0.00           C  
ATOM    170  C   LEU A  12     -39.356 -70.630 -61.330  1.00  0.00           C  
ATOM    171  O   LEU A  12     -38.446 -69.940 -61.790  1.00  0.00           O  
ATOM    172  CB  LEU A  12     -40.356 -70.055 -59.112  1.00  0.00           C  
ATOM    173  CG  LEU A  12     -39.088 -69.382 -58.571  1.00  0.00           C  
ATOM    174  CD1 LEU A  12     -39.104 -67.903 -58.930  1.00  0.00           C  
ATOM    175  CD2 LEU A  12     -39.013 -69.578 -57.064  1.00  0.00           C  
ATOM    176  H   LEU A  12     -42.348 -71.097 -60.302  1.00  0.00           H  
ATOM    177  HA  LEU A  12     -40.598 -68.941 -60.933  1.00  0.00           H  
ATOM    178 1HB  LEU A  12     -41.211 -69.582 -58.633  1.00  0.00           H  
ATOM    179 2HB  LEU A  12     -40.330 -71.102 -58.812  1.00  0.00           H  
ATOM    180  HG  LEU A  12     -38.210 -69.830 -59.039  1.00  0.00           H  
ATOM    181 1HD1 LEU A  12     -38.202 -67.426 -58.546  1.00  0.00           H  
ATOM    182 2HD1 LEU A  12     -39.138 -67.792 -60.014  1.00  0.00           H  
ATOM    183 3HD1 LEU A  12     -39.980 -67.432 -58.489  1.00  0.00           H  
ATOM    184 1HD2 LEU A  12     -38.111 -69.102 -56.680  1.00  0.00           H  
ATOM    185 2HD2 LEU A  12     -39.889 -69.131 -56.594  1.00  0.00           H  
ATOM    186 3HD2 LEU A  12     -38.984 -70.645 -56.836  1.00  0.00           H  
ATOM    187  N   GLU A  13     -39.416 -71.978 -61.377  1.00  0.00           N  
ATOM    188  CA  GLU A  13     -38.337 -72.718 -62.019  1.00  0.00           C  
ATOM    189  C   GLU A  13     -38.227 -72.360 -63.496  1.00  0.00           C  
ATOM    190  O   GLU A  13     -37.127 -72.199 -64.025  1.00  0.00           O  
ATOM    191  CB  GLU A  13     -38.557 -74.224 -61.865  1.00  0.00           C  
ATOM    192  CG  GLU A  13     -38.376 -74.744 -60.445  1.00  0.00           C  
ATOM    193  CD  GLU A  13     -38.678 -76.211 -60.317  1.00  0.00           C  
ATOM    194  OE1 GLU A  13     -39.127 -76.793 -61.276  1.00  0.00           O  
ATOM    195  OE2 GLU A  13     -38.458 -76.752 -59.258  1.00  0.00           O1-
ATOM    196  H   GLU A  13     -40.192 -72.486 -60.978  1.00  0.00           H  
ATOM    197  HA  GLU A  13     -37.398 -72.451 -61.534  1.00  0.00           H  
ATOM    198 1HB  GLU A  13     -39.566 -74.480 -62.189  1.00  0.00           H  
ATOM    199 2HB  GLU A  13     -37.861 -74.762 -62.509  1.00  0.00           H  
ATOM    200 1HG  GLU A  13     -37.348 -74.568 -60.134  1.00  0.00           H  
ATOM    201 2HG  GLU A  13     -39.031 -74.184 -59.779  1.00  0.00           H  
ATOM    202  N   ILE A  14     -39.418 -72.247 -64.119  1.00  0.00           N  
ATOM    203  CA  ILE A  14     -39.452 -71.908 -65.536  1.00  0.00           C  
ATOM    204  C   ILE A  14     -38.839 -70.537 -65.789  1.00  0.00           C  
ATOM    205  O   ILE A  14     -38.100 -70.346 -66.755  1.00  0.00           O  
ATOM    206  CB  ILE A  14     -40.896 -71.934 -66.073  1.00  0.00           C  
ATOM    207  CG1 ILE A  14     -41.438 -73.365 -66.078  1.00  0.00           C  
ATOM    208  CG2 ILE A  14     -40.954 -71.333 -67.469  1.00  0.00           C  
ATOM    209  CD1 ILE A  14     -42.926 -73.453 -66.328  1.00  0.00           C  
ATOM    210  H   ILE A  14     -40.288 -72.392 -63.626  1.00  0.00           H  
ATOM    211  HA  ILE A  14     -38.868 -72.648 -66.083  1.00  0.00           H  
ATOM    212  HB  ILE A  14     -41.539 -71.354 -65.411  1.00  0.00           H  
ATOM    213 1HG1 ILE A  14     -40.928 -73.944 -66.847  1.00  0.00           H  
ATOM    214 2HG1 ILE A  14     -41.227 -73.838 -65.119  1.00  0.00           H  
ATOM    215 1HG2 ILE A  14     -41.981 -71.359 -67.833  1.00  0.00           H  
ATOM    216 2HG2 ILE A  14     -40.608 -70.301 -67.436  1.00  0.00           H  
ATOM    217 3HG2 ILE A  14     -40.316 -71.909 -68.139  1.00  0.00           H  
ATOM    218 1HD1 ILE A  14     -43.236 -74.498 -66.317  1.00  0.00           H  
ATOM    219 2HD1 ILE A  14     -43.460 -72.908 -65.548  1.00  0.00           H  
ATOM    220 3HD1 ILE A  14     -43.159 -73.017 -67.299  1.00  0.00           H  
ATOM    221  N   ALA A  15     -39.187 -69.607 -64.875  1.00  0.00           N  
ATOM    222  CA  ALA A  15     -38.666 -68.253 -65.001  1.00  0.00           C  
ATOM    223  C   ALA A  15     -37.146 -68.235 -64.899  1.00  0.00           C  
ATOM    224  O   ALA A  15     -36.472 -67.525 -65.646  1.00  0.00           O  
ATOM    225  CB  ALA A  15     -39.277 -67.350 -63.940  1.00  0.00           C  
ATOM    226  H   ALA A  15     -39.800 -69.829 -64.104  1.00  0.00           H  
ATOM    227  HA  ALA A  15     -38.939 -67.875 -65.986  1.00  0.00           H  
ATOM    228 1HB  ALA A  15     -38.879 -66.340 -64.048  1.00  0.00           H  
ATOM    229 2HB  ALA A  15     -40.360 -67.327 -64.063  1.00  0.00           H  
ATOM    230 3HB  ALA A  15     -39.033 -67.732 -62.951  1.00  0.00           H  
ATOM    231  N   ARG A  16     -36.656 -69.049 -63.943  1.00  0.00           N  
ATOM    232  CA  ARG A  16     -35.213 -69.126 -63.743  1.00  0.00           C  
ATOM    233  C   ARG A  16     -34.510 -69.652 -64.988  1.00  0.00           C  
ATOM    234  O   ARG A  16     -33.499 -69.100 -65.422  1.00  0.00           O  
ATOM    235  CB  ARG A  16     -34.883 -70.025 -62.560  1.00  0.00           C  
ATOM    236  CG  ARG A  16     -35.249 -69.452 -61.200  1.00  0.00           C  
ATOM    237  CD  ARG A  16     -34.952 -70.410 -60.104  1.00  0.00           C  
ATOM    238  NE  ARG A  16     -35.301 -69.866 -58.800  1.00  0.00           N  
ATOM    239  CZ  ARG A  16     -35.272 -70.563 -57.648  1.00  0.00           C  
ATOM    240  NH1 ARG A  16     -34.910 -71.828 -57.654  1.00  0.00           N1+
ATOM    241  NH2 ARG A  16     -35.607 -69.977 -56.512  1.00  0.00           N  
ATOM    242  H   ARG A  16     -37.263 -69.608 -63.362  1.00  0.00           H  
ATOM    243  HA  ARG A  16     -34.839 -68.124 -63.531  1.00  0.00           H  
ATOM    244 1HB  ARG A  16     -35.405 -70.975 -62.669  1.00  0.00           H  
ATOM    245 2HB  ARG A  16     -33.814 -70.238 -62.552  1.00  0.00           H  
ATOM    246 1HG  ARG A  16     -34.677 -68.540 -61.023  1.00  0.00           H  
ATOM    247 2HG  ARG A  16     -36.314 -69.222 -61.176  1.00  0.00           H  
ATOM    248 1HD  ARG A  16     -35.524 -71.324 -60.255  1.00  0.00           H  
ATOM    249 2HD  ARG A  16     -33.888 -70.643 -60.102  1.00  0.00           H  
ATOM    250  HE  ARG A  16     -35.584 -68.896 -58.755  1.00  0.00           H  
ATOM    251 1HH1 ARG A  16     -34.653 -72.276 -58.522  1.00  0.00           H  
ATOM    252 2HH1 ARG A  16     -34.888 -72.350 -56.791  1.00  0.00           H  
ATOM    253 1HH2 ARG A  16     -35.885 -69.006 -56.507  1.00  0.00           H  
ATOM    254 2HH2 ARG A  16     -35.586 -70.500 -55.649  1.00  0.00           H  
ATOM    255  N   ASN A  17     -35.078 -70.736 -65.548  1.00  0.00           N  
ATOM    256  CA  ASN A  17     -34.527 -71.459 -66.705  1.00  0.00           C  
ATOM    257  C   ASN A  17     -34.640 -70.648 -67.988  1.00  0.00           C  
ATOM    258  O   ASN A  17     -33.821 -70.790 -68.897  1.00  0.00           O  
ATOM    259  CB  ASN A  17     -35.212 -72.802 -66.872  1.00  0.00           C  
ATOM    260  CG  ASN A  17     -34.793 -73.799 -65.829  1.00  0.00           C  
ATOM    261  ND2 ASN A  17     -35.647 -74.752 -65.554  1.00  0.00           N  
ATOM    262  OD1 ASN A  17     -33.694 -73.705 -65.270  1.00  0.00           O  
ATOM    263  H   ASN A  17     -35.940 -71.059 -65.131  1.00  0.00           H  
ATOM    264  HA  ASN A  17     -33.464 -71.631 -66.532  1.00  0.00           H  
ATOM    265 1HB  ASN A  17     -36.294 -72.669 -66.817  1.00  0.00           H  
ATOM    266 2HB  ASN A  17     -34.983 -73.208 -67.858  1.00  0.00           H  
ATOM    267 1HD2 ASN A  17     -35.421 -75.444 -64.868  1.00  0.00           H  
ATOM    268 2HD2 ASN A  17     -36.524 -74.789 -66.031  1.00  0.00           H  
ATOM    269  N   SER A  18     -35.656 -69.799 -68.057  1.00  0.00           N  
ATOM    270  CA  SER A  18     -35.881 -68.970 -69.234  1.00  0.00           C  
ATOM    271  C   SER A  18     -34.695 -68.043 -69.459  1.00  0.00           C  
ATOM    272  O   SER A  18     -34.479 -67.556 -70.569  1.00  0.00           O  
ATOM    273  CB  SER A  18     -37.153 -68.159 -69.074  1.00  0.00           C  
ATOM    274  OG  SER A  18     -38.278 -68.991 -69.042  1.00  0.00           O  
ATOM    275  H   SER A  18     -36.290 -69.725 -67.274  1.00  0.00           H  
ATOM    276  HA  SER A  18     -35.987 -69.622 -70.101  1.00  0.00           H  
ATOM    277 1HB  SER A  18     -37.100 -67.578 -68.154  1.00  0.00           H  
ATOM    278 2HB  SER A  18     -37.241 -67.455 -69.900  1.00  0.00           H  
ATOM    279  HG  SER A  18     -38.324 -69.341 -68.148  1.00  0.00           H  
ATOM    280  N   ASN A  19     -33.934 -67.808 -68.397  1.00  0.00           N  
ATOM    281  CA  ASN A  19     -32.781 -66.919 -68.453  1.00  0.00           C  
ATOM    282  C   ASN A  19     -33.209 -65.458 -68.520  1.00  0.00           C  
ATOM    283  O   ASN A  19     -32.730 -64.699 -69.363  1.00  0.00           O  
ATOM    284  CB  ASN A  19     -31.896 -67.270 -69.636  1.00  0.00           C  
ATOM    285  CG  ASN A  19     -30.512 -66.700 -69.511  1.00  0.00           C  
ATOM    286  ND2 ASN A  19     -29.914 -66.367 -70.626  1.00  0.00           N  
ATOM    287  OD1 ASN A  19     -29.982 -66.560 -68.401  1.00  0.00           O  
ATOM    288  H   ASN A  19     -34.164 -68.261 -67.524  1.00  0.00           H  
ATOM    289  HA  ASN A  19     -32.203 -67.043 -67.537  1.00  0.00           H  
ATOM    290 1HB  ASN A  19     -31.823 -68.355 -69.726  1.00  0.00           H  
ATOM    291 2HB  ASN A  19     -32.349 -66.896 -70.553  1.00  0.00           H  
ATOM    292 1HD2 ASN A  19     -28.991 -65.982 -70.603  1.00  0.00           H  
ATOM    293 2HD2 ASN A  19     -30.380 -66.498 -71.501  1.00  0.00           H  
ATOM    294  N   PRO A  20     -34.111 -65.080 -67.624  1.00  0.00           N  
ATOM    295  CA  PRO A  20     -34.592 -63.706 -67.517  1.00  0.00           C  
ATOM    296  C   PRO A  20     -33.569 -62.797 -66.847  1.00  0.00           C  
ATOM    297  O   PRO A  20     -32.781 -63.242 -66.012  1.00  0.00           O  
ATOM    298  CB  PRO A  20     -35.856 -63.854 -66.664  1.00  0.00           C  
ATOM    299  CG  PRO A  20     -35.588 -65.050 -65.817  1.00  0.00           C  
ATOM    300  CD  PRO A  20     -34.788 -65.966 -66.704  1.00  0.00           C  
ATOM    301  HA  PRO A  20     -34.835 -63.329 -68.521  1.00  0.00           H  
ATOM    302 1HB  PRO A  20     -36.019 -62.940 -66.074  1.00  0.00           H  
ATOM    303 2HB  PRO A  20     -36.735 -63.978 -67.314  1.00  0.00           H  
ATOM    304 1HG  PRO A  20     -35.043 -64.757 -64.908  1.00  0.00           H  
ATOM    305 2HG  PRO A  20     -36.536 -65.501 -65.487  1.00  0.00           H  
ATOM    306 1HD  PRO A  20     -34.059 -66.523 -66.096  1.00  0.00           H  
ATOM    307 2HD  PRO A  20     -35.466 -66.656 -67.227  1.00  0.00           H  
ATOM    308  N   SER A  21     -33.586 -61.519 -67.217  1.00  0.00           N  
ATOM    309  CA  SER A  21     -32.689 -60.538 -66.617  1.00  0.00           C  
ATOM    310  C   SER A  21     -32.930 -60.433 -65.117  1.00  0.00           C  
ATOM    311  O   SER A  21     -34.020 -60.735 -64.631  1.00  0.00           O  
ATOM    312  CB  SER A  21     -32.880 -59.183 -67.269  1.00  0.00           C  
ATOM    313  OG  SER A  21     -34.142 -58.654 -66.966  1.00  0.00           O  
ATOM    314  H   SER A  21     -34.236 -61.220 -67.931  1.00  0.00           H  
ATOM    315  HA  SER A  21     -31.661 -60.865 -66.781  1.00  0.00           H  
ATOM    316 1HB  SER A  21     -32.105 -58.500 -66.923  1.00  0.00           H  
ATOM    317 2HB  SER A  21     -32.774 -59.280 -68.348  1.00  0.00           H  
ATOM    318  HG  SER A  21     -34.186 -57.804 -67.411  1.00  0.00           H  
ATOM    319  N   PRO A  22     -31.908 -60.002 -64.386  1.00  0.00           N  
ATOM    320  CA  PRO A  22     -31.904 -60.142 -62.935  1.00  0.00           C  
ATOM    321  C   PRO A  22     -33.042 -59.388 -62.289  1.00  0.00           C  
ATOM    322  O   PRO A  22     -33.645 -59.862 -61.326  1.00  0.00           O  
ATOM    323  CB  PRO A  22     -30.548 -59.551 -62.537  1.00  0.00           C  
ATOM    324  CG  PRO A  22     -29.694 -59.753 -63.742  1.00  0.00           C  
ATOM    325  CD  PRO A  22     -30.622 -59.515 -64.903  1.00  0.00           C  
ATOM    326  HA  PRO A  22     -31.961 -61.209 -62.675  1.00  0.00           H  
ATOM    327 1HB  PRO A  22     -30.664 -58.490 -62.268  1.00  0.00           H  
ATOM    328 2HB  PRO A  22     -30.159 -60.068 -61.648  1.00  0.00           H  
ATOM    329 1HG  PRO A  22     -28.846 -59.051 -63.728  1.00  0.00           H  
ATOM    330 2HG  PRO A  22     -29.267 -60.766 -63.740  1.00  0.00           H  
ATOM    331 1HD  PRO A  22     -30.653 -58.441 -65.136  1.00  0.00           H  
ATOM    332 2HD  PRO A  22     -30.275 -60.092 -65.774  1.00  0.00           H  
ATOM    333  N   VAL A  23     -33.350 -58.208 -62.808  1.00  0.00           N  
ATOM    334  CA  VAL A  23     -34.501 -57.492 -62.269  1.00  0.00           C  
ATOM    335  C   VAL A  23     -35.794 -58.258 -62.519  1.00  0.00           C  
ATOM    336  O   VAL A  23     -36.659 -58.336 -61.648  1.00  0.00           O  
ATOM    337  CB  VAL A  23     -34.606 -56.093 -62.904  1.00  0.00           C  
ATOM    338  CG1 VAL A  23     -34.984 -56.202 -64.373  1.00  0.00           C  
ATOM    339  CG2 VAL A  23     -35.625 -55.256 -62.145  1.00  0.00           C  
ATOM    340  H   VAL A  23     -32.819 -57.790 -63.558  1.00  0.00           H  
ATOM    341  HA  VAL A  23     -34.365 -57.380 -61.193  1.00  0.00           H  
ATOM    342  HB  VAL A  23     -33.631 -55.609 -62.857  1.00  0.00           H  
ATOM    343 1HG1 VAL A  23     -35.053 -55.204 -64.806  1.00  0.00           H  
ATOM    344 2HG1 VAL A  23     -34.223 -56.774 -64.903  1.00  0.00           H  
ATOM    345 3HG1 VAL A  23     -35.946 -56.704 -64.465  1.00  0.00           H  
ATOM    346 1HG2 VAL A  23     -35.693 -54.267 -62.598  1.00  0.00           H  
ATOM    347 2HG2 VAL A  23     -36.599 -55.743 -62.186  1.00  0.00           H  
ATOM    348 3HG2 VAL A  23     -35.312 -55.156 -61.105  1.00  0.00           H  
ATOM    349  N   ALA A  24     -35.869 -58.811 -63.748  1.00  0.00           N  
ATOM    350  CA  ALA A  24     -37.056 -59.574 -64.115  1.00  0.00           C  
ATOM    351  C   ALA A  24     -37.227 -60.792 -63.217  1.00  0.00           C  
ATOM    352  O   ALA A  24     -38.338 -61.113 -62.795  1.00  0.00           O  
ATOM    353  CB  ALA A  24     -36.982 -60.000 -65.574  1.00  0.00           C  
ATOM    354  H   ALA A  24     -35.123 -58.708 -64.421  1.00  0.00           H  
ATOM    355  HA  ALA A  24     -37.927 -58.934 -63.978  1.00  0.00           H  
ATOM    356 1HB  ALA A  24     -37.874 -60.569 -65.833  1.00  0.00           H  
ATOM    357 2HB  ALA A  24     -36.919 -59.116 -66.209  1.00  0.00           H  
ATOM    358 3HB  ALA A  24     -36.099 -60.620 -65.728  1.00  0.00           H  
ATOM    359  N   LEU A  25     -36.074 -61.440 -62.954  1.00  0.00           N  
ATOM    360  CA  LEU A  25     -36.101 -62.625 -62.104  1.00  0.00           C  
ATOM    361  C   LEU A  25     -36.591 -62.287 -60.703  1.00  0.00           C  
ATOM    362  O   LEU A  25     -37.369 -63.034 -60.110  1.00  0.00           O  
ATOM    363  CB  LEU A  25     -34.704 -63.252 -62.025  1.00  0.00           C  
ATOM    364  CG  LEU A  25     -34.594 -64.527 -61.178  1.00  0.00           C  
ATOM    365  CD1 LEU A  25     -35.509 -65.600 -61.753  1.00  0.00           C  
ATOM    366  CD2 LEU A  25     -33.148 -64.998 -61.155  1.00  0.00           C  
ATOM    367  H   LEU A  25     -35.192 -61.126 -63.332  1.00  0.00           H  
ATOM    368  HA  LEU A  25     -36.786 -63.349 -62.542  1.00  0.00           H  
ATOM    369 1HB  LEU A  25     -34.375 -63.496 -63.034  1.00  0.00           H  
ATOM    370 2HB  LEU A  25     -34.016 -62.518 -61.608  1.00  0.00           H  
ATOM    371  HG  LEU A  25     -34.924 -64.318 -60.161  1.00  0.00           H  
ATOM    372 1HD1 LEU A  25     -35.432 -66.506 -61.152  1.00  0.00           H  
ATOM    373 2HD1 LEU A  25     -36.540 -65.244 -61.741  1.00  0.00           H  
ATOM    374 3HD1 LEU A  25     -35.213 -65.819 -62.778  1.00  0.00           H  
ATOM    375 1HD2 LEU A  25     -33.070 -65.904 -60.552  1.00  0.00           H  
ATOM    376 2HD2 LEU A  25     -32.817 -65.210 -62.172  1.00  0.00           H  
ATOM    377 3HD2 LEU A  25     -32.519 -64.220 -60.723  1.00  0.00           H  
ATOM    378  N   ALA A  26     -36.094 -61.131 -60.217  1.00  0.00           N  
ATOM    379  CA  ALA A  26     -36.488 -60.690 -58.883  1.00  0.00           C  
ATOM    380  C   ALA A  26     -37.988 -60.440 -58.805  1.00  0.00           C  
ATOM    381  O   ALA A  26     -38.636 -60.797 -57.821  1.00  0.00           O  
ATOM    382  CB  ALA A  26     -35.722 -59.434 -58.493  1.00  0.00           C  
ATOM    383  H   ALA A  26     -35.456 -60.563 -60.754  1.00  0.00           H  
ATOM    384  HA  ALA A  26     -36.244 -61.485 -58.178  1.00  0.00           H  
ATOM    385 1HB  ALA A  26     -36.027 -59.117 -57.496  1.00  0.00           H  
ATOM    386 2HB  ALA A  26     -34.653 -59.644 -58.496  1.00  0.00           H  
ATOM    387 3HB  ALA A  26     -35.938 -58.641 -59.207  1.00  0.00           H  
ATOM    388  N   ILE A  27     -38.493 -59.813 -59.888  1.00  0.00           N  
ATOM    389  CA  ILE A  27     -39.919 -59.516 -59.940  1.00  0.00           C  
ATOM    390  C   ILE A  27     -40.750 -60.793 -59.906  1.00  0.00           C  
ATOM    391  O   ILE A  27     -41.777 -60.859 -59.230  1.00  0.00           O  
ATOM    392  CB  ILE A  27     -40.266 -58.711 -61.205  1.00  0.00           C  
ATOM    393  CG1 ILE A  27     -39.656 -57.308 -61.129  1.00  0.00           C  
ATOM    394  CG2 ILE A  27     -41.774 -58.629 -61.387  1.00  0.00           C  
ATOM    395  CD1 ILE A  27     -39.713 -56.547 -62.434  1.00  0.00           C  
ATOM    396  H   ILE A  27     -37.906 -59.544 -60.665  1.00  0.00           H  
ATOM    397  HA  ILE A  27     -40.180 -58.918 -59.068  1.00  0.00           H  
ATOM    398  HB  ILE A  27     -39.831 -59.198 -62.078  1.00  0.00           H  
ATOM    399 1HG1 ILE A  27     -40.176 -56.726 -60.371  1.00  0.00           H  
ATOM    400 2HG1 ILE A  27     -38.612 -57.382 -60.824  1.00  0.00           H  
ATOM    401 1HG2 ILE A  27     -42.002 -58.056 -62.285  1.00  0.00           H  
ATOM    402 2HG2 ILE A  27     -42.184 -59.633 -61.484  1.00  0.00           H  
ATOM    403 3HG2 ILE A  27     -42.219 -58.138 -60.521  1.00  0.00           H  
ATOM    404 1HD1 ILE A  27     -39.261 -55.564 -62.302  1.00  0.00           H  
ATOM    405 2HD1 ILE A  27     -39.166 -57.097 -63.201  1.00  0.00           H  
ATOM    406 3HD1 ILE A  27     -40.750 -56.430 -62.742  1.00  0.00           H  
ATOM    407  N   ILE A  28     -40.250 -61.788 -60.667  1.00  0.00           N  
ATOM    408  CA  ILE A  28     -40.950 -63.066 -60.721  1.00  0.00           C  
ATOM    409  C   ILE A  28     -41.004 -63.722 -59.349  1.00  0.00           C  
ATOM    410  O   ILE A  28     -42.030 -64.279 -58.957  1.00  0.00           O  
ATOM    411  CB  ILE A  28     -40.273 -64.022 -61.720  1.00  0.00           C  
ATOM    412  CG1 ILE A  28     -40.446 -63.507 -63.152  1.00  0.00           C  
ATOM    413  CG2 ILE A  28     -40.842 -65.425 -61.583  1.00  0.00           C  
ATOM    414  CD1 ILE A  28     -39.589 -64.228 -64.168  1.00  0.00           C  
ATOM    415  H   ILE A  28     -39.400 -61.668 -61.200  1.00  0.00           H  
ATOM    416  HA  ILE A  28     -41.972 -62.886 -61.053  1.00  0.00           H  
ATOM    417  HB  ILE A  28     -39.201 -64.053 -61.525  1.00  0.00           H  
ATOM    418 1HG1 ILE A  28     -41.489 -63.609 -63.451  1.00  0.00           H  
ATOM    419 2HG1 ILE A  28     -40.199 -62.446 -63.190  1.00  0.00           H  
ATOM    420 1HG2 ILE A  28     -40.353 -66.087 -62.297  1.00  0.00           H  
ATOM    421 2HG2 ILE A  28     -40.668 -65.790 -60.572  1.00  0.00           H  
ATOM    422 3HG2 ILE A  28     -41.914 -65.405 -61.782  1.00  0.00           H  
ATOM    423 1HD1 ILE A  28     -39.767 -63.807 -65.158  1.00  0.00           H  
ATOM    424 2HD1 ILE A  28     -38.538 -64.108 -63.906  1.00  0.00           H  
ATOM    425 3HD1 ILE A  28     -39.844 -65.286 -64.173  1.00  0.00           H  
ATOM    426  N   GLU A  29     -39.852 -63.624 -58.653  1.00  0.00           N  
ATOM    427  CA  GLU A  29     -39.771 -64.212 -57.321  1.00  0.00           C  
ATOM    428  C   GLU A  29     -40.763 -63.559 -56.369  1.00  0.00           C  
ATOM    429  O   GLU A  29     -41.410 -64.236 -55.570  1.00  0.00           O  
ATOM    430  CB  GLU A  29     -38.352 -64.079 -56.765  1.00  0.00           C  
ATOM    431  CG  GLU A  29     -37.319 -64.952 -57.462  1.00  0.00           C  
ATOM    432  CD  GLU A  29     -35.925 -64.737 -56.943  1.00  0.00           C  
ATOM    433  OE1 GLU A  29     -35.739 -63.853 -56.142  1.00  0.00           O  
ATOM    434  OE2 GLU A  29     -35.043 -65.458 -57.348  1.00  0.00           O1-
ATOM    435  H   GLU A  29     -39.043 -63.152 -59.032  1.00  0.00           H  
ATOM    436  HA  GLU A  29     -40.020 -65.271 -57.395  1.00  0.00           H  
ATOM    437 1HB  GLU A  29     -38.025 -63.042 -56.847  1.00  0.00           H  
ATOM    438 2HB  GLU A  29     -38.351 -64.340 -55.707  1.00  0.00           H  
ATOM    439 1HG  GLU A  29     -37.588 -65.998 -57.323  1.00  0.00           H  
ATOM    440 2HG  GLU A  29     -37.340 -64.738 -58.531  1.00  0.00           H  
ATOM    441  N   GLU A  30     -40.843 -62.219 -56.501  1.00  0.00           N  
ATOM    442  CA  GLU A  30     -41.759 -61.471 -55.647  1.00  0.00           C  
ATOM    443  C   GLU A  30     -43.204 -61.892 -55.889  1.00  0.00           C  
ATOM    444  O   GLU A  30     -43.983 -62.037 -54.947  1.00  0.00           O  
ATOM    445  CB  GLU A  30     -41.607 -59.968 -55.890  1.00  0.00           C  
ATOM    446  CG  GLU A  30     -40.290 -59.381 -55.401  1.00  0.00           C  
ATOM    447  CD  GLU A  30     -40.138 -59.454 -53.907  1.00  0.00           C  
ATOM    448  OE1 GLU A  30     -40.905 -58.824 -53.220  1.00  0.00           O  
ATOM    449  OE2 GLU A  30     -39.251 -60.138 -53.453  1.00  0.00           O1-
ATOM    450  H   GLU A  30     -40.282 -61.720 -57.177  1.00  0.00           H  
ATOM    451  HA  GLU A  30     -41.512 -61.682 -54.606  1.00  0.00           H  
ATOM    452 1HB  GLU A  30     -41.689 -59.761 -56.957  1.00  0.00           H  
ATOM    453 2HB  GLU A  30     -42.416 -59.434 -55.391  1.00  0.00           H  
ATOM    454 1HG  GLU A  30     -39.468 -59.924 -55.866  1.00  0.00           H  
ATOM    455 2HG  GLU A  30     -40.228 -58.341 -55.718  1.00  0.00           H  
ATOM    456  N   VAL A  31     -43.507 -62.076 -57.190  1.00  0.00           N  
ATOM    457  CA  VAL A  31     -44.859 -62.482 -57.557  1.00  0.00           C  
ATOM    458  C   VAL A  31     -45.205 -63.840 -56.962  1.00  0.00           C  
ATOM    459  O   VAL A  31     -46.317 -64.050 -56.475  1.00  0.00           O  
ATOM    460  CB  VAL A  31     -45.001 -62.545 -59.089  1.00  0.00           C  
ATOM    461  CG1 VAL A  31     -46.339 -63.158 -59.475  1.00  0.00           C  
ATOM    462  CG2 VAL A  31     -44.856 -61.151 -59.681  1.00  0.00           C  
ATOM    463  H   VAL A  31     -42.819 -61.939 -57.917  1.00  0.00           H  
ATOM    464  HA  VAL A  31     -45.560 -61.741 -57.171  1.00  0.00           H  
ATOM    465  HB  VAL A  31     -44.222 -63.194 -59.491  1.00  0.00           H  
ATOM    466 1HG1 VAL A  31     -46.422 -63.195 -60.562  1.00  0.00           H  
ATOM    467 2HG1 VAL A  31     -46.406 -64.168 -59.072  1.00  0.00           H  
ATOM    468 3HG1 VAL A  31     -47.147 -62.551 -59.072  1.00  0.00           H  
ATOM    469 1HG2 VAL A  31     -44.957 -61.203 -60.765  1.00  0.00           H  
ATOM    470 2HG2 VAL A  31     -45.631 -60.500 -59.275  1.00  0.00           H  
ATOM    471 3HG2 VAL A  31     -43.875 -60.748 -59.427  1.00  0.00           H  
ATOM    472  N   ALA A  32     -44.200 -64.737 -57.030  1.00  0.00           N  
ATOM    473  CA  ALA A  32     -44.403 -66.078 -56.493  1.00  0.00           C  
ATOM    474  C   ALA A  32     -44.681 -66.036 -54.997  1.00  0.00           C  
ATOM    475  O   ALA A  32     -45.544 -66.757 -54.495  1.00  0.00           O  
ATOM    476  CB  ALA A  32     -43.193 -66.953 -56.782  1.00  0.00           C  
ATOM    477  H   ALA A  32     -43.309 -64.502 -57.443  1.00  0.00           H  
ATOM    478  HA  ALA A  32     -45.276 -66.509 -56.983  1.00  0.00           H  
ATOM    479 1HB  ALA A  32     -43.359 -67.951 -56.374  1.00  0.00           H  
ATOM    480 2HB  ALA A  32     -43.041 -67.022 -57.859  1.00  0.00           H  
ATOM    481 3HB  ALA A  32     -42.310 -66.516 -56.319  1.00  0.00           H  
ATOM    482  N   ARG A  33     -43.907 -65.162 -54.324  1.00  0.00           N  
ATOM    483  CA  ARG A  33     -44.073 -65.024 -52.882  1.00  0.00           C  
ATOM    484  C   ARG A  33     -45.471 -64.531 -52.533  1.00  0.00           C  
ATOM    485  O   ARG A  33     -46.088 -65.010 -51.581  1.00  0.00           O  
ATOM    486  CB  ARG A  33     -43.042 -64.059 -52.315  1.00  0.00           C  
ATOM    487  CG  ARG A  33     -41.612 -64.576 -52.321  1.00  0.00           C  
ATOM    488  CD  ARG A  33     -40.658 -63.557 -51.810  1.00  0.00           C  
ATOM    489  NE  ARG A  33     -40.875 -63.269 -50.401  1.00  0.00           N  
ATOM    490  CZ  ARG A  33     -40.354 -62.213 -49.747  1.00  0.00           C  
ATOM    491  NH1 ARG A  33     -39.587 -61.357 -50.386  1.00  0.00           N1+
ATOM    492  NH2 ARG A  33     -40.611 -62.038 -48.463  1.00  0.00           N  
ATOM    493  H   ARG A  33     -43.213 -64.598 -54.795  1.00  0.00           H  
ATOM    494  HA  ARG A  33     -43.925 -66.002 -52.422  1.00  0.00           H  
ATOM    495 1HB  ARG A  33     -43.060 -63.131 -52.885  1.00  0.00           H  
ATOM    496 2HB  ARG A  33     -43.300 -63.815 -51.284  1.00  0.00           H  
ATOM    497 1HG  ARG A  33     -41.541 -65.459 -51.687  1.00  0.00           H  
ATOM    498 2HG  ARG A  33     -41.323 -64.835 -53.340  1.00  0.00           H  
ATOM    499 1HD  ARG A  33     -39.639 -63.921 -51.930  1.00  0.00           H  
ATOM    500 2HD  ARG A  33     -40.781 -62.630 -52.370  1.00  0.00           H  
ATOM    501  HE  ARG A  33     -41.460 -63.905 -49.876  1.00  0.00           H  
ATOM    502 1HH1 ARG A  33     -39.390 -61.491 -51.368  1.00  0.00           H  
ATOM    503 2HH1 ARG A  33     -39.195 -60.566 -49.895  1.00  0.00           H  
ATOM    504 1HH2 ARG A  33     -41.200 -62.697 -47.971  1.00  0.00           H  
ATOM    505 2HH2 ARG A  33     -40.219 -61.249 -47.972  1.00  0.00           H  
ATOM    506  N   ALA A  34     -45.925 -63.559 -53.350  1.00  0.00           N  
ATOM    507  CA  ALA A  34     -47.253 -62.999 -53.126  1.00  0.00           C  
ATOM    508  C   ALA A  34     -48.331 -64.063 -53.281  1.00  0.00           C  
ATOM    509  O   ALA A  34     -49.282 -64.115 -52.501  1.00  0.00           O  
ATOM    510  CB  ALA A  34     -47.510 -61.843 -54.081  1.00  0.00           C  
ATOM    511  H   ALA A  34     -45.365 -63.208 -54.115  1.00  0.00           H  
ATOM    512  HA  ALA A  34     -47.294 -62.626 -52.103  1.00  0.00           H  
ATOM    513 1HB  ALA A  34     -48.506 -61.436 -53.902  1.00  0.00           H  
ATOM    514 2HB  ALA A  34     -46.765 -61.063 -53.918  1.00  0.00           H  
ATOM    515 3HB  ALA A  34     -47.443 -62.198 -55.109  1.00  0.00           H  
ATOM    516  N   VAL A  35     -48.128 -64.897 -54.322  1.00  0.00           N  
ATOM    517  CA  VAL A  35     -49.089 -65.961 -54.581  1.00  0.00           C  
ATOM    518  C   VAL A  35     -49.159 -66.937 -53.413  1.00  0.00           C  
ATOM    519  O   VAL A  35     -50.241 -67.379 -53.025  1.00  0.00           O  
ATOM    520  CB  VAL A  35     -48.708 -66.725 -55.863  1.00  0.00           C  
ATOM    521  CG1 VAL A  35     -49.585 -67.957 -56.030  1.00  0.00           C  
ATOM    522  CG2 VAL A  35     -48.832 -65.807 -57.069  1.00  0.00           C  
ATOM    523  H   VAL A  35     -47.325 -64.802 -54.927  1.00  0.00           H  
ATOM    524  HA  VAL A  35     -50.074 -65.512 -54.721  1.00  0.00           H  
ATOM    525  HB  VAL A  35     -47.678 -67.074 -55.774  1.00  0.00           H  
ATOM    526 1HG1 VAL A  35     -49.301 -68.486 -56.941  1.00  0.00           H  
ATOM    527 2HG1 VAL A  35     -49.452 -68.617 -55.173  1.00  0.00           H  
ATOM    528 3HG1 VAL A  35     -50.629 -67.653 -56.098  1.00  0.00           H  
ATOM    529 1HG2 VAL A  35     -48.559 -66.354 -57.971  1.00  0.00           H  
ATOM    530 2HG2 VAL A  35     -49.860 -65.455 -57.153  1.00  0.00           H  
ATOM    531 3HG2 VAL A  35     -48.165 -64.954 -56.947  1.00  0.00           H  
ATOM    532  N   ARG A  36     -47.954 -67.240 -52.885  1.00  0.00           N  
ATOM    533  CA  ARG A  36     -47.882 -68.164 -51.759  1.00  0.00           C  
ATOM    534  C   ARG A  36     -48.621 -67.612 -50.546  1.00  0.00           C  
ATOM    535  O   ARG A  36     -49.324 -68.345 -49.849  1.00  0.00           O  
ATOM    536  CB  ARG A  36     -46.433 -68.439 -51.385  1.00  0.00           C  
ATOM    537  CG  ARG A  36     -45.654 -69.258 -52.401  1.00  0.00           C  
ATOM    538  CD  ARG A  36     -44.289 -69.583 -51.915  1.00  0.00           C  
ATOM    539  NE  ARG A  36     -43.527 -70.336 -52.899  1.00  0.00           N  
ATOM    540  CZ  ARG A  36     -42.686 -69.787 -53.797  1.00  0.00           C  
ATOM    541  NH1 ARG A  36     -42.509 -68.485 -53.822  1.00  0.00           N1+
ATOM    542  NH2 ARG A  36     -42.038 -70.559 -54.653  1.00  0.00           N  
ATOM    543  H   ARG A  36     -47.100 -66.843 -53.251  1.00  0.00           H  
ATOM    544  HA  ARG A  36     -48.350 -69.104 -52.052  1.00  0.00           H  
ATOM    545 1HB  ARG A  36     -45.906 -67.494 -51.249  1.00  0.00           H  
ATOM    546 2HB  ARG A  36     -46.398 -68.973 -50.435  1.00  0.00           H  
ATOM    547 1HG  ARG A  36     -46.181 -70.193 -52.596  1.00  0.00           H  
ATOM    548 2HG  ARG A  36     -45.561 -68.693 -53.330  1.00  0.00           H  
ATOM    549 1HD  ARG A  36     -43.750 -68.661 -51.699  1.00  0.00           H  
ATOM    550 2HD  ARG A  36     -44.359 -70.182 -51.008  1.00  0.00           H  
ATOM    551  HE  ARG A  36     -43.637 -71.341 -52.910  1.00  0.00           H  
ATOM    552 1HH1 ARG A  36     -43.005 -67.895 -53.169  1.00  0.00           H  
ATOM    553 2HH1 ARG A  36     -41.879 -68.075 -54.496  1.00  0.00           H  
ATOM    554 1HH2 ARG A  36     -42.174 -71.560 -54.633  1.00  0.00           H  
ATOM    555 2HH2 ARG A  36     -41.408 -70.149 -55.325  1.00  0.00           H  
ATOM    556  N   GLU A  37     -48.421 -66.294 -50.340  1.00  0.00           N  
ATOM    557  CA  GLU A  37     -49.075 -65.642 -49.211  1.00  0.00           C  
ATOM    558  C   GLU A  37     -50.590 -65.710 -49.338  1.00  0.00           C  
ATOM    559  O   GLU A  37     -51.294 -65.952 -48.357  1.00  0.00           O  
ATOM    560  CB  GLU A  37     -48.627 -64.183 -49.105  1.00  0.00           C  
ATOM    561  CG  GLU A  37     -47.177 -63.999 -48.682  1.00  0.00           C  
ATOM    562  CD  GLU A  37     -46.909 -64.490 -47.286  1.00  0.00           C  
ATOM    563  OE1 GLU A  37     -47.848 -64.806 -46.597  1.00  0.00           O  
ATOM    564  OE2 GLU A  37     -45.762 -64.550 -46.909  1.00  0.00           O1-
ATOM    565  H   GLU A  37     -47.831 -65.746 -50.950  1.00  0.00           H  
ATOM    566  HA  GLU A  37     -48.787 -66.163 -48.298  1.00  0.00           H  
ATOM    567 1HB  GLU A  37     -48.759 -63.691 -50.069  1.00  0.00           H  
ATOM    568 2HB  GLU A  37     -49.255 -63.661 -48.382  1.00  0.00           H  
ATOM    569 1HG  GLU A  37     -46.535 -64.542 -49.375  1.00  0.00           H  
ATOM    570 2HG  GLU A  37     -46.922 -62.942 -48.744  1.00  0.00           H  
ATOM    571  N   THR A  38     -51.042 -65.485 -50.589  1.00  0.00           N  
ATOM    572  CA  THR A  38     -52.478 -65.522 -50.845  1.00  0.00           C  
ATOM    573  C   THR A  38     -53.055 -66.901 -50.551  1.00  0.00           C  
ATOM    574  O   THR A  38     -54.138 -67.021 -49.976  1.00  0.00           O  
ATOM    575  CB  THR A  38     -52.792 -65.131 -52.301  1.00  0.00           C  
ATOM    576  CG2 THR A  38     -54.287 -65.220 -52.567  1.00  0.00           C  
ATOM    577  OG1 THR A  38     -52.345 -63.791 -52.545  1.00  0.00           O  
ATOM    578  H   THR A  38     -50.411 -65.290 -51.352  1.00  0.00           H  
ATOM    579  HA  THR A  38     -52.967 -64.806 -50.184  1.00  0.00           H  
ATOM    580  HB  THR A  38     -52.267 -65.803 -52.979  1.00  0.00           H  
ATOM    581  HG1 THR A  38     -51.399 -63.793 -52.706  1.00  0.00           H  
ATOM    582 1HG2 THR A  38     -54.489 -64.940 -53.600  1.00  0.00           H  
ATOM    583 2HG2 THR A  38     -54.627 -66.241 -52.393  1.00  0.00           H  
ATOM    584 3HG2 THR A  38     -54.816 -64.543 -51.899  1.00  0.00           H  
ATOM    585  N   ILE A  39     -52.276 -67.918 -50.975  1.00  0.00           N  
ATOM    586  CA  ILE A  39     -52.713 -69.292 -50.753  1.00  0.00           C  
ATOM    587  C   ILE A  39     -52.941 -69.564 -49.272  1.00  0.00           C  
ATOM    588  O   ILE A  39     -53.927 -70.197 -48.892  1.00  0.00           O  
ATOM    589  CB  ILE A  39     -51.683 -70.293 -51.306  1.00  0.00           C  
ATOM    590  CG1 ILE A  39     -51.641 -70.226 -52.835  1.00  0.00           C  
ATOM    591  CG2 ILE A  39     -52.008 -71.704 -50.840  1.00  0.00           C  
ATOM    592  CD1 ILE A  39     -50.472 -70.963 -53.447  1.00  0.00           C  
ATOM    593  H   ILE A  39     -51.397 -67.752 -51.443  1.00  0.00           H  
ATOM    594  HA  ILE A  39     -53.656 -69.443 -51.276  1.00  0.00           H  
ATOM    595  HB  ILE A  39     -50.688 -70.024 -50.952  1.00  0.00           H  
ATOM    596 1HG1 ILE A  39     -52.560 -70.645 -53.243  1.00  0.00           H  
ATOM    597 2HG1 ILE A  39     -51.590 -69.185 -53.153  1.00  0.00           H  
ATOM    598 1HG2 ILE A  39     -51.270 -72.398 -51.241  1.00  0.00           H  
ATOM    599 2HG2 ILE A  39     -51.988 -71.740 -49.752  1.00  0.00           H  
ATOM    600 3HG2 ILE A  39     -53.000 -71.984 -51.194  1.00  0.00           H  
ATOM    601 1HD1 ILE A  39     -50.511 -70.871 -54.533  1.00  0.00           H  
ATOM    602 2HD1 ILE A  39     -49.540 -70.535 -53.080  1.00  0.00           H  
ATOM    603 3HD1 ILE A  39     -50.522 -72.016 -53.172  1.00  0.00           H  
ATOM    604  N   ASP A  40     -52.001 -69.067 -48.456  1.00  0.00           N  
ATOM    605  CA  ASP A  40     -52.077 -69.113 -46.997  1.00  0.00           C  
ATOM    606  C   ASP A  40     -53.270 -68.326 -46.459  1.00  0.00           C  
ATOM    607  O   ASP A  40     -53.939 -68.759 -45.521  1.00  0.00           O  
ATOM    608  CB  ASP A  40     -50.786 -68.567 -46.381  1.00  0.00           C  
ATOM    609  CG  ASP A  40     -49.601 -69.508 -46.561  1.00  0.00           C  
ATOM    610  OD1 ASP A  40     -49.820 -70.654 -46.875  1.00  0.00           O  
ATOM    611  OD2 ASP A  40     -48.490 -69.071 -46.382  1.00  0.00           O1-
ATOM    612  H   ASP A  40     -51.198 -68.638 -48.893  1.00  0.00           H  
ATOM    613  HA  ASP A  40     -52.198 -70.152 -46.690  1.00  0.00           H  
ATOM    614 1HB  ASP A  40     -50.542 -67.608 -46.838  1.00  0.00           H  
ATOM    615 2HB  ASP A  40     -50.936 -68.396 -45.316  1.00  0.00           H  
ATOM    616  N   ALA A  41     -53.539 -67.166 -47.052  1.00  0.00           N  
ATOM    617  CA  ALA A  41     -54.663 -66.338 -46.622  1.00  0.00           C  
ATOM    618  C   ALA A  41     -55.976 -66.849 -47.199  1.00  0.00           C  
ATOM    619  O   ALA A  41     -56.955 -67.028 -46.476  1.00  0.00           O  
ATOM    620  CB  ALA A  41     -54.439 -64.888 -47.023  1.00  0.00           C  
ATOM    621  H   ALA A  41     -52.958 -66.849 -47.814  1.00  0.00           H  
ATOM    622  HA  ALA A  41     -54.731 -66.397 -45.536  1.00  0.00           H  
ATOM    623 1HB  ALA A  41     -55.286 -64.284 -46.698  1.00  0.00           H  
ATOM    624 2HB  ALA A  41     -53.527 -64.517 -46.554  1.00  0.00           H  
ATOM    625 3HB  ALA A  41     -54.342 -64.822 -48.106  1.00  0.00           H  
ATOM    626  N   ASN A  42     -55.982 -67.079 -48.507  1.00  0.00           N  
ATOM    627  CA  ASN A  42     -57.122 -67.683 -49.185  1.00  0.00           C  
ATOM    628  C   ASN A  42     -56.669 -68.871 -50.024  1.00  0.00           C  
ATOM    629  O   ASN A  42     -55.716 -68.769 -50.797  1.00  0.00           O  
ATOM    630  CB  ASN A  42     -57.844 -66.659 -50.042  1.00  0.00           C  
ATOM    631  CG  ASN A  42     -59.094 -67.212 -50.672  1.00  0.00           C  
ATOM    632  ND2 ASN A  42     -60.052 -66.355 -50.917  1.00  0.00           N  
ATOM    633  OD1 ASN A  42     -59.190 -68.415 -50.934  1.00  0.00           O  
ATOM    634  H   ASN A  42     -55.167 -66.826 -49.046  1.00  0.00           H  
ATOM    635  HA  ASN A  42     -57.817 -68.055 -48.430  1.00  0.00           H  
ATOM    636 1HB  ASN A  42     -58.110 -65.796 -49.431  1.00  0.00           H  
ATOM    637 2HB  ASN A  42     -57.178 -66.310 -50.830  1.00  0.00           H  
ATOM    638 1HD2 ASN A  42     -60.906 -66.665 -51.336  1.00  0.00           H  
ATOM    639 2HD2 ASN A  42     -59.930 -65.389 -50.688  1.00  0.00           H  
ATOM    640  N   SER A  43     -57.351 -69.999 -49.872  1.00  0.00           N  
ATOM    641  CA  SER A  43     -56.913 -71.240 -50.501  1.00  0.00           C  
ATOM    642  C   SER A  43     -57.890 -71.717 -51.566  1.00  0.00           C  
ATOM    643  O   SER A  43     -57.855 -72.875 -51.981  1.00  0.00           O  
ATOM    644  CB  SER A  43     -56.740 -72.318 -49.450  1.00  0.00           C  
ATOM    645  OG  SER A  43     -57.943 -72.557 -48.772  1.00  0.00           O  
ATOM    646  H   SER A  43     -58.190 -70.002 -49.310  1.00  0.00           H  
ATOM    647  HA  SER A  43     -55.951 -71.062 -50.984  1.00  0.00           H  
ATOM    648 1HB  SER A  43     -56.398 -73.238 -49.925  1.00  0.00           H  
ATOM    649 2HB  SER A  43     -55.974 -72.014 -48.738  1.00  0.00           H  
ATOM    650  HG  SER A  43     -57.753 -73.245 -48.130  1.00  0.00           H  
ATOM    651  N   SER A  44     -58.764 -70.821 -52.009  1.00  0.00           N  
ATOM    652  CA  SER A  44     -59.794 -71.181 -52.978  1.00  0.00           C  
ATOM    653  C   SER A  44     -59.189 -71.508 -54.331  1.00  0.00           C  
ATOM    654  O   SER A  44     -58.318 -70.790 -54.823  1.00  0.00           O  
ATOM    655  CB  SER A  44     -60.792 -70.049 -53.126  1.00  0.00           C  
ATOM    656  OG  SER A  44     -61.482 -69.829 -51.926  1.00  0.00           O  
ATOM    657  H   SER A  44     -58.718 -69.871 -51.670  1.00  0.00           H  
ATOM    658  HA  SER A  44     -60.317 -72.067 -52.615  1.00  0.00           H  
ATOM    659 1HB  SER A  44     -60.270 -69.139 -53.420  1.00  0.00           H  
ATOM    660 2HB  SER A  44     -61.501 -70.290 -53.917  1.00  0.00           H  
ATOM    661  HG  SER A  44     -60.892 -69.310 -51.373  1.00  0.00           H  
ATOM    662  N   PRO A  45     -59.653 -72.599 -54.932  1.00  0.00           N  
ATOM    663  CA  PRO A  45     -59.114 -73.048 -56.210  1.00  0.00           C  
ATOM    664  C   PRO A  45     -59.121 -71.925 -57.223  1.00  0.00           C  
ATOM    665  O   PRO A  45     -58.181 -71.775 -58.004  1.00  0.00           O  
ATOM    666  CB  PRO A  45     -60.067 -74.178 -56.614  1.00  0.00           C  
ATOM    667  CG  PRO A  45     -60.536 -74.742 -55.317  1.00  0.00           C  
ATOM    668  CD  PRO A  45     -60.722 -73.539 -54.431  1.00  0.00           C  
ATOM    669  HA  PRO A  45     -58.094 -73.429 -56.058  1.00  0.00           H  
ATOM    670 1HB  PRO A  45     -60.887 -73.777 -57.227  1.00  0.00           H  
ATOM    671 2HB  PRO A  45     -59.534 -74.916 -57.232  1.00  0.00           H  
ATOM    672 1HG  PRO A  45     -61.468 -75.308 -55.465  1.00  0.00           H  
ATOM    673 2HG  PRO A  45     -59.795 -75.450 -54.919  1.00  0.00           H  
ATOM    674 1HD  PRO A  45     -61.730 -73.123 -54.582  1.00  0.00           H  
ATOM    675 2HD  PRO A  45     -60.577 -73.831 -53.381  1.00  0.00           H  
ATOM    676  N   GLU A  46     -60.183 -71.133 -57.211  1.00  0.00           N  
ATOM    677  CA  GLU A  46     -60.298 -70.019 -58.144  1.00  0.00           C  
ATOM    678  C   GLU A  46     -59.161 -69.023 -57.957  1.00  0.00           C  
ATOM    679  O   GLU A  46     -58.535 -68.592 -58.925  1.00  0.00           O  
ATOM    680  CB  GLU A  46     -61.643 -69.312 -57.967  1.00  0.00           C  
ATOM    681  CG  GLU A  46     -62.851 -70.145 -58.373  1.00  0.00           C  
ATOM    682  CD  GLU A  46     -63.270 -71.122 -57.311  1.00  0.00           C  
ATOM    683  OE1 GLU A  46     -62.651 -71.147 -56.274  1.00  0.00           O  
ATOM    684  OE2 GLU A  46     -64.212 -71.846 -57.537  1.00  0.00           O1-
ATOM    685  H   GLU A  46     -60.927 -71.298 -56.548  1.00  0.00           H  
ATOM    686  HA  GLU A  46     -60.241 -70.412 -59.160  1.00  0.00           H  
ATOM    687 1HB  GLU A  46     -61.770 -69.027 -56.922  1.00  0.00           H  
ATOM    688 2HB  GLU A  46     -61.654 -68.396 -58.559  1.00  0.00           H  
ATOM    689 1HG  GLU A  46     -63.685 -69.477 -58.586  1.00  0.00           H  
ATOM    690 2HG  GLU A  46     -62.613 -70.688 -59.286  1.00  0.00           H  
ATOM    691  N   VAL A  47     -58.937 -68.690 -56.668  1.00  0.00           N  
ATOM    692  CA  VAL A  47     -57.874 -67.743 -56.351  1.00  0.00           C  
ATOM    693  C   VAL A  47     -56.513 -68.281 -56.773  1.00  0.00           C  
ATOM    694  O   VAL A  47     -55.683 -67.546 -57.305  1.00  0.00           O  
ATOM    695  CB  VAL A  47     -57.858 -67.444 -54.841  1.00  0.00           C  
ATOM    696  CG1 VAL A  47     -56.633 -66.620 -54.474  1.00  0.00           C  
ATOM    697  CG2 VAL A  47     -59.134 -66.720 -54.443  1.00  0.00           C  
ATOM    698  H   VAL A  47     -59.488 -69.080 -55.917  1.00  0.00           H  
ATOM    699  HA  VAL A  47     -58.065 -66.815 -56.890  1.00  0.00           H  
ATOM    700  HB  VAL A  47     -57.788 -68.384 -54.294  1.00  0.00           H  
ATOM    701 1HG1 VAL A  47     -56.637 -66.417 -53.403  1.00  0.00           H  
ATOM    702 2HG1 VAL A  47     -55.730 -67.173 -54.734  1.00  0.00           H  
ATOM    703 3HG1 VAL A  47     -56.652 -65.677 -55.020  1.00  0.00           H  
ATOM    704 1HG2 VAL A  47     -59.117 -66.511 -53.373  1.00  0.00           H  
ATOM    705 2HG2 VAL A  47     -59.207 -65.782 -54.994  1.00  0.00           H  
ATOM    706 3HG2 VAL A  47     -59.996 -67.345 -54.676  1.00  0.00           H  
ATOM    707  N   ILE A  48     -56.340 -69.591 -56.505  1.00  0.00           N  
ATOM    708  CA  ILE A  48     -55.077 -70.232 -56.859  1.00  0.00           C  
ATOM    709  C   ILE A  48     -54.845 -70.191 -58.364  1.00  0.00           C  
ATOM    710  O   ILE A  48     -53.731 -69.941 -58.823  1.00  0.00           O  
ATOM    711  CB  ILE A  48     -55.046 -71.693 -56.374  1.00  0.00           C  
ATOM    712  CG1 ILE A  48     -55.008 -71.747 -54.845  1.00  0.00           C  
ATOM    713  CG2 ILE A  48     -53.851 -72.424 -56.966  1.00  0.00           C  
ATOM    714  CD1 ILE A  48     -55.249 -73.127 -54.276  1.00  0.00           C  
ATOM    715  H   ILE A  48     -57.063 -70.141 -56.064  1.00  0.00           H  
ATOM    716  HA  ILE A  48     -54.266 -69.691 -56.373  1.00  0.00           H  
ATOM    717  HB  ILE A  48     -55.960 -72.199 -56.684  1.00  0.00           H  
ATOM    718 1HG1 ILE A  48     -54.038 -71.397 -54.493  1.00  0.00           H  
ATOM    719 2HG1 ILE A  48     -55.763 -71.074 -54.437  1.00  0.00           H  
ATOM    720 1HG2 ILE A  48     -53.844 -73.455 -56.612  1.00  0.00           H  
ATOM    721 2HG2 ILE A  48     -53.920 -72.414 -58.053  1.00  0.00           H  
ATOM    722 3HG2 ILE A  48     -52.931 -71.928 -56.656  1.00  0.00           H  
ATOM    723 1HD1 ILE A  48     -55.207 -73.084 -53.187  1.00  0.00           H  
ATOM    724 2HD1 ILE A  48     -56.232 -73.482 -54.588  1.00  0.00           H  
ATOM    725 3HD1 ILE A  48     -54.484 -73.809 -54.641  1.00  0.00           H  
ATOM    726  N   VAL A  49     -55.949 -70.448 -59.094  1.00  0.00           N  
ATOM    727  CA  VAL A  49     -55.862 -70.439 -60.550  1.00  0.00           C  
ATOM    728  C   VAL A  49     -55.462 -69.063 -61.068  1.00  0.00           C  
ATOM    729  O   VAL A  49     -54.650 -68.948 -61.986  1.00  0.00           O  
ATOM    730  CB  VAL A  49     -57.213 -70.844 -61.169  1.00  0.00           C  
ATOM    731  CG1 VAL A  49     -57.188 -70.644 -62.677  1.00  0.00           C  
ATOM    732  CG2 VAL A  49     -57.527 -72.292 -60.823  1.00  0.00           C  
ATOM    733  H   VAL A  49     -56.838 -70.647 -58.655  1.00  0.00           H  
ATOM    734  HA  VAL A  49     -55.104 -71.162 -60.855  1.00  0.00           H  
ATOM    735  HB  VAL A  49     -57.994 -70.197 -60.771  1.00  0.00           H  
ATOM    736 1HG1 VAL A  49     -58.151 -70.936 -63.098  1.00  0.00           H  
ATOM    737 2HG1 VAL A  49     -56.998 -69.594 -62.902  1.00  0.00           H  
ATOM    738 3HG1 VAL A  49     -56.401 -71.258 -63.114  1.00  0.00           H  
ATOM    739 1HG2 VAL A  49     -58.484 -72.571 -61.263  1.00  0.00           H  
ATOM    740 2HG2 VAL A  49     -56.742 -72.939 -61.215  1.00  0.00           H  
ATOM    741 3HG2 VAL A  49     -57.580 -72.404 -59.739  1.00  0.00           H  
ATOM    742  N   SER A  50     -56.073 -68.043 -60.432  1.00  0.00           N  
ATOM    743  CA  SER A  50     -55.776 -66.672 -60.832  1.00  0.00           C  
ATOM    744  C   SER A  50     -54.307 -66.340 -60.610  1.00  0.00           C  
ATOM    745  O   SER A  50     -53.674 -65.694 -61.445  1.00  0.00           O  
ATOM    746  CB  SER A  50     -56.645 -65.701 -60.057  1.00  0.00           C  
ATOM    747  OG  SER A  50     -57.996 -65.857 -60.395  1.00  0.00           O  
ATOM    748  H   SER A  50     -56.732 -68.205 -59.684  1.00  0.00           H  
ATOM    749  HA  SER A  50     -55.994 -66.568 -61.896  1.00  0.00           H  
ATOM    750 1HB  SER A  50     -56.513 -65.868 -58.989  1.00  0.00           H  
ATOM    751 2HB  SER A  50     -56.330 -64.681 -60.270  1.00  0.00           H  
ATOM    752  HG  SER A  50     -58.476 -65.214 -59.868  1.00  0.00           H  
ATOM    753  N   GLY A  51     -53.810 -66.816 -59.450  1.00  0.00           N  
ATOM    754  CA  GLY A  51     -52.412 -66.568 -59.117  1.00  0.00           C  
ATOM    755  C   GLY A  51     -51.480 -67.207 -60.139  1.00  0.00           C  
ATOM    756  O   GLY A  51     -50.482 -66.610 -60.542  1.00  0.00           O  
ATOM    757  H   GLY A  51     -54.416 -67.336 -58.832  1.00  0.00           H  
ATOM    758 1HA  GLY A  51     -52.232 -65.494 -59.077  1.00  0.00           H  
ATOM    759 2HA  GLY A  51     -52.198 -66.966 -58.126  1.00  0.00           H  
ATOM    760  N   VAL A  52     -51.862 -68.441 -60.525  1.00  0.00           N  
ATOM    761  CA  VAL A  52     -51.056 -69.164 -61.502  1.00  0.00           C  
ATOM    762  C   VAL A  52     -51.008 -68.424 -62.833  1.00  0.00           C  
ATOM    763  O   VAL A  52     -49.958 -68.341 -63.471  1.00  0.00           O  
ATOM    764  CB  VAL A  52     -51.626 -70.577 -61.725  1.00  0.00           C  
ATOM    765  CG1 VAL A  52     -50.915 -71.261 -62.883  1.00  0.00           C  
ATOM    766  CG2 VAL A  52     -51.492 -71.396 -60.450  1.00  0.00           C  
ATOM    767  H   VAL A  52     -52.694 -68.878 -60.154  1.00  0.00           H  
ATOM    768  HA  VAL A  52     -50.040 -69.253 -61.115  1.00  0.00           H  
ATOM    769  HB  VAL A  52     -52.678 -70.496 -61.997  1.00  0.00           H  
ATOM    770 1HG1 VAL A  52     -51.331 -72.259 -63.026  1.00  0.00           H  
ATOM    771 2HG1 VAL A  52     -51.055 -70.678 -63.792  1.00  0.00           H  
ATOM    772 3HG1 VAL A  52     -49.851 -71.341 -62.660  1.00  0.00           H  
ATOM    773 1HG2 VAL A  52     -51.899 -72.394 -60.614  1.00  0.00           H  
ATOM    774 2HG2 VAL A  52     -50.441 -71.473 -60.175  1.00  0.00           H  
ATOM    775 3HG2 VAL A  52     -52.043 -70.909 -59.646  1.00  0.00           H  
ATOM    776  N   LYS A  53     -52.191 -67.897 -63.207  1.00  0.00           N  
ATOM    777  CA  LYS A  53     -52.280 -67.162 -64.462  1.00  0.00           C  
ATOM    778  C   LYS A  53     -51.387 -65.928 -64.441  1.00  0.00           C  
ATOM    779  O   LYS A  53     -50.721 -65.616 -65.428  1.00  0.00           O  
ATOM    780  CB  LYS A  53     -53.728 -66.759 -64.745  1.00  0.00           C  
ATOM    781  CG  LYS A  53     -53.931 -66.028 -66.065  1.00  0.00           C  
ATOM    782  CD  LYS A  53     -55.403 -65.735 -66.314  1.00  0.00           C  
ATOM    783  CE  LYS A  53     -55.617 -65.090 -67.675  1.00  0.00           C  
ATOM    784  NZ  LYS A  53     -54.977 -63.749 -67.763  1.00  0.00           N1+
ATOM    785  H   LYS A  53     -53.019 -68.000 -62.638  1.00  0.00           H  
ATOM    786  HA  LYS A  53     -51.935 -67.810 -65.268  1.00  0.00           H  
ATOM    787 1HB  LYS A  53     -54.358 -67.649 -64.755  1.00  0.00           H  
ATOM    788 2HB  LYS A  53     -54.088 -66.111 -63.945  1.00  0.00           H  
ATOM    789 1HG  LYS A  53     -53.380 -65.087 -66.049  1.00  0.00           H  
ATOM    790 2HG  LYS A  53     -53.548 -66.639 -66.882  1.00  0.00           H  
ATOM    791 1HD  LYS A  53     -55.972 -66.664 -66.266  1.00  0.00           H  
ATOM    792 2HD  LYS A  53     -55.775 -65.061 -65.542  1.00  0.00           H  
ATOM    793 1HE  LYS A  53     -55.199 -65.731 -68.451  1.00  0.00           H  
ATOM    794 2HE  LYS A  53     -56.686 -64.981 -67.862  1.00  0.00           H  
ATOM    795 1HZ  LYS A  53     -55.143 -63.356 -68.679  1.00  0.00           H  
ATOM    796 2HZ  LYS A  53     -55.371 -63.140 -67.060  1.00  0.00           H  
ATOM    797 3HZ  LYS A  53     -53.983 -63.840 -67.611  1.00  0.00           H  
ATOM    798  N   THR A  54     -51.413 -65.255 -63.273  1.00  0.00           N  
ATOM    799  CA  THR A  54     -50.601 -64.054 -63.121  1.00  0.00           C  
ATOM    800  C   THR A  54     -49.118 -64.372 -63.261  1.00  0.00           C  
ATOM    801  O   THR A  54     -48.370 -63.625 -63.893  1.00  0.00           O  
ATOM    802  CB  THR A  54     -50.858 -63.378 -61.762  1.00  0.00           C  
ATOM    803  CG2 THR A  54     -49.970 -62.154 -61.598  1.00  0.00           C  
ATOM    804  OG1 THR A  54     -52.234 -62.981 -61.676  1.00  0.00           O  
ATOM    805  H   THR A  54     -51.984 -65.563 -62.498  1.00  0.00           H  
ATOM    806  HA  THR A  54     -50.870 -63.352 -63.911  1.00  0.00           H  
ATOM    807  HB  THR A  54     -50.647 -64.083 -60.958  1.00  0.00           H  
ATOM    808  HG1 THR A  54     -52.796 -63.755 -61.759  1.00  0.00           H  
ATOM    809 1HG2 THR A  54     -50.166 -61.689 -60.632  1.00  0.00           H  
ATOM    810 2HG2 THR A  54     -48.924 -62.454 -61.652  1.00  0.00           H  
ATOM    811 3HG2 THR A  54     -50.184 -61.441 -62.394  1.00  0.00           H  
ATOM    812  N   LEU A  55     -48.745 -65.511 -62.641  1.00  0.00           N  
ATOM    813  CA  LEU A  55     -47.349 -65.930 -62.700  1.00  0.00           C  
ATOM    814  C   LEU A  55     -46.916 -66.202 -64.135  1.00  0.00           C  
ATOM    815  O   LEU A  55     -45.813 -65.836 -64.540  1.00  0.00           O  
ATOM    816  CB  LEU A  55     -47.137 -67.188 -61.848  1.00  0.00           C  
ATOM    817  CG  LEU A  55     -47.256 -66.991 -60.331  1.00  0.00           C  
ATOM    818  CD1 LEU A  55     -47.204 -68.347 -59.638  1.00  0.00           C  
ATOM    819  CD2 LEU A  55     -46.133 -66.086 -59.846  1.00  0.00           C  
ATOM    820  H   LEU A  55     -49.408 -66.081 -62.138  1.00  0.00           H  
ATOM    821  HA  LEU A  55     -46.730 -65.127 -62.301  1.00  0.00           H  
ATOM    822 1HB  LEU A  55     -47.870 -67.936 -62.143  1.00  0.00           H  
ATOM    823 2HB  LEU A  55     -46.142 -67.583 -62.053  1.00  0.00           H  
ATOM    824  HG  LEU A  55     -48.218 -66.533 -60.098  1.00  0.00           H  
ATOM    825 1HD1 LEU A  55     -47.290 -68.207 -58.560  1.00  0.00           H  
ATOM    826 2HD1 LEU A  55     -48.030 -68.966 -59.988  1.00  0.00           H  
ATOM    827 3HD1 LEU A  55     -46.259 -68.837 -59.867  1.00  0.00           H  
ATOM    828 1HD2 LEU A  55     -46.218 -65.946 -58.768  1.00  0.00           H  
ATOM    829 2HD2 LEU A  55     -45.171 -66.544 -60.077  1.00  0.00           H  
ATOM    830 3HD2 LEU A  55     -46.205 -65.120 -60.344  1.00  0.00           H  
ATOM    831  N   VAL A  56     -47.839 -66.860 -64.867  1.00  0.00           N  
ATOM    832  CA  VAL A  56     -47.548 -67.180 -66.260  1.00  0.00           C  
ATOM    833  C   VAL A  56     -47.339 -65.916 -67.085  1.00  0.00           C  
ATOM    834  O   VAL A  56     -46.442 -65.852 -67.924  1.00  0.00           O  
ATOM    835  CB  VAL A  56     -48.698 -68.004 -66.869  1.00  0.00           C  
ATOM    836  CG1 VAL A  56     -48.497 -68.170 -68.368  1.00  0.00           C  
ATOM    837  CG2 VAL A  56     -48.785 -69.359 -66.183  1.00  0.00           C  
ATOM    838  H   VAL A  56     -48.728 -67.135 -64.475  1.00  0.00           H  
ATOM    839  HA  VAL A  56     -46.634 -67.774 -66.294  1.00  0.00           H  
ATOM    840  HB  VAL A  56     -49.634 -67.463 -66.728  1.00  0.00           H  
ATOM    841 1HG1 VAL A  56     -49.320 -68.754 -68.783  1.00  0.00           H  
ATOM    842 2HG1 VAL A  56     -48.475 -67.189 -68.842  1.00  0.00           H  
ATOM    843 3HG1 VAL A  56     -47.556 -68.686 -68.554  1.00  0.00           H  
ATOM    844 1HG2 VAL A  56     -49.599 -69.935 -66.619  1.00  0.00           H  
ATOM    845 2HG2 VAL A  56     -47.846 -69.896 -66.320  1.00  0.00           H  
ATOM    846 3HG2 VAL A  56     -48.969 -69.217 -65.119  1.00  0.00           H  
ATOM    847  N   GLU A  57     -48.212 -64.929 -66.798  1.00  0.00           N  
ATOM    848  CA  GLU A  57     -48.121 -63.664 -67.517  1.00  0.00           C  
ATOM    849  C   GLU A  57     -46.784 -62.980 -67.258  1.00  0.00           C  
ATOM    850  O   GLU A  57     -46.170 -62.431 -68.173  1.00  0.00           O  
ATOM    851  CB  GLU A  57     -49.268 -62.736 -67.112  1.00  0.00           C  
ATOM    852  CG  GLU A  57     -50.638 -63.179 -67.604  1.00  0.00           C  
ATOM    853  CD  GLU A  57     -51.749 -62.288 -67.122  1.00  0.00           C  
ATOM    854  OE1 GLU A  57     -51.484 -61.413 -66.332  1.00  0.00           O  
ATOM    855  OE2 GLU A  57     -52.865 -62.482 -67.544  1.00  0.00           O1-
ATOM    856  H   GLU A  57     -48.929 -65.045 -66.095  1.00  0.00           H  
ATOM    857  HA  GLU A  57     -48.196 -63.868 -68.586  1.00  0.00           H  
ATOM    858 1HB  GLU A  57     -49.310 -62.662 -66.026  1.00  0.00           H  
ATOM    859 2HB  GLU A  57     -49.081 -61.735 -67.501  1.00  0.00           H  
ATOM    860 1HG  GLU A  57     -50.638 -63.183 -68.694  1.00  0.00           H  
ATOM    861 2HG  GLU A  57     -50.823 -64.197 -67.264  1.00  0.00           H  
ATOM    862  N   VAL A  58     -46.378 -63.045 -65.975  1.00  0.00           N  
ATOM    863  CA  VAL A  58     -45.113 -62.430 -65.594  1.00  0.00           C  
ATOM    864  C   VAL A  58     -43.943 -63.080 -66.321  1.00  0.00           C  
ATOM    865  O   VAL A  58     -43.024 -62.398 -66.776  1.00  0.00           O  
ATOM    866  CB  VAL A  58     -44.897 -62.547 -64.073  1.00  0.00           C  
ATOM    867  CG1 VAL A  58     -43.496 -62.089 -63.697  1.00  0.00           C  
ATOM    868  CG2 VAL A  58     -45.948 -61.730 -63.337  1.00  0.00           C  
ATOM    869  H   VAL A  58     -46.930 -63.512 -65.269  1.00  0.00           H  
ATOM    870  HA  VAL A  58     -45.147 -61.373 -65.862  1.00  0.00           H  
ATOM    871  HB  VAL A  58     -44.982 -63.595 -63.783  1.00  0.00           H  
ATOM    872 1HG1 VAL A  58     -43.361 -62.180 -62.618  1.00  0.00           H  
ATOM    873 2HG1 VAL A  58     -42.761 -62.712 -64.207  1.00  0.00           H  
ATOM    874 3HG1 VAL A  58     -43.362 -61.049 -63.993  1.00  0.00           H  
ATOM    875 1HG2 VAL A  58     -45.790 -61.818 -62.263  1.00  0.00           H  
ATOM    876 2HG2 VAL A  58     -45.867 -60.684 -63.631  1.00  0.00           H  
ATOM    877 3HG2 VAL A  58     -46.941 -62.101 -63.589  1.00  0.00           H  
ATOM    878  N   VAL A  59     -44.032 -64.423 -66.402  1.00  0.00           N  
ATOM    879  CA  VAL A  59     -42.975 -65.168 -67.077  1.00  0.00           C  
ATOM    880  C   VAL A  59     -42.875 -64.776 -68.545  1.00  0.00           C  
ATOM    881  O   VAL A  59     -41.778 -64.624 -69.084  1.00  0.00           O  
ATOM    882  CB  VAL A  59     -43.235 -66.682 -66.970  1.00  0.00           C  
ATOM    883  CG1 VAL A  59     -42.253 -67.454 -67.837  1.00  0.00           C  
ATOM    884  CG2 VAL A  59     -43.136 -67.124 -65.518  1.00  0.00           C  
ATOM    885  H   VAL A  59     -44.813 -64.927 -66.007  1.00  0.00           H  
ATOM    886  HA  VAL A  59     -42.025 -64.942 -66.589  1.00  0.00           H  
ATOM    887  HB  VAL A  59     -44.235 -66.897 -67.349  1.00  0.00           H  
ATOM    888 1HG1 VAL A  59     -42.452 -68.523 -67.750  1.00  0.00           H  
ATOM    889 2HG1 VAL A  59     -42.366 -67.149 -68.877  1.00  0.00           H  
ATOM    890 3HG1 VAL A  59     -41.236 -67.248 -67.507  1.00  0.00           H  
ATOM    891 1HG2 VAL A  59     -43.322 -68.195 -65.450  1.00  0.00           H  
ATOM    892 2HG2 VAL A  59     -42.139 -66.904 -65.138  1.00  0.00           H  
ATOM    893 3HG2 VAL A  59     -43.877 -66.588 -64.924  1.00  0.00           H  
ATOM    894  N   LYS A  60     -44.070 -64.623 -69.150  1.00  0.00           N  
ATOM    895  CA  LYS A  60     -44.114 -64.246 -70.558  1.00  0.00           C  
ATOM    896  C   LYS A  60     -43.476 -62.881 -70.783  1.00  0.00           C  
ATOM    897  O   LYS A  60     -42.745 -62.679 -71.753  1.00  0.00           O  
ATOM    898  CB  LYS A  60     -45.557 -64.242 -71.066  1.00  0.00           C  
ATOM    899  CG  LYS A  60     -46.182 -65.626 -71.196  1.00  0.00           C  
ATOM    900  CD  LYS A  60     -47.619 -65.538 -71.686  1.00  0.00           C  
ATOM    901  CE  LYS A  60     -48.249 -66.918 -71.805  1.00  0.00           C  
ATOM    902  NZ  LYS A  60     -49.668 -66.847 -72.246  1.00  0.00           N1+
ATOM    903  H   LYS A  60     -44.937 -64.764 -68.651  1.00  0.00           H  
ATOM    904  HA  LYS A  60     -43.545 -64.979 -71.131  1.00  0.00           H  
ATOM    905 1HB  LYS A  60     -46.180 -63.656 -70.390  1.00  0.00           H  
ATOM    906 2HB  LYS A  60     -45.597 -63.765 -72.045  1.00  0.00           H  
ATOM    907 1HG  LYS A  60     -45.602 -66.222 -71.902  1.00  0.00           H  
ATOM    908 2HG  LYS A  60     -46.166 -66.124 -70.228  1.00  0.00           H  
ATOM    909 1HD  LYS A  60     -48.206 -64.939 -70.989  1.00  0.00           H  
ATOM    910 2HD  LYS A  60     -47.643 -65.054 -72.663  1.00  0.00           H  
ATOM    911 1HE  LYS A  60     -47.687 -67.514 -72.524  1.00  0.00           H  
ATOM    912 2HE  LYS A  60     -48.207 -67.421 -70.839  1.00  0.00           H  
ATOM    913 1HZ  LYS A  60     -50.049 -67.780 -72.312  1.00  0.00           H  
ATOM    914 2HZ  LYS A  60     -50.203 -66.312 -71.576  1.00  0.00           H  
ATOM    915 3HZ  LYS A  60     -49.718 -66.400 -73.150  1.00  0.00           H  
ATOM    916  N   ALA A  61     -43.794 -61.970 -69.840  1.00  0.00           N  
ATOM    917  CA  ALA A  61     -43.247 -60.622 -69.938  1.00  0.00           C  
ATOM    918  C   ALA A  61     -41.726 -60.638 -69.856  1.00  0.00           C  
ATOM    919  O   ALA A  61     -41.047 -59.922 -70.593  1.00  0.00           O  
ATOM    920  CB  ALA A  61     -43.828 -59.734 -68.847  1.00  0.00           C  
ATOM    921  H   ALA A  61     -44.402 -62.199 -69.067  1.00  0.00           H  
ATOM    922  HA  ALA A  61     -43.525 -60.214 -70.911  1.00  0.00           H  
ATOM    923 1HB  ALA A  61     -43.409 -58.732 -68.933  1.00  0.00           H  
ATOM    924 2HB  ALA A  61     -44.911 -59.687 -68.955  1.00  0.00           H  
ATOM    925 3HB  ALA A  61     -43.578 -60.148 -67.872  1.00  0.00           H  
ATOM    926  N   ALA A  62     -41.241 -61.486 -68.926  1.00  0.00           N  
ATOM    927  CA  ALA A  62     -39.799 -61.597 -68.745  1.00  0.00           C  
ATOM    928  C   ALA A  62     -39.121 -62.106 -70.012  1.00  0.00           C  
ATOM    929  O   ALA A  62     -38.059 -61.619 -70.398  1.00  0.00           O  
ATOM    930  CB  ALA A  62     -39.481 -62.512 -67.572  1.00  0.00           C  
ATOM    931  H   ALA A  62     -41.853 -62.047 -68.351  1.00  0.00           H  
ATOM    932  HA  ALA A  62     -39.407 -60.602 -68.532  1.00  0.00           H  
ATOM    933 1HB  ALA A  62     -38.401 -62.585 -67.448  1.00  0.00           H  
ATOM    934 2HB  ALA A  62     -39.924 -62.105 -66.662  1.00  0.00           H  
ATOM    935 3HB  ALA A  62     -39.892 -63.503 -67.762  1.00  0.00           H  
ATOM    936  N   GLN A  63     -39.793 -63.101 -70.626  1.00  0.00           N  
ATOM    937  CA  GLN A  63     -39.254 -63.677 -71.851  1.00  0.00           C  
ATOM    938  C   GLN A  63     -39.168 -62.634 -72.958  1.00  0.00           C  
ATOM    939  O   GLN A  63     -38.176 -62.567 -73.685  1.00  0.00           O  
ATOM    940  CB  GLN A  63     -40.113 -64.858 -72.311  1.00  0.00           C  
ATOM    941  CG  GLN A  63     -40.017 -66.083 -71.418  1.00  0.00           C  
ATOM    942  CD  GLN A  63     -40.946 -67.197 -71.861  1.00  0.00           C  
ATOM    943  NE2 GLN A  63     -40.950 -68.295 -71.113  1.00  0.00           N  
ATOM    944  OE1 GLN A  63     -41.654 -67.071 -72.864  1.00  0.00           O  
ATOM    945  H   GLN A  63     -40.663 -63.458 -70.256  1.00  0.00           H  
ATOM    946  HA  GLN A  63     -38.246 -64.037 -71.649  1.00  0.00           H  
ATOM    947 1HB  GLN A  63     -41.158 -64.553 -72.353  1.00  0.00           H  
ATOM    948 2HB  GLN A  63     -39.817 -65.152 -73.318  1.00  0.00           H  
ATOM    949 1HG  GLN A  63     -38.995 -66.460 -71.444  1.00  0.00           H  
ATOM    950 2HG  GLN A  63     -40.284 -65.799 -70.400  1.00  0.00           H  
ATOM    951 1HE2 GLN A  63     -41.544 -69.064 -71.356  1.00  0.00           H  
ATOM    952 2HE2 GLN A  63     -40.361 -68.354 -70.308  1.00  0.00           H  
ATOM    953  N   GLU A  64     -40.189 -61.804 -73.114  1.00  0.00           N  
ATOM    954  CA  GLU A  64     -40.342 -61.005 -74.345  1.00  0.00           C  
ATOM    955  C   GLU A  64     -39.137 -60.115 -74.704  1.00  0.00           C  
ATOM    956  O   GLU A  64     -38.935 -59.768 -75.868  1.00  0.00           O  
ATOM    957  CB  GLU A  64     -41.586 -60.123 -74.223  1.00  0.00           C  
ATOM    958  CG  GLU A  64     -41.921 -59.331 -75.478  1.00  0.00           C  
ATOM    959  CD  GLU A  64     -42.305 -60.207 -76.638  1.00  0.00           C  
ATOM    960  OE1 GLU A  64     -42.685 -61.330 -76.410  1.00  0.00           O  
ATOM    961  OE2 GLU A  64     -42.216 -59.752 -77.754  1.00  0.00           O1-
ATOM    962  H   GLU A  64     -40.877 -61.714 -72.380  1.00  0.00           H  
ATOM    963  HA  GLU A  64     -40.477 -61.687 -75.185  1.00  0.00           H  
ATOM    964 1HB  GLU A  64     -42.450 -60.743 -73.978  1.00  0.00           H  
ATOM    965 2HB  GLU A  64     -41.452 -59.415 -73.405  1.00  0.00           H  
ATOM    966 1HG  GLU A  64     -42.748 -58.654 -75.259  1.00  0.00           H  
ATOM    967 2HG  GLU A  64     -41.058 -58.727 -75.754  1.00  0.00           H  
ATOM    968  N   GLY A  65     -38.328 -59.740 -73.714  1.00  0.00           N  
ATOM    969  CA  GLY A  65     -37.315 -58.699 -73.913  1.00  0.00           C  
ATOM    970  C   GLY A  65     -37.940 -57.299 -73.701  1.00  0.00           C  
ATOM    971  O   GLY A  65     -37.813 -56.416 -74.548  1.00  0.00           O  
ATOM    972  H   GLY A  65     -38.418 -60.183 -72.810  1.00  0.00           H  
ATOM    973 1HA  GLY A  65     -36.490 -58.854 -73.217  1.00  0.00           H  
ATOM    974 2HA  GLY A  65     -36.904 -58.780 -74.918  1.00  0.00           H  
ATOM    975  N   LEU A  66     -38.614 -57.132 -72.551  1.00  0.00           N  
ATOM    976  CA  LEU A  66     -38.830 -55.707 -72.876  1.00  0.00           C  
ATOM    977  C   LEU A  66     -38.182 -54.827 -71.805  1.00  0.00           C  
ATOM    978  O   LEU A  66     -37.809 -55.308 -70.735  1.00  0.00           O  
ATOM    979  CB  LEU A  66     -40.328 -55.392 -72.974  1.00  0.00           C  
ATOM    980  CG  LEU A  66     -41.115 -56.215 -74.001  1.00  0.00           C  
ATOM    981  CD1 LEU A  66     -42.599 -55.893 -73.882  1.00  0.00           C  
ATOM    982  CD2 LEU A  66     -40.600 -55.909 -75.400  1.00  0.00           C  
ATOM    983  H   LEU A  66     -38.983 -57.501 -71.686  1.00  0.00           H  
ATOM    984  HA  LEU A  66     -38.363 -55.497 -73.838  1.00  0.00           H  
ATOM    985 1HB  LEU A  66     -40.782 -55.558 -71.998  1.00  0.00           H  
ATOM    986 2HB  LEU A  66     -40.446 -54.340 -73.232  1.00  0.00           H  
ATOM    987  HG  LEU A  66     -40.986 -57.278 -73.792  1.00  0.00           H  
ATOM    988 1HD1 LEU A  66     -43.158 -56.479 -74.612  1.00  0.00           H  
ATOM    989 2HD1 LEU A  66     -42.945 -56.140 -72.878  1.00  0.00           H  
ATOM    990 3HD1 LEU A  66     -42.756 -54.832 -74.071  1.00  0.00           H  
ATOM    991 1HD2 LEU A  66     -41.158 -56.496 -76.130  1.00  0.00           H  
ATOM    992 2HD2 LEU A  66     -40.728 -54.848 -75.611  1.00  0.00           H  
ATOM    993 3HD2 LEU A  66     -39.541 -56.166 -75.462  1.00  0.00           H  
ATOM    994  N   PRO A  67     -38.048 -53.533 -72.091  1.00  0.00           N  
ATOM    995  CA  PRO A  67     -37.246 -52.648 -71.245  1.00  0.00           C  
ATOM    996  C   PRO A  67     -37.739 -52.676 -69.802  1.00  0.00           C  
ATOM    997  O   PRO A  67     -38.939 -52.784 -69.548  1.00  0.00           O  
ATOM    998  CB  PRO A  67     -37.453 -51.273 -71.886  1.00  0.00           C  
ATOM    999  CG  PRO A  67     -37.780 -51.577 -73.309  1.00  0.00           C  
ATOM   1000  CD  PRO A  67     -38.607 -52.834 -73.241  1.00  0.00           C  
ATOM   1001  HA  PRO A  67     -36.190 -52.954 -71.302  1.00  0.00           H  
ATOM   1002 1HB  PRO A  67     -38.261 -50.734 -71.369  1.00  0.00           H  
ATOM   1003 2HB  PRO A  67     -36.541 -50.666 -71.779  1.00  0.00           H  
ATOM   1004 1HG  PRO A  67     -38.324 -50.736 -73.762  1.00  0.00           H  
ATOM   1005 2HG  PRO A  67     -36.856 -51.709 -73.891  1.00  0.00           H  
ATOM   1006 1HD  PRO A  67     -39.664 -52.570 -73.086  1.00  0.00           H  
ATOM   1007 2HD  PRO A  67     -38.483 -53.405 -74.173  1.00  0.00           H  
ATOM   1008  N   ASP A  68     -36.800 -52.579 -68.866  1.00  0.00           N  
ATOM   1009  CA  ASP A  68     -37.060 -52.893 -67.466  1.00  0.00           C  
ATOM   1010  C   ASP A  68     -38.210 -52.076 -66.881  1.00  0.00           C  
ATOM   1011  O   ASP A  68     -38.937 -52.547 -66.006  1.00  0.00           O  
ATOM   1012  CB  ASP A  68     -35.797 -52.661 -66.633  1.00  0.00           C  
ATOM   1013  CG  ASP A  68     -34.719 -53.707 -66.887  1.00  0.00           C  
ATOM   1014  OD1 ASP A  68     -35.032 -54.728 -67.452  1.00  0.00           O  
ATOM   1015  OD2 ASP A  68     -33.595 -53.475 -66.513  1.00  0.00           O1-
ATOM   1016  H   ASP A  68     -35.876 -52.276 -69.139  1.00  0.00           H  
ATOM   1017  HA  ASP A  68     -37.337 -53.946 -67.393  1.00  0.00           H  
ATOM   1018 1HB  ASP A  68     -35.388 -51.676 -66.859  1.00  0.00           H  
ATOM   1019 2HB  ASP A  68     -36.053 -52.673 -65.573  1.00  0.00           H  
ATOM   1020  N   PRO A  69     -38.392 -50.840 -67.353  1.00  0.00           N  
ATOM   1021  CA  PRO A  69     -39.554 -50.069 -66.930  1.00  0.00           C  
ATOM   1022  C   PRO A  69     -40.845 -50.838 -67.181  1.00  0.00           C  
ATOM   1023  O   PRO A  69     -41.710 -50.919 -66.309  1.00  0.00           O  
ATOM   1024  CB  PRO A  69     -39.469 -48.811 -67.800  1.00  0.00           C  
ATOM   1025  CG  PRO A  69     -38.009 -48.634 -68.044  1.00  0.00           C  
ATOM   1026  CD  PRO A  69     -37.493 -50.034 -68.253  1.00  0.00           C  
ATOM   1027  HA  PRO A  69     -39.454 -49.819 -65.863  1.00  0.00           H  
ATOM   1028 1HB  PRO A  69     -40.043 -48.954 -68.726  1.00  0.00           H  
ATOM   1029 2HB  PRO A  69     -39.918 -47.957 -67.271  1.00  0.00           H  
ATOM   1030 1HG  PRO A  69     -37.846 -47.987 -68.920  1.00  0.00           H  
ATOM   1031 2HG  PRO A  69     -37.537 -48.132 -67.186  1.00  0.00           H  
ATOM   1032 1HD  PRO A  69     -37.617 -50.317 -69.309  1.00  0.00           H  
ATOM   1033 2HD  PRO A  69     -36.433 -50.081 -67.961  1.00  0.00           H  
ATOM   1034  N   GLU A  70     -40.922 -51.389 -68.409  1.00  0.00           N  
ATOM   1035  CA  GLU A  70     -42.108 -52.154 -68.776  1.00  0.00           C  
ATOM   1036  C   GLU A  70     -42.276 -53.374 -67.877  1.00  0.00           C  
ATOM   1037  O   GLU A  70     -43.386 -53.696 -67.454  1.00  0.00           O  
ATOM   1038  CB  GLU A  70     -42.029 -52.594 -70.240  1.00  0.00           C  
ATOM   1039  CG  GLU A  70     -43.246 -53.363 -70.732  1.00  0.00           C  
ATOM   1040  CD  GLU A  70     -44.495 -52.527 -70.757  1.00  0.00           C  
ATOM   1041  OE1 GLU A  70     -44.382 -51.325 -70.777  1.00  0.00           O  
ATOM   1042  OE2 GLU A  70     -45.563 -53.092 -70.756  1.00  0.00           O1-
ATOM   1043  H   GLU A  70     -40.176 -51.286 -69.082  1.00  0.00           H  
ATOM   1044  HA  GLU A  70     -42.983 -51.516 -68.650  1.00  0.00           H  
ATOM   1045 1HB  GLU A  70     -41.907 -51.717 -70.876  1.00  0.00           H  
ATOM   1046 2HB  GLU A  70     -41.153 -53.227 -70.382  1.00  0.00           H  
ATOM   1047 1HG  GLU A  70     -43.047 -53.730 -71.738  1.00  0.00           H  
ATOM   1048 2HG  GLU A  70     -43.403 -54.225 -70.086  1.00  0.00           H  
ATOM   1049  N   ILE A  71     -41.122 -54.020 -67.617  1.00  0.00           N  
ATOM   1050  CA  ILE A  71     -41.145 -55.205 -66.767  1.00  0.00           C  
ATOM   1051  C   ILE A  71     -41.635 -54.867 -65.364  1.00  0.00           C  
ATOM   1052  O   ILE A  71     -42.412 -55.615 -64.771  1.00  0.00           O  
ATOM   1053  CB  ILE A  71     -39.749 -55.848 -66.683  1.00  0.00           C  
ATOM   1054  CG1 ILE A  71     -39.312 -56.358 -68.059  1.00  0.00           C  
ATOM   1055  CG2 ILE A  71     -39.744 -56.980 -65.667  1.00  0.00           C  
ATOM   1056  CD1 ILE A  71     -40.223 -57.418 -68.636  1.00  0.00           C  
ATOM   1057  H   ILE A  71     -40.241 -53.703 -67.995  1.00  0.00           H  
ATOM   1058  HA  ILE A  71     -41.833 -55.929 -67.203  1.00  0.00           H  
ATOM   1059  HB  ILE A  71     -39.020 -55.097 -66.379  1.00  0.00           H  
ATOM   1060 1HG1 ILE A  71     -39.272 -55.524 -68.760  1.00  0.00           H  
ATOM   1061 2HG1 ILE A  71     -38.306 -56.774 -67.991  1.00  0.00           H  
ATOM   1062 1HG2 ILE A  71     -38.750 -57.424 -65.621  1.00  0.00           H  
ATOM   1063 2HG2 ILE A  71     -40.013 -56.589 -64.686  1.00  0.00           H  
ATOM   1064 3HG2 ILE A  71     -40.467 -57.740 -65.965  1.00  0.00           H  
ATOM   1065 1HD1 ILE A  71     -39.848 -57.729 -69.611  1.00  0.00           H  
ATOM   1066 2HD1 ILE A  71     -40.250 -58.277 -67.966  1.00  0.00           H  
ATOM   1067 3HD1 ILE A  71     -41.227 -57.013 -68.747  1.00  0.00           H  
ATOM   1068  N   GLY A  72     -41.141 -53.711 -64.878  1.00  0.00           N  
ATOM   1069  CA  GLY A  72     -41.533 -53.270 -63.545  1.00  0.00           C  
ATOM   1070  C   GLY A  72     -43.034 -53.024 -63.466  1.00  0.00           C  
ATOM   1071  O   GLY A  72     -43.681 -53.383 -62.482  1.00  0.00           O  
ATOM   1072  H   GLY A  72     -40.506 -53.169 -65.449  1.00  0.00           H  
ATOM   1073 1HA  GLY A  72     -41.245 -54.027 -62.814  1.00  0.00           H  
ATOM   1074 2HA  GLY A  72     -40.996 -52.357 -63.290  1.00  0.00           H  
ATOM   1075  N   ARG A  73     -43.540 -52.397 -64.548  1.00  0.00           N  
ATOM   1076  CA  ARG A  73     -44.968 -52.103 -64.599  1.00  0.00           C  
ATOM   1077  C   ARG A  73     -45.795 -53.381 -64.564  1.00  0.00           C  
ATOM   1078  O   ARG A  73     -46.820 -53.449 -63.886  1.00  0.00           O  
ATOM   1079  CB  ARG A  73     -45.307 -51.317 -65.856  1.00  0.00           C  
ATOM   1080  CG  ARG A  73     -44.803 -49.883 -65.870  1.00  0.00           C  
ATOM   1081  CD  ARG A  73     -45.123 -49.200 -67.150  1.00  0.00           C  
ATOM   1082  NE  ARG A  73     -44.642 -47.828 -67.167  1.00  0.00           N  
ATOM   1083  CZ  ARG A  73     -44.668 -47.022 -68.247  1.00  0.00           C  
ATOM   1084  NH1 ARG A  73     -45.152 -47.464 -69.385  1.00  0.00           N1+
ATOM   1085  NH2 ARG A  73     -44.205 -45.787 -68.160  1.00  0.00           N  
ATOM   1086  H   ARG A  73     -42.954 -52.125 -65.323  1.00  0.00           H  
ATOM   1087  HA  ARG A  73     -45.227 -51.498 -63.729  1.00  0.00           H  
ATOM   1088 1HB  ARG A  73     -44.889 -51.821 -66.725  1.00  0.00           H  
ATOM   1089 2HB  ARG A  73     -46.389 -51.287 -65.985  1.00  0.00           H  
ATOM   1090 1HG  ARG A  73     -45.270 -49.325 -65.058  1.00  0.00           H  
ATOM   1091 2HG  ARG A  73     -43.720 -49.877 -65.739  1.00  0.00           H  
ATOM   1092 1HD  ARG A  73     -44.655 -49.736 -67.974  1.00  0.00           H  
ATOM   1093 2HD  ARG A  73     -46.202 -49.185 -67.293  1.00  0.00           H  
ATOM   1094  HE  ARG A  73     -44.262 -47.452 -66.308  1.00  0.00           H  
ATOM   1095 1HH1 ARG A  73     -45.505 -48.409 -69.452  1.00  0.00           H  
ATOM   1096 2HH1 ARG A  73     -45.170 -46.861 -70.195  1.00  0.00           H  
ATOM   1097 1HH2 ARG A  73     -43.833 -45.447 -67.284  1.00  0.00           H  
ATOM   1098 2HH2 ARG A  73     -44.224 -45.183 -68.969  1.00  0.00           H  
ATOM   1099  N   LYS A  74     -45.295 -54.374 -65.326  1.00  0.00           N  
ATOM   1100  CA  LYS A  74     -45.993 -55.653 -65.379  1.00  0.00           C  
ATOM   1101  C   LYS A  74     -46.044 -56.311 -64.007  1.00  0.00           C  
ATOM   1102  O   LYS A  74     -47.068 -56.871 -63.614  1.00  0.00           O  
ATOM   1103  CB  LYS A  74     -45.321 -56.587 -66.386  1.00  0.00           C  
ATOM   1104  CG  LYS A  74     -46.000 -57.943 -66.536  1.00  0.00           C  
ATOM   1105  CD  LYS A  74     -47.386 -57.802 -67.148  1.00  0.00           C  
ATOM   1106  CE  LYS A  74     -48.023 -59.162 -67.393  1.00  0.00           C  
ATOM   1107  NZ  LYS A  74     -49.395 -59.039 -67.958  1.00  0.00           N1+
ATOM   1108  H   LYS A  74     -44.448 -54.254 -65.862  1.00  0.00           H  
ATOM   1109  HA  LYS A  74     -47.019 -55.473 -65.702  1.00  0.00           H  
ATOM   1110 1HB  LYS A  74     -45.302 -56.112 -67.368  1.00  0.00           H  
ATOM   1111 2HB  LYS A  74     -44.287 -56.762 -66.087  1.00  0.00           H  
ATOM   1112 1HG  LYS A  74     -45.393 -58.585 -67.176  1.00  0.00           H  
ATOM   1113 2HG  LYS A  74     -46.089 -58.414 -65.558  1.00  0.00           H  
ATOM   1114 1HD  LYS A  74     -48.023 -57.227 -66.475  1.00  0.00           H  
ATOM   1115 2HD  LYS A  74     -47.312 -57.270 -68.096  1.00  0.00           H  
ATOM   1116 1HE  LYS A  74     -47.407 -59.732 -68.087  1.00  0.00           H  
ATOM   1117 2HE  LYS A  74     -48.080 -59.712 -66.454  1.00  0.00           H  
ATOM   1118 1HZ  LYS A  74     -49.782 -59.960 -68.106  1.00  0.00           H  
ATOM   1119 2HZ  LYS A  74     -49.980 -58.527 -67.314  1.00  0.00           H  
ATOM   1120 3HZ  LYS A  74     -49.354 -58.547 -68.839  1.00  0.00           H  
ATOM   1121  N   GLY A  75     -44.893 -56.211 -63.312  1.00  0.00           N  
ATOM   1122  CA  GLY A  75     -44.810 -56.800 -61.981  1.00  0.00           C  
ATOM   1123  C   GLY A  75     -45.804 -56.147 -61.028  1.00  0.00           C  
ATOM   1124  O   GLY A  75     -46.449 -56.826 -60.230  1.00  0.00           O  
ATOM   1125  H   GLY A  75     -44.108 -55.730 -63.728  1.00  0.00           H  
ATOM   1126 1HA  GLY A  75     -45.008 -57.869 -62.043  1.00  0.00           H  
ATOM   1127 2HA  GLY A  75     -43.798 -56.681 -61.594  1.00  0.00           H  
ATOM   1128  N   VAL A  76     -45.885 -54.807 -61.159  1.00  0.00           N  
ATOM   1129  CA  VAL A  76     -46.801 -54.060 -60.306  1.00  0.00           C  
ATOM   1130  C   VAL A  76     -48.245 -54.484 -60.545  1.00  0.00           C  
ATOM   1131  O   VAL A  76     -49.024 -54.632 -59.603  1.00  0.00           O  
ATOM   1132  CB  VAL A  76     -46.662 -52.549 -60.565  1.00  0.00           C  
ATOM   1133  CG1 VAL A  76     -47.749 -51.780 -59.830  1.00  0.00           C  
ATOM   1134  CG2 VAL A  76     -45.281 -52.075 -60.138  1.00  0.00           C  
ATOM   1135  H   VAL A  76     -45.325 -54.307 -61.835  1.00  0.00           H  
ATOM   1136  HA  VAL A  76     -46.546 -54.262 -59.265  1.00  0.00           H  
ATOM   1137  HB  VAL A  76     -46.798 -52.359 -61.631  1.00  0.00           H  
ATOM   1138 1HG1 VAL A  76     -47.636 -50.713 -60.026  1.00  0.00           H  
ATOM   1139 2HG1 VAL A  76     -48.727 -52.110 -60.179  1.00  0.00           H  
ATOM   1140 3HG1 VAL A  76     -47.663 -51.963 -58.760  1.00  0.00           H  
ATOM   1141 1HG2 VAL A  76     -45.190 -51.005 -60.325  1.00  0.00           H  
ATOM   1142 2HG2 VAL A  76     -45.143 -52.269 -59.074  1.00  0.00           H  
ATOM   1143 3HG2 VAL A  76     -44.521 -52.609 -60.707  1.00  0.00           H  
ATOM   1144  N   ASP A  77     -48.549 -54.668 -61.846  1.00  0.00           N  
ATOM   1145  CA  ASP A  77     -49.899 -55.075 -62.212  1.00  0.00           C  
ATOM   1146  C   ASP A  77     -50.245 -56.436 -61.617  1.00  0.00           C  
ATOM   1147  O   ASP A  77     -51.355 -56.648 -61.130  1.00  0.00           O  
ATOM   1148  CB  ASP A  77     -50.051 -55.123 -63.734  1.00  0.00           C  
ATOM   1149  CG  ASP A  77     -50.071 -53.740 -64.371  1.00  0.00           C  
ATOM   1150  OD1 ASP A  77     -50.262 -52.782 -63.659  1.00  0.00           O  
ATOM   1151  OD2 ASP A  77     -49.895 -53.654 -65.563  1.00  0.00           O1-
ATOM   1152  H   ASP A  77     -47.863 -54.531 -62.574  1.00  0.00           H  
ATOM   1153  HA  ASP A  77     -50.601 -54.342 -61.815  1.00  0.00           H  
ATOM   1154 1HB  ASP A  77     -49.227 -55.692 -64.165  1.00  0.00           H  
ATOM   1155 2HB  ASP A  77     -50.975 -55.639 -63.992  1.00  0.00           H  
ATOM   1156  N   ALA A  78     -49.239 -57.331 -61.686  1.00  0.00           N  
ATOM   1157  CA  ALA A  78     -49.438 -58.671 -61.152  1.00  0.00           C  
ATOM   1158  C   ALA A  78     -49.715 -58.632 -59.654  1.00  0.00           C  
ATOM   1159  O   ALA A  78     -50.576 -59.354 -59.153  1.00  0.00           O  
ATOM   1160  CB  ALA A  78     -48.226 -59.543 -61.444  1.00  0.00           C  
ATOM   1161  H   ALA A  78     -48.349 -57.095 -62.101  1.00  0.00           H  
ATOM   1162  HA  ALA A  78     -50.310 -59.105 -61.641  1.00  0.00           H  
ATOM   1163 1HB  ALA A  78     -48.390 -60.542 -61.039  1.00  0.00           H  
ATOM   1164 2HB  ALA A  78     -48.075 -59.609 -62.522  1.00  0.00           H  
ATOM   1165 3HB  ALA A  78     -47.343 -59.105 -60.980  1.00  0.00           H  
ATOM   1166  N   LEU A  79     -48.941 -57.755 -58.981  1.00  0.00           N  
ATOM   1167  CA  LEU A  79     -49.106 -57.619 -57.539  1.00  0.00           C  
ATOM   1168  C   LEU A  79     -50.505 -57.127 -57.189  1.00  0.00           C  
ATOM   1169  O   LEU A  79     -51.121 -57.605 -56.237  1.00  0.00           O  
ATOM   1170  CB  LEU A  79     -48.060 -56.648 -56.976  1.00  0.00           C  
ATOM   1171  CG  LEU A  79     -46.610 -57.146 -56.996  1.00  0.00           C  
ATOM   1172  CD1 LEU A  79     -45.678 -56.016 -56.582  1.00  0.00           C  
ATOM   1173  CD2 LEU A  79     -46.469 -58.340 -56.063  1.00  0.00           C  
ATOM   1174  H   LEU A  79     -48.250 -57.190 -59.453  1.00  0.00           H  
ATOM   1175  HA  LEU A  79     -48.960 -58.596 -57.080  1.00  0.00           H  
ATOM   1176 1HB  LEU A  79     -48.101 -55.723 -57.548  1.00  0.00           H  
ATOM   1177 2HB  LEU A  79     -48.319 -56.422 -55.940  1.00  0.00           H  
ATOM   1178  HG  LEU A  79     -46.343 -57.445 -58.010  1.00  0.00           H  
ATOM   1179 1HD1 LEU A  79     -44.647 -56.370 -56.598  1.00  0.00           H  
ATOM   1180 2HD1 LEU A  79     -45.784 -55.184 -57.277  1.00  0.00           H  
ATOM   1181 3HD1 LEU A  79     -45.932 -55.685 -55.576  1.00  0.00           H  
ATOM   1182 1HD2 LEU A  79     -45.439 -58.696 -56.080  1.00  0.00           H  
ATOM   1183 2HD2 LEU A  79     -46.736 -58.043 -55.049  1.00  0.00           H  
ATOM   1184 3HD2 LEU A  79     -47.134 -59.140 -56.393  1.00  0.00           H  
ATOM   1185  N   LEU A  80     -50.961 -56.157 -58.006  1.00  0.00           N  
ATOM   1186  CA  LEU A  80     -52.290 -55.599 -57.780  1.00  0.00           C  
ATOM   1187  C   LEU A  80     -53.367 -56.665 -57.934  1.00  0.00           C  
ATOM   1188  O   LEU A  80     -54.317 -56.719 -57.153  1.00  0.00           O  
ATOM   1189  CB  LEU A  80     -52.556 -54.450 -58.760  1.00  0.00           C  
ATOM   1190  CG  LEU A  80     -53.916 -53.755 -58.616  1.00  0.00           C  
ATOM   1191  CD1 LEU A  80     -54.037 -53.158 -57.220  1.00  0.00           C  
ATOM   1192  CD2 LEU A  80     -54.052 -52.679 -59.683  1.00  0.00           C  
ATOM   1193  H   LEU A  80     -50.404 -55.805 -58.771  1.00  0.00           H  
ATOM   1194  HA  LEU A  80     -52.334 -55.210 -56.763  1.00  0.00           H  
ATOM   1195 1HB  LEU A  80     -51.783 -53.695 -58.629  1.00  0.00           H  
ATOM   1196 2HB  LEU A  80     -52.488 -54.837 -59.777  1.00  0.00           H  
ATOM   1197  HG  LEU A  80     -54.714 -54.487 -58.735  1.00  0.00           H  
ATOM   1198 1HD1 LEU A  80     -55.002 -52.664 -57.117  1.00  0.00           H  
ATOM   1199 2HD1 LEU A  80     -53.955 -53.951 -56.477  1.00  0.00           H  
ATOM   1200 3HD1 LEU A  80     -53.240 -52.431 -57.065  1.00  0.00           H  
ATOM   1201 1HD2 LEU A  80     -55.019 -52.185 -59.581  1.00  0.00           H  
ATOM   1202 2HD2 LEU A  80     -53.255 -51.944 -59.564  1.00  0.00           H  
ATOM   1203 3HD2 LEU A  80     -53.980 -53.135 -60.671  1.00  0.00           H  
ATOM   1204  N   GLU A  81     -53.164 -57.498 -58.976  1.00  0.00           N  
ATOM   1205  CA  GLU A  81     -54.124 -58.564 -59.234  1.00  0.00           C  
ATOM   1206  C   GLU A  81     -54.190 -59.540 -58.066  1.00  0.00           C  
ATOM   1207  O   GLU A  81     -55.270 -59.984 -57.677  1.00  0.00           O  
ATOM   1208  CB  GLU A  81     -53.757 -59.313 -60.517  1.00  0.00           C  
ATOM   1209  CG  GLU A  81     -53.947 -58.505 -61.793  1.00  0.00           C  
ATOM   1210  CD  GLU A  81     -55.385 -58.159 -62.057  1.00  0.00           C  
ATOM   1211  OE1 GLU A  81     -56.232 -58.982 -61.801  1.00  0.00           O  
ATOM   1212  OE2 GLU A  81     -55.639 -57.069 -62.515  1.00  0.00           O1-
ATOM   1213  H   GLU A  81     -52.362 -57.401 -59.583  1.00  0.00           H  
ATOM   1214  HA  GLU A  81     -55.110 -58.118 -59.360  1.00  0.00           H  
ATOM   1215 1HB  GLU A  81     -52.713 -59.624 -60.470  1.00  0.00           H  
ATOM   1216 2HB  GLU A  81     -54.365 -60.214 -60.598  1.00  0.00           H  
ATOM   1217 1HG  GLU A  81     -53.372 -57.583 -61.716  1.00  0.00           H  
ATOM   1218 2HG  GLU A  81     -53.555 -59.076 -62.633  1.00  0.00           H  
ATOM   1219  N   ILE A  82     -52.985 -59.841 -57.539  1.00  0.00           N  
ATOM   1220  CA  ILE A  82     -52.910 -60.764 -56.413  1.00  0.00           C  
ATOM   1221  C   ILE A  82     -53.649 -60.215 -55.200  1.00  0.00           C  
ATOM   1222  O   ILE A  82     -54.351 -60.949 -54.503  1.00  0.00           O  
ATOM   1223  CB  ILE A  82     -51.445 -61.052 -56.036  1.00  0.00           C  
ATOM   1224  CG1 ILE A  82     -50.755 -61.850 -57.145  1.00  0.00           C  
ATOM   1225  CG2 ILE A  82     -51.374 -61.800 -54.714  1.00  0.00           C  
ATOM   1226  CD1 ILE A  82     -49.254 -61.944 -56.987  1.00  0.00           C  
ATOM   1227  H   ILE A  82     -52.134 -59.441 -57.906  1.00  0.00           H  
ATOM   1228  HA  ILE A  82     -53.382 -61.703 -56.704  1.00  0.00           H  
ATOM   1229  HB  ILE A  82     -50.903 -60.112 -55.940  1.00  0.00           H  
ATOM   1230 1HG1 ILE A  82     -51.159 -62.862 -57.169  1.00  0.00           H  
ATOM   1231 2HG1 ILE A  82     -50.968 -61.392 -58.110  1.00  0.00           H  
ATOM   1232 1HG2 ILE A  82     -50.332 -61.996 -54.462  1.00  0.00           H  
ATOM   1233 2HG2 ILE A  82     -51.829 -61.197 -53.929  1.00  0.00           H  
ATOM   1234 3HG2 ILE A  82     -51.910 -62.746 -54.801  1.00  0.00           H  
ATOM   1235 1HD1 ILE A  82     -48.838 -62.524 -57.810  1.00  0.00           H  
ATOM   1236 2HD1 ILE A  82     -48.825 -60.941 -56.996  1.00  0.00           H  
ATOM   1237 3HD1 ILE A  82     -49.018 -62.432 -56.043  1.00  0.00           H  
ATOM   1238  N   ALA A  83     -53.452 -58.897 -54.994  1.00  0.00           N  
ATOM   1239  CA  ALA A  83     -54.105 -58.246 -53.865  1.00  0.00           C  
ATOM   1240  C   ALA A  83     -55.622 -58.316 -53.990  1.00  0.00           C  
ATOM   1241  O   ALA A  83     -56.324 -58.559 -53.009  1.00  0.00           O  
ATOM   1242  CB  ALA A  83     -53.649 -56.798 -53.752  1.00  0.00           C  
ATOM   1243  H   ALA A  83     -52.861 -58.350 -55.603  1.00  0.00           H  
ATOM   1244  HA  ALA A  83     -53.820 -58.777 -52.956  1.00  0.00           H  
ATOM   1245 1HB  ALA A  83     -54.146 -56.325 -52.905  1.00  0.00           H  
ATOM   1246 2HB  ALA A  83     -52.569 -56.767 -53.605  1.00  0.00           H  
ATOM   1247 3HB  ALA A  83     -53.906 -56.264 -54.667  1.00  0.00           H  
ATOM   1248  N   ARG A  84     -56.075 -58.091 -55.240  1.00  0.00           N  
ATOM   1249  CA  ARG A  84     -57.510 -58.131 -55.495  1.00  0.00           C  
ATOM   1250  C   ARG A  84     -58.084 -59.510 -55.202  1.00  0.00           C  
ATOM   1251  O   ARG A  84     -59.124 -59.636 -54.555  1.00  0.00           O  
ATOM   1252  CB  ARG A  84     -57.807 -57.758 -56.941  1.00  0.00           C  
ATOM   1253  CG  ARG A  84     -57.579 -56.295 -57.283  1.00  0.00           C  
ATOM   1254  CD  ARG A  84     -57.833 -56.022 -58.722  1.00  0.00           C  
ATOM   1255  NE  ARG A  84     -57.616 -54.624 -59.055  1.00  0.00           N  
ATOM   1256  CZ  ARG A  84     -57.635 -54.123 -60.306  1.00  0.00           C  
ATOM   1257  NH1 ARG A  84     -57.861 -54.919 -61.328  1.00  0.00           N1+
ATOM   1258  NH2 ARG A  84     -57.426 -52.834 -60.505  1.00  0.00           N  
ATOM   1259  H   ARG A  84     -55.444 -57.896 -56.005  1.00  0.00           H  
ATOM   1260  HA  ARG A  84     -57.998 -57.407 -54.842  1.00  0.00           H  
ATOM   1261 1HB  ARG A  84     -57.184 -58.354 -57.606  1.00  0.00           H  
ATOM   1262 2HB  ARG A  84     -58.848 -57.993 -57.170  1.00  0.00           H  
ATOM   1263 1HG  ARG A  84     -58.253 -55.674 -56.693  1.00  0.00           H  
ATOM   1264 2HG  ARG A  84     -56.547 -56.026 -57.061  1.00  0.00           H  
ATOM   1265 1HD  ARG A  84     -57.161 -56.626 -59.330  1.00  0.00           H  
ATOM   1266 2HD  ARG A  84     -58.866 -56.274 -58.963  1.00  0.00           H  
ATOM   1267  HE  ARG A  84     -57.439 -53.982 -58.294  1.00  0.00           H  
ATOM   1268 1HH1 ARG A  84     -58.021 -55.905 -61.176  1.00  0.00           H  
ATOM   1269 2HH1 ARG A  84     -57.875 -54.543 -62.265  1.00  0.00           H  
ATOM   1270 1HH2 ARG A  84     -57.251 -52.222 -59.718  1.00  0.00           H  
ATOM   1271 2HH2 ARG A  84     -57.439 -52.459 -61.442  1.00  0.00           H  
ATOM   1272  N   ASN A  85     -57.376 -60.542 -55.698  1.00  0.00           N  
ATOM   1273  CA  ASN A  85     -57.786 -61.952 -55.606  1.00  0.00           C  
ATOM   1274  C   ASN A  85     -57.690 -62.480 -54.182  1.00  0.00           C  
ATOM   1275  O   ASN A  85     -58.438 -63.375 -53.790  1.00  0.00           O  
ATOM   1276  CB  ASN A  85     -56.956 -62.812 -56.540  1.00  0.00           C  
ATOM   1277  CG  ASN A  85     -57.324 -62.617 -57.985  1.00  0.00           C  
ATOM   1278  ND2 ASN A  85     -56.348 -62.304 -58.800  1.00  0.00           N  
ATOM   1279  OD1 ASN A  85     -58.494 -62.750 -58.364  1.00  0.00           O  
ATOM   1280  H   ASN A  85     -56.509 -60.312 -56.161  1.00  0.00           H  
ATOM   1281  HA  ASN A  85     -58.834 -62.028 -55.902  1.00  0.00           H  
ATOM   1282 1HB  ASN A  85     -55.899 -62.574 -56.412  1.00  0.00           H  
ATOM   1283 2HB  ASN A  85     -57.088 -63.863 -56.282  1.00  0.00           H  
ATOM   1284 1HD2 ASN A  85     -56.535 -62.162 -59.772  1.00  0.00           H  
ATOM   1285 2HD2 ASN A  85     -55.418 -62.207 -58.450  1.00  0.00           H  
ATOM   1286  N   SER A  86     -56.766 -61.921 -53.412  1.00  0.00           N  
ATOM   1287  CA  SER A  86     -56.566 -62.340 -52.031  1.00  0.00           C  
ATOM   1288  C   SER A  86     -57.828 -62.095 -51.217  1.00  0.00           C  
ATOM   1289  O   SER A  86     -58.033 -62.710 -50.171  1.00  0.00           O  
ATOM   1290  CB  SER A  86     -55.397 -61.595 -51.416  1.00  0.00           C  
ATOM   1291  OG  SER A  86     -54.194 -61.946 -52.041  1.00  0.00           O  
ATOM   1292  H   SER A  86     -56.187 -61.185 -53.792  1.00  0.00           H  
ATOM   1293  HA  SER A  86     -56.345 -63.409 -52.022  1.00  0.00           H  
ATOM   1294 1HB  SER A  86     -55.561 -60.522 -51.511  1.00  0.00           H  
ATOM   1295 2HB  SER A  86     -55.339 -61.825 -50.353  1.00  0.00           H  
ATOM   1296  HG  SER A  86     -54.296 -61.707 -52.966  1.00  0.00           H  
ATOM   1297  N   ASN A  87     -58.667 -61.190 -51.709  1.00  0.00           N  
ATOM   1298  CA  ASN A  87     -59.903 -60.828 -51.026  1.00  0.00           C  
ATOM   1299  C   ASN A  87     -59.627 -59.965 -49.800  1.00  0.00           C  
ATOM   1300  O   ASN A  87     -60.137 -60.234 -48.712  1.00  0.00           O  
ATOM   1301  CB  ASN A  87     -60.681 -62.072 -50.640  1.00  0.00           C  
ATOM   1302  CG  ASN A  87     -62.123 -61.778 -50.332  1.00  0.00           C  
ATOM   1303  ND2 ASN A  87     -62.691 -62.532 -49.425  1.00  0.00           N  
ATOM   1304  OD1 ASN A  87     -62.723 -60.868 -50.915  1.00  0.00           O  
ATOM   1305  H   ASN A  87     -58.439 -60.742 -52.585  1.00  0.00           H  
ATOM   1306  HA  ASN A  87     -60.513 -60.233 -51.707  1.00  0.00           H  
ATOM   1307 1HB  ASN A  87     -60.636 -62.797 -51.453  1.00  0.00           H  
ATOM   1308 2HB  ASN A  87     -60.221 -62.532 -49.765  1.00  0.00           H  
ATOM   1309 1HD2 ASN A  87     -63.650 -62.382 -49.179  1.00  0.00           H  
ATOM   1310 2HD2 ASN A  87     -62.169 -63.257 -48.978  1.00  0.00           H  
ATOM   1311  N   PRO A  88     -58.819 -58.931 -49.992  1.00  0.00           N  
ATOM   1312  CA  PRO A  88     -58.492 -57.977 -48.938  1.00  0.00           C  
ATOM   1313  C   PRO A  88     -59.640 -57.012 -48.670  1.00  0.00           C  
ATOM   1314  O   PRO A  88     -60.422 -56.697 -49.567  1.00  0.00           O  
ATOM   1315  CB  PRO A  88     -57.268 -57.250 -49.504  1.00  0.00           C  
ATOM   1316  CG  PRO A  88     -57.453 -57.318 -50.981  1.00  0.00           C  
ATOM   1317  CD  PRO A  88     -58.104 -58.655 -51.217  1.00  0.00           C  
ATOM   1318  HA  PRO A  88     -58.235 -58.527 -48.020  1.00  0.00           H  
ATOM   1319 1HB  PRO A  88     -57.234 -56.220 -49.124  1.00  0.00           H  
ATOM   1320 2HB  PRO A  88     -56.347 -57.748 -49.166  1.00  0.00           H  
ATOM   1321 1HG  PRO A  88     -58.075 -56.477 -51.324  1.00  0.00           H  
ATOM   1322 2HG  PRO A  88     -56.483 -57.223 -51.490  1.00  0.00           H  
ATOM   1323 1HD  PRO A  88     -58.800 -58.580 -52.065  1.00  0.00           H  
ATOM   1324 2HD  PRO A  88     -57.328 -59.409 -51.417  1.00  0.00           H  
ATOM   1325  N   SER A  89     -59.736 -56.544 -47.427  1.00  0.00           N  
ATOM   1326  CA  SER A  89     -60.763 -55.577 -47.054  1.00  0.00           C  
ATOM   1327  C   SER A  89     -60.616 -54.293 -47.861  1.00  0.00           C  
ATOM   1328  O   SER A  89     -59.528 -53.971 -48.338  1.00  0.00           O  
ATOM   1329  CB  SER A  89     -60.680 -55.268 -45.572  1.00  0.00           C  
ATOM   1330  OG  SER A  89     -59.500 -54.578 -45.268  1.00  0.00           O  
ATOM   1331  H   SER A  89     -59.085 -56.865 -46.726  1.00  0.00           H  
ATOM   1332  HA  SER A  89     -61.741 -56.010 -47.269  1.00  0.00           H  
ATOM   1333 1HB  SER A  89     -61.542 -54.669 -45.277  1.00  0.00           H  
ATOM   1334 2HB  SER A  89     -60.719 -56.197 -45.005  1.00  0.00           H  
ATOM   1335  HG  SER A  89     -59.521 -54.421 -44.321  1.00  0.00           H  
ATOM   1336  N   PRO A  90     -61.717 -53.563 -48.010  1.00  0.00           N  
ATOM   1337  CA  PRO A  90     -61.783 -52.492 -48.997  1.00  0.00           C  
ATOM   1338  C   PRO A  90     -60.767 -51.407 -48.727  1.00  0.00           C  
ATOM   1339  O   PRO A  90     -60.170 -50.858 -49.653  1.00  0.00           O  
ATOM   1340  CB  PRO A  90     -63.213 -51.967 -48.837  1.00  0.00           C  
ATOM   1341  CG  PRO A  90     -63.627 -52.437 -47.484  1.00  0.00           C  
ATOM   1342  CD  PRO A  90     -62.890 -53.736 -47.297  1.00  0.00           C  
ATOM   1343  HA  PRO A  90     -61.629 -52.915 -50.000  1.00  0.00           H  
ATOM   1344 1HB  PRO A  90     -63.225 -50.871 -48.930  1.00  0.00           H  
ATOM   1345 2HB  PRO A  90     -63.852 -52.364 -49.640  1.00  0.00           H  
ATOM   1346 1HG  PRO A  90     -63.361 -51.687 -46.724  1.00  0.00           H  
ATOM   1347 2HG  PRO A  90     -64.719 -52.558 -47.440  1.00  0.00           H  
ATOM   1348 1HD  PRO A  90     -62.668 -53.882 -46.231  1.00  0.00           H  
ATOM   1349 2HD  PRO A  90     -63.503 -54.564 -47.683  1.00  0.00           H  
ATOM   1350  N   VAL A  91     -60.557 -51.085 -47.458  1.00  0.00           N  
ATOM   1351  CA  VAL A  91     -59.519 -50.107 -47.153  1.00  0.00           C  
ATOM   1352  C   VAL A  91     -58.141 -50.626 -47.545  1.00  0.00           C  
ATOM   1353  O   VAL A  91     -57.321 -49.886 -48.088  1.00  0.00           O  
ATOM   1354  CB  VAL A  91     -59.528 -49.769 -45.651  1.00  0.00           C  
ATOM   1355  CG1 VAL A  91     -59.063 -50.966 -44.833  1.00  0.00           C  
ATOM   1356  CG2 VAL A  91     -58.647 -48.559 -45.386  1.00  0.00           C  
ATOM   1357  H   VAL A  91     -61.088 -51.490 -46.701  1.00  0.00           H  
ATOM   1358  HA  VAL A  91     -59.724 -49.197 -47.718  1.00  0.00           H  
ATOM   1359  HB  VAL A  91     -60.551 -49.548 -45.343  1.00  0.00           H  
ATOM   1360 1HG1 VAL A  91     -59.077 -50.709 -43.773  1.00  0.00           H  
ATOM   1361 2HG1 VAL A  91     -59.731 -51.809 -45.010  1.00  0.00           H  
ATOM   1362 3HG1 VAL A  91     -58.049 -51.235 -45.127  1.00  0.00           H  
ATOM   1363 1HG2 VAL A  91     -58.658 -48.326 -44.322  1.00  0.00           H  
ATOM   1364 2HG2 VAL A  91     -57.625 -48.778 -45.699  1.00  0.00           H  
ATOM   1365 3HG2 VAL A  91     -59.022 -47.705 -45.949  1.00  0.00           H  
ATOM   1366  N   ALA A  92     -57.942 -51.925 -47.242  1.00  0.00           N  
ATOM   1367  CA  ALA A  92     -56.664 -52.545 -47.567  1.00  0.00           C  
ATOM   1368  C   ALA A  92     -56.414 -52.537 -49.071  1.00  0.00           C  
ATOM   1369  O   ALA A  92     -55.300 -52.274 -49.523  1.00  0.00           O  
ATOM   1370  CB  ALA A  92     -56.614 -53.968 -47.030  1.00  0.00           C  
ATOM   1371  H   ALA A  92     -58.658 -52.479 -46.793  1.00  0.00           H  
ATOM   1372  HA  ALA A  92     -55.874 -51.962 -47.094  1.00  0.00           H  
ATOM   1373 1HB  ALA A  92     -55.653 -54.418 -47.280  1.00  0.00           H  
ATOM   1374 2HB  ALA A  92     -56.736 -53.953 -45.947  1.00  0.00           H  
ATOM   1375 3HB  ALA A  92     -57.416 -54.553 -47.477  1.00  0.00           H  
ATOM   1376  N   LEU A  93     -57.505 -52.836 -49.804  1.00  0.00           N  
ATOM   1377  CA  LEU A  93     -57.400 -52.862 -51.258  1.00  0.00           C  
ATOM   1378  C   LEU A  93     -57.024 -51.492 -51.808  1.00  0.00           C  
ATOM   1379  O   LEU A  93     -56.204 -51.381 -52.719  1.00  0.00           O  
ATOM   1380  CB  LEU A  93     -58.727 -53.322 -51.877  1.00  0.00           C  
ATOM   1381  CG  LEU A  93     -59.095 -54.793 -51.645  1.00  0.00           C  
ATOM   1382  CD1 LEU A  93     -60.507 -55.050 -52.152  1.00  0.00           C  
ATOM   1383  CD2 LEU A  93     -58.088 -55.686 -52.354  1.00  0.00           C  
ATOM   1384  H   LEU A  93     -58.394 -53.043 -49.371  1.00  0.00           H  
ATOM   1385  HA  LEU A  93     -56.620 -53.569 -51.536  1.00  0.00           H  
ATOM   1386 1HB  LEU A  93     -59.530 -52.711 -51.469  1.00  0.00           H  
ATOM   1387 2HB  LEU A  93     -58.684 -53.157 -52.953  1.00  0.00           H  
ATOM   1388  HG  LEU A  93     -59.081 -55.008 -50.576  1.00  0.00           H  
ATOM   1389 1HD1 LEU A  93     -60.768 -56.095 -51.987  1.00  0.00           H  
ATOM   1390 2HD1 LEU A  93     -61.208 -54.412 -51.615  1.00  0.00           H  
ATOM   1391 3HD1 LEU A  93     -60.556 -54.827 -53.217  1.00  0.00           H  
ATOM   1392 1HD2 LEU A  93     -58.349 -56.732 -52.188  1.00  0.00           H  
ATOM   1393 2HD2 LEU A  93     -58.102 -55.473 -53.424  1.00  0.00           H  
ATOM   1394 3HD2 LEU A  93     -57.089 -55.494 -51.959  1.00  0.00           H  
ATOM   1395  N   ALA A  94     -57.665 -50.470 -51.205  1.00  0.00           N  
ATOM   1396  CA  ALA A  94     -57.393 -49.104 -51.637  1.00  0.00           C  
ATOM   1397  C   ALA A  94     -55.933 -48.733 -51.407  1.00  0.00           C  
ATOM   1398  O   ALA A  94     -55.305 -48.093 -52.251  1.00  0.00           O  
ATOM   1399  CB  ALA A  94     -58.307 -48.128 -50.912  1.00  0.00           C  
ATOM   1400  H   ALA A  94     -58.331 -50.627 -50.462  1.00  0.00           H  
ATOM   1401  HA  ALA A  94     -57.589 -49.041 -52.707  1.00  0.00           H  
ATOM   1402 1HB  ALA A  94     -58.093 -47.112 -51.245  1.00  0.00           H  
ATOM   1403 2HB  ALA A  94     -59.347 -48.370 -51.132  1.00  0.00           H  
ATOM   1404 3HB  ALA A  94     -58.138 -48.200 -49.838  1.00  0.00           H  
ATOM   1405  N   ILE A  95     -55.440 -49.169 -50.230  1.00  0.00           N  
ATOM   1406  CA  ILE A  95     -54.052 -48.882 -49.889  1.00  0.00           C  
ATOM   1407  C   ILE A  95     -53.094 -49.526 -50.882  1.00  0.00           C  
ATOM   1408  O   ILE A  95     -52.104 -48.919 -51.289  1.00  0.00           O  
ATOM   1409  CB  ILE A  95     -53.724 -49.372 -48.466  1.00  0.00           C  
ATOM   1410  CG1 ILE A  95     -54.481 -48.543 -47.427  1.00  0.00           C  
ATOM   1411  CG2 ILE A  95     -52.225 -49.309 -48.215  1.00  0.00           C  
ATOM   1412  CD1 ILE A  95     -54.435 -49.121 -46.032  1.00  0.00           C  
ATOM   1413  H   ILE A  95     -56.009 -49.689 -49.577  1.00  0.00           H  
ATOM   1414  HA  ILE A  95     -53.904 -47.804 -49.924  1.00  0.00           H  
ATOM   1415  HB  ILE A  95     -54.058 -50.403 -48.352  1.00  0.00           H  
ATOM   1416 1HG1 ILE A  95     -54.067 -47.536 -47.394  1.00  0.00           H  
ATOM   1417 2HG1 ILE A  95     -55.527 -48.454 -47.724  1.00  0.00           H  
ATOM   1418 1HG2 ILE A  95     -52.011 -49.658 -47.205  1.00  0.00           H  
ATOM   1419 2HG2 ILE A  95     -51.709 -49.940 -48.935  1.00  0.00           H  
ATOM   1420 3HG2 ILE A  95     -51.882 -48.279 -48.323  1.00  0.00           H  
ATOM   1421 1HD1 ILE A  95     -54.994 -48.477 -45.352  1.00  0.00           H  
ATOM   1422 2HD1 ILE A  95     -54.878 -50.117 -46.036  1.00  0.00           H  
ATOM   1423 3HD1 ILE A  95     -53.400 -49.186 -45.699  1.00  0.00           H  
ATOM   1424  N   ILE A  96     -53.446 -50.778 -51.243  1.00  0.00           N  
ATOM   1425  CA  ILE A  96     -52.613 -51.506 -52.193  1.00  0.00           C  
ATOM   1426  C   ILE A  96     -52.564 -50.799 -53.539  1.00  0.00           C  
ATOM   1427  O   ILE A  96     -51.509 -50.710 -54.166  1.00  0.00           O  
ATOM   1428  CB  ILE A  96     -53.128 -52.944 -52.386  1.00  0.00           C  
ATOM   1429  CG1 ILE A  96     -52.932 -53.759 -51.106  1.00  0.00           C  
ATOM   1430  CG2 ILE A  96     -52.423 -53.609 -53.558  1.00  0.00           C  
ATOM   1431  CD1 ILE A  96     -53.650 -55.089 -51.112  1.00  0.00           C  
ATOM   1432  H   ILE A  96     -54.272 -51.223 -50.871  1.00  0.00           H  
ATOM   1433  HA  ILE A  96     -51.599 -51.555 -51.798  1.00  0.00           H  
ATOM   1434  HB  ILE A  96     -54.200 -52.923 -52.586  1.00  0.00           H  
ATOM   1435 1HG1 ILE A  96     -51.870 -53.946 -50.953  1.00  0.00           H  
ATOM   1436 2HG1 ILE A  96     -53.288 -53.184 -50.250  1.00  0.00           H  
ATOM   1437 1HG2 ILE A  96     -52.798 -54.625 -53.681  1.00  0.00           H  
ATOM   1438 2HG2 ILE A  96     -52.612 -53.040 -54.468  1.00  0.00           H  
ATOM   1439 3HG2 ILE A  96     -51.350 -53.640 -53.366  1.00  0.00           H  
ATOM   1440 1HD1 ILE A  96     -53.464 -55.608 -50.171  1.00  0.00           H  
ATOM   1441 2HD1 ILE A  96     -54.722 -54.924 -51.229  1.00  0.00           H  
ATOM   1442 3HD1 ILE A  96     -53.285 -55.696 -51.939  1.00  0.00           H  
ATOM   1443  N   GLU A  97     -53.757 -50.309 -53.940  1.00  0.00           N  
ATOM   1444  CA  GLU A  97     -53.846 -49.606 -55.214  1.00  0.00           C  
ATOM   1445  C   GLU A  97     -52.981 -48.353 -55.216  1.00  0.00           C  
ATOM   1446  O   GLU A  97     -52.310 -48.051 -56.203  1.00  0.00           O  
ATOM   1447  CB  GLU A  97     -55.300 -49.234 -55.516  1.00  0.00           C  
ATOM   1448  CG  GLU A  97     -55.531 -48.694 -56.921  1.00  0.00           C  
ATOM   1449  CD  GLU A  97     -55.227 -47.226 -57.039  1.00  0.00           C  
ATOM   1450  OE1 GLU A  97     -55.358 -46.531 -56.061  1.00  0.00           O  
ATOM   1451  OE2 GLU A  97     -54.863 -46.800 -58.111  1.00  0.00           O1-
ATOM   1452  H   GLU A  97     -54.589 -50.417 -53.377  1.00  0.00           H  
ATOM   1453  HA  GLU A  97     -53.485 -50.270 -56.000  1.00  0.00           H  
ATOM   1454 1HB  GLU A  97     -55.934 -50.111 -55.387  1.00  0.00           H  
ATOM   1455 2HB  GLU A  97     -55.637 -48.479 -54.807  1.00  0.00           H  
ATOM   1456 1HG  GLU A  97     -54.900 -49.242 -57.618  1.00  0.00           H  
ATOM   1457 2HG  GLU A  97     -56.570 -48.868 -57.198  1.00  0.00           H  
ATOM   1458  N   GLU A  98     -53.036 -47.653 -54.065  1.00  0.00           N  
ATOM   1459  CA  GLU A  98     -52.251 -46.430 -53.936  1.00  0.00           C  
ATOM   1460  C   GLU A  98     -50.759 -46.719 -54.052  1.00  0.00           C  
ATOM   1461  O   GLU A  98     -50.021 -45.972 -54.694  1.00  0.00           O  
ATOM   1462  CB  GLU A  98     -52.546 -45.746 -52.600  1.00  0.00           C  
ATOM   1463  CG  GLU A  98     -51.945 -44.354 -52.460  1.00  0.00           C  
ATOM   1464  CD  GLU A  98     -50.506 -44.378 -52.025  1.00  0.00           C  
ATOM   1465  OE1 GLU A  98     -50.263 -44.461 -50.845  1.00  0.00           O  
ATOM   1466  OE2 GLU A  98     -49.649 -44.316 -52.874  1.00  0.00           O1-
ATOM   1467  H   GLU A  98     -53.608 -47.954 -53.289  1.00  0.00           H  
ATOM   1468  HA  GLU A  98     -52.529 -45.753 -54.744  1.00  0.00           H  
ATOM   1469 1HB  GLU A  98     -53.624 -45.659 -52.464  1.00  0.00           H  
ATOM   1470 2HB  GLU A  98     -52.161 -46.359 -51.784  1.00  0.00           H  
ATOM   1471 1HG  GLU A  98     -52.014 -43.842 -53.419  1.00  0.00           H  
ATOM   1472 2HG  GLU A  98     -52.530 -43.789 -51.735  1.00  0.00           H  
ATOM   1473  N   VAL A  99     -50.368 -47.833 -53.399  1.00  0.00           N  
ATOM   1474  CA  VAL A  99     -48.964 -48.224 -53.432  1.00  0.00           C  
ATOM   1475  C   VAL A  99     -48.509 -48.521 -54.854  1.00  0.00           C  
ATOM   1476  O   VAL A  99     -47.410 -48.140 -55.256  1.00  0.00           O  
ATOM   1477  CB  VAL A  99     -48.734 -49.467 -52.552  1.00  0.00           C  
ATOM   1478  CG1 VAL A  99     -47.320 -49.998 -52.739  1.00  0.00           C  
ATOM   1479  CG2 VAL A  99     -48.992 -49.124 -51.093  1.00  0.00           C  
ATOM   1480  H   VAL A  99     -51.026 -48.404 -52.888  1.00  0.00           H  
ATOM   1481  HA  VAL A  99     -48.366 -47.401 -53.038  1.00  0.00           H  
ATOM   1482  HB  VAL A  99     -49.417 -50.255 -52.867  1.00  0.00           H  
ATOM   1483 1HG1 VAL A  99     -47.175 -50.876 -52.110  1.00  0.00           H  
ATOM   1484 2HG1 VAL A  99     -47.169 -50.271 -53.784  1.00  0.00           H  
ATOM   1485 3HG1 VAL A  99     -46.602 -49.228 -52.457  1.00  0.00           H  
ATOM   1486 1HG2 VAL A  99     -48.828 -50.008 -50.477  1.00  0.00           H  
ATOM   1487 2HG2 VAL A  99     -48.312 -48.331 -50.780  1.00  0.00           H  
ATOM   1488 3HG2 VAL A  99     -50.021 -48.786 -50.976  1.00  0.00           H  
ATOM   1489  N   ALA A 100     -49.409 -49.216 -55.579  1.00  0.00           N  
ATOM   1490  CA  ALA A 100     -49.096 -49.565 -56.960  1.00  0.00           C  
ATOM   1491  C   ALA A 100     -48.905 -48.320 -57.814  1.00  0.00           C  
ATOM   1492  O   ALA A 100     -47.999 -48.258 -58.646  1.00  0.00           O  
ATOM   1493  CB  ALA A 100     -50.191 -50.444 -57.545  1.00  0.00           C  
ATOM   1494  H   ALA A 100     -50.296 -49.501 -55.189  1.00  0.00           H  
ATOM   1495  HA  ALA A 100     -48.158 -50.120 -56.965  1.00  0.00           H  
ATOM   1496 1HB  ALA A 100     -49.943 -50.697 -58.577  1.00  0.00           H  
ATOM   1497 2HB  ALA A 100     -50.276 -51.359 -56.959  1.00  0.00           H  
ATOM   1498 3HB  ALA A 100     -51.139 -49.909 -57.522  1.00  0.00           H  
ATOM   1499  N   ARG A 101     -49.803 -47.345 -57.562  1.00  0.00           N  
ATOM   1500  CA  ARG A 101     -49.730 -46.097 -58.312  1.00  0.00           C  
ATOM   1501  C   ARG A 101     -48.411 -45.377 -58.058  1.00  0.00           C  
ATOM   1502  O   ARG A 101     -47.799 -44.839 -58.980  1.00  0.00           O  
ATOM   1503  CB  ARG A 101     -50.885 -45.180 -57.938  1.00  0.00           C  
ATOM   1504  CG  ARG A 101     -52.174 -45.430 -58.705  1.00  0.00           C  
ATOM   1505  CD  ARG A 101     -52.801 -46.720 -58.320  1.00  0.00           C  
ATOM   1506  NE  ARG A 101     -54.046 -46.953 -59.036  1.00  0.00           N  
ATOM   1507  CZ  ARG A 101     -54.776 -48.082 -58.952  1.00  0.00           C  
ATOM   1508  NH1 ARG A 101     -54.375 -49.069 -58.183  1.00  0.00           N1+
ATOM   1509  NH2 ARG A 101     -55.896 -48.196 -59.645  1.00  0.00           N  
ATOM   1510  H   ARG A 101     -50.525 -47.458 -56.866  1.00  0.00           H  
ATOM   1511  HA  ARG A 101     -49.799 -46.327 -59.375  1.00  0.00           H  
ATOM   1512 1HB  ARG A 101     -51.107 -45.289 -56.877  1.00  0.00           H  
ATOM   1513 2HB  ARG A 101     -50.596 -44.143 -58.107  1.00  0.00           H  
ATOM   1514 1HG  ARG A 101     -52.883 -44.628 -58.496  1.00  0.00           H  
ATOM   1515 2HG  ARG A 101     -51.961 -45.457 -59.775  1.00  0.00           H  
ATOM   1516 1HD  ARG A 101     -52.119 -47.538 -58.548  1.00  0.00           H  
ATOM   1517 2HD  ARG A 101     -53.018 -46.715 -57.253  1.00  0.00           H  
ATOM   1518  HE  ARG A 101     -54.386 -46.215 -59.638  1.00  0.00           H  
ATOM   1519 1HH1 ARG A 101     -53.519 -48.981 -57.654  1.00  0.00           H  
ATOM   1520 2HH1 ARG A 101     -54.923 -49.915 -58.121  1.00  0.00           H  
ATOM   1521 1HH2 ARG A 101     -56.205 -47.437 -60.236  1.00  0.00           H  
ATOM   1522 2HH2 ARG A 101     -56.444 -49.042 -59.582  1.00  0.00           H  
ATOM   1523  N   ALA A 102     -48.020 -45.401 -56.768  1.00  0.00           N  
ATOM   1524  CA  ALA A 102     -46.772 -44.747 -56.389  1.00  0.00           C  
ATOM   1525  C   ALA A 102     -45.580 -45.390 -57.087  1.00  0.00           C  
ATOM   1526  O   ALA A 102     -44.673 -44.698 -57.549  1.00  0.00           O  
ATOM   1527  CB  ALA A 102     -46.588 -44.792 -54.878  1.00  0.00           C  
ATOM   1528  H   ALA A 102     -48.570 -45.862 -56.056  1.00  0.00           H  
ATOM   1529  HA  ALA A 102     -46.826 -43.706 -56.707  1.00  0.00           H  
ATOM   1530 1HB  ALA A 102     -45.652 -44.301 -54.612  1.00  0.00           H  
ATOM   1531 2HB  ALA A 102     -47.418 -44.277 -54.395  1.00  0.00           H  
ATOM   1532 3HB  ALA A 102     -46.560 -45.828 -54.546  1.00  0.00           H  
ATOM   1533  N   VAL A 103     -45.637 -46.737 -57.134  1.00  0.00           N  
ATOM   1534  CA  VAL A 103     -44.557 -47.475 -57.778  1.00  0.00           C  
ATOM   1535  C   VAL A 103     -44.449 -47.117 -59.255  1.00  0.00           C  
ATOM   1536  O   VAL A 103     -43.350 -46.956 -59.786  1.00  0.00           O  
ATOM   1537  CB  VAL A 103     -44.787 -48.991 -57.634  1.00  0.00           C  
ATOM   1538  CG1 VAL A 103     -43.778 -49.764 -58.470  1.00  0.00           C  
ATOM   1539  CG2 VAL A 103     -44.694 -49.393 -56.170  1.00  0.00           C  
ATOM   1540  H   VAL A 103     -46.412 -47.247 -56.734  1.00  0.00           H  
ATOM   1541  HA  VAL A 103     -43.619 -47.214 -57.285  1.00  0.00           H  
ATOM   1542  HB  VAL A 103     -45.777 -49.237 -58.016  1.00  0.00           H  
ATOM   1543 1HG1 VAL A 103     -43.955 -50.834 -58.357  1.00  0.00           H  
ATOM   1544 2HG1 VAL A 103     -43.887 -49.487 -59.519  1.00  0.00           H  
ATOM   1545 3HG1 VAL A 103     -42.769 -49.526 -58.135  1.00  0.00           H  
ATOM   1546 1HG2 VAL A 103     -44.858 -50.466 -56.076  1.00  0.00           H  
ATOM   1547 2HG2 VAL A 103     -43.705 -49.141 -55.785  1.00  0.00           H  
ATOM   1548 3HG2 VAL A 103     -45.452 -48.858 -55.597  1.00  0.00           H  
ATOM   1549  N   ARG A 104     -45.642 -47.006 -59.877  1.00  0.00           N  
ATOM   1550  CA  ARG A 104     -45.678 -46.667 -61.293  1.00  0.00           C  
ATOM   1551  C   ARG A 104     -45.067 -45.294 -61.548  1.00  0.00           C  
ATOM   1552  O   ARG A 104     -44.330 -45.102 -62.515  1.00  0.00           O  
ATOM   1553  CB  ARG A 104     -47.108 -46.686 -61.812  1.00  0.00           C  
ATOM   1554  CG  ARG A 104     -47.741 -48.066 -61.892  1.00  0.00           C  
ATOM   1555  CD  ARG A 104     -49.089 -48.018 -62.513  1.00  0.00           C  
ATOM   1556  NE  ARG A 104     -49.714 -49.330 -62.558  1.00  0.00           N  
ATOM   1557  CZ  ARG A 104     -50.558 -49.807 -61.623  1.00  0.00           C  
ATOM   1558  NH1 ARG A 104     -50.869 -49.071 -60.580  1.00  0.00           N1+
ATOM   1559  NH2 ARG A 104     -51.075 -51.016 -61.755  1.00  0.00           N  
ATOM   1560  H   ARG A 104     -46.511 -47.151 -59.383  1.00  0.00           H  
ATOM   1561  HA  ARG A 104     -45.099 -47.411 -61.842  1.00  0.00           H  
ATOM   1562 1HB  ARG A 104     -47.737 -46.072 -61.168  1.00  0.00           H  
ATOM   1563 2HB  ARG A 104     -47.139 -46.251 -62.811  1.00  0.00           H  
ATOM   1564 1HG  ARG A 104     -47.110 -48.721 -62.492  1.00  0.00           H  
ATOM   1565 2HG  ARG A 104     -47.841 -48.479 -60.887  1.00  0.00           H  
ATOM   1566 1HD  ARG A 104     -49.732 -47.354 -61.936  1.00  0.00           H  
ATOM   1567 2HD  ARG A 104     -49.006 -47.645 -63.534  1.00  0.00           H  
ATOM   1568  HE  ARG A 104     -49.499 -49.926 -63.347  1.00  0.00           H  
ATOM   1569 1HH1 ARG A 104     -50.474 -48.146 -60.479  1.00  0.00           H  
ATOM   1570 2HH1 ARG A 104     -51.502 -49.428 -59.879  1.00  0.00           H  
ATOM   1571 1HH2 ARG A 104     -50.837 -51.583 -62.558  1.00  0.00           H  
ATOM   1572 2HH2 ARG A 104     -51.707 -51.374 -61.055  1.00  0.00           H  
ATOM   1573  N   GLU A 105     -45.414 -44.366 -60.631  1.00  0.00           N  
ATOM   1574  CA  GLU A 105     -44.896 -43.010 -60.758  1.00  0.00           C  
ATOM   1575  C   GLU A 105     -43.377 -42.990 -60.658  1.00  0.00           C  
ATOM   1576  O   GLU A 105     -42.705 -42.277 -61.404  1.00  0.00           O  
ATOM   1577  CB  GLU A 105     -45.501 -42.105 -59.683  1.00  0.00           C  
ATOM   1578  CG  GLU A 105     -46.981 -41.804 -59.874  1.00  0.00           C  
ATOM   1579  CD  GLU A 105     -47.559 -40.978 -58.758  1.00  0.00           C  
ATOM   1580  OE1 GLU A 105     -47.128 -41.138 -57.641  1.00  0.00           O  
ATOM   1581  OE2 GLU A 105     -48.433 -40.187 -59.023  1.00  0.00           O1-
ATOM   1582  H   GLU A 105     -46.026 -44.588 -59.858  1.00  0.00           H  
ATOM   1583  HA  GLU A 105     -45.177 -42.623 -61.738  1.00  0.00           H  
ATOM   1584 1HB  GLU A 105     -45.379 -42.571 -58.705  1.00  0.00           H  
ATOM   1585 2HB  GLU A 105     -44.966 -41.156 -59.662  1.00  0.00           H  
ATOM   1586 1HG  GLU A 105     -47.113 -41.267 -60.813  1.00  0.00           H  
ATOM   1587 2HG  GLU A 105     -47.527 -42.744 -59.944  1.00  0.00           H  
ATOM   1588  N   THR A 106     -42.883 -43.804 -59.701  1.00  0.00           N  
ATOM   1589  CA  THR A 106     -41.441 -43.878 -59.503  1.00  0.00           C  
ATOM   1590  C   THR A 106     -40.739 -44.403 -60.749  1.00  0.00           C  
ATOM   1591  O   THR A 106     -39.684 -43.903 -61.136  1.00  0.00           O  
ATOM   1592  CB  THR A 106     -41.094 -44.771 -58.297  1.00  0.00           C  
ATOM   1593  CG2 THR A 106     -39.586 -44.877 -58.130  1.00  0.00           C  
ATOM   1594  OG1 THR A 106     -41.665 -44.214 -57.106  1.00  0.00           O  
ATOM   1595  H   THR A 106     -43.490 -44.364 -59.119  1.00  0.00           H  
ATOM   1596  HA  THR A 106     -41.067 -42.873 -59.304  1.00  0.00           H  
ATOM   1597  HB  THR A 106     -41.507 -45.767 -58.452  1.00  0.00           H  
ATOM   1598  HG1 THR A 106     -42.619 -44.165 -57.202  1.00  0.00           H  
ATOM   1599 1HG2 THR A 106     -39.359 -45.513 -57.274  1.00  0.00           H  
ATOM   1600 2HG2 THR A 106     -39.149 -45.311 -59.029  1.00  0.00           H  
ATOM   1601 3HG2 THR A 106     -39.167 -43.885 -57.966  1.00  0.00           H  
ATOM   1602  N   ILE A 107     -41.382 -45.429 -61.343  1.00  0.00           N  
ATOM   1603  CA  ILE A 107     -40.816 -46.022 -62.549  1.00  0.00           C  
ATOM   1604  C   ILE A 107     -40.641 -44.981 -63.646  1.00  0.00           C  
ATOM   1605  O   ILE A 107     -39.617 -44.950 -64.329  1.00  0.00           O  
ATOM   1606  CB  ILE A 107     -41.703 -47.169 -63.065  1.00  0.00           C  
ATOM   1607  CG1 ILE A 107     -41.667 -48.352 -62.094  1.00  0.00           C  
ATOM   1608  CG2 ILE A 107     -41.257 -47.603 -64.453  1.00  0.00           C  
ATOM   1609  CD1 ILE A 107     -42.717 -49.403 -62.372  1.00  0.00           C  
ATOM   1610  H   ILE A 107     -42.247 -45.796 -60.974  1.00  0.00           H  
ATOM   1611  HA  ILE A 107     -39.834 -46.428 -62.306  1.00  0.00           H  
ATOM   1612  HB  ILE A 107     -42.739 -46.834 -63.116  1.00  0.00           H  
ATOM   1613 1HG1 ILE A 107     -40.688 -48.827 -62.135  1.00  0.00           H  
ATOM   1614 2HG1 ILE A 107     -41.811 -47.990 -61.075  1.00  0.00           H  
ATOM   1615 1HG2 ILE A 107     -41.894 -48.415 -64.803  1.00  0.00           H  
ATOM   1616 2HG2 ILE A 107     -41.333 -46.761 -65.140  1.00  0.00           H  
ATOM   1617 3HG2 ILE A 107     -40.222 -47.946 -64.412  1.00  0.00           H  
ATOM   1618 1HD1 ILE A 107     -42.629 -50.207 -61.642  1.00  0.00           H  
ATOM   1619 2HD1 ILE A 107     -43.709 -48.955 -62.301  1.00  0.00           H  
ATOM   1620 3HD1 ILE A 107     -42.572 -49.805 -63.374  1.00  0.00           H  
ATOM   1621  N   ASP A 108     -41.671 -44.135 -63.789  1.00  0.00           N  
ATOM   1622  CA  ASP A 108     -41.669 -42.992 -64.701  1.00  0.00           C  
ATOM   1623  C   ASP A 108     -40.596 -41.969 -64.337  1.00  0.00           C  
ATOM   1624  O   ASP A 108     -39.937 -41.408 -65.212  1.00  0.00           O  
ATOM   1625  CB  ASP A 108     -43.041 -42.313 -64.704  1.00  0.00           C  
ATOM   1626  CG  ASP A 108     -43.157 -41.215 -65.752  1.00  0.00           C  
ATOM   1627  OD1 ASP A 108     -42.921 -41.493 -66.903  1.00  0.00           O  
ATOM   1628  OD2 ASP A 108     -43.480 -40.108 -65.390  1.00  0.00           O1-
ATOM   1629  H   ASP A 108     -42.491 -44.313 -63.226  1.00  0.00           H  
ATOM   1630  HA  ASP A 108     -41.457 -43.353 -65.708  1.00  0.00           H  
ATOM   1631 1HB  ASP A 108     -43.815 -43.058 -64.892  1.00  0.00           H  
ATOM   1632 2HB  ASP A 108     -43.235 -41.882 -63.722  1.00  0.00           H  
ATOM   1633  N   ALA A 109     -40.419 -41.723 -63.043  1.00  0.00           N  
ATOM   1634  CA  ALA A 109     -39.413 -40.767 -62.584  1.00  0.00           C  
ATOM   1635  C   ALA A 109     -38.025 -41.392 -62.574  1.00  0.00           C  
ATOM   1636  O   ALA A 109     -37.072 -40.818 -63.101  1.00  0.00           O  
ATOM   1637  CB  ALA A 109     -39.767 -40.247 -61.198  1.00  0.00           C  
ATOM   1638  H   ALA A 109     -40.988 -42.203 -62.362  1.00  0.00           H  
ATOM   1639  HA  ALA A 109     -39.398 -39.929 -63.282  1.00  0.00           H  
ATOM   1640 1HB  ALA A 109     -39.007 -39.538 -60.870  1.00  0.00           H  
ATOM   1641 2HB  ALA A 109     -40.736 -39.749 -61.233  1.00  0.00           H  
ATOM   1642 3HB  ALA A 109     -39.812 -41.079 -60.499  1.00  0.00           H  
ATOM   1643  N   ASN A 110     -37.924 -42.569 -61.971  1.00  0.00           N  
ATOM   1644  CA  ASN A 110     -36.692 -43.347 -61.985  1.00  0.00           C  
ATOM   1645  C   ASN A 110     -36.973 -44.771 -62.448  1.00  0.00           C  
ATOM   1646  O   ASN A 110     -37.887 -45.426 -61.950  1.00  0.00           O  
ATOM   1647  CB  ASN A 110     -36.034 -43.344 -60.617  1.00  0.00           C  
ATOM   1648  CG  ASN A 110     -34.702 -44.041 -60.614  1.00  0.00           C  
ATOM   1649  ND2 ASN A 110     -33.672 -43.332 -60.228  1.00  0.00           N  
ATOM   1650  OD1 ASN A 110     -34.606 -45.224 -60.963  1.00  0.00           O  
ATOM   1651  H   ASN A 110     -38.731 -42.935 -61.486  1.00  0.00           H  
ATOM   1652  HA  ASN A 110     -36.005 -42.895 -62.702  1.00  0.00           H  
ATOM   1653 1HB  ASN A 110     -35.894 -42.316 -60.283  1.00  0.00           H  
ATOM   1654 2HB  ASN A 110     -36.690 -43.835 -59.897  1.00  0.00           H  
ATOM   1655 1HD2 ASN A 110     -32.761 -43.744 -60.206  1.00  0.00           H  
ATOM   1656 2HD2 ASN A 110     -33.797 -42.378 -59.954  1.00  0.00           H  
ATOM   1657  N   SER A 111     -36.184 -45.249 -63.404  1.00  0.00           N  
ATOM   1658  CA  SER A 111     -36.455 -46.535 -64.036  1.00  0.00           C  
ATOM   1659  C   SER A 111     -35.377 -47.563 -63.724  1.00  0.00           C  
ATOM   1660  O   SER A 111     -35.267 -48.587 -64.399  1.00  0.00           O  
ATOM   1661  CB  SER A 111     -36.571 -46.359 -65.537  1.00  0.00           C  
ATOM   1662  OG  SER A 111     -35.388 -45.834 -66.074  1.00  0.00           O  
ATOM   1663  H   SER A 111     -35.381 -44.715 -63.702  1.00  0.00           H  
ATOM   1664  HA  SER A 111     -37.403 -46.916 -63.652  1.00  0.00           H  
ATOM   1665 1HB  SER A 111     -36.788 -47.321 -66.001  1.00  0.00           H  
ATOM   1666 2HB  SER A 111     -37.403 -45.692 -65.763  1.00  0.00           H  
ATOM   1667  HG  SER A 111     -35.539 -45.753 -67.019  1.00  0.00           H  
ATOM   1668  N   SER A 112     -34.578 -47.290 -62.698  1.00  0.00           N  
ATOM   1669  CA  SER A 112     -33.466 -48.167 -62.349  1.00  0.00           C  
ATOM   1670  C   SER A 112     -33.960 -49.504 -61.826  1.00  0.00           C  
ATOM   1671  O   SER A 112     -34.872 -49.560 -61.002  1.00  0.00           O  
ATOM   1672  CB  SER A 112     -32.585 -47.504 -61.307  1.00  0.00           C  
ATOM   1673  OG  SER A 112     -31.559 -48.365 -60.896  1.00  0.00           O  
ATOM   1674  H   SER A 112     -34.742 -46.460 -62.147  1.00  0.00           H  
ATOM   1675  HA  SER A 112     -32.873 -48.349 -63.246  1.00  0.00           H  
ATOM   1676 1HB  SER A 112     -32.156 -46.592 -61.720  1.00  0.00           H  
ATOM   1677 2HB  SER A 112     -33.191 -47.220 -60.447  1.00  0.00           H  
ATOM   1678  HG  SER A 112     -31.051 -47.879 -60.244  1.00  0.00           H  
ATOM   1679  N   PRO A 113     -33.351 -50.584 -62.309  1.00  0.00           N  
ATOM   1680  CA  PRO A 113     -33.770 -51.925 -61.925  1.00  0.00           C  
ATOM   1681  C   PRO A 113     -33.827 -52.063 -60.420  1.00  0.00           C  
ATOM   1682  O   PRO A 113     -34.734 -52.695 -59.879  1.00  0.00           O  
ATOM   1683  CB  PRO A 113     -32.683 -52.817 -62.532  1.00  0.00           C  
ATOM   1684  CG  PRO A 113     -32.227 -52.070 -63.739  1.00  0.00           C  
ATOM   1685  CD  PRO A 113     -32.218 -50.628 -63.305  1.00  0.00           C  
ATOM   1686  HA  PRO A 113     -34.751 -52.140 -62.374  1.00  0.00           H  
ATOM   1687 1HB  PRO A 113     -31.876 -52.978 -61.801  1.00  0.00           H  
ATOM   1688 2HB  PRO A 113     -33.099 -53.806 -62.774  1.00  0.00           H  
ATOM   1689 1HG  PRO A 113     -31.235 -52.424 -64.053  1.00  0.00           H  
ATOM   1690 2HG  PRO A 113     -32.911 -52.255 -64.581  1.00  0.00           H  
ATOM   1691 1HD  PRO A 113     -31.253 -50.393 -62.832  1.00  0.00           H  
ATOM   1692 2HD  PRO A 113     -32.389 -49.981 -64.179  1.00  0.00           H  
ATOM   1693  N   GLU A 114     -32.856 -51.469 -59.741  1.00  0.00           N  
ATOM   1694  CA  GLU A 114     -32.809 -51.536 -58.286  1.00  0.00           C  
ATOM   1695  C   GLU A 114     -34.053 -50.915 -57.664  1.00  0.00           C  
ATOM   1696  O   GLU A 114     -34.667 -51.496 -56.769  1.00  0.00           O  
ATOM   1697  CB  GLU A 114     -31.557 -50.831 -57.759  1.00  0.00           C  
ATOM   1698  CG  GLU A 114     -31.394 -50.886 -56.247  1.00  0.00           C  
ATOM   1699  CD  GLU A 114     -30.135 -50.216 -55.770  1.00  0.00           C  
ATOM   1700  OE1 GLU A 114     -29.391 -49.738 -56.592  1.00  0.00           O  
ATOM   1701  OE2 GLU A 114     -29.917 -50.182 -54.582  1.00  0.00           O1-
ATOM   1702  H   GLU A 114     -32.135 -50.960 -60.233  1.00  0.00           H  
ATOM   1703  HA  GLU A 114     -32.770 -52.585 -57.990  1.00  0.00           H  
ATOM   1704 1HB  GLU A 114     -30.671 -51.280 -58.208  1.00  0.00           H  
ATOM   1705 2HB  GLU A 114     -31.578 -49.782 -58.056  1.00  0.00           H  
ATOM   1706 1HG  GLU A 114     -32.250 -50.397 -55.782  1.00  0.00           H  
ATOM   1707 2HG  GLU A 114     -31.388 -51.927 -55.931  1.00  0.00           H  
ATOM   1708  N   VAL A 115     -34.380 -49.715 -58.185  1.00  0.00           N  
ATOM   1709  CA  VAL A 115     -35.552 -49.012 -57.678  1.00  0.00           C  
ATOM   1710  C   VAL A 115     -36.823 -49.812 -57.923  1.00  0.00           C  
ATOM   1711  O   VAL A 115     -37.697 -49.888 -57.058  1.00  0.00           O  
ATOM   1712  CB  VAL A 115     -35.680 -47.632 -58.351  1.00  0.00           C  
ATOM   1713  CG1 VAL A 115     -37.003 -46.979 -57.979  1.00  0.00           C  
ATOM   1714  CG2 VAL A 115     -34.510 -46.749 -57.948  1.00  0.00           C  
ATOM   1715  H   VAL A 115     -33.832 -49.291 -58.921  1.00  0.00           H  
ATOM   1716  HA  VAL A 115     -35.431 -48.867 -56.604  1.00  0.00           H  
ATOM   1717  HB  VAL A 115     -35.680 -47.765 -59.433  1.00  0.00           H  
ATOM   1718 1HG1 VAL A 115     -37.077 -46.005 -58.463  1.00  0.00           H  
ATOM   1719 2HG1 VAL A 115     -37.826 -47.612 -58.309  1.00  0.00           H  
ATOM   1720 3HG1 VAL A 115     -37.053 -46.851 -56.897  1.00  0.00           H  
ATOM   1721 1HG2 VAL A 115     -34.606 -45.775 -58.427  1.00  0.00           H  
ATOM   1722 2HG2 VAL A 115     -34.507 -46.621 -56.865  1.00  0.00           H  
ATOM   1723 3HG2 VAL A 115     -33.576 -47.216 -58.261  1.00  0.00           H  
ATOM   1724  N   ILE A 116     -36.873 -50.397 -59.137  1.00  0.00           N  
ATOM   1725  CA  ILE A 116     -38.039 -51.194 -59.498  1.00  0.00           C  
ATOM   1726  C   ILE A 116     -38.194 -52.394 -58.571  1.00  0.00           C  
ATOM   1727  O   ILE A 116     -39.303 -52.729 -58.153  1.00  0.00           O  
ATOM   1728  CB  ILE A 116     -37.942 -51.680 -60.956  1.00  0.00           C  
ATOM   1729  CG1 ILE A 116     -38.058 -50.498 -61.922  1.00  0.00           C  
ATOM   1730  CG2 ILE A 116     -39.019 -52.715 -61.244  1.00  0.00           C  
ATOM   1731  CD1 ILE A 116     -37.703 -50.841 -63.351  1.00  0.00           C  
ATOM   1732  H   ILE A 116     -36.121 -50.295 -59.803  1.00  0.00           H  
ATOM   1733  HA  ILE A 116     -38.927 -50.572 -59.401  1.00  0.00           H  
ATOM   1734  HB  ILE A 116     -36.964 -52.131 -61.125  1.00  0.00           H  
ATOM   1735 1HG1 ILE A 116     -39.077 -50.114 -61.905  1.00  0.00           H  
ATOM   1736 2HG1 ILE A 116     -37.401 -49.694 -61.592  1.00  0.00           H  
ATOM   1737 1HG2 ILE A 116     -38.936 -53.048 -62.279  1.00  0.00           H  
ATOM   1738 2HG2 ILE A 116     -38.892 -53.567 -60.578  1.00  0.00           H  
ATOM   1739 3HG2 ILE A 116     -40.002 -52.272 -61.083  1.00  0.00           H  
ATOM   1740 1HD1 ILE A 116     -37.809 -49.952 -63.974  1.00  0.00           H  
ATOM   1741 2HD1 ILE A 116     -36.672 -51.195 -63.396  1.00  0.00           H  
ATOM   1742 3HD1 ILE A 116     -38.371 -51.620 -63.715  1.00  0.00           H  
ATOM   1743  N   VAL A 117     -37.031 -53.010 -58.279  1.00  0.00           N  
ATOM   1744  CA  VAL A 117     -37.041 -54.174 -57.400  1.00  0.00           C  
ATOM   1745  C   VAL A 117     -37.554 -53.811 -56.012  1.00  0.00           C  
ATOM   1746  O   VAL A 117     -38.322 -54.560 -55.409  1.00  0.00           O  
ATOM   1747  CB  VAL A 117     -35.624 -54.766 -57.281  1.00  0.00           C  
ATOM   1748  CG1 VAL A 117     -35.588 -55.851 -56.215  1.00  0.00           C  
ATOM   1749  CG2 VAL A 117     -35.180 -55.318 -58.628  1.00  0.00           C  
ATOM   1750  H   VAL A 117     -36.152 -52.686 -58.656  1.00  0.00           H  
ATOM   1751  HA  VAL A 117     -37.701 -54.928 -57.831  1.00  0.00           H  
ATOM   1752  HB  VAL A 117     -34.937 -53.981 -56.965  1.00  0.00           H  
ATOM   1753 1HG1 VAL A 117     -34.579 -56.258 -56.144  1.00  0.00           H  
ATOM   1754 2HG1 VAL A 117     -35.875 -55.425 -55.253  1.00  0.00           H  
ATOM   1755 3HG1 VAL A 117     -36.282 -56.647 -56.482  1.00  0.00           H  
ATOM   1756 1HG2 VAL A 117     -34.177 -55.735 -58.537  1.00  0.00           H  
ATOM   1757 2HG2 VAL A 117     -35.870 -56.099 -58.947  1.00  0.00           H  
ATOM   1758 3HG2 VAL A 117     -35.173 -54.517 -59.365  1.00  0.00           H  
ATOM   1759  N   SER A 118     -37.088 -52.631 -55.551  1.00  0.00           N  
ATOM   1760  CA  SER A 118     -37.506 -52.166 -54.234  1.00  0.00           C  
ATOM   1761  C   SER A 118     -39.012 -51.948 -54.179  1.00  0.00           C  
ATOM   1762  O   SER A 118     -39.663 -52.295 -53.194  1.00  0.00           O  
ATOM   1763  CB  SER A 118     -36.788 -50.878 -53.881  1.00  0.00           C  
ATOM   1764  OG  SER A 118     -35.412 -51.095 -53.732  1.00  0.00           O  
ATOM   1765  H   SER A 118     -36.457 -52.061 -56.097  1.00  0.00           H  
ATOM   1766  HA  SER A 118     -37.244 -52.928 -53.498  1.00  0.00           H  
ATOM   1767 1HB  SER A 118     -36.959 -50.140 -54.665  1.00  0.00           H  
ATOM   1768 2HB  SER A 118     -37.197 -50.474 -52.957  1.00  0.00           H  
ATOM   1769  HG  SER A 118     -35.031 -50.241 -53.512  1.00  0.00           H  
ATOM   1770  N   GLY A 119     -39.518 -51.360 -55.282  1.00  0.00           N  
ATOM   1771  CA  GLY A 119     -40.950 -51.096 -55.357  1.00  0.00           C  
ATOM   1772  C   GLY A 119     -41.753 -52.389 -55.300  1.00  0.00           C  
ATOM   1773  O   GLY A 119     -42.784 -52.460 -54.632  1.00  0.00           O  
ATOM   1774  H   GLY A 119     -38.895 -51.113 -56.037  1.00  0.00           H  
ATOM   1775 1HA  GLY A 119     -41.244 -50.444 -54.535  1.00  0.00           H  
ATOM   1776 2HA  GLY A 119     -41.174 -50.566 -56.283  1.00  0.00           H  
ATOM   1777  N   VAL A 120     -41.222 -53.392 -56.030  1.00  0.00           N  
ATOM   1778  CA  VAL A 120     -41.894 -54.685 -56.059  1.00  0.00           C  
ATOM   1779  C   VAL A 120     -41.949 -55.309 -54.670  1.00  0.00           C  
ATOM   1780  O   VAL A 120     -42.965 -55.880 -54.275  1.00  0.00           O  
ATOM   1781  CB  VAL A 120     -41.168 -55.643 -57.021  1.00  0.00           C  
ATOM   1782  CG1 VAL A 120     -41.739 -57.048 -56.906  1.00  0.00           C  
ATOM   1783  CG2 VAL A 120     -41.282 -55.129 -58.449  1.00  0.00           C  
ATOM   1784  H   VAL A 120     -40.370 -53.268 -56.557  1.00  0.00           H  
ATOM   1785  HA  VAL A 120     -42.914 -54.537 -56.416  1.00  0.00           H  
ATOM   1786  HB  VAL A 120     -40.116 -55.698 -56.738  1.00  0.00           H  
ATOM   1787 1HG1 VAL A 120     -41.213 -57.712 -57.593  1.00  0.00           H  
ATOM   1788 2HG1 VAL A 120     -41.613 -57.409 -55.886  1.00  0.00           H  
ATOM   1789 3HG1 VAL A 120     -42.798 -57.031 -57.159  1.00  0.00           H  
ATOM   1790 1HG2 VAL A 120     -40.765 -55.810 -59.124  1.00  0.00           H  
ATOM   1791 2HG2 VAL A 120     -42.334 -55.067 -58.730  1.00  0.00           H  
ATOM   1792 3HG2 VAL A 120     -40.831 -54.139 -58.516  1.00  0.00           H  
ATOM   1793  N   LYS A 121     -40.809 -55.168 -53.965  1.00  0.00           N  
ATOM   1794  CA  LYS A 121     -40.729 -55.720 -52.618  1.00  0.00           C  
ATOM   1795  C   LYS A 121     -41.747 -55.065 -51.693  1.00  0.00           C  
ATOM   1796  O   LYS A 121     -42.388 -55.736 -50.884  1.00  0.00           O  
ATOM   1797  CB  LYS A 121     -39.318 -55.550 -52.052  1.00  0.00           C  
ATOM   1798  CG  LYS A 121     -39.123 -56.144 -50.663  1.00  0.00           C  
ATOM   1799  CD  LYS A 121     -37.678 -56.010 -50.204  1.00  0.00           C  
ATOM   1800  CE  LYS A 121     -37.459 -56.688 -48.859  1.00  0.00           C  
ATOM   1801  NZ  LYS A 121     -38.232 -56.028 -47.771  1.00  0.00           N1+
ATOM   1802  H   LYS A 121     -40.007 -54.688 -54.348  1.00  0.00           H  
ATOM   1803  HA  LYS A 121     -40.959 -56.784 -52.666  1.00  0.00           H  
ATOM   1804 1HB  LYS A 121     -38.599 -56.020 -52.722  1.00  0.00           H  
ATOM   1805 2HB  LYS A 121     -39.073 -54.489 -51.998  1.00  0.00           H  
ATOM   1806 1HG  LYS A 121     -39.770 -55.631 -49.952  1.00  0.00           H  
ATOM   1807 2HG  LYS A 121     -39.393 -57.200 -50.677  1.00  0.00           H  
ATOM   1808 1HD  LYS A 121     -37.017 -56.464 -50.942  1.00  0.00           H  
ATOM   1809 2HD  LYS A 121     -37.422 -54.954 -50.114  1.00  0.00           H  
ATOM   1810 1HE  LYS A 121     -37.764 -57.730 -48.923  1.00  0.00           H  
ATOM   1811 2HE  LYS A 121     -36.400 -56.657 -48.604  1.00  0.00           H  
ATOM   1812 1HZ  LYS A 121     -38.059 -56.506 -46.898  1.00  0.00           H  
ATOM   1813 2HZ  LYS A 121     -37.942 -55.063 -47.689  1.00  0.00           H  
ATOM   1814 3HZ  LYS A 121     -39.218 -56.067 -47.986  1.00  0.00           H  
ATOM   1815  N   THR A 122     -41.854 -53.730 -51.861  1.00  0.00           N  
ATOM   1816  CA  THR A 122     -42.796 -52.981 -51.037  1.00  0.00           C  
ATOM   1817  C   THR A 122     -44.227 -53.440 -51.282  1.00  0.00           C  
ATOM   1818  O   THR A 122     -45.014 -53.578 -50.346  1.00  0.00           O  
ATOM   1819  CB  THR A 122     -42.686 -51.468 -51.304  1.00  0.00           C  
ATOM   1820  CG2 THR A 122     -43.706 -50.704 -50.474  1.00  0.00           C  
ATOM   1821  OG1 THR A 122     -41.368 -51.016 -50.970  1.00  0.00           O  
ATOM   1822  H   THR A 122     -41.297 -53.237 -52.543  1.00  0.00           H  
ATOM   1823  HA  THR A 122     -42.559 -53.162 -49.989  1.00  0.00           H  
ATOM   1824  HB  THR A 122     -42.866 -51.272 -52.361  1.00  0.00           H  
ATOM   1825  HG1 THR A 122     -40.723 -51.484 -51.507  1.00  0.00           H  
ATOM   1826 1HG2 THR A 122     -43.613 -49.638 -50.676  1.00  0.00           H  
ATOM   1827 2HG2 THR A 122     -44.710 -51.037 -50.734  1.00  0.00           H  
ATOM   1828 3HG2 THR A 122     -43.525 -50.890 -49.416  1.00  0.00           H  
ATOM   1829  N   LEU A 123     -44.513 -53.664 -52.582  1.00  0.00           N  
ATOM   1830  CA  LEU A 123     -45.851 -54.108 -52.952  1.00  0.00           C  
ATOM   1831  C   LEU A 123     -46.175 -55.459 -52.327  1.00  0.00           C  
ATOM   1832  O   LEU A 123     -47.286 -55.681 -51.847  1.00  0.00           O  
ATOM   1833  CB  LEU A 123     -45.975 -54.200 -54.478  1.00  0.00           C  
ATOM   1834  CG  LEU A 123     -45.958 -52.863 -55.229  1.00  0.00           C  
ATOM   1835  CD1 LEU A 123     -45.902 -53.122 -56.728  1.00  0.00           C  
ATOM   1836  CD2 LEU A 123     -47.194 -52.057 -54.859  1.00  0.00           C  
ATOM   1837  H   LEU A 123     -43.820 -53.531 -53.305  1.00  0.00           H  
ATOM   1838  HA  LEU A 123     -46.571 -53.377 -52.586  1.00  0.00           H  
ATOM   1839 1HB  LEU A 123     -45.151 -54.803 -54.858  1.00  0.00           H  
ATOM   1840 2HB  LEU A 123     -46.910 -54.705 -54.721  1.00  0.00           H  
ATOM   1841  HG  LEU A 123     -45.064 -52.302 -54.955  1.00  0.00           H  
ATOM   1842 1HD1 LEU A 123     -45.891 -52.172 -57.262  1.00  0.00           H  
ATOM   1843 2HD1 LEU A 123     -44.999 -53.683 -56.967  1.00  0.00           H  
ATOM   1844 3HD1 LEU A 123     -46.778 -53.697 -57.031  1.00  0.00           H  
ATOM   1845 1HD2 LEU A 123     -47.182 -51.106 -55.392  1.00  0.00           H  
ATOM   1846 2HD2 LEU A 123     -48.089 -52.616 -55.135  1.00  0.00           H  
ATOM   1847 3HD2 LEU A 123     -47.199 -51.871 -53.785  1.00  0.00           H  
ATOM   1848  N   VAL A 124     -45.149 -56.336 -52.362  1.00  0.00           N  
ATOM   1849  CA  VAL A 124     -45.329 -57.666 -51.794  1.00  0.00           C  
ATOM   1850  C   VAL A 124     -45.626 -57.593 -50.301  1.00  0.00           C  
ATOM   1851  O   VAL A 124     -46.480 -58.318 -49.792  1.00  0.00           O  
ATOM   1852  CB  VAL A 124     -44.067 -58.518 -52.023  1.00  0.00           C  
ATOM   1853  CG1 VAL A 124     -44.167 -59.832 -51.261  1.00  0.00           C  
ATOM   1854  CG2 VAL A 124     -43.874 -58.771 -53.510  1.00  0.00           C  
ATOM   1855  H   VAL A 124     -44.259 -56.092 -52.774  1.00  0.00           H  
ATOM   1856  HA  VAL A 124     -46.171 -58.145 -52.294  1.00  0.00           H  
ATOM   1857  HB  VAL A 124     -43.203 -57.984 -51.629  1.00  0.00           H  
ATOM   1858 1HG1 VAL A 124     -43.266 -60.422 -51.434  1.00  0.00           H  
ATOM   1859 2HG1 VAL A 124     -44.267 -59.628 -50.195  1.00  0.00           H  
ATOM   1860 3HG1 VAL A 124     -45.037 -60.389 -51.609  1.00  0.00           H  
ATOM   1861 1HG2 VAL A 124     -42.980 -59.374 -53.664  1.00  0.00           H  
ATOM   1862 2HG2 VAL A 124     -44.742 -59.300 -53.905  1.00  0.00           H  
ATOM   1863 3HG2 VAL A 124     -43.764 -57.819 -54.029  1.00  0.00           H  
ATOM   1864  N   GLU A 125     -44.877 -56.684 -49.642  1.00  0.00           N  
ATOM   1865  CA  GLU A 125     -45.063 -56.514 -48.207  1.00  0.00           C  
ATOM   1866  C   GLU A 125     -46.476 -56.043 -47.886  1.00  0.00           C  
ATOM   1867  O   GLU A 125     -47.094 -56.510 -46.930  1.00  0.00           O  
ATOM   1868  CB  GLU A 125     -44.043 -55.516 -47.652  1.00  0.00           C  
ATOM   1869  CG  GLU A 125     -42.609 -56.026 -47.637  1.00  0.00           C  
ATOM   1870  CD  GLU A 125     -41.626 -54.992 -47.161  1.00  0.00           C  
ATOM   1871  OE1 GLU A 125     -42.024 -53.871 -46.956  1.00  0.00           O  
ATOM   1872  OE2 GLU A 125     -40.475 -55.325 -47.003  1.00  0.00           O1-
ATOM   1873  H   GLU A 125     -44.190 -56.119 -50.120  1.00  0.00           H  
ATOM   1874  HA  GLU A 125     -44.908 -57.478 -47.721  1.00  0.00           H  
ATOM   1875 1HB  GLU A 125     -44.068 -54.602 -48.247  1.00  0.00           H  
ATOM   1876 2HB  GLU A 125     -44.314 -55.249 -46.630  1.00  0.00           H  
ATOM   1877 1HG  GLU A 125     -42.550 -56.895 -46.983  1.00  0.00           H  
ATOM   1878 2HG  GLU A 125     -42.336 -56.343 -48.643  1.00  0.00           H  
ATOM   1879  N   VAL A 126     -46.941 -55.102 -48.733  1.00  0.00           N  
ATOM   1880  CA  VAL A 126     -48.282 -54.567 -48.536  1.00  0.00           C  
ATOM   1881  C   VAL A 126     -49.336 -55.658 -48.676  1.00  0.00           C  
ATOM   1882  O   VAL A 126     -50.295 -55.711 -47.905  1.00  0.00           O  
ATOM   1883  CB  VAL A 126     -48.566 -53.448 -49.557  1.00  0.00           C  
ATOM   1884  CG1 VAL A 126     -50.026 -53.025 -49.490  1.00  0.00           C  
ATOM   1885  CG2 VAL A 126     -47.648 -52.264 -49.295  1.00  0.00           C  
ATOM   1886  H   VAL A 126     -46.382 -54.759 -49.501  1.00  0.00           H  
ATOM   1887  HA  VAL A 126     -48.344 -54.148 -47.531  1.00  0.00           H  
ATOM   1888  HB  VAL A 126     -48.387 -53.832 -50.561  1.00  0.00           H  
ATOM   1889 1HG1 VAL A 126     -50.208 -52.234 -50.219  1.00  0.00           H  
ATOM   1890 2HG1 VAL A 126     -50.663 -53.879 -49.716  1.00  0.00           H  
ATOM   1891 3HG1 VAL A 126     -50.253 -52.656 -48.490  1.00  0.00           H  
ATOM   1892 1HG2 VAL A 126     -47.854 -51.477 -50.021  1.00  0.00           H  
ATOM   1893 2HG2 VAL A 126     -47.822 -51.885 -48.288  1.00  0.00           H  
ATOM   1894 3HG2 VAL A 126     -46.610 -52.581 -49.388  1.00  0.00           H  
ATOM   1895  N   VAL A 127     -49.104 -56.512 -49.693  1.00  0.00           N  
ATOM   1896  CA  VAL A 127     -50.039 -57.606 -49.935  1.00  0.00           C  
ATOM   1897  C   VAL A 127     -50.100 -58.551 -48.743  1.00  0.00           C  
ATOM   1898  O   VAL A 127     -51.175 -59.006 -48.353  1.00  0.00           O  
ATOM   1899  CB  VAL A 127     -49.626 -58.394 -51.192  1.00  0.00           C  
ATOM   1900  CG1 VAL A 127     -50.474 -59.649 -51.335  1.00  0.00           C  
ATOM   1901  CG2 VAL A 127     -49.757 -57.511 -52.424  1.00  0.00           C  
ATOM   1902  H   VAL A 127     -48.297 -56.413 -50.292  1.00  0.00           H  
ATOM   1903  HA  VAL A 127     -51.031 -57.182 -50.097  1.00  0.00           H  
ATOM   1904  HB  VAL A 127     -48.591 -58.717 -51.083  1.00  0.00           H  
ATOM   1905 1HG1 VAL A 127     -50.168 -60.195 -52.229  1.00  0.00           H  
ATOM   1906 2HG1 VAL A 127     -50.337 -60.283 -50.459  1.00  0.00           H  
ATOM   1907 3HG1 VAL A 127     -51.525 -59.371 -51.423  1.00  0.00           H  
ATOM   1908 1HG2 VAL A 127     -49.463 -58.075 -53.308  1.00  0.00           H  
ATOM   1909 2HG2 VAL A 127     -50.791 -57.184 -52.528  1.00  0.00           H  
ATOM   1910 3HG2 VAL A 127     -49.110 -56.641 -52.317  1.00  0.00           H  
ATOM   1911  N   LYS A 128     -48.896 -58.815 -48.195  1.00  0.00           N  
ATOM   1912  CA  LYS A 128     -48.815 -59.708 -47.045  1.00  0.00           C  
ATOM   1913  C   LYS A 128     -49.580 -59.142 -45.855  1.00  0.00           C  
ATOM   1914  O   LYS A 128     -50.274 -59.872 -45.148  1.00  0.00           O  
ATOM   1915  CB  LYS A 128     -47.355 -59.956 -46.662  1.00  0.00           C  
ATOM   1916  CG  LYS A 128     -47.165 -60.917 -45.495  1.00  0.00           C  
ATOM   1917  CD  LYS A 128     -45.691 -61.178 -45.229  1.00  0.00           C  
ATOM   1918  CE  LYS A 128     -45.494 -62.014 -43.972  1.00  0.00           C  
ATOM   1919  NZ  LYS A 128     -46.064 -63.381 -44.119  1.00  0.00           N1+
ATOM   1920  H   LYS A 128     -48.048 -58.408 -48.563  1.00  0.00           H  
ATOM   1921  HA  LYS A 128     -49.272 -60.661 -47.314  1.00  0.00           H  
ATOM   1922 1HB  LYS A 128     -46.818 -60.362 -47.520  1.00  0.00           H  
ATOM   1923 2HB  LYS A 128     -46.881 -59.011 -46.397  1.00  0.00           H  
ATOM   1924 1HG  LYS A 128     -47.619 -60.494 -44.598  1.00  0.00           H  
ATOM   1925 2HG  LYS A 128     -47.659 -61.862 -45.718  1.00  0.00           H  
ATOM   1926 1HD  LYS A 128     -45.255 -61.706 -46.077  1.00  0.00           H  
ATOM   1927 2HD  LYS A 128     -45.169 -60.229 -45.106  1.00  0.00           H  
ATOM   1928 1HE  LYS A 128     -44.431 -62.098 -43.754  1.00  0.00           H  
ATOM   1929 2HE  LYS A 128     -45.978 -61.522 -43.128  1.00  0.00           H  
ATOM   1930 1HZ  LYS A 128     -45.914 -63.902 -43.265  1.00  0.00           H  
ATOM   1931 2HZ  LYS A 128     -47.056 -63.315 -44.303  1.00  0.00           H  
ATOM   1932 3HZ  LYS A 128     -45.610 -63.855 -44.886  1.00  0.00           H  
ATOM   1933  N   ALA A 129     -49.412 -57.816 -45.681  1.00  0.00           N  
ATOM   1934  CA  ALA A 129     -50.091 -57.150 -44.577  1.00  0.00           C  
ATOM   1935  C   ALA A 129     -51.604 -57.254 -44.717  1.00  0.00           C  
ATOM   1936  O   ALA A 129     -52.314 -57.488 -43.738  1.00  0.00           O  
ATOM   1937  CB  ALA A 129     -49.668 -55.691 -44.497  1.00  0.00           C  
ATOM   1938  H   ALA A 129     -48.826 -57.272 -46.298  1.00  0.00           H  
ATOM   1939  HA  ALA A 129     -49.807 -57.651 -43.651  1.00  0.00           H  
ATOM   1940 1HB  ALA A 129     -50.183 -55.206 -43.668  1.00  0.00           H  
ATOM   1941 2HB  ALA A 129     -48.590 -55.633 -44.338  1.00  0.00           H  
ATOM   1942 3HB  ALA A 129     -49.924 -55.186 -45.427  1.00  0.00           H  
ATOM   1943  N   ALA A 130     -52.047 -57.071 -45.978  1.00  0.00           N  
ATOM   1944  CA  ALA A 130     -53.478 -57.147 -46.249  1.00  0.00           C  
ATOM   1945  C   ALA A 130     -54.028 -58.530 -45.926  1.00  0.00           C  
ATOM   1946  O   ALA A 130     -55.113 -58.660 -45.360  1.00  0.00           O  
ATOM   1947  CB  ALA A 130     -53.761 -56.791 -47.701  1.00  0.00           C  
ATOM   1948  H   ALA A 130     -51.412 -56.881 -46.740  1.00  0.00           H  
ATOM   1949  HA  ALA A 130     -53.983 -56.427 -45.605  1.00  0.00           H  
ATOM   1950 1HB  ALA A 130     -54.833 -56.852 -47.888  1.00  0.00           H  
ATOM   1951 2HB  ALA A 130     -53.414 -55.777 -47.902  1.00  0.00           H  
ATOM   1952 3HB  ALA A 130     -53.239 -57.488 -48.355  1.00  0.00           H  
ATOM   1953  N   GLN A 131     -53.223 -59.539 -46.315  1.00  0.00           N  
ATOM   1954  CA  GLN A 131     -53.632 -60.916 -46.064  1.00  0.00           C  
ATOM   1955  C   GLN A 131     -53.768 -61.186 -44.570  1.00  0.00           C  
ATOM   1956  O   GLN A 131     -54.720 -61.829 -44.130  1.00  0.00           O  
ATOM   1957  CB  GLN A 131     -52.629 -61.895 -46.683  1.00  0.00           C  
ATOM   1958  CG  GLN A 131     -52.644 -61.923 -48.201  1.00  0.00           C  
ATOM   1959  CD  GLN A 131     -51.579 -62.840 -48.773  1.00  0.00           C  
ATOM   1960  NE2 GLN A 131     -51.498 -62.899 -50.097  1.00  0.00           N  
ATOM   1961  OE1 GLN A 131     -50.835 -63.489 -48.031  1.00  0.00           O  
ATOM   1962  H   GLN A 131     -52.341 -59.364 -46.778  1.00  0.00           H  
ATOM   1963  HA  GLN A 131     -54.606 -61.078 -46.525  1.00  0.00           H  
ATOM   1964 1HB  GLN A 131     -51.621 -61.636 -46.359  1.00  0.00           H  
ATOM   1965 2HB  GLN A 131     -52.838 -62.904 -46.325  1.00  0.00           H  
ATOM   1966 1HG  GLN A 131     -53.617 -62.277 -48.539  1.00  0.00           H  
ATOM   1967 2HG  GLN A 131     -52.463 -60.915 -48.574  1.00  0.00           H  
ATOM   1968 1HE2 GLN A 131     -50.815 -63.487 -50.531  1.00  0.00           H  
ATOM   1969 2HE2 GLN A 131     -52.121 -62.355 -50.660  1.00  0.00           H  
ATOM   1970  N   GLU A 132     -52.832 -60.707 -43.762  1.00  0.00           N  
ATOM   1971  CA  GLU A 132     -52.698 -61.195 -42.377  1.00  0.00           C  
ATOM   1972  C   GLU A 132     -53.968 -61.081 -41.515  1.00  0.00           C  
ATOM   1973  O   GLU A 132     -54.142 -61.822 -40.547  1.00  0.00           O  
ATOM   1974  CB  GLU A 132     -51.561 -60.441 -41.684  1.00  0.00           C  
ATOM   1975  CG  GLU A 132     -51.245 -60.933 -40.279  1.00  0.00           C  
ATOM   1976  CD  GLU A 132     -50.709 -62.338 -40.259  1.00  0.00           C  
ATOM   1977  OE1 GLU A 132     -50.226 -62.784 -41.271  1.00  0.00           O  
ATOM   1978  OE2 GLU A 132     -50.783 -62.966 -39.228  1.00  0.00           O1-
ATOM   1979  H   GLU A 132     -52.198 -59.996 -44.097  1.00  0.00           H  
ATOM   1980  HA  GLU A 132     -52.446 -62.256 -42.407  1.00  0.00           H  
ATOM   1981 1HB  GLU A 132     -50.652 -60.525 -42.280  1.00  0.00           H  
ATOM   1982 2HB  GLU A 132     -51.814 -59.382 -41.619  1.00  0.00           H  
ATOM   1983 1HG  GLU A 132     -50.506 -60.269 -39.831  1.00  0.00           H  
ATOM   1984 2HG  GLU A 132     -52.150 -60.886 -39.676  1.00  0.00           H  
ATOM   1985  N   GLY A 133     -54.864 -60.155 -41.854  1.00  0.00           N  
ATOM   1986  CA  GLY A 133     -55.969 -59.802 -40.956  1.00  0.00           C  
ATOM   1987  C   GLY A 133     -55.507 -58.732 -39.937  1.00  0.00           C  
ATOM   1988  O   GLY A 133     -55.680 -58.896 -38.729  1.00  0.00           O  
ATOM   1989  H   GLY A 133     -54.777 -59.689 -42.745  1.00  0.00           H  
ATOM   1990 1HA  GLY A 133     -56.809 -59.426 -41.542  1.00  0.00           H  
ATOM   1991 2HA  GLY A 133     -56.315 -60.694 -40.436  1.00  0.00           H  
ATOM   1992  N   LEU A 134     -54.918 -57.645 -40.461  1.00  0.00           N  
ATOM   1993  CA  LEU A 134     -54.835 -57.033 -39.119  1.00  0.00           C  
ATOM   1994  C   LEU A 134     -55.628 -55.724 -39.096  1.00  0.00           C  
ATOM   1995  O   LEU A 134     -56.005 -55.198 -40.143  1.00  0.00           O  
ATOM   1996  CB  LEU A 134     -53.375 -56.765 -38.732  1.00  0.00           C  
ATOM   1997  CG  LEU A 134     -52.452 -57.991 -38.728  1.00  0.00           C  
ATOM   1998  CD1 LEU A 134     -51.019 -57.547 -38.467  1.00  0.00           C  
ATOM   1999  CD2 LEU A 134     -52.922 -58.977 -37.669  1.00  0.00           C  
ATOM   2000  H   LEU A 134     -54.559 -57.137 -41.256  1.00  0.00           H  
ATOM   2001  HA  LEU A 134     -55.269 -57.724 -38.397  1.00  0.00           H  
ATOM   2002 1HB  LEU A 134     -52.960 -56.039 -39.428  1.00  0.00           H  
ATOM   2003 2HB  LEU A 134     -53.355 -56.332 -37.732  1.00  0.00           H  
ATOM   2004  HG  LEU A 134     -52.480 -58.470 -39.707  1.00  0.00           H  
ATOM   2005 1HD1 LEU A 134     -50.364 -58.418 -38.465  1.00  0.00           H  
ATOM   2006 2HD1 LEU A 134     -50.703 -56.858 -39.250  1.00  0.00           H  
ATOM   2007 3HD1 LEU A 134     -50.964 -57.049 -37.500  1.00  0.00           H  
ATOM   2008 1HD2 LEU A 134     -52.265 -59.848 -37.667  1.00  0.00           H  
ATOM   2009 2HD2 LEU A 134     -52.892 -58.499 -36.690  1.00  0.00           H  
ATOM   2010 3HD2 LEU A 134     -53.942 -59.291 -37.890  1.00  0.00           H  
ATOM   2011  N   PRO A 135     -55.883 -55.197 -37.900  1.00  0.00           N  
ATOM   2012  CA  PRO A 135     -56.819 -54.082 -37.746  1.00  0.00           C  
ATOM   2013  C   PRO A 135     -56.403 -52.897 -38.612  1.00  0.00           C  
ATOM   2014  O   PRO A 135     -55.214 -52.631 -38.788  1.00  0.00           O  
ATOM   2015  CB  PRO A 135     -56.724 -53.751 -36.254  1.00  0.00           C  
ATOM   2016  CG  PRO A 135     -56.290 -55.030 -35.622  1.00  0.00           C  
ATOM   2017  CD  PRO A 135     -55.340 -55.637 -36.620  1.00  0.00           C  
ATOM   2018  HA  PRO A 135     -57.832 -54.420 -38.010  1.00  0.00           H  
ATOM   2019 1HB  PRO A 135     -56.006 -52.932 -36.094  1.00  0.00           H  
ATOM   2020 2HB  PRO A 135     -57.698 -53.400 -35.882  1.00  0.00           H  
ATOM   2021 1HG  PRO A 135     -55.815 -54.833 -34.650  1.00  0.00           H  
ATOM   2022 2HG  PRO A 135     -57.162 -55.670 -35.424  1.00  0.00           H  
ATOM   2023 1HD  PRO A 135     -54.327 -55.244 -36.448  1.00  0.00           H  
ATOM   2024 2HD  PRO A 135     -55.354 -56.733 -36.520  1.00  0.00           H  
ATOM   2025  N   ASP A 136     -57.396 -52.193 -39.146  1.00  0.00           N  
ATOM   2026  CA  ASP A 136     -57.181 -51.237 -40.227  1.00  0.00           C  
ATOM   2027  C   ASP A 136     -56.157 -50.163 -39.869  1.00  0.00           C  
ATOM   2028  O   ASP A 136     -55.433 -49.669 -40.734  1.00  0.00           O  
ATOM   2029  CB  ASP A 136     -58.504 -50.570 -40.609  1.00  0.00           C  
ATOM   2030  CG  ASP A 136     -59.451 -51.508 -41.345  1.00  0.00           C  
ATOM   2031  OD1 ASP A 136     -59.003 -52.533 -41.802  1.00  0.00           O  
ATOM   2032  OD2 ASP A 136     -60.611 -51.191 -41.443  1.00  0.00           O1-
ATOM   2033  H   ASP A 136     -58.331 -52.329 -38.789  1.00  0.00           H  
ATOM   2034  HA  ASP A 136     -56.800 -51.776 -41.095  1.00  0.00           H  
ATOM   2035 1HB  ASP A 136     -59.002 -50.208 -39.709  1.00  0.00           H  
ATOM   2036 2HB  ASP A 136     -58.306 -49.705 -41.244  1.00  0.00           H  
ATOM   2037  N   PRO A 137     -56.081 -49.784 -38.591  1.00  0.00           N  
ATOM   2038  CA  PRO A 137     -55.030 -48.865 -38.172  1.00  0.00           C  
ATOM   2039  C   PRO A 137     -53.653 -49.384 -38.566  1.00  0.00           C  
ATOM   2040  O   PRO A 137     -52.833 -48.645 -39.111  1.00  0.00           O  
ATOM   2041  CB  PRO A 137     -55.200 -48.817 -36.650  1.00  0.00           C  
ATOM   2042  CG  PRO A 137     -56.655 -49.062 -36.437  1.00  0.00           C  
ATOM   2043  CD  PRO A 137     -57.009 -50.115 -37.452  1.00  0.00           C  
ATOM   2044  HA  PRO A 137     -55.213 -47.877 -38.620  1.00  0.00           H  
ATOM   2045 1HB  PRO A 137     -54.566 -49.580 -36.176  1.00  0.00           H  
ATOM   2046 2HB  PRO A 137     -54.871 -47.840 -36.265  1.00  0.00           H  
ATOM   2047 1HG  PRO A 137     -56.838 -49.391 -35.404  1.00  0.00           H  
ATOM   2048 2HG  PRO A 137     -57.222 -48.130 -36.579  1.00  0.00           H  
ATOM   2049 1HD  PRO A 137     -56.799 -51.112 -37.037  1.00  0.00           H  
ATOM   2050 2HD  PRO A 137     -58.072 -50.024 -37.722  1.00  0.00           H  
ATOM   2051  N   GLU A 138     -53.454 -50.683 -38.262  1.00  0.00           N  
ATOM   2052  CA  GLU A 138     -52.175 -51.304 -38.589  1.00  0.00           C  
ATOM   2053  C   GLU A 138     -51.929 -51.296 -40.093  1.00  0.00           C  
ATOM   2054  O   GLU A 138     -50.816 -51.035 -40.548  1.00  0.00           O  
ATOM   2055  CB  GLU A 138     -52.128 -52.740 -38.061  1.00  0.00           C  
ATOM   2056  CG  GLU A 138     -50.812 -53.460 -38.313  1.00  0.00           C  
ATOM   2057  CD  GLU A 138     -49.659 -52.849 -37.568  1.00  0.00           C  
ATOM   2058  OE1 GLU A 138     -49.896 -52.159 -36.605  1.00  0.00           O  
ATOM   2059  OE2 GLU A 138     -48.538 -53.070 -37.962  1.00  0.00           O1-
ATOM   2060  H   GLU A 138     -54.169 -51.237 -37.814  1.00  0.00           H  
ATOM   2061  HA  GLU A 138     -51.381 -50.730 -38.111  1.00  0.00           H  
ATOM   2062 1HB  GLU A 138     -52.309 -52.738 -36.986  1.00  0.00           H  
ATOM   2063 2HB  GLU A 138     -52.924 -53.324 -38.524  1.00  0.00           H  
ATOM   2064 1HG  GLU A 138     -50.915 -54.501 -38.009  1.00  0.00           H  
ATOM   2065 2HG  GLU A 138     -50.599 -53.442 -39.381  1.00  0.00           H  
ATOM   2066  N   ILE A 139     -53.020 -51.596 -40.825  1.00  0.00           N  
ATOM   2067  CA  ILE A 139     -52.919 -51.623 -42.279  1.00  0.00           C  
ATOM   2068  C   ILE A 139     -52.543 -50.252 -42.829  1.00  0.00           C  
ATOM   2069  O   ILE A 139     -51.726 -50.142 -43.743  1.00  0.00           O  
ATOM   2070  CB  ILE A 139     -54.242 -52.087 -42.913  1.00  0.00           C  
ATOM   2071  CG1 ILE A 139     -54.548 -53.533 -42.513  1.00  0.00           C  
ATOM   2072  CG2 ILE A 139     -54.183 -51.952 -44.428  1.00  0.00           C  
ATOM   2073  CD1 ILE A 139     -53.501 -54.526 -42.963  1.00  0.00           C  
ATOM   2074  H   ILE A 139     -53.908 -51.802 -40.390  1.00  0.00           H  
ATOM   2075  HA  ILE A 139     -52.136 -52.328 -42.558  1.00  0.00           H  
ATOM   2076  HB  ILE A 139     -55.061 -51.476 -42.535  1.00  0.00           H  
ATOM   2077 1HG1 ILE A 139     -54.637 -53.599 -41.429  1.00  0.00           H  
ATOM   2078 2HG1 ILE A 139     -55.507 -53.833 -42.937  1.00  0.00           H  
ATOM   2079 1HG2 ILE A 139     -55.126 -52.285 -44.860  1.00  0.00           H  
ATOM   2080 2HG2 ILE A 139     -54.010 -50.910 -44.693  1.00  0.00           H  
ATOM   2081 3HG2 ILE A 139     -53.369 -52.565 -44.815  1.00  0.00           H  
ATOM   2082 1HD1 ILE A 139     -53.788 -55.528 -42.642  1.00  0.00           H  
ATOM   2083 2HD1 ILE A 139     -53.420 -54.502 -44.050  1.00  0.00           H  
ATOM   2084 3HD1 ILE A 139     -52.540 -54.265 -42.521  1.00  0.00           H  
ATOM   2085  N   GLY A 140     -53.183 -49.229 -42.226  1.00  0.00           N  
ATOM   2086  CA  GLY A 140     -52.912 -47.863 -42.659  1.00  0.00           C  
ATOM   2087  C   GLY A 140     -51.451 -47.494 -42.432  1.00  0.00           C  
ATOM   2088  O   GLY A 140     -50.824 -46.855 -43.277  1.00  0.00           O  
ATOM   2089  H   GLY A 140     -53.838 -49.428 -41.483  1.00  0.00           H  
ATOM   2090 1HA  GLY A 140     -53.157 -47.762 -43.716  1.00  0.00           H  
ATOM   2091 2HA  GLY A 140     -53.554 -47.174 -42.112  1.00  0.00           H  
ATOM   2092  N   ARG A 141     -50.956 -47.929 -41.255  1.00  0.00           N  
ATOM   2093  CA  ARG A 141     -49.567 -47.642 -40.917  1.00  0.00           C  
ATOM   2094  C   ARG A 141     -48.612 -48.288 -41.912  1.00  0.00           C  
ATOM   2095  O   ARG A 141     -47.622 -47.680 -42.321  1.00  0.00           O  
ATOM   2096  CB  ARG A 141     -49.244 -48.138 -39.515  1.00  0.00           C  
ATOM   2097  CG  ARG A 141     -49.917 -47.365 -38.391  1.00  0.00           C  
ATOM   2098  CD  ARG A 141     -49.464 -47.830 -37.056  1.00  0.00           C  
ATOM   2099  NE  ARG A 141     -50.133 -47.118 -35.978  1.00  0.00           N  
ATOM   2100  CZ  ARG A 141     -51.245 -47.550 -35.351  1.00  0.00           C  
ATOM   2101  NH1 ARG A 141     -51.799 -48.687 -35.705  1.00  0.00           N1+
ATOM   2102  NH2 ARG A 141     -51.777 -46.827 -34.380  1.00  0.00           N  
ATOM   2103  H   ARG A 141     -51.524 -48.450 -40.602  1.00  0.00           H  
ATOM   2104  HA  ARG A 141     -49.419 -46.562 -40.946  1.00  0.00           H  
ATOM   2105 1HB  ARG A 141     -49.542 -49.181 -39.420  1.00  0.00           H  
ATOM   2106 2HB  ARG A 141     -48.168 -48.090 -39.350  1.00  0.00           H  
ATOM   2107 1HG  ARG A 141     -49.677 -46.305 -38.485  1.00  0.00           H  
ATOM   2108 2HG  ARG A 141     -50.998 -47.499 -38.454  1.00  0.00           H  
ATOM   2109 1HD  ARG A 141     -49.681 -48.892 -36.948  1.00  0.00           H  
ATOM   2110 2HD  ARG A 141     -48.392 -47.667 -36.958  1.00  0.00           H  
ATOM   2111  HE  ARG A 141     -49.735 -46.239 -35.679  1.00  0.00           H  
ATOM   2112 1HH1 ARG A 141     -51.392 -49.239 -36.447  1.00  0.00           H  
ATOM   2113 2HH1 ARG A 141     -52.632 -49.010 -35.235  1.00  0.00           H  
ATOM   2114 1HH2 ARG A 141     -51.351 -45.952 -34.109  1.00  0.00           H  
ATOM   2115 2HH2 ARG A 141     -52.610 -47.150 -33.912  1.00  0.00           H  
ATOM   2116  N   LYS A 142     -48.963 -49.539 -42.271  1.00  0.00           N  
ATOM   2117  CA  LYS A 142     -48.133 -50.269 -43.221  1.00  0.00           C  
ATOM   2118  C   LYS A 142     -48.087 -49.561 -44.569  1.00  0.00           C  
ATOM   2119  O   LYS A 142     -47.032 -49.472 -45.198  1.00  0.00           O  
ATOM   2120  CB  LYS A 142     -48.648 -51.699 -43.394  1.00  0.00           C  
ATOM   2121  CG  LYS A 142     -47.824 -52.552 -44.348  1.00  0.00           C  
ATOM   2122  CD  LYS A 142     -46.429 -52.809 -43.796  1.00  0.00           C  
ATOM   2123  CE  LYS A 142     -45.640 -53.747 -44.697  1.00  0.00           C  
ATOM   2124  NZ  LYS A 142     -44.261 -53.978 -44.188  1.00  0.00           N1+
ATOM   2125  H   LYS A 142     -49.789 -49.984 -41.897  1.00  0.00           H  
ATOM   2126  HA  LYS A 142     -47.115 -50.309 -42.830  1.00  0.00           H  
ATOM   2127 1HB  LYS A 142     -48.665 -52.199 -42.425  1.00  0.00           H  
ATOM   2128 2HB  LYS A 142     -49.672 -51.673 -43.766  1.00  0.00           H  
ATOM   2129 1HG  LYS A 142     -48.324 -53.509 -44.505  1.00  0.00           H  
ATOM   2130 2HG  LYS A 142     -47.737 -52.045 -45.308  1.00  0.00           H  
ATOM   2131 1HD  LYS A 142     -45.893 -51.864 -43.709  1.00  0.00           H  
ATOM   2132 2HD  LYS A 142     -46.508 -53.255 -42.804  1.00  0.00           H  
ATOM   2133 1HE  LYS A 142     -46.154 -54.704 -44.766  1.00  0.00           H  
ATOM   2134 2HE  LYS A 142     -45.576 -53.321 -45.699  1.00  0.00           H  
ATOM   2135 1HZ  LYS A 142     -43.771 -54.604 -44.812  1.00  0.00           H  
ATOM   2136 2HZ  LYS A 142     -43.767 -53.098 -44.137  1.00  0.00           H  
ATOM   2137 3HZ  LYS A 142     -44.307 -54.392 -43.267  1.00  0.00           H  
ATOM   2138  N   GLY A 143     -49.278 -49.072 -44.967  1.00  0.00           N  
ATOM   2139  CA  GLY A 143     -49.371 -48.370 -46.242  1.00  0.00           C  
ATOM   2140  C   GLY A 143     -48.504 -47.116 -46.245  1.00  0.00           C  
ATOM   2141  O   GLY A 143     -47.835 -46.815 -47.233  1.00  0.00           O  
ATOM   2142  H   GLY A 143     -50.086 -49.200 -44.375  1.00  0.00           H  
ATOM   2143 1HA  GLY A 143     -49.059 -49.035 -47.047  1.00  0.00           H  
ATOM   2144 2HA  GLY A 143     -50.409 -48.100 -46.433  1.00  0.00           H  
ATOM   2145  N   VAL A 144     -48.557 -46.415 -45.095  1.00  0.00           N  
ATOM   2146  CA  VAL A 144     -47.772 -45.194 -44.967  1.00  0.00           C  
ATOM   2147  C   VAL A 144     -46.281 -45.483 -45.086  1.00  0.00           C  
ATOM   2148  O   VAL A 144     -45.543 -44.739 -45.732  1.00  0.00           O  
ATOM   2149  CB  VAL A 144     -48.055 -44.517 -43.612  1.00  0.00           C  
ATOM   2150  CG1 VAL A 144     -47.096 -43.357 -43.386  1.00  0.00           C  
ATOM   2151  CG2 VAL A 144     -49.499 -44.041 -43.562  1.00  0.00           C  
ATOM   2152  H   VAL A 144     -49.129 -46.716 -44.319  1.00  0.00           H  
ATOM   2153  HA  VAL A 144     -48.062 -44.511 -45.766  1.00  0.00           H  
ATOM   2154  HB  VAL A 144     -47.882 -45.238 -42.813  1.00  0.00           H  
ATOM   2155 1HG1 VAL A 144     -47.309 -42.892 -42.424  1.00  0.00           H  
ATOM   2156 2HG1 VAL A 144     -46.070 -43.728 -43.390  1.00  0.00           H  
ATOM   2157 3HG1 VAL A 144     -47.220 -42.622 -44.180  1.00  0.00           H  
ATOM   2158 1HG2 VAL A 144     -49.691 -43.564 -42.601  1.00  0.00           H  
ATOM   2159 2HG2 VAL A 144     -49.673 -43.323 -44.364  1.00  0.00           H  
ATOM   2160 3HG2 VAL A 144     -50.167 -44.893 -43.685  1.00  0.00           H  
ATOM   2161  N   ASP A 145     -45.890 -46.596 -44.434  1.00  0.00           N  
ATOM   2162  CA  ASP A 145     -44.485 -46.986 -44.468  1.00  0.00           C  
ATOM   2163  C   ASP A 145     -44.032 -47.286 -45.891  1.00  0.00           C  
ATOM   2164  O   ASP A 145     -42.933 -46.906 -46.297  1.00  0.00           O  
ATOM   2165  CB  ASP A 145     -44.246 -48.210 -43.580  1.00  0.00           C  
ATOM   2166  CG  ASP A 145     -44.337 -47.892 -42.093  1.00  0.00           C  
ATOM   2167  OD1 ASP A 145     -44.287 -46.734 -41.750  1.00  0.00           O  
ATOM   2168  OD2 ASP A 145     -44.456 -48.809 -41.317  1.00  0.00           O1-
ATOM   2169  H   ASP A 145     -46.546 -47.167 -43.921  1.00  0.00           H  
ATOM   2170  HA  ASP A 145     -43.887 -46.158 -44.087  1.00  0.00           H  
ATOM   2171 1HB  ASP A 145     -44.980 -48.981 -43.818  1.00  0.00           H  
ATOM   2172 2HB  ASP A 145     -43.259 -48.624 -43.789  1.00  0.00           H  
ATOM   2173  N   ALA A 146     -44.933 -47.981 -46.615  1.00  0.00           N  
ATOM   2174  CA  ALA A 146     -44.622 -48.332 -47.995  1.00  0.00           C  
ATOM   2175  C   ALA A 146     -44.433 -47.085 -48.850  1.00  0.00           C  
ATOM   2176  O   ALA A 146     -43.528 -47.023 -49.682  1.00  0.00           O  
ATOM   2177  CB  ALA A 146     -45.718 -49.213 -48.577  1.00  0.00           C  
ATOM   2178  H   ALA A 146     -45.820 -48.265 -46.223  1.00  0.00           H  
ATOM   2179  HA  ALA A 146     -43.683 -48.886 -48.001  1.00  0.00           H  
ATOM   2180 1HB  ALA A 146     -45.472 -49.466 -49.608  1.00  0.00           H  
ATOM   2181 2HB  ALA A 146     -45.801 -50.127 -47.989  1.00  0.00           H  
ATOM   2182 3HB  ALA A 146     -46.666 -48.677 -48.552  1.00  0.00           H  
ATOM   2183  N   LEU A 147     -45.330 -46.110 -48.598  1.00  0.00           N  
ATOM   2184  CA  LEU A 147     -45.258 -44.862 -49.350  1.00  0.00           C  
ATOM   2185  C   LEU A 147     -43.939 -44.143 -49.097  1.00  0.00           C  
ATOM   2186  O   LEU A 147     -43.327 -43.605 -50.020  1.00  0.00           O  
ATOM   2187  CB  LEU A 147     -46.429 -43.947 -48.970  1.00  0.00           C  
ATOM   2188  CG  LEU A 147     -46.547 -42.647 -49.777  1.00  0.00           C  
ATOM   2189  CD1 LEU A 147     -45.542 -41.631 -49.253  1.00  0.00           C  
ATOM   2190  CD2 LEU A 147     -46.308 -42.942 -51.251  1.00  0.00           C  
ATOM   2191  H   LEU A 147     -46.052 -46.223 -47.901  1.00  0.00           H  
ATOM   2192  HA  LEU A 147     -45.325 -45.095 -50.412  1.00  0.00           H  
ATOM   2193 1HB  LEU A 147     -47.358 -44.500 -49.097  1.00  0.00           H  
ATOM   2194 2HB  LEU A 147     -46.332 -43.676 -47.918  1.00  0.00           H  
ATOM   2195  HG  LEU A 147     -47.544 -42.228 -49.647  1.00  0.00           H  
ATOM   2196 1HD1 LEU A 147     -45.625 -40.707 -49.826  1.00  0.00           H  
ATOM   2197 2HD1 LEU A 147     -45.747 -41.425 -48.202  1.00  0.00           H  
ATOM   2198 3HD1 LEU A 147     -44.533 -42.030 -49.354  1.00  0.00           H  
ATOM   2199 1HD2 LEU A 147     -46.392 -42.018 -51.825  1.00  0.00           H  
ATOM   2200 2HD2 LEU A 147     -45.310 -43.361 -51.381  1.00  0.00           H  
ATOM   2201 3HD2 LEU A 147     -47.051 -43.657 -51.603  1.00  0.00           H  
ATOM   2202  N   LEU A 148     -43.545 -44.167 -47.807  1.00  0.00           N  
ATOM   2203  CA  LEU A 148     -42.296 -43.515 -47.431  1.00  0.00           C  
ATOM   2204  C   LEU A 148     -41.106 -44.157 -48.132  1.00  0.00           C  
ATOM   2205  O   LEU A 148     -40.199 -43.466 -48.596  1.00  0.00           O  
ATOM   2206  CB  LEU A 148     -42.099 -43.582 -45.912  1.00  0.00           C  
ATOM   2207  CG  LEU A 148     -40.829 -42.909 -45.375  1.00  0.00           C  
ATOM   2208  CD1 LEU A 148     -40.847 -41.430 -45.734  1.00  0.00           C  
ATOM   2209  CD2 LEU A 148     -40.749 -43.105 -43.868  1.00  0.00           C  
ATOM   2210  H   LEU A 148     -44.095 -44.625 -47.095  1.00  0.00           H  
ATOM   2211  HA  LEU A 148     -42.347 -42.468 -47.732  1.00  0.00           H  
ATOM   2212 1HB  LEU A 148     -42.953 -43.110 -45.430  1.00  0.00           H  
ATOM   2213 2HB  LEU A 148     -42.072 -44.630 -45.611  1.00  0.00           H  
ATOM   2214  HG  LEU A 148     -39.954 -43.357 -45.846  1.00  0.00           H  
ATOM   2215 1HD1 LEU A 148     -39.944 -40.953 -45.353  1.00  0.00           H  
ATOM   2216 2HD1 LEU A 148     -40.884 -41.319 -46.818  1.00  0.00           H  
ATOM   2217 3HD1 LEU A 148     -41.722 -40.958 -45.290  1.00  0.00           H  
ATOM   2218 1HD2 LEU A 148     -39.846 -42.628 -43.487  1.00  0.00           H  
ATOM   2219 2HD2 LEU A 148     -41.623 -42.656 -43.396  1.00  0.00           H  
ATOM   2220 3HD2 LEU A 148     -40.719 -44.170 -43.640  1.00  0.00           H  
ATOM   2221  N   GLU A 149     -41.165 -45.504 -48.178  1.00  0.00           N  
ATOM   2222  CA  GLU A 149     -40.085 -46.243 -48.822  1.00  0.00           C  
ATOM   2223  C   GLU A 149     -39.980 -45.885 -50.300  1.00  0.00           C  
ATOM   2224  O   GLU A 149     -38.882 -45.722 -50.832  1.00  0.00           O  
ATOM   2225  CB  GLU A 149     -40.301 -47.750 -48.667  1.00  0.00           C  
ATOM   2226  CG  GLU A 149     -40.129 -48.266 -47.244  1.00  0.00           C  
ATOM   2227  CD  GLU A 149     -38.723 -48.117 -46.735  1.00  0.00           C  
ATOM   2228  OE1 GLU A 149     -37.810 -48.315 -47.500  1.00  0.00           O  
ATOM   2229  OE2 GLU A 149     -38.562 -47.807 -45.578  1.00  0.00           O1-
ATOM   2230  H   GLU A 149     -41.938 -46.015 -47.777  1.00  0.00           H  
ATOM   2231  HA  GLU A 149     -39.145 -45.973 -48.340  1.00  0.00           H  
ATOM   2232 1HB  GLU A 149     -41.308 -48.009 -48.997  1.00  0.00           H  
ATOM   2233 2HB  GLU A 149     -39.599 -48.286 -49.304  1.00  0.00           H  
ATOM   2234 1HG  GLU A 149     -40.802 -47.717 -46.586  1.00  0.00           H  
ATOM   2235 2HG  GLU A 149     -40.413 -49.317 -47.214  1.00  0.00           H  
ATOM   2236  N   ILE A 150     -41.172 -45.774 -50.920  1.00  0.00           N  
ATOM   2237  CA  ILE A 150     -41.211 -45.435 -52.337  1.00  0.00           C  
ATOM   2238  C   ILE A 150     -40.600 -44.063 -52.591  1.00  0.00           C  
ATOM   2239  O   ILE A 150     -39.864 -43.870 -53.558  1.00  0.00           O  
ATOM   2240  CB  ILE A 150     -42.656 -45.461 -52.869  1.00  0.00           C  
ATOM   2241  CG1 ILE A 150     -43.197 -46.893 -52.873  1.00  0.00           C  
ATOM   2242  CG2 ILE A 150     -42.720 -44.860 -54.265  1.00  0.00           C  
ATOM   2243  CD1 ILE A 150     -44.686 -46.982 -53.118  1.00  0.00           C  
ATOM   2244  H   ILE A 150     -42.041 -45.920 -50.424  1.00  0.00           H  
ATOM   2245  HA  ILE A 150     -40.629 -46.174 -52.885  1.00  0.00           H  
ATOM   2246  HB  ILE A 150     -43.298 -44.883 -52.206  1.00  0.00           H  
ATOM   2247 1HG1 ILE A 150     -42.690 -47.472 -53.644  1.00  0.00           H  
ATOM   2248 2HG1 ILE A 150     -42.982 -47.366 -51.914  1.00  0.00           H  
ATOM   2249 1HG2 ILE A 150     -43.748 -44.888 -54.626  1.00  0.00           H  
ATOM   2250 2HG2 ILE A 150     -42.374 -43.829 -54.233  1.00  0.00           H  
ATOM   2251 3HG2 ILE A 150     -42.084 -45.436 -54.938  1.00  0.00           H  
ATOM   2252 1HD1 ILE A 150     -44.995 -48.028 -53.106  1.00  0.00           H  
ATOM   2253 2HD1 ILE A 150     -45.218 -46.439 -52.336  1.00  0.00           H  
ATOM   2254 3HD1 ILE A 150     -44.922 -46.547 -54.088  1.00  0.00           H  
ATOM   2255  N   ALA A 151     -40.947 -43.134 -51.677  1.00  0.00           N  
ATOM   2256  CA  ALA A 151     -40.427 -41.779 -51.804  1.00  0.00           C  
ATOM   2257  C   ALA A 151     -38.907 -41.759 -51.705  1.00  0.00           C  
ATOM   2258  O   ALA A 151     -38.236 -41.047 -52.453  1.00  0.00           O  
ATOM   2259  CB  ALA A 151     -41.037 -40.875 -50.742  1.00  0.00           C  
ATOM   2260  H   ALA A 151     -41.559 -43.356 -50.905  1.00  0.00           H  
ATOM   2261  HA  ALA A 151     -40.702 -41.401 -52.789  1.00  0.00           H  
ATOM   2262 1HB  ALA A 151     -40.640 -39.867 -50.850  1.00  0.00           H  
ATOM   2263 2HB  ALA A 151     -42.120 -40.853 -50.862  1.00  0.00           H  
ATOM   2264 3HB  ALA A 151     -40.790 -41.259 -49.753  1.00  0.00           H  
ATOM   2265  N   ARG A 152     -38.414 -42.572 -50.751  1.00  0.00           N  
ATOM   2266  CA  ARG A 152     -36.970 -42.647 -50.554  1.00  0.00           C  
ATOM   2267  C   ARG A 152     -36.271 -43.173 -51.801  1.00  0.00           C  
ATOM   2268  O   ARG A 152     -35.261 -42.620 -52.238  1.00  0.00           O  
ATOM   2269  CB  ARG A 152     -36.635 -43.546 -49.373  1.00  0.00           C  
ATOM   2270  CG  ARG A 152     -36.998 -42.974 -48.012  1.00  0.00           C  
ATOM   2271  CD  ARG A 152     -36.697 -43.932 -46.917  1.00  0.00           C  
ATOM   2272  NE  ARG A 152     -37.042 -43.389 -45.612  1.00  0.00           N  
ATOM   2273  CZ  ARG A 152     -37.010 -44.087 -44.461  1.00  0.00           C  
ATOM   2274  NH1 ARG A 152     -36.647 -45.350 -44.468  1.00  0.00           N1+
ATOM   2275  NH2 ARG A 152     -37.342 -43.501 -43.323  1.00  0.00           N  
ATOM   2276  H   ARG A 152     -39.019 -43.132 -50.168  1.00  0.00           H  
ATOM   2277  HA  ARG A 152     -36.597 -41.644 -50.344  1.00  0.00           H  
ATOM   2278 1HB  ARG A 152     -37.157 -44.497 -49.481  1.00  0.00           H  
ATOM   2279 2HB  ARG A 152     -35.566 -43.759 -49.368  1.00  0.00           H  
ATOM   2280 1HG  ARG A 152     -36.427 -42.063 -47.836  1.00  0.00           H  
ATOM   2281 2HG  ARG A 152     -38.064 -42.746 -47.984  1.00  0.00           H  
ATOM   2282 1HD  ARG A 152     -37.269 -44.847 -47.066  1.00  0.00           H  
ATOM   2283 2HD  ARG A 152     -35.633 -44.164 -46.918  1.00  0.00           H  
ATOM   2284  HE  ARG A 152     -37.326 -42.420 -45.566  1.00  0.00           H  
ATOM   2285 1HH1 ARG A 152     -36.392 -45.798 -45.336  1.00  0.00           H  
ATOM   2286 2HH1 ARG A 152     -36.622 -45.874 -43.603  1.00  0.00           H  
ATOM   2287 1HH2 ARG A 152     -37.622 -42.530 -43.317  1.00  0.00           H  
ATOM   2288 2HH2 ARG A 152     -37.318 -44.024 -42.460  1.00  0.00           H  
ATOM   2289  N   ASN A 153     -36.838 -44.258 -52.360  1.00  0.00           N  
ATOM   2290  CA  ASN A 153     -36.288 -44.979 -53.517  1.00  0.00           C  
ATOM   2291  C   ASN A 153     -36.406 -44.170 -54.800  1.00  0.00           C  
ATOM   2292  O   ASN A 153     -35.591 -44.312 -55.712  1.00  0.00           O  
ATOM   2293  CB  ASN A 153     -36.970 -46.325 -53.682  1.00  0.00           C  
ATOM   2294  CG  ASN A 153     -36.546 -47.320 -52.637  1.00  0.00           C  
ATOM   2295  ND2 ASN A 153     -37.504 -47.886 -51.948  1.00  0.00           N  
ATOM   2296  OD1 ASN A 153     -35.351 -47.575 -52.455  1.00  0.00           O  
ATOM   2297  H   ASN A 153     -37.699 -44.581 -51.942  1.00  0.00           H  
ATOM   2298  HA  ASN A 153     -35.224 -45.148 -53.346  1.00  0.00           H  
ATOM   2299 1HB  ASN A 153     -38.052 -46.193 -53.624  1.00  0.00           H  
ATOM   2300 2HB  ASN A 153     -36.742 -46.730 -54.667  1.00  0.00           H  
ATOM   2301 1HD2 ASN A 153     -37.280 -48.556 -51.240  1.00  0.00           H  
ATOM   2302 2HD2 ASN A 153     -38.458 -47.650 -52.129  1.00  0.00           H  
ATOM   2303  N   SER A 154     -37.423 -43.322 -54.867  1.00  0.00           N  
ATOM   2304  CA  SER A 154     -37.652 -42.494 -56.043  1.00  0.00           C  
ATOM   2305  C   SER A 154     -36.467 -41.565 -56.272  1.00  0.00           C  
ATOM   2306  O   SER A 154     -36.254 -41.078 -57.382  1.00  0.00           O  
ATOM   2307  CB  SER A 154     -38.924 -41.685 -55.880  1.00  0.00           C  
ATOM   2308  OG  SER A 154     -38.786 -40.733 -54.859  1.00  0.00           O  
ATOM   2309  H   SER A 154     -38.055 -43.248 -54.082  1.00  0.00           H  
ATOM   2310  HA  SER A 154     -37.759 -43.147 -56.910  1.00  0.00           H  
ATOM   2311 1HB  SER A 154     -39.160 -41.184 -56.818  1.00  0.00           H  
ATOM   2312 2HB  SER A 154     -39.753 -42.352 -55.648  1.00  0.00           H  
ATOM   2313  HG  SER A 154     -38.598 -41.229 -54.059  1.00  0.00           H  
ATOM   2314  N   ASN A 155     -35.704 -41.329 -55.212  1.00  0.00           N  
ATOM   2315  CA  ASN A 155     -34.552 -40.438 -55.270  1.00  0.00           C  
ATOM   2316  C   ASN A 155     -34.983 -38.978 -55.336  1.00  0.00           C  
ATOM   2317  O   ASN A 155     -34.508 -38.218 -56.180  1.00  0.00           O  
ATOM   2318  CB  ASN A 155     -33.669 -40.787 -56.454  1.00  0.00           C  
ATOM   2319  CG  ASN A 155     -32.285 -40.214 -56.332  1.00  0.00           C  
ATOM   2320  ND2 ASN A 155     -31.690 -39.880 -57.448  1.00  0.00           N  
ATOM   2321  OD1 ASN A 155     -31.754 -40.073 -55.223  1.00  0.00           O  
ATOM   2322  H   ASN A 155     -35.931 -41.782 -54.338  1.00  0.00           H  
ATOM   2323  HA  ASN A 155     -33.972 -40.562 -54.355  1.00  0.00           H  
ATOM   2324 1HB  ASN A 155     -33.594 -41.872 -56.545  1.00  0.00           H  
ATOM   2325 2HB  ASN A 155     -34.124 -40.414 -57.371  1.00  0.00           H  
ATOM   2326 1HD2 ASN A 155     -30.768 -39.492 -57.426  1.00  0.00           H  
ATOM   2327 2HD2 ASN A 155     -32.157 -40.010 -58.322  1.00  0.00           H  
ATOM   2328  N   PRO A 156     -35.883 -38.601 -54.438  1.00  0.00           N  
ATOM   2329  CA  PRO A 156     -36.365 -37.228 -54.330  1.00  0.00           C  
ATOM   2330  C   PRO A 156     -35.341 -36.317 -53.663  1.00  0.00           C  
ATOM   2331  O   PRO A 156     -34.550 -36.761 -52.830  1.00  0.00           O  
ATOM   2332  CB  PRO A 156     -37.626 -37.377 -53.474  1.00  0.00           C  
ATOM   2333  CG  PRO A 156     -37.354 -38.573 -52.627  1.00  0.00           C  
ATOM   2334  CD  PRO A 156     -36.556 -39.488 -53.516  1.00  0.00           C  
ATOM   2335  HA  PRO A 156     -36.611 -36.852 -55.334  1.00  0.00           H  
ATOM   2336 1HB  PRO A 156     -37.789 -36.464 -52.883  1.00  0.00           H  
ATOM   2337 2HB  PRO A 156     -38.507 -37.503 -54.121  1.00  0.00           H  
ATOM   2338 1HG  PRO A 156     -36.807 -38.280 -51.719  1.00  0.00           H  
ATOM   2339 2HG  PRO A 156     -38.301 -39.026 -52.294  1.00  0.00           H  
ATOM   2340 1HD  PRO A 156     -35.825 -40.044 -52.911  1.00  0.00           H  
ATOM   2341 2HD  PRO A 156     -37.234 -40.179 -54.038  1.00  0.00           H  
ATOM   2342  N   SER A 157     -35.361 -35.039 -54.034  1.00  0.00           N  
ATOM   2343  CA  SER A 157     -34.464 -34.057 -53.436  1.00  0.00           C  
ATOM   2344  C   SER A 157     -34.702 -33.952 -51.936  1.00  0.00           C  
ATOM   2345  O   SER A 157     -35.790 -34.255 -51.447  1.00  0.00           O  
ATOM   2346  CB  SER A 157     -34.658 -32.702 -54.087  1.00  0.00           C  
ATOM   2347  OG  SER A 157     -35.920 -32.174 -53.783  1.00  0.00           O  
ATOM   2348  H   SER A 157     -36.013 -34.740 -54.747  1.00  0.00           H  
ATOM   2349  HA  SER A 157     -33.436 -34.383 -53.602  1.00  0.00           H  
ATOM   2350 1HB  SER A 157     -33.883 -32.018 -53.744  1.00  0.00           H  
ATOM   2351 2HB  SER A 157     -34.553 -32.799 -55.167  1.00  0.00           H  
ATOM   2352  HG  SER A 157     -35.966 -31.324 -54.227  1.00  0.00           H  
ATOM   2353  N   PRO A 158     -33.678 -33.518 -51.207  1.00  0.00           N  
ATOM   2354  CA  PRO A 158     -33.670 -33.659 -49.755  1.00  0.00           C  
ATOM   2355  C   PRO A 158     -34.808 -32.907 -49.107  1.00  0.00           C  
ATOM   2356  O   PRO A 158     -35.409 -33.381 -48.143  1.00  0.00           O  
ATOM   2357  CB  PRO A 158     -32.314 -33.067 -49.360  1.00  0.00           C  
ATOM   2358  CG  PRO A 158     -31.462 -33.266 -50.567  1.00  0.00           C  
ATOM   2359  CD  PRO A 158     -32.393 -33.030 -51.725  1.00  0.00           C  
ATOM   2360  HA  PRO A 158     -33.725 -34.727 -49.495  1.00  0.00           H  
ATOM   2361 1HB  PRO A 158     -32.431 -32.007 -49.089  1.00  0.00           H  
ATOM   2362 2HB  PRO A 158     -31.923 -33.584 -48.472  1.00  0.00           H  
ATOM   2363 1HG  PRO A 158     -30.615 -32.564 -50.554  1.00  0.00           H  
ATOM   2364 2HG  PRO A 158     -31.034 -34.280 -50.567  1.00  0.00           H  
ATOM   2365 1HD  PRO A 158     -32.427 -31.955 -51.958  1.00  0.00           H  
ATOM   2366 2HD  PRO A 158     -32.048 -33.605 -52.598  1.00  0.00           H  
ATOM   2367  N   VAL A 159     -35.119 -31.726 -49.625  1.00  0.00           N  
ATOM   2368  CA  VAL A 159     -36.269 -31.012 -49.083  1.00  0.00           C  
ATOM   2369  C   VAL A 159     -37.562 -31.781 -49.331  1.00  0.00           C  
ATOM   2370  O   VAL A 159     -38.426 -31.860 -48.458  1.00  0.00           O  
ATOM   2371  CB  VAL A 159     -36.377 -29.613 -49.716  1.00  0.00           C  
ATOM   2372  CG1 VAL A 159     -36.758 -29.721 -51.186  1.00  0.00           C  
ATOM   2373  CG2 VAL A 159     -37.394 -28.776 -48.955  1.00  0.00           C  
ATOM   2374  H   VAL A 159     -34.590 -31.308 -50.377  1.00  0.00           H  
ATOM   2375  HA  VAL A 159     -36.131 -30.900 -48.007  1.00  0.00           H  
ATOM   2376  HB  VAL A 159     -35.401 -29.128 -49.673  1.00  0.00           H  
ATOM   2377 1HG1 VAL A 159     -36.829 -28.723 -51.618  1.00  0.00           H  
ATOM   2378 2HG1 VAL A 159     -35.999 -30.293 -51.718  1.00  0.00           H  
ATOM   2379 3HG1 VAL A 159     -37.721 -30.224 -51.275  1.00  0.00           H  
ATOM   2380 1HG2 VAL A 159     -37.464 -27.788 -49.409  1.00  0.00           H  
ATOM   2381 2HG2 VAL A 159     -38.368 -29.263 -48.994  1.00  0.00           H  
ATOM   2382 3HG2 VAL A 159     -37.079 -28.677 -47.917  1.00  0.00           H  
ATOM   2383  N   ALA A 160     -37.639 -32.332 -50.559  1.00  0.00           N  
ATOM   2384  CA  ALA A 160     -38.826 -33.098 -50.924  1.00  0.00           C  
ATOM   2385  C   ALA A 160     -38.994 -34.316 -50.024  1.00  0.00           C  
ATOM   2386  O   ALA A 160     -40.104 -34.637 -49.598  1.00  0.00           O  
ATOM   2387  CB  ALA A 160     -38.754 -33.525 -52.383  1.00  0.00           C  
ATOM   2388  H   ALA A 160     -36.894 -32.229 -51.234  1.00  0.00           H  
ATOM   2389  HA  ALA A 160     -39.697 -32.458 -50.786  1.00  0.00           H  
ATOM   2390 1HB  ALA A 160     -39.646 -34.096 -52.639  1.00  0.00           H  
ATOM   2391 2HB  ALA A 160     -38.693 -32.641 -53.018  1.00  0.00           H  
ATOM   2392 3HB  ALA A 160     -37.871 -34.144 -52.537  1.00  0.00           H  
ATOM   2393  N   LEU A 161     -37.839 -34.963 -49.764  1.00  0.00           N  
ATOM   2394  CA  LEU A 161     -37.862 -36.148 -48.915  1.00  0.00           C  
ATOM   2395  C   LEU A 161     -38.349 -35.809 -47.512  1.00  0.00           C  
ATOM   2396  O   LEU A 161     -39.124 -36.557 -46.917  1.00  0.00           O  
ATOM   2397  CB  LEU A 161     -36.464 -36.774 -48.840  1.00  0.00           C  
ATOM   2398  CG  LEU A 161     -36.350 -38.049 -47.995  1.00  0.00           C  
ATOM   2399  CD1 LEU A 161     -37.266 -39.122 -48.568  1.00  0.00           C  
ATOM   2400  CD2 LEU A 161     -34.903 -38.518 -47.976  1.00  0.00           C  
ATOM   2401  H   LEU A 161     -36.958 -34.648 -50.144  1.00  0.00           H  
ATOM   2402  HA  LEU A 161     -38.548 -36.873 -49.351  1.00  0.00           H  
ATOM   2403 1HB  LEU A 161     -36.138 -37.016 -49.850  1.00  0.00           H  
ATOM   2404 2HB  LEU A 161     -35.775 -36.038 -48.425  1.00  0.00           H  
ATOM   2405  HG  LEU A 161     -36.677 -37.841 -46.976  1.00  0.00           H  
ATOM   2406 1HD1 LEU A 161     -37.185 -40.028 -47.968  1.00  0.00           H  
ATOM   2407 2HD1 LEU A 161     -38.296 -38.767 -48.552  1.00  0.00           H  
ATOM   2408 3HD1 LEU A 161     -36.972 -39.339 -49.594  1.00  0.00           H  
ATOM   2409 1HD2 LEU A 161     -34.821 -39.423 -47.375  1.00  0.00           H  
ATOM   2410 2HD2 LEU A 161     -34.575 -38.727 -48.994  1.00  0.00           H  
ATOM   2411 3HD2 LEU A 161     -34.274 -37.739 -47.545  1.00  0.00           H  
ATOM   2412  N   ALA A 162     -37.853 -34.653 -47.027  1.00  0.00           N  
ATOM   2413  CA  ALA A 162     -38.243 -34.213 -45.693  1.00  0.00           C  
ATOM   2414  C   ALA A 162     -39.744 -33.964 -45.611  1.00  0.00           C  
ATOM   2415  O   ALA A 162     -40.390 -34.321 -44.625  1.00  0.00           O  
ATOM   2416  CB  ALA A 162     -37.476 -32.956 -45.306  1.00  0.00           C  
ATOM   2417  H   ALA A 162     -37.218 -34.083 -47.567  1.00  0.00           H  
ATOM   2418  HA  ALA A 162     -37.997 -35.008 -44.989  1.00  0.00           H  
ATOM   2419 1HB  ALA A 162     -37.777 -32.640 -44.307  1.00  0.00           H  
ATOM   2420 2HB  ALA A 162     -36.407 -33.167 -45.313  1.00  0.00           H  
ATOM   2421 3HB  ALA A 162     -37.695 -32.163 -46.019  1.00  0.00           H  
ATOM   2422  N   ILE A 163     -40.252 -33.338 -46.693  1.00  0.00           N  
ATOM   2423  CA  ILE A 163     -41.678 -33.043 -46.741  1.00  0.00           C  
ATOM   2424  C   ILE A 163     -42.508 -34.320 -46.705  1.00  0.00           C  
ATOM   2425  O   ILE A 163     -43.534 -34.386 -46.027  1.00  0.00           O  
ATOM   2426  CB  ILE A 163     -42.029 -32.237 -48.005  1.00  0.00           C  
ATOM   2427  CG1 ILE A 163     -41.345 -30.869 -47.973  1.00  0.00           C  
ATOM   2428  CG2 ILE A 163     -43.537 -32.079 -48.133  1.00  0.00           C  
ATOM   2429  CD1 ILE A 163     -41.758 -30.007 -46.802  1.00  0.00           C  
ATOM   2430  H   ILE A 163     -39.668 -33.068 -47.471  1.00  0.00           H  
ATOM   2431  HA  ILE A 163     -41.937 -32.445 -45.869  1.00  0.00           H  
ATOM   2432  HB  ILE A 163     -41.653 -32.759 -48.885  1.00  0.00           H  
ATOM   2433 1HG1 ILE A 163     -40.264 -31.003 -47.934  1.00  0.00           H  
ATOM   2434 2HG1 ILE A 163     -41.572 -30.326 -48.892  1.00  0.00           H  
ATOM   2435 1HG2 ILE A 163     -43.767 -31.507 -49.031  1.00  0.00           H  
ATOM   2436 2HG2 ILE A 163     -44.001 -33.062 -48.200  1.00  0.00           H  
ATOM   2437 3HG2 ILE A 163     -43.923 -31.554 -47.259  1.00  0.00           H  
ATOM   2438 1HD1 ILE A 163     -41.232 -29.053 -46.850  1.00  0.00           H  
ATOM   2439 2HD1 ILE A 163     -42.834 -29.829 -46.843  1.00  0.00           H  
ATOM   2440 3HD1 ILE A 163     -41.508 -30.513 -45.872  1.00  0.00           H  
ATOM   2441  N   ILE A 164     -42.009 -35.314 -47.467  1.00  0.00           N  
ATOM   2442  CA  ILE A 164     -42.707 -36.594 -47.519  1.00  0.00           C  
ATOM   2443  C   ILE A 164     -42.757 -37.250 -46.147  1.00  0.00           C  
ATOM   2444  O   ILE A 164     -43.781 -37.808 -45.752  1.00  0.00           O  
ATOM   2445  CB  ILE A 164     -42.030 -37.548 -48.520  1.00  0.00           C  
ATOM   2446  CG1 ILE A 164     -42.209 -37.035 -49.951  1.00  0.00           C  
ATOM   2447  CG2 ILE A 164     -42.597 -38.953 -48.381  1.00  0.00           C  
ATOM   2448  CD1 ILE A 164     -41.352 -37.753 -50.969  1.00  0.00           C  
ATOM   2449  H   ILE A 164     -41.162 -35.194 -48.003  1.00  0.00           H  
ATOM   2450  HA  ILE A 164     -43.730 -36.416 -47.849  1.00  0.00           H  
ATOM   2451  HB  ILE A 164     -40.958 -37.578 -48.327  1.00  0.00           H  
ATOM   2452 1HG1 ILE A 164     -43.251 -37.138 -50.247  1.00  0.00           H  
ATOM   2453 2HG1 ILE A 164     -41.963 -35.972 -49.989  1.00  0.00           H  
ATOM   2454 1HG2 ILE A 164     -42.108 -39.615 -49.096  1.00  0.00           H  
ATOM   2455 2HG2 ILE A 164     -42.420 -39.318 -47.370  1.00  0.00           H  
ATOM   2456 3HG2 ILE A 164     -43.669 -38.934 -48.578  1.00  0.00           H  
ATOM   2457 1HD1 ILE A 164     -41.534 -37.334 -51.958  1.00  0.00           H  
ATOM   2458 2HD1 ILE A 164     -40.300 -37.632 -50.710  1.00  0.00           H  
ATOM   2459 3HD1 ILE A 164     -41.606 -38.813 -50.973  1.00  0.00           H  
ATOM   2460  N   GLU A 165     -41.604 -37.151 -45.454  1.00  0.00           N  
ATOM   2461  CA  GLU A 165     -41.518 -37.738 -44.122  1.00  0.00           C  
ATOM   2462  C   GLU A 165     -42.511 -37.085 -43.168  1.00  0.00           C  
ATOM   2463  O   GLU A 165     -43.155 -37.764 -42.368  1.00  0.00           O  
ATOM   2464  CB  GLU A 165     -40.098 -37.601 -43.569  1.00  0.00           C  
ATOM   2465  CG  GLU A 165     -39.890 -38.244 -42.206  1.00  0.00           C  
ATOM   2466  CD  GLU A 165     -38.466 -38.156 -41.729  1.00  0.00           C  
ATOM   2467  OE1 GLU A 165     -37.583 -38.134 -42.552  1.00  0.00           O  
ATOM   2468  OE2 GLU A 165     -38.262 -38.108 -40.539  1.00  0.00           O1-
ATOM   2469  H   GLU A 165     -40.797 -36.678 -45.836  1.00  0.00           H  
ATOM   2470  HA  GLU A 165     -41.765 -38.797 -44.195  1.00  0.00           H  
ATOM   2471 1HB  GLU A 165     -39.392 -38.054 -44.265  1.00  0.00           H  
ATOM   2472 2HB  GLU A 165     -39.841 -36.545 -43.484  1.00  0.00           H  
ATOM   2473 1HG  GLU A 165     -40.535 -37.751 -41.480  1.00  0.00           H  
ATOM   2474 2HG  GLU A 165     -40.184 -39.292 -42.261  1.00  0.00           H  
ATOM   2475  N   GLU A 166     -42.591 -35.746 -43.299  1.00  0.00           N  
ATOM   2476  CA  GLU A 166     -43.506 -34.999 -42.444  1.00  0.00           C  
ATOM   2477  C   GLU A 166     -44.951 -35.421 -42.682  1.00  0.00           C  
ATOM   2478  O   GLU A 166     -45.729 -35.567 -41.738  1.00  0.00           O  
ATOM   2479  CB  GLU A 166     -43.356 -33.496 -42.687  1.00  0.00           C  
ATOM   2480  CG  GLU A 166     -42.039 -32.909 -42.201  1.00  0.00           C  
ATOM   2481  CD  GLU A 166     -41.883 -32.980 -40.706  1.00  0.00           C  
ATOM   2482  OE1 GLU A 166     -42.855 -32.786 -40.017  1.00  0.00           O  
ATOM   2483  OE2 GLU A 166     -40.790 -33.231 -40.256  1.00  0.00           O1-
ATOM   2484  H   GLU A 166     -42.032 -35.246 -43.977  1.00  0.00           H  
ATOM   2485  HA  GLU A 166     -43.257 -35.211 -41.403  1.00  0.00           H  
ATOM   2486 1HB  GLU A 166     -43.440 -33.290 -43.754  1.00  0.00           H  
ATOM   2487 2HB  GLU A 166     -44.165 -32.964 -42.186  1.00  0.00           H  
ATOM   2488 1HG  GLU A 166     -41.217 -33.450 -42.667  1.00  0.00           H  
ATOM   2489 2HG  GLU A 166     -41.979 -31.868 -42.517  1.00  0.00           H  
ATOM   2490  N   VAL A 167     -45.257 -35.606 -43.983  1.00  0.00           N  
ATOM   2491  CA  VAL A 167     -46.609 -36.014 -44.346  1.00  0.00           C  
ATOM   2492  C   VAL A 167     -46.952 -37.373 -43.750  1.00  0.00           C  
ATOM   2493  O   VAL A 167     -48.062 -37.584 -43.259  1.00  0.00           O  
ATOM   2494  CB  VAL A 167     -46.754 -36.078 -45.878  1.00  0.00           C  
ATOM   2495  CG1 VAL A 167     -48.093 -36.694 -46.260  1.00  0.00           C  
ATOM   2496  CG2 VAL A 167     -46.613 -34.684 -46.470  1.00  0.00           C  
ATOM   2497  H   VAL A 167     -44.572 -35.469 -44.712  1.00  0.00           H  
ATOM   2498  HA  VAL A 167     -47.310 -35.275 -43.958  1.00  0.00           H  
ATOM   2499  HB  VAL A 167     -45.976 -36.725 -46.281  1.00  0.00           H  
ATOM   2500 1HG1 VAL A 167     -48.179 -36.731 -47.347  1.00  0.00           H  
ATOM   2501 2HG1 VAL A 167     -48.157 -37.704 -45.857  1.00  0.00           H  
ATOM   2502 3HG1 VAL A 167     -48.901 -36.086 -45.854  1.00  0.00           H  
ATOM   2503 1HG2 VAL A 167     -46.717 -34.736 -47.554  1.00  0.00           H  
ATOM   2504 2HG2 VAL A 167     -47.389 -34.035 -46.062  1.00  0.00           H  
ATOM   2505 3HG2 VAL A 167     -45.633 -34.280 -46.219  1.00  0.00           H  
ATOM   2506  N   ALA A 168     -45.947 -38.268 -43.820  1.00  0.00           N  
ATOM   2507  CA  ALA A 168     -46.146 -39.609 -43.283  1.00  0.00           C  
ATOM   2508  C   ALA A 168     -46.421 -39.568 -41.786  1.00  0.00           C  
ATOM   2509  O   ALA A 168     -47.283 -40.288 -41.283  1.00  0.00           O  
ATOM   2510  CB  ALA A 168     -44.935 -40.482 -43.574  1.00  0.00           C  
ATOM   2511  H   ALA A 168     -45.058 -38.032 -44.235  1.00  0.00           H  
ATOM   2512  HA  ALA A 168     -47.019 -40.043 -43.771  1.00  0.00           H  
ATOM   2513 1HB  ALA A 168     -45.098 -41.481 -43.167  1.00  0.00           H  
ATOM   2514 2HB  ALA A 168     -44.785 -40.550 -44.652  1.00  0.00           H  
ATOM   2515 3HB  ALA A 168     -44.051 -40.044 -43.113  1.00  0.00           H  
ATOM   2516  N   ARG A 169     -45.646 -38.692 -41.115  1.00  0.00           N  
ATOM   2517  CA  ARG A 169     -45.809 -38.555 -39.672  1.00  0.00           C  
ATOM   2518  C   ARG A 169     -47.207 -38.063 -39.321  1.00  0.00           C  
ATOM   2519  O   ARG A 169     -47.822 -38.542 -38.368  1.00  0.00           O  
ATOM   2520  CB  ARG A 169     -44.778 -37.589 -39.107  1.00  0.00           C  
ATOM   2521  CG  ARG A 169     -43.349 -38.110 -39.099  1.00  0.00           C  
ATOM   2522  CD  ARG A 169     -42.408 -37.124 -38.509  1.00  0.00           C  
ATOM   2523  NE  ARG A 169     -41.030 -37.583 -38.577  1.00  0.00           N  
ATOM   2524  CZ  ARG A 169     -40.452 -38.404 -37.679  1.00  0.00           C  
ATOM   2525  NH1 ARG A 169     -41.145 -38.847 -36.653  1.00  0.00           N1+
ATOM   2526  NH2 ARG A 169     -39.189 -38.764 -37.829  1.00  0.00           N  
ATOM   2527  H   ARG A 169     -44.955 -38.128 -41.588  1.00  0.00           H  
ATOM   2528  HA  ARG A 169     -45.659 -39.531 -39.212  1.00  0.00           H  
ATOM   2529 1HB  ARG A 169     -44.789 -36.666 -39.684  1.00  0.00           H  
ATOM   2530 2HB  ARG A 169     -45.042 -37.336 -38.080  1.00  0.00           H  
ATOM   2531 1HG  ARG A 169     -43.299 -39.026 -38.512  1.00  0.00           H  
ATOM   2532 2HG  ARG A 169     -43.033 -38.317 -40.123  1.00  0.00           H  
ATOM   2533 1HD  ARG A 169     -42.480 -36.182 -39.052  1.00  0.00           H  
ATOM   2534 2HD  ARG A 169     -42.662 -36.960 -37.463  1.00  0.00           H  
ATOM   2535  HE  ARG A 169     -40.465 -37.263 -39.352  1.00  0.00           H  
ATOM   2536 1HH1 ARG A 169     -42.110 -38.571 -36.537  1.00  0.00           H  
ATOM   2537 2HH1 ARG A 169     -40.712 -39.462 -35.979  1.00  0.00           H  
ATOM   2538 1HH2 ARG A 169     -38.657 -38.424 -38.618  1.00  0.00           H  
ATOM   2539 2HH2 ARG A 169     -38.757 -39.379 -37.155  1.00  0.00           H  
ATOM   2540  N   ALA A 170     -47.664 -37.092 -40.136  1.00  0.00           N  
ATOM   2541  CA  ALA A 170     -48.992 -36.533 -39.909  1.00  0.00           C  
ATOM   2542  C   ALA A 170     -50.069 -37.598 -40.062  1.00  0.00           C  
ATOM   2543  O   ALA A 170     -51.018 -37.652 -39.279  1.00  0.00           O  
ATOM   2544  CB  ALA A 170     -49.252 -35.378 -40.863  1.00  0.00           C  
ATOM   2545  H   ALA A 170     -47.108 -36.740 -40.902  1.00  0.00           H  
ATOM   2546  HA  ALA A 170     -49.033 -36.161 -38.884  1.00  0.00           H  
ATOM   2547 1HB  ALA A 170     -50.248 -34.972 -40.681  1.00  0.00           H  
ATOM   2548 2HB  ALA A 170     -48.508 -34.597 -40.701  1.00  0.00           H  
ATOM   2549 3HB  ALA A 170     -49.187 -35.733 -41.890  1.00  0.00           H  
ATOM   2550  N   VAL A 171     -49.869 -38.432 -41.103  1.00  0.00           N  
ATOM   2551  CA  VAL A 171     -50.829 -39.498 -41.358  1.00  0.00           C  
ATOM   2552  C   VAL A 171     -50.894 -40.474 -40.191  1.00  0.00           C  
ATOM   2553  O   VAL A 171     -51.974 -40.918 -39.800  1.00  0.00           O  
ATOM   2554  CB  VAL A 171     -50.449 -40.262 -42.641  1.00  0.00           C  
ATOM   2555  CG1 VAL A 171     -51.324 -41.495 -42.805  1.00  0.00           C  
ATOM   2556  CG2 VAL A 171     -50.578 -39.345 -43.848  1.00  0.00           C  
ATOM   2557  H   VAL A 171     -49.068 -38.335 -41.710  1.00  0.00           H  
ATOM   2558  HA  VAL A 171     -51.814 -39.051 -41.495  1.00  0.00           H  
ATOM   2559  HB  VAL A 171     -49.418 -40.608 -42.555  1.00  0.00           H  
ATOM   2560 1HG1 VAL A 171     -51.042 -42.023 -43.717  1.00  0.00           H  
ATOM   2561 2HG1 VAL A 171     -51.189 -42.155 -41.947  1.00  0.00           H  
ATOM   2562 3HG1 VAL A 171     -52.369 -41.194 -42.871  1.00  0.00           H  
ATOM   2563 1HG2 VAL A 171     -50.307 -39.891 -44.750  1.00  0.00           H  
ATOM   2564 2HG2 VAL A 171     -51.607 -38.994 -43.929  1.00  0.00           H  
ATOM   2565 3HG2 VAL A 171     -49.912 -38.490 -43.728  1.00  0.00           H  
ATOM   2566  N   ARG A 172     -49.688 -40.776 -39.666  1.00  0.00           N  
ATOM   2567  CA  ARG A 172     -49.612 -41.698 -38.540  1.00  0.00           C  
ATOM   2568  C   ARG A 172     -50.348 -41.148 -37.325  1.00  0.00           C  
ATOM   2569  O   ARG A 172     -51.048 -41.882 -36.626  1.00  0.00           O  
ATOM   2570  CB  ARG A 172     -48.162 -41.971 -38.170  1.00  0.00           C  
ATOM   2571  CG  ARG A 172     -47.384 -42.790 -39.188  1.00  0.00           C  
ATOM   2572  CD  ARG A 172     -46.017 -43.114 -38.705  1.00  0.00           C  
ATOM   2573  NE  ARG A 172     -45.258 -43.866 -39.692  1.00  0.00           N  
ATOM   2574  CZ  ARG A 172     -44.420 -43.317 -40.592  1.00  0.00           C  
ATOM   2575  NH1 ARG A 172     -44.245 -42.015 -40.619  1.00  0.00           N1+
ATOM   2576  NH2 ARG A 172     -43.774 -44.089 -41.449  1.00  0.00           N  
ATOM   2577  H   ARG A 172     -48.836 -40.378 -40.035  1.00  0.00           H  
ATOM   2578  HA  ARG A 172     -50.079 -42.640 -38.831  1.00  0.00           H  
ATOM   2579 1HB  ARG A 172     -47.637 -41.027 -38.036  1.00  0.00           H  
ATOM   2580 2HB  ARG A 172     -48.123 -42.504 -37.219  1.00  0.00           H  
ATOM   2581 1HG  ARG A 172     -47.911 -43.725 -39.381  1.00  0.00           H  
ATOM   2582 2HG  ARG A 172     -47.295 -42.226 -40.117  1.00  0.00           H  
ATOM   2583 1HD  ARG A 172     -45.479 -42.192 -38.492  1.00  0.00           H  
ATOM   2584 2HD  ARG A 172     -46.085 -43.713 -37.798  1.00  0.00           H  
ATOM   2585  HE  ARG A 172     -45.368 -44.872 -39.702  1.00  0.00           H  
ATOM   2586 1HH1 ARG A 172     -44.739 -41.425 -39.964  1.00  0.00           H  
ATOM   2587 2HH1 ARG A 172     -43.616 -41.603 -41.294  1.00  0.00           H  
ATOM   2588 1HH2 ARG A 172     -43.908 -45.090 -41.429  1.00  0.00           H  
ATOM   2589 2HH2 ARG A 172     -43.146 -43.678 -42.124  1.00  0.00           H  
ATOM   2590  N   GLU A 173     -50.149 -39.829 -37.119  1.00  0.00           N  
ATOM   2591  CA  GLU A 173     -50.801 -39.178 -35.989  1.00  0.00           C  
ATOM   2592  C   GLU A 173     -52.317 -39.248 -36.113  1.00  0.00           C  
ATOM   2593  O   GLU A 173     -53.019 -39.491 -35.131  1.00  0.00           O  
ATOM   2594  CB  GLU A 173     -50.354 -37.718 -35.886  1.00  0.00           C  
ATOM   2595  CG  GLU A 173     -48.903 -37.533 -35.464  1.00  0.00           C  
ATOM   2596  CD  GLU A 173     -48.631 -38.023 -34.069  1.00  0.00           C  
ATOM   2597  OE1 GLU A 173     -49.472 -37.839 -33.222  1.00  0.00           O  
ATOM   2598  OE2 GLU A 173     -47.581 -38.580 -33.851  1.00  0.00           O1-
ATOM   2599  H   GLU A 173     -49.560 -39.282 -37.730  1.00  0.00           H  
ATOM   2600  HA  GLU A 173     -50.510 -39.698 -35.076  1.00  0.00           H  
ATOM   2601 1HB  GLU A 173     -50.488 -37.227 -36.849  1.00  0.00           H  
ATOM   2602 2HB  GLU A 173     -50.981 -37.197 -35.162  1.00  0.00           H  
ATOM   2603 1HG  GLU A 173     -48.262 -38.076 -36.159  1.00  0.00           H  
ATOM   2604 2HG  GLU A 173     -48.649 -36.476 -35.530  1.00  0.00           H  
ATOM   2605  N   THR A 174     -52.773 -39.023 -37.363  1.00  0.00           N  
ATOM   2606  CA  THR A 174     -54.208 -39.062 -37.615  1.00  0.00           C  
ATOM   2607  C   THR A 174     -54.783 -40.442 -37.320  1.00  0.00           C  
ATOM   2608  O   THR A 174     -55.864 -40.565 -36.744  1.00  0.00           O  
ATOM   2609  CB  THR A 174     -54.525 -38.670 -39.070  1.00  0.00           C  
ATOM   2610  CG2 THR A 174     -56.021 -38.759 -39.332  1.00  0.00           C  
ATOM   2611  OG1 THR A 174     -54.080 -37.329 -39.314  1.00  0.00           O  
ATOM   2612  H   THR A 174     -52.143 -38.829 -38.128  1.00  0.00           H  
ATOM   2613  HA  THR A 174     -54.695 -38.346 -36.953  1.00  0.00           H  
ATOM   2614  HB  THR A 174     -54.002 -39.341 -39.750  1.00  0.00           H  
ATOM   2615  HG1 THR A 174     -53.133 -37.275 -39.167  1.00  0.00           H  
ATOM   2616 1HG2 THR A 174     -56.226 -38.479 -40.365  1.00  0.00           H  
ATOM   2617 2HG2 THR A 174     -56.360 -39.781 -39.159  1.00  0.00           H  
ATOM   2618 3HG2 THR A 174     -56.549 -38.083 -38.661  1.00  0.00           H  
ATOM   2619  N   ILE A 175     -54.004 -41.458 -37.745  1.00  0.00           N  
ATOM   2620  CA  ILE A 175     -54.439 -42.831 -37.521  1.00  0.00           C  
ATOM   2621  C   ILE A 175     -54.662 -43.105 -36.040  1.00  0.00           C  
ATOM   2622  O   ILE A 175     -55.646 -43.739 -35.657  1.00  0.00           O  
ATOM   2623  CB  ILE A 175     -53.410 -43.831 -38.079  1.00  0.00           C  
ATOM   2624  CG1 ILE A 175     -53.373 -43.764 -39.608  1.00  0.00           C  
ATOM   2625  CG2 ILE A 175     -53.732 -45.242 -37.613  1.00  0.00           C  
ATOM   2626  CD1 ILE A 175     -52.207 -44.500 -40.225  1.00  0.00           C  
ATOM   2627  H   ILE A 175     -53.126 -41.291 -38.214  1.00  0.00           H  
ATOM   2628  HA  ILE A 175     -55.384 -42.984 -38.042  1.00  0.00           H  
ATOM   2629  HB  ILE A 175     -52.414 -43.561 -37.729  1.00  0.00           H  
ATOM   2630 1HG1 ILE A 175     -54.294 -44.184 -40.013  1.00  0.00           H  
ATOM   2631 2HG1 ILE A 175     -53.325 -42.721 -39.926  1.00  0.00           H  
ATOM   2632 1HG2 ILE A 175     -52.996 -45.936 -38.017  1.00  0.00           H  
ATOM   2633 2HG2 ILE A 175     -53.708 -45.280 -36.525  1.00  0.00           H  
ATOM   2634 3HG2 ILE A 175     -54.725 -45.524 -37.963  1.00  0.00           H  
ATOM   2635 1HD1 ILE A 175     -52.249 -44.406 -41.310  1.00  0.00           H  
ATOM   2636 2HD1 ILE A 175     -51.272 -44.071 -39.860  1.00  0.00           H  
ATOM   2637 3HD1 ILE A 175     -52.254 -45.553 -39.950  1.00  0.00           H  
ATOM   2638  N   ASP A 176     -53.721 -42.606 -35.227  1.00  0.00           N  
ATOM   2639  CA  ASP A 176     -53.794 -42.651 -33.767  1.00  0.00           C  
ATOM   2640  C   ASP A 176     -54.987 -41.866 -33.226  1.00  0.00           C  
ATOM   2641  O   ASP A 176     -55.654 -42.300 -32.286  1.00  0.00           O  
ATOM   2642  CB  ASP A 176     -52.503 -42.104 -33.154  1.00  0.00           C  
ATOM   2643  CG  ASP A 176     -51.317 -43.042 -33.335  1.00  0.00           C  
ATOM   2644  OD1 ASP A 176     -51.534 -44.189 -33.649  1.00  0.00           O  
ATOM   2645  OD2 ASP A 176     -50.206 -42.602 -33.158  1.00  0.00           O1-
ATOM   2646  H   ASP A 176     -52.919 -42.177 -35.666  1.00  0.00           H  
ATOM   2647  HA  ASP A 176     -53.913 -43.691 -33.458  1.00  0.00           H  
ATOM   2648 1HB  ASP A 176     -52.262 -41.144 -33.612  1.00  0.00           H  
ATOM   2649 2HB  ASP A 176     -52.651 -41.930 -32.088  1.00  0.00           H  
ATOM   2650  N   ALA A 177     -55.258 -40.708 -33.819  1.00  0.00           N  
ATOM   2651  CA  ALA A 177     -56.382 -39.881 -33.386  1.00  0.00           C  
ATOM   2652  C   ALA A 177     -57.696 -40.392 -33.961  1.00  0.00           C  
ATOM   2653  O   ALA A 177     -58.674 -40.571 -33.236  1.00  0.00           O  
ATOM   2654  CB  ALA A 177     -56.160 -38.430 -33.787  1.00  0.00           C  
ATOM   2655  H   ALA A 177     -54.679 -40.391 -34.583  1.00  0.00           H  
ATOM   2656  HA  ALA A 177     -56.447 -39.941 -32.299  1.00  0.00           H  
ATOM   2657 1HB  ALA A 177     -57.007 -37.828 -33.458  1.00  0.00           H  
ATOM   2658 2HB  ALA A 177     -55.247 -38.059 -33.319  1.00  0.00           H  
ATOM   2659 3HB  ALA A 177     -56.065 -38.362 -34.869  1.00  0.00           H  
ATOM   2660  N   ASN A 178     -57.705 -40.624 -35.267  1.00  0.00           N  
ATOM   2661  CA  ASN A 178     -58.846 -41.228 -35.942  1.00  0.00           C  
ATOM   2662  C   ASN A 178     -58.393 -42.415 -36.783  1.00  0.00           C  
ATOM   2663  O   ASN A 178     -57.442 -42.312 -37.558  1.00  0.00           O  
ATOM   2664  CB  ASN A 178     -59.572 -40.206 -36.798  1.00  0.00           C  
ATOM   2665  CG  ASN A 178     -60.822 -40.759 -37.423  1.00  0.00           C  
ATOM   2666  ND2 ASN A 178     -61.939 -40.138 -37.145  1.00  0.00           N  
ATOM   2667  OD1 ASN A 178     -60.775 -41.752 -38.160  1.00  0.00           O  
ATOM   2668  H   ASN A 178     -56.891 -40.371 -35.809  1.00  0.00           H  
ATOM   2669  HA  ASN A 178     -59.538 -41.602 -35.185  1.00  0.00           H  
ATOM   2670 1HB  ASN A 178     -59.837 -39.342 -36.187  1.00  0.00           H  
ATOM   2671 2HB  ASN A 178     -58.908 -39.857 -37.588  1.00  0.00           H  
ATOM   2672 1HD2 ASN A 178     -62.803 -40.462 -37.534  1.00  0.00           H  
ATOM   2673 2HD2 ASN A 178     -61.931 -39.339 -36.545  1.00  0.00           H  
ATOM   2674  N   SER A 179     -59.073 -43.546 -36.629  1.00  0.00           N  
ATOM   2675  CA  SER A 179     -58.635 -44.786 -37.259  1.00  0.00           C  
ATOM   2676  C   SER A 179     -59.614 -45.263 -38.322  1.00  0.00           C  
ATOM   2677  O   SER A 179     -59.578 -46.421 -38.738  1.00  0.00           O  
ATOM   2678  CB  SER A 179     -58.459 -45.864 -36.209  1.00  0.00           C  
ATOM   2679  OG  SER A 179     -59.660 -46.105 -35.528  1.00  0.00           O  
ATOM   2680  H   SER A 179     -59.911 -43.550 -36.065  1.00  0.00           H  
ATOM   2681  HA  SER A 179     -57.675 -44.607 -37.744  1.00  0.00           H  
ATOM   2682 1HB  SER A 179     -58.117 -46.784 -36.684  1.00  0.00           H  
ATOM   2683 2HB  SER A 179     -57.691 -45.558 -35.498  1.00  0.00           H  
ATOM   2684  HG  SER A 179     -59.467 -46.792 -34.887  1.00  0.00           H  
ATOM   2685  N   SER A 180     -60.491 -44.369 -38.763  1.00  0.00           N  
ATOM   2686  CA  SER A 180     -61.523 -44.730 -39.729  1.00  0.00           C  
ATOM   2687  C   SER A 180     -60.920 -45.058 -41.084  1.00  0.00           C  
ATOM   2688  O   SER A 180     -60.051 -44.339 -41.577  1.00  0.00           O  
ATOM   2689  CB  SER A 180     -62.523 -43.600 -39.874  1.00  0.00           C  
ATOM   2690  OG  SER A 180     -63.474 -43.895 -40.860  1.00  0.00           O  
ATOM   2691  H   SER A 180     -60.446 -43.418 -38.424  1.00  0.00           H  
ATOM   2692  HA  SER A 180     -62.044 -45.616 -39.364  1.00  0.00           H  
ATOM   2693 1HB  SER A 180     -63.024 -43.432 -38.920  1.00  0.00           H  
ATOM   2694 2HB  SER A 180     -61.999 -42.682 -40.135  1.00  0.00           H  
ATOM   2695  HG  SER A 180     -64.066 -43.139 -40.891  1.00  0.00           H  
ATOM   2696  N   PRO A 181     -61.384 -46.149 -41.684  1.00  0.00           N  
ATOM   2697  CA  PRO A 181     -60.848 -46.597 -42.963  1.00  0.00           C  
ATOM   2698  C   PRO A 181     -60.859 -45.475 -43.976  1.00  0.00           C  
ATOM   2699  O   PRO A 181     -59.921 -45.325 -44.760  1.00  0.00           O  
ATOM   2700  CB  PRO A 181     -61.800 -47.728 -43.364  1.00  0.00           C  
ATOM   2701  CG  PRO A 181     -62.266 -48.292 -42.066  1.00  0.00           C  
ATOM   2702  CD  PRO A 181     -62.451 -47.090 -41.179  1.00  0.00           C  
ATOM   2703  HA  PRO A 181     -59.827 -46.977 -42.814  1.00  0.00           H  
ATOM   2704 1HB  PRO A 181     -62.623 -47.328 -43.976  1.00  0.00           H  
ATOM   2705 2HB  PRO A 181     -61.268 -48.465 -43.984  1.00  0.00           H  
ATOM   2706 1HG  PRO A 181     -63.197 -48.859 -42.210  1.00  0.00           H  
ATOM   2707 2HG  PRO A 181     -61.522 -48.999 -41.670  1.00  0.00           H  
ATOM   2708 1HD  PRO A 181     -63.459 -46.676 -41.328  1.00  0.00           H  
ATOM   2709 2HD  PRO A 181     -62.302 -47.381 -40.129  1.00  0.00           H  
ATOM   2710  N   GLU A 182     -61.922 -44.684 -43.962  1.00  0.00           N  
ATOM   2711  CA  GLU A 182     -62.040 -43.570 -44.895  1.00  0.00           C  
ATOM   2712  C   GLU A 182     -60.905 -42.572 -44.710  1.00  0.00           C  
ATOM   2713  O   GLU A 182     -60.282 -42.139 -45.679  1.00  0.00           O  
ATOM   2714  CB  GLU A 182     -63.386 -42.864 -44.716  1.00  0.00           C  
ATOM   2715  CG  GLU A 182     -64.588 -43.670 -45.187  1.00  0.00           C  
ATOM   2716  CD  GLU A 182     -65.897 -42.985 -44.911  1.00  0.00           C  
ATOM   2717  OE1 GLU A 182     -65.887 -41.964 -44.268  1.00  0.00           O  
ATOM   2718  OE2 GLU A 182     -66.909 -43.486 -45.344  1.00  0.00           O1-
ATOM   2719  H   GLU A 182     -62.665 -44.849 -43.297  1.00  0.00           H  
ATOM   2720  HA  GLU A 182     -61.984 -43.962 -45.911  1.00  0.00           H  
ATOM   2721 1HB  GLU A 182     -63.535 -42.627 -43.663  1.00  0.00           H  
ATOM   2722 2HB  GLU A 182     -63.378 -41.922 -45.265  1.00  0.00           H  
ATOM   2723 1HG  GLU A 182     -64.498 -43.842 -46.260  1.00  0.00           H  
ATOM   2724 2HG  GLU A 182     -64.578 -44.639 -44.690  1.00  0.00           H  
ATOM   2725  N   VAL A 183     -60.677 -42.238 -43.422  1.00  0.00           N  
ATOM   2726  CA  VAL A 183     -59.615 -41.291 -43.107  1.00  0.00           C  
ATOM   2727  C   VAL A 183     -58.254 -41.828 -43.533  1.00  0.00           C  
ATOM   2728  O   VAL A 183     -57.426 -41.091 -44.068  1.00  0.00           O  
ATOM   2729  CB  VAL A 183     -59.596 -40.992 -41.597  1.00  0.00           C  
ATOM   2730  CG1 VAL A 183     -58.372 -40.166 -41.232  1.00  0.00           C  
ATOM   2731  CG2 VAL A 183     -60.873 -40.269 -41.196  1.00  0.00           C  
ATOM   2732  H   VAL A 183     -61.226 -42.630 -42.670  1.00  0.00           H  
ATOM   2733  HA  VAL A 183     -59.809 -40.362 -43.645  1.00  0.00           H  
ATOM   2734  HB  VAL A 183     -59.523 -41.933 -41.050  1.00  0.00           H  
ATOM   2735 1HG1 VAL A 183     -58.374 -39.965 -40.160  1.00  0.00           H  
ATOM   2736 2HG1 VAL A 183     -57.469 -40.718 -41.494  1.00  0.00           H  
ATOM   2737 3HG1 VAL A 183     -58.394 -39.223 -41.778  1.00  0.00           H  
ATOM   2738 1HG2 VAL A 183     -60.853 -40.062 -40.126  1.00  0.00           H  
ATOM   2739 2HG2 VAL A 183     -60.948 -39.331 -41.746  1.00  0.00           H  
ATOM   2740 3HG2 VAL A 183     -61.734 -40.897 -41.427  1.00  0.00           H  
ATOM   2741  N   ILE A 184     -58.079 -43.138 -43.265  1.00  0.00           N  
ATOM   2742  CA  ILE A 184     -56.817 -43.777 -43.622  1.00  0.00           C  
ATOM   2743  C   ILE A 184     -56.588 -43.735 -45.128  1.00  0.00           C  
ATOM   2744  O   ILE A 184     -55.475 -43.484 -45.589  1.00  0.00           O  
ATOM   2745  CB  ILE A 184     -56.783 -45.238 -43.136  1.00  0.00           C  
ATOM   2746  CG1 ILE A 184     -56.741 -45.290 -41.607  1.00  0.00           C  
ATOM   2747  CG2 ILE A 184     -55.589 -45.968 -43.731  1.00  0.00           C  
ATOM   2748  CD1 ILE A 184     -56.980 -46.671 -41.037  1.00  0.00           C  
ATOM   2749  H   ILE A 184     -58.800 -43.688 -42.822  1.00  0.00           H  
ATOM   2750  HA  ILE A 184     -56.006 -43.234 -43.138  1.00  0.00           H  
ATOM   2751  HB  ILE A 184     -57.698 -45.744 -43.444  1.00  0.00           H  
ATOM   2752 1HG1 ILE A 184     -55.771 -44.940 -41.258  1.00  0.00           H  
ATOM   2753 2HG1 ILE A 184     -57.496 -44.619 -41.198  1.00  0.00           H  
ATOM   2754 1HG2 ILE A 184     -55.581 -46.999 -43.377  1.00  0.00           H  
ATOM   2755 2HG2 ILE A 184     -55.662 -45.959 -44.817  1.00  0.00           H  
ATOM   2756 3HG2 ILE A 184     -54.670 -45.472 -43.424  1.00  0.00           H  
ATOM   2757 1HD1 ILE A 184     -56.935 -46.627 -39.948  1.00  0.00           H  
ATOM   2758 2HD1 ILE A 184     -57.963 -47.027 -41.346  1.00  0.00           H  
ATOM   2759 3HD1 ILE A 184     -56.215 -47.353 -41.404  1.00  0.00           H  
ATOM   2760  N   VAL A 185     -57.693 -43.994 -45.855  1.00  0.00           N  
ATOM   2761  CA  VAL A 185     -57.609 -43.984 -47.310  1.00  0.00           C  
ATOM   2762  C   VAL A 185     -57.213 -42.609 -47.830  1.00  0.00           C  
ATOM   2763  O   VAL A 185     -56.404 -42.491 -48.750  1.00  0.00           O  
ATOM   2764  CB  VAL A 185     -58.960 -44.393 -47.927  1.00  0.00           C  
ATOM   2765  CG1 VAL A 185     -58.939 -44.193 -49.435  1.00  0.00           C  
ATOM   2766  CG2 VAL A 185     -59.271 -45.841 -47.579  1.00  0.00           C  
ATOM   2767  H   VAL A 185     -58.581 -44.193 -45.414  1.00  0.00           H  
ATOM   2768  HA  VAL A 185     -56.851 -44.706 -47.617  1.00  0.00           H  
ATOM   2769  HB  VAL A 185     -59.741 -43.746 -47.528  1.00  0.00           H  
ATOM   2770 1HG1 VAL A 185     -59.902 -44.486 -49.855  1.00  0.00           H  
ATOM   2771 2HG1 VAL A 185     -58.751 -43.143 -49.660  1.00  0.00           H  
ATOM   2772 3HG1 VAL A 185     -58.152 -44.806 -49.873  1.00  0.00           H  
ATOM   2773 1HG2 VAL A 185     -60.228 -46.123 -48.018  1.00  0.00           H  
ATOM   2774 2HG2 VAL A 185     -58.486 -46.486 -47.974  1.00  0.00           H  
ATOM   2775 3HG2 VAL A 185     -59.322 -45.953 -46.496  1.00  0.00           H  
ATOM   2776  N   SER A 186     -57.823 -41.589 -47.193  1.00  0.00           N  
ATOM   2777  CA  SER A 186     -57.529 -40.218 -47.594  1.00  0.00           C  
ATOM   2778  C   SER A 186     -56.060 -39.884 -47.376  1.00  0.00           C  
ATOM   2779  O   SER A 186     -55.430 -39.237 -48.213  1.00  0.00           O  
ATOM   2780  CB  SER A 186     -58.397 -39.248 -46.817  1.00  0.00           C  
ATOM   2781  OG  SER A 186     -59.749 -39.406 -47.151  1.00  0.00           O  
ATOM   2782  H   SER A 186     -58.480 -41.751 -46.443  1.00  0.00           H  
ATOM   2783  HA  SER A 186     -57.750 -40.113 -48.658  1.00  0.00           H  
ATOM   2784 1HB  SER A 186     -58.262 -39.414 -45.749  1.00  0.00           H  
ATOM   2785 2HB  SER A 186     -58.084 -38.227 -47.031  1.00  0.00           H  
ATOM   2786  HG  SER A 186     -60.228 -38.763 -46.623  1.00  0.00           H  
ATOM   2787  N   GLY A 187     -55.559 -40.359 -46.217  1.00  0.00           N  
ATOM   2788  CA  GLY A 187     -54.161 -40.110 -45.887  1.00  0.00           C  
ATOM   2789  C   GLY A 187     -53.231 -40.747 -46.910  1.00  0.00           C  
ATOM   2790  O   GLY A 187     -52.235 -40.150 -47.317  1.00  0.00           O  
ATOM   2791  H   GLY A 187     -56.163 -40.880 -45.597  1.00  0.00           H  
ATOM   2792 1HA  GLY A 187     -53.983 -39.035 -45.848  1.00  0.00           H  
ATOM   2793 2HA  GLY A 187     -53.944 -40.508 -44.896  1.00  0.00           H  
ATOM   2794  N   VAL A 188     -53.612 -41.983 -47.296  1.00  0.00           N  
ATOM   2795  CA  VAL A 188     -52.808 -42.705 -48.275  1.00  0.00           C  
ATOM   2796  C   VAL A 188     -52.764 -41.964 -49.606  1.00  0.00           C  
ATOM   2797  O   VAL A 188     -51.716 -41.881 -50.247  1.00  0.00           O  
ATOM   2798  CB  VAL A 188     -53.378 -44.118 -48.497  1.00  0.00           C  
ATOM   2799  CG1 VAL A 188     -52.669 -44.802 -49.657  1.00  0.00           C  
ATOM   2800  CG2 VAL A 188     -53.240 -44.937 -47.222  1.00  0.00           C  
ATOM   2801  H   VAL A 188     -54.443 -42.420 -46.923  1.00  0.00           H  
ATOM   2802  HA  VAL A 188     -51.791 -42.793 -47.890  1.00  0.00           H  
ATOM   2803  HB  VAL A 188     -54.431 -44.038 -48.765  1.00  0.00           H  
ATOM   2804 1HG1 VAL A 188     -53.084 -45.800 -49.799  1.00  0.00           H  
ATOM   2805 2HG1 VAL A 188     -52.812 -44.217 -50.565  1.00  0.00           H  
ATOM   2806 3HG1 VAL A 188     -51.605 -44.881 -49.437  1.00  0.00           H  
ATOM   2807 1HG2 VAL A 188     -53.645 -45.935 -47.385  1.00  0.00           H  
ATOM   2808 2HG2 VAL A 188     -52.187 -45.013 -46.950  1.00  0.00           H  
ATOM   2809 3HG2 VAL A 188     -53.789 -44.450 -46.416  1.00  0.00           H  
ATOM   2810  N   LYS A 189     -53.948 -41.439 -49.977  1.00  0.00           N  
ATOM   2811  CA  LYS A 189     -54.042 -40.704 -51.231  1.00  0.00           C  
ATOM   2812  C   LYS A 189     -53.150 -39.469 -51.214  1.00  0.00           C  
ATOM   2813  O   LYS A 189     -52.488 -39.156 -52.203  1.00  0.00           O  
ATOM   2814  CB  LYS A 189     -55.492 -40.302 -51.510  1.00  0.00           C  
ATOM   2815  CG  LYS A 189     -55.697 -39.559 -52.823  1.00  0.00           C  
ATOM   2816  CD  LYS A 189     -57.174 -39.307 -53.090  1.00  0.00           C  
ATOM   2817  CE  LYS A 189     -57.719 -38.206 -52.191  1.00  0.00           C  
ATOM   2818  NZ  LYS A 189     -57.194 -36.865 -52.572  1.00  0.00           N1+
ATOM   2819  H   LYS A 189     -54.774 -41.543 -49.404  1.00  0.00           H  
ATOM   2820  HA  LYS A 189     -53.699 -41.352 -52.039  1.00  0.00           H  
ATOM   2821 1HB  LYS A 189     -56.119 -41.193 -51.528  1.00  0.00           H  
ATOM   2822 2HB  LYS A 189     -55.853 -39.662 -50.703  1.00  0.00           H  
ATOM   2823 1HG  LYS A 189     -55.175 -38.603 -52.786  1.00  0.00           H  
ATOM   2824 2HG  LYS A 189     -55.285 -40.147 -53.642  1.00  0.00           H  
ATOM   2825 1HD  LYS A 189     -57.311 -39.015 -54.131  1.00  0.00           H  
ATOM   2826 2HD  LYS A 189     -57.738 -40.221 -52.909  1.00  0.00           H  
ATOM   2827 1HE  LYS A 189     -58.806 -38.188 -52.256  1.00  0.00           H  
ATOM   2828 2HE  LYS A 189     -57.442 -38.409 -51.157  1.00  0.00           H  
ATOM   2829 1HZ  LYS A 189     -57.578 -36.165 -51.953  1.00  0.00           H  
ATOM   2830 2HZ  LYS A 189     -56.186 -36.865 -52.497  1.00  0.00           H  
ATOM   2831 3HZ  LYS A 189     -57.461 -36.657 -53.523  1.00  0.00           H  
ATOM   2832  N   THR A 190     -53.175 -38.797 -50.044  1.00  0.00           N  
ATOM   2833  CA  THR A 190     -52.363 -37.595 -49.896  1.00  0.00           C  
ATOM   2834  C   THR A 190     -50.880 -37.910 -50.040  1.00  0.00           C  
ATOM   2835  O   THR A 190     -50.136 -37.162 -50.673  1.00  0.00           O  
ATOM   2836  CB  THR A 190     -52.618 -36.918 -48.537  1.00  0.00           C  
ATOM   2837  CG2 THR A 190     -51.731 -35.693 -48.376  1.00  0.00           C  
ATOM   2838  OG1 THR A 190     -53.993 -36.524 -48.447  1.00  0.00           O  
ATOM   2839  H   THR A 190     -53.742 -39.106 -49.268  1.00  0.00           H  
ATOM   2840  HA  THR A 190     -52.635 -36.894 -50.685  1.00  0.00           H  
ATOM   2841  HB  THR A 190     -52.403 -37.623 -47.733  1.00  0.00           H  
ATOM   2842  HG1 THR A 190     -54.530 -37.285 -48.215  1.00  0.00           H  
ATOM   2843 1HG2 THR A 190     -51.924 -35.228 -47.409  1.00  0.00           H  
ATOM   2844 2HG2 THR A 190     -50.684 -35.991 -48.433  1.00  0.00           H  
ATOM   2845 3HG2 THR A 190     -51.948 -34.981 -49.171  1.00  0.00           H  
ATOM   2846  N   LEU A 191     -50.504 -39.049 -49.421  1.00  0.00           N  
ATOM   2847  CA  LEU A 191     -49.108 -39.466 -49.482  1.00  0.00           C  
ATOM   2848  C   LEU A 191     -48.677 -39.738 -50.919  1.00  0.00           C  
ATOM   2849  O   LEU A 191     -47.575 -39.370 -51.327  1.00  0.00           O  
ATOM   2850  CB  LEU A 191     -48.893 -40.723 -48.629  1.00  0.00           C  
ATOM   2851  CG  LEU A 191     -49.011 -40.526 -47.112  1.00  0.00           C  
ATOM   2852  CD1 LEU A 191     -48.957 -41.880 -46.419  1.00  0.00           C  
ATOM   2853  CD2 LEU A 191     -47.888 -39.619 -46.629  1.00  0.00           C  
ATOM   2854  H   LEU A 191     -51.166 -39.620 -48.917  1.00  0.00           H  
ATOM   2855  HA  LEU A 191     -48.490 -38.662 -49.084  1.00  0.00           H  
ATOM   2856 1HB  LEU A 191     -49.626 -41.472 -48.923  1.00  0.00           H  
ATOM   2857 2HB  LEU A 191     -47.898 -41.117 -48.836  1.00  0.00           H  
ATOM   2858  HG  LEU A 191     -49.973 -40.069 -46.878  1.00  0.00           H  
ATOM   2859 1HD1 LEU A 191     -49.041 -41.740 -45.340  1.00  0.00           H  
ATOM   2860 2HD1 LEU A 191     -49.782 -42.501 -46.768  1.00  0.00           H  
ATOM   2861 3HD1 LEU A 191     -48.011 -42.369 -46.648  1.00  0.00           H  
ATOM   2862 1HD2 LEU A 191     -47.972 -39.478 -45.552  1.00  0.00           H  
ATOM   2863 2HD2 LEU A 191     -46.926 -40.076 -46.862  1.00  0.00           H  
ATOM   2864 3HD2 LEU A 191     -47.961 -38.652 -47.128  1.00  0.00           H  
ATOM   2865  N   VAL A 192     -49.601 -40.396 -51.648  1.00  0.00           N  
ATOM   2866  CA  VAL A 192     -49.314 -40.717 -53.041  1.00  0.00           C  
ATOM   2867  C   VAL A 192     -49.108 -39.453 -53.867  1.00  0.00           C  
ATOM   2868  O   VAL A 192     -48.212 -39.388 -54.708  1.00  0.00           O  
ATOM   2869  CB  VAL A 192     -50.465 -41.541 -53.648  1.00  0.00           C  
ATOM   2870  CG1 VAL A 192     -50.269 -41.705 -55.147  1.00  0.00           C  
ATOM   2871  CG2 VAL A 192     -50.550 -42.895 -52.962  1.00  0.00           C  
ATOM   2872  H   VAL A 192     -50.488 -40.673 -51.253  1.00  0.00           H  
ATOM   2873  HA  VAL A 192     -48.400 -41.311 -53.078  1.00  0.00           H  
ATOM   2874  HB  VAL A 192     -51.401 -41.001 -53.504  1.00  0.00           H  
ATOM   2875 1HG1 VAL A 192     -51.092 -42.291 -55.560  1.00  0.00           H  
ATOM   2876 2HG1 VAL A 192     -50.249 -40.725 -55.622  1.00  0.00           H  
ATOM   2877 3HG1 VAL A 192     -49.328 -42.222 -55.337  1.00  0.00           H  
ATOM   2878 1HG2 VAL A 192     -51.366 -43.473 -53.396  1.00  0.00           H  
ATOM   2879 2HG2 VAL A 192     -49.611 -43.433 -53.102  1.00  0.00           H  
ATOM   2880 3HG2 VAL A 192     -50.731 -42.754 -51.897  1.00  0.00           H  
ATOM   2881  N   GLU A 193     -49.982 -38.467 -53.579  1.00  0.00           N  
ATOM   2882  CA  GLU A 193     -49.894 -37.202 -54.298  1.00  0.00           C  
ATOM   2883  C   GLU A 193     -48.558 -36.516 -54.043  1.00  0.00           C  
ATOM   2884  O   GLU A 193     -47.947 -35.966 -54.960  1.00  0.00           O  
ATOM   2885  CB  GLU A 193     -51.041 -36.274 -53.890  1.00  0.00           C  
ATOM   2886  CG  GLU A 193     -51.073 -34.950 -54.638  1.00  0.00           C  
ATOM   2887  CD  GLU A 193     -52.255 -34.097 -54.266  1.00  0.00           C  
ATOM   2888  OE1 GLU A 193     -53.046 -34.530 -53.462  1.00  0.00           O  
ATOM   2889  OE2 GLU A 193     -52.366 -33.011 -54.785  1.00  0.00           O1-
ATOM   2890  H   GLU A 193     -50.698 -38.584 -52.875  1.00  0.00           H  
ATOM   2891  HA  GLU A 193     -49.972 -37.405 -55.367  1.00  0.00           H  
ATOM   2892 1HB  GLU A 193     -51.993 -36.777 -54.058  1.00  0.00           H  
ATOM   2893 2HB  GLU A 193     -50.970 -36.056 -52.825  1.00  0.00           H  
ATOM   2894 1HG  GLU A 193     -50.159 -34.398 -54.420  1.00  0.00           H  
ATOM   2895 2HG  GLU A 193     -51.099 -35.149 -55.709  1.00  0.00           H  
ATOM   2896  N   VAL A 194     -48.148 -36.581 -52.760  1.00  0.00           N  
ATOM   2897  CA  VAL A 194     -46.883 -35.963 -52.383  1.00  0.00           C  
ATOM   2898  C   VAL A 194     -45.714 -36.612 -53.113  1.00  0.00           C  
ATOM   2899  O   VAL A 194     -44.799 -35.927 -53.570  1.00  0.00           O  
ATOM   2900  CB  VAL A 194     -46.663 -36.080 -50.862  1.00  0.00           C  
ATOM   2901  CG1 VAL A 194     -45.261 -35.621 -50.491  1.00  0.00           C  
ATOM   2902  CG2 VAL A 194     -47.712 -35.264 -50.124  1.00  0.00           C  
ATOM   2903  H   VAL A 194     -48.698 -37.048 -52.052  1.00  0.00           H  
ATOM   2904  HA  VAL A 194     -46.920 -34.907 -52.651  1.00  0.00           H  
ATOM   2905  HB  VAL A 194     -46.745 -37.127 -50.572  1.00  0.00           H  
ATOM   2906 1HG1 VAL A 194     -45.123 -35.710 -49.412  1.00  0.00           H  
ATOM   2907 2HG1 VAL A 194     -44.527 -36.242 -51.003  1.00  0.00           H  
ATOM   2908 3HG1 VAL A 194     -45.129 -34.580 -50.787  1.00  0.00           H  
ATOM   2909 1HG2 VAL A 194     -47.551 -35.353 -49.050  1.00  0.00           H  
ATOM   2910 2HG2 VAL A 194     -47.634 -34.217 -50.418  1.00  0.00           H  
ATOM   2911 3HG2 VAL A 194     -48.706 -35.638 -50.373  1.00  0.00           H  
ATOM   2912  N   VAL A 195     -45.801 -37.956 -53.193  1.00  0.00           N  
ATOM   2913  CA  VAL A 195     -44.745 -38.700 -53.870  1.00  0.00           C  
ATOM   2914  C   VAL A 195     -44.649 -38.307 -55.338  1.00  0.00           C  
ATOM   2915  O   VAL A 195     -43.553 -38.153 -55.880  1.00  0.00           O  
ATOM   2916  CB  VAL A 195     -45.004 -40.214 -53.762  1.00  0.00           C  
ATOM   2917  CG1 VAL A 195     -44.023 -40.986 -54.631  1.00  0.00           C  
ATOM   2918  CG2 VAL A 195     -44.901 -40.656 -52.310  1.00  0.00           C  
ATOM   2919  H   VAL A 195     -46.580 -38.461 -52.796  1.00  0.00           H  
ATOM   2920  HA  VAL A 195     -43.796 -38.472 -53.384  1.00  0.00           H  
ATOM   2921  HB  VAL A 195     -46.005 -40.429 -54.139  1.00  0.00           H  
ATOM   2922 1HG1 VAL A 195     -44.221 -42.054 -54.544  1.00  0.00           H  
ATOM   2923 2HG1 VAL A 195     -44.140 -40.681 -55.671  1.00  0.00           H  
ATOM   2924 3HG1 VAL A 195     -43.005 -40.779 -54.303  1.00  0.00           H  
ATOM   2925 1HG2 VAL A 195     -45.087 -41.727 -52.242  1.00  0.00           H  
ATOM   2926 2HG2 VAL A 195     -43.903 -40.435 -51.933  1.00  0.00           H  
ATOM   2927 3HG2 VAL A 195     -45.641 -40.121 -51.714  1.00  0.00           H  
ATOM   2928  N   LYS A 196     -45.846 -38.156 -55.940  1.00  0.00           N  
ATOM   2929  CA  LYS A 196     -45.895 -37.780 -57.348  1.00  0.00           C  
ATOM   2930  C   LYS A 196     -45.259 -36.414 -57.575  1.00  0.00           C  
ATOM   2931  O   LYS A 196     -44.530 -36.212 -58.547  1.00  0.00           O  
ATOM   2932  CB  LYS A 196     -47.338 -37.778 -57.853  1.00  0.00           C  
ATOM   2933  CG  LYS A 196     -47.491 -37.395 -59.319  1.00  0.00           C  
ATOM   2934  CD  LYS A 196     -47.828 -35.920 -59.473  1.00  0.00           C  
ATOM   2935  CE  LYS A 196     -49.247 -35.625 -59.012  1.00  0.00           C  
ATOM   2936  NZ  LYS A 196     -49.575 -34.176 -59.112  1.00  0.00           N1+
ATOM   2937  H   LYS A 196     -46.712 -38.297 -55.439  1.00  0.00           H  
ATOM   2938  HA  LYS A 196     -45.326 -38.512 -57.922  1.00  0.00           H  
ATOM   2939 1HB  LYS A 196     -47.772 -38.770 -57.719  1.00  0.00           H  
ATOM   2940 2HB  LYS A 196     -47.930 -37.080 -57.261  1.00  0.00           H  
ATOM   2941 1HG  LYS A 196     -46.561 -37.605 -59.849  1.00  0.00           H  
ATOM   2942 2HG  LYS A 196     -48.287 -37.990 -59.769  1.00  0.00           H  
ATOM   2943 1HD  LYS A 196     -47.131 -35.324 -58.881  1.00  0.00           H  
ATOM   2944 2HD  LYS A 196     -47.729 -35.631 -60.519  1.00  0.00           H  
ATOM   2945 1HE  LYS A 196     -49.953 -36.186 -59.623  1.00  0.00           H  
ATOM   2946 2HE  LYS A 196     -49.367 -35.940 -57.976  1.00  0.00           H  
ATOM   2947 1HZ  LYS A 196     -50.522 -34.022 -58.798  1.00  0.00           H  
ATOM   2948 2HZ  LYS A 196     -48.938 -33.645 -58.535  1.00  0.00           H  
ATOM   2949 3HZ  LYS A 196     -49.486 -33.876 -60.073  1.00  0.00           H  
ATOM   2950  N   ALA A 197     -45.575 -35.503 -56.632  1.00  0.00           N  
ATOM   2951  CA  ALA A 197     -45.029 -34.154 -56.731  1.00  0.00           C  
ATOM   2952  C   ALA A 197     -43.508 -34.169 -56.653  1.00  0.00           C  
ATOM   2953  O   ALA A 197     -42.832 -33.453 -57.392  1.00  0.00           O  
ATOM   2954  CB  ALA A 197     -45.607 -33.267 -55.638  1.00  0.00           C  
ATOM   2955  H   ALA A 197     -46.181 -35.732 -55.858  1.00  0.00           H  
ATOM   2956  HA  ALA A 197     -45.310 -33.746 -57.702  1.00  0.00           H  
ATOM   2957 1HB  ALA A 197     -45.189 -32.263 -55.725  1.00  0.00           H  
ATOM   2958 2HB  ALA A 197     -46.691 -33.219 -55.743  1.00  0.00           H  
ATOM   2959 3HB  ALA A 197     -45.355 -33.680 -54.664  1.00  0.00           H  
ATOM   2960  N   ALA A 198     -43.020 -35.016 -55.723  1.00  0.00           N  
ATOM   2961  CA  ALA A 198     -41.577 -35.125 -55.547  1.00  0.00           C  
ATOM   2962  C   ALA A 198     -40.903 -35.633 -56.815  1.00  0.00           C  
ATOM   2963  O   ALA A 198     -39.842 -35.144 -57.204  1.00  0.00           O  
ATOM   2964  CB  ALA A 198     -41.254 -36.040 -54.375  1.00  0.00           C  
ATOM   2965  H   ALA A 198     -43.630 -35.577 -55.147  1.00  0.00           H  
ATOM   2966  HA  ALA A 198     -41.185 -34.130 -55.335  1.00  0.00           H  
ATOM   2967 1HB  ALA A 198     -40.173 -36.111 -54.254  1.00  0.00           H  
ATOM   2968 2HB  ALA A 198     -41.694 -35.633 -53.464  1.00  0.00           H  
ATOM   2969 3HB  ALA A 198     -41.665 -37.031 -54.563  1.00  0.00           H  
ATOM   2970  N   GLN A 199     -41.574 -36.629 -57.427  1.00  0.00           N  
ATOM   2971  CA  GLN A 199     -41.037 -37.205 -58.654  1.00  0.00           C  
ATOM   2972  C   GLN A 199     -40.955 -36.162 -59.761  1.00  0.00           C  
ATOM   2973  O   GLN A 199     -39.965 -36.094 -60.490  1.00  0.00           O  
ATOM   2974  CB  GLN A 199     -41.896 -38.387 -59.112  1.00  0.00           C  
ATOM   2975  CG  GLN A 199     -41.833 -39.595 -58.194  1.00  0.00           C  
ATOM   2976  CD  GLN A 199     -40.447 -40.209 -58.139  1.00  0.00           C  
ATOM   2977  NE2 GLN A 199     -39.519 -39.516 -57.491  1.00  0.00           N  
ATOM   2978  OE1 GLN A 199     -40.212 -41.296 -58.675  1.00  0.00           O  
ATOM   2979  H   GLN A 199     -42.442 -36.987 -57.054  1.00  0.00           H  
ATOM   2980  HA  GLN A 199     -40.028 -37.564 -58.454  1.00  0.00           H  
ATOM   2981 1HB  GLN A 199     -42.937 -38.074 -59.185  1.00  0.00           H  
ATOM   2982 2HB  GLN A 199     -41.578 -38.702 -60.106  1.00  0.00           H  
ATOM   2983 1HG  GLN A 199     -42.110 -39.286 -57.186  1.00  0.00           H  
ATOM   2984 2HG  GLN A 199     -42.528 -40.352 -58.557  1.00  0.00           H  
ATOM   2985 1HE2 GLN A 199     -38.585 -39.870 -57.421  1.00  0.00           H  
ATOM   2986 2HE2 GLN A 199     -39.751 -38.638 -57.071  1.00  0.00           H  
ATOM   2987  N   GLU A 200     -41.978 -35.333 -59.914  1.00  0.00           N  
ATOM   2988  CA  GLU A 200     -42.135 -34.533 -61.145  1.00  0.00           C  
ATOM   2989  C   GLU A 200     -40.932 -33.643 -61.507  1.00  0.00           C  
ATOM   2990  O   GLU A 200     -40.733 -33.296 -62.672  1.00  0.00           O  
ATOM   2991  CB  GLU A 200     -43.380 -33.653 -61.020  1.00  0.00           C  
ATOM   2992  CG  GLU A 200     -44.696 -34.418 -61.042  1.00  0.00           C  
ATOM   2993  CD  GLU A 200     -45.895 -33.526 -60.876  1.00  0.00           C  
ATOM   2994  OE1 GLU A 200     -45.791 -32.548 -60.173  1.00  0.00           O  
ATOM   2995  OE2 GLU A 200     -46.915 -33.821 -61.452  1.00  0.00           O1-
ATOM   2996  H   GLU A 200     -42.664 -35.243 -59.178  1.00  0.00           H  
ATOM   2997  HA  GLU A 200     -42.272 -35.215 -61.984  1.00  0.00           H  
ATOM   2998 1HB  GLU A 200     -43.336 -33.090 -60.087  1.00  0.00           H  
ATOM   2999 2HB  GLU A 200     -43.399 -32.931 -61.836  1.00  0.00           H  
ATOM   3000 1HG  GLU A 200     -44.780 -34.947 -61.991  1.00  0.00           H  
ATOM   3001 2HG  GLU A 200     -44.687 -35.159 -60.244  1.00  0.00           H  
ATOM   3002  N   GLY A 201     -40.122 -33.267 -60.519  1.00  0.00           N  
ATOM   3003  CA  GLY A 201     -39.109 -32.225 -60.721  1.00  0.00           C  
ATOM   3004  C   GLY A 201     -39.737 -30.826 -60.507  1.00  0.00           C  
ATOM   3005  O   GLY A 201     -39.612 -29.943 -61.355  1.00  0.00           O  
ATOM   3006  H   GLY A 201     -40.209 -33.710 -59.615  1.00  0.00           H  
ATOM   3007 1HA  GLY A 201     -38.284 -32.379 -60.027  1.00  0.00           H  
ATOM   3008 2HA  GLY A 201     -38.701 -32.305 -61.727  1.00  0.00           H  
ATOM   3009  N   LEU A 202     -40.407 -30.659 -59.356  1.00  0.00           N  
ATOM   3010  CA  LEU A 202     -40.626 -29.234 -59.681  1.00  0.00           C  
ATOM   3011  C   LEU A 202     -39.977 -28.353 -58.612  1.00  0.00           C  
ATOM   3012  O   LEU A 202     -39.600 -28.833 -57.542  1.00  0.00           O  
ATOM   3013  CB  LEU A 202     -42.124 -28.921 -59.775  1.00  0.00           C  
ATOM   3014  CG  LEU A 202     -42.914 -29.745 -60.799  1.00  0.00           C  
ATOM   3015  CD1 LEU A 202     -44.397 -29.425 -60.676  1.00  0.00           C  
ATOM   3016  CD2 LEU A 202     -42.403 -29.439 -62.199  1.00  0.00           C  
ATOM   3017  H   LEU A 202     -40.774 -31.028 -58.490  1.00  0.00           H  
ATOM   3018  HA  LEU A 202     -40.163 -29.024 -60.645  1.00  0.00           H  
ATOM   3019 1HB  LEU A 202     -42.576 -29.086 -58.798  1.00  0.00           H  
ATOM   3020 2HB  LEU A 202     -42.244 -27.868 -60.033  1.00  0.00           H  
ATOM   3021  HG  LEU A 202     -42.783 -30.807 -60.590  1.00  0.00           H  
ATOM   3022 1HD1 LEU A 202     -44.958 -30.012 -61.404  1.00  0.00           H  
ATOM   3023 2HD1 LEU A 202     -44.740 -29.672 -59.671  1.00  0.00           H  
ATOM   3024 3HD1 LEU A 202     -44.557 -28.364 -60.865  1.00  0.00           H  
ATOM   3025 1HD2 LEU A 202     -42.963 -30.026 -62.928  1.00  0.00           H  
ATOM   3026 2HD2 LEU A 202     -42.534 -28.378 -62.411  1.00  0.00           H  
ATOM   3027 3HD2 LEU A 202     -41.345 -29.694 -62.265  1.00  0.00           H  
ATOM   3028  N   PRO A 203     -39.844 -27.059 -58.898  1.00  0.00           N  
ATOM   3029  CA  PRO A 203     -39.041 -26.173 -58.054  1.00  0.00           C  
ATOM   3030  C   PRO A 203     -39.531 -26.202 -56.610  1.00  0.00           C  
ATOM   3031  O   PRO A 203     -40.730 -26.311 -56.353  1.00  0.00           O  
ATOM   3032  CB  PRO A 203     -39.251 -24.798 -58.695  1.00  0.00           C  
ATOM   3033  CG  PRO A 203     -39.581 -25.103 -60.116  1.00  0.00           C  
ATOM   3034  CD  PRO A 203     -40.407 -26.360 -60.047  1.00  0.00           C  
ATOM   3035  HA  PRO A 203     -37.985 -26.477 -58.113  1.00  0.00           H  
ATOM   3036 1HB  PRO A 203     -40.058 -24.260 -58.175  1.00  0.00           H  
ATOM   3037 2HB  PRO A 203     -38.340 -24.190 -58.590  1.00  0.00           H  
ATOM   3038 1HG  PRO A 203     -40.127 -24.262 -60.568  1.00  0.00           H  
ATOM   3039 2HG  PRO A 203     -38.659 -25.234 -60.701  1.00  0.00           H  
ATOM   3040 1HD  PRO A 203     -41.464 -26.097 -59.889  1.00  0.00           H  
ATOM   3041 2HD  PRO A 203     -40.284 -26.931 -60.979  1.00  0.00           H  
ATOM   3042  N   ASP A 204     -38.590 -26.102 -55.676  1.00  0.00           N  
ATOM   3043  CA  ASP A 204     -38.846 -26.417 -54.275  1.00  0.00           C  
ATOM   3044  C   ASP A 204     -39.995 -25.602 -53.688  1.00  0.00           C  
ATOM   3045  O   ASP A 204     -40.719 -26.074 -52.811  1.00  0.00           O  
ATOM   3046  CB  ASP A 204     -37.582 -26.182 -53.445  1.00  0.00           C  
ATOM   3047  CG  ASP A 204     -36.504 -27.227 -53.701  1.00  0.00           C  
ATOM   3048  OD1 ASP A 204     -36.815 -28.249 -54.265  1.00  0.00           O  
ATOM   3049  OD2 ASP A 204     -35.378 -26.992 -53.329  1.00  0.00           O1-
ATOM   3050  H   ASP A 204     -37.668 -25.799 -55.952  1.00  0.00           H  
ATOM   3051  HA  ASP A 204     -39.121 -27.469 -54.201  1.00  0.00           H  
ATOM   3052 1HB  ASP A 204     -37.174 -25.197 -53.672  1.00  0.00           H  
ATOM   3053 2HB  ASP A 204     -37.835 -26.195 -52.384  1.00  0.00           H  
ATOM   3054  N   PRO A 205     -40.180 -24.366 -54.160  1.00  0.00           N  
ATOM   3055  CA  PRO A 205     -41.342 -23.596 -53.734  1.00  0.00           C  
ATOM   3056  C   PRO A 205     -42.633 -24.367 -53.982  1.00  0.00           C  
ATOM   3057  O   PRO A 205     -43.496 -24.448 -53.108  1.00  0.00           O  
ATOM   3058  CB  PRO A 205     -41.261 -22.338 -54.604  1.00  0.00           C  
ATOM   3059  CG  PRO A 205     -39.802 -22.160 -54.852  1.00  0.00           C  
ATOM   3060  CD  PRO A 205     -39.284 -23.558 -55.063  1.00  0.00           C  
ATOM   3061  HA  PRO A 205     -41.240 -23.346 -52.667  1.00  0.00           H  
ATOM   3062 1HB  PRO A 205     -41.837 -22.480 -55.529  1.00  0.00           H  
ATOM   3063 2HB  PRO A 205     -41.710 -21.484 -54.074  1.00  0.00           H  
ATOM   3064 1HG  PRO A 205     -39.642 -21.513 -55.728  1.00  0.00           H  
ATOM   3065 2HG  PRO A 205     -39.328 -21.657 -53.996  1.00  0.00           H  
ATOM   3066 1HD  PRO A 205     -39.412 -23.842 -56.117  1.00  0.00           H  
ATOM   3067 2HD  PRO A 205     -38.224 -23.605 -54.774  1.00  0.00           H  
ATOM   3068  N   GLU A 206     -42.712 -24.919 -55.209  1.00  0.00           N  
ATOM   3069  CA  GLU A 206     -43.898 -25.684 -55.572  1.00  0.00           C  
ATOM   3070  C   GLU A 206     -44.063 -26.904 -54.674  1.00  0.00           C  
ATOM   3071  O   GLU A 206     -45.172 -27.229 -54.250  1.00  0.00           O  
ATOM   3072  CB  GLU A 206     -43.822 -26.122 -57.036  1.00  0.00           C  
ATOM   3073  CG  GLU A 206     -45.040 -26.891 -57.527  1.00  0.00           C  
ATOM   3074  CD  GLU A 206     -46.290 -26.056 -57.547  1.00  0.00           C  
ATOM   3075  OE1 GLU A 206     -46.178 -24.854 -57.566  1.00  0.00           O  
ATOM   3076  OE2 GLU A 206     -47.359 -26.622 -57.544  1.00  0.00           O1-
ATOM   3077  H   GLU A 206     -41.967 -24.816 -55.883  1.00  0.00           H  
ATOM   3078  HA  GLU A 206     -44.773 -25.046 -55.444  1.00  0.00           H  
ATOM   3079 1HB  GLU A 206     -43.702 -25.245 -57.673  1.00  0.00           H  
ATOM   3080 2HB  GLU A 206     -42.946 -26.755 -57.182  1.00  0.00           H  
ATOM   3081 1HG  GLU A 206     -44.845 -27.257 -58.535  1.00  0.00           H  
ATOM   3082 2HG  GLU A 206     -45.196 -27.755 -56.882  1.00  0.00           H  
ATOM   3083  N   ILE A 207     -42.907 -27.550 -54.416  1.00  0.00           N  
ATOM   3084  CA  ILE A 207     -42.927 -28.734 -53.566  1.00  0.00           C  
ATOM   3085  C   ILE A 207     -43.413 -28.397 -52.162  1.00  0.00           C  
ATOM   3086  O   ILE A 207     -44.187 -29.146 -51.567  1.00  0.00           O  
ATOM   3087  CB  ILE A 207     -41.530 -29.376 -53.486  1.00  0.00           C  
ATOM   3088  CG1 ILE A 207     -41.097 -29.886 -54.864  1.00  0.00           C  
ATOM   3089  CG2 ILE A 207     -41.523 -30.508 -52.470  1.00  0.00           C  
ATOM   3090  CD1 ILE A 207     -42.010 -30.946 -55.437  1.00  0.00           C  
ATOM   3091  H   ILE A 207     -42.027 -27.232 -54.796  1.00  0.00           H  
ATOM   3092  HA  ILE A 207     -43.616 -29.459 -53.999  1.00  0.00           H  
ATOM   3093  HB  ILE A 207     -40.801 -28.625 -53.185  1.00  0.00           H  
ATOM   3094 1HG1 ILE A 207     -41.060 -29.052 -55.565  1.00  0.00           H  
ATOM   3095 2HG1 ILE A 207     -40.091 -30.302 -54.798  1.00  0.00           H  
ATOM   3096 1HG2 ILE A 207     -40.528 -30.951 -52.427  1.00  0.00           H  
ATOM   3097 2HG2 ILE A 207     -41.788 -30.117 -51.489  1.00  0.00           H  
ATOM   3098 3HG2 ILE A 207     -42.245 -31.268 -52.766  1.00  0.00           H  
ATOM   3099 1HD1 ILE A 207     -41.637 -31.257 -56.414  1.00  0.00           H  
ATOM   3100 2HD1 ILE A 207     -42.034 -31.806 -54.767  1.00  0.00           H  
ATOM   3101 3HD1 ILE A 207     -43.014 -30.540 -55.546  1.00  0.00           H  
ATOM   3102  N   GLY A 208     -42.919 -27.239 -51.678  1.00  0.00           N  
ATOM   3103  CA  GLY A 208     -43.309 -26.800 -50.344  1.00  0.00           C  
ATOM   3104  C   GLY A 208     -44.810 -26.555 -50.261  1.00  0.00           C  
ATOM   3105  O   GLY A 208     -45.454 -26.915 -49.276  1.00  0.00           O  
ATOM   3106  H   GLY A 208     -42.287 -26.697 -52.250  1.00  0.00           H  
ATOM   3107 1HA  GLY A 208     -43.018 -27.555 -49.613  1.00  0.00           H  
ATOM   3108 2HA  GLY A 208     -42.773 -25.886 -50.090  1.00  0.00           H  
ATOM   3109  N   ARG A 209     -45.319 -25.929 -51.341  1.00  0.00           N  
ATOM   3110  CA  ARG A 209     -46.748 -25.636 -51.389  1.00  0.00           C  
ATOM   3111  C   ARG A 209     -47.575 -26.915 -51.352  1.00  0.00           C  
ATOM   3112  O   ARG A 209     -48.598 -26.985 -50.672  1.00  0.00           O  
ATOM   3113  CB  ARG A 209     -47.092 -24.849 -52.645  1.00  0.00           C  
ATOM   3114  CG  ARG A 209     -46.566 -23.423 -52.671  1.00  0.00           C  
ATOM   3115  CD  ARG A 209     -47.040 -22.685 -53.869  1.00  0.00           C  
ATOM   3116  NE  ARG A 209     -46.509 -21.332 -53.918  1.00  0.00           N  
ATOM   3117  CZ  ARG A 209     -45.394 -20.970 -54.582  1.00  0.00           C  
ATOM   3118  NH1 ARG A 209     -44.705 -21.871 -55.247  1.00  0.00           N1+
ATOM   3119  NH2 ARG A 209     -44.993 -19.712 -54.565  1.00  0.00           N  
ATOM   3120  H   ARG A 209     -44.736 -25.657 -52.119  1.00  0.00           H  
ATOM   3121  HA  ARG A 209     -47.006 -25.032 -50.518  1.00  0.00           H  
ATOM   3122 1HB  ARG A 209     -46.691 -25.364 -53.517  1.00  0.00           H  
ATOM   3123 2HB  ARG A 209     -48.175 -24.804 -52.761  1.00  0.00           H  
ATOM   3124 1HG  ARG A 209     -46.911 -22.892 -51.782  1.00  0.00           H  
ATOM   3125 2HG  ARG A 209     -45.476 -23.438 -52.685  1.00  0.00           H  
ATOM   3126 1HD  ARG A 209     -46.719 -23.209 -54.769  1.00  0.00           H  
ATOM   3127 2HD  ARG A 209     -48.127 -22.624 -53.853  1.00  0.00           H  
ATOM   3128  HE  ARG A 209     -47.013 -20.612 -53.417  1.00  0.00           H  
ATOM   3129 1HH1 ARG A 209     -45.011 -22.833 -55.260  1.00  0.00           H  
ATOM   3130 2HH1 ARG A 209     -43.869 -21.600 -55.745  1.00  0.00           H  
ATOM   3131 1HH2 ARG A 209     -45.524 -19.019 -54.053  1.00  0.00           H  
ATOM   3132 2HH2 ARG A 209     -44.158 -19.441 -55.061  1.00  0.00           H  
ATOM   3133  N   LYS A 210     -47.074 -27.908 -52.115  1.00  0.00           N  
ATOM   3134  CA  LYS A 210     -47.771 -29.187 -52.167  1.00  0.00           C  
ATOM   3135  C   LYS A 210     -47.818 -29.846 -50.794  1.00  0.00           C  
ATOM   3136  O   LYS A 210     -48.841 -30.406 -50.399  1.00  0.00           O  
ATOM   3137  CB  LYS A 210     -47.100 -30.121 -53.176  1.00  0.00           C  
ATOM   3138  CG  LYS A 210     -47.250 -29.690 -54.629  1.00  0.00           C  
ATOM   3139  CD  LYS A 210     -48.699 -29.778 -55.085  1.00  0.00           C  
ATOM   3140  CE  LYS A 210     -48.839 -29.420 -56.557  1.00  0.00           C  
ATOM   3141  NZ  LYS A 210     -50.255 -29.471 -57.010  1.00  0.00           N1+
ATOM   3142  H   LYS A 210     -46.228 -27.787 -52.653  1.00  0.00           H  
ATOM   3143  HA  LYS A 210     -48.798 -29.009 -52.487  1.00  0.00           H  
ATOM   3144 1HB  LYS A 210     -46.035 -30.190 -52.956  1.00  0.00           H  
ATOM   3145 2HB  LYS A 210     -47.520 -31.123 -53.079  1.00  0.00           H  
ATOM   3146 1HG  LYS A 210     -46.904 -28.662 -54.741  1.00  0.00           H  
ATOM   3147 2HG  LYS A 210     -46.639 -30.332 -55.263  1.00  0.00           H  
ATOM   3148 1HD  LYS A 210     -49.068 -30.793 -54.929  1.00  0.00           H  
ATOM   3149 2HD  LYS A 210     -49.308 -29.094 -54.495  1.00  0.00           H  
ATOM   3150 1HE  LYS A 210     -48.452 -28.416 -56.726  1.00  0.00           H  
ATOM   3151 2HE  LYS A 210     -48.253 -30.115 -57.158  1.00  0.00           H  
ATOM   3152 1HZ  LYS A 210     -50.306 -29.228 -57.989  1.00  0.00           H  
ATOM   3153 2HZ  LYS A 210     -50.619 -30.405 -56.876  1.00  0.00           H  
ATOM   3154 3HZ  LYS A 210     -50.805 -28.816 -56.472  1.00  0.00           H  
ATOM   3155  N   GLY A 211     -46.665 -29.744 -50.102  1.00  0.00           N  
ATOM   3156  CA  GLY A 211     -46.578 -30.332 -48.771  1.00  0.00           C  
ATOM   3157  C   GLY A 211     -47.570 -29.681 -47.815  1.00  0.00           C  
ATOM   3158  O   GLY A 211     -48.212 -30.359 -47.015  1.00  0.00           O  
ATOM   3159  H   GLY A 211     -45.882 -29.263 -50.520  1.00  0.00           H  
ATOM   3160 1HA  GLY A 211     -46.774 -31.403 -48.832  1.00  0.00           H  
ATOM   3161 2HA  GLY A 211     -45.565 -30.213 -48.387  1.00  0.00           H  
ATOM   3162  N   VAL A 212     -47.653 -28.341 -47.947  1.00  0.00           N  
ATOM   3163  CA  VAL A 212     -48.568 -27.595 -47.091  1.00  0.00           C  
ATOM   3164  C   VAL A 212     -50.012 -28.021 -47.327  1.00  0.00           C  
ATOM   3165  O   VAL A 212     -50.788 -28.169 -46.383  1.00  0.00           O  
ATOM   3166  CB  VAL A 212     -48.432 -26.083 -47.353  1.00  0.00           C  
ATOM   3167  CG1 VAL A 212     -49.518 -25.315 -46.616  1.00  0.00           C  
ATOM   3168  CG2 VAL A 212     -47.051 -25.606 -46.930  1.00  0.00           C  
ATOM   3169  H   VAL A 212     -47.096 -27.842 -48.625  1.00  0.00           H  
ATOM   3170  HA  VAL A 212     -48.310 -27.795 -46.051  1.00  0.00           H  
ATOM   3171  HB  VAL A 212     -48.571 -25.895 -48.418  1.00  0.00           H  
ATOM   3172 1HG1 VAL A 212     -49.407 -24.248 -46.812  1.00  0.00           H  
ATOM   3173 2HG1 VAL A 212     -50.497 -25.647 -46.960  1.00  0.00           H  
ATOM   3174 3HG1 VAL A 212     -49.429 -25.497 -45.545  1.00  0.00           H  
ATOM   3175 1HG2 VAL A 212     -46.962 -24.538 -47.118  1.00  0.00           H  
ATOM   3176 2HG2 VAL A 212     -46.910 -25.801 -45.866  1.00  0.00           H  
ATOM   3177 3HG2 VAL A 212     -46.291 -26.140 -47.500  1.00  0.00           H  
ATOM   3178  N   ASP A 213     -50.319 -28.205 -48.627  1.00  0.00           N  
ATOM   3179  CA  ASP A 213     -51.670 -28.615 -48.990  1.00  0.00           C  
ATOM   3180  C   ASP A 213     -52.012 -29.974 -48.394  1.00  0.00           C  
ATOM   3181  O   ASP A 213     -53.121 -30.187 -47.904  1.00  0.00           O  
ATOM   3182  CB  ASP A 213     -51.826 -28.664 -50.512  1.00  0.00           C  
ATOM   3183  CG  ASP A 213     -51.850 -27.282 -51.150  1.00  0.00           C  
ATOM   3184  OD1 ASP A 213     -52.041 -26.325 -50.439  1.00  0.00           O  
ATOM   3185  OD2 ASP A 213     -51.677 -27.197 -52.343  1.00  0.00           O1-
ATOM   3186  H   ASP A 213     -49.635 -28.066 -49.357  1.00  0.00           H  
ATOM   3187  HA  ASP A 213     -52.373 -27.882 -48.592  1.00  0.00           H  
ATOM   3188 1HB  ASP A 213     -51.002 -29.233 -50.944  1.00  0.00           H  
ATOM   3189 2HB  ASP A 213     -52.750 -29.183 -50.767  1.00  0.00           H  
ATOM   3190  N   ALA A 214     -51.005 -30.870 -48.465  1.00  0.00           N  
ATOM   3191  CA  ALA A 214     -51.203 -32.210 -47.930  1.00  0.00           C  
ATOM   3192  C   ALA A 214     -51.475 -32.170 -46.431  1.00  0.00           C  
ATOM   3193  O   ALA A 214     -52.336 -32.892 -45.928  1.00  0.00           O  
ATOM   3194  CB  ALA A 214     -49.990 -33.082 -48.224  1.00  0.00           C  
ATOM   3195  H   ALA A 214     -50.116 -30.632 -48.882  1.00  0.00           H  
ATOM   3196  HA  ALA A 214     -52.076 -32.645 -48.417  1.00  0.00           H  
ATOM   3197 1HB  ALA A 214     -50.153 -34.080 -47.819  1.00  0.00           H  
ATOM   3198 2HB  ALA A 214     -49.843 -33.148 -49.302  1.00  0.00           H  
ATOM   3199 3HB  ALA A 214     -49.107 -32.642 -47.764  1.00  0.00           H  
ATOM   3200  N   LEU A 215     -50.700 -31.293 -45.760  1.00  0.00           N  
ATOM   3201  CA  LEU A 215     -50.863 -31.156 -44.319  1.00  0.00           C  
ATOM   3202  C   LEU A 215     -52.261 -30.666 -43.965  1.00  0.00           C  
ATOM   3203  O   LEU A 215     -52.874 -31.145 -43.012  1.00  0.00           O  
ATOM   3204  CB  LEU A 215     -49.816 -30.185 -43.757  1.00  0.00           C  
ATOM   3205  CG  LEU A 215     -49.794 -30.042 -42.231  1.00  0.00           C  
ATOM   3206  CD1 LEU A 215     -50.926 -29.124 -41.789  1.00  0.00           C  
ATOM   3207  CD2 LEU A 215     -49.921 -31.415 -41.589  1.00  0.00           C  
ATOM   3208  H   LEU A 215     -50.009 -30.728 -46.233  1.00  0.00           H  
ATOM   3209  HA  LEU A 215     -50.716 -32.133 -43.859  1.00  0.00           H  
ATOM   3210 1HB  LEU A 215     -48.829 -30.517 -44.074  1.00  0.00           H  
ATOM   3211 2HB  LEU A 215     -49.997 -29.198 -44.181  1.00  0.00           H  
ATOM   3212  HG  LEU A 215     -48.853 -29.583 -41.922  1.00  0.00           H  
ATOM   3213 1HD1 LEU A 215     -50.909 -29.022 -40.704  1.00  0.00           H  
ATOM   3214 2HD1 LEU A 215     -50.798 -28.143 -42.247  1.00  0.00           H  
ATOM   3215 3HD1 LEU A 215     -51.880 -29.548 -42.099  1.00  0.00           H  
ATOM   3216 1HD2 LEU A 215     -49.905 -31.314 -40.503  1.00  0.00           H  
ATOM   3217 2HD2 LEU A 215     -50.862 -31.874 -41.896  1.00  0.00           H  
ATOM   3218 3HD2 LEU A 215     -49.090 -32.044 -41.908  1.00  0.00           H  
ATOM   3219  N   LEU A 216     -52.720 -29.695 -44.781  1.00  0.00           N  
ATOM   3220  CA  LEU A 216     -54.049 -29.141 -44.552  1.00  0.00           C  
ATOM   3221  C   LEU A 216     -55.126 -30.207 -44.703  1.00  0.00           C  
ATOM   3222  O   LEU A 216     -56.074 -30.261 -43.919  1.00  0.00           O  
ATOM   3223  CB  LEU A 216     -54.319 -27.991 -45.531  1.00  0.00           C  
ATOM   3224  CG  LEU A 216     -55.679 -27.298 -45.385  1.00  0.00           C  
ATOM   3225  CD1 LEU A 216     -55.799 -26.703 -43.988  1.00  0.00           C  
ATOM   3226  CD2 LEU A 216     -55.819 -26.223 -46.452  1.00  0.00           C  
ATOM   3227  H   LEU A 216     -52.165 -29.342 -45.547  1.00  0.00           H  
ATOM   3228  HA  LEU A 216     -54.092 -28.753 -43.535  1.00  0.00           H  
ATOM   3229 1HB  LEU A 216     -53.546 -27.236 -45.400  1.00  0.00           H  
ATOM   3230 2HB  LEU A 216     -54.252 -28.378 -46.548  1.00  0.00           H  
ATOM   3231  HG  LEU A 216     -56.477 -28.033 -45.503  1.00  0.00           H  
ATOM   3232 1HD1 LEU A 216     -56.766 -26.210 -43.884  1.00  0.00           H  
ATOM   3233 2HD1 LEU A 216     -55.714 -27.496 -43.245  1.00  0.00           H  
ATOM   3234 3HD1 LEU A 216     -55.002 -25.975 -43.835  1.00  0.00           H  
ATOM   3235 1HD2 LEU A 216     -56.787 -25.730 -46.348  1.00  0.00           H  
ATOM   3236 2HD2 LEU A 216     -55.023 -25.487 -46.334  1.00  0.00           H  
ATOM   3237 3HD2 LEU A 216     -55.748 -26.679 -47.439  1.00  0.00           H  
ATOM   3238  N   GLU A 217     -54.924 -31.040 -45.746  1.00  0.00           N  
ATOM   3239  CA  GLU A 217     -55.883 -32.108 -46.002  1.00  0.00           C  
ATOM   3240  C   GLU A 217     -55.945 -33.084 -44.832  1.00  0.00           C  
ATOM   3241  O   GLU A 217     -57.024 -33.529 -44.439  1.00  0.00           O  
ATOM   3242  CB  GLU A 217     -55.517 -32.857 -47.285  1.00  0.00           C  
ATOM   3243  CG  GLU A 217     -55.710 -32.050 -48.561  1.00  0.00           C  
ATOM   3244  CD  GLU A 217     -57.150 -31.707 -48.823  1.00  0.00           C  
ATOM   3245  OE1 GLU A 217     -57.927 -32.606 -49.036  1.00  0.00           O  
ATOM   3246  OE2 GLU A 217     -57.474 -30.542 -48.811  1.00  0.00           O1-
ATOM   3247  H   GLU A 217     -54.123 -30.941 -46.354  1.00  0.00           H  
ATOM   3248  HA  GLU A 217     -56.870 -31.664 -46.127  1.00  0.00           H  
ATOM   3249 1HB  GLU A 217     -54.473 -33.166 -47.240  1.00  0.00           H  
ATOM   3250 2HB  GLU A 217     -56.123 -33.760 -47.365  1.00  0.00           H  
ATOM   3251 1HG  GLU A 217     -55.137 -31.127 -48.485  1.00  0.00           H  
ATOM   3252 2HG  GLU A 217     -55.319 -32.621 -49.402  1.00  0.00           H  
ATOM   3253  N   ILE A 218     -54.739 -33.384 -44.309  1.00  0.00           N  
ATOM   3254  CA  ILE A 218     -54.660 -34.306 -43.183  1.00  0.00           C  
ATOM   3255  C   ILE A 218     -55.397 -33.758 -41.968  1.00  0.00           C  
ATOM   3256  O   ILE A 218     -56.096 -34.493 -41.270  1.00  0.00           O  
ATOM   3257  CB  ILE A 218     -53.194 -34.591 -42.809  1.00  0.00           C  
ATOM   3258  CG1 ILE A 218     -52.506 -35.389 -43.920  1.00  0.00           C  
ATOM   3259  CG2 ILE A 218     -53.118 -35.338 -41.486  1.00  0.00           C  
ATOM   3260  CD1 ILE A 218     -51.005 -35.479 -43.766  1.00  0.00           C  
ATOM   3261  H   ILE A 218     -53.889 -32.984 -44.679  1.00  0.00           H  
ATOM   3262  HA  ILE A 218     -55.131 -35.246 -43.472  1.00  0.00           H  
ATOM   3263  HB  ILE A 218     -52.653 -33.650 -42.716  1.00  0.00           H  
ATOM   3264 1HG1 ILE A 218     -52.908 -36.402 -43.942  1.00  0.00           H  
ATOM   3265 2HG1 ILE A 218     -52.721 -34.931 -44.885  1.00  0.00           H  
ATOM   3266 1HG2 ILE A 218     -52.075 -35.532 -41.238  1.00  0.00           H  
ATOM   3267 2HG2 ILE A 218     -53.572 -34.735 -40.702  1.00  0.00           H  
ATOM   3268 3HG2 ILE A 218     -53.653 -36.284 -41.572  1.00  0.00           H  
ATOM   3269 1HD1 ILE A 218     -50.589 -36.059 -44.590  1.00  0.00           H  
ATOM   3270 2HD1 ILE A 218     -50.577 -34.477 -43.777  1.00  0.00           H  
ATOM   3271 3HD1 ILE A 218     -50.764 -35.967 -42.823  1.00  0.00           H  
ATOM   3272  N   ALA A 219     -55.201 -32.439 -41.762  1.00  0.00           N  
ATOM   3273  CA  ALA A 219     -55.851 -31.789 -40.632  1.00  0.00           C  
ATOM   3274  C   ALA A 219     -57.369 -31.861 -40.754  1.00  0.00           C  
ATOM   3275  O   ALA A 219     -58.069 -32.104 -39.771  1.00  0.00           O  
ATOM   3276  CB  ALA A 219     -55.396 -30.341 -40.521  1.00  0.00           C  
ATOM   3277  H   ALA A 219     -54.612 -31.891 -42.373  1.00  0.00           H  
ATOM   3278  HA  ALA A 219     -55.563 -32.320 -39.724  1.00  0.00           H  
ATOM   3279 1HB  ALA A 219     -55.890 -29.868 -39.672  1.00  0.00           H  
ATOM   3280 2HB  ALA A 219     -54.316 -30.309 -40.376  1.00  0.00           H  
ATOM   3281 3HB  ALA A 219     -55.655 -29.807 -41.433  1.00  0.00           H  
ATOM   3282  N   ARG A 220     -57.825 -31.637 -42.002  1.00  0.00           N  
ATOM   3283  CA  ARG A 220     -59.260 -31.679 -42.254  1.00  0.00           C  
ATOM   3284  C   ARG A 220     -59.832 -33.059 -41.959  1.00  0.00           C  
ATOM   3285  O   ARG A 220     -60.870 -33.185 -41.309  1.00  0.00           O  
ATOM   3286  CB  ARG A 220     -59.560 -31.307 -43.699  1.00  0.00           C  
ATOM   3287  CG  ARG A 220     -59.335 -29.844 -44.043  1.00  0.00           C  
ATOM   3288  CD  ARG A 220     -59.591 -29.572 -45.481  1.00  0.00           C  
ATOM   3289  NE  ARG A 220     -59.377 -28.173 -45.815  1.00  0.00           N  
ATOM   3290  CZ  ARG A 220     -59.398 -27.673 -47.066  1.00  0.00           C  
ATOM   3291  NH1 ARG A 220     -59.625 -28.468 -48.087  1.00  0.00           N1+
ATOM   3292  NH2 ARG A 220     -59.191 -26.383 -47.266  1.00  0.00           N  
ATOM   3293  H   ARG A 220     -57.196 -31.440 -42.768  1.00  0.00           H  
ATOM   3294  HA  ARG A 220     -59.748 -30.955 -41.600  1.00  0.00           H  
ATOM   3295 1HB  ARG A 220     -58.938 -31.903 -44.365  1.00  0.00           H  
ATOM   3296 2HB  ARG A 220     -60.601 -31.543 -43.927  1.00  0.00           H  
ATOM   3297 1HG  ARG A 220     -60.008 -29.222 -43.451  1.00  0.00           H  
ATOM   3298 2HG  ARG A 220     -58.302 -29.572 -43.822  1.00  0.00           H  
ATOM   3299 1HD  ARG A 220     -58.920 -30.175 -46.091  1.00  0.00           H  
ATOM   3300 2HD  ARG A 220     -60.624 -29.825 -45.721  1.00  0.00           H  
ATOM   3301  HE  ARG A 220     -59.199 -27.530 -45.055  1.00  0.00           H  
ATOM   3302 1HH1 ARG A 220     -59.784 -29.454 -47.934  1.00  0.00           H  
ATOM   3303 2HH1 ARG A 220     -59.641 -28.094 -49.025  1.00  0.00           H  
ATOM   3304 1HH2 ARG A 220     -59.017 -25.772 -46.480  1.00  0.00           H  
ATOM   3305 2HH2 ARG A 220     -59.206 -26.009 -48.203  1.00  0.00           H  
ATOM   3306  N   ASN A 221     -59.124 -34.089 -42.457  1.00  0.00           N  
ATOM   3307  CA  ASN A 221     -59.532 -35.499 -42.364  1.00  0.00           C  
ATOM   3308  C   ASN A 221     -59.432 -36.026 -40.940  1.00  0.00           C  
ATOM   3309  O   ASN A 221     -60.178 -36.923 -40.546  1.00  0.00           O  
ATOM   3310  CB  ASN A 221     -58.703 -36.359 -43.300  1.00  0.00           C  
ATOM   3311  CG  ASN A 221     -59.074 -36.166 -44.744  1.00  0.00           C  
ATOM   3312  ND2 ASN A 221     -58.101 -35.852 -45.561  1.00  0.00           N  
ATOM   3313  OD1 ASN A 221     -60.244 -36.299 -45.120  1.00  0.00           O  
ATOM   3314  H   ASN A 221     -58.258 -33.856 -42.923  1.00  0.00           H  
ATOM   3315  HA  ASN A 221     -60.580 -35.577 -42.658  1.00  0.00           H  
ATOM   3316 1HB  ASN A 221     -57.646 -36.120 -43.174  1.00  0.00           H  
ATOM   3317 2HB  ASN A 221     -58.833 -37.410 -43.041  1.00  0.00           H  
ATOM   3318 1HD2 ASN A 221     -58.289 -35.710 -46.533  1.00  0.00           H  
ATOM   3319 2HD2 ASN A 221     -57.169 -35.753 -45.213  1.00  0.00           H  
ATOM   3320  N   SER A 222     -58.507 -35.466 -40.172  1.00  0.00           N  
ATOM   3321  CA  SER A 222     -58.303 -35.886 -38.792  1.00  0.00           C  
ATOM   3322  C   SER A 222     -59.564 -35.641 -37.975  1.00  0.00           C  
ATOM   3323  O   SER A 222     -59.767 -36.258 -36.929  1.00  0.00           O  
ATOM   3324  CB  SER A 222     -57.133 -35.140 -38.180  1.00  0.00           C  
ATOM   3325  OG  SER A 222     -55.931 -35.489 -38.808  1.00  0.00           O  
ATOM   3326  H   SER A 222     -57.930 -34.730 -40.553  1.00  0.00           H  
ATOM   3327  HA  SER A 222     -58.081 -36.955 -38.784  1.00  0.00           H  
ATOM   3328 1HB  SER A 222     -57.298 -34.066 -38.273  1.00  0.00           H  
ATOM   3329 2HB  SER A 222     -57.072 -35.370 -37.118  1.00  0.00           H  
ATOM   3330  HG  SER A 222     -56.036 -35.249 -39.733  1.00  0.00           H  
ATOM   3331  N   ASN A 223     -60.404 -34.738 -38.465  1.00  0.00           N  
ATOM   3332  CA  ASN A 223     -61.639 -34.377 -37.779  1.00  0.00           C  
ATOM   3333  C   ASN A 223     -61.361 -33.514 -36.554  1.00  0.00           C  
ATOM   3334  O   ASN A 223     -61.867 -33.785 -35.465  1.00  0.00           O  
ATOM   3335  CB  ASN A 223     -62.415 -35.623 -37.391  1.00  0.00           C  
ATOM   3336  CG  ASN A 223     -63.856 -35.332 -37.079  1.00  0.00           C  
ATOM   3337  ND2 ASN A 223     -64.422 -36.086 -36.171  1.00  0.00           N  
ATOM   3338  OD1 ASN A 223     -64.459 -34.422 -37.661  1.00  0.00           O  
ATOM   3339  H   ASN A 223     -60.179 -34.288 -39.341  1.00  0.00           H  
ATOM   3340  HA  ASN A 223     -62.252 -33.784 -38.459  1.00  0.00           H  
ATOM   3341 1HB  ASN A 223     -62.370 -36.348 -38.204  1.00  0.00           H  
ATOM   3342 2HB  ASN A 223     -61.952 -36.081 -36.517  1.00  0.00           H  
ATOM   3343 1HD2 ASN A 223     -65.379 -35.937 -35.923  1.00  0.00           H  
ATOM   3344 2HD2 ASN A 223     -63.896 -36.810 -35.726  1.00  0.00           H  
ATOM   3345  N   PRO A 224     -60.555 -32.479 -36.748  1.00  0.00           N  
ATOM   3346  CA  PRO A 224     -60.228 -31.524 -35.695  1.00  0.00           C  
ATOM   3347  C   PRO A 224     -61.375 -30.560 -35.424  1.00  0.00           C  
ATOM   3348  O   PRO A 224     -62.159 -30.246 -36.319  1.00  0.00           O  
ATOM   3349  CB  PRO A 224     -59.006 -30.795 -36.264  1.00  0.00           C  
ATOM   3350  CG  PRO A 224     -59.194 -30.863 -37.741  1.00  0.00           C  
ATOM   3351  CD  PRO A 224     -59.843 -32.202 -37.974  1.00  0.00           C  
ATOM   3352  HA  PRO A 224     -59.968 -32.073 -34.777  1.00  0.00           H  
ATOM   3353 1HB  PRO A 224     -58.972 -29.763 -35.884  1.00  0.00           H  
ATOM   3354 2HB  PRO A 224     -58.083 -31.291 -35.928  1.00  0.00           H  
ATOM   3355 1HG  PRO A 224     -59.819 -30.024 -38.082  1.00  0.00           H  
ATOM   3356 2HG  PRO A 224     -58.226 -30.767 -38.252  1.00  0.00           H  
ATOM   3357 1HD  PRO A 224     -60.542 -32.128 -38.821  1.00  0.00           H  
ATOM   3358 2HD  PRO A 224     -59.068 -32.955 -38.176  1.00  0.00           H  
ATOM   3359  N   SER A 225     -61.469 -30.093 -34.181  1.00  0.00           N  
ATOM   3360  CA  SER A 225     -62.496 -29.127 -33.806  1.00  0.00           C  
ATOM   3361  C   SER A 225     -62.352 -27.843 -34.612  1.00  0.00           C  
ATOM   3362  O   SER A 225     -61.265 -27.518 -35.091  1.00  0.00           O  
ATOM   3363  CB  SER A 225     -62.411 -28.818 -32.324  1.00  0.00           C  
ATOM   3364  OG  SER A 225     -61.230 -28.128 -32.022  1.00  0.00           O  
ATOM   3365  H   SER A 225     -60.816 -30.413 -33.481  1.00  0.00           H  
ATOM   3366  HA  SER A 225     -63.474 -29.561 -34.019  1.00  0.00           H  
ATOM   3367 1HB  SER A 225     -63.272 -28.219 -32.027  1.00  0.00           H  
ATOM   3368 2HB  SER A 225     -62.448 -29.746 -31.757  1.00  0.00           H  
ATOM   3369  HG  SER A 225     -61.250 -27.970 -31.075  1.00  0.00           H  
ATOM   3370  N   VAL A 226     -63.455 -27.114 -34.760  1.00  0.00           N  
ATOM   3371  CA  VAL A 226     -63.524 -26.043 -35.745  1.00  0.00           C  
ATOM   3372  C   VAL A 226     -62.509 -24.957 -35.479  1.00  0.00           C  
ATOM   3373  O   VAL A 226     -61.916 -24.407 -36.406  1.00  0.00           O  
ATOM   3374  CB  VAL A 226     -64.933 -25.421 -35.755  1.00  0.00           C  
ATOM   3375  CG1 VAL A 226     -64.960 -24.176 -36.631  1.00  0.00           C  
ATOM   3376  CG2 VAL A 226     -65.948 -26.443 -36.240  1.00  0.00           C  
ATOM   3377  H   VAL A 226     -64.260 -27.303 -34.181  1.00  0.00           H  
ATOM   3378  HA  VAL A 226     -63.322 -26.465 -36.730  1.00  0.00           H  
ATOM   3379  HB  VAL A 226     -65.188 -25.106 -34.743  1.00  0.00           H  
ATOM   3380 1HG1 VAL A 226     -65.962 -23.749 -36.626  1.00  0.00           H  
ATOM   3381 2HG1 VAL A 226     -64.251 -23.444 -36.243  1.00  0.00           H  
ATOM   3382 3HG1 VAL A 226     -64.685 -24.444 -37.651  1.00  0.00           H  
ATOM   3383 1HG2 VAL A 226     -66.942 -25.996 -36.244  1.00  0.00           H  
ATOM   3384 2HG2 VAL A 226     -65.690 -26.762 -37.250  1.00  0.00           H  
ATOM   3385 3HG2 VAL A 226     -65.942 -27.307 -35.575  1.00  0.00           H  
ATOM   3386  N   ALA A 227     -62.296 -24.634 -34.210  1.00  0.00           N  
ATOM   3387  CA  ALA A 227     -61.259 -23.655 -33.909  1.00  0.00           C  
ATOM   3388  C   ALA A 227     -59.882 -24.172 -34.304  1.00  0.00           C  
ATOM   3389  O   ALA A 227     -59.063 -23.432 -34.849  1.00  0.00           O  
ATOM   3390  CB  ALA A 227     -61.284 -23.294 -32.431  1.00  0.00           C  
ATOM   3391  H   ALA A 227     -62.824 -25.041 -33.451  1.00  0.00           H  
ATOM   3392  HA  ALA A 227     -61.460 -22.757 -34.495  1.00  0.00           H  
ATOM   3393 1HB  ALA A 227     -60.505 -22.562 -32.221  1.00  0.00           H  
ATOM   3394 2HB  ALA A 227     -62.256 -22.871 -32.176  1.00  0.00           H  
ATOM   3395 3HB  ALA A 227     -61.111 -24.188 -31.836  1.00  0.00           H  
ATOM   3396  N   ALA A 228     -59.680 -25.472 -34.000  1.00  0.00           N  
ATOM   3397  CA  ALA A 228     -58.402 -26.091 -34.330  1.00  0.00           C  
ATOM   3398  C   ALA A 228     -58.155 -26.082 -35.833  1.00  0.00           C  
ATOM   3399  O   ALA A 228     -57.042 -25.817 -36.287  1.00  0.00           O  
ATOM   3400  CB  ALA A 228     -58.349 -27.515 -33.795  1.00  0.00           C  
ATOM   3401  H   ALA A 228     -60.394 -26.026 -33.550  1.00  0.00           H  
ATOM   3402  HA  ALA A 228     -57.611 -25.508 -33.858  1.00  0.00           H  
ATOM   3403 1HB  ALA A 228     -57.389 -27.964 -34.048  1.00  0.00           H  
ATOM   3404 2HB  ALA A 228     -58.468 -27.501 -32.711  1.00  0.00           H  
ATOM   3405 3HB  ALA A 228     -59.153 -28.100 -34.240  1.00  0.00           H  
ATOM   3406  N   LEU A 229     -59.248 -26.383 -36.564  1.00  0.00           N  
ATOM   3407  CA  LEU A 229     -59.146 -26.408 -38.018  1.00  0.00           C  
ATOM   3408  C   LEU A 229     -58.774 -25.038 -38.568  1.00  0.00           C  
ATOM   3409  O   LEU A 229     -57.957 -24.927 -39.482  1.00  0.00           O  
ATOM   3410  CB  LEU A 229     -60.473 -26.869 -38.634  1.00  0.00           C  
ATOM   3411  CG  LEU A 229     -60.498 -26.965 -40.165  1.00  0.00           C  
ATOM   3412  CD1 LEU A 229     -59.445 -27.964 -40.628  1.00  0.00           C  
ATOM   3413  CD2 LEU A 229     -61.887 -27.383 -40.625  1.00  0.00           C  
ATOM   3414  H   LEU A 229     -60.135 -26.592 -36.130  1.00  0.00           H  
ATOM   3415  HA  LEU A 229     -58.366 -27.114 -38.298  1.00  0.00           H  
ATOM   3416 1HB  LEU A 229     -60.717 -27.853 -38.237  1.00  0.00           H  
ATOM   3417 2HB  LEU A 229     -61.256 -26.174 -38.333  1.00  0.00           H  
ATOM   3418  HG  LEU A 229     -60.249 -25.995 -40.595  1.00  0.00           H  
ATOM   3419 1HD1 LEU A 229     -59.463 -28.032 -41.716  1.00  0.00           H  
ATOM   3420 2HD1 LEU A 229     -58.460 -27.630 -40.303  1.00  0.00           H  
ATOM   3421 3HD1 LEU A 229     -59.658 -28.942 -40.200  1.00  0.00           H  
ATOM   3422 1HD2 LEU A 229     -61.905 -27.451 -41.714  1.00  0.00           H  
ATOM   3423 2HD2 LEU A 229     -62.136 -28.354 -40.197  1.00  0.00           H  
ATOM   3424 3HD2 LEU A 229     -62.617 -26.643 -40.295  1.00  0.00           H  
ATOM   3425  N   ALA A 230     -59.414 -24.016 -37.965  1.00  0.00           N  
ATOM   3426  CA  ALA A 230     -59.145 -22.651 -38.398  1.00  0.00           C  
ATOM   3427  C   ALA A 230     -57.685 -22.278 -38.172  1.00  0.00           C  
ATOM   3428  O   ALA A 230     -57.060 -21.637 -39.018  1.00  0.00           O  
ATOM   3429  CB  ALA A 230     -60.059 -21.676 -37.670  1.00  0.00           C  
ATOM   3430  H   ALA A 230     -60.077 -24.175 -37.220  1.00  0.00           H  
ATOM   3431  HA  ALA A 230     -59.344 -22.589 -39.468  1.00  0.00           H  
ATOM   3432 1HB  ALA A 230     -59.847 -20.660 -38.004  1.00  0.00           H  
ATOM   3433 2HB  ALA A 230     -61.099 -21.919 -37.888  1.00  0.00           H  
ATOM   3434 3HB  ALA A 230     -59.887 -21.747 -36.597  1.00  0.00           H  
ATOM   3435  N   LEU A 231     -57.189 -22.713 -36.995  1.00  0.00           N  
ATOM   3436  CA  LEU A 231     -55.800 -22.424 -36.658  1.00  0.00           C  
ATOM   3437  C   LEU A 231     -54.844 -23.067 -37.653  1.00  0.00           C  
ATOM   3438  O   LEU A 231     -53.856 -22.458 -38.062  1.00  0.00           O  
ATOM   3439  CB  LEU A 231     -55.485 -22.922 -35.241  1.00  0.00           C  
ATOM   3440  CG  LEU A 231     -56.164 -22.156 -34.100  1.00  0.00           C  
ATOM   3441  CD1 LEU A 231     -55.906 -22.873 -32.782  1.00  0.00           C  
ATOM   3442  CD2 LEU A 231     -55.637 -20.729 -34.060  1.00  0.00           C  
ATOM   3443  H   LEU A 231     -57.755 -23.233 -36.341  1.00  0.00           H  
ATOM   3444  HA  LEU A 231     -55.654 -21.344 -36.691  1.00  0.00           H  
ATOM   3445 1HB  LEU A 231     -55.785 -23.966 -35.165  1.00  0.00           H  
ATOM   3446 2HB  LEU A 231     -54.407 -22.863 -35.084  1.00  0.00           H  
ATOM   3447  HG  LEU A 231     -57.242 -22.139 -34.264  1.00  0.00           H  
ATOM   3448 1HD1 LEU A 231     -56.389 -22.328 -31.970  1.00  0.00           H  
ATOM   3449 2HD1 LEU A 231     -56.311 -23.884 -32.831  1.00  0.00           H  
ATOM   3450 3HD1 LEU A 231     -54.833 -22.920 -32.598  1.00  0.00           H  
ATOM   3451 1HD2 LEU A 231     -56.121 -20.184 -33.249  1.00  0.00           H  
ATOM   3452 2HD2 LEU A 231     -54.559 -20.745 -33.894  1.00  0.00           H  
ATOM   3453 3HD2 LEU A 231     -55.851 -20.235 -35.007  1.00  0.00           H  
ATOM   3454  N   ALA A 232     -55.195 -24.319 -38.013  1.00  0.00           N  
ATOM   3455  CA  ALA A 232     -54.364 -25.047 -38.965  1.00  0.00           C  
ATOM   3456  C   ALA A 232     -54.319 -24.340 -40.312  1.00  0.00           C  
ATOM   3457  O   ALA A 232     -53.266 -24.248 -40.942  1.00  0.00           O  
ATOM   3458  CB  ALA A 232     -54.873 -26.471 -39.132  1.00  0.00           C  
ATOM   3459  H   ALA A 232     -56.020 -24.766 -37.639  1.00  0.00           H  
ATOM   3460  HA  ALA A 232     -53.348 -25.080 -38.572  1.00  0.00           H  
ATOM   3461 1HB  ALA A 232     -54.242 -27.002 -39.846  1.00  0.00           H  
ATOM   3462 2HB  ALA A 232     -54.843 -26.984 -38.170  1.00  0.00           H  
ATOM   3463 3HB  ALA A 232     -55.898 -26.450 -39.501  1.00  0.00           H  
ATOM   3464  N   HIS A 233     -55.513 -23.851 -40.709  1.00  0.00           N  
ATOM   3465  CA  HIS A 233     -55.607 -23.149 -41.983  1.00  0.00           C  
ATOM   3466  C   HIS A 233     -54.743 -21.895 -41.988  1.00  0.00           C  
ATOM   3467  O   HIS A 233     -54.076 -21.593 -42.978  1.00  0.00           O  
ATOM   3468  CB  HIS A 233     -57.061 -22.775 -42.288  1.00  0.00           C  
ATOM   3469  CG  HIS A 233     -57.244 -22.100 -43.612  1.00  0.00           C  
ATOM   3470  CD2 HIS A 233     -57.550 -20.820 -43.926  1.00  0.00           C  
ATOM   3471  ND1 HIS A 233     -57.106 -22.767 -44.811  1.00  0.00           N  
ATOM   3472  CE1 HIS A 233     -57.323 -21.924 -45.807  1.00  0.00           C  
ATOM   3473  NE2 HIS A 233     -57.594 -20.737 -45.296  1.00  0.00           N  
ATOM   3474  H   HIS A 233     -56.343 -23.961 -40.145  1.00  0.00           H  
ATOM   3475  HA  HIS A 233     -55.250 -23.797 -42.783  1.00  0.00           H  
ATOM   3476 1HB  HIS A 233     -57.678 -23.674 -42.275  1.00  0.00           H  
ATOM   3477 2HB  HIS A 233     -57.436 -22.109 -41.511  1.00  0.00           H  
ATOM   3478  HD2 HIS A 233     -57.730 -20.006 -43.223  1.00  0.00           H  
ATOM   3479  HE1 HIS A 233     -57.284 -22.168 -46.869  1.00  0.00           H  
ATOM   3480  HE2 HIS A 233     -57.801 -19.901 -45.822  1.00  0.00           H  
ATOM   3481  N   ILE A 234     -54.796 -21.195 -40.836  1.00  0.00           N  
ATOM   3482  CA  ILE A 234     -54.012 -19.971 -40.710  1.00  0.00           C  
ATOM   3483  C   ILE A 234     -52.520 -20.258 -40.829  1.00  0.00           C  
ATOM   3484  O   ILE A 234     -51.784 -19.510 -41.472  1.00  0.00           O  
ATOM   3485  CB  ILE A 234     -54.296 -19.273 -39.367  1.00  0.00           C  
ATOM   3486  CG1 ILE A 234     -55.755 -18.815 -39.301  1.00  0.00           C  
ATOM   3487  CG2 ILE A 234     -53.356 -18.094 -39.172  1.00  0.00           C  
ATOM   3488  CD1 ILE A 234     -56.132 -17.820 -40.375  1.00  0.00           C  
ATOM   3489  H   ILE A 234     -55.365 -21.497 -40.058  1.00  0.00           H  
ATOM   3490  HA  ILE A 234     -54.294 -19.295 -41.516  1.00  0.00           H  
ATOM   3491  HB  ILE A 234     -54.150 -19.981 -38.552  1.00  0.00           H  
ATOM   3492 1HG1 ILE A 234     -56.412 -19.679 -39.392  1.00  0.00           H  
ATOM   3493 2HG1 ILE A 234     -55.950 -18.358 -38.331  1.00  0.00           H  
ATOM   3494 1HG2 ILE A 234     -53.570 -17.611 -38.218  1.00  0.00           H  
ATOM   3495 2HG2 ILE A 234     -52.325 -18.446 -39.176  1.00  0.00           H  
ATOM   3496 3HG2 ILE A 234     -53.497 -17.377 -39.981  1.00  0.00           H  
ATOM   3497 1HD1 ILE A 234     -57.181 -17.542 -40.263  1.00  0.00           H  
ATOM   3498 2HD1 ILE A 234     -55.510 -16.930 -40.281  1.00  0.00           H  
ATOM   3499 3HD1 ILE A 234     -55.979 -18.267 -41.356  1.00  0.00           H  
ATOM   3500  N   VAL A 235     -52.126 -21.372 -40.177  1.00  0.00           N  
ATOM   3501  CA  VAL A 235     -50.722 -21.761 -40.213  1.00  0.00           C  
ATOM   3502  C   VAL A 235     -50.270 -22.058 -41.637  1.00  0.00           C  
ATOM   3503  O   VAL A 235     -49.172 -21.675 -42.042  1.00  0.00           O  
ATOM   3504  CB  VAL A 235     -50.489 -23.003 -39.333  1.00  0.00           C  
ATOM   3505  CG1 VAL A 235     -49.075 -23.533 -39.523  1.00  0.00           C  
ATOM   3506  CG2 VAL A 235     -50.744 -22.660 -37.874  1.00  0.00           C  
ATOM   3507  H   VAL A 235     -52.782 -21.944 -39.664  1.00  0.00           H  
ATOM   3508  HA  VAL A 235     -50.124 -20.937 -39.821  1.00  0.00           H  
ATOM   3509  HB  VAL A 235     -51.172 -23.792 -39.646  1.00  0.00           H  
ATOM   3510 1HG1 VAL A 235     -48.927 -24.411 -38.893  1.00  0.00           H  
ATOM   3511 2HG1 VAL A 235     -48.926 -23.805 -40.568  1.00  0.00           H  
ATOM   3512 3HG1 VAL A 235     -48.357 -22.762 -39.242  1.00  0.00           H  
ATOM   3513 1HG2 VAL A 235     -50.578 -23.542 -37.257  1.00  0.00           H  
ATOM   3514 2HG2 VAL A 235     -50.064 -21.866 -37.562  1.00  0.00           H  
ATOM   3515 3HG2 VAL A 235     -51.774 -22.322 -37.754  1.00  0.00           H  
ATOM   3516  N   ALA A 236     -51.171 -22.754 -42.359  1.00  0.00           N  
ATOM   3517  CA  ALA A 236     -50.860 -23.103 -43.740  1.00  0.00           C  
ATOM   3518  C   ALA A 236     -50.673 -21.856 -44.595  1.00  0.00           C  
ATOM   3519  O   ALA A 236     -49.768 -21.794 -45.429  1.00  0.00           O  
ATOM   3520  CB  ALA A 236     -51.955 -23.985 -44.322  1.00  0.00           C  
ATOM   3521  H   ALA A 236     -52.057 -23.039 -41.967  1.00  0.00           H  
ATOM   3522  HA  ALA A 236     -49.921 -23.656 -43.746  1.00  0.00           H  
ATOM   3523 1HB  ALA A 236     -51.708 -24.238 -45.354  1.00  0.00           H  
ATOM   3524 2HB  ALA A 236     -52.037 -24.899 -43.735  1.00  0.00           H  
ATOM   3525 3HB  ALA A 236     -52.904 -23.452 -44.297  1.00  0.00           H  
ATOM   3526  N   ALA A 237     -51.571 -20.883 -44.342  1.00  0.00           N  
ATOM   3527  CA  ALA A 237     -51.502 -19.635 -45.092  1.00  0.00           C  
ATOM   3528  C   ALA A 237     -50.183 -18.913 -44.841  1.00  0.00           C  
ATOM   3529  O   ALA A 237     -49.574 -18.374 -45.764  1.00  0.00           O  
ATOM   3530  CB  ALA A 237     -52.675 -18.735 -44.730  1.00  0.00           C  
ATOM   3531  H   ALA A 237     -52.291 -20.999 -43.644  1.00  0.00           H  
ATOM   3532  HA  ALA A 237     -51.555 -19.874 -46.154  1.00  0.00           H  
ATOM   3533 1HB  ALA A 237     -52.610 -17.807 -45.299  1.00  0.00           H  
ATOM   3534 2HB  ALA A 237     -53.610 -19.242 -44.970  1.00  0.00           H  
ATOM   3535 3HB  ALA A 237     -52.646 -18.511 -43.665  1.00  0.00           H  
ATOM   3536  N   ALA A 238     -49.789 -18.937 -43.551  1.00  0.00           N  
ATOM   3537  CA  ALA A 238     -48.541 -18.282 -43.175  1.00  0.00           C  
ATOM   3538  C   ALA A 238     -47.350 -18.923 -43.877  1.00  0.00           C  
ATOM   3539  O   ALA A 238     -46.445 -18.230 -44.341  1.00  0.00           O  
ATOM   3540  CB  ALA A 238     -48.353 -18.327 -41.666  1.00  0.00           C  
ATOM   3541  H   ALA A 238     -50.337 -19.397 -42.839  1.00  0.00           H  
ATOM   3542  HA  ALA A 238     -48.596 -17.241 -43.494  1.00  0.00           H  
ATOM   3543 1HB  ALA A 238     -47.417 -17.835 -41.401  1.00  0.00           H  
ATOM   3544 2HB  ALA A 238     -49.183 -17.814 -41.180  1.00  0.00           H  
ATOM   3545 3HB  ALA A 238     -48.323 -19.364 -41.334  1.00  0.00           H  
ATOM   3546  N   ALA A 239     -47.406 -20.270 -43.924  1.00  0.00           N  
ATOM   3547  CA  ALA A 239     -46.326 -21.006 -44.570  1.00  0.00           C  
ATOM   3548  C   ALA A 239     -46.222 -20.649 -46.047  1.00  0.00           C  
ATOM   3549  O   ALA A 239     -45.125 -20.487 -46.580  1.00  0.00           O  
ATOM   3550  CB  ALA A 239     -46.532 -22.504 -44.401  1.00  0.00           C  
ATOM   3551  H   ALA A 239     -48.179 -20.781 -43.523  1.00  0.00           H  
ATOM   3552  HA  ALA A 239     -45.389 -20.723 -44.090  1.00  0.00           H  
ATOM   3553 1HB  ALA A 239     -45.718 -23.041 -44.888  1.00  0.00           H  
ATOM   3554 2HB  ALA A 239     -46.547 -22.752 -43.339  1.00  0.00           H  
ATOM   3555 3HB  ALA A 239     -47.479 -22.795 -44.853  1.00  0.00           H  
ATOM   3556  N   ARG A 240     -47.417 -20.539 -46.666  1.00  0.00           N  
ATOM   3557  CA  ARG A 240     -47.456 -20.199 -48.083  1.00  0.00           C  
ATOM   3558  C   ARG A 240     -46.848 -18.827 -48.339  1.00  0.00           C  
ATOM   3559  O   ARG A 240     -46.113 -18.633 -49.307  1.00  0.00           O  
ATOM   3560  CB  ARG A 240     -48.887 -20.220 -48.600  1.00  0.00           C  
ATOM   3561  CG  ARG A 240     -49.519 -21.601 -48.680  1.00  0.00           C  
ATOM   3562  CD  ARG A 240     -50.867 -21.553 -49.299  1.00  0.00           C  
ATOM   3563  NE  ARG A 240     -51.490 -22.866 -49.344  1.00  0.00           N  
ATOM   3564  CZ  ARG A 240     -52.333 -23.345 -48.408  1.00  0.00           C  
ATOM   3565  NH1 ARG A 240     -52.644 -22.608 -47.364  1.00  0.00           N1+
ATOM   3566  NH2 ARG A 240     -52.849 -24.554 -48.540  1.00  0.00           N  
ATOM   3567  H   ARG A 240     -48.285 -20.687 -46.171  1.00  0.00           H  
ATOM   3568  HA  ARG A 240     -46.877 -20.943 -48.633  1.00  0.00           H  
ATOM   3569 1HB  ARG A 240     -49.515 -19.607 -47.955  1.00  0.00           H  
ATOM   3570 2HB  ARG A 240     -48.920 -19.784 -49.599  1.00  0.00           H  
ATOM   3571 1HG  ARG A 240     -48.887 -22.255 -49.281  1.00  0.00           H  
ATOM   3572 2HG  ARG A 240     -49.617 -22.014 -47.675  1.00  0.00           H  
ATOM   3573 1HD  ARG A 240     -51.510 -20.890 -48.721  1.00  0.00           H  
ATOM   3574 2HD  ARG A 240     -50.786 -21.179 -50.320  1.00  0.00           H  
ATOM   3575  HE  ARG A 240     -51.276 -23.462 -50.133  1.00  0.00           H  
ATOM   3576 1HH1 ARG A 240     -52.249 -21.684 -47.263  1.00  0.00           H  
ATOM   3577 2HH1 ARG A 240     -53.276 -22.967 -46.663  1.00  0.00           H  
ATOM   3578 1HH2 ARG A 240     -52.611 -25.120 -49.344  1.00  0.00           H  
ATOM   3579 2HH2 ARG A 240     -53.481 -24.913 -47.840  1.00  0.00           H  
ATOM   3580  N   ALA A 241     -47.194 -17.900 -47.422  1.00  0.00           N  
ATOM   3581  CA  ALA A 241     -46.677 -16.542 -47.550  1.00  0.00           C  
ATOM   3582  C   ALA A 241     -45.159 -16.520 -47.453  1.00  0.00           C  
ATOM   3583  O   ALA A 241     -44.489 -15.808 -48.200  1.00  0.00           O  
ATOM   3584  CB  ALA A 241     -47.288 -15.640 -46.488  1.00  0.00           C  
ATOM   3585  H   ALA A 241     -47.804 -18.123 -46.648  1.00  0.00           H  
ATOM   3586  HA  ALA A 241     -46.954 -16.165 -48.535  1.00  0.00           H  
ATOM   3587 1HB  ALA A 241     -46.892 -14.629 -46.597  1.00  0.00           H  
ATOM   3588 2HB  ALA A 241     -48.372 -15.619 -46.608  1.00  0.00           H  
ATOM   3589 3HB  ALA A 241     -47.039 -16.021 -45.500  1.00  0.00           H  
ATOM   3590  N   GLY A 242     -44.662 -17.334 -46.497  1.00  0.00           N  
ATOM   3591  CA  GLY A 242     -43.218 -17.406 -46.303  1.00  0.00           C  
ATOM   3592  C   GLY A 242     -42.519 -17.930 -47.550  1.00  0.00           C  
ATOM   3593  O   GLY A 242     -41.465 -17.428 -47.940  1.00  0.00           O  
ATOM   3594  H   GLY A 242     -45.266 -17.894 -45.913  1.00  0.00           H  
ATOM   3595 1HA  GLY A 242     -42.834 -16.416 -46.055  1.00  0.00           H  
ATOM   3596 2HA  GLY A 242     -42.997 -18.057 -45.457  1.00  0.00           H  
ATOM   3597  N   ILE A 243     -43.162 -18.958 -48.143  1.00  0.00           N  
ATOM   3598  CA  ILE A 243     -42.599 -19.550 -49.350  1.00  0.00           C  
ATOM   3599  C   ILE A 243     -42.427 -18.509 -50.448  1.00  0.00           C  
ATOM   3600  O   ILE A 243     -41.405 -18.477 -51.132  1.00  0.00           O  
ATOM   3601  CB  ILE A 243     -43.487 -20.698 -49.864  1.00  0.00           C  
ATOM   3602  CG1 ILE A 243     -43.448 -21.880 -48.892  1.00  0.00           C  
ATOM   3603  CG2 ILE A 243     -43.045 -21.132 -51.253  1.00  0.00           C  
ATOM   3604  CD1 ILE A 243     -44.498 -22.932 -49.168  1.00  0.00           C  
ATOM   3605  H   ILE A 243     -44.026 -19.326 -47.772  1.00  0.00           H  
ATOM   3606  HA  ILE A 243     -41.616 -19.956 -49.110  1.00  0.00           H  
ATOM   3607  HB  ILE A 243     -44.523 -20.362 -49.911  1.00  0.00           H  
ATOM   3608 1HG1 ILE A 243     -42.469 -22.355 -48.937  1.00  0.00           H  
ATOM   3609 2HG1 ILE A 243     -43.589 -21.518 -47.873  1.00  0.00           H  
ATOM   3610 1HG2 ILE A 243     -43.682 -21.943 -51.601  1.00  0.00           H  
ATOM   3611 2HG2 ILE A 243     -43.123 -20.289 -51.939  1.00  0.00           H  
ATOM   3612 3HG2 ILE A 243     -42.011 -21.474 -51.215  1.00  0.00           H  
ATOM   3613 1HD1 ILE A 243     -44.407 -23.736 -48.437  1.00  0.00           H  
ATOM   3614 2HD1 ILE A 243     -45.490 -22.484 -49.093  1.00  0.00           H  
ATOM   3615 3HD1 ILE A 243     -44.356 -23.334 -50.169  1.00  0.00           H  
ATOM   3616  N   GLU A 244     -43.459 -17.665 -50.589  1.00  0.00           N  
ATOM   3617  CA  GLU A 244     -43.460 -16.522 -51.501  1.00  0.00           C  
ATOM   3618  C   GLU A 244     -42.387 -15.496 -51.140  1.00  0.00           C  
ATOM   3619  O   GLU A 244     -41.730 -14.936 -52.017  1.00  0.00           O  
ATOM   3620  CB  GLU A 244     -44.834 -15.849 -51.501  1.00  0.00           C  
ATOM   3621  CG  GLU A 244     -45.937 -16.670 -52.154  1.00  0.00           C  
ATOM   3622  CD  GLU A 244     -47.287 -16.012 -52.068  1.00  0.00           C  
ATOM   3623  OE1 GLU A 244     -47.392 -15.000 -51.418  1.00  0.00           O  
ATOM   3624  OE2 GLU A 244     -48.212 -16.524 -52.652  1.00  0.00           O1-
ATOM   3625  H   GLU A 244     -44.278 -17.845 -50.025  1.00  0.00           H  
ATOM   3626  HA  GLU A 244     -43.248 -16.883 -52.508  1.00  0.00           H  
ATOM   3627 1HB  GLU A 244     -45.137 -15.640 -50.474  1.00  0.00           H  
ATOM   3628 2HB  GLU A 244     -44.773 -14.895 -52.023  1.00  0.00           H  
ATOM   3629 1HG  GLU A 244     -45.687 -16.825 -53.203  1.00  0.00           H  
ATOM   3630 2HG  GLU A 244     -45.982 -17.646 -51.672  1.00  0.00           H  
ATOM   3631  N   LYS A 245     -42.208 -15.249 -49.846  1.00  0.00           N  
ATOM   3632  CA  LYS A 245     -41.202 -14.293 -49.390  1.00  0.00           C  
ATOM   3633  C   LYS A 245     -39.813 -14.916 -49.383  1.00  0.00           C  
ATOM   3634  O   LYS A 245     -38.862 -14.340 -49.912  1.00  0.00           O  
ATOM   3635  CB  LYS A 245     -41.550 -13.772 -47.994  1.00  0.00           C  
ATOM   3636  CG  LYS A 245     -40.695 -12.600 -47.530  1.00  0.00           C  
ATOM   3637  CD  LYS A 245     -39.431 -13.081 -46.832  1.00  0.00           C  
ATOM   3638  CE  LYS A 245     -38.631 -11.915 -46.270  1.00  0.00           C  
ATOM   3639  NZ  LYS A 245     -37.360 -12.365 -45.640  1.00  0.00           N1+
ATOM   3640  H   LYS A 245     -42.776 -15.730 -49.163  1.00  0.00           H  
ATOM   3641  HA  LYS A 245     -41.187 -13.450 -50.083  1.00  0.00           H  
ATOM   3642 1HB  LYS A 245     -42.593 -13.454 -47.974  1.00  0.00           H  
ATOM   3643 2HB  LYS A 245     -41.439 -14.577 -47.268  1.00  0.00           H  
ATOM   3644 1HG  LYS A 245     -40.417 -11.990 -48.389  1.00  0.00           H  
ATOM   3645 2HG  LYS A 245     -41.269 -11.984 -46.839  1.00  0.00           H  
ATOM   3646 1HD  LYS A 245     -39.699 -13.754 -46.017  1.00  0.00           H  
ATOM   3647 2HD  LYS A 245     -38.809 -13.626 -47.542  1.00  0.00           H  
ATOM   3648 1HE  LYS A 245     -38.397 -11.215 -47.071  1.00  0.00           H  
ATOM   3649 2HE  LYS A 245     -39.227 -11.392 -45.523  1.00  0.00           H  
ATOM   3650 1HZ  LYS A 245     -36.861 -11.564 -45.280  1.00  0.00           H  
ATOM   3651 2HZ  LYS A 245     -37.567 -13.001 -44.882  1.00  0.00           H  
ATOM   3652 3HZ  LYS A 245     -36.791 -12.835 -46.328  1.00  0.00           H  
ATOM   3653  N   ASN A 246     -39.709 -16.094 -48.780  1.00  0.00           N  
ATOM   3654  CA  ASN A 246     -38.476 -16.870 -48.797  1.00  0.00           C  
ATOM   3655  C   ASN A 246     -38.757 -18.294 -49.259  1.00  0.00           C  
ATOM   3656  O   ASN A 246     -39.670 -18.950 -48.759  1.00  0.00           O  
ATOM   3657  CB  ASN A 246     -37.815 -16.866 -47.431  1.00  0.00           C  
ATOM   3658  CG  ASN A 246     -36.482 -17.561 -47.431  1.00  0.00           C  
ATOM   3659  ND2 ASN A 246     -35.429 -16.805 -47.608  1.00  0.00           N  
ATOM   3660  OD1 ASN A 246     -36.405 -18.785 -47.273  1.00  0.00           O  
ATOM   3661  H   ASN A 246     -40.515 -16.461 -48.294  1.00  0.00           H  
ATOM   3662  HA  ASN A 246     -37.792 -16.417 -49.516  1.00  0.00           H  
ATOM   3663 1HB  ASN A 246     -37.675 -15.837 -47.097  1.00  0.00           H  
ATOM   3664 2HB  ASN A 246     -38.467 -17.358 -46.709  1.00  0.00           H  
ATOM   3665 1HD2 ASN A 246     -34.515 -17.212 -47.618  1.00  0.00           H  
ATOM   3666 2HD2 ASN A 246     -35.536 -15.819 -47.733  1.00  0.00           H  
ATOM   3667  N   SER A 247     -37.970 -18.772 -50.217  1.00  0.00           N  
ATOM   3668  CA  SER A 247     -38.240 -20.058 -50.848  1.00  0.00           C  
ATOM   3669  C   SER A 247     -37.160 -21.085 -50.539  1.00  0.00           C  
ATOM   3670  O   SER A 247     -37.051 -22.108 -51.215  1.00  0.00           O  
ATOM   3671  CB  SER A 247     -38.360 -19.881 -52.349  1.00  0.00           C  
ATOM   3672  OG  SER A 247     -37.179 -19.353 -52.888  1.00  0.00           O  
ATOM   3673  H   SER A 247     -37.168 -18.237 -50.517  1.00  0.00           H  
ATOM   3674  HA  SER A 247     -39.186 -20.441 -50.462  1.00  0.00           H  
ATOM   3675 1HB  SER A 247     -38.576 -20.844 -52.813  1.00  0.00           H  
ATOM   3676 2HB  SER A 247     -39.194 -19.217 -52.572  1.00  0.00           H  
ATOM   3677  HG  SER A 247     -37.333 -19.273 -53.833  1.00  0.00           H  
ATOM   3678  N   ASP A 248     -36.360 -20.810 -49.514  1.00  0.00           N  
ATOM   3679  CA  ASP A 248     -35.245 -21.686 -49.167  1.00  0.00           C  
ATOM   3680  C   ASP A 248     -35.737 -23.023 -48.643  1.00  0.00           C  
ATOM   3681  O   ASP A 248     -36.649 -23.080 -47.818  1.00  0.00           O  
ATOM   3682  CB  ASP A 248     -34.347 -21.023 -48.121  1.00  0.00           C  
ATOM   3683  CG  ASP A 248     -33.084 -21.823 -47.832  1.00  0.00           C  
ATOM   3684  OD1 ASP A 248     -33.193 -22.887 -47.270  1.00  0.00           O  
ATOM   3685  OD2 ASP A 248     -32.021 -21.363 -48.177  1.00  0.00           O1-
ATOM   3686  H   ASP A 248     -36.524 -19.980 -48.962  1.00  0.00           H  
ATOM   3687  HA  ASP A 248     -34.656 -21.869 -50.067  1.00  0.00           H  
ATOM   3688 1HB  ASP A 248     -34.059 -20.029 -48.465  1.00  0.00           H  
ATOM   3689 2HB  ASP A 248     -34.902 -20.899 -47.190  1.00  0.00           H  
ATOM   3690  N   PRO A 249     -35.127 -24.102 -49.127  1.00  0.00           N  
ATOM   3691  CA  PRO A 249     -35.544 -25.443 -48.742  1.00  0.00           C  
ATOM   3692  C   PRO A 249     -35.597 -25.582 -47.237  1.00  0.00           C  
ATOM   3693  O   PRO A 249     -36.502 -26.218 -46.695  1.00  0.00           O  
ATOM   3694  CB  PRO A 249     -34.458 -26.335 -49.352  1.00  0.00           C  
ATOM   3695  CG  PRO A 249     -34.006 -25.587 -50.560  1.00  0.00           C  
ATOM   3696  CD  PRO A 249     -33.997 -24.146 -50.125  1.00  0.00           C  
ATOM   3697  HA  PRO A 249     -36.526 -25.659 -49.188  1.00  0.00           H  
ATOM   3698 1HB  PRO A 249     -33.650 -26.496 -48.623  1.00  0.00           H  
ATOM   3699 2HB  PRO A 249     -34.875 -27.324 -49.594  1.00  0.00           H  
ATOM   3700 1HG  PRO A 249     -33.014 -25.940 -50.876  1.00  0.00           H  
ATOM   3701 2HG  PRO A 249     -34.691 -25.771 -51.400  1.00  0.00           H  
ATOM   3702 1HD  PRO A 249     -33.031 -23.910 -49.654  1.00  0.00           H  
ATOM   3703 2HD  PRO A 249     -34.170 -23.498 -50.998  1.00  0.00           H  
ATOM   3704  N   GLU A 250     -34.625 -24.986 -46.561  1.00  0.00           N  
ATOM   3705  CA  GLU A 250     -34.574 -25.054 -45.106  1.00  0.00           C  
ATOM   3706  C   GLU A 250     -35.817 -24.434 -44.480  1.00  0.00           C  
ATOM   3707  O   GLU A 250     -36.428 -25.015 -43.584  1.00  0.00           O  
ATOM   3708  CB  GLU A 250     -33.322 -24.348 -44.583  1.00  0.00           C  
ATOM   3709  CG  GLU A 250     -33.154 -24.403 -43.071  1.00  0.00           C  
ATOM   3710  CD  GLU A 250     -31.895 -23.733 -42.597  1.00  0.00           C  
ATOM   3711  OE1 GLU A 250     -30.937 -23.722 -43.333  1.00  0.00           O  
ATOM   3712  OE2 GLU A 250     -31.890 -23.231 -41.498  1.00  0.00           O1-
ATOM   3713  H   GLU A 250     -33.906 -24.477 -47.055  1.00  0.00           H  
ATOM   3714  HA  GLU A 250     -34.533 -26.103 -44.810  1.00  0.00           H  
ATOM   3715 1HB  GLU A 250     -32.436 -24.796 -45.034  1.00  0.00           H  
ATOM   3716 2HB  GLU A 250     -33.345 -23.299 -44.879  1.00  0.00           H  
ATOM   3717 1HG  GLU A 250     -34.009 -23.915 -42.603  1.00  0.00           H  
ATOM   3718 2HG  GLU A 250     -33.147 -25.444 -42.755  1.00  0.00           H  
ATOM   3719  N   THR A 251     -36.147 -23.235 -45.002  1.00  0.00           N  
ATOM   3720  CA  THR A 251     -37.319 -22.533 -44.492  1.00  0.00           C  
ATOM   3721  C   THR A 251     -38.590 -23.335 -44.734  1.00  0.00           C  
ATOM   3722  O   THR A 251     -39.461 -23.412 -43.867  1.00  0.00           O  
ATOM   3723  CB  THR A 251     -37.455 -21.141 -45.136  1.00  0.00           C  
ATOM   3724  CG2 THR A 251     -38.706 -20.439 -44.630  1.00  0.00           C  
ATOM   3725  OG1 THR A 251     -36.305 -20.348 -44.816  1.00  0.00           O  
ATOM   3726  H   THR A 251     -35.602 -22.810 -45.739  1.00  0.00           H  
ATOM   3727  HA  THR A 251     -37.202 -22.402 -43.416  1.00  0.00           H  
ATOM   3728  HB  THR A 251     -37.518 -21.245 -46.220  1.00  0.00           H  
ATOM   3729  HG1 THR A 251     -36.230 -19.626 -45.446  1.00  0.00           H  
ATOM   3730 1HG2 THR A 251     -38.787 -19.457 -45.097  1.00  0.00           H  
ATOM   3731 2HG2 THR A 251     -39.585 -21.034 -44.881  1.00  0.00           H  
ATOM   3732 3HG2 THR A 251     -38.646 -20.323 -43.549  1.00  0.00           H  
ATOM   3733  N   ILE A 252     -38.642 -23.920 -45.948  1.00  0.00           N  
ATOM   3734  CA  ILE A 252     -39.808 -24.719 -46.305  1.00  0.00           C  
ATOM   3735  C   ILE A 252     -39.959 -25.919 -45.378  1.00  0.00           C  
ATOM   3736  O   ILE A 252     -41.066 -26.256 -44.957  1.00  0.00           O  
ATOM   3737  CB  ILE A 252     -39.715 -25.205 -47.763  1.00  0.00           C  
ATOM   3738  CG1 ILE A 252     -39.836 -24.023 -48.729  1.00  0.00           C  
ATOM   3739  CG2 ILE A 252     -40.791 -26.241 -48.048  1.00  0.00           C  
ATOM   3740  CD1 ILE A 252     -39.485 -24.366 -50.158  1.00  0.00           C  
ATOM   3741  H   ILE A 252     -37.892 -23.817 -46.616  1.00  0.00           H  
ATOM   3742  HA  ILE A 252     -40.698 -24.098 -46.205  1.00  0.00           H  
ATOM   3743  HB  ILE A 252     -38.737 -25.654 -47.935  1.00  0.00           H  
ATOM   3744 1HG1 ILE A 252     -40.856 -23.641 -48.709  1.00  0.00           H  
ATOM   3745 2HG1 ILE A 252     -39.179 -23.218 -48.402  1.00  0.00           H  
ATOM   3746 1HG2 ILE A 252     -40.711 -26.574 -49.082  1.00  0.00           H  
ATOM   3747 2HG2 ILE A 252     -40.660 -27.094 -47.382  1.00  0.00           H  
ATOM   3748 3HG2 ILE A 252     -41.774 -25.800 -47.884  1.00  0.00           H  
ATOM   3749 1HD1 ILE A 252     -39.594 -23.478 -50.782  1.00  0.00           H  
ATOM   3750 2HD1 ILE A 252     -38.454 -24.718 -50.207  1.00  0.00           H  
ATOM   3751 3HD1 ILE A 252     -40.153 -25.145 -50.521  1.00  0.00           H  
ATOM   3752  N   THR A 253     -38.794 -26.533 -45.089  1.00  0.00           N  
ATOM   3753  CA  THR A 253     -38.801 -27.696 -44.209  1.00  0.00           C  
ATOM   3754  C   THR A 253     -39.311 -27.333 -42.820  1.00  0.00           C  
ATOM   3755  O   THR A 253     -40.076 -28.083 -42.213  1.00  0.00           O  
ATOM   3756  CB  THR A 253     -37.396 -28.316 -44.098  1.00  0.00           C  
ATOM   3757  CG2 THR A 253     -37.408 -29.499 -43.142  1.00  0.00           C  
ATOM   3758  OG1 THR A 253     -36.961 -28.757 -45.391  1.00  0.00           O  
ATOM   3759  H   THR A 253     -37.916 -26.208 -45.468  1.00  0.00           H  
ATOM   3760  HA  THR A 253     -39.473 -28.444 -44.629  1.00  0.00           H  
ATOM   3761  HB  THR A 253     -36.695 -27.567 -43.730  1.00  0.00           H  
ATOM   3762  HG1 THR A 253     -36.933 -28.007 -45.991  1.00  0.00           H  
ATOM   3763 1HG2 THR A 253     -36.407 -29.924 -43.075  1.00  0.00           H  
ATOM   3764 2HG2 THR A 253     -37.728 -29.165 -42.154  1.00  0.00           H  
ATOM   3765 3HG2 THR A 253     -38.099 -30.256 -43.509  1.00  0.00           H  
ATOM   3766  N   ARG A 254     -38.846 -26.153 -42.361  1.00  0.00           N  
ATOM   3767  CA  ARG A 254     -39.260 -25.689 -41.042  1.00  0.00           C  
ATOM   3768  C   ARG A 254     -40.767 -25.473 -40.984  1.00  0.00           C  
ATOM   3769  O   ARG A 254     -41.416 -25.821 -39.998  1.00  0.00           O  
ATOM   3770  CB  ARG A 254     -38.551 -24.392 -40.682  1.00  0.00           C  
ATOM   3771  CG  ARG A 254     -37.058 -24.528 -40.430  1.00  0.00           C  
ATOM   3772  CD  ARG A 254     -36.778 -25.343 -39.221  1.00  0.00           C  
ATOM   3773  NE  ARG A 254     -37.240 -24.690 -38.006  1.00  0.00           N  
ATOM   3774  CZ  ARG A 254     -37.423 -25.312 -36.825  1.00  0.00           C  
ATOM   3775  NH1 ARG A 254     -37.180 -26.599 -36.715  1.00  0.00           N1+
ATOM   3776  NH2 ARG A 254     -37.849 -24.628 -35.777  1.00  0.00           N  
ATOM   3777  H   ARG A 254     -38.219 -25.582 -42.909  1.00  0.00           H  
ATOM   3778  HA  ARG A 254     -38.990 -26.448 -40.307  1.00  0.00           H  
ATOM   3779 1HB  ARG A 254     -38.685 -23.669 -41.486  1.00  0.00           H  
ATOM   3780 2HB  ARG A 254     -39.001 -23.968 -39.784  1.00  0.00           H  
ATOM   3781 1HG  ARG A 254     -36.586 -25.011 -41.286  1.00  0.00           H  
ATOM   3782 2HG  ARG A 254     -36.622 -23.539 -40.285  1.00  0.00           H  
ATOM   3783 1HD  ARG A 254     -37.284 -26.304 -39.304  1.00  0.00           H  
ATOM   3784 2HD  ARG A 254     -35.704 -25.506 -39.132  1.00  0.00           H  
ATOM   3785  HE  ARG A 254     -37.438 -23.700 -38.052  1.00  0.00           H  
ATOM   3786 1HH1 ARG A 254     -36.856 -27.123 -37.517  1.00  0.00           H  
ATOM   3787 2HH1 ARG A 254     -37.319 -27.065 -35.831  1.00  0.00           H  
ATOM   3788 1HH2 ARG A 254     -38.035 -23.638 -35.862  1.00  0.00           H  
ATOM   3789 2HH2 ARG A 254     -37.986 -25.094 -34.893  1.00  0.00           H  
ATOM   3790  N   PHE A 255     -41.277 -24.885 -42.085  1.00  0.00           N  
ATOM   3791  CA  PHE A 255     -42.709 -24.623 -42.157  1.00  0.00           C  
ATOM   3792  C   PHE A 255     -43.510 -25.917 -42.098  1.00  0.00           C  
ATOM   3793  O   PHE A 255     -44.540 -25.990 -41.427  1.00  0.00           O  
ATOM   3794  CB  PHE A 255     -43.050 -23.865 -43.442  1.00  0.00           C  
ATOM   3795  CG  PHE A 255     -42.642 -22.419 -43.420  1.00  0.00           C  
ATOM   3796  CD1 PHE A 255     -41.985 -21.887 -42.320  1.00  0.00           C  
ATOM   3797  CD2 PHE A 255     -42.914 -21.590 -44.497  1.00  0.00           C  
ATOM   3798  CE1 PHE A 255     -41.610 -20.556 -42.299  1.00  0.00           C  
ATOM   3799  CE2 PHE A 255     -42.539 -20.261 -44.478  1.00  0.00           C  
ATOM   3800  CZ  PHE A 255     -41.887 -19.744 -43.376  1.00  0.00           C  
ATOM   3801  H   PHE A 255     -40.688 -24.622 -42.863  1.00  0.00           H  
ATOM   3802  HA  PHE A 255     -42.991 -24.005 -41.303  1.00  0.00           H  
ATOM   3803 1HB  PHE A 255     -42.557 -24.344 -44.288  1.00  0.00           H  
ATOM   3804 2HB  PHE A 255     -44.124 -23.913 -43.618  1.00  0.00           H  
ATOM   3805  HD1 PHE A 255     -41.766 -22.530 -41.468  1.00  0.00           H  
ATOM   3806  HD2 PHE A 255     -43.430 -21.998 -45.366  1.00  0.00           H  
ATOM   3807  HE1 PHE A 255     -41.095 -20.150 -41.428  1.00  0.00           H  
ATOM   3808  HE2 PHE A 255     -42.759 -19.619 -45.332  1.00  0.00           H  
ATOM   3809  HZ  PHE A 255     -41.592 -18.695 -43.360  1.00  0.00           H  
ATOM   3810  N   ALA A 256     -42.981 -26.918 -42.829  1.00  0.00           N  
ATOM   3811  CA  ALA A 256     -43.650 -28.213 -42.856  1.00  0.00           C  
ATOM   3812  C   ALA A 256     -43.701 -28.837 -41.468  1.00  0.00           C  
ATOM   3813  O   ALA A 256     -44.716 -29.409 -41.071  1.00  0.00           O  
ATOM   3814  CB  ALA A 256     -42.953 -29.149 -43.832  1.00  0.00           C  
ATOM   3815  H   ALA A 256     -42.130 -26.793 -43.359  1.00  0.00           H  
ATOM   3816  HA  ALA A 256     -44.676 -28.056 -43.189  1.00  0.00           H  
ATOM   3817 1HB  ALA A 256     -43.465 -30.111 -43.841  1.00  0.00           H  
ATOM   3818 2HB  ALA A 256     -42.976 -28.715 -44.832  1.00  0.00           H  
ATOM   3819 3HB  ALA A 256     -41.919 -29.292 -43.523  1.00  0.00           H  
ATOM   3820  N   GLN A 257     -42.559 -28.694 -40.765  1.00  0.00           N  
ATOM   3821  CA  GLN A 257     -42.476 -29.246 -39.418  1.00  0.00           C  
ATOM   3822  C   GLN A 257     -43.492 -28.591 -38.491  1.00  0.00           C  
ATOM   3823  O   GLN A 257     -44.131 -29.263 -37.680  1.00  0.00           O  
ATOM   3824  CB  GLN A 257     -41.064 -29.069 -38.853  1.00  0.00           C  
ATOM   3825  CG  GLN A 257     -40.013 -29.937 -39.523  1.00  0.00           C  
ATOM   3826  CD  GLN A 257     -38.617 -29.669 -38.991  1.00  0.00           C  
ATOM   3827  NE2 GLN A 257     -37.756 -30.679 -39.058  1.00  0.00           N  
ATOM   3828  OE1 GLN A 257     -38.316 -28.568 -38.524  1.00  0.00           O  
ATOM   3829  H   GLN A 257     -41.758 -28.215 -41.150  1.00  0.00           H  
ATOM   3830  HA  GLN A 257     -42.703 -30.311 -39.466  1.00  0.00           H  
ATOM   3831 1HB  GLN A 257     -40.758 -28.029 -38.955  1.00  0.00           H  
ATOM   3832 2HB  GLN A 257     -41.067 -29.306 -37.788  1.00  0.00           H  
ATOM   3833 1HG  GLN A 257     -40.253 -30.985 -39.344  1.00  0.00           H  
ATOM   3834 2HG  GLN A 257     -40.015 -29.731 -40.593  1.00  0.00           H  
ATOM   3835 1HE2 GLN A 257     -36.821 -30.562 -38.722  1.00  0.00           H  
ATOM   3836 2HE2 GLN A 257     -38.042 -31.556 -39.444  1.00  0.00           H  
ATOM   3837  N   ALA A 258     -43.601 -27.257 -38.658  1.00  0.00           N  
ATOM   3838  CA  ALA A 258     -44.542 -26.510 -37.832  1.00  0.00           C  
ATOM   3839  C   ALA A 258     -45.973 -26.970 -38.074  1.00  0.00           C  
ATOM   3840  O   ALA A 258     -46.758 -27.108 -37.136  1.00  0.00           O  
ATOM   3841  CB  ALA A 258     -44.415 -25.017 -38.101  1.00  0.00           C  
ATOM   3842  H   ALA A 258     -43.046 -26.762 -39.341  1.00  0.00           H  
ATOM   3843  HA  ALA A 258     -44.302 -26.702 -36.787  1.00  0.00           H  
ATOM   3844 1HB  ALA A 258     -45.123 -24.473 -37.477  1.00  0.00           H  
ATOM   3845 2HB  ALA A 258     -43.400 -24.691 -37.868  1.00  0.00           H  
ATOM   3846 3HB  ALA A 258     -44.627 -24.818 -39.151  1.00  0.00           H  
ATOM   3847  N   LEU A 259     -46.262 -27.195 -39.373  1.00  0.00           N  
ATOM   3848  CA  LEU A 259     -47.601 -27.641 -39.740  1.00  0.00           C  
ATOM   3849  C   LEU A 259     -47.921 -28.992 -39.114  1.00  0.00           C  
ATOM   3850  O   LEU A 259     -49.031 -29.216 -38.631  1.00  0.00           O  
ATOM   3851  CB  LEU A 259     -47.729 -27.734 -41.266  1.00  0.00           C  
ATOM   3852  CG  LEU A 259     -48.195 -26.455 -41.973  1.00  0.00           C  
ATOM   3853  CD1 LEU A 259     -47.235 -25.318 -41.654  1.00  0.00           C  
ATOM   3854  CD2 LEU A 259     -48.269 -26.702 -43.473  1.00  0.00           C  
ATOM   3855  H   LEU A 259     -45.571 -27.061 -40.097  1.00  0.00           H  
ATOM   3856  HA  LEU A 259     -48.321 -26.911 -39.372  1.00  0.00           H  
ATOM   3857 1HB  LEU A 259     -46.759 -28.006 -41.680  1.00  0.00           H  
ATOM   3858 2HB  LEU A 259     -48.438 -28.525 -41.507  1.00  0.00           H  
ATOM   3859  HG  LEU A 259     -49.181 -26.173 -41.603  1.00  0.00           H  
ATOM   3860 1HD1 LEU A 259     -47.566 -24.409 -42.156  1.00  0.00           H  
ATOM   3861 2HD1 LEU A 259     -47.217 -25.150 -40.577  1.00  0.00           H  
ATOM   3862 3HD1 LEU A 259     -46.235 -25.578 -41.998  1.00  0.00           H  
ATOM   3863 1HD2 LEU A 259     -48.601 -25.794 -43.976  1.00  0.00           H  
ATOM   3864 2HD2 LEU A 259     -47.283 -26.983 -43.844  1.00  0.00           H  
ATOM   3865 3HD2 LEU A 259     -48.976 -27.508 -43.675  1.00  0.00           H  
ATOM   3866  N   ARG A 260     -46.895 -29.867 -39.151  1.00  0.00           N  
ATOM   3867  CA  ARG A 260     -47.071 -31.197 -38.582  1.00  0.00           C  
ATOM   3868  C   ARG A 260     -47.364 -31.125 -37.089  1.00  0.00           C  
ATOM   3869  O   ARG A 260     -48.215 -31.851 -36.577  1.00  0.00           O  
ATOM   3870  CB  ARG A 260     -45.829 -32.046 -38.812  1.00  0.00           C  
ATOM   3871  CG  ARG A 260     -45.952 -33.494 -38.365  1.00  0.00           C  
ATOM   3872  CD  ARG A 260     -45.403 -33.695 -37.000  1.00  0.00           C  
ATOM   3873  NE  ARG A 260     -43.965 -33.482 -36.958  1.00  0.00           N  
ATOM   3874  CZ  ARG A 260     -43.240 -33.378 -35.826  1.00  0.00           C  
ATOM   3875  NH1 ARG A 260     -43.831 -33.472 -34.655  1.00  0.00           N1+
ATOM   3876  NH2 ARG A 260     -41.935 -33.184 -35.893  1.00  0.00           N  
ATOM   3877  H   ARG A 260     -46.006 -29.623 -39.564  1.00  0.00           H  
ATOM   3878  HA  ARG A 260     -47.916 -31.676 -39.078  1.00  0.00           H  
ATOM   3879 1HB  ARG A 260     -45.582 -32.049 -39.873  1.00  0.00           H  
ATOM   3880 2HB  ARG A 260     -44.985 -31.607 -38.280  1.00  0.00           H  
ATOM   3881 1HG  ARG A 260     -47.003 -33.785 -38.358  1.00  0.00           H  
ATOM   3882 2HG  ARG A 260     -45.403 -34.136 -39.055  1.00  0.00           H  
ATOM   3883 1HD  ARG A 260     -45.872 -32.994 -36.312  1.00  0.00           H  
ATOM   3884 2HD  ARG A 260     -45.605 -34.715 -36.673  1.00  0.00           H  
ATOM   3885  HE  ARG A 260     -43.475 -33.405 -37.838  1.00  0.00           H  
ATOM   3886 1HH1 ARG A 260     -44.830 -33.621 -34.604  1.00  0.00           H  
ATOM   3887 2HH1 ARG A 260     -43.288 -33.394 -33.808  1.00  0.00           H  
ATOM   3888 1HH2 ARG A 260     -41.480 -33.113 -36.794  1.00  0.00           H  
ATOM   3889 2HH2 ARG A 260     -41.392 -33.107 -35.046  1.00  0.00           H  
ATOM   3890  N   ASP A 261     -46.615 -30.215 -36.432  1.00  0.00           N  
ATOM   3891  CA  ASP A 261     -46.798 -30.045 -34.997  1.00  0.00           C  
ATOM   3892  C   ASP A 261     -48.210 -29.575 -34.672  1.00  0.00           C  
ATOM   3893  O   ASP A 261     -48.825 -30.042 -33.714  1.00  0.00           O  
ATOM   3894  CB  ASP A 261     -45.781 -29.044 -34.443  1.00  0.00           C  
ATOM   3895  CG  ASP A 261     -44.363 -29.598 -34.407  1.00  0.00           C  
ATOM   3896  OD1 ASP A 261     -44.209 -30.791 -34.517  1.00  0.00           O  
ATOM   3897  OD2 ASP A 261     -43.447 -28.823 -34.269  1.00  0.00           O1-
ATOM   3898  H   ASP A 261     -45.929 -29.649 -36.911  1.00  0.00           H  
ATOM   3899  HA  ASP A 261     -46.639 -31.007 -34.510  1.00  0.00           H  
ATOM   3900 1HB  ASP A 261     -45.788 -28.141 -35.053  1.00  0.00           H  
ATOM   3901 2HB  ASP A 261     -46.068 -28.755 -33.430  1.00  0.00           H  
ATOM   3902  N   LEU A 262     -48.679 -28.636 -35.517  1.00  0.00           N  
ATOM   3903  CA  LEU A 262     -50.020 -28.101 -35.318  1.00  0.00           C  
ATOM   3904  C   LEU A 262     -51.074 -29.193 -35.456  1.00  0.00           C  
ATOM   3905  O   LEU A 262     -52.030 -29.247 -34.684  1.00  0.00           O  
ATOM   3906  CB  LEU A 262     -50.300 -26.981 -36.328  1.00  0.00           C  
ATOM   3907  CG  LEU A 262     -51.635 -26.245 -36.151  1.00  0.00           C  
ATOM   3908  CD1 LEU A 262     -52.762 -27.089 -36.729  1.00  0.00           C  
ATOM   3909  CD2 LEU A 262     -51.866 -25.960 -34.674  1.00  0.00           C  
ATOM   3910  H   LEU A 262     -48.123 -28.292 -36.288  1.00  0.00           H  
ATOM   3911  HA  LEU A 262     -50.082 -27.690 -34.311  1.00  0.00           H  
ATOM   3912 1HB  LEU A 262     -49.503 -26.244 -36.258  1.00  0.00           H  
ATOM   3913 2HB  LEU A 262     -50.288 -27.407 -37.332  1.00  0.00           H  
ATOM   3914  HG  LEU A 262     -51.606 -25.304 -36.701  1.00  0.00           H  
ATOM   3915 1HD1 LEU A 262     -53.710 -26.565 -36.604  1.00  0.00           H  
ATOM   3916 2HD1 LEU A 262     -52.580 -27.260 -37.790  1.00  0.00           H  
ATOM   3917 3HD1 LEU A 262     -52.805 -28.045 -36.209  1.00  0.00           H  
ATOM   3918 1HD2 LEU A 262     -52.814 -25.435 -34.548  1.00  0.00           H  
ATOM   3919 2HD2 LEU A 262     -51.896 -26.900 -34.123  1.00  0.00           H  
ATOM   3920 3HD2 LEU A 262     -51.054 -25.341 -34.292  1.00  0.00           H  
ATOM   3921  N   LEU A 263     -50.842 -30.048 -36.473  1.00  0.00           N  
ATOM   3922  CA  LEU A 263     -51.776 -31.142 -36.713  1.00  0.00           C  
ATOM   3923  C   LEU A 263     -51.833 -32.089 -35.520  1.00  0.00           C  
ATOM   3924  O   LEU A 263     -52.906 -32.546 -35.128  1.00  0.00           O  
ATOM   3925  CB  LEU A 263     -51.370 -31.919 -37.972  1.00  0.00           C  
ATOM   3926  CG  LEU A 263     -52.339 -33.025 -38.411  1.00  0.00           C  
ATOM   3927  CD1 LEU A 263     -52.128 -34.259 -37.546  1.00  0.00           C  
ATOM   3928  CD2 LEU A 263     -53.769 -32.519 -38.305  1.00  0.00           C  
ATOM   3929  H   LEU A 263     -50.037 -29.949 -37.073  1.00  0.00           H  
ATOM   3930  HA  LEU A 263     -52.770 -30.721 -36.865  1.00  0.00           H  
ATOM   3931 1HB  LEU A 263     -51.273 -31.217 -38.797  1.00  0.00           H  
ATOM   3932 2HB  LEU A 263     -50.398 -32.380 -37.798  1.00  0.00           H  
ATOM   3933  HG  LEU A 263     -52.129 -33.302 -39.445  1.00  0.00           H  
ATOM   3934 1HD1 LEU A 263     -52.816 -35.044 -37.859  1.00  0.00           H  
ATOM   3935 2HD1 LEU A 263     -51.102 -34.611 -37.657  1.00  0.00           H  
ATOM   3936 3HD1 LEU A 263     -52.316 -34.008 -36.502  1.00  0.00           H  
ATOM   3937 1HD2 LEU A 263     -54.458 -33.304 -38.618  1.00  0.00           H  
ATOM   3938 2HD2 LEU A 263     -53.982 -32.242 -37.272  1.00  0.00           H  
ATOM   3939 3HD2 LEU A 263     -53.897 -31.647 -38.947  1.00  0.00           H  
ATOM   3940  N   GLU A 264     -50.628 -32.351 -34.975  1.00  0.00           N  
ATOM   3941  CA  GLU A 264     -50.544 -33.243 -33.825  1.00  0.00           C  
ATOM   3942  C   GLU A 264     -51.306 -32.679 -32.634  1.00  0.00           C  
ATOM   3943  O   GLU A 264     -51.998 -33.410 -31.925  1.00  0.00           O  
ATOM   3944  CB  GLU A 264     -49.082 -33.482 -33.441  1.00  0.00           C  
ATOM   3945  CG  GLU A 264     -48.886 -34.456 -32.288  1.00  0.00           C  
ATOM   3946  CD  GLU A 264     -47.437 -34.724 -31.988  1.00  0.00           C  
ATOM   3947  OE1 GLU A 264     -46.599 -34.185 -32.670  1.00  0.00           O  
ATOM   3948  OE2 GLU A 264     -47.169 -35.469 -31.074  1.00  0.00           O1-
ATOM   3949  H   GLU A 264     -49.781 -31.943 -35.345  1.00  0.00           H  
ATOM   3950  HA  GLU A 264     -50.995 -34.199 -34.094  1.00  0.00           H  
ATOM   3951 1HB  GLU A 264     -48.537 -33.869 -34.302  1.00  0.00           H  
ATOM   3952 2HB  GLU A 264     -48.621 -32.536 -33.159  1.00  0.00           H  
ATOM   3953 1HG  GLU A 264     -49.361 -34.048 -31.396  1.00  0.00           H  
ATOM   3954 2HG  GLU A 264     -49.382 -35.396 -32.532  1.00  0.00           H  
ATOM   3955  N   GLU A 265     -51.139 -31.351 -32.459  1.00  0.00           N  
ATOM   3956  CA  GLU A 265     -51.816 -30.686 -31.354  1.00  0.00           C  
ATOM   3957  C   GLU A 265     -53.330 -30.793 -31.491  1.00  0.00           C  
ATOM   3958  O   GLU A 265     -54.037 -31.027 -30.511  1.00  0.00           O  
ATOM   3959  CB  GLU A 265     -51.403 -29.214 -31.283  1.00  0.00           C  
ATOM   3960  CG  GLU A 265     -49.961 -28.986 -30.853  1.00  0.00           C  
ATOM   3961  CD  GLU A 265     -49.693 -29.434 -29.443  1.00  0.00           C  
ATOM   3962  OE1 GLU A 265     -50.632 -29.752 -28.752  1.00  0.00           O  
ATOM   3963  OE2 GLU A 265     -48.549 -29.457 -29.055  1.00  0.00           O1-
ATOM   3964  H   GLU A 265     -50.555 -30.807 -33.078  1.00  0.00           H  
ATOM   3965  HA  GLU A 265     -51.525 -31.176 -30.424  1.00  0.00           H  
ATOM   3966 1HB  GLU A 265     -51.538 -28.752 -32.260  1.00  0.00           H  
ATOM   3967 2HB  GLU A 265     -52.049 -28.688 -30.580  1.00  0.00           H  
ATOM   3968 1HG  GLU A 265     -49.301 -29.534 -31.526  1.00  0.00           H  
ATOM   3969 2HG  GLU A 265     -49.729 -27.926 -30.943  1.00  0.00           H  
ATOM   3970  N   MET A 266     -53.776 -30.609 -32.750  1.00  0.00           N  
ATOM   3971  CA  MET A 266     -55.207 -30.687 -33.018  1.00  0.00           C  
ATOM   3972  C   MET A 266     -55.755 -32.071 -32.694  1.00  0.00           C  
ATOM   3973  O   MET A 266     -56.839 -32.203 -32.126  1.00  0.00           O  
ATOM   3974  CB  MET A 266     -55.490 -30.330 -34.476  1.00  0.00           C  
ATOM   3975  CG  MET A 266     -55.286 -28.860 -34.815  1.00  0.00           C  
ATOM   3976  SD  MET A 266     -55.857 -28.443 -36.474  1.00  0.00           S  
ATOM   3977  CE  MET A 266     -54.566 -29.183 -37.472  1.00  0.00           C  
ATOM   3978  H   MET A 266     -53.143 -30.419 -33.512  1.00  0.00           H  
ATOM   3979  HA  MET A 266     -55.719 -29.971 -32.376  1.00  0.00           H  
ATOM   3980 1HB  MET A 266     -54.842 -30.916 -35.126  1.00  0.00           H  
ATOM   3981 2HB  MET A 266     -56.520 -30.589 -34.721  1.00  0.00           H  
ATOM   3982 1HG  MET A 266     -55.827 -28.242 -34.099  1.00  0.00           H  
ATOM   3983 2HG  MET A 266     -54.226 -28.614 -34.744  1.00  0.00           H  
ATOM   3984 1HE  MET A 266     -54.779 -29.010 -38.527  1.00  0.00           H  
ATOM   3985 2HE  MET A 266     -53.605 -28.735 -37.215  1.00  0.00           H  
ATOM   3986 3HE  MET A 266     -54.529 -30.256 -37.281  1.00  0.00           H  
ATOM   3987  N   ASN A 267     -54.950 -33.080 -33.084  1.00  0.00           N  
ATOM   3988  CA  ASN A 267     -55.357 -34.457 -32.832  1.00  0.00           C  
ATOM   3989  C   ASN A 267     -55.488 -34.726 -31.338  1.00  0.00           C  
ATOM   3990  O   ASN A 267     -56.437 -35.372 -30.895  1.00  0.00           O  
ATOM   3991  CB  ASN A 267     -54.378 -35.429 -33.466  1.00  0.00           C  
ATOM   3992  CG  ASN A 267     -54.506 -35.482 -34.963  1.00  0.00           C  
ATOM   3993  ND2 ASN A 267     -53.664 -36.261 -35.593  1.00  0.00           N  
ATOM   3994  OD1 ASN A 267     -55.367 -34.817 -35.549  1.00  0.00           O  
ATOM   3995  H   ASN A 267     -54.070 -32.904 -33.547  1.00  0.00           H  
ATOM   3996  HA  ASN A 267     -56.341 -34.615 -33.276  1.00  0.00           H  
ATOM   3997 1HB  ASN A 267     -53.358 -35.138 -33.209  1.00  0.00           H  
ATOM   3998 2HB  ASN A 267     -54.544 -36.427 -33.063  1.00  0.00           H  
ATOM   3999 1HD2 ASN A 267     -53.702 -36.336 -36.590  1.00  0.00           H  
ATOM   4000 2HD2 ASN A 267     -52.983 -36.781 -35.078  1.00  0.00           H  
ATOM   4001  N   ARG A 268     -54.552 -34.246 -30.532  1.00  0.00           N  
ATOM   4002  CA  ARG A 268     -54.413 -34.735 -29.147  1.00  0.00           C  
ATOM   4003  C   ARG A 268     -55.681 -34.621 -28.282  1.00  0.00           C  
ATOM   4004  O   ARG A 268     -55.852 -35.363 -27.313  1.00  0.00           O  
ATOM   4005  CB  ARG A 268     -53.290 -33.979 -28.451  1.00  0.00           C  
ATOM   4006  CG  ARG A 268     -51.892 -34.314 -28.946  1.00  0.00           C  
ATOM   4007  CD  ARG A 268     -50.856 -33.504 -28.254  1.00  0.00           C  
ATOM   4008  NE  ARG A 268     -49.517 -33.821 -28.724  1.00  0.00           N  
ATOM   4009  CZ  ARG A 268     -48.405 -33.146 -28.375  1.00  0.00           C  
ATOM   4010  NH1 ARG A 268     -48.487 -32.122 -27.555  1.00  0.00           N1+
ATOM   4011  NH2 ARG A 268     -47.230 -33.513 -28.858  1.00  0.00           N  
ATOM   4012  H   ARG A 268     -53.919 -33.533 -30.868  1.00  0.00           H  
ATOM   4013  HA  ARG A 268     -54.152 -35.794 -29.179  1.00  0.00           H  
ATOM   4014 1HB  ARG A 268     -53.439 -32.908 -28.582  1.00  0.00           H  
ATOM   4015 2HB  ARG A 268     -53.320 -34.187 -27.382  1.00  0.00           H  
ATOM   4016 1HG  ARG A 268     -51.684 -35.368 -28.762  1.00  0.00           H  
ATOM   4017 2HG  ARG A 268     -51.826 -34.113 -30.017  1.00  0.00           H  
ATOM   4018 1HD  ARG A 268     -51.041 -32.446 -28.436  1.00  0.00           H  
ATOM   4019 2HD  ARG A 268     -50.897 -33.701 -27.183  1.00  0.00           H  
ATOM   4020  HE  ARG A 268     -49.414 -34.603 -29.357  1.00  0.00           H  
ATOM   4021 1HH1 ARG A 268     -49.385 -31.841 -27.186  1.00  0.00           H  
ATOM   4022 2HH1 ARG A 268     -47.653 -31.616 -27.293  1.00  0.00           H  
ATOM   4023 1HH2 ARG A 268     -47.167 -34.301 -29.488  1.00  0.00           H  
ATOM   4024 2HH2 ARG A 268     -46.398 -33.007 -28.597  1.00  0.00           H  
ATOM   4025  N   GLY A 269     -56.579 -33.696 -28.618  1.00  0.00           N  
ATOM   4026  CA  GLY A 269     -57.683 -33.344 -27.718  1.00  0.00           C  
ATOM   4027  C   GLY A 269     -57.219 -32.275 -26.701  1.00  0.00           C  
ATOM   4028  O   GLY A 269     -57.389 -32.437 -25.493  1.00  0.00           O  
ATOM   4029  H   GLY A 269     -56.495 -33.231 -29.511  1.00  0.00           H  
ATOM   4030 1HA  GLY A 269     -58.524 -32.971 -28.302  1.00  0.00           H  
ATOM   4031 2HA  GLY A 269     -58.025 -34.238 -27.198  1.00  0.00           H  
ATOM   4032  N   LEU A 270     -56.632 -31.187 -27.227  1.00  0.00           N  
ATOM   4033  CA  LEU A 270     -56.547 -30.574 -25.885  1.00  0.00           C  
ATOM   4034  C   LEU A 270     -57.343 -29.267 -25.860  1.00  0.00           C  
ATOM   4035  O   LEU A 270     -57.724 -28.742 -26.906  1.00  0.00           O  
ATOM   4036  CB  LEU A 270     -55.087 -30.303 -25.501  1.00  0.00           C  
ATOM   4037  CG  LEU A 270     -54.161 -31.526 -25.499  1.00  0.00           C  
ATOM   4038  CD1 LEU A 270     -52.729 -31.079 -25.242  1.00  0.00           C  
ATOM   4039  CD2 LEU A 270     -54.626 -32.513 -24.439  1.00  0.00           C  
ATOM   4040  H   LEU A 270     -56.275 -30.679 -28.023  1.00  0.00           H  
ATOM   4041  HA  LEU A 270     -56.978 -31.265 -25.161  1.00  0.00           H  
ATOM   4042 1HB  LEU A 270     -54.674 -29.575 -26.199  1.00  0.00           H  
ATOM   4043 2HB  LEU A 270     -55.065 -29.870 -24.502  1.00  0.00           H  
ATOM   4044  HG  LEU A 270     -54.190 -32.005 -26.478  1.00  0.00           H  
ATOM   4045 1HD1 LEU A 270     -52.072 -31.948 -25.240  1.00  0.00           H  
ATOM   4046 2HD1 LEU A 270     -52.417 -30.389 -26.026  1.00  0.00           H  
ATOM   4047 3HD1 LEU A 270     -52.672 -30.580 -24.275  1.00  0.00           H  
ATOM   4048 1HD2 LEU A 270     -53.968 -33.383 -24.438  1.00  0.00           H  
ATOM   4049 2HD2 LEU A 270     -54.597 -32.035 -23.459  1.00  0.00           H  
ATOM   4050 3HD2 LEU A 270     -55.646 -32.829 -24.657  1.00  0.00           H  
ATOM   4051  N   PRO A 271     -57.594 -28.739 -24.664  1.00  0.00           N  
ATOM   4052  CA  PRO A 271     -58.531 -27.625 -24.507  1.00  0.00           C  
ATOM   4053  C   PRO A 271     -58.119 -26.439 -25.375  1.00  0.00           C  
ATOM   4054  O   PRO A 271     -56.931 -26.172 -25.554  1.00  0.00           O  
ATOM   4055  CB  PRO A 271     -58.431 -27.295 -23.014  1.00  0.00           C  
ATOM   4056  CG  PRO A 271     -57.993 -28.573 -22.385  1.00  0.00           C  
ATOM   4057  CD  PRO A 271     -57.045 -29.178 -23.386  1.00  0.00           C  
ATOM   4058  HA  PRO A 271     -59.544 -27.965 -24.768  1.00  0.00           H  
ATOM   4059 1HB  PRO A 271     -57.715 -26.475 -22.857  1.00  0.00           H  
ATOM   4060 2HB  PRO A 271     -59.405 -26.947 -22.640  1.00  0.00           H  
ATOM   4061 1HG  PRO A 271     -57.515 -28.375 -21.415  1.00  0.00           H  
ATOM   4062 2HG  PRO A 271     -58.863 -29.215 -22.185  1.00  0.00           H  
ATOM   4063 1HD  PRO A 271     -56.033 -28.783 -23.218  1.00  0.00           H  
ATOM   4064 2HD  PRO A 271     -57.057 -30.273 -23.287  1.00  0.00           H  
ATOM   4065  N   ILE A 272     -59.114 -25.738 -25.906  1.00  0.00           N  
ATOM   4066  CA  ILE A 272     -58.902 -24.781 -26.988  1.00  0.00           C  
ATOM   4067  C   ILE A 272     -57.879 -23.705 -26.633  1.00  0.00           C  
ATOM   4068  O   ILE A 272     -57.098 -23.274 -27.481  1.00  0.00           O  
ATOM   4069  CB  ILE A 272     -60.229 -24.105 -27.377  1.00  0.00           C  
ATOM   4070  CG1 ILE A 272     -60.062 -23.303 -28.670  1.00  0.00           C  
ATOM   4071  CG2 ILE A 272     -60.719 -23.208 -26.250  1.00  0.00           C  
ATOM   4072  CD1 ILE A 272     -59.726 -24.152 -29.875  1.00  0.00           C  
ATOM   4073  H   ILE A 272     -60.048 -25.875 -25.547  1.00  0.00           H  
ATOM   4074  HA  ILE A 272     -58.522 -25.319 -27.856  1.00  0.00           H  
ATOM   4075  HB  ILE A 272     -60.982 -24.868 -27.574  1.00  0.00           H  
ATOM   4076 1HG1 ILE A 272     -60.981 -22.759 -28.882  1.00  0.00           H  
ATOM   4077 2HG1 ILE A 272     -59.269 -22.566 -28.541  1.00  0.00           H  
ATOM   4078 1HG2 ILE A 272     -61.658 -22.738 -26.542  1.00  0.00           H  
ATOM   4079 2HG2 ILE A 272     -60.876 -23.805 -25.352  1.00  0.00           H  
ATOM   4080 3HG2 ILE A 272     -59.974 -22.438 -26.049  1.00  0.00           H  
ATOM   4081 1HD1 ILE A 272     -59.622 -23.513 -30.752  1.00  0.00           H  
ATOM   4082 2HD1 ILE A 272     -58.788 -24.679 -29.698  1.00  0.00           H  
ATOM   4083 3HD1 ILE A 272     -60.522 -24.874 -30.045  1.00  0.00           H  
ATOM   4084  N   ARG A 273     -57.913 -23.323 -25.446  1.00  0.00           N  
ATOM   4085  CA  ARG A 273     -56.857 -22.411 -25.022  1.00  0.00           C  
ATOM   4086  C   ARG A 273     -55.483 -22.935 -25.419  1.00  0.00           C  
ATOM   4087  O   ARG A 273     -54.659 -22.198 -25.960  1.00  0.00           O  
ATOM   4088  CB  ARG A 273     -56.901 -22.204 -23.515  1.00  0.00           C  
ATOM   4089  CG  ARG A 273     -55.995 -21.099 -22.995  1.00  0.00           C  
ATOM   4090  CD  ARG A 273     -54.665 -21.624 -22.588  1.00  0.00           C  
ATOM   4091  NE  ARG A 273     -53.815 -20.580 -22.040  1.00  0.00           N  
ATOM   4092  CZ  ARG A 273     -52.517 -20.743 -21.717  1.00  0.00           C  
ATOM   4093  NH1 ARG A 273     -51.937 -21.910 -21.891  1.00  0.00           N1+
ATOM   4094  NH2 ARG A 273     -51.826 -19.730 -21.224  1.00  0.00           N  
ATOM   4095  H   ARG A 273     -58.616 -23.606 -24.779  1.00  0.00           H  
ATOM   4096  HA  ARG A 273     -57.015 -21.448 -25.509  1.00  0.00           H  
ATOM   4097 1HB  ARG A 273     -57.918 -21.967 -23.210  1.00  0.00           H  
ATOM   4098 2HB  ARG A 273     -56.616 -23.128 -23.012  1.00  0.00           H  
ATOM   4099 1HG  ARG A 273     -55.844 -20.353 -23.775  1.00  0.00           H  
ATOM   4100 2HG  ARG A 273     -56.457 -20.628 -22.126  1.00  0.00           H  
ATOM   4101 1HD  ARG A 273     -54.796 -22.393 -21.827  1.00  0.00           H  
ATOM   4102 2HD  ARG A 273     -54.164 -22.054 -23.455  1.00  0.00           H  
ATOM   4103  HE  ARG A 273     -54.225 -19.668 -21.893  1.00  0.00           H  
ATOM   4104 1HH1 ARG A 273     -52.465 -22.685 -22.267  1.00  0.00           H  
ATOM   4105 2HH1 ARG A 273     -50.965 -22.032 -21.647  1.00  0.00           H  
ATOM   4106 1HH2 ARG A 273     -52.273 -18.832 -21.091  1.00  0.00           H  
ATOM   4107 2HH2 ARG A 273     -50.855 -19.850 -20.982  1.00  0.00           H  
ATOM   4108  N   GLU A 274     -55.290 -24.237 -25.122  1.00  0.00           N  
ATOM   4109  CA  GLU A 274     -54.015 -24.862 -25.452  1.00  0.00           C  
ATOM   4110  C   GLU A 274     -53.768 -24.848 -26.956  1.00  0.00           C  
ATOM   4111  O   GLU A 274     -52.653 -24.591 -27.409  1.00  0.00           O  
ATOM   4112  CB  GLU A 274     -53.976 -26.300 -24.931  1.00  0.00           C  
ATOM   4113  CG  GLU A 274     -53.917 -26.417 -23.414  1.00  0.00           C  
ATOM   4114  CD  GLU A 274     -52.647 -25.861 -22.833  1.00  0.00           C  
ATOM   4115  OE1 GLU A 274     -51.602 -26.395 -23.117  1.00  0.00           O  
ATOM   4116  OE2 GLU A 274     -52.723 -24.900 -22.105  1.00  0.00           O1-
ATOM   4117  H   GLU A 274     -56.008 -24.790 -24.677  1.00  0.00           H  
ATOM   4118  HA  GLU A 274     -53.218 -24.294 -24.971  1.00  0.00           H  
ATOM   4119 1HB  GLU A 274     -54.862 -26.836 -25.274  1.00  0.00           H  
ATOM   4120 2HB  GLU A 274     -53.105 -26.812 -25.340  1.00  0.00           H  
ATOM   4121 1HG  GLU A 274     -54.764 -25.884 -22.985  1.00  0.00           H  
ATOM   4122 2HG  GLU A 274     -54.007 -27.468 -23.138  1.00  0.00           H  
ATOM   4123  N   LEU A 275     -54.861 -25.139 -27.689  1.00  0.00           N  
ATOM   4124  CA  LEU A 275     -54.761 -25.158 -29.144  1.00  0.00           C  
ATOM   4125  C   LEU A 275     -54.378 -23.786 -29.687  1.00  0.00           C  
ATOM   4126  O   LEU A 275     -53.561 -23.676 -30.601  1.00  0.00           O  
ATOM   4127  CB  LEU A 275     -56.091 -25.607 -29.761  1.00  0.00           C  
ATOM   4128  CG  LEU A 275     -56.466 -27.077 -29.536  1.00  0.00           C  
ATOM   4129  CD1 LEU A 275     -57.881 -27.323 -30.042  1.00  0.00           C  
ATOM   4130  CD2 LEU A 275     -55.466 -27.972 -30.253  1.00  0.00           C  
ATOM   4131  H   LEU A 275     -55.749 -25.343 -27.255  1.00  0.00           H  
ATOM   4132  HA  LEU A 275     -53.985 -25.868 -29.428  1.00  0.00           H  
ATOM   4133 1HB  LEU A 275     -56.891 -24.993 -29.348  1.00  0.00           H  
ATOM   4134 2HB  LEU A 275     -56.051 -25.436 -30.837  1.00  0.00           H  
ATOM   4135  HG  LEU A 275     -56.451 -27.297 -28.468  1.00  0.00           H  
ATOM   4136 1HD1 LEU A 275     -58.148 -28.369 -29.881  1.00  0.00           H  
ATOM   4137 2HD1 LEU A 275     -58.578 -26.685 -29.499  1.00  0.00           H  
ATOM   4138 3HD1 LEU A 275     -57.933 -27.095 -31.105  1.00  0.00           H  
ATOM   4139 1HD2 LEU A 275     -55.732 -29.017 -30.092  1.00  0.00           H  
ATOM   4140 2HD2 LEU A 275     -55.482 -27.753 -31.320  1.00  0.00           H  
ATOM   4141 3HD2 LEU A 275     -54.467 -27.788 -29.860  1.00  0.00           H  
ATOM   4142  N   GLY A 276     -55.012 -22.764 -29.078  1.00  0.00           N  
ATOM   4143  CA  GLY A 276     -54.734 -21.396 -29.504  1.00  0.00           C  
ATOM   4144  C   GLY A 276     -53.271 -21.036 -29.275  1.00  0.00           C  
ATOM   4145  O   GLY A 276     -52.641 -20.397 -30.117  1.00  0.00           O  
ATOM   4146  H   GLY A 276     -55.668 -22.963 -28.336  1.00  0.00           H  
ATOM   4147 1HA  GLY A 276     -54.979 -21.288 -30.560  1.00  0.00           H  
ATOM   4148 2HA  GLY A 276     -55.372 -20.707 -28.953  1.00  0.00           H  
ATOM   4149  N   LYS A 277     -52.779 -21.479 -28.100  1.00  0.00           N  
ATOM   4150  CA  LYS A 277     -51.388 -21.203 -27.760  1.00  0.00           C  
ATOM   4151  C   LYS A 277     -50.436 -21.847 -28.759  1.00  0.00           C  
ATOM   4152  O   LYS A 277     -49.443 -21.241 -29.164  1.00  0.00           O  
ATOM   4153  CB  LYS A 277     -51.074 -21.694 -26.346  1.00  0.00           C  
ATOM   4154  CG  LYS A 277     -49.654 -21.404 -25.879  1.00  0.00           C  
ATOM   4155  CD  LYS A 277     -49.445 -21.846 -24.439  1.00  0.00           C  
ATOM   4156  CE  LYS A 277     -48.057 -21.471 -23.940  1.00  0.00           C  
ATOM   4157  NZ  LYS A 277     -46.986 -22.190 -24.682  1.00  0.00           N1+
ATOM   4158  H   LYS A 277     -53.351 -21.998 -27.449  1.00  0.00           H  
ATOM   4159  HA  LYS A 277     -51.229 -20.125 -27.797  1.00  0.00           H  
ATOM   4160 1HB  LYS A 277     -51.761 -21.227 -25.639  1.00  0.00           H  
ATOM   4161 2HB  LYS A 277     -51.231 -22.772 -26.292  1.00  0.00           H  
ATOM   4162 1HG  LYS A 277     -48.946 -21.931 -26.519  1.00  0.00           H  
ATOM   4163 2HG  LYS A 277     -49.459 -20.334 -25.954  1.00  0.00           H  
ATOM   4164 1HD  LYS A 277     -50.192 -21.373 -23.800  1.00  0.00           H  
ATOM   4165 2HD  LYS A 277     -49.565 -22.927 -24.369  1.00  0.00           H  
ATOM   4166 1HE  LYS A 277     -47.907 -20.399 -24.056  1.00  0.00           H  
ATOM   4167 2HE  LYS A 277     -47.973 -21.715 -22.881  1.00  0.00           H  
ATOM   4168 1HZ  LYS A 277     -46.083 -21.914 -24.321  1.00  0.00           H  
ATOM   4169 2HZ  LYS A 277     -47.105 -23.187 -24.566  1.00  0.00           H  
ATOM   4170 3HZ  LYS A 277     -47.042 -21.957 -25.663  1.00  0.00           H  
ATOM   4171  N   ALA A 278     -50.794 -23.095 -29.125  1.00  0.00           N  
ATOM   4172  CA  ALA A 278     -49.967 -23.824 -30.079  1.00  0.00           C  
ATOM   4173  C   ALA A 278     -49.918 -23.110 -31.423  1.00  0.00           C  
ATOM   4174  O   ALA A 278     -48.863 -23.024 -32.052  1.00  0.00           O  
ATOM   4175  CB  ALA A 278     -50.484 -25.244 -30.252  1.00  0.00           C  
ATOM   4176  H   ALA A 278     -51.623 -23.538 -28.754  1.00  0.00           H  
ATOM   4177  HA  ALA A 278     -48.951 -23.864 -29.684  1.00  0.00           H  
ATOM   4178 1HB  ALA A 278     -49.857 -25.775 -30.967  1.00  0.00           H  
ATOM   4179 2HB  ALA A 278     -50.459 -25.761 -29.293  1.00  0.00           H  
ATOM   4180 3HB  ALA A 278     -51.509 -25.215 -30.621  1.00  0.00           H  
ATOM   4181  N   ALA A 279     -51.106 -22.612 -31.819  1.00  0.00           N  
ATOM   4182  CA  ALA A 279     -51.196 -21.903 -33.090  1.00  0.00           C  
ATOM   4183  C   ALA A 279     -50.323 -20.654 -33.086  1.00  0.00           C  
ATOM   4184  O   ALA A 279     -49.651 -20.351 -34.073  1.00  0.00           O  
ATOM   4185  CB  ALA A 279     -52.642 -21.537 -33.391  1.00  0.00           C  
ATOM   4186  H   ALA A 279     -51.915 -22.739 -31.227  1.00  0.00           H  
ATOM   4187  HA  ALA A 279     -50.829 -22.565 -33.874  1.00  0.00           H  
ATOM   4188 1HB  ALA A 279     -52.692 -21.008 -34.343  1.00  0.00           H  
ATOM   4189 2HB  ALA A 279     -53.243 -22.444 -33.448  1.00  0.00           H  
ATOM   4190 3HB  ALA A 279     -53.027 -20.896 -32.600  1.00  0.00           H  
ATOM   4191  N   ALA A 280     -50.372 -19.958 -31.933  1.00  0.00           N  
ATOM   4192  CA  ALA A 280     -49.580 -18.742 -31.799  1.00  0.00           C  
ATOM   4193  C   ALA A 280     -48.090 -19.038 -31.918  1.00  0.00           C  
ATOM   4194  O   ALA A 280     -47.348 -18.293 -32.559  1.00  0.00           O  
ATOM   4195  CB  ALA A 280     -49.880 -18.059 -30.471  1.00  0.00           C  
ATOM   4196  H   ALA A 280     -50.946 -20.259 -31.158  1.00  0.00           H  
ATOM   4197  HA  ALA A 280     -49.854 -18.069 -32.611  1.00  0.00           H  
ATOM   4198 1HB  ALA A 280     -49.282 -17.152 -30.387  1.00  0.00           H  
ATOM   4199 2HB  ALA A 280     -50.937 -17.802 -30.425  1.00  0.00           H  
ATOM   4200 3HB  ALA A 280     -49.635 -18.733 -29.653  1.00  0.00           H  
ATOM   4201  N   ASP A 281     -47.705 -20.156 -31.271  1.00  0.00           N  
ATOM   4202  CA  ASP A 281     -46.303 -20.555 -31.308  1.00  0.00           C  
ATOM   4203  C   ASP A 281     -45.852 -20.848 -32.733  1.00  0.00           C  
ATOM   4204  O   ASP A 281     -44.752 -20.470 -33.137  1.00  0.00           O  
ATOM   4205  CB  ASP A 281     -46.072 -21.787 -30.430  1.00  0.00           C  
ATOM   4206  CG  ASP A 281     -46.160 -21.478 -28.941  1.00  0.00           C  
ATOM   4207  OD1 ASP A 281     -46.101 -20.324 -28.590  1.00  0.00           O  
ATOM   4208  OD2 ASP A 281     -46.284 -22.400 -28.171  1.00  0.00           O1-
ATOM   4209  H   ASP A 281     -48.364 -20.725 -30.759  1.00  0.00           H  
ATOM   4210  HA  ASP A 281     -45.699 -19.733 -30.922  1.00  0.00           H  
ATOM   4211 1HB  ASP A 281     -46.811 -22.551 -30.672  1.00  0.00           H  
ATOM   4212 2HB  ASP A 281     -45.088 -22.206 -30.642  1.00  0.00           H  
ATOM   4213  N   ALA A 282     -46.756 -21.535 -33.461  1.00  0.00           N  
ATOM   4214  CA  ALA A 282     -46.447 -21.881 -34.842  1.00  0.00           C  
ATOM   4215  C   ALA A 282     -46.251 -20.631 -35.691  1.00  0.00           C  
ATOM   4216  O   ALA A 282     -45.346 -20.570 -36.524  1.00  0.00           O  
ATOM   4217  CB  ALA A 282     -47.548 -22.753 -35.428  1.00  0.00           C  
ATOM   4218  H   ALA A 282     -47.644 -21.817 -33.070  1.00  0.00           H  
ATOM   4219  HA  ALA A 282     -45.511 -22.440 -34.850  1.00  0.00           H  
ATOM   4220 1HB  ALA A 282     -47.303 -23.003 -36.460  1.00  0.00           H  
ATOM   4221 2HB  ALA A 282     -47.636 -23.669 -34.844  1.00  0.00           H  
ATOM   4222 3HB  ALA A 282     -48.493 -22.212 -35.401  1.00  0.00           H  
ATOM   4223  N   LEU A 283     -47.142 -19.652 -35.433  1.00  0.00           N  
ATOM   4224  CA  LEU A 283     -47.064 -18.401 -36.179  1.00  0.00           C  
ATOM   4225  C   LEU A 283     -45.743 -17.689 -35.922  1.00  0.00           C  
ATOM   4226  O   LEU A 283     -45.130 -17.147 -36.841  1.00  0.00           O  
ATOM   4227  CB  LEU A 283     -48.231 -17.482 -35.796  1.00  0.00           C  
ATOM   4228  CG  LEU A 283     -49.620 -17.942 -36.257  1.00  0.00           C  
ATOM   4229  CD1 LEU A 283     -50.683 -17.036 -35.651  1.00  0.00           C  
ATOM   4230  CD2 LEU A 283     -49.683 -17.918 -37.777  1.00  0.00           C  
ATOM   4231  H   LEU A 283     -47.863 -19.765 -34.735  1.00  0.00           H  
ATOM   4232  HA  LEU A 283     -47.132 -18.628 -37.242  1.00  0.00           H  
ATOM   4233 1HB  LEU A 283     -48.258 -17.388 -34.711  1.00  0.00           H  
ATOM   4234 2HB  LEU A 283     -48.050 -16.495 -36.221  1.00  0.00           H  
ATOM   4235  HG  LEU A 283     -49.804 -18.956 -35.902  1.00  0.00           H  
ATOM   4236 1HD1 LEU A 283     -51.669 -17.363 -35.980  1.00  0.00           H  
ATOM   4237 2HD1 LEU A 283     -50.628 -17.088 -34.564  1.00  0.00           H  
ATOM   4238 3HD1 LEU A 283     -50.515 -16.011 -35.976  1.00  0.00           H  
ATOM   4239 1HD2 LEU A 283     -50.670 -18.246 -38.106  1.00  0.00           H  
ATOM   4240 2HD2 LEU A 283     -49.500 -16.904 -38.133  1.00  0.00           H  
ATOM   4241 3HD2 LEU A 283     -48.924 -18.588 -38.184  1.00  0.00           H  
ATOM   4242  N   LEU A 284     -45.348 -17.722 -34.633  1.00  0.00           N  
ATOM   4243  CA  LEU A 284     -44.096 -17.078 -34.253  1.00  0.00           C  
ATOM   4244  C   LEU A 284     -42.909 -17.723 -34.957  1.00  0.00           C  
ATOM   4245  O   LEU A 284     -41.998 -17.035 -35.417  1.00  0.00           O  
ATOM   4246  CB  LEU A 284     -43.900 -17.153 -32.734  1.00  0.00           C  
ATOM   4247  CG  LEU A 284     -42.628 -16.487 -32.193  1.00  0.00           C  
ATOM   4248  CD1 LEU A 284     -42.639 -15.007 -32.547  1.00  0.00           C  
ATOM   4249  CD2 LEU A 284     -42.549 -16.690 -30.687  1.00  0.00           C  
ATOM   4250  H   LEU A 284     -45.899 -18.184 -33.924  1.00  0.00           H  
ATOM   4251  HA  LEU A 284     -44.142 -16.030 -34.549  1.00  0.00           H  
ATOM   4252 1HB  LEU A 284     -44.752 -16.680 -32.250  1.00  0.00           H  
ATOM   4253 2HB  LEU A 284     -43.877 -18.202 -32.438  1.00  0.00           H  
ATOM   4254  HG  LEU A 284     -41.753 -16.937 -32.666  1.00  0.00           H  
ATOM   4255 1HD1 LEU A 284     -41.735 -14.533 -32.163  1.00  0.00           H  
ATOM   4256 2HD1 LEU A 284     -42.676 -14.891 -33.630  1.00  0.00           H  
ATOM   4257 3HD1 LEU A 284     -43.513 -14.533 -32.101  1.00  0.00           H  
ATOM   4258 1HD2 LEU A 284     -41.644 -16.218 -30.303  1.00  0.00           H  
ATOM   4259 2HD2 LEU A 284     -43.422 -16.240 -30.214  1.00  0.00           H  
ATOM   4260 3HD2 LEU A 284     -42.524 -17.756 -30.464  1.00  0.00           H  
ATOM   4261  N   GLU A 285     -42.975 -19.069 -35.010  1.00  0.00           N  
ATOM   4262  CA  GLU A 285     -41.900 -19.811 -35.659  1.00  0.00           C  
ATOM   4263  C   GLU A 285     -41.792 -19.446 -37.134  1.00  0.00           C  
ATOM   4264  O   GLU A 285     -40.692 -19.286 -37.665  1.00  0.00           O  
ATOM   4265  CB  GLU A 285     -42.126 -21.317 -35.512  1.00  0.00           C  
ATOM   4266  CG  GLU A 285     -41.943 -21.845 -34.096  1.00  0.00           C  
ATOM   4267  CD  GLU A 285     -42.251 -23.312 -33.975  1.00  0.00           C  
ATOM   4268  OE1 GLU A 285     -42.705 -23.886 -34.935  1.00  0.00           O  
ATOM   4269  OE2 GLU A 285     -42.031 -23.859 -32.920  1.00  0.00           O1-
ATOM   4270  H   GLU A 285     -43.751 -19.577 -34.611  1.00  0.00           H  
ATOM   4271  HA  GLU A 285     -40.958 -19.550 -35.175  1.00  0.00           H  
ATOM   4272 1HB  GLU A 285     -43.137 -21.566 -35.834  1.00  0.00           H  
ATOM   4273 2HB  GLU A 285     -41.434 -21.854 -36.162  1.00  0.00           H  
ATOM   4274 1HG  GLU A 285     -40.913 -21.674 -33.786  1.00  0.00           H  
ATOM   4275 2HG  GLU A 285     -42.593 -21.285 -33.425  1.00  0.00           H  
ATOM   4276  N   LEU A 286     -42.984 -19.325 -37.753  1.00  0.00           N  
ATOM   4277  CA  LEU A 286     -43.020 -18.979 -39.169  1.00  0.00           C  
ATOM   4278  C   LEU A 286     -42.402 -17.608 -39.416  1.00  0.00           C  
ATOM   4279  O   LEU A 286     -41.665 -17.414 -40.383  1.00  0.00           O  
ATOM   4280  CB  LEU A 286     -44.466 -18.995 -39.683  1.00  0.00           C  
ATOM   4281  CG  LEU A 286     -45.126 -20.378 -39.765  1.00  0.00           C  
ATOM   4282  CD1 LEU A 286     -46.601 -20.216 -40.109  1.00  0.00           C  
ATOM   4283  CD2 LEU A 286     -44.410 -21.222 -40.808  1.00  0.00           C  
ATOM   4284  H   LEU A 286     -43.854 -19.468 -37.260  1.00  0.00           H  
ATOM   4285  HA  LEU A 286     -42.444 -19.720 -39.721  1.00  0.00           H  
ATOM   4286 1HB  LEU A 286     -45.074 -18.376 -39.026  1.00  0.00           H  
ATOM   4287 2HB  LEU A 286     -44.485 -18.558 -40.681  1.00  0.00           H  
ATOM   4288  HG  LEU A 286     -45.064 -20.869 -38.794  1.00  0.00           H  
ATOM   4289 1HD1 LEU A 286     -47.071 -21.198 -40.168  1.00  0.00           H  
ATOM   4290 2HD1 LEU A 286     -47.093 -19.625 -39.337  1.00  0.00           H  
ATOM   4291 3HD1 LEU A 286     -46.696 -19.711 -41.070  1.00  0.00           H  
ATOM   4292 1HD2 LEU A 286     -44.879 -22.204 -40.867  1.00  0.00           H  
ATOM   4293 2HD2 LEU A 286     -44.474 -20.731 -41.780  1.00  0.00           H  
ATOM   4294 3HD2 LEU A 286     -43.363 -21.335 -40.528  1.00  0.00           H  
ATOM   4295  N   ALA A 287     -42.744 -16.682 -38.497  1.00  0.00           N  
ATOM   4296  CA  ALA A 287     -42.218 -15.329 -38.617  1.00  0.00           C  
ATOM   4297  C   ALA A 287     -40.698 -15.318 -38.519  1.00  0.00           C  
ATOM   4298  O   ALA A 287     -40.024 -14.606 -39.264  1.00  0.00           O  
ATOM   4299  CB  ALA A 287     -42.823 -14.429 -37.549  1.00  0.00           C  
ATOM   4300  H   ALA A 287     -43.356 -16.904 -37.726  1.00  0.00           H  
ATOM   4301  HA  ALA A 287     -42.492 -14.946 -39.600  1.00  0.00           H  
ATOM   4302 1HB  ALA A 287     -42.422 -13.422 -37.653  1.00  0.00           H  
ATOM   4303 2HB  ALA A 287     -43.906 -14.402 -37.668  1.00  0.00           H  
ATOM   4304 3HB  ALA A 287     -42.577 -14.819 -36.563  1.00  0.00           H  
ATOM   4305  N   ARG A 288     -40.209 -16.139 -37.568  1.00  0.00           N  
ATOM   4306  CA  ARG A 288     -38.766 -16.222 -37.371  1.00  0.00           C  
ATOM   4307  C   ARG A 288     -38.069 -16.745 -38.622  1.00  0.00           C  
ATOM   4308  O   ARG A 288     -37.057 -16.194 -39.056  1.00  0.00           O  
ATOM   4309  CB  ARG A 288     -38.437 -17.129 -36.194  1.00  0.00           C  
ATOM   4310  CG  ARG A 288     -38.797 -16.563 -34.831  1.00  0.00           C  
ATOM   4311  CD  ARG A 288     -38.502 -17.527 -33.740  1.00  0.00           C  
ATOM   4312  NE  ARG A 288     -38.845 -16.989 -32.433  1.00  0.00           N  
ATOM   4313  CZ  ARG A 288     -38.817 -17.694 -31.284  1.00  0.00           C  
ATOM   4314  NH1 ARG A 288     -38.461 -18.959 -31.298  1.00  0.00           N1+
ATOM   4315  NH2 ARG A 288     -39.147 -17.112 -30.145  1.00  0.00           N  
ATOM   4316  H   ARG A 288     -40.817 -16.699 -36.988  1.00  0.00           H  
ATOM   4317  HA  ARG A 288     -38.388 -15.222 -37.156  1.00  0.00           H  
ATOM   4318 1HB  ARG A 288     -38.963 -18.076 -36.308  1.00  0.00           H  
ATOM   4319 2HB  ARG A 288     -37.369 -17.347 -36.190  1.00  0.00           H  
ATOM   4320 1HG  ARG A 288     -38.221 -15.655 -34.650  1.00  0.00           H  
ATOM   4321 2HG  ARG A 288     -39.862 -16.329 -34.803  1.00  0.00           H  
ATOM   4322 1HD  ARG A 288     -39.079 -18.439 -33.895  1.00  0.00           H  
ATOM   4323 2HD  ARG A 288     -37.439 -17.765 -33.743  1.00  0.00           H  
ATOM   4324  HE  ARG A 288     -39.124 -16.019 -32.382  1.00  0.00           H  
ATOM   4325 1HH1 ARG A 288     -38.208 -19.404 -32.169  1.00  0.00           H  
ATOM   4326 2HH1 ARG A 288     -38.439 -19.487 -30.437  1.00  0.00           H  
ATOM   4327 1HH2 ARG A 288     -39.421 -16.140 -30.134  1.00  0.00           H  
ATOM   4328 2HH2 ARG A 288     -39.126 -17.639 -29.285  1.00  0.00           H  
ATOM   4329  N   GLU A 289     -38.641 -17.824 -39.186  1.00  0.00           N  
ATOM   4330  CA  GLU A 289     -38.096 -18.542 -40.348  1.00  0.00           C  
ATOM   4331  C   GLU A 289     -38.209 -17.725 -41.626  1.00  0.00           C  
ATOM   4332  O   GLU A 289     -37.394 -17.865 -42.538  1.00  0.00           O  
ATOM   4333  CB  GLU A 289     -38.814 -19.880 -40.534  1.00  0.00           C  
ATOM   4334  CG  GLU A 289     -38.545 -20.897 -39.435  1.00  0.00           C  
ATOM   4335  CD  GLU A 289     -37.097 -21.291 -39.344  1.00  0.00           C  
ATOM   4336  OE1 GLU A 289     -36.347 -20.928 -40.218  1.00  0.00           O  
ATOM   4337  OE2 GLU A 289     -36.740 -21.956 -38.399  1.00  0.00           O1-
ATOM   4338  H   GLU A 289     -39.503 -18.145 -38.768  1.00  0.00           H  
ATOM   4339  HA  GLU A 289     -37.038 -18.736 -40.169  1.00  0.00           H  
ATOM   4340 1HB  GLU A 289     -39.891 -19.712 -40.577  1.00  0.00           H  
ATOM   4341 2HB  GLU A 289     -38.515 -20.325 -41.483  1.00  0.00           H  
ATOM   4342 1HG  GLU A 289     -38.855 -20.475 -38.479  1.00  0.00           H  
ATOM   4343 2HG  GLU A 289     -39.147 -21.786 -39.619  1.00  0.00           H  
ATOM   4344  N   MET A 290     -39.222 -16.872 -41.688  1.00  0.00           N  
ATOM   4345  CA  MET A 290     -39.446 -16.036 -42.860  1.00  0.00           C  
ATOM   4346  C   MET A 290     -38.257 -15.112 -43.084  1.00  0.00           C  
ATOM   4347  O   MET A 290     -38.041 -14.619 -44.191  1.00  0.00           O  
ATOM   4348  CB  MET A 290     -40.734 -15.228 -42.703  1.00  0.00           C  
ATOM   4349  CG  MET A 290     -41.155 -14.467 -43.952  1.00  0.00           C  
ATOM   4350  SD  MET A 290     -42.711 -13.582 -43.735  1.00  0.00           S  
ATOM   4351  CE  MET A 290     -43.864 -14.946 -43.617  1.00  0.00           C  
ATOM   4352  H   MET A 290     -39.854 -16.799 -40.903  1.00  0.00           H  
ATOM   4353  HA  MET A 290     -39.541 -16.682 -43.733  1.00  0.00           H  
ATOM   4354 1HB  MET A 290     -41.549 -15.895 -42.428  1.00  0.00           H  
ATOM   4355 2HB  MET A 290     -40.614 -14.506 -41.896  1.00  0.00           H  
ATOM   4356 1HG  MET A 290     -40.383 -13.746 -44.217  1.00  0.00           H  
ATOM   4357 2HG  MET A 290     -41.270 -15.165 -44.782  1.00  0.00           H  
ATOM   4358 1HE  MET A 290     -44.874 -14.559 -43.480  1.00  0.00           H  
ATOM   4359 2HE  MET A 290     -43.822 -15.537 -44.533  1.00  0.00           H  
ATOM   4360 3HE  MET A 290     -43.598 -15.575 -42.768  1.00  0.00           H  
ATOM   4361  N   GLY A 291     -37.493 -14.886 -42.022  1.00  0.00           N  
ATOM   4362  CA  GLY A 291     -36.336 -14.001 -42.077  1.00  0.00           C  
ATOM   4363  C   GLY A 291     -36.759 -12.538 -42.135  1.00  0.00           C  
ATOM   4364  O   GLY A 291     -36.280 -11.776 -42.975  1.00  0.00           O  
ATOM   4365  H   GLY A 291     -37.722 -15.341 -41.150  1.00  0.00           H  
ATOM   4366 1HA  GLY A 291     -35.709 -14.167 -41.201  1.00  0.00           H  
ATOM   4367 2HA  GLY A 291     -35.735 -14.243 -42.953  1.00  0.00           H  
ATOM   4368  N   VAL A 292     -37.657 -12.160 -41.234  1.00  0.00           N  
ATOM   4369  CA  VAL A 292     -38.132 -10.786 -41.120  1.00  0.00           C  
ATOM   4370  C   VAL A 292     -37.104  -9.885 -40.448  1.00  0.00           C  
ATOM   4371  O   VAL A 292     -36.315 -10.338 -39.618  1.00  0.00           O  
ATOM   4372  CB  VAL A 292     -39.445 -10.744 -40.315  1.00  0.00           C  
ATOM   4373  CG1 VAL A 292     -40.520 -11.568 -41.008  1.00  0.00           C  
ATOM   4374  CG2 VAL A 292     -39.202 -11.252 -38.902  1.00  0.00           C  
ATOM   4375  H   VAL A 292     -38.023 -12.861 -40.605  1.00  0.00           H  
ATOM   4376  HA  VAL A 292     -38.323 -10.401 -42.122  1.00  0.00           H  
ATOM   4377  HB  VAL A 292     -39.803  -9.715 -40.276  1.00  0.00           H  
ATOM   4378 1HG1 VAL A 292     -41.441 -11.526 -40.426  1.00  0.00           H  
ATOM   4379 2HG1 VAL A 292     -40.702 -11.164 -42.004  1.00  0.00           H  
ATOM   4380 3HG1 VAL A 292     -40.190 -12.602 -41.090  1.00  0.00           H  
ATOM   4381 1HG2 VAL A 292     -40.135 -11.219 -38.339  1.00  0.00           H  
ATOM   4382 2HG2 VAL A 292     -38.838 -12.279 -38.942  1.00  0.00           H  
ATOM   4383 3HG2 VAL A 292     -38.460 -10.623 -38.411  1.00  0.00           H  
ATOM   4384  N   LYS A 293     -37.118  -8.605 -40.811  1.00  0.00           N  
ATOM   4385  CA  LYS A 293     -36.214  -7.630 -40.208  1.00  0.00           C  
ATOM   4386  C   LYS A 293     -36.451  -7.531 -38.707  1.00  0.00           C  
ATOM   4387  O   LYS A 293     -37.541  -7.832 -38.220  1.00  0.00           O  
ATOM   4388  CB  LYS A 293     -36.386  -6.258 -40.862  1.00  0.00           C  
ATOM   4389  CG  LYS A 293     -35.943  -6.195 -42.318  1.00  0.00           C  
ATOM   4390  CD  LYS A 293     -36.120  -4.795 -42.888  1.00  0.00           C  
ATOM   4391  CE  LYS A 293     -35.683  -4.731 -44.345  1.00  0.00           C  
ATOM   4392  NZ  LYS A 293     -35.868  -3.373 -44.923  1.00  0.00           N1+
ATOM   4393  H   LYS A 293     -37.768  -8.299 -41.521  1.00  0.00           H  
ATOM   4394  HA  LYS A 293     -35.188  -7.965 -40.366  1.00  0.00           H  
ATOM   4395 1HB  LYS A 293     -37.435  -5.963 -40.818  1.00  0.00           H  
ATOM   4396 2HB  LYS A 293     -35.813  -5.515 -40.305  1.00  0.00           H  
ATOM   4397 1HG  LYS A 293     -34.892  -6.478 -42.391  1.00  0.00           H  
ATOM   4398 2HG  LYS A 293     -36.533  -6.895 -42.908  1.00  0.00           H  
ATOM   4399 1HD  LYS A 293     -37.168  -4.503 -42.819  1.00  0.00           H  
ATOM   4400 2HD  LYS A 293     -35.524  -4.089 -42.310  1.00  0.00           H  
ATOM   4401 1HE  LYS A 293     -34.633  -5.006 -44.422  1.00  0.00           H  
ATOM   4402 2HE  LYS A 293     -36.265  -5.444 -44.931  1.00  0.00           H  
ATOM   4403 1HZ  LYS A 293     -35.568  -3.372 -45.887  1.00  0.00           H  
ATOM   4404 2HZ  LYS A 293     -36.844  -3.115 -44.873  1.00  0.00           H  
ATOM   4405 3HZ  LYS A 293     -35.317  -2.707 -44.399  1.00  0.00           H  
ATOM   4406  N   PRO A 294     -35.426  -7.108 -37.976  1.00  0.00           N  
ATOM   4407  CA  PRO A 294     -35.419  -7.255 -36.526  1.00  0.00           C  
ATOM   4408  C   PRO A 294     -36.552  -6.501 -35.874  1.00  0.00           C  
ATOM   4409  O   PRO A 294     -37.155  -6.977 -34.912  1.00  0.00           O  
ATOM   4410  CB  PRO A 294     -34.060  -6.671 -36.128  1.00  0.00           C  
ATOM   4411  CG  PRO A 294     -33.209  -6.870 -37.336  1.00  0.00           C  
ATOM   4412  CD  PRO A 294     -34.139  -6.624 -38.494  1.00  0.00           C  
ATOM   4413  HA  PRO A 294     -35.480  -8.324 -36.271  1.00  0.00           H  
ATOM   4414 1HB  PRO A 294     -34.171  -5.612 -35.854  1.00  0.00           H  
ATOM   4415 2HB  PRO A 294     -33.671  -7.194 -35.241  1.00  0.00           H  
ATOM   4416 1HG  PRO A 294     -32.358  -6.173 -37.320  1.00  0.00           H  
ATOM   4417 2HG  PRO A 294     -32.786  -7.885 -37.340  1.00  0.00           H  
ATOM   4418 1HD  PRO A 294     -34.166  -5.549 -38.721  1.00  0.00           H  
ATOM   4419 2HD  PRO A 294     -33.796  -7.197 -39.368  1.00  0.00           H  
ATOM   4420  N   THR A 295     -36.858  -5.316 -36.386  1.00  0.00           N  
ATOM   4421  CA  THR A 295     -38.004  -4.600 -35.839  1.00  0.00           C  
ATOM   4422  C   THR A 295     -39.300  -5.359 -36.091  1.00  0.00           C  
ATOM   4423  O   THR A 295     -40.164  -5.438 -35.218  1.00  0.00           O  
ATOM   4424  CB  THR A 295     -38.110  -3.184 -36.437  1.00  0.00           C  
ATOM   4425  CG2 THR A 295     -38.430  -3.255 -37.923  1.00  0.00           C  
ATOM   4426  OG1 THR A 295     -39.144  -2.455 -35.763  1.00  0.00           O  
ATOM   4427  H   THR A 295     -36.326  -4.896 -37.135  1.00  0.00           H  
ATOM   4428  HA  THR A 295     -37.873  -4.508 -34.761  1.00  0.00           H  
ATOM   4429  HB  THR A 295     -37.165  -2.660 -36.299  1.00  0.00           H  
ATOM   4430  HG1 THR A 295     -38.806  -2.121 -34.927  1.00  0.00           H  
ATOM   4431 1HG2 THR A 295     -38.501  -2.246 -38.328  1.00  0.00           H  
ATOM   4432 2HG2 THR A 295     -37.641  -3.800 -38.440  1.00  0.00           H  
ATOM   4433 3HG2 THR A 295     -39.379  -3.771 -38.065  1.00  0.00           H  
ATOM   4434  N   ALA A 296     -39.381  -5.904 -37.323  1.00  0.00           N  
ATOM   4435  CA  ALA A 296     -40.571  -6.662 -37.691  1.00  0.00           C  
ATOM   4436  C   ALA A 296     -40.745  -7.883 -36.798  1.00  0.00           C  
ATOM   4437  O   ALA A 296     -41.856  -8.202 -36.376  1.00  0.00           O  
ATOM   4438  CB  ALA A 296     -40.502  -7.081 -39.152  1.00  0.00           C  
ATOM   4439  H   ALA A 296     -38.636  -5.800 -37.998  1.00  0.00           H  
ATOM   4440  HA  ALA A 296     -41.439  -6.018 -37.549  1.00  0.00           H  
ATOM   4441 1HB  ALA A 296     -41.398  -7.646 -39.412  1.00  0.00           H  
ATOM   4442 2HB  ALA A 296     -40.438  -6.194 -39.783  1.00  0.00           H  
ATOM   4443 3HB  ALA A 296     -39.623  -7.703 -39.311  1.00  0.00           H  
ATOM   4444  N   LEU A 297     -39.594  -8.538 -36.542  1.00  0.00           N  
ATOM   4445  CA  LEU A 297     -39.624  -9.726 -35.698  1.00  0.00           C  
ATOM   4446  C   LEU A 297     -40.109  -9.393 -34.294  1.00  0.00           C  
ATOM   4447  O   LEU A 297     -40.889 -10.139 -33.703  1.00  0.00           O  
ATOM   4448  CB  LEU A 297     -38.229 -10.361 -35.626  1.00  0.00           C  
ATOM   4449  CG  LEU A 297     -38.123 -11.640 -34.786  1.00  0.00           C  
ATOM   4450  CD1 LEU A 297     -39.045 -12.706 -35.364  1.00  0.00           C  
ATOM   4451  CD2 LEU A 297     -36.679 -12.118 -34.768  1.00  0.00           C  
ATOM   4452  H   LEU A 297     -38.711  -8.225 -36.921  1.00  0.00           H  
ATOM   4453  HA  LEU A 297     -40.314 -10.445 -36.137  1.00  0.00           H  
ATOM   4454 1HB  LEU A 297     -37.905 -10.600 -36.637  1.00  0.00           H  
ATOM   4455 2HB  LEU A 297     -37.537  -9.631 -35.207  1.00  0.00           H  
ATOM   4456  HG  LEU A 297     -38.450 -11.434 -33.766  1.00  0.00           H  
ATOM   4457 1HD1 LEU A 297     -38.970 -13.614 -34.767  1.00  0.00           H  
ATOM   4458 2HD1 LEU A 297     -40.073 -12.345 -35.347  1.00  0.00           H  
ATOM   4459 3HD1 LEU A 297     -38.752 -12.921 -36.391  1.00  0.00           H  
ATOM   4460 1HD2 LEU A 297     -36.603 -13.026 -34.171  1.00  0.00           H  
ATOM   4461 2HD2 LEU A 297     -36.352 -12.325 -35.787  1.00  0.00           H  
ATOM   4462 3HD2 LEU A 297     -36.045 -11.344 -34.333  1.00  0.00           H  
ATOM   4463  N   ALA A 298     -39.606  -8.242 -33.803  1.00  0.00           N  
ATOM   4464  CA  ALA A 298     -39.995  -7.806 -32.466  1.00  0.00           C  
ATOM   4465  C   ALA A 298     -41.494  -7.551 -32.383  1.00  0.00           C  
ATOM   4466  O   ALA A 298     -42.142  -7.910 -31.399  1.00  0.00           O  
ATOM   4467  CB  ALA A 298     -39.222  -6.555 -32.072  1.00  0.00           C  
ATOM   4468  H   ALA A 298     -38.967  -7.674 -34.339  1.00  0.00           H  
ATOM   4469  HA  ALA A 298     -39.753  -8.605 -31.765  1.00  0.00           H  
ATOM   4470 1HB  ALA A 298     -39.524  -6.243 -31.072  1.00  0.00           H  
ATOM   4471 2HB  ALA A 298     -38.154  -6.770 -32.078  1.00  0.00           H  
ATOM   4472 3HB  ALA A 298     -39.437  -5.758 -32.780  1.00  0.00           H  
ATOM   4473  N   ILE A 299     -41.999  -6.917 -33.462  1.00  0.00           N  
ATOM   4474  CA  ILE A 299     -43.424  -6.614 -33.508  1.00  0.00           C  
ATOM   4475  C   ILE A 299     -44.260  -7.887 -33.479  1.00  0.00           C  
ATOM   4476  O   ILE A 299     -45.286  -7.953 -32.801  1.00  0.00           O  
ATOM   4477  CB  ILE A 299     -43.772  -5.799 -34.767  1.00  0.00           C  
ATOM   4478  CG1 ILE A 299     -43.156  -4.401 -34.685  1.00  0.00           C  
ATOM   4479  CG2 ILE A 299     -45.280  -5.711 -34.944  1.00  0.00           C  
ATOM   4480  CD1 ILE A 299     -43.214  -3.631 -35.985  1.00  0.00           C  
ATOM   4481  H   ILE A 299     -41.414  -6.646 -34.239  1.00  0.00           H  
ATOM   4482  HA  ILE A 299     -43.680  -6.020 -32.631  1.00  0.00           H  
ATOM   4483  HB  ILE A 299     -43.341  -6.283 -35.643  1.00  0.00           H  
ATOM   4484 1HG1 ILE A 299     -43.672  -3.820 -33.922  1.00  0.00           H  
ATOM   4485 2HG1 ILE A 299     -42.111  -4.481 -34.384  1.00  0.00           H  
ATOM   4486 1HG2 ILE A 299     -45.508  -5.131 -35.838  1.00  0.00           H  
ATOM   4487 2HG2 ILE A 299     -45.694  -6.713 -35.046  1.00  0.00           H  
ATOM   4488 3HG2 ILE A 299     -45.720  -5.223 -34.073  1.00  0.00           H  
ATOM   4489 1HD1 ILE A 299     -42.757  -2.650 -35.848  1.00  0.00           H  
ATOM   4490 2HD1 ILE A 299     -42.671  -4.178 -36.757  1.00  0.00           H  
ATOM   4491 3HD1 ILE A 299     -44.252  -3.508 -36.289  1.00  0.00           H  
ATOM   4492  N   VAL A 300     -43.766  -8.880 -34.246  1.00  0.00           N  
ATOM   4493  CA  VAL A 300     -44.471 -10.155 -34.305  1.00  0.00           C  
ATOM   4494  C   VAL A 300     -44.524 -10.818 -32.935  1.00  0.00           C  
ATOM   4495  O   VAL A 300     -45.551 -11.371 -32.542  1.00  0.00           O  
ATOM   4496  CB  VAL A 300     -43.780 -11.103 -35.303  1.00  0.00           C  
ATOM   4497  CG1 VAL A 300     -44.385 -12.496 -35.222  1.00  0.00           C  
ATOM   4498  CG2 VAL A 300     -43.899 -10.545 -36.713  1.00  0.00           C  
ATOM   4499  H   VAL A 300     -42.918  -8.762 -34.781  1.00  0.00           H  
ATOM   4500  HA  VAL A 300     -45.491  -9.972 -34.644  1.00  0.00           H  
ATOM   4501  HB  VAL A 300     -42.727 -11.194 -35.035  1.00  0.00           H  
ATOM   4502 1HG1 VAL A 300     -43.885 -13.153 -35.934  1.00  0.00           H  
ATOM   4503 2HG1 VAL A 300     -44.257 -12.890 -34.214  1.00  0.00           H  
ATOM   4504 3HG1 VAL A 300     -45.448 -12.445 -35.460  1.00  0.00           H  
ATOM   4505 1HG2 VAL A 300     -43.407 -11.220 -37.413  1.00  0.00           H  
ATOM   4506 2HG2 VAL A 300     -44.951 -10.449 -36.980  1.00  0.00           H  
ATOM   4507 3HG2 VAL A 300     -43.421  -9.566 -36.759  1.00  0.00           H  
ATOM   4508  N   GLU A 301     -43.370 -10.728 -32.242  1.00  0.00           N  
ATOM   4509  CA  GLU A 301     -43.288 -11.323 -30.914  1.00  0.00           C  
ATOM   4510  C   GLU A 301     -44.276 -10.671 -29.955  1.00  0.00           C  
ATOM   4511  O   GLU A 301     -44.922 -11.351 -29.159  1.00  0.00           O  
ATOM   4512  CB  GLU A 301     -41.867 -11.199 -30.361  1.00  0.00           C  
ATOM   4513  CG  GLU A 301     -40.839 -12.073 -31.065  1.00  0.00           C  
ATOM   4514  CD  GLU A 301     -39.443 -11.865 -30.548  1.00  0.00           C  
ATOM   4515  OE1 GLU A 301     -39.252 -10.985 -29.743  1.00  0.00           O  
ATOM   4516  OE2 GLU A 301     -38.565 -12.588 -30.959  1.00  0.00           O1-
ATOM   4517  H   GLU A 301     -42.560 -10.259 -32.622  1.00  0.00           H  
ATOM   4518  HA  GLU A 301     -43.542 -12.381 -30.993  1.00  0.00           H  
ATOM   4519 1HB  GLU A 301     -41.536 -10.164 -30.439  1.00  0.00           H  
ATOM   4520 2HB  GLU A 301     -41.864 -11.465 -29.303  1.00  0.00           H  
ATOM   4521 1HG  GLU A 301     -41.113 -13.118 -30.930  1.00  0.00           H  
ATOM   4522 2HG  GLU A 301     -40.862 -11.854 -32.131  1.00  0.00           H  
ATOM   4523  N   GLN A 302     -44.350  -9.330 -30.080  1.00  0.00           N  
ATOM   4524  CA  GLN A 302     -45.261  -8.583 -29.221  1.00  0.00           C  
ATOM   4525  C   GLN A 302     -46.708  -8.997 -29.461  1.00  0.00           C  
ATOM   4526  O   GLN A 302     -47.487  -9.144 -28.519  1.00  0.00           O  
ATOM   4527  CB  GLN A 302     -45.102  -7.078 -29.452  1.00  0.00           C  
ATOM   4528  CG  GLN A 302     -43.768  -6.515 -28.991  1.00  0.00           C  
ATOM   4529  CD  GLN A 302     -43.575  -6.637 -27.492  1.00  0.00           C  
ATOM   4530  NE2 GLN A 302     -42.444  -7.203 -27.086  1.00  0.00           N  
ATOM   4531  OE1 GLN A 302     -44.433  -6.226 -26.706  1.00  0.00           O  
ATOM   4532  H   GLN A 302     -43.789  -8.831 -30.756  1.00  0.00           H  
ATOM   4533  HA  GLN A 302     -45.015  -8.805 -28.182  1.00  0.00           H  
ATOM   4534 1HB  GLN A 302     -45.211  -6.859 -30.513  1.00  0.00           H  
ATOM   4535 2HB  GLN A 302     -45.892  -6.544 -28.924  1.00  0.00           H  
ATOM   4536 1HG  GLN A 302     -42.965  -7.062 -29.485  1.00  0.00           H  
ATOM   4537 2HG  GLN A 302     -43.720  -5.459 -29.258  1.00  0.00           H  
ATOM   4538 1HE2 GLN A 302     -42.261  -7.311 -26.108  1.00  0.00           H  
ATOM   4539 2HE2 GLN A 302     -41.775  -7.522 -27.757  1.00  0.00           H  
ATOM   4540  N   LEU A 303     -47.015  -9.173 -30.762  1.00  0.00           N  
ATOM   4541  CA  LEU A 303     -48.370  -9.571 -31.129  1.00  0.00           C  
ATOM   4542  C   LEU A 303     -48.721 -10.932 -30.540  1.00  0.00           C  
ATOM   4543  O   LEU A 303     -49.831 -11.139 -30.050  1.00  0.00           O  
ATOM   4544  CB  LEU A 303     -48.516  -9.615 -32.655  1.00  0.00           C  
ATOM   4545  CG  LEU A 303     -48.955  -8.304 -33.319  1.00  0.00           C  
ATOM   4546  CD1 LEU A 303     -47.960  -7.202 -32.975  1.00  0.00           C  
ATOM   4547  CD2 LEU A 303     -49.050  -8.504 -34.825  1.00  0.00           C  
ATOM   4548  H   LEU A 303     -46.329  -9.036 -31.490  1.00  0.00           H  
ATOM   4549  HA  LEU A 303     -49.067  -8.833 -30.731  1.00  0.00           H  
ATOM   4550 1HB  LEU A 303     -47.559  -9.901 -33.088  1.00  0.00           H  
ATOM   4551 2HB  LEU A 303     -49.250 -10.378 -32.912  1.00  0.00           H  
ATOM   4552  HG  LEU A 303     -49.929  -8.006 -32.931  1.00  0.00           H  
ATOM   4553 1HD1 LEU A 303     -48.272  -6.271 -33.448  1.00  0.00           H  
ATOM   4554 2HD1 LEU A 303     -47.926  -7.067 -31.895  1.00  0.00           H  
ATOM   4555 3HD1 LEU A 303     -46.971  -7.479 -33.339  1.00  0.00           H  
ATOM   4556 1HD2 LEU A 303     -49.362  -7.571 -35.297  1.00  0.00           H  
ATOM   4557 2HD2 LEU A 303     -48.076  -8.800 -35.215  1.00  0.00           H  
ATOM   4558 3HD2 LEU A 303     -49.779  -9.283 -35.042  1.00  0.00           H  
ATOM   4559  N   ARG A 304     -47.719 -11.832 -30.615  1.00  0.00           N  
ATOM   4560  CA  ARG A 304     -47.926 -13.175 -30.084  1.00  0.00           C  
ATOM   4561  C   ARG A 304     -48.200 -13.140 -28.587  1.00  0.00           C  
ATOM   4562  O   ARG A 304     -49.065 -13.858 -28.087  1.00  0.00           O  
ATOM   4563  CB  ARG A 304     -46.712 -14.051 -30.353  1.00  0.00           C  
ATOM   4564  CG  ARG A 304     -46.872 -15.508 -29.948  1.00  0.00           C  
ATOM   4565  CD  ARG A 304     -46.314 -15.767 -28.596  1.00  0.00           C  
ATOM   4566  NE  ARG A 304     -44.870 -15.595 -28.564  1.00  0.00           N  
ATOM   4567  CZ  ARG A 304     -44.130 -15.547 -27.438  1.00  0.00           C  
ATOM   4568  NH1 ARG A 304     -44.711 -15.658 -26.265  1.00  0.00           N1+
ATOM   4569  NH2 ARG A 304     -42.820 -15.387 -27.514  1.00  0.00           N  
ATOM   4570  H   ARG A 304     -46.828 -11.599 -31.029  1.00  0.00           H  
ATOM   4571  HA  ARG A 304     -48.790 -13.616 -30.584  1.00  0.00           H  
ATOM   4572 1HB  ARG A 304     -46.476 -14.029 -31.417  1.00  0.00           H  
ATOM   4573 2HB  ARG A 304     -45.850 -13.652 -29.818  1.00  0.00           H  
ATOM   4574 1HG  ARG A 304     -47.930 -15.769 -29.938  1.00  0.00           H  
ATOM   4575 2HG  ARG A 304     -46.348 -16.144 -30.663  1.00  0.00           H  
ATOM   4576 1HD  ARG A 304     -46.756 -15.073 -27.882  1.00  0.00           H  
ATOM   4577 2HD  ARG A 304     -46.541 -16.789 -28.298  1.00  0.00           H  
ATOM   4578  HE  ARG A 304     -44.386 -15.505 -29.448  1.00  0.00           H  
ATOM   4579 1HH1 ARG A 304     -45.713 -15.780 -26.207  1.00  0.00           H  
ATOM   4580 2HH1 ARG A 304     -44.157 -15.622 -25.421  1.00  0.00           H  
ATOM   4581 1HH2 ARG A 304     -42.374 -15.301 -28.417  1.00  0.00           H  
ATOM   4582 2HH2 ARG A 304     -42.266 -15.351 -26.672  1.00  0.00           H  
ATOM   4583  N   ASP A 305     -47.421 -12.272 -27.912  1.00  0.00           N  
ATOM   4584  CA  ASP A 305     -47.583 -12.140 -26.469  1.00  0.00           C  
ATOM   4585  C   ASP A 305     -48.978 -11.645 -26.113  1.00  0.00           C  
ATOM   4586  O   ASP A 305     -49.594 -12.126 -25.163  1.00  0.00           O  
ATOM   4587  CB  ASP A 305     -46.534 -11.183 -25.897  1.00  0.00           C  
ATOM   4588  CG  ASP A 305     -45.131 -11.774 -25.895  1.00  0.00           C  
ATOM   4589  OD1 ASP A 305     -45.010 -12.967 -26.045  1.00  0.00           O  
ATOM   4590  OD2 ASP A 305     -44.193 -11.027 -25.745  1.00  0.00           O1-
ATOM   4591  H   ASP A 305     -46.727 -11.710 -28.382  1.00  0.00           H  
ATOM   4592  HA  ASP A 305     -47.444 -13.121 -26.014  1.00  0.00           H  
ATOM   4593 1HB  ASP A 305     -46.524 -10.263 -26.481  1.00  0.00           H  
ATOM   4594 2HB  ASP A 305     -46.802 -10.919 -24.874  1.00  0.00           H  
ATOM   4595  N   ALA A 306     -49.430 -10.666 -26.925  1.00  0.00           N  
ATOM   4596  CA  ALA A 306     -50.755 -10.102 -26.693  1.00  0.00           C  
ATOM   4597  C   ALA A 306     -51.838 -11.161 -26.851  1.00  0.00           C  
ATOM   4598  O   ALA A 306     -52.788 -11.213 -26.069  1.00  0.00           O  
ATOM   4599  CB  ALA A 306     -51.010  -8.939 -27.642  1.00  0.00           C  
ATOM   4600  H   ALA A 306     -48.872 -10.314 -27.690  1.00  0.00           H  
ATOM   4601  HA  ALA A 306     -50.793  -9.735 -25.667  1.00  0.00           H  
ATOM   4602 1HB  ALA A 306     -52.003  -8.530 -27.457  1.00  0.00           H  
ATOM   4603 2HB  ALA A 306     -50.261  -8.165 -27.477  1.00  0.00           H  
ATOM   4604 3HB  ALA A 306     -50.947  -9.289 -28.671  1.00  0.00           H  
ATOM   4605  N   ALA A 307     -51.641 -11.991 -27.898  1.00  0.00           N  
ATOM   4606  CA  ALA A 307     -52.607 -13.050 -28.159  1.00  0.00           C  
ATOM   4607  C   ALA A 307     -52.677 -14.031 -26.996  1.00  0.00           C  
ATOM   4608  O   ALA A 307     -53.759 -14.471 -26.608  1.00  0.00           O  
ATOM   4609  CB  ALA A 307     -52.255 -13.781 -29.448  1.00  0.00           C  
ATOM   4610  H   ALA A 307     -50.838 -11.896 -28.504  1.00  0.00           H  
ATOM   4611  HA  ALA A 307     -53.589 -12.592 -28.270  1.00  0.00           H  
ATOM   4612 1HB  ALA A 307     -52.987 -14.569 -29.630  1.00  0.00           H  
ATOM   4613 2HB  ALA A 307     -52.265 -13.077 -30.279  1.00  0.00           H  
ATOM   4614 3HB  ALA A 307     -51.263 -14.220 -29.357  1.00  0.00           H  
ATOM   4615  N   LEU A 308     -51.472 -14.342 -26.473  1.00  0.00           N  
ATOM   4616  CA  LEU A 308     -51.401 -15.271 -25.352  1.00  0.00           C  
ATOM   4617  C   LEU A 308     -52.135 -14.723 -24.134  1.00  0.00           C  
ATOM   4618  O   LEU A 308     -52.840 -15.456 -23.441  1.00  0.00           O  
ATOM   4619  CB  LEU A 308     -49.938 -15.554 -24.989  1.00  0.00           C  
ATOM   4620  CG  LEU A 308     -49.716 -16.541 -23.837  1.00  0.00           C  
ATOM   4621  CD1 LEU A 308     -50.332 -17.887 -24.195  1.00  0.00           C  
ATOM   4622  CD2 LEU A 308     -48.225 -16.677 -23.564  1.00  0.00           C  
ATOM   4623  H   LEU A 308     -50.618 -13.946 -26.838  1.00  0.00           H  
ATOM   4624  HA  LEU A 308     -51.876 -16.207 -25.647  1.00  0.00           H  
ATOM   4625 1HB  LEU A 308     -49.433 -15.952 -25.868  1.00  0.00           H  
ATOM   4626 2HB  LEU A 308     -49.459 -14.614 -24.717  1.00  0.00           H  
ATOM   4627  HG  LEU A 308     -50.217 -16.173 -22.941  1.00  0.00           H  
ATOM   4628 1HD1 LEU A 308     -50.175 -18.589 -23.377  1.00  0.00           H  
ATOM   4629 2HD1 LEU A 308     -51.402 -17.764 -24.366  1.00  0.00           H  
ATOM   4630 3HD1 LEU A 308     -49.861 -18.273 -25.099  1.00  0.00           H  
ATOM   4631 1HD2 LEU A 308     -48.068 -17.380 -22.744  1.00  0.00           H  
ATOM   4632 2HD2 LEU A 308     -47.724 -17.047 -24.459  1.00  0.00           H  
ATOM   4633 3HD2 LEU A 308     -47.814 -15.705 -23.293  1.00  0.00           H  
ATOM   4634  N   THR A 309     -51.929 -13.406 -23.922  1.00  0.00           N  
ATOM   4635  CA  THR A 309     -52.578 -12.758 -22.789  1.00  0.00           C  
ATOM   4636  C   THR A 309     -54.094 -12.820 -22.911  1.00  0.00           C  
ATOM   4637  O   THR A 309     -54.797 -13.064 -21.931  1.00  0.00           O  
ATOM   4638  CB  THR A 309     -52.129 -11.291 -22.659  1.00  0.00           C  
ATOM   4639  CG2 THR A 309     -50.632 -11.212 -22.403  1.00  0.00           C  
ATOM   4640  OG1 THR A 309     -52.442 -10.584 -23.866  1.00  0.00           O  
ATOM   4641  H   THR A 309     -51.337 -12.858 -24.529  1.00  0.00           H  
ATOM   4642  HA  THR A 309     -52.293 -13.286 -21.879  1.00  0.00           H  
ATOM   4643  HB  THR A 309     -52.659 -10.820 -21.831  1.00  0.00           H  
ATOM   4644  HG1 THR A 309     -52.161  -9.669 -23.783  1.00  0.00           H  
ATOM   4645 1HG2 THR A 309     -50.332 -10.167 -22.314  1.00  0.00           H  
ATOM   4646 2HG2 THR A 309     -50.392 -11.739 -21.480  1.00  0.00           H  
ATOM   4647 3HG2 THR A 309     -50.096 -11.672 -23.233  1.00  0.00           H  
ATOM   4648  N   THR A 310     -54.549 -12.586 -24.160  1.00  0.00           N  
ATOM   4649  CA  THR A 310     -55.984 -12.617 -24.413  1.00  0.00           C  
ATOM   4650  C   THR A 310     -56.566 -13.994 -24.125  1.00  0.00           C  
ATOM   4651  O   THR A 310     -57.648 -14.114 -23.549  1.00  0.00           O  
ATOM   4652  CB  THR A 310     -56.300 -12.216 -25.866  1.00  0.00           C  
ATOM   4653  CG2 THR A 310     -57.796 -12.297 -26.128  1.00  0.00           C  
ATOM   4654  OG1 THR A 310     -55.849 -10.876 -26.103  1.00  0.00           O  
ATOM   4655  H   THR A 310     -53.919 -12.391 -24.925  1.00  0.00           H  
ATOM   4656  HA  THR A 310     -56.468 -11.902 -23.747  1.00  0.00           H  
ATOM   4657  HB  THR A 310     -55.780 -12.887 -26.549  1.00  0.00           H  
ATOM   4658  HG1 THR A 310     -54.903 -10.882 -26.267  1.00  0.00           H  
ATOM   4659 1HG2 THR A 310     -58.000 -12.012 -27.160  1.00  0.00           H  
ATOM   4660 2HG2 THR A 310     -58.139 -13.318 -25.960  1.00  0.00           H  
ATOM   4661 3HG2 THR A 310     -58.321 -11.622 -25.454  1.00  0.00           H  
ATOM   4662  N   LEU A 311     -55.792 -15.013 -24.556  1.00  0.00           N  
ATOM   4663  CA  LEU A 311     -56.234 -16.385 -24.339  1.00  0.00           C  
ATOM   4664  C   LEU A 311     -56.460 -16.664 -22.860  1.00  0.00           C  
ATOM   4665  O   LEU A 311     -57.448 -17.295 -22.482  1.00  0.00           O  
ATOM   4666  CB  LEU A 311     -55.200 -17.370 -24.899  1.00  0.00           C  
ATOM   4667  CG  LEU A 311     -55.082 -17.413 -26.428  1.00  0.00           C  
ATOM   4668  CD1 LEU A 311     -53.899 -18.287 -26.823  1.00  0.00           C  
ATOM   4669  CD2 LEU A 311     -56.378 -17.947 -27.022  1.00  0.00           C  
ATOM   4670  H   LEU A 311     -54.913 -14.847 -25.025  1.00  0.00           H  
ATOM   4671  HA  LEU A 311     -57.177 -16.532 -24.864  1.00  0.00           H  
ATOM   4672 1HB  LEU A 311     -54.221 -17.110 -24.500  1.00  0.00           H  
ATOM   4673 2HB  LEU A 311     -55.455 -18.373 -24.558  1.00  0.00           H  
ATOM   4674  HG  LEU A 311     -54.897 -16.408 -26.808  1.00  0.00           H  
ATOM   4675 1HD1 LEU A 311     -53.816 -18.317 -27.909  1.00  0.00           H  
ATOM   4676 2HD1 LEU A 311     -52.985 -17.872 -26.401  1.00  0.00           H  
ATOM   4677 3HD1 LEU A 311     -54.050 -19.297 -26.442  1.00  0.00           H  
ATOM   4678 1HD2 LEU A 311     -56.295 -17.977 -28.109  1.00  0.00           H  
ATOM   4679 2HD2 LEU A 311     -56.565 -18.952 -26.644  1.00  0.00           H  
ATOM   4680 3HD2 LEU A 311     -57.204 -17.294 -26.740  1.00  0.00           H  
ATOM   4681  N   ASP A 312     -55.516 -16.175 -22.044  1.00  0.00           N  
ATOM   4682  CA  ASP A 312     -55.588 -16.228 -20.585  1.00  0.00           C  
ATOM   4683  C   ASP A 312     -56.777 -15.439 -20.040  1.00  0.00           C  
ATOM   4684  O   ASP A 312     -57.446 -15.874 -19.103  1.00  0.00           O  
ATOM   4685  CB  ASP A 312     -54.294 -15.691 -19.970  1.00  0.00           C  
ATOM   4686  CG  ASP A 312     -53.113 -16.634 -20.158  1.00  0.00           C  
ATOM   4687  OD1 ASP A 312     -53.336 -17.778 -20.476  1.00  0.00           O  
ATOM   4688  OD2 ASP A 312     -51.999 -16.202 -19.979  1.00  0.00           O1-
ATOM   4689  H   ASP A 312     -54.712 -15.748 -22.481  1.00  0.00           H  
ATOM   4690  HA  ASP A 312     -55.712 -17.269 -20.282  1.00  0.00           H  
ATOM   4691 1HB  ASP A 312     -54.047 -14.731 -20.422  1.00  0.00           H  
ATOM   4692 2HB  ASP A 312     -54.440 -15.523 -18.902  1.00  0.00           H  
ATOM   4693  N   TYR A 313     -57.044 -14.276 -20.626  1.00  0.00           N  
ATOM   4694  CA  TYR A 313     -58.162 -13.446 -20.188  1.00  0.00           C  
ATOM   4695  C   TYR A 313     -59.479 -13.947 -20.766  1.00  0.00           C  
ATOM   4696  O   TYR A 313     -60.458 -14.124 -20.041  1.00  0.00           O  
ATOM   4697  CB  TYR A 313     -57.933 -11.985 -20.584  1.00  0.00           C  
ATOM   4698  CG  TYR A 313     -59.044 -11.054 -20.151  1.00  0.00           C  
ATOM   4699  CD1 TYR A 313     -59.449 -11.027 -18.825  1.00  0.00           C  
ATOM   4700  CD2 TYR A 313     -59.658 -10.228 -21.081  1.00  0.00           C  
ATOM   4701  CE1 TYR A 313     -60.464 -10.176 -18.430  1.00  0.00           C  
ATOM   4702  CE2 TYR A 313     -60.672  -9.378 -20.685  1.00  0.00           C  
ATOM   4703  CZ  TYR A 313     -61.075  -9.351 -19.366  1.00  0.00           C  
ATOM   4704  OH  TYR A 313     -62.086  -8.504 -18.973  1.00  0.00           O  
ATOM   4705  H   TYR A 313     -56.463 -13.957 -21.388  1.00  0.00           H  
ATOM   4706  HA  TYR A 313     -58.234 -13.506 -19.102  1.00  0.00           H  
ATOM   4707 1HB  TYR A 313     -57.000 -11.631 -20.143  1.00  0.00           H  
ATOM   4708 2HB  TYR A 313     -57.831 -11.913 -21.666  1.00  0.00           H  
ATOM   4709  HD1 TYR A 313     -58.966 -11.676 -18.094  1.00  0.00           H  
ATOM   4710  HD2 TYR A 313     -59.341 -10.251 -22.123  1.00  0.00           H  
ATOM   4711  HE1 TYR A 313     -60.782 -10.154 -17.388  1.00  0.00           H  
ATOM   4712  HE2 TYR A 313     -61.155  -8.729 -21.417  1.00  0.00           H  
ATOM   4713  HH  TYR A 313     -62.399  -8.006 -19.732  1.00  0.00           H  
ATOM   4714  N   ASN A 314     -59.489 -14.172 -22.074  1.00  0.00           N  
ATOM   4715  CA  ASN A 314     -60.633 -14.767 -22.752  1.00  0.00           C  
ATOM   4716  C   ASN A 314     -60.187 -15.952 -23.598  1.00  0.00           C  
ATOM   4717  O   ASN A 314     -59.236 -15.850 -24.374  1.00  0.00           O  
ATOM   4718  CB  ASN A 314     -61.354 -13.737 -23.602  1.00  0.00           C  
ATOM   4719  CG  ASN A 314     -62.607 -14.281 -24.231  1.00  0.00           C  
ATOM   4720  ND2 ASN A 314     -63.723 -14.079 -23.579  1.00  0.00           N  
ATOM   4721  OD1 ASN A 314     -62.564 -14.885 -25.309  1.00  0.00           O  
ATOM   4722  H   ASN A 314     -58.674 -13.920 -22.614  1.00  0.00           H  
ATOM   4723  HA  ASN A 314     -61.327 -15.142 -21.997  1.00  0.00           H  
ATOM   4724 1HB  ASN A 314     -61.615 -12.875 -22.987  1.00  0.00           H  
ATOM   4725 2HB  ASN A 314     -60.688 -13.386 -24.391  1.00  0.00           H  
ATOM   4726 1HD2 ASN A 314     -64.588 -14.418 -23.950  1.00  0.00           H  
ATOM   4727 2HD2 ASN A 314     -63.711 -13.584 -22.710  1.00  0.00           H  
ATOM   4728  N   SER A 315     -60.873 -17.079 -23.451  1.00  0.00           N  
ATOM   4729  CA  SER A 315     -60.441 -18.317 -24.088  1.00  0.00           C  
ATOM   4730  C   SER A 315     -61.423 -18.785 -25.153  1.00  0.00           C  
ATOM   4731  O   SER A 315     -61.394 -19.942 -25.574  1.00  0.00           O  
ATOM   4732  CB  SER A 315     -60.269 -19.403 -23.042  1.00  0.00           C  
ATOM   4733  OG  SER A 315     -61.471 -19.641 -22.363  1.00  0.00           O  
ATOM   4734  H   SER A 315     -61.711 -17.082 -22.887  1.00  0.00           H  
ATOM   4735  HA  SER A 315     -59.480 -18.141 -24.573  1.00  0.00           H  
ATOM   4736 1HB  SER A 315     -59.933 -20.320 -23.524  1.00  0.00           H  
ATOM   4737 2HB  SER A 315     -59.499 -19.104 -22.332  1.00  0.00           H  
ATOM   4738  HG  SER A 315     -61.281 -20.333 -21.725  1.00  0.00           H  
ATOM   4739  N   ASP A 316     -62.294 -17.884 -25.589  1.00  0.00           N  
ATOM   4740  CA  ASP A 316     -63.328 -18.234 -26.557  1.00  0.00           C  
ATOM   4741  C   ASP A 316     -62.728 -18.558 -27.913  1.00  0.00           C  
ATOM   4742  O   ASP A 316     -61.857 -17.841 -28.404  1.00  0.00           O  
ATOM   4743  CB  ASP A 316     -64.338 -17.093 -26.703  1.00  0.00           C  
ATOM   4744  CG  ASP A 316     -65.524 -17.461 -27.585  1.00  0.00           C  
ATOM   4745  OD1 ASP A 316     -65.330 -17.629 -28.765  1.00  0.00           O  
ATOM   4746  OD2 ASP A 316     -66.610 -17.569 -27.070  1.00  0.00           O1-
ATOM   4747  H   ASP A 316     -62.243 -16.935 -25.246  1.00  0.00           H  
ATOM   4748  HA  ASP A 316     -63.853 -19.120 -26.198  1.00  0.00           H  
ATOM   4749 1HB  ASP A 316     -64.710 -16.809 -25.718  1.00  0.00           H  
ATOM   4750 2HB  ASP A 316     -63.843 -16.221 -27.130  1.00  0.00           H  
ATOM   4751  N   PRO A 317     -63.197 -19.644 -28.519  1.00  0.00           N  
ATOM   4752  CA  PRO A 317     -62.663 -20.088 -29.800  1.00  0.00           C  
ATOM   4753  C   PRO A 317     -62.668 -18.960 -30.808  1.00  0.00           C  
ATOM   4754  O   PRO A 317     -61.731 -18.811 -31.591  1.00  0.00           O  
ATOM   4755  CB  PRO A 317     -63.621 -21.212 -30.207  1.00  0.00           C  
ATOM   4756  CG  PRO A 317     -64.090 -21.780 -28.912  1.00  0.00           C  
ATOM   4757  CD  PRO A 317     -64.268 -20.582 -28.019  1.00  0.00           C  
ATOM   4758  HA  PRO A 317     -61.644 -20.474 -29.652  1.00  0.00           H  
ATOM   4759 1HB  PRO A 317     -64.442 -20.805 -30.816  1.00  0.00           H  
ATOM   4760 2HB  PRO A 317     -63.093 -21.949 -30.830  1.00  0.00           H  
ATOM   4761 1HG  PRO A 317     -65.024 -22.342 -29.059  1.00  0.00           H  
ATOM   4762 2HG  PRO A 317     -63.349 -22.493 -28.519  1.00  0.00           H  
ATOM   4763 1HD  PRO A 317     -65.275 -20.162 -28.165  1.00  0.00           H  
ATOM   4764 2HD  PRO A 317     -64.121 -20.878 -26.971  1.00  0.00           H  
ATOM   4765  N   ILE A 318     -63.727 -18.164 -30.789  1.00  0.00           N  
ATOM   4766  CA  ILE A 318     -63.840 -17.045 -31.716  1.00  0.00           C  
ATOM   4767  C   ILE A 318     -62.699 -16.053 -31.527  1.00  0.00           C  
ATOM   4768  O   ILE A 318     -62.075 -15.619 -32.495  1.00  0.00           O  
ATOM   4769  CB  ILE A 318     -65.187 -16.318 -31.539  1.00  0.00           C  
ATOM   4770  CG1 ILE A 318     -66.341 -17.218 -31.987  1.00  0.00           C  
ATOM   4771  CG2 ILE A 318     -65.192 -15.012 -32.317  1.00  0.00           C  
ATOM   4772  CD1 ILE A 318     -67.706 -16.705 -31.587  1.00  0.00           C  
ATOM   4773  H   ILE A 318     -64.470 -18.329 -30.124  1.00  0.00           H  
ATOM   4774  HA  ILE A 318     -63.790 -17.432 -32.733  1.00  0.00           H  
ATOM   4775  HB  ILE A 318     -65.347 -16.103 -30.483  1.00  0.00           H  
ATOM   4776 1HG1 ILE A 318     -66.320 -17.323 -33.071  1.00  0.00           H  
ATOM   4777 2HG1 ILE A 318     -66.215 -18.213 -31.560  1.00  0.00           H  
ATOM   4778 1HG2 ILE A 318     -66.151 -14.511 -32.181  1.00  0.00           H  
ATOM   4779 2HG2 ILE A 318     -64.392 -14.368 -31.952  1.00  0.00           H  
ATOM   4780 3HG2 ILE A 318     -65.038 -15.218 -33.376  1.00  0.00           H  
ATOM   4781 1HD1 ILE A 318     -68.473 -17.396 -31.940  1.00  0.00           H  
ATOM   4782 2HD1 ILE A 318     -67.760 -16.624 -30.501  1.00  0.00           H  
ATOM   4783 3HD1 ILE A 318     -67.870 -15.724 -32.032  1.00  0.00           H  
ATOM   4784  N   THR A 319     -62.470 -15.728 -30.237  1.00  0.00           N  
ATOM   4785  CA  THR A 319     -61.403 -14.788 -29.917  1.00  0.00           C  
ATOM   4786  C   THR A 319     -60.046 -15.329 -30.345  1.00  0.00           C  
ATOM   4787  O   THR A 319     -59.213 -14.593 -30.875  1.00  0.00           O  
ATOM   4788  CB  THR A 319     -61.380 -14.467 -28.412  1.00  0.00           C  
ATOM   4789  CG2 THR A 319     -60.234 -13.521 -28.084  1.00  0.00           C  
ATOM   4790  OG1 THR A 319     -62.620 -13.857 -28.031  1.00  0.00           O  
ATOM   4791  H   THR A 319     -63.021 -16.122 -29.487  1.00  0.00           H  
ATOM   4792  HA  THR A 319     -61.583 -13.861 -30.463  1.00  0.00           H  
ATOM   4793  HB  THR A 319     -61.256 -15.388 -27.845  1.00  0.00           H  
ATOM   4794  HG1 THR A 319     -62.740 -13.940 -27.082  1.00  0.00           H  
ATOM   4795 1HG2 THR A 319     -60.233 -13.306 -27.017  1.00  0.00           H  
ATOM   4796 2HG2 THR A 319     -59.289 -13.987 -28.362  1.00  0.00           H  
ATOM   4797 3HG2 THR A 319     -60.358 -12.594 -28.642  1.00  0.00           H  
ATOM   4798  N   ILE A 320     -59.876 -16.641 -30.085  1.00  0.00           N  
ATOM   4799  CA  ILE A 320     -58.617 -17.284 -30.445  1.00  0.00           C  
ATOM   4800  C   ILE A 320     -58.388 -17.236 -31.950  1.00  0.00           C  
ATOM   4801  O   ILE A 320     -57.274 -16.987 -32.410  1.00  0.00           O  
ATOM   4802  CB  ILE A 320     -58.591 -18.748 -29.968  1.00  0.00           C  
ATOM   4803  CG1 ILE A 320     -58.550 -18.810 -28.439  1.00  0.00           C  
ATOM   4804  CG2 ILE A 320     -57.401 -19.482 -30.566  1.00  0.00           C  
ATOM   4805  CD1 ILE A 320     -58.796 -20.192 -27.876  1.00  0.00           C  
ATOM   4806  H   ILE A 320     -60.601 -17.190 -29.645  1.00  0.00           H  
ATOM   4807  HA  ILE A 320     -57.804 -16.749 -29.958  1.00  0.00           H  
ATOM   4808  HB  ILE A 320     -59.508 -19.249 -30.279  1.00  0.00           H  
ATOM   4809 1HG1 ILE A 320     -57.578 -18.467 -28.087  1.00  0.00           H  
ATOM   4810 2HG1 ILE A 320     -59.301 -18.137 -28.026  1.00  0.00           H  
ATOM   4811 1HG2 ILE A 320     -57.397 -20.514 -30.217  1.00  0.00           H  
ATOM   4812 2HG2 ILE A 320     -57.472 -19.465 -31.652  1.00  0.00           H  
ATOM   4813 3HG2 ILE A 320     -56.478 -18.991 -30.256  1.00  0.00           H  
ATOM   4814 1HD1 ILE A 320     -58.751 -20.155 -26.788  1.00  0.00           H  
ATOM   4815 2HD1 ILE A 320     -59.781 -20.541 -28.188  1.00  0.00           H  
ATOM   4816 3HD1 ILE A 320     -58.034 -20.876 -28.247  1.00  0.00           H  
ATOM   4817  N   MET A 321     -59.496 -17.485 -32.679  1.00  0.00           N  
ATOM   4818  CA  MET A 321     -59.412 -17.469 -34.135  1.00  0.00           C  
ATOM   4819  C   MET A 321     -59.007 -16.093 -34.647  1.00  0.00           C  
ATOM   4820  O   MET A 321     -58.196 -15.975 -35.566  1.00  0.00           O  
ATOM   4821  CB  MET A 321     -60.747 -17.894 -34.745  1.00  0.00           C  
ATOM   4822  CG  MET A 321     -61.081 -19.368 -34.563  1.00  0.00           C  
ATOM   4823  SD  MET A 321     -62.539 -19.870 -35.499  1.00  0.00           S  
ATOM   4824  CE  MET A 321     -63.841 -19.125 -34.522  1.00  0.00           C  
ATOM   4825  H   MET A 321     -60.383 -17.683 -32.239  1.00  0.00           H  
ATOM   4826  HA  MET A 321     -58.644 -18.177 -34.444  1.00  0.00           H  
ATOM   4827 1HB  MET A 321     -61.551 -17.312 -34.299  1.00  0.00           H  
ATOM   4828 2HB  MET A 321     -60.742 -17.681 -35.815  1.00  0.00           H  
ATOM   4829 1HG  MET A 321     -60.237 -19.975 -34.889  1.00  0.00           H  
ATOM   4830 2HG  MET A 321     -61.261 -19.573 -33.508  1.00  0.00           H  
ATOM   4831 1HE  MET A 321     -64.808 -19.347 -34.973  1.00  0.00           H  
ATOM   4832 2HE  MET A 321     -63.812 -19.528 -33.509  1.00  0.00           H  
ATOM   4833 3HE  MET A 321     -63.697 -18.045 -34.486  1.00  0.00           H  
ATOM   4834  N   GLN A 322     -59.613 -15.073 -34.004  1.00  0.00           N  
ATOM   4835  CA  GLN A 322     -59.311 -13.702 -34.398  1.00  0.00           C  
ATOM   4836  C   GLN A 322     -57.840 -13.377 -34.178  1.00  0.00           C  
ATOM   4837  O   GLN A 322     -57.206 -12.728 -35.011  1.00  0.00           O  
ATOM   4838  CB  GLN A 322     -60.185 -12.715 -33.620  1.00  0.00           C  
ATOM   4839  CG  GLN A 322     -61.662 -12.781 -33.971  1.00  0.00           C  
ATOM   4840  CD  GLN A 322     -61.933 -12.390 -35.412  1.00  0.00           C  
ATOM   4841  NE2 GLN A 322     -62.657 -13.242 -36.129  1.00  0.00           N  
ATOM   4842  OE1 GLN A 322     -61.496 -11.332 -35.874  1.00  0.00           O  
ATOM   4843  H   GLN A 322     -60.272 -15.236 -33.255  1.00  0.00           H  
ATOM   4844  HA  GLN A 322     -59.524 -13.593 -35.462  1.00  0.00           H  
ATOM   4845 1HB  GLN A 322     -60.084 -12.903 -32.552  1.00  0.00           H  
ATOM   4846 2HB  GLN A 322     -59.841 -11.697 -33.807  1.00  0.00           H  
ATOM   4847 1HG  GLN A 322     -62.014 -13.802 -33.822  1.00  0.00           H  
ATOM   4848 2HG  GLN A 322     -62.210 -12.097 -33.322  1.00  0.00           H  
ATOM   4849 1HE2 GLN A 322     -62.868 -13.038 -37.085  1.00  0.00           H  
ATOM   4850 2HE2 GLN A 322     -62.991 -14.088 -35.713  1.00  0.00           H  
ATOM   4851  N   LEU A 323     -57.343 -13.861 -33.022  1.00  0.00           N  
ATOM   4852  CA  LEU A 323     -55.943 -13.620 -32.691  1.00  0.00           C  
ATOM   4853  C   LEU A 323     -55.016 -14.257 -33.717  1.00  0.00           C  
ATOM   4854  O   LEU A 323     -54.016 -13.662 -34.121  1.00  0.00           O  
ATOM   4855  CB  LEU A 323     -55.625 -14.171 -31.295  1.00  0.00           C  
ATOM   4856  CG  LEU A 323     -56.273 -13.424 -30.122  1.00  0.00           C  
ATOM   4857  CD1 LEU A 323     -56.019 -14.189 -28.830  1.00  0.00           C  
ATOM   4858  CD2 LEU A 323     -55.705 -12.014 -30.043  1.00  0.00           C  
ATOM   4859  H   LEU A 323     -57.917 -14.386 -32.378  1.00  0.00           H  
ATOM   4860  HA  LEU A 323     -55.768 -12.544 -32.691  1.00  0.00           H  
ATOM   4861 1HB  LEU A 323     -55.954 -15.208 -31.249  1.00  0.00           H  
ATOM   4862 2HB  LEU A 323     -54.546 -14.146 -31.148  1.00  0.00           H  
ATOM   4863  HG  LEU A 323     -57.351 -13.373 -30.273  1.00  0.00           H  
ATOM   4864 1HD1 LEU A 323     -56.479 -13.658 -27.996  1.00  0.00           H  
ATOM   4865 2HD1 LEU A 323     -56.452 -15.187 -28.907  1.00  0.00           H  
ATOM   4866 3HD1 LEU A 323     -54.946 -14.271 -28.660  1.00  0.00           H  
ATOM   4867 1HD2 LEU A 323     -56.166 -11.483 -29.209  1.00  0.00           H  
ATOM   4868 2HD2 LEU A 323     -54.627 -12.064 -29.890  1.00  0.00           H  
ATOM   4869 3HD2 LEU A 323     -55.916 -11.484 -30.971  1.00  0.00           H  
ATOM   4870  N   ALA A 324     -55.404 -15.488 -34.110  1.00  0.00           N  
ATOM   4871  CA  ALA A 324     -54.603 -16.208 -35.092  1.00  0.00           C  
ATOM   4872  C   ALA A 324     -54.555 -15.462 -36.420  1.00  0.00           C  
ATOM   4873  O   ALA A 324     -53.506 -15.382 -37.060  1.00  0.00           O  
ATOM   4874  CB  ALA A 324     -55.152 -17.614 -35.295  1.00  0.00           C  
ATOM   4875  H   ALA A 324     -56.238 -15.922 -33.740  1.00  0.00           H  
ATOM   4876  HA  ALA A 324     -53.584 -16.279 -34.712  1.00  0.00           H  
ATOM   4877 1HB  ALA A 324     -54.543 -18.139 -36.030  1.00  0.00           H  
ATOM   4878 2HB  ALA A 324     -55.126 -18.154 -34.349  1.00  0.00           H  
ATOM   4879 3HB  ALA A 324     -56.179 -17.554 -35.650  1.00  0.00           H  
ATOM   4880  N   LEU A 325     -55.737 -14.929 -36.788  1.00  0.00           N  
ATOM   4881  CA  LEU A 325     -55.826 -14.186 -38.039  1.00  0.00           C  
ATOM   4882  C   LEU A 325     -54.928 -12.957 -38.014  1.00  0.00           C  
ATOM   4883  O   LEU A 325     -54.263 -12.643 -39.001  1.00  0.00           O  
ATOM   4884  CB  LEU A 325     -57.277 -13.763 -38.301  1.00  0.00           C  
ATOM   4885  CG  LEU A 325     -57.519 -12.991 -39.605  1.00  0.00           C  
ATOM   4886  CD1 LEU A 325     -57.108 -13.854 -40.791  1.00  0.00           C  
ATOM   4887  CD2 LEU A 325     -58.986 -12.599 -39.698  1.00  0.00           C  
ATOM   4888  H   LEU A 325     -56.564 -15.032 -36.217  1.00  0.00           H  
ATOM   4889  HA  LEU A 325     -55.498 -14.836 -38.850  1.00  0.00           H  
ATOM   4890 1HB  LEU A 325     -57.900 -14.655 -38.324  1.00  0.00           H  
ATOM   4891 2HB  LEU A 325     -57.610 -13.133 -37.477  1.00  0.00           H  
ATOM   4892  HG  LEU A 325     -56.901 -12.093 -39.616  1.00  0.00           H  
ATOM   4893 1HD1 LEU A 325     -57.279 -13.306 -41.717  1.00  0.00           H  
ATOM   4894 2HD1 LEU A 325     -56.050 -14.104 -40.708  1.00  0.00           H  
ATOM   4895 3HD1 LEU A 325     -57.698 -14.770 -40.795  1.00  0.00           H  
ATOM   4896 1HD2 LEU A 325     -59.158 -12.049 -40.624  1.00  0.00           H  
ATOM   4897 2HD2 LEU A 325     -59.605 -13.496 -39.688  1.00  0.00           H  
ATOM   4898 3HD2 LEU A 325     -59.248 -11.968 -38.849  1.00  0.00           H  
ATOM   4899  N   GLU A 326     -54.950 -12.290 -36.841  1.00  0.00           N  
ATOM   4900  CA  GLU A 326     -54.131 -11.093 -36.686  1.00  0.00           C  
ATOM   4901  C   GLU A 326     -52.650 -11.416 -36.831  1.00  0.00           C  
ATOM   4902  O   GLU A 326     -51.901 -10.669 -37.460  1.00  0.00           O  
ATOM   4903  CB  GLU A 326     -54.389 -10.443 -35.326  1.00  0.00           C  
ATOM   4904  CG  GLU A 326     -55.766  -9.810 -35.182  1.00  0.00           C  
ATOM   4905  CD  GLU A 326     -55.974  -8.645 -36.109  1.00  0.00           C  
ATOM   4906  OE1 GLU A 326     -55.048  -7.895 -36.307  1.00  0.00           O  
ATOM   4907  OE2 GLU A 326     -57.061  -8.504 -36.619  1.00  0.00           O1-
ATOM   4908  H   GLU A 326     -55.520 -12.599 -36.067  1.00  0.00           H  
ATOM   4909  HA  GLU A 326     -54.401 -10.384 -37.470  1.00  0.00           H  
ATOM   4910 1HB  GLU A 326     -54.281 -11.189 -34.538  1.00  0.00           H  
ATOM   4911 2HB  GLU A 326     -53.646  -9.666 -35.145  1.00  0.00           H  
ATOM   4912 1HG  GLU A 326     -56.525 -10.565 -35.391  1.00  0.00           H  
ATOM   4913 2HG  GLU A 326     -55.898  -9.478 -34.153  1.00  0.00           H  
ATOM   4914  N   LEU A 327     -52.280 -12.560 -36.218  1.00  0.00           N  
ATOM   4915  CA  LEU A 327     -50.886 -12.984 -36.283  1.00  0.00           C  
ATOM   4916  C   LEU A 327     -50.458 -13.250 -37.720  1.00  0.00           C  
ATOM   4917  O   LEU A 327     -49.355 -12.885 -38.127  1.00  0.00           O  
ATOM   4918  CB  LEU A 327     -50.676 -14.247 -35.438  1.00  0.00           C  
ATOM   4919  CG  LEU A 327     -50.791 -14.058 -33.919  1.00  0.00           C  
ATOM   4920  CD1 LEU A 327     -50.742 -15.416 -33.234  1.00  0.00           C  
ATOM   4921  CD2 LEU A 327     -49.663 -13.160 -33.433  1.00  0.00           C  
ATOM   4922  H   LEU A 327     -52.944 -13.130 -35.716  1.00  0.00           H  
ATOM   4923  HA  LEU A 327     -50.263 -12.186 -35.881  1.00  0.00           H  
ATOM   4924 1HB  LEU A 327     -51.413 -14.991 -35.735  1.00  0.00           H  
ATOM   4925 2HB  LEU A 327     -49.683 -14.645 -35.649  1.00  0.00           H  
ATOM   4926  HG  LEU A 327     -51.750 -13.598 -33.681  1.00  0.00           H  
ATOM   4927 1HD1 LEU A 327     -50.824 -15.282 -32.155  1.00  0.00           H  
ATOM   4928 2HD1 LEU A 327     -51.571 -16.031 -33.586  1.00  0.00           H  
ATOM   4929 3HD1 LEU A 327     -49.799 -15.909 -33.468  1.00  0.00           H  
ATOM   4930 1HD2 LEU A 327     -49.745 -13.025 -32.354  1.00  0.00           H  
ATOM   4931 2HD2 LEU A 327     -48.703 -13.620 -33.670  1.00  0.00           H  
ATOM   4932 3HD2 LEU A 327     -49.732 -12.190 -33.926  1.00  0.00           H  
ATOM   4933  N   LEU A 328     -51.385 -13.900 -38.453  1.00  0.00           N  
ATOM   4934  CA  LEU A 328     -51.099 -14.214 -39.848  1.00  0.00           C  
ATOM   4935  C   LEU A 328     -50.888 -12.947 -40.668  1.00  0.00           C  
ATOM   4936  O   LEU A 328     -49.992 -12.883 -41.510  1.00  0.00           O  
ATOM   4937  CB  LEU A 328     -52.246 -15.036 -40.452  1.00  0.00           C  
ATOM   4938  CG  LEU A 328     -52.063 -15.458 -41.915  1.00  0.00           C
[truncated: 4,211,899 more chars]
