# Supplementary material for: Blueprinting extendable nanomaterials with standardized protein blocks
Source: Nature. 2024 Mar 13;627(8005):898–904. doi: 10.1038/s41586-024-07188-4 (PMC10972742; doi:10.1038/s41586-024-07188-4)
Supplement: Supplementary file 4 — Design models with ideal backbones as well as experimentally determined structures for comparison. For reference to design names, see Supplementary Fig. 1. [file 41586_2024_7188_MOESM4_ESM.zip › TT_tie+_design.pdb]

ATOM      1  N   PRO A 137     -56.081 -49.784 -38.591  1.00  0.00           N  
ATOM      2  CA  PRO A 137     -55.030 -48.865 -38.172  1.00  0.00           C  
ATOM      3  C   PRO A 137     -53.653 -49.384 -38.566  1.00  0.00           C  
ATOM      4  O   PRO A 137     -52.833 -48.645 -39.111  1.00  0.00           O  
ATOM      5  CB  PRO A 137     -55.200 -48.817 -36.650  1.00  0.00           C  
ATOM      6  CG  PRO A 137     -56.655 -49.062 -36.437  1.00  0.00           C  
ATOM      7  CD  PRO A 137     -57.009 -50.115 -37.452  1.00  0.00           C  
ATOM      8  HA  PRO A 137     -55.213 -47.877 -38.620  1.00  0.00           H  
ATOM      9 1HB  PRO A 137     -54.566 -49.580 -36.176  1.00  0.00           H  
ATOM     10 2HB  PRO A 137     -54.871 -47.840 -36.265  1.00  0.00           H  
ATOM     11 1HG  PRO A 137     -56.838 -49.391 -35.404  1.00  0.00           H  
ATOM     12 2HG  PRO A 137     -57.222 -48.130 -36.579  1.00  0.00           H  
ATOM     13 1HD  PRO A 137     -56.799 -51.112 -37.037  1.00  0.00           H  
ATOM     14 2HD  PRO A 137     -58.072 -50.024 -37.722  1.00  0.00           H  
ATOM     15  N   GLU A 138     -53.454 -50.683 -38.262  1.00  0.00           N  
ATOM     16  CA  GLU A 138     -52.175 -51.304 -38.589  1.00  0.00           C  
ATOM     17  C   GLU A 138     -51.929 -51.296 -40.093  1.00  0.00           C  
ATOM     18  O   GLU A 138     -50.816 -51.035 -40.548  1.00  0.00           O  
ATOM     19  CB  GLU A 138     -52.128 -52.740 -38.061  1.00  0.00           C  
ATOM     20  CG  GLU A 138     -50.812 -53.460 -38.313  1.00  0.00           C  
ATOM     21  CD  GLU A 138     -49.659 -52.849 -37.568  1.00  0.00           C  
ATOM     22  OE1 GLU A 138     -49.896 -52.159 -36.605  1.00  0.00           O  
ATOM     23  OE2 GLU A 138     -48.538 -53.070 -37.962  1.00  0.00           O1-
ATOM     24  H   GLU A 138     -54.169 -51.237 -37.814  1.00  0.00           H  
ATOM     25  HA  GLU A 138     -51.381 -50.730 -38.111  1.00  0.00           H  
ATOM     26 1HB  GLU A 138     -52.309 -52.738 -36.986  1.00  0.00           H  
ATOM     27 2HB  GLU A 138     -52.924 -53.324 -38.524  1.00  0.00           H  
ATOM     28 1HG  GLU A 138     -50.915 -54.501 -38.009  1.00  0.00           H  
ATOM     29 2HG  GLU A 138     -50.599 -53.442 -39.381  1.00  0.00           H  
ATOM     30  N   ILE A 139     -53.020 -51.596 -40.825  1.00  0.00           N  
ATOM     31  CA  ILE A 139     -52.919 -51.623 -42.279  1.00  0.00           C  
ATOM     32  C   ILE A 139     -52.543 -50.252 -42.829  1.00  0.00           C  
ATOM     33  O   ILE A 139     -51.726 -50.142 -43.743  1.00  0.00           O  
ATOM     34  CB  ILE A 139     -54.242 -52.087 -42.913  1.00  0.00           C  
ATOM     35  CG1 ILE A 139     -54.548 -53.533 -42.513  1.00  0.00           C  
ATOM     36  CG2 ILE A 139     -54.183 -51.952 -44.428  1.00  0.00           C  
ATOM     37  CD1 ILE A 139     -53.501 -54.526 -42.963  1.00  0.00           C  
ATOM     38  H   ILE A 139     -53.908 -51.802 -40.390  1.00  0.00           H  
ATOM     39  HA  ILE A 139     -52.136 -52.328 -42.558  1.00  0.00           H  
ATOM     40  HB  ILE A 139     -55.061 -51.476 -42.535  1.00  0.00           H  
ATOM     41 1HG1 ILE A 139     -54.637 -53.599 -41.429  1.00  0.00           H  
ATOM     42 2HG1 ILE A 139     -55.507 -53.833 -42.937  1.00  0.00           H  
ATOM     43 1HG2 ILE A 139     -55.126 -52.285 -44.860  1.00  0.00           H  
ATOM     44 2HG2 ILE A 139     -54.010 -50.910 -44.693  1.00  0.00           H  
ATOM     45 3HG2 ILE A 139     -53.369 -52.565 -44.815  1.00  0.00           H  
ATOM     46 1HD1 ILE A 139     -53.788 -55.528 -42.642  1.00  0.00           H  
ATOM     47 2HD1 ILE A 139     -53.420 -54.502 -44.050  1.00  0.00           H  
ATOM     48 3HD1 ILE A 139     -52.540 -54.265 -42.521  1.00  0.00           H  
ATOM     49  N   GLY A 140     -53.183 -49.229 -42.226  1.00  0.00           N  
ATOM     50  CA  GLY A 140     -52.912 -47.863 -42.659  1.00  0.00           C  
ATOM     51  C   GLY A 140     -51.451 -47.494 -42.432  1.00  0.00           C  
ATOM     52  O   GLY A 140     -50.824 -46.855 -43.277  1.00  0.00           O  
ATOM     53  H   GLY A 140     -53.838 -49.428 -41.483  1.00  0.00           H  
ATOM     54 1HA  GLY A 140     -53.157 -47.762 -43.716  1.00  0.00           H  
ATOM     55 2HA  GLY A 140     -53.554 -47.174 -42.112  1.00  0.00           H  
ATOM     56  N   ARG A 141     -50.956 -47.929 -41.255  1.00  0.00           N  
ATOM     57  CA  ARG A 141     -49.567 -47.642 -40.917  1.00  0.00           C  
ATOM     58  C   ARG A 141     -48.612 -48.288 -41.912  1.00  0.00           C  
ATOM     59  O   ARG A 141     -47.622 -47.680 -42.321  1.00  0.00           O  
ATOM     60  CB  ARG A 141     -49.244 -48.138 -39.515  1.00  0.00           C  
ATOM     61  CG  ARG A 141     -49.917 -47.365 -38.391  1.00  0.00           C  
ATOM     62  CD  ARG A 141     -49.464 -47.830 -37.056  1.00  0.00           C  
ATOM     63  NE  ARG A 141     -50.133 -47.118 -35.978  1.00  0.00           N  
ATOM     64  CZ  ARG A 141     -51.245 -47.550 -35.351  1.00  0.00           C  
ATOM     65  NH1 ARG A 141     -51.799 -48.687 -35.705  1.00  0.00           N1+
ATOM     66  NH2 ARG A 141     -51.777 -46.827 -34.380  1.00  0.00           N  
ATOM     67  H   ARG A 141     -51.524 -48.450 -40.602  1.00  0.00           H  
ATOM     68  HA  ARG A 141     -49.419 -46.562 -40.946  1.00  0.00           H  
ATOM     69 1HB  ARG A 141     -49.542 -49.181 -39.420  1.00  0.00           H  
ATOM     70 2HB  ARG A 141     -48.168 -48.090 -39.350  1.00  0.00           H  
ATOM     71 1HG  ARG A 141     -49.677 -46.305 -38.485  1.00  0.00           H  
ATOM     72 2HG  ARG A 141     -50.998 -47.499 -38.454  1.00  0.00           H  
ATOM     73 1HD  ARG A 141     -49.681 -48.892 -36.948  1.00  0.00           H  
ATOM     74 2HD  ARG A 141     -48.392 -47.667 -36.958  1.00  0.00           H  
ATOM     75  HE  ARG A 141     -49.735 -46.239 -35.679  1.00  0.00           H  
ATOM     76 1HH1 ARG A 141     -51.392 -49.239 -36.447  1.00  0.00           H  
ATOM     77 2HH1 ARG A 141     -52.632 -49.010 -35.235  1.00  0.00           H  
ATOM     78 1HH2 ARG A 141     -51.351 -45.952 -34.109  1.00  0.00           H  
ATOM     79 2HH2 ARG A 141     -52.610 -47.150 -33.912  1.00  0.00           H  
ATOM     80  N   LYS A 142     -48.963 -49.539 -42.271  1.00  0.00           N  
ATOM     81  CA  LYS A 142     -48.133 -50.269 -43.221  1.00  0.00           C  
ATOM     82  C   LYS A 142     -48.087 -49.561 -44.569  1.00  0.00           C  
ATOM     83  O   LYS A 142     -47.032 -49.472 -45.198  1.00  0.00           O  
ATOM     84  CB  LYS A 142     -48.648 -51.699 -43.394  1.00  0.00           C  
ATOM     85  CG  LYS A 142     -47.824 -52.552 -44.348  1.00  0.00           C  
ATOM     86  CD  LYS A 142     -46.429 -52.809 -43.796  1.00  0.00           C  
ATOM     87  CE  LYS A 142     -45.640 -53.747 -44.697  1.00  0.00           C  
ATOM     88  NZ  LYS A 142     -44.261 -53.978 -44.188  1.00  0.00           N1+
ATOM     89  H   LYS A 142     -49.789 -49.984 -41.897  1.00  0.00           H  
ATOM     90  HA  LYS A 142     -47.115 -50.309 -42.830  1.00  0.00           H  
ATOM     91 1HB  LYS A 142     -48.665 -52.199 -42.425  1.00  0.00           H  
ATOM     92 2HB  LYS A 142     -49.672 -51.673 -43.766  1.00  0.00           H  
ATOM     93 1HG  LYS A 142     -48.324 -53.509 -44.505  1.00  0.00           H  
ATOM     94 2HG  LYS A 142     -47.737 -52.045 -45.308  1.00  0.00           H  
ATOM     95 1HD  LYS A 142     -45.893 -51.864 -43.709  1.00  0.00           H  
ATOM     96 2HD  LYS A 142     -46.508 -53.255 -42.804  1.00  0.00           H  
ATOM     97 1HE  LYS A 142     -46.154 -54.704 -44.766  1.00  0.00           H  
ATOM     98 2HE  LYS A 142     -45.576 -53.321 -45.699  1.00  0.00           H  
ATOM     99 1HZ  LYS A 142     -43.771 -54.604 -44.812  1.00  0.00           H  
ATOM    100 2HZ  LYS A 142     -43.767 -53.098 -44.137  1.00  0.00           H  
ATOM    101 3HZ  LYS A 142     -44.307 -54.392 -43.267  1.00  0.00           H  
ATOM    102  N   GLY A 143     -49.278 -49.072 -44.967  1.00  0.00           N  
ATOM    103  CA  GLY A 143     -49.371 -48.370 -46.242  1.00  0.00           C  
ATOM    104  C   GLY A 143     -48.504 -47.116 -46.245  1.00  0.00           C  
ATOM    105  O   GLY A 143     -47.835 -46.815 -47.233  1.00  0.00           O  
ATOM    106  H   GLY A 143     -50.086 -49.200 -44.375  1.00  0.00           H  
ATOM    107 1HA  GLY A 143     -49.059 -49.035 -47.047  1.00  0.00           H  
ATOM    108 2HA  GLY A 143     -50.409 -48.100 -46.433  1.00  0.00           H  
ATOM    109  N   VAL A 144     -48.557 -46.415 -45.095  1.00  0.00           N  
ATOM    110  CA  VAL A 144     -47.772 -45.194 -44.967  1.00  0.00           C  
ATOM    111  C   VAL A 144     -46.281 -45.483 -45.086  1.00  0.00           C  
ATOM    112  O   VAL A 144     -45.543 -44.739 -45.732  1.00  0.00           O  
ATOM    113  CB  VAL A 144     -48.055 -44.517 -43.612  1.00  0.00           C  
ATOM    114  CG1 VAL A 144     -47.096 -43.357 -43.386  1.00  0.00           C  
ATOM    115  CG2 VAL A 144     -49.499 -44.041 -43.562  1.00  0.00           C  
ATOM    116  H   VAL A 144     -49.129 -46.716 -44.319  1.00  0.00           H  
ATOM    117  HA  VAL A 144     -48.062 -44.511 -45.766  1.00  0.00           H  
ATOM    118  HB  VAL A 144     -47.882 -45.238 -42.813  1.00  0.00           H  
ATOM    119 1HG1 VAL A 144     -47.309 -42.892 -42.424  1.00  0.00           H  
ATOM    120 2HG1 VAL A 144     -46.070 -43.728 -43.390  1.00  0.00           H  
ATOM    121 3HG1 VAL A 144     -47.220 -42.622 -44.180  1.00  0.00           H  
ATOM    122 1HG2 VAL A 144     -49.691 -43.564 -42.601  1.00  0.00           H  
ATOM    123 2HG2 VAL A 144     -49.673 -43.323 -44.364  1.00  0.00           H  
ATOM    124 3HG2 VAL A 144     -50.167 -44.893 -43.685  1.00  0.00           H  
ATOM    125  N   ASP A 145     -45.890 -46.596 -44.434  1.00  0.00           N  
ATOM    126  CA  ASP A 145     -44.485 -46.986 -44.468  1.00  0.00           C  
ATOM    127  C   ASP A 145     -44.032 -47.286 -45.891  1.00  0.00           C  
ATOM    128  O   ASP A 145     -42.933 -46.906 -46.297  1.00  0.00           O  
ATOM    129  CB  ASP A 145     -44.246 -48.210 -43.580  1.00  0.00           C  
ATOM    130  CG  ASP A 145     -44.337 -47.892 -42.093  1.00  0.00           C  
ATOM    131  OD1 ASP A 145     -44.287 -46.734 -41.750  1.00  0.00           O  
ATOM    132  OD2 ASP A 145     -44.456 -48.809 -41.317  1.00  0.00           O1-
ATOM    133  H   ASP A 145     -46.546 -47.167 -43.921  1.00  0.00           H  
ATOM    134  HA  ASP A 145     -43.887 -46.158 -44.087  1.00  0.00           H  
ATOM    135 1HB  ASP A 145     -44.980 -48.981 -43.818  1.00  0.00           H  
ATOM    136 2HB  ASP A 145     -43.259 -48.624 -43.789  1.00  0.00           H  
ATOM    137  N   ALA A 146     -44.933 -47.981 -46.615  1.00  0.00           N  
ATOM    138  CA  ALA A 146     -44.622 -48.332 -47.995  1.00  0.00           C  
ATOM    139  C   ALA A 146     -44.433 -47.085 -48.850  1.00  0.00           C  
ATOM    140  O   ALA A 146     -43.528 -47.023 -49.682  1.00  0.00           O  
ATOM    141  CB  ALA A 146     -45.718 -49.213 -48.577  1.00  0.00           C  
ATOM    142  H   ALA A 146     -45.820 -48.265 -46.223  1.00  0.00           H  
ATOM    143  HA  ALA A 146     -43.683 -48.886 -48.001  1.00  0.00           H  
ATOM    144 1HB  ALA A 146     -45.472 -49.466 -49.608  1.00  0.00           H  
ATOM    145 2HB  ALA A 146     -45.801 -50.127 -47.989  1.00  0.00           H  
ATOM    146 3HB  ALA A 146     -46.666 -48.677 -48.552  1.00  0.00           H  
ATOM    147  N   LEU A 147     -45.330 -46.110 -48.598  1.00  0.00           N  
ATOM    148  CA  LEU A 147     -45.258 -44.862 -49.350  1.00  0.00           C  
ATOM    149  C   LEU A 147     -43.939 -44.143 -49.097  1.00  0.00           C  
ATOM    150  O   LEU A 147     -43.327 -43.605 -50.020  1.00  0.00           O  
ATOM    151  CB  LEU A 147     -46.429 -43.947 -48.970  1.00  0.00           C  
ATOM    152  CG  LEU A 147     -46.547 -42.647 -49.777  1.00  0.00           C  
ATOM    153  CD1 LEU A 147     -45.542 -41.631 -49.253  1.00  0.00           C  
ATOM    154  CD2 LEU A 147     -46.308 -42.942 -51.251  1.00  0.00           C  
ATOM    155  H   LEU A 147     -46.052 -46.223 -47.901  1.00  0.00           H  
ATOM    156  HA  LEU A 147     -45.325 -45.095 -50.412  1.00  0.00           H  
ATOM    157 1HB  LEU A 147     -47.358 -44.500 -49.097  1.00  0.00           H  
ATOM    158 2HB  LEU A 147     -46.332 -43.676 -47.918  1.00  0.00           H  
ATOM    159  HG  LEU A 147     -47.544 -42.228 -49.647  1.00  0.00           H  
ATOM    160 1HD1 LEU A 147     -45.625 -40.707 -49.826  1.00  0.00           H  
ATOM    161 2HD1 LEU A 147     -45.747 -41.425 -48.202  1.00  0.00           H  
ATOM    162 3HD1 LEU A 147     -44.533 -42.030 -49.354  1.00  0.00           H  
ATOM    163 1HD2 LEU A 147     -46.392 -42.018 -51.825  1.00  0.00           H  
ATOM    164 2HD2 LEU A 147     -45.310 -43.361 -51.381  1.00  0.00           H  
ATOM    165 3HD2 LEU A 147     -47.051 -43.657 -51.603  1.00  0.00           H  
ATOM    166  N   LEU A 148     -43.545 -44.167 -47.807  1.00  0.00           N  
ATOM    167  CA  LEU A 148     -42.296 -43.515 -47.431  1.00  0.00           C  
ATOM    168  C   LEU A 148     -41.106 -44.157 -48.132  1.00  0.00           C  
ATOM    169  O   LEU A 148     -40.199 -43.466 -48.596  1.00  0.00           O  
ATOM    170  CB  LEU A 148     -42.099 -43.582 -45.912  1.00  0.00           C  
ATOM    171  CG  LEU A 148     -40.829 -42.909 -45.375  1.00  0.00           C  
ATOM    172  CD1 LEU A 148     -40.847 -41.430 -45.734  1.00  0.00           C  
ATOM    173  CD2 LEU A 148     -40.749 -43.105 -43.868  1.00  0.00           C  
ATOM    174  H   LEU A 148     -44.095 -44.625 -47.095  1.00  0.00           H  
ATOM    175  HA  LEU A 148     -42.347 -42.468 -47.732  1.00  0.00           H  
ATOM    176 1HB  LEU A 148     -42.953 -43.110 -45.430  1.00  0.00           H  
ATOM    177 2HB  LEU A 148     -42.072 -44.630 -45.611  1.00  0.00           H  
ATOM    178  HG  LEU A 148     -39.954 -43.357 -45.846  1.00  0.00           H  
ATOM    179 1HD1 LEU A 148     -39.944 -40.953 -45.353  1.00  0.00           H  
ATOM    180 2HD1 LEU A 148     -40.884 -41.319 -46.818  1.00  0.00           H  
ATOM    181 3HD1 LEU A 148     -41.722 -40.958 -45.290  1.00  0.00           H  
ATOM    182 1HD2 LEU A 148     -39.846 -42.628 -43.487  1.00  0.00           H  
ATOM    183 2HD2 LEU A 148     -41.623 -42.656 -43.396  1.00  0.00           H  
ATOM    184 3HD2 LEU A 148     -40.719 -44.170 -43.640  1.00  0.00           H  
ATOM    185  N   GLU A 149     -41.165 -45.504 -48.178  1.00  0.00           N  
ATOM    186  CA  GLU A 149     -40.085 -46.243 -48.822  1.00  0.00           C  
ATOM    187  C   GLU A 149     -39.980 -45.885 -50.300  1.00  0.00           C  
ATOM    188  O   GLU A 149     -38.882 -45.722 -50.832  1.00  0.00           O  
ATOM    189  CB  GLU A 149     -40.301 -47.750 -48.667  1.00  0.00           C  
ATOM    190  CG  GLU A 149     -40.129 -48.266 -47.244  1.00  0.00           C  
ATOM    191  CD  GLU A 149     -38.723 -48.117 -46.735  1.00  0.00           C  
ATOM    192  OE1 GLU A 149     -37.810 -48.315 -47.500  1.00  0.00           O  
ATOM    193  OE2 GLU A 149     -38.562 -47.807 -45.578  1.00  0.00           O1-
ATOM    194  H   GLU A 149     -41.938 -46.015 -47.777  1.00  0.00           H  
ATOM    195  HA  GLU A 149     -39.145 -45.973 -48.340  1.00  0.00           H  
ATOM    196 1HB  GLU A 149     -41.308 -48.009 -48.997  1.00  0.00           H  
ATOM    197 2HB  GLU A 149     -39.599 -48.286 -49.304  1.00  0.00           H  
ATOM    198 1HG  GLU A 149     -40.802 -47.717 -46.586  1.00  0.00           H  
ATOM    199 2HG  GLU A 149     -40.413 -49.317 -47.214  1.00  0.00           H  
ATOM    200  N   ILE A 150     -41.172 -45.774 -50.920  1.00  0.00           N  
ATOM    201  CA  ILE A 150     -41.211 -45.435 -52.337  1.00  0.00           C  
ATOM    202  C   ILE A 150     -40.600 -44.063 -52.591  1.00  0.00           C  
ATOM    203  O   ILE A 150     -39.864 -43.870 -53.558  1.00  0.00           O  
ATOM    204  CB  ILE A 150     -42.656 -45.461 -52.869  1.00  0.00           C  
ATOM    205  CG1 ILE A 150     -43.197 -46.893 -52.873  1.00  0.00           C  
ATOM    206  CG2 ILE A 150     -42.720 -44.860 -54.265  1.00  0.00           C  
ATOM    207  CD1 ILE A 150     -44.686 -46.982 -53.118  1.00  0.00           C  
ATOM    208  H   ILE A 150     -42.041 -45.920 -50.424  1.00  0.00           H  
ATOM    209  HA  ILE A 150     -40.629 -46.174 -52.885  1.00  0.00           H  
ATOM    210  HB  ILE A 150     -43.298 -44.883 -52.206  1.00  0.00           H  
ATOM    211 1HG1 ILE A 150     -42.690 -47.472 -53.644  1.00  0.00           H  
ATOM    212 2HG1 ILE A 150     -42.982 -47.366 -51.914  1.00  0.00           H  
ATOM    213 1HG2 ILE A 150     -43.748 -44.888 -54.626  1.00  0.00           H  
ATOM    214 2HG2 ILE A 150     -42.374 -43.829 -54.233  1.00  0.00           H  
ATOM    215 3HG2 ILE A 150     -42.084 -45.436 -54.938  1.00  0.00           H  
ATOM    216 1HD1 ILE A 150     -44.995 -48.028 -53.106  1.00  0.00           H  
ATOM    217 2HD1 ILE A 150     -45.218 -46.439 -52.336  1.00  0.00           H  
ATOM    218 3HD1 ILE A 150     -44.922 -46.547 -54.088  1.00  0.00           H  
ATOM    219  N   ALA A 151     -40.947 -43.134 -51.677  1.00  0.00           N  
ATOM    220  CA  ALA A 151     -40.427 -41.779 -51.804  1.00  0.00           C  
ATOM    221  C   ALA A 151     -38.907 -41.759 -51.705  1.00  0.00           C  
ATOM    222  O   ALA A 151     -38.236 -41.047 -52.453  1.00  0.00           O  
ATOM    223  CB  ALA A 151     -41.037 -40.875 -50.742  1.00  0.00           C  
ATOM    224  H   ALA A 151     -41.559 -43.356 -50.905  1.00  0.00           H  
ATOM    225  HA  ALA A 151     -40.702 -41.401 -52.789  1.00  0.00           H  
ATOM    226 1HB  ALA A 151     -40.640 -39.867 -50.850  1.00  0.00           H  
ATOM    227 2HB  ALA A 151     -42.120 -40.853 -50.862  1.00  0.00           H  
ATOM    228 3HB  ALA A 151     -40.790 -41.259 -49.753  1.00  0.00           H  
ATOM    229  N   ARG A 152     -38.414 -42.572 -50.751  1.00  0.00           N  
ATOM    230  CA  ARG A 152     -36.970 -42.647 -50.554  1.00  0.00           C  
ATOM    231  C   ARG A 152     -36.271 -43.173 -51.801  1.00  0.00           C  
ATOM    232  O   ARG A 152     -35.261 -42.620 -52.238  1.00  0.00           O  
ATOM    233  CB  ARG A 152     -36.635 -43.546 -49.373  1.00  0.00           C  
ATOM    234  CG  ARG A 152     -36.998 -42.974 -48.012  1.00  0.00           C  
ATOM    235  CD  ARG A 152     -36.697 -43.932 -46.917  1.00  0.00           C  
ATOM    236  NE  ARG A 152     -37.042 -43.389 -45.612  1.00  0.00           N  
ATOM    237  CZ  ARG A 152     -37.010 -44.087 -44.461  1.00  0.00           C  
ATOM    238  NH1 ARG A 152     -36.647 -45.350 -44.468  1.00  0.00           N1+
ATOM    239  NH2 ARG A 152     -37.342 -43.501 -43.323  1.00  0.00           N  
ATOM    240  H   ARG A 152     -39.019 -43.132 -50.168  1.00  0.00           H  
ATOM    241  HA  ARG A 152     -36.597 -41.644 -50.344  1.00  0.00           H  
ATOM    242 1HB  ARG A 152     -37.157 -44.497 -49.481  1.00  0.00           H  
ATOM    243 2HB  ARG A 152     -35.566 -43.759 -49.368  1.00  0.00           H  
ATOM    244 1HG  ARG A 152     -36.427 -42.063 -47.836  1.00  0.00           H  
ATOM    245 2HG  ARG A 152     -38.064 -42.746 -47.984  1.00  0.00           H  
ATOM    246 1HD  ARG A 152     -37.269 -44.847 -47.066  1.00  0.00           H  
ATOM    247 2HD  ARG A 152     -35.633 -44.164 -46.918  1.00  0.00           H  
ATOM    248  HE  ARG A 152     -37.326 -42.420 -45.566  1.00  0.00           H  
ATOM    249 1HH1 ARG A 152     -36.392 -45.798 -45.336  1.00  0.00           H  
ATOM    250 2HH1 ARG A 152     -36.622 -45.874 -43.603  1.00  0.00           H  
ATOM    251 1HH2 ARG A 152     -37.622 -42.530 -43.317  1.00  0.00           H  
ATOM    252 2HH2 ARG A 152     -37.318 -44.024 -42.460  1.00  0.00           H  
ATOM    253  N   ASN A 153     -36.838 -44.258 -52.360  1.00  0.00           N  
ATOM    254  CA  ASN A 153     -36.288 -44.979 -53.517  1.00  0.00           C  
ATOM    255  C   ASN A 153     -36.406 -44.170 -54.800  1.00  0.00           C  
ATOM    256  O   ASN A 153     -35.591 -44.312 -55.712  1.00  0.00           O  
ATOM    257  CB  ASN A 153     -36.970 -46.325 -53.682  1.00  0.00           C  
ATOM    258  CG  ASN A 153     -36.546 -47.320 -52.637  1.00  0.00           C  
ATOM    259  ND2 ASN A 153     -37.504 -47.886 -51.948  1.00  0.00           N  
ATOM    260  OD1 ASN A 153     -35.351 -47.575 -52.455  1.00  0.00           O  
ATOM    261  H   ASN A 153     -37.699 -44.581 -51.942  1.00  0.00           H  
ATOM    262  HA  ASN A 153     -35.224 -45.148 -53.346  1.00  0.00           H  
ATOM    263 1HB  ASN A 153     -38.052 -46.193 -53.624  1.00  0.00           H  
ATOM    264 2HB  ASN A 153     -36.742 -46.730 -54.667  1.00  0.00           H  
ATOM    265 1HD2 ASN A 153     -37.280 -48.556 -51.240  1.00  0.00           H  
ATOM    266 2HD2 ASN A 153     -38.458 -47.650 -52.129  1.00  0.00           H  
ATOM    267  N   SER A 154     -37.423 -43.322 -54.867  1.00  0.00           N  
ATOM    268  CA  SER A 154     -37.652 -42.494 -56.043  1.00  0.00           C  
ATOM    269  C   SER A 154     -36.467 -41.565 -56.272  1.00  0.00           C  
ATOM    270  O   SER A 154     -36.254 -41.078 -57.382  1.00  0.00           O  
ATOM    271  CB  SER A 154     -38.924 -41.685 -55.880  1.00  0.00           C  
ATOM    272  OG  SER A 154     -38.786 -40.733 -54.859  1.00  0.00           O  
ATOM    273  H   SER A 154     -38.055 -43.248 -54.082  1.00  0.00           H  
ATOM    274  HA  SER A 154     -37.759 -43.147 -56.910  1.00  0.00           H  
ATOM    275 1HB  SER A 154     -39.160 -41.184 -56.818  1.00  0.00           H  
ATOM    276 2HB  SER A 154     -39.753 -42.352 -55.648  1.00  0.00           H  
ATOM    277  HG  SER A 154     -38.598 -41.229 -54.059  1.00  0.00           H  
ATOM    278  N   ASN A 155     -35.704 -41.329 -55.212  1.00  0.00           N  
ATOM    279  CA  ASN A 155     -34.552 -40.438 -55.270  1.00  0.00           C  
ATOM    280  C   ASN A 155     -34.983 -38.978 -55.336  1.00  0.00           C  
ATOM    281  O   ASN A 155     -34.508 -38.218 -56.180  1.00  0.00           O  
ATOM    282  CB  ASN A 155     -33.669 -40.787 -56.454  1.00  0.00           C  
ATOM    283  CG  ASN A 155     -32.285 -40.214 -56.332  1.00  0.00           C  
ATOM    284  ND2 ASN A 155     -31.690 -39.880 -57.448  1.00  0.00           N  
ATOM    285  OD1 ASN A 155     -31.754 -40.073 -55.223  1.00  0.00           O  
ATOM    286  H   ASN A 155     -35.931 -41.782 -54.338  1.00  0.00           H  
ATOM    287  HA  ASN A 155     -33.972 -40.562 -54.355  1.00  0.00           H  
ATOM    288 1HB  ASN A 155     -33.594 -41.872 -56.545  1.00  0.00           H  
ATOM    289 2HB  ASN A 155     -34.124 -40.414 -57.371  1.00  0.00           H  
ATOM    290 1HD2 ASN A 155     -30.768 -39.492 -57.426  1.00  0.00           H  
ATOM    291 2HD2 ASN A 155     -32.157 -40.010 -58.322  1.00  0.00           H  
ATOM    292  N   PRO A 156     -35.883 -38.601 -54.438  1.00  0.00           N  
ATOM    293  CA  PRO A 156     -36.365 -37.228 -54.330  1.00  0.00           C  
ATOM    294  C   PRO A 156     -35.341 -36.317 -53.663  1.00  0.00           C  
ATOM    295  O   PRO A 156     -34.550 -36.761 -52.830  1.00  0.00           O  
ATOM    296  CB  PRO A 156     -37.626 -37.377 -53.474  1.00  0.00           C  
ATOM    297  CG  PRO A 156     -37.354 -38.573 -52.627  1.00  0.00           C  
ATOM    298  CD  PRO A 156     -36.556 -39.488 -53.516  1.00  0.00           C  
ATOM    299  HA  PRO A 156     -36.611 -36.852 -55.334  1.00  0.00           H  
ATOM    300 1HB  PRO A 156     -37.789 -36.464 -52.883  1.00  0.00           H  
ATOM    301 2HB  PRO A 156     -38.507 -37.503 -54.121  1.00  0.00           H  
ATOM    302 1HG  PRO A 156     -36.807 -38.280 -51.719  1.00  0.00           H  
ATOM    303 2HG  PRO A 156     -38.301 -39.026 -52.294  1.00  0.00           H  
ATOM    304 1HD  PRO A 156     -35.825 -40.044 -52.911  1.00  0.00           H  
ATOM    305 2HD  PRO A 156     -37.234 -40.179 -54.038  1.00  0.00           H  
ATOM    306  N   SER A 157     -35.361 -35.039 -54.034  1.00  0.00           N  
ATOM    307  CA  SER A 157     -34.464 -34.057 -53.436  1.00  0.00           C  
ATOM    308  C   SER A 157     -34.702 -33.952 -51.936  1.00  0.00           C  
ATOM    309  O   SER A 157     -35.790 -34.255 -51.447  1.00  0.00           O  
ATOM    310  CB  SER A 157     -34.658 -32.702 -54.087  1.00  0.00           C  
ATOM    311  OG  SER A 157     -35.920 -32.174 -53.783  1.00  0.00           O  
ATOM    312  H   SER A 157     -36.013 -34.740 -54.747  1.00  0.00           H  
ATOM    313  HA  SER A 157     -33.436 -34.383 -53.602  1.00  0.00           H  
ATOM    314 1HB  SER A 157     -33.883 -32.018 -53.744  1.00  0.00           H  
ATOM    315 2HB  SER A 157     -34.553 -32.799 -55.167  1.00  0.00           H  
ATOM    316  HG  SER A 157     -35.966 -31.324 -54.227  1.00  0.00           H  
ATOM    317  N   PRO A 158     -33.678 -33.518 -51.207  1.00  0.00           N  
ATOM    318  CA  PRO A 158     -33.670 -33.659 -49.755  1.00  0.00           C  
ATOM    319  C   PRO A 158     -34.808 -32.907 -49.107  1.00  0.00           C  
ATOM    320  O   PRO A 158     -35.409 -33.381 -48.143  1.00  0.00           O  
ATOM    321  CB  PRO A 158     -32.314 -33.067 -49.360  1.00  0.00           C  
ATOM    322  CG  PRO A 158     -31.462 -33.266 -50.567  1.00  0.00           C  
ATOM    323  CD  PRO A 158     -32.393 -33.030 -51.725  1.00  0.00           C  
ATOM    324  HA  PRO A 158     -33.725 -34.727 -49.495  1.00  0.00           H  
ATOM    325 1HB  PRO A 158     -32.431 -32.007 -49.089  1.00  0.00           H  
ATOM    326 2HB  PRO A 158     -31.923 -33.584 -48.472  1.00  0.00           H  
ATOM    327 1HG  PRO A 158     -30.615 -32.564 -50.554  1.00  0.00           H  
ATOM    328 2HG  PRO A 158     -31.034 -34.280 -50.567  1.00  0.00           H  
ATOM    329 1HD  PRO A 158     -32.427 -31.955 -51.958  1.00  0.00           H  
ATOM    330 2HD  PRO A 158     -32.048 -33.605 -52.598  1.00  0.00           H  
ATOM    331  N   VAL A 159     -35.119 -31.726 -49.625  1.00  0.00           N  
ATOM    332  CA  VAL A 159     -36.269 -31.012 -49.083  1.00  0.00           C  
ATOM    333  C   VAL A 159     -37.562 -31.781 -49.331  1.00  0.00           C  
ATOM    334  O   VAL A 159     -38.426 -31.860 -48.458  1.00  0.00           O  
ATOM    335  CB  VAL A 159     -36.377 -29.613 -49.716  1.00  0.00           C  
ATOM    336  CG1 VAL A 159     -36.758 -29.721 -51.186  1.00  0.00           C  
ATOM    337  CG2 VAL A 159     -37.394 -28.776 -48.955  1.00  0.00           C  
ATOM    338  H   VAL A 159     -34.590 -31.308 -50.377  1.00  0.00           H  
ATOM    339  HA  VAL A 159     -36.131 -30.900 -48.007  1.00  0.00           H  
ATOM    340  HB  VAL A 159     -35.401 -29.128 -49.673  1.00  0.00           H  
ATOM    341 1HG1 VAL A 159     -36.829 -28.723 -51.618  1.00  0.00           H  
ATOM    342 2HG1 VAL A 159     -35.999 -30.293 -51.718  1.00  0.00           H  
ATOM    343 3HG1 VAL A 159     -37.721 -30.224 -51.275  1.00  0.00           H  
ATOM    344 1HG2 VAL A 159     -37.464 -27.788 -49.409  1.00  0.00           H  
ATOM    345 2HG2 VAL A 159     -38.368 -29.263 -48.994  1.00  0.00           H  
ATOM    346 3HG2 VAL A 159     -37.079 -28.677 -47.917  1.00  0.00           H  
ATOM    347  N   ALA A 160     -37.639 -32.332 -50.559  1.00  0.00           N  
ATOM    348  CA  ALA A 160     -38.826 -33.098 -50.924  1.00  0.00           C  
ATOM    349  C   ALA A 160     -38.994 -34.316 -50.024  1.00  0.00           C  
ATOM    350  O   ALA A 160     -40.104 -34.637 -49.598  1.00  0.00           O  
ATOM    351  CB  ALA A 160     -38.754 -33.525 -52.383  1.00  0.00           C  
ATOM    352  H   ALA A 160     -36.894 -32.229 -51.234  1.00  0.00           H  
ATOM    353  HA  ALA A 160     -39.697 -32.458 -50.786  1.00  0.00           H  
ATOM    354 1HB  ALA A 160     -39.646 -34.096 -52.639  1.00  0.00           H  
ATOM    355 2HB  ALA A 160     -38.693 -32.641 -53.018  1.00  0.00           H  
ATOM    356 3HB  ALA A 160     -37.871 -34.144 -52.537  1.00  0.00           H  
ATOM    357  N   LEU A 161     -37.839 -34.963 -49.764  1.00  0.00           N  
ATOM    358  CA  LEU A 161     -37.862 -36.148 -48.915  1.00  0.00           C  
ATOM    359  C   LEU A 161     -38.349 -35.809 -47.512  1.00  0.00           C  
ATOM    360  O   LEU A 161     -39.124 -36.557 -46.917  1.00  0.00           O  
ATOM    361  CB  LEU A 161     -36.464 -36.774 -48.840  1.00  0.00           C  
ATOM    362  CG  LEU A 161     -36.350 -38.049 -47.995  1.00  0.00           C  
ATOM    363  CD1 LEU A 161     -37.266 -39.122 -48.568  1.00  0.00           C  
ATOM    364  CD2 LEU A 161     -34.903 -38.518 -47.976  1.00  0.00           C  
ATOM    365  H   LEU A 161     -36.958 -34.648 -50.144  1.00  0.00           H  
ATOM    366  HA  LEU A 161     -38.548 -36.873 -49.351  1.00  0.00           H  
ATOM    367 1HB  LEU A 161     -36.138 -37.016 -49.850  1.00  0.00           H  
ATOM    368 2HB  LEU A 161     -35.775 -36.038 -48.425  1.00  0.00           H  
ATOM    369  HG  LEU A 161     -36.677 -37.841 -46.976  1.00  0.00           H  
ATOM    370 1HD1 LEU A 161     -37.185 -40.028 -47.968  1.00  0.00           H  
ATOM    371 2HD1 LEU A 161     -38.296 -38.767 -48.552  1.00  0.00           H  
ATOM    372 3HD1 LEU A 161     -36.972 -39.339 -49.594  1.00  0.00           H  
ATOM    373 1HD2 LEU A 161     -34.821 -39.423 -47.375  1.00  0.00           H  
ATOM    374 2HD2 LEU A 161     -34.575 -38.727 -48.994  1.00  0.00           H  
ATOM    375 3HD2 LEU A 161     -34.274 -37.739 -47.545  1.00  0.00           H  
ATOM    376  N   ALA A 162     -37.853 -34.653 -47.027  1.00  0.00           N  
ATOM    377  CA  ALA A 162     -38.243 -34.213 -45.693  1.00  0.00           C  
ATOM    378  C   ALA A 162     -39.744 -33.964 -45.611  1.00  0.00           C  
ATOM    379  O   ALA A 162     -40.390 -34.321 -44.625  1.00  0.00           O  
ATOM    380  CB  ALA A 162     -37.476 -32.956 -45.306  1.00  0.00           C  
ATOM    381  H   ALA A 162     -37.218 -34.083 -47.567  1.00  0.00           H  
ATOM    382  HA  ALA A 162     -37.997 -35.008 -44.989  1.00  0.00           H  
ATOM    383 1HB  ALA A 162     -37.777 -32.640 -44.307  1.00  0.00           H  
ATOM    384 2HB  ALA A 162     -36.407 -33.167 -45.313  1.00  0.00           H  
ATOM    385 3HB  ALA A 162     -37.695 -32.163 -46.019  1.00  0.00           H  
ATOM    386  N   ILE A 163     -40.252 -33.338 -46.693  1.00  0.00           N  
ATOM    387  CA  ILE A 163     -41.678 -33.043 -46.741  1.00  0.00           C  
ATOM    388  C   ILE A 163     -42.508 -34.320 -46.705  1.00  0.00           C  
ATOM    389  O   ILE A 163     -43.534 -34.386 -46.027  1.00  0.00           O  
ATOM    390  CB  ILE A 163     -42.029 -32.237 -48.005  1.00  0.00           C  
ATOM    391  CG1 ILE A 163     -41.345 -30.869 -47.973  1.00  0.00           C  
ATOM    392  CG2 ILE A 163     -43.537 -32.079 -48.133  1.00  0.00           C  
ATOM    393  CD1 ILE A 163     -41.758 -30.007 -46.802  1.00  0.00           C  
ATOM    394  H   ILE A 163     -39.668 -33.068 -47.471  1.00  0.00           H  
ATOM    395  HA  ILE A 163     -41.937 -32.445 -45.869  1.00  0.00           H  
ATOM    396  HB  ILE A 163     -41.653 -32.759 -48.885  1.00  0.00           H  
ATOM    397 1HG1 ILE A 163     -40.264 -31.003 -47.934  1.00  0.00           H  
ATOM    398 2HG1 ILE A 163     -41.572 -30.326 -48.892  1.00  0.00           H  
ATOM    399 1HG2 ILE A 163     -43.767 -31.507 -49.031  1.00  0.00           H  
ATOM    400 2HG2 ILE A 163     -44.001 -33.062 -48.200  1.00  0.00           H  
ATOM    401 3HG2 ILE A 163     -43.923 -31.554 -47.259  1.00  0.00           H  
ATOM    402 1HD1 ILE A 163     -41.232 -29.053 -46.850  1.00  0.00           H  
ATOM    403 2HD1 ILE A 163     -42.834 -29.829 -46.843  1.00  0.00           H  
ATOM    404 3HD1 ILE A 163     -41.508 -30.513 -45.872  1.00  0.00           H  
ATOM    405  N   ILE A 164     -42.009 -35.314 -47.467  1.00  0.00           N  
ATOM    406  CA  ILE A 164     -42.707 -36.594 -47.519  1.00  0.00           C  
ATOM    407  C   ILE A 164     -42.757 -37.250 -46.147  1.00  0.00           C  
ATOM    408  O   ILE A 164     -43.781 -37.808 -45.752  1.00  0.00           O  
ATOM    409  CB  ILE A 164     -42.030 -37.548 -48.520  1.00  0.00           C  
ATOM    410  CG1 ILE A 164     -42.209 -37.035 -49.951  1.00  0.00           C  
ATOM    411  CG2 ILE A 164     -42.597 -38.953 -48.381  1.00  0.00           C  
ATOM    412  CD1 ILE A 164     -41.352 -37.753 -50.969  1.00  0.00           C  
ATOM    413  H   ILE A 164     -41.162 -35.194 -48.003  1.00  0.00           H  
ATOM    414  HA  ILE A 164     -43.730 -36.416 -47.849  1.00  0.00           H  
ATOM    415  HB  ILE A 164     -40.958 -37.578 -48.327  1.00  0.00           H  
ATOM    416 1HG1 ILE A 164     -43.251 -37.138 -50.247  1.00  0.00           H  
ATOM    417 2HG1 ILE A 164     -41.963 -35.972 -49.989  1.00  0.00           H  
ATOM    418 1HG2 ILE A 164     -42.108 -39.615 -49.096  1.00  0.00           H  
ATOM    419 2HG2 ILE A 164     -42.420 -39.318 -47.370  1.00  0.00           H  
ATOM    420 3HG2 ILE A 164     -43.669 -38.934 -48.578  1.00  0.00           H  
ATOM    421 1HD1 ILE A 164     -41.534 -37.334 -51.958  1.00  0.00           H  
ATOM    422 2HD1 ILE A 164     -40.300 -37.632 -50.710  1.00  0.00           H  
ATOM    423 3HD1 ILE A 164     -41.606 -38.813 -50.973  1.00  0.00           H  
ATOM    424  N   GLU A 165     -41.604 -37.151 -45.454  1.00  0.00           N  
ATOM    425  CA  GLU A 165     -41.518 -37.738 -44.122  1.00  0.00           C  
ATOM    426  C   GLU A 165     -42.511 -37.085 -43.168  1.00  0.00           C  
ATOM    427  O   GLU A 165     -43.155 -37.764 -42.368  1.00  0.00           O  
ATOM    428  CB  GLU A 165     -40.098 -37.601 -43.569  1.00  0.00           C  
ATOM    429  CG  GLU A 165     -39.890 -38.244 -42.206  1.00  0.00           C  
ATOM    430  CD  GLU A 165     -38.466 -38.156 -41.729  1.00  0.00           C  
ATOM    431  OE1 GLU A 165     -37.583 -38.134 -42.552  1.00  0.00           O  
ATOM    432  OE2 GLU A 165     -38.262 -38.108 -40.539  1.00  0.00           O1-
ATOM    433  H   GLU A 165     -40.797 -36.678 -45.836  1.00  0.00           H  
ATOM    434  HA  GLU A 165     -41.765 -38.797 -44.195  1.00  0.00           H  
ATOM    435 1HB  GLU A 165     -39.392 -38.054 -44.265  1.00  0.00           H  
ATOM    436 2HB  GLU A 165     -39.841 -36.545 -43.484  1.00  0.00           H  
ATOM    437 1HG  GLU A 165     -40.535 -37.751 -41.480  1.00  0.00           H  
ATOM    438 2HG  GLU A 165     -40.184 -39.292 -42.261  1.00  0.00           H  
ATOM    439  N   GLU A 166     -42.591 -35.746 -43.299  1.00  0.00           N  
ATOM    440  CA  GLU A 166     -43.506 -34.999 -42.444  1.00  0.00           C  
ATOM    441  C   GLU A 166     -44.951 -35.421 -42.682  1.00  0.00           C  
ATOM    442  O   GLU A 166     -45.729 -35.567 -41.738  1.00  0.00           O  
ATOM    443  CB  GLU A 166     -43.356 -33.496 -42.687  1.00  0.00           C  
ATOM    444  CG  GLU A 166     -42.039 -32.909 -42.201  1.00  0.00           C  
ATOM    445  CD  GLU A 166     -41.883 -32.980 -40.706  1.00  0.00           C  
ATOM    446  OE1 GLU A 166     -42.855 -32.786 -40.017  1.00  0.00           O  
ATOM    447  OE2 GLU A 166     -40.790 -33.231 -40.256  1.00  0.00           O1-
ATOM    448  H   GLU A 166     -42.032 -35.246 -43.977  1.00  0.00           H  
ATOM    449  HA  GLU A 166     -43.257 -35.211 -41.403  1.00  0.00           H  
ATOM    450 1HB  GLU A 166     -43.440 -33.290 -43.754  1.00  0.00           H  
ATOM    451 2HB  GLU A 166     -44.165 -32.964 -42.186  1.00  0.00           H  
ATOM    452 1HG  GLU A 166     -41.217 -33.450 -42.667  1.00  0.00           H  
ATOM    453 2HG  GLU A 166     -41.979 -31.868 -42.517  1.00  0.00           H  
ATOM    454  N   VAL A 167     -45.257 -35.606 -43.983  1.00  0.00           N  
ATOM    455  CA  VAL A 167     -46.609 -36.014 -44.346  1.00  0.00           C  
ATOM    456  C   VAL A 167     -46.952 -37.373 -43.750  1.00  0.00           C  
ATOM    457  O   VAL A 167     -48.062 -37.584 -43.259  1.00  0.00           O  
ATOM    458  CB  VAL A 167     -46.754 -36.078 -45.878  1.00  0.00           C  
ATOM    459  CG1 VAL A 167     -48.093 -36.694 -46.260  1.00  0.00           C  
ATOM    460  CG2 VAL A 167     -46.613 -34.684 -46.470  1.00  0.00           C  
ATOM    461  H   VAL A 167     -44.572 -35.469 -44.712  1.00  0.00           H  
ATOM    462  HA  VAL A 167     -47.310 -35.275 -43.958  1.00  0.00           H  
ATOM    463  HB  VAL A 167     -45.976 -36.725 -46.281  1.00  0.00           H  
ATOM    464 1HG1 VAL A 167     -48.179 -36.731 -47.347  1.00  0.00           H  
ATOM    465 2HG1 VAL A 167     -48.157 -37.704 -45.857  1.00  0.00           H  
ATOM    466 3HG1 VAL A 167     -48.901 -36.086 -45.854  1.00  0.00           H  
ATOM    467 1HG2 VAL A 167     -46.717 -34.736 -47.554  1.00  0.00           H  
ATOM    468 2HG2 VAL A 167     -47.389 -34.035 -46.062  1.00  0.00           H  
ATOM    469 3HG2 VAL A 167     -45.633 -34.280 -46.219  1.00  0.00           H  
ATOM    470  N   ALA A 168     -45.947 -38.268 -43.820  1.00  0.00           N  
ATOM    471  CA  ALA A 168     -46.146 -39.609 -43.283  1.00  0.00           C  
ATOM    472  C   ALA A 168     -46.421 -39.568 -41.786  1.00  0.00           C  
ATOM    473  O   ALA A 168     -47.283 -40.288 -41.283  1.00  0.00           O  
ATOM    474  CB  ALA A 168     -44.935 -40.482 -43.574  1.00  0.00           C  
ATOM    475  H   ALA A 168     -45.058 -38.032 -44.235  1.00  0.00           H  
ATOM    476  HA  ALA A 168     -47.019 -40.043 -43.771  1.00  0.00           H  
ATOM    477 1HB  ALA A 168     -45.098 -41.481 -43.167  1.00  0.00           H  
ATOM    478 2HB  ALA A 168     -44.785 -40.550 -44.652  1.00  0.00           H  
ATOM    479 3HB  ALA A 168     -44.051 -40.044 -43.113  1.00  0.00           H  
ATOM    480  N   ARG A 169     -45.646 -38.692 -41.115  1.00  0.00           N  
ATOM    481  CA  ARG A 169     -45.809 -38.555 -39.672  1.00  0.00           C  
ATOM    482  C   ARG A 169     -47.207 -38.063 -39.321  1.00  0.00           C  
ATOM    483  O   ARG A 169     -47.822 -38.542 -38.368  1.00  0.00           O  
ATOM    484  CB  ARG A 169     -44.778 -37.589 -39.107  1.00  0.00           C  
ATOM    485  CG  ARG A 169     -43.349 -38.110 -39.099  1.00  0.00           C  
ATOM    486  CD  ARG A 169     -42.408 -37.124 -38.509  1.00  0.00           C  
ATOM    487  NE  ARG A 169     -41.030 -37.583 -38.577  1.00  0.00           N  
ATOM    488  CZ  ARG A 169     -40.452 -38.404 -37.679  1.00  0.00           C  
ATOM    489  NH1 ARG A 169     -41.145 -38.847 -36.653  1.00  0.00           N1+
ATOM    490  NH2 ARG A 169     -39.189 -38.764 -37.829  1.00  0.00           N  
ATOM    491  H   ARG A 169     -44.955 -38.128 -41.588  1.00  0.00           H  
ATOM    492  HA  ARG A 169     -45.659 -39.531 -39.212  1.00  0.00           H  
ATOM    493 1HB  ARG A 169     -44.789 -36.666 -39.684  1.00  0.00           H  
ATOM    494 2HB  ARG A 169     -45.042 -37.336 -38.080  1.00  0.00           H  
ATOM    495 1HG  ARG A 169     -43.299 -39.026 -38.512  1.00  0.00           H  
ATOM    496 2HG  ARG A 169     -43.033 -38.317 -40.123  1.00  0.00           H  
ATOM    497 1HD  ARG A 169     -42.480 -36.182 -39.052  1.00  0.00           H  
ATOM    498 2HD  ARG A 169     -42.662 -36.960 -37.463  1.00  0.00           H  
ATOM    499  HE  ARG A 169     -40.465 -37.263 -39.352  1.00  0.00           H  
ATOM    500 1HH1 ARG A 169     -42.110 -38.571 -36.537  1.00  0.00           H  
ATOM    501 2HH1 ARG A 169     -40.712 -39.462 -35.979  1.00  0.00           H  
ATOM    502 1HH2 ARG A 169     -38.657 -38.424 -38.618  1.00  0.00           H  
ATOM    503 2HH2 ARG A 169     -38.757 -39.379 -37.155  1.00  0.00           H  
ATOM    504  N   ALA A 170     -47.664 -37.092 -40.136  1.00  0.00           N  
ATOM    505  CA  ALA A 170     -48.992 -36.533 -39.909  1.00  0.00           C  
ATOM    506  C   ALA A 170     -50.069 -37.598 -40.062  1.00  0.00           C  
ATOM    507  O   ALA A 170     -51.018 -37.652 -39.279  1.00  0.00           O  
ATOM    508  CB  ALA A 170     -49.252 -35.378 -40.863  1.00  0.00           C  
ATOM    509  H   ALA A 170     -47.108 -36.740 -40.902  1.00  0.00           H  
ATOM    510  HA  ALA A 170     -49.033 -36.161 -38.884  1.00  0.00           H  
ATOM    511 1HB  ALA A 170     -50.248 -34.972 -40.681  1.00  0.00           H  
ATOM    512 2HB  ALA A 170     -48.508 -34.597 -40.701  1.00  0.00           H  
ATOM    513 3HB  ALA A 170     -49.187 -35.733 -41.890  1.00  0.00           H  
ATOM    514  N   VAL A 171     -49.869 -38.432 -41.103  1.00  0.00           N  
ATOM    515  CA  VAL A 171     -50.829 -39.498 -41.358  1.00  0.00           C  
ATOM    516  C   VAL A 171     -50.894 -40.474 -40.191  1.00  0.00           C  
ATOM    517  O   VAL A 171     -51.974 -40.918 -39.800  1.00  0.00           O  
ATOM    518  CB  VAL A 171     -50.449 -40.262 -42.641  1.00  0.00           C  
ATOM    519  CG1 VAL A 171     -51.324 -41.495 -42.805  1.00  0.00           C  
ATOM    520  CG2 VAL A 171     -50.578 -39.345 -43.848  1.00  0.00           C  
ATOM    521  H   VAL A 171     -49.068 -38.335 -41.710  1.00  0.00           H  
ATOM    522  HA  VAL A 171     -51.814 -39.051 -41.495  1.00  0.00           H  
ATOM    523  HB  VAL A 171     -49.418 -40.608 -42.555  1.00  0.00           H  
ATOM    524 1HG1 VAL A 171     -51.042 -42.023 -43.717  1.00  0.00           H  
ATOM    525 2HG1 VAL A 171     -51.189 -42.155 -41.947  1.00  0.00           H  
ATOM    526 3HG1 VAL A 171     -52.369 -41.194 -42.871  1.00  0.00           H  
ATOM    527 1HG2 VAL A 171     -50.307 -39.891 -44.750  1.00  0.00           H  
ATOM    528 2HG2 VAL A 171     -51.607 -38.994 -43.929  1.00  0.00           H  
ATOM    529 3HG2 VAL A 171     -49.912 -38.490 -43.728  1.00  0.00           H  
ATOM    530  N   ARG A 172     -49.688 -40.776 -39.666  1.00  0.00           N  
ATOM    531  CA  ARG A 172     -49.612 -41.698 -38.540  1.00  0.00           C  
ATOM    532  C   ARG A 172     -50.348 -41.148 -37.325  1.00  0.00           C  
ATOM    533  O   ARG A 172     -51.048 -41.882 -36.626  1.00  0.00           O  
ATOM    534  CB  ARG A 172     -48.162 -41.971 -38.170  1.00  0.00           C  
ATOM    535  CG  ARG A 172     -47.384 -42.790 -39.188  1.00  0.00           C  
ATOM    536  CD  ARG A 172     -46.017 -43.114 -38.705  1.00  0.00           C  
ATOM    537  NE  ARG A 172     -45.258 -43.866 -39.692  1.00  0.00           N  
ATOM    538  CZ  ARG A 172     -44.420 -43.317 -40.592  1.00  0.00           C  
ATOM    539  NH1 ARG A 172     -44.245 -42.015 -40.619  1.00  0.00           N1+
ATOM    540  NH2 ARG A 172     -43.774 -44.089 -41.449  1.00  0.00           N  
ATOM    541  H   ARG A 172     -48.836 -40.378 -40.035  1.00  0.00           H  
ATOM    542  HA  ARG A 172     -50.079 -42.640 -38.831  1.00  0.00           H  
ATOM    543 1HB  ARG A 172     -47.637 -41.027 -38.036  1.00  0.00           H  
ATOM    544 2HB  ARG A 172     -48.123 -42.504 -37.219  1.00  0.00           H  
ATOM    545 1HG  ARG A 172     -47.911 -43.725 -39.381  1.00  0.00           H  
ATOM    546 2HG  ARG A 172     -47.295 -42.226 -40.117  1.00  0.00           H  
ATOM    547 1HD  ARG A 172     -45.479 -42.192 -38.492  1.00  0.00           H  
ATOM    548 2HD  ARG A 172     -46.085 -43.713 -37.798  1.00  0.00           H  
ATOM    549  HE  ARG A 172     -45.368 -44.872 -39.702  1.00  0.00           H  
ATOM    550 1HH1 ARG A 172     -44.739 -41.425 -39.964  1.00  0.00           H  
ATOM    551 2HH1 ARG A 172     -43.616 -41.603 -41.294  1.00  0.00           H  
ATOM    552 1HH2 ARG A 172     -43.908 -45.090 -41.429  1.00  0.00           H  
ATOM    553 2HH2 ARG A 172     -43.146 -43.678 -42.124  1.00  0.00           H  
ATOM    554  N   GLU A 173     -50.149 -39.829 -37.119  1.00  0.00           N  
ATOM    555  CA  GLU A 173     -50.801 -39.178 -35.989  1.00  0.00           C  
ATOM    556  C   GLU A 173     -52.317 -39.248 -36.113  1.00  0.00           C  
ATOM    557  O   GLU A 173     -53.019 -39.491 -35.131  1.00  0.00           O  
ATOM    558  CB  GLU A 173     -50.354 -37.718 -35.886  1.00  0.00           C  
ATOM    559  CG  GLU A 173     -48.903 -37.533 -35.464  1.00  0.00           C  
ATOM    560  CD  GLU A 173     -48.631 -38.023 -34.069  1.00  0.00           C  
ATOM    561  OE1 GLU A 173     -49.472 -37.839 -33.222  1.00  0.00           O  
ATOM    562  OE2 GLU A 173     -47.581 -38.580 -33.851  1.00  0.00           O1-
ATOM    563  H   GLU A 173     -49.560 -39.282 -37.730  1.00  0.00           H  
ATOM    564  HA  GLU A 173     -50.510 -39.698 -35.076  1.00  0.00           H  
ATOM    565 1HB  GLU A 173     -50.488 -37.227 -36.849  1.00  0.00           H  
ATOM    566 2HB  GLU A 173     -50.981 -37.197 -35.162  1.00  0.00           H  
ATOM    567 1HG  GLU A 173     -48.262 -38.076 -36.159  1.00  0.00           H  
ATOM    568 2HG  GLU A 173     -48.649 -36.476 -35.530  1.00  0.00           H  
ATOM    569  N   THR A 174     -52.773 -39.023 -37.363  1.00  0.00           N  
ATOM    570  CA  THR A 174     -54.208 -39.062 -37.615  1.00  0.00           C  
ATOM    571  C   THR A 174     -54.783 -40.442 -37.320  1.00  0.00           C  
ATOM    572  O   THR A 174     -55.864 -40.565 -36.744  1.00  0.00           O  
ATOM    573  CB  THR A 174     -54.525 -38.670 -39.070  1.00  0.00           C  
ATOM    574  CG2 THR A 174     -56.021 -38.759 -39.332  1.00  0.00           C  
ATOM    575  OG1 THR A 174     -54.080 -37.329 -39.314  1.00  0.00           O  
ATOM    576  H   THR A 174     -52.143 -38.829 -38.128  1.00  0.00           H  
ATOM    577  HA  THR A 174     -54.695 -38.346 -36.953  1.00  0.00           H  
ATOM    578  HB  THR A 174     -54.002 -39.341 -39.750  1.00  0.00           H  
ATOM    579  HG1 THR A 174     -53.133 -37.275 -39.167  1.00  0.00           H  
ATOM    580 1HG2 THR A 174     -56.226 -38.479 -40.365  1.00  0.00           H  
ATOM    581 2HG2 THR A 174     -56.360 -39.781 -39.159  1.00  0.00           H  
ATOM    582 3HG2 THR A 174     -56.549 -38.083 -38.661  1.00  0.00           H  
ATOM    583  N   ILE A 175     -54.004 -41.458 -37.745  1.00  0.00           N  
ATOM    584  CA  ILE A 175     -54.439 -42.831 -37.521  1.00  0.00           C  
ATOM    585  C   ILE A 175     -54.662 -43.105 -36.040  1.00  0.00           C  
ATOM    586  O   ILE A 175     -55.646 -43.739 -35.657  1.00  0.00           O  
ATOM    587  CB  ILE A 175     -53.410 -43.831 -38.079  1.00  0.00           C  
ATOM    588  CG1 ILE A 175     -53.373 -43.764 -39.608  1.00  0.00           C  
ATOM    589  CG2 ILE A 175     -53.732 -45.242 -37.613  1.00  0.00           C  
ATOM    590  CD1 ILE A 175     -52.207 -44.500 -40.225  1.00  0.00           C  
ATOM    591  H   ILE A 175     -53.126 -41.291 -38.214  1.00  0.00           H  
ATOM    592  HA  ILE A 175     -55.384 -42.984 -38.042  1.00  0.00           H  
ATOM    593  HB  ILE A 175     -52.414 -43.561 -37.729  1.00  0.00           H  
ATOM    594 1HG1 ILE A 175     -54.294 -44.184 -40.013  1.00  0.00           H  
ATOM    595 2HG1 ILE A 175     -53.325 -42.721 -39.926  1.00  0.00           H  
ATOM    596 1HG2 ILE A 175     -52.996 -45.936 -38.017  1.00  0.00           H  
ATOM    597 2HG2 ILE A 175     -53.708 -45.280 -36.525  1.00  0.00           H  
ATOM    598 3HG2 ILE A 175     -54.725 -45.524 -37.963  1.00  0.00           H  
ATOM    599 1HD1 ILE A 175     -52.249 -44.406 -41.310  1.00  0.00           H  
ATOM    600 2HD1 ILE A 175     -51.272 -44.071 -39.860  1.00  0.00           H  
ATOM    601 3HD1 ILE A 175     -52.254 -45.553 -39.950  1.00  0.00           H  
ATOM    602  N   ASP A 176     -53.721 -42.606 -35.227  1.00  0.00           N  
ATOM    603  CA  ASP A 176     -53.794 -42.651 -33.767  1.00  0.00           C  
ATOM    604  C   ASP A 176     -54.987 -41.866 -33.226  1.00  0.00           C  
ATOM    605  O   ASP A 176     -55.654 -42.300 -32.286  1.00  0.00           O  
ATOM    606  CB  ASP A 176     -52.503 -42.104 -33.154  1.00  0.00           C  
ATOM    607  CG  ASP A 176     -51.317 -43.042 -33.335  1.00  0.00           C  
ATOM    608  OD1 ASP A 176     -51.534 -44.189 -33.649  1.00  0.00           O  
ATOM    609  OD2 ASP A 176     -50.206 -42.602 -33.158  1.00  0.00           O1-
ATOM    610  H   ASP A 176     -52.919 -42.177 -35.666  1.00  0.00           H  
ATOM    611  HA  ASP A 176     -53.913 -43.691 -33.458  1.00  0.00           H  
ATOM    612 1HB  ASP A 176     -52.262 -41.144 -33.612  1.00  0.00           H  
ATOM    613 2HB  ASP A 176     -52.651 -41.930 -32.088  1.00  0.00           H  
ATOM    614  N   ALA A 177     -55.258 -40.708 -33.819  1.00  0.00           N  
ATOM    615  CA  ALA A 177     -56.382 -39.881 -33.386  1.00  0.00           C  
ATOM    616  C   ALA A 177     -57.696 -40.392 -33.961  1.00  0.00           C  
ATOM    617  O   ALA A 177     -58.674 -40.571 -33.236  1.00  0.00           O  
ATOM    618  CB  ALA A 177     -56.160 -38.430 -33.787  1.00  0.00           C  
ATOM    619  H   ALA A 177     -54.679 -40.391 -34.583  1.00  0.00           H  
ATOM    620  HA  ALA A 177     -56.447 -39.941 -32.299  1.00  0.00           H  
ATOM    621 1HB  ALA A 177     -57.007 -37.828 -33.458  1.00  0.00           H  
ATOM    622 2HB  ALA A 177     -55.247 -38.059 -33.319  1.00  0.00           H  
ATOM    623 3HB  ALA A 177     -56.065 -38.362 -34.869  1.00  0.00           H  
ATOM    624  N   ASN A 178     -57.705 -40.624 -35.267  1.00  0.00           N  
ATOM    625  CA  ASN A 178     -58.846 -41.228 -35.942  1.00  0.00           C  
ATOM    626  C   ASN A 178     -58.393 -42.415 -36.783  1.00  0.00           C  
ATOM    627  O   ASN A 178     -57.442 -42.312 -37.558  1.00  0.00           O  
ATOM    628  CB  ASN A 178     -59.572 -40.206 -36.798  1.00  0.00           C  
ATOM    629  CG  ASN A 178     -60.822 -40.759 -37.423  1.00  0.00           C  
ATOM    630  ND2 ASN A 178     -61.939 -40.138 -37.145  1.00  0.00           N  
ATOM    631  OD1 ASN A 178     -60.775 -41.752 -38.160  1.00  0.00           O  
ATOM    632  H   ASN A 178     -56.891 -40.371 -35.809  1.00  0.00           H  
ATOM    633  HA  ASN A 178     -59.538 -41.602 -35.185  1.00  0.00           H  
ATOM    634 1HB  ASN A 178     -59.837 -39.342 -36.187  1.00  0.00           H  
ATOM    635 2HB  ASN A 178     -58.908 -39.857 -37.588  1.00  0.00           H  
ATOM    636 1HD2 ASN A 178     -62.803 -40.462 -37.534  1.00  0.00           H  
ATOM    637 2HD2 ASN A 178     -61.931 -39.339 -36.545  1.00  0.00           H  
ATOM    638  N   SER A 179     -59.073 -43.546 -36.629  1.00  0.00           N  
ATOM    639  CA  SER A 179     -58.635 -44.786 -37.259  1.00  0.00           C  
ATOM    640  C   SER A 179     -59.614 -45.263 -38.322  1.00  0.00           C  
ATOM    641  O   SER A 179     -59.578 -46.421 -38.738  1.00  0.00           O  
ATOM    642  CB  SER A 179     -58.459 -45.864 -36.209  1.00  0.00           C  
ATOM    643  OG  SER A 179     -59.660 -46.105 -35.528  1.00  0.00           O  
ATOM    644  H   SER A 179     -59.911 -43.550 -36.065  1.00  0.00           H  
ATOM    645  HA  SER A 179     -57.675 -44.607 -37.744  1.00  0.00           H  
ATOM    646 1HB  SER A 179     -58.117 -46.784 -36.684  1.00  0.00           H  
ATOM    647 2HB  SER A 179     -57.691 -45.558 -35.498  1.00  0.00           H  
ATOM    648  HG  SER A 179     -59.467 -46.792 -34.887  1.00  0.00           H  
ATOM    649  N   SER A 180     -60.491 -44.369 -38.763  1.00  0.00           N  
ATOM    650  CA  SER A 180     -61.523 -44.730 -39.729  1.00  0.00           C  
ATOM    651  C   SER A 180     -60.920 -45.058 -41.084  1.00  0.00           C  
ATOM    652  O   SER A 180     -60.051 -44.339 -41.577  1.00  0.00           O  
ATOM    653  CB  SER A 180     -62.523 -43.600 -39.874  1.00  0.00           C  
ATOM    654  OG  SER A 180     -63.474 -43.895 -40.860  1.00  0.00           O  
ATOM    655  H   SER A 180     -60.446 -43.418 -38.424  1.00  0.00           H  
ATOM    656  HA  SER A 180     -62.044 -45.616 -39.364  1.00  0.00           H  
ATOM    657 1HB  SER A 180     -63.024 -43.432 -38.920  1.00  0.00           H  
ATOM    658 2HB  SER A 180     -61.999 -42.682 -40.135  1.00  0.00           H  
ATOM    659  HG  SER A 180     -64.066 -43.139 -40.891  1.00  0.00           H  
ATOM    660  N   PRO A 181     -61.384 -46.149 -41.684  1.00  0.00           N  
ATOM    661  CA  PRO A 181     -60.848 -46.597 -42.963  1.00  0.00           C  
ATOM    662  C   PRO A 181     -60.859 -45.475 -43.976  1.00  0.00           C  
ATOM    663  O   PRO A 181     -59.921 -45.325 -44.760  1.00  0.00           O  
ATOM    664  CB  PRO A 181     -61.800 -47.728 -43.364  1.00  0.00           C  
ATOM    665  CG  PRO A 181     -62.266 -48.292 -42.066  1.00  0.00           C  
ATOM    666  CD  PRO A 181     -62.451 -47.090 -41.179  1.00  0.00           C  
ATOM    667  HA  PRO A 181     -59.827 -46.977 -42.814  1.00  0.00           H  
ATOM    668 1HB  PRO A 181     -62.623 -47.328 -43.976  1.00  0.00           H  
ATOM    669 2HB  PRO A 181     -61.268 -48.465 -43.984  1.00  0.00           H  
ATOM    670 1HG  PRO A 181     -63.197 -48.859 -42.210  1.00  0.00           H  
ATOM    671 2HG  PRO A 181     -61.522 -48.999 -41.670  1.00  0.00           H  
ATOM    672 1HD  PRO A 181     -63.459 -46.676 -41.328  1.00  0.00           H  
ATOM    673 2HD  PRO A 181     -62.302 -47.381 -40.129  1.00  0.00           H  
ATOM    674  N   GLU A 182     -61.922 -44.684 -43.962  1.00  0.00           N  
ATOM    675  CA  GLU A 182     -62.040 -43.570 -44.895  1.00  0.00           C  
ATOM    676  C   GLU A 182     -60.905 -42.572 -44.710  1.00  0.00           C  
ATOM    677  O   GLU A 182     -60.282 -42.139 -45.679  1.00  0.00           O  
ATOM    678  CB  GLU A 182     -63.386 -42.864 -44.716  1.00  0.00           C  
ATOM    679  CG  GLU A 182     -64.588 -43.670 -45.187  1.00  0.00           C  
ATOM    680  CD  GLU A 182     -65.897 -42.985 -44.911  1.00  0.00           C  
ATOM    681  OE1 GLU A 182     -65.887 -41.964 -44.268  1.00  0.00           O  
ATOM    682  OE2 GLU A 182     -66.909 -43.486 -45.344  1.00  0.00           O1-
ATOM    683  H   GLU A 182     -62.665 -44.849 -43.297  1.00  0.00           H  
ATOM    684  HA  GLU A 182     -61.984 -43.962 -45.911  1.00  0.00           H  
ATOM    685 1HB  GLU A 182     -63.535 -42.627 -43.663  1.00  0.00           H  
ATOM    686 2HB  GLU A 182     -63.378 -41.922 -45.265  1.00  0.00           H  
ATOM    687 1HG  GLU A 182     -64.498 -43.842 -46.260  1.00  0.00           H  
ATOM    688 2HG  GLU A 182     -64.578 -44.639 -44.690  1.00  0.00           H  
ATOM    689  N   VAL A 183     -60.677 -42.238 -43.422  1.00  0.00           N  
ATOM    690  CA  VAL A 183     -59.615 -41.291 -43.107  1.00  0.00           C  
ATOM    691  C   VAL A 183     -58.254 -41.828 -43.533  1.00  0.00           C  
ATOM    692  O   VAL A 183     -57.426 -41.091 -44.068  1.00  0.00           O  
ATOM    693  CB  VAL A 183     -59.596 -40.992 -41.597  1.00  0.00           C  
ATOM    694  CG1 VAL A 183     -58.372 -40.166 -41.232  1.00  0.00           C  
ATOM    695  CG2 VAL A 183     -60.873 -40.269 -41.196  1.00  0.00           C  
ATOM    696  H   VAL A 183     -61.226 -42.630 -42.670  1.00  0.00           H  
ATOM    697  HA  VAL A 183     -59.809 -40.362 -43.645  1.00  0.00           H  
ATOM    698  HB  VAL A 183     -59.523 -41.933 -41.050  1.00  0.00           H  
ATOM    699 1HG1 VAL A 183     -58.374 -39.965 -40.160  1.00  0.00           H  
ATOM    700 2HG1 VAL A 183     -57.469 -40.718 -41.494  1.00  0.00           H  
ATOM    701 3HG1 VAL A 183     -58.394 -39.223 -41.778  1.00  0.00           H  
ATOM    702 1HG2 VAL A 183     -60.853 -40.062 -40.126  1.00  0.00           H  
ATOM    703 2HG2 VAL A 183     -60.948 -39.331 -41.746  1.00  0.00           H  
ATOM    704 3HG2 VAL A 183     -61.734 -40.897 -41.427  1.00  0.00           H  
ATOM    705  N   ILE A 184     -58.079 -43.138 -43.265  1.00  0.00           N  
ATOM    706  CA  ILE A 184     -56.817 -43.777 -43.622  1.00  0.00           C  
ATOM    707  C   ILE A 184     -56.588 -43.735 -45.128  1.00  0.00           C  
ATOM    708  O   ILE A 184     -55.475 -43.484 -45.589  1.00  0.00           O  
ATOM    709  CB  ILE A 184     -56.783 -45.238 -43.136  1.00  0.00           C  
ATOM    710  CG1 ILE A 184     -56.741 -45.290 -41.607  1.00  0.00           C  
ATOM    711  CG2 ILE A 184     -55.589 -45.968 -43.731  1.00  0.00           C  
ATOM    712  CD1 ILE A 184     -56.980 -46.671 -41.037  1.00  0.00           C  
ATOM    713  H   ILE A 184     -58.800 -43.688 -42.822  1.00  0.00           H  
ATOM    714  HA  ILE A 184     -56.006 -43.234 -43.138  1.00  0.00           H  
ATOM    715  HB  ILE A 184     -57.698 -45.744 -43.444  1.00  0.00           H  
ATOM    716 1HG1 ILE A 184     -55.771 -44.940 -41.258  1.00  0.00           H  
ATOM    717 2HG1 ILE A 184     -57.496 -44.619 -41.198  1.00  0.00           H  
ATOM    718 1HG2 ILE A 184     -55.581 -46.999 -43.377  1.00  0.00           H  
ATOM    719 2HG2 ILE A 184     -55.662 -45.959 -44.817  1.00  0.00           H  
ATOM    720 3HG2 ILE A 184     -54.670 -45.472 -43.424  1.00  0.00           H  
ATOM    721 1HD1 ILE A 184     -56.935 -46.627 -39.948  1.00  0.00           H  
ATOM    722 2HD1 ILE A 184     -57.963 -47.027 -41.346  1.00  0.00           H  
ATOM    723 3HD1 ILE A 184     -56.215 -47.353 -41.404  1.00  0.00           H  
ATOM    724  N   VAL A 185     -57.693 -43.994 -45.855  1.00  0.00           N  
ATOM    725  CA  VAL A 185     -57.609 -43.984 -47.310  1.00  0.00           C  
ATOM    726  C   VAL A 185     -57.213 -42.609 -47.830  1.00  0.00           C  
ATOM    727  O   VAL A 185     -56.404 -42.491 -48.750  1.00  0.00           O  
ATOM    728  CB  VAL A 185     -58.960 -44.393 -47.927  1.00  0.00           C  
ATOM    729  CG1 VAL A 185     -58.939 -44.193 -49.435  1.00  0.00           C  
ATOM    730  CG2 VAL A 185     -59.271 -45.841 -47.579  1.00  0.00           C  
ATOM    731  H   VAL A 185     -58.581 -44.193 -45.414  1.00  0.00           H  
ATOM    732  HA  VAL A 185     -56.851 -44.706 -47.617  1.00  0.00           H  
ATOM    733  HB  VAL A 185     -59.741 -43.746 -47.528  1.00  0.00           H  
ATOM    734 1HG1 VAL A 185     -59.902 -44.486 -49.855  1.00  0.00           H  
ATOM    735 2HG1 VAL A 185     -58.751 -43.143 -49.660  1.00  0.00           H  
ATOM    736 3HG1 VAL A 185     -58.152 -44.806 -49.873  1.00  0.00           H  
ATOM    737 1HG2 VAL A 185     -60.228 -46.123 -48.018  1.00  0.00           H  
ATOM    738 2HG2 VAL A 185     -58.486 -46.486 -47.974  1.00  0.00           H  
ATOM    739 3HG2 VAL A 185     -59.322 -45.953 -46.496  1.00  0.00           H  
ATOM    740  N   SER A 186     -57.823 -41.589 -47.193  1.00  0.00           N  
ATOM    741  CA  SER A 186     -57.529 -40.218 -47.594  1.00  0.00           C  
ATOM    742  C   SER A 186     -56.060 -39.884 -47.376  1.00  0.00           C  
ATOM    743  O   SER A 186     -55.430 -39.237 -48.213  1.00  0.00           O  
ATOM    744  CB  SER A 186     -58.397 -39.248 -46.817  1.00  0.00           C  
ATOM    745  OG  SER A 186     -59.749 -39.406 -47.151  1.00  0.00           O  
ATOM    746  H   SER A 186     -58.480 -41.751 -46.443  1.00  0.00           H  
ATOM    747  HA  SER A 186     -57.750 -40.113 -48.658  1.00  0.00           H  
ATOM    748 1HB  SER A 186     -58.262 -39.414 -45.749  1.00  0.00           H  
ATOM    749 2HB  SER A 186     -58.084 -38.227 -47.031  1.00  0.00           H  
ATOM    750  HG  SER A 186     -60.228 -38.763 -46.623  1.00  0.00           H  
ATOM    751  N   GLY A 187     -55.559 -40.359 -46.217  1.00  0.00           N  
ATOM    752  CA  GLY A 187     -54.161 -40.110 -45.887  1.00  0.00           C  
ATOM    753  C   GLY A 187     -53.231 -40.747 -46.910  1.00  0.00           C  
ATOM    754  O   GLY A 187     -52.235 -40.150 -47.317  1.00  0.00           O  
ATOM    755  H   GLY A 187     -56.163 -40.880 -45.597  1.00  0.00           H  
ATOM    756 1HA  GLY A 187     -53.983 -39.035 -45.848  1.00  0.00           H  
ATOM    757 2HA  GLY A 187     -53.944 -40.508 -44.896  1.00  0.00           H  
ATOM    758  N   VAL A 188     -53.612 -41.983 -47.296  1.00  0.00           N  
ATOM    759  CA  VAL A 188     -52.808 -42.705 -48.275  1.00  0.00           C  
ATOM    760  C   VAL A 188     -52.764 -41.964 -49.606  1.00  0.00           C  
ATOM    761  O   VAL A 188     -51.716 -41.881 -50.247  1.00  0.00           O  
ATOM    762  CB  VAL A 188     -53.378 -44.118 -48.497  1.00  0.00           C  
ATOM    763  CG1 VAL A 188     -52.669 -44.802 -49.657  1.00  0.00           C  
ATOM    764  CG2 VAL A 188     -53.240 -44.937 -47.222  1.00  0.00           C  
ATOM    765  H   VAL A 188     -54.443 -42.420 -46.923  1.00  0.00           H  
ATOM    766  HA  VAL A 188     -51.791 -42.793 -47.890  1.00  0.00           H  
ATOM    767  HB  VAL A 188     -54.431 -44.038 -48.765  1.00  0.00           H  
ATOM    768 1HG1 VAL A 188     -53.084 -45.800 -49.799  1.00  0.00           H  
ATOM    769 2HG1 VAL A 188     -52.812 -44.217 -50.565  1.00  0.00           H  
ATOM    770 3HG1 VAL A 188     -51.605 -44.881 -49.437  1.00  0.00           H  
ATOM    771 1HG2 VAL A 188     -53.645 -45.935 -47.385  1.00  0.00           H  
ATOM    772 2HG2 VAL A 188     -52.187 -45.013 -46.950  1.00  0.00           H  
ATOM    773 3HG2 VAL A 188     -53.789 -44.450 -46.416  1.00  0.00           H  
ATOM    774  N   LYS A 189     -53.948 -41.439 -49.977  1.00  0.00           N  
ATOM    775  CA  LYS A 189     -54.042 -40.704 -51.231  1.00  0.00           C  
ATOM    776  C   LYS A 189     -53.150 -39.469 -51.214  1.00  0.00           C  
ATOM    777  O   LYS A 189     -52.488 -39.156 -52.203  1.00  0.00           O  
ATOM    778  CB  LYS A 189     -55.492 -40.302 -51.510  1.00  0.00           C  
ATOM    779  CG  LYS A 189     -55.697 -39.559 -52.823  1.00  0.00           C  
ATOM    780  CD  LYS A 189     -57.174 -39.307 -53.090  1.00  0.00           C  
ATOM    781  CE  LYS A 189     -57.719 -38.206 -52.191  1.00  0.00           C  
ATOM    782  NZ  LYS A 189     -57.194 -36.865 -52.572  1.00  0.00           N1+
ATOM    783  H   LYS A 189     -54.774 -41.543 -49.404  1.00  0.00           H  
ATOM    784  HA  LYS A 189     -53.699 -41.352 -52.039  1.00  0.00           H  
ATOM    785 1HB  LYS A 189     -56.119 -41.193 -51.528  1.00  0.00           H  
ATOM    786 2HB  LYS A 189     -55.853 -39.662 -50.703  1.00  0.00           H  
ATOM    787 1HG  LYS A 189     -55.175 -38.603 -52.786  1.00  0.00           H  
ATOM    788 2HG  LYS A 189     -55.285 -40.147 -53.642  1.00  0.00           H  
ATOM    789 1HD  LYS A 189     -57.311 -39.015 -54.131  1.00  0.00           H  
ATOM    790 2HD  LYS A 189     -57.738 -40.221 -52.909  1.00  0.00           H  
ATOM    791 1HE  LYS A 189     -58.806 -38.188 -52.256  1.00  0.00           H  
ATOM    792 2HE  LYS A 189     -57.442 -38.409 -51.157  1.00  0.00           H  
ATOM    793 1HZ  LYS A 189     -57.578 -36.165 -51.953  1.00  0.00           H  
ATOM    794 2HZ  LYS A 189     -56.186 -36.865 -52.497  1.00  0.00           H  
ATOM    795 3HZ  LYS A 189     -57.461 -36.657 -53.523  1.00  0.00           H  
ATOM    796  N   THR A 190     -53.175 -38.797 -50.044  1.00  0.00           N  
ATOM    797  CA  THR A 190     -52.363 -37.595 -49.896  1.00  0.00           C  
ATOM    798  C   THR A 190     -50.880 -37.910 -50.040  1.00  0.00           C  
ATOM    799  O   THR A 190     -50.136 -37.162 -50.673  1.00  0.00           O  
ATOM    800  CB  THR A 190     -52.618 -36.918 -48.537  1.00  0.00           C  
ATOM    801  CG2 THR A 190     -51.731 -35.693 -48.376  1.00  0.00           C  
ATOM    802  OG1 THR A 190     -53.993 -36.524 -48.447  1.00  0.00           O  
ATOM    803  H   THR A 190     -53.742 -39.106 -49.268  1.00  0.00           H  
ATOM    804  HA  THR A 190     -52.635 -36.894 -50.685  1.00  0.00           H  
ATOM    805  HB  THR A 190     -52.403 -37.623 -47.733  1.00  0.00           H  
ATOM    806  HG1 THR A 190     -54.530 -37.285 -48.215  1.00  0.00           H  
ATOM    807 1HG2 THR A 190     -51.924 -35.228 -47.409  1.00  0.00           H  
ATOM    808 2HG2 THR A 190     -50.684 -35.991 -48.433  1.00  0.00           H  
ATOM    809 3HG2 THR A 190     -51.948 -34.981 -49.171  1.00  0.00           H  
ATOM    810  N   LEU A 191     -50.504 -39.049 -49.421  1.00  0.00           N  
ATOM    811  CA  LEU A 191     -49.108 -39.466 -49.482  1.00  0.00           C  
ATOM    812  C   LEU A 191     -48.677 -39.738 -50.919  1.00  0.00           C  
ATOM    813  O   LEU A 191     -47.575 -39.370 -51.327  1.00  0.00           O  
ATOM    814  CB  LEU A 191     -48.893 -40.723 -48.629  1.00  0.00           C  
ATOM    815  CG  LEU A 191     -49.011 -40.526 -47.112  1.00  0.00           C  
ATOM    816  CD1 LEU A 191     -48.957 -41.880 -46.419  1.00  0.00           C  
ATOM    817  CD2 LEU A 191     -47.888 -39.619 -46.629  1.00  0.00           C  
ATOM    818  H   LEU A 191     -51.166 -39.620 -48.917  1.00  0.00           H  
ATOM    819  HA  LEU A 191     -48.490 -38.662 -49.084  1.00  0.00           H  
ATOM    820 1HB  LEU A 191     -49.626 -41.472 -48.923  1.00  0.00           H  
ATOM    821 2HB  LEU A 191     -47.898 -41.117 -48.836  1.00  0.00           H  
ATOM    822  HG  LEU A 191     -49.973 -40.069 -46.878  1.00  0.00           H  
ATOM    823 1HD1 LEU A 191     -49.041 -41.740 -45.340  1.00  0.00           H  
ATOM    824 2HD1 LEU A 191     -49.782 -42.501 -46.768  1.00  0.00           H  
ATOM    825 3HD1 LEU A 191     -48.011 -42.369 -46.648  1.00  0.00           H  
ATOM    826 1HD2 LEU A 191     -47.972 -39.478 -45.552  1.00  0.00           H  
ATOM    827 2HD2 LEU A 191     -46.926 -40.076 -46.862  1.00  0.00           H  
ATOM    828 3HD2 LEU A 191     -47.961 -38.652 -47.128  1.00  0.00           H  
ATOM    829  N   VAL A 192     -49.601 -40.396 -51.648  1.00  0.00           N  
ATOM    830  CA  VAL A 192     -49.314 -40.717 -53.041  1.00  0.00           C  
ATOM    831  C   VAL A 192     -49.108 -39.453 -53.867  1.00  0.00           C  
ATOM    832  O   VAL A 192     -48.212 -39.388 -54.708  1.00  0.00           O  
ATOM    833  CB  VAL A 192     -50.465 -41.541 -53.648  1.00  0.00           C  
ATOM    834  CG1 VAL A 192     -50.269 -41.705 -55.147  1.00  0.00           C  
ATOM    835  CG2 VAL A 192     -50.550 -42.895 -52.962  1.00  0.00           C  
ATOM    836  H   VAL A 192     -50.488 -40.673 -51.253  1.00  0.00           H  
ATOM    837  HA  VAL A 192     -48.400 -41.311 -53.078  1.00  0.00           H  
ATOM    838  HB  VAL A 192     -51.401 -41.001 -53.504  1.00  0.00           H  
ATOM    839 1HG1 VAL A 192     -51.092 -42.291 -55.560  1.00  0.00           H  
ATOM    840 2HG1 VAL A 192     -50.249 -40.725 -55.622  1.00  0.00           H  
ATOM    841 3HG1 VAL A 192     -49.328 -42.222 -55.337  1.00  0.00           H  
ATOM    842 1HG2 VAL A 192     -51.366 -43.473 -53.396  1.00  0.00           H  
ATOM    843 2HG2 VAL A 192     -49.611 -43.433 -53.102  1.00  0.00           H  
ATOM    844 3HG2 VAL A 192     -50.731 -42.754 -51.897  1.00  0.00           H  
ATOM    845  N   GLU A 193     -49.982 -38.467 -53.579  1.00  0.00           N  
ATOM    846  CA  GLU A 193     -49.894 -37.202 -54.298  1.00  0.00           C  
ATOM    847  C   GLU A 193     -48.558 -36.516 -54.043  1.00  0.00           C  
ATOM    848  O   GLU A 193     -47.947 -35.966 -54.960  1.00  0.00           O  
ATOM    849  CB  GLU A 193     -51.041 -36.274 -53.890  1.00  0.00           C  
ATOM    850  CG  GLU A 193     -51.073 -34.950 -54.638  1.00  0.00           C  
ATOM    851  CD  GLU A 193     -52.255 -34.097 -54.266  1.00  0.00           C  
ATOM    852  OE1 GLU A 193     -53.046 -34.530 -53.462  1.00  0.00           O  
ATOM    853  OE2 GLU A 193     -52.366 -33.011 -54.785  1.00  0.00           O1-
ATOM    854  H   GLU A 193     -50.698 -38.584 -52.875  1.00  0.00           H  
ATOM    855  HA  GLU A 193     -49.972 -37.405 -55.367  1.00  0.00           H  
ATOM    856 1HB  GLU A 193     -51.993 -36.777 -54.058  1.00  0.00           H  
ATOM    857 2HB  GLU A 193     -50.970 -36.056 -52.825  1.00  0.00           H  
ATOM    858 1HG  GLU A 193     -50.159 -34.398 -54.420  1.00  0.00           H  
ATOM    859 2HG  GLU A 193     -51.099 -35.149 -55.709  1.00  0.00           H  
ATOM    860  N   VAL A 194     -48.148 -36.581 -52.760  1.00  0.00           N  
ATOM    861  CA  VAL A 194     -46.883 -35.963 -52.383  1.00  0.00           C  
ATOM    862  C   VAL A 194     -45.714 -36.612 -53.113  1.00  0.00           C  
ATOM    863  O   VAL A 194     -44.799 -35.927 -53.570  1.00  0.00           O  
ATOM    864  CB  VAL A 194     -46.663 -36.080 -50.862  1.00  0.00           C  
ATOM    865  CG1 VAL A 194     -45.261 -35.621 -50.491  1.00  0.00           C  
ATOM    866  CG2 VAL A 194     -47.712 -35.264 -50.124  1.00  0.00           C  
ATOM    867  H   VAL A 194     -48.698 -37.048 -52.052  1.00  0.00           H  
ATOM    868  HA  VAL A 194     -46.920 -34.907 -52.651  1.00  0.00           H  
ATOM    869  HB  VAL A 194     -46.745 -37.127 -50.572  1.00  0.00           H  
ATOM    870 1HG1 VAL A 194     -45.123 -35.710 -49.412  1.00  0.00           H  
ATOM    871 2HG1 VAL A 194     -44.527 -36.242 -51.003  1.00  0.00           H  
ATOM    872 3HG1 VAL A 194     -45.129 -34.580 -50.787  1.00  0.00           H  
ATOM    873 1HG2 VAL A 194     -47.551 -35.353 -49.050  1.00  0.00           H  
ATOM    874 2HG2 VAL A 194     -47.634 -34.217 -50.418  1.00  0.00           H  
ATOM    875 3HG2 VAL A 194     -48.706 -35.638 -50.373  1.00  0.00           H  
ATOM    876  N   VAL A 195     -45.801 -37.956 -53.193  1.00  0.00           N  
ATOM    877  CA  VAL A 195     -44.745 -38.700 -53.870  1.00  0.00           C  
ATOM    878  C   VAL A 195     -44.649 -38.307 -55.338  1.00  0.00           C  
ATOM    879  O   VAL A 195     -43.553 -38.153 -55.880  1.00  0.00           O  
ATOM    880  CB  VAL A 195     -45.004 -40.214 -53.762  1.00  0.00           C  
ATOM    881  CG1 VAL A 195     -44.023 -40.986 -54.631  1.00  0.00           C  
ATOM    882  CG2 VAL A 195     -44.901 -40.656 -52.310  1.00  0.00           C  
ATOM    883  H   VAL A 195     -46.580 -38.461 -52.796  1.00  0.00           H  
ATOM    884  HA  VAL A 195     -43.796 -38.472 -53.384  1.00  0.00           H  
ATOM    885  HB  VAL A 195     -46.005 -40.429 -54.139  1.00  0.00           H  
ATOM    886 1HG1 VAL A 195     -44.221 -42.054 -54.544  1.00  0.00           H  
ATOM    887 2HG1 VAL A 195     -44.140 -40.681 -55.671  1.00  0.00           H  
ATOM    888 3HG1 VAL A 195     -43.005 -40.779 -54.303  1.00  0.00           H  
ATOM    889 1HG2 VAL A 195     -45.087 -41.727 -52.242  1.00  0.00           H  
ATOM    890 2HG2 VAL A 195     -43.903 -40.435 -51.933  1.00  0.00           H  
ATOM    891 3HG2 VAL A 195     -45.641 -40.121 -51.714  1.00  0.00           H  
ATOM    892  N   LYS A 196     -45.846 -38.156 -55.940  1.00  0.00           N  
ATOM    893  CA  LYS A 196     -45.895 -37.780 -57.348  1.00  0.00           C  
ATOM    894  C   LYS A 196     -45.259 -36.414 -57.575  1.00  0.00           C  
ATOM    895  O   LYS A 196     -44.530 -36.212 -58.547  1.00  0.00           O  
ATOM    896  CB  LYS A 196     -47.338 -37.778 -57.853  1.00  0.00           C  
ATOM    897  CG  LYS A 196     -47.491 -37.395 -59.319  1.00  0.00           C  
ATOM    898  CD  LYS A 196     -47.828 -35.920 -59.473  1.00  0.00           C  
ATOM    899  CE  LYS A 196     -49.247 -35.625 -59.012  1.00  0.00           C  
ATOM    900  NZ  LYS A 196     -49.575 -34.176 -59.112  1.00  0.00           N1+
ATOM    901  H   LYS A 196     -46.712 -38.297 -55.439  1.00  0.00           H  
ATOM    902  HA  LYS A 196     -45.326 -38.512 -57.922  1.00  0.00           H  
ATOM    903 1HB  LYS A 196     -47.772 -38.770 -57.719  1.00  0.00           H  
ATOM    904 2HB  LYS A 196     -47.930 -37.080 -57.261  1.00  0.00           H  
ATOM    905 1HG  LYS A 196     -46.561 -37.605 -59.849  1.00  0.00           H  
ATOM    906 2HG  LYS A 196     -48.287 -37.990 -59.769  1.00  0.00           H  
ATOM    907 1HD  LYS A 196     -47.131 -35.324 -58.881  1.00  0.00           H  
ATOM    908 2HD  LYS A 196     -47.729 -35.631 -60.519  1.00  0.00           H  
ATOM    909 1HE  LYS A 196     -49.953 -36.186 -59.623  1.00  0.00           H  
ATOM    910 2HE  LYS A 196     -49.367 -35.940 -57.976  1.00  0.00           H  
ATOM    911 1HZ  LYS A 196     -50.522 -34.022 -58.798  1.00  0.00           H  
ATOM    912 2HZ  LYS A 196     -48.938 -33.645 -58.535  1.00  0.00           H  
ATOM    913 3HZ  LYS A 196     -49.486 -33.876 -60.073  1.00  0.00           H  
ATOM    914  N   ALA A 197     -45.575 -35.503 -56.632  1.00  0.00           N  
ATOM    915  CA  ALA A 197     -45.029 -34.154 -56.731  1.00  0.00           C  
ATOM    916  C   ALA A 197     -43.508 -34.169 -56.653  1.00  0.00           C  
ATOM    917  O   ALA A 197     -42.832 -33.453 -57.392  1.00  0.00           O  
ATOM    918  CB  ALA A 197     -45.607 -33.267 -55.638  1.00  0.00           C  
ATOM    919  H   ALA A 197     -46.181 -35.732 -55.858  1.00  0.00           H  
ATOM    920  HA  ALA A 197     -45.310 -33.746 -57.702  1.00  0.00           H  
ATOM    921 1HB  ALA A 197     -45.189 -32.263 -55.725  1.00  0.00           H  
ATOM    922 2HB  ALA A 197     -46.691 -33.219 -55.743  1.00  0.00           H  
ATOM    923 3HB  ALA A 197     -45.355 -33.680 -54.664  1.00  0.00           H  
ATOM    924  N   ALA A 198     -43.020 -35.016 -55.723  1.00  0.00           N  
ATOM    925  CA  ALA A 198     -41.577 -35.125 -55.547  1.00  0.00           C  
ATOM    926  C   ALA A 198     -40.903 -35.633 -56.815  1.00  0.00           C  
ATOM    927  O   ALA A 198     -39.842 -35.144 -57.204  1.00  0.00           O  
ATOM    928  CB  ALA A 198     -41.254 -36.040 -54.375  1.00  0.00           C  
ATOM    929  H   ALA A 198     -43.630 -35.577 -55.147  1.00  0.00           H  
ATOM    930  HA  ALA A 198     -41.185 -34.130 -55.335  1.00  0.00           H  
ATOM    931 1HB  ALA A 198     -40.173 -36.111 -54.254  1.00  0.00           H  
ATOM    932 2HB  ALA A 198     -41.694 -35.633 -53.464  1.00  0.00           H  
ATOM    933 3HB  ALA A 198     -41.665 -37.031 -54.563  1.00  0.00           H  
ATOM    934  N   GLN A 199     -41.574 -36.629 -57.427  1.00  0.00           N  
ATOM    935  CA  GLN A 199     -41.037 -37.205 -58.654  1.00  0.00           C  
ATOM    936  C   GLN A 199     -40.955 -36.162 -59.761  1.00  0.00           C  
ATOM    937  O   GLN A 199     -39.965 -36.094 -60.490  1.00  0.00           O  
ATOM    938  CB  GLN A 199     -41.896 -38.387 -59.112  1.00  0.00           C  
ATOM    939  CG  GLN A 199     -41.833 -39.595 -58.194  1.00  0.00           C  
ATOM    940  CD  GLN A 199     -40.447 -40.209 -58.139  1.00  0.00           C  
ATOM    941  NE2 GLN A 199     -39.519 -39.516 -57.491  1.00  0.00           N  
ATOM    942  OE1 GLN A 199     -40.212 -41.296 -58.675  1.00  0.00           O  
ATOM    943  H   GLN A 199     -42.442 -36.987 -57.054  1.00  0.00           H  
ATOM    944  HA  GLN A 199     -40.028 -37.564 -58.454  1.00  0.00           H  
ATOM    945 1HB  GLN A 199     -42.937 -38.074 -59.185  1.00  0.00           H  
ATOM    946 2HB  GLN A 199     -41.578 -38.702 -60.106  1.00  0.00           H  
ATOM    947 1HG  GLN A 199     -42.110 -39.286 -57.186  1.00  0.00           H  
ATOM    948 2HG  GLN A 199     -42.528 -40.352 -58.557  1.00  0.00           H  
ATOM    949 1HE2 GLN A 199     -38.585 -39.870 -57.421  1.00  0.00           H  
ATOM    950 2HE2 GLN A 199     -39.751 -38.638 -57.071  1.00  0.00           H  
ATOM    951  N   GLU A 200     -41.978 -35.333 -59.914  1.00  0.00           N  
ATOM    952  CA  GLU A 200     -42.135 -34.533 -61.145  1.00  0.00           C  
ATOM    953  C   GLU A 200     -40.932 -33.643 -61.507  1.00  0.00           C  
ATOM    954  O   GLU A 200     -40.733 -33.296 -62.672  1.00  0.00           O  
ATOM    955  CB  GLU A 200     -43.380 -33.653 -61.020  1.00  0.00           C  
ATOM    956  CG  GLU A 200     -44.696 -34.418 -61.042  1.00  0.00           C  
ATOM    957  CD  GLU A 200     -45.895 -33.526 -60.876  1.00  0.00           C  
ATOM    958  OE1 GLU A 200     -45.791 -32.548 -60.173  1.00  0.00           O  
ATOM    959  OE2 GLU A 200     -46.915 -33.821 -61.452  1.00  0.00           O1-
ATOM    960  H   GLU A 200     -42.664 -35.243 -59.178  1.00  0.00           H  
ATOM    961  HA  GLU A 200     -42.272 -35.215 -61.984  1.00  0.00           H  
ATOM    962 1HB  GLU A 200     -43.336 -33.090 -60.087  1.00  0.00           H  
ATOM    963 2HB  GLU A 200     -43.399 -32.931 -61.836  1.00  0.00           H  
ATOM    964 1HG  GLU A 200     -44.780 -34.947 -61.991  1.00  0.00           H  
ATOM    965 2HG  GLU A 200     -44.687 -35.159 -60.244  1.00  0.00           H  
ATOM    966  N   GLY A 201     -40.122 -33.267 -60.519  1.00  0.00           N  
ATOM    967  CA  GLY A 201     -39.109 -32.225 -60.721  1.00  0.00           C  
ATOM    968  C   GLY A 201     -39.737 -30.826 -60.507  1.00  0.00           C  
ATOM    969  O   GLY A 201     -39.612 -29.943 -61.355  1.00  0.00           O  
ATOM    970  H   GLY A 201     -40.209 -33.710 -59.615  1.00  0.00           H  
ATOM    971 1HA  GLY A 201     -38.284 -32.379 -60.027  1.00  0.00           H  
ATOM    972 2HA  GLY A 201     -38.701 -32.305 -61.727  1.00  0.00           H  
ATOM    973  N   LEU A 202     -40.407 -30.659 -59.356  1.00  0.00           N  
ATOM    974  CA  LEU A 202     -40.626 -29.234 -59.681  1.00  0.00           C  
ATOM    975  C   LEU A 202     -39.977 -28.353 -58.612  1.00  0.00           C  
ATOM    976  O   LEU A 202     -39.600 -28.833 -57.542  1.00  0.00           O  
ATOM    977  CB  LEU A 202     -42.124 -28.921 -59.775  1.00  0.00           C  
ATOM    978  CG  LEU A 202     -42.914 -29.745 -60.799  1.00  0.00           C  
ATOM    979  CD1 LEU A 202     -44.397 -29.425 -60.676  1.00  0.00           C  
ATOM    980  CD2 LEU A 202     -42.403 -29.439 -62.199  1.00  0.00           C  
ATOM    981  H   LEU A 202     -40.774 -31.028 -58.490  1.00  0.00           H  
ATOM    982  HA  LEU A 202     -40.163 -29.024 -60.645  1.00  0.00           H  
ATOM    983 1HB  LEU A 202     -42.576 -29.086 -58.798  1.00  0.00           H  
ATOM    984 2HB  LEU A 202     -42.244 -27.868 -60.033  1.00  0.00           H  
ATOM    985  HG  LEU A 202     -42.783 -30.807 -60.590  1.00  0.00           H  
ATOM    986 1HD1 LEU A 202     -44.958 -30.012 -61.404  1.00  0.00           H  
ATOM    987 2HD1 LEU A 202     -44.740 -29.672 -59.671  1.00  0.00           H  
ATOM    988 3HD1 LEU A 202     -44.557 -28.364 -60.865  1.00  0.00           H  
ATOM    989 1HD2 LEU A 202     -42.963 -30.026 -62.928  1.00  0.00           H  
ATOM    990 2HD2 LEU A 202     -42.534 -28.378 -62.411  1.00  0.00           H  
ATOM    991 3HD2 LEU A 202     -41.345 -29.694 -62.265  1.00  0.00           H  
ATOM    992  N   PRO A 203     -39.844 -27.059 -58.898  1.00  0.00           N  
ATOM    993  CA  PRO A 203     -39.041 -26.173 -58.054  1.00  0.00           C  
ATOM    994  C   PRO A 203     -39.531 -26.202 -56.610  1.00  0.00           C  
ATOM    995  O   PRO A 203     -40.730 -26.311 -56.353  1.00  0.00           O  
ATOM    996  CB  PRO A 203     -39.251 -24.798 -58.695  1.00  0.00           C  
ATOM    997  CG  PRO A 203     -39.581 -25.103 -60.116  1.00  0.00           C  
ATOM    998  CD  PRO A 203     -40.407 -26.360 -60.047  1.00  0.00           C  
ATOM    999  HA  PRO A 203     -37.985 -26.477 -58.113  1.00  0.00           H  
ATOM   1000 1HB  PRO A 203     -40.058 -24.260 -58.175  1.00  0.00           H  
ATOM   1001 2HB  PRO A 203     -38.340 -24.190 -58.590  1.00  0.00           H  
ATOM   1002 1HG  PRO A 203     -40.127 -24.262 -60.568  1.00  0.00           H  
ATOM   1003 2HG  PRO A 203     -38.659 -25.234 -60.701  1.00  0.00           H  
ATOM   1004 1HD  PRO A 203     -41.464 -26.097 -59.889  1.00  0.00           H  
ATOM   1005 2HD  PRO A 203     -40.284 -26.931 -60.979  1.00  0.00           H  
ATOM   1006  N   ASP A 204     -38.590 -26.102 -55.676  1.00  0.00           N  
ATOM   1007  CA  ASP A 204     -38.846 -26.417 -54.275  1.00  0.00           C  
ATOM   1008  C   ASP A 204     -39.995 -25.602 -53.688  1.00  0.00           C  
ATOM   1009  O   ASP A 204     -40.719 -26.074 -52.811  1.00  0.00           O  
ATOM   1010  CB  ASP A 204     -37.582 -26.182 -53.445  1.00  0.00           C  
ATOM   1011  CG  ASP A 204     -36.504 -27.227 -53.701  1.00  0.00           C  
ATOM   1012  OD1 ASP A 204     -36.815 -28.249 -54.265  1.00  0.00           O  
ATOM   1013  OD2 ASP A 204     -35.378 -26.992 -53.329  1.00  0.00           O1-
ATOM   1014  H   ASP A 204     -37.668 -25.799 -55.952  1.00  0.00           H  
ATOM   1015  HA  ASP A 204     -39.121 -27.469 -54.201  1.00  0.00           H  
ATOM   1016 1HB  ASP A 204     -37.174 -25.197 -53.672  1.00  0.00           H  
ATOM   1017 2HB  ASP A 204     -37.835 -26.195 -52.384  1.00  0.00           H  
ATOM   1018  N   PRO A 205     -40.180 -24.366 -54.160  1.00  0.00           N  
ATOM   1019  CA  PRO A 205     -41.342 -23.596 -53.734  1.00  0.00           C  
ATOM   1020  C   PRO A 205     -42.633 -24.367 -53.982  1.00  0.00           C  
ATOM   1021  O   PRO A 205     -43.496 -24.448 -53.108  1.00  0.00           O  
ATOM   1022  CB  PRO A 205     -41.261 -22.338 -54.604  1.00  0.00           C  
ATOM   1023  CG  PRO A 205     -39.802 -22.160 -54.852  1.00  0.00           C  
ATOM   1024  CD  PRO A 205     -39.284 -23.558 -55.063  1.00  0.00           C  
ATOM   1025  HA  PRO A 205     -41.240 -23.346 -52.667  1.00  0.00           H  
ATOM   1026 1HB  PRO A 205     -41.837 -22.480 -55.529  1.00  0.00           H  
ATOM   1027 2HB  PRO A 205     -41.710 -21.484 -54.074  1.00  0.00           H  
ATOM   1028 1HG  PRO A 205     -39.642 -21.513 -55.728  1.00  0.00           H  
ATOM   1029 2HG  PRO A 205     -39.328 -21.657 -53.996  1.00  0.00           H  
ATOM   1030 1HD  PRO A 205     -39.412 -23.842 -56.117  1.00  0.00           H  
ATOM   1031 2HD  PRO A 205     -38.224 -23.605 -54.774  1.00  0.00           H  
ATOM   1032  N   GLU A 206     -42.712 -24.919 -55.209  1.00  0.00           N  
ATOM   1033  CA  GLU A 206     -43.898 -25.684 -55.572  1.00  0.00           C  
ATOM   1034  C   GLU A 206     -44.063 -26.904 -54.674  1.00  0.00           C  
ATOM   1035  O   GLU A 206     -45.172 -27.229 -54.250  1.00  0.00           O  
ATOM   1036  CB  GLU A 206     -43.822 -26.122 -57.036  1.00  0.00           C  
ATOM   1037  CG  GLU A 206     -45.040 -26.891 -57.527  1.00  0.00           C  
ATOM   1038  CD  GLU A 206     -46.290 -26.056 -57.547  1.00  0.00           C  
ATOM   1039  OE1 GLU A 206     -46.178 -24.854 -57.566  1.00  0.00           O  
ATOM   1040  OE2 GLU A 206     -47.359 -26.622 -57.544  1.00  0.00           O1-
ATOM   1041  H   GLU A 206     -41.967 -24.816 -55.883  1.00  0.00           H  
ATOM   1042  HA  GLU A 206     -44.773 -25.046 -55.444  1.00  0.00           H  
ATOM   1043 1HB  GLU A 206     -43.702 -25.245 -57.673  1.00  0.00           H  
ATOM   1044 2HB  GLU A 206     -42.946 -26.755 -57.182  1.00  0.00           H  
ATOM   1045 1HG  GLU A 206     -44.845 -27.257 -58.535  1.00  0.00           H  
ATOM   1046 2HG  GLU A 206     -45.196 -27.755 -56.882  1.00  0.00           H  
ATOM   1047  N   ILE A 207     -42.907 -27.550 -54.416  1.00  0.00           N  
ATOM   1048  CA  ILE A 207     -42.927 -28.734 -53.566  1.00  0.00           C  
ATOM   1049  C   ILE A 207     -43.413 -28.397 -52.162  1.00  0.00           C  
ATOM   1050  O   ILE A 207     -44.187 -29.146 -51.567  1.00  0.00           O  
ATOM   1051  CB  ILE A 207     -41.530 -29.376 -53.486  1.00  0.00           C  
ATOM   1052  CG1 ILE A 207     -41.097 -29.886 -54.864  1.00  0.00           C  
ATOM   1053  CG2 ILE A 207     -41.523 -30.508 -52.470  1.00  0.00           C  
ATOM   1054  CD1 ILE A 207     -42.010 -30.946 -55.437  1.00  0.00           C  
ATOM   1055  H   ILE A 207     -42.027 -27.232 -54.796  1.00  0.00           H  
ATOM   1056  HA  ILE A 207     -43.616 -29.459 -53.999  1.00  0.00           H  
ATOM   1057  HB  ILE A 207     -40.801 -28.625 -53.185  1.00  0.00           H  
ATOM   1058 1HG1 ILE A 207     -41.060 -29.052 -55.565  1.00  0.00           H  
ATOM   1059 2HG1 ILE A 207     -40.091 -30.302 -54.798  1.00  0.00           H  
ATOM   1060 1HG2 ILE A 207     -40.528 -30.951 -52.427  1.00  0.00           H  
ATOM   1061 2HG2 ILE A 207     -41.788 -30.117 -51.489  1.00  0.00           H  
ATOM   1062 3HG2 ILE A 207     -42.245 -31.268 -52.766  1.00  0.00           H  
ATOM   1063 1HD1 ILE A 207     -41.637 -31.257 -56.414  1.00  0.00           H  
ATOM   1064 2HD1 ILE A 207     -42.034 -31.806 -54.767  1.00  0.00           H  
ATOM   1065 3HD1 ILE A 207     -43.014 -30.540 -55.546  1.00  0.00           H  
ATOM   1066  N   GLY A 208     -42.919 -27.239 -51.678  1.00  0.00           N  
ATOM   1067  CA  GLY A 208     -43.309 -26.800 -50.344  1.00  0.00           C  
ATOM   1068  C   GLY A 208     -44.810 -26.555 -50.261  1.00  0.00           C  
ATOM   1069  O   GLY A 208     -45.454 -26.915 -49.276  1.00  0.00           O  
ATOM   1070  H   GLY A 208     -42.287 -26.697 -52.250  1.00  0.00           H  
ATOM   1071 1HA  GLY A 208     -43.018 -27.555 -49.613  1.00  0.00           H  
ATOM   1072 2HA  GLY A 208     -42.773 -25.886 -50.090  1.00  0.00           H  
ATOM   1073  N   ARG A 209     -45.319 -25.929 -51.341  1.00  0.00           N  
ATOM   1074  CA  ARG A 209     -46.748 -25.636 -51.389  1.00  0.00           C  
ATOM   1075  C   ARG A 209     -47.575 -26.915 -51.352  1.00  0.00           C  
ATOM   1076  O   ARG A 209     -48.598 -26.985 -50.672  1.00  0.00           O  
ATOM   1077  CB  ARG A 209     -47.092 -24.849 -52.645  1.00  0.00           C  
ATOM   1078  CG  ARG A 209     -46.566 -23.423 -52.671  1.00  0.00           C  
ATOM   1079  CD  ARG A 209     -47.040 -22.685 -53.869  1.00  0.00           C  
ATOM   1080  NE  ARG A 209     -46.509 -21.332 -53.918  1.00  0.00           N  
ATOM   1081  CZ  ARG A 209     -45.394 -20.970 -54.582  1.00  0.00           C  
ATOM   1082  NH1 ARG A 209     -44.705 -21.871 -55.247  1.00  0.00           N1+
ATOM   1083  NH2 ARG A 209     -44.993 -19.712 -54.565  1.00  0.00           N  
ATOM   1084  H   ARG A 209     -44.736 -25.657 -52.119  1.00  0.00           H  
ATOM   1085  HA  ARG A 209     -47.006 -25.032 -50.518  1.00  0.00           H  
ATOM   1086 1HB  ARG A 209     -46.691 -25.364 -53.517  1.00  0.00           H  
ATOM   1087 2HB  ARG A 209     -48.175 -24.804 -52.761  1.00  0.00           H  
ATOM   1088 1HG  ARG A 209     -46.911 -22.892 -51.782  1.00  0.00           H  
ATOM   1089 2HG  ARG A 209     -45.476 -23.438 -52.685  1.00  0.00           H  
ATOM   1090 1HD  ARG A 209     -46.719 -23.209 -54.769  1.00  0.00           H  
ATOM   1091 2HD  ARG A 209     -48.127 -22.624 -53.853  1.00  0.00           H  
ATOM   1092  HE  ARG A 209     -47.013 -20.612 -53.417  1.00  0.00           H  
ATOM   1093 1HH1 ARG A 209     -45.011 -22.833 -55.260  1.00  0.00           H  
ATOM   1094 2HH1 ARG A 209     -43.869 -21.600 -55.745  1.00  0.00           H  
ATOM   1095 1HH2 ARG A 209     -45.524 -19.019 -54.053  1.00  0.00           H  
ATOM   1096 2HH2 ARG A 209     -44.158 -19.441 -55.061  1.00  0.00           H  
ATOM   1097  N   LYS A 210     -47.074 -27.908 -52.115  1.00  0.00           N  
ATOM   1098  CA  LYS A 210     -47.771 -29.187 -52.167  1.00  0.00           C  
ATOM   1099  C   LYS A 210     -47.818 -29.846 -50.794  1.00  0.00           C  
ATOM   1100  O   LYS A 210     -48.841 -30.406 -50.399  1.00  0.00           O  
ATOM   1101  CB  LYS A 210     -47.100 -30.121 -53.176  1.00  0.00           C  
ATOM   1102  CG  LYS A 210     -47.250 -29.690 -54.629  1.00  0.00           C  
ATOM   1103  CD  LYS A 210     -48.699 -29.778 -55.085  1.00  0.00           C  
ATOM   1104  CE  LYS A 210     -48.839 -29.420 -56.557  1.00  0.00           C  
ATOM   1105  NZ  LYS A 210     -50.255 -29.471 -57.010  1.00  0.00           N1+
ATOM   1106  H   LYS A 210     -46.228 -27.787 -52.653  1.00  0.00           H  
ATOM   1107  HA  LYS A 210     -48.798 -29.009 -52.487  1.00  0.00           H  
ATOM   1108 1HB  LYS A 210     -46.035 -30.190 -52.956  1.00  0.00           H  
ATOM   1109 2HB  LYS A 210     -47.520 -31.123 -53.079  1.00  0.00           H  
ATOM   1110 1HG  LYS A 210     -46.904 -28.662 -54.741  1.00  0.00           H  
ATOM   1111 2HG  LYS A 210     -46.639 -30.332 -55.263  1.00  0.00           H  
ATOM   1112 1HD  LYS A 210     -49.068 -30.793 -54.929  1.00  0.00           H  
ATOM   1113 2HD  LYS A 210     -49.308 -29.094 -54.495  1.00  0.00           H  
ATOM   1114 1HE  LYS A 210     -48.452 -28.416 -56.726  1.00  0.00           H  
ATOM   1115 2HE  LYS A 210     -48.253 -30.115 -57.158  1.00  0.00           H  
ATOM   1116 1HZ  LYS A 210     -50.306 -29.228 -57.989  1.00  0.00           H  
ATOM   1117 2HZ  LYS A 210     -50.619 -30.405 -56.876  1.00  0.00           H  
ATOM   1118 3HZ  LYS A 210     -50.805 -28.816 -56.472  1.00  0.00           H  
ATOM   1119  N   GLY A 211     -46.665 -29.744 -50.102  1.00  0.00           N  
ATOM   1120  CA  GLY A 211     -46.578 -30.332 -48.771  1.00  0.00           C  
ATOM   1121  C   GLY A 211     -47.570 -29.681 -47.815  1.00  0.00           C  
ATOM   1122  O   GLY A 211     -48.212 -30.359 -47.015  1.00  0.00           O  
ATOM   1123  H   GLY A 211     -45.882 -29.263 -50.520  1.00  0.00           H  
ATOM   1124 1HA  GLY A 211     -46.774 -31.403 -48.832  1.00  0.00           H  
ATOM   1125 2HA  GLY A 211     -45.565 -30.213 -48.387  1.00  0.00           H  
ATOM   1126  N   VAL A 212     -47.653 -28.341 -47.947  1.00  0.00           N  
ATOM   1127  CA  VAL A 212     -48.568 -27.595 -47.091  1.00  0.00           C  
ATOM   1128  C   VAL A 212     -50.012 -28.021 -47.327  1.00  0.00           C  
ATOM   1129  O   VAL A 212     -50.788 -28.169 -46.383  1.00  0.00           O  
ATOM   1130  CB  VAL A 212     -48.432 -26.083 -47.353  1.00  0.00           C  
ATOM   1131  CG1 VAL A 212     -49.518 -25.315 -46.616  1.00  0.00           C  
ATOM   1132  CG2 VAL A 212     -47.051 -25.606 -46.930  1.00  0.00           C  
ATOM   1133  H   VAL A 212     -47.096 -27.842 -48.625  1.00  0.00           H  
ATOM   1134  HA  VAL A 212     -48.310 -27.795 -46.051  1.00  0.00           H  
ATOM   1135  HB  VAL A 212     -48.571 -25.895 -48.418  1.00  0.00           H  
ATOM   1136 1HG1 VAL A 212     -49.407 -24.248 -46.812  1.00  0.00           H  
ATOM   1137 2HG1 VAL A 212     -50.497 -25.647 -46.960  1.00  0.00           H  
ATOM   1138 3HG1 VAL A 212     -49.429 -25.497 -45.545  1.00  0.00           H  
ATOM   1139 1HG2 VAL A 212     -46.962 -24.538 -47.118  1.00  0.00           H  
ATOM   1140 2HG2 VAL A 212     -46.910 -25.801 -45.866  1.00  0.00           H  
ATOM   1141 3HG2 VAL A 212     -46.291 -26.140 -47.500  1.00  0.00           H  
ATOM   1142  N   ASP A 213     -50.319 -28.205 -48.627  1.00  0.00           N  
ATOM   1143  CA  ASP A 213     -51.670 -28.615 -48.990  1.00  0.00           C  
ATOM   1144  C   ASP A 213     -52.012 -29.974 -48.394  1.00  0.00           C  
ATOM   1145  O   ASP A 213     -53.121 -30.187 -47.904  1.00  0.00           O  
ATOM   1146  CB  ASP A 213     -51.826 -28.664 -50.512  1.00  0.00           C  
ATOM   1147  CG  ASP A 213     -51.850 -27.282 -51.150  1.00  0.00           C  
ATOM   1148  OD1 ASP A 213     -52.041 -26.325 -50.439  1.00  0.00           O  
ATOM   1149  OD2 ASP A 213     -51.677 -27.197 -52.343  1.00  0.00           O1-
ATOM   1150  H   ASP A 213     -49.635 -28.066 -49.357  1.00  0.00           H  
ATOM   1151  HA  ASP A 213     -52.373 -27.882 -48.592  1.00  0.00           H  
ATOM   1152 1HB  ASP A 213     -51.002 -29.233 -50.944  1.00  0.00           H  
ATOM   1153 2HB  ASP A 213     -52.750 -29.183 -50.767  1.00  0.00           H  
ATOM   1154  N   ALA A 214     -51.005 -30.870 -48.465  1.00  0.00           N  
ATOM   1155  CA  ALA A 214     -51.203 -32.210 -47.930  1.00  0.00           C  
ATOM   1156  C   ALA A 214     -51.475 -32.170 -46.431  1.00  0.00           C  
ATOM   1157  O   ALA A 214     -52.336 -32.892 -45.928  1.00  0.00           O  
ATOM   1158  CB  ALA A 214     -49.990 -33.082 -48.224  1.00  0.00           C  
ATOM   1159  H   ALA A 214     -50.116 -30.632 -48.882  1.00  0.00           H  
ATOM   1160  HA  ALA A 214     -52.076 -32.645 -48.417  1.00  0.00           H  
ATOM   1161 1HB  ALA A 214     -50.153 -34.080 -47.819  1.00  0.00           H  
ATOM   1162 2HB  ALA A 214     -49.843 -33.148 -49.302  1.00  0.00           H  
ATOM   1163 3HB  ALA A 214     -49.107 -32.642 -47.764  1.00  0.00           H  
ATOM   1164  N   LEU A 215     -50.700 -31.293 -45.760  1.00  0.00           N  
ATOM   1165  CA  LEU A 215     -50.863 -31.156 -44.319  1.00  0.00           C  
ATOM   1166  C   LEU A 215     -52.261 -30.666 -43.965  1.00  0.00           C  
ATOM   1167  O   LEU A 215     -52.874 -31.145 -43.012  1.00  0.00           O  
ATOM   1168  CB  LEU A 215     -49.816 -30.185 -43.757  1.00  0.00           C  
ATOM   1169  CG  LEU A 215     -49.794 -30.042 -42.231  1.00  0.00           C  
ATOM   1170  CD1 LEU A 215     -50.926 -29.124 -41.789  1.00  0.00           C  
ATOM   1171  CD2 LEU A 215     -49.921 -31.415 -41.589  1.00  0.00           C  
ATOM   1172  H   LEU A 215     -50.009 -30.728 -46.233  1.00  0.00           H  
ATOM   1173  HA  LEU A 215     -50.716 -32.133 -43.859  1.00  0.00           H  
ATOM   1174 1HB  LEU A 215     -48.829 -30.517 -44.074  1.00  0.00           H  
ATOM   1175 2HB  LEU A 215     -49.997 -29.198 -44.181  1.00  0.00           H  
ATOM   1176  HG  LEU A 215     -48.853 -29.583 -41.922  1.00  0.00           H  
ATOM   1177 1HD1 LEU A 215     -50.909 -29.022 -40.704  1.00  0.00           H  
ATOM   1178 2HD1 LEU A 215     -50.798 -28.143 -42.247  1.00  0.00           H  
ATOM   1179 3HD1 LEU A 215     -51.880 -29.548 -42.099  1.00  0.00           H  
ATOM   1180 1HD2 LEU A 215     -49.905 -31.314 -40.503  1.00  0.00           H  
ATOM   1181 2HD2 LEU A 215     -50.862 -31.874 -41.896  1.00  0.00           H  
ATOM   1182 3HD2 LEU A 215     -49.090 -32.044 -41.908  1.00  0.00           H  
ATOM   1183  N   LEU A 216     -52.720 -29.695 -44.781  1.00  0.00           N  
ATOM   1184  CA  LEU A 216     -54.049 -29.141 -44.552  1.00  0.00           C  
ATOM   1185  C   LEU A 216     -55.126 -30.207 -44.703  1.00  0.00           C  
ATOM   1186  O   LEU A 216     -56.074 -30.261 -43.919  1.00  0.00           O  
ATOM   1187  CB  LEU A 216     -54.319 -27.991 -45.531  1.00  0.00           C  
ATOM   1188  CG  LEU A 216     -55.679 -27.298 -45.385  1.00  0.00           C  
ATOM   1189  CD1 LEU A 216     -55.799 -26.703 -43.988  1.00  0.00           C  
ATOM   1190  CD2 LEU A 216     -55.819 -26.223 -46.452  1.00  0.00           C  
ATOM   1191  H   LEU A 216     -52.165 -29.342 -45.547  1.00  0.00           H  
ATOM   1192  HA  LEU A 216     -54.092 -28.753 -43.535  1.00  0.00           H  
ATOM   1193 1HB  LEU A 216     -53.546 -27.236 -45.400  1.00  0.00           H  
ATOM   1194 2HB  LEU A 216     -54.252 -28.378 -46.548  1.00  0.00           H  
ATOM   1195  HG  LEU A 216     -56.477 -28.033 -45.503  1.00  0.00           H  
ATOM   1196 1HD1 LEU A 216     -56.766 -26.210 -43.884  1.00  0.00           H  
ATOM   1197 2HD1 LEU A 216     -55.714 -27.496 -43.245  1.00  0.00           H  
ATOM   1198 3HD1 LEU A 216     -55.002 -25.975 -43.835  1.00  0.00           H  
ATOM   1199 1HD2 LEU A 216     -56.787 -25.730 -46.348  1.00  0.00           H  
ATOM   1200 2HD2 LEU A 216     -55.023 -25.487 -46.334  1.00  0.00           H  
ATOM   1201 3HD2 LEU A 216     -55.748 -26.679 -47.439  1.00  0.00           H  
ATOM   1202  N   GLU A 217     -54.924 -31.040 -45.746  1.00  0.00           N  
ATOM   1203  CA  GLU A 217     -55.883 -32.108 -46.002  1.00  0.00           C  
ATOM   1204  C   GLU A 217     -55.945 -33.084 -44.832  1.00  0.00           C  
ATOM   1205  O   GLU A 217     -57.024 -33.529 -44.439  1.00  0.00           O  
ATOM   1206  CB  GLU A 217     -55.517 -32.857 -47.285  1.00  0.00           C  
ATOM   1207  CG  GLU A 217     -55.710 -32.050 -48.561  1.00  0.00           C  
ATOM   1208  CD  GLU A 217     -57.150 -31.707 -48.823  1.00  0.00           C  
ATOM   1209  OE1 GLU A 217     -57.927 -32.606 -49.036  1.00  0.00           O  
ATOM   1210  OE2 GLU A 217     -57.474 -30.542 -48.811  1.00  0.00           O1-
ATOM   1211  H   GLU A 217     -54.123 -30.941 -46.354  1.00  0.00           H  
ATOM   1212  HA  GLU A 217     -56.870 -31.664 -46.127  1.00  0.00           H  
ATOM   1213 1HB  GLU A 217     -54.473 -33.166 -47.240  1.00  0.00           H  
ATOM   1214 2HB  GLU A 217     -56.123 -33.760 -47.365  1.00  0.00           H  
ATOM   1215 1HG  GLU A 217     -55.137 -31.127 -48.485  1.00  0.00           H  
ATOM   1216 2HG  GLU A 217     -55.319 -32.621 -49.402  1.00  0.00           H  
ATOM   1217  N   ILE A 218     -54.739 -33.384 -44.309  1.00  0.00           N  
ATOM   1218  CA  ILE A 218     -54.660 -34.306 -43.183  1.00  0.00           C  
ATOM   1219  C   ILE A 218     -55.397 -33.758 -41.968  1.00  0.00           C  
ATOM   1220  O   ILE A 218     -56.096 -34.493 -41.270  1.00  0.00           O  
ATOM   1221  CB  ILE A 218     -53.194 -34.591 -42.809  1.00  0.00           C  
ATOM   1222  CG1 ILE A 218     -52.506 -35.389 -43.920  1.00  0.00           C  
ATOM   1223  CG2 ILE A 218     -53.118 -35.338 -41.486  1.00  0.00           C  
ATOM   1224  CD1 ILE A 218     -51.005 -35.479 -43.766  1.00  0.00           C  
ATOM   1225  H   ILE A 218     -53.889 -32.984 -44.679  1.00  0.00           H  
ATOM   1226  HA  ILE A 218     -55.131 -35.246 -43.472  1.00  0.00           H  
ATOM   1227  HB  ILE A 218     -52.653 -33.650 -42.716  1.00  0.00           H  
ATOM   1228 1HG1 ILE A 218     -52.908 -36.402 -43.942  1.00  0.00           H  
ATOM   1229 2HG1 ILE A 218     -52.721 -34.931 -44.885  1.00  0.00           H  
ATOM   1230 1HG2 ILE A 218     -52.075 -35.532 -41.238  1.00  0.00           H  
ATOM   1231 2HG2 ILE A 218     -53.572 -34.735 -40.702  1.00  0.00           H  
ATOM   1232 3HG2 ILE A 218     -53.653 -36.284 -41.572  1.00  0.00           H  
ATOM   1233 1HD1 ILE A 218     -50.589 -36.059 -44.590  1.00  0.00           H  
ATOM   1234 2HD1 ILE A 218     -50.577 -34.477 -43.777  1.00  0.00           H  
ATOM   1235 3HD1 ILE A 218     -50.764 -35.967 -42.823  1.00  0.00           H  
ATOM   1236  N   ALA A 219     -55.201 -32.439 -41.762  1.00  0.00           N  
ATOM   1237  CA  ALA A 219     -55.851 -31.789 -40.632  1.00  0.00           C  
ATOM   1238  C   ALA A 219     -57.369 -31.861 -40.754  1.00  0.00           C  
ATOM   1239  O   ALA A 219     -58.069 -32.104 -39.771  1.00  0.00           O  
ATOM   1240  CB  ALA A 219     -55.396 -30.341 -40.521  1.00  0.00           C  
ATOM   1241  H   ALA A 219     -54.612 -31.891 -42.373  1.00  0.00           H  
ATOM   1242  HA  ALA A 219     -55.563 -32.320 -39.724  1.00  0.00           H  
ATOM   1243 1HB  ALA A 219     -55.890 -29.868 -39.672  1.00  0.00           H  
ATOM   1244 2HB  ALA A 219     -54.316 -30.309 -40.376  1.00  0.00           H  
ATOM   1245 3HB  ALA A 219     -55.655 -29.807 -41.433  1.00  0.00           H  
ATOM   1246  N   ARG A 220     -57.825 -31.637 -42.002  1.00  0.00           N  
ATOM   1247  CA  ARG A 220     -59.260 -31.679 -42.254  1.00  0.00           C  
ATOM   1248  C   ARG A 220     -59.832 -33.059 -41.959  1.00  0.00           C  
ATOM   1249  O   ARG A 220     -60.870 -33.185 -41.309  1.00  0.00           O  
ATOM   1250  CB  ARG A 220     -59.560 -31.307 -43.699  1.00  0.00           C  
ATOM   1251  CG  ARG A 220     -59.335 -29.844 -44.043  1.00  0.00           C  
ATOM   1252  CD  ARG A 220     -59.591 -29.572 -45.481  1.00  0.00           C  
ATOM   1253  NE  ARG A 220     -59.377 -28.173 -45.815  1.00  0.00           N  
ATOM   1254  CZ  ARG A 220     -59.398 -27.673 -47.066  1.00  0.00           C  
ATOM   1255  NH1 ARG A 220     -59.625 -28.468 -48.087  1.00  0.00           N1+
ATOM   1256  NH2 ARG A 220     -59.191 -26.383 -47.266  1.00  0.00           N  
ATOM   1257  H   ARG A 220     -57.196 -31.440 -42.768  1.00  0.00           H  
ATOM   1258  HA  ARG A 220     -59.748 -30.955 -41.600  1.00  0.00           H  
ATOM   1259 1HB  ARG A 220     -58.938 -31.903 -44.365  1.00  0.00           H  
ATOM   1260 2HB  ARG A 220     -60.601 -31.543 -43.927  1.00  0.00           H  
ATOM   1261 1HG  ARG A 220     -60.008 -29.222 -43.451  1.00  0.00           H  
ATOM   1262 2HG  ARG A 220     -58.302 -29.572 -43.822  1.00  0.00           H  
ATOM   1263 1HD  ARG A 220     -58.920 -30.175 -46.091  1.00  0.00           H  
ATOM   1264 2HD  ARG A 220     -60.624 -29.825 -45.721  1.00  0.00           H  
ATOM   1265  HE  ARG A 220     -59.199 -27.530 -45.055  1.00  0.00           H  
ATOM   1266 1HH1 ARG A 220     -59.784 -29.454 -47.934  1.00  0.00           H  
ATOM   1267 2HH1 ARG A 220     -59.641 -28.094 -49.025  1.00  0.00           H  
ATOM   1268 1HH2 ARG A 220     -59.017 -25.772 -46.480  1.00  0.00           H  
ATOM   1269 2HH2 ARG A 220     -59.206 -26.009 -48.203  1.00  0.00           H  
ATOM   1270  N   ASN A 221     -59.124 -34.089 -42.457  1.00  0.00           N  
ATOM   1271  CA  ASN A 221     -59.532 -35.499 -42.364  1.00  0.00           C  
ATOM   1272  C   ASN A 221     -59.432 -36.026 -40.940  1.00  0.00           C  
ATOM   1273  O   ASN A 221     -60.178 -36.923 -40.546  1.00  0.00           O  
ATOM   1274  CB  ASN A 221     -58.703 -36.359 -43.300  1.00  0.00           C  
ATOM   1275  CG  ASN A 221     -59.074 -36.166 -44.744  1.00  0.00           C  
ATOM   1276  ND2 ASN A 221     -58.101 -35.852 -45.561  1.00  0.00           N  
ATOM   1277  OD1 ASN A 221     -60.244 -36.299 -45.120  1.00  0.00           O  
ATOM   1278  H   ASN A 221     -58.258 -33.856 -42.923  1.00  0.00           H  
ATOM   1279  HA  ASN A 221     -60.580 -35.577 -42.658  1.00  0.00           H  
ATOM   1280 1HB  ASN A 221     -57.646 -36.120 -43.174  1.00  0.00           H  
ATOM   1281 2HB  ASN A 221     -58.833 -37.410 -43.041  1.00  0.00           H  
ATOM   1282 1HD2 ASN A 221     -58.289 -35.710 -46.533  1.00  0.00           H  
ATOM   1283 2HD2 ASN A 221     -57.169 -35.753 -45.213  1.00  0.00           H  
ATOM   1284  N   SER A 222     -58.507 -35.466 -40.172  1.00  0.00           N  
ATOM   1285  CA  SER A 222     -58.303 -35.886 -38.792  1.00  0.00           C  
ATOM   1286  C   SER A 222     -59.564 -35.641 -37.975  1.00  0.00           C  
ATOM   1287  O   SER A 222     -59.767 -36.258 -36.929  1.00  0.00           O  
ATOM   1288  CB  SER A 222     -57.133 -35.140 -38.180  1.00  0.00           C  
ATOM   1289  OG  SER A 222     -55.931 -35.489 -38.808  1.00  0.00           O  
ATOM   1290  H   SER A 222     -57.930 -34.730 -40.553  1.00  0.00           H  
ATOM   1291  HA  SER A 222     -58.081 -36.955 -38.784  1.00  0.00           H  
ATOM   1292 1HB  SER A 222     -57.298 -34.066 -38.273  1.00  0.00           H  
ATOM   1293 2HB  SER A 222     -57.072 -35.370 -37.118  1.00  0.00           H  
ATOM   1294  HG  SER A 222     -56.036 -35.249 -39.733  1.00  0.00           H  
ATOM   1295  N   ASN A 223     -60.404 -34.738 -38.465  1.00  0.00           N  
ATOM   1296  CA  ASN A 223     -61.639 -34.377 -37.779  1.00  0.00           C  
ATOM   1297  C   ASN A 223     -61.361 -33.514 -36.554  1.00  0.00           C  
ATOM   1298  O   ASN A 223     -61.867 -33.785 -35.465  1.00  0.00           O  
ATOM   1299  CB  ASN A 223     -62.415 -35.623 -37.391  1.00  0.00           C  
ATOM   1300  CG  ASN A 223     -63.856 -35.332 -37.079  1.00  0.00           C  
ATOM   1301  ND2 ASN A 223     -64.422 -36.086 -36.171  1.00  0.00           N  
ATOM   1302  OD1 ASN A 223     -64.459 -34.422 -37.661  1.00  0.00           O  
ATOM   1303  H   ASN A 223     -60.179 -34.288 -39.341  1.00  0.00           H  
ATOM   1304  HA  ASN A 223     -62.252 -33.784 -38.459  1.00  0.00           H  
ATOM   1305 1HB  ASN A 223     -62.370 -36.348 -38.204  1.00  0.00           H  
ATOM   1306 2HB  ASN A 223     -61.952 -36.081 -36.517  1.00  0.00           H  
ATOM   1307 1HD2 ASN A 223     -65.379 -35.937 -35.923  1.00  0.00           H  
ATOM   1308 2HD2 ASN A 223     -63.896 -36.810 -35.726  1.00  0.00           H  
ATOM   1309  N   PRO A 224     -60.555 -32.479 -36.748  1.00  0.00           N  
ATOM   1310  CA  PRO A 224     -60.228 -31.524 -35.695  1.00  0.00           C  
ATOM   1311  C   PRO A 224     -61.375 -30.560 -35.424  1.00  0.00           C  
ATOM   1312  O   PRO A 224     -62.159 -30.246 -36.319  1.00  0.00           O  
ATOM   1313  CB  PRO A 224     -59.006 -30.795 -36.264  1.00  0.00           C  
ATOM   1314  CG  PRO A 224     -59.194 -30.863 -37.741  1.00  0.00           C  
ATOM   1315  CD  PRO A 224     -59.843 -32.202 -37.974  1.00  0.00           C  
ATOM   1316  HA  PRO A 224     -59.968 -32.073 -34.777  1.00  0.00           H  
ATOM   1317 1HB  PRO A 224     -58.972 -29.763 -35.884  1.00  0.00           H  
ATOM   1318 2HB  PRO A 224     -58.083 -31.291 -35.928  1.00  0.00           H  
ATOM   1319 1HG  PRO A 224     -59.819 -30.024 -38.082  1.00  0.00           H  
ATOM   1320 2HG  PRO A 224     -58.226 -30.767 -38.252  1.00  0.00           H  
ATOM   1321 1HD  PRO A 224     -60.542 -32.128 -38.821  1.00  0.00           H  
ATOM   1322 2HD  PRO A 224     -59.068 -32.955 -38.176  1.00  0.00           H  
ATOM   1323  N   SER A 225     -61.469 -30.093 -34.181  1.00  0.00           N  
ATOM   1324  CA  SER A 225     -62.496 -29.127 -33.806  1.00  0.00           C  
ATOM   1325  C   SER A 225     -62.352 -27.843 -34.612  1.00  0.00           C  
ATOM   1326  O   SER A 225     -61.265 -27.518 -35.091  1.00  0.00           O  
ATOM   1327  CB  SER A 225     -62.411 -28.818 -32.324  1.00  0.00           C  
ATOM   1328  OG  SER A 225     -61.230 -28.128 -32.022  1.00  0.00           O  
ATOM   1329  H   SER A 225     -60.816 -30.413 -33.481  1.00  0.00           H  
ATOM   1330  HA  SER A 225     -63.474 -29.561 -34.019  1.00  0.00           H  
ATOM   1331 1HB  SER A 225     -63.272 -28.219 -32.027  1.00  0.00           H  
ATOM   1332 2HB  SER A 225     -62.448 -29.746 -31.757  1.00  0.00           H  
ATOM   1333  HG  SER A 225     -61.250 -27.970 -31.075  1.00  0.00           H  
ATOM   1334  N   VAL A 226     -63.455 -27.114 -34.760  1.00  0.00           N  
ATOM   1335  CA  VAL A 226     -63.524 -26.043 -35.745  1.00  0.00           C  
ATOM   1336  C   VAL A 226     -62.509 -24.957 -35.479  1.00  0.00           C  
ATOM   1337  O   VAL A 226     -61.916 -24.407 -36.406  1.00  0.00           O  
ATOM   1338  CB  VAL A 226     -64.933 -25.421 -35.755  1.00  0.00           C  
ATOM   1339  CG1 VAL A 226     -64.960 -24.176 -36.631  1.00  0.00           C  
ATOM   1340  CG2 VAL A 226     -65.948 -26.443 -36.240  1.00  0.00           C  
ATOM   1341  H   VAL A 226     -64.260 -27.303 -34.181  1.00  0.00           H  
ATOM   1342  HA  VAL A 226     -63.322 -26.465 -36.730  1.00  0.00           H  
ATOM   1343  HB  VAL A 226     -65.188 -25.106 -34.743  1.00  0.00           H  
ATOM   1344 1HG1 VAL A 226     -65.962 -23.749 -36.626  1.00  0.00           H  
ATOM   1345 2HG1 VAL A 226     -64.251 -23.444 -36.243  1.00  0.00           H  
ATOM   1346 3HG1 VAL A 226     -64.685 -24.444 -37.651  1.00  0.00           H  
ATOM   1347 1HG2 VAL A 226     -66.942 -25.996 -36.244  1.00  0.00           H  
ATOM   1348 2HG2 VAL A 226     -65.690 -26.762 -37.250  1.00  0.00           H  
ATOM   1349 3HG2 VAL A 226     -65.942 -27.307 -35.575  1.00  0.00           H  
ATOM   1350  N   ALA A 227     -62.296 -24.634 -34.210  1.00  0.00           N  
ATOM   1351  CA  ALA A 227     -61.259 -23.655 -33.909  1.00  0.00           C  
ATOM   1352  C   ALA A 227     -59.882 -24.172 -34.304  1.00  0.00           C  
ATOM   1353  O   ALA A 227     -59.063 -23.432 -34.849  1.00  0.00           O  
ATOM   1354  CB  ALA A 227     -61.284 -23.294 -32.431  1.00  0.00           C  
ATOM   1355  H   ALA A 227     -62.824 -25.041 -33.451  1.00  0.00           H  
ATOM   1356  HA  ALA A 227     -61.460 -22.757 -34.495  1.00  0.00           H  
ATOM   1357 1HB  ALA A 227     -60.505 -22.562 -32.221  1.00  0.00           H  
ATOM   1358 2HB  ALA A 227     -62.256 -22.871 -32.176  1.00  0.00           H  
ATOM   1359 3HB  ALA A 227     -61.111 -24.188 -31.836  1.00  0.00           H  
ATOM   1360  N   ALA A 228     -59.680 -25.472 -34.000  1.00  0.00           N  
ATOM   1361  CA  ALA A 228     -58.402 -26.091 -34.330  1.00  0.00           C  
ATOM   1362  C   ALA A 228     -58.155 -26.082 -35.833  1.00  0.00           C  
ATOM   1363  O   ALA A 228     -57.042 -25.817 -36.287  1.00  0.00           O  
ATOM   1364  CB  ALA A 228     -58.349 -27.515 -33.795  1.00  0.00           C  
ATOM   1365  H   ALA A 228     -60.394 -26.026 -33.550  1.00  0.00           H  
ATOM   1366  HA  ALA A 228     -57.611 -25.508 -33.858  1.00  0.00           H  
ATOM   1367 1HB  ALA A 228     -57.389 -27.964 -34.048  1.00  0.00           H  
ATOM   1368 2HB  ALA A 228     -58.468 -27.501 -32.711  1.00  0.00           H  
ATOM   1369 3HB  ALA A 228     -59.153 -28.100 -34.240  1.00  0.00           H  
ATOM   1370  N   LEU A 229     -59.248 -26.383 -36.564  1.00  0.00           N  
ATOM   1371  CA  LEU A 229     -59.146 -26.408 -38.018  1.00  0.00           C  
ATOM   1372  C   LEU A 229     -58.774 -25.038 -38.568  1.00  0.00           C  
ATOM   1373  O   LEU A 229     -57.957 -24.927 -39.482  1.00  0.00           O  
ATOM   1374  CB  LEU A 229     -60.473 -26.869 -38.634  1.00  0.00           C  
ATOM   1375  CG  LEU A 229     -60.498 -26.965 -40.165  1.00  0.00           C  
ATOM   1376  CD1 LEU A 229     -59.445 -27.964 -40.628  1.00  0.00           C  
ATOM   1377  CD2 LEU A 229     -61.887 -27.383 -40.625  1.00  0.00           C  
ATOM   1378  H   LEU A 229     -60.135 -26.592 -36.130  1.00  0.00           H  
ATOM   1379  HA  LEU A 229     -58.366 -27.114 -38.298  1.00  0.00           H  
ATOM   1380 1HB  LEU A 229     -60.717 -27.853 -38.237  1.00  0.00           H  
ATOM   1381 2HB  LEU A 229     -61.256 -26.174 -38.333  1.00  0.00           H  
ATOM   1382  HG  LEU A 229     -60.249 -25.995 -40.595  1.00  0.00           H  
ATOM   1383 1HD1 LEU A 229     -59.463 -28.032 -41.716  1.00  0.00           H  
ATOM   1384 2HD1 LEU A 229     -58.460 -27.630 -40.303  1.00  0.00           H  
ATOM   1385 3HD1 LEU A 229     -59.658 -28.942 -40.200  1.00  0.00           H  
ATOM   1386 1HD2 LEU A 229     -61.905 -27.451 -41.714  1.00  0.00           H  
ATOM   1387 2HD2 LEU A 229     -62.136 -28.354 -40.197  1.00  0.00           H  
ATOM   1388 3HD2 LEU A 229     -62.617 -26.643 -40.295  1.00  0.00           H  
ATOM   1389  N   ALA A 230     -59.414 -24.016 -37.965  1.00  0.00           N  
ATOM   1390  CA  ALA A 230     -59.145 -22.651 -38.398  1.00  0.00           C  
ATOM   1391  C   ALA A 230     -57.685 -22.278 -38.172  1.00  0.00           C  
ATOM   1392  O   ALA A 230     -57.060 -21.637 -39.018  1.00  0.00           O  
ATOM   1393  CB  ALA A 230     -60.059 -21.676 -37.670  1.00  0.00           C  
ATOM   1394  H   ALA A 230     -60.077 -24.175 -37.220  1.00  0.00           H  
ATOM   1395  HA  ALA A 230     -59.344 -22.589 -39.468  1.00  0.00           H  
ATOM   1396 1HB  ALA A 230     -59.847 -20.660 -38.004  1.00  0.00           H  
ATOM   1397 2HB  ALA A 230     -61.099 -21.919 -37.888  1.00  0.00           H  
ATOM   1398 3HB  ALA A 230     -59.887 -21.747 -36.597  1.00  0.00           H  
ATOM   1399  N   LEU A 231     -57.189 -22.713 -36.995  1.00  0.00           N  
ATOM   1400  CA  LEU A 231     -55.800 -22.424 -36.658  1.00  0.00           C  
ATOM   1401  C   LEU A 231     -54.844 -23.067 -37.653  1.00  0.00           C  
ATOM   1402  O   LEU A 231     -53.856 -22.458 -38.062  1.00  0.00           O  
ATOM   1403  CB  LEU A 231     -55.485 -22.922 -35.241  1.00  0.00           C  
ATOM   1404  CG  LEU A 231     -56.164 -22.156 -34.100  1.00  0.00           C  
ATOM   1405  CD1 LEU A 231     -55.906 -22.873 -32.782  1.00  0.00           C  
ATOM   1406  CD2 LEU A 231     -55.637 -20.729 -34.060  1.00  0.00           C  
ATOM   1407  H   LEU A 231     -57.755 -23.233 -36.341  1.00  0.00           H  
ATOM   1408  HA  LEU A 231     -55.654 -21.344 -36.691  1.00  0.00           H  
ATOM   1409 1HB  LEU A 231     -55.785 -23.966 -35.165  1.00  0.00           H  
ATOM   1410 2HB  LEU A 231     -54.407 -22.863 -35.084  1.00  0.00           H  
ATOM   1411  HG  LEU A 231     -57.242 -22.139 -34.264  1.00  0.00           H  
ATOM   1412 1HD1 LEU A 231     -56.389 -22.328 -31.970  1.00  0.00           H  
ATOM   1413 2HD1 LEU A 231     -56.311 -23.884 -32.831  1.00  0.00           H  
ATOM   1414 3HD1 LEU A 231     -54.833 -22.920 -32.598  1.00  0.00           H  
ATOM   1415 1HD2 LEU A 231     -56.121 -20.184 -33.249  1.00  0.00           H  
ATOM   1416 2HD2 LEU A 231     -54.559 -20.745 -33.894  1.00  0.00           H  
ATOM   1417 3HD2 LEU A 231     -55.851 -20.235 -35.007  1.00  0.00           H  
ATOM   1418  N   ALA A 232     -55.195 -24.319 -38.013  1.00  0.00           N  
ATOM   1419  CA  ALA A 232     -54.364 -25.047 -38.965  1.00  0.00           C  
ATOM   1420  C   ALA A 232     -54.319 -24.340 -40.312  1.00  0.00           C  
ATOM   1421  O   ALA A 232     -53.266 -24.248 -40.942  1.00  0.00           O  
ATOM   1422  CB  ALA A 232     -54.873 -26.471 -39.132  1.00  0.00           C  
ATOM   1423  H   ALA A 232     -56.020 -24.766 -37.639  1.00  0.00           H  
ATOM   1424  HA  ALA A 232     -53.348 -25.080 -38.572  1.00  0.00           H  
ATOM   1425 1HB  ALA A 232     -54.242 -27.002 -39.846  1.00  0.00           H  
ATOM   1426 2HB  ALA A 232     -54.843 -26.984 -38.170  1.00  0.00           H  
ATOM   1427 3HB  ALA A 232     -55.898 -26.450 -39.501  1.00  0.00           H  
ATOM   1428  N   HIS A 233     -55.513 -23.851 -40.709  1.00  0.00           N  
ATOM   1429  CA  HIS A 233     -55.607 -23.149 -41.983  1.00  0.00           C  
ATOM   1430  C   HIS A 233     -54.743 -21.895 -41.988  1.00  0.00           C  
ATOM   1431  O   HIS A 233     -54.076 -21.593 -42.978  1.00  0.00           O  
ATOM   1432  CB  HIS A 233     -57.061 -22.775 -42.288  1.00  0.00           C  
ATOM   1433  CG  HIS A 233     -57.244 -22.100 -43.612  1.00  0.00           C  
ATOM   1434  CD2 HIS A 233     -57.550 -20.820 -43.926  1.00  0.00           C  
ATOM   1435  ND1 HIS A 233     -57.106 -22.767 -44.811  1.00  0.00           N  
ATOM   1436  CE1 HIS A 233     -57.323 -21.924 -45.807  1.00  0.00           C  
ATOM   1437  NE2 HIS A 233     -57.594 -20.737 -45.296  1.00  0.00           N  
ATOM   1438  H   HIS A 233     -56.343 -23.961 -40.145  1.00  0.00           H  
ATOM   1439  HA  HIS A 233     -55.250 -23.797 -42.783  1.00  0.00           H  
ATOM   1440 1HB  HIS A 233     -57.678 -23.674 -42.275  1.00  0.00           H  
ATOM   1441 2HB  HIS A 233     -57.436 -22.109 -41.511  1.00  0.00           H  
ATOM   1442  HD2 HIS A 233     -57.730 -20.006 -43.223  1.00  0.00           H  
ATOM   1443  HE1 HIS A 233     -57.284 -22.168 -46.869  1.00  0.00           H  
ATOM   1444  HE2 HIS A 233     -57.801 -19.901 -45.822  1.00  0.00           H  
ATOM   1445  N   ILE A 234     -54.796 -21.195 -40.836  1.00  0.00           N  
ATOM   1446  CA  ILE A 234     -54.012 -19.971 -40.710  1.00  0.00           C  
ATOM   1447  C   ILE A 234     -52.520 -20.258 -40.829  1.00  0.00           C  
ATOM   1448  O   ILE A 234     -51.784 -19.510 -41.472  1.00  0.00           O  
ATOM   1449  CB  ILE A 234     -54.296 -19.273 -39.367  1.00  0.00           C  
ATOM   1450  CG1 ILE A 234     -55.755 -18.815 -39.301  1.00  0.00           C  
ATOM   1451  CG2 ILE A 234     -53.356 -18.094 -39.172  1.00  0.00           C  
ATOM   1452  CD1 ILE A 234     -56.132 -17.820 -40.375  1.00  0.00           C  
ATOM   1453  H   ILE A 234     -55.365 -21.497 -40.058  1.00  0.00           H  
ATOM   1454  HA  ILE A 234     -54.294 -19.295 -41.516  1.00  0.00           H  
ATOM   1455  HB  ILE A 234     -54.150 -19.981 -38.552  1.00  0.00           H  
ATOM   1456 1HG1 ILE A 234     -56.412 -19.679 -39.392  1.00  0.00           H  
ATOM   1457 2HG1 ILE A 234     -55.950 -18.358 -38.331  1.00  0.00           H  
ATOM   1458 1HG2 ILE A 234     -53.570 -17.611 -38.218  1.00  0.00           H  
ATOM   1459 2HG2 ILE A 234     -52.325 -18.446 -39.176  1.00  0.00           H  
ATOM   1460 3HG2 ILE A 234     -53.497 -17.377 -39.981  1.00  0.00           H  
ATOM   1461 1HD1 ILE A 234     -57.181 -17.542 -40.263  1.00  0.00           H  
ATOM   1462 2HD1 ILE A 234     -55.510 -16.930 -40.281  1.00  0.00           H  
ATOM   1463 3HD1 ILE A 234     -55.979 -18.267 -41.356  1.00  0.00           H  
ATOM   1464  N   VAL A 235     -52.126 -21.372 -40.177  1.00  0.00           N  
ATOM   1465  CA  VAL A 235     -50.722 -21.761 -40.213  1.00  0.00           C  
ATOM   1466  C   VAL A 235     -50.270 -22.058 -41.637  1.00  0.00           C  
ATOM   1467  O   VAL A 235     -49.172 -21.675 -42.042  1.00  0.00           O  
ATOM   1468  CB  VAL A 235     -50.489 -23.003 -39.333  1.00  0.00           C  
ATOM   1469  CG1 VAL A 235     -49.075 -23.533 -39.523  1.00  0.00           C  
ATOM   1470  CG2 VAL A 235     -50.744 -22.660 -37.874  1.00  0.00           C  
ATOM   1471  H   VAL A 235     -52.782 -21.944 -39.664  1.00  0.00           H  
ATOM   1472  HA  VAL A 235     -50.124 -20.937 -39.821  1.00  0.00           H  
ATOM   1473  HB  VAL A 235     -51.172 -23.792 -39.646  1.00  0.00           H  
ATOM   1474 1HG1 VAL A 235     -48.927 -24.411 -38.893  1.00  0.00           H  
ATOM   1475 2HG1 VAL A 235     -48.926 -23.805 -40.568  1.00  0.00           H  
ATOM   1476 3HG1 VAL A 235     -48.357 -22.762 -39.242  1.00  0.00           H  
ATOM   1477 1HG2 VAL A 235     -50.578 -23.542 -37.257  1.00  0.00           H  
ATOM   1478 2HG2 VAL A 235     -50.064 -21.866 -37.562  1.00  0.00           H  
ATOM   1479 3HG2 VAL A 235     -51.774 -22.322 -37.754  1.00  0.00           H  
ATOM   1480  N   ALA A 236     -51.171 -22.754 -42.359  1.00  0.00           N  
ATOM   1481  CA  ALA A 236     -50.860 -23.103 -43.740  1.00  0.00           C  
ATOM   1482  C   ALA A 236     -50.673 -21.856 -44.595  1.00  0.00           C  
ATOM   1483  O   ALA A 236     -49.768 -21.794 -45.429  1.00  0.00           O  
ATOM   1484  CB  ALA A 236     -51.955 -23.985 -44.322  1.00  0.00           C  
ATOM   1485  H   ALA A 236     -52.057 -23.039 -41.967  1.00  0.00           H  
ATOM   1486  HA  ALA A 236     -49.921 -23.656 -43.746  1.00  0.00           H  
ATOM   1487 1HB  ALA A 236     -51.708 -24.238 -45.354  1.00  0.00           H  
ATOM   1488 2HB  ALA A 236     -52.037 -24.899 -43.735  1.00  0.00           H  
ATOM   1489 3HB  ALA A 236     -52.904 -23.452 -44.297  1.00  0.00           H  
ATOM   1490  N   ALA A 237     -51.571 -20.883 -44.342  1.00  0.00           N  
ATOM   1491  CA  ALA A 237     -51.502 -19.635 -45.092  1.00  0.00           C  
ATOM   1492  C   ALA A 237     -50.183 -18.913 -44.841  1.00  0.00           C  
ATOM   1493  O   ALA A 237     -49.574 -18.374 -45.764  1.00  0.00           O  
ATOM   1494  CB  ALA A 237     -52.675 -18.735 -44.730  1.00  0.00           C  
ATOM   1495  H   ALA A 237     -52.291 -20.999 -43.644  1.00  0.00           H  
ATOM   1496  HA  ALA A 237     -51.555 -19.874 -46.154  1.00  0.00           H  
ATOM   1497 1HB  ALA A 237     -52.610 -17.807 -45.299  1.00  0.00           H  
ATOM   1498 2HB  ALA A 237     -53.610 -19.242 -44.970  1.00  0.00           H  
ATOM   1499 3HB  ALA A 237     -52.646 -18.511 -43.665  1.00  0.00           H  
ATOM   1500  N   ALA A 238     -49.789 -18.937 -43.551  1.00  0.00           N  
ATOM   1501  CA  ALA A 238     -48.541 -18.282 -43.175  1.00  0.00           C  
ATOM   1502  C   ALA A 238     -47.350 -18.923 -43.877  1.00  0.00           C  
ATOM   1503  O   ALA A 238     -46.445 -18.230 -44.341  1.00  0.00           O  
ATOM   1504  CB  ALA A 238     -48.353 -18.327 -41.666  1.00  0.00           C  
ATOM   1505  H   ALA A 238     -50.337 -19.397 -42.839  1.00  0.00           H  
ATOM   1506  HA  ALA A 238     -48.596 -17.241 -43.494  1.00  0.00           H  
ATOM   1507 1HB  ALA A 238     -47.417 -17.835 -41.401  1.00  0.00           H  
ATOM   1508 2HB  ALA A 238     -49.183 -17.814 -41.180  1.00  0.00           H  
ATOM   1509 3HB  ALA A 238     -48.323 -19.364 -41.334  1.00  0.00           H  
ATOM   1510  N   ALA A 239     -47.406 -20.270 -43.924  1.00  0.00           N  
ATOM   1511  CA  ALA A 239     -46.326 -21.006 -44.570  1.00  0.00           C  
ATOM   1512  C   ALA A 239     -46.222 -20.649 -46.047  1.00  0.00           C  
ATOM   1513  O   ALA A 239     -45.125 -20.487 -46.580  1.00  0.00           O  
ATOM   1514  CB  ALA A 239     -46.532 -22.504 -44.401  1.00  0.00           C  
ATOM   1515  H   ALA A 239     -48.179 -20.781 -43.523  1.00  0.00           H  
ATOM   1516  HA  ALA A 239     -45.389 -20.723 -44.090  1.00  0.00           H  
ATOM   1517 1HB  ALA A 239     -45.718 -23.041 -44.888  1.00  0.00           H  
ATOM   1518 2HB  ALA A 239     -46.547 -22.752 -43.339  1.00  0.00           H  
ATOM   1519 3HB  ALA A 239     -47.479 -22.795 -44.853  1.00  0.00           H  
ATOM   1520  N   ARG A 240     -47.417 -20.539 -46.666  1.00  0.00           N  
ATOM   1521  CA  ARG A 240     -47.456 -20.199 -48.083  1.00  0.00           C  
ATOM   1522  C   ARG A 240     -46.848 -18.827 -48.339  1.00  0.00           C  
ATOM   1523  O   ARG A 240     -46.113 -18.633 -49.307  1.00  0.00           O  
ATOM   1524  CB  ARG A 240     -48.887 -20.220 -48.600  1.00  0.00           C  
ATOM   1525  CG  ARG A 240     -49.519 -21.601 -48.680  1.00  0.00           C  
ATOM   1526  CD  ARG A 240     -50.867 -21.553 -49.299  1.00  0.00           C  
ATOM   1527  NE  ARG A 240     -51.490 -22.866 -49.344  1.00  0.00           N  
ATOM   1528  CZ  ARG A 240     -52.333 -23.345 -48.408  1.00  0.00           C  
ATOM   1529  NH1 ARG A 240     -52.644 -22.608 -47.364  1.00  0.00           N1+
ATOM   1530  NH2 ARG A 240     -52.849 -24.554 -48.540  1.00  0.00           N  
ATOM   1531  H   ARG A 240     -48.285 -20.687 -46.171  1.00  0.00           H  
ATOM   1532  HA  ARG A 240     -46.877 -20.943 -48.633  1.00  0.00           H  
ATOM   1533 1HB  ARG A 240     -49.515 -19.607 -47.955  1.00  0.00           H  
ATOM   1534 2HB  ARG A 240     -48.920 -19.784 -49.599  1.00  0.00           H  
ATOM   1535 1HG  ARG A 240     -48.887 -22.255 -49.281  1.00  0.00           H  
ATOM   1536 2HG  ARG A 240     -49.617 -22.014 -47.675  1.00  0.00           H  
ATOM   1537 1HD  ARG A 240     -51.510 -20.890 -48.721  1.00  0.00           H  
ATOM   1538 2HD  ARG A 240     -50.786 -21.179 -50.320  1.00  0.00           H  
ATOM   1539  HE  ARG A 240     -51.276 -23.462 -50.133  1.00  0.00           H  
ATOM   1540 1HH1 ARG A 240     -52.249 -21.684 -47.263  1.00  0.00           H  
ATOM   1541 2HH1 ARG A 240     -53.276 -22.967 -46.663  1.00  0.00           H  
ATOM   1542 1HH2 ARG A 240     -52.611 -25.120 -49.344  1.00  0.00           H  
ATOM   1543 2HH2 ARG A 240     -53.481 -24.913 -47.840  1.00  0.00           H  
ATOM   1544  N   ALA A 241     -47.194 -17.900 -47.422  1.00  0.00           N  
ATOM   1545  CA  ALA A 241     -46.677 -16.542 -47.550  1.00  0.00           C  
ATOM   1546  C   ALA A 241     -45.159 -16.520 -47.453  1.00  0.00           C  
ATOM   1547  O   ALA A 241     -44.489 -15.808 -48.200  1.00  0.00           O  
ATOM   1548  CB  ALA A 241     -47.288 -15.640 -46.488  1.00  0.00           C  
ATOM   1549  H   ALA A 241     -47.804 -18.123 -46.648  1.00  0.00           H  
ATOM   1550  HA  ALA A 241     -46.954 -16.165 -48.535  1.00  0.00           H  
ATOM   1551 1HB  ALA A 241     -46.892 -14.629 -46.597  1.00  0.00           H  
ATOM   1552 2HB  ALA A 241     -48.372 -15.619 -46.608  1.00  0.00           H  
ATOM   1553 3HB  ALA A 241     -47.039 -16.021 -45.500  1.00  0.00           H  
ATOM   1554  N   GLY A 242     -44.662 -17.334 -46.497  1.00  0.00           N  
ATOM   1555  CA  GLY A 242     -43.218 -17.406 -46.303  1.00  0.00           C  
ATOM   1556  C   GLY A 242     -42.519 -17.930 -47.550  1.00  0.00           C  
ATOM   1557  O   GLY A 242     -41.465 -17.428 -47.940  1.00  0.00           O  
ATOM   1558  H   GLY A 242     -45.266 -17.894 -45.913  1.00  0.00           H  
ATOM   1559 1HA  GLY A 242     -42.834 -16.416 -46.055  1.00  0.00           H  
ATOM   1560 2HA  GLY A 242     -42.997 -18.057 -45.457  1.00  0.00           H  
ATOM   1561  N   ILE A 243     -43.162 -18.958 -48.143  1.00  0.00           N  
ATOM   1562  CA  ILE A 243     -42.599 -19.550 -49.350  1.00  0.00           C  
ATOM   1563  C   ILE A 243     -42.427 -18.509 -50.448  1.00  0.00           C  
ATOM   1564  O   ILE A 243     -41.405 -18.477 -51.132  1.00  0.00           O  
ATOM   1565  CB  ILE A 243     -43.487 -20.698 -49.864  1.00  0.00           C  
ATOM   1566  CG1 ILE A 243     -43.448 -21.880 -48.892  1.00  0.00           C  
ATOM   1567  CG2 ILE A 243     -43.045 -21.132 -51.253  1.00  0.00           C  
ATOM   1568  CD1 ILE A 243     -44.498 -22.932 -49.168  1.00  0.00           C  
ATOM   1569  H   ILE A 243     -44.026 -19.326 -47.772  1.00  0.00           H  
ATOM   1570  HA  ILE A 243     -41.616 -19.956 -49.110  1.00  0.00           H  
ATOM   1571  HB  ILE A 243     -44.523 -20.362 -49.911  1.00  0.00           H  
ATOM   1572 1HG1 ILE A 243     -42.469 -22.355 -48.937  1.00  0.00           H  
ATOM   1573 2HG1 ILE A 243     -43.589 -21.518 -47.873  1.00  0.00           H  
ATOM   1574 1HG2 ILE A 243     -43.682 -21.943 -51.601  1.00  0.00           H  
ATOM   1575 2HG2 ILE A 243     -43.123 -20.289 -51.939  1.00  0.00           H  
ATOM   1576 3HG2 ILE A 243     -42.011 -21.474 -51.215  1.00  0.00           H  
ATOM   1577 1HD1 ILE A 243     -44.407 -23.736 -48.437  1.00  0.00           H  
ATOM   1578 2HD1 ILE A 243     -45.490 -22.484 -49.093  1.00  0.00           H  
ATOM   1579 3HD1 ILE A 243     -44.356 -23.334 -50.169  1.00  0.00           H  
ATOM   1580  N   GLU A 244     -43.459 -17.665 -50.589  1.00  0.00           N  
ATOM   1581  CA  GLU A 244     -43.460 -16.522 -51.501  1.00  0.00           C  
ATOM   1582  C   GLU A 244     -42.387 -15.496 -51.140  1.00  0.00           C  
ATOM   1583  O   GLU A 244     -41.730 -14.936 -52.017  1.00  0.00           O  
ATOM   1584  CB  GLU A 244     -44.834 -15.849 -51.501  1.00  0.00           C  
ATOM   1585  CG  GLU A 244     -45.937 -16.670 -52.154  1.00  0.00           C  
ATOM   1586  CD  GLU A 244     -47.287 -16.012 -52.068  1.00  0.00           C  
ATOM   1587  OE1 GLU A 244     -47.392 -15.000 -51.418  1.00  0.00           O  
ATOM   1588  OE2 GLU A 244     -48.212 -16.524 -52.652  1.00  0.00           O1-
ATOM   1589  H   GLU A 244     -44.278 -17.845 -50.025  1.00  0.00           H  
ATOM   1590  HA  GLU A 244     -43.248 -16.883 -52.508  1.00  0.00           H  
ATOM   1591 1HB  GLU A 244     -45.137 -15.640 -50.474  1.00  0.00           H  
ATOM   1592 2HB  GLU A 244     -44.773 -14.895 -52.023  1.00  0.00           H  
ATOM   1593 1HG  GLU A 244     -45.687 -16.825 -53.203  1.00  0.00           H  
ATOM   1594 2HG  GLU A 244     -45.982 -17.646 -51.672  1.00  0.00           H  
ATOM   1595  N   LYS A 245     -42.208 -15.249 -49.846  1.00  0.00           N  
ATOM   1596  CA  LYS A 245     -41.202 -14.293 -49.390  1.00  0.00           C  
ATOM   1597  C   LYS A 245     -39.813 -14.916 -49.383  1.00  0.00           C  
ATOM   1598  O   LYS A 245     -38.862 -14.340 -49.912  1.00  0.00           O  
ATOM   1599  CB  LYS A 245     -41.550 -13.772 -47.994  1.00  0.00           C  
ATOM   1600  CG  LYS A 245     -40.695 -12.600 -47.530  1.00  0.00           C  
ATOM   1601  CD  LYS A 245     -39.431 -13.081 -46.832  1.00  0.00           C  
ATOM   1602  CE  LYS A 245     -38.631 -11.915 -46.270  1.00  0.00           C  
ATOM   1603  NZ  LYS A 245     -37.360 -12.365 -45.640  1.00  0.00           N1+
ATOM   1604  H   LYS A 245     -42.776 -15.730 -49.163  1.00  0.00           H  
ATOM   1605  HA  LYS A 245     -41.187 -13.450 -50.083  1.00  0.00           H  
ATOM   1606 1HB  LYS A 245     -42.593 -13.454 -47.974  1.00  0.00           H  
ATOM   1607 2HB  LYS A 245     -41.439 -14.577 -47.268  1.00  0.00           H  
ATOM   1608 1HG  LYS A 245     -40.417 -11.990 -48.389  1.00  0.00           H  
ATOM   1609 2HG  LYS A 245     -41.269 -11.984 -46.839  1.00  0.00           H  
ATOM   1610 1HD  LYS A 245     -39.699 -13.754 -46.017  1.00  0.00           H  
ATOM   1611 2HD  LYS A 245     -38.809 -13.626 -47.542  1.00  0.00           H  
ATOM   1612 1HE  LYS A 245     -38.397 -11.215 -47.071  1.00  0.00           H  
ATOM   1613 2HE  LYS A 245     -39.227 -11.392 -45.523  1.00  0.00           H  
ATOM   1614 1HZ  LYS A 245     -36.861 -11.564 -45.280  1.00  0.00           H  
ATOM   1615 2HZ  LYS A 245     -37.567 -13.001 -44.882  1.00  0.00           H  
ATOM   1616 3HZ  LYS A 245     -36.791 -12.835 -46.328  1.00  0.00           H  
ATOM   1617  N   ASN A 246     -39.709 -16.094 -48.780  1.00  0.00           N  
ATOM   1618  CA  ASN A 246     -38.476 -16.870 -48.797  1.00  0.00           C  
ATOM   1619  C   ASN A 246     -38.757 -18.294 -49.259  1.00  0.00           C  
ATOM   1620  O   ASN A 246     -39.670 -18.950 -48.759  1.00  0.00           O  
ATOM   1621  CB  ASN A 246     -37.815 -16.866 -47.431  1.00  0.00           C  
ATOM   1622  CG  ASN A 246     -36.482 -17.561 -47.431  1.00  0.00           C  
ATOM   1623  ND2 ASN A 246     -35.429 -16.805 -47.608  1.00  0.00           N  
ATOM   1624  OD1 ASN A 246     -36.405 -18.785 -47.273  1.00  0.00           O  
ATOM   1625  H   ASN A 246     -40.515 -16.461 -48.294  1.00  0.00           H  
ATOM   1626  HA  ASN A 246     -37.792 -16.417 -49.516  1.00  0.00           H  
ATOM   1627 1HB  ASN A 246     -37.675 -15.837 -47.097  1.00  0.00           H  
ATOM   1628 2HB  ASN A 246     -38.467 -17.358 -46.709  1.00  0.00           H  
ATOM   1629 1HD2 ASN A 246     -34.515 -17.212 -47.618  1.00  0.00           H  
ATOM   1630 2HD2 ASN A 246     -35.536 -15.819 -47.733  1.00  0.00           H  
ATOM   1631  N   SER A 247     -37.970 -18.772 -50.217  1.00  0.00           N  
ATOM   1632  CA  SER A 247     -38.240 -20.058 -50.848  1.00  0.00           C  
ATOM   1633  C   SER A 247     -37.160 -21.085 -50.539  1.00  0.00           C  
ATOM   1634  O   SER A 247     -37.051 -22.108 -51.215  1.00  0.00           O  
ATOM   1635  CB  SER A 247     -38.360 -19.881 -52.349  1.00  0.00           C  
ATOM   1636  OG  SER A 247     -37.179 -19.353 -52.888  1.00  0.00           O  
ATOM   1637  H   SER A 247     -37.168 -18.237 -50.517  1.00  0.00           H  
ATOM   1638  HA  SER A 247     -39.186 -20.441 -50.462  1.00  0.00           H  
ATOM   1639 1HB  SER A 247     -38.576 -20.844 -52.813  1.00  0.00           H  
ATOM   1640 2HB  SER A 247     -39.194 -19.217 -52.572  1.00  0.00           H  
ATOM   1641  HG  SER A 247     -37.333 -19.273 -53.833  1.00  0.00           H  
ATOM   1642  N   ASP A 248     -36.360 -20.810 -49.514  1.00  0.00           N  
ATOM   1643  CA  ASP A 248     -35.245 -21.686 -49.167  1.00  0.00           C  
ATOM   1644  C   ASP A 248     -35.737 -23.023 -48.643  1.00  0.00           C  
ATOM   1645  O   ASP A 248     -36.649 -23.080 -47.818  1.00  0.00           O  
ATOM   1646  CB  ASP A 248     -34.347 -21.023 -48.121  1.00  0.00           C  
ATOM   1647  CG  ASP A 248     -33.084 -21.823 -47.832  1.00  0.00           C  
ATOM   1648  OD1 ASP A 248     -33.193 -22.887 -47.270  1.00  0.00           O  
ATOM   1649  OD2 ASP A 248     -32.021 -21.363 -48.177  1.00  0.00           O1-
ATOM   1650  H   ASP A 248     -36.524 -19.980 -48.962  1.00  0.00           H  
ATOM   1651  HA  ASP A 248     -34.656 -21.869 -50.067  1.00  0.00           H  
ATOM   1652 1HB  ASP A 248     -34.059 -20.029 -48.465  1.00  0.00           H  
ATOM   1653 2HB  ASP A 248     -34.902 -20.899 -47.190  1.00  0.00           H  
ATOM   1654  N   PRO A 249     -35.127 -24.102 -49.127  1.00  0.00           N  
ATOM   1655  CA  PRO A 249     -35.544 -25.443 -48.742  1.00  0.00           C  
ATOM   1656  C   PRO A 249     -35.597 -25.582 -47.237  1.00  0.00           C  
ATOM   1657  O   PRO A 249     -36.502 -26.218 -46.695  1.00  0.00           O  
ATOM   1658  CB  PRO A 249     -34.458 -26.335 -49.352  1.00  0.00           C  
ATOM   1659  CG  PRO A 249     -34.006 -25.587 -50.560  1.00  0.00           C  
ATOM   1660  CD  PRO A 249     -33.997 -24.146 -50.125  1.00  0.00           C  
ATOM   1661  HA  PRO A 249     -36.526 -25.659 -49.188  1.00  0.00           H  
ATOM   1662 1HB  PRO A 249     -33.650 -26.496 -48.623  1.00  0.00           H  
ATOM   1663 2HB  PRO A 249     -34.875 -27.324 -49.594  1.00  0.00           H  
ATOM   1664 1HG  PRO A 249     -33.014 -25.940 -50.876  1.00  0.00           H  
ATOM   1665 2HG  PRO A 249     -34.691 -25.771 -51.400  1.00  0.00           H  
ATOM   1666 1HD  PRO A 249     -33.031 -23.910 -49.654  1.00  0.00           H  
ATOM   1667 2HD  PRO A 249     -34.170 -23.498 -50.998  1.00  0.00           H  
ATOM   1668  N   GLU A 250     -34.625 -24.986 -46.561  1.00  0.00           N  
ATOM   1669  CA  GLU A 250     -34.574 -25.054 -45.106  1.00  0.00           C  
ATOM   1670  C   GLU A 250     -35.817 -24.434 -44.480  1.00  0.00           C  
ATOM   1671  O   GLU A 250     -36.428 -25.015 -43.584  1.00  0.00           O  
ATOM   1672  CB  GLU A 250     -33.322 -24.348 -44.583  1.00  0.00           C  
ATOM   1673  CG  GLU A 250     -33.154 -24.403 -43.071  1.00  0.00           C  
ATOM   1674  CD  GLU A 250     -31.895 -23.733 -42.597  1.00  0.00           C  
ATOM   1675  OE1 GLU A 250     -30.937 -23.722 -43.333  1.00  0.00           O  
ATOM   1676  OE2 GLU A 250     -31.890 -23.231 -41.498  1.00  0.00           O1-
ATOM   1677  H   GLU A 250     -33.906 -24.477 -47.055  1.00  0.00           H  
ATOM   1678  HA  GLU A 250     -34.533 -26.103 -44.810  1.00  0.00           H  
ATOM   1679 1HB  GLU A 250     -32.436 -24.796 -45.034  1.00  0.00           H  
ATOM   1680 2HB  GLU A 250     -33.345 -23.299 -44.879  1.00  0.00           H  
ATOM   1681 1HG  GLU A 250     -34.009 -23.915 -42.603  1.00  0.00           H  
ATOM   1682 2HG  GLU A 250     -33.147 -25.444 -42.755  1.00  0.00           H  
ATOM   1683  N   THR A 251     -36.147 -23.235 -45.002  1.00  0.00           N  
ATOM   1684  CA  THR A 251     -37.319 -22.533 -44.492  1.00  0.00           C  
ATOM   1685  C   THR A 251     -38.590 -23.335 -44.734  1.00  0.00           C  
ATOM   1686  O   THR A 251     -39.461 -23.412 -43.867  1.00  0.00           O  
ATOM   1687  CB  THR A 251     -37.455 -21.141 -45.136  1.00  0.00           C  
ATOM   1688  CG2 THR A 251     -38.706 -20.439 -44.630  1.00  0.00           C  
ATOM   1689  OG1 THR A 251     -36.305 -20.348 -44.816  1.00  0.00           O  
ATOM   1690  H   THR A 251     -35.602 -22.810 -45.739  1.00  0.00           H  
ATOM   1691  HA  THR A 251     -37.202 -22.402 -43.416  1.00  0.00           H  
ATOM   1692  HB  THR A 251     -37.518 -21.245 -46.220  1.00  0.00           H  
ATOM   1693  HG1 THR A 251     -36.230 -19.626 -45.446  1.00  0.00           H  
ATOM   1694 1HG2 THR A 251     -38.787 -19.457 -45.097  1.00  0.00           H  
ATOM   1695 2HG2 THR A 251     -39.585 -21.034 -44.881  1.00  0.00           H  
ATOM   1696 3HG2 THR A 251     -38.646 -20.323 -43.549  1.00  0.00           H  
ATOM   1697  N   ILE A 252     -38.642 -23.920 -45.948  1.00  0.00           N  
ATOM   1698  CA  ILE A 252     -39.808 -24.719 -46.305  1.00  0.00           C  
ATOM   1699  C   ILE A 252     -39.959 -25.919 -45.378  1.00  0.00           C  
ATOM   1700  O   ILE A 252     -41.066 -26.256 -44.957  1.00  0.00           O  
ATOM   1701  CB  ILE A 252     -39.715 -25.205 -47.763  1.00  0.00           C  
ATOM   1702  CG1 ILE A 252     -39.836 -24.023 -48.729  1.00  0.00           C  
ATOM   1703  CG2 ILE A 252     -40.791 -26.241 -48.048  1.00  0.00           C  
ATOM   1704  CD1 ILE A 252     -39.485 -24.366 -50.158  1.00  0.00           C  
ATOM   1705  H   ILE A 252     -37.892 -23.817 -46.616  1.00  0.00           H  
ATOM   1706  HA  ILE A 252     -40.698 -24.098 -46.205  1.00  0.00           H  
ATOM   1707  HB  ILE A 252     -38.737 -25.654 -47.935  1.00  0.00           H  
ATOM   1708 1HG1 ILE A 252     -40.856 -23.641 -48.709  1.00  0.00           H  
ATOM   1709 2HG1 ILE A 252     -39.179 -23.218 -48.402  1.00  0.00           H  
ATOM   1710 1HG2 ILE A 252     -40.711 -26.574 -49.082  1.00  0.00           H  
ATOM   1711 2HG2 ILE A 252     -40.660 -27.094 -47.382  1.00  0.00           H  
ATOM   1712 3HG2 ILE A 252     -41.774 -25.800 -47.884  1.00  0.00           H  
ATOM   1713 1HD1 ILE A 252     -39.594 -23.478 -50.782  1.00  0.00           H  
ATOM   1714 2HD1 ILE A 252     -38.454 -24.718 -50.207  1.00  0.00           H  
ATOM   1715 3HD1 ILE A 252     -40.153 -25.145 -50.521  1.00  0.00           H  
ATOM   1716  N   THR A 253     -38.794 -26.533 -45.089  1.00  0.00           N  
ATOM   1717  CA  THR A 253     -38.801 -27.696 -44.209  1.00  0.00           C  
ATOM   1718  C   THR A 253     -39.311 -27.333 -42.820  1.00  0.00           C  
ATOM   1719  O   THR A 253     -40.076 -28.083 -42.213  1.00  0.00           O  
ATOM   1720  CB  THR A 253     -37.396 -28.316 -44.098  1.00  0.00           C  
ATOM   1721  CG2 THR A 253     -37.408 -29.499 -43.142  1.00  0.00           C  
ATOM   1722  OG1 THR A 253     -36.961 -28.757 -45.391  1.00  0.00           O  
ATOM   1723  H   THR A 253     -37.916 -26.208 -45.468  1.00  0.00           H  
ATOM   1724  HA  THR A 253     -39.473 -28.444 -44.629  1.00  0.00           H  
ATOM   1725  HB  THR A 253     -36.695 -27.567 -43.730  1.00  0.00           H  
ATOM   1726  HG1 THR A 253     -36.933 -28.007 -45.991  1.00  0.00           H  
ATOM   1727 1HG2 THR A 253     -36.407 -29.924 -43.075  1.00  0.00           H  
ATOM   1728 2HG2 THR A 253     -37.728 -29.165 -42.154  1.00  0.00           H  
ATOM   1729 3HG2 THR A 253     -38.099 -30.256 -43.509  1.00  0.00           H  
ATOM   1730  N   ARG A 254     -38.846 -26.153 -42.361  1.00  0.00           N  
ATOM   1731  CA  ARG A 254     -39.260 -25.689 -41.042  1.00  0.00           C  
ATOM   1732  C   ARG A 254     -40.767 -25.473 -40.984  1.00  0.00           C  
ATOM   1733  O   ARG A 254     -41.416 -25.821 -39.998  1.00  0.00           O  
ATOM   1734  CB  ARG A 254     -38.551 -24.392 -40.682  1.00  0.00           C  
ATOM   1735  CG  ARG A 254     -37.058 -24.528 -40.430  1.00  0.00           C  
ATOM   1736  CD  ARG A 254     -36.778 -25.343 -39.221  1.00  0.00           C  
ATOM   1737  NE  ARG A 254     -37.240 -24.690 -38.006  1.00  0.00           N  
ATOM   1738  CZ  ARG A 254     -37.423 -25.312 -36.825  1.00  0.00           C  
ATOM   1739  NH1 ARG A 254     -37.180 -26.599 -36.715  1.00  0.00           N1+
ATOM   1740  NH2 ARG A 254     -37.849 -24.628 -35.777  1.00  0.00           N  
ATOM   1741  H   ARG A 254     -38.219 -25.582 -42.909  1.00  0.00           H  
ATOM   1742  HA  ARG A 254     -38.990 -26.448 -40.307  1.00  0.00           H  
ATOM   1743 1HB  ARG A 254     -38.685 -23.669 -41.486  1.00  0.00           H  
ATOM   1744 2HB  ARG A 254     -39.001 -23.968 -39.784  1.00  0.00           H  
ATOM   1745 1HG  ARG A 254     -36.586 -25.011 -41.286  1.00  0.00           H  
ATOM   1746 2HG  ARG A 254     -36.622 -23.539 -40.285  1.00  0.00           H  
ATOM   1747 1HD  ARG A 254     -37.284 -26.304 -39.304  1.00  0.00           H  
ATOM   1748 2HD  ARG A 254     -35.704 -25.506 -39.132  1.00  0.00           H  
ATOM   1749  HE  ARG A 254     -37.438 -23.700 -38.052  1.00  0.00           H  
ATOM   1750 1HH1 ARG A 254     -36.856 -27.123 -37.517  1.00  0.00           H  
ATOM   1751 2HH1 ARG A 254     -37.319 -27.065 -35.831  1.00  0.00           H  
ATOM   1752 1HH2 ARG A 254     -38.035 -23.638 -35.862  1.00  0.00           H  
ATOM   1753 2HH2 ARG A 254     -37.986 -25.094 -34.893  1.00  0.00           H  
ATOM   1754  N   PHE A 255     -41.277 -24.885 -42.085  1.00  0.00           N  
ATOM   1755  CA  PHE A 255     -42.709 -24.623 -42.157  1.00  0.00           C  
ATOM   1756  C   PHE A 255     -43.510 -25.917 -42.098  1.00  0.00           C  
ATOM   1757  O   PHE A 255     -44.540 -25.990 -41.427  1.00  0.00           O  
ATOM   1758  CB  PHE A 255     -43.050 -23.865 -43.442  1.00  0.00           C  
ATOM   1759  CG  PHE A 255     -42.642 -22.419 -43.420  1.00  0.00           C  
ATOM   1760  CD1 PHE A 255     -41.985 -21.887 -42.320  1.00  0.00           C  
ATOM   1761  CD2 PHE A 255     -42.914 -21.590 -44.497  1.00  0.00           C  
ATOM   1762  CE1 PHE A 255     -41.610 -20.556 -42.299  1.00  0.00           C  
ATOM   1763  CE2 PHE A 255     -42.539 -20.261 -44.478  1.00  0.00           C  
ATOM   1764  CZ  PHE A 255     -41.887 -19.744 -43.376  1.00  0.00           C  
ATOM   1765  H   PHE A 255     -40.688 -24.622 -42.863  1.00  0.00           H  
ATOM   1766  HA  PHE A 255     -42.991 -24.005 -41.303  1.00  0.00           H  
ATOM   1767 1HB  PHE A 255     -42.557 -24.344 -44.288  1.00  0.00           H  
ATOM   1768 2HB  PHE A 255     -44.124 -23.913 -43.618  1.00  0.00           H  
ATOM   1769  HD1 PHE A 255     -41.766 -22.530 -41.468  1.00  0.00           H  
ATOM   1770  HD2 PHE A 255     -43.430 -21.998 -45.366  1.00  0.00           H  
ATOM   1771  HE1 PHE A 255     -41.095 -20.150 -41.428  1.00  0.00           H  
ATOM   1772  HE2 PHE A 255     -42.759 -19.619 -45.332  1.00  0.00           H  
ATOM   1773  HZ  PHE A 255     -41.592 -18.695 -43.360  1.00  0.00           H  
ATOM   1774  N   ALA A 256     -42.981 -26.918 -42.829  1.00  0.00           N  
ATOM   1775  CA  ALA A 256     -43.650 -28.213 -42.856  1.00  0.00           C  
ATOM   1776  C   ALA A 256     -43.701 -28.837 -41.468  1.00  0.00           C  
ATOM   1777  O   ALA A 256     -44.716 -29.409 -41.071  1.00  0.00           O  
ATOM   1778  CB  ALA A 256     -42.953 -29.149 -43.832  1.00  0.00           C  
ATOM   1779  H   ALA A 256     -42.130 -26.793 -43.359  1.00  0.00           H  
ATOM   1780  HA  ALA A 256     -44.676 -28.056 -43.189  1.00  0.00           H  
ATOM   1781 1HB  ALA A 256     -43.465 -30.111 -43.841  1.00  0.00           H  
ATOM   1782 2HB  ALA A 256     -42.976 -28.715 -44.832  1.00  0.00           H  
ATOM   1783 3HB  ALA A 256     -41.919 -29.292 -43.523  1.00  0.00           H  
ATOM   1784  N   GLN A 257     -42.559 -28.694 -40.765  1.00  0.00           N  
ATOM   1785  CA  GLN A 257     -42.476 -29.246 -39.418  1.00  0.00           C  
ATOM   1786  C   GLN A 257     -43.492 -28.591 -38.491  1.00  0.00           C  
ATOM   1787  O   GLN A 257     -44.131 -29.263 -37.680  1.00  0.00           O  
ATOM   1788  CB  GLN A 257     -41.064 -29.069 -38.853  1.00  0.00           C  
ATOM   1789  CG  GLN A 257     -40.013 -29.937 -39.523  1.00  0.00           C  
ATOM   1790  CD  GLN A 257     -38.617 -29.669 -38.991  1.00  0.00           C  
ATOM   1791  NE2 GLN A 257     -37.756 -30.679 -39.058  1.00  0.00           N  
ATOM   1792  OE1 GLN A 257     -38.316 -28.568 -38.524  1.00  0.00           O  
ATOM   1793  H   GLN A 257     -41.758 -28.215 -41.150  1.00  0.00           H  
ATOM   1794  HA  GLN A 257     -42.703 -30.311 -39.466  1.00  0.00           H  
ATOM   1795 1HB  GLN A 257     -40.758 -28.029 -38.955  1.00  0.00           H  
ATOM   1796 2HB  GLN A 257     -41.067 -29.306 -37.788  1.00  0.00           H  
ATOM   1797 1HG  GLN A 257     -40.253 -30.985 -39.344  1.00  0.00           H  
ATOM   1798 2HG  GLN A 257     -40.015 -29.731 -40.593  1.00  0.00           H  
ATOM   1799 1HE2 GLN A 257     -36.821 -30.562 -38.722  1.00  0.00           H  
ATOM   1800 2HE2 GLN A 257     -38.042 -31.556 -39.444  1.00  0.00           H  
ATOM   1801  N   ALA A 258     -43.601 -27.257 -38.658  1.00  0.00           N  
ATOM   1802  CA  ALA A 258     -44.542 -26.510 -37.832  1.00  0.00           C  
ATOM   1803  C   ALA A 258     -45.973 -26.970 -38.074  1.00  0.00           C  
ATOM   1804  O   ALA A 258     -46.758 -27.108 -37.136  1.00  0.00           O  
ATOM   1805  CB  ALA A 258     -44.415 -25.017 -38.101  1.00  0.00           C  
ATOM   1806  H   ALA A 258     -43.046 -26.762 -39.341  1.00  0.00           H  
ATOM   1807  HA  ALA A 258     -44.302 -26.702 -36.787  1.00  0.00           H  
ATOM   1808 1HB  ALA A 258     -45.123 -24.473 -37.477  1.00  0.00           H  
ATOM   1809 2HB  ALA A 258     -43.400 -24.691 -37.868  1.00  0.00           H  
ATOM   1810 3HB  ALA A 258     -44.627 -24.818 -39.151  1.00  0.00           H  
ATOM   1811  N   LEU A 259     -46.262 -27.195 -39.373  1.00  0.00           N  
ATOM   1812  CA  LEU A 259     -47.601 -27.641 -39.740  1.00  0.00           C  
ATOM   1813  C   LEU A 259     -47.921 -28.992 -39.114  1.00  0.00           C  
ATOM   1814  O   LEU A 259     -49.031 -29.216 -38.631  1.00  0.00           O  
ATOM   1815  CB  LEU A 259     -47.729 -27.734 -41.266  1.00  0.00           C  
ATOM   1816  CG  LEU A 259     -48.195 -26.455 -41.973  1.00  0.00           C  
ATOM   1817  CD1 LEU A 259     -47.235 -25.318 -41.654  1.00  0.00           C  
ATOM   1818  CD2 LEU A 259     -48.269 -26.702 -43.473  1.00  0.00           C  
ATOM   1819  H   LEU A 259     -45.571 -27.061 -40.097  1.00  0.00           H  
ATOM   1820  HA  LEU A 259     -48.321 -26.911 -39.372  1.00  0.00           H  
ATOM   1821 1HB  LEU A 259     -46.759 -28.006 -41.680  1.00  0.00           H  
ATOM   1822 2HB  LEU A 259     -48.438 -28.525 -41.507  1.00  0.00           H  
ATOM   1823  HG  LEU A 259     -49.181 -26.173 -41.603  1.00  0.00           H  
ATOM   1824 1HD1 LEU A 259     -47.566 -24.409 -42.156  1.00  0.00           H  
ATOM   1825 2HD1 LEU A 259     -47.217 -25.150 -40.577  1.00  0.00           H  
ATOM   1826 3HD1 LEU A 259     -46.235 -25.578 -41.998  1.00  0.00           H  
ATOM   1827 1HD2 LEU A 259     -48.601 -25.794 -43.976  1.00  0.00           H  
ATOM   1828 2HD2 LEU A 259     -47.283 -26.983 -43.844  1.00  0.00           H  
ATOM   1829 3HD2 LEU A 259     -48.976 -27.508 -43.675  1.00  0.00           H  
ATOM   1830  N   ARG A 260     -46.895 -29.867 -39.151  1.00  0.00           N  
ATOM   1831  CA  ARG A 260     -47.071 -31.197 -38.582  1.00  0.00           C  
ATOM   1832  C   ARG A 260     -47.364 -31.125 -37.089  1.00  0.00           C  
ATOM   1833  O   ARG A 260     -48.215 -31.851 -36.577  1.00  0.00           O  
ATOM   1834  CB  ARG A 260     -45.829 -32.046 -38.812  1.00  0.00           C  
ATOM   1835  CG  ARG A 260     -45.952 -33.494 -38.365  1.00  0.00           C  
ATOM   1836  CD  ARG A 260     -45.403 -33.695 -37.000  1.00  0.00           C  
ATOM   1837  NE  ARG A 260     -43.965 -33.482 -36.958  1.00  0.00           N  
ATOM   1838  CZ  ARG A 260     -43.240 -33.378 -35.826  1.00  0.00           C  
ATOM   1839  NH1 ARG A 260     -43.831 -33.472 -34.655  1.00  0.00           N1+
ATOM   1840  NH2 ARG A 260     -41.935 -33.184 -35.893  1.00  0.00           N  
ATOM   1841  H   ARG A 260     -46.006 -29.623 -39.564  1.00  0.00           H  
ATOM   1842  HA  ARG A 260     -47.916 -31.676 -39.078  1.00  0.00           H  
ATOM   1843 1HB  ARG A 260     -45.582 -32.049 -39.873  1.00  0.00           H  
ATOM   1844 2HB  ARG A 260     -44.985 -31.607 -38.280  1.00  0.00           H  
ATOM   1845 1HG  ARG A 260     -47.003 -33.785 -38.358  1.00  0.00           H  
ATOM   1846 2HG  ARG A 260     -45.403 -34.136 -39.055  1.00  0.00           H  
ATOM   1847 1HD  ARG A 260     -45.872 -32.994 -36.312  1.00  0.00           H  
ATOM   1848 2HD  ARG A 260     -45.605 -34.715 -36.673  1.00  0.00           H  
ATOM   1849  HE  ARG A 260     -43.475 -33.405 -37.838  1.00  0.00           H  
ATOM   1850 1HH1 ARG A 260     -44.830 -33.621 -34.604  1.00  0.00           H  
ATOM   1851 2HH1 ARG A 260     -43.288 -33.394 -33.808  1.00  0.00           H  
ATOM   1852 1HH2 ARG A 260     -41.480 -33.113 -36.794  1.00  0.00           H  
ATOM   1853 2HH2 ARG A 260     -41.392 -33.107 -35.046  1.00  0.00           H  
ATOM   1854  N   ASP A 261     -46.615 -30.215 -36.432  1.00  0.00           N  
ATOM   1855  CA  ASP A 261     -46.798 -30.045 -34.997  1.00  0.00           C  
ATOM   1856  C   ASP A 261     -48.210 -29.575 -34.672  1.00  0.00           C  
ATOM   1857  O   ASP A 261     -48.825 -30.042 -33.714  1.00  0.00           O  
ATOM   1858  CB  ASP A 261     -45.781 -29.044 -34.443  1.00  0.00           C  
ATOM   1859  CG  ASP A 261     -44.363 -29.598 -34.407  1.00  0.00           C  
ATOM   1860  OD1 ASP A 261     -44.209 -30.791 -34.517  1.00  0.00           O  
ATOM   1861  OD2 ASP A 261     -43.447 -28.823 -34.269  1.00  0.00           O1-
ATOM   1862  H   ASP A 261     -45.929 -29.649 -36.911  1.00  0.00           H  
ATOM   1863  HA  ASP A 261     -46.639 -31.007 -34.510  1.00  0.00           H  
ATOM   1864 1HB  ASP A 261     -45.788 -28.141 -35.053  1.00  0.00           H  
ATOM   1865 2HB  ASP A 261     -46.068 -28.755 -33.430  1.00  0.00           H  
ATOM   1866  N   LEU A 262     -48.679 -28.636 -35.517  1.00  0.00           N  
ATOM   1867  CA  LEU A 262     -50.020 -28.101 -35.318  1.00  0.00           C  
ATOM   1868  C   LEU A 262     -51.074 -29.193 -35.456  1.00  0.00           C  
ATOM   1869  O   LEU A 262     -52.030 -29.247 -34.684  1.00  0.00           O  
ATOM   1870  CB  LEU A 262     -50.300 -26.981 -36.328  1.00  0.00           C  
ATOM   1871  CG  LEU A 262     -51.635 -26.245 -36.151  1.00  0.00           C  
ATOM   1872  CD1 LEU A 262     -52.762 -27.089 -36.729  1.00  0.00           C  
ATOM   1873  CD2 LEU A 262     -51.866 -25.960 -34.674  1.00  0.00           C  
ATOM   1874  H   LEU A 262     -48.123 -28.292 -36.288  1.00  0.00           H  
ATOM   1875  HA  LEU A 262     -50.082 -27.690 -34.311  1.00  0.00           H  
ATOM   1876 1HB  LEU A 262     -49.503 -26.244 -36.258  1.00  0.00           H  
ATOM   1877 2HB  LEU A 262     -50.288 -27.407 -37.332  1.00  0.00           H  
ATOM   1878  HG  LEU A 262     -51.606 -25.304 -36.701  1.00  0.00           H  
ATOM   1879 1HD1 LEU A 262     -53.710 -26.565 -36.604  1.00  0.00           H  
ATOM   1880 2HD1 LEU A 262     -52.580 -27.260 -37.790  1.00  0.00           H  
ATOM   1881 3HD1 LEU A 262     -52.805 -28.045 -36.209  1.00  0.00           H  
ATOM   1882 1HD2 LEU A 262     -52.814 -25.435 -34.548  1.00  0.00           H  
ATOM   1883 2HD2 LEU A 262     -51.896 -26.900 -34.123  1.00  0.00           H  
ATOM   1884 3HD2 LEU A 262     -51.054 -25.341 -34.292  1.00  0.00           H  
ATOM   1885  N   LEU A 263     -50.842 -30.048 -36.473  1.00  0.00           N  
ATOM   1886  CA  LEU A 263     -51.776 -31.142 -36.713  1.00  0.00           C  
ATOM   1887  C   LEU A 263     -51.833 -32.089 -35.520  1.00  0.00           C  
ATOM   1888  O   LEU A 263     -52.906 -32.546 -35.128  1.00  0.00           O  
ATOM   1889  CB  LEU A 263     -51.370 -31.919 -37.972  1.00  0.00           C  
ATOM   1890  CG  LEU A 263     -52.339 -33.025 -38.411  1.00  0.00           C  
ATOM   1891  CD1 LEU A 263     -52.128 -34.259 -37.546  1.00  0.00           C  
ATOM   1892  CD2 LEU A 263     -53.769 -32.519 -38.305  1.00  0.00           C  
ATOM   1893  H   LEU A 263     -50.037 -29.949 -37.073  1.00  0.00           H  
ATOM   1894  HA  LEU A 263     -52.770 -30.721 -36.865  1.00  0.00           H  
ATOM   1895 1HB  LEU A 263     -51.273 -31.217 -38.797  1.00  0.00           H  
ATOM   1896 2HB  LEU A 263     -50.398 -32.380 -37.798  1.00  0.00           H  
ATOM   1897  HG  LEU A 263     -52.129 -33.302 -39.445  1.00  0.00           H  
ATOM   1898 1HD1 LEU A 263     -52.816 -35.044 -37.859  1.00  0.00           H  
ATOM   1899 2HD1 LEU A 263     -51.102 -34.611 -37.657  1.00  0.00           H  
ATOM   1900 3HD1 LEU A 263     -52.316 -34.008 -36.502  1.00  0.00           H  
ATOM   1901 1HD2 LEU A 263     -54.458 -33.304 -38.618  1.00  0.00           H  
ATOM   1902 2HD2 LEU A 263     -53.982 -32.242 -37.272  1.00  0.00           H  
ATOM   1903 3HD2 LEU A 263     -53.897 -31.647 -38.947  1.00  0.00           H  
ATOM   1904  N   GLU A 264     -50.628 -32.351 -34.975  1.00  0.00           N  
ATOM   1905  CA  GLU A 264     -50.544 -33.243 -33.825  1.00  0.00           C  
ATOM   1906  C   GLU A 264     -51.306 -32.679 -32.634  1.00  0.00           C  
ATOM   1907  O   GLU A 264     -51.998 -33.410 -31.925  1.00  0.00           O  
ATOM   1908  CB  GLU A 264     -49.082 -33.482 -33.441  1.00  0.00           C  
ATOM   1909  CG  GLU A 264     -48.886 -34.456 -32.288  1.00  0.00           C  
ATOM   1910  CD  GLU A 264     -47.437 -34.724 -31.988  1.00  0.00           C  
ATOM   1911  OE1 GLU A 264     -46.599 -34.185 -32.670  1.00  0.00           O  
ATOM   1912  OE2 GLU A 264     -47.169 -35.469 -31.074  1.00  0.00           O1-
ATOM   1913  H   GLU A 264     -49.781 -31.943 -35.345  1.00  0.00           H  
ATOM   1914  HA  GLU A 264     -50.995 -34.199 -34.094  1.00  0.00           H  
ATOM   1915 1HB  GLU A 264     -48.537 -33.869 -34.302  1.00  0.00           H  
ATOM   1916 2HB  GLU A 264     -48.621 -32.536 -33.159  1.00  0.00           H  
ATOM   1917 1HG  GLU A 264     -49.361 -34.048 -31.396  1.00  0.00           H  
ATOM   1918 2HG  GLU A 264     -49.382 -35.396 -32.532  1.00  0.00           H  
ATOM   1919  N   GLU A 265     -51.139 -31.351 -32.459  1.00  0.00           N  
ATOM   1920  CA  GLU A 265     -51.816 -30.686 -31.354  1.00  0.00           C  
ATOM   1921  C   GLU A 265     -53.330 -30.793 -31.491  1.00  0.00           C  
ATOM   1922  O   GLU A 265     -54.037 -31.027 -30.511  1.00  0.00           O  
ATOM   1923  CB  GLU A 265     -51.403 -29.214 -31.283  1.00  0.00           C  
ATOM   1924  CG  GLU A 265     -49.961 -28.986 -30.853  1.00  0.00           C  
ATOM   1925  CD  GLU A 265     -49.693 -29.434 -29.443  1.00  0.00           C  
ATOM   1926  OE1 GLU A 265     -50.632 -29.752 -28.752  1.00  0.00           O  
ATOM   1927  OE2 GLU A 265     -48.549 -29.457 -29.055  1.00  0.00           O1-
ATOM   1928  H   GLU A 265     -50.555 -30.807 -33.078  1.00  0.00           H  
ATOM   1929  HA  GLU A 265     -51.525 -31.176 -30.424  1.00  0.00           H  
ATOM   1930 1HB  GLU A 265     -51.538 -28.752 -32.260  1.00  0.00           H  
ATOM   1931 2HB  GLU A 265     -52.049 -28.688 -30.580  1.00  0.00           H  
ATOM   1932 1HG  GLU A 265     -49.301 -29.534 -31.526  1.00  0.00           H  
ATOM   1933 2HG  GLU A 265     -49.729 -27.926 -30.943  1.00  0.00           H  
ATOM   1934  N   MET A 266     -53.776 -30.609 -32.750  1.00  0.00           N  
ATOM   1935  CA  MET A 266     -55.207 -30.687 -33.018  1.00  0.00           C  
ATOM   1936  C   MET A 266     -55.755 -32.071 -32.694  1.00  0.00           C  
ATOM   1937  O   MET A 266     -56.839 -32.203 -32.126  1.00  0.00           O  
ATOM   1938  CB  MET A 266     -55.490 -30.330 -34.476  1.00  0.00           C  
ATOM   1939  CG  MET A 266     -55.286 -28.860 -34.815  1.00  0.00           C  
ATOM   1940  SD  MET A 266     -55.857 -28.443 -36.474  1.00  0.00           S  
ATOM   1941  CE  MET A 266     -54.566 -29.183 -37.472  1.00  0.00           C  
ATOM   1942  H   MET A 266     -53.143 -30.419 -33.512  1.00  0.00           H  
ATOM   1943  HA  MET A 266     -55.719 -29.971 -32.376  1.00  0.00           H  
ATOM   1944 1HB  MET A 266     -54.842 -30.916 -35.126  1.00  0.00           H  
ATOM   1945 2HB  MET A 266     -56.520 -30.589 -34.721  1.00  0.00           H  
ATOM   1946 1HG  MET A 266     -55.827 -28.242 -34.099  1.00  0.00           H  
ATOM   1947 2HG  MET A 266     -54.226 -28.614 -34.744  1.00  0.00           H  
ATOM   1948 1HE  MET A 266     -54.779 -29.010 -38.527  1.00  0.00           H  
ATOM   1949 2HE  MET A 266     -53.605 -28.735 -37.215  1.00  0.00           H  
ATOM   1950 3HE  MET A 266     -54.529 -30.256 -37.281  1.00  0.00           H  
ATOM   1951  N   ASN A 267     -54.950 -33.080 -33.084  1.00  0.00           N  
ATOM   1952  CA  ASN A 267     -55.357 -34.457 -32.832  1.00  0.00           C  
ATOM   1953  C   ASN A 267     -55.488 -34.726 -31.338  1.00  0.00           C  
ATOM   1954  O   ASN A 267     -56.437 -35.372 -30.895  1.00  0.00           O  
ATOM   1955  CB  ASN A 267     -54.378 -35.429 -33.466  1.00  0.00           C  
ATOM   1956  CG  ASN A 267     -54.506 -35.482 -34.963  1.00  0.00           C  
ATOM   1957  ND2 ASN A 267     -53.664 -36.261 -35.593  1.00  0.00           N  
ATOM   1958  OD1 ASN A 267     -55.367 -34.817 -35.549  1.00  0.00           O  
ATOM   1959  H   ASN A 267     -54.070 -32.904 -33.547  1.00  0.00           H  
ATOM   1960  HA  ASN A 267     -56.341 -34.615 -33.276  1.00  0.00           H  
ATOM   1961 1HB  ASN A 267     -53.358 -35.138 -33.209  1.00  0.00           H  
ATOM   1962 2HB  ASN A 267     -54.544 -36.427 -33.063  1.00  0.00           H  
ATOM   1963 1HD2 ASN A 267     -53.702 -36.336 -36.590  1.00  0.00           H  
ATOM   1964 2HD2 ASN A 267     -52.983 -36.781 -35.078  1.00  0.00           H  
ATOM   1965  N   ARG A 268     -54.552 -34.246 -30.532  1.00  0.00           N  
ATOM   1966  CA  ARG A 268     -54.413 -34.735 -29.147  1.00  0.00           C  
ATOM   1967  C   ARG A 268     -55.681 -34.621 -28.282  1.00  0.00           C  
ATOM   1968  O   ARG A 268     -55.852 -35.363 -27.313  1.00  0.00           O  
ATOM   1969  CB  ARG A 268     -53.290 -33.979 -28.451  1.00  0.00           C  
ATOM   1970  CG  ARG A 268     -51.892 -34.314 -28.946  1.00  0.00           C  
ATOM   1971  CD  ARG A 268     -50.856 -33.504 -28.254  1.00  0.00           C  
ATOM   1972  NE  ARG A 268     -49.517 -33.821 -28.724  1.00  0.00           N  
ATOM   1973  CZ  ARG A 268     -48.405 -33.146 -28.375  1.00  0.00           C  
ATOM   1974  NH1 ARG A 268     -48.487 -32.122 -27.555  1.00  0.00           N1+
ATOM   1975  NH2 ARG A 268     -47.230 -33.513 -28.858  1.00  0.00           N  
ATOM   1976  H   ARG A 268     -53.919 -33.533 -30.868  1.00  0.00           H  
ATOM   1977  HA  ARG A 268     -54.152 -35.794 -29.179  1.00  0.00           H  
ATOM   1978 1HB  ARG A 268     -53.439 -32.908 -28.582  1.00  0.00           H  
ATOM   1979 2HB  ARG A 268     -53.320 -34.187 -27.382  1.00  0.00           H  
ATOM   1980 1HG  ARG A 268     -51.684 -35.368 -28.762  1.00  0.00           H  
ATOM   1981 2HG  ARG A 268     -51.826 -34.113 -30.017  1.00  0.00           H  
ATOM   1982 1HD  ARG A 268     -51.041 -32.446 -28.436  1.00  0.00           H  
ATOM   1983 2HD  ARG A 268     -50.897 -33.701 -27.183  1.00  0.00           H  
ATOM   1984  HE  ARG A 268     -49.414 -34.603 -29.357  1.00  0.00           H  
ATOM   1985 1HH1 ARG A 268     -49.385 -31.841 -27.186  1.00  0.00           H  
ATOM   1986 2HH1 ARG A 268     -47.653 -31.616 -27.293  1.00  0.00           H  
ATOM   1987 1HH2 ARG A 268     -47.167 -34.301 -29.488  1.00  0.00           H  
ATOM   1988 2HH2 ARG A 268     -46.398 -33.007 -28.597  1.00  0.00           H  
ATOM   1989  N   GLY A 269     -56.579 -33.696 -28.618  1.00  0.00           N  
ATOM   1990  CA  GLY A 269     -57.683 -33.344 -27.718  1.00  0.00           C  
ATOM   1991  C   GLY A 269     -57.219 -32.275 -26.701  1.00  0.00           C  
ATOM   1992  O   GLY A 269     -57.389 -32.437 -25.493  1.00  0.00           O  
ATOM   1993  H   GLY A 269     -56.495 -33.231 -29.511  1.00  0.00           H  
ATOM   1994 1HA  GLY A 269     -58.524 -32.971 -28.302  1.00  0.00           H  
ATOM   1995 2HA  GLY A 269     -58.025 -34.238 -27.198  1.00  0.00           H  
ATOM   1996  N   LEU A 270     -56.632 -31.187 -27.227  1.00  0.00           N  
ATOM   1997  CA  LEU A 270     -56.547 -30.574 -25.885  1.00  0.00           C  
ATOM   1998  C   LEU A 270     -57.343 -29.267 -25.860  1.00  0.00           C  
ATOM   1999  O   LEU A 270     -57.724 -28.742 -26.906  1.00  0.00           O  
ATOM   2000  CB  LEU A 270     -55.087 -30.303 -25.501  1.00  0.00           C  
ATOM   2001  CG  LEU A 270     -54.161 -31.526 -25.499  1.00  0.00           C  
ATOM   2002  CD1 LEU A 270     -52.729 -31.079 -25.242  1.00  0.00           C  
ATOM   2003  CD2 LEU A 270     -54.626 -32.513 -24.439  1.00  0.00           C  
ATOM   2004  H   LEU A 270     -56.275 -30.679 -28.023  1.00  0.00           H  
ATOM   2005  HA  LEU A 270     -56.978 -31.265 -25.161  1.00  0.00           H  
ATOM   2006 1HB  LEU A 270     -54.674 -29.575 -26.199  1.00  0.00           H  
ATOM   2007 2HB  LEU A 270     -55.065 -29.870 -24.502  1.00  0.00           H  
ATOM   2008  HG  LEU A 270     -54.190 -32.005 -26.478  1.00  0.00           H  
ATOM   2009 1HD1 LEU A 270     -52.072 -31.948 -25.240  1.00  0.00           H  
ATOM   2010 2HD1 LEU A 270     -52.417 -30.389 -26.026  1.00  0.00           H  
ATOM   2011 3HD1 LEU A 270     -52.672 -30.580 -24.275  1.00  0.00           H  
ATOM   2012 1HD2 LEU A 270     -53.968 -33.383 -24.438  1.00  0.00           H  
ATOM   2013 2HD2 LEU A 270     -54.597 -32.035 -23.459  1.00  0.00           H  
ATOM   2014 3HD2 LEU A 270     -55.646 -32.829 -24.657  1.00  0.00           H  
ATOM   2015  N   PRO A 271     -57.594 -28.739 -24.664  1.00  0.00           N  
ATOM   2016  CA  PRO A 271     -58.531 -27.625 -24.507  1.00  0.00           C  
ATOM   2017  C   PRO A 271     -58.119 -26.439 -25.375  1.00  0.00           C  
ATOM   2018  O   PRO A 271     -56.931 -26.172 -25.554  1.00  0.00           O  
ATOM   2019  CB  PRO A 271     -58.431 -27.295 -23.014  1.00  0.00           C  
ATOM   2020  CG  PRO A 271     -57.993 -28.573 -22.385  1.00  0.00           C  
ATOM   2021  CD  PRO A 271     -57.045 -29.178 -23.386  1.00  0.00           C  
ATOM   2022  HA  PRO A 271     -59.544 -27.965 -24.768  1.00  0.00           H  
ATOM   2023 1HB  PRO A 271     -57.715 -26.475 -22.857  1.00  0.00           H  
ATOM   2024 2HB  PRO A 271     -59.405 -26.947 -22.640  1.00  0.00           H  
ATOM   2025 1HG  PRO A 271     -57.515 -28.375 -21.415  1.00  0.00           H  
ATOM   2026 2HG  PRO A 271     -58.863 -29.215 -22.185  1.00  0.00           H  
ATOM   2027 1HD  PRO A 271     -56.033 -28.783 -23.218  1.00  0.00           H  
ATOM   2028 2HD  PRO A 271     -57.057 -30.273 -23.287  1.00  0.00           H  
ATOM   2029  N   ILE A 272     -59.114 -25.738 -25.906  1.00  0.00           N  
ATOM   2030  CA  ILE A 272     -58.902 -24.781 -26.988  1.00  0.00           C  
ATOM   2031  C   ILE A 272     -57.879 -23.705 -26.633  1.00  0.00           C  
ATOM   2032  O   ILE A 272     -57.098 -23.274 -27.481  1.00  0.00           O  
ATOM   2033  CB  ILE A 272     -60.229 -24.105 -27.377  1.00  0.00           C  
ATOM   2034  CG1 ILE A 272     -60.062 -23.303 -28.670  1.00  0.00           C  
ATOM   2035  CG2 ILE A 272     -60.719 -23.208 -26.250  1.00  0.00           C  
ATOM   2036  CD1 ILE A 272     -59.726 -24.152 -29.875  1.00  0.00           C  
ATOM   2037  H   ILE A 272     -60.048 -25.875 -25.547  1.00  0.00           H  
ATOM   2038  HA  ILE A 272     -58.522 -25.319 -27.856  1.00  0.00           H  
ATOM   2039  HB  ILE A 272     -60.982 -24.868 -27.574  1.00  0.00           H  
ATOM   2040 1HG1 ILE A 272     -60.981 -22.759 -28.882  1.00  0.00           H  
ATOM   2041 2HG1 ILE A 272     -59.269 -22.566 -28.541  1.00  0.00           H  
ATOM   2042 1HG2 ILE A 272     -61.658 -22.738 -26.542  1.00  0.00           H  
ATOM   2043 2HG2 ILE A 272     -60.876 -23.805 -25.352  1.00  0.00           H  
ATOM   2044 3HG2 ILE A 272     -59.974 -22.438 -26.049  1.00  0.00           H  
ATOM   2045 1HD1 ILE A 272     -59.622 -23.513 -30.752  1.00  0.00           H  
ATOM   2046 2HD1 ILE A 272     -58.788 -24.679 -29.698  1.00  0.00           H  
ATOM   2047 3HD1 ILE A 272     -60.522 -24.874 -30.045  1.00  0.00           H  
ATOM   2048  N   ARG A 273     -57.913 -23.323 -25.446  1.00  0.00           N  
ATOM   2049  CA  ARG A 273     -56.857 -22.411 -25.022  1.00  0.00           C  
ATOM   2050  C   ARG A 273     -55.483 -22.935 -25.419  1.00  0.00           C  
ATOM   2051  O   ARG A 273     -54.659 -22.198 -25.960  1.00  0.00           O  
ATOM   2052  CB  ARG A 273     -56.901 -22.204 -23.515  1.00  0.00           C  
ATOM   2053  CG  ARG A 273     -55.995 -21.099 -22.995  1.00  0.00           C  
ATOM   2054  CD  ARG A 273     -54.665 -21.624 -22.588  1.00  0.00           C  
ATOM   2055  NE  ARG A 273     -53.815 -20.580 -22.040  1.00  0.00           N  
ATOM   2056  CZ  ARG A 273     -52.517 -20.743 -21.717  1.00  0.00           C  
ATOM   2057  NH1 ARG A 273     -51.937 -21.910 -21.891  1.00  0.00           N1+
ATOM   2058  NH2 ARG A 273     -51.826 -19.730 -21.224  1.00  0.00           N  
ATOM   2059  H   ARG A 273     -58.616 -23.606 -24.779  1.00  0.00           H  
ATOM   2060  HA  ARG A 273     -57.015 -21.448 -25.509  1.00  0.00           H  
ATOM   2061 1HB  ARG A 273     -57.918 -21.967 -23.210  1.00  0.00           H  
ATOM   2062 2HB  ARG A 273     -56.616 -23.128 -23.012  1.00  0.00           H  
ATOM   2063 1HG  ARG A 273     -55.844 -20.353 -23.775  1.00  0.00           H  
ATOM   2064 2HG  ARG A 273     -56.457 -20.628 -22.126  1.00  0.00           H  
ATOM   2065 1HD  ARG A 273     -54.796 -22.393 -21.827  1.00  0.00           H  
ATOM   2066 2HD  ARG A 273     -54.164 -22.054 -23.455  1.00  0.00           H  
ATOM   2067  HE  ARG A 273     -54.225 -19.668 -21.893  1.00  0.00           H  
ATOM   2068 1HH1 ARG A 273     -52.465 -22.685 -22.267  1.00  0.00           H  
ATOM   2069 2HH1 ARG A 273     -50.965 -22.032 -21.647  1.00  0.00           H  
ATOM   2070 1HH2 ARG A 273     -52.273 -18.832 -21.091  1.00  0.00           H  
ATOM   2071 2HH2 ARG A 273     -50.855 -19.850 -20.982  1.00  0.00           H  
ATOM   2072  N   GLU A 274     -55.290 -24.237 -25.122  1.00  0.00           N  
ATOM   2073  CA  GLU A 274     -54.015 -24.862 -25.452  1.00  0.00           C  
ATOM   2074  C   GLU A 274     -53.768 -24.848 -26.956  1.00  0.00           C  
ATOM   2075  O   GLU A 274     -52.653 -24.591 -27.409  1.00  0.00           O  
ATOM   2076  CB  GLU A 274     -53.976 -26.300 -24.931  1.00  0.00           C  
ATOM   2077  CG  GLU A 274     -53.917 -26.417 -23.414  1.00  0.00           C  
ATOM   2078  CD  GLU A 274     -52.647 -25.861 -22.833  1.00  0.00           C  
ATOM   2079  OE1 GLU A 274     -51.602 -26.395 -23.117  1.00  0.00           O  
ATOM   2080  OE2 GLU A 274     -52.723 -24.900 -22.105  1.00  0.00           O1-
ATOM   2081  H   GLU A 274     -56.008 -24.790 -24.677  1.00  0.00           H  
ATOM   2082  HA  GLU A 274     -53.218 -24.294 -24.971  1.00  0.00           H  
ATOM   2083 1HB  GLU A 274     -54.862 -26.836 -25.274  1.00  0.00           H  
ATOM   2084 2HB  GLU A 274     -53.105 -26.812 -25.340  1.00  0.00           H  
ATOM   2085 1HG  GLU A 274     -54.764 -25.884 -22.985  1.00  0.00           H  
ATOM   2086 2HG  GLU A 274     -54.007 -27.468 -23.138  1.00  0.00           H  
ATOM   2087  N   LEU A 275     -54.861 -25.139 -27.689  1.00  0.00           N  
ATOM   2088  CA  LEU A 275     -54.761 -25.158 -29.144  1.00  0.00           C  
ATOM   2089  C   LEU A 275     -54.378 -23.786 -29.687  1.00  0.00           C  
ATOM   2090  O   LEU A 275     -53.561 -23.676 -30.601  1.00  0.00           O  
ATOM   2091  CB  LEU A 275     -56.091 -25.607 -29.761  1.00  0.00           C  
ATOM   2092  CG  LEU A 275     -56.466 -27.077 -29.536  1.00  0.00           C  
ATOM   2093  CD1 LEU A 275     -57.881 -27.323 -30.042  1.00  0.00           C  
ATOM   2094  CD2 LEU A 275     -55.466 -27.972 -30.253  1.00  0.00           C  
ATOM   2095  H   LEU A 275     -55.749 -25.343 -27.255  1.00  0.00           H  
ATOM   2096  HA  LEU A 275     -53.985 -25.868 -29.428  1.00  0.00           H  
ATOM   2097 1HB  LEU A 275     -56.891 -24.993 -29.348  1.00  0.00           H  
ATOM   2098 2HB  LEU A 275     -56.051 -25.436 -30.837  1.00  0.00           H  
ATOM   2099  HG  LEU A 275     -56.451 -27.297 -28.468  1.00  0.00           H  
ATOM   2100 1HD1 LEU A 275     -58.148 -28.369 -29.881  1.00  0.00           H  
ATOM   2101 2HD1 LEU A 275     -58.578 -26.685 -29.499  1.00  0.00           H  
ATOM   2102 3HD1 LEU A 275     -57.933 -27.095 -31.105  1.00  0.00           H  
ATOM   2103 1HD2 LEU A 275     -55.732 -29.017 -30.092  1.00  0.00           H  
ATOM   2104 2HD2 LEU A 275     -55.482 -27.753 -31.320  1.00  0.00           H  
ATOM   2105 3HD2 LEU A 275     -54.467 -27.788 -29.860  1.00  0.00           H  
ATOM   2106  N   GLY A 276     -55.012 -22.764 -29.078  1.00  0.00           N  
ATOM   2107  CA  GLY A 276     -54.734 -21.396 -29.504  1.00  0.00           C  
ATOM   2108  C   GLY A 276     -53.271 -21.036 -29.275  1.00  0.00           C  
ATOM   2109  O   GLY A 276     -52.641 -20.397 -30.117  1.00  0.00           O  
ATOM   2110  H   GLY A 276     -55.668 -22.963 -28.336  1.00  0.00           H  
ATOM   2111 1HA  GLY A 276     -54.979 -21.288 -30.560  1.00  0.00           H  
ATOM   2112 2HA  GLY A 276     -55.372 -20.707 -28.953  1.00  0.00           H  
ATOM   2113  N   LYS A 277     -52.779 -21.479 -28.100  1.00  0.00           N  
ATOM   2114  CA  LYS A 277     -51.388 -21.203 -27.760  1.00  0.00           C  
ATOM   2115  C   LYS A 277     -50.436 -21.847 -28.759  1.00  0.00           C  
ATOM   2116  O   LYS A 277     -49.443 -21.241 -29.164  1.00  0.00           O  
ATOM   2117  CB  LYS A 277     -51.074 -21.694 -26.346  1.00  0.00           C  
ATOM   2118  CG  LYS A 277     -49.654 -21.404 -25.879  1.00  0.00           C  
ATOM   2119  CD  LYS A 277     -49.445 -21.846 -24.439  1.00  0.00           C  
ATOM   2120  CE  LYS A 277     -48.057 -21.471 -23.940  1.00  0.00           C  
ATOM   2121  NZ  LYS A 277     -46.986 -22.190 -24.682  1.00  0.00           N1+
ATOM   2122  H   LYS A 277     -53.351 -21.998 -27.449  1.00  0.00           H  
ATOM   2123  HA  LYS A 277     -51.229 -20.125 -27.797  1.00  0.00           H  
ATOM   2124 1HB  LYS A 277     -51.761 -21.227 -25.639  1.00  0.00           H  
ATOM   2125 2HB  LYS A 277     -51.231 -22.772 -26.292  1.00  0.00           H  
ATOM   2126 1HG  LYS A 277     -48.946 -21.931 -26.519  1.00  0.00           H  
ATOM   2127 2HG  LYS A 277     -49.459 -20.334 -25.954  1.00  0.00           H  
ATOM   2128 1HD  LYS A 277     -50.192 -21.373 -23.800  1.00  0.00           H  
ATOM   2129 2HD  LYS A 277     -49.565 -22.927 -24.369  1.00  0.00           H  
ATOM   2130 1HE  LYS A 277     -47.907 -20.399 -24.056  1.00  0.00           H  
ATOM   2131 2HE  LYS A 277     -47.973 -21.715 -22.881  1.00  0.00           H  
ATOM   2132 1HZ  LYS A 277     -46.083 -21.914 -24.321  1.00  0.00           H  
ATOM   2133 2HZ  LYS A 277     -47.105 -23.187 -24.566  1.00  0.00           H  
ATOM   2134 3HZ  LYS A 277     -47.042 -21.957 -25.663  1.00  0.00           H  
ATOM   2135  N   ALA A 278     -50.794 -23.095 -29.125  1.00  0.00           N  
ATOM   2136  CA  ALA A 278     -49.967 -23.824 -30.079  1.00  0.00           C  
ATOM   2137  C   ALA A 278     -49.918 -23.110 -31.423  1.00  0.00           C  
ATOM   2138  O   ALA A 278     -48.863 -23.024 -32.052  1.00  0.00           O  
ATOM   2139  CB  ALA A 278     -50.484 -25.244 -30.252  1.00  0.00           C  
ATOM   2140  H   ALA A 278     -51.623 -23.538 -28.754  1.00  0.00           H  
ATOM   2141  HA  ALA A 278     -48.951 -23.864 -29.684  1.00  0.00           H  
ATOM   2142 1HB  ALA A 278     -49.857 -25.775 -30.967  1.00  0.00           H  
ATOM   2143 2HB  ALA A 278     -50.459 -25.761 -29.293  1.00  0.00           H  
ATOM   2144 3HB  ALA A 278     -51.509 -25.215 -30.621  1.00  0.00           H  
ATOM   2145  N   ALA A 279     -51.106 -22.612 -31.819  1.00  0.00           N  
ATOM   2146  CA  ALA A 279     -51.196 -21.903 -33.090  1.00  0.00           C  
ATOM   2147  C   ALA A 279     -50.323 -20.654 -33.086  1.00  0.00           C  
ATOM   2148  O   ALA A 279     -49.651 -20.351 -34.073  1.00  0.00           O  
ATOM   2149  CB  ALA A 279     -52.642 -21.537 -33.391  1.00  0.00           C  
ATOM   2150  H   ALA A 279     -51.915 -22.739 -31.227  1.00  0.00           H  
ATOM   2151  HA  ALA A 279     -50.829 -22.565 -33.874  1.00  0.00           H  
ATOM   2152 1HB  ALA A 279     -52.692 -21.008 -34.343  1.00  0.00           H  
ATOM   2153 2HB  ALA A 279     -53.243 -22.444 -33.448  1.00  0.00           H  
ATOM   2154 3HB  ALA A 279     -53.027 -20.896 -32.600  1.00  0.00           H  
ATOM   2155  N   ALA A 280     -50.372 -19.958 -31.933  1.00  0.00           N  
ATOM   2156  CA  ALA A 280     -49.580 -18.742 -31.799  1.00  0.00           C  
ATOM   2157  C   ALA A 280     -48.090 -19.038 -31.918  1.00  0.00           C  
ATOM   2158  O   ALA A 280     -47.348 -18.293 -32.559  1.00  0.00           O  
ATOM   2159  CB  ALA A 280     -49.880 -18.059 -30.471  1.00  0.00           C  
ATOM   2160  H   ALA A 280     -50.946 -20.259 -31.158  1.00  0.00           H  
ATOM   2161  HA  ALA A 280     -49.854 -18.069 -32.611  1.00  0.00           H  
ATOM   2162 1HB  ALA A 280     -49.282 -17.152 -30.387  1.00  0.00           H  
ATOM   2163 2HB  ALA A 280     -50.937 -17.802 -30.425  1.00  0.00           H  
ATOM   2164 3HB  ALA A 280     -49.635 -18.733 -29.653  1.00  0.00           H  
ATOM   2165  N   ASP A 281     -47.705 -20.156 -31.271  1.00  0.00           N  
ATOM   2166  CA  ASP A 281     -46.303 -20.555 -31.308  1.00  0.00           C  
ATOM   2167  C   ASP A 281     -45.852 -20.848 -32.733  1.00  0.00           C  
ATOM   2168  O   ASP A 281     -44.752 -20.470 -33.137  1.00  0.00           O  
ATOM   2169  CB  ASP A 281     -46.072 -21.787 -30.430  1.00  0.00           C  
ATOM   2170  CG  ASP A 281     -46.160 -21.478 -28.941  1.00  0.00           C  
ATOM   2171  OD1 ASP A 281     -46.101 -20.324 -28.590  1.00  0.00           O  
ATOM   2172  OD2 ASP A 281     -46.284 -22.400 -28.171  1.00  0.00           O1-
ATOM   2173  H   ASP A 281     -48.364 -20.725 -30.759  1.00  0.00           H  
ATOM   2174  HA  ASP A 281     -45.699 -19.733 -30.922  1.00  0.00           H  
ATOM   2175 1HB  ASP A 281     -46.811 -22.551 -30.672  1.00  0.00           H  
ATOM   2176 2HB  ASP A 281     -45.088 -22.206 -30.642  1.00  0.00           H  
ATOM   2177  N   ALA A 282     -46.756 -21.535 -33.461  1.00  0.00           N  
ATOM   2178  CA  ALA A 282     -46.447 -21.881 -34.842  1.00  0.00           C  
ATOM   2179  C   ALA A 282     -46.251 -20.631 -35.691  1.00  0.00           C  
ATOM   2180  O   ALA A 282     -45.346 -20.570 -36.524  1.00  0.00           O  
ATOM   2181  CB  ALA A 282     -47.548 -22.753 -35.428  1.00  0.00           C  
ATOM   2182  H   ALA A 282     -47.644 -21.817 -33.070  1.00  0.00           H  
ATOM   2183  HA  ALA A 282     -45.511 -22.440 -34.850  1.00  0.00           H  
ATOM   2184 1HB  ALA A 282     -47.303 -23.003 -36.460  1.00  0.00           H  
ATOM   2185 2HB  ALA A 282     -47.636 -23.669 -34.844  1.00  0.00           H  
ATOM   2186 3HB  ALA A 282     -48.493 -22.212 -35.401  1.00  0.00           H  
ATOM   2187  N   LEU A 283     -47.142 -19.652 -35.433  1.00  0.00           N  
ATOM   2188  CA  LEU A 283     -47.064 -18.401 -36.179  1.00  0.00           C  
ATOM   2189  C   LEU A 283     -45.743 -17.689 -35.922  1.00  0.00           C  
ATOM   2190  O   LEU A 283     -45.130 -17.147 -36.841  1.00  0.00           O  
ATOM   2191  CB  LEU A 283     -48.231 -17.482 -35.796  1.00  0.00           C  
ATOM   2192  CG  LEU A 283     -49.620 -17.942 -36.257  1.00  0.00           C  
ATOM   2193  CD1 LEU A 283     -50.683 -17.036 -35.651  1.00  0.00           C  
ATOM   2194  CD2 LEU A 283     -49.683 -17.918 -37.777  1.00  0.00           C  
ATOM   2195  H   LEU A 283     -47.863 -19.765 -34.735  1.00  0.00           H  
ATOM   2196  HA  LEU A 283     -47.132 -18.628 -37.242  1.00  0.00           H  
ATOM   2197 1HB  LEU A 283     -48.258 -17.388 -34.711  1.00  0.00           H  
ATOM   2198 2HB  LEU A 283     -48.050 -16.495 -36.221  1.00  0.00           H  
ATOM   2199  HG  LEU A 283     -49.804 -18.956 -35.902  1.00  0.00           H  
ATOM   2200 1HD1 LEU A 283     -51.669 -17.363 -35.980  1.00  0.00           H  
ATOM   2201 2HD1 LEU A 283     -50.628 -17.088 -34.564  1.00  0.00           H  
ATOM   2202 3HD1 LEU A 283     -50.515 -16.011 -35.976  1.00  0.00           H  
ATOM   2203 1HD2 LEU A 283     -50.670 -18.246 -38.106  1.00  0.00           H  
ATOM   2204 2HD2 LEU A 283     -49.500 -16.904 -38.133  1.00  0.00           H  
ATOM   2205 3HD2 LEU A 283     -48.924 -18.588 -38.184  1.00  0.00           H  
ATOM   2206  N   LEU A 284     -45.348 -17.722 -34.633  1.00  0.00           N  
ATOM   2207  CA  LEU A 284     -44.096 -17.078 -34.253  1.00  0.00           C  
ATOM   2208  C   LEU A 284     -42.909 -17.723 -34.957  1.00  0.00           C  
ATOM   2209  O   LEU A 284     -41.998 -17.035 -35.417  1.00  0.00           O  
ATOM   2210  CB  LEU A 284     -43.900 -17.153 -32.734  1.00  0.00           C  
ATOM   2211  CG  LEU A 284     -42.628 -16.487 -32.193  1.00  0.00           C  
ATOM   2212  CD1 LEU A 284     -42.639 -15.007 -32.547  1.00  0.00           C  
ATOM   2213  CD2 LEU A 284     -42.549 -16.690 -30.687  1.00  0.00           C  
ATOM   2214  H   LEU A 284     -45.899 -18.184 -33.924  1.00  0.00           H  
ATOM   2215  HA  LEU A 284     -44.142 -16.030 -34.549  1.00  0.00           H  
ATOM   2216 1HB  LEU A 284     -44.752 -16.680 -32.250  1.00  0.00           H  
ATOM   2217 2HB  LEU A 284     -43.877 -18.202 -32.438  1.00  0.00           H  
ATOM   2218  HG  LEU A 284     -41.753 -16.937 -32.666  1.00  0.00           H  
ATOM   2219 1HD1 LEU A 284     -41.735 -14.533 -32.163  1.00  0.00           H  
ATOM   2220 2HD1 LEU A 284     -42.676 -14.891 -33.630  1.00  0.00           H  
ATOM   2221 3HD1 LEU A 284     -43.513 -14.533 -32.101  1.00  0.00           H  
ATOM   2222 1HD2 LEU A 284     -41.644 -16.218 -30.303  1.00  0.00           H  
ATOM   2223 2HD2 LEU A 284     -43.422 -16.240 -30.214  1.00  0.00           H  
ATOM   2224 3HD2 LEU A 284     -42.524 -17.756 -30.464  1.00  0.00           H  
ATOM   2225  N   GLU A 285     -42.975 -19.069 -35.010  1.00  0.00           N  
ATOM   2226  CA  GLU A 285     -41.900 -19.811 -35.659  1.00  0.00           C  
ATOM   2227  C   GLU A 285     -41.792 -19.446 -37.134  1.00  0.00           C  
ATOM   2228  O   GLU A 285     -40.692 -19.286 -37.665  1.00  0.00           O  
ATOM   2229  CB  GLU A 285     -42.126 -21.317 -35.512  1.00  0.00           C  
ATOM   2230  CG  GLU A 285     -41.943 -21.845 -34.096  1.00  0.00           C  
ATOM   2231  CD  GLU A 285     -42.251 -23.312 -33.975  1.00  0.00           C  
ATOM   2232  OE1 GLU A 285     -42.705 -23.886 -34.935  1.00  0.00           O  
ATOM   2233  OE2 GLU A 285     -42.031 -23.859 -32.920  1.00  0.00           O1-
ATOM   2234  H   GLU A 285     -43.751 -19.577 -34.611  1.00  0.00           H  
ATOM   2235  HA  GLU A 285     -40.958 -19.550 -35.175  1.00  0.00           H  
ATOM   2236 1HB  GLU A 285     -43.137 -21.566 -35.834  1.00  0.00           H  
ATOM   2237 2HB  GLU A 285     -41.434 -21.854 -36.162  1.00  0.00           H  
ATOM   2238 1HG  GLU A 285     -40.913 -21.674 -33.786  1.00  0.00           H  
ATOM   2239 2HG  GLU A 285     -42.593 -21.285 -33.425  1.00  0.00           H  
ATOM   2240  N   LEU A 286     -42.984 -19.325 -37.753  1.00  0.00           N  
ATOM   2241  CA  LEU A 286     -43.020 -18.979 -39.169  1.00  0.00           C  
ATOM   2242  C   LEU A 286     -42.402 -17.608 -39.416  1.00  0.00           C  
ATOM   2243  O   LEU A 286     -41.665 -17.414 -40.383  1.00  0.00           O  
ATOM   2244  CB  LEU A 286     -44.466 -18.995 -39.683  1.00  0.00           C  
ATOM   2245  CG  LEU A 286     -45.126 -20.378 -39.765  1.00  0.00           C  
ATOM   2246  CD1 LEU A 286     -46.601 -20.216 -40.109  1.00  0.00           C  
ATOM   2247  CD2 LEU A 286     -44.410 -21.222 -40.808  1.00  0.00           C  
ATOM   2248  H   LEU A 286     -43.854 -19.468 -37.260  1.00  0.00           H  
ATOM   2249  HA  LEU A 286     -42.444 -19.720 -39.721  1.00  0.00           H  
ATOM   2250 1HB  LEU A 286     -45.074 -18.376 -39.026  1.00  0.00           H  
ATOM   2251 2HB  LEU A 286     -44.485 -18.558 -40.681  1.00  0.00           H  
ATOM   2252  HG  LEU A 286     -45.064 -20.869 -38.794  1.00  0.00           H  
ATOM   2253 1HD1 LEU A 286     -47.071 -21.198 -40.168  1.00  0.00           H  
ATOM   2254 2HD1 LEU A 286     -47.093 -19.625 -39.337  1.00  0.00           H  
ATOM   2255 3HD1 LEU A 286     -46.696 -19.711 -41.070  1.00  0.00           H  
ATOM   2256 1HD2 LEU A 286     -44.879 -22.204 -40.867  1.00  0.00           H  
ATOM   2257 2HD2 LEU A 286     -44.474 -20.731 -41.780  1.00  0.00           H  
ATOM   2258 3HD2 LEU A 286     -43.363 -21.335 -40.528  1.00  0.00           H  
ATOM   2259  N   ALA A 287     -42.744 -16.682 -38.497  1.00  0.00           N  
ATOM   2260  CA  ALA A 287     -42.218 -15.329 -38.617  1.00  0.00           C  
ATOM   2261  C   ALA A 287     -40.698 -15.318 -38.519  1.00  0.00           C  
ATOM   2262  O   ALA A 287     -40.024 -14.606 -39.264  1.00  0.00           O  
ATOM   2263  CB  ALA A 287     -42.823 -14.429 -37.549  1.00  0.00           C  
ATOM   2264  H   ALA A 287     -43.356 -16.904 -37.726  1.00  0.00           H  
ATOM   2265  HA  ALA A 287     -42.492 -14.946 -39.600  1.00  0.00           H  
ATOM   2266 1HB  ALA A 287     -42.422 -13.422 -37.653  1.00  0.00           H  
ATOM   2267 2HB  ALA A 287     -43.906 -14.402 -37.668  1.00  0.00           H  
ATOM   2268 3HB  ALA A 287     -42.577 -14.819 -36.563  1.00  0.00           H  
ATOM   2269  N   ARG A 288     -40.209 -16.139 -37.568  1.00  0.00           N  
ATOM   2270  CA  ARG A 288     -38.766 -16.222 -37.371  1.00  0.00           C  
ATOM   2271  C   ARG A 288     -38.069 -16.745 -38.622  1.00  0.00           C  
ATOM   2272  O   ARG A 288     -37.057 -16.194 -39.056  1.00  0.00           O  
ATOM   2273  CB  ARG A 288     -38.437 -17.129 -36.194  1.00  0.00           C  
ATOM   2274  CG  ARG A 288     -38.797 -16.563 -34.831  1.00  0.00           C  
ATOM   2275  CD  ARG A 288     -38.502 -17.527 -33.740  1.00  0.00           C  
ATOM   2276  NE  ARG A 288     -38.845 -16.989 -32.433  1.00  0.00           N  
ATOM   2277  CZ  ARG A 288     -38.817 -17.694 -31.284  1.00  0.00           C  
ATOM   2278  NH1 ARG A 288     -38.461 -18.959 -31.298  1.00  0.00           N1+
ATOM   2279  NH2 ARG A 288     -39.147 -17.112 -30.145  1.00  0.00           N  
ATOM   2280  H   ARG A 288     -40.817 -16.699 -36.988  1.00  0.00           H  
ATOM   2281  HA  ARG A 288     -38.388 -15.222 -37.156  1.00  0.00           H  
ATOM   2282 1HB  ARG A 288     -38.963 -18.076 -36.308  1.00  0.00           H  
ATOM   2283 2HB  ARG A 288     -37.369 -17.347 -36.190  1.00  0.00           H  
ATOM   2284 1HG  ARG A 288     -38.221 -15.655 -34.650  1.00  0.00           H  
ATOM   2285 2HG  ARG A 288     -39.862 -16.329 -34.803  1.00  0.00           H  
ATOM   2286 1HD  ARG A 288     -39.079 -18.439 -33.895  1.00  0.00           H  
ATOM   2287 2HD  ARG A 288     -37.439 -17.765 -33.743  1.00  0.00           H  
ATOM   2288  HE  ARG A 288     -39.124 -16.019 -32.382  1.00  0.00           H  
ATOM   2289 1HH1 ARG A 288     -38.208 -19.404 -32.169  1.00  0.00           H  
ATOM   2290 2HH1 ARG A 288     -38.439 -19.487 -30.437  1.00  0.00           H  
ATOM   2291 1HH2 ARG A 288     -39.421 -16.140 -30.134  1.00  0.00           H  
ATOM   2292 2HH2 ARG A 288     -39.126 -17.639 -29.285  1.00  0.00           H  
ATOM   2293  N   GLU A 289     -38.641 -17.824 -39.186  1.00  0.00           N  
ATOM   2294  CA  GLU A 289     -38.096 -18.542 -40.348  1.00  0.00           C  
ATOM   2295  C   GLU A 289     -38.209 -17.725 -41.626  1.00  0.00           C  
ATOM   2296  O   GLU A 289     -37.394 -17.865 -42.538  1.00  0.00           O  
ATOM   2297  CB  GLU A 289     -38.814 -19.880 -40.534  1.00  0.00           C  
ATOM   2298  CG  GLU A 289     -38.545 -20.897 -39.435  1.00  0.00           C  
ATOM   2299  CD  GLU A 289     -37.097 -21.291 -39.344  1.00  0.00           C  
ATOM   2300  OE1 GLU A 289     -36.347 -20.928 -40.218  1.00  0.00           O  
ATOM   2301  OE2 GLU A 289     -36.740 -21.956 -38.399  1.00  0.00           O1-
ATOM   2302  H   GLU A 289     -39.503 -18.145 -38.768  1.00  0.00           H  
ATOM   2303  HA  GLU A 289     -37.038 -18.736 -40.169  1.00  0.00           H  
ATOM   2304 1HB  GLU A 289     -39.891 -19.712 -40.577  1.00  0.00           H  
ATOM   2305 2HB  GLU A 289     -38.515 -20.325 -41.483  1.00  0.00           H  
ATOM   2306 1HG  GLU A 289     -38.855 -20.475 -38.479  1.00  0.00           H  
ATOM   2307 2HG  GLU A 289     -39.147 -21.786 -39.619  1.00  0.00           H  
ATOM   2308  N   MET A 290     -39.222 -16.872 -41.688  1.00  0.00           N  
ATOM   2309  CA  MET A 290     -39.446 -16.036 -42.860  1.00  0.00           C  
ATOM   2310  C   MET A 290     -38.257 -15.112 -43.084  1.00  0.00           C  
ATOM   2311  O   MET A 290     -38.041 -14.619 -44.191  1.00  0.00           O  
ATOM   2312  CB  MET A 290     -40.734 -15.228 -42.703  1.00  0.00           C  
ATOM   2313  CG  MET A 290     -41.155 -14.467 -43.952  1.00  0.00           C  
ATOM   2314  SD  MET A 290     -42.711 -13.582 -43.735  1.00  0.00           S  
ATOM   2315  CE  MET A 290     -43.864 -14.946 -43.617  1.00  0.00           C  
ATOM   2316  H   MET A 290     -39.854 -16.799 -40.903  1.00  0.00           H  
ATOM   2317  HA  MET A 290     -39.541 -16.682 -43.733  1.00  0.00           H  
ATOM   2318 1HB  MET A 290     -41.549 -15.895 -42.428  1.00  0.00           H  
ATOM   2319 2HB  MET A 290     -40.614 -14.506 -41.896  1.00  0.00           H  
ATOM   2320 1HG  MET A 290     -40.383 -13.746 -44.217  1.00  0.00           H  
ATOM   2321 2HG  MET A 290     -41.270 -15.165 -44.782  1.00  0.00           H  
ATOM   2322 1HE  MET A 290     -44.874 -14.559 -43.480  1.00  0.00           H  
ATOM   2323 2HE  MET A 290     -43.822 -15.537 -44.533  1.00  0.00           H  
ATOM   2324 3HE  MET A 290     -43.598 -15.575 -42.768  1.00  0.00           H  
ATOM   2325  N   GLY A 291     -37.493 -14.886 -42.022  1.00  0.00           N  
ATOM   2326  CA  GLY A 291     -36.336 -14.001 -42.077  1.00  0.00           C  
ATOM   2327  C   GLY A 291     -36.759 -12.538 -42.135  1.00  0.00           C  
ATOM   2328  O   GLY A 291     -36.280 -11.776 -42.975  1.00  0.00           O  
ATOM   2329  H   GLY A 291     -37.722 -15.341 -41.150  1.00  0.00           H  
ATOM   2330 1HA  GLY A 291     -35.709 -14.167 -41.201  1.00  0.00           H  
ATOM   2331 2HA  GLY A 291     -35.735 -14.243 -42.953  1.00  0.00           H  
ATOM   2332  N   VAL A 292     -37.657 -12.160 -41.234  1.00  0.00           N  
ATOM   2333  CA  VAL A 292     -38.132 -10.786 -41.120  1.00  0.00           C  
ATOM   2334  C   VAL A 292     -37.104  -9.885 -40.448  1.00  0.00           C  
ATOM   2335  O   VAL A 292     -36.315 -10.338 -39.618  1.00  0.00           O  
ATOM   2336  CB  VAL A 292     -39.445 -10.744 -40.315  1.00  0.00           C  
ATOM   2337  CG1 VAL A 292     -40.520 -11.568 -41.008  1.00  0.00           C  
ATOM   2338  CG2 VAL A 292     -39.202 -11.252 -38.902  1.00  0.00           C  
ATOM   2339  H   VAL A 292     -38.023 -12.861 -40.605  1.00  0.00           H  
ATOM   2340  HA  VAL A 292     -38.323 -10.401 -42.122  1.00  0.00           H  
ATOM   2341  HB  VAL A 292     -39.803  -9.715 -40.276  1.00  0.00           H  
ATOM   2342 1HG1 VAL A 292     -41.441 -11.526 -40.426  1.00  0.00           H  
ATOM   2343 2HG1 VAL A 292     -40.702 -11.164 -42.004  1.00  0.00           H  
ATOM   2344 3HG1 VAL A 292     -40.190 -12.602 -41.090  1.00  0.00           H  
ATOM   2345 1HG2 VAL A 292     -40.135 -11.219 -38.339  1.00  0.00           H  
ATOM   2346 2HG2 VAL A 292     -38.838 -12.279 -38.942  1.00  0.00           H  
ATOM   2347 3HG2 VAL A 292     -38.460 -10.623 -38.411  1.00  0.00           H  
ATOM   2348  N   LYS A 293     -37.118  -8.605 -40.811  1.00  0.00           N  
ATOM   2349  CA  LYS A 293     -36.214  -7.630 -40.208  1.00  0.00           C  
ATOM   2350  C   LYS A 293     -36.451  -7.531 -38.707  1.00  0.00           C  
ATOM   2351  O   LYS A 293     -37.541  -7.832 -38.220  1.00  0.00           O  
ATOM   2352  CB  LYS A 293     -36.386  -6.258 -40.862  1.00  0.00           C  
ATOM   2353  CG  LYS A 293     -35.943  -6.195 -42.318  1.00  0.00           C  
ATOM   2354  CD  LYS A 293     -36.120  -4.795 -42.888  1.00  0.00           C  
ATOM   2355  CE  LYS A 293     -35.683  -4.731 -44.345  1.00  0.00           C  
ATOM   2356  NZ  LYS A 293     -35.868  -3.373 -44.923  1.00  0.00           N1+
ATOM   2357  H   LYS A 293     -37.768  -8.299 -41.521  1.00  0.00           H  
ATOM   2358  HA  LYS A 293     -35.188  -7.965 -40.366  1.00  0.00           H  
ATOM   2359 1HB  LYS A 293     -37.435  -5.963 -40.818  1.00  0.00           H  
ATOM   2360 2HB  LYS A 293     -35.813  -5.515 -40.305  1.00  0.00           H  
ATOM   2361 1HG  LYS A 293     -34.892  -6.478 -42.391  1.00  0.00           H  
ATOM   2362 2HG  LYS A 293     -36.533  -6.895 -42.908  1.00  0.00           H  
ATOM   2363 1HD  LYS A 293     -37.168  -4.503 -42.819  1.00  0.00           H  
ATOM   2364 2HD  LYS A 293     -35.524  -4.089 -42.310  1.00  0.00           H  
ATOM   2365 1HE  LYS A 293     -34.633  -5.006 -44.422  1.00  0.00           H  
ATOM   2366 2HE  LYS A 293     -36.265  -5.444 -44.931  1.00  0.00           H  
ATOM   2367 1HZ  LYS A 293     -35.568  -3.372 -45.887  1.00  0.00           H  
ATOM   2368 2HZ  LYS A 293     -36.844  -3.115 -44.873  1.00  0.00           H  
ATOM   2369 3HZ  LYS A 293     -35.317  -2.707 -44.399  1.00  0.00           H  
ATOM   2370  N   PRO A 294     -35.426  -7.108 -37.976  1.00  0.00           N  
ATOM   2371  CA  PRO A 294     -35.419  -7.255 -36.526  1.00  0.00           C  
ATOM   2372  C   PRO A 294     -36.552  -6.501 -35.874  1.00  0.00           C  
ATOM   2373  O   PRO A 294     -37.155  -6.977 -34.912  1.00  0.00           O  
ATOM   2374  CB  PRO A 294     -34.060  -6.671 -36.128  1.00  0.00           C  
ATOM   2375  CG  PRO A 294     -33.209  -6.870 -37.336  1.00  0.00           C  
ATOM   2376  CD  PRO A 294     -34.139  -6.624 -38.494  1.00  0.00           C  
ATOM   2377  HA  PRO A 294     -35.480  -8.324 -36.271  1.00  0.00           H  
ATOM   2378 1HB  PRO A 294     -34.171  -5.612 -35.854  1.00  0.00           H  
ATOM   2379 2HB  PRO A 294     -33.671  -7.194 -35.241  1.00  0.00           H  
ATOM   2380 1HG  PRO A 294     -32.358  -6.173 -37.320  1.00  0.00           H  
ATOM   2381 2HG  PRO A 294     -32.786  -7.885 -37.340  1.00  0.00           H  
ATOM   2382 1HD  PRO A 294     -34.166  -5.549 -38.721  1.00  0.00           H  
ATOM   2383 2HD  PRO A 294     -33.796  -7.197 -39.368  1.00  0.00           H  
ATOM   2384  N   THR A 295     -36.858  -5.316 -36.386  1.00  0.00           N  
ATOM   2385  CA  THR A 295     -38.004  -4.600 -35.839  1.00  0.00           C  
ATOM   2386  C   THR A 295     -39.300  -5.359 -36.091  1.00  0.00           C  
ATOM   2387  O   THR A 295     -40.164  -5.438 -35.218  1.00  0.00           O  
ATOM   2388  CB  THR A 295     -38.110  -3.184 -36.437  1.00  0.00           C  
ATOM   2389  CG2 THR A 295     -38.430  -3.255 -37.923  1.00  0.00           C  
ATOM   2390  OG1 THR A 295     -39.144  -2.455 -35.763  1.00  0.00           O  
ATOM   2391  H   THR A 295     -36.326  -4.896 -37.135  1.00  0.00           H  
ATOM   2392  HA  THR A 295     -37.873  -4.508 -34.761  1.00  0.00           H  
ATOM   2393  HB  THR A 295     -37.165  -2.660 -36.299  1.00  0.00           H  
ATOM   2394  HG1 THR A 295     -38.806  -2.121 -34.927  1.00  0.00           H  
ATOM   2395 1HG2 THR A 295     -38.501  -2.246 -38.328  1.00  0.00           H  
ATOM   2396 2HG2 THR A 295     -37.641  -3.800 -38.440  1.00  0.00           H  
ATOM   2397 3HG2 THR A 295     -39.379  -3.771 -38.065  1.00  0.00           H  
ATOM   2398  N   ALA A 296     -39.381  -5.904 -37.323  1.00  0.00           N  
ATOM   2399  CA  ALA A 296     -40.571  -6.662 -37.691  1.00  0.00           C  
ATOM   2400  C   ALA A 296     -40.745  -7.883 -36.798  1.00  0.00           C  
ATOM   2401  O   ALA A 296     -41.856  -8.202 -36.376  1.00  0.00           O  
ATOM   2402  CB  ALA A 296     -40.502  -7.081 -39.152  1.00  0.00           C  
ATOM   2403  H   ALA A 296     -38.636  -5.800 -37.998  1.00  0.00           H  
ATOM   2404  HA  ALA A 296     -41.439  -6.018 -37.549  1.00  0.00           H  
ATOM   2405 1HB  ALA A 296     -41.398  -7.646 -39.412  1.00  0.00           H  
ATOM   2406 2HB  ALA A 296     -40.438  -6.194 -39.783  1.00  0.00           H  
ATOM   2407 3HB  ALA A 296     -39.623  -7.703 -39.311  1.00  0.00           H  
ATOM   2408  N   LEU A 297     -39.594  -8.538 -36.542  1.00  0.00           N  
ATOM   2409  CA  LEU A 297     -39.624  -9.726 -35.698  1.00  0.00           C  
ATOM   2410  C   LEU A 297     -40.109  -9.393 -34.294  1.00  0.00           C  
ATOM   2411  O   LEU A 297     -40.889 -10.139 -33.703  1.00  0.00           O  
ATOM   2412  CB  LEU A 297     -38.229 -10.361 -35.626  1.00  0.00           C  
ATOM   2413  CG  LEU A 297     -38.123 -11.640 -34.786  1.00  0.00           C  
ATOM   2414  CD1 LEU A 297     -39.045 -12.706 -35.364  1.00  0.00           C  
ATOM   2415  CD2 LEU A 297     -36.679 -12.118 -34.768  1.00  0.00           C  
ATOM   2416  H   LEU A 297     -38.711  -8.225 -36.921  1.00  0.00           H  
ATOM   2417  HA  LEU A 297     -40.314 -10.445 -36.137  1.00  0.00           H  
ATOM   2418 1HB  LEU A 297     -37.905 -10.600 -36.637  1.00  0.00           H  
ATOM   2419 2HB  LEU A 297     -37.537  -9.631 -35.207  1.00  0.00           H  
ATOM   2420  HG  LEU A 297     -38.450 -11.434 -33.766  1.00  0.00           H  
ATOM   2421 1HD1 LEU A 297     -38.970 -13.614 -34.767  1.00  0.00           H  
ATOM   2422 2HD1 LEU A 297     -40.073 -12.345 -35.347  1.00  0.00           H  
ATOM   2423 3HD1 LEU A 297     -38.752 -12.921 -36.391  1.00  0.00           H  
ATOM   2424 1HD2 LEU A 297     -36.603 -13.026 -34.171  1.00  0.00           H  
ATOM   2425 2HD2 LEU A 297     -36.352 -12.325 -35.787  1.00  0.00           H  
ATOM   2426 3HD2 LEU A 297     -36.045 -11.344 -34.333  1.00  0.00           H  
ATOM   2427  N   ALA A 298     -39.606  -8.242 -33.803  1.00  0.00           N  
ATOM   2428  CA  ALA A 298     -39.995  -7.806 -32.466  1.00  0.00           C  
ATOM   2429  C   ALA A 298     -41.494  -7.551 -32.383  1.00  0.00           C  
ATOM   2430  O   ALA A 298     -42.142  -7.910 -31.399  1.00  0.00           O  
ATOM   2431  CB  ALA A 298     -39.222  -6.555 -32.072  1.00  0.00           C  
ATOM   2432  H   ALA A 298     -38.967  -7.674 -34.339  1.00  0.00           H  
ATOM   2433  HA  ALA A 298     -39.753  -8.605 -31.765  1.00  0.00           H  
ATOM   2434 1HB  ALA A 298     -39.524  -6.243 -31.072  1.00  0.00           H  
ATOM   2435 2HB  ALA A 298     -38.154  -6.770 -32.078  1.00  0.00           H  
ATOM   2436 3HB  ALA A 298     -39.437  -5.758 -32.780  1.00  0.00           H  
ATOM   2437  N   ILE A 299     -41.999  -6.917 -33.462  1.00  0.00           N  
ATOM   2438  CA  ILE A 299     -43.424  -6.614 -33.508  1.00  0.00           C  
ATOM   2439  C   ILE A 299     -44.260  -7.887 -33.479  1.00  0.00           C  
ATOM   2440  O   ILE A 299     -45.286  -7.953 -32.801  1.00  0.00           O  
ATOM   2441  CB  ILE A 299     -43.772  -5.799 -34.767  1.00  0.00           C  
ATOM   2442  CG1 ILE A 299     -43.156  -4.401 -34.685  1.00  0.00           C  
ATOM   2443  CG2 ILE A 299     -45.280  -5.711 -34.944  1.00  0.00           C  
ATOM   2444  CD1 ILE A 299     -43.214  -3.631 -35.985  1.00  0.00           C  
ATOM   2445  H   ILE A 299     -41.414  -6.646 -34.239  1.00  0.00           H  
ATOM   2446  HA  ILE A 299     -43.680  -6.020 -32.631  1.00  0.00           H  
ATOM   2447  HB  ILE A 299     -43.341  -6.283 -35.643  1.00  0.00           H  
ATOM   2448 1HG1 ILE A 299     -43.672  -3.820 -33.922  1.00  0.00           H  
ATOM   2449 2HG1 ILE A 299     -42.111  -4.481 -34.384  1.00  0.00           H  
ATOM   2450 1HG2 ILE A 299     -45.508  -5.131 -35.838  1.00  0.00           H  
ATOM   2451 2HG2 ILE A 299     -45.694  -6.713 -35.046  1.00  0.00           H  
ATOM   2452 3HG2 ILE A 299     -45.720  -5.223 -34.073  1.00  0.00           H  
ATOM   2453 1HD1 ILE A 299     -42.757  -2.650 -35.848  1.00  0.00           H  
ATOM   2454 2HD1 ILE A 299     -42.671  -4.178 -36.757  1.00  0.00           H  
ATOM   2455 3HD1 ILE A 299     -44.252  -3.508 -36.289  1.00  0.00           H  
ATOM   2456  N   VAL A 300     -43.766  -8.880 -34.246  1.00  0.00           N  
ATOM   2457  CA  VAL A 300     -44.471 -10.155 -34.305  1.00  0.00           C  
ATOM   2458  C   VAL A 300     -44.524 -10.818 -32.935  1.00  0.00           C  
ATOM   2459  O   VAL A 300     -45.551 -11.371 -32.542  1.00  0.00           O  
ATOM   2460  CB  VAL A 300     -43.780 -11.103 -35.303  1.00  0.00           C  
ATOM   2461  CG1 VAL A 300     -44.385 -12.496 -35.222  1.00  0.00           C  
ATOM   2462  CG2 VAL A 300     -43.899 -10.545 -36.713  1.00  0.00           C  
ATOM   2463  H   VAL A 300     -42.918  -8.762 -34.781  1.00  0.00           H  
ATOM   2464  HA  VAL A 300     -45.491  -9.972 -34.644  1.00  0.00           H  
ATOM   2465  HB  VAL A 300     -42.727 -11.194 -35.035  1.00  0.00           H  
ATOM   2466 1HG1 VAL A 300     -43.885 -13.153 -35.934  1.00  0.00           H  
ATOM   2467 2HG1 VAL A 300     -44.257 -12.890 -34.214  1.00  0.00           H  
ATOM   2468 3HG1 VAL A 300     -45.448 -12.445 -35.460  1.00  0.00           H  
ATOM   2469 1HG2 VAL A 300     -43.407 -11.220 -37.413  1.00  0.00           H  
ATOM   2470 2HG2 VAL A 300     -44.951 -10.449 -36.980  1.00  0.00           H  
ATOM   2471 3HG2 VAL A 300     -43.421  -9.566 -36.759  1.00  0.00           H  
ATOM   2472  N   GLU A 301     -43.370 -10.728 -32.242  1.00  0.00           N  
ATOM   2473  CA  GLU A 301     -43.288 -11.323 -30.914  1.00  0.00           C  
ATOM   2474  C   GLU A 301     -44.276 -10.671 -29.955  1.00  0.00           C  
ATOM   2475  O   GLU A 301     -44.922 -11.351 -29.159  1.00  0.00           O  
ATOM   2476  CB  GLU A 301     -41.867 -11.199 -30.361  1.00  0.00           C  
ATOM   2477  CG  GLU A 301     -40.839 -12.073 -31.065  1.00  0.00           C  
ATOM   2478  CD  GLU A 301     -39.443 -11.865 -30.548  1.00  0.00           C  
ATOM   2479  OE1 GLU A 301     -39.252 -10.985 -29.743  1.00  0.00           O  
ATOM   2480  OE2 GLU A 301     -38.565 -12.588 -30.959  1.00  0.00           O1-
ATOM   2481  H   GLU A 301     -42.560 -10.259 -32.622  1.00  0.00           H  
ATOM   2482  HA  GLU A 301     -43.542 -12.381 -30.993  1.00  0.00           H  
ATOM   2483 1HB  GLU A 301     -41.536 -10.164 -30.439  1.00  0.00           H  
ATOM   2484 2HB  GLU A 301     -41.864 -11.465 -29.303  1.00  0.00           H  
ATOM   2485 1HG  GLU A 301     -41.113 -13.118 -30.930  1.00  0.00           H  
ATOM   2486 2HG  GLU A 301     -40.862 -11.854 -32.131  1.00  0.00           H  
ATOM   2487  N   GLN A 302     -44.350  -9.330 -30.080  1.00  0.00           N  
ATOM   2488  CA  GLN A 302     -45.261  -8.583 -29.221  1.00  0.00           C  
ATOM   2489  C   GLN A 302     -46.708  -8.997 -29.461  1.00  0.00           C  
ATOM   2490  O   GLN A 302     -47.487  -9.144 -28.519  1.00  0.00           O  
ATOM   2491  CB  GLN A 302     -45.102  -7.078 -29.452  1.00  0.00           C  
ATOM   2492  CG  GLN A 302     -43.768  -6.515 -28.991  1.00  0.00           C  
ATOM   2493  CD  GLN A 302     -43.575  -6.637 -27.492  1.00  0.00           C  
ATOM   2494  NE2 GLN A 302     -42.444  -7.203 -27.086  1.00  0.00           N  
ATOM   2495  OE1 GLN A 302     -44.433  -6.226 -26.706  1.00  0.00           O  
ATOM   2496  H   GLN A 302     -43.789  -8.831 -30.756  1.00  0.00           H  
ATOM   2497  HA  GLN A 302     -45.015  -8.805 -28.182  1.00  0.00           H  
ATOM   2498 1HB  GLN A 302     -45.211  -6.859 -30.513  1.00  0.00           H  
ATOM   2499 2HB  GLN A 302     -45.892  -6.544 -28.924  1.00  0.00           H  
ATOM   2500 1HG  GLN A 302     -42.965  -7.062 -29.485  1.00  0.00           H  
ATOM   2501 2HG  GLN A 302     -43.720  -5.459 -29.258  1.00  0.00           H  
ATOM   2502 1HE2 GLN A 302     -42.261  -7.311 -26.108  1.00  0.00           H  
ATOM   2503 2HE2 GLN A 302     -41.775  -7.522 -27.757  1.00  0.00           H  
ATOM   2504  N   LEU A 303     -47.015  -9.173 -30.762  1.00  0.00           N  
ATOM   2505  CA  LEU A 303     -48.370  -9.571 -31.129  1.00  0.00           C  
ATOM   2506  C   LEU A 303     -48.721 -10.932 -30.540  1.00  0.00           C  
ATOM   2507  O   LEU A 303     -49.831 -11.139 -30.050  1.00  0.00           O  
ATOM   2508  CB  LEU A 303     -48.516  -9.615 -32.655  1.00  0.00           C  
ATOM   2509  CG  LEU A 303     -48.955  -8.304 -33.319  1.00  0.00           C  
ATOM   2510  CD1 LEU A 303     -47.960  -7.202 -32.975  1.00  0.00           C  
ATOM   2511  CD2 LEU A 303     -49.050  -8.504 -34.825  1.00  0.00           C  
ATOM   2512  H   LEU A 303     -46.329  -9.036 -31.490  1.00  0.00           H  
ATOM   2513  HA  LEU A 303     -49.067  -8.833 -30.731  1.00  0.00           H  
ATOM   2514 1HB  LEU A 303     -47.559  -9.901 -33.088  1.00  0.00           H  
ATOM   2515 2HB  LEU A 303     -49.250 -10.378 -32.912  1.00  0.00           H  
ATOM   2516  HG  LEU A 303     -49.929  -8.006 -32.931  1.00  0.00           H  
ATOM   2517 1HD1 LEU A 303     -48.272  -6.271 -33.448  1.00  0.00           H  
ATOM   2518 2HD1 LEU A 303     -47.926  -7.067 -31.895  1.00  0.00           H  
ATOM   2519 3HD1 LEU A 303     -46.971  -7.479 -33.339  1.00  0.00           H  
ATOM   2520 1HD2 LEU A 303     -49.362  -7.571 -35.297  1.00  0.00           H  
ATOM   2521 2HD2 LEU A 303     -48.076  -8.800 -35.215  1.00  0.00           H  
ATOM   2522 3HD2 LEU A 303     -49.779  -9.283 -35.042  1.00  0.00           H  
ATOM   2523  N   ARG A 304     -47.719 -11.832 -30.615  1.00  0.00           N  
ATOM   2524  CA  ARG A 304     -47.926 -13.175 -30.084  1.00  0.00           C  
ATOM   2525  C   ARG A 304     -48.200 -13.140 -28.587  1.00  0.00           C  
ATOM   2526  O   ARG A 304     -49.065 -13.858 -28.087  1.00  0.00           O  
ATOM   2527  CB  ARG A 304     -46.712 -14.051 -30.353  1.00  0.00           C  
ATOM   2528  CG  ARG A 304     -46.872 -15.508 -29.948  1.00  0.00           C  
ATOM   2529  CD  ARG A 304     -46.314 -15.767 -28.596  1.00  0.00           C  
ATOM   2530  NE  ARG A 304     -44.870 -15.595 -28.564  1.00  0.00           N  
ATOM   2531  CZ  ARG A 304     -44.130 -15.547 -27.438  1.00  0.00           C  
ATOM   2532  NH1 ARG A 304     -44.711 -15.658 -26.265  1.00  0.00           N1+
ATOM   2533  NH2 ARG A 304     -42.820 -15.387 -27.514  1.00  0.00           N  
ATOM   2534  H   ARG A 304     -46.828 -11.599 -31.029  1.00  0.00           H  
ATOM   2535  HA  ARG A 304     -48.790 -13.616 -30.584  1.00  0.00           H  
ATOM   2536 1HB  ARG A 304     -46.476 -14.029 -31.417  1.00  0.00           H  
ATOM   2537 2HB  ARG A 304     -45.850 -13.652 -29.818  1.00  0.00           H  
ATOM   2538 1HG  ARG A 304     -47.930 -15.769 -29.938  1.00  0.00           H  
ATOM   2539 2HG  ARG A 304     -46.348 -16.144 -30.663  1.00  0.00           H  
ATOM   2540 1HD  ARG A 304     -46.756 -15.073 -27.882  1.00  0.00           H  
ATOM   2541 2HD  ARG A 304     -46.541 -16.789 -28.298  1.00  0.00           H  
ATOM   2542  HE  ARG A 304     -44.386 -15.505 -29.448  1.00  0.00           H  
ATOM   2543 1HH1 ARG A 304     -45.713 -15.780 -26.207  1.00  0.00           H  
ATOM   2544 2HH1 ARG A 304     -44.157 -15.622 -25.421  1.00  0.00           H  
ATOM   2545 1HH2 ARG A 304     -42.374 -15.301 -28.417  1.00  0.00           H  
ATOM   2546 2HH2 ARG A 304     -42.266 -15.351 -26.672  1.00  0.00           H  
ATOM   2547  N   ASP A 305     -47.421 -12.272 -27.912  1.00  0.00           N  
ATOM   2548  CA  ASP A 305     -47.583 -12.140 -26.469  1.00  0.00           C  
ATOM   2549  C   ASP A 305     -48.978 -11.645 -26.113  1.00  0.00           C  
ATOM   2550  O   ASP A 305     -49.594 -12.126 -25.163  1.00  0.00           O  
ATOM   2551  CB  ASP A 305     -46.534 -11.183 -25.897  1.00  0.00           C  
ATOM   2552  CG  ASP A 305     -45.131 -11.774 -25.895  1.00  0.00           C  
ATOM   2553  OD1 ASP A 305     -45.010 -12.967 -26.045  1.00  0.00           O  
ATOM   2554  OD2 ASP A 305     -44.193 -11.027 -25.745  1.00  0.00           O1-
ATOM   2555  H   ASP A 305     -46.727 -11.710 -28.382  1.00  0.00           H  
ATOM   2556  HA  ASP A 305     -47.444 -13.121 -26.014  1.00  0.00           H  
ATOM   2557 1HB  ASP A 305     -46.524 -10.263 -26.481  1.00  0.00           H  
ATOM   2558 2HB  ASP A 305     -46.802 -10.919 -24.874  1.00  0.00           H  
ATOM   2559  N   ALA A 306     -49.430 -10.666 -26.925  1.00  0.00           N  
ATOM   2560  CA  ALA A 306     -50.755 -10.102 -26.693  1.00  0.00           C  
ATOM   2561  C   ALA A 306     -51.838 -11.161 -26.851  1.00  0.00           C  
ATOM   2562  O   ALA A 306     -52.788 -11.213 -26.069  1.00  0.00           O  
ATOM   2563  CB  ALA A 306     -51.010  -8.939 -27.642  1.00  0.00           C  
ATOM   2564  H   ALA A 306     -48.872 -10.314 -27.690  1.00  0.00           H  
ATOM   2565  HA  ALA A 306     -50.793  -9.735 -25.667  1.00  0.00           H  
ATOM   2566 1HB  ALA A 306     -52.003  -8.530 -27.457  1.00  0.00           H  
ATOM   2567 2HB  ALA A 306     -50.261  -8.165 -27.477  1.00  0.00           H  
ATOM   2568 3HB  ALA A 306     -50.947  -9.289 -28.671  1.00  0.00           H  
ATOM   2569  N   ALA A 307     -51.641 -11.991 -27.898  1.00  0.00           N  
ATOM   2570  CA  ALA A 307     -52.607 -13.050 -28.159  1.00  0.00           C  
ATOM   2571  C   ALA A 307     -52.677 -14.031 -26.996  1.00  0.00           C  
ATOM   2572  O   ALA A 307     -53.759 -14.471 -26.608  1.00  0.00           O  
ATOM   2573  CB  ALA A 307     -52.255 -13.781 -29.448  1.00  0.00           C  
ATOM   2574  H   ALA A 307     -50.838 -11.896 -28.504  1.00  0.00           H  
ATOM   2575  HA  ALA A 307     -53.589 -12.592 -28.270  1.00  0.00           H  
ATOM   2576 1HB  ALA A 307     -52.987 -14.569 -29.630  1.00  0.00           H  
ATOM   2577 2HB  ALA A 307     -52.265 -13.077 -30.279  1.00  0.00           H  
ATOM   2578 3HB  ALA A 307     -51.263 -14.220 -29.357  1.00  0.00           H  
ATOM   2579  N   LEU A 308     -51.472 -14.342 -26.473  1.00  0.00           N  
ATOM   2580  CA  LEU A 308     -51.401 -15.271 -25.352  1.00  0.00           C  
ATOM   2581  C   LEU A 308     -52.135 -14.723 -24.134  1.00  0.00           C  
ATOM   2582  O   LEU A 308     -52.840 -15.456 -23.441  1.00  0.00           O  
ATOM   2583  CB  LEU A 308     -49.938 -15.554 -24.989  1.00  0.00           C  
ATOM   2584  CG  LEU A 308     -49.716 -16.541 -23.837  1.00  0.00           C  
ATOM   2585  CD1 LEU A 308     -50.332 -17.887 -24.195  1.00  0.00           C  
ATOM   2586  CD2 LEU A 308     -48.225 -16.677 -23.564  1.00  0.00           C  
ATOM   2587  H   LEU A 308     -50.618 -13.946 -26.838  1.00  0.00           H  
ATOM   2588  HA  LEU A 308     -51.876 -16.207 -25.647  1.00  0.00           H  
ATOM   2589 1HB  LEU A 308     -49.433 -15.952 -25.868  1.00  0.00           H  
ATOM   2590 2HB  LEU A 308     -49.459 -14.614 -24.717  1.00  0.00           H  
ATOM   2591  HG  LEU A 308     -50.217 -16.173 -22.941  1.00  0.00           H  
ATOM   2592 1HD1 LEU A 308     -50.175 -18.589 -23.377  1.00  0.00           H  
ATOM   2593 2HD1 LEU A 308     -51.402 -17.764 -24.366  1.00  0.00           H  
ATOM   2594 3HD1 LEU A 308     -49.861 -18.273 -25.099  1.00  0.00           H  
ATOM   2595 1HD2 LEU A 308     -48.068 -17.380 -22.744  1.00  0.00           H  
ATOM   2596 2HD2 LEU A 308     -47.724 -17.047 -24.459  1.00  0.00           H  
ATOM   2597 3HD2 LEU A 308     -47.814 -15.705 -23.293  1.00  0.00           H  
ATOM   2598  N   THR A 309     -51.929 -13.406 -23.922  1.00  0.00           N  
ATOM   2599  CA  THR A 309     -52.578 -12.758 -22.789  1.00  0.00           C  
ATOM   2600  C   THR A 309     -54.094 -12.820 -22.911  1.00  0.00           C  
ATOM   2601  O   THR A 309     -54.797 -13.064 -21.931  1.00  0.00           O  
ATOM   2602  CB  THR A 309     -52.129 -11.291 -22.659  1.00  0.00           C  
ATOM   2603  CG2 THR A 309     -50.632 -11.212 -22.403  1.00  0.00           C  
ATOM   2604  OG1 THR A 309     -52.442 -10.584 -23.866  1.00  0.00           O  
ATOM   2605  H   THR A 309     -51.337 -12.858 -24.529  1.00  0.00           H  
ATOM   2606  HA  THR A 309     -52.293 -13.286 -21.879  1.00  0.00           H  
ATOM   2607  HB  THR A 309     -52.659 -10.820 -21.831  1.00  0.00           H  
ATOM   2608  HG1 THR A 309     -52.161  -9.669 -23.783  1.00  0.00           H  
ATOM   2609 1HG2 THR A 309     -50.332 -10.167 -22.314  1.00  0.00           H  
ATOM   2610 2HG2 THR A 309     -50.392 -11.739 -21.480  1.00  0.00           H  
ATOM   2611 3HG2 THR A 309     -50.096 -11.672 -23.233  1.00  0.00           H  
ATOM   2612  N   THR A 310     -54.549 -12.586 -24.160  1.00  0.00           N  
ATOM   2613  CA  THR A 310     -55.984 -12.617 -24.413  1.00  0.00           C  
ATOM   2614  C   THR A 310     -56.566 -13.994 -24.125  1.00  0.00           C  
ATOM   2615  O   THR A 310     -57.648 -14.114 -23.549  1.00  0.00           O  
ATOM   2616  CB  THR A 310     -56.300 -12.216 -25.866  1.00  0.00           C  
ATOM   2617  CG2 THR A 310     -57.796 -12.297 -26.128  1.00  0.00           C  
ATOM   2618  OG1 THR A 310     -55.849 -10.876 -26.103  1.00  0.00           O  
ATOM   2619  H   THR A 310     -53.919 -12.391 -24.925  1.00  0.00           H  
ATOM   2620  HA  THR A 310     -56.468 -11.902 -23.747  1.00  0.00           H  
ATOM   2621  HB  THR A 310     -55.780 -12.887 -26.549  1.00  0.00           H  
ATOM   2622  HG1 THR A 310     -54.903 -10.882 -26.267  1.00  0.00           H  
ATOM   2623 1HG2 THR A 310     -58.000 -12.012 -27.160  1.00  0.00           H  
ATOM   2624 2HG2 THR A 310     -58.139 -13.318 -25.960  1.00  0.00           H  
ATOM   2625 3HG2 THR A 310     -58.321 -11.622 -25.454  1.00  0.00           H  
ATOM   2626  N   LEU A 311     -55.792 -15.013 -24.556  1.00  0.00           N  
ATOM   2627  CA  LEU A 311     -56.234 -16.385 -24.339  1.00  0.00           C  
ATOM   2628  C   LEU A 311     -56.460 -16.664 -22.860  1.00  0.00           C  
ATOM   2629  O   LEU A 311     -57.448 -17.295 -22.482  1.00  0.00           O  
ATOM   2630  CB  LEU A 311     -55.200 -17.370 -24.899  1.00  0.00           C  
ATOM   2631  CG  LEU A 311     -55.082 -17.413 -26.428  1.00  0.00           C  
ATOM   2632  CD1 LEU A 311     -53.899 -18.287 -26.823  1.00  0.00           C  
ATOM   2633  CD2 LEU A 311     -56.378 -17.947 -27.022  1.00  0.00           C  
ATOM   2634  H   LEU A 311     -54.913 -14.847 -25.025  1.00  0.00           H  
ATOM   2635  HA  LEU A 311     -57.177 -16.532 -24.864  1.00  0.00           H  
ATOM   2636 1HB  LEU A 311     -54.221 -17.110 -24.500  1.00  0.00           H  
ATOM   2637 2HB  LEU A 311     -55.455 -18.373 -24.558  1.00  0.00           H  
ATOM   2638  HG  LEU A 311     -54.897 -16.408 -26.808  1.00  0.00           H  
ATOM   2639 1HD1 LEU A 311     -53.816 -18.317 -27.909  1.00  0.00           H  
ATOM   2640 2HD1 LEU A 311     -52.985 -17.872 -26.401  1.00  0.00           H  
ATOM   2641 3HD1 LEU A 311     -54.050 -19.297 -26.442  1.00  0.00           H  
ATOM   2642 1HD2 LEU A 311     -56.295 -17.977 -28.109  1.00  0.00           H  
ATOM   2643 2HD2 LEU A 311     -56.565 -18.952 -26.644  1.00  0.00           H  
ATOM   2644 3HD2 LEU A 311     -57.204 -17.294 -26.740  1.00  0.00           H  
ATOM   2645  N   ASP A 312     -55.516 -16.175 -22.044  1.00  0.00           N  
ATOM   2646  CA  ASP A 312     -55.588 -16.228 -20.585  1.00  0.00           C  
ATOM   2647  C   ASP A 312     -56.777 -15.439 -20.040  1.00  0.00           C  
ATOM   2648  O   ASP A 312     -57.446 -15.874 -19.103  1.00  0.00           O  
ATOM   2649  CB  ASP A 312     -54.294 -15.691 -19.970  1.00  0.00           C  
ATOM   2650  CG  ASP A 312     -53.113 -16.634 -20.158  1.00  0.00           C  
ATOM   2651  OD1 ASP A 312     -53.336 -17.778 -20.476  1.00  0.00           O  
ATOM   2652  OD2 ASP A 312     -51.999 -16.202 -19.979  1.00  0.00           O1-
ATOM   2653  H   ASP A 312     -54.712 -15.748 -22.481  1.00  0.00           H  
ATOM   2654  HA  ASP A 312     -55.712 -17.269 -20.282  1.00  0.00           H  
ATOM   2655 1HB  ASP A 312     -54.047 -14.731 -20.422  1.00  0.00           H  
ATOM   2656 2HB  ASP A 312     -54.440 -15.523 -18.902  1.00  0.00           H  
ATOM   2657  N   TYR A 313     -57.044 -14.276 -20.626  1.00  0.00           N  
ATOM   2658  CA  TYR A 313     -58.162 -13.446 -20.188  1.00  0.00           C  
ATOM   2659  C   TYR A 313     -59.479 -13.947 -20.766  1.00  0.00           C  
ATOM   2660  O   TYR A 313     -60.458 -14.124 -20.041  1.00  0.00           O  
ATOM   2661  CB  TYR A 313     -57.933 -11.985 -20.584  1.00  0.00           C  
ATOM   2662  CG  TYR A 313     -59.044 -11.054 -20.151  1.00  0.00           C  
ATOM   2663  CD1 TYR A 313     -59.449 -11.027 -18.825  1.00  0.00           C  
ATOM   2664  CD2 TYR A 313     -59.658 -10.228 -21.081  1.00  0.00           C  
ATOM   2665  CE1 TYR A 313     -60.464 -10.176 -18.430  1.00  0.00           C  
ATOM   2666  CE2 TYR A 313     -60.672  -9.378 -20.685  1.00  0.00           C  
ATOM   2667  CZ  TYR A 313     -61.075  -9.351 -19.366  1.00  0.00           C  
ATOM   2668  OH  TYR A 313     -62.086  -8.504 -18.973  1.00  0.00           O  
ATOM   2669  H   TYR A 313     -56.463 -13.957 -21.388  1.00  0.00           H  
ATOM   2670  HA  TYR A 313     -58.234 -13.506 -19.102  1.00  0.00           H  
ATOM   2671 1HB  TYR A 313     -57.000 -11.631 -20.143  1.00  0.00           H  
ATOM   2672 2HB  TYR A 313     -57.831 -11.913 -21.666  1.00  0.00           H  
ATOM   2673  HD1 TYR A 313     -58.966 -11.676 -18.094  1.00  0.00           H  
ATOM   2674  HD2 TYR A 313     -59.341 -10.251 -22.123  1.00  0.00           H  
ATOM   2675  HE1 TYR A 313     -60.782 -10.154 -17.388  1.00  0.00           H  
ATOM   2676  HE2 TYR A 313     -61.155  -8.729 -21.417  1.00  0.00           H  
ATOM   2677  HH  TYR A 313     -62.399  -8.006 -19.732  1.00  0.00           H  
ATOM   2678  N   ASN A 314     -59.489 -14.172 -22.074  1.00  0.00           N  
ATOM   2679  CA  ASN A 314     -60.633 -14.767 -22.752  1.00  0.00           C  
ATOM   2680  C   ASN A 314     -60.187 -15.952 -23.598  1.00  0.00           C  
ATOM   2681  O   ASN A 314     -59.236 -15.850 -24.374  1.00  0.00           O  
ATOM   2682  CB  ASN A 314     -61.354 -13.737 -23.602  1.00  0.00           C  
ATOM   2683  CG  ASN A 314     -62.607 -14.281 -24.231  1.00  0.00           C  
ATOM   2684  ND2 ASN A 314     -63.723 -14.079 -23.579  1.00  0.00           N  
ATOM   2685  OD1 ASN A 314     -62.564 -14.885 -25.309  1.00  0.00           O  
ATOM   2686  H   ASN A 314     -58.674 -13.920 -22.614  1.00  0.00           H  
ATOM   2687  HA  ASN A 314     -61.327 -15.142 -21.997  1.00  0.00           H  
ATOM   2688 1HB  ASN A 314     -61.615 -12.875 -22.987  1.00  0.00           H  
ATOM   2689 2HB  ASN A 314     -60.688 -13.386 -24.391  1.00  0.00           H  
ATOM   2690 1HD2 ASN A 314     -64.588 -14.418 -23.950  1.00  0.00           H  
ATOM   2691 2HD2 ASN A 314     -63.711 -13.584 -22.710  1.00  0.00           H  
ATOM   2692  N   SER A 315     -60.873 -17.079 -23.451  1.00  0.00           N  
ATOM   2693  CA  SER A 315     -60.441 -18.317 -24.088  1.00  0.00           C  
ATOM   2694  C   SER A 315     -61.423 -18.785 -25.153  1.00  0.00           C  
ATOM   2695  O   SER A 315     -61.394 -19.942 -25.574  1.00  0.00           O  
ATOM   2696  CB  SER A 315     -60.269 -19.403 -23.042  1.00  0.00           C  
ATOM   2697  OG  SER A 315     -61.471 -19.641 -22.363  1.00  0.00           O  
ATOM   2698  H   SER A 315     -61.711 -17.082 -22.887  1.00  0.00           H  
ATOM   2699  HA  SER A 315     -59.480 -18.141 -24.573  1.00  0.00           H  
ATOM   2700 1HB  SER A 315     -59.933 -20.320 -23.524  1.00  0.00           H  
ATOM   2701 2HB  SER A 315     -59.499 -19.104 -22.332  1.00  0.00           H  
ATOM   2702  HG  SER A 315     -61.281 -20.333 -21.725  1.00  0.00           H  
ATOM   2703  N   ASP A 316     -62.294 -17.884 -25.589  1.00  0.00           N  
ATOM   2704  CA  ASP A 316     -63.328 -18.234 -26.557  1.00  0.00           C  
ATOM   2705  C   ASP A 316     -62.728 -18.558 -27.913  1.00  0.00           C  
ATOM   2706  O   ASP A 316     -61.857 -17.841 -28.404  1.00  0.00           O  
ATOM   2707  CB  ASP A 316     -64.338 -17.093 -26.703  1.00  0.00           C  
ATOM   2708  CG  ASP A 316     -65.524 -17.461 -27.585  1.00  0.00           C  
ATOM   2709  OD1 ASP A 316     -65.330 -17.629 -28.765  1.00  0.00           O  
ATOM   2710  OD2 ASP A 316     -66.610 -17.569 -27.070  1.00  0.00           O1-
ATOM   2711  H   ASP A 316     -62.243 -16.935 -25.246  1.00  0.00           H  
ATOM   2712  HA  ASP A 316     -63.853 -19.120 -26.198  1.00  0.00           H  
ATOM   2713 1HB  ASP A 316     -64.710 -16.809 -25.718  1.00  0.00           H  
ATOM   2714 2HB  ASP A 316     -63.843 -16.221 -27.130  1.00  0.00           H  
ATOM   2715  N   PRO A 317     -63.197 -19.644 -28.519  1.00  0.00           N  
ATOM   2716  CA  PRO A 317     -62.663 -20.088 -29.800  1.00  0.00           C  
ATOM   2717  C   PRO A 317     -62.668 -18.960 -30.808  1.00  0.00           C  
ATOM   2718  O   PRO A 317     -61.731 -18.811 -31.591  1.00  0.00           O  
ATOM   2719  CB  PRO A 317     -63.621 -21.212 -30.207  1.00  0.00           C  
ATOM   2720  CG  PRO A 317     -64.090 -21.780 -28.912  1.00  0.00           C  
ATOM   2721  CD  PRO A 317     -64.268 -20.582 -28.019  1.00  0.00           C  
ATOM   2722  HA  PRO A 317     -61.644 -20.474 -29.652  1.00  0.00           H  
ATOM   2723 1HB  PRO A 317     -64.442 -20.805 -30.816  1.00  0.00           H  
ATOM   2724 2HB  PRO A 317     -63.093 -21.949 -30.830  1.00  0.00           H  
ATOM   2725 1HG  PRO A 317     -65.024 -22.342 -29.059  1.00  0.00           H  
ATOM   2726 2HG  PRO A 317     -63.349 -22.493 -28.519  1.00  0.00           H  
ATOM   2727 1HD  PRO A 317     -65.275 -20.162 -28.165  1.00  0.00           H  
ATOM   2728 2HD  PRO A 317     -64.121 -20.878 -26.971  1.00  0.00           H  
ATOM   2729  N   ILE A 318     -63.727 -18.164 -30.789  1.00  0.00           N  
ATOM   2730  CA  ILE A 318     -63.840 -17.045 -31.716  1.00  0.00           C  
ATOM   2731  C   ILE A 318     -62.699 -16.053 -31.527  1.00  0.00           C  
ATOM   2732  O   ILE A 318     -62.075 -15.619 -32.495  1.00  0.00           O  
ATOM   2733  CB  ILE A 318     -65.187 -16.318 -31.539  1.00  0.00           C  
ATOM   2734  CG1 ILE A 318     -66.341 -17.218 -31.987  1.00  0.00           C  
ATOM   2735  CG2 ILE A 318     -65.192 -15.012 -32.317  1.00  0.00           C  
ATOM   2736  CD1 ILE A 318     -67.706 -16.705 -31.587  1.00  0.00           C  
ATOM   2737  H   ILE A 318     -64.470 -18.329 -30.124  1.00  0.00           H  
ATOM   2738  HA  ILE A 318     -63.790 -17.432 -32.733  1.00  0.00           H  
ATOM   2739  HB  ILE A 318     -65.347 -16.103 -30.483  1.00  0.00           H  
ATOM   2740 1HG1 ILE A 318     -66.320 -17.323 -33.071  1.00  0.00           H  
ATOM   2741 2HG1 ILE A 318     -66.215 -18.213 -31.560  1.00  0.00           H  
ATOM   2742 1HG2 ILE A 318     -66.151 -14.511 -32.181  1.00  0.00           H  
ATOM   2743 2HG2 ILE A 318     -64.392 -14.368 -31.952  1.00  0.00           H  
ATOM   2744 3HG2 ILE A 318     -65.038 -15.218 -33.376  1.00  0.00           H  
ATOM   2745 1HD1 ILE A 318     -68.473 -17.396 -31.940  1.00  0.00           H  
ATOM   2746 2HD1 ILE A 318     -67.760 -16.624 -30.501  1.00  0.00           H  
ATOM   2747 3HD1 ILE A 318     -67.870 -15.724 -32.032  1.00  0.00           H  
ATOM   2748  N   THR A 319     -62.470 -15.728 -30.237  1.00  0.00           N  
ATOM   2749  CA  THR A 319     -61.403 -14.788 -29.917  1.00  0.00           C  
ATOM   2750  C   THR A 319     -60.046 -15.329 -30.345  1.00  0.00           C  
ATOM   2751  O   THR A 319     -59.213 -14.593 -30.875  1.00  0.00           O  
ATOM   2752  CB  THR A 319     -61.380 -14.467 -28.412  1.00  0.00           C  
ATOM   2753  CG2 THR A 319     -60.234 -13.521 -28.084  1.00  0.00           C  
ATOM   2754  OG1 THR A 319     -62.620 -13.857 -28.031  1.00  0.00           O  
ATOM   2755  H   THR A 319     -63.021 -16.122 -29.487  1.00  0.00           H  
ATOM   2756  HA  THR A 319     -61.583 -13.861 -30.463  1.00  0.00           H  
ATOM   2757  HB  THR A 319     -61.256 -15.388 -27.845  1.00  0.00           H  
ATOM   2758  HG1 THR A 319     -62.740 -13.940 -27.082  1.00  0.00           H  
ATOM   2759 1HG2 THR A 319     -60.233 -13.306 -27.017  1.00  0.00           H  
ATOM   2760 2HG2 THR A 319     -59.289 -13.987 -28.362  1.00  0.00           H  
ATOM   2761 3HG2 THR A 319     -60.358 -12.594 -28.642  1.00  0.00           H  
ATOM   2762  N   ILE A 320     -59.876 -16.641 -30.085  1.00  0.00           N  
ATOM   2763  CA  ILE A 320     -58.617 -17.284 -30.445  1.00  0.00           C  
ATOM   2764  C   ILE A 320     -58.388 -17.236 -31.950  1.00  0.00           C  
ATOM   2765  O   ILE A 320     -57.274 -16.987 -32.410  1.00  0.00           O  
ATOM   2766  CB  ILE A 320     -58.591 -18.748 -29.968  1.00  0.00           C  
ATOM   2767  CG1 ILE A 320     -58.550 -18.810 -28.439  1.00  0.00           C  
ATOM   2768  CG2 ILE A 320     -57.401 -19.482 -30.566  1.00  0.00           C  
ATOM   2769  CD1 ILE A 320     -58.796 -20.192 -27.876  1.00  0.00           C  
ATOM   2770  H   ILE A 320     -60.601 -17.190 -29.645  1.00  0.00           H  
ATOM   2771  HA  ILE A 320     -57.804 -16.749 -29.958  1.00  0.00           H  
ATOM   2772  HB  ILE A 320     -59.508 -19.249 -30.279  1.00  0.00           H  
ATOM   2773 1HG1 ILE A 320     -57.578 -18.467 -28.087  1.00  0.00           H  
ATOM   2774 2HG1 ILE A 320     -59.301 -18.137 -28.026  1.00  0.00           H  
ATOM   2775 1HG2 ILE A 320     -57.397 -20.514 -30.217  1.00  0.00           H  
ATOM   2776 2HG2 ILE A 320     -57.472 -19.465 -31.652  1.00  0.00           H  
ATOM   2777 3HG2 ILE A 320     -56.478 -18.991 -30.256  1.00  0.00           H  
ATOM   2778 1HD1 ILE A 320     -58.751 -20.155 -26.788  1.00  0.00           H  
ATOM   2779 2HD1 ILE A 320     -59.781 -20.541 -28.188  1.00  0.00           H  
ATOM   2780 3HD1 ILE A 320     -58.034 -20.876 -28.247  1.00  0.00           H  
ATOM   2781  N   MET A 321     -59.496 -17.485 -32.679  1.00  0.00           N  
ATOM   2782  CA  MET A 321     -59.412 -17.469 -34.135  1.00  0.00           C  
ATOM   2783  C   MET A 321     -59.007 -16.093 -34.647  1.00  0.00           C  
ATOM   2784  O   MET A 321     -58.196 -15.975 -35.566  1.00  0.00           O  
ATOM   2785  CB  MET A 321     -60.747 -17.894 -34.745  1.00  0.00           C  
ATOM   2786  CG  MET A 321     -61.081 -19.368 -34.563  1.00  0.00           C  
ATOM   2787  SD  MET A 321     -62.539 -19.870 -35.499  1.00  0.00           S  
ATOM   2788  CE  MET A 321     -63.841 -19.125 -34.522  1.00  0.00           C  
ATOM   2789  H   MET A 321     -60.383 -17.683 -32.239  1.00  0.00           H  
ATOM   2790  HA  MET A 321     -58.644 -18.177 -34.444  1.00  0.00           H  
ATOM   2791 1HB  MET A 321     -61.551 -17.312 -34.299  1.00  0.00           H  
ATOM   2792 2HB  MET A 321     -60.742 -17.681 -35.815  1.00  0.00           H  
ATOM   2793 1HG  MET A 321     -60.237 -19.975 -34.889  1.00  0.00           H  
ATOM   2794 2HG  MET A 321     -61.261 -19.573 -33.508  1.00  0.00           H  
ATOM   2795 1HE  MET A 321     -64.808 -19.347 -34.973  1.00  0.00           H  
ATOM   2796 2HE  MET A 321     -63.812 -19.528 -33.509  1.00  0.00           H  
ATOM   2797 3HE  MET A 321     -63.697 -18.045 -34.486  1.00  0.00           H  
ATOM   2798  N   GLN A 322     -59.613 -15.073 -34.004  1.00  0.00           N  
ATOM   2799  CA  GLN A 322     -59.311 -13.702 -34.398  1.00  0.00           C  
ATOM   2800  C   GLN A 322     -57.840 -13.377 -34.178  1.00  0.00           C  
ATOM   2801  O   GLN A 322     -57.206 -12.728 -35.011  1.00  0.00           O  
ATOM   2802  CB  GLN A 322     -60.185 -12.715 -33.620  1.00  0.00           C  
ATOM   2803  CG  GLN A 322     -61.662 -12.781 -33.971  1.00  0.00           C  
ATOM   2804  CD  GLN A 322     -61.933 -12.390 -35.412  1.00  0.00           C  
ATOM   2805  NE2 GLN A 322     -62.657 -13.242 -36.129  1.00  0.00           N  
ATOM   2806  OE1 GLN A 322     -61.496 -11.332 -35.874  1.00  0.00           O  
ATOM   2807  H   GLN A 322     -60.272 -15.236 -33.255  1.00  0.00           H  
ATOM   2808  HA  GLN A 322     -59.524 -13.593 -35.462  1.00  0.00           H  
ATOM   2809 1HB  GLN A 322     -60.084 -12.903 -32.552  1.00  0.00           H  
ATOM   2810 2HB  GLN A 322     -59.841 -11.697 -33.807  1.00  0.00           H  
ATOM   2811 1HG  GLN A 322     -62.014 -13.802 -33.822  1.00  0.00           H  
ATOM   2812 2HG  GLN A 322     -62.210 -12.097 -33.322  1.00  0.00           H  
ATOM   2813 1HE2 GLN A 322     -62.868 -13.038 -37.085  1.00  0.00           H  
ATOM   2814 2HE2 GLN A 322     -62.991 -14.088 -35.713  1.00  0.00           H  
ATOM   2815  N   LEU A 323     -57.343 -13.861 -33.022  1.00  0.00           N  
ATOM   2816  CA  LEU A 323     -55.943 -13.620 -32.691  1.00  0.00           C  
ATOM   2817  C   LEU A 323     -55.016 -14.257 -33.717  1.00  0.00           C  
ATOM   2818  O   LEU A 323     -54.016 -13.662 -34.121  1.00  0.00           O  
ATOM   2819  CB  LEU A 323     -55.625 -14.171 -31.295  1.00  0.00           C  
ATOM   2820  CG  LEU A 323     -56.273 -13.424 -30.122  1.00  0.00           C  
ATOM   2821  CD1 LEU A 323     -56.019 -14.189 -28.830  1.00  0.00           C  
ATOM   2822  CD2 LEU A 323     -55.705 -12.014 -30.043  1.00  0.00           C  
ATOM   2823  H   LEU A 323     -57.917 -14.386 -32.378  1.00  0.00           H  
ATOM   2824  HA  LEU A 323     -55.768 -12.544 -32.691  1.00  0.00           H  
ATOM   2825 1HB  LEU A 323     -55.954 -15.208 -31.249  1.00  0.00           H  
ATOM   2826 2HB  LEU A 323     -54.546 -14.146 -31.148  1.00  0.00           H  
ATOM   2827  HG  LEU A 323     -57.351 -13.373 -30.273  1.00  0.00           H  
ATOM   2828 1HD1 LEU A 323     -56.479 -13.658 -27.996  1.00  0.00           H  
ATOM   2829 2HD1 LEU A 323     -56.452 -15.187 -28.907  1.00  0.00           H  
ATOM   2830 3HD1 LEU A 323     -54.946 -14.271 -28.660  1.00  0.00           H  
ATOM   2831 1HD2 LEU A 323     -56.166 -11.483 -29.209  1.00  0.00           H  
ATOM   2832 2HD2 LEU A 323     -54.627 -12.064 -29.890  1.00  0.00           H  
ATOM   2833 3HD2 LEU A 323     -55.916 -11.484 -30.971  1.00  0.00           H  
ATOM   2834  N   ALA A 324     -55.404 -15.488 -34.110  1.00  0.00           N  
ATOM   2835  CA  ALA A 324     -54.603 -16.208 -35.092  1.00  0.00           C  
ATOM   2836  C   ALA A 324     -54.555 -15.462 -36.420  1.00  0.00           C  
ATOM   2837  O   ALA A 324     -53.506 -15.382 -37.060  1.00  0.00           O  
ATOM   2838  CB  ALA A 324     -55.152 -17.614 -35.295  1.00  0.00           C  
ATOM   2839  H   ALA A 324     -56.238 -15.922 -33.740  1.00  0.00           H  
ATOM   2840  HA  ALA A 324     -53.584 -16.279 -34.712  1.00  0.00           H  
ATOM   2841 1HB  ALA A 324     -54.543 -18.139 -36.030  1.00  0.00           H  
ATOM   2842 2HB  ALA A 324     -55.126 -18.154 -34.349  1.00  0.00           H  
ATOM   2843 3HB  ALA A 324     -56.179 -17.554 -35.650  1.00  0.00           H  
ATOM   2844  N   LEU A 325     -55.737 -14.929 -36.788  1.00  0.00           N  
ATOM   2845  CA  LEU A 325     -55.826 -14.186 -38.039  1.00  0.00           C  
ATOM   2846  C   LEU A 325     -54.928 -12.957 -38.014  1.00  0.00           C  
ATOM   2847  O   LEU A 325     -54.263 -12.643 -39.001  1.00  0.00           O  
ATOM   2848  CB  LEU A 325     -57.277 -13.763 -38.301  1.00  0.00           C  
ATOM   2849  CG  LEU A 325     -57.519 -12.991 -39.605  1.00  0.00           C  
ATOM   2850  CD1 LEU A 325     -57.108 -13.854 -40.791  1.00  0.00           C  
ATOM   2851  CD2 LEU A 325     -58.986 -12.599 -39.698  1.00  0.00           C  
ATOM   2852  H   LEU A 325     -56.564 -15.032 -36.217  1.00  0.00           H  
ATOM   2853  HA  LEU A 325     -55.498 -14.836 -38.850  1.00  0.00           H  
ATOM   2854 1HB  LEU A 325     -57.900 -14.655 -38.324  1.00  0.00           H  
ATOM   2855 2HB  LEU A 325     -57.610 -13.133 -37.477  1.00  0.00           H  
ATOM   2856  HG  LEU A 325     -56.901 -12.093 -39.616  1.00  0.00           H  
ATOM   2857 1HD1 LEU A 325     -57.279 -13.306 -41.717  1.00  0.00           H  
ATOM   2858 2HD1 LEU A 325     -56.050 -14.104 -40.708  1.00  0.00           H  
ATOM   2859 3HD1 LEU A 325     -57.698 -14.770 -40.795  1.00  0.00           H  
ATOM   2860 1HD2 LEU A 325     -59.158 -12.049 -40.624  1.00  0.00           H  
ATOM   2861 2HD2 LEU A 325     -59.605 -13.496 -39.688  1.00  0.00           H  
ATOM   2862 3HD2 LEU A 325     -59.248 -11.968 -38.849  1.00  0.00           H  
ATOM   2863  N   GLU A 326     -54.950 -12.290 -36.841  1.00  0.00           N  
ATOM   2864  CA  GLU A 326     -54.131 -11.093 -36.686  1.00  0.00           C  
ATOM   2865  C   GLU A 326     -52.650 -11.416 -36.831  1.00  0.00           C  
ATOM   2866  O   GLU A 326     -51.901 -10.669 -37.460  1.00  0.00           O  
ATOM   2867  CB  GLU A 326     -54.389 -10.443 -35.326  1.00  0.00           C  
ATOM   2868  CG  GLU A 326     -55.766  -9.810 -35.182  1.00  0.00           C  
ATOM   2869  CD  GLU A 326     -55.974  -8.645 -36.109  1.00  0.00           C  
ATOM   2870  OE1 GLU A 326     -55.048  -7.895 -36.307  1.00  0.00           O  
ATOM   2871  OE2 GLU A 326     -57.061  -8.504 -36.619  1.00  0.00           O1-
ATOM   2872  H   GLU A 326     -55.520 -12.599 -36.067  1.00  0.00           H  
ATOM   2873  HA  GLU A 326     -54.401 -10.384 -37.470  1.00  0.00           H  
ATOM   2874 1HB  GLU A 326     -54.281 -11.189 -34.538  1.00  0.00           H  
ATOM   2875 2HB  GLU A 326     -53.646  -9.666 -35.145  1.00  0.00           H  
ATOM   2876 1HG  GLU A 326     -56.525 -10.565 -35.391  1.00  0.00           H  
ATOM   2877 2HG  GLU A 326     -55.898  -9.478 -34.153  1.00  0.00           H  
ATOM   2878  N   LEU A 327     -52.280 -12.560 -36.218  1.00  0.00           N  
ATOM   2879  CA  LEU A 327     -50.886 -12.984 -36.283  1.00  0.00           C  
ATOM   2880  C   LEU A 327     -50.458 -13.250 -37.720  1.00  0.00           C  
ATOM   2881  O   LEU A 327     -49.355 -12.885 -38.127  1.00  0.00           O  
ATOM   2882  CB  LEU A 327     -50.676 -14.247 -35.438  1.00  0.00           C  
ATOM   2883  CG  LEU A 327     -50.791 -14.058 -33.919  1.00  0.00           C  
ATOM   2884  CD1 LEU A 327     -50.742 -15.416 -33.234  1.00  0.00           C  
ATOM   2885  CD2 LEU A 327     -49.663 -13.160 -33.433  1.00  0.00           C  
ATOM   2886  H   LEU A 327     -52.944 -13.130 -35.716  1.00  0.00           H  
ATOM   2887  HA  LEU A 327     -50.263 -12.186 -35.881  1.00  0.00           H  
ATOM   2888 1HB  LEU A 327     -51.413 -14.991 -35.735  1.00  0.00           H  
ATOM   2889 2HB  LEU A 327     -49.683 -14.645 -35.649  1.00  0.00           H  
ATOM   2890  HG  LEU A 327     -51.750 -13.598 -33.681  1.00  0.00           H  
ATOM   2891 1HD1 LEU A 327     -50.824 -15.282 -32.155  1.00  0.00           H  
ATOM   2892 2HD1 LEU A 327     -51.571 -16.031 -33.586  1.00  0.00           H  
ATOM   2893 3HD1 LEU A 327     -49.799 -15.909 -33.468  1.00  0.00           H  
ATOM   2894 1HD2 LEU A 327     -49.745 -13.025 -32.354  1.00  0.00           H  
ATOM   2895 2HD2 LEU A 327     -48.703 -13.620 -33.670  1.00  0.00           H  
ATOM   2896 3HD2 LEU A 327     -49.732 -12.190 -33.926  1.00  0.00           H  
ATOM   2897  N   LEU A 328     -51.385 -13.900 -38.453  1.00  0.00           N  
ATOM   2898  CA  LEU A 328     -51.099 -14.214 -39.848  1.00  0.00           C  
ATOM   2899  C   LEU A 328     -50.888 -12.947 -40.668  1.00  0.00           C  
ATOM   2900  O   LEU A 328     -49.992 -12.883 -41.510  1.00  0.00           O  
ATOM   2901  CB  LEU A 328     -52.246 -15.036 -40.452  1.00  0.00           C  
ATOM   2902  CG  LEU A 328     -52.063 -15.458 -41.915  1.00  0.00           C  
ATOM   2903  CD1 LEU A 328     -50.813 -16.318 -42.043  1.00  0.00           C  
ATOM   2904  CD2 LEU A 328     -53.297 -16.214 -42.384  1.00  0.00           C  
ATOM   2905  H   LEU A 328     -52.274 -14.175 -38.060  1.00  0.00           H  
ATOM   2906  HA  LEU A 328     -50.185 -14.806 -39.889  1.00  0.00           H  
ATOM   2907 1HB  LEU A 328     -52.375 -15.940 -39.859  1.00  0.00           H  
ATOM   2908 2HB  LEU A 328     -53.163 -14.450 -40.388  1.00  0.00           H  
ATOM   2909  HG  LEU A 328     -51.923 -14.572 -42.536  1.00  0.00           H  
ATOM   2910 1HD1 LEU A 328     -50.682 -16.618 -43.083  1.00  0.00           H  
ATOM   2911 2HD1 LEU A 328     -49.943 -15.746 -41.720  1.00  0.00           H  
ATOM   2912 3HD1 LEU A 328     -50.916 -17.205 -41.419  1.00  0.00           H  
ATOM   2913 1HD2 LEU A 328     -53.167 -16.515 -43.424  1.00  0.00           H  
ATOM   2914 2HD2 LEU A 328     -53.437 -17.101 -41.765  1.00  0.00           H  
ATOM   2915 3HD2 LEU A 328     -54.173 -15.570 -42.298  1.00  0.00           H  
ATOM   2916  N   ARG A 329     -51.756 -11.959 -40.373  1.00  0.00           N  
ATOM   2917  CA  ARG A 329     -51.661 -10.690 -41.086  1.00  0.00           C  
ATOM   2918  C   ARG A 329     -50.320 -10.012 -40.827  1.00  0.00           C  
ATOM   2919  O   ARG A 329     -49.705  -9.461 -41.741  1.00  0.00           O  
ATOM   2920  CB  ARG A 329     -52.788  -9.756 -40.669  1.00  0.00           C  
ATOM   2921  CG  ARG A 329     -54.169 -10.162 -41.158  1.00  0.00           C  
ATOM   2922  CD  ARG A 329     -55.221  -9.237 -40.664  1.00  0.00           C  
ATOM   2923  NE  ARG A 329     -56.544  -9.622 -41.129  1.00  0.00           N  
ATOM   2924  CZ  ARG A 329     -57.693  -9.048 -40.723  1.00  0.00           C  
ATOM   2925  NH1 ARG A 329     -57.665  -8.068 -39.847  1.00  0.00           N1+
ATOM   2926  NH2 ARG A 329     -58.849  -9.471 -41.205  1.00  0.00           N  
ATOM   2927  H   ARG A 329     -52.471 -12.075 -39.669  1.00  0.00           H  
ATOM   2928  HA  ARG A 329     -51.749 -10.886 -42.155  1.00  0.00           H  
ATOM   2929 1HB  ARG A 329     -52.826  -9.695 -39.584  1.00  0.00           H  
ATOM   2930 2HB  ARG A 329     -52.587  -8.753 -41.046  1.00  0.00           H  
ATOM   2931 1HG  ARG A 329     -54.187 -10.152 -42.248  1.00  0.00           H  
ATOM   2932 2HG  ARG A 329     -54.400 -11.167 -40.799  1.00  0.00           H  
ATOM   2933 1HD  ARG A 329     -55.227  -9.241 -39.575  1.00  0.00           H  
ATOM   2934 2HD  ARG A 329     -55.014  -8.228 -41.022  1.00  0.00           H  
ATOM   2935  HE  ARG A 329     -56.605 -10.372 -41.803  1.00  0.00           H  
ATOM   2936 1HH1 ARG A 329     -56.782  -7.745 -39.479  1.00  0.00           H  
ATOM   2937 2HH1 ARG A 329     -58.527  -7.639 -39.543  1.00  0.00           H  
ATOM   2938 1HH2 ARG A 329     -58.870 -10.225 -41.879  1.00  0.00           H  
ATOM   2939 2HH2 ARG A 329     -59.710  -9.042 -40.901  1.00  0.00           H  
ATOM   2940  N   MET A 330     -49.911 -10.086 -39.545  1.00  0.00           N  
ATOM   2941  CA  MET A 330     -48.643  -9.477 -39.164  1.00  0.00           C  
ATOM   2942  C   MET A 330     -47.478 -10.129 -39.898  1.00  0.00           C  
ATOM   2943  O   MET A 330     -46.559  -9.447 -40.352  1.00  0.00           O  
ATOM   2944  CB  MET A 330     -48.443  -9.576 -37.652  1.00  0.00           C  
ATOM   2945  CG  MET A 330     -47.268  -8.769 -37.119  1.00  0.00           C  
ATOM   2946  SD  MET A 330     -47.532  -6.988 -37.245  1.00  0.00           S  
ATOM   2947  CE  MET A 330     -46.565  -6.605 -38.701  1.00  0.00           C  
ATOM   2948  H   MET A 330     -50.464 -10.553 -38.840  1.00  0.00           H  
ATOM   2949  HA  MET A 330     -48.665  -8.425 -39.447  1.00  0.00           H  
ATOM   2950 1HB  MET A 330     -49.342  -9.232 -37.144  1.00  0.00           H  
ATOM   2951 2HB  MET A 330     -48.287 -10.618 -37.373  1.00  0.00           H  
ATOM   2952 1HG  MET A 330     -47.100  -9.018 -36.072  1.00  0.00           H  
ATOM   2953 2HG  MET A 330     -46.368  -9.023 -37.678  1.00  0.00           H  
ATOM   2954 1HE  MET A 330     -46.629  -5.536 -38.909  1.00  0.00           H  
ATOM   2955 2HE  MET A 330     -45.523  -6.881 -38.530  1.00  0.00           H  
ATOM   2956 3HE  MET A 330     -46.952  -7.164 -39.554  1.00  0.00           H  
ATOM   2957  N   ILE A 331     -47.572 -11.471 -39.985  1.00  0.00           N  
ATOM   2958  CA  ILE A 331     -46.520 -12.217 -40.667  1.00  0.00           C  
ATOM   2959  C   ILE A 331     -46.422 -11.817 -42.132  1.00  0.00           C  
ATOM   2960  O   ILE A 331     -45.327 -11.668 -42.674  1.00  0.00           O  
ATOM   2961  CB  ILE A 331     -46.765 -13.733 -40.563  1.00  0.00           C  
ATOM   2962  CG1 ILE A 331     -46.598 -14.204 -39.116  1.00  0.00           C  
ATOM   2963  CG2 ILE A 331     -45.821 -14.489 -41.484  1.00  0.00           C  
ATOM   2964  CD1 ILE A 331     -47.083 -15.614 -38.872  1.00  0.00           C  
ATOM   2965  H   ILE A 331     -48.353 -11.973 -39.590  1.00  0.00           H  
ATOM   2966  HA  ILE A 331     -45.569 -11.988 -40.188  1.00  0.00           H  
ATOM   2967  HB  ILE A 331     -47.793 -13.955 -40.850  1.00  0.00           H  
ATOM   2968 1HG1 ILE A 331     -45.547 -14.150 -38.836  1.00  0.00           H  
ATOM   2969 2HG1 ILE A 331     -47.146 -13.536 -38.451  1.00  0.00           H  
ATOM   2970 1HG2 ILE A 331     -46.009 -15.559 -41.398  1.00  0.00           H  
ATOM   2971 2HG2 ILE A 331     -45.988 -14.174 -42.514  1.00  0.00           H  
ATOM   2972 3HG2 ILE A 331     -44.790 -14.277 -41.203  1.00  0.00           H  
ATOM   2973 1HD1 ILE A 331     -46.932 -15.876 -37.825  1.00  0.00           H  
ATOM   2974 2HD1 ILE A 331     -48.145 -15.681 -39.113  1.00  0.00           H  
ATOM   2975 3HD1 ILE A 331     -46.523 -16.304 -39.502  1.00  0.00           H  
ATOM   2976  N   PHE A 332     -47.619 -11.657 -42.734  1.00  0.00           N  
ATOM   2977  CA  PHE A 332     -47.664 -11.273 -44.140  1.00  0.00           C  
ATOM   2978  C   PHE A 332     -47.022  -9.909 -44.360  1.00  0.00           C  
ATOM   2979  O   PHE A 332     -46.293  -9.705 -45.331  1.00  0.00           O  
ATOM   2980  CB  PHE A 332     -49.109 -11.248 -44.640  1.00  0.00           C  
ATOM   2981  CG  PHE A 332     -49.239 -10.904 -46.097  1.00  0.00           C  
ATOM   2982  CD1 PHE A 332     -48.974 -11.852 -47.075  1.00  0.00           C  
ATOM   2983  CD2 PHE A 332     -49.628  -9.634 -46.493  1.00  0.00           C  
ATOM   2984  CE1 PHE A 332     -49.094 -11.537 -48.415  1.00  0.00           C  
ATOM   2985  CE2 PHE A 332     -49.750  -9.317 -47.832  1.00  0.00           C  
ATOM   2986  CZ  PHE A 332     -49.481 -10.269 -48.794  1.00  0.00           C  
ATOM   2987  H   PHE A 332     -48.485 -11.796 -42.234  1.00  0.00           H  
ATOM   2988  HA  PHE A 332     -47.106 -12.011 -44.719  1.00  0.00           H  
ATOM   2989 1HB  PHE A 332     -49.567 -12.223 -44.479  1.00  0.00           H  
ATOM   2990 2HB  PHE A 332     -49.680 -10.520 -44.067  1.00  0.00           H  
ATOM   2991  HD1 PHE A 332     -48.668 -12.855 -46.775  1.00  0.00           H  
ATOM   2992  HD2 PHE A 332     -49.839  -8.880 -45.733  1.00  0.00           H  
ATOM   2993  HE1 PHE A 332     -48.882 -12.291 -49.173  1.00  0.00           H  
ATOM   2994  HE2 PHE A 332     -50.056  -8.314 -48.130  1.00  0.00           H  
ATOM   2995  HZ  PHE A 332     -49.576 -10.020 -49.850  1.00  0.00           H  
ATOM   2996  N   ALA A 333     -47.333  -9.002 -43.411  1.00  0.00           N  
ATOM   2997  CA  ALA A 333     -46.781  -7.655 -43.504  1.00  0.00           C  
ATOM   2998  C   ALA A 333     -45.259  -7.677 -43.425  1.00  0.00           C  
ATOM   2999  O   ALA A 333     -44.579  -6.962 -44.159  1.00  0.00           O  
ATOM   3000  CB  ALA A 333     -47.356  -6.770 -42.408  1.00  0.00           C  
ATOM   3001  H   ALA A 333     -47.940  -9.232 -42.637  1.00  0.00           H  
ATOM   3002  HA  ALA A 333     -47.059  -7.241 -44.473  1.00  0.00           H  
ATOM   3003 1HB  ALA A 333     -46.934  -5.768 -42.490  1.00  0.00           H  
ATOM   3004 2HB  ALA A 333     -48.440  -6.718 -42.513  1.00  0.00           H  
ATOM   3005 3HB  ALA A 333     -47.106  -7.189 -41.435  1.00  0.00           H  
ATOM   3006  N   ALA A 334     -44.776  -8.532 -42.500  1.00  0.00           N  
ATOM   3007  CA  ALA A 334     -43.334  -8.650 -42.324  1.00  0.00           C  
ATOM   3008  C   ALA A 334     -42.662  -9.154 -43.595  1.00  0.00           C  
ATOM   3009  O   ALA A 334     -41.598  -8.669 -43.981  1.00  0.00           O  
ATOM   3010  CB  ALA A 334     -43.018  -9.573 -41.155  1.00  0.00           C  
ATOM   3011  H   ALA A 334     -45.390  -9.092 -41.927  1.00  0.00           H  
ATOM   3012  HA  ALA A 334     -42.937  -7.658 -42.107  1.00  0.00           H  
ATOM   3013 1HB  ALA A 334     -41.938  -9.651 -41.036  1.00  0.00           H  
ATOM   3014 2HB  ALA A 334     -43.456  -9.169 -40.244  1.00  0.00           H  
ATOM   3015 3HB  ALA A 334     -43.433 -10.560 -41.351  1.00  0.00           H  
ATOM   3016  N   ALA A 335     -43.338 -10.144 -44.213  1.00  0.00           N  
ATOM   3017  CA  ALA A 335     -42.804 -10.715 -45.442  1.00  0.00           C  
ATOM   3018  C   ALA A 335     -42.717  -9.667 -46.544  1.00  0.00           C  
ATOM   3019  O   ALA A 335     -41.727  -9.601 -47.273  1.00  0.00           O  
ATOM   3020  CB  ALA A 335     -43.659 -11.890 -45.895  1.00  0.00           C  
ATOM   3021  H   ALA A 335     -44.208 -10.498 -43.843  1.00  0.00           H  
ATOM   3022  HA  ALA A 335     -41.794 -11.071 -45.239  1.00  0.00           H  
ATOM   3023 1HB  ALA A 335     -43.247 -12.307 -46.814  1.00  0.00           H  
ATOM   3024 2HB  ALA A 335     -43.664 -12.656 -45.120  1.00  0.00           H  
ATOM   3025 3HB  ALA A 335     -44.677 -11.550 -46.076  1.00  0.00           H  
ATOM   3026  N   LYS A 336     -43.735  -8.832 -46.693  1.00  0.00           N  
ATOM   3027  CA  LYS A 336     -43.888  -8.026 -47.920  1.00  0.00           C  
ATOM   3028  C   LYS A 336     -42.680  -7.140 -48.277  1.00  0.00           C  
ATOM   3029  O   LYS A 336     -42.479  -6.787 -49.440  1.00  0.00           O  
ATOM   3030  CB  LYS A 336     -45.134  -7.147 -47.797  1.00  0.00           C  
ATOM   3031  CG  LYS A 336     -45.443  -6.317 -49.036  1.00  0.00           C  
ATOM   3032  CD  LYS A 336     -45.835  -7.201 -50.209  1.00  0.00           C  
ATOM   3033  CE  LYS A 336     -46.243  -6.370 -51.417  1.00  0.00           C  
ATOM   3034  NZ  LYS A 336     -46.594  -7.221 -52.585  1.00  0.00           N1+
ATOM   3035  H   LYS A 336     -44.421  -8.743 -45.957  1.00  0.00           H  
ATOM   3036  HA  LYS A 336     -44.021  -8.703 -48.764  1.00  0.00           H  
ATOM   3037 1HB  LYS A 336     -46.002  -7.773 -47.588  1.00  0.00           H  
ATOM   3038 2HB  LYS A 336     -45.015  -6.463 -46.956  1.00  0.00           H  
ATOM   3039 1HG  LYS A 336     -46.262  -5.630 -48.818  1.00  0.00           H  
ATOM   3040 2HG  LYS A 336     -44.565  -5.732 -49.309  1.00  0.00           H  
ATOM   3041 1HD  LYS A 336     -44.992  -7.836 -50.484  1.00  0.00           H  
ATOM   3042 2HD  LYS A 336     -46.670  -7.839 -49.921  1.00  0.00           H  
ATOM   3043 1HE  LYS A 336     -47.102  -5.753 -51.161  1.00  0.00           H  
ATOM   3044 2HE  LYS A 336     -45.422  -5.710 -51.699  1.00  0.00           H  
ATOM   3045 1HZ  LYS A 336     -46.859  -6.634 -53.364  1.00  0.00           H  
ATOM   3046 2HZ  LYS A 336     -45.797  -7.785 -52.845  1.00  0.00           H  
ATOM   3047 3HZ  LYS A 336     -47.368  -7.824 -52.343  1.00  0.00           H  
ATOM   3048  N   GLY A 337     -41.868  -6.773 -47.287  1.00  0.00           N  
ATOM   3049  CA  GLY A 337     -40.851  -5.734 -47.483  1.00  0.00           C  
ATOM   3050  C   GLY A 337     -41.471  -4.334 -47.263  1.00  0.00           C  
ATOM   3051  O   GLY A 337     -41.341  -3.446 -48.105  1.00  0.00           O  
ATOM   3052  H   GLY A 337     -41.957  -7.221 -46.385  1.00  0.00           H  
ATOM   3053 1HA  GLY A 337     -40.026  -5.897 -46.790  1.00  0.00           H  
ATOM   3054 2HA  GLY A 337     -40.442  -5.813 -48.490  1.00  0.00           H  
ATOM   3055  N   LEU A 338     -42.140  -4.170 -46.110  1.00  0.00           N  
ATOM   3056  CA  LEU A 338     -42.351  -2.743 -46.427  1.00  0.00           C  
ATOM   3057  C   LEU A 338     -41.698  -1.870 -45.353  1.00  0.00           C  
ATOM   3058  O   LEU A 338     -41.323  -2.359 -44.286  1.00  0.00           O  
ATOM   3059  CB  LEU A 338     -43.849  -2.421 -46.520  1.00  0.00           C  
ATOM   3060  CG  LEU A 338     -44.640  -3.237 -47.550  1.00  0.00           C  
ATOM   3061  CD1 LEU A 338     -46.123  -2.909 -47.425  1.00  0.00           C  
ATOM   3062  CD2 LEU A 338     -44.127  -2.925 -48.947  1.00  0.00           C  
ATOM   3063  H   LEU A 338     -42.508  -4.541 -45.246  1.00  0.00           H  
ATOM   3064  HA  LEU A 338     -41.887  -2.530 -47.389  1.00  0.00           H  
ATOM   3065 1HB  LEU A 338     -44.301  -2.591 -45.544  1.00  0.00           H  
ATOM   3066 2HB  LEU A 338     -43.962  -1.367 -46.772  1.00  0.00           H  
ATOM   3067  HG  LEU A 338     -44.516  -4.300 -47.346  1.00  0.00           H  
ATOM   3068 1HD1 LEU A 338     -46.686  -3.488 -48.157  1.00  0.00           H  
ATOM   3069 2HD1 LEU A 338     -46.468  -3.160 -46.422  1.00  0.00           H  
ATOM   3070 3HD1 LEU A 338     -46.276  -1.846 -47.608  1.00  0.00           H  
ATOM   3071 1HD2 LEU A 338     -44.691  -3.505 -49.680  1.00  0.00           H  
ATOM   3072 2HD2 LEU A 338     -44.253  -1.861 -49.153  1.00  0.00           H  
ATOM   3073 3HD2 LEU A 338     -43.071  -3.185 -49.014  1.00  0.00           H  
ATOM   3074  N   PRO A 339     -41.560  -0.576 -45.633  1.00  0.00           N  
ATOM   3075  CA  PRO A 339     -40.751   0.301 -44.785  1.00  0.00           C  
ATOM   3076  C   PRO A 339     -41.241   0.269 -43.341  1.00  0.00           C  
ATOM   3077  O   PRO A 339     -42.441   0.166 -43.085  1.00  0.00           O  
ATOM   3078  CB  PRO A 339     -40.953   1.681 -45.419  1.00  0.00           C  
ATOM   3079  CG  PRO A 339     -41.286   1.384 -46.842  1.00  0.00           C  
ATOM   3080  CD  PRO A 339     -42.118   0.132 -46.778  1.00  0.00           C  
ATOM   3081  HA  PRO A 339     -39.697  -0.008 -44.845  1.00  0.00           H  
ATOM   3082 1HB  PRO A 339     -41.757   2.222 -44.897  1.00  0.00           H  
ATOM   3083 2HB  PRO A 339     -40.039   2.282 -45.312  1.00  0.00           H  
ATOM   3084 1HG  PRO A 339     -41.827   2.230 -47.290  1.00  0.00           H  
ATOM   3085 2HG  PRO A 339     -40.365   1.251 -47.428  1.00  0.00           H  
ATOM   3086 1HD  PRO A 339     -43.173   0.400 -46.619  1.00  0.00           H  
ATOM   3087 2HD  PRO A 339     -42.000  -0.436 -47.713  1.00  0.00           H  
ATOM   3088  N   ASP A 340     -40.299   0.357 -42.406  1.00  0.00           N  
ATOM   3089  CA  ASP A 340     -40.557   0.036 -41.006  1.00  0.00           C  
ATOM   3090  C   ASP A 340     -41.702   0.856 -40.414  1.00  0.00           C  
ATOM   3091  O   ASP A 340     -42.430   0.383 -39.540  1.00  0.00           O  
ATOM   3092  CB  ASP A 340     -39.292   0.259 -40.176  1.00  0.00           C  
ATOM   3093  CG  ASP A 340     -38.219  -0.791 -40.437  1.00  0.00           C  
ATOM   3094  OD1 ASP A 340     -38.537  -1.807 -41.007  1.00  0.00           O  
ATOM   3095  OD2 ASP A 340     -37.092  -0.565 -40.065  1.00  0.00           O1-
ATOM   3096  H   ASP A 340     -39.375   0.657 -42.680  1.00  0.00           H  
ATOM   3097  HA  ASP A 340     -40.838  -1.015 -40.939  1.00  0.00           H  
ATOM   3098 1HB  ASP A 340     -38.878   1.242 -40.398  1.00  0.00           H  
ATOM   3099 2HB  ASP A 340     -39.544   0.243 -39.115  1.00  0.00           H  
ATOM   3100  N   PRO A 341     -41.880   2.095 -40.881  1.00  0.00           N  
ATOM   3101  CA  PRO A 341     -43.039   2.868 -40.451  1.00  0.00           C  
ATOM   3102  C   PRO A 341     -44.333   2.106 -40.703  1.00  0.00           C  
ATOM   3103  O   PRO A 341     -45.197   2.024 -39.829  1.00  0.00           O  
ATOM   3104  CB  PRO A 341     -42.950   4.131 -41.313  1.00  0.00           C  
ATOM   3105  CG  PRO A 341     -41.490   4.302 -41.561  1.00  0.00           C  
ATOM   3106  CD  PRO A 341     -40.980   2.902 -41.779  1.00  0.00           C  
ATOM   3107  HA  PRO A 341     -42.935   3.111 -39.383  1.00  0.00           H  
ATOM   3108 1HB  PRO A 341     -43.527   3.995 -42.240  1.00  0.00           H  
ATOM   3109 2HB  PRO A 341     -43.395   4.983 -40.779  1.00  0.00           H  
ATOM   3110 1HG  PRO A 341     -41.326   4.953 -42.432  1.00  0.00           H  
ATOM   3111 2HG  PRO A 341     -41.014   4.797 -40.702  1.00  0.00           H  
ATOM   3112 1HD  PRO A 341     -41.109   2.625 -42.835  1.00  0.00           H  
ATOM   3113 2HD  PRO A 341     -39.920   2.848 -41.490  1.00  0.00           H  
ATOM   3114  N   GLU A 342     -44.415   1.560 -41.933  1.00  0.00           N  
ATOM   3115  CA  GLU A 342     -45.605   0.803 -42.300  1.00  0.00           C  
ATOM   3116  C   GLU A 342     -45.776  -0.421 -41.408  1.00  0.00           C  
ATOM   3117  O   GLU A 342     -46.886  -0.742 -40.985  1.00  0.00           O  
ATOM   3118  CB  GLU A 342     -45.531   0.371 -43.766  1.00  0.00           C  
ATOM   3119  CG  GLU A 342     -46.753  -0.391 -44.260  1.00  0.00           C  
ATOM   3120  CD  GLU A 342     -47.999   0.451 -44.277  1.00  0.00           C  
ATOM   3121  OE1 GLU A 342     -47.882   1.652 -44.291  1.00  0.00           O  
ATOM   3122  OE2 GLU A 342     -49.070  -0.110 -44.277  1.00  0.00           O1-
ATOM   3123  H   GLU A 342     -43.670   1.664 -42.607  1.00  0.00           H  
ATOM   3124  HA  GLU A 342     -46.477   1.443 -42.169  1.00  0.00           H  
ATOM   3125 1HB  GLU A 342     -45.407   1.250 -44.399  1.00  0.00           H  
ATOM   3126 2HB  GLU A 342     -44.658  -0.265 -43.915  1.00  0.00           H  
ATOM   3127 1HG  GLU A 342     -46.559  -0.753 -45.269  1.00  0.00           H  
ATOM   3128 2HG  GLU A 342     -46.913  -1.256 -43.619  1.00  0.00           H  
ATOM   3129  N   ILE A 343     -44.624  -1.074 -41.153  1.00  0.00           N  
ATOM   3130  CA  ILE A 343     -44.649  -2.263 -40.310  1.00  0.00           C  
ATOM   3131  C   ILE A 343     -45.134  -1.930 -38.904  1.00  0.00           C  
ATOM   3132  O   ILE A 343     -45.913  -2.678 -38.313  1.00  0.00           O  
ATOM   3133  CB  ILE A 343     -43.255  -2.911 -40.233  1.00  0.00           C  
ATOM   3134  CG1 ILE A 343     -42.824  -3.416 -41.613  1.00  0.00           C  
ATOM   3135  CG2 ILE A 343     -43.253  -4.048 -39.223  1.00  0.00           C  
ATOM   3136  CD1 ILE A 343     -43.740  -4.469 -42.192  1.00  0.00           C  
ATOM   3137  H   ILE A 343     -43.744  -0.758 -41.533  1.00  0.00           H  
ATOM   3138  HA  ILE A 343     -45.341  -2.983 -40.747  1.00  0.00           H  
ATOM   3139  HB  ILE A 343     -42.523  -2.165 -39.928  1.00  0.00           H  
ATOM   3140 1HG1 ILE A 343     -42.783  -2.579 -42.309  1.00  0.00           H  
ATOM   3141 2HG1 ILE A 343     -41.820  -3.836 -41.549  1.00  0.00           H  
ATOM   3142 1HG2 ILE A 343     -42.259  -4.496 -39.182  1.00  0.00           H  
ATOM   3143 2HG2 ILE A 343     -43.516  -3.661 -38.240  1.00  0.00           H  
ATOM   3144 3HG2 ILE A 343     -43.978  -4.803 -39.523  1.00  0.00           H  
ATOM   3145 1HD1 ILE A 343     -43.369  -4.777 -43.170  1.00  0.00           H  
ATOM   3146 2HD1 ILE A 343     -43.768  -5.333 -41.527  1.00  0.00           H  
ATOM   3147 3HD1 ILE A 343     -44.743  -4.059 -42.299  1.00  0.00           H  
ATOM   3148  N   GLY A 344     -44.635  -0.778 -38.414  1.00  0.00           N  
ATOM   3149  CA  GLY A 344     -45.022  -0.343 -37.076  1.00  0.00           C  
ATOM   3150  C   GLY A 344     -46.521  -0.091 -36.992  1.00  0.00           C  
ATOM   3151  O   GLY A 344     -47.167  -0.452 -36.009  1.00  0.00           O  
ATOM   3152  H   GLY A 344     -43.999  -0.236 -38.983  1.00  0.00           H  
ATOM   3153 1HA  GLY A 344     -44.735  -1.104 -36.351  1.00  0.00           H  
ATOM   3154 2HA  GLY A 344     -44.481   0.567 -36.819  1.00  0.00           H  
ATOM   3155  N   ARG A 345     -47.028   0.544 -38.070  1.00  0.00           N  
ATOM   3156  CA  ARG A 345     -48.454   0.843 -38.116  1.00  0.00           C  
ATOM   3157  C   ARG A 345     -49.287  -0.431 -38.086  1.00  0.00           C  
ATOM   3158  O   ARG A 345     -50.310  -0.499 -37.405  1.00  0.00           O  
ATOM   3159  CB  ARG A 345     -48.794   1.637 -39.369  1.00  0.00           C  
ATOM   3160  CG  ARG A 345     -48.260   3.061 -39.388  1.00  0.00           C  
ATOM   3161  CD  ARG A 345     -48.730   3.808 -40.584  1.00  0.00           C  
ATOM   3162  NE  ARG A 345     -48.192   5.158 -40.626  1.00  0.00           N  
ATOM   3163  CZ  ARG A 345     -47.075   5.516 -41.289  1.00  0.00           C  
ATOM   3164  NH1 ARG A 345     -46.391   4.616 -41.958  1.00  0.00           N1+
ATOM   3165  NH2 ARG A 345     -46.668   6.773 -41.266  1.00  0.00           N  
ATOM   3166  H   ARG A 345     -46.443   0.817 -38.846  1.00  0.00           H  
ATOM   3167  HA  ARG A 345     -48.710   1.445 -37.244  1.00  0.00           H  
ATOM   3168 1HB  ARG A 345     -48.395   1.125 -40.244  1.00  0.00           H  
ATOM   3169 2HB  ARG A 345     -49.876   1.688 -39.486  1.00  0.00           H  
ATOM   3170 1HG  ARG A 345     -48.603   3.589 -38.498  1.00  0.00           H  
ATOM   3171 2HG  ARG A 345     -47.170   3.042 -39.403  1.00  0.00           H  
ATOM   3172 1HD  ARG A 345     -48.412   3.286 -41.485  1.00  0.00           H  
ATOM   3173 2HD  ARG A 345     -49.817   3.874 -40.567  1.00  0.00           H  
ATOM   3174  HE  ARG A 345     -48.692   5.879 -40.122  1.00  0.00           H  
ATOM   3175 1HH1 ARG A 345     -46.702   3.654 -41.975  1.00  0.00           H  
ATOM   3176 2HH1 ARG A 345     -45.554   4.884 -42.455  1.00  0.00           H  
ATOM   3177 1HH2 ARG A 345     -47.194   7.466 -40.751  1.00  0.00           H  
ATOM   3178 2HH2 ARG A 345     -45.831   7.041 -41.761  1.00  0.00           H  
ATOM   3179  N   LYS A 346     -48.792  -1.423 -38.855  1.00  0.00           N  
ATOM   3180  CA  LYS A 346     -49.496  -2.698 -38.913  1.00  0.00           C  
ATOM   3181  C   LYS A 346     -49.547  -3.363 -37.544  1.00  0.00           C  
ATOM   3182  O   LYS A 346     -50.571  -3.921 -37.152  1.00  0.00           O  
ATOM   3183  CB  LYS A 346     -48.832  -3.631 -39.927  1.00  0.00           C  
ATOM   3184  CG  LYS A 346     -48.980  -3.191 -41.378  1.00  0.00           C  
ATOM   3185  CD  LYS A 346     -50.429  -3.269 -41.833  1.00  0.00           C  
ATOM   3186  CE  LYS A 346     -50.568  -2.903 -43.303  1.00  0.00           C  
ATOM   3187  NZ  LYS A 346     -51.986  -2.944 -43.755  1.00  0.00           N1+
ATOM   3188  H   LYS A 346     -47.946  -1.303 -39.393  1.00  0.00           H  
ATOM   3189  HA  LYS A 346     -50.522  -2.512 -39.232  1.00  0.00           H  
ATOM   3190 1HB  LYS A 346     -47.766  -3.707 -39.707  1.00  0.00           H  
ATOM   3191 2HB  LYS A 346     -49.256  -4.630 -39.835  1.00  0.00           H  
ATOM   3192 1HG  LYS A 346     -48.628  -2.165 -41.484  1.00  0.00           H  
ATOM   3193 2HG  LYS A 346     -48.372  -3.832 -42.016  1.00  0.00           H  
ATOM   3194 1HD  LYS A 346     -50.804  -4.283 -41.682  1.00  0.00           H  
ATOM   3195 2HD  LYS A 346     -51.034  -2.584 -41.239  1.00  0.00           H  
ATOM   3196 1HE  LYS A 346     -50.177  -1.899 -43.467  1.00  0.00           H  
ATOM   3197 2HE  LYS A 346     -49.986  -3.598 -43.908  1.00  0.00           H  
ATOM   3198 1HZ  LYS A 346     -52.035  -2.696 -44.734  1.00  0.00           H  
ATOM   3199 2HZ  LYS A 346     -52.353  -3.876 -43.626  1.00  0.00           H  
ATOM   3200 3HZ  LYS A 346     -52.531  -2.289 -43.214  1.00  0.00           H  
ATOM   3201  N   GLY A 347     -48.393  -3.272 -36.851  1.00  0.00           N  
ATOM   3202  CA  GLY A 347     -48.309  -3.867 -35.523  1.00  0.00           C  
ATOM   3203  C   GLY A 347     -49.298  -3.216 -34.565  1.00  0.00           C  
ATOM   3204  O   GLY A 347     -49.945  -3.896 -33.768  1.00  0.00           O  
ATOM   3205  H   GLY A 347     -47.607  -2.791 -37.267  1.00  0.00           H  
ATOM   3206 1HA  GLY A 347     -48.511  -4.935 -35.590  1.00  0.00           H  
ATOM   3207 2HA  GLY A 347     -47.295  -3.755 -35.138  1.00  0.00           H  
ATOM   3208  N   VAL A 348     -49.374  -1.874 -34.689  1.00  0.00           N  
ATOM   3209  CA  VAL A 348     -50.285  -1.129 -33.829  1.00  0.00           C  
ATOM   3210  C   VAL A 348     -51.731  -1.546 -34.067  1.00  0.00           C  
ATOM   3211  O   VAL A 348     -52.508  -1.695 -33.124  1.00  0.00           O  
ATOM   3212  CB  VAL A 348     -50.141   0.384 -34.082  1.00  0.00           C  
ATOM   3213  CG1 VAL A 348     -51.223   1.154 -33.340  1.00  0.00           C  
ATOM   3214  CG2 VAL A 348     -48.758   0.851 -33.656  1.00  0.00           C  
ATOM   3215  H   VAL A 348     -48.814  -1.374 -35.363  1.00  0.00           H  
ATOM   3216  HA  VAL A 348     -50.028  -1.336 -32.790  1.00  0.00           H  
ATOM   3217  HB  VAL A 348     -50.279   0.580 -35.146  1.00  0.00           H  
ATOM   3218 1HG1 VAL A 348     -51.107   2.221 -33.531  1.00  0.00           H  
ATOM   3219 2HG1 VAL A 348     -52.204   0.828 -33.687  1.00  0.00           H  
ATOM   3220 3HG1 VAL A 348     -51.135   0.965 -32.271  1.00  0.00           H  
ATOM   3221 1HG2 VAL A 348     -48.663   1.921 -33.838  1.00  0.00           H  
ATOM   3222 2HG2 VAL A 348     -48.618   0.649 -32.593  1.00  0.00           H  
ATOM   3223 3HG2 VAL A 348     -48.000   0.316 -34.229  1.00  0.00           H  
ATOM   3224  N   ASP A 349     -52.039  -1.722 -35.368  1.00  0.00           N  
ATOM   3225  CA  ASP A 349     -53.391  -2.122 -35.733  1.00  0.00           C  
ATOM   3226  C   ASP A 349     -53.741  -3.483 -35.144  1.00  0.00           C  
ATOM   3227  O   ASP A 349     -54.851  -3.692 -34.655  1.00  0.00           O  
ATOM   3228  CB  ASP A 349     -53.546  -2.161 -37.255  1.00  0.00           C  
ATOM   3229  CG  ASP A 349     -53.562  -0.775 -37.885  1.00  0.00           C  
ATOM   3230  OD1 ASP A 349     -53.749   0.180 -37.169  1.00  0.00           O  
ATOM   3231  OD2 ASP A 349     -53.388  -0.685 -39.077  1.00  0.00           O1-
ATOM   3232  H   ASP A 349     -51.354  -1.583 -36.097  1.00  0.00           H  
ATOM   3233  HA  ASP A 349     -54.090  -1.387 -35.331  1.00  0.00           H  
ATOM   3234 1HB  ASP A 349     -52.725  -2.733 -37.690  1.00  0.00           H  
ATOM   3235 2HB  ASP A 349     -54.474  -2.673 -37.514  1.00  0.00           H  
ATOM   3236  N   ALA A 350     -52.739  -4.383 -35.220  1.00  0.00           N  
ATOM   3237  CA  ALA A 350     -52.943  -5.725 -34.693  1.00  0.00           C  
ATOM   3238  C   ALA A 350     -53.215  -5.692 -33.194  1.00  0.00           C  
ATOM   3239  O   ALA A 350     -54.079  -6.415 -32.695  1.00  0.00           O  
ATOM   3240  CB  ALA A 350     -51.734  -6.600 -34.993  1.00  0.00           C  
ATOM   3241  H   ALA A 350     -51.849  -4.147 -35.636  1.00  0.00           H  
ATOM   3242  HA  ALA A 350     -53.817  -6.152 -35.183  1.00  0.00           H  
ATOM   3243 1HB  ALA A 350     -51.902  -7.600 -34.593  1.00  0.00           H  
ATOM   3244 2HB  ALA A 350     -51.587  -6.659 -36.070  1.00  0.00           H  
ATOM   3245 3HB  ALA A 350     -50.849  -6.168 -34.529  1.00  0.00           H  
ATOM   3246  N   LEU A 351     -52.436  -4.822 -32.518  1.00  0.00           N  
ATOM   3247  CA  LEU A 351     -52.597  -4.692 -31.074  1.00  0.00           C  
ATOM   3248  C   LEU A 351     -53.993  -4.196 -30.719  1.00  0.00           C  
ATOM   3249  O   LEU A 351     -54.610  -4.678 -29.768  1.00  0.00           O  
ATOM   3250  CB  LEU A 351     -51.546  -3.729 -30.508  1.00  0.00           C  
ATOM   3251  CG  LEU A 351     -50.097  -4.234 -30.536  1.00  0.00           C  
ATOM   3252  CD1 LEU A 351     -49.160  -3.109 -30.118  1.00  0.00           C  
ATOM   3253  CD2 LEU A 351     -49.960  -5.433 -29.610  1.00  0.00           C  
ATOM   3254  H   LEU A 351     -51.744  -4.256 -32.988  1.00  0.00           H  
ATOM   3255  HA  LEU A 351     -52.454  -5.673 -30.621  1.00  0.00           H  
ATOM   3256 1HB  LEU A 351     -51.584  -2.800 -31.076  1.00  0.00           H  
ATOM   3257 2HB  LEU A 351     -51.801  -3.507 -29.472  1.00  0.00           H  
ATOM   3258  HG  LEU A 351     -49.834  -4.527 -31.552  1.00  0.00           H  
ATOM   3259 1HD1 LEU A 351     -48.130  -3.468 -30.137  1.00  0.00           H  
ATOM   3260 2HD1 LEU A 351     -49.264  -2.272 -30.808  1.00  0.00           H  
ATOM   3261 3HD1 LEU A 351     -49.410  -2.783 -29.109  1.00  0.00           H  
ATOM   3262 1HD2 LEU A 351     -48.931  -5.792 -29.630  1.00  0.00           H  
ATOM   3263 2HD2 LEU A 351     -50.223  -5.140 -28.593  1.00  0.00           H  
ATOM   3264 3HD2 LEU A 351     -50.629  -6.227 -29.942  1.00  0.00           H  
ATOM   3265  N   LEU A 352     -54.447  -3.220 -31.529  1.00  0.00           N  
ATOM   3266  CA  LEU A 352     -55.774  -2.659 -31.298  1.00  0.00           C  
ATOM   3267  C   LEU A 352     -56.855  -3.720 -31.455  1.00  0.00           C  
ATOM   3268  O   LEU A 352     -57.803  -3.775 -30.672  1.00  0.00           O  
ATOM   3269  CB  LEU A 352     -56.039  -1.503 -32.272  1.00  0.00           C  
ATOM   3270  CG  LEU A 352     -57.396  -0.804 -32.120  1.00  0.00           C  
ATOM   3271  CD1 LEU A 352     -57.511  -0.214 -30.721  1.00  0.00           C  
ATOM   3272  CD2 LEU A 352     -57.531   0.278 -33.182  1.00  0.00           C  
ATOM   3273  H   LEU A 352     -53.890  -2.867 -32.295  1.00  0.00           H  
ATOM   3274  HA  LEU A 352     -55.815  -2.276 -30.279  1.00  0.00           H  
ATOM   3275 1HB  LEU A 352     -55.262  -0.751 -32.137  1.00  0.00           H  
ATOM   3276 2HB  LEU A 352     -55.974  -1.885 -33.290  1.00  0.00           H  
ATOM   3277  HG  LEU A 352     -58.197  -1.533 -32.241  1.00  0.00           H  
ATOM   3278 1HD1 LEU A 352     -58.475   0.282 -30.614  1.00  0.00           H  
ATOM   3279 2HD1 LEU A 352     -57.430  -1.012 -29.982  1.00  0.00           H  
ATOM   3280 3HD1 LEU A 352     -56.711   0.508 -30.564  1.00  0.00           H  
ATOM   3281 1HD2 LEU A 352     -58.496   0.774 -33.075  1.00  0.00           H  
ATOM   3282 2HD2 LEU A 352     -56.731   1.008 -33.061  1.00  0.00           H  
ATOM   3283 3HD2 LEU A 352     -57.463  -0.174 -34.172  1.00  0.00           H  
ATOM   3284  N   GLU A 353     -56.658  -4.547 -32.501  1.00  0.00           N  
ATOM   3285  CA  GLU A 353     -57.623  -5.609 -32.762  1.00  0.00           C  
ATOM   3286  C   GLU A 353     -57.691  -6.590 -31.599  1.00  0.00           C  
ATOM   3287  O   GLU A 353     -58.771  -7.032 -31.209  1.00  0.00           O  
ATOM   3288  CB  GLU A 353     -57.262  -6.353 -34.050  1.00  0.00           C  
ATOM   3289  CG  GLU A 353     -57.452  -5.538 -35.321  1.00  0.00           C  
ATOM   3290  CD  GLU A 353     -58.891  -5.183 -35.579  1.00  0.00           C  
ATOM   3291  OE1 GLU A 353     -59.740  -6.004 -35.326  1.00  0.00           O  
ATOM   3292  OE2 GLU A 353     -59.141  -4.091 -36.031  1.00  0.00           O1-
ATOM   3293  H   GLU A 353     -55.857  -4.450 -33.108  1.00  0.00           H  
ATOM   3294  HA  GLU A 353     -58.608  -5.157 -32.883  1.00  0.00           H  
ATOM   3295 1HB  GLU A 353     -56.220  -6.668 -34.008  1.00  0.00           H  
ATOM   3296 2HB  GLU A 353     -57.874  -7.251 -34.134  1.00  0.00           H  
ATOM   3297 1HG  GLU A 353     -56.873  -4.618 -35.241  1.00  0.00           H  
ATOM   3298 2HG  GLU A 353     -57.065  -6.106 -36.165  1.00  0.00           H  
ATOM   3299  N   ILE A 354     -56.486  -6.898 -31.077  1.00  0.00           N  
ATOM   3300  CA  ILE A 354     -56.411  -7.828 -29.956  1.00  0.00           C  
ATOM   3301  C   ILE A 354     -57.145  -7.283 -28.738  1.00  0.00           C  
ATOM   3302  O   ILE A 354     -57.848  -8.017 -28.044  1.00  0.00           O  
ATOM   3303  CB  ILE A 354     -54.947  -8.123 -29.584  1.00  0.00           C  
ATOM   3304  CG1 ILE A 354     -54.263  -8.919 -30.699  1.00  0.00           C  
ATOM   3305  CG2 ILE A 354     -54.875  -8.878 -28.265  1.00  0.00           C  
ATOM   3306  CD1 ILE A 354     -52.762  -9.017 -30.545  1.00  0.00           C  
ATOM   3307  H   ILE A 354     -55.633  -6.501 -31.444  1.00  0.00           H  
ATOM   3308  HA  ILE A 354     -56.887  -8.762 -30.250  1.00  0.00           H  
ATOM   3309  HB  ILE A 354     -54.401  -7.186 -29.484  1.00  0.00           H  
ATOM   3310 1HG1 ILE A 354     -54.670  -9.929 -30.727  1.00  0.00           H  
ATOM   3311 2HG1 ILE A 354     -54.475  -8.453 -31.661  1.00  0.00           H  
ATOM   3312 1HG2 ILE A 354     -53.833  -9.080 -28.018  1.00  0.00           H  
ATOM   3313 2HG2 ILE A 354     -55.326  -8.277 -27.477  1.00  0.00           H  
ATOM   3314 3HG2 ILE A 354     -55.415  -9.821 -28.356  1.00  0.00           H  
ATOM   3315 1HD1 ILE A 354     -52.349  -9.595 -31.372  1.00  0.00           H  
ATOM   3316 2HD1 ILE A 354     -52.328  -8.016 -30.549  1.00  0.00           H  
ATOM   3317 3HD1 ILE A 354     -52.524  -9.512 -29.605  1.00  0.00           H  
ATOM   3318  N   ALA A 355     -56.942  -5.967 -28.525  1.00  0.00           N  
ATOM   3319  CA  ALA A 355     -57.590  -5.319 -27.391  1.00  0.00           C  
ATOM   3320  C   ALA A 355     -59.107  -5.381 -27.514  1.00  0.00           C  
ATOM   3321  O   ALA A 355     -59.808  -5.626 -26.533  1.00  0.00           O  
ATOM   3322  CB  ALA A 355     -57.128  -3.874 -27.273  1.00  0.00           C  
ATOM   3323  H   ALA A 355     -56.350  -5.418 -29.133  1.00  0.00           H  
ATOM   3324  HA  ALA A 355     -57.306  -5.855 -26.486  1.00  0.00           H  
ATOM   3325 1HB  ALA A 355     -57.621  -3.403 -26.421  1.00  0.00           H  
ATOM   3326 2HB  ALA A 355     -56.049  -3.846 -27.127  1.00  0.00           H  
ATOM   3327 3HB  ALA A 355     -57.384  -3.334 -28.183  1.00  0.00           H  
ATOM   3328  N   ARG A 356     -59.562  -5.149 -28.761  1.00  0.00           N  
ATOM   3329  CA  ARG A 356     -60.999  -5.181 -29.013  1.00  0.00           C  
ATOM   3330  C   ARG A 356     -61.578  -6.560 -28.726  1.00  0.00           C  
ATOM   3331  O   ARG A 356     -62.616  -6.684 -28.077  1.00  0.00           O  
ATOM   3332  CB  ARG A 356     -61.298  -4.801 -30.455  1.00  0.00           C  
ATOM   3333  CG  ARG A 356     -61.065  -3.336 -30.792  1.00  0.00           C  
ATOM   3334  CD  ARG A 356     -61.321  -3.054 -32.228  1.00  0.00           C  
ATOM   3335  NE  ARG A 356     -61.099  -1.656 -32.555  1.00  0.00           N  
ATOM   3336  CZ  ARG A 356     -61.118  -1.148 -33.803  1.00  0.00           C  
ATOM   3337  NH1 ARG A 356     -61.350  -1.937 -34.828  1.00  0.00           N1+
ATOM   3338  NH2 ARG A 356     -60.904   0.142 -33.995  1.00  0.00           N  
ATOM   3339  H   ARG A 356     -58.932  -4.952 -29.526  1.00  0.00           H  
ATOM   3340  HA  ARG A 356     -61.482  -4.459 -28.355  1.00  0.00           H  
ATOM   3341 1HB  ARG A 356     -60.678  -5.395 -31.125  1.00  0.00           H  
ATOM   3342 2HB  ARG A 356     -62.339  -5.029 -30.684  1.00  0.00           H  
ATOM   3343 1HG  ARG A 356     -61.734  -2.715 -30.196  1.00  0.00           H  
ATOM   3344 2HG  ARG A 356     -60.030  -3.072 -30.570  1.00  0.00           H  
ATOM   3345 1HD  ARG A 356     -60.652  -3.658 -32.841  1.00  0.00           H  
ATOM   3346 2HD  ARG A 356     -62.354  -3.301 -32.468  1.00  0.00           H  
ATOM   3347  HE  ARG A 356     -60.917  -1.018 -31.791  1.00  0.00           H  
ATOM   3348 1HH1 ARG A 356     -61.513  -2.923 -34.682  1.00  0.00           H  
ATOM   3349 2HH1 ARG A 356     -61.364  -1.557 -35.764  1.00  0.00           H  
ATOM   3350 1HH2 ARG A 356     -60.726   0.748 -33.206  1.00  0.00           H  
ATOM   3351 2HH2 ARG A 356     -60.919   0.521 -34.930  1.00  0.00           H  
ATOM   3352  N   ASN A 357     -60.874  -7.592 -29.229  1.00  0.00           N  
ATOM   3353  CA  ASN A 357     -61.290  -9.000 -29.143  1.00  0.00           C  
ATOM   3354  C   ASN A 357     -61.192  -9.536 -27.722  1.00  0.00           C  
ATOM   3355  O   ASN A 357     -61.942 -10.431 -27.333  1.00  0.00           O  
ATOM   3356  CB  ASN A 357     -60.467  -9.859 -30.084  1.00  0.00           C  
ATOM   3357  CG  ASN A 357     -60.839  -9.655 -31.527  1.00  0.00           C  
ATOM   3358  ND2 ASN A 357     -59.863  -9.342 -32.343  1.00  0.00           N  
ATOM   3359  OD1 ASN A 357     -62.009  -9.781 -31.903  1.00  0.00           O  
ATOM   3360  H   ASN A 357     -60.007  -7.362 -29.693  1.00  0.00           H  
ATOM   3361  HA  ASN A 357     -62.339  -9.070 -29.436  1.00  0.00           H  
ATOM   3362 1HB  ASN A 357     -59.408  -9.627 -29.958  1.00  0.00           H  
ATOM   3363 2HB  ASN A 357     -60.603 -10.910 -29.831  1.00  0.00           H  
ATOM   3364 1HD2 ASN A 357     -60.052  -9.195 -33.314  1.00  0.00           H  
ATOM   3365 2HD2 ASN A 357     -58.931  -9.251 -31.995  1.00  0.00           H  
ATOM   3366  N   SER A 358     -60.264  -8.984 -26.951  1.00  0.00           N  
ATOM   3367  CA  SER A 358     -60.063  -9.412 -25.573  1.00  0.00           C  
ATOM   3368  C   SER A 358     -61.323  -9.166 -24.755  1.00  0.00           C  
ATOM   3369  O   SER A 358     -61.528  -9.787 -23.711  1.00  0.00           O  
ATOM   3370  CB  SER A 358     -58.890  -8.675 -24.956  1.00  0.00           C  
ATOM   3371  OG  SER A 358     -57.689  -9.026 -25.586  1.00  0.00           O  
ATOM   3372  H   SER A 358     -59.683  -8.249 -27.328  1.00  0.00           H  
ATOM   3373  HA  SER A 358     -59.847 -10.481 -25.570  1.00  0.00           H  
ATOM   3374 1HB  SER A 358     -59.050  -7.600 -25.044  1.00  0.00           H  
ATOM   3375 2HB  SER A 358     -58.831  -8.910 -23.894  1.00  0.00           H  
ATOM   3376  HG  SER A 358     -57.792  -8.781 -26.509  1.00  0.00           H  
ATOM   3377  N   ASN A 359     -62.158  -8.256 -25.240  1.00  0.00           N  
ATOM   3378  CA  ASN A 359     -63.391  -7.891 -24.552  1.00  0.00           C  
ATOM   3379  C   ASN A 359     -63.109  -7.036 -23.322  1.00  0.00           C  
ATOM   3380  O   ASN A 359     -63.618  -7.310 -22.235  1.00  0.00           O  
ATOM   3381  CB  ASN A 359     -64.174  -9.134 -24.171  1.00  0.00           C  
ATOM   3382  CG  ASN A 359     -65.614  -8.835 -23.857  1.00  0.00           C  
ATOM   3383  ND2 ASN A 359     -66.184  -9.591 -22.954  1.00  0.00           N  
ATOM   3384  OD1 ASN A 359     -66.211  -7.920 -24.434  1.00  0.00           O  
ATOM   3385  H   ASN A 359     -61.930  -7.803 -26.114  1.00  0.00           H  
ATOM   3386  HA  ASN A 359     -64.000  -7.290 -25.229  1.00  0.00           H  
ATOM   3387 1HB  ASN A 359     -64.134  -9.855 -24.988  1.00  0.00           H  
ATOM   3388 2HB  ASN A 359     -63.714  -9.601 -23.300  1.00  0.00           H  
ATOM   3389 1HD2 ASN A 359     -67.140  -9.438 -22.704  1.00  0.00           H  
ATOM   3390 2HD2 ASN A 359     -65.663 -10.322 -22.512  1.00  0.00           H  
ATOM   3391  N   PRO A 360     -62.297  -6.004 -23.511  1.00  0.00           N  
ATOM   3392  CA  PRO A 360     -61.965  -5.058 -22.453  1.00  0.00           C  
ATOM   3393  C   PRO A 360     -63.108  -4.089 -22.177  1.00  0.00           C  
ATOM   3394  O   PRO A 360     -63.890  -3.766 -23.071  1.00  0.00           O  
ATOM   3395  CB  PRO A 360     -60.738  -4.333 -23.018  1.00  0.00           C  
ATOM   3396  CG  PRO A 360     -60.928  -4.391 -24.495  1.00  0.00           C  
ATOM   3397  CD  PRO A 360     -61.583  -5.725 -24.736  1.00  0.00           C  
ATOM   3398  HA  PRO A 360     -61.708  -5.612 -21.538  1.00  0.00           H  
ATOM   3399 1HB  PRO A 360     -60.699  -3.304 -22.633  1.00  0.00           H  
ATOM   3400 2HB  PRO A 360     -59.819  -4.836 -22.685  1.00  0.00           H  
ATOM   3401 1HG  PRO A 360     -61.548  -3.548 -24.832  1.00  0.00           H  
ATOM   3402 2HG  PRO A 360     -59.958  -4.297 -25.006  1.00  0.00           H  
ATOM   3403 1HD  PRO A 360     -62.281  -5.643 -25.582  1.00  0.00           H  
ATOM   3404 2HD  PRO A 360     -60.813  -6.482 -24.941  1.00  0.00           H  
ATOM   3405  N   SER A 361     -63.199  -3.627 -20.932  1.00  0.00           N  
ATOM   3406  CA  SER A 361     -64.221  -2.658 -20.551  1.00  0.00           C  
ATOM   3407  C   SER A 361     -64.070  -1.371 -21.351  1.00  0.00           C  
ATOM   3408  O   SER A 361     -62.982  -1.050 -21.830  1.00  0.00           O  
ATOM   3409  CB  SER A 361     -64.133  -2.358 -19.067  1.00  0.00           C  
ATOM   3410  OG  SER A 361     -62.947  -1.675 -18.763  1.00  0.00           O  
ATOM   3411  H   SER A 361     -62.546  -3.955 -20.233  1.00  0.00           H  
ATOM   3412  HA  SER A 361     -65.201  -3.086 -20.765  1.00  0.00           H  
ATOM   3413 1HB  SER A 361     -64.990  -1.756 -18.767  1.00  0.00           H  
ATOM   3414 2HB  SER A 361     -64.173  -3.290 -18.505  1.00  0.00           H  
ATOM   3415  HG  SER A 361     -62.966  -1.523 -17.815  1.00  0.00           H  
ATOM   3416  N   PRO A 362     -65.169  -0.635 -21.494  1.00  0.00           N  
ATOM   3417  CA  PRO A 362     -65.234   0.441 -22.475  1.00  0.00           C  
ATOM   3418  C   PRO A 362     -64.213   1.520 -22.202  1.00  0.00           C  
ATOM   3419  O   PRO A 362     -63.616   2.071 -23.127  1.00  0.00           O  
ATOM   3420  CB  PRO A 362     -66.662   0.970 -22.310  1.00  0.00           C  
ATOM   3421  CG  PRO A 362     -67.427  -0.198 -21.791  1.00  0.00           C  
ATOM   3422  CD  PRO A 362     -66.468  -0.891 -20.861  1.00  0.00           C  
ATOM   3423  HA  PRO A 362     -65.083   0.022 -23.481  1.00  0.00           H  
ATOM   3424 1HB  PRO A 362     -66.668   1.826 -21.619  1.00  0.00           H  
ATOM   3425 2HB  PRO A 362     -67.041   1.336 -23.276  1.00  0.00           H  
ATOM   3426 1HG  PRO A 362     -68.341   0.141 -21.282  1.00  0.00           H  
ATOM   3427 2HG  PRO A 362     -67.748  -0.841 -22.624  1.00  0.00           H  
ATOM   3428 1HD  PRO A 362     -66.535  -0.437 -19.861  1.00  0.00           H  
ATOM   3429 2HD  PRO A 362     -66.709  -1.963 -20.816  1.00  0.00           H  
ATOM   3430  N   VAL A 363     -63.997   1.836 -20.933  1.00  0.00           N  
ATOM   3431  CA  VAL A 363     -62.955   2.808 -20.625  1.00  0.00           C  
ATOM   3432  C   VAL A 363     -61.580   2.285 -21.023  1.00  0.00           C  
ATOM   3433  O   VAL A 363     -60.758   3.024 -21.564  1.00  0.00           O  
ATOM   3434  CB  VAL A 363     -62.961   3.138 -19.120  1.00  0.00           C  
ATOM   3435  CG1 VAL A 363     -62.498   1.935 -18.310  1.00  0.00           C  
ATOM   3436  CG2 VAL A 363     -62.073   4.343 -18.851  1.00  0.00           C  
ATOM   3437  H   VAL A 363     -64.529   1.428 -20.177  1.00  0.00           H  
ATOM   3438  HA  VAL A 363     -63.158   3.722 -21.184  1.00  0.00           H  
ATOM   3439  HB  VAL A 363     -63.981   3.361 -18.810  1.00  0.00           H  
ATOM   3440 1HG1 VAL A 363     -62.509   2.186 -17.249  1.00  0.00           H  
ATOM   3441 2HG1 VAL A 363     -63.169   1.096 -18.490  1.00  0.00           H  
ATOM   3442 3HG1 VAL A 363     -61.486   1.663 -18.608  1.00  0.00           H  
ATOM   3443 1HG2 VAL A 363     -62.082   4.571 -17.785  1.00  0.00           H  
ATOM   3444 2HG2 VAL A 363     -61.053   4.122 -19.166  1.00  0.00           H  
ATOM   3445 3HG2 VAL A 363     -62.447   5.202 -19.409  1.00  0.00           H  
ATOM   3446  N   ALA A 364     -61.385   0.984 -20.726  1.00  0.00           N  
ATOM   3447  CA  ALA A 364     -60.111   0.360 -21.059  1.00  0.00           C  
ATOM   3448  C   ALA A 364     -59.864   0.375 -22.562  1.00  0.00           C  
ATOM   3449  O   ALA A 364     -58.749   0.634 -23.016  1.00  0.00           O  
ATOM   3450  CB  ALA A 364     -60.066  -1.065 -20.529  1.00  0.00           C  
ATOM   3451  H   ALA A 364     -62.102   0.431 -20.279  1.00  0.00           H  
ATOM   3452  HA  ALA A 364     -59.317   0.939 -20.585  1.00  0.00           H  
ATOM   3453 1HB  ALA A 364     -59.107  -1.518 -20.784  1.00  0.00           H  
ATOM   3454 2HB  ALA A 364     -60.185  -1.054 -19.445  1.00  0.00           H  
ATOM   3455 3HB  ALA A 364     -60.871  -1.646 -20.976  1.00  0.00           H  
ATOM   3456  N   LEU A 365     -60.958   0.084 -23.295  1.00  0.00           N  
ATOM   3457  CA  LEU A 365     -60.858   0.066 -24.749  1.00  0.00           C  
ATOM   3458  C   LEU A 365     -60.477   1.437 -25.292  1.00  0.00           C  
ATOM   3459  O   LEU A 365     -59.658   1.549 -26.205  1.00  0.00           O  
ATOM   3460  CB  LEU A 365     -62.187  -0.386 -25.366  1.00  0.00           C  
ATOM   3461  CG  LEU A 365     -62.213  -0.474 -26.897  1.00  0.00           C  
ATOM   3462  CD1 LEU A 365     -61.167  -1.475 -27.367  1.00  0.00           C  
ATOM   3463  CD2 LEU A 365     -63.605  -0.881 -27.359  1.00  0.00           C  
ATOM   3464  H   LEU A 365     -61.846  -0.120 -22.861  1.00  0.00           H  
ATOM   3465  HA  LEU A 365     -60.081  -0.644 -25.033  1.00  0.00           H  
ATOM   3466 1HB  LEU A 365     -62.437  -1.369 -24.973  1.00  0.00           H  
ATOM   3467 2HB  LEU A 365     -62.967   0.313 -25.062  1.00  0.00           H  
ATOM   3468  HG  LEU A 365     -61.961   0.498 -27.323  1.00  0.00           H  
ATOM   3469 1HD1 LEU A 365     -61.186  -1.539 -28.455  1.00  0.00           H  
ATOM   3470 2HD1 LEU A 365     -60.179  -1.150 -27.040  1.00  0.00           H  
ATOM   3471 3HD1 LEU A 365     -61.385  -2.455 -26.943  1.00  0.00           H  
ATOM   3472 1HD2 LEU A 365     -63.624  -0.943 -28.447  1.00  0.00           H  
ATOM   3473 2HD2 LEU A 365     -63.859  -1.853 -26.935  1.00  0.00           H  
ATOM   3474 3HD2 LEU A 365     -64.331  -0.139 -27.025  1.00  0.00           H  
ATOM   3475  N   ALA A 366     -61.113   2.458 -24.684  1.00  0.00           N  
ATOM   3476  CA  ALA A 366     -60.836   3.825 -25.109  1.00  0.00           C  
ATOM   3477  C   ALA A 366     -59.374   4.189 -24.881  1.00  0.00           C  
ATOM   3478  O   ALA A 366     -58.745   4.830 -25.722  1.00  0.00           O  
ATOM   3479  CB  ALA A 366     -61.745   4.801 -24.375  1.00  0.00           C  
ATOM   3480  H   ALA A 366     -61.777   2.299 -23.939  1.00  0.00           H  
ATOM   3481  HA  ALA A 366     -61.034   3.893 -26.178  1.00  0.00           H  
ATOM   3482 1HB  ALA A 366     -61.527   5.818 -24.703  1.00  0.00           H  
ATOM   3483 2HB  ALA A 366     -62.786   4.564 -24.594  1.00  0.00           H  
ATOM   3484 3HB  ALA A 366     -61.573   4.721 -23.303  1.00  0.00           H  
ATOM   3485  N   ILE A 367     -58.881   3.745 -23.706  1.00  0.00           N  
ATOM   3486  CA  ILE A 367     -57.490   4.025 -23.367  1.00  0.00           C  
ATOM   3487  C   ILE A 367     -56.537   3.381 -24.367  1.00  0.00           C  
ATOM   3488  O   ILE A 367     -55.546   3.987 -24.772  1.00  0.00           O  
ATOM   3489  CB  ILE A 367     -57.160   3.526 -21.949  1.00  0.00           C  
ATOM   3490  CG1 ILE A 367     -57.913   4.354 -20.904  1.00  0.00           C  
ATOM   3491  CG2 ILE A 367     -55.662   3.583 -21.700  1.00  0.00           C  
ATOM   3492  CD1 ILE A 367     -57.864   3.768 -19.510  1.00  0.00           C  
ATOM   3493  H   ILE A 367     -59.451   3.223 -23.056  1.00  0.00           H  
ATOM   3494  HA  ILE A 367     -57.337   5.103 -23.397  1.00  0.00           H  
ATOM   3495  HB  ILE A 367     -57.499   2.496 -21.837  1.00  0.00           H  
ATOM   3496 1HG1 ILE A 367     -57.493   5.359 -20.865  1.00  0.00           H  
ATOM   3497 2HG1 ILE A 367     -58.958   4.448 -21.197  1.00  0.00           H  
ATOM   3498 1HG2 ILE A 367     -55.446   3.228 -20.693  1.00  0.00           H  
ATOM   3499 2HG2 ILE A 367     -55.148   2.953 -22.425  1.00  0.00           H  
ATOM   3500 3HG2 ILE A 367     -55.314   4.612 -21.804  1.00  0.00           H  
ATOM   3501 1HD1 ILE A 367     -58.420   4.411 -18.826  1.00  0.00           H  
ATOM   3502 2HD1 ILE A 367     -58.312   2.773 -19.519  1.00  0.00           H  
ATOM   3503 3HD1 ILE A 367     -56.828   3.698 -19.181  1.00  0.00           H  
ATOM   3504  N   ILE A 368     -56.894   2.134 -24.734  1.00  0.00           N  
ATOM   3505  CA  ILE A 368     -56.067   1.406 -25.689  1.00  0.00           C  
ATOM   3506  C   ILE A 368     -56.019   2.121 -27.032  1.00  0.00           C  
ATOM   3507  O   ILE A 368     -54.964   2.209 -27.661  1.00  0.00           O  
ATOM   3508  CB  ILE A 368     -56.590  -0.028 -25.888  1.00  0.00           C  
ATOM   3509  CG1 ILE A 368     -56.394  -0.850 -24.611  1.00  0.00           C  
ATOM   3510  CG2 ILE A 368     -55.890  -0.691 -27.064  1.00  0.00           C  
ATOM   3511  CD1 ILE A 368     -57.119  -2.176 -24.622  1.00  0.00           C  
ATOM   3512  H   ILE A 368     -57.722   1.690 -24.363  1.00  0.00           H  
ATOM   3513  HA  ILE A 368     -55.052   1.352 -25.295  1.00  0.00           H  
ATOM   3514  HB  ILE A 368     -57.661   0.000 -26.083  1.00  0.00           H  
ATOM   3515 1HG1 ILE A 368     -55.332  -1.042 -24.462  1.00  0.00           H  
ATOM   3516 2HG1 ILE A 368     -56.746  -0.278 -23.753  1.00  0.00           H  
ATOM   3517 1HG2 ILE A 368     -56.271  -1.704 -27.190  1.00  0.00           H  
ATOM   3518 2HG2 ILE A 368     -56.079  -0.116 -27.971  1.00  0.00           H  
ATOM   3519 3HG2 ILE A 368     -54.817  -0.728 -26.875  1.00  0.00           H  
ATOM   3520 1HD1 ILE A 368     -56.933  -2.700 -23.684  1.00  0.00           H  
ATOM   3521 2HD1 ILE A 368     -58.190  -2.005 -24.735  1.00  0.00           H  
ATOM   3522 3HD1 ILE A 368     -56.758  -2.781 -25.453  1.00  0.00           H  
ATOM   3523  N   GLU A 369     -57.210   2.618 -27.426  1.00  0.00           N  
ATOM   3524  CA  GLU A 369     -57.300   3.327 -28.697  1.00  0.00           C  
ATOM   3525  C   GLU A 369     -56.429   4.577 -28.694  1.00  0.00           C  
ATOM   3526  O   GLU A 369     -55.759   4.880 -29.681  1.00  0.00           O  
ATOM   3527  CB  GLU A 369     -58.752   3.707 -28.994  1.00  0.00           C  
ATOM   3528  CG  GLU A 369     -59.655   2.528 -29.327  1.00  0.00           C  
ATOM   3529  CD  GLU A 369     -61.089   2.929 -29.534  1.00  0.00           C  
ATOM   3530  OE1 GLU A 369     -61.403   4.074 -29.315  1.00  0.00           O  
ATOM   3531  OE2 GLU A 369     -61.871   2.089 -29.913  1.00  0.00           O1-
ATOM   3532  H   GLU A 369     -58.041   2.511 -26.863  1.00  0.00           H  
ATOM   3533  HA  GLU A 369     -56.943   2.667 -29.488  1.00  0.00           H  
ATOM   3534 1HB  GLU A 369     -59.178   4.221 -28.132  1.00  0.00           H  
ATOM   3535 2HB  GLU A 369     -58.782   4.400 -29.836  1.00  0.00           H  
ATOM   3536 1HG  GLU A 369     -59.289   2.048 -30.233  1.00  0.00           H  
ATOM   3537 2HG  GLU A 369     -59.599   1.802 -28.517  1.00  0.00           H  
ATOM   3538  N   GLU A 370     -56.479   5.272 -27.540  1.00  0.00           N  
ATOM   3539  CA  GLU A 370     -55.689   6.491 -27.407  1.00  0.00           C  
ATOM   3540  C   GLU A 370     -54.199   6.196 -27.527  1.00  0.00           C  
ATOM   3541  O   GLU A 370     -53.458   6.942 -28.168  1.00  0.00           O  
ATOM   3542  CB  GLU A 370     -55.979   7.170 -26.066  1.00  0.00           C  
ATOM   3543  CG  GLU A 370     -57.371   7.774 -25.955  1.00  0.00           C  
ATOM   3544  CD  GLU A 370     -57.595   8.911 -26.913  1.00  0.00           C  
ATOM   3545  OE1 GLU A 370     -56.931   9.911 -26.783  1.00  0.00           O  
ATOM   3546  OE2 GLU A 370     -58.430   8.777 -27.776  1.00  0.00           O1-
ATOM   3547  H   GLU A 370     -57.051   4.969 -26.765  1.00  0.00           H  
ATOM   3548  HA  GLU A 370     -55.967   7.173 -28.211  1.00  0.00           H  
ATOM   3549 1HB  GLU A 370     -55.861   6.447 -25.259  1.00  0.00           H  
ATOM   3550 2HB  GLU A 370     -55.254   7.966 -25.898  1.00  0.00           H  
ATOM   3551 1HG  GLU A 370     -58.109   6.997 -26.152  1.00  0.00           H  
ATOM   3552 2HG  GLU A 370     -57.522   8.129 -24.936  1.00  0.00           H  
ATOM   3553  N   VAL A 371     -53.811   5.078 -26.882  1.00  0.00           N  
ATOM   3554  CA  VAL A 371     -52.408   4.681 -26.919  1.00  0.00           C  
ATOM   3555  C   VAL A 371     -51.957   4.390 -28.344  1.00  0.00           C  
ATOM   3556  O   VAL A 371     -50.857   4.770 -28.748  1.00  0.00           O  
ATOM   3557  CB  VAL A 371     -52.182   3.432 -26.048  1.00  0.00           C  
ATOM   3558  CG1 VAL A 371     -50.771   2.896 -26.240  1.00  0.00           C  
ATOM   3559  CG2 VAL A 371     -52.436   3.768 -24.586  1.00  0.00           C  
ATOM   3560  H   VAL A 371     -54.469   4.508 -26.371  1.00  0.00           H  
ATOM   3561  HA  VAL A 371     -51.806   5.499 -26.522  1.00  0.00           H  
ATOM   3562  HB  VAL A 371     -52.870   2.648 -26.366  1.00  0.00           H  
ATOM   3563 1HG1 VAL A 371     -50.629   2.012 -25.617  1.00  0.00           H  
ATOM   3564 2HG1 VAL A 371     -50.624   2.628 -27.286  1.00  0.00           H  
ATOM   3565 3HG1 VAL A 371     -50.049   3.661 -25.955  1.00  0.00           H  
ATOM   3566 1HG2 VAL A 371     -52.274   2.880 -23.975  1.00  0.00           H  
ATOM   3567 2HG2 VAL A 371     -51.751   4.555 -24.269  1.00  0.00           H  
ATOM   3568 3HG2 VAL A 371     -53.463   4.110 -24.464  1.00  0.00           H  
ATOM   3569  N   ALA A 372     -52.862   3.702 -29.071  1.00  0.00           N  
ATOM   3570  CA  ALA A 372     -52.554   3.358 -30.455  1.00  0.00           C  
ATOM   3571  C   ALA A 372     -52.360   4.607 -31.303  1.00  0.00           C  
ATOM   3572  O   ALA A 372     -51.456   4.669 -32.136  1.00  0.00           O  
ATOM   3573  CB  ALA A 372     -53.654   2.486 -31.042  1.00  0.00           C  
ATOM   3574  H   ALA A 372     -53.749   3.418 -28.679  1.00  0.00           H  
ATOM   3575  HA  ALA A 372     -51.618   2.800 -30.465  1.00  0.00           H  
ATOM   3576 1HB  ALA A 372     -53.410   2.240 -32.076  1.00  0.00           H  
ATOM   3577 2HB  ALA A 372     -53.741   1.570 -30.460  1.00  0.00           H  
ATOM   3578 3HB  ALA A 372     -54.600   3.026 -31.012  1.00  0.00           H  
ATOM   3579  N   ARG A 373     -53.253   5.585 -31.044  1.00  0.00           N  
ATOM   3580  CA  ARG A 373     -53.177   6.836 -31.788  1.00  0.00           C  
ATOM   3581  C   ARG A 373     -51.856   7.549 -31.533  1.00  0.00           C  
ATOM   3582  O   ARG A 373     -51.244   8.091 -32.453  1.00  0.00           O  
ATOM   3583  CB  ARG A 373     -54.328   7.755 -31.407  1.00  0.00           C  
ATOM   3584  CG  ARG A 373     -55.697   7.298 -31.888  1.00  0.00           C  
ATOM   3585  CD  ARG A 373     -56.774   8.212 -31.426  1.00  0.00           C  
ATOM   3586  NE  ARG A 373     -56.660   9.531 -32.028  1.00  0.00           N  
ATOM   3587  CZ  ARG A 373     -57.321  10.625 -31.601  1.00  0.00           C  
ATOM   3588  NH1 ARG A 373     -58.136  10.542 -30.572  1.00  0.00           N1+
ATOM   3589  NH2 ARG A 373     -57.150  11.782 -32.216  1.00  0.00           N  
ATOM   3590  H   ARG A 373     -53.973   5.470 -30.346  1.00  0.00           H  
ATOM   3591  HA  ARG A 373     -53.250   6.610 -32.852  1.00  0.00           H  
ATOM   3592 1HB  ARG A 373     -54.375   7.850 -30.323  1.00  0.00           H  
ATOM   3593 2HB  ARG A 373     -54.150   8.750 -31.816  1.00  0.00           H  
ATOM   3594 1HG  ARG A 373     -55.711   7.275 -32.978  1.00  0.00           H  
ATOM   3595 2HG  ARG A 373     -55.905   6.300 -31.501  1.00  0.00           H  
ATOM   3596 1HD  ARG A 373     -57.744   7.795 -31.697  1.00  0.00           H  
ATOM   3597 2HD  ARG A 373     -56.716   8.324 -30.344  1.00  0.00           H  
ATOM   3598  HE  ARG A 373     -56.043   9.634 -32.821  1.00  0.00           H  
ATOM   3599 1HH1 ARG A 373     -58.267   9.658 -30.102  1.00  0.00           H  
ATOM   3600 2HH1 ARG A 373     -58.630  11.362 -30.253  1.00  0.00           H  
ATOM   3601 1HH2 ARG A 373     -56.523  11.846 -33.007  1.00  0.00           H  
ATOM   3602 2HH2 ARG A 373     -57.645  12.601 -31.897  1.00  0.00           H  
ATOM   3603  N   ALA A 374     -51.461   7.517 -30.243  1.00  0.00           N  
ATOM   3604  CA  ALA A 374     -50.209   8.164 -29.864  1.00  0.00           C  
ATOM   3605  C   ALA A 374     -49.022   7.520 -30.569  1.00  0.00           C  
ATOM   3606  O   ALA A 374     -48.112   8.211 -31.029  1.00  0.00           O  
ATOM   3607  CB  ALA A 374     -50.021   8.111 -28.355  1.00  0.00           C  
ATOM   3608  H   ALA A 374     -52.011   7.055 -29.533  1.00  0.00           H  
ATOM   3609  HA  ALA A 374     -50.259   9.207 -30.177  1.00  0.00           H  
ATOM   3610 1HB  ALA A 374     -49.083   8.597 -28.088  1.00  0.00           H  
ATOM   3611 2HB  ALA A 374     -50.848   8.626 -27.867  1.00  0.00           H  
ATOM   3612 3HB  ALA A 374     -49.998   7.073 -28.028  1.00  0.00           H  
ATOM   3613  N   VAL A 375     -49.084   6.174 -30.623  1.00  0.00           N  
ATOM   3614  CA  VAL A 375     -48.008   5.435 -31.272  1.00  0.00           C  
ATOM   3615  C   VAL A 375     -47.903   5.799 -32.749  1.00  0.00           C  
ATOM   3616  O   VAL A 375     -46.805   5.959 -33.282  1.00  0.00           O  
ATOM   3617  CB  VAL A 375     -48.243   3.919 -31.135  1.00  0.00           C  
ATOM   3618  CG1 VAL A 375     -47.239   3.146 -31.977  1.00  0.00           C  
ATOM   3619  CG2 VAL A 375     -48.148   3.511 -29.673  1.00  0.00           C  
ATOM   3620  H   VAL A 375     -49.860   5.664 -30.224  1.00  0.00           H  
ATOM   3621  HA  VAL A 375     -47.068   5.690 -30.782  1.00  0.00           H  
ATOM   3622  HB  VAL A 375     -49.235   3.679 -31.517  1.00  0.00           H  
ATOM   3623 1HG1 VAL A 375     -47.419   2.077 -31.869  1.00  0.00           H  
ATOM   3624 2HG1 VAL A 375     -47.349   3.428 -33.025  1.00  0.00           H  
ATOM   3625 3HG1 VAL A 375     -46.228   3.378 -31.642  1.00  0.00           H  
ATOM   3626 1HG2 VAL A 375     -48.316   2.438 -29.584  1.00  0.00           H  
ATOM   3627 2HG2 VAL A 375     -47.158   3.757 -29.290  1.00  0.00           H  
ATOM   3628 3HG2 VAL A 375     -48.903   4.045 -29.096  1.00  0.00           H  
ATOM   3629  N   ARG A 376     -49.097   5.919 -33.366  1.00  0.00           N  
ATOM   3630  CA  ARG A 376     -49.135   6.265 -34.781  1.00  0.00           C  
ATOM   3631  C   ARG A 376     -48.519   7.637 -35.030  1.00  0.00           C  
ATOM   3632  O   ARG A 376     -47.784   7.831 -35.999  1.00  0.00           O  
ATOM   3633  CB  ARG A 376     -50.567   6.254 -35.296  1.00  0.00           C  
ATOM   3634  CG  ARG A 376     -51.205   4.877 -35.381  1.00  0.00           C  
ATOM   3635  CD  ARG A 376     -52.555   4.934 -35.999  1.00  0.00           C  
ATOM   3636  NE  ARG A 376     -53.184   3.624 -36.048  1.00  0.00           N  
ATOM   3637  CZ  ARG A 376     -54.029   3.146 -35.114  1.00  0.00           C  
ATOM   3638  NH1 ARG A 376     -54.333   3.878 -34.066  1.00  0.00           N1+
ATOM   3639  NH2 ARG A 376     -54.550   1.938 -35.251  1.00  0.00           N  
ATOM   3640  H   ARG A 376     -49.965   5.775 -32.872  1.00  0.00           H  
ATOM   3641  HA  ARG A 376     -48.561   5.522 -35.335  1.00  0.00           H  
ATOM   3642 1HB  ARG A 376     -51.191   6.867 -34.648  1.00  0.00           H  
ATOM   3643 2HB  ARG A 376     -50.599   6.694 -36.293  1.00  0.00           H  
ATOM   3644 1HG  ARG A 376     -50.579   4.221 -35.986  1.00  0.00           H  
ATOM   3645 2HG  ARG A 376     -51.305   4.459 -34.378  1.00  0.00           H  
ATOM   3646 1HD  ARG A 376     -53.193   5.597 -35.417  1.00  0.00           H  
ATOM   3647 2HD  ARG A 376     -52.472   5.311 -37.018  1.00  0.00           H  
ATOM   3648  HE  ARG A 376     -52.974   3.031 -36.841  1.00  0.00           H  
ATOM   3649 1HH1 ARG A 376     -53.935   4.800 -33.961  1.00  0.00           H  
ATOM   3650 2HH1 ARG A 376     -54.965   3.519 -33.366  1.00  0.00           H  
ATOM   3651 1HH2 ARG A 376     -54.316   1.375 -36.057  1.00  0.00           H  
ATOM   3652 2HH2 ARG A 376     -55.182   1.580 -34.551  1.00  0.00           H  
ATOM   3653  N   GLU A 377     -48.861   8.562 -34.108  1.00  0.00           N  
ATOM   3654  CA  GLU A 377     -48.338   9.916 -34.230  1.00  0.00           C  
ATOM   3655  C   GLU A 377     -46.817   9.930 -34.132  1.00  0.00           C  
ATOM   3656  O   GLU A 377     -46.144  10.645 -34.876  1.00  0.00           O  
ATOM   3657  CB  GLU A 377     -48.937  10.818 -33.148  1.00  0.00           C  
ATOM   3658  CG  GLU A 377     -50.420  11.115 -33.330  1.00  0.00           C  
ATOM   3659  CD  GLU A 377     -50.710  11.911 -34.570  1.00  0.00           C  
ATOM   3660  OE1 GLU A 377     -49.780  12.373 -35.188  1.00  0.00           O  
ATOM   3661  OE2 GLU A 377     -51.862  12.059 -34.902  1.00  0.00           O1-
ATOM   3662  H   GLU A 377     -49.470   8.339 -33.334  1.00  0.00           H  
ATOM   3663  HA  GLU A 377     -48.618  10.308 -35.208  1.00  0.00           H  
ATOM   3664 1HB  GLU A 377     -48.807  10.352 -32.172  1.00  0.00           H  
ATOM   3665 2HB  GLU A 377     -48.405  11.769 -33.132  1.00  0.00           H  
ATOM   3666 1HG  GLU A 377     -50.965  10.173 -33.380  1.00  0.00           H  
ATOM   3667 2HG  GLU A 377     -50.777  11.664 -32.459  1.00  0.00           H  
ATOM   3668  N   THR A 378     -46.324   9.109 -33.182  1.00  0.00           N  
ATOM   3669  CA  THR A 378     -44.883   9.028 -32.987  1.00  0.00           C  
ATOM   3670  C   THR A 378     -44.185   8.506 -34.238  1.00  0.00           C  
ATOM   3671  O   THR A 378     -43.128   9.004 -34.624  1.00  0.00           O  
ATOM   3672  CB  THR A 378     -44.535   8.127 -31.788  1.00  0.00           C  
ATOM   3673  CG2 THR A 378     -43.027   8.014 -31.624  1.00  0.00           C  
ATOM   3674  OG1 THR A 378     -45.101   8.679 -30.592  1.00  0.00           O  
ATOM   3675  H   THR A 378     -46.931   8.548 -32.602  1.00  0.00           H  
ATOM   3676  HA  THR A 378     -44.503  10.030 -32.785  1.00  0.00           H  
ATOM   3677  HB  THR A 378     -44.955   7.133 -31.947  1.00  0.00           H  
ATOM   3678  HG1 THR A 378     -46.034   8.453 -30.546  1.00  0.00           H  
ATOM   3679 1HG2 THR A 378     -42.801   7.373 -30.772  1.00  0.00           H  
ATOM   3680 2HG2 THR A 378     -42.596   7.582 -32.527  1.00  0.00           H  
ATOM   3681 3HG2 THR A 378     -42.605   9.003 -31.456  1.00  0.00           H  
ATOM   3682  N   ILE A 379     -44.834   7.487 -34.836  1.00  0.00           N  
ATOM   3683  CA  ILE A 379     -44.273   6.898 -36.045  1.00  0.00           C  
ATOM   3684  C   ILE A 379     -44.097   7.943 -37.137  1.00  0.00           C  
ATOM   3685  O   ILE A 379     -43.076   7.973 -37.822  1.00  0.00           O  
ATOM   3686  CB  ILE A 379     -45.165   5.756 -36.566  1.00  0.00           C  
ATOM   3687  CG1 ILE A 379     -45.131   4.569 -35.600  1.00  0.00           C  
ATOM   3688  CG2 ILE A 379     -44.724   5.328 -37.957  1.00  0.00           C  
ATOM   3689  CD1 ILE A 379     -46.185   3.523 -35.882  1.00  0.00           C  
ATOM   3690  H   ILE A 379     -45.700   7.121 -34.467  1.00  0.00           H  
ATOM   3691  HA  ILE A 379     -43.292   6.487 -35.807  1.00  0.00           H  
ATOM   3692  HB  ILE A 379     -46.200   6.095 -36.612  1.00  0.00           H  
ATOM   3693 1HG1 ILE A 379     -44.155   4.091 -35.646  1.00  0.00           H  
ATOM   3694 2HG1 ILE A 379     -45.272   4.926 -34.579  1.00  0.00           H  
ATOM   3695 1HG2 ILE A 379     -45.365   4.520 -38.309  1.00  0.00           H  
ATOM   3696 2HG2 ILE A 379     -44.799   6.173 -38.638  1.00  0.00           H  
ATOM   3697 3HG2 ILE A 379     -43.691   4.981 -37.920  1.00  0.00           H  
ATOM   3698 1HD1 ILE A 379     -46.099   2.713 -35.155  1.00  0.00           H  
ATOM   3699 2HD1 ILE A 379     -47.176   3.973 -35.805  1.00  0.00           H  
ATOM   3700 3HD1 ILE A 379     -46.044   3.125 -36.885  1.00  0.00           H  
ATOM   3701  N   ASP A 380     -45.125   8.794 -37.274  1.00  0.00           N  
ATOM   3702  CA  ASP A 380     -45.120   9.942 -38.180  1.00  0.00           C  
ATOM   3703  C   ASP A 380     -44.042  10.959 -37.813  1.00  0.00           C  
ATOM   3704  O   ASP A 380     -43.383  11.522 -38.688  1.00  0.00           O  
ATOM   3705  CB  ASP A 380     -46.489  10.626 -38.175  1.00  0.00           C  
ATOM   3706  CG  ASP A 380     -47.563   9.806 -38.879  1.00  0.00           C  
ATOM   3707  OD1 ASP A 380     -47.214   8.899 -39.598  1.00  0.00           O  
ATOM   3708  OD2 ASP A 380     -48.720  10.096 -38.692  1.00  0.00           O1-
ATOM   3709  H   ASP A 380     -45.943   8.615 -36.710  1.00  0.00           H  
ATOM   3710  HA  ASP A 380     -44.911   9.586 -39.189  1.00  0.00           H  
ATOM   3711 1HB  ASP A 380     -46.804  10.803 -37.147  1.00  0.00           H  
ATOM   3712 2HB  ASP A 380     -46.413  11.597 -38.666  1.00  0.00           H  
ATOM   3713  N   ALA A 381     -43.860  11.197 -36.519  1.00  0.00           N  
ATOM   3714  CA  ALA A 381     -42.849  12.147 -36.058  1.00  0.00           C  
ATOM   3715  C   ALA A 381     -41.464  11.516 -36.054  1.00  0.00           C  
ATOM   3716  O   ALA A 381     -40.510  12.089 -36.580  1.00  0.00           O  
ATOM   3717  CB  ALA A 381     -43.198  12.662 -34.669  1.00  0.00           C  
ATOM   3718  H   ALA A 381     -44.429  10.715 -35.837  1.00  0.00           H  
ATOM   3719  HA  ALA A 381     -42.832  12.987 -36.752  1.00  0.00           H  
ATOM   3720 1HB  ALA A 381     -42.433  13.366 -34.340  1.00  0.00           H  
ATOM   3721 2HB  ALA A 381     -44.164  13.164 -34.699  1.00  0.00           H  
ATOM   3722 3HB  ALA A 381     -43.245  11.826 -33.972  1.00  0.00           H  
ATOM   3723  N   ASN A 382     -41.366  10.335 -35.457  1.00  0.00           N  
ATOM   3724  CA  ASN A 382     -40.137   9.552 -35.478  1.00  0.00           C  
ATOM   3725  C   ASN A 382     -40.425   8.133 -35.948  1.00  0.00           C  
ATOM   3726  O   ASN A 382     -41.341   7.479 -35.451  1.00  0.00           O  
ATOM   3727  CB  ASN A 382     -39.476   9.546 -34.113  1.00  0.00           C  
ATOM   3728  CG  ASN A 382     -38.147   8.843 -34.117  1.00  0.00           C  
ATOM   3729  ND2 ASN A 382     -37.113   9.546 -33.729  1.00  0.00           N  
ATOM   3730  OD1 ASN A 382     -38.056   7.662 -34.471  1.00  0.00           O  
ATOM   3731  H   ASN A 382     -42.174   9.970 -34.972  1.00  0.00           H  
ATOM   3732  HA  ASN A 382     -39.450  10.006 -36.195  1.00  0.00           H  
ATOM   3733 1HB  ASN A 382     -39.330  10.572 -33.774  1.00  0.00           H  
ATOM   3734 2HB  ASN A 382     -40.131   9.054 -33.393  1.00  0.00           H  
ATOM   3735 1HD2 ASN A 382     -36.203   9.130 -33.712  1.00  0.00           H  
ATOM   3736 2HD2 ASN A 382     -37.232  10.498 -33.451  1.00  0.00           H  
ATOM   3737  N   SER A 383     -39.640   7.655 -36.909  1.00  0.00           N  
ATOM   3738  CA  SER A 383     -39.918   6.375 -37.546  1.00  0.00           C  
ATOM   3739  C   SER A 383     -38.843   5.341 -37.242  1.00  0.00           C  
ATOM   3740  O   SER A 383     -38.740   4.321 -37.922  1.00  0.00           O  
ATOM   3741  CB  SER A 383     -40.038   6.559 -39.046  1.00  0.00           C  
ATOM   3742  OG  SER A 383     -38.854   7.082 -39.584  1.00  0.00           O  
ATOM   3743  H   SER A 383     -38.835   8.188 -37.206  1.00  0.00           H  
ATOM   3744  HA  SER A 383     -40.866   5.996 -37.161  1.00  0.00           H  
ATOM   3745 1HB  SER A 383     -40.260   5.600 -39.514  1.00  0.00           H  
ATOM   3746 2HB  SER A 383     -40.868   7.229 -39.265  1.00  0.00           H  
ATOM   3747  HG  SER A 383     -39.009   7.169 -40.527  1.00  0.00           H  
ATOM   3748  N   SER A 384     -38.042   5.605 -36.217  1.00  0.00           N  
ATOM   3749  CA  SER A 384     -36.931   4.722 -35.874  1.00  0.00           C  
ATOM   3750  C   SER A 384     -37.430   3.385 -35.358  1.00  0.00           C  
ATOM   3751  O   SER A 384     -38.342   3.328 -34.533  1.00  0.00           O  
ATOM   3752  CB  SER A 384     -36.046   5.374 -34.831  1.00  0.00           C  
ATOM   3753  OG  SER A 384     -35.445   6.534 -35.337  1.00  0.00           O  
ATOM   3754  H   SER A 384     -38.200   6.434 -35.662  1.00  0.00           H  
ATOM   3755  HA  SER A 384     -36.341   4.542 -36.774  1.00  0.00           H  
ATOM   3756 1HB  SER A 384     -36.640   5.623 -33.953  1.00  0.00           H  
ATOM   3757 2HB  SER A 384     -35.276   4.671 -34.516  1.00  0.00           H  
ATOM   3758  HG  SER A 384     -35.177   7.049 -34.572  1.00  0.00           H  
ATOM   3759  N   PRO A 385     -36.827   2.305 -35.848  1.00  0.00           N  
ATOM   3760  CA  PRO A 385     -37.249   0.964 -35.470  1.00  0.00           C  
ATOM   3761  C   PRO A 385     -37.303   0.818 -33.965  1.00  0.00           C  
ATOM   3762  O   PRO A 385     -38.211   0.186 -33.425  1.00  0.00           O  
ATOM   3763  CB  PRO A 385     -36.167   0.071 -36.084  1.00  0.00           C  
ATOM   3764  CG  PRO A 385     -35.712   0.823 -37.288  1.00  0.00           C  
ATOM   3765  CD  PRO A 385     -35.696   2.263 -36.847  1.00  0.00           C  
ATOM   3766  HA  PRO A 385     -38.232   0.755 -35.916  1.00  0.00           H  
ATOM   3767 1HB  PRO A 385     -35.359  -0.097 -35.356  1.00  0.00           H  
ATOM   3768 2HB  PRO A 385     -36.587  -0.915 -36.330  1.00  0.00           H  
ATOM   3769 1HG  PRO A 385     -34.721   0.467 -37.607  1.00  0.00           H  
ATOM   3770 2HG  PRO A 385     -36.398   0.645 -38.129  1.00  0.00           H  
ATOM   3771 1HD  PRO A 385     -34.729   2.491 -36.374  1.00  0.00           H  
ATOM   3772 2HD  PRO A 385     -35.868   2.915 -37.716  1.00  0.00           H  
ATOM   3773  N   GLU A 386     -36.328   1.405 -33.286  1.00  0.00           N  
ATOM   3774  CA  GLU A 386     -36.278   1.329 -31.831  1.00  0.00           C  
ATOM   3775  C   GLU A 386     -37.518   1.952 -31.202  1.00  0.00           C  
ATOM   3776  O   GLU A 386     -38.133   1.369 -30.309  1.00  0.00           O  
ATOM   3777  CB  GLU A 386     -35.022   2.026 -31.303  1.00  0.00           C  
ATOM   3778  CG  GLU A 386     -33.717   1.332 -31.666  1.00  0.00           C  
ATOM   3779  CD  GLU A 386     -33.256   1.645 -33.062  1.00  0.00           C  
ATOM   3780  OE1 GLU A 386     -33.923   2.396 -33.733  1.00  0.00           O  
ATOM   3781  OE2 GLU A 386     -32.237   1.132 -33.459  1.00  0.00           O1-
ATOM   3782  H   GLU A 386     -35.606   1.913 -33.777  1.00  0.00           H  
ATOM   3783  HA  GLU A 386     -36.243   0.279 -31.540  1.00  0.00           H  
ATOM   3784 1HB  GLU A 386     -34.979   3.044 -31.694  1.00  0.00           H  
ATOM   3785 2HB  GLU A 386     -35.073   2.095 -30.216  1.00  0.00           H  
ATOM   3786 1HG  GLU A 386     -32.946   1.640 -30.963  1.00  0.00           H  
ATOM   3787 2HG  GLU A 386     -33.852   0.255 -31.566  1.00  0.00           H  
ATOM   3788  N   VAL A 387     -37.842   3.157 -31.717  1.00  0.00           N  
ATOM   3789  CA  VAL A 387     -39.009   3.862 -31.204  1.00  0.00           C  
ATOM   3790  C   VAL A 387     -40.284   3.067 -31.449  1.00  0.00           C  
ATOM   3791  O   VAL A 387     -41.156   2.991 -30.583  1.00  0.00           O  
ATOM   3792  CB  VAL A 387     -39.133   5.245 -31.870  1.00  0.00           C  
ATOM   3793  CG1 VAL A 387     -40.452   5.902 -31.491  1.00  0.00           C  
ATOM   3794  CG2 VAL A 387     -37.957   6.122 -31.464  1.00  0.00           C  
ATOM   3795  H   VAL A 387     -37.294   3.582 -32.451  1.00  0.00           H  
ATOM   3796  HA  VAL A 387     -38.884   4.000 -30.129  1.00  0.00           H  
ATOM   3797  HB  VAL A 387     -39.136   5.118 -32.952  1.00  0.00           H  
ATOM   3798 1HG1 VAL A 387     -40.522   6.879 -31.970  1.00  0.00           H  
ATOM   3799 2HG1 VAL A 387     -41.279   5.275 -31.823  1.00  0.00           H  
ATOM   3800 3HG1 VAL A 387     -40.499   6.026 -30.410  1.00  0.00           H  
ATOM   3801 1HG2 VAL A 387     -38.051   7.098 -31.939  1.00  0.00           H  
ATOM   3802 2HG2 VAL A 387     -37.951   6.244 -30.380  1.00  0.00           H  
ATOM   3803 3HG2 VAL A 387     -37.026   5.652 -31.782  1.00  0.00           H  
ATOM   3804  N   ILE A 388     -40.340   2.490 -32.665  1.00  0.00           N  
ATOM   3805  CA  ILE A 388     -41.511   1.698 -33.029  1.00  0.00           C  
ATOM   3806  C   ILE A 388     -41.668   0.495 -32.107  1.00  0.00           C  
ATOM   3807  O   ILE A 388     -42.776   0.162 -31.687  1.00  0.00           O  
ATOM   3808  CB  ILE A 388     -41.418   1.218 -34.489  1.00  0.00           C  
ATOM   3809  CG1 ILE A 388     -41.531   2.406 -35.449  1.00  0.00           C  
ATOM   3810  CG2 ILE A 388     -42.499   0.190 -34.781  1.00  0.00           C  
ATOM   3811  CD1 ILE A 388     -41.180   2.070 -36.880  1.00  0.00           C  
ATOM   3812  H   ILE A 388     -39.589   2.593 -33.333  1.00  0.00           H  
ATOM   3813  HA  ILE A 388     -42.397   2.324 -32.927  1.00  0.00           H  
ATOM   3814  HB  ILE A 388     -40.442   0.766 -34.662  1.00  0.00           H  
ATOM   3815 1HG1 ILE A 388     -42.549   2.795 -35.429  1.00  0.00           H  
ATOM   3816 2HG1 ILE A 388     -40.870   3.207 -35.116  1.00  0.00           H  
ATOM   3817 1HG2 ILE A 388     -42.420  -0.138 -35.817  1.00  0.00           H  
ATOM   3818 2HG2 ILE A 388     -42.374  -0.666 -34.119  1.00  0.00           H  
ATOM   3819 3HG2 ILE A 388     -43.480   0.636 -34.615  1.00  0.00           H  
ATOM   3820 1HD1 ILE A 388     -41.283   2.960 -37.499  1.00  0.00           H  
ATOM   3821 2HD1 ILE A 388     -40.151   1.711 -36.928  1.00  0.00           H  
ATOM   3822 3HD1 ILE A 388     -41.851   1.294 -37.246  1.00  0.00           H  
ATOM   3823  N   VAL A 389     -40.506  -0.128 -31.821  1.00  0.00           N  
ATOM   3824  CA  VAL A 389     -40.518  -1.296 -30.948  1.00  0.00           C  
ATOM   3825  C   VAL A 389     -41.027  -0.938 -29.557  1.00  0.00           C  
ATOM   3826  O   VAL A 389     -41.796  -1.687 -28.955  1.00  0.00           O  
ATOM   3827  CB  VAL A 389     -39.103  -1.894 -30.835  1.00  0.00           C  
ATOM   3828  CG1 VAL A 389     -39.068  -2.984 -29.775  1.00  0.00           C  
ATOM   3829  CG2 VAL A 389     -38.663  -2.440 -32.184  1.00  0.00           C  
ATOM   3830  H   VAL A 389     -39.626   0.196 -32.198  1.00  0.00           H  
ATOM   3831  HA  VAL A 389     -41.181  -2.045 -31.381  1.00  0.00           H  
ATOM   3832  HB  VAL A 389     -38.413  -1.113 -30.516  1.00  0.00           H  
ATOM   3833 1HG1 VAL A 389     -38.061  -3.395 -29.708  1.00  0.00           H  
ATOM   3834 2HG1 VAL A 389     -39.352  -2.563 -28.810  1.00  0.00           H  
ATOM   3835 3HG1 VAL A 389     -39.766  -3.777 -30.045  1.00  0.00           H  
ATOM   3836 1HG2 VAL A 389     -37.661  -2.861 -32.098  1.00  0.00           H  
ATOM   3837 2HG2 VAL A 389     -39.357  -3.217 -32.507  1.00  0.00           H  
ATOM   3838 3HG2 VAL A 389     -38.655  -1.635 -32.919  1.00  0.00           H  
ATOM   3839  N   SER A 390     -40.555   0.238 -29.091  1.00  0.00           N  
ATOM   3840  CA  SER A 390     -40.968   0.698 -27.770  1.00  0.00           C  
ATOM   3841  C   SER A 390     -42.473   0.921 -27.710  1.00  0.00           C  
ATOM   3842  O   SER A 390     -43.123   0.572 -26.725  1.00  0.00           O  
ATOM   3843  CB  SER A 390     -40.244   1.981 -27.414  1.00  0.00           C  
ATOM   3844  OG  SER A 390     -38.868   1.757 -27.268  1.00  0.00           O  
ATOM   3845  H   SER A 390     -39.923   0.808 -29.634  1.00  0.00           H  
ATOM   3846  HA  SER A 390     -40.707  -0.068 -27.039  1.00  0.00           H  
ATOM   3847 1HB  SER A 390     -40.413   2.723 -28.193  1.00  0.00           H  
ATOM   3848 2HB  SER A 390     -40.649   2.382 -26.486  1.00  0.00           H  
ATOM   3849  HG  SER A 390     -38.483   2.607 -27.046  1.00  0.00           H  
ATOM   3850  N   GLY A 391     -42.979   1.516 -28.810  1.00  0.00           N  
ATOM   3851  CA  GLY A 391     -44.410   1.787 -28.880  1.00  0.00           C  
ATOM   3852  C   GLY A 391     -45.218   0.497 -28.827  1.00  0.00           C  
ATOM   3853  O   GLY A 391     -46.249   0.426 -28.156  1.00  0.00           O  
ATOM   3854  H   GLY A 391     -42.357   1.766 -29.565  1.00  0.00           H  
ATOM   3855 1HA  GLY A 391     -44.699   2.436 -28.054  1.00  0.00           H  
ATOM   3856 2HA  GLY A 391     -44.634   2.323 -29.802  1.00  0.00           H  
ATOM   3857  N   VAL A 392     -44.694  -0.504 -29.564  1.00  0.00           N  
ATOM   3858  CA  VAL A 392     -45.370  -1.794 -29.598  1.00  0.00           C  
ATOM   3859  C   VAL A 392     -45.424  -2.425 -28.212  1.00  0.00           C  
ATOM   3860  O   VAL A 392     -46.441  -2.994 -27.816  1.00  0.00           O  
ATOM   3861  CB  VAL A 392     -44.650  -2.750 -30.567  1.00  0.00           C  
ATOM   3862  CG1 VAL A 392     -45.226  -4.154 -30.458  1.00  0.00           C  
ATOM   3863  CG2 VAL A 392     -44.766  -2.228 -31.991  1.00  0.00           C  
ATOM   3864  H   VAL A 392     -43.842  -0.381 -30.093  1.00  0.00           H  
ATOM   3865  HA  VAL A 392     -46.390  -1.640 -29.951  1.00  0.00           H  
ATOM   3866  HB  VAL A 392     -43.598  -2.812 -30.287  1.00  0.00           H  
ATOM   3867 1HG1 VAL A 392     -44.704  -4.816 -31.150  1.00  0.00           H  
ATOM   3868 2HG1 VAL A 392     -45.099  -4.520 -29.440  1.00  0.00           H  
ATOM   3869 3HG1 VAL A 392     -46.286  -4.132 -30.708  1.00  0.00           H  
ATOM   3870 1HG2 VAL A 392     -44.253  -2.908 -32.670  1.00  0.00           H  
ATOM   3871 2HG2 VAL A 392     -45.818  -2.161 -32.269  1.00  0.00           H  
ATOM   3872 3HG2 VAL A 392     -44.311  -1.239 -32.055  1.00  0.00           H  
ATOM   3873  N   LYS A 393     -44.282  -2.292 -27.509  1.00  0.00           N  
ATOM   3874  CA  LYS A 393     -44.201  -2.851 -26.164  1.00  0.00           C  
ATOM   3875  C   LYS A 393     -45.214  -2.197 -25.234  1.00  0.00           C  
ATOM   3876  O   LYS A 393     -45.855  -2.870 -24.427  1.00  0.00           O  
ATOM   3877  CB  LYS A 393     -42.788  -2.690 -25.601  1.00  0.00           C  
ATOM   3878  CG  LYS A 393     -42.592  -3.292 -24.216  1.00  0.00           C  
ATOM   3879  CD  LYS A 393     -41.145  -3.165 -23.760  1.00  0.00           C  
ATOM   3880  CE  LYS A 393     -40.926  -3.850 -22.419  1.00  0.00           C  
ATOM   3881  NZ  LYS A 393     -41.693  -3.193 -21.326  1.00  0.00           N1+
ATOM   3882  H   LYS A 393     -43.479  -1.814 -27.891  1.00  0.00           H  
ATOM   3883  HA  LYS A 393     -44.436  -3.915 -26.217  1.00  0.00           H  
ATOM   3884 1HB  LYS A 393     -42.072  -3.159 -26.276  1.00  0.00           H  
ATOM   3885 2HB  LYS A 393     -42.539  -1.630 -25.543  1.00  0.00           H  
ATOM   3886 1HG  LYS A 393     -43.235  -2.779 -23.501  1.00  0.00           H  
ATOM   3887 2HG  LYS A 393     -42.866  -4.346 -24.235  1.00  0.00           H  
ATOM   3888 1HD  LYS A 393     -40.488  -3.619 -24.502  1.00  0.00           H  
ATOM   3889 2HD  LYS A 393     -40.885  -2.112 -23.664  1.00  0.00           H  
ATOM   3890 1HE  LYS A 393     -41.235  -4.892 -22.488  1.00  0.00           H  
ATOM   3891 2HE  LYS A 393     -39.866  -3.825 -22.167  1.00  0.00           H  
ATOM   3892 1HZ  LYS A 393     -41.520  -3.676 -20.455  1.00  0.00           H  
ATOM   3893 2HZ  LYS A 393     -41.400  -2.231 -21.240  1.00  0.00           H  
ATOM   3894 3HZ  LYS A 393     -42.680  -3.227 -21.539  1.00  0.00           H  
ATOM   3895  N   THR A 394     -45.316  -0.861 -25.395  1.00  0.00           N  
ATOM   3896  CA  THR A 394     -46.253  -0.112 -24.565  1.00  0.00           C  
ATOM   3897  C   THR A 394     -47.686  -0.565 -24.809  1.00  0.00           C  
ATOM   3898  O   THR A 394     -48.471  -0.706 -23.870  1.00  0.00           O  
ATOM   3899  CB  THR A 394     -46.139   1.401 -24.825  1.00  0.00           C  
ATOM   3900  CG2 THR A 394     -47.153   2.165 -23.989  1.00  0.00           C  
ATOM   3901  OG1 THR A 394     -44.817   1.846 -24.493  1.00  0.00           O  
ATOM   3902  H   THR A 394     -44.758  -0.367 -26.076  1.00  0.00           H  
ATOM   3903  HA  THR A 394     -46.014  -0.300 -23.518  1.00  0.00           H  
ATOM   3904  HB  THR A 394     -46.320   1.604 -25.881  1.00  0.00           H  
ATOM   3905  HG1 THR A 394     -44.176   1.379 -25.034  1.00  0.00           H  
ATOM   3906 1HG2 THR A 394     -47.057   3.232 -24.186  1.00  0.00           H  
ATOM   3907 2HG2 THR A 394     -48.159   1.836 -24.248  1.00  0.00           H  
ATOM   3908 3HG2 THR A 394     -46.971   1.974 -22.932  1.00  0.00           H  
ATOM   3909  N   LEU A 395     -47.976  -0.781 -26.109  1.00  0.00           N  
ATOM   3910  CA  LEU A 395     -49.317  -1.217 -26.478  1.00  0.00           C  
ATOM   3911  C   LEU A 395     -49.645  -2.570 -25.859  1.00  0.00           C  
ATOM   3912  O   LEU A 395     -50.756  -2.790 -25.376  1.00  0.00           O  
ATOM   3913  CB  LEU A 395     -49.445  -1.300 -28.004  1.00  0.00           C  
ATOM   3914  CG  LEU A 395     -49.424   0.040 -28.748  1.00  0.00           C  
ATOM   3915  CD1 LEU A 395     -49.374  -0.211 -30.249  1.00  0.00           C  
ATOM   3916  CD2 LEU A 395     -50.656   0.850 -28.371  1.00  0.00           C  
ATOM   3917  H   LEU A 395     -47.284  -0.648 -26.833  1.00  0.00           H  
ATOM   3918  HA  LEU A 395     -50.033  -0.486 -26.105  1.00  0.00           H  
ATOM   3919 1HB  LEU A 395     -48.626  -1.906 -28.389  1.00  0.00           H  
ATOM   3920 2HB  LEU A 395     -50.383  -1.801 -28.247  1.00  0.00           H  
ATOM   3921  HG  LEU A 395     -48.527   0.595 -28.473  1.00  0.00           H  
ATOM   3922 1HD1 LEU A 395     -49.359   0.742 -30.778  1.00  0.00           H  
ATOM   3923 2HD1 LEU A 395     -48.473  -0.775 -30.493  1.00  0.00           H  
ATOM   3924 3HD1 LEU A 395     -50.252  -0.780 -30.552  1.00  0.00           H  
ATOM   3925 1HD2 LEU A 395     -50.641   1.804 -28.899  1.00  0.00           H  
ATOM   3926 2HD2 LEU A 395     -51.554   0.297 -28.647  1.00  0.00           H  
ATOM   3927 3HD2 LEU A 395     -50.657   1.030 -27.295  1.00  0.00           H  
ATOM   3928  N   VAL A 396     -48.624  -3.451 -25.901  1.00  0.00           N  
ATOM   3929  CA  VAL A 396     -48.806  -4.783 -25.339  1.00  0.00           C  
ATOM   3930  C   VAL A 396     -49.100  -4.717 -23.846  1.00  0.00           C  
ATOM   3931  O   VAL A 396     -49.956  -5.442 -23.339  1.00  0.00           O  
ATOM   3932  CB  VAL A 396     -47.547  -5.638 -25.575  1.00  0.00           C  
ATOM   3933  CG1 VAL A 396     -47.649  -6.955 -24.821  1.00  0.00           C  
ATOM   3934  CG2 VAL A 396     -47.358  -5.883 -27.065  1.00  0.00           C  
ATOM   3935  H   VAL A 396     -47.734  -3.208 -26.313  1.00  0.00           H  
ATOM   3936  HA  VAL A 396     -49.651  -5.257 -25.841  1.00  0.00           H  
ATOM   3937  HB  VAL A 396     -46.680  -5.108 -25.180  1.00  0.00           H  
ATOM   3938 1HG1 VAL A 396     -46.751  -7.547 -24.998  1.00  0.00           H  
ATOM   3939 2HG1 VAL A 396     -47.746  -6.757 -23.753  1.00  0.00           H  
ATOM   3940 3HG1 VAL A 396     -48.521  -7.508 -25.169  1.00  0.00           H  
ATOM   3941 1HG2 VAL A 396     -46.466  -6.488 -27.223  1.00  0.00           H  
ATOM   3942 2HG2 VAL A 396     -48.228  -6.408 -27.459  1.00  0.00           H  
ATOM   3943 3HG2 VAL A 396     -47.246  -4.928 -27.578  1.00  0.00           H  
ATOM   3944  N   GLU A 397     -48.345  -3.815 -23.184  1.00  0.00           N  
ATOM   3945  CA  GLU A 397     -48.527  -3.651 -21.747  1.00  0.00           C  
ATOM   3946  C   GLU A 397     -49.937  -3.176 -21.421  1.00  0.00           C  
ATOM   3947  O   GLU A 397     -50.555  -3.645 -20.464  1.00  0.00           O  
ATOM   3948  CB  GLU A 397     -47.502  -2.660 -21.190  1.00  0.00           C  
ATOM   3949  CG  GLU A 397     -46.070  -3.176 -21.182  1.00  0.00           C  
ATOM   3950  CD  GLU A 397     -45.081  -2.149 -20.702  1.00  0.00           C  
ATOM   3951  OE1 GLU A 397     -45.475  -1.028 -20.489  1.00  0.00           O  
ATOM   3952  OE2 GLU A 397     -43.932  -2.488 -20.549  1.00  0.00           O1-
ATOM   3953  H   GLU A 397     -47.656  -3.250 -23.660  1.00  0.00           H  
ATOM   3954  HA  GLU A 397     -48.375  -4.618 -21.267  1.00  0.00           H  
ATOM   3955 1HB  GLU A 397     -47.524  -1.744 -21.779  1.00  0.00           H  
ATOM   3956 2HB  GLU A 397     -47.769  -2.399 -20.166  1.00  0.00           H  
ATOM   3957 1HG  GLU A 397     -46.012  -4.050 -20.532  1.00  0.00           H  
ATOM   3958 2HG  GLU A 397     -45.801  -3.489 -22.190  1.00  0.00           H  
ATOM   3959  N   VAL A 398     -50.401  -2.229 -22.261  1.00  0.00           N  
ATOM   3960  CA  VAL A 398     -51.740  -1.689 -22.059  1.00  0.00           C  
ATOM   3961  C   VAL A 398     -52.799  -2.776 -22.202  1.00  0.00           C  
ATOM   3962  O   VAL A 398     -53.755  -2.830 -21.428  1.00  0.00           O  
ATOM   3963  CB  VAL A 398     -52.020  -0.565 -23.073  1.00  0.00           C  
ATOM   3964  CG1 VAL A 398     -53.478  -0.135 -23.001  1.00  0.00           C  
ATOM   3965  CG2 VAL A 398     -51.096   0.614 -22.808  1.00  0.00           C  
ATOM   3966  H   VAL A 398     -49.843  -1.885 -23.029  1.00  0.00           H  
ATOM   3967  HA  VAL A 398     -51.796  -1.275 -21.052  1.00  0.00           H  
ATOM   3968  HB  VAL A 398     -51.847  -0.944 -24.080  1.00  0.00           H  
ATOM   3969 1HG1 VAL A 398     -53.660   0.660 -23.725  1.00  0.00           H  
ATOM   3970 2HG1 VAL A 398     -54.120  -0.985 -23.230  1.00  0.00           H  
ATOM   3971 3HG1 VAL A 398     -53.701   0.231 -21.999  1.00  0.00           H  
ATOM   3972 1HG2 VAL A 398     -51.301   1.406 -23.530  1.00  0.00           H  
ATOM   3973 2HG2 VAL A 398     -51.267   0.990 -21.799  1.00  0.00           H  
ATOM   3974 3HG2 VAL A 398     -50.060   0.293 -22.906  1.00  0.00           H  
ATOM   3975  N   VAL A 399     -52.572  -3.626 -23.224  1.00  0.00           N  
ATOM   3976  CA  VAL A 399     -53.512  -4.714 -23.468  1.00  0.00           C  
ATOM   3977  C   VAL A 399     -53.573  -5.666 -22.282  1.00  0.00           C  
ATOM   3978  O   VAL A 399     -54.648  -6.118 -21.892  1.00  0.00           O  
ATOM   3979  CB  VAL A 399     -53.107  -5.498 -24.730  1.00  0.00           C  
ATOM   3980  CG1 VAL A 399     -53.959  -6.748 -24.878  1.00  0.00           C  
ATOM   3981  CG2 VAL A 399     -53.237  -4.607 -25.957  1.00  0.00           C  
ATOM   3982  H   VAL A 399     -51.767  -3.527 -23.825  1.00  0.00           H  
ATOM   3983  HA  VAL A 399     -54.503  -4.287 -23.625  1.00  0.00           H  
ATOM   3984  HB  VAL A 399     -52.072  -5.825 -24.627  1.00  0.00           H  
ATOM   3985 1HG1 VAL A 399     -53.659  -7.291 -25.775  1.00  0.00           H  
ATOM   3986 2HG1 VAL A 399     -53.822  -7.387 -24.006  1.00  0.00           H  
ATOM   3987 3HG1 VAL A 399     -55.009  -6.465 -24.960  1.00  0.00           H  
ATOM   3988 1HG2 VAL A 399     -52.948  -5.168 -26.846  1.00  0.00           H  
ATOM   3989 2HG2 VAL A 399     -54.271  -4.276 -26.057  1.00  0.00           H  
ATOM   3990 3HG2 VAL A 399     -52.586  -3.740 -25.848  1.00  0.00           H  
ATOM   3991  N   LYS A 400     -52.369  -5.937 -21.738  1.00  0.00           N  
ATOM   3992  CA  LYS A 400     -52.289  -6.836 -20.593  1.00  0.00           C  
ATOM   3993  C   LYS A 400     -53.049  -6.274 -19.398  1.00  0.00           C  
ATOM   3994  O   LYS A 400     -53.744  -7.004 -18.693  1.00  0.00           O  
ATOM   3995  CB  LYS A 400     -50.829  -7.093 -20.215  1.00  0.00           C  
ATOM   3996  CG  LYS A 400     -50.640  -8.072 -19.064  1.00  0.00           C  
ATOM   3997  CD  LYS A 400     -49.165  -8.337 -18.800  1.00  0.00           C  
ATOM   3998  CE  LYS A 400     -48.975  -9.298 -17.636  1.00  0.00           C  
ATOM   3999  NZ  LYS A 400     -47.536  -9.567 -17.366  1.00  0.00           N1+
ATOM   4000  H   LYS A 400     -51.520  -5.533 -22.106  1.00  0.00           H  
ATOM   4001  HA  LYS A 400     -52.750  -7.785 -20.865  1.00  0.00           H  
ATOM   4002 1HB  LYS A 400     -50.293  -7.485 -21.079  1.00  0.00           H  
ATOM   4003 2HB  LYS A 400     -50.354  -6.152 -19.934  1.00  0.00           H  
ATOM   4004 1HG  LYS A 400     -51.095  -7.665 -18.161  1.00  0.00           H  
ATOM   4005 2HG  LYS A 400     -51.132  -9.014 -19.304  1.00  0.00           H  
ATOM   4006 1HD  LYS A 400     -48.707  -8.765 -19.693  1.00  0.00           H  
ATOM   4007 2HD  LYS A 400     -48.663  -7.398 -18.570  1.00  0.00           H  
ATOM   4008 1HE  LYS A 400     -49.427  -8.876 -16.740  1.00  0.00           H  
ATOM   4009 2HE  LYS A 400     -49.471 -10.242 -17.858  1.00  0.00           H  
ATOM   4010 1HZ  LYS A 400     -47.452 -10.207 -16.589  1.00  0.00           H  
ATOM   4011 2HZ  LYS A 400     -47.109  -9.975 -18.186  1.00  0.00           H  
ATOM   4012 3HZ  LYS A 400     -47.067  -8.700 -17.140  1.00  0.00           H  
ATOM   4013  N   ALA A 401     -52.875  -4.949 -19.217  1.00  0.00           N  
ATOM   4014  CA  ALA A 401     -53.549  -4.286 -18.108  1.00  0.00           C  
ATOM   4015  C   ALA A 401     -55.062  -4.384 -18.245  1.00  0.00           C  
ATOM   4016  O   ALA A 401     -55.770  -4.618 -17.265  1.00  0.00           O  
ATOM   4017  CB  ALA A 401     -53.120  -2.829 -18.023  1.00  0.00           C  
ATOM   4018  H   ALA A 401     -52.288  -4.404 -19.833  1.00  0.00           H  
ATOM   4019  HA  ALA A 401     -53.265  -4.793 -17.187  1.00  0.00           H  
ATOM   4020 1HB  ALA A 401     -53.632  -2.347 -17.189  1.00  0.00           H  
ATOM   4021 2HB  ALA A 401     -52.042  -2.776 -17.866  1.00  0.00           H  
ATOM   4022 3HB  ALA A 401     -53.377  -2.318 -18.949  1.00  0.00           H  
ATOM   4023  N   ALA A 402     -55.508  -4.192 -19.504  1.00  0.00           N  
ATOM   4024  CA  ALA A 402     -56.940  -4.261 -19.772  1.00  0.00           C  
ATOM   4025  C   ALA A 402     -57.494  -5.643 -19.455  1.00  0.00           C  
ATOM   4026  O   ALA A 402     -58.578  -5.773 -18.887  1.00  0.00           O  
ATOM   4027  CB  ALA A 402     -57.226  -3.897 -21.222  1.00  0.00           C  
ATOM   4028  H   ALA A 402     -54.874  -4.001 -20.265  1.00  0.00           H  
ATOM   4029  HA  ALA A 402     -57.441  -3.543 -19.123  1.00  0.00           H  
ATOM   4030 1HB  ALA A 402     -58.299  -3.953 -21.406  1.00  0.00           H  
ATOM   4031 2HB  ALA A 402     -56.876  -2.883 -21.418  1.00  0.00           H  
ATOM   4032 3HB  ALA A 402     -56.707  -4.593 -21.880  1.00  0.00           H  
ATOM   4033  N   GLN A 403     -56.694  -6.654 -19.851  1.00  0.00           N  
ATOM   4034  CA  GLN A 403     -57.108  -8.031 -19.605  1.00  0.00           C  
ATOM   4035  C   GLN A 403     -57.242  -8.307 -18.113  1.00  0.00           C  
ATOM   4036  O   GLN A 403     -58.196  -8.949 -17.674  1.00  0.00           O  
ATOM   4037  CB  GLN A 403     -56.111  -9.010 -20.230  1.00  0.00           C  
ATOM   4038  CG  GLN A 403     -56.128  -9.031 -21.749  1.00  0.00           C  
ATOM   4039  CD  GLN A 403     -55.068  -9.949 -22.328  1.00  0.00           C  
ATOM   4040  NE2 GLN A 403     -54.990 -10.002 -23.653  1.00  0.00           N  
ATOM   4041  OE1 GLN A 403     -54.325 -10.604 -21.591  1.00  0.00           O  
ATOM   4042  H   GLN A 403     -55.814  -6.480 -20.314  1.00  0.00           H  
ATOM   4043  HA  GLN A 403     -58.084  -8.185 -20.065  1.00  0.00           H  
ATOM   4044 1HB  GLN A 403     -55.101  -8.756 -19.909  1.00  0.00           H  
ATOM   4045 2HB  GLN A 403     -56.323 -10.020 -19.878  1.00  0.00           H  
ATOM   4046 1HG  GLN A 403     -57.104  -9.380 -22.088  1.00  0.00           H  
ATOM   4047 2HG  GLN A 403     -55.944  -8.021 -22.118  1.00  0.00           H  
ATOM   4048 1HE2 GLN A 403     -54.311 -10.590 -24.092  1.00  0.00           H  
ATOM   4049 2HE2 GLN A 403     -55.613  -9.453 -24.213  1.00  0.00           H  
ATOM   4050  N   GLU A 404     -56.303  -7.837 -17.305  1.00  0.00           N  
ATOM   4051  CA  GLU A 404     -56.167  -8.332 -15.923  1.00  0.00           C  
ATOM   4052  C   GLU A 404     -57.434  -8.217 -15.056  1.00  0.00           C  
ATOM   4053  O   GLU A 404     -57.609  -8.963 -14.093  1.00  0.00           O  
ATOM   4054  CB  GLU A 404     -55.026  -7.584 -15.229  1.00  0.00           C  
ATOM   4055  CG  GLU A 404     -54.708  -8.084 -13.827  1.00  0.00           C  
ATOM   4056  CD  GLU A 404     -54.177  -9.491 -13.813  1.00  0.00           C  
ATOM   4057  OE1 GLU A 404     -53.699  -9.934 -14.829  1.00  0.00           O  
ATOM   4058  OE2 GLU A 404     -54.253 -10.123 -12.786  1.00  0.00           O1-
ATOM   4059  H   GLU A 404     -55.666  -7.126 -17.638  1.00  0.00           H  
ATOM   4060  HA  GLU A 404     -55.919  -9.393 -15.958  1.00  0.00           H  
ATOM   4061 1HB  GLU A 404     -54.118  -7.669 -15.828  1.00  0.00           H  
ATOM   4062 2HB  GLU A 404     -55.274  -6.526 -15.159  1.00  0.00           H  
ATOM   4063 1HG  GLU A 404     -53.966  -7.425 -13.377  1.00  0.00           H  
ATOM   4064 2HG  GLU A 404     -55.612  -8.036 -13.222  1.00  0.00           H  
ATOM   4065  N   GLY A 405     -58.327  -7.285 -15.388  1.00  0.00           N  
ATOM   4066  CA  GLY A 405     -59.428  -6.933 -14.487  1.00  0.00           C  
ATOM   4067  C   GLY A 405     -58.960  -5.870 -13.464  1.00  0.00           C  
ATOM   4068  O   GLY A 405     -59.130  -6.039 -12.256  1.00  0.00           O  
ATOM   4069  H   GLY A 405     -58.240  -6.815 -16.278  1.00  0.00           H  
ATOM   4070 1HA  GLY A 405     -60.268  -6.551 -15.069  1.00  0.00           H  
ATOM   4071 2HA  GLY A 405     -59.777  -7.827 -13.971  1.00  0.00           H  
ATOM   4072  N   LEU A 406     -58.368  -4.783 -13.982  1.00  0.00           N  
ATOM   4073  CA  LEU A 406     -58.279  -4.178 -12.637  1.00  0.00           C  
ATOM   4074  C   LEU A 406     -59.068  -2.867 -12.607  1.00  0.00           C  
ATOM   4075  O   LEU A 406     -59.445  -2.333 -13.650  1.00  0.00           O  
ATOM   4076  CB  LEU A 406     -56.817  -3.918 -12.252  1.00  0.00           C  
ATOM   4077  CG  LEU A 406     -55.899  -5.147 -12.258  1.00  0.00           C  
ATOM   4078  CD1 LEU A 406     -54.464  -4.710 -11.998  1.00  0.00           C  
ATOM   4079  CD2 LEU A 406     -56.369  -6.136 -11.202  1.00  0.00           C  
ATOM   4080  H   LEU A 406     -58.009  -4.272 -14.776  1.00  0.00           H  
ATOM   4081  HA  LEU A 406     -58.713  -4.872 -11.918  1.00  0.00           H  
ATOM   4082 1HB  LEU A 406     -56.401  -3.190 -12.947  1.00  0.00           H  
ATOM   4083 2HB  LEU A 406     -56.793  -3.490 -11.250  1.00  0.00           H  
ATOM   4084  HG  LEU A 406     -55.931  -5.621 -13.240  1.00  0.00           H  
ATOM   4085 1HD1 LEU A 406     -53.812  -5.583 -12.002  1.00  0.00           H  
ATOM   4086 2HD1 LEU A 406     -54.147  -4.018 -12.778  1.00  0.00           H  
ATOM   4087 3HD1 LEU A 406     -54.404  -4.217 -11.028  1.00  0.00           H  
ATOM   4088 1HD2 LEU A 406     -55.717  -7.010 -11.207  1.00  0.00           H  
ATOM   4089 2HD2 LEU A 406     -56.336  -5.664 -10.220  1.00  0.00           H  
ATOM   4090 3HD2 LEU A 406     -57.391  -6.446 -11.423  1.00  0.00           H  
ATOM   4091  N   PRO A 407     -59.317  -2.345 -11.407  1.00  0.00           N  
ATOM   4092  CA  PRO A 407     -60.248  -1.226 -11.246  1.00  0.00           C  
ATOM   4093  C   PRO A 407     -59.829  -0.038 -12.106  1.00  0.00           C  
ATOM   4094  O   PRO A 407     -58.639   0.224 -12.282  1.00  0.00           O  
ATOM   4095  CB  PRO A 407     -60.148  -0.904  -9.751  1.00  0.00           C  
ATOM   4096  CG  PRO A 407     -59.719  -2.189  -9.128  1.00  0.00           C  
ATOM   4097  CD  PRO A 407     -58.773  -2.793 -10.131  1.00  0.00           C  
ATOM   4098  HA  PRO A 407     -61.262  -1.558 -11.510  1.00  0.00           H  
ATOM   4099 1HB  PRO A 407     -59.427  -0.089  -9.589  1.00  0.00           H  
ATOM   4100 2HB  PRO A 407     -61.121  -0.551  -9.377  1.00  0.00           H  
ATOM   4101 1HG  PRO A 407     -59.241  -1.998  -8.156  1.00  0.00           H  
ATOM   4102 2HG  PRO A 407     -60.593  -2.827  -8.932  1.00  0.00           H  
ATOM   4103 1HD  PRO A 407     -57.758  -2.405  -9.960  1.00  0.00           H  
ATOM   4104 2HD  PRO A 407     -58.791  -3.889 -10.038  1.00  0.00           H  
TER   
ATOM   4105  N   PRO C 137    -164.369   4.711-143.544  1.00  0.00           N  
ATOM   4106  CA  PRO C 137    -164.175   4.377-144.949  1.00  0.00           C  
ATOM   4107  C   PRO C 137    -163.989   5.631-145.794  1.00  0.00           C  
ATOM   4108  O   PRO C 137    -163.079   5.705-146.620  1.00  0.00           O  
ATOM   4109  CB  PRO C 137    -165.469   3.640-145.311  1.00  0.00           C  
ATOM   4110  CG  PRO C 137    -165.895   3.001-144.033  1.00  0.00           C  
ATOM   4111  CD  PRO C 137    -165.589   4.032-142.980  1.00  0.00           C  
ATOM   4112  HA  PRO C 137    -163.304   3.713-145.047  1.00  0.00           H  
ATOM   4113 1HB  PRO C 137    -166.212   4.352-145.699  1.00  0.00           H  
ATOM   4114 2HB  PRO C 137    -165.276   2.909-146.110  1.00  0.00           H  
ATOM   4115 1HG  PRO C 137    -166.963   2.742-144.075  1.00  0.00           H  
ATOM   4116 2HG  PRO C 137    -165.346   2.061-143.877  1.00  0.00           H  
ATOM   4117 1HD  PRO C 137    -166.435   4.730-142.891  1.00  0.00           H  
ATOM   4118 2HD  PRO C 137    -165.398   3.531-142.019  1.00  0.00           H  
ATOM   4119  N   GLU C 138    -164.894   6.598-145.539  1.00  0.00           N  
ATOM   4120  CA  GLU C 138    -164.825   7.852-146.280  1.00  0.00           C  
ATOM   4121  C   GLU C 138    -163.512   8.578-146.012  1.00  0.00           C  
ATOM   4122  O   GLU C 138    -162.898   9.128-146.926  1.00  0.00           O  
ATOM   4123  CB  GLU C 138    -166.004   8.756-145.911  1.00  0.00           C  
ATOM   4124  CG  GLU C 138    -166.047  10.075-146.668  1.00  0.00           C  
ATOM   4125  CD  GLU C 138    -166.281   9.896-148.142  1.00  0.00           C  
ATOM   4126  OE1 GLU C 138    -166.775   8.862-148.525  1.00  0.00           O  
ATOM   4127  OE2 GLU C 138    -165.964  10.793-148.887  1.00  0.00           O1-
ATOM   4128  H   GLU C 138    -165.618   6.475-144.846  1.00  0.00           H  
ATOM   4129  HA  GLU C 138    -164.878   7.627-147.345  1.00  0.00           H  
ATOM   4130 1HB  GLU C 138    -166.939   8.229-146.101  1.00  0.00           H  
ATOM   4131 2HB  GLU C 138    -165.969   8.983-144.845  1.00  0.00           H  
ATOM   4132 1HG  GLU C 138    -166.845  10.692-146.258  1.00  0.00           H  
ATOM   4133 2HG  GLU C 138    -165.105  10.600-146.516  1.00  0.00           H  
ATOM   4134  N   ILE C 139    -163.126   8.546-144.721  1.00  0.00           N  
ATOM   4135  CA  ILE C 139    -161.885   9.204-144.331  1.00  0.00           C  
ATOM   4136  C   ILE C 139    -160.686   8.574-145.029  1.00  0.00           C  
ATOM   4137  O   ILE C 139    -159.780   9.274-145.481  1.00  0.00           O  
ATOM   4138  CB  ILE C 139    -161.685   9.140-142.807  1.00  0.00           C  
ATOM   4139  CG1 ILE C 139    -162.789   9.924-142.090  1.00  0.00           C  
ATOM   4140  CG2 ILE C 139    -160.313   9.678-142.426  1.00  0.00           C  
ATOM   4141  CD1 ILE C 139    -162.822  11.393-142.443  1.00  0.00           C  
ATOM   4142  H   ILE C 139    -163.676   8.076-144.017  1.00  0.00           H  
ATOM   4143  HA  ILE C 139    -161.941  10.251-144.629  1.00  0.00           H  
ATOM   4144  HB  ILE C 139    -161.766   8.106-142.472  1.00  0.00           H  
ATOM   4145 1HG1 ILE C 139    -163.759   9.492-142.334  1.00  0.00           H  
ATOM   4146 2HG1 ILE C 139    -162.656   9.835-141.011  1.00  0.00           H  
ATOM   4147 1HG2 ILE C 139    -160.189   9.626-141.345  1.00  0.00           H  
ATOM   4148 2HG2 ILE C 139    -159.542   9.080-142.909  1.00  0.00           H  
ATOM   4149 3HG2 ILE C 139    -160.227  10.714-142.753  1.00  0.00           H  
ATOM   4150 1HD1 ILE C 139    -163.631  11.880-141.896  1.00  0.00           H  
ATOM   4151 2HD1 ILE C 139    -161.872  11.854-142.174  1.00  0.00           H  
ATOM   4152 3HD1 ILE C 139    -162.990  11.505-143.514  1.00  0.00           H  
ATOM   4153  N   GLY C 140    -160.735   7.227-145.086  1.00  0.00           N  
ATOM   4154  CA  GLY C 140    -159.647   6.500-145.730  1.00  0.00           C  
ATOM   4155  C   GLY C 140    -159.535   6.870-147.204  1.00  0.00           C  
ATOM   4156  O   GLY C 140    -158.434   7.043-147.728  1.00  0.00           O  
ATOM   4157  H   GLY C 140    -161.526   6.746-144.683  1.00  0.00           H  
ATOM   4158 1HA  GLY C 140    -158.709   6.724-145.222  1.00  0.00           H  
ATOM   4159 2HA  GLY C 140    -159.818   5.429-145.633  1.00  0.00           H  
ATOM   4160  N   ARG C 141    -160.724   6.979-147.831  1.00  0.00           N  
ATOM   4161  CA  ARG C 141    -160.755   7.330-149.245  1.00  0.00           C  
ATOM   4162  C   ARG C 141    -160.153   8.708-149.485  1.00  0.00           C  
ATOM   4163  O   ARG C 141    -159.412   8.914-150.447  1.00  0.00           O  
ATOM   4164  CB  ARG C 141    -162.183   7.307-149.772  1.00  0.00           C  
ATOM   4165  CG  ARG C 141    -162.808   5.923-149.867  1.00  0.00           C  
ATOM   4166  CD  ARG C 141    -164.152   5.969-150.496  1.00  0.00           C  
ATOM   4167  NE  ARG C 141    -164.768   4.653-150.555  1.00  0.00           N  
ATOM   4168  CZ  ARG C 141    -165.616   4.164-149.628  1.00  0.00           C  
ATOM   4169  NH1 ARG C 141    -165.936   4.890-148.582  1.00  0.00           N1+
ATOM   4170  NH2 ARG C 141    -166.124   2.952-149.775  1.00  0.00           N  
ATOM   4171  H   ARG C 141    -161.595   6.823-147.343  1.00  0.00           H  
ATOM   4172  HA  ARG C 141    -160.169   6.595-149.798  1.00  0.00           H  
ATOM   4173 1HB  ARG C 141    -162.819   7.911-149.126  1.00  0.00           H  
ATOM   4174 2HB  ARG C 141    -162.212   7.751-150.766  1.00  0.00           H  
ATOM   4175 1HG  ARG C 141    -162.169   5.277-150.469  1.00  0.00           H  
ATOM   4176 2HG  ARG C 141    -162.910   5.501-148.866  1.00  0.00           H  
ATOM   4177 1HD  ARG C 141    -164.802   6.624-149.916  1.00  0.00           H  
ATOM   4178 2HD  ARG C 141    -164.066   6.351-151.512  1.00  0.00           H  
ATOM   4179  HE  ARG C 141    -164.545   4.066-151.346  1.00  0.00           H  
ATOM   4180 1HH1 ARG C 141    -165.547   5.816-148.470  1.00  0.00           H  
ATOM   4181 2HH1 ARG C 141    -166.571   4.523-147.888  1.00  0.00           H  
ATOM   4182 1HH2 ARG C 141    -165.877   2.393-150.580  1.00  0.00           H  
ATOM   4183 2HH2 ARG C 141    -166.757   2.585-149.081  1.00  0.00           H  
ATOM   4184  N   LYS C 142    -160.510   9.627-148.565  1.00  0.00           N  
ATOM   4185  CA  LYS C 142    -159.999  10.987-148.677  1.00  0.00           C  
ATOM   4186  C   LYS C 142    -158.480  11.015-148.570  1.00  0.00           C  
ATOM   4187  O   LYS C 142    -157.809  11.737-149.308  1.00  0.00           O  
ATOM   4188  CB  LYS C 142    -160.620  11.883-147.604  1.00  0.00           C  
ATOM   4189  CG  LYS C 142    -160.169  13.336-147.661  1.00  0.00           C  
ATOM   4190  CD  LYS C 142    -160.659  14.018-148.930  1.00  0.00           C  
ATOM   4191  CE  LYS C 142    -160.299  15.496-148.940  1.00  0.00           C  
ATOM   4192  NZ  LYS C 142    -160.740  16.168-150.192  1.00  0.00           N1+
ATOM   4193  H   LYS C 142    -161.124   9.394-147.797  1.00  0.00           H  
ATOM   4194  HA  LYS C 142    -160.271  11.377-149.659  1.00  0.00           H  
ATOM   4195 1HB  LYS C 142    -161.706  11.864-147.699  1.00  0.00           H  
ATOM   4196 2HB  LYS C 142    -160.371  11.492-146.618  1.00  0.00           H  
ATOM   4197 1HG  LYS C 142    -160.561  13.873-146.796  1.00  0.00           H  
ATOM   4198 2HG  LYS C 142    -159.081  13.381-147.632  1.00  0.00           H  
ATOM   4199 1HD  LYS C 142    -160.209  13.536-149.798  1.00  0.00           H  
ATOM   4200 2HD  LYS C 142    -161.742  13.917-149.001  1.00  0.00           H  
ATOM   4201 1HE  LYS C 142    -160.769  15.991-148.091  1.00  0.00           H  
ATOM   4202 2HE  LYS C 142    -159.218  15.608-148.845  1.00  0.00           H  
ATOM   4203 1HZ  LYS C 142    -160.484  17.145-150.160  1.00  0.00           H  
ATOM   4204 2HZ  LYS C 142    -160.296  15.729-150.986  1.00  0.00           H  
ATOM   4205 3HZ  LYS C 142    -161.744  16.088-150.281  1.00  0.00           H  
ATOM   4206  N   GLY C 143    -157.987  10.198-147.618  1.00  0.00           N  
ATOM   4207  CA  GLY C 143    -156.545  10.130-147.413  1.00  0.00           C  
ATOM   4208  C   GLY C 143    -155.834   9.618-148.660  1.00  0.00           C  
ATOM   4209  O   GLY C 143    -154.779  10.127-149.038  1.00  0.00           O  
ATOM   4210  H   GLY C 143    -158.625   9.646-147.064  1.00  0.00           H  
ATOM   4211 1HA  GLY C 143    -156.167  11.119-147.154  1.00  0.00           H  
ATOM   4212 2HA  GLY C 143    -156.328   9.474-146.571  1.00  0.00           H  
ATOM   4213  N   VAL C 144    -156.467   8.594-149.266  1.00  0.00           N  
ATOM   4214  CA  VAL C 144    -155.892   8.012-150.472  1.00  0.00           C  
ATOM   4215  C   VAL C 144    -155.816   9.038-151.596  1.00  0.00           C  
ATOM   4216  O   VAL C 144    -154.823   9.108-152.321  1.00  0.00           O  
ATOM   4217  CB  VAL C 144    -156.732   6.807-150.937  1.00  0.00           C  
ATOM   4218  CG1 VAL C 144    -156.258   6.321-152.299  1.00  0.00           C  
ATOM   4219  CG2 VAL C 144    -156.651   5.691-149.907  1.00  0.00           C  
ATOM   4220  H   VAL C 144    -157.332   8.219-148.903  1.00  0.00           H  
ATOM   4221  HA  VAL C 144    -154.884   7.667-150.243  1.00  0.00           H  
ATOM   4222  HB  VAL C 144    -157.770   7.122-151.051  1.00  0.00           H  
ATOM   4223 1HG1 VAL C 144    -156.864   5.471-152.612  1.00  0.00           H  
ATOM   4224 2HG1 VAL C 144    -156.360   7.127-153.027  1.00  0.00           H  
ATOM   4225 3HG1 VAL C 144    -155.214   6.019-152.234  1.00  0.00           H  
ATOM   4226 1HG2 VAL C 144    -157.248   4.843-150.242  1.00  0.00           H  
ATOM   4227 2HG2 VAL C 144    -155.613   5.379-149.790  1.00  0.00           H  
ATOM   4228 3HG2 VAL C 144    -157.033   6.049-148.951  1.00  0.00           H  
ATOM   4229  N   ASP C 145    -156.909   9.821-151.691  1.00  0.00           N  
ATOM   4230  CA  ASP C 145    -156.963  10.846-152.728  1.00  0.00           C  
ATOM   4231  C   ASP C 145    -155.859  11.878-152.539  1.00  0.00           C  
ATOM   4232  O   ASP C 145    -155.228  12.312-153.504  1.00  0.00           O  
ATOM   4233  CB  ASP C 145    -158.327  11.541-152.724  1.00  0.00           C  
ATOM   4234  CG  ASP C 145    -159.448  10.654-153.251  1.00  0.00           C  
ATOM   4235  OD1 ASP C 145    -159.149   9.660-153.870  1.00  0.00           O  
ATOM   4236  OD2 ASP C 145    -160.589  10.978-153.028  1.00  0.00           O1-
ATOM   4237  H   ASP C 145    -157.692   9.716-151.063  1.00  0.00           H  
ATOM   4238  HA  ASP C 145    -156.820  10.367-153.696  1.00  0.00           H  
ATOM   4239 1HB  ASP C 145    -158.575  11.851-151.708  1.00  0.00           H  
ATOM   4240 2HB  ASP C 145    -158.278  12.442-153.336  1.00  0.00           H  
ATOM   4241  N   ALA C 146    -155.665  12.241-151.254  1.00  0.00           N  
ATOM   4242  CA  ALA C 146    -154.636  13.222-150.937  1.00  0.00           C  
ATOM   4243  C   ALA C 146    -153.253  12.714-151.328  1.00  0.00           C  
ATOM   4244  O   ALA C 146    -152.435  13.463-151.862  1.00  0.00           O  
ATOM   4245  CB  ALA C 146    -154.674  13.570-149.456  1.00  0.00           C  
ATOM   4246  H   ALA C 146    -156.218  11.848-150.505  1.00  0.00           H  
ATOM   4247  HA  ALA C 146    -154.836  14.124-151.517  1.00  0.00           H  
ATOM   4248 1HB  ALA C 146    -153.899  14.303-149.234  1.00  0.00           H  
ATOM   4249 2HB  ALA C 146    -155.650  13.986-149.205  1.00  0.00           H  
ATOM   4250 3HB  ALA C 146    -154.500  12.670-148.867  1.00  0.00           H  
ATOM   4251  N   LEU C 147    -153.046  11.415-151.032  1.00  0.00           N  
ATOM   4252  CA  LEU C 147    -151.761  10.805-151.356  1.00  0.00           C  
ATOM   4253  C   LEU C 147    -151.505  10.826-152.857  1.00  0.00           C  
ATOM   4254  O   LEU C 147    -150.390  11.100-153.303  1.00  0.00           O  
ATOM   4255  CB  LEU C 147    -151.717   9.360-150.843  1.00  0.00           C  
ATOM   4256  CG  LEU C 147    -150.374   8.636-151.007  1.00  0.00           C  
ATOM   4257  CD1 LEU C 147    -150.225   8.163-152.446  1.00  0.00           C  
ATOM   4258  CD2 LEU C 147    -149.241   9.576-150.620  1.00  0.00           C  
ATOM   4259  H   LEU C 147    -153.760  10.853-150.591  1.00  0.00           H  
ATOM   4260  HA  LEU C 147    -150.975  11.376-150.864  1.00  0.00           H  
ATOM   4261 1HB  LEU C 147    -151.965   9.360-149.783  1.00  0.00           H  
ATOM   4262 2HB  LEU C 147    -152.473   8.779-151.372  1.00  0.00           H  
ATOM   4263  HG  LEU C 147    -150.354   7.758-150.363  1.00  0.00           H  
ATOM   4264 1HD1 LEU C 147    -149.270   7.648-152.563  1.00  0.00           H  
ATOM   4265 2HD1 LEU C 147    -151.038   7.478-152.690  1.00  0.00           H  
ATOM   4266 3HD1 LEU C 147    -150.259   9.020-153.117  1.00  0.00           H  
ATOM   4267 1HD2 LEU C 147    -148.286   9.062-150.736  1.00  0.00           H  
ATOM   4268 2HD2 LEU C 147    -149.261  10.455-151.265  1.00  0.00           H  
ATOM   4269 3HD2 LEU C 147    -149.364   9.884-149.582  1.00  0.00           H  
ATOM   4270  N   LEU C 148    -152.591  10.525-153.599  1.00  0.00           N  
ATOM   4271  CA  LEU C 148    -152.480  10.512-155.053  1.00  0.00           C  
ATOM   4272  C   LEU C 148    -152.108  11.888-155.590  1.00  0.00           C  
ATOM   4273  O   LEU C 148    -151.285  12.011-156.497  1.00  0.00           O  
ATOM   4274  CB  LEU C 148    -153.800  10.051-155.682  1.00  0.00           C  
ATOM   4275  CG  LEU C 148    -153.815   9.968-157.214  1.00  0.00           C  
ATOM   4276  CD1 LEU C 148    -152.756   8.978-157.679  1.00  0.00           C  
ATOM   4277  CD2 LEU C 148    -155.199   9.551-157.687  1.00  0.00           C  
ATOM   4278  H   LEU C 148    -153.479  10.307-153.171  1.00  0.00           H  
ATOM   4279  HA  LEU C 148    -151.694   9.811-155.335  1.00  0.00           H  
ATOM   4280 1HB  LEU C 148    -154.043   9.064-155.294  1.00  0.00           H  
ATOM   4281 2HB  LEU C 148    -154.589  10.741-155.379  1.00  0.00           H  
ATOM   4282  HG  LEU C 148    -153.567  10.944-157.632  1.00  0.00           H  
ATOM   4283 1HD1 LEU C 148    -152.767   8.921-158.768  1.00  0.00           H  
ATOM   4284 2HD1 LEU C 148    -151.774   9.312-157.345  1.00  0.00           H  
ATOM   4285 3HD1 LEU C 148    -152.968   7.995-157.262  1.00  0.00           H  
ATOM   4286 1HD2 LEU C 148    -155.210   9.493-158.775  1.00  0.00           H  
ATOM   4287 2HD2 LEU C 148    -155.447   8.574-157.270  1.00  0.00           H  
ATOM   4288 3HD2 LEU C 148    -155.934  10.285-157.356  1.00  0.00           H  
ATOM   4289  N   GLU C 149    -152.759  12.902-154.982  1.00  0.00           N  
ATOM   4290  CA  GLU C 149    -152.495  14.273-155.403  1.00  0.00           C  
ATOM   4291  C   GLU C 149    -151.037  14.650-155.164  1.00  0.00           C  
ATOM   4292  O   GLU C 149    -150.409  15.298-156.000  1.00  0.00           O  
ATOM   4293  CB  GLU C 149    -153.411  15.247-154.660  1.00  0.00           C  
ATOM   4294  CG  GLU C 149    -154.879  15.154-155.056  1.00  0.00           C  
ATOM   4295  CD  GLU C 149    -155.125  15.550-156.484  1.00  0.00           C  
ATOM   4296  OE1 GLU C 149    -154.496  16.473-156.942  1.00  0.00           O  
ATOM   4297  OE2 GLU C 149    -155.946  14.930-157.118  1.00  0.00           O1-
ATOM   4298  H   GLU C 149    -153.425  12.736-154.242  1.00  0.00           H  
ATOM   4299  HA  GLU C 149    -152.694  14.351-156.472  1.00  0.00           H  
ATOM   4300 1HB  GLU C 149    -153.342  15.065-153.587  1.00  0.00           H  
ATOM   4301 2HB  GLU C 149    -153.081  16.269-154.842  1.00  0.00           H  
ATOM   4302 1HG  GLU C 149    -155.219  14.129-154.911  1.00  0.00           H  
ATOM   4303 2HG  GLU C 149    -155.463  15.797-154.399  1.00  0.00           H  
ATOM   4304  N   ILE C 150    -150.546  14.209-153.988  1.00  0.00           N  
ATOM   4305  CA  ILE C 150    -149.162  14.502-153.637  1.00  0.00           C  
ATOM   4306  C   ILE C 150    -148.197  13.871-154.632  1.00  0.00           C  
ATOM   4307  O   ILE C 150    -147.210  14.488-155.031  1.00  0.00           O  
ATOM   4308  CB  ILE C 150    -148.837  14.002-152.217  1.00  0.00           C  
ATOM   4309  CG1 ILE C 150    -149.606  14.818-151.175  1.00  0.00           C  
ATOM   4310  CG2 ILE C 150    -147.340  14.075-151.957  1.00  0.00           C  
ATOM   4311  CD1 ILE C 150    -149.563  14.227-149.784  1.00  0.00           C  
ATOM   4312  H   ILE C 150    -151.116  13.678-153.343  1.00  0.00           H  
ATOM   4313  HA  ILE C 150    -149.021  15.581-153.662  1.00  0.00           H  
ATOM   4314  HB  ILE C 150    -149.164  12.968-152.112  1.00  0.00           H  
ATOM   4315 1HG1 ILE C 150    -149.198  15.827-151.129  1.00  0.00           H  
ATOM   4316 2HG1 ILE C 150    -150.651  14.901-151.476  1.00  0.00           H  
ATOM   4317 1HG2 ILE C 150    -147.129  13.719-150.948  1.00  0.00           H  
ATOM   4318 2HG2 ILE C 150    -146.815  13.453-152.679  1.00  0.00           H  
ATOM   4319 3HG2 ILE C 150    -147.005  15.108-152.054  1.00  0.00           H  
ATOM   4320 1HD1 ILE C 150    -150.130  14.861-149.101  1.00  0.00           H  
ATOM   4321 2HD1 ILE C 150    -150.000  13.229-149.797  1.00  0.00           H  
ATOM   4322 3HD1 ILE C 150    -148.529  14.167-149.446  1.00  0.00           H  
ATOM   4323  N   ALA C 151    -148.537  12.620-155.002  1.00  0.00           N  
ATOM   4324  CA  ALA C 151    -147.696  11.904-155.953  1.00  0.00           C  
ATOM   4325  C   ALA C 151    -147.647  12.622-157.296  1.00  0.00           C  
ATOM   4326  O   ALA C 151    -146.589  12.723-157.918  1.00  0.00           O  
ATOM   4327  CB  ALA C 151    -148.197  10.478-156.135  1.00  0.00           C  
ATOM   4328  H   ALA C 151    -149.361  12.166-154.635  1.00  0.00           H  
ATOM   4329  HA  ALA C 151    -146.682  11.874-155.554  1.00  0.00           H  
ATOM   4330 1HB  ALA C 151    -147.559   9.956-156.847  1.00  0.00           H  
ATOM   4331 2HB  ALA C 151    -148.171   9.959-155.177  1.00  0.00           H  
ATOM   4332 3HB  ALA C 151    -149.220  10.497-156.509  1.00  0.00           H  
ATOM   4333  N   ARG C 152    -148.838  13.107-157.696  1.00  0.00           N  
ATOM   4334  CA  ARG C 152    -148.927  13.819-158.967  1.00  0.00           C  
ATOM   4335  C   ARG C 152    -148.069  15.077-158.955  1.00  0.00           C  
ATOM   4336  O   ARG C 152    -147.331  15.346-159.903  1.00  0.00           O  
ATOM   4337  CB  ARG C 152    -150.370  14.197-159.271  1.00  0.00           C  
ATOM   4338  CG  ARG C 152    -151.275  13.029-159.626  1.00  0.00           C  
ATOM   4339  CD  ARG C 152    -152.676  13.469-159.849  1.00  0.00           C  
ATOM   4340  NE  ARG C 152    -153.547  12.355-160.191  1.00  0.00           N  
ATOM   4341  CZ  ARG C 152    -154.886  12.438-160.306  1.00  0.00           C  
ATOM   4342  NH1 ARG C 152    -155.492  13.587-160.106  1.00  0.00           N1+
ATOM   4343  NH2 ARG C 152    -155.590  11.365-160.622  1.00  0.00           N  
ATOM   4344  H   ARG C 152    -149.672  12.990-157.139  1.00  0.00           H  
ATOM   4345  HA  ARG C 152    -148.567  13.160-159.758  1.00  0.00           H  
ATOM   4346 1HB  ARG C 152    -150.803  14.699-158.405  1.00  0.00           H  
ATOM   4347 2HB  ARG C 152    -150.395  14.901-160.103  1.00  0.00           H  
ATOM   4348 1HG  ARG C 152    -150.916  12.555-160.539  1.00  0.00           H  
ATOM   4349 2HG  ARG C 152    -151.270  12.302-158.813  1.00  0.00           H  
ATOM   4350 1HD  ARG C 152    -153.060  13.935-158.943  1.00  0.00           H  
ATOM   4351 2HD  ARG C 152    -152.707  14.187-160.668  1.00  0.00           H  
ATOM   4352  HE  ARG C 152    -153.117  11.454-160.353  1.00  0.00           H  
ATOM   4353 1HH1 ARG C 152    -154.955  14.407-159.866  1.00  0.00           H  
ATOM   4354 2HH1 ARG C 152    -156.498  13.649-160.193  1.00  0.00           H  
ATOM   4355 1HH2 ARG C 152    -155.124  10.481-160.775  1.00  0.00           H  
ATOM   4356 2HH2 ARG C 152    -156.594  11.427-160.709  1.00  0.00           H  
ATOM   4357  N   ASN C 153    -148.188  15.839-157.852  1.00  0.00           N  
ATOM   4358  CA  ASN C 153    -147.518  17.134-157.662  1.00  0.00           C  
ATOM   4359  C   ASN C 153    -146.016  16.976-157.476  1.00  0.00           C  
ATOM   4360  O   ASN C 153    -145.240  17.866-157.825  1.00  0.00           O  
ATOM   4361  CB  ASN C 153    -148.116  17.878-156.482  1.00  0.00           C  
ATOM   4362  CG  ASN C 153    -149.484  18.430-156.780  1.00  0.00           C  
ATOM   4363  ND2 ASN C 153    -150.440  18.095-155.951  1.00  0.00           N  
ATOM   4364  OD1 ASN C 153    -149.672  19.158-157.760  1.00  0.00           O  
ATOM   4365  H   ASN C 153    -148.780  15.479-157.118  1.00  0.00           H  
ATOM   4366  HA  ASN C 153    -147.664  17.735-158.561  1.00  0.00           H  
ATOM   4367 1HB  ASN C 153    -148.187  17.204-155.627  1.00  0.00           H  
ATOM   4368 2HB  ASN C 153    -147.459  18.699-156.199  1.00  0.00           H  
ATOM   4369 1HD2 ASN C 153    -151.369  18.434-156.100  1.00  0.00           H  
ATOM   4370 2HD2 ASN C 153    -150.243  17.504-155.171  1.00  0.00           H  
ATOM   4371  N   SER C 154    -145.610  15.840-156.924  1.00  0.00           N  
ATOM   4372  CA  SER C 154    -144.200  15.568-156.685  1.00  0.00           C  
ATOM   4373  C   SER C 154    -143.435  15.556-158.001  1.00  0.00           C  
ATOM   4374  O   SER C 154    -142.218  15.741-158.024  1.00  0.00           O  
ATOM   4375  CB  SER C 154    -144.032  14.240-155.972  1.00  0.00           C  
ATOM   4376  OG  SER C 154    -144.412  13.174-156.802  1.00  0.00           O  
ATOM   4377  H   SER C 154    -146.297  15.146-156.664  1.00  0.00           H  
ATOM   4378  HA  SER C 154    -143.798  16.360-156.052  1.00  0.00           H  
ATOM   4379 1HB  SER C 154    -142.992  14.116-155.671  1.00  0.00           H  
ATOM   4380 2HB  SER C 154    -144.638  14.232-155.067  1.00  0.00           H  
ATOM   4381  HG  SER C 154    -145.335  13.324-157.019  1.00  0.00           H  
ATOM   4382  N   ASN C 155    -144.161  15.337-159.090  1.00  0.00           N  
ATOM   4383  CA  ASN C 155    -143.564  15.268-160.418  1.00  0.00           C  
ATOM   4384  C   ASN C 155    -142.801  13.964-160.616  1.00  0.00           C  
ATOM   4385  O   ASN C 155    -141.652  13.968-161.059  1.00  0.00           O  
ATOM   4386  CB  ASN C 155    -142.655  16.460-160.655  1.00  0.00           C  
ATOM   4387  CG  ASN C 155    -142.355  16.678-162.111  1.00  0.00           C  
ATOM   4388  ND2 ASN C 155    -141.180  17.176-162.398  1.00  0.00           N  
ATOM   4389  OD1 ASN C 155    -143.191  16.394-162.979  1.00  0.00           O  
ATOM   4390  H   ASN C 155    -145.159  15.214-158.993  1.00  0.00           H  
ATOM   4391  HA  ASN C 155    -144.365  15.288-161.159  1.00  0.00           H  
ATOM   4392 1HB  ASN C 155    -143.123  17.360-160.253  1.00  0.00           H  
ATOM   4393 2HB  ASN C 155    -141.716  16.314-160.121  1.00  0.00           H  
ATOM   4394 1HD2 ASN C 155    -140.927  17.341-163.352  1.00  0.00           H  
ATOM   4395 2HD2 ASN C 155    -140.535  17.390-161.665  1.00  0.00           H  
ATOM   4396  N   PRO C 156    -143.452  12.858-160.284  1.00  0.00           N  
ATOM   4397  CA  PRO C 156    -142.886  11.525-160.459  1.00  0.00           C  
ATOM   4398  C   PRO C 156    -142.911  11.083-161.918  1.00  0.00           C  
ATOM   4399  O   PRO C 156    -143.786  11.487-162.684  1.00  0.00           O  
ATOM   4400  CB  PRO C 156    -143.798  10.652-159.592  1.00  0.00           C  
ATOM   4401  CG  PRO C 156    -145.110  11.359-159.615  1.00  0.00           C  
ATOM   4402  CD  PRO C 156    -144.748  12.819-159.646  1.00  0.00           C  
ATOM   4403  HA  PRO C 156    -141.854  11.518-160.078  1.00  0.00           H  
ATOM   4404 1HB  PRO C 156    -143.854   9.636-160.010  1.00  0.00           H  
ATOM   4405 2HB  PRO C 156    -143.379  10.560-158.579  1.00  0.00           H  
ATOM   4406 1HG  PRO C 156    -145.695  11.048-160.493  1.00  0.00           H  
ATOM   4407 2HG  PRO C 156    -145.703  11.088-158.728  1.00  0.00           H  
ATOM   4408 1HD  PRO C 156    -145.490  13.370-160.242  1.00  0.00           H  
ATOM   4409 2HD  PRO C 156    -144.707  13.211-158.619  1.00  0.00           H  
ATOM   4410  N   SER C 157    -141.944  10.250-162.297  1.00  0.00           N  
ATOM   4411  CA  SER C 157    -141.885   9.718-163.653  1.00  0.00           C  
ATOM   4412  C   SER C 157    -143.136   8.912-163.972  1.00  0.00           C  
ATOM   4413  O   SER C 157    -143.798   8.393-163.074  1.00  0.00           O  
ATOM   4414  CB  SER C 157    -140.653   8.851-163.824  1.00  0.00           C  
ATOM   4415  OG  SER C 157    -140.748   7.685-163.053  1.00  0.00           O  
ATOM   4416  H   SER C 157    -141.234   9.978-161.630  1.00  0.00           H  
ATOM   4417  HA  SER C 157    -141.824  10.555-164.350  1.00  0.00           H  
ATOM   4418 1HB  SER C 157    -140.536   8.586-164.874  1.00  0.00           H  
ATOM   4419 2HB  SER C 157    -139.768   9.413-163.529  1.00  0.00           H  
ATOM   4420  HG  SER C 157    -139.939   7.193-163.213  1.00  0.00           H  
ATOM   4421  N   PRO C 158    -143.457   8.809-165.259  1.00  0.00           N  
ATOM   4422  CA  PRO C 158    -144.773   8.335-165.674  1.00  0.00           C  
ATOM   4423  C   PRO C 158    -145.039   6.923-165.209  1.00  0.00           C  
ATOM   4424  O   PRO C 158    -146.155   6.590-164.812  1.00  0.00           O  
ATOM   4425  CB  PRO C 158    -144.700   8.415-167.202  1.00  0.00           C  
ATOM   4426  CG  PRO C 158    -143.697   9.486-167.465  1.00  0.00           C  
ATOM   4427  CD  PRO C 158    -142.660   9.300-166.391  1.00  0.00           C  
ATOM   4428  HA  PRO C 158    -145.543   9.015-165.280  1.00  0.00           H  
ATOM   4429 1HB  PRO C 158    -144.403   7.439-167.615  1.00  0.00           H  
ATOM   4430 2HB  PRO C 158    -145.692   8.649-167.613  1.00  0.00           H  
ATOM   4431 1HG  PRO C 158    -143.282   9.377-168.478  1.00  0.00           H  
ATOM   4432 2HG  PRO C 158    -144.178  10.475-167.423  1.00  0.00           H  
ATOM   4433 1HD  PRO C 158    -141.917   8.558-166.720  1.00  0.00           H  
ATOM   4434 2HD  PRO C 158    -142.176  10.265-166.175  1.00  0.00           H  
ATOM   4435  N   VAL C 159    -144.019   6.075-165.253  1.00  0.00           N  
ATOM   4436  CA  VAL C 159    -144.215   4.729-164.728  1.00  0.00           C  
ATOM   4437  C   VAL C 159    -144.498   4.756-163.231  1.00  0.00           C  
ATOM   4438  O   VAL C 159    -145.357   4.025-162.738  1.00  0.00           O  
ATOM   4439  CB  VAL C 159    -142.969   3.864-164.997  1.00  0.00           C  
ATOM   4440  CG1 VAL C 159    -141.795   4.345-164.155  1.00  0.00           C  
ATOM   4441  CG2 VAL C 159    -143.279   2.403-164.706  1.00  0.00           C  
ATOM   4442  H   VAL C 159    -143.119   6.329-165.634  1.00  0.00           H  
ATOM   4443  HA  VAL C 159    -145.069   4.280-165.237  1.00  0.00           H  
ATOM   4444  HB  VAL C 159    -142.680   3.974-166.043  1.00  0.00           H  
ATOM   4445 1HG1 VAL C 159    -140.923   3.724-164.358  1.00  0.00           H  
ATOM   4446 2HG1 VAL C 159    -141.568   5.381-164.405  1.00  0.00           H  
ATOM   4447 3HG1 VAL C 159    -142.053   4.274-163.098  1.00  0.00           H  
ATOM   4448 1HG2 VAL C 159    -142.393   1.799-164.899  1.00  0.00           H  
ATOM   4449 2HG2 VAL C 159    -143.573   2.295-163.662  1.00  0.00           H  
ATOM   4450 3HG2 VAL C 159    -144.093   2.070-165.349  1.00  0.00           H  
ATOM   4451  N   ALA C 160    -143.732   5.631-162.549  1.00  0.00           N  
ATOM   4452  CA  ALA C 160    -143.906   5.758-161.106  1.00  0.00           C  
ATOM   4453  C   ALA C 160    -145.310   6.236-160.759  1.00  0.00           C  
ATOM   4454  O   ALA C 160    -145.929   5.745-159.815  1.00  0.00           O  
ATOM   4455  CB  ALA C 160    -142.866   6.707-160.528  1.00  0.00           C  
ATOM   4456  H   ALA C 160    -143.041   6.204-163.013  1.00  0.00           H  
ATOM   4457  HA  ALA C 160    -143.770   4.772-160.661  1.00  0.00           H  
ATOM   4458 1HB  ALA C 160    -143.010   6.791-159.451  1.00  0.00           H  
ATOM   4459 2HB  ALA C 160    -141.868   6.322-160.732  1.00  0.00           H  
ATOM   4460 3HB  ALA C 160    -142.977   7.689-160.986  1.00  0.00           H  
ATOM   4461  N   LEU C 161    -145.768   7.211-161.572  1.00  0.00           N  
ATOM   4462  CA  LEU C 161    -147.100   7.759-161.347  1.00  0.00           C  
ATOM   4463  C   LEU C 161    -148.170   6.688-161.516  1.00  0.00           C  
ATOM   4464  O   LEU C 161    -149.124   6.623-160.741  1.00  0.00           O  
ATOM   4465  CB  LEU C 161    -147.369   8.916-162.317  1.00  0.00           C  
ATOM   4466  CG  LEU C 161    -148.732   9.604-162.172  1.00  0.00           C  
ATOM   4467  CD1 LEU C 161    -148.861  10.185-160.771  1.00  0.00           C  
ATOM   4468  CD2 LEU C 161    -148.869  10.688-163.229  1.00  0.00           C  
ATOM   4469  H   LEU C 161    -145.210   7.573-162.332  1.00  0.00           H  
ATOM   4470  HA  LEU C 161    -147.151   8.138-160.327  1.00  0.00           H  
ATOM   4471 1HB  LEU C 161    -146.600   9.673-162.175  1.00  0.00           H  
ATOM   4472 2HB  LEU C 161    -147.294   8.539-163.337  1.00  0.00           H  
ATOM   4473  HG  LEU C 161    -149.527   8.868-162.302  1.00  0.00           H  
ATOM   4474 1HD1 LEU C 161    -149.830  10.674-160.667  1.00  0.00           H  
ATOM   4475 2HD1 LEU C 161    -148.779   9.385-160.036  1.00  0.00           H  
ATOM   4476 3HD1 LEU C 161    -148.068  10.913-160.606  1.00  0.00           H  
ATOM   4477 1HD2 LEU C 161    -149.838  11.177-163.128  1.00  0.00           H  
ATOM   4478 2HD2 LEU C 161    -148.076  11.425-163.100  1.00  0.00           H  
ATOM   4479 3HD2 LEU C 161    -148.791  10.242-164.221  1.00  0.00           H  
ATOM   4480  N   ALA C 162    -147.958   5.865-162.562  1.00  0.00           N  
ATOM   4481  CA  ALA C 162    -148.909   4.794-162.833  1.00  0.00           C  
ATOM   4482  C   ALA C 162    -148.975   3.809-161.673  1.00  0.00           C  
ATOM   4483  O   ALA C 162    -150.055   3.354-161.291  1.00  0.00           O  
ATOM   4484  CB  ALA C 162    -148.539   4.072-164.121  1.00  0.00           C  
ATOM   4485  H   ALA C 162    -147.153   5.972-163.163  1.00  0.00           H  
ATOM   4486  HA  ALA C 162    -149.897   5.241-162.949  1.00  0.00           H  
ATOM   4487 1HB  ALA C 162    -149.259   3.276-164.311  1.00  0.00           H  
ATOM   4488 2HB  ALA C 162    -148.553   4.779-164.950  1.00  0.00           H  
ATOM   4489 3HB  ALA C 162    -147.543   3.644-164.024  1.00  0.00           H  
ATOM   4490  N   ILE C 163    -147.771   3.510-161.143  1.00  0.00           N  
ATOM   4491  CA  ILE C 163    -147.696   2.580-160.024  1.00  0.00           C  
ATOM   4492  C   ILE C 163    -148.444   3.115-158.809  1.00  0.00           C  
ATOM   4493  O   ILE C 163    -149.142   2.370-158.121  1.00  0.00           O  
ATOM   4494  CB  ILE C 163    -146.231   2.298-159.643  1.00  0.00           C  
ATOM   4495  CG1 ILE C 163    -145.507   1.591-160.791  1.00  0.00           C  
ATOM   4496  CG2 ILE C 163    -146.164   1.462-158.373  1.00  0.00           C  
ATOM   4497  CD1 ILE C 163    -146.106   0.254-161.159  1.00  0.00           C  
ATOM   4498  H   ILE C 163    -146.919   3.915-161.503  1.00  0.00           H  
ATOM   4499  HA  ILE C 163    -148.160   1.642-160.322  1.00  0.00           H  
ATOM   4500  HB  ILE C 163    -145.712   3.241-159.473  1.00  0.00           H  
ATOM   4501 1HG1 ILE C 163    -145.521   2.227-161.676  1.00  0.00           H  
ATOM   4502 2HG1 ILE C 163    -144.462   1.433-160.520  1.00  0.00           H  
ATOM   4503 1HG2 ILE C 163    -145.122   1.272-158.118  1.00  0.00           H  
ATOM   4504 2HG2 ILE C 163    -146.644   2.001-157.557  1.00  0.00           H  
ATOM   4505 3HG2 ILE C 163    -146.678   0.514-158.533  1.00  0.00           H  
ATOM   4506 1HD1 ILE C 163    -145.537  -0.186-161.979  1.00  0.00           H  
ATOM   4507 2HD1 ILE C 163    -146.068  -0.412-160.295  1.00  0.00           H  
ATOM   4508 3HD1 ILE C 163    -147.140   0.391-161.468  1.00  0.00           H  
ATOM   4509  N   ILE C 164    -148.255   4.432-158.592  1.00  0.00           N  
ATOM   4510  CA  ILE C 164    -148.919   5.072-157.461  1.00  0.00           C  
ATOM   4511  C   ILE C 164    -150.432   4.993-157.594  1.00  0.00           C  
ATOM   4512  O   ILE C 164    -151.138   4.738-156.618  1.00  0.00           O  
ATOM   4513  CB  ILE C 164    -148.490   6.546-157.336  1.00  0.00           C  
ATOM   4514  CG1 ILE C 164    -147.018   6.641-156.931  1.00  0.00           C  
ATOM   4515  CG2 ILE C 164    -149.370   7.271-156.329  1.00  0.00           C  
ATOM   4516  CD1 ILE C 164    -146.440   8.034-157.050  1.00  0.00           C  
ATOM   4517  H   ILE C 164    -147.666   4.988-159.195  1.00  0.00           H  
ATOM   4518  HA  ILE C 164    -148.629   4.550-156.550  1.00  0.00           H  
ATOM   4519  HB  ILE C 164    -148.584   7.036-158.305  1.00  0.00           H  
ATOM   4520 1HG1 ILE C 164    -146.901   6.309-155.901  1.00  0.00           H  
ATOM   4521 2HG1 ILE C 164    -146.424   5.973-157.558  1.00  0.00           H  
ATOM   4522 1HG2 ILE C 164    -149.054   8.311-156.252  1.00  0.00           H  
ATOM   4523 2HG2 ILE C 164    -150.408   7.231-156.658  1.00  0.00           H  
ATOM   4524 3HG2 ILE C 164    -149.279   6.791-155.354  1.00  0.00           H  
ATOM   4525 1HD1 ILE C 164    -145.394   8.021-156.746  1.00  0.00           H  
ATOM   4526 2HD1 ILE C 164    -146.515   8.372-158.084  1.00  0.00           H  
ATOM   4527 3HD1 ILE C 164    -146.996   8.713-156.404  1.00  0.00           H  
ATOM   4528  N   GLU C 165    -150.882   5.225-158.845  1.00  0.00           N  
ATOM   4529  CA  GLU C 165    -152.315   5.178-159.109  1.00  0.00           C  
ATOM   4530  C   GLU C 165    -152.882   3.792-158.826  1.00  0.00           C  
ATOM   4531  O   GLU C 165    -153.965   3.659-158.257  1.00  0.00           O  
ATOM   4532  CB  GLU C 165    -152.604   5.573-160.558  1.00  0.00           C  
ATOM   4533  CG  GLU C 165    -154.082   5.619-160.915  1.00  0.00           C  
ATOM   4534  CD  GLU C 165    -154.330   6.084-162.324  1.00  0.00           C  
ATOM   4535  OE1 GLU C 165    -153.542   6.847-162.826  1.00  0.00           O  
ATOM   4536  OE2 GLU C 165    -155.309   5.671-162.899  1.00  0.00           O1-
ATOM   4537  H   GLU C 165    -150.248   5.429-159.604  1.00  0.00           H  
ATOM   4538  HA  GLU C 165    -152.811   5.888-158.447  1.00  0.00           H  
ATOM   4539 1HB  GLU C 165    -152.180   6.557-160.758  1.00  0.00           H  
ATOM   4540 2HB  GLU C 165    -152.119   4.866-161.232  1.00  0.00           H  
ATOM   4541 1HG  GLU C 165    -154.506   4.623-160.793  1.00  0.00           H  
ATOM   4542 2HG  GLU C 165    -154.592   6.289-160.223  1.00  0.00           H  
ATOM   4543  N   GLU C 166    -152.095   2.785-159.256  1.00  0.00           N  
ATOM   4544  CA  GLU C 166    -152.523   1.407-159.046  1.00  0.00           C  
ATOM   4545  C   GLU C 166    -152.651   1.089-157.561  1.00  0.00           C  
ATOM   4546  O   GLU C 166    -153.598   0.424-157.138  1.00  0.00           O  
ATOM   4547  CB  GLU C 166    -151.538   0.437-159.703  1.00  0.00           C  
ATOM   4548  CG  GLU C 166    -151.549   0.464-161.224  1.00  0.00           C  
ATOM   4549  CD  GLU C 166    -152.854  -0.005-161.808  1.00  0.00           C  
ATOM   4550  OE1 GLU C 166    -153.425  -0.924-161.274  1.00  0.00           O  
ATOM   4551  OE2 GLU C 166    -153.278   0.561-162.788  1.00  0.00           O1-
ATOM   4552  H   GLU C 166    -151.214   2.962-159.719  1.00  0.00           H  
ATOM   4553  HA  GLU C 166    -153.503   1.275-159.508  1.00  0.00           H  
ATOM   4554 1HB  GLU C 166    -150.526   0.668-159.372  1.00  0.00           H  
ATOM   4555 2HB  GLU C 166    -151.763  -0.581-159.384  1.00  0.00           H  
ATOM   4556 1HG  GLU C 166    -151.357   1.482-161.561  1.00  0.00           H  
ATOM   4557 2HG  GLU C 166    -150.744  -0.170-161.594  1.00  0.00           H  
ATOM   4558  N   VAL C 167    -151.655   1.599-156.807  1.00  0.00           N  
ATOM   4559  CA  VAL C 167    -151.662   1.368-155.368  1.00  0.00           C  
ATOM   4560  C   VAL C 167    -152.892   1.988-154.717  1.00  0.00           C  
ATOM   4561  O   VAL C 167    -153.510   1.386-153.838  1.00  0.00           O  
ATOM   4562  CB  VAL C 167    -150.393   1.961-154.726  1.00  0.00           C  
ATOM   4563  CG1 VAL C 167    -150.488   1.902-153.208  1.00  0.00           C  
ATOM   4564  CG2 VAL C 167    -149.165   1.210-155.219  1.00  0.00           C  
ATOM   4565  H   VAL C 167    -150.905   2.137-157.216  1.00  0.00           H  
ATOM   4566  HA  VAL C 167    -151.676   0.293-155.189  1.00  0.00           H  
ATOM   4567  HB  VAL C 167    -150.313   3.011-155.003  1.00  0.00           H  
ATOM   4568 1HG1 VAL C 167    -149.582   2.325-152.771  1.00  0.00           H  
ATOM   4569 2HG1 VAL C 167    -151.352   2.476-152.875  1.00  0.00           H  
ATOM   4570 3HG1 VAL C 167    -150.592   0.865-152.890  1.00  0.00           H  
ATOM   4571 1HG2 VAL C 167    -148.271   1.634-154.762  1.00  0.00           H  
ATOM   4572 2HG2 VAL C 167    -149.248   0.157-154.946  1.00  0.00           H  
ATOM   4573 3HG2 VAL C 167    -149.095   1.300-156.303  1.00  0.00           H  
ATOM   4574  N   ALA C 168    -153.205   3.208-155.195  1.00  0.00           N  
ATOM   4575  CA  ALA C 168    -154.363   3.911-154.656  1.00  0.00           C  
ATOM   4576  C   ALA C 168    -155.648   3.136-154.917  1.00  0.00           C  
ATOM   4577  O   ALA C 168    -156.515   3.043-154.049  1.00  0.00           O  
ATOM   4578  CB  ALA C 168    -154.459   5.308-155.249  1.00  0.00           C  
ATOM   4579  H   ALA C 168    -152.656   3.648-155.919  1.00  0.00           H  
ATOM   4580  HA  ALA C 168    -154.237   3.994-153.577  1.00  0.00           H  
ATOM   4581 1HB  ALA C 168    -155.329   5.821-154.838  1.00  0.00           H  
ATOM   4582 2HB  ALA C 168    -153.557   5.870-155.005  1.00  0.00           H  
ATOM   4583 3HB  ALA C 168    -154.559   5.238-156.332  1.00  0.00           H  
ATOM   4584  N   ARG C 169    -155.714   2.593-156.150  1.00  0.00           N  
ATOM   4585  CA  ARG C 169    -156.895   1.825-156.528  1.00  0.00           C  
ATOM   4586  C   ARG C 169    -157.060   0.598-155.640  1.00  0.00           C  
ATOM   4587  O   ARG C 169    -158.170   0.266-155.225  1.00  0.00           O  
ATOM   4588  CB  ARG C 169    -156.804   1.386-157.982  1.00  0.00           C  
ATOM   4589  CG  ARG C 169    -156.959   2.506-159.000  1.00  0.00           C  
ATOM   4590  CD  ARG C 169    -156.887   1.996-160.393  1.00  0.00           C  
ATOM   4591  NE  ARG C 169    -156.950   3.073-161.367  1.00  0.00           N  
ATOM   4592  CZ  ARG C 169    -158.090   3.630-161.820  1.00  0.00           C  
ATOM   4593  NH1 ARG C 169    -159.251   3.201-161.376  1.00  0.00           N1+
ATOM   4594  NH2 ARG C 169    -158.041   4.607-162.709  1.00  0.00           N  
ATOM   4595  H   ARG C 169    -154.966   2.706-156.818  1.00  0.00           H  
ATOM   4596  HA  ARG C 169    -157.773   2.458-156.410  1.00  0.00           H  
ATOM   4597 1HB  ARG C 169    -155.841   0.911-158.159  1.00  0.00           H  
ATOM   4598 2HB  ARG C 169    -157.577   0.645-158.187  1.00  0.00           H  
ATOM   4599 1HG  ARG C 169    -157.924   2.992-158.861  1.00  0.00           H  
ATOM   4600 2HG  ARG C 169    -156.161   3.237-158.859  1.00  0.00           H  
ATOM   4601 1HD  ARG C 169    -155.948   1.462-160.536  1.00  0.00           H  
ATOM   4602 2HD  ARG C 169    -157.721   1.321-160.576  1.00  0.00           H  
ATOM   4603  HE  ARG C 169    -156.077   3.430-161.732  1.00  0.00           H  
ATOM   4604 1HH1 ARG C 169    -159.289   2.454-160.697  1.00  0.00           H  
ATOM   4605 2HH1 ARG C 169    -160.106   3.618-161.715  1.00  0.00           H  
ATOM   4606 1HH2 ARG C 169    -157.149   4.936-163.049  1.00  0.00           H  
ATOM   4607 2HH2 ARG C 169    -158.897   5.023-163.048  1.00  0.00           H  
ATOM   4608  N   ALA C 170    -155.905  -0.045-155.378  1.00  0.00           N  
ATOM   4609  CA  ALA C 170    -155.923  -1.237-154.538  1.00  0.00           C  
ATOM   4610  C   ALA C 170    -156.421  -0.912-153.137  1.00  0.00           C  
ATOM   4611  O   ALA C 170    -157.197  -1.670-152.552  1.00  0.00           O  
ATOM   4612  CB  ALA C 170    -154.539  -1.864-154.475  1.00  0.00           C  
ATOM   4613  H   ALA C 170    -155.024   0.279-155.751  1.00  0.00           H  
ATOM   4614  HA  ALA C 170    -156.616  -1.954-154.981  1.00  0.00           H  
ATOM   4615 1HB  ALA C 170    -154.570  -2.752-153.843  1.00  0.00           H  
ATOM   4616 2HB  ALA C 170    -154.220  -2.145-155.479  1.00  0.00           H  
ATOM   4617 3HB  ALA C 170    -153.834  -1.146-154.058  1.00  0.00           H  
ATOM   4618  N   VAL C 171    -155.937   0.243-152.638  1.00  0.00           N  
ATOM   4619  CA  VAL C 171    -156.339   0.669-151.304  1.00  0.00           C  
ATOM   4620  C   VAL C 171    -157.840   0.908-151.229  1.00  0.00           C  
ATOM   4621  O   VAL C 171    -158.489   0.540-150.250  1.00  0.00           O  
ATOM   4622  CB  VAL C 171    -155.596   1.961-150.911  1.00  0.00           C  
ATOM   4623  CG1 VAL C 171    -156.154   2.520-149.611  1.00  0.00           C  
ATOM   4624  CG2 VAL C 171    -154.106   1.684-150.783  1.00  0.00           C  
ATOM   4625  H   VAL C 171    -155.302   0.822-153.169  1.00  0.00           H  
ATOM   4626  HA  VAL C 171    -156.074  -0.117-150.596  1.00  0.00           H  
ATOM   4627  HB  VAL C 171    -155.762   2.714-151.682  1.00  0.00           H  
ATOM   4628 1HG1 VAL C 171    -155.618   3.433-149.348  1.00  0.00           H  
ATOM   4629 2HG1 VAL C 171    -157.214   2.745-149.736  1.00  0.00           H  
ATOM   4630 3HG1 VAL C 171    -156.030   1.787-148.815  1.00  0.00           H  
ATOM   4631 1HG2 VAL C 171    -153.588   2.601-150.506  1.00  0.00           H  
ATOM   4632 2HG2 VAL C 171    -153.942   0.926-150.016  1.00  0.00           H  
ATOM   4633 3HG2 VAL C 171    -153.720   1.324-151.736  1.00  0.00           H  
ATOM   4634  N   ARG C 172    -158.346   1.540-152.309  1.00  0.00           N  
ATOM   4635  CA  ARG C 172    -159.774   1.826-152.364  1.00  0.00           C  
ATOM   4636  C   ARG C 172    -160.595   0.544-152.344  1.00  0.00           C  
ATOM   4637  O   ARG C 172    -161.625   0.465-151.672  1.00  0.00           O  
ATOM   4638  CB  ARG C 172    -160.111   2.622-153.616  1.00  0.00           C  
ATOM   4639  CG  ARG C 172    -159.592   4.051-153.626  1.00  0.00           C  
ATOM   4640  CD  ARG C 172    -160.059   4.798-154.822  1.00  0.00           C  
ATOM   4641  NE  ARG C 172    -159.534   6.154-154.853  1.00  0.00           N  
ATOM   4642  CZ  ARG C 172    -158.415   6.525-155.504  1.00  0.00           C  
ATOM   4643  NH1 ARG C 172    -157.715   5.634-156.171  1.00  0.00           N1+
ATOM   4644  NH2 ARG C 172    -158.020   7.786-155.472  1.00  0.00           N  
ATOM   4645  H   ARG C 172    -157.758   1.819-153.082  1.00  0.00           H  
ATOM   4646  HA  ARG C 172    -160.041   2.423-151.491  1.00  0.00           H  
ATOM   4647 1HB  ARG C 172    -159.703   2.117-154.489  1.00  0.00           H  
ATOM   4648 2HB  ARG C 172    -161.194   2.664-153.739  1.00  0.00           H  
ATOM   4649 1HG  ARG C 172    -159.945   4.573-152.736  1.00  0.00           H  
ATOM   4650 2HG  ARG C 172    -158.501   4.042-153.632  1.00  0.00           H  
ATOM   4651 1HD  ARG C 172    -159.729   4.284-155.723  1.00  0.00           H  
ATOM   4652 2HD  ARG C 172    -161.147   4.854-154.813  1.00  0.00           H  
ATOM   4653  HE  ARG C 172    -160.046   6.868-154.351  1.00  0.00           H  
ATOM   4654 1HH1 ARG C 172    -158.017   4.670-156.195  1.00  0.00           H  
ATOM   4655 2HH1 ARG C 172    -156.876   5.913-156.659  1.00  0.00           H  
ATOM   4656 1HH2 ARG C 172    -158.557   8.472-154.961  1.00  0.00           H  
ATOM   4657 2HH2 ARG C 172    -157.181   8.065-155.960  1.00  0.00           H  
ATOM   4658  N   GLU C 173    -160.085  -0.442-153.112  1.00  0.00           N  
ATOM   4659  CA  GLU C 173    -160.776  -1.724-153.178  1.00  0.00           C  
ATOM   4660  C   GLU C 173    -160.829  -2.392-151.811  1.00  0.00           C  
ATOM   4661  O   GLU C 173    -161.851  -2.959-151.426  1.00  0.00           O  
ATOM   4662  CB  GLU C 173    -160.085  -2.649-154.183  1.00  0.00           C  
ATOM   4663  CG  GLU C 173    -160.235  -2.222-155.636  1.00  0.00           C  
ATOM   4664  CD  GLU C 173    -161.657  -2.273-156.119  1.00  0.00           C  
ATOM   4665  OE1 GLU C 173    -162.358  -3.182-155.744  1.00  0.00           O  
ATOM   4666  OE2 GLU C 173    -162.042  -1.404-156.865  1.00  0.00           O1-
ATOM   4667  H   GLU C 173    -159.235  -0.312-153.642  1.00  0.00           H  
ATOM   4668  HA  GLU C 173    -161.799  -1.548-153.511  1.00  0.00           H  
ATOM   4669 1HB  GLU C 173    -159.021  -2.703-153.957  1.00  0.00           H  
ATOM   4670 2HB  GLU C 173    -160.492  -3.656-154.087  1.00  0.00           H  
ATOM   4671 1HG  GLU C 173    -159.863  -1.203-155.744  1.00  0.00           H  
ATOM   4672 2HG  GLU C 173    -159.620  -2.871-156.259  1.00  0.00           H  
ATOM   4673  N   THR C 174    -159.680  -2.291-151.110  1.00  0.00           N  
ATOM   4674  CA  THR C 174    -159.601  -2.889-149.783  1.00  0.00           C  
ATOM   4675  C   THR C 174    -160.602  -2.250-148.829  1.00  0.00           C  
ATOM   4676  O   THR C 174    -161.247  -2.939-148.037  1.00  0.00           O  
ATOM   4677  CB  THR C 174    -158.180  -2.762-149.203  1.00  0.00           C  
ATOM   4678  CG2 THR C 174    -158.123  -3.350-147.801  1.00  0.00           C  
ATOM   4679  OG1 THR C 174    -157.253  -3.458-150.046  1.00  0.00           O  
ATOM   4680  H   THR C 174    -158.874  -1.810-151.483  1.00  0.00           H  
ATOM   4681  HA  THR C 174    -159.844  -3.948-149.866  1.00  0.00           H  
ATOM   4682  HB  THR C 174    -157.896  -1.712-149.163  1.00  0.00           H  
ATOM   4683  HG1 THR C 174    -157.274  -3.077-150.927  1.00  0.00           H  
ATOM   4684 1HG2 THR C 174    -157.112  -3.250-147.406  1.00  0.00           H  
ATOM   4685 2HG2 THR C 174    -158.818  -2.814-147.154  1.00  0.00           H  
ATOM   4686 3HG2 THR C 174    -158.397  -4.403-147.835  1.00  0.00           H  
ATOM   4687  N   ILE C 175    -160.691  -0.910-148.951  1.00  0.00           N  
ATOM   4688  CA  ILE C 175    -161.617  -0.177-148.096  1.00  0.00           C  
ATOM   4689  C   ILE C 175    -163.044  -0.678-148.269  1.00  0.00           C  
ATOM   4690  O   ILE C 175    -163.775  -0.851-147.293  1.00  0.00           O  
ATOM   4691  CB  ILE C 175    -161.563   1.332-148.397  1.00  0.00           C  
ATOM   4692  CG1 ILE C 175    -160.215   1.917-147.965  1.00  0.00           C  
ATOM   4693  CG2 ILE C 175    -162.706   2.055-147.701  1.00  0.00           C  
ATOM   4694  CD1 ILE C 175    -159.966   3.318-148.470  1.00  0.00           C  
ATOM   4695  H   ILE C 175    -160.133  -0.402-149.620  1.00  0.00           H  
ATOM   4696  HA  ILE C 175    -161.325  -0.331-147.058  1.00  0.00           H  
ATOM   4697  HB  ILE C 175    -161.645   1.492-149.471  1.00  0.00           H  
ATOM   4698 1HG1 ILE C 175    -160.157   1.931-146.876  1.00  0.00           H  
ATOM   4699 2HG1 ILE C 175    -159.408   1.275-148.325  1.00  0.00           H  
ATOM   4700 1HG2 ILE C 175    -162.653   3.120-147.923  1.00  0.00           H  
ATOM   4701 2HG2 ILE C 175    -163.656   1.657-148.055  1.00  0.00           H  
ATOM   4702 3HG2 ILE C 175    -162.631   1.905-146.624  1.00  0.00           H  
ATOM   4703 1HD1 ILE C 175    -158.991   3.663-148.124  1.00  0.00           H  
ATOM   4704 2HD1 ILE C 175    -159.984   3.320-149.562  1.00  0.00           H  
ATOM   4705 3HD1 ILE C 175    -160.741   3.985-148.094  1.00  0.00           H  
ATOM   4706  N   ASP C 176    -163.410  -0.907-149.538  1.00  0.00           N  
ATOM   4707  CA  ASP C 176    -164.690  -1.499-149.925  1.00  0.00           C  
ATOM   4708  C   ASP C 176    -164.852  -2.921-149.392  1.00  0.00           C  
ATOM   4709  O   ASP C 176    -165.933  -3.308-148.947  1.00  0.00           O  
ATOM   4710  CB  ASP C 176    -164.833  -1.506-151.449  1.00  0.00           C  
ATOM   4711  CG  ASP C 176    -165.058  -0.116-152.029  1.00  0.00           C  
ATOM   4712  OD1 ASP C 176    -165.389   0.773-151.281  1.00  0.00           O  
ATOM   4713  OD2 ASP C 176    -164.895   0.043-153.216  1.00  0.00           O1-
ATOM   4714  H   ASP C 176    -162.750  -0.649-150.258  1.00  0.00           H  
ATOM   4715  HA  ASP C 176    -165.494  -0.892-149.503  1.00  0.00           H  
ATOM   4716 1HB  ASP C 176    -163.932  -1.929-151.895  1.00  0.00           H  
ATOM   4717 2HB  ASP C 176    -165.670  -2.143-151.734  1.00  0.00           H  
ATOM   4718  N   ALA C 177    -163.777  -3.701-149.437  1.00  0.00           N  
ATOM   4719  CA  ALA C 177    -163.819  -5.076-148.945  1.00  0.00           C  
ATOM   4720  C   ALA C 177    -163.694  -5.123-147.428  1.00  0.00           C  
ATOM   4721  O   ALA C 177    -164.486  -5.777-146.750  1.00  0.00           O  
ATOM   4722  CB  ALA C 177    -162.720  -5.906-149.592  1.00  0.00           C  
ATOM   4723  H   ALA C 177    -162.914  -3.339-149.816  1.00  0.00           H  
ATOM   4724  HA  ALA C 177    -164.787  -5.501-149.214  1.00  0.00           H  
ATOM   4725 1HB  ALA C 177    -162.765  -6.927-149.214  1.00  0.00           H  
ATOM   4726 2HB  ALA C 177    -162.858  -5.912-150.674  1.00  0.00           H  
ATOM   4727 3HB  ALA C 177    -161.750  -5.473-149.354  1.00  0.00           H  
ATOM   4728  N   ASN C 178    -162.693  -4.425-146.909  1.00  0.00           N  
ATOM   4729  CA  ASN C 178    -162.514  -4.274-145.471  1.00  0.00           C  
ATOM   4730  C   ASN C 178    -162.360  -2.801-145.111  1.00  0.00           C  
ATOM   4731  O   ASN C 178    -161.566  -2.083-145.719  1.00  0.00           O  
ATOM   4732  CB  ASN C 178    -161.320  -5.075-144.986  1.00  0.00           C  
ATOM   4733  CG  ASN C 178    -161.167  -5.038-143.491  1.00  0.00           C  
ATOM   4734  ND2 ASN C 178    -161.181  -6.191-142.873  1.00  0.00           N  
ATOM   4735  OD1 ASN C 178    -161.037  -3.962-142.895  1.00  0.00           O  
ATOM   4736  H   ASN C 178    -162.033  -3.985-147.535  1.00  0.00           H  
ATOM   4737  HA  ASN C 178    -163.410  -4.646-144.969  1.00  0.00           H  
ATOM   4738 1HB  ASN C 178    -161.426  -6.114-145.303  1.00  0.00           H  
ATOM   4739 2HB  ASN C 178    -160.411  -4.685-145.442  1.00  0.00           H  
ATOM   4740 1HD2 ASN C 178    -161.083  -6.227-141.877  1.00  0.00           H  
ATOM   4741 2HD2 ASN C 178    -161.288  -7.036-143.394  1.00  0.00           H  
ATOM   4742  N   SER C 179    -163.123  -2.348-144.122  1.00  0.00           N  
ATOM   4743  CA  SER C 179    -163.177  -0.928-143.796  1.00  0.00           C  
ATOM   4744  C   SER C 179    -162.589  -0.634-142.423  1.00  0.00           C  
ATOM   4745  O   SER C 179    -162.818   0.433-141.854  1.00  0.00           O  
ATOM   4746  CB  SER C 179    -164.611  -0.441-143.849  1.00  0.00           C  
ATOM   4747  OG  SER C 179    -165.416  -1.143-142.940  1.00  0.00           O  
ATOM   4748  H   SER C 179    -163.676  -2.999-143.583  1.00  0.00           H  
ATOM   4749  HA  SER C 179    -162.592  -0.381-144.535  1.00  0.00           H  
ATOM   4750 1HB  SER C 179    -164.644   0.624-143.619  1.00  0.00           H  
ATOM   4751 2HB  SER C 179    -165.003  -0.570-144.858  1.00  0.00           H  
ATOM   4752  HG  SER C 179    -166.299  -0.781-143.034  1.00  0.00           H  
ATOM   4753  N   SER C 180    -161.828  -1.583-141.890  1.00  0.00           N  
ATOM   4754  CA  SER C 180    -161.267  -1.443-140.551  1.00  0.00           C  
ATOM   4755  C   SER C 180    -160.223  -0.341-140.501  1.00  0.00           C  
ATOM   4756  O   SER C 180    -159.364  -0.248-141.378  1.00  0.00           O  
ATOM   4757  CB  SER C 180    -160.650  -2.753-140.102  1.00  0.00           C  
ATOM   4758  OG  SER C 180    -160.032  -2.615-138.852  1.00  0.00           O  
ATOM   4759  H   SER C 180    -161.631  -2.420-142.421  1.00  0.00           H  
ATOM   4760  HA  SER C 180    -162.073  -1.181-139.864  1.00  0.00           H  
ATOM   4761 1HB  SER C 180    -161.423  -3.520-140.046  1.00  0.00           H  
ATOM   4762 2HB  SER C 180    -159.917  -3.080-140.838  1.00  0.00           H  
ATOM   4763  HG  SER C 180    -159.669  -3.479-138.639  1.00  0.00           H  
ATOM   4764  N   PRO C 181    -160.302   0.495-139.471  1.00  0.00           N  
ATOM   4765  CA  PRO C 181    -159.389   1.624-139.340  1.00  0.00           C  
ATOM   4766  C   PRO C 181    -157.951   1.173-139.458  1.00  0.00           C  
ATOM   4767  O   PRO C 181    -157.127   1.852-140.071  1.00  0.00           O  
ATOM   4768  CB  PRO C 181    -159.698   2.162-137.940  1.00  0.00           C  
ATOM   4769  CG  PRO C 181    -161.136   1.831-137.729  1.00  0.00           C  
ATOM   4770  CD  PRO C 181    -161.300   0.465-138.339  1.00  0.00           C  
ATOM   4771  HA  PRO C 181    -159.627   2.372-140.110  1.00  0.00           H  
ATOM   4772 1HB  PRO C 181    -159.037   1.686-137.199  1.00  0.00           H  
ATOM   4773 2HB  PRO C 181    -159.498   3.243-137.900  1.00  0.00           H  
ATOM   4774 1HG  PRO C 181    -161.377   1.847-136.656  1.00  0.00           H  
ATOM   4775 2HG  PRO C 181    -161.774   2.588-138.209  1.00  0.00           H  
ATOM   4776 1HD  PRO C 181    -161.044  -0.303-137.594  1.00  0.00           H  
ATOM   4777 2HD  PRO C 181    -162.336   0.339-138.686  1.00  0.00           H  
ATOM   4778  N   GLU C 182    -157.648   0.025-138.870  1.00  0.00           N  
ATOM   4779  CA  GLU C 182    -156.291  -0.507-138.919  1.00  0.00           C  
ATOM   4780  C   GLU C 182    -155.850  -0.764-140.353  1.00  0.00           C  
ATOM   4781  O   GLU C 182    -154.748  -0.386-140.751  1.00  0.00           O  
ATOM   4782  CB  GLU C 182    -156.195  -1.801-138.107  1.00  0.00           C  
ATOM   4783  CG  GLU C 182    -156.299  -1.609-136.601  1.00  0.00           C  
ATOM   4784  CD  GLU C 182    -156.294  -2.907-135.843  1.00  0.00           C  
ATOM   4785  OE1 GLU C 182    -156.326  -3.938-136.469  1.00  0.00           O  
ATOM   4786  OE2 GLU C 182    -156.261  -2.865-134.635  1.00  0.00           O1-
ATOM   4787  H   GLU C 182    -158.362  -0.495-138.380  1.00  0.00           H  
ATOM   4788  HA  GLU C 182    -155.615   0.229-138.483  1.00  0.00           H  
ATOM   4789 1HB  GLU C 182    -156.990  -2.481-138.412  1.00  0.00           H  
ATOM   4790 2HB  GLU C 182    -155.245  -2.292-138.317  1.00  0.00           H  
ATOM   4791 1HG  GLU C 182    -155.460  -0.999-136.265  1.00  0.00           H  
ATOM   4792 2HG  GLU C 182    -157.217  -1.066-136.378  1.00  0.00           H  
ATOM   4793  N   VAL C 183    -156.765  -1.421-141.096  1.00  0.00           N  
ATOM   4794  CA  VAL C 183    -156.467  -1.729-142.489  1.00  0.00           C  
ATOM   4795  C   VAL C 183    -156.264  -0.456-143.303  1.00  0.00           C  
ATOM   4796  O   VAL C 183    -155.363  -0.381-144.138  1.00  0.00           O  
ATOM   4797  CB  VAL C 183    -157.608  -2.555-143.110  1.00  0.00           C  
ATOM   4798  CG1 VAL C 183    -157.401  -2.708-144.609  1.00  0.00           C  
ATOM   4799  CG2 VAL C 183    -157.688  -3.916-142.435  1.00  0.00           C  
ATOM   4800  H   VAL C 183    -157.654  -1.705-140.709  1.00  0.00           H  
ATOM   4801  HA  VAL C 183    -155.550  -2.317-142.525  1.00  0.00           H  
ATOM   4802  HB  VAL C 183    -158.549  -2.022-142.969  1.00  0.00           H  
ATOM   4803 1HG1 VAL C 183    -158.218  -3.295-145.032  1.00  0.00           H  
ATOM   4804 2HG1 VAL C 183    -157.384  -1.724-145.077  1.00  0.00           H  
ATOM   4805 3HG1 VAL C 183    -156.455  -3.217-144.795  1.00  0.00           H  
ATOM   4806 1HG2 VAL C 183    -158.499  -4.495-142.879  1.00  0.00           H  
ATOM   4807 2HG2 VAL C 183    -156.746  -4.446-142.573  1.00  0.00           H  
ATOM   4808 3HG2 VAL C 183    -157.880  -3.783-141.370  1.00  0.00           H  
ATOM   4809  N   ILE C 184    -157.146   0.521-143.011  1.00  0.00           N  
ATOM   4810  CA  ILE C 184    -157.062   1.793-143.721  1.00  0.00           C  
ATOM   4811  C   ILE C 184    -155.731   2.485-143.451  1.00  0.00           C  
ATOM   4812  O   ILE C 184    -155.117   3.045-144.359  1.00  0.00           O  
ATOM   4813  CB  ILE C 184    -158.219   2.726-143.317  1.00  0.00           C  
ATOM   4814  CG1 ILE C 184    -159.552   2.171-143.822  1.00  0.00           C  
ATOM   4815  CG2 ILE C 184    -157.983   4.129-143.856  1.00  0.00           C  
ATOM   4816  CD1 ILE C 184    -160.763   2.871-143.243  1.00  0.00           C  
ATOM   4817  H   ILE C 184    -157.864   0.395-142.313  1.00  0.00           H  
ATOM   4818  HA  ILE C 184    -157.135   1.597-144.790  1.00  0.00           H  
ATOM   4819  HB  ILE C 184    -158.287   2.770-142.230  1.00  0.00           H  
ATOM   4820 1HG1 ILE C 184    -159.594   2.257-144.907  1.00  0.00           H  
ATOM   4821 2HG1 ILE C 184    -159.623   1.112-143.576  1.00  0.00           H  
ATOM   4822 1HG2 ILE C 184    -158.810   4.775-143.560  1.00  0.00           H  
ATOM   4823 2HG2 ILE C 184    -157.053   4.523-143.448  1.00  0.00           H  
ATOM   4824 3HG2 ILE C 184    -157.919   4.095-144.942  1.00  0.00           H  
ATOM   4825 1HD1 ILE C 184    -161.670   2.421-143.649  1.00  0.00           H  
ATOM   4826 2HD1 ILE C 184    -160.759   2.766-142.158  1.00  0.00           H  
ATOM   4827 3HD1 ILE C 184    -160.732   3.926-143.507  1.00  0.00           H  
ATOM   4828  N   VAL C 185    -155.330   2.413-142.167  1.00  0.00           N  
ATOM   4829  CA  VAL C 185    -154.070   3.035-141.776  1.00  0.00           C  
ATOM   4830  C   VAL C 185    -152.893   2.399-142.503  1.00  0.00           C  
ATOM   4831  O   VAL C 185    -151.979   3.092-142.949  1.00  0.00           O  
ATOM   4832  CB  VAL C 185    -153.860   2.908-140.255  1.00  0.00           C  
ATOM   4833  CG1 VAL C 185    -152.464   3.374-139.871  1.00  0.00           C  
ATOM   4834  CG2 VAL C 185    -154.920   3.711-139.517  1.00  0.00           C  
ATOM   4835  H   VAL C 185    -155.881   1.935-141.466  1.00  0.00           H  
ATOM   4836  HA  VAL C 185    -154.113   4.093-142.037  1.00  0.00           H  
ATOM   4837  HB  VAL C 185    -153.936   1.857-139.975  1.00  0.00           H  
ATOM   4838 1HG1 VAL C 185    -152.331   3.276-138.792  1.00  0.00           H  
ATOM   4839 2HG1 VAL C 185    -151.721   2.761-140.383  1.00  0.00           H  
ATOM   4840 3HG1 VAL C 185    -152.336   4.417-140.158  1.00  0.00           H  
ATOM   4841 1HG2 VAL C 185    -154.765   3.616-138.442  1.00  0.00           H  
ATOM   4842 2HG2 VAL C 185    -154.845   4.760-139.803  1.00  0.00           H  
ATOM   4843 3HG2 VAL C 185    -155.909   3.334-139.775  1.00  0.00           H  
ATOM   4844  N   SER C 186    -152.970   1.056-142.595  1.00  0.00           N  
ATOM   4845  CA  SER C 186    -151.905   0.324-143.271  1.00  0.00           C  
ATOM   4846  C   SER C 186    -151.803   0.729-144.735  1.00  0.00           C  
ATOM   4847  O   SER C 186    -150.705   0.894-145.267  1.00  0.00           O  
ATOM   4848  CB  SER C 186    -152.149  -1.169-143.167  1.00  0.00           C  
ATOM   4849  OG  SER C 186    -152.053  -1.601-141.837  1.00  0.00           O  
ATOM   4850  H   SER C 186    -153.749   0.543-142.207  1.00  0.00           H  
ATOM   4851  HA  SER C 186    -150.958   0.561-142.783  1.00  0.00           H  
ATOM   4852 1HB  SER C 186    -153.138  -1.404-143.558  1.00  0.00           H  
ATOM   4853 2HB  SER C 186    -151.421  -1.700-143.778  1.00  0.00           H  
ATOM   4854  HG  SER C 186    -152.218  -2.547-141.855  1.00  0.00           H  
ATOM   4855  N   GLY C 187    -152.997   0.878-145.345  1.00  0.00           N  
ATOM   4856  CA  GLY C 187    -153.039   1.266-146.749  1.00  0.00           C  
ATOM   4857  C   GLY C 187    -152.410   2.636-146.962  1.00  0.00           C  
ATOM   4858  O   GLY C 187    -151.677   2.852-147.926  1.00  0.00           O  
ATOM   4859  H   GLY C 187    -153.842   0.717-144.816  1.00  0.00           H  
ATOM   4860 1HA  GLY C 187    -152.511   0.523-147.347  1.00  0.00           H  
ATOM   4861 2HA  GLY C 187    -154.073   1.280-147.092  1.00  0.00           H  
ATOM   4862  N   VAL C 188    -152.739   3.539-146.013  1.00  0.00           N  
ATOM   4863  CA  VAL C 188    -152.201   4.891-146.098  1.00  0.00           C  
ATOM   4864  C   VAL C 188    -150.680   4.886-146.007  1.00  0.00           C  
ATOM   4865  O   VAL C 188    -150.003   5.614-146.734  1.00  0.00           O  
ATOM   4866  CB  VAL C 188    -152.776   5.766-144.968  1.00  0.00           C  
ATOM   4867  CG1 VAL C 188    -152.072   7.115-144.929  1.00  0.00           C  
ATOM   4868  CG2 VAL C 188    -154.274   5.946-145.165  1.00  0.00           C  
ATOM   4869  H   VAL C 188    -153.349   3.298-145.244  1.00  0.00           H  
ATOM   4870  HA  VAL C 188    -152.493   5.320-147.057  1.00  0.00           H  
ATOM   4871  HB  VAL C 188    -152.592   5.278-144.012  1.00  0.00           H  
ATOM   4872 1HG1 VAL C 188    -152.491   7.720-144.125  1.00  0.00           H  
ATOM   4873 2HG1 VAL C 188    -151.008   6.963-144.751  1.00  0.00           H  
ATOM   4874 3HG1 VAL C 188    -152.214   7.627-145.880  1.00  0.00           H  
ATOM   4875 1HG2 VAL C 188    -154.675   6.565-144.364  1.00  0.00           H  
ATOM   4876 2HG2 VAL C 188    -154.460   6.429-146.125  1.00  0.00           H  
ATOM   4877 3HG2 VAL C 188    -154.762   4.971-145.150  1.00  0.00           H  
ATOM   4878  N   LYS C 189    -150.192   4.034-145.085  1.00  0.00           N  
ATOM   4879  CA  LYS C 189    -148.751   3.933-144.899  1.00  0.00           C  
ATOM   4880  C   LYS C 189    -148.065   3.440-146.166  1.00  0.00           C  
ATOM   4881  O   LYS C 189    -147.004   3.937-146.543  1.00  0.00           O  
ATOM   4882  CB  LYS C 189    -148.425   3.002-143.728  1.00  0.00           C  
ATOM   4883  CG  LYS C 189    -146.939   2.862-143.431  1.00  0.00           C  
ATOM   4884  CD  LYS C 189    -146.702   2.026-142.181  1.00  0.00           C  
ATOM   4885  CE  LYS C 189    -146.957   0.549-142.445  1.00  0.00           C  
ATOM   4886  NZ  LYS C 189    -145.906  -0.051-143.314  1.00  0.00           N1+
ATOM   4887  H   LYS C 189    -150.803   3.463-144.519  1.00  0.00           H  
ATOM   4888  HA  LYS C 189    -148.360   4.926-144.672  1.00  0.00           H  
ATOM   4889 1HB  LYS C 189    -148.914   3.368-142.826  1.00  0.00           H  
ATOM   4890 2HB  LYS C 189    -148.821   2.006-143.935  1.00  0.00           H  
ATOM   4891 1HG  LYS C 189    -146.442   2.385-144.276  1.00  0.00           H  
ATOM   4892 2HG  LYS C 189    -146.502   3.849-143.285  1.00  0.00           H  
ATOM   4893 1HD  LYS C 189    -145.672   2.154-141.847  1.00  0.00           H  
ATOM   4894 2HD  LYS C 189    -147.368   2.362-141.387  1.00  0.00           H  
ATOM   4895 1HE  LYS C 189    -146.981   0.009-141.500  1.00  0.00           H  
ATOM   4896 2HE  LYS C 189    -147.924   0.428-142.933  1.00  0.00           H  
ATOM   4897 1HZ  LYS C 189    -146.112  -1.028-143.465  1.00  0.00           H  
ATOM   4898 2HZ  LYS C 189    -145.888   0.432-144.202  1.00  0.00           H  
ATOM   4899 3HZ  LYS C 189    -145.007   0.039-142.864  1.00  0.00           H  
ATOM   4900  N   THR C 190    -148.728   2.444-146.791  1.00  0.00           N  
ATOM   4901  CA  THR C 190    -148.177   1.883-148.019  1.00  0.00           C  
ATOM   4902  C   THR C 190    -148.093   2.934-149.117  1.00  0.00           C  
ATOM   4903  O   THR C 190    -147.109   2.999-149.853  1.00  0.00           O  
ATOM   4904  CB  THR C 190    -149.019   0.690-148.509  1.00  0.00           C  
ATOM   4905  CG2 THR C 190    -148.461   0.144-149.814  1.00  0.00           C  
ATOM   4906  OG1 THR C 190    -149.008  -0.345-147.518  1.00  0.00           O  
ATOM   4907  H   THR C 190    -149.596   2.078-146.429  1.00  0.00           H  
ATOM   4908  HA  THR C 190    -147.167   1.529-147.815  1.00  0.00           H  
ATOM   4909  HB  THR C 190    -150.049   1.012-148.667  1.00  0.00           H  
ATOM   4910  HG1 THR C 190    -149.637  -0.133-146.825  1.00  0.00           H  
ATOM   4911 1HG2 THR C 190    -149.070  -0.698-150.146  1.00  0.00           H  
ATOM   4912 2HG2 THR C 190    -148.479   0.926-150.573  1.00  0.00           H  
ATOM   4913 3HG2 THR C 190    -147.436  -0.188-149.660  1.00  0.00           H  
ATOM   4914  N   LEU C 191    -149.172   3.743-149.179  1.00  0.00           N  
ATOM   4915  CA  LEU C 191    -149.218   4.794-150.188  1.00  0.00           C  
ATOM   4916  C   LEU C 191    -148.090   5.800-149.987  1.00  0.00           C  
ATOM   4917  O   LEU C 191    -147.463   6.244-150.949  1.00  0.00           O  
ATOM   4918  CB  LEU C 191    -150.571   5.516-150.139  1.00  0.00           C  
ATOM   4919  CG  LEU C 191    -151.781   4.695-150.603  1.00  0.00           C  
ATOM   4920  CD1 LEU C 191    -153.059   5.473-150.326  1.00  0.00           C  
ATOM   4921  CD2 LEU C 191    -151.642   4.381-152.086  1.00  0.00           C  
ATOM   4922  H   LEU C 191    -149.949   3.637-148.543  1.00  0.00           H  
ATOM   4923  HA  LEU C 191    -149.100   4.336-151.169  1.00  0.00           H  
ATOM   4924 1HB  LEU C 191    -150.760   5.832-149.115  1.00  0.00           H  
ATOM   4925 2HB  LEU C 191    -150.513   6.406-150.767  1.00  0.00           H  
ATOM   4926  HG  LEU C 191    -151.827   3.764-150.038  1.00  0.00           H  
ATOM   4927 1HD1 LEU C 191    -153.920   4.889-150.657  1.00  0.00           H  
ATOM   4928 2HD1 LEU C 191    -153.143   5.667-149.257  1.00  0.00           H  
ATOM   4929 3HD1 LEU C 191    -153.034   6.419-150.867  1.00  0.00           H  
ATOM   4930 1HD2 LEU C 191    -152.500   3.797-152.417  1.00  0.00           H  
ATOM   4931 2HD2 LEU C 191    -151.596   5.312-152.652  1.00  0.00           H  
ATOM   4932 3HD2 LEU C 191    -150.729   3.809-152.254  1.00  0.00           H  
ATOM   4933  N   VAL C 192    -147.875   6.124-148.696  1.00  0.00           N  
ATOM   4934  CA  VAL C 192    -146.820   7.076-148.366  1.00  0.00           C  
ATOM   4935  C   VAL C 192    -145.453   6.552-148.787  1.00  0.00           C  
ATOM   4936  O   VAL C 192    -144.626   7.297-149.312  1.00  0.00           O  
ATOM   4937  CB  VAL C 192    -146.813   7.362-146.853  1.00  0.00           C  
ATOM   4938  CG1 VAL C 192    -145.595   8.191-146.474  1.00  0.00           C
[truncated: 2,891,916 more chars]
