# Supplementary material for: Blueprinting extendable nanomaterials with standardized protein blocks
Source: Nature. 2024 Mar 13;627(8005):898–904. doi: 10.1038/s41586-024-07188-4 (PMC10972742; doi:10.1038/s41586-024-07188-4)
Supplement: Supplementary file 4 — Design models with ideal backbones as well as experimentally determined structures for comparison. For reference to design names, see Supplementary Fig. 1. [file 41586_2024_7188_MOESM4_ESM.zip › 72_C5_A_design.pdb]

HEADER                                            03-JAN-23   XXXX              
EXPDTA    THEORETICAL MODEL                                                     
REMARK 220                                                                      
REMARK 220 EXPERIMENTAL DETAILS                                                 
REMARK 220  EXPERIMENT TYPE                : THEORETICAL MODELLING              
REMARK 220  DATE OF DATA COLLECTION        : 03-JAN-23                          
REMARK 220                                                                      
REMARK 220 REMARK: MODEL GENERATED BY ROSETTA                                   
REMARK 220  VERSION 2022.49+HEAD.201d7639f91                                    
ATOM      1  N   ASN A   1       3.341 -47.410  19.029  1.00  0.00           N  
ATOM      2  CA  ASN A   1       3.381 -46.300  18.084  1.00  0.00           C  
ATOM      3  C   ASN A   1       4.548 -46.443  17.115  1.00  0.00           C  
ATOM      4  O   ASN A   1       4.386 -46.284  15.905  1.00  0.00           O  
ATOM      5  CB  ASN A   1       3.457 -44.975  18.820  1.00  0.00           C  
ATOM      6  CG  ASN A   1       4.723 -44.829  19.617  1.00  0.00           C  
ATOM      7  OD1 ASN A   1       5.393 -45.820  19.929  1.00  0.00           O  
ATOM      8  ND2 ASN A   1       5.064 -43.611  19.954  1.00  0.00           N  
ATOM      9  H   ASN A   1       4.205 -47.860  19.296  1.00  0.00           H  
ATOM     10  HA  ASN A   1       2.465 -46.317  17.491  1.00  0.00           H  
ATOM     11 1HB  ASN A   1       3.397 -44.156  18.102  1.00  0.00           H  
ATOM     12 2HB  ASN A   1       2.605 -44.883  19.493  1.00  0.00           H  
ATOM     13 1HD2 ASN A   1       5.897 -43.453  20.485  1.00  0.00           H  
ATOM     14 2HD2 ASN A   1       4.492 -42.838  19.680  1.00  0.00           H  
ATOM     15  N   VAL A   2       5.725 -46.744  17.655  1.00  0.00           N  
ATOM     16  CA  VAL A   2       6.921 -46.910  16.839  1.00  0.00           C  
ATOM     17  C   VAL A   2       6.726 -47.994  15.787  1.00  0.00           C  
ATOM     18  O   VAL A   2       7.051 -47.801  14.615  1.00  0.00           O  
ATOM     19  CB  VAL A   2       8.127 -47.271  17.727  1.00  0.00           C  
ATOM     20  CG1 VAL A   2       9.323 -47.656  16.869  1.00  0.00           C  
ATOM     21  CG2 VAL A   2       8.469 -46.101  18.636  1.00  0.00           C  
ATOM     22  H   VAL A   2       5.792 -46.861  18.656  1.00  0.00           H  
ATOM     23  HA  VAL A   2       7.129 -45.966  16.333  1.00  0.00           H  
ATOM     24  HB  VAL A   2       7.872 -48.141  18.332  1.00  0.00           H  
ATOM     25 1HG1 VAL A   2      10.166 -47.909  17.513  1.00  0.00           H  
ATOM     26 2HG1 VAL A   2       9.067 -48.518  16.253  1.00  0.00           H  
ATOM     27 3HG1 VAL A   2       9.596 -46.818  16.228  1.00  0.00           H  
ATOM     28 1HG2 VAL A   2       9.322 -46.364  19.262  1.00  0.00           H  
ATOM     29 2HG2 VAL A   2       8.718 -45.230  18.030  1.00  0.00           H  
ATOM     30 3HG2 VAL A   2       7.613 -45.870  19.270  1.00  0.00           H  
ATOM     31  N   LYS A   3       6.193 -49.135  16.212  1.00  0.00           N  
ATOM     32  CA  LYS A   3       5.953 -50.252  15.307  1.00  0.00           C  
ATOM     33  C   LYS A   3       4.911 -49.896  14.256  1.00  0.00           C  
ATOM     34  O   LYS A   3       5.053 -50.246  13.084  1.00  0.00           O  
ATOM     35  CB  LYS A   3       5.509 -51.489  16.089  1.00  0.00           C  
ATOM     36  CG  LYS A   3       6.650 -52.280  16.717  1.00  0.00           C  
ATOM     37  CD  LYS A   3       7.174 -51.593  17.969  1.00  0.00           C  
ATOM     38  CE  LYS A   3       6.161 -51.659  19.103  1.00  0.00           C  
ATOM     39  NZ  LYS A   3       6.654 -50.978  20.330  1.00  0.00           N  
ATOM     40  H   LYS A   3       5.948 -49.230  17.187  1.00  0.00           H  
ATOM     41  HA  LYS A   3       6.884 -50.483  14.788  1.00  0.00           H  
ATOM     42 1HB  LYS A   3       4.830 -51.190  16.888  1.00  0.00           H  
ATOM     43 2HB  LYS A   3       4.961 -52.161  15.428  1.00  0.00           H  
ATOM     44 1HG  LYS A   3       6.299 -53.278  16.979  1.00  0.00           H  
ATOM     45 2HG  LYS A   3       7.463 -52.376  15.998  1.00  0.00           H  
ATOM     46 1HD  LYS A   3       8.098 -52.077  18.290  1.00  0.00           H  
ATOM     47 2HD  LYS A   3       7.390 -50.548  17.748  1.00  0.00           H  
ATOM     48 1HE  LYS A   3       5.232 -51.186  18.788  1.00  0.00           H  
ATOM     49 2HE  LYS A   3       5.949 -52.702  19.341  1.00  0.00           H  
ATOM     50 1HZ  LYS A   3       5.955 -51.045  21.057  1.00  0.00           H  
ATOM     51 2HZ  LYS A   3       7.507 -51.422  20.643  1.00  0.00           H  
ATOM     52 3HZ  LYS A   3       6.836 -50.006  20.127  1.00  0.00           H  
ATOM     53  N   THR A   4       3.863 -49.198  14.681  1.00  0.00           N  
ATOM     54  CA  THR A   4       2.794 -48.792  13.776  1.00  0.00           C  
ATOM     55  C   THR A   4       3.303 -47.815  12.725  1.00  0.00           C  
ATOM     56  O   THR A   4       2.935 -47.902  11.553  1.00  0.00           O  
ATOM     57  CB  THR A   4       1.624 -48.156  14.549  1.00  0.00           C  
ATOM     58  OG1 THR A   4       1.080 -49.112  15.469  1.00  0.00           O  
ATOM     59  CG2 THR A   4       0.534 -47.702  13.590  1.00  0.00           C  
ATOM     60  H   THR A   4       3.806 -48.942  15.656  1.00  0.00           H  
ATOM     61  HA  THR A   4       2.423 -49.678  13.260  1.00  0.00           H  
ATOM     62  HB  THR A   4       1.986 -47.296  15.113  1.00  0.00           H  
ATOM     63  HG1 THR A   4       1.632 -49.151  16.253  1.00  0.00           H  
ATOM     64 1HG2 THR A   4      -0.284 -47.255  14.155  1.00  0.00           H  
ATOM     65 2HG2 THR A   4       0.943 -46.967  12.897  1.00  0.00           H  
ATOM     66 3HG2 THR A   4       0.162 -48.560  13.031  1.00  0.00           H  
ATOM     67  N   GLU A   5       4.151 -46.885  13.150  1.00  0.00           N  
ATOM     68  CA  GLU A   5       4.713 -45.889  12.245  1.00  0.00           C  
ATOM     69  C   GLU A   5       5.602 -46.539  11.194  1.00  0.00           C  
ATOM     70  O   GLU A   5       5.571 -46.163  10.022  1.00  0.00           O  
ATOM     71  CB  GLU A   5       5.513 -44.846  13.029  1.00  0.00           C  
ATOM     72  CG  GLU A   5       6.099 -43.731  12.175  1.00  0.00           C  
ATOM     73  CD  GLU A   5       5.046 -42.875  11.529  1.00  0.00           C  
ATOM     74  OE1 GLU A   5       3.936 -42.872  12.003  1.00  0.00           O  
ATOM     75  OE2 GLU A   5       5.352 -42.222  10.558  1.00  0.00           O  
ATOM     76  H   GLU A   5       4.413 -46.867  14.125  1.00  0.00           H  
ATOM     77  HA  GLU A   5       3.893 -45.386  11.732  1.00  0.00           H  
ATOM     78 1HB  GLU A   5       4.874 -44.389  13.784  1.00  0.00           H  
ATOM     79 2HB  GLU A   5       6.336 -45.336  13.550  1.00  0.00           H  
ATOM     80 1HG  GLU A   5       6.729 -43.101  12.802  1.00  0.00           H  
ATOM     81 2HG  GLU A   5       6.727 -44.171  11.402  1.00  0.00           H  
ATOM     82  N   LEU A   6       6.395 -47.517  11.619  1.00  0.00           N  
ATOM     83  CA  LEU A   6       7.295 -48.222  10.714  1.00  0.00           C  
ATOM     84  C   LEU A   6       6.518 -49.004   9.663  1.00  0.00           C  
ATOM     85  O   LEU A   6       6.894 -49.031   8.491  1.00  0.00           O  
ATOM     86  CB  LEU A   6       8.201 -49.175  11.503  1.00  0.00           C  
ATOM     87  CG  LEU A   6       9.273 -49.905  10.684  1.00  0.00           C  
ATOM     88  CD1 LEU A   6      10.448 -50.259  11.586  1.00  0.00           C  
ATOM     89  CD2 LEU A   6       8.670 -51.153  10.056  1.00  0.00           C  
ATOM     90  H   LEU A   6       6.374 -47.779  12.594  1.00  0.00           H  
ATOM     91  HA  LEU A   6       7.918 -47.488  10.205  1.00  0.00           H  
ATOM     92 1HB  LEU A   6       8.708 -48.608  12.282  1.00  0.00           H  
ATOM     93 2HB  LEU A   6       7.578 -49.931  11.982  1.00  0.00           H  
ATOM     94  HG  LEU A   6       9.643 -49.246   9.899  1.00  0.00           H  
ATOM     95 1HD1 LEU A   6      11.210 -50.778  11.004  1.00  0.00           H  
ATOM     96 2HD1 LEU A   6      10.872 -49.347  12.006  1.00  0.00           H  
ATOM     97 3HD1 LEU A   6      10.105 -50.906  12.392  1.00  0.00           H  
ATOM     98 1HD2 LEU A   6       9.432 -51.671   9.473  1.00  0.00           H  
ATOM     99 2HD2 LEU A   6       8.302 -51.814  10.841  1.00  0.00           H  
ATOM    100 3HD2 LEU A   6       7.845 -50.869   9.403  1.00  0.00           H  
ATOM    101  N   ALA A   7       5.432 -49.640  10.088  1.00  0.00           N  
ATOM    102  CA  ALA A   7       4.599 -50.423   9.183  1.00  0.00           C  
ATOM    103  C   ALA A   7       3.944 -49.537   8.132  1.00  0.00           C  
ATOM    104  O   ALA A   7       3.862 -49.904   6.960  1.00  0.00           O  
ATOM    105  CB  ALA A   7       3.540 -51.187   9.965  1.00  0.00           C  
ATOM    106  H   ALA A   7       5.177 -49.580  11.063  1.00  0.00           H  
ATOM    107  HA  ALA A   7       5.240 -51.137   8.666  1.00  0.00           H  
ATOM    108 1HB  ALA A   7       2.926 -51.766   9.275  1.00  0.00           H  
ATOM    109 2HB  ALA A   7       4.025 -51.860  10.672  1.00  0.00           H  
ATOM    110 3HB  ALA A   7       2.911 -50.484  10.507  1.00  0.00           H  
ATOM    111  N   ILE A   8       3.478 -48.368   8.557  1.00  0.00           N  
ATOM    112  CA  ILE A   8       2.828 -47.427   7.652  1.00  0.00           C  
ATOM    113  C   ILE A   8       3.802 -46.912   6.601  1.00  0.00           C  
ATOM    114  O   ILE A   8       3.450 -46.774   5.429  1.00  0.00           O  
ATOM    115  CB  ILE A   8       2.235 -46.238   8.429  1.00  0.00           C  
ATOM    116  CG1 ILE A   8       1.067 -46.701   9.304  1.00  0.00           C  
ATOM    117  CG2 ILE A   8       1.785 -45.147   7.469  1.00  0.00           C  
ATOM    118  CD1 ILE A   8       0.599 -45.662  10.298  1.00  0.00           C  
ATOM    119  H   ILE A   8       3.576 -48.125   9.532  1.00  0.00           H  
ATOM    120  HA  ILE A   8       2.017 -47.944   7.140  1.00  0.00           H  
ATOM    121  HB  ILE A   8       2.989 -45.829   9.101  1.00  0.00           H  
ATOM    122 1HG1 ILE A   8       0.223 -46.972   8.671  1.00  0.00           H  
ATOM    123 2HG1 ILE A   8       1.359 -47.594   9.858  1.00  0.00           H  
ATOM    124 1HG2 ILE A   8       1.367 -44.314   8.035  1.00  0.00           H  
ATOM    125 2HG2 ILE A   8       2.638 -44.799   6.889  1.00  0.00           H  
ATOM    126 3HG2 ILE A   8       1.025 -45.545   6.796  1.00  0.00           H  
ATOM    127 1HD1 ILE A   8      -0.229 -46.064  10.882  1.00  0.00           H  
ATOM    128 2HD1 ILE A   8       1.421 -45.402  10.966  1.00  0.00           H  
ATOM    129 3HD1 ILE A   8       0.268 -44.772   9.765  1.00  0.00           H  
ATOM    130  N   GLU A   9       5.029 -46.628   7.026  1.00  0.00           N  
ATOM    131  CA  GLU A   9       6.057 -46.127   6.121  1.00  0.00           C  
ATOM    132  C   GLU A   9       6.419 -47.167   5.069  1.00  0.00           C  
ATOM    133  O   GLU A   9       6.606 -46.840   3.897  1.00  0.00           O  
ATOM    134  CB  GLU A   9       7.308 -45.724   6.905  1.00  0.00           C  
ATOM    135  CG  GLU A   9       8.424 -45.138   6.051  1.00  0.00           C  
ATOM    136  CD  GLU A   9       8.043 -43.835   5.406  1.00  0.00           C  
ATOM    137  OE1 GLU A   9       7.131 -43.202   5.881  1.00  0.00           O  
ATOM    138  OE2 GLU A   9       8.666 -43.472   4.435  1.00  0.00           O  
ATOM    139  H   GLU A   9       5.255 -46.763   8.001  1.00  0.00           H  
ATOM    140  HA  GLU A   9       5.668 -45.247   5.608  1.00  0.00           H  
ATOM    141 1HB  GLU A   9       7.041 -44.984   7.660  1.00  0.00           H  
ATOM    142 2HB  GLU A   9       7.707 -46.594   7.426  1.00  0.00           H  
ATOM    143 1HG  GLU A   9       9.300 -44.978   6.678  1.00  0.00           H  
ATOM    144 2HG  GLU A   9       8.690 -45.857   5.278  1.00  0.00           H  
ATOM    145  N   ALA A  10       6.516 -48.422   5.495  1.00  0.00           N  
ATOM    146  CA  ALA A  10       6.856 -49.514   4.590  1.00  0.00           C  
ATOM    147  C   ALA A  10       5.773 -49.716   3.538  1.00  0.00           C  
ATOM    148  O   ALA A  10       6.068 -49.951   2.366  1.00  0.00           O  
ATOM    149  CB  ALA A  10       7.080 -50.800   5.372  1.00  0.00           C  
ATOM    150  H   ALA A  10       6.350 -48.625   6.470  1.00  0.00           H  
ATOM    151  HA  ALA A  10       7.779 -49.250   4.073  1.00  0.00           H  
ATOM    152 1HB  ALA A  10       7.333 -51.606   4.683  1.00  0.00           H  
ATOM    153 2HB  ALA A  10       7.896 -50.658   6.080  1.00  0.00           H  
ATOM    154 3HB  ALA A  10       6.171 -51.059   5.914  1.00  0.00           H  
ATOM    155  N   ILE A  11       4.518 -49.623   3.964  1.00  0.00           N  
ATOM    156  CA  ILE A  11       3.387 -49.795   3.059  1.00  0.00           C  
ATOM    157  C   ILE A  11       3.351 -48.694   2.007  1.00  0.00           C  
ATOM    158  O   ILE A  11       3.075 -48.951   0.835  1.00  0.00           O  
ATOM    159  CB  ILE A  11       2.058 -49.806   3.836  1.00  0.00           C  
ATOM    160  CG1 ILE A  11       1.963 -51.059   4.712  1.00  0.00           C  
ATOM    161  CG2 ILE A  11       0.880 -49.733   2.877  1.00  0.00           C  
ATOM    162  CD1 ILE A  11       0.824 -51.023   5.706  1.00  0.00           C  
ATOM    163  H   ILE A  11       4.342 -49.428   4.939  1.00  0.00           H  
ATOM    164  HA  ILE A  11       3.496 -50.751   2.548  1.00  0.00           H  
ATOM    165  HB  ILE A  11       2.022 -48.949   4.508  1.00  0.00           H  
ATOM    166 1HG1 ILE A  11       1.836 -51.936   4.079  1.00  0.00           H  
ATOM    167 2HG1 ILE A  11       2.893 -51.187   5.265  1.00  0.00           H  
ATOM    168 1HG2 ILE A  11      -0.051 -49.743   3.443  1.00  0.00           H  
ATOM    169 2HG2 ILE A  11       0.942 -48.814   2.296  1.00  0.00           H  
ATOM    170 3HG2 ILE A  11       0.905 -50.590   2.204  1.00  0.00           H  
ATOM    171 1HD1 ILE A  11       0.822 -51.944   6.290  1.00  0.00           H  
ATOM    172 2HD1 ILE A  11       0.951 -50.170   6.374  1.00  0.00           H  
ATOM    173 3HD1 ILE A  11      -0.121 -50.930   5.173  1.00  0.00           H  
ATOM    174  N   LYS A  12       3.632 -47.467   2.433  1.00  0.00           N  
ATOM    175  CA  LYS A  12       3.631 -46.323   1.528  1.00  0.00           C  
ATOM    176  C   LYS A  12       4.726 -46.453   0.476  1.00  0.00           C  
ATOM    177  O   LYS A  12       4.514 -46.141  -0.696  1.00  0.00           O  
ATOM    178  CB  LYS A  12       3.805 -45.020   2.311  1.00  0.00           C  
ATOM    179  CG  LYS A  12       3.759 -43.761   1.455  1.00  0.00           C  
ATOM    180  CD  LYS A  12       3.848 -42.507   2.311  1.00  0.00           C  
ATOM    181  CE  LYS A  12       3.706 -41.249   1.468  1.00  0.00           C  
ATOM    182  NZ  LYS A  12       4.830 -41.094   0.505  1.00  0.00           N  
ATOM    183  H   LYS A  12       3.852 -47.323   3.408  1.00  0.00           H  
ATOM    184  HA  LYS A  12       2.672 -46.293   1.010  1.00  0.00           H  
ATOM    185 1HB  LYS A  12       3.022 -44.941   3.065  1.00  0.00           H  
ATOM    186 2HB  LYS A  12       4.762 -45.035   2.833  1.00  0.00           H  
ATOM    187 1HG  LYS A  12       4.591 -43.770   0.750  1.00  0.00           H  
ATOM    188 2HG  LYS A  12       2.827 -43.740   0.890  1.00  0.00           H  
ATOM    189 1HD  LYS A  12       3.057 -42.523   3.063  1.00  0.00           H  
ATOM    190 2HD  LYS A  12       4.810 -42.484   2.823  1.00  0.00           H  
ATOM    191 1HE  LYS A  12       2.770 -41.287   0.913  1.00  0.00           H  
ATOM    192 2HE  LYS A  12       3.680 -40.375   2.120  1.00  0.00           H  
ATOM    193 1HZ  LYS A  12       4.699 -40.250  -0.033  1.00  0.00           H  
ATOM    194 2HZ  LYS A  12       5.702 -41.039   1.011  1.00  0.00           H  
ATOM    195 3HZ  LYS A  12       4.852 -41.889  -0.117  1.00  0.00           H  
ATOM    196  N   SER A  13       5.896 -46.915   0.902  1.00  0.00           N  
ATOM    197  CA  SER A  13       7.027 -47.087  -0.003  1.00  0.00           C  
ATOM    198  C   SER A  13       6.734 -48.149  -1.055  1.00  0.00           C  
ATOM    199  O   SER A  13       7.074 -47.986  -2.227  1.00  0.00           O  
ATOM    200  CB  SER A  13       8.269 -47.467   0.779  1.00  0.00           C  
ATOM    201  OG  SER A  13       8.675 -46.419   1.617  1.00  0.00           O  
ATOM    202  H   SER A  13       6.006 -47.153   1.877  1.00  0.00           H  
ATOM    203  HA  SER A  13       7.209 -46.140  -0.514  1.00  0.00           H  
ATOM    204 1HB  SER A  13       8.065 -48.355   1.377  1.00  0.00           H  
ATOM    205 2HB  SER A  13       9.073 -47.715   0.088  1.00  0.00           H  
ATOM    206  HG  SER A  13       8.107 -46.463   2.390  1.00  0.00           H  
ATOM    207  N   VAL A  14       6.101 -49.237  -0.629  1.00  0.00           N  
ATOM    208  CA  VAL A  14       5.761 -50.329  -1.534  1.00  0.00           C  
ATOM    209  C   VAL A  14       4.755 -49.880  -2.586  1.00  0.00           C  
ATOM    210  O   VAL A  14       4.864 -50.241  -3.758  1.00  0.00           O  
ATOM    211  CB  VAL A  14       5.178 -51.516  -0.744  1.00  0.00           C  
ATOM    212  CG1 VAL A  14       4.648 -52.579  -1.695  1.00  0.00           C  
ATOM    213  CG2 VAL A  14       6.240 -52.097   0.177  1.00  0.00           C  
ATOM    214  H   VAL A  14       5.849 -49.310   0.346  1.00  0.00           H  
ATOM    215  HA  VAL A  14       6.671 -50.657  -2.038  1.00  0.00           H  
ATOM    216  HB  VAL A  14       4.334 -51.165  -0.150  1.00  0.00           H  
ATOM    217 1HG1 VAL A  14       4.239 -53.410  -1.119  1.00  0.00           H  
ATOM    218 2HG1 VAL A  14       3.864 -52.150  -2.319  1.00  0.00           H  
ATOM    219 3HG1 VAL A  14       5.459 -52.940  -2.326  1.00  0.00           H  
ATOM    220 1HG2 VAL A  14       5.821 -52.935   0.732  1.00  0.00           H  
ATOM    221 2HG2 VAL A  14       7.087 -52.442  -0.417  1.00  0.00           H  
ATOM    222 3HG2 VAL A  14       6.575 -51.330   0.875  1.00  0.00           H  
ATOM    223  N   ALA A  15       3.775 -49.090  -2.160  1.00  0.00           N  
ATOM    224  CA  ALA A  15       2.747 -48.590  -3.065  1.00  0.00           C  
ATOM    225  C   ALA A  15       3.342 -47.663  -4.117  1.00  0.00           C  
ATOM    226  O   ALA A  15       2.969 -47.717  -5.289  1.00  0.00           O  
ATOM    227  CB  ALA A  15       1.657 -47.872  -2.283  1.00  0.00           C  
ATOM    228  H   ALA A  15       3.741 -48.829  -1.185  1.00  0.00           H  
ATOM    229  HA  ALA A  15       2.307 -49.443  -3.582  1.00  0.00           H  
ATOM    230 1HB  ALA A  15       0.897 -47.504  -2.973  1.00  0.00           H  
ATOM    231 2HB  ALA A  15       1.201 -48.564  -1.575  1.00  0.00           H  
ATOM    232 3HB  ALA A  15       2.091 -47.033  -1.741  1.00  0.00           H  
ATOM    233  N   GLU A  16       4.270 -46.812  -3.691  1.00  0.00           N  
ATOM    234  CA  GLU A  16       4.919 -45.871  -4.596  1.00  0.00           C  
ATOM    235  C   GLU A  16       5.746 -46.599  -5.648  1.00  0.00           C  
ATOM    236  O   GLU A  16       5.749 -46.221  -6.820  1.00  0.00           O  
ATOM    237  CB  GLU A  16       5.810 -44.905  -3.812  1.00  0.00           C  
ATOM    238  CG  GLU A  16       5.049 -43.912  -2.944  1.00  0.00           C  
ATOM    239  CD  GLU A  16       5.956 -43.028  -2.134  1.00  0.00           C  
ATOM    240  OE1 GLU A  16       7.143 -43.251  -2.153  1.00  0.00           O  
ATOM    241  OE2 GLU A  16       5.462 -42.129  -1.496  1.00  0.00           O  
ATOM    242  H   GLU A  16       4.532 -46.817  -2.716  1.00  0.00           H  
ATOM    243  HA  GLU A  16       4.147 -45.296  -5.109  1.00  0.00           H  
ATOM    244 1HB  GLU A  16       6.479 -45.471  -3.164  1.00  0.00           H  
ATOM    245 2HB  GLU A  16       6.429 -44.337  -4.506  1.00  0.00           H  
ATOM    246 1HG  GLU A  16       4.429 -43.286  -3.585  1.00  0.00           H  
ATOM    247 2HG  GLU A  16       4.391 -44.462  -2.273  1.00  0.00           H  
ATOM    248  N   ILE A  17       6.447 -47.645  -5.222  1.00  0.00           N  
ATOM    249  CA  ILE A  17       7.280 -48.428  -6.127  1.00  0.00           C  
ATOM    250  C   ILE A  17       6.436 -49.135  -7.179  1.00  0.00           C  
ATOM    251  O   ILE A  17       6.809 -49.194  -8.351  1.00  0.00           O  
ATOM    252  CB  ILE A  17       8.109 -49.467  -5.350  1.00  0.00           C  
ATOM    253  CG1 ILE A  17       9.153 -48.770  -4.474  1.00  0.00           C  
ATOM    254  CG2 ILE A  17       8.778 -50.439  -6.310  1.00  0.00           C  
ATOM    255  CD1 ILE A  17       9.828 -49.688  -3.480  1.00  0.00           C  
ATOM    256  H   ILE A  17       6.402 -47.904  -4.247  1.00  0.00           H  
ATOM    257  HA  ILE A  17       7.965 -47.752  -6.638  1.00  0.00           H  
ATOM    258  HB  ILE A  17       7.457 -50.025  -4.679  1.00  0.00           H  
ATOM    259 1HG1 ILE A  17       9.922 -48.327  -5.107  1.00  0.00           H  
ATOM    260 2HG1 ILE A  17       8.680 -47.958  -3.920  1.00  0.00           H  
ATOM    261 1HG2 ILE A  17       9.361 -51.166  -5.744  1.00  0.00           H  
ATOM    262 2HG2 ILE A  17       8.017 -50.957  -6.892  1.00  0.00           H  
ATOM    263 3HG2 ILE A  17       9.438 -49.890  -6.983  1.00  0.00           H  
ATOM    264 1HD1 ILE A  17      10.554 -49.122  -2.896  1.00  0.00           H  
ATOM    265 2HD1 ILE A  17       9.079 -50.115  -2.813  1.00  0.00           H  
ATOM    266 3HD1 ILE A  17      10.338 -50.489  -4.014  1.00  0.00           H  
ATOM    267  N   THR A  18       5.297 -49.671  -6.754  1.00  0.00           N  
ATOM    268  CA  THR A  18       4.397 -50.376  -7.658  1.00  0.00           C  
ATOM    269  C   THR A  18       3.824 -49.435  -8.710  1.00  0.00           C  
ATOM    270  O   THR A  18       3.709 -49.795  -9.882  1.00  0.00           O  
ATOM    271  CB  THR A  18       3.248 -51.047  -6.884  1.00  0.00           C  
ATOM    272  OG1 THR A  18       3.785 -52.007  -5.964  1.00  0.00           O  
ATOM    273  CG2 THR A  18       2.296 -51.746  -7.842  1.00  0.00           C  
ATOM    274  H   THR A  18       5.049 -49.588  -5.779  1.00  0.00           H  
ATOM    275  HA  THR A  18       4.963 -51.152  -8.174  1.00  0.00           H  
ATOM    276  HB  THR A  18       2.699 -50.293  -6.320  1.00  0.00           H  
ATOM    277  HG1 THR A  18       4.104 -51.555  -5.180  1.00  0.00           H  
ATOM    278 1HG2 THR A  18       1.490 -52.215  -7.277  1.00  0.00           H  
ATOM    279 2HG2 THR A  18       1.877 -51.017  -8.535  1.00  0.00           H  
ATOM    280 3HG2 THR A  18       2.837 -52.508  -8.401  1.00  0.00           H  
ATOM    281  N   ILE A  19       3.466 -48.229  -8.285  1.00  0.00           N  
ATOM    282  CA  ILE A  19       2.904 -47.233  -9.189  1.00  0.00           C  
ATOM    283  C   ILE A  19       3.920 -46.808 -10.241  1.00  0.00           C  
ATOM    284  O   ILE A  19       3.582 -46.640 -11.413  1.00  0.00           O  
ATOM    285  CB  ILE A  19       2.422 -45.995  -8.411  1.00  0.00           C  
ATOM    286  CG1 ILE A  19       1.217 -46.351  -7.535  1.00  0.00           C  
ATOM    287  CG2 ILE A  19       2.072 -44.867  -9.369  1.00  0.00           C  
ATOM    288  CD1 ILE A  19       0.847 -45.275  -6.540  1.00  0.00           C  
ATOM    289  H   ILE A  19       3.586 -47.996  -7.310  1.00  0.00           H  
ATOM    290  HA  ILE A  19       2.049 -47.674  -9.700  1.00  0.00           H  
ATOM    291  HB  ILE A  19       3.210 -45.657  -7.740  1.00  0.00           H  
ATOM    292 1HG1 ILE A  19       0.352 -46.544  -8.168  1.00  0.00           H  
ATOM    293 2HG1 ILE A  19       1.427 -47.267  -6.982  1.00  0.00           H  
ATOM    294 1HG2 ILE A  19       1.732 -44.001  -8.803  1.00  0.00           H  
ATOM    295 2HG2 ILE A  19       2.953 -44.598  -9.951  1.00  0.00           H  
ATOM    296 3HG2 ILE A  19       1.279 -45.194 -10.042  1.00  0.00           H  
ATOM    297 1HD1 ILE A  19      -0.015 -45.600  -5.956  1.00  0.00           H  
ATOM    298 2HD1 ILE A  19       1.689 -45.090  -5.873  1.00  0.00           H  
ATOM    299 3HD1 ILE A  19       0.598 -44.358  -7.073  1.00  0.00           H  
ATOM    300  N   GLU A  20       5.167 -46.635  -9.816  1.00  0.00           N  
ATOM    301  CA  GLU A  20       6.236 -46.229 -10.720  1.00  0.00           C  
ATOM    302  C   GLU A  20       6.503 -47.298 -11.772  1.00  0.00           C  
ATOM    303  O   GLU A  20       6.720 -46.989 -12.944  1.00  0.00           O  
ATOM    304  CB  GLU A  20       7.518 -45.940  -9.935  1.00  0.00           C  
ATOM    305  CG  GLU A  20       7.455 -44.692  -9.067  1.00  0.00           C  
ATOM    306  CD  GLU A  20       8.704 -44.480  -8.256  1.00  0.00           C  
ATOM    307  OE1 GLU A  20       9.554 -45.338  -8.274  1.00  0.00           O  
ATOM    308  OE2 GLU A  20       8.807 -43.459  -7.618  1.00  0.00           O  
ATOM    309  H   GLU A  20       5.379 -46.789  -8.841  1.00  0.00           H  
ATOM    310  HA  GLU A  20       5.928 -45.317 -11.233  1.00  0.00           H  
ATOM    311 1HB  GLU A  20       7.746 -46.787  -9.287  1.00  0.00           H  
ATOM    312 2HB  GLU A  20       8.351 -45.825 -10.628  1.00  0.00           H  
ATOM    313 1HG  GLU A  20       7.300 -43.824  -9.707  1.00  0.00           H  
ATOM    314 2HG  GLU A  20       6.601 -44.771  -8.396  1.00  0.00           H  
ATOM    315  N   ALA A  21       6.486 -48.557 -11.347  1.00  0.00           N  
ATOM    316  CA  ALA A  21       6.727 -49.675 -12.251  1.00  0.00           C  
ATOM    317  C   ALA A  21       5.630 -49.778 -13.303  1.00  0.00           C  
ATOM    318  O   ALA A  21       5.903 -50.039 -14.475  1.00  0.00           O  
ATOM    319  CB  ALA A  21       6.834 -50.976 -11.468  1.00  0.00           C  
ATOM    320  H   ALA A  21       6.301 -48.744 -10.372  1.00  0.00           H  
ATOM    321  HA  ALA A  21       7.670 -49.496 -12.768  1.00  0.00           H  
ATOM    322 1HB  ALA A  21       7.013 -51.801 -12.157  1.00  0.00           H  
ATOM    323 2HB  ALA A  21       7.660 -50.908 -10.760  1.00  0.00           H  
ATOM    324 3HB  ALA A  21       5.906 -51.151 -10.927  1.00  0.00           H  
ATOM    325  N   LEU A  22       4.388 -49.572 -12.878  1.00  0.00           N  
ATOM    326  CA  LEU A  22       3.247 -49.642 -13.782  1.00  0.00           C  
ATOM    327  C   LEU A  22       3.309 -48.542 -14.834  1.00  0.00           C  
ATOM    328  O   LEU A  22       3.010 -48.773 -16.006  1.00  0.00           O  
ATOM    329  CB  LEU A  22       1.937 -49.529 -12.992  1.00  0.00           C  
ATOM    330  CG  LEU A  22       1.600 -50.723 -12.089  1.00  0.00           C  
ATOM    331  CD1 LEU A  22       0.379 -50.391 -11.242  1.00  0.00           C  
ATOM    332  CD2 LEU A  22       1.351 -51.954 -12.947  1.00  0.00           C  
ATOM    333  H   LEU A  22       4.231 -49.361 -11.903  1.00  0.00           H  
ATOM    334  HA  LEU A  22       3.268 -50.605 -14.291  1.00  0.00           H  
ATOM    335 1HB  LEU A  22       1.987 -48.642 -12.362  1.00  0.00           H  
ATOM    336 2HB  LEU A  22       1.116 -49.404 -13.697  1.00  0.00           H  
ATOM    337  HG  LEU A  22       2.433 -50.915 -11.413  1.00  0.00           H  
ATOM    338 1HD1 LEU A  22       0.140 -51.239 -10.600  1.00  0.00           H  
ATOM    339 2HD1 LEU A  22       0.592 -49.518 -10.624  1.00  0.00           H  
ATOM    340 3HD1 LEU A  22      -0.468 -50.177 -11.892  1.00  0.00           H  
ATOM    341 1HD2 LEU A  22       1.112 -52.803 -12.306  1.00  0.00           H  
ATOM    342 2HD2 LEU A  22       0.517 -51.764 -13.623  1.00  0.00           H  
ATOM    343 3HD2 LEU A  22       2.245 -52.179 -13.529  1.00  0.00           H  
ATOM    344  N   LYS A  23       3.699 -47.345 -14.409  1.00  0.00           N  
ATOM    345  CA  LYS A  23       3.802 -46.206 -15.313  1.00  0.00           C  
ATOM    346  C   LYS A  23       4.755 -46.502 -16.464  1.00  0.00           C  
ATOM    347  O   LYS A  23       4.541 -46.054 -17.590  1.00  0.00           O  
ATOM    348  CB  LYS A  23       4.263 -44.960 -14.555  1.00  0.00           C  
ATOM    349  CG  LYS A  23       4.325 -43.696 -15.401  1.00  0.00           C  
ATOM    350  CD  LYS A  23       4.712 -42.487 -14.562  1.00  0.00           C  
ATOM    351  CE  LYS A  23       4.803 -41.228 -15.412  1.00  0.00           C  
ATOM    352  NZ  LYS A  23       5.181 -40.037 -14.604  1.00  0.00           N  
ATOM    353  H   LYS A  23       3.930 -47.221 -13.434  1.00  0.00           H  
ATOM    354  HA  LYS A  23       2.817 -46.011 -15.737  1.00  0.00           H  
ATOM    355 1HB  LYS A  23       3.588 -44.771 -13.720  1.00  0.00           H  
ATOM    356 2HB  LYS A  23       5.256 -45.134 -14.140  1.00  0.00           H  
ATOM    357 1HG  LYS A  23       5.060 -43.826 -16.197  1.00  0.00           H  
ATOM    358 2HG  LYS A  23       3.352 -43.515 -15.857  1.00  0.00           H  
ATOM    359 1HD  LYS A  23       3.968 -42.334 -13.779  1.00  0.00           H  
ATOM    360 2HD  LYS A  23       5.679 -42.666 -14.091  1.00  0.00           H  
ATOM    361 1HE  LYS A  23       5.547 -41.371 -16.195  1.00  0.00           H  
ATOM    362 2HE  LYS A  23       3.840 -41.039 -15.886  1.00  0.00           H  
ATOM    363 1HZ  LYS A  23       5.231 -39.225 -15.203  1.00  0.00           H  
ATOM    364 2HZ  LYS A  23       4.488 -39.884 -13.885  1.00  0.00           H  
ATOM    365 3HZ  LYS A  23       6.082 -40.193 -14.174  1.00  0.00           H  
ATOM    366  N   TYR A  24       5.810 -47.256 -16.193  1.00  0.00           N  
ATOM    367  CA  TYR A  24       6.621 -47.819 -17.280  1.00  0.00           C  
ATOM    368  C   TYR A  24       5.878 -48.863 -18.126  1.00  0.00           C  
ATOM    369  O   TYR A  24       6.052 -48.928 -19.343  1.00  0.00           O  
ATOM    370  CB  TYR A  24       7.898 -48.436 -16.706  1.00  0.00           C  
ATOM    371  CG  TYR A  24       8.855 -48.949 -17.759  1.00  0.00           C  
ATOM    372  CD1 TYR A  24       9.648 -48.059 -18.468  1.00  0.00           C  
ATOM    373  CD2 TYR A  24       8.940 -50.310 -18.015  1.00  0.00           C  
ATOM    374  CE1 TYR A  24      10.522 -48.529 -19.430  1.00  0.00           C  
ATOM    375  CE2 TYR A  24       9.813 -50.779 -18.976  1.00  0.00           C  
ATOM    376  CZ  TYR A  24      10.602 -49.894 -19.682  1.00  0.00           C  
ATOM    377  OH  TYR A  24      11.473 -50.361 -20.640  1.00  0.00           O  
ATOM    378  H   TYR A  24       6.067 -47.451 -15.236  1.00  0.00           H  
ATOM    379  HA  TYR A  24       6.898 -47.012 -17.959  1.00  0.00           H  
ATOM    380 1HB  TYR A  24       8.423 -47.692 -16.103  1.00  0.00           H  
ATOM    381 2HB  TYR A  24       7.638 -49.265 -16.049  1.00  0.00           H  
ATOM    382  HD1 TYR A  24       9.582 -46.990 -18.267  1.00  0.00           H  
ATOM    383  HD2 TYR A  24       8.316 -51.009 -17.458  1.00  0.00           H  
ATOM    384  HE1 TYR A  24      11.145 -47.830 -19.988  1.00  0.00           H  
ATOM    385  HE2 TYR A  24       9.879 -51.848 -19.178  1.00  0.00           H  
ATOM    386  HH  TYR A  24      11.407 -51.317 -20.691  1.00  0.00           H  
ATOM    387  N   ILE A  25       5.049 -49.681 -17.481  1.00  0.00           N  
ATOM    388  CA  ILE A  25       4.504 -50.879 -18.131  1.00  0.00           C  
ATOM    389  C   ILE A  25       3.340 -50.553 -19.060  1.00  0.00           C  
ATOM    390  O   ILE A  25       2.422 -49.822 -18.688  1.00  0.00           O  
ATOM    391  CB  ILE A  25       4.039 -51.905 -17.081  1.00  0.00           C  
ATOM    392  CG1 ILE A  25       5.226 -52.390 -16.246  1.00  0.00           C  
ATOM    393  CG2 ILE A  25       3.343 -53.077 -17.755  1.00  0.00           C  
ATOM    394  CD1 ILE A  25       4.830 -53.207 -15.038  1.00  0.00           C  
ATOM    395  H   ILE A  25       4.788 -49.477 -16.527  1.00  0.00           H  
ATOM    396  HA  ILE A  25       5.290 -51.334 -18.732  1.00  0.00           H  
ATOM    397  HB  ILE A  25       3.342 -51.429 -16.392  1.00  0.00           H  
ATOM    398 1HG1 ILE A  25       5.884 -52.997 -16.868  1.00  0.00           H  
ATOM    399 2HG1 ILE A  25       5.804 -51.532 -15.902  1.00  0.00           H  
ATOM    400 1HG2 ILE A  25       3.021 -53.793 -16.999  1.00  0.00           H  
ATOM    401 2HG2 ILE A  25       2.475 -52.717 -18.306  1.00  0.00           H  
ATOM    402 3HG2 ILE A  25       4.034 -53.563 -18.444  1.00  0.00           H  
ATOM    403 1HD1 ILE A  25       5.725 -53.515 -14.497  1.00  0.00           H  
ATOM    404 2HD1 ILE A  25       4.199 -52.606 -14.383  1.00  0.00           H  
ATOM    405 3HD1 ILE A  25       4.280 -54.091 -15.360  1.00  0.00           H  
ATOM    406  N   THR A  26       3.381 -51.099 -20.274  1.00  0.00           N  
ATOM    407  CA  THR A  26       2.311 -50.907 -21.244  1.00  0.00           C  
ATOM    408  C   THR A  26       1.618 -52.226 -21.614  1.00  0.00           C  
ATOM    409  O   THR A  26       0.666 -52.241 -22.394  1.00  0.00           O  
ATOM    410  CB  THR A  26       2.850 -50.233 -22.519  1.00  0.00           C  
ATOM    411  OG1 THR A  26       3.860 -51.061 -23.110  1.00  0.00           O  
ATOM    412  CG2 THR A  26       3.443 -48.871 -22.192  1.00  0.00           C  
ATOM    413  H   THR A  26       4.180 -51.663 -20.528  1.00  0.00           H  
ATOM    414  HA  THR A  26       1.557 -50.254 -20.803  1.00  0.00           H  
ATOM    415  HB  THR A  26       2.038 -50.107 -23.235  1.00  0.00           H  
ATOM    416  HG1 THR A  26       3.972 -50.819 -24.033  1.00  0.00           H  
ATOM    417 1HG2 THR A  26       3.819 -48.409 -23.105  1.00  0.00           H  
ATOM    418 2HG2 THR A  26       2.675 -48.235 -21.753  1.00  0.00           H  
ATOM    419 3HG2 THR A  26       4.262 -48.991 -21.484  1.00  0.00           H  
ATOM    420  N   ASN A  27       2.101 -53.329 -21.051  1.00  0.00           N  
ATOM    421  CA  ASN A  27       1.628 -54.655 -21.451  1.00  0.00           C  
ATOM    422  C   ASN A  27       0.367 -55.065 -20.699  1.00  0.00           C  
ATOM    423  O   ASN A  27       0.306 -54.972 -19.473  1.00  0.00           O  
ATOM    424  CB  ASN A  27       2.720 -55.689 -21.250  1.00  0.00           C  
ATOM    425  CG  ASN A  27       3.886 -55.486 -22.178  1.00  0.00           C  
ATOM    426  OD1 ASN A  27       3.720 -55.434 -23.402  1.00  0.00           O  
ATOM    427  ND2 ASN A  27       5.064 -55.369 -21.619  1.00  0.00           N  
ATOM    428  H   ASN A  27       2.808 -53.255 -20.333  1.00  0.00           H  
ATOM    429  HA  ASN A  27       1.368 -54.625 -22.510  1.00  0.00           H  
ATOM    430 1HB  ASN A  27       3.078 -55.646 -20.221  1.00  0.00           H  
ATOM    431 2HB  ASN A  27       2.312 -56.687 -21.413  1.00  0.00           H  
ATOM    432 1HD2 ASN A  27       5.876 -55.232 -22.187  1.00  0.00           H  
ATOM    433 2HD2 ASN A  27       5.152 -55.418 -20.625  1.00  0.00           H  
ATOM    434  N   GLY A  28      -0.790 -55.550 -21.157  1.00  0.00           N  
ATOM    435  CA  GLY A  28      -1.956 -55.671 -20.281  1.00  0.00           C  
ATOM    436  C   GLY A  28      -1.829 -56.827 -19.283  1.00  0.00           C  
ATOM    437  O   GLY A  28      -2.125 -56.672 -18.098  1.00  0.00           O  
ATOM    438  H   GLY A  28      -0.855 -55.835 -22.123  1.00  0.00           H  
ATOM    439 1HA  GLY A  28      -2.094 -54.741 -19.729  1.00  0.00           H  
ATOM    440 2HA  GLY A  28      -2.850 -55.822 -20.885  1.00  0.00           H  
ATOM    441  N   GLU A  29      -1.388 -58.006 -19.736  1.00  0.00           N  
ATOM    442  CA  GLU A  29      -1.043 -59.062 -18.791  1.00  0.00           C  
ATOM    443  C   GLU A  29       0.039 -58.603 -17.822  1.00  0.00           C  
ATOM    444  O   GLU A  29      -0.073 -58.801 -16.612  1.00  0.00           O  
ATOM    445  CB  GLU A  29      -0.575 -60.314 -19.537  1.00  0.00           C  
ATOM    446  CG  GLU A  29      -1.663 -61.007 -20.345  1.00  0.00           C  
ATOM    447  CD  GLU A  29      -1.901 -60.360 -21.681  1.00  0.00           C  
ATOM    448  OE1 GLU A  29      -1.233 -59.401 -21.983  1.00  0.00           O  
ATOM    449  OE2 GLU A  29      -2.754 -60.826 -22.400  1.00  0.00           O  
ATOM    450  H   GLU A  29      -1.289 -58.180 -20.726  1.00  0.00           H  
ATOM    451  HA  GLU A  29      -1.933 -59.313 -18.212  1.00  0.00           H  
ATOM    452 1HB  GLU A  29       0.232 -60.049 -20.220  1.00  0.00           H  
ATOM    453 2HB  GLU A  29      -0.177 -61.035 -18.823  1.00  0.00           H  
ATOM    454 1HG  GLU A  29      -1.376 -62.046 -20.504  1.00  0.00           H  
ATOM    455 2HG  GLU A  29      -2.588 -60.998 -19.772  1.00  0.00           H  
ATOM    456  N   VAL A  30       1.087 -57.989 -18.362  1.00  0.00           N  
ATOM    457  CA  VAL A  30       2.192 -57.500 -17.546  1.00  0.00           C  
ATOM    458  C   VAL A  30       1.705 -56.512 -16.494  1.00  0.00           C  
ATOM    459  O   VAL A  30       2.070 -56.608 -15.322  1.00  0.00           O  
ATOM    460  CB  VAL A  30       3.251 -56.820 -18.433  1.00  0.00           C  
ATOM    461  CG1 VAL A  30       4.296 -56.121 -17.575  1.00  0.00           C  
ATOM    462  CG2 VAL A  30       3.903 -57.850 -19.344  1.00  0.00           C  
ATOM    463  H   VAL A  30       1.119 -57.858 -19.363  1.00  0.00           H  
ATOM    464  HA  VAL A  30       2.652 -58.350 -17.041  1.00  0.00           H  
ATOM    465  HB  VAL A  30       2.767 -56.053 -19.038  1.00  0.00           H  
ATOM    466 1HG1 VAL A  30       5.036 -55.645 -18.219  1.00  0.00           H  
ATOM    467 2HG1 VAL A  30       3.812 -55.364 -16.959  1.00  0.00           H  
ATOM    468 3HG1 VAL A  30       4.789 -56.852 -16.935  1.00  0.00           H  
ATOM    469 1HG2 VAL A  30       4.650 -57.362 -19.969  1.00  0.00           H  
ATOM    470 2HG2 VAL A  30       4.382 -58.619 -18.739  1.00  0.00           H  
ATOM    471 3HG2 VAL A  30       3.143 -58.307 -19.978  1.00  0.00           H  
ATOM    472  N   ALA A  31       0.879 -55.562 -16.919  1.00  0.00           N  
ATOM    473  CA  ALA A  31       0.340 -54.554 -16.013  1.00  0.00           C  
ATOM    474  C   ALA A  31      -0.564 -55.184 -14.962  1.00  0.00           C  
ATOM    475  O   ALA A  31      -0.525 -54.809 -13.790  1.00  0.00           O  
ATOM    476  CB  ALA A  31      -0.419 -53.491 -16.794  1.00  0.00           C  
ATOM    477  H   ALA A  31       0.618 -55.537 -17.894  1.00  0.00           H  
ATOM    478  HA  ALA A  31       1.175 -54.083 -15.495  1.00  0.00           H  
ATOM    479 1HB  ALA A  31      -0.815 -52.746 -16.104  1.00  0.00           H  
ATOM    480 2HB  ALA A  31       0.256 -53.008 -17.501  1.00  0.00           H  
ATOM    481 3HB  ALA A  31      -1.241 -53.956 -17.336  1.00  0.00           H  
ATOM    482  N   TYR A  32      -1.378 -56.144 -15.388  1.00  0.00           N  
ATOM    483  CA  TYR A  32      -2.294 -56.828 -14.483  1.00  0.00           C  
ATOM    484  C   TYR A  32      -1.534 -57.627 -13.432  1.00  0.00           C  
ATOM    485  O   TYR A  32      -1.910 -57.644 -12.260  1.00  0.00           O  
ATOM    486  CB  TYR A  32      -3.237 -57.744 -15.267  1.00  0.00           C  
ATOM    487  CG  TYR A  32      -4.262 -58.446 -14.404  1.00  0.00           C  
ATOM    488  CD1 TYR A  32      -5.076 -57.710 -13.556  1.00  0.00           C  
ATOM    489  CD2 TYR A  32      -4.388 -59.826 -14.462  1.00  0.00           C  
ATOM    490  CE1 TYR A  32      -6.013 -58.351 -12.768  1.00  0.00           C  
ATOM    491  CE2 TYR A  32      -5.325 -60.467 -13.674  1.00  0.00           C  
ATOM    492  CZ  TYR A  32      -6.134 -59.735 -12.830  1.00  0.00           C  
ATOM    493  OH  TYR A  32      -7.067 -60.374 -12.046  1.00  0.00           O  
ATOM    494  H   TYR A  32      -1.362 -56.407 -16.363  1.00  0.00           H  
ATOM    495  HA  TYR A  32      -2.890 -56.078 -13.962  1.00  0.00           H  
ATOM    496 1HB  TYR A  32      -3.768 -57.161 -16.020  1.00  0.00           H  
ATOM    497 2HB  TYR A  32      -2.656 -58.502 -15.790  1.00  0.00           H  
ATOM    498  HD1 TYR A  32      -4.977 -56.625 -13.511  1.00  0.00           H  
ATOM    499  HD2 TYR A  32      -3.748 -60.405 -15.128  1.00  0.00           H  
ATOM    500  HE1 TYR A  32      -6.652 -57.773 -12.102  1.00  0.00           H  
ATOM    501  HE2 TYR A  32      -5.423 -61.552 -13.719  1.00  0.00           H  
ATOM    502  HH  TYR A  32      -7.542 -59.724 -11.522  1.00  0.00           H  
ATOM    503  N   LYS A  33      -0.464 -58.288 -13.857  1.00  0.00           N  
ATOM    504  CA  LYS A  33       0.351 -59.090 -12.952  1.00  0.00           C  
ATOM    505  C   LYS A  33       1.027 -58.220 -11.901  1.00  0.00           C  
ATOM    506  O   LYS A  33       1.102 -58.590 -10.729  1.00  0.00           O  
ATOM    507  CB  LYS A  33       1.401 -59.880 -13.735  1.00  0.00           C  
ATOM    508  CG  LYS A  33       0.835 -61.014 -14.578  1.00  0.00           C  
ATOM    509  CD  LYS A  33       1.935 -61.738 -15.340  1.00  0.00           C  
ATOM    510  CE  LYS A  33       1.370 -62.866 -16.192  1.00  0.00           C  
ATOM    511  NZ  LYS A  33       2.430 -63.558 -16.973  1.00  0.00           N  
ATOM    512  H   LYS A  33      -0.208 -58.234 -14.832  1.00  0.00           H  
ATOM    513  HA  LYS A  33      -0.300 -59.795 -12.433  1.00  0.00           H  
ATOM    514 1HB  LYS A  33       1.942 -59.206 -14.400  1.00  0.00           H  
ATOM    515 2HB  LYS A  33       2.126 -60.308 -13.042  1.00  0.00           H  
ATOM    516 1HG  LYS A  33       0.322 -61.728 -13.932  1.00  0.00           H  
ATOM    517 2HG  LYS A  33       0.115 -60.613 -15.291  1.00  0.00           H  
ATOM    518 1HD  LYS A  33       2.456 -61.031 -15.987  1.00  0.00           H  
ATOM    519 2HD  LYS A  33       2.653 -62.155 -14.634  1.00  0.00           H  
ATOM    520 1HE  LYS A  33       0.875 -63.593 -15.551  1.00  0.00           H  
ATOM    521 2HE  LYS A  33       0.631 -62.463 -16.885  1.00  0.00           H  
ATOM    522 1HZ  LYS A  33       2.016 -64.297 -17.524  1.00  0.00           H  
ATOM    523 2HZ  LYS A  33       2.885 -62.896 -17.586  1.00  0.00           H  
ATOM    524 3HZ  LYS A  33       3.112 -63.953 -16.340  1.00  0.00           H  
ATOM    525  N   THR A  34       1.519 -57.061 -12.326  1.00  0.00           N  
ATOM    526  CA  THR A  34       2.190 -56.136 -11.421  1.00  0.00           C  
ATOM    527  C   THR A  34       1.228 -55.599 -10.370  1.00  0.00           C  
ATOM    528  O   THR A  34       1.582 -55.470  -9.198  1.00  0.00           O  
ATOM    529  CB  THR A  34       2.819 -54.962 -12.194  1.00  0.00           C  
ATOM    530  OG1 THR A  34       3.799 -55.462 -13.114  1.00  0.00           O  
ATOM    531  CG2 THR A  34       3.482 -53.986 -11.235  1.00  0.00           C  
ATOM    532  H   THR A  34       1.426 -56.815 -13.301  1.00  0.00           H  
ATOM    533  HA  THR A  34       2.986 -56.673 -10.905  1.00  0.00           H  
ATOM    534  HB  THR A  34       2.045 -54.441 -12.757  1.00  0.00           H  
ATOM    535  HG1 THR A  34       3.358 -55.797 -13.898  1.00  0.00           H  
ATOM    536 1HG2 THR A  34       3.921 -53.163 -11.798  1.00  0.00           H  
ATOM    537 2HG2 THR A  34       2.738 -53.595 -10.541  1.00  0.00           H  
ATOM    538 3HG2 THR A  34       4.263 -54.499 -10.676  1.00  0.00           H  
ATOM    539  N   ALA A  35       0.008 -55.286 -10.795  1.00  0.00           N  
ATOM    540  CA  ALA A  35      -1.008 -54.762  -9.889  1.00  0.00           C  
ATOM    541  C   ALA A  35      -1.394 -55.794  -8.839  1.00  0.00           C  
ATOM    542  O   ALA A  35      -1.575 -55.463  -7.667  1.00  0.00           O  
ATOM    543  CB  ALA A  35      -2.236 -54.318 -10.669  1.00  0.00           C  
ATOM    544  H   ALA A  35      -0.221 -55.414 -11.770  1.00  0.00           H  
ATOM    545  HA  ALA A  35      -0.588 -53.900  -9.371  1.00  0.00           H  
ATOM    546 1HB  ALA A  35      -2.986 -53.930  -9.979  1.00  0.00           H  
ATOM    547 2HB  ALA A  35      -1.956 -53.537 -11.376  1.00  0.00           H  
ATOM    548 3HB  ALA A  35      -2.649 -55.167 -11.212  1.00  0.00           H  
ATOM    549  N   ASN A  36      -1.519 -57.047  -9.264  1.00  0.00           N  
ATOM    550  CA  ASN A  36      -1.884 -58.130  -8.359  1.00  0.00           C  
ATOM    551  C   ASN A  36      -0.806 -58.357  -7.308  1.00  0.00           C  
ATOM    552  O   ASN A  36      -1.106 -58.586  -6.136  1.00  0.00           O  
ATOM    553  CB  ASN A  36      -2.151 -59.407  -9.135  1.00  0.00           C  
ATOM    554  CG  ASN A  36      -2.677 -60.513  -8.263  1.00  0.00           C  
ATOM    555  OD1 ASN A  36      -3.750 -60.390  -7.662  1.00  0.00           O  
ATOM    556  ND2 ASN A  36      -1.941 -61.593  -8.182  1.00  0.00           N  
ATOM    557  H   ASN A  36      -1.357 -57.254 -10.239  1.00  0.00           H  
ATOM    558  HA  ASN A  36      -2.796 -57.847  -7.831  1.00  0.00           H  
ATOM    559 1HB  ASN A  36      -2.875 -59.208  -9.926  1.00  0.00           H  
ATOM    560 2HB  ASN A  36      -1.229 -59.743  -9.611  1.00  0.00           H  
ATOM    561 1HD2 ASN A  36      -2.242 -62.361  -7.616  1.00  0.00           H  
ATOM    562 2HD2 ASN A  36      -1.080 -61.649  -8.685  1.00  0.00           H  
ATOM    563  N   SER A  37       0.451 -58.292  -7.733  1.00  0.00           N  
ATOM    564  CA  SER A  37       1.577 -58.490  -6.828  1.00  0.00           C  
ATOM    565  C   SER A  37       1.639 -57.391  -5.776  1.00  0.00           C  
ATOM    566  O   SER A  37       1.910 -57.654  -4.604  1.00  0.00           O  
ATOM    567  CB  SER A  37       2.875 -58.527  -7.610  1.00  0.00           C  
ATOM    568  OG  SER A  37       2.926 -59.649  -8.448  1.00  0.00           O  
ATOM    569  H   SER A  37       0.631 -58.100  -8.708  1.00  0.00           H  
ATOM    570  HA  SER A  37       1.447 -59.445  -6.317  1.00  0.00           H  
ATOM    571 1HB  SER A  37       2.966 -57.620  -8.208  1.00  0.00           H  
ATOM    572 2HB  SER A  37       3.716 -58.548  -6.918  1.00  0.00           H  
ATOM    573  HG  SER A  37       2.402 -59.426  -9.221  1.00  0.00           H  
ATOM    574  N   GLY A  38       1.386 -56.158  -6.202  1.00  0.00           N  
ATOM    575  CA  GLY A  38       1.412 -55.015  -5.297  1.00  0.00           C  
ATOM    576  C   GLY A  38       0.315 -55.120  -4.245  1.00  0.00           C  
ATOM    577  O   GLY A  38       0.534 -54.814  -3.072  1.00  0.00           O  
ATOM    578  H   GLY A  38       1.170 -56.008  -7.177  1.00  0.00           H  
ATOM    579 1HA  GLY A  38       2.385 -54.959  -4.809  1.00  0.00           H  
ATOM    580 2HA  GLY A  38       1.286 -54.096  -5.868  1.00  0.00           H  
ATOM    581  N   ILE A  39      -0.866 -55.555  -4.671  1.00  0.00           N  
ATOM    582  CA  ILE A  39      -2.000 -55.701  -3.765  1.00  0.00           C  
ATOM    583  C   ILE A  39      -1.731 -56.770  -2.714  1.00  0.00           C  
ATOM    584  O   ILE A  39      -2.067 -56.600  -1.542  1.00  0.00           O  
ATOM    585  CB  ILE A  39      -3.282 -56.055  -4.541  1.00  0.00           C  
ATOM    586  CG1 ILE A  39      -3.718 -54.877  -5.416  1.00  0.00           C  
ATOM    587  CG2 ILE A  39      -4.393 -56.450  -3.581  1.00  0.00           C  
ATOM    588  CD1 ILE A  39      -4.804 -55.223  -6.409  1.00  0.00           C  
ATOM    589  H   ILE A  39      -0.982 -55.791  -5.646  1.00  0.00           H  
ATOM    590  HA  ILE A  39      -2.158 -54.752  -3.253  1.00  0.00           H  
ATOM    591  HB  ILE A  39      -3.081 -56.889  -5.213  1.00  0.00           H  
ATOM    592 1HG1 ILE A  39      -4.081 -54.068  -4.782  1.00  0.00           H  
ATOM    593 2HG1 ILE A  39      -2.860 -54.497  -5.970  1.00  0.00           H  
ATOM    594 1HG2 ILE A  39      -5.292 -56.696  -4.146  1.00  0.00           H  
ATOM    595 2HG2 ILE A  39      -4.081 -57.317  -3.000  1.00  0.00           H  
ATOM    596 3HG2 ILE A  39      -4.604 -55.619  -2.908  1.00  0.00           H  
ATOM    597 1HD1 ILE A  39      -5.060 -54.338  -6.992  1.00  0.00           H  
ATOM    598 2HD1 ILE A  39      -4.449 -56.008  -7.078  1.00  0.00           H  
ATOM    599 3HD1 ILE A  39      -5.687 -55.573  -5.875  1.00  0.00           H  
ATOM    600  N   GLU A  40      -1.123 -57.872  -3.140  1.00  0.00           N  
ATOM    601  CA  GLU A  40      -0.808 -58.971  -2.235  1.00  0.00           C  
ATOM    602  C   GLU A  40       0.208 -58.545  -1.183  1.00  0.00           C  
ATOM    603  O   GLU A  40       0.090 -58.903  -0.011  1.00  0.00           O  
ATOM    604  CB  GLU A  40      -0.272 -60.171  -3.019  1.00  0.00           C  
ATOM    605  CG  GLU A  40       0.016 -61.400  -2.169  1.00  0.00           C  
ATOM    606  CD  GLU A  40       0.456 -62.585  -2.983  1.00  0.00           C  
ATOM    607  OE1 GLU A  40       0.047 -62.688  -4.115  1.00  0.00           O  
ATOM    608  OE2 GLU A  40       1.201 -63.387  -2.473  1.00  0.00           O  
ATOM    609  H   GLU A  40      -0.873 -57.951  -4.115  1.00  0.00           H  
ATOM    610  HA  GLU A  40      -1.723 -59.270  -1.722  1.00  0.00           H  
ATOM    611 1HB  GLU A  40      -0.992 -60.456  -3.786  1.00  0.00           H  
ATOM    612 2HB  GLU A  40       0.652 -59.891  -3.526  1.00  0.00           H  
ATOM    613 1HG  GLU A  40       0.799 -61.157  -1.451  1.00  0.00           H  
ATOM    614 2HG  GLU A  40      -0.882 -61.661  -1.611  1.00  0.00           H  
ATOM    615  N   VAL A  41       1.206 -57.778  -1.609  1.00  0.00           N  
ATOM    616  CA  VAL A  41       2.245 -57.301  -0.704  1.00  0.00           C  
ATOM    617  C   VAL A  41       1.671 -56.361   0.348  1.00  0.00           C  
ATOM    618  O   VAL A  41       2.043 -56.424   1.520  1.00  0.00           O  
ATOM    619  CB  VAL A  41       3.347 -56.571  -1.494  1.00  0.00           C  
ATOM    620  CG1 VAL A  41       4.334 -55.908  -0.543  1.00  0.00           C  
ATOM    621  CG2 VAL A  41       4.060 -57.550  -2.414  1.00  0.00           C  
ATOM    622  H   VAL A  41       1.246 -57.519  -2.584  1.00  0.00           H  
ATOM    623  HA  VAL A  41       2.687 -58.161  -0.200  1.00  0.00           H  
ATOM    624  HB  VAL A  41       2.892 -55.778  -2.088  1.00  0.00           H  
ATOM    625 1HG1 VAL A  41       5.106 -55.397  -1.118  1.00  0.00           H  
ATOM    626 2HG1 VAL A  41       3.808 -55.186   0.081  1.00  0.00           H  
ATOM    627 3HG1 VAL A  41       4.796 -56.667   0.088  1.00  0.00           H  
ATOM    628 1HG2 VAL A  41       4.837 -57.026  -2.970  1.00  0.00           H  
ATOM    629 2HG2 VAL A  41       4.511 -58.345  -1.821  1.00  0.00           H  
ATOM    630 3HG2 VAL A  41       3.342 -57.980  -3.113  1.00  0.00           H  
ATOM    631  N   LEU A  42       0.763 -55.489  -0.078  1.00  0.00           N  
ATOM    632  CA  LEU A  42       0.135 -54.534   0.828  1.00  0.00           C  
ATOM    633  C   LEU A  42      -0.708 -55.243   1.880  1.00  0.00           C  
ATOM    634  O   LEU A  42      -0.702 -54.866   3.052  1.00  0.00           O  
ATOM    635  CB  LEU A  42      -0.741 -53.552   0.039  1.00  0.00           C  
ATOM    636  CG  LEU A  42       0.012 -52.566  -0.862  1.00  0.00           C  
ATOM    637  CD1 LEU A  42      -0.986 -51.787  -1.708  1.00  0.00           C  
ATOM    638  CD2 LEU A  42       0.848 -51.629  -0.003  1.00  0.00           C  
ATOM    639  H   LEU A  42       0.501 -55.487  -1.053  1.00  0.00           H  
ATOM    640  HA  LEU A  42       0.919 -53.974   1.337  1.00  0.00           H  
ATOM    641 1HB  LEU A  42      -1.422 -54.123  -0.590  1.00  0.00           H  
ATOM    642 2HB  LEU A  42      -1.333 -52.971   0.745  1.00  0.00           H  
ATOM    643  HG  LEU A  42       0.665 -53.117  -1.540  1.00  0.00           H  
ATOM    644 1HD1 LEU A  42      -0.451 -51.086  -2.349  1.00  0.00           H  
ATOM    645 2HD1 LEU A  42      -1.557 -52.480  -2.327  1.00  0.00           H  
ATOM    646 3HD1 LEU A  42      -1.665 -51.238  -1.057  1.00  0.00           H  
ATOM    647 1HD2 LEU A  42       1.384 -50.928  -0.644  1.00  0.00           H  
ATOM    648 2HD2 LEU A  42       0.196 -51.077   0.674  1.00  0.00           H  
ATOM    649 3HD2 LEU A  42       1.565 -52.211   0.577  1.00  0.00           H  
ATOM    650  N   GLY A  43      -1.433 -56.272   1.453  1.00  0.00           N  
ATOM    651  CA  GLY A  43      -2.283 -57.036   2.358  1.00  0.00           C  
ATOM    652  C   GLY A  43      -1.456 -57.763   3.410  1.00  0.00           C  
ATOM    653  O   GLY A  43      -1.830 -57.814   4.582  1.00  0.00           O  
ATOM    654  H   GLY A  43      -1.394 -56.531   0.478  1.00  0.00           H  
ATOM    655 1HA  GLY A  43      -2.990 -56.365   2.846  1.00  0.00           H  
ATOM    656 2HA  GLY A  43      -2.866 -57.757   1.787  1.00  0.00           H  
ATOM    657  N   ARG A  44      -0.329 -58.325   2.984  1.00  0.00           N  
ATOM    658  CA  ARG A  44       0.554 -59.051   3.889  1.00  0.00           C  
ATOM    659  C   ARG A  44       1.149 -58.123   4.941  1.00  0.00           C  
ATOM    660  O   ARG A  44       1.257 -58.485   6.113  1.00  0.00           O  
ATOM    661  CB  ARG A  44       1.679 -59.723   3.115  1.00  0.00           C  
ATOM    662  CG  ARG A  44       1.249 -60.903   2.259  1.00  0.00           C  
ATOM    663  CD  ARG A  44       2.404 -61.522   1.558  1.00  0.00           C  
ATOM    664  NE  ARG A  44       1.988 -62.599   0.674  1.00  0.00           N  
ATOM    665  CZ  ARG A  44       1.773 -63.871   1.066  1.00  0.00           C  
ATOM    666  NH1 ARG A  44       1.939 -64.207   2.326  1.00  0.00           N  
ATOM    667  NH2 ARG A  44       1.396 -64.779   0.184  1.00  0.00           N  
ATOM    668  H   ARG A  44      -0.078 -58.247   2.009  1.00  0.00           H  
ATOM    669  HA  ARG A  44      -0.028 -59.822   4.396  1.00  0.00           H  
ATOM    670 1HB  ARG A  44       2.153 -58.995   2.459  1.00  0.00           H  
ATOM    671 2HB  ARG A  44       2.438 -60.079   3.812  1.00  0.00           H  
ATOM    672 1HG  ARG A  44       0.785 -61.661   2.890  1.00  0.00           H  
ATOM    673 2HG  ARG A  44       0.533 -60.567   1.508  1.00  0.00           H  
ATOM    674 1HD  ARG A  44       2.913 -60.768   0.959  1.00  0.00           H  
ATOM    675 2HD  ARG A  44       3.097 -61.932   2.291  1.00  0.00           H  
ATOM    676  HE  ARG A  44       1.850 -62.379  -0.303  1.00  0.00           H  
ATOM    677 1HH1 ARG A  44       2.227 -63.512   3.001  1.00  0.00           H  
ATOM    678 2HH1 ARG A  44       1.778 -65.160   2.620  1.00  0.00           H  
ATOM    679 1HH2 ARG A  44       1.268 -64.520  -0.785  1.00  0.00           H  
ATOM    680 2HH2 ARG A  44       1.235 -65.731   0.477  1.00  0.00           H  
ATOM    681  N   LEU A  45       1.534 -56.925   4.515  1.00  0.00           N  
ATOM    682  CA  LEU A  45       2.119 -55.942   5.420  1.00  0.00           C  
ATOM    683  C   LEU A  45       1.112 -55.494   6.472  1.00  0.00           C  
ATOM    684  O   LEU A  45       1.454 -55.334   7.644  1.00  0.00           O  
ATOM    685  CB  LEU A  45       2.618 -54.725   4.630  1.00  0.00           C  
ATOM    686  CG  LEU A  45       3.295 -53.626   5.459  1.00  0.00           C  
ATOM    687  CD1 LEU A  45       4.507 -54.205   6.177  1.00  0.00           C  
ATOM    688  CD2 LEU A  45       3.696 -52.477   4.547  1.00  0.00           C  
ATOM    689  H   LEU A  45       1.419 -56.689   3.540  1.00  0.00           H  
ATOM    690  HA  LEU A  45       2.966 -56.401   5.929  1.00  0.00           H  
ATOM    691 1HB  LEU A  45       3.334 -55.066   3.884  1.00  0.00           H  
ATOM    692 2HB  LEU A  45       1.771 -54.276   4.112  1.00  0.00           H  
ATOM    693  HG  LEU A  45       2.601 -53.263   6.218  1.00  0.00           H  
ATOM    694 1HD1 LEU A  45       4.988 -53.424   6.766  1.00  0.00           H  
ATOM    695 2HD1 LEU A  45       4.189 -55.012   6.837  1.00  0.00           H  
ATOM    696 3HD1 LEU A  45       5.213 -54.592   5.443  1.00  0.00           H  
ATOM    697 1HD2 LEU A  45       4.177 -51.695   5.137  1.00  0.00           H  
ATOM    698 2HD2 LEU A  45       4.392 -52.839   3.790  1.00  0.00           H  
ATOM    699 3HD2 LEU A  45       2.809 -52.071   4.061  1.00  0.00           H  
ATOM    700  N   ALA A  46      -0.130 -55.293   6.047  1.00  0.00           N  
ATOM    701  CA  ALA A  46      -1.190 -54.863   6.952  1.00  0.00           C  
ATOM    702  C   ALA A  46      -1.481 -55.925   8.003  1.00  0.00           C  
ATOM    703  O   ALA A  46      -1.690 -55.611   9.175  1.00  0.00           O  
ATOM    704  CB  ALA A  46      -2.453 -54.533   6.170  1.00  0.00           C  
ATOM    705  H   ALA A  46      -0.346 -55.442   5.072  1.00  0.00           H  
ATOM    706  HA  ALA A  46      -0.850 -53.966   7.469  1.00  0.00           H  
ATOM    707 1HB  ALA A  46      -3.235 -54.215   6.860  1.00  0.00           H  
ATOM    708 2HB  ALA A  46      -2.244 -53.731   5.463  1.00  0.00           H  
ATOM    709 3HB  ALA A  46      -2.786 -55.417   5.628  1.00  0.00           H  
ATOM    710  N   ARG A  47      -1.493 -57.184   7.578  1.00  0.00           N  
ATOM    711  CA  ARG A  47      -1.759 -58.296   8.482  1.00  0.00           C  
ATOM    712  C   ARG A  47      -0.664 -58.425   9.534  1.00  0.00           C  
ATOM    713  O   ARG A  47      -0.942 -58.680  10.706  1.00  0.00           O  
ATOM    714  CB  ARG A  47      -1.870 -59.601   7.707  1.00  0.00           C  
ATOM    715  CG  ARG A  47      -3.105 -59.719   6.828  1.00  0.00           C  
ATOM    716  CD  ARG A  47      -3.195 -61.054   6.184  1.00  0.00           C  
ATOM    717  NE  ARG A  47      -4.368 -61.168   5.331  1.00  0.00           N  
ATOM    718  CZ  ARG A  47      -4.382 -60.902   4.011  1.00  0.00           C  
ATOM    719  NH1 ARG A  47      -3.282 -60.510   3.407  1.00  0.00           N  
ATOM    720  NH2 ARG A  47      -5.502 -61.036   3.322  1.00  0.00           N  
ATOM    721  H   ARG A  47      -1.313 -57.375   6.603  1.00  0.00           H  
ATOM    722  HA  ARG A  47      -2.707 -58.111   8.989  1.00  0.00           H  
ATOM    723 1HB  ARG A  47      -0.998 -59.719   7.066  1.00  0.00           H  
ATOM    724 2HB  ARG A  47      -1.880 -60.438   8.404  1.00  0.00           H  
ATOM    725 1HG  ARG A  47      -3.999 -59.570   7.435  1.00  0.00           H  
ATOM    726 2HG  ARG A  47      -3.069 -58.962   6.044  1.00  0.00           H  
ATOM    727 1HD  ARG A  47      -2.310 -61.222   5.571  1.00  0.00           H  
ATOM    728 2HD  ARG A  47      -3.256 -61.825   6.951  1.00  0.00           H  
ATOM    729  HE  ARG A  47      -5.233 -61.467   5.760  1.00  0.00           H  
ATOM    730 1HH1 ARG A  47      -2.426 -60.408   3.934  1.00  0.00           H  
ATOM    731 2HH1 ARG A  47      -3.292 -60.312   2.417  1.00  0.00           H  
ATOM    732 1HH2 ARG A  47      -6.348 -61.337   3.786  1.00  0.00           H  
ATOM    733 2HH2 ARG A  47      -5.512 -60.837   2.332  1.00  0.00           H  
ATOM    734  N   ALA A  48       0.582 -58.247   9.109  1.00  0.00           N  
ATOM    735  CA  ALA A  48       1.721 -58.343  10.013  1.00  0.00           C  
ATOM    736  C   ALA A  48       1.683 -57.242  11.065  1.00  0.00           C  
ATOM    737  O   ALA A  48       1.976 -57.479  12.237  1.00  0.00           O  
ATOM    738  CB  ALA A  48       3.025 -58.283   9.231  1.00  0.00           C  
ATOM    739  H   ALA A  48       0.744 -58.040   8.134  1.00  0.00           H  
ATOM    740  HA  ALA A  48       1.663 -59.301  10.530  1.00  0.00           H  
ATOM    741 1HB  ALA A  48       3.866 -58.356   9.920  1.00  0.00           H  
ATOM    742 2HB  ALA A  48       3.063 -59.110   8.522  1.00  0.00           H  
ATOM    743 3HB  ALA A  48       3.080 -57.340   8.689  1.00  0.00           H  
ATOM    744  N   ALA A  49       1.320 -56.037  10.640  1.00  0.00           N  
ATOM    745  CA  ALA A  49       1.243 -54.896  11.544  1.00  0.00           C  
ATOM    746  C   ALA A  49       0.160 -55.099  12.596  1.00  0.00           C  
ATOM    747  O   ALA A  49       0.351 -54.773  13.768  1.00  0.00           O  
ATOM    748  CB  ALA A  49       0.987 -53.616  10.761  1.00  0.00           C  
ATOM    749  H   ALA A  49       1.091 -55.908   9.665  1.00  0.00           H  
ATOM    750  HA  ALA A  49       2.199 -54.808  12.061  1.00  0.00           H  
ATOM    751 1HB  ALA A  49       0.932 -52.773  11.450  1.00  0.00           H  
ATOM    752 2HB  ALA A  49       1.800 -53.454  10.053  1.00  0.00           H  
ATOM    753 3HB  ALA A  49       0.047 -53.704  10.220  1.00  0.00           H  
ATOM    754  N   ILE A  50      -0.977 -55.639  12.171  1.00  0.00           N  
ATOM    755  CA  ILE A  50      -2.093 -55.887  13.075  1.00  0.00           C  
ATOM    756  C   ILE A  50      -1.729 -56.927  14.127  1.00  0.00           C  
ATOM    757  O   ILE A  50      -2.079 -56.788  15.299  1.00  0.00           O  
ATOM    758  CB  ILE A  50      -3.336 -56.356  12.297  1.00  0.00           C  
ATOM    759  CG1 ILE A  50      -3.877 -55.222  11.421  1.00  0.00           C  
ATOM    760  CG2 ILE A  50      -4.408 -56.850  13.256  1.00  0.00           C  
ATOM    761  CD1 ILE A  50      -4.925 -55.666  10.427  1.00  0.00           C  
ATOM    762  H   ILE A  50      -1.070 -55.884  11.196  1.00  0.00           H  
ATOM    763  HA  ILE A  50      -2.337 -54.957  13.586  1.00  0.00           H  
ATOM    764  HB  ILE A  50      -3.060 -57.168  11.625  1.00  0.00           H  
ATOM    765 1HG1 ILE A  50      -4.312 -54.450  12.054  1.00  0.00           H  
ATOM    766 2HG1 ILE A  50      -3.055 -54.766  10.868  1.00  0.00           H  
ATOM    767 1HG2 ILE A  50      -5.280 -57.177  12.689  1.00  0.00           H  
ATOM    768 2HG2 ILE A  50      -4.020 -57.685  13.837  1.00  0.00           H  
ATOM    769 3HG2 ILE A  50      -4.695 -56.042  13.929  1.00  0.00           H  
ATOM    770 1HD1 ILE A  50      -5.259 -54.808   9.843  1.00  0.00           H  
ATOM    771 2HD1 ILE A  50      -4.499 -56.415   9.759  1.00  0.00           H  
ATOM    772 3HD1 ILE A  50      -5.773 -56.094  10.959  1.00  0.00           H  
ATOM    773  N   GLU A  51      -1.024 -57.970  13.702  1.00  0.00           N  
ATOM    774  CA  GLU A  51      -0.611 -59.036  14.606  1.00  0.00           C  
ATOM    775  C   GLU A  51       0.224 -58.490  15.757  1.00  0.00           C  
ATOM    776  O   GLU A  51       0.086 -58.928  16.899  1.00  0.00           O  
ATOM    777  CB  GLU A  51       0.184 -60.101  13.847  1.00  0.00           C  
ATOM    778  CG  GLU A  51       0.601 -61.296  14.692  1.00  0.00           C  
ATOM    779  CD  GLU A  51       1.316 -62.353  13.898  1.00  0.00           C  
ATOM    780  OE1 GLU A  51       1.041 -62.479  12.729  1.00  0.00           O  
ATOM    781  OE2 GLU A  51       2.140 -63.035  14.461  1.00  0.00           O  
ATOM    782  H   GLU A  51      -0.768 -58.025  12.727  1.00  0.00           H  
ATOM    783  HA  GLU A  51      -1.505 -59.500  15.025  1.00  0.00           H  
ATOM    784 1HB  GLU A  51      -0.411 -60.473  13.013  1.00  0.00           H  
ATOM    785 2HB  GLU A  51       1.087 -59.654  13.431  1.00  0.00           H  
ATOM    786 1HG  GLU A  51       1.258 -60.951  15.491  1.00  0.00           H  
ATOM    787 2HG  GLU A  51      -0.286 -61.730  15.151  1.00  0.00           H  
ATOM    788  N   VAL A  52       1.094 -57.535  15.478  1.00  0.00           N  
ATOM    789  CA  VAL A  52       1.946 -56.970  16.525  1.00  0.00           C  
ATOM    790  C   VAL A  52       1.187 -56.262  17.655  1.00  0.00           C  
ATOM    791  O   VAL A  52       1.549 -56.377  18.826  1.00  0.00           O  
ATOM    792  CB  VAL A  52       2.931 -55.969  15.893  1.00  0.00           C  
ATOM    793  CG1 VAL A  52       3.695 -55.218  16.973  1.00  0.00           C  
ATOM    794  CG2 VAL A  52       3.888 -56.700  14.964  1.00  0.00           C  
ATOM    795  H   VAL A  52       1.178 -57.186  14.534  1.00  0.00           H  
ATOM    796  HA  VAL A  52       2.515 -57.780  16.982  1.00  0.00           H  
ATOM    797  HB  VAL A  52       2.367 -55.228  15.325  1.00  0.00           H  
ATOM    798 1HG1 VAL A  52       4.386 -54.515  16.509  1.00  0.00           H  
ATOM    799 2HG1 VAL A  52       2.992 -54.673  17.604  1.00  0.00           H  
ATOM    800 3HG1 VAL A  52       4.255 -55.928  17.582  1.00  0.00           H  
ATOM    801 1HG2 VAL A  52       4.581 -55.986  14.520  1.00  0.00           H  
ATOM    802 2HG2 VAL A  52       4.448 -57.445  15.532  1.00  0.00           H  
ATOM    803 3HG2 VAL A  52       3.323 -57.196  14.175  1.00  0.00           H  
ATOM    804  N   THR A  53       0.130 -55.526  17.313  1.00  0.00           N  
ATOM    805  CA  THR A  53      -0.430 -54.548  18.252  1.00  0.00           C  
ATOM    806  C   THR A  53      -1.944 -54.668  18.383  1.00  0.00           C  
ATOM    807  O   THR A  53      -2.617 -55.165  17.480  1.00  0.00           O  
ATOM    808  CB  THR A  53      -0.071 -53.112  17.827  1.00  0.00           C  
ATOM    809  OG1 THR A  53      -0.509 -52.190  18.833  1.00  0.00           O  
ATOM    810  CG2 THR A  53      -0.735 -52.765  16.504  1.00  0.00           C  
ATOM    811  H   THR A  53      -0.296 -55.635  16.404  1.00  0.00           H  
ATOM    812  HA  THR A  53      -0.003 -54.731  19.238  1.00  0.00           H  
ATOM    813  HB  THR A  53       1.010 -53.024  17.719  1.00  0.00           H  
ATOM    814  HG1 THR A  53      -0.030 -51.363  18.739  1.00  0.00           H  
ATOM    815 1HG2 THR A  53      -0.470 -51.747  16.219  1.00  0.00           H  
ATOM    816 2HG2 THR A  53      -0.395 -53.458  15.734  1.00  0.00           H  
ATOM    817 3HG2 THR A  53      -1.817 -52.842  16.608  1.00  0.00           H  
ATOM    818  N   ASP A  54      -2.465 -54.207  19.517  1.00  0.00           N  
ATOM    819  CA  ASP A  54      -3.906 -54.160  19.746  1.00  0.00           C  
ATOM    820  C   ASP A  54      -4.393 -52.730  19.946  1.00  0.00           C  
ATOM    821  O   ASP A  54      -5.536 -52.503  20.343  1.00  0.00           O  
ATOM    822  CB  ASP A  54      -4.282 -55.006  20.965  1.00  0.00           C  
ATOM    823  CG  ASP A  54      -3.668 -54.487  22.258  1.00  0.00           C  
ATOM    824  OD1 ASP A  54      -2.678 -53.799  22.189  1.00  0.00           O  
ATOM    825  OD2 ASP A  54      -4.197 -54.784  23.303  1.00  0.00           O  
ATOM    826  H   ASP A  54      -1.841 -53.880  20.241  1.00  0.00           H  
ATOM    827  HA  ASP A  54      -4.409 -54.569  18.869  1.00  0.00           H  
ATOM    828 1HB  ASP A  54      -5.366 -55.023  21.075  1.00  0.00           H  
ATOM    829 2HB  ASP A  54      -3.952 -56.034  20.810  1.00  0.00           H  
ATOM    830  N   ASP A  55      -3.525 -51.760  19.671  1.00  0.00           N  
ATOM    831  CA  ASP A  55      -3.860 -50.357  19.902  1.00  0.00           C  
ATOM    832  C   ASP A  55      -4.865 -49.855  18.873  1.00  0.00           C  
ATOM    833  O   ASP A  55      -4.611 -49.901  17.669  1.00  0.00           O  
ATOM    834  CB  ASP A  55      -2.600 -49.489  19.858  1.00  0.00           C  
ATOM    835  CG  ASP A  55      -2.873 -48.031  20.202  1.00  0.00           C  
ATOM    836  OD1 ASP A  55      -3.570 -47.385  19.456  1.00  0.00           O  
ATOM    837  OD2 ASP A  55      -2.381 -47.577  21.208  1.00  0.00           O  
ATOM    838  H   ASP A  55      -2.617 -51.994  19.296  1.00  0.00           H  
ATOM    839  HA  ASP A  55      -4.310 -50.267  20.891  1.00  0.00           H  
ATOM    840 1HB  ASP A  55      -1.863 -49.881  20.559  1.00  0.00           H  
ATOM    841 2HB  ASP A  55      -2.160 -49.536  18.861  1.00  0.00           H  
ATOM    842  N   ASP A  56      -6.063 -49.341  19.179  1.00  0.00           N  
ATOM    843  CA  ASP A  56      -7.099 -49.201  18.160  1.00  0.00           C  
ATOM    844  C   ASP A  56      -6.755 -48.096  17.154  1.00  0.00           C  
ATOM    845  O   ASP A  56      -7.054 -48.210  15.965  1.00  0.00           O  
ATOM    846  CB  ASP A  56      -8.450 -48.902  18.814  1.00  0.00           C  
ATOM    847  CG  ASP A  56      -8.431 -47.638  19.663  1.00  0.00           C  
ATOM    848  OD1 ASP A  56      -7.609 -47.550  20.544  1.00  0.00           O  
ATOM    849  OD2 ASP A  56      -9.238 -46.772  19.422  1.00  0.00           O  
ATOM    850  H   ASP A  56      -6.259 -49.044  20.124  1.00  0.00           H  
ATOM    851  HA  ASP A  56      -7.177 -50.142  17.614  1.00  0.00           H  
ATOM    852 1HB  ASP A  56      -9.212 -48.792  18.042  1.00  0.00           H  
ATOM    853 2HB  ASP A  56      -8.743 -49.742  19.446  1.00  0.00           H  
ATOM    854  N   GLU A  57      -6.127 -47.038  17.655  1.00  0.00           N  
ATOM    855  CA  GLU A  57      -5.599 -45.951  16.839  1.00  0.00           C  
ATOM    856  C   GLU A  57      -4.629 -46.472  15.787  1.00  0.00           C  
ATOM    857  O   GLU A  57      -4.713 -46.104  14.615  1.00  0.00           O  
ATOM    858  CB  GLU A  57      -4.901 -44.913  17.720  1.00  0.00           C  
ATOM    859  CG  GLU A  57      -4.355 -43.710  16.964  1.00  0.00           C  
ATOM    860  CD  GLU A  57      -3.705 -42.698  17.865  1.00  0.00           C  
ATOM    861  OE1 GLU A  57      -3.695 -42.908  19.054  1.00  0.00           O  
ATOM    862  OE2 GLU A  57      -3.218 -41.712  17.363  1.00  0.00           O  
ATOM    863  H   GLU A  57      -6.017 -46.998  18.658  1.00  0.00           H  
ATOM    864  HA  GLU A  57      -6.431 -45.469  16.324  1.00  0.00           H  
ATOM    865 1HB  GLU A  57      -5.599 -44.546  18.473  1.00  0.00           H  
ATOM    866 2HB  GLU A  57      -4.069 -45.382  18.246  1.00  0.00           H  
ATOM    867 1HG  GLU A  57      -3.622 -44.055  16.235  1.00  0.00           H  
ATOM    868 2HG  GLU A  57      -5.171 -43.236  16.420  1.00  0.00           H  
ATOM    869  N   ALA A  58      -3.708 -47.331  16.212  1.00  0.00           N  
ATOM    870  CA  ALA A  58      -2.720 -47.904  15.307  1.00  0.00           C  
ATOM    871  C   ALA A  58      -3.381 -48.786  14.256  1.00  0.00           C  
ATOM    872  O   ALA A  58      -3.004 -48.760  13.084  1.00  0.00           O  
ATOM    873  CB  ALA A  58      -1.684 -48.699  16.089  1.00  0.00           C  
ATOM    874  H   ALA A  58      -3.692 -47.593  17.187  1.00  0.00           H  
ATOM    875  HA  ALA A  58      -2.220 -47.085  14.789  1.00  0.00           H  
ATOM    876 1HB  ALA A  58      -0.953 -49.120  15.399  1.00  0.00           H  
ATOM    877 2HB  ALA A  58      -1.179 -48.041  16.796  1.00  0.00           H  
ATOM    878 3HB  ALA A  58      -2.177 -49.504  16.631  1.00  0.00           H  
ATOM    879  N   LEU A  59      -4.368 -49.566  14.681  1.00  0.00           N  
ATOM    880  CA  LEU A  59      -5.084 -50.458  13.776  1.00  0.00           C  
ATOM    881  C   LEU A  59      -5.856 -49.671  12.725  1.00  0.00           C  
ATOM    882  O   LEU A  59      -5.887 -50.046  11.553  1.00  0.00           O  
ATOM    883  CB  LEU A  59      -6.049 -51.352  14.565  1.00  0.00           C  
ATOM    884  CG  LEU A  59      -5.393 -52.405  15.468  1.00  0.00           C  
ATOM    885  CD1 LEU A  59      -6.460 -53.085  16.314  1.00  0.00           C  
ATOM    886  CD2 LEU A  59      -4.648 -53.417  14.609  1.00  0.00           C  
ATOM    887  H   LEU A  59      -4.630 -49.541  15.656  1.00  0.00           H  
ATOM    888  HA  LEU A  59      -4.357 -51.090  13.267  1.00  0.00           H  
ATOM    889 1HB  LEU A  59      -6.673 -50.719  15.194  1.00  0.00           H  
ATOM    890 2HB  LEU A  59      -6.694 -51.875  13.860  1.00  0.00           H  
ATOM    891  HG  LEU A  59      -4.691 -51.917  16.145  1.00  0.00           H  
ATOM    892 1HD1 LEU A  59      -5.994 -53.833  16.955  1.00  0.00           H  
ATOM    893 2HD1 LEU A  59      -6.963 -52.342  16.932  1.00  0.00           H  
ATOM    894 3HD1 LEU A  59      -7.187 -53.569  15.662  1.00  0.00           H  
ATOM    895 1HD2 LEU A  59      -4.181 -54.165  15.250  1.00  0.00           H  
ATOM    896 2HD2 LEU A  59      -5.349 -53.906  13.932  1.00  0.00           H  
ATOM    897 3HD2 LEU A  59      -3.880 -52.906  14.028  1.00  0.00           H  
ATOM    898  N   VAL A  60      -6.479 -48.578  13.150  1.00  0.00           N  
ATOM    899  CA  VAL A  60      -7.253 -47.736  12.245  1.00  0.00           C  
ATOM    900  C   VAL A  60      -6.359 -47.091  11.194  1.00  0.00           C  
ATOM    901  O   VAL A  60      -6.725 -47.004  10.022  1.00  0.00           O  
ATOM    902  CB  VAL A  60      -7.988 -46.636  13.035  1.00  0.00           C  
ATOM    903  CG1 VAL A  60      -8.641 -45.644  12.084  1.00  0.00           C  
ATOM    904  CG2 VAL A  60      -9.023 -47.264  13.955  1.00  0.00           C  
ATOM    905  H   VAL A  60      -6.415 -48.323  14.125  1.00  0.00           H  
ATOM    906  HA  VAL A  60      -7.993 -48.359  11.741  1.00  0.00           H  
ATOM    907  HB  VAL A  60      -7.261 -46.081  13.628  1.00  0.00           H  
ATOM    908 1HG1 VAL A  60      -9.156 -44.874  12.659  1.00  0.00           H  
ATOM    909 2HG1 VAL A  60      -7.877 -45.181  11.460  1.00  0.00           H  
ATOM    910 3HG1 VAL A  60      -9.360 -46.166  11.452  1.00  0.00           H  
ATOM    911 1HG2 VAL A  60      -9.538 -46.481  14.511  1.00  0.00           H  
ATOM    912 2HG2 VAL A  60      -9.746 -47.824  13.361  1.00  0.00           H  
ATOM    913 3HG2 VAL A  60      -8.528 -47.938  14.654  1.00  0.00           H  
ATOM    914  N   ARG A  61      -5.184 -46.639  11.619  1.00  0.00           N  
ATOM    915  CA  ARG A  61      -4.236 -46.001  10.714  1.00  0.00           C  
ATOM    916  C   ARG A  61      -3.733 -46.982   9.663  1.00  0.00           C  
ATOM    917  O   ARG A  61      -3.592 -46.633   8.491  1.00  0.00           O  
ATOM    918  CB  ARG A  61      -3.052 -45.440  11.488  1.00  0.00           C  
ATOM    919  CG  ARG A  61      -3.370 -44.234  12.358  1.00  0.00           C  
ATOM    920  CD  ARG A  61      -2.182 -43.782  13.126  1.00  0.00           C  
ATOM    921  NE  ARG A  61      -1.138 -43.266  12.256  1.00  0.00           N  
ATOM    922  CZ  ARG A  61       0.133 -43.036  12.638  1.00  0.00           C  
ATOM    923  NH1 ARG A  61       0.501 -43.282  13.876  1.00  0.00           N  
ATOM    924  NH2 ARG A  61       1.010 -42.564  11.770  1.00  0.00           N  
ATOM    925  H   ARG A  61      -4.941 -46.740  12.594  1.00  0.00           H  
ATOM    926  HA  ARG A  61      -4.741 -45.178  10.207  1.00  0.00           H  
ATOM    927 1HB  ARG A  61      -2.640 -46.213  12.134  1.00  0.00           H  
ATOM    928 2HB  ARG A  61      -2.268 -45.145  10.790  1.00  0.00           H  
ATOM    929 1HG  ARG A  61      -3.706 -43.409  11.729  1.00  0.00           H  
ATOM    930 2HG  ARG A  61      -4.158 -44.494  13.066  1.00  0.00           H  
ATOM    931 1HD  ARG A  61      -2.474 -42.990  13.815  1.00  0.00           H  
ATOM    932 2HD  ARG A  61      -1.773 -44.620  13.689  1.00  0.00           H  
ATOM    933  HE  ARG A  61      -1.383 -43.065  11.295  1.00  0.00           H  
ATOM    934 1HH1 ARG A  61      -0.169 -43.642  14.541  1.00  0.00           H  
ATOM    935 2HH1 ARG A  61       1.454 -43.109  14.163  1.00  0.00           H  
ATOM    936 1HH2 ARG A  61       0.727 -42.376  10.818  1.00  0.00           H  
ATOM    937 2HH2 ARG A  61       1.962 -42.392  12.056  1.00  0.00           H  
ATOM    938  N   VAL A  62      -3.463 -48.211  10.088  1.00  0.00           N  
ATOM    939  CA  VAL A  62      -2.975 -49.244   9.183  1.00  0.00           C  
ATOM    940  C   VAL A  62      -4.020 -49.594   8.132  1.00  0.00           C  
ATOM    941  O   VAL A  62      -3.696 -49.786   6.960  1.00  0.00           O  
ATOM    942  CB  VAL A  62      -2.600 -50.512   9.972  1.00  0.00           C  
ATOM    943  CG1 VAL A  62      -2.271 -51.654   9.022  1.00  0.00           C  
ATOM    944  CG2 VAL A  62      -1.424 -50.221  10.892  1.00  0.00           C  
ATOM    945  H   VAL A  62      -3.599 -48.436  11.063  1.00  0.00           H  
ATOM    946  HA  VAL A  62      -2.084 -48.869   8.679  1.00  0.00           H  
ATOM    947  HB  VAL A  62      -3.458 -50.826  10.567  1.00  0.00           H  
ATOM    948 1HG1 VAL A  62      -2.009 -52.542   9.597  1.00  0.00           H  
ATOM    949 2HG1 VAL A  62      -3.139 -51.869   8.398  1.00  0.00           H  
ATOM    950 3HG1 VAL A  62      -1.430 -51.370   8.390  1.00  0.00           H  
ATOM    951 1HG2 VAL A  62      -1.165 -51.122  11.448  1.00  0.00           H  
ATOM    952 2HG2 VAL A  62      -0.568 -49.902  10.298  1.00  0.00           H  
ATOM    953 3HG2 VAL A  62      -1.697 -49.430  11.591  1.00  0.00           H  
ATOM    954  N   VAL A  63      -5.276 -49.676   8.557  1.00  0.00           N  
ATOM    955  CA  VAL A  63      -6.371 -50.003   7.652  1.00  0.00           C  
ATOM    956  C   VAL A  63      -6.560 -48.917   6.601  1.00  0.00           C  
ATOM    957  O   VAL A  63      -6.799 -49.209   5.429  1.00  0.00           O  
ATOM    958  CB  VAL A  63      -7.681 -50.183   8.442  1.00  0.00           C  
ATOM    959  CG1 VAL A  63      -8.859 -50.336   7.491  1.00  0.00           C  
ATOM    960  CG2 VAL A  63      -7.570 -51.389   9.362  1.00  0.00           C  
ATOM    961  H   VAL A  63      -5.477 -49.507   9.532  1.00  0.00           H  
ATOM    962  HA  VAL A  63      -6.135 -50.941   7.147  1.00  0.00           H  
ATOM    963  HB  VAL A  63      -7.862 -49.287   9.036  1.00  0.00           H  
ATOM    964 1HG1 VAL A  63      -9.777 -50.462   8.066  1.00  0.00           H  
ATOM    965 2HG1 VAL A  63      -8.941 -49.446   6.867  1.00  0.00           H  
ATOM    966 3HG1 VAL A  63      -8.705 -51.211   6.859  1.00  0.00           H  
ATOM    967 1HG2 VAL A  63      -8.499 -51.510   9.917  1.00  0.00           H  
ATOM    968 2HG2 VAL A  63      -7.383 -52.284   8.767  1.00  0.00           H  
ATOM    969 3HG2 VAL A  63      -6.747 -51.239  10.060  1.00  0.00           H  
ATOM    970  N   LYS A  64      -6.452 -47.663   7.026  1.00  0.00           N  
ATOM    971  CA  LYS A  64      -6.610 -46.531   6.121  1.00  0.00           C  
ATOM    972  C   LYS A  64      -5.509 -46.507   5.069  1.00  0.00           C  
ATOM    973  O   LYS A  64      -5.763 -46.227   3.897  1.00  0.00           O  
ATOM    974  CB  LYS A  64      -6.618 -45.217   6.904  1.00  0.00           C  
ATOM    975  CG  LYS A  64      -6.851 -43.978   6.050  1.00  0.00           C  
ATOM    976  CD  LYS A  64      -6.938 -42.724   6.908  1.00  0.00           C  
ATOM    977  CE  LYS A  64      -7.156 -41.483   6.055  1.00  0.00           C  
ATOM    978  NZ  LYS A  64      -7.243 -40.248   6.881  1.00  0.00           N  
ATOM    979  H   LYS A  64      -6.255 -47.489   8.001  1.00  0.00           H  
ATOM    980  HA  LYS A  64      -7.564 -46.633   5.602  1.00  0.00           H  
ATOM    981 1HB  LYS A  64      -7.398 -45.251   7.664  1.00  0.00           H  
ATOM    982 2HB  LYS A  64      -5.664 -45.094   7.418  1.00  0.00           H  
ATOM    983 1HG  LYS A  64      -6.031 -43.865   5.340  1.00  0.00           H  
ATOM    984 2HG  LYS A  64      -7.779 -44.090   5.491  1.00  0.00           H  
ATOM    985 1HD  LYS A  64      -7.765 -42.821   7.612  1.00  0.00           H  
ATOM    986 2HD  LYS A  64      -6.014 -42.606   7.474  1.00  0.00           H  
ATOM    987 1HE  LYS A  64      -6.333 -41.376   5.350  1.00  0.00           H  
ATOM    988 2HE  LYS A  64      -8.080 -41.590   5.486  1.00  0.00           H  
ATOM    989 1HZ  LYS A  64      -7.388 -39.450   6.280  1.00  0.00           H  
ATOM    990 2HZ  LYS A  64      -8.017 -40.328   7.527  1.00  0.00           H  
ATOM    991 3HZ  LYS A  64      -6.384 -40.128   7.399  1.00  0.00           H  
ATOM    992  N   GLU A  65      -4.285 -46.803   5.495  1.00  0.00           N  
ATOM    993  CA  GLU A  65      -3.142 -46.817   4.590  1.00  0.00           C  
ATOM    994  C   GLU A  65      -3.285 -47.909   3.538  1.00  0.00           C  
ATOM    995  O   GLU A  65      -2.971 -47.700   2.366  1.00  0.00           O  
ATOM    996  CB  GLU A  65      -1.843 -47.018   5.374  1.00  0.00           C  
ATOM    997  CG  GLU A  65      -0.583 -46.996   4.520  1.00  0.00           C  
ATOM    998  CD  GLU A  65      -0.338 -45.661   3.874  1.00  0.00           C  
ATOM    999  OE1 GLU A  65      -0.869 -44.686   4.350  1.00  0.00           O  
ATOM   1000  OE2 GLU A  65       0.381 -45.616   2.904  1.00  0.00           O  
ATOM   1001  H   GLU A  65      -4.143 -47.024   6.470  1.00  0.00           H  
ATOM   1002  HA  GLU A  65      -3.095 -45.856   4.077  1.00  0.00           H  
ATOM   1003 1HB  GLU A  65      -1.750 -46.237   6.129  1.00  0.00           H  
ATOM   1004 2HB  GLU A  65      -1.877 -47.975   5.895  1.00  0.00           H  
ATOM   1005 1HG  GLU A  65       0.272 -47.246   5.147  1.00  0.00           H  
ATOM   1006 2HG  GLU A  65      -0.668 -47.758   3.747  1.00  0.00           H  
ATOM   1007  N   LEU A  66      -3.761 -49.074   3.964  1.00  0.00           N  
ATOM   1008  CA  LEU A  66      -3.947 -50.203   3.059  1.00  0.00           C  
ATOM   1009  C   LEU A  66      -5.005 -49.897   2.007  1.00  0.00           C  
ATOM   1010  O   LEU A  66      -4.846 -50.239   0.835  1.00  0.00           O  
ATOM   1011  CB  LEU A  66      -4.350 -51.455   3.848  1.00  0.00           C  
ATOM   1012  CG  LEU A  66      -4.541 -52.731   3.019  1.00  0.00           C  
ATOM   1013  CD1 LEU A  66      -3.242 -53.071   2.302  1.00  0.00           C  
ATOM   1014  CD2 LEU A  66      -4.976 -53.869   3.931  1.00  0.00           C  
ATOM   1015  H   LEU A  66      -4.000 -49.181   4.939  1.00  0.00           H  
ATOM   1016  HA  LEU A  66      -3.003 -50.398   2.551  1.00  0.00           H  
ATOM   1017 1HB  LEU A  66      -3.583 -51.657   4.595  1.00  0.00           H  
ATOM   1018 2HB  LEU A  66      -5.287 -51.253   4.367  1.00  0.00           H  
ATOM   1019  HG  LEU A  66      -5.306 -52.561   2.261  1.00  0.00           H  
ATOM   1020 1HD1 LEU A  66      -3.378 -53.978   1.713  1.00  0.00           H  
ATOM   1021 2HD1 LEU A  66      -2.964 -52.249   1.642  1.00  0.00           H  
ATOM   1022 3HD1 LEU A  66      -2.452 -53.231   3.036  1.00  0.00           H  
ATOM   1023 1HD2 LEU A  66      -5.113 -54.776   3.342  1.00  0.00           H  
ATOM   1024 2HD2 LEU A  66      -4.211 -54.040   4.689  1.00  0.00           H  
ATOM   1025 3HD2 LEU A  66      -5.916 -53.607   4.417  1.00  0.00           H  
ATOM   1026  N   SER A  67      -6.085 -49.251   2.433  1.00  0.00           N  
ATOM   1027  CA  SER A  67      -7.173 -48.898   1.528  1.00  0.00           C  
ATOM   1028  C   SER A  67      -6.711 -47.897   0.476  1.00  0.00           C  
ATOM   1029  O   SER A  67      -7.072 -48.002  -0.696  1.00  0.00           O  
ATOM   1030  CB  SER A  67      -8.337 -48.322   2.311  1.00  0.00           C  
ATOM   1031  OG  SER A  67      -8.907 -49.290   3.148  1.00  0.00           O  
ATOM   1032  H   SER A  67      -6.155 -48.998   3.408  1.00  0.00           H  
ATOM   1033  HA  SER A  67      -7.506 -49.803   1.017  1.00  0.00           H  
ATOM   1034 1HB  SER A  67      -7.992 -47.479   2.908  1.00  0.00           H  
ATOM   1035 2HB  SER A  67      -9.090 -47.947   1.619  1.00  0.00           H  
ATOM   1036  HG  SER A  67      -9.396 -48.806   3.818  1.00  0.00           H  
ATOM   1037  N   LYS A  68      -5.910 -46.926   0.902  1.00  0.00           N  
ATOM   1038  CA  LYS A  68      -5.397 -45.905  -0.003  1.00  0.00           C  
ATOM   1039  C   LYS A  68      -4.478 -46.511  -1.055  1.00  0.00           C  
ATOM   1040  O   LYS A  68      -4.528 -46.137  -2.227  1.00  0.00           O  
ATOM   1041  CB  LYS A  68      -4.656 -44.819   0.779  1.00  0.00           C  
ATOM   1042  CG  LYS A  68      -4.131 -43.674  -0.077  1.00  0.00           C  
ATOM   1043  CD  LYS A  68      -3.488 -42.594   0.780  1.00  0.00           C  
ATOM   1044  CE  LYS A  68      -3.048 -41.407  -0.063  1.00  0.00           C  
ATOM   1045  NZ  LYS A  68      -1.975 -41.774  -1.026  1.00  0.00           N  
ATOM   1046  H   LYS A  68      -5.650 -46.894   1.877  1.00  0.00           H  
ATOM   1047  HA  LYS A  68      -6.240 -45.447  -0.521  1.00  0.00           H  
ATOM   1048 1HB  LYS A  68      -5.321 -44.396   1.533  1.00  0.00           H  
ATOM   1049 2HB  LYS A  68      -3.808 -45.262   1.302  1.00  0.00           H  
ATOM   1050 1HG  LYS A  68      -3.392 -44.056  -0.781  1.00  0.00           H  
ATOM   1051 2HG  LYS A  68      -4.953 -43.236  -0.642  1.00  0.00           H  
ATOM   1052 1HD  LYS A  68      -4.201 -42.252   1.531  1.00  0.00           H  
ATOM   1053 2HD  LYS A  68      -2.617 -43.006   1.291  1.00  0.00           H  
ATOM   1054 1HE  LYS A  68      -3.901 -41.020  -0.619  1.00  0.00           H  
ATOM   1055 2HE  LYS A  68      -2.678 -40.615   0.588  1.00  0.00           H  
ATOM   1056 1HZ  LYS A  68      -1.712 -40.961  -1.565  1.00  0.00           H  
ATOM   1057 2HZ  LYS A  68      -1.170 -42.117  -0.520  1.00  0.00           H  
ATOM   1058 3HZ  LYS A  68      -2.312 -42.495  -1.648  1.00  0.00           H  
ATOM   1059  N   ALA A  69      -3.639 -47.449  -0.629  1.00  0.00           N  
ATOM   1060  CA  ALA A  69      -2.705 -48.110  -1.534  1.00  0.00           C  
ATOM   1061  C   ALA A  69      -3.443 -48.928  -2.586  1.00  0.00           C  
ATOM   1062  O   ALA A  69      -3.066 -48.935  -3.758  1.00  0.00           O  
ATOM   1063  CB  ALA A  69      -1.746 -48.996  -0.752  1.00  0.00           C  
ATOM   1064  H   ALA A  69      -3.648 -47.711   0.346  1.00  0.00           H  
ATOM   1065  HA  ALA A  69      -2.132 -47.340  -2.051  1.00  0.00           H  
ATOM   1066 1HB  ALA A  69      -1.056 -49.483  -1.441  1.00  0.00           H  
ATOM   1067 2HB  ALA A  69      -1.183 -48.388  -0.044  1.00  0.00           H  
ATOM   1068 3HB  ALA A  69      -2.311 -49.753  -0.210  1.00  0.00           H  
ATOM   1069  N   ALA A  70      -4.497 -49.617  -2.160  1.00  0.00           N  
ATOM   1070  CA  ALA A  70      -5.291 -50.440  -3.065  1.00  0.00           C  
ATOM   1071  C   ALA A  70      -5.988 -49.587  -4.117  1.00  0.00           C  
ATOM   1072  O   ALA A  70      -6.051 -49.958  -5.289  1.00  0.00           O  
ATOM   1073  CB  ALA A  70      -6.312 -51.254  -2.283  1.00  0.00           C  
ATOM   1074  H   ALA A  70      -4.755 -49.569  -1.185  1.00  0.00           H  
ATOM   1075  HA  ALA A  70      -4.616 -51.123  -3.582  1.00  0.00           H  
ATOM   1076 1HB  ALA A  70      -6.897 -51.863  -2.973  1.00  0.00           H  
ATOM   1077 2HB  ALA A  70      -5.795 -51.902  -1.575  1.00  0.00           H  
ATOM   1078 3HB  ALA A  70      -6.975 -50.581  -1.741  1.00  0.00           H  
ATOM   1079  N   TYR A  71      -6.510 -48.442  -3.691  1.00  0.00           N  
ATOM   1080  CA  TYR A  71      -7.205 -47.533  -4.596  1.00  0.00           C  
ATOM   1081  C   TYR A  71      -6.257 -46.972  -5.648  1.00  0.00           C  
ATOM   1082  O   TYR A  71      -6.615 -46.853  -6.820  1.00  0.00           O  
ATOM   1083  CB  TYR A  71      -7.861 -46.394  -3.812  1.00  0.00           C  
ATOM   1084  CG  TYR A  71      -8.655 -45.438  -4.674  1.00  0.00           C  
ATOM   1085  CD1 TYR A  71     -10.037 -45.542  -4.734  1.00  0.00           C  
ATOM   1086  CD2 TYR A  71      -8.001 -44.456  -5.404  1.00  0.00           C  
ATOM   1087  CE1 TYR A  71     -10.762 -44.668  -5.522  1.00  0.00           C  
ATOM   1088  CE2 TYR A  71      -8.726 -43.583  -6.191  1.00  0.00           C  
ATOM   1089  CZ  TYR A  71     -10.100 -43.687  -6.251  1.00  0.00           C  
ATOM   1090  OH  TYR A  71     -10.822 -42.816  -7.036  1.00  0.00           O  
ATOM   1091  H   TYR A  71      -6.424 -48.194  -2.716  1.00  0.00           H  
ATOM   1092  HA  TYR A  71      -7.983 -48.091  -5.117  1.00  0.00           H  
ATOM   1093 1HB  TYR A  71      -8.531 -46.810  -3.058  1.00  0.00           H  
ATOM   1094 2HB  TYR A  71      -7.094 -45.824  -3.289  1.00  0.00           H  
ATOM   1095  HD1 TYR A  71     -10.551 -46.313  -4.161  1.00  0.00           H  
ATOM   1096  HD2 TYR A  71      -6.915 -44.375  -5.357  1.00  0.00           H  
ATOM   1097  HE1 TYR A  71     -11.847 -44.750  -5.569  1.00  0.00           H  
ATOM   1098  HE2 TYR A  71      -8.211 -42.812  -6.766  1.00  0.00           H  
ATOM   1099  HH  TYR A  71     -11.757 -43.024  -6.965  1.00  0.00           H  
ATOM   1100  N   GLU A  72      -5.046 -46.628  -5.222  1.00  0.00           N  
ATOM   1101  CA  GLU A  72      -4.044 -46.078  -6.127  1.00  0.00           C  
ATOM   1102  C   GLU A  72      -3.631 -47.099  -7.179  1.00  0.00           C  
ATOM   1103  O   GLU A  72      -3.459 -46.763  -8.351  1.00  0.00           O  
ATOM   1104  CB  GLU A  72      -2.815 -45.614  -5.343  1.00  0.00           C  
ATOM   1105  CG  GLU A  72      -3.049 -44.386  -4.475  1.00  0.00           C  
ATOM   1106  CD  GLU A  72      -1.842 -44.002  -3.665  1.00  0.00           C  
ATOM   1107  OE1 GLU A  72      -0.881 -44.733  -3.684  1.00  0.00           O  
ATOM   1108  OE2 GLU A  72      -1.881 -42.977  -3.027  1.00  0.00           O  
ATOM   1109  H   GLU A  72      -4.814 -46.751  -4.247  1.00  0.00           H  
ATOM   1110  HA  GLU A  72      -4.476 -45.218  -6.640  1.00  0.00           H  
ATOM   1111 1HB  GLU A  72      -2.471 -46.420  -4.695  1.00  0.00           H  
ATOM   1112 2HB  GLU A  72      -2.006 -45.384  -6.037  1.00  0.00           H  
ATOM   1113 1HG  GLU A  72      -3.323 -43.548  -5.116  1.00  0.00           H  
ATOM   1114 2HG  GLU A  72      -3.884 -44.582  -3.804  1.00  0.00           H  
ATOM   1115  N   LEU A  73      -3.473 -48.348  -6.754  1.00  0.00           N  
ATOM   1116  CA  LEU A  73      -3.081 -49.421  -7.658  1.00  0.00           C  
ATOM   1117  C   LEU A  73      -4.153 -49.675  -8.710  1.00  0.00           C  
ATOM   1118  O   LEU A  73      -3.847 -49.895  -9.882  1.00  0.00           O  
ATOM   1119  CB  LEU A  73      -2.816 -50.709  -6.868  1.00  0.00           C  
ATOM   1120  CG  LEU A  73      -1.575 -50.692  -5.966  1.00  0.00           C  
ATOM   1121  CD1 LEU A  73      -1.545 -51.956  -5.118  1.00  0.00           C  
ATOM   1122  CD2 LEU A  73      -0.324 -50.580  -6.824  1.00  0.00           C  
ATOM   1123  H   LEU A  73      -3.629 -48.559  -5.779  1.00  0.00           H  
ATOM   1124  HA  LEU A  73      -2.164 -49.127  -8.167  1.00  0.00           H  
ATOM   1125 1HB  LEU A  73      -3.680 -50.914  -6.238  1.00  0.00           H  
ATOM   1126 2HB  LEU A  73      -2.702 -51.532  -7.573  1.00  0.00           H  
ATOM   1127  HG  LEU A  73      -1.628 -49.838  -5.289  1.00  0.00           H  
ATOM   1128 1HD1 LEU A  73      -0.664 -51.944  -4.477  1.00  0.00           H  
ATOM   1129 2HD1 LEU A  73      -2.442 -52.001  -4.500  1.00  0.00           H  
ATOM   1130 3HD1 LEU A  73      -1.508 -52.829  -5.769  1.00  0.00           H  
ATOM   1131 1HD2 LEU A  73       0.558 -50.567  -6.183  1.00  0.00           H  
ATOM   1132 2HD2 LEU A  73      -0.269 -51.433  -7.500  1.00  0.00           H  
ATOM   1133 3HD2 LEU A  73      -0.363 -49.658  -7.406  1.00  0.00           H  
ATOM   1134  N   VAL A  74      -5.411 -49.643  -8.285  1.00  0.00           N  
ATOM   1135  CA  VAL A  74      -6.532 -49.870  -9.189  1.00  0.00           C  
ATOM   1136  C   VAL A  74      -6.622 -48.772 -10.241  1.00  0.00           C  
ATOM   1137  O   VAL A  74      -6.886 -49.042 -11.413  1.00  0.00           O  
ATOM   1138  CB  VAL A  74      -7.853 -49.929  -8.398  1.00  0.00           C  
ATOM   1139  CG1 VAL A  74      -9.040 -49.975  -9.348  1.00  0.00           C  
ATOM   1140  CG2 VAL A  74      -7.851 -51.140  -7.477  1.00  0.00           C  
ATOM   1141  H   VAL A  74      -5.595 -49.456  -7.310  1.00  0.00           H  
ATOM   1142  HA  VAL A  74      -6.382 -50.826  -9.693  1.00  0.00           H  
ATOM   1143  HB  VAL A  74      -7.951 -49.020  -7.805  1.00  0.00           H  
ATOM   1144 1HG1 VAL A  74      -9.965 -50.017  -8.772  1.00  0.00           H  
ATOM   1145 2HG1 VAL A  74      -9.042 -49.082  -9.973  1.00  0.00           H  
ATOM   1146 3HG1 VAL A  74      -8.967 -50.861  -9.979  1.00  0.00           H  
ATOM   1147 1HG2 VAL A  74      -8.787 -51.175  -6.921  1.00  0.00           H  
ATOM   1148 2HG2 VAL A  74      -7.747 -52.048  -8.071  1.00  0.00           H  
ATOM   1149 3HG2 VAL A  74      -7.017 -51.065  -6.779  1.00  0.00           H  
ATOM   1150  N   LYS A  75      -6.401 -47.533  -9.816  1.00  0.00           N  
ATOM   1151  CA  LYS A  75      -6.456 -46.391 -10.720  1.00  0.00           C  
ATOM   1152  C   LYS A  75      -5.357 -46.467 -11.772  1.00  0.00           C  
ATOM   1153  O   LYS A  75      -5.584 -46.165 -12.944  1.00  0.00           O  
ATOM   1154  CB  LYS A  75      -6.344 -45.082  -9.936  1.00  0.00           C  
ATOM   1155  CG  LYS A  75      -6.432 -43.826 -10.794  1.00  0.00           C  
ATOM   1156  CD  LYS A  75      -7.811 -43.679 -11.419  1.00  0.00           C  
ATOM   1157  CE  LYS A  75      -7.933 -42.374 -12.191  1.00  0.00           C  
ATOM   1158  NZ  LYS A  75      -9.266 -42.233 -12.838  1.00  0.00           N  
ATOM   1159  H   LYS A  75      -6.189 -47.379  -8.841  1.00  0.00           H  
ATOM   1160  HA  LYS A  75      -7.415 -46.406 -11.239  1.00  0.00           H  
ATOM   1161 1HB  LYS A  75      -7.139 -45.035  -9.192  1.00  0.00           H  
ATOM   1162 2HB  LYS A  75      -5.394 -45.057  -9.403  1.00  0.00           H  
ATOM   1163 1HG  LYS A  75      -6.226 -42.950 -10.178  1.00  0.00           H  
ATOM   1164 2HG  LYS A  75      -5.686 -43.874 -11.587  1.00  0.00           H  
ATOM   1165 1HD  LYS A  75      -7.994 -44.513 -12.098  1.00  0.00           H  
ATOM   1166 2HD  LYS A  75      -8.570 -43.699 -10.636  1.00  0.00           H  
ATOM   1167 1HE  LYS A  75      -7.781 -41.535 -11.514  1.00  0.00           H  
ATOM   1168 2HE  LYS A  75      -7.164 -42.334 -12.962  1.00  0.00           H  
ATOM   1169 1HZ  LYS A  75      -9.306 -41.357 -13.340  1.00  0.00           H  
ATOM   1170 2HZ  LYS A  75      -9.410 -42.997 -13.484  1.00  0.00           H  
ATOM   1171 3HZ  LYS A  75      -9.987 -42.249 -12.132  1.00  0.00           H  
ATOM   1172  N   GLU A  76      -4.165 -46.872 -11.347  1.00  0.00           N  
ATOM   1173  CA  GLU A  76      -3.028 -46.989 -12.251  1.00  0.00           C  
ATOM   1174  C   GLU A  76      -3.269 -48.064 -13.303  1.00  0.00           C  
ATOM   1175  O   GLU A  76      -2.937 -47.885 -14.475  1.00  0.00           O  
ATOM   1176  CB  GLU A  76      -1.753 -47.306 -11.466  1.00  0.00           C  
ATOM   1177  CG  GLU A  76      -1.253 -46.165 -10.591  1.00  0.00           C  
ATOM   1178  CD  GLU A  76      -0.834 -44.960 -11.385  1.00  0.00           C  
ATOM   1179  OE1 GLU A  76      -0.262 -45.132 -12.435  1.00  0.00           O  
ATOM   1180  OE2 GLU A  76      -1.086 -43.864 -10.942  1.00  0.00           O  
ATOM   1181  H   GLU A  76      -4.044 -47.105 -10.372  1.00  0.00           H  
ATOM   1182  HA  GLU A  76      -2.894 -46.036 -12.764  1.00  0.00           H  
ATOM   1183 1HB  GLU A  76      -1.927 -48.169 -10.823  1.00  0.00           H  
ATOM   1184 2HB  GLU A  76      -0.955 -47.570 -12.160  1.00  0.00           H  
ATOM   1185 1HG  GLU A  76      -2.047 -45.875  -9.903  1.00  0.00           H  
ATOM   1186 2HG  GLU A  76      -0.409 -46.517 -10.001  1.00  0.00           H  
ATOM   1187  N   LEU A  77      -3.848 -49.181 -12.878  1.00  0.00           N  
ATOM   1188  CA  LEU A  77      -4.135 -50.288 -13.782  1.00  0.00           C  
ATOM   1189  C   LEU A  77      -5.162 -49.889 -14.834  1.00  0.00           C  
ATOM   1190  O   LEU A  77      -5.035 -50.245 -16.006  1.00  0.00           O  
ATOM   1191  CB  LEU A  77      -4.648 -51.498 -12.991  1.00  0.00           C  
ATOM   1192  CG  LEU A  77      -4.953 -52.753 -13.819  1.00  0.00           C  
ATOM   1193  CD1 LEU A  77      -3.690 -53.208 -14.537  1.00  0.00           C  
ATOM   1194  CD2 LEU A  77      -5.487 -53.846 -12.906  1.00  0.00           C  
ATOM   1195  H   LEU A  77      -4.096 -49.265 -11.903  1.00  0.00           H  
ATOM   1196  HA  LEU A  77      -3.213 -50.567 -14.291  1.00  0.00           H  
ATOM   1197 1HB  LEU A  77      -3.901 -51.767 -12.246  1.00  0.00           H  
ATOM   1198 2HB  LEU A  77      -5.563 -51.213 -12.473  1.00  0.00           H  
ATOM   1199  HG  LEU A  77      -5.700 -52.516 -14.577  1.00  0.00           H  
ATOM   1200 1HD1 LEU A  77      -3.907 -54.100 -15.126  1.00  0.00           H  
ATOM   1201 2HD1 LEU A  77      -3.341 -52.414 -15.198  1.00  0.00           H  
ATOM   1202 3HD1 LEU A  77      -2.917 -53.437 -13.804  1.00  0.00           H  
ATOM   1203 1HD2 LEU A  77      -5.705 -54.738 -13.495  1.00  0.00           H  
ATOM   1204 2HD2 LEU A  77      -4.740 -54.085 -12.149  1.00  0.00           H  
ATOM   1205 3HD2 LEU A  77      -6.400 -53.501 -12.420  1.00  0.00           H  
ATOM   1206  N   LEU A  78      -6.180 -49.148 -14.409  1.00  0.00           N  
ATOM   1207  CA  LEU A  78      -7.231 -48.698 -15.313  1.00  0.00           C  
ATOM   1208  C   LEU A  78      -6.656 -47.883 -16.464  1.00  0.00           C  
ATOM   1209  O   LEU A  78      -7.098 -48.006 -17.606  1.00  0.00           O  
ATOM   1210  CB  LEU A  78      -8.263 -47.859 -14.549  1.00  0.00           C  
ATOM   1211  CG  LEU A  78      -9.135 -48.627 -13.548  1.00  0.00           C  
ATOM   1212  CD1 LEU A  78      -9.978 -47.642 -12.749  1.00  0.00           C  
ATOM   1213  CD2 LEU A  78     -10.014 -49.618 -14.296  1.00  0.00           C  
ATOM   1214  H   LEU A  78      -6.226 -48.890 -13.434  1.00  0.00           H  
ATOM   1215  HA  LEU A  78      -7.729 -49.574 -15.728  1.00  0.00           H  
ATOM   1216 1HB  LEU A  78      -7.739 -47.078 -14.001  1.00  0.00           H  
ATOM   1217 2HB  LEU A  78      -8.927 -47.384 -15.271  1.00  0.00           H  
ATOM   1218  HG  LEU A  78      -8.497 -49.164 -12.847  1.00  0.00           H  
ATOM   1219 1HD1 LEU A  78     -10.598 -48.188 -12.037  1.00  0.00           H  
ATOM   1220 2HD1 LEU A  78      -9.324 -46.957 -12.209  1.00  0.00           H  
ATOM   1221 3HD1 LEU A  78     -10.617 -47.077 -13.427  1.00  0.00           H  
ATOM   1222 1HD2 LEU A  78     -10.633 -50.165 -13.583  1.00  0.00           H  
ATOM   1223 2HD2 LEU A  78     -10.654 -49.081 -14.996  1.00  0.00           H  
ATOM   1224 3HD2 LEU A  78      -9.385 -50.321 -14.843  1.00  0.00           H  
ATOM   1225  N   LYS A  79      -5.665 -47.048 -16.152  1.00  0.00           N  
ATOM   1226  CA  LYS A  79      -4.992 -46.215 -17.152  1.00  0.00           C  
ATOM   1227  C   LYS A  79      -4.318 -47.028 -18.260  1.00  0.00           C  
ATOM   1228  O   LYS A  79      -4.245 -46.590 -19.408  1.00  0.00           O  
ATOM   1229  CB  LYS A  79      -3.957 -45.318 -16.472  1.00  0.00           C  
ATOM   1230  CG  LYS A  79      -4.552 -44.207 -15.617  1.00  0.00           C  
ATOM   1231  CD  LYS A  79      -3.463 -43.371 -14.961  1.00  0.00           C  
ATOM   1232  CE  LYS A  79      -4.056 -42.264 -14.101  1.00  0.00           C  
ATOM   1233  NZ  LYS A  79      -3.002 -41.461 -13.424  1.00  0.00           N  
ATOM   1234  H   LYS A  79      -5.372 -46.992 -15.187  1.00  0.00           H  
ATOM   1235  HA  LYS A  79      -5.738 -45.582 -17.634  1.00  0.00           H  
ATOM   1236 1HB  LYS A  79      -3.314 -45.924 -15.832  1.00  0.00           H  
ATOM   1237 2HB  LYS A  79      -3.323 -44.855 -17.228  1.00  0.00           H  
ATOM   1238 1HG  LYS A  79      -5.170 -43.560 -16.240  1.00  0.00           H  
ATOM   1239 2HG  LYS A  79      -5.180 -44.642 -14.840  1.00  0.00           H  
ATOM   1240 1HD  LYS A  79      -2.838 -44.011 -14.336  1.00  0.00           H  
ATOM   1241 2HD  LYS A  79      -2.836 -42.922 -15.732  1.00  0.00           H  
ATOM   1242 1HE  LYS A  79      -4.656 -41.602 -14.724  1.00  0.00           H  
ATOM   1243 2HE  LYS A  79      -4.705 -42.701 -13.343  1.00  0.00           H  
ATOM   1244 1HZ  LYS A  79      -3.435 -40.740 -12.864  1.00  0.00           H  
ATOM   1245 2HZ  LYS A  79      -2.450 -42.063 -12.828  1.00  0.00           H  
ATOM   1246 3HZ  LYS A  79      -2.404 -41.035 -14.117  1.00  0.00           H  
ATOM   1247  N   LYS A  80      -3.826 -48.212 -17.913  1.00  0.00           N  
ATOM   1248  CA  LYS A  80      -3.019 -49.018 -18.830  1.00  0.00           C  
ATOM   1249  C   LYS A  80      -3.864 -49.740 -19.867  1.00  0.00           C  
ATOM   1250  O   LYS A  80      -5.077 -49.877 -19.707  1.00  0.00           O  
ATOM   1251  CB  LYS A  80      -2.185 -50.034 -18.048  1.00  0.00           C  
ATOM   1252  CG  LYS A  80      -1.168 -49.415 -17.099  1.00  0.00           C  
ATOM   1253  CD  LYS A  80      -0.003 -48.801 -17.860  1.00  0.00           C  
ATOM   1254  CE  LYS A  80      -0.153 -47.292 -17.981  1.00  0.00           C  
ATOM   1255  NZ  LYS A  80       0.225 -46.593 -16.723  1.00  0.00           N  
ATOM   1256  H   LYS A  80      -4.017 -48.564 -16.986  1.00  0.00           H  
ATOM   1257  HA  LYS A  80      -2.343 -48.355 -19.371  1.00  0.00           H  
ATOM   1258 1HB  LYS A  80      -2.846 -50.673 -17.461  1.00  0.00           H  
ATOM   1259 2HB  LYS A  80      -1.645 -50.675 -18.745  1.00  0.00           H  
ATOM   1260 1HG  LYS A  80      -1.651 -48.640 -16.503  1.00  0.00           H  
ATOM   1261 2HG  LYS A  80      -0.786 -50.182 -16.425  1.00  0.00           H  
ATOM   1262 1HD  LYS A  80       0.930 -49.025 -17.341  1.00  0.00           H  
ATOM   1263 2HD  LYS A  80       0.046 -49.233 -18.860  1.00  0.00           H  
ATOM   1264 1HE  LYS A  80       0.479 -46.927 -18.789  1.00  0.00           H  
ATOM   1265 2HE  LYS A  80      -1.188 -47.048 -18.220  1.00  0.00           H  
ATOM   1266 1HZ  LYS A  80       0.111 -45.596 -16.844  1.00  0.00           H  
ATOM   1267 2HZ  LYS A  80      -0.368 -46.910 -15.969  1.00  0.00           H  
ATOM   1268 3HZ  LYS A  80       1.189 -46.796 -16.501  1.00  0.00           H  
ATOM   1269  N   PRO A  81      -3.217 -50.203 -20.936  1.00  0.00           N  
ATOM   1270  CA  PRO A  81      -3.896 -51.056 -21.901  1.00  0.00           C  
ATOM   1271  C   PRO A  81      -3.986 -52.469 -21.355  1.00  0.00           C  
ATOM   1272  O   PRO A  81      -3.052 -53.259 -21.494  1.00  0.00           O  
ATOM   1273  CB  PRO A  81      -2.999 -50.978 -23.140  1.00  0.00           C  
ATOM   1274  CG  PRO A  81      -1.635 -50.734 -22.590  1.00  0.00           C  
ATOM   1275  CD  PRO A  81      -1.873 -49.902 -21.357  1.00  0.00           C  
ATOM   1276  HA  PRO A  81      -4.893 -50.642 -22.111  1.00  0.00           H  
ATOM   1277 1HB  PRO A  81      -3.066 -51.915 -23.713  1.00  0.00           H  
ATOM   1278 2HB  PRO A  81      -3.342 -50.170 -23.803  1.00  0.00           H  
ATOM   1279 1HG  PRO A  81      -1.139 -51.690 -22.367  1.00  0.00           H  
ATOM   1280 2HG  PRO A  81      -1.011 -50.218 -23.335  1.00  0.00           H  
ATOM   1281 1HD  PRO A  81      -1.165 -50.202 -20.570  1.00  0.00           H  
ATOM   1282 2HD  PRO A  81      -1.751 -48.837 -21.603  1.00  0.00           H  
ATOM   1283  N   VAL A  82      -5.121 -52.764 -20.737  1.00  0.00           N  
ATOM   1284  CA  VAL A  82      -5.420 -54.090 -20.224  1.00  0.00           C  
ATOM   1285  C   VAL A  82      -6.859 -54.444 -20.564  1.00  0.00           C  
ATOM   1286  O   VAL A  82      -7.688 -53.563 -20.792  1.00  0.00           O  
ATOM   1287  CB  VAL A  82      -5.213 -54.147 -18.699  1.00  0.00           C  
ATOM   1288  CG1 VAL A  82      -6.198 -53.228 -17.993  1.00  0.00           C  
ATOM   1289  CG2 VAL A  82      -5.364 -55.579 -18.209  1.00  0.00           C  
ATOM   1290  H   VAL A  82      -5.802 -52.027 -20.623  1.00  0.00           H  
ATOM   1291  HA  VAL A  82      -4.744 -54.804 -20.696  1.00  0.00           H  
ATOM   1292  HB  VAL A  82      -4.211 -53.786 -18.464  1.00  0.00           H  
ATOM   1293 1HG1 VAL A  82      -6.037 -53.280 -16.916  1.00  0.00           H  
ATOM   1294 2HG1 VAL A  82      -6.048 -52.203 -18.332  1.00  0.00           H  
ATOM   1295 3HG1 VAL A  82      -7.217 -53.541 -18.222  1.00  0.00           H  
ATOM   1296 1HG2 VAL A  82      -5.216 -55.611 -17.130  1.00  0.00           H  
ATOM   1297 2HG2 VAL A  82      -6.364 -55.942 -18.449  1.00  0.00           H  
ATOM   1298 3HG2 VAL A  82      -4.622 -56.211 -18.696  1.00  0.00           H  
ATOM   1299  N   ASP A  83      -7.161 -55.730 -20.600  1.00  0.00           N  
ATOM   1300  CA  ASP A  83      -8.491 -56.175 -20.989  1.00  0.00           C  
ATOM   1301  C   ASP A  83      -9.501 -55.782 -19.920  1.00  0.00           C  
ATOM   1302  O   ASP A  83      -9.246 -55.934 -18.725  1.00  0.00           O  
ATOM   1303  CB  ASP A  83      -8.518 -57.690 -21.205  1.00  0.00           C  
ATOM   1304  CG  ASP A  83      -9.844 -58.185 -21.766  1.00  0.00           C  
ATOM   1305  OD1 ASP A  83     -10.823 -58.130 -21.060  1.00  0.00           O  
ATOM   1306  OD2 ASP A  83      -9.866 -58.614 -22.895  1.00  0.00           O  
ATOM   1307  H   ASP A  83      -6.464 -56.419 -20.355  1.00  0.00           H  
ATOM   1308  HA  ASP A  83      -8.760 -55.685 -21.925  1.00  0.00           H  
ATOM   1309 1HB  ASP A  83      -7.721 -57.974 -21.893  1.00  0.00           H  
ATOM   1310 2HB  ASP A  83      -8.328 -58.196 -20.258  1.00  0.00           H  
ATOM   1311  N   GLU A  84     -10.719 -55.258 -20.028  1.00  0.00           N  
ATOM   1312  CA  GLU A  84     -11.457 -54.823 -18.850  1.00  0.00           C  
ATOM   1313  C   GLU A  84     -11.579 -55.960 -17.846  1.00  0.00           C  
ATOM   1314  O   GLU A  84     -11.692 -55.729 -16.642  1.00  0.00           O  
ATOM   1315  CB  GLU A  84     -12.848 -54.319 -19.242  1.00  0.00           C  
ATOM   1316  CG  GLU A  84     -12.842 -53.055 -20.091  1.00  0.00           C  
ATOM   1317  CD  GLU A  84     -12.640 -53.334 -21.554  1.00  0.00           C  
ATOM   1318  OE1 GLU A  84     -12.506 -54.481 -21.908  1.00  0.00           O  
ATOM   1319  OE2 GLU A  84     -12.620 -52.399 -22.319  1.00  0.00           O  
ATOM   1320  H   GLU A  84     -11.143 -55.158 -20.939  1.00  0.00           H  
ATOM   1321  HA  GLU A  84     -10.909 -54.006 -18.381  1.00  0.00           H  
ATOM   1322 1HB  GLU A  84     -13.372 -55.095 -19.801  1.00  0.00           H  
ATOM   1323 2HB  GLU A  84     -13.428 -54.115 -18.342  1.00  0.00           H  
ATOM   1324 1HG  GLU A  84     -13.792 -52.538 -19.959  1.00  0.00           H  
ATOM   1325 2HG  GLU A  84     -12.050 -52.397 -19.738  1.00  0.00           H  
ATOM   1326  N   GLU A  85     -11.554 -57.181 -18.361  1.00  0.00           N  
ATOM   1327  CA  GLU A  85     -11.683 -58.383 -17.545  1.00  0.00           C  
ATOM   1328  C   GLU A  85     -10.583 -58.455 -16.493  1.00  0.00           C  
ATOM   1329  O   GLU A  85     -10.848 -58.723 -15.321  1.00  0.00           O  
ATOM   1330  CB  GLU A  85     -11.642 -59.633 -18.426  1.00  0.00           C  
ATOM   1331  CG  GLU A  85     -11.814 -60.942 -17.669  1.00  0.00           C  
ATOM   1332  CD  GLU A  85     -11.803 -62.145 -18.571  1.00  0.00           C  
ATOM   1333  OE1 GLU A  85     -12.204 -62.020 -19.703  1.00  0.00           O  
ATOM   1334  OE2 GLU A  85     -11.392 -63.192 -18.127  1.00  0.00           O  
ATOM   1335  H   GLU A  85     -11.441 -57.275 -19.360  1.00  0.00           H  
ATOM   1336  HA  GLU A  85     -12.644 -58.350 -17.030  1.00  0.00           H  
ATOM   1337 1HB  GLU A  85     -12.430 -59.575 -19.178  1.00  0.00           H  
ATOM   1338 2HB  GLU A  85     -10.689 -59.675 -18.954  1.00  0.00           H  
ATOM   1339 1HG  GLU A  85     -11.007 -61.039 -16.943  1.00  0.00           H  
ATOM   1340 2HG  GLU A  85     -12.756 -60.912 -17.123  1.00  0.00           H  
ATOM   1341  N   LEU A  86      -9.348 -58.214 -16.919  1.00  0.00           N  
ATOM   1342  CA  LEU A  86      -8.205 -58.252 -16.014  1.00  0.00           C  
ATOM   1343  C   LEU A  86      -8.299 -57.154 -14.962  1.00  0.00           C  
ATOM   1344  O   LEU A  86      -7.994 -57.376 -13.790  1.00  0.00           O  
ATOM   1345  CB  LEU A  86      -6.898 -58.102 -16.803  1.00  0.00           C  
ATOM   1346  CG  LEU A  86      -6.274 -59.408 -17.310  1.00  0.00           C  
ATOM   1347  CD1 LEU A  86      -7.266 -60.130 -18.212  1.00  0.00           C  
ATOM   1348  CD2 LEU A  86      -4.984 -59.098 -18.055  1.00  0.00           C  
ATOM   1349  H   LEU A  86      -9.196 -57.999 -17.894  1.00  0.00           H  
ATOM   1350  HA  LEU A  86      -8.199 -59.215 -15.505  1.00  0.00           H  
ATOM   1351 1HB  LEU A  86      -7.086 -57.467 -17.668  1.00  0.00           H  
ATOM   1352 2HB  LEU A  86      -6.163 -57.608 -16.168  1.00  0.00           H  
ATOM   1353  HG  LEU A  86      -6.057 -60.060 -16.464  1.00  0.00           H  
ATOM   1354 1HD1 LEU A  86      -6.822 -61.058 -18.572  1.00  0.00           H  
ATOM   1355 2HD1 LEU A  86      -8.172 -60.356 -17.648  1.00  0.00           H  
ATOM   1356 3HD1 LEU A  86      -7.516 -59.494 -19.061  1.00  0.00           H  
ATOM   1357 1HD2 LEU A  86      -4.539 -60.027 -18.415  1.00  0.00           H  
ATOM   1358 2HD2 LEU A  86      -5.200 -58.447 -18.903  1.00  0.00           H  
ATOM   1359 3HD2 LEU A  86      -4.286 -58.599 -17.383  1.00  0.00           H  
ATOM   1360  N   VAL A  87      -8.723 -55.969 -15.387  1.00  0.00           N  
ATOM   1361  CA  VAL A  87      -8.857 -54.833 -14.482  1.00  0.00           C  
ATOM   1362  C   VAL A  87      -9.928 -55.091 -13.431  1.00  0.00           C  
ATOM   1363  O   VAL A  87      -9.755 -54.756 -12.259  1.00  0.00           O  
ATOM   1364  CB  VAL A  87      -9.213 -53.559 -15.271  1.00  0.00           C  
ATOM   1365  CG1 VAL A  87      -9.539 -52.417 -14.320  1.00  0.00           C  
ATOM   1366  CG2 VAL A  87      -8.063 -53.182 -16.192  1.00  0.00           C  
ATOM   1367  H   VAL A  87      -8.959 -55.852 -16.362  1.00  0.00           H  
ATOM   1368  HA  VAL A  87      -7.902 -54.677 -13.978  1.00  0.00           H  
ATOM   1369  HB  VAL A  87     -10.108 -53.749 -15.865  1.00  0.00           H  
ATOM   1370 1HG1 VAL A  87      -9.789 -51.525 -14.895  1.00  0.00           H  
ATOM   1371 2HG1 VAL A  87     -10.388 -52.695 -13.696  1.00  0.00           H  
ATOM   1372 3HG1 VAL A  87      -8.675 -52.211 -13.689  1.00  0.00           H  
ATOM   1373 1HG2 VAL A  87      -8.322 -52.281 -16.748  1.00  0.00           H  
ATOM   1374 2HG2 VAL A  87      -7.167 -52.999 -15.599  1.00  0.00           H  
ATOM   1375 3HG2 VAL A  87      -7.874 -53.998 -16.891  1.00  0.00           H  
ATOM   1376  N   ALA A  88     -11.037 -55.689 -13.856  1.00  0.00           N  
ATOM   1377  CA  ALA A  88     -12.138 -55.993 -12.951  1.00  0.00           C  
ATOM   1378  C   ALA A  88     -11.722 -57.013 -11.900  1.00  0.00           C  
ATOM   1379  O   ALA A  88     -12.079 -56.892 -10.728  1.00  0.00           O  
ATOM   1380  CB  ALA A  88     -13.341 -56.500 -13.732  1.00  0.00           C  
ATOM   1381  H   ALA A  88     -11.118 -55.939 -14.831  1.00  0.00           H  
ATOM   1382  HA  ALA A  88     -12.415 -55.074 -12.434  1.00  0.00           H  
ATOM   1383 1HB  ALA A  88     -14.156 -56.722 -13.043  1.00  0.00           H  
ATOM   1384 2HB  ALA A  88     -13.664 -55.736 -14.440  1.00  0.00           H  
ATOM   1385 3HB  ALA A  88     -13.068 -57.404 -14.275  1.00  0.00           H  
ATOM   1386  N   GLU A  89     -10.965 -58.018 -12.325  1.00  0.00           N  
ATOM   1387  CA  GLU A  89     -10.498 -59.062 -11.421  1.00  0.00           C  
ATOM   1388  C   GLU A  89      -9.552 -58.498 -10.370  1.00  0.00           C  
ATOM   1389  O   GLU A  89      -9.617 -58.870  -9.198  1.00  0.00           O  
ATOM   1390  CB  GLU A  89      -9.799 -60.174 -12.206  1.00  0.00           C  
ATOM   1391  CG  GLU A  89     -10.726 -61.005 -13.081  1.00  0.00           C  
ATOM   1392  CD  GLU A  89     -11.741 -61.780 -12.286  1.00  0.00           C  
ATOM   1393  OE1 GLU A  89     -11.349 -62.640 -11.535  1.00  0.00           O  
ATOM   1394  OE2 GLU A  89     -12.910 -61.511 -12.431  1.00  0.00           O  
ATOM   1395  H   GLU A  89     -10.706 -58.060 -13.300  1.00  0.00           H  
ATOM   1396  HA  GLU A  89     -11.361 -59.487 -10.907  1.00  0.00           H  
ATOM   1397 1HB  GLU A  89      -9.033 -59.739 -12.849  1.00  0.00           H  
ATOM   1398 2HB  GLU A  89      -9.298 -60.850 -11.512  1.00  0.00           H  
ATOM   1399 1HG  GLU A  89     -11.250 -60.343 -13.769  1.00  0.00           H  
ATOM   1400 2HG  GLU A  89     -10.128 -61.698 -13.671  1.00  0.00           H  
ATOM   1401  N   VAL A  90      -8.672 -57.598 -10.794  1.00  0.00           N  
ATOM   1402  CA  VAL A  90      -7.710 -56.980  -9.889  1.00  0.00           C  
ATOM   1403  C   VAL A  90      -8.411 -56.129  -8.838  1.00  0.00           C  
ATOM   1404  O   VAL A  90      -8.034 -56.138  -7.666  1.00  0.00           O  
ATOM   1405  CB  VAL A  90      -6.720 -56.103 -10.679  1.00  0.00           C  
ATOM   1406  CG1 VAL A  90      -5.836 -55.309  -9.728  1.00  0.00           C  
ATOM   1407  CG2 VAL A  90      -5.878 -56.973 -11.599  1.00  0.00           C  
ATOM   1408  H   VAL A  90      -8.669 -57.335 -11.769  1.00  0.00           H  
ATOM   1409  HA  VAL A  90      -7.153 -57.770  -9.384  1.00  0.00           H  
ATOM   1410  HB  VAL A  90      -7.282 -55.382 -11.273  1.00  0.00           H  
ATOM   1411 1HG1 VAL A  90      -5.143 -54.695 -10.303  1.00  0.00           H  
ATOM   1412 2HG1 VAL A  90      -6.458 -54.667  -9.104  1.00  0.00           H  
ATOM   1413 3HG1 VAL A  90      -5.273 -55.996  -9.096  1.00  0.00           H  
ATOM   1414 1HG2 VAL A  90      -5.181 -56.347 -12.155  1.00  0.00           H  
ATOM   1415 2HG2 VAL A  90      -5.321 -57.698 -11.005  1.00  0.00           H  
ATOM   1416 3HG2 VAL A  90      -6.528 -57.500 -12.298  1.00  0.00           H  
ATOM   1417  N   ALA A  91      -9.433 -55.394  -9.263  1.00  0.00           N  
ATOM   1418  CA  ALA A  91     -10.189 -54.537  -8.358  1.00  0.00           C  
ATOM   1419  C   ALA A  91     -10.924 -55.357  -7.307  1.00  0.00           C  
ATOM   1420  O   ALA A  91     -10.972 -54.983  -6.135  1.00  0.00           O  
ATOM   1421  CB  ALA A  91     -11.172 -53.677  -9.140  1.00  0.00           C  
ATOM   1422  H   ALA A  91      -9.693 -55.430 -10.238  1.00  0.00           H  
ATOM   1423  HA  ALA A  91      -9.484 -53.886  -7.840  1.00  0.00           H  
ATOM   1424 1HB  ALA A  91     -11.729 -53.043  -8.450  1.00  0.00           H  
ATOM   1425 2HB  ALA A  91     -10.626 -53.053  -9.847  1.00  0.00           H  
ATOM   1426 3HB  ALA A  91     -11.864 -54.319  -9.682  1.00  0.00           H  
ATOM   1427  N   SER A  92     -11.497 -56.478  -7.732  1.00  0.00           N  
ATOM   1428  CA  SER A  92     -12.231 -57.354  -6.827  1.00  0.00           C  
ATOM   1429  C   SER A  92     -11.309 -57.959  -5.775  1.00  0.00           C  
ATOM   1430  O   SER A  92     -11.672 -58.063  -4.603  1.00  0.00           O  
ATOM   1431  CB  SER A  92     -12.913 -58.459  -7.610  1.00  0.00           C  
ATOM   1432  OG  SER A  92     -13.911 -57.940  -8.446  1.00  0.00           O  
ATOM   1433  H   SER A  92     -11.422 -56.730  -8.707  1.00  0.00           H  
ATOM   1434  HA  SER A  92     -12.992 -56.764  -6.316  1.00  0.00           H  
ATOM   1435 1HB  SER A  92     -12.174 -58.990  -8.208  1.00  0.00           H  
ATOM   1436 2HB  SER A  92     -13.352 -59.177  -6.919  1.00  0.00           H  
ATOM   1437  HG  SER A  92     -14.492 -58.675  -8.653  1.00  0.00           H  
ATOM   1438  N   LYS A  93     -10.115 -58.356  -6.201  1.00  0.00           N  
ATOM   1439  CA  LYS A  93      -9.138 -58.951  -5.297  1.00  0.00           C  
ATOM   1440  C   LYS A  93      -8.680 -57.948  -4.245  1.00  0.00           C  
ATOM   1441  O   LYS A  93      -8.523 -58.291  -3.073  1.00  0.00           O  
ATOM   1442  CB  LYS A  93      -7.935 -59.479  -6.080  1.00  0.00           C  
ATOM   1443  CG  LYS A  93      -8.226 -60.712  -6.926  1.00  0.00           C  
ATOM   1444  CD  LYS A  93      -6.990 -61.164  -7.688  1.00  0.00           C  
ATOM   1445  CE  LYS A  93      -7.282 -62.389  -8.541  1.00  0.00           C  
ATOM   1446  NZ  LYS A  93      -6.091 -62.820  -9.323  1.00  0.00           N  
ATOM   1447  H   LYS A  93      -9.878 -58.243  -7.176  1.00  0.00           H  
ATOM   1448  HA  LYS A  93      -9.610 -59.786  -4.779  1.00  0.00           H  
ATOM   1449 1HB  LYS A  93      -7.562 -58.698  -6.744  1.00  0.00           H  
ATOM   1450 2HB  LYS A  93      -7.132 -59.730  -5.388  1.00  0.00           H  
ATOM   1451 1HG  LYS A  93      -8.562 -61.524  -6.280  1.00  0.00           H  
ATOM   1452 2HG  LYS A  93      -9.019 -60.485  -7.638  1.00  0.00           H  
ATOM   1453 1HD  LYS A  93      -6.645 -60.355  -8.334  1.00  0.00           H  
ATOM   1454 2HD  LYS A  93      -6.195 -61.406  -6.982  1.00  0.00           H  
ATOM   1455 1HE  LYS A  93      -7.598 -63.211  -7.901  1.00  0.00           H  
ATOM   1456 2HE  LYS A  93      -8.093 -62.165  -9.234  1.00  0.00           H  
ATOM   1457 1HZ  LYS A  93      -6.326 -63.633  -9.874  1.00  0.00           H  
ATOM   1458 2HZ  LYS A  93      -5.801 -62.071  -9.935  1.00  0.00           H  
ATOM   1459 3HZ  LYS A  93      -5.338 -63.049  -8.691  1.00  0.00           H  
ATOM   1460  N   ALA A  94      -8.467 -56.708  -4.670  1.00  0.00           N  
ATOM   1461  CA  ALA A  94      -8.026 -55.653  -3.765  1.00  0.00           C  
ATOM   1462  C   ALA A  94      -9.086 -55.351  -2.713  1.00  0.00           C  
ATOM   1463  O   ALA A  94      -8.770 -55.144  -1.541  1.00  0.00           O  
ATOM   1464  CB  ALA A  94      -7.683 -54.393  -4.547  1.00  0.00           C  
ATOM   1465  H   ALA A  94      -8.614 -56.490  -5.645  1.00  0.00           H  
ATOM   1466  HA  ALA A  94      -7.132 -56.002  -3.248  1.00  0.00           H  
ATOM   1467 1HB  ALA A  94      -7.355 -53.615  -3.858  1.00  0.00           H  
ATOM   1468 2HB  ALA A  94      -6.883 -54.611  -5.255  1.00  0.00           H  
ATOM   1469 3HB  ALA A  94      -8.563 -54.051  -5.089  1.00  0.00           H  
ATOM   1470  N   SER A  95     -10.344 -55.327  -3.139  1.00  0.00           N  
ATOM   1471  CA  SER A  95     -11.454 -55.050  -2.234  1.00  0.00           C  
ATOM   1472  C   SER A  95     -11.593 -56.143  -1.182  1.00  0.00           C  
ATOM   1473  O   SER A  95     -11.845 -55.862  -0.010  1.00  0.00           O  
ATOM   1474  CB  SER A  95     -12.746 -54.922  -3.017  1.00  0.00           C  
ATOM   1475  OG  SER A  95     -12.717 -53.799  -3.854  1.00  0.00           O  
ATOM   1476  H   SER A  95     -10.537 -55.505  -4.114  1.00  0.00           H  
ATOM   1477  HA  SER A  95     -11.257 -54.106  -1.723  1.00  0.00           H  
ATOM   1478 1HB  SER A  95     -12.900 -55.820  -3.614  1.00  0.00           H  
ATOM   1479 2HB  SER A  95     -13.584 -54.842  -2.325  1.00  0.00           H  
ATOM   1480  HG  SER A  95     -13.562 -53.787  -4.310  1.00  0.00           H  
ATOM   1481  N   LYS A  96     -11.427 -57.391  -1.608  1.00  0.00           N  
ATOM   1482  CA  LYS A  96     -11.534 -58.529  -0.703  1.00  0.00           C  
ATOM   1483  C   LYS A  96     -10.433 -58.502   0.349  1.00  0.00           C  
ATOM   1484  O   LYS A  96     -10.674 -58.793   1.521  1.00  0.00           O  
ATOM   1485  CB  LYS A  96     -11.482 -59.842  -1.485  1.00  0.00           C  
ATOM   1486  CG  LYS A  96     -12.718 -60.121  -2.330  1.00  0.00           C  
ATOM   1487  CD  LYS A  96     -12.583 -61.431  -3.092  1.00  0.00           C  
ATOM   1488  CE  LYS A  96     -13.812 -61.706  -3.945  1.00  0.00           C  
ATOM   1489  NZ  LYS A  96     -13.678 -62.966  -4.725  1.00  0.00           N  
ATOM   1490  H   LYS A  96     -11.222 -57.556  -2.583  1.00  0.00           H  
ATOM   1491  HA  LYS A  96     -12.492 -58.470  -0.185  1.00  0.00           H  
ATOM   1492 1HB  LYS A  96     -10.617 -59.836  -2.149  1.00  0.00           H  
ATOM   1493 2HB  LYS A  96     -11.356 -60.674  -0.792  1.00  0.00           H  
ATOM   1494 1HG  LYS A  96     -13.595 -60.174  -1.685  1.00  0.00           H  
ATOM   1495 2HG  LYS A  96     -12.862 -59.309  -3.043  1.00  0.00           H  
ATOM   1496 1HD  LYS A  96     -11.705 -61.388  -3.738  1.00  0.00           H  
ATOM   1497 2HD  LYS A  96     -12.452 -62.251  -2.385  1.00  0.00           H  
ATOM   1498 1HE  LYS A  96     -14.690 -61.782  -3.304  1.00  0.00           H  
ATOM   1499 2HE  LYS A  96     -13.967 -60.879  -4.638  1.00  0.00           H  
ATOM   1500 1HZ  LYS A  96     -14.512 -63.111  -5.276  1.00  0.00           H  
ATOM   1501 2HZ  LYS A  96     -12.877 -62.899  -5.338  1.00  0.00           H  
ATOM   1502 3HZ  LYS A  96     -13.554 -63.743  -4.092  1.00  0.00           H  
ATOM   1503  N   VAL A  97      -9.224 -58.151  -0.078  1.00  0.00           N  
ATOM   1504  CA  VAL A  97      -8.082 -58.085   0.827  1.00  0.00           C  
ATOM   1505  C   VAL A  97      -8.275 -57.000   1.880  1.00  0.00           C  
ATOM   1506  O   VAL A  97      -7.952 -57.194   3.052  1.00  0.00           O  
ATOM   1507  CB  VAL A  97      -6.790 -57.806   0.037  1.00  0.00           C  
ATOM   1508  CG1 VAL A  97      -5.630 -57.548   0.987  1.00  0.00           C  
ATOM   1509  CG2 VAL A  97      -6.482 -58.977  -0.884  1.00  0.00           C  
ATOM   1510  H   VAL A  97      -9.092 -57.924  -1.053  1.00  0.00           H  
ATOM   1511  HA  VAL A  97      -7.983 -59.047   1.331  1.00  0.00           H  
ATOM   1512  HB  VAL A  97      -6.926 -56.901  -0.557  1.00  0.00           H  
ATOM   1513 1HG1 VAL A  97      -4.725 -57.352   0.412  1.00  0.00           H  
ATOM   1514 2HG1 VAL A  97      -5.856 -56.684   1.611  1.00  0.00           H  
ATOM   1515 3HG1 VAL A  97      -5.475 -58.422   1.618  1.00  0.00           H  
ATOM   1516 1HG2 VAL A  97      -5.568 -58.772  -1.440  1.00  0.00           H  
ATOM   1517 2HG2 VAL A  97      -6.352 -59.882  -0.291  1.00  0.00           H  
ATOM   1518 3HG2 VAL A  97      -7.308 -59.117  -1.582  1.00  0.00           H  
ATOM   1519  N   VAL A  98      -8.804 -55.858   1.454  1.00  0.00           N  
ATOM   1520  CA  VAL A  98      -9.040 -54.740   2.359  1.00  0.00           C  
ATOM   1521  C   VAL A  98     -10.084 -55.093   3.411  1.00  0.00           C  
ATOM   1522  O   VAL A  98      -9.941 -54.743   4.583  1.00  0.00           O  
ATOM   1523  CB  VAL A  98      -9.509 -53.503   1.569  1.00  0.00           C  
ATOM   1524  CG1 VAL A  98      -9.937 -52.395   2.520  1.00  0.00           C  
ATOM   1525  CG2 VAL A  98      -8.396 -53.025   0.649  1.00  0.00           C  
ATOM   1526  H   VAL A  98      -9.049 -55.762   0.479  1.00  0.00           H  
ATOM   1527  HA  VAL A  98      -8.103 -54.499   2.863  1.00  0.00           H  
ATOM   1528  HB  VAL A  98     -10.382 -53.773   0.975  1.00  0.00           H  
ATOM   1529 1HG1 VAL A  98     -10.266 -51.529   1.945  1.00  0.00           H  
ATOM   1530 2HG1 VAL A  98     -10.758 -52.748   3.144  1.00  0.00           H  
ATOM   1531 3HG1 VAL A  98      -9.095 -52.112   3.151  1.00  0.00           H  
ATOM   1532 1HG2 VAL A  98      -8.735 -52.151   0.093  1.00  0.00           H  
ATOM   1533 2HG2 VAL A  98      -7.521 -52.761   1.243  1.00  0.00           H  
ATOM   1534 3HG2 VAL A  98      -8.135 -53.820  -0.050  1.00  0.00           H  
ATOM   1535  N   LYS A  99     -11.134 -55.788   2.985  1.00  0.00           N  
ATOM   1536  CA  LYS A  99     -12.204 -56.190   3.890  1.00  0.00           C  
ATOM   1537  C   LYS A  99     -11.698 -57.169   4.942  1.00  0.00           C  
ATOM   1538  O   LYS A  99     -12.065 -57.081   6.114  1.00  0.00           O  
ATOM   1539  CB  LYS A  99     -13.362 -56.811   3.107  1.00  0.00           C  
ATOM   1540  CG  LYS A  99     -14.533 -57.264   3.970  1.00  0.00           C  
ATOM   1541  CD  LYS A  99     -14.441 -58.749   4.290  1.00  0.00           C  
ATOM   1542  CE  LYS A  99     -14.724 -59.599   3.060  1.00  0.00           C  
ATOM   1543  NZ  LYS A  99     -14.591 -61.054   3.347  1.00  0.00           N  
ATOM   1544  H   LYS A  99     -11.192 -56.044   2.010  1.00  0.00           H  
ATOM   1545  HA  LYS A  99     -12.570 -55.303   4.409  1.00  0.00           H  
ATOM   1546 1HB  LYS A  99     -13.740 -56.090   2.383  1.00  0.00           H  
ATOM   1547 2HB  LYS A  99     -13.002 -57.677   2.550  1.00  0.00           H  
ATOM   1548 1HG  LYS A  99     -14.537 -56.700   4.903  1.00  0.00           H  
ATOM   1549 2HG  LYS A  99     -15.467 -57.071   3.444  1.00  0.00           H  
ATOM   1550 1HD  LYS A  99     -13.442 -58.981   4.660  1.00  0.00           H  
ATOM   1551 2HD  LYS A  99     -15.164 -58.999   5.066  1.00  0.00           H  
ATOM   1552 1HE  LYS A  99     -15.734 -59.402   2.706  1.00  0.00           H  
ATOM   1553 2HE  LYS A  99     -14.026 -59.334   2.266  1.00  0.00           H  
ATOM   1554 1HZ  LYS A  99     -14.785 -61.582   2.508  1.00  0.00           H  
ATOM   1555 2HZ  LYS A  99     -13.650 -61.251   3.659  1.00  0.00           H  
ATOM   1556 3HZ  LYS A  99     -15.247 -61.316   4.069  1.00  0.00           H  
ATOM   1557  N   GLU A 100     -10.853 -58.102   4.516  1.00  0.00           N  
ATOM   1558  CA  GLU A 100     -10.294 -59.099   5.420  1.00  0.00           C  
ATOM   1559  C   GLU A 100      -9.403 -58.451   6.472  1.00  0.00           C  
ATOM   1560  O   GLU A 100      -9.436 -58.827   7.644  1.00  0.00           O  
ATOM   1561  CB  GLU A 100      -9.497 -60.143   4.635  1.00  0.00           C  
ATOM   1562  CG  GLU A 100     -10.346 -61.061   3.767  1.00  0.00           C  
ATOM   1563  CD  GLU A 100      -9.525 -62.024   2.956  1.00  0.00           C  
ATOM   1564  OE1 GLU A 100      -8.323 -61.912   2.974  1.00  0.00           O  
ATOM   1565  OE2 GLU A 100     -10.101 -62.874   2.318  1.00  0.00           O  
ATOM   1566  H   GLU A 100     -10.591 -58.121   3.541  1.00  0.00           H  
ATOM   1567  HA  GLU A 100     -11.115 -59.600   5.933  1.00  0.00           H  
ATOM   1568 1HB  GLU A 100      -8.778 -59.641   3.987  1.00  0.00           H  
ATOM   1569 2HB  GLU A 100      -8.932 -60.767   5.328  1.00  0.00           H  
ATOM   1570 1HG  GLU A 100     -11.022 -61.627   4.408  1.00  0.00           H  
ATOM   1571 2HG  GLU A 100     -10.951 -60.452   3.096  1.00  0.00           H  
ATOM   1572  N   VAL A 101      -8.607 -57.476   6.048  1.00  0.00           N  
ATOM   1573  CA  VAL A 101      -7.705 -56.774   6.952  1.00  0.00           C  
ATOM   1574  C   VAL A 101      -8.480 -55.990   8.004  1.00  0.00           C  
ATOM   1575  O   VAL A 101      -8.104 -55.965   9.176  1.00  0.00           O  
ATOM   1576  CB  VAL A 101      -6.799 -55.811   6.161  1.00  0.00           C  
ATOM   1577  CG1 VAL A 101      -5.990 -54.940   7.111  1.00  0.00           C  
ATOM   1578  CG2 VAL A 101      -5.882 -56.602   5.241  1.00  0.00           C  
ATOM   1579  H   VAL A 101      -8.628 -57.215   5.073  1.00  0.00           H  
ATOM   1580  HA  VAL A 101      -7.078 -57.510   7.456  1.00  0.00           H  
ATOM   1581  HB  VAL A 101      -7.424 -55.144   5.568  1.00  0.00           H  
ATOM   1582 1HG1 VAL A 101      -5.356 -54.266   6.535  1.00  0.00           H  
ATOM   1583 2HG1 VAL A 101      -6.667 -54.357   7.735  1.00  0.00           H  
ATOM   1584 3HG1 VAL A 101      -5.367 -55.573   7.743  1.00  0.00           H  
ATOM   1585 1HG2 VAL A 101      -5.245 -55.915   4.685  1.00  0.00           H  
ATOM   1586 2HG2 VAL A 101      -5.261 -57.273   5.835  1.00  0.00           H  
ATOM   1587 3HG2 VAL A 101      -6.482 -57.185   4.543  1.00  0.00           H  
ATOM   1588  N   ALA A 102      -9.564 -55.350   7.579  1.00  0.00           N  
ATOM   1589  CA  ALA A 102     -10.394 -54.564   8.483  1.00  0.00           C  
ATOM   1590  C   ALA A 102     -11.052 -55.449   9.535  1.00  0.00           C  
ATOM   1591  O   ALA A 102     -11.132 -55.082  10.707  1.00  0.00           O  
ATOM   1592  CB  ALA A 102     -11.450 -53.797   7.700  1.00  0.00           C  
ATOM   1593  H   ALA A 102      -9.819 -55.410   6.604  1.00  0.00           H  
ATOM   1594  HA  ALA A 102      -9.751 -53.852   9.000  1.00  0.00           H  
ATOM   1595 1HB  ALA A 102     -12.062 -53.214   8.389  1.00  0.00           H  
ATOM   1596 2HB  ALA A 102     -10.963 -53.127   6.992  1.00  0.00           H  
ATOM   1597 3HB  ALA A 102     -12.082 -54.499   7.159  1.00  0.00           H  
ATOM   1598  N   GLU A 103     -11.522 -56.616   9.110  1.00  0.00           N  
ATOM   1599  CA  GLU A 103     -12.174 -57.555  10.014  1.00  0.00           C  
ATOM   1600  C   GLU A 103     -11.201 -58.073  11.066  1.00  0.00           C  
ATOM   1601  O   GLU A 103     -11.553 -58.208  12.238  1.00  0.00           O  
ATOM   1602  CB  GLU A 103     -12.764 -58.728   9.229  1.00  0.00           C  
ATOM   1603  CG  GLU A 103     -13.534 -59.729  10.078  1.00  0.00           C  
ATOM   1604  CD  GLU A 103     -14.174 -60.819   9.263  1.00  0.00           C  
ATOM   1605  OE1 GLU A 103     -14.044 -60.790   8.063  1.00  0.00           O  
ATOM   1606  OE2 GLU A 103     -14.792 -61.681   9.842  1.00  0.00           O  
ATOM   1607  H   GLU A 103     -11.425 -56.859   8.134  1.00  0.00           H  
ATOM   1608  HA  GLU A 103     -12.984 -57.036  10.527  1.00  0.00           H  
ATOM   1609 1HB  GLU A 103     -13.441 -58.350   8.462  1.00  0.00           H  
ATOM   1610 2HB  GLU A 103     -11.963 -59.266   8.722  1.00  0.00           H  
ATOM   1611 1HG  GLU A 103     -12.851 -60.182  10.796  1.00  0.00           H  
ATOM   1612 2HG  GLU A 103     -14.305 -59.199  10.636  1.00  0.00           H  
ATOM   1613  N   LEU A 104      -9.976 -58.362  10.641  1.00  0.00           N  
ATOM   1614  CA  LEU A 104      -8.950 -58.865  11.544  1.00  0.00           C  
ATOM   1615  C   LEU A 104      -8.584 -57.826  12.597  1.00  0.00           C  
ATOM   1616  O   LEU A 104      -8.397 -58.155  13.769  1.00  0.00           O  
ATOM   1617  CB  LEU A 104      -7.698 -59.264  10.753  1.00  0.00           C  
ATOM   1618  CG  LEU A 104      -6.546 -59.849  11.580  1.00  0.00           C  
ATOM   1619  CD1 LEU A 104      -7.023 -61.104  12.298  1.00  0.00           C  
ATOM   1620  CD2 LEU A 104      -5.369 -60.155  10.666  1.00  0.00           C  
ATOM   1621  H   LEU A 104      -9.751 -58.229   9.665  1.00  0.00           H  
ATOM   1622  HA  LEU A 104      -9.339 -59.747  12.052  1.00  0.00           H  
ATOM   1623 1HB  LEU A 104      -7.980 -60.005  10.007  1.00  0.00           H  
ATOM   1624 2HB  LEU A 104      -7.320 -58.383  10.234  1.00  0.00           H  
ATOM   1625  HG  LEU A 104      -6.240 -59.128  12.338  1.00  0.00           H  
ATOM   1626 1HD1 LEU A 104      -6.205 -61.520  12.886  1.00  0.00           H  
ATOM   1627 2HD1 LEU A 104      -7.852 -60.853  12.959  1.00  0.00           H  
ATOM   1628 3HD1 LEU A 104      -7.352 -61.840  11.564  1.00  0.00           H  
ATOM   1629 1HD2 LEU A 104      -4.550 -60.570  11.254  1.00  0.00           H  
ATOM   1630 2HD2 LEU A 104      -5.674 -60.877   9.909  1.00  0.00           H  
ATOM   1631 3HD2 LEU A 104      -5.038 -59.237  10.180  1.00  0.00           H  
ATOM   1632  N   ALA A 105      -8.483 -56.571  12.172  1.00  0.00           N  
ATOM   1633  CA  ALA A 105      -8.140 -55.481  13.076  1.00  0.00           C  
ATOM   1634  C   ALA A 105      -9.222 -55.276  14.128  1.00  0.00           C  
ATOM   1635  O   ALA A 105      -8.926 -55.042  15.300  1.00  0.00           O  
ATOM   1636  CB  ALA A 105      -7.913 -54.196  12.293  1.00  0.00           C  
ATOM   1637  H   ALA A 105      -8.648 -56.368  11.197  1.00  0.00           H  
ATOM   1638  HA  ALA A 105      -7.218 -55.747  13.593  1.00  0.00           H  
ATOM   1639 1HB  ALA A 105      -7.657 -53.391  12.982  1.00  0.00           H  
ATOM   1640 2HB  ALA A 105      -7.097 -54.340  11.585  1.00  0.00           H  
ATOM   1641 3HB  ALA A 105      -8.821 -53.935  11.752  1.00  0.00           H  
ATOM   1642  N   ALA A 106     -10.478 -55.365  13.703  1.00  0.00           N  
ATOM   1643  CA  ALA A 106     -11.608 -55.189  14.607  1.00  0.00           C  
ATOM   1644  C   ALA A 106     -11.552 -56.185  15.758  1.00  0.00           C  
ATOM   1645  O   ALA A 106     -11.844 -55.842  16.903  1.00  0.00           O  
ATOM   1646  CB  ALA A 106     -12.920 -55.330  13.849  1.00  0.00           C  
ATOM   1647  H   ALA A 106     -10.654 -55.560  12.728  1.00  0.00           H  
ATOM   1648  HA  ALA A 106     -11.550 -54.186  15.030  1.00  0.00           H  
ATOM   1649 1HB  ALA A 106     -13.754 -55.196  14.538  1.00  0.00           H  
ATOM   1650 2HB  ALA A 106     -12.971 -54.573  13.066  1.00  0.00           H  
ATOM   1651 3HB  ALA A 106     -12.976 -56.320  13.400  1.00  0.00           H  
ATOM   1652  N   LYS A 107     -11.178 -57.419  15.463  1.00  0.00           N  
ATOM   1653  CA  LYS A 107     -11.177 -58.446  16.495  1.00  0.00           C  
ATOM   1654  C   LYS A 107     -10.469 -57.961  17.758  1.00  0.00           C  
ATOM   1655  O   LYS A 107     -10.826 -58.350  18.870  1.00  0.00           O  
ATOM   1656  CB  LYS A 107     -10.514 -59.723  15.976  1.00  0.00           C  
ATOM   1657  CG  LYS A 107     -11.328 -60.474  14.930  1.00  0.00           C  
ATOM   1658  CD  LYS A 107     -10.597 -61.719  14.451  1.00  0.00           C  
ATOM   1659  CE  LYS A 107     -11.405 -62.465  13.398  1.00  0.00           C  
ATOM   1660  NZ  LYS A 107     -10.685 -63.665  12.892  1.00  0.00           N  
ATOM   1661  H   LYS A 107     -10.891 -57.663  14.526  1.00  0.00           H  
ATOM   1662  HA  LYS A 107     -12.211 -58.672  16.759  1.00  0.00           H  
ATOM   1663 1HB  LYS A 107      -9.548 -59.478  15.535  1.00  0.00           H  
ATOM   1664 2HB  LYS A 107     -10.331 -60.402  16.808  1.00  0.00           H  
ATOM   1665 1HG  LYS A 107     -12.287 -60.767  15.357  1.00  0.00           H  
ATOM   1666 2HG  LYS A 107     -11.514 -59.821  14.077  1.00  0.00           H  
ATOM   1667 1HD  LYS A 107      -9.634 -61.435  14.024  1.00  0.00           H  
ATOM   1668 2HD  LYS A 107     -10.419 -62.384  15.296  1.00  0.00           H  
ATOM   1669 1HE  LYS A 107     -12.356 -62.780  13.825  1.00  0.00           H  
ATOM   1670 2HE  LYS A 107     -11.611 -61.800  12.559  1.00  0.00           H  
ATOM   1671 1HZ  LYS A 107     -11.252 -64.130  12.198  1.00  0.00           H  
ATOM   1672 2HZ  LYS A 107      -9.809 -63.382  12.476  1.00  0.00           H  
ATOM   1673 3HZ  LYS A 107     -10.505 -64.298  13.658  1.00  0.00           H  
ATOM   1674  N   LYS A 108      -9.462 -57.109  17.589  1.00  0.00           N  
ATOM   1675  CA  LYS A 108      -8.695 -56.584  18.715  1.00  0.00           C  
ATOM   1676  C   LYS A 108      -9.354 -55.384  19.399  1.00  0.00           C  
ATOM   1677  O   LYS A 108      -9.284 -55.237  20.619  1.00  0.00           O  
ATOM   1678  CB  LYS A 108      -7.290 -56.200  18.248  1.00  0.00           C  
ATOM   1679  CG  LYS A 108      -6.441 -57.374  17.778  1.00  0.00           C  
ATOM   1680  CD  LYS A 108      -6.169 -58.349  18.914  1.00  0.00           C  
ATOM   1681  CE  LYS A 108      -5.261 -59.484  18.465  1.00  0.00           C  
ATOM   1682  NZ  LYS A 108      -5.013 -60.464  19.556  1.00  0.00           N  
ATOM   1683  H   LYS A 108      -9.222 -56.818  16.652  1.00  0.00           H  
ATOM   1684  HA  LYS A 108      -8.610 -57.366  19.470  1.00  0.00           H  
ATOM   1685 1HB  LYS A 108      -7.362 -55.488  17.426  1.00  0.00           H  
ATOM   1686 2HB  LYS A 108      -6.758 -55.707  19.062  1.00  0.00           H  
ATOM   1687 1HG  LYS A 108      -6.958 -57.899  16.975  1.00  0.00           H  
ATOM   1688 2HG  LYS A 108      -5.491 -57.004  17.393  1.00  0.00           H  
ATOM   1689 1HD  LYS A 108      -5.694 -57.821  19.742  1.00  0.00           H  
ATOM   1690 2HD  LYS A 108      -7.111 -58.768  19.267  1.00  0.00           H  
ATOM   1691 1HE  LYS A 108      -5.717 -60.003  17.623  1.00  0.00           H  
ATOM   1692 2HE  LYS A 108      -4.305 -59.077  18.136  1.00  0.00           H  
ATOM   1693 1HZ  LYS A 108      -4.408 -61.200  19.219  1.00  0.00           H  
ATOM   1694 2HZ  LYS A 108      -4.572 -59.997  20.336  1.00  0.00           H  
ATOM   1695 3HZ  LYS A 108      -5.891 -60.863  19.857  1.00  0.00           H  
ATOM   1696  N   ILE A 109      -9.996 -54.523  18.609  1.00  0.00           N  
ATOM   1697  CA  ILE A 109     -10.293 -53.165  19.070  1.00  0.00           C  
ATOM   1698  C   ILE A 109     -11.373 -53.153  20.144  1.00  0.00           C  
ATOM   1699  O   ILE A 109     -12.494 -53.608  19.916  1.00  0.00           O  
ATOM   1700  CB  ILE A 109     -10.736 -52.274  17.896  1.00  0.00           C  
ATOM   1701  CG1 ILE A 109      -9.607 -52.140  16.871  1.00  0.00           C  
ATOM   1702  CG2 ILE A 109     -11.167 -50.905  18.400  1.00  0.00           C  
ATOM   1703  CD1 ILE A 109     -10.031 -51.483  15.577  1.00  0.00           C  
ATOM   1704  H   ILE A 109     -10.284 -54.802  17.682  1.00  0.00           H  
ATOM   1705  HA  ILE A 109      -9.387 -52.741  19.502  1.00  0.00           H  
ATOM   1706  HB  ILE A 109     -11.575 -52.741  17.381  1.00  0.00           H  
ATOM   1707 1HG1 ILE A 109      -8.794 -51.555  17.300  1.00  0.00           H  
ATOM   1708 2HG1 ILE A 109      -9.209 -53.127  16.637  1.00  0.00           H  
ATOM   1709 1HG2 ILE A 109     -11.476 -50.287  17.557  1.00  0.00           H  
ATOM   1710 2HG2 ILE A 109     -12.000 -51.018  19.092  1.00  0.00           H  
ATOM   1711 3HG2 ILE A 109     -10.332 -50.427  18.912  1.00  0.00           H  
ATOM   1712 1HD1 ILE A 109      -9.177 -51.424  14.902  1.00  0.00           H  
ATOM   1713 2HD1 ILE A 109     -10.821 -52.073  15.111  1.00  0.00           H  
ATOM   1714 3HD1 ILE A 109     -10.400 -50.479  15.782  1.00  0.00           H  
ATOM   1715  N   LYS A 110     -11.021 -52.628  21.315  1.00  0.00           N  
ATOM   1716  CA  LYS A 110     -11.960 -52.489  22.425  1.00  0.00           C  
ATOM   1717  C   LYS A 110     -12.932 -51.334  22.217  1.00  0.00           C  
ATOM   1718  O   LYS A 110     -14.087 -51.398  22.639  1.00  0.00           O  
ATOM   1719  CB  LYS A 110     -11.201 -52.298  23.739  1.00  0.00           C  
ATOM   1720  CG  LYS A 110     -10.449 -53.533  24.217  1.00  0.00           C  
ATOM   1721  CD  LYS A 110      -9.718 -53.264  25.524  1.00  0.00           C  
ATOM   1722  CE  LYS A 110      -8.966 -54.497  26.002  1.00  0.00           C  
ATOM   1723  NZ  LYS A 110      -8.215 -54.238  27.261  1.00  0.00           N  
ATOM   1724  H   LYS A 110     -10.068 -52.316  21.435  1.00  0.00           H  
ATOM   1725  HA  LYS A 110     -12.552 -53.402  22.494  1.00  0.00           H  
ATOM   1726 1HB  LYS A 110     -10.479 -51.489  23.628  1.00  0.00           H  
ATOM   1727 2HB  LYS A 110     -11.900 -52.007  24.524  1.00  0.00           H  
ATOM   1728 1HG  LYS A 110     -11.153 -54.353  24.366  1.00  0.00           H  
ATOM   1729 2HG  LYS A 110      -9.725 -53.833  23.460  1.00  0.00           H  
ATOM   1730 1HD  LYS A 110      -9.009 -52.448  25.382  1.00  0.00           H  
ATOM   1731 2HD  LYS A 110     -10.437 -52.969  26.288  1.00  0.00           H  
ATOM   1732 1HE  LYS A 110      -9.671 -55.309  26.175  1.00  0.00           H  
ATOM   1733 2HE  LYS A 110      -8.262 -54.815  25.233  1.00  0.00           H  
ATOM   1734 1HZ  LYS A 110      -7.731 -55.078  27.544  1.00  0.00           H  
ATOM   1735 2HZ  LYS A 110      -7.544 -53.498  27.107  1.00  0.00           H  
ATOM   1736 3HZ  LYS A 110      -8.860 -53.961  27.987  1.00  0.00           H  
ATOM   1737  N   ASN A 111     -12.465 -50.273  21.564  1.00  0.00           N  
ATOM   1738  CA  ASN A 111     -13.245 -49.046  21.451  1.00  0.00           C  
ATOM   1739  C   ASN A 111     -14.418 -49.239  20.503  1.00  0.00           C  
ATOM   1740  O   ASN A 111     -14.239 -49.323  19.288  1.00  0.00           O  
ATOM   1741  CB  ASN A 111     -12.371 -47.892  20.994  1.00  0.00           C  
ATOM   1742  CG  ASN A 111     -13.113 -46.586  20.954  1.00  0.00           C  
ATOM   1743  OD1 ASN A 111     -14.164 -46.474  20.313  1.00  0.00           O  
ATOM   1744  ND2 ASN A 111     -12.587 -45.595  21.628  1.00  0.00           N  
ATOM   1745  H   ASN A 111     -11.551 -50.316  21.137  1.00  0.00           H  
ATOM   1746  HA  ASN A 111     -13.654 -48.804  22.433  1.00  0.00           H  
ATOM   1747 1HB  ASN A 111     -11.519 -47.793  21.667  1.00  0.00           H  
ATOM   1748 2HB  ASN A 111     -11.979 -48.105  19.999  1.00  0.00           H  
ATOM   1749 1HD2 ASN A 111     -13.038 -44.701  21.638  1.00  0.00           H  
ATOM   1750 2HD2 ASN A 111     -11.735 -45.730  22.133  1.00  0.00           H  
ATOM   1751  N   GLU A 112     -15.726 -49.345  20.760  1.00  0.00           N  
ATOM   1752  CA  GLU A 112     -16.630 -49.746  19.687  1.00  0.00           C  
ATOM   1753  C   GLU A 112     -16.733 -48.673  18.612  1.00  0.00           C  
ATOM   1754  O   GLU A 112     -16.877 -48.979  17.428  1.00  0.00           O  
ATOM   1755  CB  GLU A 112     -18.021 -50.049  20.249  1.00  0.00           C  
ATOM   1756  CG  GLU A 112     -18.075 -51.257  21.173  1.00  0.00           C  
ATOM   1757  CD  GLU A 112     -17.641 -50.940  22.577  1.00  0.00           C  
ATOM   1758  OE1 GLU A 112     -17.322 -49.805  22.838  1.00  0.00           O  
ATOM   1759  OE2 GLU A 112     -17.627 -51.834  23.390  1.00  0.00           O  
ATOM   1760  H   GLU A 112     -16.105 -49.155  21.677  1.00  0.00           H  
ATOM   1761  HA  GLU A 112     -16.236 -50.651  19.222  1.00  0.00           H  
ATOM   1762 1HB  GLU A 112     -18.385 -49.186  20.806  1.00  0.00           H  
ATOM   1763 2HB  GLU A 112     -18.715 -50.225  19.427  1.00  0.00           H  
ATOM   1764 1HG  GLU A 112     -19.097 -51.637  21.199  1.00  0.00           H  
ATOM   1765 2HG  GLU A 112     -17.436 -52.041  20.768  1.00  0.00           H  
ATOM   1766  N   GLU A 113     -16.659 -47.410  19.029  1.00  0.00           N  
ATOM   1767  CA  GLU A 113     -16.619 -46.300  18.084  1.00  0.00           C  
ATOM   1768  C   GLU A 113     -15.452 -46.443  17.115  1.00  0.00           C  
ATOM   1769  O   GLU A 113     -15.614 -46.284  15.905  1.00  0.00           O  
ATOM   1770  CB  GLU A 113     -16.515 -44.968  18.830  1.00  0.00           C  
ATOM   1771  CG  GLU A 113     -16.514 -43.741  17.929  1.00  0.00           C  
ATOM   1772  CD  GLU A 113     -16.443 -42.451  18.697  1.00  0.00           C  
ATOM   1773  OE1 GLU A 113     -16.419 -42.501  19.904  1.00  0.00           O  
ATOM   1774  OE2 GLU A 113     -16.414 -41.414  18.077  1.00  0.00           O  
ATOM   1775  H   GLU A 113     -16.630 -47.214  20.019  1.00  0.00           H  
ATOM   1776  HA  GLU A 113     -17.543 -46.305  17.505  1.00  0.00           H  
ATOM   1777 1HB  GLU A 113     -17.351 -44.873  19.523  1.00  0.00           H  
ATOM   1778 2HB  GLU A 113     -15.598 -44.951  19.419  1.00  0.00           H  
ATOM   1779 1HG  GLU A 113     -15.658 -43.797  17.257  1.00  0.00           H  
ATOM   1780 2HG  GLU A 113     -17.418 -43.748  17.322  1.00  0.00           H  
ATOM   1781  N   ALA A 114     -14.275 -46.744  17.655  1.00  0.00           N  
ATOM   1782  CA  ALA A 114     -13.079 -46.910  16.839  1.00  0.00           C  
ATOM   1783  C   ALA A 114     -13.274 -47.994  15.787  1.00  0.00           C  
ATOM   1784  O   ALA A 114     -12.949 -47.801  14.615  1.00  0.00           O  
ATOM   1785  CB  ALA A 114     -11.880 -47.236  17.718  1.00  0.00           C  
ATOM   1786  H   ALA A 114     -14.208 -46.861  18.656  1.00  0.00           H  
ATOM   1787  HA  ALA A 114     -12.891 -45.971  16.319  1.00  0.00           H  
ATOM   1788 1HB  ALA A 114     -10.994 -47.356  17.094  1.00  0.00           H  
ATOM   1789 2HB  ALA A 114     -11.717 -46.424  18.427  1.00  0.00           H  
ATOM   1790 3HB  ALA A 114     -12.068 -48.160  18.262  1.00  0.00           H  
ATOM   1791  N   ALA A 115     -13.807 -49.135  16.212  1.00  0.00           N  
ATOM   1792  CA  ALA A 115     -14.047 -50.252  15.307  1.00  0.00           C  
ATOM   1793  C   ALA A 115     -15.089 -49.896  14.256  1.00  0.00           C  
ATOM   1794  O   ALA A 115     -14.947 -50.246  13.084  1.00  0.00           O  
ATOM   1795  CB  ALA A 115     -14.484 -51.483  16.088  1.00  0.00           C  
ATOM   1796  H   ALA A 115     -14.052 -49.230  17.187  1.00  0.00           H  
ATOM   1797  HA  ALA A 115     -13.114 -50.475  14.790  1.00  0.00           H  
ATOM   1798 1HB  ALA A 115     -14.659 -52.308  15.399  1.00  0.00           H  
ATOM   1799 2HB  ALA A 115     -13.702 -51.760  16.796  1.00  0.00           H  
ATOM   1800 3HB  ALA A 115     -15.402 -51.262  16.631  1.00  0.00           H  
ATOM   1801  N   ALA A 116     -16.137 -49.198  14.681  1.00  0.00           N  
ATOM   1802  CA  ALA A 116     -17.206 -48.792  13.776  1.00  0.00           C  
ATOM   1803  C   ALA A 116     -16.697 -47.815  12.725  1.00  0.00           C  
ATOM   1804  O   ALA A 116     -17.065 -47.902  11.553  1.00  0.00           O  
ATOM   1805  CB  ALA A 116     -18.357 -48.175  14.558  1.00  0.00           C  
ATOM   1806  H   ALA A 116     -16.194 -48.942  15.656  1.00  0.00           H  
ATOM   1807  HA  ALA A 116     -17.567 -49.681  13.258  1.00  0.00           H  
ATOM   1808 1HB  ALA A 116     -19.146 -47.877  13.868  1.00  0.00           H  
ATOM   1809 2HB  ALA A 116     -18.749 -48.906  15.265  1.00  0.00           H  
ATOM   1810 3HB  ALA A 116     -18.000 -47.301  15.100  1.00  0.00           H  
ATOM   1811  N   LYS A 117     -15.849 -46.885  13.150  1.00  0.00           N  
ATOM   1812  CA  LYS A 117     -15.287 -45.889  12.245  1.00  0.00           C  
ATOM   1813  C   LYS A 117     -14.398 -46.539  11.194  1.00  0.00           C  
ATOM   1814  O   LYS A 117     -14.429 -46.163  10.022  1.00  0.00           O  
ATOM   1815  CB  LYS A 117     -14.495 -44.840  13.027  1.00  0.00           C  
ATOM   1816  CG  LYS A 117     -13.928 -43.714  12.173  1.00  0.00           C  
ATOM   1817  CD  LYS A 117     -13.236 -42.665  13.031  1.00  0.00           C  
ATOM   1818  CE  LYS A 117     -12.656 -41.546  12.178  1.00  0.00           C  
ATOM   1819  NZ  LYS A 117     -11.976 -40.512  13.003  1.00  0.00           N  
ATOM   1820  H   LYS A 117     -15.587 -46.867  14.125  1.00  0.00           H  
ATOM   1821  HA  LYS A 117     -16.107 -45.391  11.726  1.00  0.00           H  
ATOM   1822 1HB  LYS A 117     -15.135 -44.393  13.788  1.00  0.00           H  
ATOM   1823 2HB  LYS A 117     -13.663 -45.322  13.541  1.00  0.00           H  
ATOM   1824 1HG  LYS A 117     -13.209 -44.123  11.463  1.00  0.00           H  
ATOM   1825 2HG  LYS A 117     -14.734 -43.240  11.615  1.00  0.00           H  
ATOM   1826 1HD  LYS A 117     -13.952 -42.240  13.735  1.00  0.00           H  
ATOM   1827 2HD  LYS A 117     -12.430 -43.132  13.597  1.00  0.00           H  
ATOM   1828 1HE  LYS A 117     -11.937 -41.962  11.473  1.00  0.00           H  
ATOM   1829 2HE  LYS A 117     -13.455 -41.071  11.609  1.00  0.00           H  
ATOM   1830 1HZ  LYS A 117     -11.606 -39.790  12.402  1.00  0.00           H  
ATOM   1831 2HZ  LYS A 117     -12.638 -40.106  13.649  1.00  0.00           H  
ATOM   1832 3HZ  LYS A 117     -11.220 -40.938  13.521  1.00  0.00           H  
ATOM   1833  N   MET A 118     -13.605 -47.517  11.619  1.00  0.00           N  
ATOM   1834  CA  MET A 118     -12.705 -48.222  10.714  1.00  0.00           C  
ATOM   1835  C   MET A 118     -13.482 -49.004   9.663  1.00  0.00           C  
ATOM   1836  O   MET A 118     -13.106 -49.031   8.491  1.00  0.00           O  
ATOM   1837  CB  MET A 118     -11.788 -49.155  11.502  1.00  0.00           C  
ATOM   1838  CG  MET A 118     -10.809 -49.947  10.647  1.00  0.00           C  
ATOM   1839  SD  MET A 118     -11.539 -51.450   9.967  1.00  0.00           S  
ATOM   1840  CE  MET A 118     -11.673 -52.458  11.441  1.00  0.00           C  
ATOM   1841  H   MET A 118     -13.626 -47.779  12.594  1.00  0.00           H  
ATOM   1842  HA  MET A 118     -12.093 -47.486  10.193  1.00  0.00           H  
ATOM   1843 1HB  MET A 118     -11.210 -48.575  12.220  1.00  0.00           H  
ATOM   1844 2HB  MET A 118     -12.391 -49.867  12.067  1.00  0.00           H  
ATOM   1845 1HG  MET A 118     -10.464 -49.327   9.820  1.00  0.00           H  
ATOM   1846 2HG  MET A 118      -9.944 -50.226  11.248  1.00  0.00           H  
ATOM   1847 1HE  MET A 118     -12.108 -53.423  11.183  1.00  0.00           H  
ATOM   1848 2HE  MET A 118     -10.681 -52.609  11.870  1.00  0.00           H  
ATOM   1849 3HE  MET A 118     -12.310 -51.955  12.169  1.00  0.00           H  
ATOM   1850  N   PHE A 119     -14.568 -49.640  10.088  1.00  0.00           N  
ATOM   1851  CA  PHE A 119     -15.401 -50.423   9.183  1.00  0.00           C  
ATOM   1852  C   PHE A 119     -16.056 -49.537   8.132  1.00  0.00           C  
ATOM   1853  O   PHE A 119     -16.138 -49.904   6.960  1.00  0.00           O  
ATOM   1854  CB  PHE A 119     -16.479 -51.176   9.965  1.00  0.00           C  
ATOM   1855  CG  PHE A 119     -15.955 -52.353  10.739  1.00  0.00           C  
ATOM   1856  CD1 PHE A 119     -16.143 -52.438  12.110  1.00  0.00           C  
ATOM   1857  CD2 PHE A 119     -15.273 -53.376  10.097  1.00  0.00           C  
ATOM   1858  CE1 PHE A 119     -15.661 -53.520  12.823  1.00  0.00           C  
ATOM   1859  CE2 PHE A 119     -14.792 -54.459  10.807  1.00  0.00           C  
ATOM   1860  CZ  PHE A 119     -14.986 -54.530  12.172  1.00  0.00           C  
ATOM   1861  H   PHE A 119     -14.823 -49.580  11.063  1.00  0.00           H  
ATOM   1862  HA  PHE A 119     -14.768 -51.150   8.672  1.00  0.00           H  
ATOM   1863 1HB  PHE A 119     -16.961 -50.496  10.666  1.00  0.00           H  
ATOM   1864 2HB  PHE A 119     -17.243 -51.535   9.278  1.00  0.00           H  
ATOM   1865  HD1 PHE A 119     -16.678 -51.640  12.625  1.00  0.00           H  
ATOM   1866  HD2 PHE A 119     -15.119 -53.319   9.019  1.00  0.00           H  
ATOM   1867  HE1 PHE A 119     -15.816 -53.575  13.900  1.00  0.00           H  
ATOM   1868  HE2 PHE A 119     -14.258 -55.256  10.290  1.00  0.00           H  
ATOM   1869  HZ  PHE A 119     -14.606 -55.383  12.733  1.00  0.00           H  
ATOM   1870  N   ILE A 120     -16.522 -48.368   8.557  1.00  0.00           N  
ATOM   1871  CA  ILE A 120     -17.172 -47.427   7.652  1.00  0.00           C  
ATOM   1872  C   ILE A 120     -16.198 -46.912   6.601  1.00  0.00           C  
ATOM   1873  O   ILE A 120     -16.550 -46.774   5.429  1.00  0.00           O  
ATOM   1874  CB  ILE A 120     -17.765 -46.238   8.429  1.00  0.00           C  
ATOM   1875  CG1 ILE A 120     -18.933 -46.701   9.304  1.00  0.00           C  
ATOM   1876  CG2 ILE A 120     -18.215 -45.147   7.469  1.00  0.00           C  
ATOM   1877  CD1 ILE A 120     -19.401 -45.662  10.298  1.00  0.00           C  
ATOM   1878  H   ILE A 120     -16.424 -48.125   9.532  1.00  0.00           H  
ATOM   1879  HA  ILE A 120     -17.983 -47.944   7.140  1.00  0.00           H  
ATOM   1880  HB  ILE A 120     -17.011 -45.829   9.101  1.00  0.00           H  
ATOM   1881 1HG1 ILE A 120     -19.777 -46.972   8.671  1.00  0.00           H  
ATOM   1882 2HG1 ILE A 120     -18.641 -47.594   9.858  1.00  0.00           H  
ATOM   1883 1HG2 ILE A 120     -18.633 -44.314   8.035  1.00  0.00           H  
ATOM   1884 2HG2 ILE A 120     -17.362 -44.799   6.889  1.00  0.00           H  
ATOM   1885 3HG2 ILE A 120     -18.975 -45.545   6.796  1.00  0.00           H  
ATOM   1886 1HD1 ILE A 120     -20.229 -46.064  10.882  1.00  0.00           H  
ATOM   1887 2HD1 ILE A 120     -18.579 -45.402  10.966  1.00  0.00           H  
ATOM   1888 3HD1 ILE A 120     -19.732 -44.772   9.765  1.00  0.00           H  
ATOM   1889  N   GLU A 121     -14.971 -46.628   7.026  1.00  0.00           N  
ATOM   1890  CA  GLU A 121     -13.943 -46.127   6.121  1.00  0.00           C  
ATOM   1891  C   GLU A 121     -13.581 -47.167   5.069  1.00  0.00           C  
ATOM   1892  O   GLU A 121     -13.394 -46.840   3.897  1.00  0.00           O  
ATOM   1893  CB  GLU A 121     -12.692 -45.724   6.905  1.00  0.00           C  
ATOM   1894  CG  GLU A 121     -12.866 -44.486   7.773  1.00  0.00           C  
ATOM   1895  CD  GLU A 121     -11.641 -44.163   8.583  1.00  0.00           C  
ATOM   1896  OE1 GLU A 121     -10.717 -44.940   8.564  1.00  0.00           O  
ATOM   1897  OE2 GLU A 121     -11.630 -43.137   9.222  1.00  0.00           O  
ATOM   1898  H   GLU A 121     -14.745 -46.763   8.001  1.00  0.00           H  
ATOM   1899  HA  GLU A 121     -14.332 -45.247   5.608  1.00  0.00           H  
ATOM   1900 1HB  GLU A 121     -12.388 -46.547   7.552  1.00  0.00           H  
ATOM   1901 2HB  GLU A 121     -11.873 -45.533   6.211  1.00  0.00           H  
ATOM   1902 1HG  GLU A 121     -13.099 -43.636   7.133  1.00  0.00           H  
ATOM   1903 2HG  GLU A 121     -13.709 -44.642   8.445  1.00  0.00           H  
ATOM   1904  N   ALA A 122     -13.484 -48.422   5.495  1.00  0.00           N  
ATOM   1905  CA  ALA A 122     -13.144 -49.514   4.590  1.00  0.00           C  
ATOM   1906  C   ALA A 122     -14.227 -49.716   3.538  1.00  0.00           C  
ATOM   1907  O   ALA A 122     -13.932 -49.951   2.366  1.00  0.00           O  
ATOM   1908  CB  ALA A 122     -12.920 -50.800   5.372  1.00  0.00           C  
ATOM   1909  H   ALA A 122     -13.650 -48.625   6.470  1.00  0.00           H  
ATOM   1910  HA  ALA A 122     -12.221 -49.250   4.073  1.00  0.00           H  
ATOM   1911 1HB  ALA A 122     -12.667 -51.606   4.683  1.00  0.00           H  
ATOM   1912 2HB  ALA A 122     -12.104 -50.658   6.080  1.00  0.00           H  
ATOM   1913 3HB  ALA A 122     -13.829 -51.059   5.914  1.00  0.00           H  
ATOM   1914  N   ILE A 123     -15.482 -49.623   3.964  1.00  0.00           N  
ATOM   1915  CA  ILE A 123     -16.613 -49.795   3.059  1.00  0.00           C  
ATOM   1916  C   ILE A 123     -16.649 -48.694   2.007  1.00  0.00           C  
ATOM   1917  O   ILE A 123     -16.925 -48.951   0.835  1.00  0.00           O  
ATOM   1918  CB  ILE A 123     -17.942 -49.806   3.836  1.00  0.00           C  
ATOM   1919  CG1 ILE A 123     -18.037 -51.059   4.712  1.00  0.00           C  
ATOM   1920  CG2 ILE A 123     -19.120 -49.733   2.877  1.00  0.00           C  
ATOM   1921  CD1 ILE A 123     -19.176 -51.023   5.706  1.00  0.00           C  
ATOM   1922  H   ILE A 123     -15.658 -49.428   4.939  1.00  0.00           H  
ATOM   1923  HA  ILE A 123     -16.504 -50.751   2.548  1.00  0.00           H  
ATOM   1924  HB  ILE A 123     -17.978 -48.949   4.508  1.00  0.00           H  
ATOM   1925 1HG1 ILE A 123     -18.164 -51.936   4.079  1.00  0.00           H  
ATOM   1926 2HG1 ILE A 123     -17.107 -51.187   5.265  1.00  0.00           H  
ATOM   1927 1HG2 ILE A 123     -20.051 -49.743   3.443  1.00  0.00           H  
ATOM   1928 2HG2 ILE A 123     -19.058 -48.814   2.296  1.00  0.00           H  
ATOM   1929 3HG2 ILE A 123     -19.095 -50.590   2.204  1.00  0.00           H  
ATOM   1930 1HD1 ILE A 123     -19.178 -51.944   6.290  1.00  0.00           H  
ATOM   1931 2HD1 ILE A 123     -19.049 -50.170   6.374  1.00  0.00           H  
ATOM   1932 3HD1 ILE A 123     -20.121 -50.930   5.173  1.00  0.00           H  
ATOM   1933  N   LYS A 124     -16.368 -47.467   2.433  1.00  0.00           N  
ATOM   1934  CA  LYS A 124     -16.369 -46.323   1.528  1.00  0.00           C  
ATOM   1935  C   LYS A 124     -15.274 -46.453   0.476  1.00  0.00           C  
ATOM   1936  O   LYS A 124     -15.486 -46.141  -0.696  1.00  0.00           O  
ATOM   1937  CB  LYS A 124     -16.195 -45.020   2.311  1.00  0.00           C  
ATOM   1938  CG  LYS A 124     -17.400 -44.628   3.155  1.00  0.00           C  
ATOM   1939  CD  LYS A 124     -17.144 -43.337   3.917  1.00  0.00           C  
ATOM   1940  CE  LYS A 124     -18.343 -42.949   4.770  1.00  0.00           C  
ATOM   1941  NZ  LYS A 124     -18.092 -41.707   5.551  1.00  0.00           N  
ATOM   1942  H   LYS A 124     -16.148 -47.323   3.408  1.00  0.00           H  
ATOM   1943  HA  LYS A 124     -17.328 -46.293   1.010  1.00  0.00           H  
ATOM   1944 1HB  LYS A 124     -15.335 -45.107   2.975  1.00  0.00           H  
ATOM   1945 2HB  LYS A 124     -15.993 -44.204   1.617  1.00  0.00           H  
ATOM   1946 1HG  LYS A 124     -18.269 -44.494   2.510  1.00  0.00           H  
ATOM   1947 2HG  LYS A 124     -17.618 -45.423   3.868  1.00  0.00           H  
ATOM   1948 1HD  LYS A 124     -16.274 -43.461   4.563  1.00  0.00           H  
ATOM   1949 2HD  LYS A 124     -16.938 -42.532   3.211  1.00  0.00           H  
ATOM   1950 1HE  LYS A 124     -19.209 -42.792   4.129  1.00  0.00           H  
ATOM   1951 2HE  LYS A 124     -18.573 -43.758   5.463  1.00  0.00           H  
ATOM   1952 1HZ  LYS A 124     -18.909 -41.485   6.102  1.00  0.00           H  
ATOM   1953 2HZ  LYS A 124     -17.301 -41.848   6.163  1.00  0.00           H  
ATOM   1954 3HZ  LYS A 124     -17.896 -40.945   4.918  1.00  0.00           H  
ATOM   1955  N   GLU A 125     -14.104 -46.915   0.902  1.00  0.00           N  
ATOM   1956  CA  GLU A 125     -12.973 -47.087  -0.003  1.00  0.00           C  
ATOM   1957  C   GLU A 125     -13.266 -48.149  -1.055  1.00  0.00           C  
ATOM   1958  O   GLU A 125     -12.926 -47.986  -2.227  1.00  0.00           O  
ATOM   1959  CB  GLU A 125     -11.715 -47.466   0.781  1.00  0.00           C  
ATOM   1960  CG  GLU A 125     -11.160 -46.351   1.656  1.00  0.00           C  
ATOM   1961  CD  GLU A 125     -10.683 -45.167   0.862  1.00  0.00           C  
ATOM   1962  OE1 GLU A 125     -10.121 -45.367  -0.187  1.00  0.00           O  
ATOM   1963  OE2 GLU A 125     -10.881 -44.060   1.307  1.00  0.00           O  
ATOM   1964  H   GLU A 125     -13.994 -47.153   1.877  1.00  0.00           H  
ATOM   1965  HA  GLU A 125     -12.793 -46.142  -0.516  1.00  0.00           H  
ATOM   1966 1HB  GLU A 125     -11.930 -48.320   1.424  1.00  0.00           H  
ATOM   1967 2HB  GLU A 125     -10.931 -47.768   0.087  1.00  0.00           H  
ATOM   1968 1HG  GLU A 125     -11.938 -46.023   2.345  1.00  0.00           H  
ATOM   1969 2HG  GLU A 125     -10.333 -46.744   2.246  1.00  0.00           H  
ATOM   1970  N   VAL A 126     -13.899 -49.237  -0.629  1.00  0.00           N  
ATOM   1971  CA  VAL A 126     -14.239 -50.329  -1.534  1.00  0.00           C  
ATOM   1972  C   VAL A 126     -15.245 -49.880  -2.586  1.00  0.00           C  
ATOM   1973  O   VAL A 126     -15.136 -50.241  -3.758  1.00  0.00           O  
ATOM   1974  CB  VAL A 126     -14.822 -51.516  -0.744  1.00  0.00           C  
ATOM   1975  CG1 VAL A 126     -15.352 -52.579  -1.695  1.00  0.00           C  
ATOM   1976  CG2 VAL A 126     -13.760 -52.097   0.177  1.00  0.00           C  
ATOM   1977  H   VAL A 126     -14.151 -49.310   0.346  1.00  0.00           H  
ATOM   1978  HA  VAL A 126     -13.329 -50.657  -2.038  1.00  0.00           H  
ATOM   1979  HB  VAL A 126     -15.666 -51.165  -0.150  1.00  0.00           H  
ATOM   1980 1HG1 VAL A 126     -15.761 -53.410  -1.119  1.00  0.00           H  
ATOM   1981 2HG1 VAL A 126     -16.136 -52.150  -2.319  1.00  0.00           H  
ATOM   1982 3HG1 VAL A 126     -14.541 -52.940  -2.326  1.00  0.00           H  
ATOM   1983 1HG2 VAL A 126     -14.179 -52.935   0.732  1.00  0.00           H  
ATOM   1984 2HG2 VAL A 126     -12.913 -52.442  -0.417  1.00  0.00           H  
ATOM   1985 3HG2 VAL A 126     -13.425 -51.330   0.875  1.00  0.00           H  
ATOM   1986  N   THR A 127     -16.225 -49.090  -2.160  1.00  0.00           N  
ATOM   1987  CA  THR A 127     -17.253 -48.590  -3.065  1.00  0.00           C  
ATOM   1988  C   THR A 127     -16.658 -47.663  -4.117  1.00  0.00           C  
ATOM   1989  O   THR A 127     -17.031 -47.717  -5.289  1.00  0.00           O  
ATOM   1990  CB  THR A 127     -18.361 -47.851  -2.291  1.00  0.00           C  
ATOM   1991  OG1 THR A 127     -18.989 -48.754  -1.372  1.00  0.00           O  
ATOM   1992  CG2 THR A 127     -19.405 -47.302  -3.251  1.00  0.00           C  
ATOM   1993  H   THR A 127     -16.259 -48.829  -1.185  1.00  0.00           H  
ATOM   1994  HA  THR A 127     -17.703 -49.439  -3.581  1.00  0.00           H  
ATOM   1995  HB  THR A 127     -17.923 -47.027  -1.729  1.00  0.00           H  
ATOM   1996  HG1 THR A 127     -18.442 -48.842  -0.587  1.00  0.00           H  
ATOM   1997 1HG2 THR A 127     -20.180 -46.782  -2.686  1.00  0.00           H  
ATOM   1998 2HG2 THR A 127     -18.933 -46.606  -3.944  1.00  0.00           H  
ATOM   1999 3HG2 THR A 127     -19.853 -48.122  -3.809  1.00  0.00           H  
ATOM   2000  N   LYS A 128     -15.730 -46.812  -3.691  1.00  0.00           N  
ATOM   2001  CA  LYS A 128     -15.081 -45.871  -4.596  1.00  0.00           C  
ATOM   2002  C   LYS A 128     -14.254 -46.599  -5.648  1.00  0.00           C  
ATOM   2003  O   LYS A 128     -14.251 -46.221  -6.820  1.00  0.00           O  
ATOM   2004  CB  LYS A 128     -14.198 -44.898  -3.814  1.00  0.00           C  
ATOM   2005  CG  LYS A 128     -14.966 -43.889  -2.971  1.00  0.00           C  
ATOM   2006  CD  LYS A 128     -14.040 -42.824  -2.402  1.00  0.00           C  
ATOM   2007  CE  LYS A 128     -13.156 -43.391  -1.301  1.00  0.00           C  
ATOM   2008  NZ  LYS A 128     -12.339 -42.334  -0.644  1.00  0.00           N  
ATOM   2009  H   LYS A 128     -15.468 -46.817  -2.716  1.00  0.00           H  
ATOM   2010  HA  LYS A 128     -15.853 -45.301  -5.114  1.00  0.00           H  
ATOM   2011 1HB  LYS A 128     -13.541 -45.458  -3.148  1.00  0.00           H  
ATOM   2012 2HB  LYS A 128     -13.565 -44.343  -4.507  1.00  0.00           H  
ATOM   2013 1HG  LYS A 128     -15.727 -43.405  -3.586  1.00  0.00           H  
ATOM   2014 2HG  LYS A 128     -15.463 -44.404  -2.149  1.00  0.00           H  
ATOM   2015 1HD  LYS A 128     -13.408 -42.429  -3.198  1.00  0.00           H  
ATOM   2016 2HD  LYS A 128     -14.634 -42.007  -1.993  1.00  0.00           H  
ATOM   2017 1HE  LYS A 128     -13.777 -43.874  -0.548  1.00  0.00           H  
ATOM   2018 2HE  LYS A 128     -12.486 -44.140  -1.722  1.00  0.00           H  
ATOM   2019 1HZ  LYS A 128     -11.768 -42.750   0.078  1.00  0.00           H  
ATOM   2020 2HZ  LYS A 128     -11.745 -41.892  -1.331  1.00  0.00           H  
ATOM   2021 3HZ  LYS A 128     -12.950 -41.643  -0.233  1.00  0.00           H  
ATOM   2022  N   ILE A 129     -13.553 -47.645  -5.222  1.00  0.00           N  
ATOM   2023  CA  ILE A 129     -12.720 -48.428  -6.127  1.00  0.00           C  
ATOM   2024  C   ILE A 129     -13.564 -49.135  -7.179  1.00  0.00           C  
ATOM   2025  O   ILE A 129     -13.191 -49.194  -8.351  1.00  0.00           O  
ATOM   2026  CB  ILE A 129     -11.891 -49.467  -5.350  1.00  0.00           C  
ATOM   2027  CG1 ILE A 129     -10.847 -48.770  -4.474  1.00  0.00           C  
ATOM   2028  CG2 ILE A 129     -11.222 -50.439  -6.310  1.00  0.00           C  
ATOM   2029  CD1 ILE A 129     -10.172 -49.688  -3.480  1.00  0.00           C  
ATOM   2030  H   ILE A 129     -13.598 -47.904  -4.247  1.00  0.00           H  
ATOM   2031  HA  ILE A 129     -12.035 -47.752  -6.638  1.00  0.00           H  
ATOM   2032  HB  ILE A 129     -12.543 -50.025  -4.679  1.00  0.00           H  
ATOM   2033 1HG1 ILE A 129     -10.078 -48.327  -5.107  1.00  0.00           H  
ATOM   2034 2HG1 ILE A 129     -11.320 -47.958  -3.920  1.00  0.00           H  
ATOM   2035 1HG2 ILE A 129     -10.639 -51.166  -5.744  1.00  0.00           H  
ATOM   2036 2HG2 ILE A 129     -11.983 -50.957  -6.892  1.00  0.00           H  
ATOM   2037 3HG2 ILE A 129     -10.562 -49.890  -6.983  1.00  0.00           H  
ATOM   2038 1HD1 ILE A 129      -9.446 -49.122  -2.896  1.00  0.00           H  
ATOM   2039 2HD1 ILE A 129     -10.921 -50.115  -2.813  1.00  0.00           H  
ATOM   2040 3HD1 ILE A 129      -9.662 -50.489  -4.014  1.00  0.00           H  
ATOM   2041  N   THR A 130     -14.703 -49.671  -6.754  1.00  0.00           N  
ATOM   2042  CA  THR A 130     -15.603 -50.376  -7.658  1.00  0.00           C  
ATOM   2043  C   THR A 130     -16.176 -49.435  -8.710  1.00  0.00           C  
ATOM   2044  O   THR A 130     -16.291 -49.795  -9.882  1.00  0.00           O  
ATOM   2045  CB  THR A 130     -16.752 -51.047  -6.884  1.00  0.00           C  
ATOM   2046  OG1 THR A 130     -16.215 -52.007  -5.964  1.00  0.00           O  
ATOM   2047  CG2 THR A 130     -17.704 -51.746  -7.842  1.00  0.00           C  
ATOM   2048  H   THR A 130     -14.951 -49.588  -5.779  1.00  0.00           H  
ATOM   2049  HA  THR A 130     -15.037 -51.152  -8.174  1.00  0.00           H  
ATOM   2050  HB  THR A 130     -17.301 -50.293  -6.320  1.00  0.00           H  
ATOM   2051  HG1 THR A 130     -15.629 -51.564  -5.346  1.00  0.00           H  
ATOM   2052 1HG2 THR A 130     -18.510 -52.215  -7.277  1.00  0.00           H  
ATOM   2053 2HG2 THR A 130     -18.123 -51.017  -8.535  1.00  0.00           H  
ATOM   2054 3HG2 THR A 130     -17.163 -52.508  -8.401  1.00  0.00           H  
ATOM   2055  N   GLU A 131     -16.534 -48.229  -8.285  1.00  0.00           N  
ATOM   2056  CA  GLU A 131     -17.096 -47.233  -9.189  1.00  0.00           C  
ATOM   2057  C   GLU A 131     -16.080 -46.808 -10.241  1.00  0.00           C  
ATOM   2058  O   GLU A 131     -16.418 -46.640 -11.413  1.00  0.00           O  
ATOM   2059  CB  GLU A 131     -17.574 -46.009  -8.404  1.00  0.00           C  
ATOM   2060  CG  GLU A 131     -18.248 -44.941  -9.253  1.00  0.00           C  
ATOM   2061  CD  GLU A 131     -18.782 -43.797  -8.438  1.00  0.00           C  
ATOM   2062  OE1 GLU A 131     -18.656 -43.837  -7.238  1.00  0.00           O  
ATOM   2063  OE2 GLU A 131     -19.318 -42.881  -9.017  1.00  0.00           O  
ATOM   2064  H   GLU A 131     -16.414 -47.996  -7.310  1.00  0.00           H  
ATOM   2065  HA  GLU A 131     -17.951 -47.675  -9.702  1.00  0.00           H  
ATOM   2066 1HB  GLU A 131     -18.282 -46.323  -7.637  1.00  0.00           H  
ATOM   2067 2HB  GLU A 131     -16.726 -45.548  -7.897  1.00  0.00           H  
ATOM   2068 1HG  GLU A 131     -17.526 -44.554  -9.972  1.00  0.00           H  
ATOM   2069 2HG  GLU A 131     -19.065 -45.397  -9.811  1.00  0.00           H  
ATOM   2070  N   GLU A 132     -14.833 -46.635  -9.816  1.00  0.00           N  
ATOM   2071  CA  GLU A 132     -13.764 -46.229 -10.720  1.00  0.00           C  
ATOM   2072  C   GLU A 132     -13.497 -47.298 -11.772  1.00  0.00           C  
ATOM   2073  O   GLU A 132     -13.280 -46.989 -12.944  1.00  0.00           O  
ATOM   2074  CB  GLU A 132     -12.482 -45.940  -9.935  1.00  0.00           C  
ATOM   2075  CG  GLU A 132     -12.548 -44.697  -9.060  1.00  0.00           C  
ATOM   2076  CD  GLU A 132     -12.715 -43.431  -9.854  1.00  0.00           C  
ATOM   2077  OE1 GLU A 132     -12.126 -43.329 -10.903  1.00  0.00           O  
ATOM   2078  OE2 GLU A 132     -13.431 -42.565  -9.410  1.00  0.00           O  
ATOM   2079  H   GLU A 132     -14.621 -46.789  -8.841  1.00  0.00           H  
ATOM   2080  HA  GLU A 132     -14.072 -45.317 -11.233  1.00  0.00           H  
ATOM   2081 1HB  GLU A 132     -12.250 -46.790  -9.292  1.00  0.00           H  
ATOM   2082 2HB  GLU A 132     -11.651 -45.818 -10.629  1.00  0.00           H  
ATOM   2083 1HG  GLU A 132     -13.387 -44.793  -8.371  1.00  0.00           H  
ATOM   2084 2HG  GLU A 132     -11.635 -44.632  -8.470  1.00  0.00           H  
ATOM   2085  N   VAL A 133     -13.514 -48.557 -11.347  1.00  0.00           N  
ATOM   2086  CA  VAL A 133     -13.273 -49.675 -12.251  1.00  0.00           C  
ATOM   2087  C   VAL A 133     -14.370 -49.778 -13.303  1.00  0.00           C  
ATOM   2088  O   VAL A 133     -14.097 -50.039 -14.475  1.00  0.00           O  
ATOM   2089  CB  VAL A 133     -13.198 -50.995 -11.461  1.00  0.00           C  
ATOM   2090  CG1 VAL A 133     -13.136 -52.182 -12.411  1.00  0.00           C  
ATOM   2091  CG2 VAL A 133     -11.988 -50.978 -10.539  1.00  0.00           C  
ATOM   2092  H   VAL A 133     -13.699 -48.744 -10.372  1.00  0.00           H  
ATOM   2093  HA  VAL A 133     -12.319 -49.513 -12.755  1.00  0.00           H  
ATOM   2094  HB  VAL A 133     -14.106 -51.105 -10.867  1.00  0.00           H  
ATOM   2095 1HG1 VAL A 133     -13.084 -53.106 -11.835  1.00  0.00           H  
ATOM   2096 2HG1 VAL A 133     -14.029 -52.194 -13.035  1.00  0.00           H  
ATOM   2097 3HG1 VAL A 133     -12.252 -52.097 -13.041  1.00  0.00           H  
ATOM   2098 1HG2 VAL A 133     -11.941 -51.914  -9.983  1.00  0.00           H  
ATOM   2099 2HG2 VAL A 133     -11.080 -50.863 -11.132  1.00  0.00           H  
ATOM   2100 3HG2 VAL A 133     -12.073 -50.145  -9.841  1.00  0.00           H  
ATOM   2101  N   LEU A 134     -15.612 -49.572 -12.878  1.00  0.00           N  
ATOM   2102  CA  LEU A 134     -16.753 -49.642 -13.782  1.00  0.00           C  
ATOM   2103  C   LEU A 134     -16.691 -48.542 -14.834  1.00  0.00           C  
ATOM   2104  O   LEU A 134     -16.990 -48.773 -16.006  1.00  0.00           O  
ATOM   2105  CB  LEU A 134     -18.063 -49.529 -12.992  1.00  0.00           C  
ATOM   2106  CG  LEU A 134     -18.400 -50.723 -12.089  1.00  0.00           C  
ATOM   2107  CD1 LEU A 134     -19.621 -50.391 -11.242  1.00  0.00           C  
ATOM   2108  CD2 LEU A 134     -18.649 -51.954 -12.947  1.00  0.00           C  
ATOM   2109  H   LEU A 134     -15.769 -49.361 -11.903  1.00  0.00           H  
ATOM   2110  HA  LEU A 134     -16.732 -50.605 -14.291  1.00  0.00           H  
ATOM   2111 1HB  LEU A 134     -18.013 -48.642 -12.362  1.00  0.00           H  
ATOM   2112 2HB  LEU A 134     -18.884 -49.404 -13.697  1.00  0.00           H  
ATOM   2113  HG  LEU A 134     -17.567 -50.915 -11.413  1.00  0.00           H  
ATOM   2114 1HD1 LEU A 134     -19.860 -51.239 -10.600  1.00  0.00           H  
ATOM   2115 2HD1 LEU A 134     -19.408 -49.518 -10.624  1.00  0.00           H  
ATOM   2116 3HD1 LEU A 134     -20.468 -50.177 -11.892  1.00  0.00           H  
ATOM   2117 1HD2 LEU A 134     -18.888 -52.803 -12.306  1.00  0.00           H  
ATOM   2118 2HD2 LEU A 134     -19.483 -51.764 -13.623  1.00  0.00           H  
ATOM   2119 3HD2 LEU A 134     -17.755 -52.179 -13.529  1.00  0.00           H  
ATOM   2120  N   LYS A 135     -16.301 -47.345 -14.409  1.00  0.00           N  
ATOM   2121  CA  LYS A 135     -16.198 -46.206 -15.313  1.00  0.00           C  
ATOM   2122  C   LYS A 135     -15.245 -46.502 -16.464  1.00  0.00           C  
ATOM   2123  O   LYS A 135     -15.459 -46.054 -17.590  1.00  0.00           O  
ATOM   2124  CB  LYS A 135     -15.737 -44.960 -14.555  1.00  0.00           C  
ATOM   2125  CG  LYS A 135     -15.675 -43.696 -15.401  1.00  0.00           C  
ATOM   2126  CD  LYS A 135     -15.288 -42.487 -14.562  1.00  0.00           C  
ATOM   2127  CE  LYS A 135     -15.197 -41.228 -15.412  1.00  0.00           C  
ATOM   2128  NZ  LYS A 135     -14.819 -40.037 -14.604  1.00  0.00           N  
ATOM   2129  H   LYS A 135     -16.070 -47.221 -13.434  1.00  0.00           H  
ATOM   2130  HA  LYS A 135     -17.183 -46.011 -15.737  1.00  0.00           H  
ATOM   2131 1HB  LYS A 135     -16.412 -44.771 -13.720  1.00  0.00           H  
ATOM   2132 2HB  LYS A 135     -14.744 -45.134 -14.140  1.00  0.00           H  
ATOM   2133 1HG  LYS A 135     -14.940 -43.826 -16.197  1.00  0.00           H  
ATOM   2134 2HG  LYS A 135     -16.648 -43.515 -15.857  1.00  0.00           H  
ATOM   2135 1HD  LYS A 135     -16.032 -42.334 -13.779  1.00  0.00           H  
ATOM   2136 2HD  LYS A 135     -14.321 -42.666 -14.091  1.00  0.00           H  
ATOM   2137 1HE  LYS A 135     -14.453 -41.371 -16.195  1.00  0.00           H  
ATOM   2138 2HE  LYS A 135     -16.160 -41.039 -15.886  1.00  0.00           H  
ATOM   2139 1HZ  LYS A 135     -14.769 -39.225 -15.203  1.00  0.00           H  
ATOM   2140 2HZ  LYS A 135     -15.512 -39.884 -13.885  1.00  0.00           H  
ATOM   2141 3HZ  LYS A 135     -13.918 -40.193 -14.174  1.00  0.00           H  
ATOM   2142  N   LYS A 136     -14.190 -47.256 -16.193  1.00  0.00           N  
ATOM   2143  CA  LYS A 136     -13.379 -47.819 -17.280  1.00  0.00           C  
ATOM   2144  C   LYS A 136     -14.122 -48.863 -18.126  1.00  0.00           C  
ATOM   2145  O   LYS A 136     -13.948 -48.928 -19.343  1.00  0.00           O  
ATOM   2146  CB  LYS A 136     -12.104 -48.440 -16.706  1.00  0.00           C  
ATOM   2147  CG  LYS A 136     -11.153 -49.005 -17.753  1.00  0.00           C  
ATOM   2148  CD  LYS A 136     -10.576 -47.901 -18.627  1.00  0.00           C  
ATOM   2149  CE  LYS A 136      -9.548 -48.451 -19.606  1.00  0.00           C  
ATOM   2150  NZ  LYS A 136      -9.000 -47.388 -20.492  1.00  0.00           N  
ATOM   2151  H   LYS A 136     -13.933 -47.451 -15.236  1.00  0.00           H  
ATOM   2152  HA  LYS A 136     -13.099 -47.011 -17.957  1.00  0.00           H  
ATOM   2153 1HB  LYS A 136     -11.561 -47.690 -16.131  1.00  0.00           H  
ATOM   2154 2HB  LYS A 136     -12.368 -49.248 -16.024  1.00  0.00           H  
ATOM   2155 1HG  LYS A 136     -10.336 -49.529 -17.257  1.00  0.00           H  
ATOM   2156 2HG  LYS A 136     -11.687 -49.715 -18.384  1.00  0.00           H  
ATOM   2157 1HD  LYS A 136     -11.380 -47.423 -19.188  1.00  0.00           H  
ATOM   2158 2HD  LYS A 136     -10.099 -47.151 -17.998  1.00  0.00           H  
ATOM   2159 1HE  LYS A 136      -8.727 -48.905 -19.054  1.00  0.00           H  
ATOM   2160 2HE  LYS A 136     -10.010 -49.220 -20.225  1.00  0.00           H  
ATOM   2161 1HZ  LYS A 136      -8.324 -47.792 -21.125  1.00  0.00           H  
ATOM   2162 2HZ  LYS A 136      -9.752 -46.972 -21.024  1.00  0.00           H  
ATOM   2163 3HZ  LYS A 136      -8.553 -46.678 -19.931  1.00  0.00           H  
ATOM   2164  N   ILE A 137     -14.951 -49.681 -17.481  1.00  0.00           N  
ATOM   2165  CA  ILE A 137     -15.496 -50.879 -18.131  1.00  0.00           C  
ATOM   2166  C   ILE A 137     -16.660 -50.553 -19.060  1.00  0.00           C  
ATOM   2167  O   ILE A 137     -17.578 -49.822 -18.688  1.00  0.00           O  
ATOM   2168  CB  ILE A 137     -15.961 -51.905 -17.081  1.00  0.00           C  
ATOM   2169  CG1 ILE A 137     -14.774 -52.390 -16.246  1.00  0.00           C  
ATOM   2170  CG2 ILE A 137     -16.657 -53.077 -17.755  1.00  0.00           C  
ATOM   2171  CD1 ILE A 137     -15.170 -53.207 -15.038  1.00  0.00           C  
ATOM   2172  H   ILE A 137     -15.212 -49.477 -16.527  1.00  0.00           H  
ATOM   2173  HA  ILE A 137     -14.710 -51.334 -18.732  1.00  0.00           H  
ATOM   2174  HB  ILE A 137     -16.658 -51.429 -16.392  1.00  0.00           H  
ATOM   2175 1HG1 ILE A 137     -14.116 -52.997 -16.868  1.00  0.00           H  
ATOM   2176 2HG1 ILE A 137     -14.196 -51.532 -15.902  1.00  0.00           H  
ATOM   2177 1HG2 ILE A 137     -16.979 -53.793 -16.999  1.00  0.00           H  
ATOM   2178 2HG2 ILE A 137     -17.525 -52.717 -18.306  1.00  0.00           H  
ATOM   2179 3HG2 ILE A 137     -15.966 -53.563 -18.444  1.00  0.00           H  
ATOM   2180 1HD1 ILE A 137     -14.275 -53.515 -14.497  1.00  0.00           H  
ATOM   2181 2HD1 ILE A 137     -15.801 -52.606 -14.383  1.00  0.00           H  
ATOM   2182 3HD1 ILE A 137     -15.720 -54.091 -15.360  1.00  0.00           H  
ATOM   2183  N   THR A 138     -16.619 -51.099 -20.274  1.00  0.00           N  
ATOM   2184  CA  THR A 138     -17.689 -50.907 -21.244  1.00  0.00           C  
ATOM   2185  C   THR A 138     -18.382 -52.226 -21.614  1.00  0.00           C  
ATOM   2186  O   THR A 138     -19.334 -52.241 -22.394  1.00  0.00           O  
ATOM   2187  CB  THR A 138     -17.150 -50.233 -22.519  1.00  0.00           C  
ATOM   2188  OG1 THR A 138     -16.140 -51.061 -23.110  1.00  0.00           O  
ATOM   2189  CG2 THR A 138     -16.557 -48.871 -22.192  1.00  0.00           C  
ATOM   2190  H   THR A 138     -15.820 -51.663 -20.528  1.00  0.00           H  
ATOM   2191  HA  THR A 138     -18.443 -50.254 -20.803  1.00  0.00           H  
ATOM   2192  HB  THR A 138     -17.962 -50.107 -23.235  1.00  0.00           H  
ATOM   2193  HG1 THR A 138     -16.557 -51.766 -23.610  1.00  0.00           H  
ATOM   2194 1HG2 THR A 138     -16.181 -48.409 -23.105  1.00  0.00           H  
ATOM   2195 2HG2 THR A 138     -17.325 -48.235 -21.753  1.00  0.00           H  
ATOM   2196 3HG2 THR A 138     -15.738 -48.991 -21.484  1.00  0.00           H  
ATOM   2197  N   ASP A 139     -17.899 -53.329 -21.051  1.00  0.00           N  
ATOM   2198  CA  ASP A 139     -18.372 -54.655 -21.450  1.00  0.00           C  
ATOM   2199  C   ASP A 139     -19.633 -55.065 -20.698  1.00  0.00           C  
ATOM   2200  O   ASP A 139     -19.694 -54.972 -19.472  1.00  0.00           O  
ATOM   2201  CB  ASP A 139     -17.279 -55.701 -21.219  1.00  0.00           C  
ATOM   2202  CG  ASP A 139     -16.103 -55.551 -22.175  1.00  0.00           C  
ATOM   2203  OD1 ASP A 139     -16.257 -54.893 -23.176  1.00  0.00           O  
ATOM   2204  OD2 ASP A 139     -15.062 -56.096 -21.894  1.00  0.00           O  
ATOM   2205  H   ASP A 139     -17.192 -53.254 -20.334  1.00  0.00           H  
ATOM   2206  HA  ASP A 139     -18.612 -54.631 -22.513  1.00  0.00           H  
ATOM   2207 1HB  ASP A 139     -16.909 -55.621 -20.196  1.00  0.00           H  
ATOM   2208 2HB  ASP A 139     -17.700 -56.700 -21.337  1.00  0.00           H  
ATOM   2209  N   GLY A 140     -20.790 -55.550 -21.156  1.00  0.00           N  
ATOM   2210  CA  GLY A 140     -21.956 -55.671 -20.281  1.00  0.00           C  
ATOM   2211  C   GLY A 140     -21.829 -56.827 -19.282  1.00  0.00           C  
ATOM   2212  O   GLY A 140     -22.125 -56.672 -18.097  1.00  0.00           O  
ATOM   2213  H   GLY A 140     -20.855 -55.835 -22.122  1.00  0.00           H  
ATOM   2214 1HA  GLY A 140     -22.095 -54.741 -19.729  1.00  0.00           H  
ATOM   2215 2HA  GLY A 140     -22.850 -55.823 -20.885  1.00  0.00           H  
ATOM   2216  N   GLU A 141     -21.388 -58.006 -19.735  1.00  0.00           N  
ATOM   2217  CA  GLU A 141     -21.043 -59.062 -18.790  1.00  0.00           C  
ATOM   2218  C   GLU A 141     -19.961 -58.603 -17.821  1.00  0.00           C  
ATOM   2219  O   GLU A 141     -20.073 -58.801 -16.611  1.00  0.00           O  
ATOM   2220  CB  GLU A 141     -20.575 -60.314 -19.536  1.00  0.00           C  
ATOM   2221  CG  GLU A 141     -21.663 -61.007 -20.344  1.00  0.00           C  
ATOM   2222  CD  GLU A 141     -21.901 -60.360 -21.680  1.00  0.00           C  
ATOM   2223  OE1 GLU A 141     -21.233 -59.401 -21.982  1.00  0.00           O  
ATOM   2224  OE2 GLU A 141     -22.754 -60.826 -22.399  1.00  0.00           O  
ATOM   2225  H   GLU A 141     -21.289 -58.180 -20.725  1.00  0.00           H  
ATOM   2226  HA  GLU A 141     -21.933 -59.313 -18.211  1.00  0.00           H  
ATOM   2227 1HB  GLU A 141     -19.768 -60.049 -20.219  1.00  0.00           H  
ATOM   2228 2HB  GLU A 141     -20.177 -61.035 -18.822  1.00  0.00           H  
ATOM   2229 1HG  GLU A 141     -21.376 -62.046 -20.503  1.00  0.00           H  
ATOM   2230 2HG  GLU A 141     -22.588 -60.998 -19.771  1.00  0.00           H  
ATOM   2231  N   VAL A 142     -18.913 -57.989 -18.361  1.00  0.00           N  
ATOM   2232  CA  VAL A 142     -17.808 -57.500 -17.545  1.00  0.00           C  
ATOM   2233  C   VAL A 142     -18.295 -56.512 -16.493  1.00  0.00           C  
ATOM   2234  O   VAL A 142     -17.930 -56.608 -15.321  1.00  0.00           O  
ATOM   2235  CB  VAL A 142     -16.749 -56.820 -18.432  1.00  0.00           C  
ATOM   2236  CG1 VAL A 142     -15.704 -56.121 -17.574  1.00  0.00           C  
ATOM   2237  CG2 VAL A 142     -16.097 -57.850 -19.343  1.00  0.00           C  
ATOM   2238  H   VAL A 142     -18.881 -57.858 -19.362  1.00  0.00           H  
ATOM   2239  HA  VAL A 142     -17.348 -58.350 -17.040  1.00  0.00           H  
ATOM   2240  HB  VAL A 142     -17.233 -56.053 -19.037  1.00  0.00           H  
ATOM   2241 1HG1 VAL A 142     -14.964 -55.645 -18.218  1.00  0.00           H  
ATOM   2242 2HG1 VAL A 142     -16.188 -55.364 -16.958  1.00  0.00           H  
ATOM   2243 3HG1 VAL A 142     -15.211 -56.852 -16.934  1.00  0.00           H  
ATOM   2244 1HG2 VAL A 142     -15.350 -57.362 -19.968  1.00  0.00           H  
ATOM   2245 2HG2 VAL A 142     -15.618 -58.619 -18.738  1.00  0.00           H  
ATOM   2246 3HG2 VAL A 142     -16.857 -58.307 -19.977  1.00  0.00           H  
ATOM   2247  N   ALA A 143     -19.121 -55.562 -16.918  1.00  0.00           N  
ATOM   2248  CA  ALA A 143     -19.660 -54.554 -16.013  1.00  0.00           C  
ATOM   2249  C   ALA A 143     -20.564 -55.184 -14.962  1.00  0.00           C  
ATOM   2250  O   ALA A 143     -20.525 -54.809 -13.790  1.00  0.00           O  
ATOM   2251  CB  ALA A 143     -20.419 -53.492 -16.795  1.00  0.00           C  
ATOM   2252  H   ALA A 143     -19.382 -55.538 -17.893  1.00  0.00           H  
ATOM   2253  HA  ALA A 143     -18.825 -54.082 -15.495  1.00  0.00           H  
ATOM   2254 1HB  ALA A 143     -20.815 -52.746 -16.105  1.00  0.00           H  
ATOM   2255 2HB  ALA A 143     -19.744 -53.009 -17.502  1.00  0.00           H  
ATOM   2256 3HB  ALA A 143     -21.240 -53.957 -17.337  1.00  0.00           H  
ATOM   2257  N   ALA A 144     -21.378 -56.144 -15.387  1.00  0.00           N  
ATOM   2258  CA  ALA A 144     -22.294 -56.828 -14.482  1.00  0.00           C  
ATOM   2259  C   ALA A 144     -21.534 -57.627 -13.431  1.00  0.00           C  
ATOM   2260  O   ALA A 144     -21.910 -57.644 -12.259  1.00  0.00           O  
ATOM   2261  CB  ALA A 144     -23.231 -57.738 -15.263  1.00  0.00           C  
ATOM   2262  H   ALA A 144     -21.362 -56.407 -16.362  1.00  0.00           H  
ATOM   2263  HA  ALA A 144     -22.886 -56.073 -13.965  1.00  0.00           H  
ATOM   2264 1HB  ALA A 144     -23.908 -58.242 -14.574  1.00  0.00           H  
ATOM   2265 2HB  ALA A 144     -23.809 -57.143 -15.971  1.00  0.00           H  
ATOM   2266 3HB  ALA A 144     -22.647 -58.480 -15.806  1.00  0.00           H  
ATOM   2267  N   ARG A 145     -20.464 -58.288 -13.856  1.00  0.00           N  
ATOM   2268  CA  ARG A 145     -19.649 -59.090 -12.951  1.00  0.00           C  
ATOM   2269  C   ARG A 145     -18.973 -58.220 -11.900  1.00  0.00           C  
ATOM   2270  O   ARG A 145     -18.898 -58.590 -10.728  1.00  0.00           O  
ATOM   2271  CB  ARG A 145     -18.589 -59.860 -13.725  1.00  0.00           C  
ATOM   2272  CG  ARG A 145     -17.741 -60.801 -12.885  1.00  0.00           C  
ATOM   2273  CD  ARG A 145     -16.787 -61.575 -13.720  1.00  0.00           C  
ATOM   2274  NE  ARG A 145     -15.943 -62.444 -12.916  1.00  0.00           N  
ATOM   2275  CZ  ARG A 145     -16.290 -63.678 -12.502  1.00  0.00           C  
ATOM   2276  NH1 ARG A 145     -17.464 -64.174 -12.824  1.00  0.00           N  
ATOM   2277  NH2 ARG A 145     -15.449 -64.391 -11.773  1.00  0.00           N  
ATOM   2278  H   ARG A 145     -20.208 -58.234 -14.831  1.00  0.00           H  
ATOM   2279  HA  ARG A 145     -20.297 -59.805 -12.444  1.00  0.00           H  
ATOM   2280 1HB  ARG A 145     -19.067 -60.453 -14.503  1.00  0.00           H  
ATOM   2281 2HB  ARG A 145     -17.915 -59.158 -14.216  1.00  0.00           H  
ATOM   2282 1HG  ARG A 145     -17.169 -60.224 -12.157  1.00  0.00           H  
ATOM   2283 2HG  ARG A 145     -18.388 -61.505 -12.361  1.00  0.00           H  
ATOM   2284 1HD  ARG A 145     -17.342 -62.195 -14.424  1.00  0.00           H  
ATOM   2285 2HD  ARG A 145     -16.145 -60.888 -14.269  1.00  0.00           H  
ATOM   2286  HE  ARG A 145     -15.031 -62.097 -12.649  1.00  0.00           H  
ATOM   2287 1HH1 ARG A 145     -18.107 -63.629 -13.381  1.00  0.00           H  
ATOM   2288 2HH1 ARG A 145     -17.724 -65.099 -12.514  1.00  0.00           H  
ATOM   2289 1HH2 ARG A 145     -14.546 -64.010 -11.525  1.00  0.00           H  
ATOM   2290 2HH2 ARG A 145     -15.709 -65.316 -11.463  1.00  0.00           H  
ATOM   2291  N   ALA A 146     -18.481 -57.061 -12.325  1.00  0.00           N  
ATOM   2292  CA  ALA A 146     -17.810 -56.136 -11.420  1.00  0.00           C  
ATOM   2293  C   ALA A 146     -18.772 -55.599 -10.369  1.00  0.00           C  
ATOM   2294  O   ALA A 146     -18.418 -55.470  -9.197  1.00  0.00           O  
ATOM   2295  CB  ALA A 146     -17.186 -54.989 -12.201  1.00  0.00           C  
ATOM   2296  H   ALA A 146     -18.574 -56.815 -13.300  1.00  0.00           H  
ATOM   2297  HA  ALA A 146     -17.020 -56.681 -10.903  1.00  0.00           H  
ATOM   2298 1HB  ALA A 146     -16.689 -54.307 -11.512  1.00  0.00           H  
ATOM   2299 2HB  ALA A 146     -16.457 -55.384 -12.909  1.00  0.00           H  
ATOM   2300 3HB  ALA A 146     -17.964 -54.453 -12.744  1.00  0.00           H  
ATOM   2301  N   ALA A 147     -19.992 -55.286 -10.794  1.00  0.00           N  
ATOM   2302  CA  ALA A 147     -21.008 -54.762  -9.889  1.00  0.00           C  
ATOM   2303  C   ALA A 147     -21.394 -55.794  -8.838  1.00  0.00           C  
ATOM   2304  O   ALA A 147     -21.575 -55.463  -7.666  1.00  0.00           O  
ATOM   2305  CB  ALA A 147     -22.236 -54.318 -10.671  1.00  0.00           C  
ATOM   2306  H   ALA A 147     -20.221 -55.415 -11.769  1.00  0.00           H  
ATOM   2307  HA  ALA A 147     -20.588 -53.899  -9.372  1.00  0.00           H  
ATOM   2308 1HB  ALA A 147     -22.986 -53.930  -9.981  1.00  0.00           H  
ATOM   2309 2HB  ALA A 147     -21.955 -53.538 -11.378  1.00  0.00           H  
ATOM   2310 3HB  ALA A 147     -22.648 -55.168 -11.213  1.00  0.00           H  
ATOM   2311  N   GLU A 148     -21.519 -57.047  -9.263  1.00  0.00           N  
ATOM   2312  CA  GLU A 148     -21.884 -58.130  -8.358  1.00  0.00           C  
ATOM   2313  C   GLU A 148     -20.806 -58.357  -7.307  1.00  0.00           C  
ATOM   2314  O   GLU A 148     -21.106 -58.586  -6.135  1.00  0.00           O  
ATOM   2315  CB  GLU A 148     -22.125 -59.422  -9.142  1.00  0.00           C  
ATOM   2316  CG  GLU A 148     -23.376 -59.407 -10.009  1.00  0.00           C  
ATOM   2317  CD  GLU A 148     -23.542 -60.663 -10.819  1.00  0.00           C  
ATOM   2318  OE1 GLU A 148     -22.653 -61.480 -10.800  1.00  0.00           O  
ATOM   2319  OE2 GLU A 148     -24.558 -60.805 -11.457  1.00  0.00           O  
ATOM   2320  H   GLU A 148     -21.357 -57.254 -10.238  1.00  0.00           H  
ATOM   2321  HA  GLU A 148     -22.806 -57.856  -7.844  1.00  0.00           H  
ATOM   2322 1HB  GLU A 148     -21.271 -59.619  -9.790  1.00  0.00           H  
ATOM   2323 2HB  GLU A 148     -22.210 -60.258  -8.448  1.00  0.00           H  
ATOM   2324 1HG  GLU A 148     -24.249 -59.284  -9.368  1.00  0.00           H  
ATOM   2325 2HG  GLU A 148     -23.329 -58.551 -10.681  1.00  0.00           H  
ATOM   2326  N   ASP A 149     -19.549 -58.292  -7.732  1.00  0.00           N  
ATOM   2327  CA  ASP A 149     -18.423 -58.490  -6.827  1.00  0.00           C  
ATOM   2328  C   ASP A 149     -18.361 -57.391  -5.775  1.00  0.00           C  
ATOM   2329  O   ASP A 149     -18.090 -57.654  -4.603  1.00  0.00           O  
ATOM   2330  CB  ASP A 149     -17.107 -58.531  -7.608  1.00  0.00           C  
ATOM   2331  CG  ASP A 149     -16.946 -59.802  -8.430  1.00  0.00           C  
ATOM   2332  OD1 ASP A 149     -17.662 -60.743  -8.181  1.00  0.00           O  
ATOM   2333  OD2 ASP A 149     -16.107 -59.821  -9.299  1.00  0.00           O  
ATOM   2334  H   ASP A 149     -19.369 -58.100  -8.707  1.00  0.00           H  
ATOM   2335  HA  ASP A 149     -18.554 -59.444  -6.315  1.00  0.00           H  
ATOM   2336 1HB  ASP A 149     -17.056 -57.673  -8.279  1.00  0.00           H  
ATOM   2337 2HB  ASP A 149     -16.270 -58.455  -6.915  1.00  0.00           H  
ATOM   2338  N   GLY A 150     -18.614 -56.158  -6.201  1.00  0.00           N  
ATOM   2339  CA  GLY A 150     -18.588 -55.015  -5.296  1.00  0.00           C  
ATOM   2340  C   GLY A 150     -19.685 -55.120  -4.244  1.00  0.00           C  
ATOM   2341  O   GLY A 150     -19.466 -54.814  -3.072  1.00  0.00           O  
ATOM   2342  H   GLY A 150     -18.830 -56.008  -7.176  1.00  0.00           H  
ATOM   2343 1HA  GLY A 150     -17.615 -54.959  -4.808  1.00  0.00           H  
ATOM   2344 2HA  GLY A 150     -18.714 -54.096  -5.867  1.00  0.00           H  
ATOM   2345  N   ILE A 151     -20.866 -55.555  -4.670  1.00  0.00           N  
ATOM   2346  CA  ILE A 151     -22.000 -55.701  -3.765  1.00  0.00           C  
ATOM   2347  C   ILE A 151     -21.731 -56.770  -2.713  1.00  0.00           C  
ATOM   2348  O   ILE A 151     -22.067 -56.600  -1.541  1.00  0.00           O  
ATOM   2349  CB  ILE A 151     -23.281 -56.055  -4.542  1.00  0.00           C  
ATOM   2350  CG1 ILE A 151     -23.663 -54.915  -5.489  1.00  0.00           C  
ATOM   2351  CG2 ILE A 151     -24.420 -56.358  -3.581  1.00  0.00           C  
ATOM   2352  CD1 ILE A 151     -23.939 -53.605  -4.788  1.00  0.00           C  
ATOM   2353  H   ILE A 151     -20.981 -55.791  -5.645  1.00  0.00           H  
ATOM   2354  HA  ILE A 151     -22.159 -54.752  -3.254  1.00  0.00           H  
ATOM   2355  HB  ILE A 151     -23.099 -56.932  -5.163  1.00  0.00           H  
ATOM   2356 1HG1 ILE A 151     -22.861 -54.755  -6.209  1.00  0.00           H  
ATOM   2357 2HG1 ILE A 151     -24.555 -55.193  -6.053  1.00  0.00           H  
ATOM   2358 1HG2 ILE A 151     -25.318 -56.605  -4.147  1.00  0.00           H  
ATOM   2359 2HG2 ILE A 151     -24.147 -57.200  -2.947  1.00  0.00           H  
ATOM   2360 3HG2 ILE A 151     -24.613 -55.483  -2.959  1.00  0.00           H  
ATOM   2361 1HD1 ILE A 151     -24.204 -52.846  -5.525  1.00  0.00           H  
ATOM   2362 2HD1 ILE A 151     -24.765 -53.734  -4.087  1.00  0.00           H  
ATOM   2363 3HD1 ILE A 151     -23.049 -53.288  -4.246  1.00  0.00           H  
ATOM   2364  N   ASP A 152     -21.123 -57.872  -3.139  1.00  0.00           N  
ATOM   2365  CA  ASP A 152     -20.808 -58.971  -2.234  1.00  0.00           C  
ATOM   2366  C   ASP A 152     -19.792 -58.545  -1.182  1.00  0.00           C  
ATOM   2367  O   ASP A 152     -19.910 -58.903  -0.010  1.00  0.00           O  
ATOM   2368  CB  ASP A 152     -20.269 -60.172  -3.015  1.00  0.00           C  
ATOM   2369  CG  ASP A 152     -21.342 -60.874  -3.837  1.00  0.00           C  
ATOM   2370  OD1 ASP A 152     -22.501 -60.641  -3.587  1.00  0.00           O  
ATOM   2371  OD2 ASP A 152     -20.992 -61.636  -4.706  1.00  0.00           O  
ATOM   2372  H   ASP A 152     -20.873 -57.951  -4.114  1.00  0.00           H  
ATOM   2373  HA  ASP A 152     -21.723 -59.271  -1.722  1.00  0.00           H  
ATOM   2374 1HB  ASP A 152     -19.475 -59.843  -3.687  1.00  0.00           H  
ATOM   2375 2HB  ASP A 152     -19.834 -60.892  -2.322  1.00  0.00           H  
ATOM   2376  N   VAL A 153     -18.794 -57.778  -1.608  1.00  0.00           N  
ATOM   2377  CA  VAL A 153     -17.755 -57.301  -0.703  1.00  0.00           C  
ATOM   2378  C   VAL A 153     -18.329 -56.361   0.349  1.00  0.00           C  
ATOM   2379  O   VAL A 153     -17.957 -56.424   1.521  1.00  0.00           O  
ATOM   2380  CB  VAL A 153     -16.653 -56.571  -1.493  1.00  0.00           C  
ATOM   2381  CG1 VAL A 153     -15.666 -55.908  -0.542  1.00  0.00           C  
ATOM   2382  CG2 VAL A 153     -15.940 -57.550  -2.413  1.00  0.00           C  
ATOM   2383  H   VAL A 153     -18.754 -57.519  -2.583  1.00  0.00           H  
ATOM   2384  HA  VAL A 153     -17.313 -58.161  -0.199  1.00  0.00           H  
ATOM   2385  HB  VAL A 153     -17.108 -55.778  -2.087  1.00  0.00           H  
ATOM   2386 1HG1 VAL A 153     -14.894 -55.397  -1.117  1.00  0.00           H  
ATOM   2387 2HG1 VAL A 153     -16.192 -55.186   0.082  1.00  0.00           H  
ATOM   2388 3HG1 VAL A 153     -15.204 -56.667   0.089  1.00  0.00           H  
ATOM   2389 1HG2 VAL A 153     -15.163 -57.026  -2.969  1.00  0.00           H  
ATOM   2390 2HG2 VAL A 153     -15.489 -58.345  -1.820  1.00  0.00           H  
ATOM   2391 3HG2 VAL A 153     -16.658 -57.980  -3.112  1.00  0.00           H  
ATOM   2392  N   VAL A 154     -19.237 -55.489  -0.077  1.00  0.00           N  
ATOM   2393  CA  VAL A 154     -19.865 -54.534   0.828  1.00  0.00           C  
ATOM   2394  C   VAL A 154     -20.708 -55.243   1.880  1.00  0.00           C  
ATOM   2395  O   VAL A 154     -20.702 -54.866   3.052  1.00  0.00           O  
ATOM   2396  CB  VAL A 154     -20.753 -53.554   0.038  1.00  0.00           C  
ATOM   2397  CG1 VAL A 154     -21.556 -52.679   0.989  1.00  0.00           C  
ATOM   2398  CG2 VAL A 154     -19.892 -52.702  -0.882  1.00  0.00           C  
ATOM   2399  H   VAL A 154     -19.499 -55.488  -1.052  1.00  0.00           H  
ATOM   2400  HA  VAL A 154     -19.081 -53.968   1.332  1.00  0.00           H  
ATOM   2401  HB  VAL A 154     -21.468 -54.124  -0.556  1.00  0.00           H  
ATOM   2402 1HG1 VAL A 154     -22.179 -51.993   0.413  1.00  0.00           H  
ATOM   2403 2HG1 VAL A 154     -22.192 -53.308   1.612  1.00  0.00           H  
ATOM   2404 3HG1 VAL A 154     -20.876 -52.108   1.620  1.00  0.00           H  
ATOM   2405 1HG2 VAL A 154     -20.526 -52.012  -1.438  1.00  0.00           H  
ATOM   2406 2HG2 VAL A 154     -19.174 -52.137  -0.288  1.00  0.00           H  
ATOM   2407 3HG2 VAL A 154     -19.358 -53.346  -1.581  1.00  0.00           H  
ATOM   2408  N   PHE A 155     -21.433 -56.272   1.454  1.00  0.00           N  
ATOM   2409  CA  PHE A 155     -22.283 -57.036   2.359  1.00  0.00           C  
ATOM   2410  C   PHE A 155     -21.456 -57.763   3.411  1.00  0.00           C  
ATOM   2411  O   PHE A 155     -21.830 -57.814   4.583  1.00  0.00           O  
ATOM   2412  CB  PHE A 155     -23.124 -58.047   1.577  1.00  0.00           C  
ATOM   2413  CG  PHE A 155     -24.080 -58.829   2.430  1.00  0.00           C  
ATOM   2414  CD1 PHE A 155     -25.265 -58.259   2.872  1.00  0.00           C  
ATOM   2415  CD2 PHE A 155     -23.798 -60.137   2.795  1.00  0.00           C  
ATOM   2416  CE1 PHE A 155     -26.145 -58.978   3.658  1.00  0.00           C  
ATOM   2417  CE2 PHE A 155     -24.677 -60.859   3.579  1.00  0.00           C  
ATOM   2418  CZ  PHE A 155     -25.852 -60.278   4.011  1.00  0.00           C  
ATOM   2419  H   PHE A 155     -21.394 -56.532   0.479  1.00  0.00           H  
ATOM   2420  HA  PHE A 155     -22.955 -56.344   2.870  1.00  0.00           H  
ATOM   2421 1HB  PHE A 155     -23.698 -57.526   0.811  1.00  0.00           H  
ATOM   2422 2HB  PHE A 155     -22.466 -58.751   1.069  1.00  0.00           H  
ATOM   2423  HD1 PHE A 155     -25.497 -57.231   2.592  1.00  0.00           H  
ATOM   2424  HD2 PHE A 155     -22.869 -60.596   2.453  1.00  0.00           H  
ATOM   2425  HE1 PHE A 155     -27.072 -58.517   3.998  1.00  0.00           H  
ATOM   2426  HE2 PHE A 155     -24.443 -61.886   3.857  1.00  0.00           H  
ATOM   2427  HZ  PHE A 155     -26.545 -60.845   4.631  1.00  0.00           H  
ATOM   2428  N   ASP A 156     -20.329 -58.325   2.985  1.00  0.00           N  
ATOM   2429  CA  ASP A 156     -19.446 -59.051   3.890  1.00  0.00           C  
ATOM   2430  C   ASP A 156     -18.851 -58.123   4.942  1.00  0.00           C  
ATOM   2431  O   ASP A 156     -18.743 -58.485   6.114  1.00  0.00           O  
ATOM   2432  CB  ASP A 156     -18.321 -59.734   3.108  1.00  0.00           C  
ATOM   2433  CG  ASP A 156     -18.806 -60.921   2.287  1.00  0.00           C  
ATOM   2434  OD1 ASP A 156     -19.893 -61.387   2.537  1.00  0.00           O  
ATOM   2435  OD2 ASP A 156     -18.086 -61.350   1.418  1.00  0.00           O  
ATOM   2436  H   ASP A 156     -20.078 -58.247   2.010  1.00  0.00           H  
ATOM   2437  HA  ASP A 156     -20.029 -59.817   4.402  1.00  0.00           H  
ATOM   2438 1HB  ASP A 156     -17.854 -59.013   2.437  1.00  0.00           H  
ATOM   2439 2HB  ASP A 156     -17.554 -60.080   3.802  1.00  0.00           H  
ATOM   2440  N   ILE A 157     -18.466 -56.925   4.516  1.00  0.00           N  
ATOM   2441  CA  ILE A 157     -17.881 -55.942   5.421  1.00  0.00           C  
ATOM   2442  C   ILE A 157     -18.888 -55.494   6.473  1.00  0.00           C  
ATOM   2443  O   ILE A 157     -18.546 -55.334   7.645  1.00  0.00           O  
ATOM   2444  CB  ILE A 157     -17.370 -54.715   4.644  1.00  0.00           C  
ATOM   2445  CG1 ILE A 157     -16.174 -55.098   3.768  1.00  0.00           C  
ATOM   2446  CG2 ILE A 157     -16.994 -53.596   5.603  1.00  0.00           C  
ATOM   2447  CD1 ILE A 157     -15.778 -54.031   2.774  1.00  0.00           C  
ATOM   2448  H   ILE A 157     -18.581 -56.689   3.541  1.00  0.00           H  
ATOM   2449  HA  ILE A 157     -17.036 -56.402   5.932  1.00  0.00           H  
ATOM   2450  HB  ILE A 157     -18.150 -54.359   3.972  1.00  0.00           H  
ATOM   2451 1HG1 ILE A 157     -15.313 -55.312   4.401  1.00  0.00           H  
ATOM   2452 2HG1 ILE A 157     -16.405 -56.009   3.215  1.00  0.00           H  
ATOM   2453 1HG2 ILE A 157     -16.635 -52.737   5.037  1.00  0.00           H  
ATOM   2454 2HG2 ILE A 157     -17.869 -53.307   6.184  1.00  0.00           H  
ATOM   2455 3HG2 ILE A 157     -16.209 -53.942   6.276  1.00  0.00           H  
ATOM   2456 1HD1 ILE A 157     -14.924 -54.376   2.190  1.00  0.00           H  
ATOM   2457 2HD1 ILE A 157     -16.615 -53.826   2.106  1.00  0.00           H  
ATOM   2458 3HD1 ILE A 157     -15.508 -53.120   3.307  1.00  0.00           H  
ATOM   2459  N   ALA A 158     -20.130 -55.293   6.048  1.00  0.00           N  
ATOM   2460  CA  ALA A 158     -21.190 -54.863   6.952  1.00  0.00           C  
ATOM   2461  C   ALA A 158     -21.481 -55.925   8.004  1.00  0.00           C  
ATOM   2462  O   ALA A 158     -21.690 -55.611   9.176  1.00  0.00           O  
ATOM   2463  CB  ALA A 158     -22.453 -54.534   6.169  1.00  0.00           C  
ATOM   2464  H   ALA A 158     -20.346 -55.442   5.073  1.00  0.00           H  
ATOM   2465  HA  ALA A 158     -20.851 -53.965   7.469  1.00  0.00           H  
ATOM   2466 1HB  ALA A 158     -23.235 -54.215   6.858  1.00  0.00           H  
ATOM   2467 2HB  ALA A 158     -22.244 -53.732   5.461  1.00  0.00           H  
ATOM   2468 3HB  ALA A 158     -22.786 -55.418   5.628  1.00  0.00           H  
ATOM   2469  N   LYS A 159     -21.493 -57.184   7.579  1.00  0.00           N  
ATOM   2470  CA  LYS A 159     -21.759 -58.296   8.483  1.00  0.00           C  
ATOM   2471  C   LYS A 159     -20.664 -58.425   9.535  1.00  0.00           C  
ATOM   2472  O   LYS A 159     -20.942 -58.680  10.707  1.00  0.00           O  
ATOM   2473  CB  LYS A 159     -21.893 -59.603   7.699  1.00  0.00           C  
ATOM   2474  CG  LYS A 159     -22.244 -60.815   8.552  1.00  0.00           C  
ATOM   2475  CD  LYS A 159     -22.451 -62.053   7.694  1.00  0.00           C  
ATOM   2476  CE  LYS A 159     -22.788 -63.268   8.545  1.00  0.00           C  
ATOM   2477  NZ  LYS A 159     -22.993 -64.488   7.718  1.00  0.00           N  
ATOM   2478  H   LYS A 159     -21.313 -57.375   6.604  1.00  0.00           H  
ATOM   2479  HA  LYS A 159     -22.699 -58.103   9.002  1.00  0.00           H  
ATOM   2480 1HB  LYS A 159     -22.666 -59.493   6.939  1.00  0.00           H  
ATOM   2481 2HB  LYS A 159     -20.955 -59.816   7.185  1.00  0.00           H  
ATOM   2482 1HG  LYS A 159     -21.439 -61.006   9.263  1.00  0.00           H  
ATOM   2483 2HG  LYS A 159     -23.157 -60.613   9.111  1.00  0.00           H  
ATOM   2484 1HD  LYS A 159     -23.265 -61.876   6.989  1.00  0.00           H  
ATOM   2485 2HD  LYS A 159     -21.543 -62.259   7.127  1.00  0.00           H  
ATOM   2486 1HE  LYS A 159     -21.979 -63.454   9.250  1.00  0.00           H  
ATOM   2487 2HE  LYS A 159     -23.697 -63.073   9.114  1.00  0.00           H  
ATOM   2488 1HZ  LYS A 159     -23.215 -65.270   8.319  1.00  0.00           H  
ATOM   2489 2HZ  LYS A 159     -23.755 -64.334   7.073  1.00  0.00           H  
ATOM   2490 3HZ  LYS A 159     -22.150 -64.690   7.201  1.00  0.00           H  
ATOM   2491  N   ALA A 160     -19.418 -58.247   9.110  1.00  0.00           N  
ATOM   2492  CA  ALA A 160     -18.279 -58.343  10.014  1.00  0.00           C  
ATOM   2493  C   ALA A 160     -18.317 -57.242  11.066  1.00  0.00           C  
ATOM   2494  O   ALA A 160     -18.024 -57.479  12.238  1.00  0.00           O  
ATOM   2495  CB  ALA A 160     -16.975 -58.283   9.232  1.00  0.00           C  
ATOM   2496  H   ALA A 160     -19.256 -58.040   8.135  1.00  0.00           H  
ATOM   2497  HA  ALA A 160     -18.337 -59.301  10.531  1.00  0.00           H  
ATOM   2498 1HB  ALA A 160     -16.134 -58.356   9.921  1.00  0.00           H  
ATOM   2499 2HB  ALA A 160     -16.937 -59.110   8.523  1.00  0.00           H  
ATOM   2500 3HB  ALA A 160     -16.920 -57.340   8.690  1.00  0.00           H  
ATOM   2501  N   ALA A 161     -18.680 -56.037  10.641  1.00  0.00           N  
ATOM   2502  CA  ALA A 161     -18.757 -54.896  11.545  1.00  0.00           C  
ATOM   2503  C   ALA A 161     -19.840 -55.099  12.597  1.00  0.00           C  
ATOM   2504  O   ALA A 161     -19.649 -54.773  13.769  1.00  0.00           O  
ATOM   2505  CB  ALA A 161     -19.013 -53.616  10.762  1.00  0.00           C  
ATOM   2506  H   ALA A 161     -18.909 -55.908   9.666  1.00  0.00           H  
ATOM   2507  HA  ALA A 161     -17.801 -54.808  12.062  1.00  0.00           H  
ATOM   2508 1HB  ALA A 161     -19.068 -52.773  11.451  1.00  0.00           H  
ATOM   2509 2HB  ALA A 161     -18.200 -53.454  10.054  1.00  0.00           H  
ATOM   2510 3HB  ALA A 161     -19.953 -53.704  10.221  1.00  0.00           H  
ATOM   2511  N   ILE A 162     -20.977 -55.639  12.172  1.00  0.00           N  
ATOM   2512  CA  ILE A 162     -22.093 -55.887  13.076  1.00  0.00           C  
ATOM   2513  C   ILE A 162     -21.729 -56.927  14.128  1.00  0.00           C  
ATOM   2514  O   ILE A 162     -22.079 -56.788  15.300  1.00  0.00           O  
ATOM   2515  CB  ILE A 162     -23.336 -56.356  12.298  1.00  0.00           C  
ATOM   2516  CG1 ILE A 162     -23.877 -55.222  11.422  1.00  0.00           C  
ATOM   2517  CG2 ILE A 162     -24.408 -56.850  13.257  1.00  0.00           C  
ATOM   2518  CD1 ILE A 162     -24.925 -55.666  10.428  1.00  0.00           C  
ATOM   2519  H   ILE A 162     -21.070 -55.884  11.197  1.00  0.00           H  
ATOM   2520  HA  ILE A 162     -22.337 -54.957  13.587  1.00  0.00           H  
ATOM   2521  HB  ILE A 162     -23.060 -57.168  11.626  1.00  0.00           H  
ATOM   2522 1HG1 ILE A 162     -24.312 -54.450  12.055  1.00  0.00           H  
ATOM   2523 2HG1 ILE A 162     -23.055 -54.766  10.869  1.00  0.00           H  
ATOM   2524 1HG2 ILE A 162     -25.280 -57.177  12.690  1.00  0.00           H  
ATOM   2525 2HG2 ILE A 162     -24.020 -57.685  13.838  1.00  0.00           H  
ATOM   2526 3HG2 ILE A 162     -24.695 -56.042  13.930  1.00  0.00           H  
ATOM   2527 1HD1 ILE A 162     -25.259 -54.808   9.844  1.00  0.00           H  
ATOM   2528 2HD1 ILE A 162     -24.499 -56.415   9.760  1.00  0.00           H  
ATOM   2529 3HD1 ILE A 162     -25.773 -56.094  10.960  1.00  0.00           H  
ATOM   2530  N   LYS A 163     -21.024 -57.970  13.703  1.00  0.00           N  
ATOM   2531  CA  LYS A 163     -20.611 -59.036  14.607  1.00  0.00           C  
ATOM   2532  C   LYS A 163     -19.776 -58.490  15.758  1.00  0.00           C  
ATOM   2533  O   LYS A 163     -19.914 -58.928  16.900  1.00  0.00           O  
ATOM   2534  CB  LYS A 163     -19.825 -60.107  13.849  1.00  0.00           C  
ATOM   2535  CG  LYS A 163     -19.400 -61.296  14.700  1.00  0.00           C  
ATOM   2536  CD  LYS A 163     -18.690 -62.349  13.862  1.00  0.00           C  
ATOM   2537  CE  LYS A 163     -18.236 -63.523  14.716  1.00  0.00           C  
ATOM   2538  NZ  LYS A 163     -17.539 -64.562  13.910  1.00  0.00           N  
ATOM   2539  H   LYS A 163     -20.768 -58.025  12.728  1.00  0.00           H  
ATOM   2540  HA  LYS A 163     -21.504 -59.495  15.032  1.00  0.00           H  
ATOM   2541 1HB  LYS A 163     -20.429 -60.485  13.023  1.00  0.00           H  
ATOM   2542 2HB  LYS A 163     -18.926 -59.663  13.420  1.00  0.00           H  
ATOM   2543 1HG  LYS A 163     -18.727 -60.957  15.488  1.00  0.00           H  
ATOM   2544 2HG  LYS A 163     -20.278 -61.744  15.163  1.00  0.00           H  
ATOM   2545 1HD  LYS A 163     -19.365 -62.714  13.087  1.00  0.00           H  
ATOM   2546 2HD  LYS A 163     -17.819 -61.905  13.380  1.00  0.00           H  
ATOM   2547 1HE  LYS A 163     -17.558 -63.168  15.492  1.00  0.00           H  
ATOM   2548 2HE  LYS A 163     -19.101 -63.977  15.200  1.00  0.00           H  
ATOM   2549 1HZ  LYS A 163     -17.255 -65.322  14.512  1.00  0.00           H  
ATOM   2550 2HZ  LYS A 163     -18.166 -64.912  13.198  1.00  0.00           H  
ATOM   2551 3HZ  LYS A 163     -16.724 -64.158  13.471  1.00  0.00           H  
ATOM   2552  N   HIS A 164     -18.906 -57.535  15.479  1.00  0.00           N  
ATOM   2553  CA  HIS A 164     -18.054 -56.970  16.526  1.00  0.00           C  
ATOM   2554  C   HIS A 164     -18.813 -56.262  17.656  1.00  0.00           C  
ATOM   2555  O   HIS A 164     -18.451 -56.377  18.827  1.00  0.00           O  
ATOM   2556  CB  HIS A 164     -17.059 -55.986  15.903  1.00  0.00           C  
ATOM   2557  CG  HIS A 164     -16.091 -55.405  16.888  1.00  0.00           C  
ATOM   2558  ND1 HIS A 164     -16.401 -54.324  17.686  1.00  0.00           N  
ATOM   2559  CD2 HIS A 164     -14.822 -55.754  17.202  1.00  0.00           C  
ATOM   2560  CE1 HIS A 164     -15.363 -54.033  18.450  1.00  0.00           C  
ATOM   2561  NE2 HIS A 164     -14.392 -54.885  18.175  1.00  0.00           N  
ATOM   2562  H   HIS A 164     -18.822 -57.186  14.535  1.00  0.00           H  
ATOM   2563  HA  HIS A 164     -17.486 -57.768  17.003  1.00  0.00           H  
ATOM   2564 1HB  HIS A 164     -16.489 -56.489  15.121  1.00  0.00           H  
ATOM   2565 2HB  HIS A 164     -17.603 -55.165  15.435  1.00  0.00           H  
ATOM   2566  HD2 HIS A 164     -14.247 -56.570  16.764  1.00  0.00           H  
ATOM   2567  HE1 HIS A 164     -15.316 -53.228  19.183  1.00  0.00           H  
ATOM   2568  HE2 HIS A 164     -13.480 -54.901  18.608  1.00  0.00           H  
ATOM   2569  N   THR A 165     -19.870 -55.526  17.314  1.00  0.00           N  
ATOM   2570  CA  THR A 165     -20.430 -54.548  18.252  1.00  0.00           C  
ATOM   2571  C   THR A 165     -21.944 -54.668  18.383  1.00  0.00           C  
ATOM   2572  O   THR A 165     -22.617 -55.165  17.480  1.00  0.00           O  
ATOM   2573  CB  THR A 165     -20.071 -53.112  17.826  1.00  0.00           C  
ATOM   2574  OG1 THR A 165     -20.509 -52.189  18.832  1.00  0.00           O  
ATOM   2575  CG2 THR A 165     -20.735 -52.767  16.502  1.00  0.00           C  
ATOM   2576  H   THR A 165     -20.296 -55.635  16.405  1.00  0.00           H  
ATOM   2577  HA  THR A 165     -20.003 -54.731  19.238  1.00  0.00           H  
ATOM   2578  HB  THR A 165     -18.990 -53.024  17.719  1.00  0.00           H  
ATOM   2579  HG1 THR A 165     -19.876 -52.178  19.553  1.00  0.00           H  
ATOM   2580 1HG2 THR A 165     -20.469 -51.749  16.217  1.00  0.00           H  
ATOM   2581 2HG2 THR A 165     -20.394 -53.460  15.733  1.00  0.00           H  
ATOM   2582 3HG2 THR A 165     -21.816 -52.844  16.606  1.00  0.00           H  
ATOM   2583  N   ASP A 166     -22.465 -54.207  19.517  1.00  0.00           N  
ATOM   2584  CA  ASP A 166     -23.906 -54.160  19.746  1.00  0.00           C  
ATOM   2585  C   ASP A 166     -24.393 -52.730  19.946  1.00  0.00           C  
ATOM   2586  O   ASP A 166     -25.536 -52.503  20.343  1.00  0.00           O  
ATOM   2587  CB  ASP A 166     -24.282 -55.006  20.965  1.00  0.00           C  
ATOM   2588  CG  ASP A 166     -23.668 -54.487  22.258  1.00  0.00           C  
ATOM   2589  OD1 ASP A 166     -22.994 -53.486  22.213  1.00  0.00           O  
ATOM   2590  OD2 ASP A 166     -23.880 -55.097  23.279  1.00  0.00           O  
ATOM   2591  H   ASP A 166     -21.841 -53.880  20.241  1.00  0.00           H  
ATOM   2592  HA  ASP A 166     -24.409 -54.569  18.869  1.00  0.00           H  
ATOM   2593 1HB  ASP A 166     -25.366 -55.023  21.075  1.00  0.00           H  
ATOM   2594 2HB  ASP A 166     -23.952 -56.034  20.810  1.00  0.00           H  
ATOM   2595  N   ASN A 167     -23.525 -51.760  19.671  1.00  0.00           N  
ATOM   2596  CA  ASN A 167     -23.860 -50.357  19.902  1.00  0.00           C  
ATOM   2597  C   ASN A 167     -24.865 -49.855  18.873  1.00  0.00           C  
ATOM   2598  O   ASN A 167     -24.611 -49.901  17.669  1.00  0.00           O  
ATOM   2599  CB  ASN A 167     -22.609 -49.499  19.888  1.00  0.00           C  
ATOM   2600  CG  ASN A 167     -22.886 -48.067  20.255  1.00  0.00           C  
ATOM   2601  OD1 ASN A 167     -23.254 -47.254  19.399  1.00  0.00           O  
ATOM   2602  ND2 ASN A 167     -22.716 -47.743  21.511  1.00  0.00           N  
ATOM   2603  H   ASN A 167     -22.617 -51.994  19.296  1.00  0.00           H  
ATOM   2604  HA  ASN A 167     -24.330 -50.270  20.883  1.00  0.00           H  
ATOM   2605 1HB  ASN A 167     -21.879 -49.907  20.589  1.00  0.00           H  
ATOM   2606 2HB  ASN A 167     -22.159 -49.526  18.895  1.00  0.00           H  
ATOM   2607 1HD2 ASN A 167     -22.886 -46.804  21.813  1.00  0.00           H  
ATOM   2608 2HD2 ASN A 167     -22.417 -48.433  22.170  1.00  0.00           H  
ATOM   2609  N   GLU A 168     -26.063 -49.341  19.179  1.00  0.00           N  
ATOM   2610  CA  GLU A 168     -27.099 -49.201  18.160  1.00  0.00           C  
ATOM   2611  C   GLU A 168     -26.755 -48.096  17.155  1.00  0.00           C  
ATOM   2612  O   GLU A 168     -27.054 -48.210  15.966  1.00  0.00           O  
ATOM   2613  CB  GLU A 168     -28.449 -48.905  18.817  1.00  0.00           C  
ATOM   2614  CG  GLU A 168     -28.493 -47.604  19.606  1.00  0.00           C  
ATOM   2615  CD  GLU A 168     -27.982 -47.755  21.012  1.00  0.00           C  
ATOM   2616  OE1 GLU A 168     -27.305 -48.719  21.277  1.00  0.00           O  
ATOM   2617  OE2 GLU A 168     -28.268 -46.905  21.821  1.00  0.00           O  
ATOM   2618  H   GLU A 168     -26.259 -49.044  20.124  1.00  0.00           H  
ATOM   2619  HA  GLU A 168     -27.175 -50.141  17.613  1.00  0.00           H  
ATOM   2620 1HB  GLU A 168     -29.224 -48.858  18.051  1.00  0.00           H  
ATOM   2621 2HB  GLU A 168     -28.709 -49.717  19.496  1.00  0.00           H  
ATOM   2622 1HG  GLU A 168     -27.888 -46.858  19.090  1.00  0.00           H  
ATOM   2623 2HG  GLU A 168     -29.520 -47.243  19.634  1.00  0.00           H  
ATOM   2624  N   GLU A 169     -26.127 -47.038  17.656  1.00  0.00           N  
ATOM   2625  CA  GLU A 169     -25.599 -45.951  16.840  1.00  0.00           C  
ATOM   2626  C   GLU A 169     -24.629 -46.472  15.788  1.00  0.00           C  
ATOM   2627  O   GLU A 169     -24.713 -46.104  14.616  1.00  0.00           O  
ATOM   2628  CB  GLU A 169     -24.901 -44.913  17.721  1.00  0.00           C  
ATOM   2629  CG  GLU A 169     -24.355 -43.710  16.965  1.00  0.00           C  
ATOM   2630  CD  GLU A 169     -23.705 -42.698  17.866  1.00  0.00           C  
ATOM   2631  OE1 GLU A 169     -23.695 -42.908  19.055  1.00  0.00           O  
ATOM   2632  OE2 GLU A 169     -23.218 -41.712  17.364  1.00  0.00           O  
ATOM   2633  H   GLU A 169     -26.017 -46.998  18.659  1.00  0.00           H  
ATOM   2634  HA  GLU A 169     -26.431 -45.469  16.325  1.00  0.00           H  
ATOM   2635 1HB  GLU A 169     -25.599 -44.546  18.474  1.00  0.00           H  
ATOM   2636 2HB  GLU A 169     -24.069 -45.382  18.247  1.00  0.00           H  
ATOM   2637 1HG  GLU A 169     -23.622 -44.055  16.236  1.00  0.00           H  
ATOM   2638 2HG  GLU A 169     -25.171 -43.236  16.421  1.00  0.00           H  
ATOM   2639  N   ALA A 170     -23.708 -47.331  16.212  1.00  0.00           N  
ATOM   2640  CA  ALA A 170     -22.720 -47.904  15.307  1.00  0.00           C  
ATOM   2641  C   ALA A 170     -23.381 -48.786  14.256  1.00  0.00           C  
ATOM   2642  O   ALA A 170     -23.004 -48.760  13.084  1.00  0.00           O  
ATOM   2643  CB  ALA A 170     -21.684 -48.699  16.089  1.00  0.00           C  
ATOM   2644  H   ALA A 170     -23.693 -47.593  17.187  1.00  0.00           H  
ATOM   2645  HA  ALA A 170     -22.220 -47.085  14.789  1.00  0.00           H  
ATOM   2646 1HB  ALA A 170     -20.953 -49.120  15.399  1.00  0.00           H  
ATOM   2647 2HB  ALA A 170     -21.179 -48.041  16.796  1.00  0.00           H  
ATOM   2648 3HB  ALA A 170     -22.177 -49.504  16.631  1.00  0.00           H  
ATOM   2649  N   LEU A 171     -24.368 -49.566  14.681  1.00  0.00           N  
ATOM   2650  CA  LEU A 171     -25.084 -50.458  13.776  1.00  0.00           C  
ATOM   2651  C   LEU A 171     -25.856 -49.671  12.725  1.00  0.00           C  
ATOM   2652  O   LEU A 171     -25.887 -50.046  11.553  1.00  0.00           O  
ATOM   2653  CB  LEU A 171     -26.049 -51.352  14.565  1.00  0.00           C  
ATOM   2654  CG  LEU A 171     -25.393 -52.405  15.468  1.00  0.00           C  
ATOM   2655  CD1 LEU A 171     -26.460 -53.085  16.314  1.00  0.00           C  
ATOM   2656  CD2 LEU A 171     -24.648 -53.417  14.609  1.00  0.00           C  
ATOM   2657  H   LEU A 171     -24.630 -49.541  15.656  1.00  0.00           H  
ATOM   2658  HA  LEU A 171     -24.357 -51.090  13.267  1.00  0.00           H  
ATOM   2659 1HB  LEU A 171     -26.673 -50.719  15.194  1.00  0.00           H  
ATOM   2660 2HB  LEU A 171     -26.694 -51.875  13.860  1.00  0.00           H  
ATOM   2661  HG  LEU A 171     -24.691 -51.917  16.145  1.00  0.00           H  
ATOM   2662 1HD1 LEU A 171     -25.994 -53.833  16.955  1.00  0.00           H  
ATOM   2663 2HD1 LEU A 171     -26.963 -52.342  16.932  1.00  0.00           H  
ATOM   2664 3HD1 LEU A 171     -27.187 -53.569  15.662  1.00  0.00           H  
ATOM   2665 1HD2 LEU A 171     -24.181 -54.165  15.250  1.00  0.00           H  
ATOM   2666 2HD2 LEU A 171     -25.349 -53.906  13.932  1.00  0.00           H  
ATOM   2667 3HD2 LEU A 171     -23.880 -52.906  14.028  1.00  0.00           H  
ATOM   2668  N   GLU A 172     -26.479 -48.578  13.150  1.00  0.00           N  
ATOM   2669  CA  GLU A 172     -27.253 -47.736  12.246  1.00  0.00           C  
ATOM   2670  C   GLU A 172     -26.359 -47.091  11.195  1.00  0.00           C  
ATOM   2671  O   GLU A 172     -26.725 -47.004  10.023  1.00  0.00           O  
ATOM   2672  CB  GLU A 172     -27.997 -46.653  13.031  1.00  0.00           C  
ATOM   2673  CG  GLU A 172     -28.897 -45.767  12.181  1.00  0.00           C  
ATOM   2674  CD  GLU A 172     -29.679 -44.775  12.996  1.00  0.00           C  
ATOM   2675  OE1 GLU A 172     -29.980 -45.070  14.128  1.00  0.00           O  
ATOM   2676  OE2 GLU A 172     -29.975 -43.720  12.486  1.00  0.00           O  
ATOM   2677  H   GLU A 172     -26.415 -48.324  14.125  1.00  0.00           H  
ATOM   2678  HA  GLU A 172     -27.985 -48.361  11.733  1.00  0.00           H  
ATOM   2679 1HB  GLU A 172     -28.616 -47.120  13.798  1.00  0.00           H  
ATOM   2680 2HB  GLU A 172     -27.277 -46.011  13.538  1.00  0.00           H  
ATOM   2681 1HG  GLU A 172     -28.282 -45.225  11.463  1.00  0.00           H  
ATOM   2682 2HG  GLU A 172     -29.588 -46.397  11.623  1.00  0.00           H  
ATOM   2683  N   LYS A 173     -25.184 -46.639  11.620  1.00  0.00           N  
ATOM   2684  CA  LYS A 173     -24.236 -46.001  10.715  1.00  0.00           C  
ATOM   2685  C   LYS A 173     -23.733 -46.982   9.664  1.00  0.00           C  
ATOM   2686  O   LYS A 173     -23.592 -46.633   8.492  1.00  0.00           O  
ATOM   2687  CB  LYS A 173     -23.058 -45.418  11.497  1.00  0.00           C  
ATOM   2688  CG  LYS A 173     -23.405 -44.199  12.341  1.00  0.00           C  
ATOM   2689  CD  LYS A 173     -22.190 -43.690  13.103  1.00  0.00           C  
ATOM   2690  CE  LYS A 173     -22.538 -42.478  13.955  1.00  0.00           C  
ATOM   2691  NZ  LYS A 173     -21.367 -41.992  14.735  1.00  0.00           N  
ATOM   2692  H   LYS A 173     -24.941 -46.740  12.595  1.00  0.00           H  
ATOM   2693  HA  LYS A 173     -24.746 -45.189  10.196  1.00  0.00           H  
ATOM   2694 1HB  LYS A 173     -22.650 -46.180  12.162  1.00  0.00           H  
ATOM   2695 2HB  LYS A 173     -22.267 -45.131  10.804  1.00  0.00           H  
ATOM   2696 1HG  LYS A 173     -23.778 -43.403  11.695  1.00  0.00           H  
ATOM   2697 2HG  LYS A 173     -24.186 -44.460  13.054  1.00  0.00           H  
ATOM   2698 1HD  LYS A 173     -21.808 -44.481  13.749  1.00  0.00           H  
ATOM   2699 2HD  LYS A 173     -21.408 -43.413  12.396  1.00  0.00           H  
ATOM   2700 1HE  LYS A 173     -22.891 -41.672  13.313  1.00  0.00           H  
ATOM   2701 2HE  LYS A 173     -23.337 -42.738  14.648  1.00  0.00           H  
ATOM   2702 1HZ  LYS A 173     -21.639 -41.190  15.286  1.00  0.00           H  
ATOM   2703 2HZ  LYS A 173     -21.042 -42.727  15.348  1.00  0.00           H  
ATOM   2704 3HZ  LYS A 173     -20.625 -41.730  14.102  1.00  0.00           H  
ATOM   2705  N   VAL A 174     -23.463 -48.211  10.088  1.00  0.00           N  
ATOM   2706  CA  VAL A 174     -22.975 -49.244   9.183  1.00  0.00           C  
ATOM   2707  C   VAL A 174     -24.020 -49.594   8.132  1.00  0.00           C  
ATOM   2708  O   VAL A 174     -23.696 -49.786   6.960  1.00  0.00           O  
ATOM   2709  CB  VAL A 174     -22.600 -50.512   9.972  1.00  0.00           C  
ATOM   2710  CG1 VAL A 174     -22.271 -51.654   9.022  1.00  0.00           C  
ATOM   2711  CG2 VAL A 174     -21.424 -50.221  10.892  1.00  0.00           C  
ATOM   2712  H   VAL A 174     -23.599 -48.436  11.063  1.00  0.00           H  
ATOM   2713  HA  VAL A 174     -22.084 -48.869   8.679  1.00  0.00           H  
ATOM   2714  HB  VAL A 174     -23.459 -50.826  10.567  1.00  0.00           H  
ATOM   2715 1HG1 VAL A 174     -22.009 -52.542   9.597  1.00  0.00           H  
ATOM   2716 2HG1 VAL A 174     -23.139 -51.869   8.398  1.00  0.00           H  
ATOM   2717 3HG1 VAL A 174     -21.430 -51.370   8.390  1.00  0.00           H  
ATOM   2718 1HG2 VAL A 174     -21.165 -51.122  11.448  1.00  0.00           H  
ATOM   2719 2HG2 VAL A 174     -20.568 -49.902  10.298  1.00  0.00           H  
ATOM   2720 3HG2 VAL A 174     -21.697 -49.430  11.591  1.00  0.00           H  
ATOM   2721  N   VAL A 175     -25.276 -49.676   8.557  1.00  0.00           N  
ATOM   2722  CA  VAL A 175     -26.371 -50.003   7.652  1.00  0.00           C  
ATOM   2723  C   VAL A 175     -26.560 -48.917   6.601  1.00  0.00           C  
ATOM   2724  O   VAL A 175     -26.799 -49.209   5.429  1.00  0.00           O  
ATOM   2725  CB  VAL A 175     -27.681 -50.183   8.442  1.00  0.00           C  
ATOM   2726  CG1 VAL A 175     -28.859 -50.336   7.491  1.00  0.00           C  
ATOM   2727  CG2 VAL A 175     -27.570 -51.389   9.362  1.00  0.00           C  
ATOM   2728  H   VAL A 175     -25.477 -49.507   9.532  1.00  0.00           H  
ATOM   2729  HA  VAL A 175     -26.135 -50.941   7.147  1.00  0.00           H  
ATOM   2730  HB  VAL A 175     -27.862 -49.287   9.036  1.00  0.00           H  
ATOM   2731 1HG1 VAL A 175     -29.777 -50.462   8.066  1.00  0.00           H  
ATOM   2732 2HG1 VAL A 175     -28.941 -49.446   6.867  1.00  0.00           H  
ATOM   2733 3HG1 VAL A 175     -28.705 -51.211   6.859  1.00  0.00           H  
ATOM   2734 1HG2 VAL A 175     -28.499 -51.510   9.917  1.00  0.00           H  
ATOM   2735 2HG2 VAL A 175     -27.383 -52.284   8.767  1.00  0.00           H  
ATOM   2736 3HG2 VAL A 175     -26.747 -51.239  10.060  1.00  0.00           H  
ATOM   2737  N   ASN A 176     -26.452 -47.663   7.027  1.00  0.00           N  
ATOM   2738  CA  ASN A 176     -26.610 -46.531   6.122  1.00  0.00           C  
ATOM   2739  C   ASN A 176     -25.509 -46.507   5.070  1.00  0.00           C  
ATOM   2740  O   ASN A 176     -25.763 -46.227   3.898  1.00  0.00           O  
ATOM   2741  CB  ASN A 176     -26.635 -45.227   6.898  1.00  0.00           C  
ATOM   2742  CG  ASN A 176     -27.920 -45.028   7.652  1.00  0.00           C  
ATOM   2743  OD1 ASN A 176     -28.837 -45.853   7.569  1.00  0.00           O  
ATOM   2744  ND2 ASN A 176     -28.005 -43.949   8.387  1.00  0.00           N  
ATOM   2745  H   ASN A 176     -26.255 -47.489   8.002  1.00  0.00           H  
ATOM   2746  HA  ASN A 176     -27.559 -46.640   5.594  1.00  0.00           H  
ATOM   2747 1HB  ASN A 176     -25.805 -45.208   7.606  1.00  0.00           H  
ATOM   2748 2HB  ASN A 176     -26.498 -44.392   6.211  1.00  0.00           H  
ATOM   2749 1HD2 ASN A 176     -28.837 -43.764   8.911  1.00  0.00           H  
ATOM   2750 2HD2 ASN A 176     -27.239 -43.308   8.425  1.00  0.00           H  
ATOM   2751  N   ALA A 177     -24.285 -46.803   5.496  1.00  0.00           N  
ATOM   2752  CA  ALA A 177     -23.142 -46.817   4.591  1.00  0.00           C  
ATOM   2753  C   ALA A 177     -23.285 -47.909   3.538  1.00  0.00           C  
ATOM   2754  O   ALA A 177     -22.971 -47.700   2.366  1.00  0.00           O  
ATOM   2755  CB  ALA A 177     -21.850 -47.002   5.373  1.00  0.00           C  
ATOM   2756  H   ALA A 177     -24.143 -47.024   6.471  1.00  0.00           H  
ATOM   2757  HA  ALA A 177     -23.107 -45.858   4.074  1.00  0.00           H  
ATOM   2758 1HB  ALA A 177     -21.005 -47.010   4.684  1.00  0.00           H  
ATOM   2759 2HB  ALA A 177     -21.732 -46.182   6.082  1.00  0.00           H  
ATOM   2760 3HB  ALA A 177     -21.885 -47.947   5.914  1.00  0.00           H  
ATOM   2761  N   LEU A 178     -23.761 -49.074   3.964  1.00  0.00           N  
ATOM   2762  CA  LEU A 178     -23.947 -50.203   3.059  1.00  0.00           C  
ATOM   2763  C   LEU A 178     -25.005 -49.897   2.007  1.00  0.00           C  
ATOM   2764  O   LEU A 178     -24.846 -50.239   0.835  1.00  0.00           O  
ATOM   2765  CB  LEU A 178     -24.350 -51.455   3.848  1.00  0.00           C  
ATOM   2766  CG  LEU A 178     -24.475 -52.746   3.030  1.00  0.00           C  
ATOM   2767  CD1 LEU A 178     -24.223 -53.947   3.932  1.00  0.00           C  
ATOM   2768  CD2 LEU A 178     -25.858 -52.816   2.399  1.00  0.00           C  
ATOM   2769  H   LEU A 178     -24.000 -49.181   4.939  1.00  0.00           H  
ATOM   2770  HA  LEU A 178     -23.003 -50.398   2.551  1.00  0.00           H  
ATOM   2771 1HB  LEU A 178     -23.609 -51.627   4.628  1.00  0.00           H  
ATOM   2772 2HB  LEU A 178     -25.312 -51.270   4.326  1.00  0.00           H  
ATOM   2773  HG  LEU A 178     -23.717 -52.754   2.245  1.00  0.00           H  
ATOM   2774 1HD1 LEU A 178     -24.312 -54.864   3.350  1.00  0.00           H  
ATOM   2775 2HD1 LEU A 178     -23.220 -53.881   4.354  1.00  0.00           H  
ATOM   2776 3HD1 LEU A 178     -24.957 -53.956   4.738  1.00  0.00           H  
ATOM   2777 1HD2 LEU A 178     -25.946 -53.733   1.817  1.00  0.00           H  
ATOM   2778 2HD2 LEU A 178     -26.616 -52.809   3.183  1.00  0.00           H  
ATOM   2779 3HD2 LEU A 178     -26.004 -51.955   1.746  1.00  0.00           H  
ATOM   2780  N   THR A 179     -26.085 -49.251   2.433  1.00  0.00           N  
ATOM   2781  CA  THR A 179     -27.173 -48.898   1.528  1.00  0.00           C  
ATOM   2782  C   THR A 179     -26.711 -47.897   0.477  1.00  0.00           C  
ATOM   2783  O   THR A 179     -27.072 -48.002  -0.695  1.00  0.00           O  
ATOM   2784  CB  THR A 179     -28.372 -48.320   2.301  1.00  0.00           C  
ATOM   2785  OG1 THR A 179     -27.958 -47.158   3.032  1.00  0.00           O  
ATOM   2786  CG2 THR A 179     -28.930 -49.351   3.270  1.00  0.00           C  
ATOM   2787  H   THR A 179     -26.155 -48.998   3.408  1.00  0.00           H  
ATOM   2788  HA  THR A 179     -27.501 -49.801   1.012  1.00  0.00           H  
ATOM   2789  HB  THR A 179     -29.153 -48.030   1.598  1.00  0.00           H  
ATOM   2790  HG1 THR A 179     -27.624 -46.498   2.420  1.00  0.00           H  
ATOM   2791 1HG2 THR A 179     -29.777 -48.925   3.807  1.00  0.00           H  
ATOM   2792 2HG2 THR A 179     -29.257 -50.231   2.716  1.00  0.00           H  
ATOM   2793 3HG2 THR A 179     -28.157 -49.638   3.981  1.00  0.00           H  
ATOM   2794  N   LYS A 180     -25.910 -46.926   0.903  1.00  0.00           N  
ATOM   2795  CA  LYS A 180     -25.397 -45.905  -0.002  1.00  0.00           C  
ATOM   2796  C   LYS A 180     -24.478 -46.511  -1.054  1.00  0.00           C  
ATOM   2797  O   LYS A 180     -24.528 -46.137  -2.226  1.00  0.00           O  
ATOM   2798  CB  LYS A 180     -24.656 -44.819   0.780  1.00  0.00           C  
ATOM   2799  CG  LYS A 180     -25.556 -43.927   1.625  1.00  0.00           C  
ATOM   2800  CD  LYS A 180     -24.747 -42.888   2.386  1.00  0.00           C  
ATOM   2801  CE  LYS A 180     -25.644 -42.003   3.239  1.00  0.00           C  
ATOM   2802  NZ  LYS A 180     -24.862 -41.006   4.020  1.00  0.00           N  
ATOM   2803  H   LYS A 180     -25.650 -46.894   1.878  1.00  0.00           H  
ATOM   2804  HA  LYS A 180     -26.240 -45.447  -0.520  1.00  0.00           H  
ATOM   2805 1HB  LYS A 180     -23.927 -45.283   1.445  1.00  0.00           H  
ATOM   2806 2HB  LYS A 180     -24.108 -44.181   0.087  1.00  0.00           H  
ATOM   2807 1HG  LYS A 180     -26.272 -43.417   0.979  1.00  0.00           H  
ATOM   2808 2HG  LYS A 180     -26.109 -44.539   2.337  1.00  0.00           H  
ATOM   2809 1HD  LYS A 180     -24.026 -43.391   3.033  1.00  0.00           H  
ATOM   2810 2HD  LYS A 180     -24.201 -42.263   1.680  1.00  0.00           H  
ATOM   2811 1HE  LYS A 180     -26.347 -41.473   2.598  1.00  0.00           H  
ATOM   2812 2HE  LYS A 180     -26.214 -42.622   3.932  1.00  0.00           H  
ATOM   2813 1HZ  LYS A 180     -25.492 -40.440   4.571  1.00  0.00           H  
ATOM   2814 2HZ  LYS A 180     -24.219 -41.487   4.633  1.00  0.00           H  
ATOM   2815 3HZ  LYS A 180     -24.345 -40.413   3.387  1.00  0.00           H  
ATOM   2816  N   ALA A 181     -23.639 -47.449  -0.629  1.00  0.00           N  
ATOM   2817  CA  ALA A 181     -22.705 -48.110  -1.534  1.00  0.00           C  
ATOM   2818  C   ALA A 181     -23.443 -48.928  -2.586  1.00  0.00           C  
ATOM   2819  O   ALA A 181     -23.066 -48.935  -3.758  1.00  0.00           O  
ATOM   2820  CB  ALA A 181     -21.746 -48.996  -0.752  1.00  0.00           C  
ATOM   2821  H   ALA A 181     -23.648 -47.711   0.346  1.00  0.00           H  
ATOM   2822  HA  ALA A 181     -22.132 -47.340  -2.051  1.00  0.00           H  
ATOM   2823 1HB  ALA A 181     -21.056 -49.483  -1.441  1.00  0.00           H  
ATOM   2824 2HB  ALA A 181     -21.183 -48.388  -0.044  1.00  0.00           H  
ATOM   2825 3HB  ALA A 181     -22.311 -49.753  -0.210  1.00  0.00           H  
ATOM   2826  N   VAL A 182     -24.497 -49.617  -2.160  1.00  0.00           N  
ATOM   2827  CA  VAL A 182     -25.291 -50.440  -3.065  1.00  0.00           C  
ATOM   2828  C   VAL A 182     -25.988 -49.587  -4.117  1.00  0.00           C  
ATOM   2829  O   VAL A 182     -26.051 -49.958  -5.289  1.00  0.00           O  
ATOM   2830  CB  VAL A 182     -26.345 -51.239  -2.275  1.00  0.00           C  
ATOM   2831  CG1 VAL A 182     -27.296 -51.950  -3.226  1.00  0.00           C  
ATOM   2832  CG2 VAL A 182     -25.657 -52.235  -1.355  1.00  0.00           C  
ATOM   2833  H   VAL A 182     -24.755 -49.569  -1.185  1.00  0.00           H  
ATOM   2834  HA  VAL A 182     -24.625 -51.142  -3.569  1.00  0.00           H  
ATOM   2835  HB  VAL A 182     -26.942 -50.546  -1.682  1.00  0.00           H  
ATOM   2836 1HG1 VAL A 182     -28.035 -52.509  -2.651  1.00  0.00           H  
ATOM   2837 2HG1 VAL A 182     -27.804 -51.215  -3.850  1.00  0.00           H  
ATOM   2838 3HG1 VAL A 182     -26.733 -52.637  -3.857  1.00  0.00           H  
ATOM   2839 1HG2 VAL A 182     -26.408 -52.795  -0.799  1.00  0.00           H  
ATOM   2840 2HG2 VAL A 182     -25.055 -52.923  -1.948  1.00  0.00           H  
ATOM   2841 3HG2 VAL A 182     -25.013 -51.700  -0.656  1.00  0.00           H  
ATOM   2842  N   GLU A 183     -26.510 -48.442  -3.691  1.00  0.00           N  
ATOM   2843  CA  GLU A 183     -27.205 -47.533  -4.595  1.00  0.00           C  
ATOM   2844  C   GLU A 183     -26.257 -46.972  -5.647  1.00  0.00           C  
ATOM   2845  O   GLU A 183     -26.615 -46.853  -6.819  1.00  0.00           O  
ATOM   2846  CB  GLU A 183     -27.847 -46.387  -3.810  1.00  0.00           C  
ATOM   2847  CG  GLU A 183     -28.662 -45.422  -4.660  1.00  0.00           C  
ATOM   2848  CD  GLU A 183     -29.350 -44.362  -3.845  1.00  0.00           C  
ATOM   2849  OE1 GLU A 183     -29.676 -44.628  -2.713  1.00  0.00           O  
ATOM   2850  OE2 GLU A 183     -29.549 -43.285  -4.355  1.00  0.00           O  
ATOM   2851  H   GLU A 183     -26.423 -48.195  -2.716  1.00  0.00           H  
ATOM   2852  HA  GLU A 183     -27.991 -48.089  -5.108  1.00  0.00           H  
ATOM   2853 1HB  GLU A 183     -28.505 -46.795  -3.043  1.00  0.00           H  
ATOM   2854 2HB  GLU A 183     -27.071 -45.813  -3.304  1.00  0.00           H  
ATOM   2855 1HG  GLU A 183     -28.001 -44.940  -5.378  1.00  0.00           H  
ATOM   2856 2HG  GLU A 183     -29.409 -45.987  -5.216  1.00  0.00           H  
ATOM   2857  N   LYS A 184     -25.046 -46.628  -5.221  1.00  0.00           N  
ATOM   2858  CA  LYS A 184     -24.044 -46.078  -6.126  1.00  0.00           C  
ATOM   2859  C   LYS A 184     -23.631 -47.099  -7.178  1.00  0.00           C  
ATOM   2860  O   LYS A 184     -23.459 -46.763  -8.350  1.00  0.00           O  
ATOM   2861  CB  LYS A 184     -22.818 -45.604  -5.343  1.00  0.00           C  
ATOM   2862  CG  LYS A 184     -23.054 -44.359  -4.499  1.00  0.00           C  
ATOM   2863  CD  LYS A 184     -21.798 -43.962  -3.737  1.00  0.00           C  
ATOM   2864  CE  LYS A 184     -22.034 -42.724  -2.885  1.00  0.00           C  
ATOM   2865  NZ  LYS A 184     -20.825 -42.347  -2.104  1.00  0.00           N  
ATOM   2866  H   LYS A 184     -24.814 -46.751  -4.246  1.00  0.00           H  
ATOM   2867  HA  LYS A 184     -24.478 -45.223  -6.644  1.00  0.00           H  
ATOM   2868 1HB  LYS A 184     -22.481 -46.400  -4.679  1.00  0.00           H  
ATOM   2869 2HB  LYS A 184     -22.005 -45.390  -6.037  1.00  0.00           H  
ATOM   2870 1HG  LYS A 184     -23.353 -43.533  -5.145  1.00  0.00           H  
ATOM   2871 2HG  LYS A 184     -23.856 -44.549  -3.786  1.00  0.00           H  
ATOM   2872 1HD  LYS A 184     -21.489 -44.785  -3.091  1.00  0.00           H  
ATOM   2873 2HD  LYS A 184     -20.994 -43.757  -4.444  1.00  0.00           H  
ATOM   2874 1HE  LYS A 184     -22.313 -41.889  -3.526  1.00  0.00           H  
ATOM   2875 2HE  LYS A 184     -22.855 -42.911  -2.192  1.00  0.00           H  
ATOM   2876 1HZ  LYS A 184     -21.023 -41.524  -1.553  1.00  0.00           H  
ATOM   2877 2HZ  LYS A 184     -20.568 -43.108  -1.491  1.00  0.00           H  
ATOM   2878 3HZ  LYS A 184     -20.062 -42.153  -2.737  1.00  0.00           H  
ATOM   2879  N   ILE A 185     -23.473 -48.348  -6.754  1.00  0.00           N  
ATOM   2880  CA  ILE A 185     -23.081 -49.421  -7.658  1.00  0.00           C  
ATOM   2881  C   ILE A 185     -24.153 -49.675  -8.710  1.00  0.00           C  
ATOM   2882  O   ILE A 185     -23.847 -49.895  -9.882  1.00  0.00           O  
ATOM   2883  CB  ILE A 185     -22.806 -50.721  -6.880  1.00  0.00           C  
ATOM   2884  CG1 ILE A 185     -21.559 -50.565  -6.005  1.00  0.00           C  
ATOM   2885  CG2 ILE A 185     -22.645 -51.890  -7.839  1.00  0.00           C  
ATOM   2886  CD1 ILE A 185     -21.368 -51.687  -5.010  1.00  0.00           C  
ATOM   2887  H   ILE A 185     -23.629 -48.559  -5.779  1.00  0.00           H  
ATOM   2888  HA  ILE A 185     -22.166 -49.125  -8.169  1.00  0.00           H  
ATOM   2889  HB  ILE A 185     -23.639 -50.926  -6.208  1.00  0.00           H  
ATOM   2890 1HG1 ILE A 185     -20.674 -50.516  -6.638  1.00  0.00           H  
ATOM   2891 2HG1 ILE A 185     -21.617 -49.627  -5.452  1.00  0.00           H  
ATOM   2892 1HG2 ILE A 185     -22.450 -52.801  -7.272  1.00  0.00           H  
ATOM   2893 2HG2 ILE A 185     -23.558 -52.013  -8.419  1.00  0.00           H  
ATOM   2894 3HG2 ILE A 185     -21.809 -51.697  -8.512  1.00  0.00           H  
ATOM   2895 1HD1 ILE A 185     -20.465 -51.506  -4.427  1.00  0.00           H  
ATOM   2896 2HD1 ILE A 185     -22.228 -51.732  -4.342  1.00  0.00           H  
ATOM   2897 3HD1 ILE A 185     -21.271 -52.633  -5.542  1.00  0.00           H  
ATOM   2898  N   VAL A 186     -25.411 -49.643  -8.285  1.00  0.00           N  
ATOM   2899  CA  VAL A 186     -26.532 -49.870  -9.189  1.00  0.00           C  
ATOM   2900  C   VAL A 186     -26.622 -48.772 -10.241  1.00  0.00           C  
ATOM   2901  O   VAL A 186     -26.886 -49.042 -11.413  1.00  0.00           O  
ATOM   2902  CB  VAL A 186     -27.853 -49.929  -8.398  1.00  0.00           C  
ATOM   2903  CG1 VAL A 186     -29.040 -49.975  -9.348  1.00  0.00           C  
ATOM   2904  CG2 VAL A 186     -27.851 -51.140  -7.477  1.00  0.00           C  
ATOM   2905  H   VAL A 186     -25.595 -49.456  -7.310  1.00  0.00           H  
ATOM   2906  HA  VAL A 186     -26.382 -50.826  -9.693  1.00  0.00           H  
ATOM   2907  HB  VAL A 186     -27.951 -49.020  -7.805  1.00  0.00           H  
ATOM   2908 1HG1 VAL A 186     -29.965 -50.017  -8.772  1.00  0.00           H  
ATOM   2909 2HG1 VAL A 186     -29.042 -49.082  -9.973  1.00  0.00           H  
ATOM   2910 3HG1 VAL A 186     -28.967 -50.861  -9.979  1.00  0.00           H  
ATOM   2911 1HG2 VAL A 186     -28.787 -51.175  -6.921  1.00  0.00           H  
ATOM   2912 2HG2 VAL A 186     -27.747 -52.048  -8.071  1.00  0.00           H  
ATOM   2913 3HG2 VAL A 186     -27.017 -51.065  -6.779  1.00  0.00           H  
ATOM   2914  N   LYS A 187     -26.401 -47.533  -9.815  1.00  0.00           N  
ATOM   2915  CA  LYS A 187     -26.456 -46.391 -10.719  1.00  0.00           C  
ATOM   2916  C   LYS A 187     -25.357 -46.467 -11.771  1.00  0.00           C  
ATOM   2917  O   LYS A 187     -25.584 -46.165 -12.943  1.00  0.00           O  
ATOM   2918  CB  LYS A 187     -26.344 -45.082  -9.935  1.00  0.00           C  
ATOM   2919  CG  LYS A 187     -26.464 -43.826 -10.788  1.00  0.00           C  
ATOM   2920  CD  LYS A 187     -26.437 -42.571  -9.930  1.00  0.00           C  
ATOM   2921  CE  LYS A 187     -26.542 -41.314 -10.782  1.00  0.00           C  
ATOM   2922  NZ  LYS A 187     -26.517 -40.077  -9.955  1.00  0.00           N  
ATOM   2923  H   LYS A 187     -26.189 -47.379  -8.840  1.00  0.00           H  
ATOM   2924  HA  LYS A 187     -27.415 -46.406 -11.238  1.00  0.00           H  
ATOM   2925 1HB  LYS A 187     -27.125 -45.046  -9.175  1.00  0.00           H  
ATOM   2926 2HB  LYS A 187     -25.384 -45.047  -9.421  1.00  0.00           H  
ATOM   2927 1HG  LYS A 187     -25.638 -43.788 -11.499  1.00  0.00           H  
ATOM   2928 2HG  LYS A 187     -27.399 -43.854 -11.347  1.00  0.00           H  
ATOM   2929 1HD  LYS A 187     -27.270 -42.593  -9.226  1.00  0.00           H  
ATOM   2930 2HD  LYS A 187     -25.506 -42.537  -9.364  1.00  0.00           H  
ATOM   2931 1HE  LYS A 187     -25.712 -41.282 -11.486  1.00  0.00           H  
ATOM   2932 2HE  LYS A 187     -27.471 -41.336 -11.350  1.00  0.00           H  
ATOM   2933 1HZ  LYS A 187     -26.588 -39.268 -10.556  1.00  0.00           H  
ATOM   2934 2HZ  LYS A 187     -27.294 -40.087  -9.309  1.00  0.00           H  
ATOM   2935 3HZ  LYS A 187     -25.650 -40.035  -9.437  1.00  0.00           H  
ATOM   2936  N   THR A 188     -24.165 -46.872 -11.346  1.00  0.00           N  
ATOM   2937  CA  THR A 188     -23.028 -46.989 -12.251  1.00  0.00           C  
ATOM   2938  C   THR A 188     -23.269 -48.064 -13.303  1.00  0.00           C  
ATOM   2939  O   THR A 188     -22.937 -47.885 -14.475  1.00  0.00           O  
ATOM   2940  CB  THR A 188     -21.734 -47.303 -11.477  1.00  0.00           C  
ATOM   2941  OG1 THR A 188     -21.454 -46.240 -10.558  1.00  0.00           O  
ATOM   2942  CG2 THR A 188     -20.564 -47.461 -12.437  1.00  0.00           C  
ATOM   2943  H   THR A 188     -24.044 -47.105 -10.371  1.00  0.00           H  
ATOM   2944  HA  THR A 188     -22.897 -46.037 -12.767  1.00  0.00           H  
ATOM   2945  HB  THR A 188     -21.862 -48.228 -10.914  1.00  0.00           H  
ATOM   2946  HG1 THR A 188     -21.997 -46.344  -9.773  1.00  0.00           H  
ATOM   2947 1HG2 THR A 188     -19.659 -47.683 -11.872  1.00  0.00           H  
ATOM   2948 2HG2 THR A 188     -20.769 -48.277 -13.130  1.00  0.00           H  
ATOM   2949 3HG2 THR A 188     -20.425 -46.536 -12.996  1.00  0.00           H  
ATOM   2950  N   LEU A 189     -23.848 -49.181 -12.878  1.00  0.00           N  
ATOM   2951  CA  LEU A 189     -24.135 -50.288 -13.782  1.00  0.00           C  
ATOM   2952  C   LEU A 189     -25.162 -49.889 -14.834  1.00  0.00           C  
ATOM   2953  O   LEU A 189     -25.035 -50.245 -16.006  1.00  0.00           O  
ATOM   2954  CB  LEU A 189     -24.648 -51.498 -12.991  1.00  0.00           C  
ATOM   2955  CG  LEU A 189     -24.953 -52.753 -13.819  1.00  0.00           C  
ATOM   2956  CD1 LEU A 189     -23.690 -53.208 -14.537  1.00  0.00           C  
ATOM   2957  CD2 LEU A 189     -25.487 -53.846 -12.906  1.00  0.00           C  
ATOM   2958  H   LEU A 189     -24.096 -49.265 -11.903  1.00  0.00           H  
ATOM   2959  HA  LEU A 189     -23.213 -50.567 -14.291  1.00  0.00           H  
ATOM   2960 1HB  LEU A 189     -23.901 -51.767 -12.246  1.00  0.00           H  
ATOM   2961 2HB  LEU A 189     -25.563 -51.213 -12.473  1.00  0.00           H  
ATOM   2962  HG  LEU A 189     -25.700 -52.516 -14.577  1.00  0.00           H  
ATOM   2963 1HD1 LEU A 189     -23.907 -54.100 -15.126  1.00  0.00           H  
ATOM   2964 2HD1 LEU A 189     -23.341 -52.414 -15.198  1.00  0.00           H  
ATOM   2965 3HD1 LEU A 189     -22.917 -53.437 -13.804  1.00  0.00           H  
ATOM   2966 1HD2 LEU A 189     -25.705 -54.738 -13.495  1.00  0.00           H  
ATOM   2967 2HD2 LEU A 189     -24.740 -54.085 -12.149  1.00  0.00           H  
ATOM   2968 3HD2 LEU A 189     -26.400 -53.501 -12.420  1.00  0.00           H  
ATOM   2969  N   THR A 190     -26.180 -49.148 -14.409  1.00  0.00           N  
ATOM   2970  CA  THR A 190     -27.231 -48.698 -15.313  1.00  0.00           C  
ATOM   2971  C   THR A 190     -26.656 -47.883 -16.463  1.00  0.00           C  
ATOM   2972  O   THR A 190     -27.098 -48.006 -17.605  1.00  0.00           O  
ATOM   2973  CB  THR A 190     -28.286 -47.863 -14.564  1.00  0.00           C  
ATOM   2974  OG1 THR A 190     -27.657 -46.729 -13.953  1.00  0.00           O  
ATOM   2975  CG2 THR A 190     -28.966 -48.700 -13.492  1.00  0.00           C  
ATOM   2976  H   THR A 190     -26.226 -48.890 -13.434  1.00  0.00           H  
ATOM   2977  HA  THR A 190     -27.723 -49.575 -15.735  1.00  0.00           H  
ATOM   2978  HB  THR A 190     -29.037 -47.508 -15.270  1.00  0.00           H  
ATOM   2979  HG1 THR A 190     -27.523 -46.044 -14.613  1.00  0.00           H  
ATOM   2980 1HG2 THR A 190     -29.709 -48.094 -12.974  1.00  0.00           H  
ATOM   2981 2HG2 THR A 190     -29.456 -49.557 -13.955  1.00  0.00           H  
ATOM   2982 3HG2 THR A 190     -28.222 -49.050 -12.778  1.00  0.00           H  
ATOM   2983  N   LYS A 191     -25.665 -47.048 -16.151  1.00  0.00           N  
ATOM   2984  CA  LYS A 191     -24.992 -46.215 -17.151  1.00  0.00           C  
ATOM   2985  C   LYS A 191     -24.318 -47.028 -18.259  1.00  0.00           C  
ATOM   2986  O   LYS A 191     -24.245 -46.590 -19.407  1.00  0.00           O  
ATOM   2987  CB  LYS A 191     -23.957 -45.318 -16.471  1.00  0.00           C  
ATOM   2988  CG  LYS A 191     -24.552 -44.207 -15.616  1.00  0.00           C  
ATOM   2989  CD  LYS A 191     -23.463 -43.371 -14.960  1.00  0.00           C  
ATOM   2990  CE  LYS A 191     -24.056 -42.264 -14.100  1.00  0.00           C  
ATOM   2991  NZ  LYS A 191     -23.002 -41.461 -13.423  1.00  0.00           N  
ATOM   2992  H   LYS A 191     -25.372 -46.992 -15.186  1.00  0.00           H  
ATOM   2993  HA  LYS A 191     -25.738 -45.582 -17.633  1.00  0.00           H  
ATOM   2994 1HB  LYS A 191     -23.314 -45.924 -15.831  1.00  0.00           H  
ATOM   2995 2HB  LYS A 191     -23.323 -44.855 -17.227  1.00  0.00           H  
ATOM   2996 1HG  LYS A 191     -25.170 -43.560 -16.239  1.00  0.00           H  
ATOM   2997 2HG  LYS A 191     -25.180 -44.642 -14.839  1.00  0.00           H  
ATOM   2998 1HD  LYS A 191     -22.838 -44.011 -14.335  1.00  0.00           H  
ATOM   2999 2HD  LYS A 191     -22.836 -42.922 -15.731  1.00  0.00           H  
ATOM   3000 1HE  LYS A 191     -24.656 -41.602 -14.723  1.00  0.00           H  
ATOM   3001 2HE  LYS A 191     -24.705 -42.701 -13.342  1.00  0.00           H  
ATOM   3002 1HZ  LYS A 191     -23.435 -40.740 -12.863  1.00  0.00           H  
ATOM   3003 2HZ  LYS A 191     -22.450 -42.063 -12.827  1.00  0.00           H  
ATOM   3004 3HZ  LYS A 191     -22.404 -41.035 -14.116  1.00  0.00           H  
ATOM   3005  N   LYS A 192     -23.826 -48.212 -17.913  1.00  0.00           N  
ATOM   3006  CA  LYS A 192     -23.019 -49.018 -18.830  1.00  0.00           C  
ATOM   3007  C   LYS A 192     -23.864 -49.740 -19.867  1.00  0.00           C  
ATOM   3008  O   LYS A 192     -25.077 -49.877 -19.707  1.00  0.00           O  
ATOM   3009  CB  LYS A 192     -22.185 -50.034 -18.048  1.00  0.00           C  
ATOM   3010  CG  LYS A 192     -21.168 -49.415 -17.099  1.00  0.00           C  
ATOM   3011  CD  LYS A 192     -20.003 -48.801 -17.860  1.00  0.00           C  
ATOM   3012  CE  LYS A 192     -20.153 -47.292 -17.981  1.00  0.00           C  
ATOM   3013  NZ  LYS A 192     -19.775 -46.593 -16.723  1.00  0.00           N  
ATOM   3014  H   LYS A 192     -24.017 -48.565 -16.986  1.00  0.00           H  
ATOM   3015  HA  LYS A 192     -22.343 -48.355 -19.371  1.00  0.00           H  
ATOM   3016 1HB  LYS A 192     -22.846 -50.673 -17.461  1.00  0.00           H  
ATOM   3017 2HB  LYS A 192     -21.645 -50.675 -18.745  1.00  0.00           H  
ATOM   3018 1HG  LYS A 192     -21.651 -48.640 -16.503  1.00  0.00           H  
ATOM   3019 2HG  LYS A 192     -20.786 -50.182 -16.425  1.00  0.00           H  
ATOM   3020 1HD  LYS A 192     -19.070 -49.025 -17.341  1.00  0.00           H  
ATOM   3021 2HD  LYS A 192     -19.954 -49.233 -18.860  1.00  0.00           H  
ATOM   3022 1HE  LYS A 192     -19.521 -46.927 -18.789  1.00  0.00           H  
ATOM   3023 2HE  LYS A 192     -21.188 -47.048 -18.220  1.00  0.00           H  
ATOM   3024 1HZ  LYS A 192     -19.889 -45.596 -16.844  1.00  0.00           H  
ATOM   3025 2HZ  LYS A 192     -20.368 -46.910 -15.969  1.00  0.00           H  
ATOM   3026 3HZ  LYS A 192     -18.811 -46.796 -16.501  1.00  0.00           H  
ATOM   3027  N   PRO A 193     -23.217 -50.203 -20.936  1.00  0.00           N  
ATOM   3028  CA  PRO A 193     -23.896 -51.056 -21.901  1.00  0.00           C  
ATOM   3029  C   PRO A 193     -23.986 -52.469 -21.355  1.00  0.00           C  
ATOM   3030  O   PRO A 193     -23.052 -53.259 -21.494  1.00  0.00           O  
ATOM   3031  CB  PRO A 193     -22.999 -50.978 -23.140  1.00  0.00           C  
ATOM   3032  CG  PRO A 193     -21.635 -50.734 -22.590  1.00  0.00           C  
ATOM   3033  CD  PRO A 193     -21.873 -49.902 -21.357  1.00  0.00           C  
ATOM   3034  HA  PRO A 193     -24.893 -50.642 -22.111  1.00  0.00           H  
ATOM   3035 1HB  PRO A 193     -23.066 -51.915 -23.713  1.00  0.00           H  
ATOM   3036 2HB  PRO A 193     -23.342 -50.170 -23.803  1.00  0.00           H  
ATOM   3037 1HG  PRO A 193     -21.139 -51.690 -22.367  1.00  0.00           H  
ATOM   3038 2HG  PRO A 193     -21.011 -50.218 -23.335  1.00  0.00           H  
ATOM   3039 1HD  PRO A 193     -21.165 -50.202 -20.570  1.00  0.00           H  
ATOM   3040 2HD  PRO A 193     -21.751 -48.837 -21.603  1.00  0.00           H  
ATOM   3041  N   VAL A 194     -25.121 -52.764 -20.737  1.00  0.00           N  
ATOM   3042  CA  VAL A 194     -25.420 -54.090 -20.224  1.00  0.00           C  
ATOM   3043  C   VAL A 194     -26.859 -54.444 -20.564  1.00  0.00           C  
ATOM   3044  O   VAL A 194     -27.688 -53.563 -20.792  1.00  0.00           O  
ATOM   3045  CB  VAL A 194     -25.213 -54.147 -18.699  1.00  0.00           C  
ATOM   3046  CG1 VAL A 194     -26.198 -53.228 -17.993  1.00  0.00           C  
ATOM   3047  CG2 VAL A 194     -25.364 -55.579 -18.209  1.00  0.00           C  
ATOM   3048  H   VAL A 194     -25.802 -52.027 -20.623  1.00  0.00           H  
ATOM   3049  HA  VAL A 194     -24.744 -54.804 -20.696  1.00  0.00           H  
ATOM   3050  HB  VAL A 194     -24.211 -53.786 -18.464  1.00  0.00           H  
ATOM   3051 1HG1 VAL A 194     -26.037 -53.280 -16.916  1.00  0.00           H  
ATOM   3052 2HG1 VAL A 194     -26.048 -52.203 -18.332  1.00  0.00           H  
ATOM   3053 3HG1 VAL A 194     -27.217 -53.541 -18.222  1.00  0.00           H  
ATOM   3054 1HG2 VAL A 194     -25.216 -55.611 -17.130  1.00  0.00           H  
ATOM   3055 2HG2 VAL A 194     -26.364 -55.942 -18.449  1.00  0.00           H  
ATOM   3056 3HG2 VAL A 194     -24.622 -56.211 -18.696  1.00  0.00           H  
ATOM   3057  N   PRO A 195     -27.161 -55.730 -20.600  1.00  0.00           N  
ATOM   3058  CA  PRO A 195     -28.491 -56.175 -20.989  1.00  0.00           C  
ATOM   3059  C   PRO A 195     -29.501 -55.782 -19.920  1.00  0.00           C  
ATOM   3060  O   PRO A 195     -29.246 -55.934 -18.725  1.00  0.00           O  
ATOM   3061  CB  PRO A 195     -28.337 -57.695 -21.099  1.00  0.00           C  
ATOM   3062  CG  PRO A 195     -26.868 -57.904 -21.247  1.00  0.00           C  
ATOM   3063  CD  PRO A 195     -26.249 -56.804 -20.426  1.00  0.00           C  
ATOM   3064  HA  PRO A 195     -28.749 -55.735 -21.963  1.00  0.00           H  
ATOM   3065 1HB  PRO A 195     -28.749 -58.181 -20.202  1.00  0.00           H  
ATOM   3066 2HB  PRO A 195     -28.910 -58.070 -21.959  1.00  0.00           H  
ATOM   3067 1HG  PRO A 195     -26.589 -58.907 -20.891  1.00  0.00           H  
ATOM   3068 2HG  PRO A 195     -26.583 -57.853 -22.308  1.00  0.00           H  
ATOM   3069 1HD  PRO A 195     -26.171 -57.128 -19.378  1.00  0.00           H  
ATOM   3070 2HD  PRO A 195     -25.256 -56.559 -20.831  1.00  0.00           H  
ATOM   3071  N   PRO A 196     -30.719 -55.258 -20.028  1.00  0.00           N  
ATOM   3072  CA  PRO A 196     -31.457 -54.823 -18.850  1.00  0.00           C  
ATOM   3073  C   PRO A 196     -31.579 -55.960 -17.846  1.00  0.00           C  
ATOM   3074  O   PRO A 196     -31.692 -55.729 -16.642  1.00  0.00           O  
ATOM   3075  CB  PRO A 196     -32.820 -54.421 -19.421  1.00  0.00           C  
ATOM   3076  CG  PRO A 196     -32.528 -54.039 -20.832  1.00  0.00           C  
ATOM   3077  CD  PRO A 196     -31.461 -55.008 -21.268  1.00  0.00           C  
ATOM   3078  HA  PRO A 196     -30.947 -53.957 -18.403  1.00  0.00           H  
ATOM   3079 1HB  PRO A 196     -33.524 -55.263 -19.344  1.00  0.00           H  
ATOM   3080 2HB  PRO A 196     -33.245 -53.593 -18.834  1.00  0.00           H  
ATOM   3081 1HG  PRO A 196     -33.440 -54.111 -21.442  1.00  0.00           H  
ATOM   3082 2HG  PRO A 196     -32.195 -52.992 -20.881  1.00  0.00           H  
ATOM   3083 1HD  PRO A 196     -31.932 -55.923 -21.655  1.00  0.00           H  
ATOM   3084 2HD  PRO A 196     -30.833 -54.539 -22.040  1.00  0.00           H  
ATOM   3085  N   GLU A 197     -31.554 -57.181 -18.361  1.00  0.00           N  
ATOM   3086  CA  GLU A 197     -31.683 -58.383 -17.545  1.00  0.00           C  
ATOM   3087  C   GLU A 197     -30.583 -58.455 -16.493  1.00  0.00           C  
ATOM   3088  O   GLU A 197     -30.848 -58.723 -15.321  1.00  0.00           O  
ATOM   3089  CB  GLU A 197     -31.642 -59.633 -18.426  1.00  0.00           C  
ATOM   3090  CG  GLU A 197     -31.814 -60.942 -17.669  1.00  0.00           C  
ATOM   3091  CD  GLU A 197     -31.803 -62.145 -18.571  1.00  0.00           C  
ATOM   3092  OE1 GLU A 197     -31.687 -61.972 -19.760  1.00  0.00           O  
ATOM   3093  OE2 GLU A 197     -31.911 -63.240 -18.069  1.00  0.00           O  
ATOM   3094  H   GLU A 197     -31.441 -57.275 -19.360  1.00  0.00           H  
ATOM   3095  HA  GLU A 197     -32.644 -58.350 -17.030  1.00  0.00           H  
ATOM   3096 1HB  GLU A 197     -32.430 -59.575 -19.178  1.00  0.00           H  
ATOM   3097 2HB  GLU A 197     -30.689 -59.675 -18.954  1.00  0.00           H  
ATOM   3098 1HG  GLU A 197     -31.007 -61.039 -16.943  1.00  0.00           H  
ATOM   3099 2HG  GLU A 197     -32.756 -60.912 -17.123  1.00  0.00           H  
ATOM   3100  N   LEU A 198     -29.348 -58.214 -16.918  1.00  0.00           N  
ATOM   3101  CA  LEU A 198     -28.205 -58.252 -16.013  1.00  0.00           C  
ATOM   3102  C   LEU A 198     -28.299 -57.154 -14.962  1.00  0.00           C  
ATOM   3103  O   LEU A 198     -27.994 -57.375 -13.790  1.00  0.00           O  
ATOM   3104  CB  LEU A 198     -26.898 -58.102 -16.802  1.00  0.00           C  
ATOM   3105  CG  LEU A 198     -26.274 -59.409 -17.309  1.00  0.00           C  
ATOM   3106  CD1 LEU A 198     -27.266 -60.130 -18.211  1.00  0.00           C  
ATOM   3107  CD2 LEU A 198     -24.983 -59.099 -18.053  1.00  0.00           C  
ATOM   3108  H   LEU A 198     -29.196 -57.999 -17.893  1.00  0.00           H  
ATOM   3109  HA  LEU A 198     -28.199 -59.215 -15.504  1.00  0.00           H  
ATOM   3110 1HB  LEU A 198     -27.086 -57.468 -17.667  1.00  0.00           H  
ATOM   3111 2HB  LEU A 198     -26.163 -57.608 -16.167  1.00  0.00           H  
ATOM   3112  HG  LEU A 198     -26.057 -60.061 -16.462  1.00  0.00           H  
ATOM   3113 1HD1 LEU A 198     -26.822 -61.059 -18.570  1.00  0.00           H  
ATOM   3114 2HD1 LEU A 198     -28.172 -60.356 -17.647  1.00  0.00           H  
ATOM   3115 3HD1 LEU A 198     -27.515 -59.494 -19.059  1.00  0.00           H  
ATOM   3116 1HD2 LEU A 198     -24.539 -60.028 -18.413  1.00  0.00           H  
ATOM   3117 2HD2 LEU A 198     -25.199 -58.448 -18.901  1.00  0.00           H  
ATOM   3118 3HD2 LEU A 198     -24.286 -58.600 -17.380  1.00  0.00           H  
ATOM   3119  N   VAL A 199     -28.723 -55.969 -15.387  1.00  0.00           N  
ATOM   3120  CA  VAL A 199     -28.857 -54.833 -14.482  1.00  0.00           C  
ATOM   3121  C   VAL A 199     -29.928 -55.091 -13.431  1.00  0.00           C  
ATOM   3122  O   VAL A 199     -29.755 -54.756 -12.259  1.00  0.00           O  
ATOM   3123  CB  VAL A 199     -29.213 -53.559 -15.271  1.00  0.00           C  
ATOM   3124  CG1 VAL A 199     -29.539 -52.417 -14.320  1.00  0.00           C  
ATOM   3125  CG2 VAL A 199     -28.063 -53.182 -16.192  1.00  0.00           C  
ATOM   3126  H   VAL A 199     -28.959 -55.852 -16.362  1.00  0.00           H  
ATOM   3127  HA  VAL A 199     -27.902 -54.677 -13.978  1.00  0.00           H  
ATOM   3128  HB  VAL A 199     -30.108 -53.749 -15.865  1.00  0.00           H  
ATOM   3129 1HG1 VAL A 199     -29.789 -51.525 -14.895  1.00  0.00           H  
ATOM   3130 2HG1 VAL A 199     -30.388 -52.695 -13.696  1.00  0.00           H  
ATOM   3131 3HG1 VAL A 199     -28.675 -52.211 -13.689  1.00  0.00           H  
ATOM   3132 1HG2 VAL A 199     -28.322 -52.281 -16.748  1.00  0.00           H  
ATOM   3133 2HG2 VAL A 199     -27.167 -52.999 -15.599  1.00  0.00           H  
ATOM   3134 3HG2 VAL A 199     -27.874 -53.998 -16.891  1.00  0.00           H  
ATOM   3135  N   GLU A 200     -31.037 -55.689 -13.856  1.00  0.00           N  
ATOM   3136  CA  GLU A 200     -32.138 -55.993 -12.951  1.00  0.00           C  
ATOM   3137  C   GLU A 200     -31.722 -57.013 -11.900  1.00  0.00           C  
ATOM   3138  O   GLU A 200     -32.079 -56.892 -10.728  1.00  0.00           O  
ATOM   3139  CB  GLU A 200     -33.343 -56.517 -13.735  1.00  0.00           C  
ATOM   3140  CG  GLU A 200     -34.575 -56.792 -12.884  1.00  0.00           C  
ATOM   3141  CD  GLU A 200     -35.765 -57.219 -13.698  1.00  0.00           C  
ATOM   3142  OE1 GLU A 200     -35.649 -57.280 -14.898  1.00  0.00           O  
ATOM   3143  OE2 GLU A 200     -36.792 -57.485 -13.118  1.00  0.00           O  
ATOM   3144  H   GLU A 200     -31.118 -55.939 -14.831  1.00  0.00           H  
ATOM   3145  HA  GLU A 200     -32.427 -55.075 -12.437  1.00  0.00           H  
ATOM   3146 1HB  GLU A 200     -33.621 -55.793 -14.501  1.00  0.00           H  
ATOM   3147 2HB  GLU A 200     -33.073 -57.443 -14.242  1.00  0.00           H  
ATOM   3148 1HG  GLU A 200     -34.340 -57.577 -12.166  1.00  0.00           H  
ATOM   3149 2HG  GLU A 200     -34.827 -55.891 -12.326  1.00  0.00           H  
ATOM   3150  N   ARG A 201     -30.965 -58.018 -12.325  1.00  0.00           N  
ATOM   3151  CA  ARG A 201     -30.498 -59.062 -11.420  1.00  0.00           C  
ATOM   3152  C   ARG A 201     -29.552 -58.498 -10.369  1.00  0.00           C  
ATOM   3153  O   ARG A 201     -29.617 -58.870  -9.197  1.00  0.00           O  
ATOM   3154  CB  ARG A 201     -29.791 -60.165 -12.194  1.00  0.00           C  
ATOM   3155  CG  ARG A 201     -30.702 -61.030 -13.050  1.00  0.00           C  
ATOM   3156  CD  ARG A 201     -29.944 -62.099 -13.751  1.00  0.00           C  
ATOM   3157  NE  ARG A 201     -30.797 -62.878 -14.634  1.00  0.00           N  
ATOM   3158  CZ  ARG A 201     -31.556 -63.920 -14.242  1.00  0.00           C  
ATOM   3159  NH1 ARG A 201     -31.557 -64.295 -12.982  1.00  0.00           N  
ATOM   3160  NH2 ARG A 201     -32.299 -64.565 -15.125  1.00  0.00           N  
ATOM   3161  H   ARG A 201     -30.706 -58.060 -13.300  1.00  0.00           H  
ATOM   3162  HA  ARG A 201     -31.362 -59.492 -10.913  1.00  0.00           H  
ATOM   3163 1HB  ARG A 201     -29.041 -59.725 -12.850  1.00  0.00           H  
ATOM   3164 2HB  ARG A 201     -29.271 -60.822 -11.497  1.00  0.00           H  
ATOM   3165 1HG  ARG A 201     -31.455 -61.502 -12.419  1.00  0.00           H  
ATOM   3166 2HG  ARG A 201     -31.193 -60.410 -13.801  1.00  0.00           H  
ATOM   3167 1HD  ARG A 201     -29.152 -61.651 -14.349  1.00  0.00           H  
ATOM   3168 2HD  ARG A 201     -29.506 -62.775 -13.017  1.00  0.00           H  
ATOM   3169  HE  ARG A 201     -30.822 -62.619 -15.612  1.00  0.00           H  
ATOM   3170 1HH1 ARG A 201     -30.990 -63.802 -12.308  1.00  0.00           H  
ATOM   3171 2HH1 ARG A 201     -32.126 -65.076 -12.688  1.00  0.00           H  
ATOM   3172 1HH2 ARG A 201     -32.298 -64.277 -16.093  1.00  0.00           H  
ATOM   3173 2HH2 ARG A 201     -32.867 -65.346 -14.831  1.00  0.00           H  
ATOM   3174  N   VAL A 202     -28.672 -57.598 -10.794  1.00  0.00           N  
ATOM   3175  CA  VAL A 202     -27.710 -56.980  -9.889  1.00  0.00           C  
ATOM   3176  C   VAL A 202     -28.411 -56.129  -8.838  1.00  0.00           C  
ATOM   3177  O   VAL A 202     -28.034 -56.138  -7.666  1.00  0.00           O  
ATOM   3178  CB  VAL A 202     -26.720 -56.103 -10.679  1.00  0.00           C  
ATOM   3179  CG1 VAL A 202     -25.836 -55.309  -9.728  1.00  0.00           C  
ATOM   3180  CG2 VAL A 202     -25.878 -56.973 -11.599  1.00  0.00           C  
ATOM   3181  H   VAL A 202     -28.669 -57.335 -11.769  1.00  0.00           H  
ATOM   3182  HA  VAL A 202     -27.153 -57.770  -9.384  1.00  0.00           H  
ATOM   3183  HB  VAL A 202     -27.282 -55.382 -11.273  1.00  0.00           H  
ATOM   3184 1HG1 VAL A 202     -25.143 -54.695 -10.303  1.00  0.00           H  
ATOM   3185 2HG1 VAL A 202     -26.458 -54.667  -9.104  1.00  0.00           H  
ATOM   3186 3HG1 VAL A 202     -25.273 -55.996  -9.096  1.00  0.00           H  
ATOM   3187 1HG2 VAL A 202     -25.181 -56.347 -12.155  1.00  0.00           H  
ATOM   3188 2HG2 VAL A 202     -25.321 -57.698 -11.005  1.00  0.00           H  
ATOM   3189 3HG2 VAL A 202     -26.528 -57.500 -12.298  1.00  0.00           H  
ATOM   3190  N   ALA A 203     -29.433 -55.394  -9.263  1.00  0.00           N  
ATOM   3191  CA  ALA A 203     -30.189 -54.537  -8.358  1.00  0.00           C  
ATOM   3192  C   ALA A 203     -30.924 -55.357  -7.307  1.00  0.00           C  
ATOM   3193  O   ALA A 203     -30.972 -54.983  -6.135  1.00  0.00           O  
ATOM   3194  CB  ALA A 203     -31.172 -53.677  -9.140  1.00  0.00           C  
ATOM   3195  H   ALA A 203     -29.693 -55.430 -10.238  1.00  0.00           H  
ATOM   3196  HA  ALA A 203     -29.484 -53.886  -7.840  1.00  0.00           H  
ATOM   3197 1HB  ALA A 203     -31.729 -53.043  -8.450  1.00  0.00           H  
ATOM   3198 2HB  ALA A 203     -30.626 -53.053  -9.847  1.00  0.00           H  
ATOM   3199 3HB  ALA A 203     -31.864 -54.319  -9.682  1.00  0.00           H  
ATOM   3200  N   GLU A 204     -31.497 -56.478  -7.732  1.00  0.00           N  
ATOM   3201  CA  GLU A 204     -32.231 -57.354  -6.827  1.00  0.00           C  
ATOM   3202  C   GLU A 204     -31.309 -57.959  -5.775  1.00  0.00           C  
ATOM   3203  O   GLU A 204     -31.672 -58.063  -4.603  1.00  0.00           O  
ATOM   3204  CB  GLU A 204     -32.926 -58.469  -7.612  1.00  0.00           C  
ATOM   3205  CG  GLU A 204     -34.080 -57.997  -8.485  1.00  0.00           C  
ATOM   3206  CD  GLU A 204     -35.219 -57.423  -7.690  1.00  0.00           C  
ATOM   3207  OE1 GLU A 204     -35.821 -58.151  -6.939  1.00  0.00           O  
ATOM   3208  OE2 GLU A 204     -35.488 -56.253  -7.834  1.00  0.00           O  
ATOM   3209  H   GLU A 204     -31.422 -56.730  -8.707  1.00  0.00           H  
ATOM   3210  HA  GLU A 204     -32.990 -56.763  -6.313  1.00  0.00           H  
ATOM   3211 1HB  GLU A 204     -32.201 -58.967  -8.256  1.00  0.00           H  
ATOM   3212 2HB  GLU A 204     -33.315 -59.214  -6.918  1.00  0.00           H  
ATOM   3213 1HG  GLU A 204     -33.713 -57.237  -9.174  1.00  0.00           H  
ATOM   3214 2HG  GLU A 204     -34.442 -58.838  -9.075  1.00  0.00           H  
ATOM   3215  N   GLU A 205     -30.115 -58.356  -6.201  1.00  0.00           N  
ATOM   3216  CA  GLU A 205     -29.138 -58.951  -5.296  1.00  0.00           C  
ATOM   3217  C   GLU A 205     -28.680 -57.948  -4.244  1.00  0.00           C  
ATOM   3218  O   GLU A 205     -28.523 -58.291  -3.072  1.00  0.00           O  
ATOM   3219  CB  GLU A 205     -27.931 -59.470  -6.080  1.00  0.00           C  
ATOM   3220  CG  GLU A 205     -28.222 -60.681  -6.955  1.00  0.00           C  
ATOM   3221  CD  GLU A 205     -28.619 -61.894  -6.161  1.00  0.00           C  
ATOM   3222  OE1 GLU A 205     -27.808 -62.380  -5.410  1.00  0.00           O  
ATOM   3223  OE2 GLU A 205     -29.734 -62.336  -6.307  1.00  0.00           O  
ATOM   3224  H   GLU A 205     -29.877 -58.243  -7.176  1.00  0.00           H  
ATOM   3225  HA  GLU A 205     -29.608 -59.791  -4.783  1.00  0.00           H  
ATOM   3226 1HB  GLU A 205     -27.547 -58.677  -6.723  1.00  0.00           H  
ATOM   3227 2HB  GLU A 205     -27.136 -59.742  -5.386  1.00  0.00           H  
ATOM   3228 1HG  GLU A 205     -29.029 -60.432  -7.644  1.00  0.00           H  
ATOM   3229 2HG  GLU A 205     -27.336 -60.912  -7.545  1.00  0.00           H  
ATOM   3230  N   ALA A 206     -28.467 -56.708  -4.670  1.00  0.00           N  
ATOM   3231  CA  ALA A 206     -28.026 -55.653  -3.765  1.00  0.00           C  
ATOM   3232  C   ALA A 206     -29.086 -55.351  -2.713  1.00  0.00           C  
ATOM   3233  O   ALA A 206     -28.770 -55.144  -1.541  1.00  0.00           O  
ATOM   3234  CB  ALA A 206     -27.683 -54.393  -4.547  1.00  0.00           C  
ATOM   3235  H   ALA A 206     -28.614 -56.490  -5.645  1.00  0.00           H  
ATOM   3236  HA  ALA A 206     -27.132 -56.002  -3.248  1.00  0.00           H  
ATOM   3237 1HB  ALA A 206     -27.355 -53.615  -3.858  1.00  0.00           H  
ATOM   3238 2HB  ALA A 206     -26.883 -54.611  -5.255  1.00  0.00           H  
ATOM   3239 3HB  ALA A 206     -28.563 -54.051  -5.089  1.00  0.00           H  
ATOM   3240  N   ILE A 207     -30.344 -55.327  -3.139  1.00  0.00           N  
ATOM   3241  CA  ILE A 207     -31.454 -55.050  -2.234  1.00  0.00           C  
ATOM   3242  C   ILE A 207     -31.593 -56.143  -1.182  1.00  0.00           C  
ATOM   3243  O   ILE A 207     -31.845 -55.862  -0.010  1.00  0.00           O  
ATOM   3244  CB  ILE A 207     -32.776 -54.914  -3.011  1.00  0.00           C  
ATOM   3245  CG1 ILE A 207     -32.754 -53.659  -3.887  1.00  0.00           C  
ATOM   3246  CG2 ILE A 207     -33.956 -54.877  -2.052  1.00  0.00           C  
ATOM   3247  CD1 ILE A 207     -33.890 -53.587  -4.881  1.00  0.00           C  
ATOM   3248  H   ILE A 207     -30.537 -55.505  -4.114  1.00  0.00           H  
ATOM   3249  HA  ILE A 207     -31.257 -54.109  -1.723  1.00  0.00           H  
ATOM   3250  HB  ILE A 207     -32.892 -55.764  -3.683  1.00  0.00           H  
ATOM   3251 1HG1 ILE A 207     -32.798 -52.773  -3.254  1.00  0.00           H  
ATOM   3252 2HG1 ILE A 207     -31.815 -53.617  -4.440  1.00  0.00           H  
ATOM   3253 1HG2 ILE A 207     -34.882 -54.780  -2.618  1.00  0.00           H  
ATOM   3254 2HG2 ILE A 207     -33.981 -55.798  -1.471  1.00  0.00           H  
ATOM   3255 3HG2 ILE A 207     -33.851 -54.026  -1.379  1.00  0.00           H  
ATOM   3256 1HD1 ILE A 207     -33.806 -52.670  -5.465  1.00  0.00           H  
ATOM   3257 2HD1 ILE A 207     -33.845 -54.448  -5.549  1.00  0.00           H  
ATOM   3258 3HD1 ILE A 207     -34.840 -53.591  -4.348  1.00  0.00           H  
ATOM   3259  N   GLU A 208     -31.427 -57.391  -1.608  1.00  0.00           N  
ATOM   3260  CA  GLU A 208     -31.534 -58.529  -0.703  1.00  0.00           C  
ATOM   3261  C   GLU A 208     -30.433 -58.502   0.349  1.00  0.00           C  
ATOM   3262  O   GLU A 208     -30.674 -58.793   1.521  1.00  0.00           O  
ATOM   3263  CB  GLU A 208     -31.471 -59.842  -1.487  1.00  0.00           C  
ATOM   3264  CG  GLU A 208     -32.688 -60.110  -2.362  1.00  0.00           C  
ATOM   3265  CD  GLU A 208     -33.952 -60.285  -1.568  1.00  0.00           C  
ATOM   3266  OE1 GLU A 208     -33.895 -60.879  -0.518  1.00  0.00           O  
ATOM   3267  OE2 GLU A 208     -34.977 -59.825  -2.012  1.00  0.00           O  
ATOM   3268  H   GLU A 208     -31.222 -57.556  -2.583  1.00  0.00           H  
ATOM   3269  HA  GLU A 208     -32.495 -58.474  -0.190  1.00  0.00           H  
ATOM   3270 1HB  GLU A 208     -30.591 -59.840  -2.130  1.00  0.00           H  
ATOM   3271 2HB  GLU A 208     -31.368 -60.676  -0.793  1.00  0.00           H  
ATOM   3272 1HG  GLU A 208     -32.818 -59.276  -3.051  1.00  0.00           H  
ATOM   3273 2HG  GLU A 208     -32.507 -61.008  -2.951  1.00  0.00           H  
ATOM   3274  N   LYS A 209     -29.224 -58.151  -0.077  1.00  0.00           N  
ATOM   3275  CA  LYS A 209     -28.082 -58.085   0.828  1.00  0.00           C  
ATOM   3276  C   LYS A 209     -28.275 -57.000   1.880  1.00  0.00           C  
ATOM   3277  O   LYS A 209     -27.952 -57.194   3.052  1.00  0.00           O  
ATOM   3278  CB  LYS A 209     -26.792 -57.835   0.045  1.00  0.00           C  
ATOM   3279  CG  LYS A 209     -26.373 -58.985  -0.861  1.00  0.00           C  
ATOM   3280  CD  LYS A 209     -25.902 -60.184  -0.050  1.00  0.00           C  
ATOM   3281  CE  LYS A 209     -25.527 -61.350  -0.953  1.00  0.00           C  
ATOM   3282  NZ  LYS A 209     -24.362 -61.029  -1.822  1.00  0.00           N  
ATOM   3283  H   LYS A 209     -29.093 -57.924  -1.052  1.00  0.00           H  
ATOM   3284  HA  LYS A 209     -27.996 -59.041   1.346  1.00  0.00           H  
ATOM   3285 1HB  LYS A 209     -26.909 -56.946  -0.575  1.00  0.00           H  
ATOM   3286 2HB  LYS A 209     -25.975 -57.643   0.742  1.00  0.00           H  
ATOM   3287 1HG  LYS A 209     -27.218 -59.286  -1.481  1.00  0.00           H  
ATOM   3288 2HG  LYS A 209     -25.564 -58.658  -1.513  1.00  0.00           H  
ATOM   3289 1HD  LYS A 209     -25.032 -59.902   0.545  1.00  0.00           H  
ATOM   3290 2HD  LYS A 209     -26.696 -60.501   0.625  1.00  0.00           H  
ATOM   3291 1HE  LYS A 209     -25.281 -62.218  -0.342  1.00  0.00           H  
ATOM   3292 2HE  LYS A 209     -26.376 -61.608  -1.586  1.00  0.00           H  
ATOM   3293 1HZ  LYS A 209     -24.146 -61.826  -2.404  1.00  0.00           H  
ATOM   3294 2HZ  LYS A 209     -24.586 -60.236  -2.407  1.00  0.00           H  
ATOM   3295 3HZ  LYS A 209     -23.563 -60.807  -1.246  1.00  0.00           H  
ATOM   3296  N   ALA A 210     -28.804 -55.858   1.454  1.00  0.00           N  
ATOM   3297  CA  ALA A 210     -29.040 -54.740   2.359  1.00  0.00           C  
ATOM   3298  C   ALA A 210     -30.084 -55.093   3.411  1.00  0.00           C  
ATOM   3299  O   ALA A 210     -29.941 -54.743   4.583  1.00  0.00           O  
ATOM   3300  CB  ALA A 210     -29.472 -53.508   1.577  1.00  0.00           C  
ATOM   3301  H   ALA A 210     -29.049 -55.762   0.479  1.00  0.00           H  
ATOM   3302  HA  ALA A 210     -28.106 -54.520   2.876  1.00  0.00           H  
ATOM   3303 1HB  ALA A 210     -29.644 -52.681   2.267  1.00  0.00           H  
ATOM   3304 2HB  ALA A 210     -28.690 -53.233   0.869  1.00  0.00           H  
ATOM   3305 3HB  ALA A 210     -30.391 -53.726   1.035  1.00  0.00           H  
ATOM   3306  N   ARG A 211     -31.134 -55.788   2.985  1.00  0.00           N  
ATOM   3307  CA  ARG A 211     -32.204 -56.190   3.890  1.00  0.00           C  
ATOM   3308  C   ARG A 211     -31.698 -57.169   4.942  1.00  0.00           C  
ATOM   3309  O   ARG A 211     -32.065 -57.081   6.114  1.00  0.00           O  
ATOM   3310  CB  ARG A 211     -33.348 -56.828   3.116  1.00  0.00           C  
ATOM   3311  CG  ARG A 211     -34.542 -57.239   3.962  1.00  0.00           C  
ATOM   3312  CD  ARG A 211     -35.625 -57.829   3.135  1.00  0.00           C  
ATOM   3313  NE  ARG A 211     -35.203 -59.060   2.485  1.00  0.00           N  
ATOM   3314  CZ  ARG A 211     -35.163 -60.266   3.084  1.00  0.00           C  
ATOM   3315  NH1 ARG A 211     -35.523 -60.387   4.343  1.00  0.00           N  
ATOM   3316  NH2 ARG A 211     -34.763 -61.328   2.406  1.00  0.00           N  
ATOM   3317  H   ARG A 211     -31.192 -56.044   2.010  1.00  0.00           H  
ATOM   3318  HA  ARG A 211     -32.581 -55.301   4.397  1.00  0.00           H  
ATOM   3319 1HB  ARG A 211     -33.705 -56.134   2.357  1.00  0.00           H  
ATOM   3320 2HB  ARG A 211     -32.987 -57.719   2.601  1.00  0.00           H  
ATOM   3321 1HG  ARG A 211     -34.229 -57.982   4.697  1.00  0.00           H  
ATOM   3322 2HG  ARG A 211     -34.942 -56.365   4.477  1.00  0.00           H  
ATOM   3323 1HD  ARG A 211     -36.484 -58.054   3.766  1.00  0.00           H  
ATOM   3324 2HD  ARG A 211     -35.919 -57.120   2.362  1.00  0.00           H  
ATOM   3325  HE  ARG A 211     -34.918 -59.006   1.516  1.00  0.00           H  
ATOM   3326 1HH1 ARG A 211     -35.829 -59.576   4.861  1.00  0.00           H  
ATOM   3327 2HH1 ARG A 211     -35.494 -61.291   4.791  1.00  0.00           H  
ATOM   3328 1HH2 ARG A 211     -34.486 -61.234   1.438  1.00  0.00           H  
ATOM   3329 2HH2 ARG A 211     -34.734 -62.231   2.855  1.00  0.00           H  
ATOM   3330  N   GLU A 212     -30.853 -58.102   4.516  1.00  0.00           N  
ATOM   3331  CA  GLU A 212     -30.294 -59.099   5.421  1.00  0.00           C  
ATOM   3332  C   GLU A 212     -29.403 -58.451   6.473  1.00  0.00           C  
ATOM   3333  O   GLU A 212     -29.436 -58.826   7.645  1.00  0.00           O  
ATOM   3334  CB  GLU A 212     -29.497 -60.144   4.637  1.00  0.00           C  
ATOM   3335  CG  GLU A 212     -30.346 -61.062   3.769  1.00  0.00           C  
ATOM   3336  CD  GLU A 212     -29.525 -62.026   2.959  1.00  0.00           C  
ATOM   3337  OE1 GLU A 212     -28.323 -61.914   2.977  1.00  0.00           O  
ATOM   3338  OE2 GLU A 212     -30.101 -62.875   2.321  1.00  0.00           O  
ATOM   3339  H   GLU A 212     -30.591 -58.121   3.541  1.00  0.00           H  
ATOM   3340  HA  GLU A 212     -31.116 -59.600   5.934  1.00  0.00           H  
ATOM   3341 1HB  GLU A 212     -28.778 -59.642   3.989  1.00  0.00           H  
ATOM   3342 2HB  GLU A 212     -28.932 -60.767   5.330  1.00  0.00           H  
ATOM   3343 1HG  GLU A 212     -31.022 -61.627   4.410  1.00  0.00           H  
ATOM   3344 2HG  GLU A 212     -30.950 -60.453   3.098  1.00  0.00           H  
ATOM   3345  N   VAL A 213     -28.607 -57.476   6.048  1.00  0.00           N  
ATOM   3346  CA  VAL A 213     -27.705 -56.774   6.952  1.00  0.00           C  
ATOM   3347  C   VAL A 213     -28.480 -55.990   8.004  1.00  0.00           C  
ATOM   3348  O   VAL A 213     -28.104 -55.965   9.176  1.00  0.00           O  
ATOM   3349  CB  VAL A 213     -26.799 -55.811   6.161  1.00  0.00           C  
ATOM   3350  CG1 VAL A 213     -25.990 -54.940   7.111  1.00  0.00           C  
ATOM   3351  CG2 VAL A 213     -25.882 -56.602   5.241  1.00  0.00           C  
ATOM   3352  H   VAL A 213     -28.628 -57.215   5.073  1.00  0.00           H  
ATOM   3353  HA  VAL A 213     -27.078 -57.510   7.456  1.00  0.00           H  
ATOM   3354  HB  VAL A 213     -27.424 -55.144   5.568  1.00  0.00           H  
ATOM   3355 1HG1 VAL A 213     -25.356 -54.266   6.535  1.00  0.00           H  
ATOM   3356 2HG1 VAL A 213     -26.667 -54.357   7.735  1.00  0.00           H  
ATOM   3357 3HG1 VAL A 213     -25.367 -55.573   7.743  1.00  0.00           H  
ATOM   3358 1HG2 VAL A 213     -25.245 -55.915   4.685  1.00  0.00           H  
ATOM   3359 2HG2 VAL A 213     -25.261 -57.273   5.835  1.00  0.00           H  
ATOM   3360 3HG2 VAL A 213     -26.482 -57.185   4.543  1.00  0.00           H  
ATOM   3361  N   THR A 214     -29.564 -55.350   7.579  1.00  0.00           N  
ATOM   3362  CA  THR A 214     -30.394 -54.564   8.483  1.00  0.00           C  
ATOM   3363  C   THR A 214     -31.052 -55.449   9.535  1.00  0.00           C  
ATOM   3364  O   THR A 214     -31.132 -55.082  10.707  1.00  0.00           O  
ATOM   3365  CB  THR A 214     -31.476 -53.788   7.709  1.00  0.00           C  
ATOM   3366  OG1 THR A 214     -30.851 -52.882   6.789  1.00  0.00           O  
ATOM   3367  CG2 THR A 214     -32.358 -53.003   8.667  1.00  0.00           C  
ATOM   3368  H   THR A 214     -29.819 -55.410   6.604  1.00  0.00           H  
ATOM   3369  HA  THR A 214     -29.758 -53.844   8.999  1.00  0.00           H  
ATOM   3370  HB  THR A 214     -32.093 -54.488   7.146  1.00  0.00           H  
ATOM   3371  HG1 THR A 214     -30.576 -53.363   6.005  1.00  0.00           H  
ATOM   3372 1HG2 THR A 214     -33.117 -52.462   8.102  1.00  0.00           H  
ATOM   3373 2HG2 THR A 214     -32.843 -53.690   9.360  1.00  0.00           H  
ATOM   3374 3HG2 THR A 214     -31.748 -52.295   9.226  1.00  0.00           H  
ATOM   3375  N   GLU A 215     -31.522 -56.616   9.110  1.00  0.00           N  
ATOM   3376  CA  GLU A 215     -32.174 -57.555  10.014  1.00  0.00           C  
ATOM   3377  C   GLU A 215     -31.201 -58.073  11.066  1.00  0.00           C  
ATOM   3378  O   GLU A 215     -31.553 -58.208  12.238  1.00  0.00           O  
ATOM   3379  CB  GLU A 215     -32.764 -58.728   9.229  1.00  0.00           C  
ATOM   3380  CG  GLU A 215     -33.961 -58.366   8.361  1.00  0.00           C  
ATOM   3381  CD  GLU A 215     -34.469 -59.525   7.550  1.00  0.00           C  
ATOM   3382  OE1 GLU A 215     -33.842 -60.558   7.568  1.00  0.00           O  
ATOM   3383  OE2 GLU A 215     -35.484 -59.379   6.912  1.00  0.00           O  
ATOM   3384  H   GLU A 215     -31.425 -56.859   8.134  1.00  0.00           H  
ATOM   3385  HA  GLU A 215     -32.984 -57.036  10.527  1.00  0.00           H  
ATOM   3386 1HB  GLU A 215     -31.998 -59.155   8.581  1.00  0.00           H  
ATOM   3387 2HB  GLU A 215     -33.078 -59.509   9.922  1.00  0.00           H  
ATOM   3388 1HG  GLU A 215     -34.766 -58.006   9.002  1.00  0.00           H  
ATOM   3389 2HG  GLU A 215     -33.678 -57.556   7.691  1.00  0.00           H  
ATOM   3390  N   GLU A 216     -29.976 -58.362  10.641  1.00  0.00           N  
ATOM   3391  CA  GLU A 216     -28.950 -58.865  11.545  1.00  0.00           C  
ATOM   3392  C   GLU A 216     -28.584 -57.826  12.597  1.00  0.00           C  
ATOM   3393  O   GLU A 216     -28.397 -58.154  13.769  1.00  0.00           O  
ATOM   3394  CB  GLU A 216     -27.701 -59.272  10.760  1.00  0.00           C  
ATOM   3395  CG  GLU A 216     -26.586 -59.861  11.613  1.00  0.00           C  
ATOM   3396  CD  GLU A 216     -26.969 -61.163  12.259  1.00  0.00           C  
ATOM   3397  OE1 GLU A 216     -27.883 -61.793  11.785  1.00  0.00           O  
ATOM   3398  OE2 GLU A 216     -26.347 -61.527  13.229  1.00  0.00           O  
ATOM   3399  H   GLU A 216     -29.750 -58.229   9.666  1.00  0.00           H  
ATOM   3400  HA  GLU A 216     -29.342 -59.744  12.058  1.00  0.00           H  
ATOM   3401 1HB  GLU A 216     -27.971 -60.011  10.005  1.00  0.00           H  
ATOM   3402 2HB  GLU A 216     -27.300 -58.403  10.238  1.00  0.00           H  
ATOM   3403 1HG  GLU A 216     -25.710 -60.023  10.985  1.00  0.00           H  
ATOM   3404 2HG  GLU A 216     -26.317 -59.142  12.386  1.00  0.00           H  
ATOM   3405  N   ALA A 217     -28.483 -56.571  12.172  1.00  0.00           N  
ATOM   3406  CA  ALA A 217     -28.140 -55.481  13.076  1.00  0.00           C  
ATOM   3407  C   ALA A 217     -29.222 -55.276  14.128  1.00  0.00           C  
ATOM   3408  O   ALA A 217     -28.926 -55.042  15.300  1.00  0.00           O  
ATOM   3409  CB  ALA A 217     -27.913 -54.196  12.293  1.00  0.00           C  
ATOM   3410  H   ALA A 217     -28.648 -56.368  11.197  1.00  0.00           H  
ATOM   3411  HA  ALA A 217     -27.218 -55.747  13.593  1.00  0.00           H  
ATOM   3412 1HB  ALA A 217     -27.657 -53.391  12.982  1.00  0.00           H  
ATOM   3413 2HB  ALA A 217     -27.097 -54.340  11.585  1.00  0.00           H  
ATOM   3414 3HB  ALA A 217     -28.821 -53.935  11.752  1.00  0.00           H  
ATOM   3415  N   LEU A 218     -30.478 -55.365  13.703  1.00  0.00           N  
ATOM   3416  CA  LEU A 218     -31.608 -55.189  14.607  1.00  0.00           C  
ATOM   3417  C   LEU A 218     -31.552 -56.185  15.758  1.00  0.00           C  
ATOM   3418  O   LEU A 218     -31.844 -55.842  16.903  1.00  0.00           O  
ATOM   3419  CB  LEU A 218     -32.928 -55.354  13.844  1.00  0.00           C  
ATOM   3420  CG  LEU A 218     -34.203 -55.100  14.658  1.00  0.00           C  
ATOM   3421  CD1 LEU A 218     -35.323 -54.660  13.724  1.00  0.00           C  
ATOM   3422  CD2 LEU A 218     -34.585 -56.365  15.411  1.00  0.00           C  
ATOM   3423  H   LEU A 218     -30.654 -55.560  12.728  1.00  0.00           H  
ATOM   3424  HA  LEU A 218     -31.566 -54.182  15.021  1.00  0.00           H  
ATOM   3425 1HB  LEU A 218     -32.931 -54.664  13.001  1.00  0.00           H  
ATOM   3426 2HB  LEU A 218     -32.980 -56.370  13.455  1.00  0.00           H  
ATOM   3427  HG  LEU A 218     -34.026 -54.293  15.369  1.00  0.00           H  
ATOM   3428 1HD1 LEU A 218     -36.229 -54.479  14.303  1.00  0.00           H  
ATOM   3429 2HD1 LEU A 218     -35.031 -53.742  13.213  1.00  0.00           H  
ATOM   3430 3HD1 LEU A 218     -35.512 -55.441  12.989  1.00  0.00           H  
ATOM   3431 1HD2 LEU A 218     -35.491 -56.184  15.991  1.00  0.00           H  
ATOM   3432 2HD2 LEU A 218     -34.764 -57.172  14.701  1.00  0.00           H  
ATOM   3433 3HD2 LEU A 218     -33.775 -56.647  16.084  1.00  0.00           H  
ATOM   3434  N   LYS A 219     -31.178 -57.419  15.463  1.00  0.00           N  
ATOM   3435  CA  LYS A 219     -31.177 -58.446  16.495  1.00  0.00           C  
ATOM   3436  C   LYS A 219     -30.469 -57.961  17.758  1.00  0.00           C  
ATOM   3437  O   LYS A 219     -30.826 -58.350  18.870  1.00  0.00           O  
ATOM   3438  CB  LYS A 219     -30.514 -59.723  15.976  1.00  0.00           C  
ATOM   3439  CG  LYS A 219     -31.328 -60.474  14.930  1.00  0.00           C  
ATOM   3440  CD  LYS A 219     -30.597 -61.719  14.451  1.00  0.00           C  
ATOM   3441  CE  LYS A 219     -31.405 -62.465  13.398  1.00  0.00           C  
ATOM   3442  NZ  LYS A 219     -30.685 -63.665  12.892  1.00  0.00           N  
ATOM   3443  H   LYS A 219     -30.891 -57.663  14.526  1.00  0.00           H  
ATOM   3444  HA  LYS A 219     -32.211 -58.672  16.759  1.00  0.00           H  
ATOM   3445 1HB  LYS A 219     -29.548 -59.478  15.535  1.00  0.00           H  
ATOM   3446 2HB  LYS A 219     -30.331 -60.402  16.808  1.00  0.00           H  
ATOM   3447 1HG  LYS A 219     -32.287 -60.767  15.357  1.00  0.00           H  
ATOM   3448 2HG  LYS A 219     -31.514 -59.821  14.077  1.00  0.00           H  
ATOM   3449 1HD  LYS A 219     -29.634 -61.435  14.024  1.00  0.00           H  
ATOM   3450 2HD  LYS A 219     -30.419 -62.384  15.296  1.00  0.00           H  
ATOM   3451 1HE  LYS A 219     -32.356 -62.780  13.825  1.00  0.00           H  
ATOM   3452 2HE  LYS A 219     -31.611 -61.800  12.559  1.00  0.00           H  
ATOM   3453 1HZ  LYS A 219     -31.252 -64.130  12.198  1.00  0.00           H  
ATOM   3454 2HZ  LYS A 219     -29.809 -63.382  12.476  1.00  0.00           H  
ATOM   3455 3HZ  LYS A 219     -30.505 -64.298  13.658  1.00  0.00           H  
ATOM   3456  N   LYS A 220     -29.462 -57.109  17.589  1.00  0.00           N  
ATOM   3457  CA  LYS A 220     -28.695 -56.584  18.715  1.00  0.00           C  
ATOM   3458  C   LYS A 220     -29.354 -55.384  19.399  1.00  0.00           C  
ATOM   3459  O   LYS A 220     -29.284 -55.237  20.619  1.00  0.00           O  
ATOM   3460  CB  LYS A 220     -27.290 -56.200  18.248  1.00  0.00           C  
ATOM   3461  CG  LYS A 220     -26.441 -57.374  17.778  1.00  0.00           C  
ATOM   3462  CD  LYS A 220     -26.169 -58.349  18.914  1.00  0.00           C  
ATOM   3463  CE  LYS A 220     -25.261 -59.484  18.465  1.00  0.00           C  
ATOM   3464  NZ  LYS A 220     -25.013 -60.464  19.556  1.00  0.00           N  
ATOM   3465  H   LYS A 220     -29.222 -56.818  16.652  1.00  0.00           H  
ATOM   3466  HA  LYS A 220     -28.610 -57.366  19.470  1.00  0.00           H  
ATOM   3467 1HB  LYS A 220     -27.362 -55.488  17.426  1.00  0.00           H  
ATOM   3468 2HB  LYS A 220     -26.758 -55.707  19.062  1.00  0.00           H  
ATOM   3469 1HG  LYS A 220     -26.958 -57.899  16.975  1.00  0.00           H  
ATOM   3470 2HG  LYS A 220     -25.491 -57.004  17.393  1.00  0.00           H  
ATOM   3471 1HD  LYS A 220     -25.694 -57.821  19.742  1.00  0.00           H  
ATOM   3472 2HD  LYS A 220     -27.111 -58.768  19.267  1.00  0.00           H  
ATOM   3473 1HE  LYS A 220     -25.717 -60.003  17.623  1.00  0.00           H  
ATOM   3474 2HE  LYS A 220     -24.305 -59.077  18.136  1.00  0.00           H  
ATOM   3475 1HZ  LYS A 220     -24.408 -61.200  19.219  1.00  0.00           H  
ATOM   3476 2HZ  LYS A 220     -24.572 -59.997  20.336  1.00  0.00           H  
ATOM   3477 3HZ  LYS A 220     -25.891 -60.863  19.857  1.00  0.00           H  
ATOM   3478  N   ILE A 221     -29.996 -54.523  18.609  1.00  0.00           N  
ATOM   3479  CA  ILE A 221     -30.293 -53.165  19.070  1.00  0.00           C  
ATOM   3480  C   ILE A 221     -31.373 -53.153  20.144  1.00  0.00           C  
ATOM   3481  O   ILE A 221     -32.494 -53.608  19.916  1.00  0.00           O  
ATOM   3482  CB  ILE A 221     -30.736 -52.274  17.896  1.00  0.00           C  
ATOM   3483  CG1 ILE A 221     -29.607 -52.140  16.871  1.00  0.00           C  
ATOM   3484  CG2 ILE A 221     -31.167 -50.905  18.400  1.00  0.00           C  
ATOM   3485  CD1 ILE A 221     -30.031 -51.483  15.577  1.00  0.00           C  
ATOM   3486  H   ILE A 221     -30.284 -54.802  17.682  1.00  0.00           H  
ATOM   3487  HA  ILE A 221     -29.387 -52.741  19.502  1.00  0.00           H  
ATOM   3488  HB  ILE A 221     -31.575 -52.741  17.381  1.00  0.00           H  
ATOM   3489 1HG1 ILE A 221     -28.794 -51.555  17.300  1.00  0.00           H  
ATOM   3490 2HG1 ILE A 221     -29.209 -53.127  16.637  1.00  0.00           H  
ATOM   3491 1HG2 ILE A 221     -31.476 -50.287  17.557  1.00  0.00           H  
ATOM   3492 2HG2 ILE A 221     -32.000 -51.018  19.092  1.00  0.00           H  
ATOM   3493 3HG2 ILE A 221     -30.332 -50.427  18.912  1.00  0.00           H  
ATOM   3494 1HD1 ILE A 221     -29.177 -51.424  14.902  1.00  0.00           H  
ATOM   3495 2HD1 ILE A 221     -30.821 -52.073  15.111  1.00  0.00           H  
ATOM   3496 3HD1 ILE A 221     -30.400 -50.479  15.782  1.00  0.00           H  
ATOM   3497  N   LYS A 222     -31.021 -52.628  21.315  1.00  0.00           N  
ATOM   3498  CA  LYS A 222     -31.960 -52.489  22.425  1.00  0.00           C  
ATOM   3499  C   LYS A 222     -32.932 -51.334  22.217  1.00  0.00           C  
ATOM   3500  O   LYS A 222     -34.087 -51.398  22.639  1.00  0.00           O  
ATOM   3501  CB  LYS A 222     -31.201 -52.298  23.739  1.00  0.00           C  
ATOM   3502  CG  LYS A 222     -30.449 -53.533  24.217  1.00  0.00           C  
ATOM   3503  CD  LYS A 222     -29.718 -53.264  25.524  1.00  0.00           C  
ATOM   3504  CE  LYS A 222     -28.966 -54.497  26.002  1.00  0.00           C  
ATOM   3505  NZ  LYS A 222     -28.215 -54.238  27.261  1.00  0.00           N  
ATOM   3506  H   LYS A 222     -30.068 -52.316  21.435  1.00  0.00           H  
ATOM   3507  HA  LYS A 222     -32.552 -53.402  22.494  1.00  0.00           H  
ATOM   3508 1HB  LYS A 222     -30.479 -51.489  23.628  1.00  0.00           H  
ATOM   3509 2HB  LYS A 222     -31.900 -52.007  24.524  1.00  0.00           H  
ATOM   3510 1HG  LYS A 222     -31.153 -54.353  24.366  1.00  0.00           H  
ATOM   3511 2HG  LYS A 222     -29.725 -53.833  23.460  1.00  0.00           H  
ATOM   3512 1HD  LYS A 222     -29.009 -52.448  25.382  1.00  0.00           H  
ATOM   3513 2HD  LYS A 222     -30.437 -52.969  26.288  1.00  0.00           H  
ATOM   3514 1HE  LYS A 222     -29.671 -55.309  26.175  1.00  0.00           H  
ATOM   3515 2HE  LYS A 222     -28.262 -54.815  25.233  1.00  0.00           H  
ATOM   3516 1HZ  LYS A 222     -27.731 -55.078  27.544  1.00  0.00           H  
ATOM   3517 2HZ  LYS A 222     -27.544 -53.498  27.107  1.00  0.00           H  
ATOM   3518 3HZ  LYS A 222     -28.860 -53.961  27.987  1.00  0.00           H  
ATOM   3519  N   ASP A 223     -32.465 -50.273  21.564  1.00  0.00           N  
ATOM   3520  CA  ASP A 223     -33.245 -49.046  21.452  1.00  0.00           C  
ATOM   3521  C   ASP A 223     -34.418 -49.239  20.504  1.00  0.00           C  
ATOM   3522  O   ASP A 223     -34.239 -49.323  19.289  1.00  0.00           O  
ATOM   3523  CB  ASP A 223     -32.368 -47.890  20.963  1.00  0.00           C  
ATOM   3524  CG  ASP A 223     -33.114 -46.564  20.908  1.00  0.00           C  
ATOM   3525  OD1 ASP A 223     -34.290 -46.576  20.631  1.00  0.00           O  
ATOM   3526  OD2 ASP A 223     -32.500 -45.550  21.143  1.00  0.00           O  
ATOM   3527  H   ASP A 223     -31.551 -50.316  21.136  1.00  0.00           H  
ATOM   3528  HA  ASP A 223     -33.636 -48.793  22.438  1.00  0.00           H  
ATOM   3529 1HB  ASP A 223     -31.509 -47.780  21.625  1.00  0.00           H  
ATOM   3530 2HB  ASP A 223     -31.988 -48.118  19.967  1.00  0.00           H  
ATOM   3531  N   GLU A 224     -35.726 -49.345  20.761  1.00  0.00           N  
ATOM   3532  CA  GLU A 224     -36.630 -49.746  19.688  1.00  0.00           C  
ATOM   3533  C   GLU A 224     -36.733 -48.673  18.613  1.00  0.00           C  
ATOM   3534  O   GLU A 224     -36.877 -48.979  17.429  1.00  0.00           O  
ATOM   3535  CB  GLU A 224     -38.021 -50.049  20.250  1.00  0.00           C  
ATOM   3536  CG  GLU A 224     -39.008 -50.590  19.226  1.00  0.00           C  
ATOM   3537  CD  GLU A 224     -40.324 -50.989  19.835  1.00  0.00           C  
ATOM   3538  OE1 GLU A 224     -40.463 -50.872  21.029  1.00  0.00           O  
ATOM   3539  OE2 GLU A 224     -41.190 -51.411  19.106  1.00  0.00           O  
ATOM   3540  H   GLU A 224     -36.105 -49.155  21.678  1.00  0.00           H  
ATOM   3541  HA  GLU A 224     -36.236 -50.651  19.223  1.00  0.00           H  
ATOM   3542 1HB  GLU A 224     -37.937 -50.782  21.053  1.00  0.00           H  
ATOM   3543 2HB  GLU A 224     -38.446 -49.142  20.678  1.00  0.00           H  
ATOM   3544 1HG  GLU A 224     -39.188 -49.825  18.471  1.00  0.00           H  
ATOM   3545 2HG  GLU A 224     -38.566 -51.453  18.731  1.00  0.00           H  
ATOM   3546  N   GLU A 225     -36.659 -47.410  19.030  1.00  0.00           N  
ATOM   3547  CA  GLU A 225     -36.619 -46.300  18.085  1.00  0.00           C  
ATOM   3548  C   GLU A 225     -35.452 -46.443  17.116  1.00  0.00           C  
ATOM   3549  O   GLU A 225     -35.614 -46.284  15.906  1.00  0.00           O  
ATOM   3550  CB  GLU A 225     -36.515 -44.968  18.831  1.00  0.00           C  
ATOM   3551  CG  GLU A 225     -37.752 -44.601  19.638  1.00  0.00           C  
ATOM   3552  CD  GLU A 225     -37.802 -45.284  20.976  1.00  0.00           C  
ATOM   3553  OE1 GLU A 225     -36.894 -46.020  21.280  1.00  0.00           O  
ATOM   3554  OE2 GLU A 225     -38.749 -45.069  21.696  1.00  0.00           O  
ATOM   3555  H   GLU A 225     -36.630 -47.214  20.020  1.00  0.00           H  
ATOM   3556  HA  GLU A 225     -37.543 -46.305  17.506  1.00  0.00           H  
ATOM   3557 1HB  GLU A 225     -35.666 -44.999  19.515  1.00  0.00           H  
ATOM   3558 2HB  GLU A 225     -36.330 -44.165  18.117  1.00  0.00           H  
ATOM   3559 1HG  GLU A 225     -37.765 -43.522  19.793  1.00  0.00           H  
ATOM   3560 2HG  GLU A 225     -38.639 -44.869  19.065  1.00  0.00           H  
ATOM   3561  N   ALA A 226     -34.275 -46.744  17.656  1.00  0.00           N  
ATOM   3562  CA  ALA A 226     -33.079 -46.910  16.840  1.00  0.00           C  
ATOM   3563  C   ALA A 226     -33.274 -47.994  15.788  1.00  0.00           C  
ATOM   3564  O   ALA A 226     -32.949 -47.801  14.616  1.00  0.00           O  
ATOM   3565  CB  ALA A 226     -31.880 -47.236  17.719  1.00  0.00           C  
ATOM   3566  H   ALA A 226     -34.208 -46.861  18.657  1.00  0.00           H  
ATOM   3567  HA  ALA A 226     -32.891 -45.971  16.320  1.00  0.00           H  
ATOM   3568 1HB  ALA A 226     -30.994 -47.356  17.095  1.00  0.00           H  
ATOM   3569 2HB  ALA A 226     -31.717 -46.424  18.428  1.00  0.00           H  
ATOM   3570 3HB  ALA A 226     -32.068 -48.160  18.263  1.00  0.00           H  
ATOM   3571  N   ARG A 227     -33.807 -49.135  16.213  1.00  0.00           N  
ATOM   3572  CA  ARG A 227     -34.047 -50.252  15.308  1.00  0.00           C  
ATOM   3573  C   ARG A 227     -35.089 -49.896  14.257  1.00  0.00           C  
ATOM   3574  O   ARG A 227     -34.947 -50.246  13.085  1.00  0.00           O  
ATOM   3575  CB  ARG A 227     -34.510 -51.478  16.082  1.00  0.00           C  
ATOM   3576  CG  ARG A 227     -33.436 -52.143  16.928  1.00  0.00           C  
ATOM   3577  CD  ARG A 227     -33.947 -53.364  17.602  1.00  0.00           C  
ATOM   3578  NE  ARG A 227     -34.906 -53.046  18.647  1.00  0.00           N  
ATOM   3579  CZ  ARG A 227     -35.699 -53.948  19.258  1.00  0.00           C  
ATOM   3580  NH1 ARG A 227     -35.635 -55.217  18.919  1.00  0.00           N  
ATOM   3581  NH2 ARG A 227     -36.541 -53.558  20.199  1.00  0.00           N  
ATOM   3582  H   ARG A 227     -34.052 -49.230  17.188  1.00  0.00           H  
ATOM   3583  HA  ARG A 227     -33.112 -50.494  14.801  1.00  0.00           H  
ATOM   3584 1HB  ARG A 227     -35.328 -51.201  16.745  1.00  0.00           H  
ATOM   3585 2HB  ARG A 227     -34.891 -52.225  15.385  1.00  0.00           H  
ATOM   3586 1HG  ARG A 227     -32.597 -52.427  16.293  1.00  0.00           H  
ATOM   3587 2HG  ARG A 227     -33.093 -51.447  17.694  1.00  0.00           H  
ATOM   3588 1HD  ARG A 227     -34.439 -54.005  16.870  1.00  0.00           H  
ATOM   3589 2HD  ARG A 227     -33.116 -53.904  18.055  1.00  0.00           H  
ATOM   3590  HE  ARG A 227     -34.984 -52.080  18.935  1.00  0.00           H  
ATOM   3591 1HH1 ARG A 227     -34.991 -55.515  18.199  1.00  0.00           H  
ATOM   3592 2HH1 ARG A 227     -36.229 -55.893  19.377  1.00  0.00           H  
ATOM   3593 1HH2 ARG A 227     -36.590 -52.583  20.461  1.00  0.00           H  
ATOM   3594 2HH2 ARG A 227     -37.134 -54.233  20.657  1.00  0.00           H  
ATOM   3595  N   LEU A 228     -36.137 -49.198  14.682  1.00  0.00           N  
ATOM   3596  CA  LEU A 228     -37.206 -48.792  13.777  1.00  0.00           C  
ATOM   3597  C   LEU A 228     -36.697 -47.815  12.726  1.00  0.00           C  
ATOM   3598  O   LEU A 228     -37.065 -47.902  11.554  1.00  0.00           O  
ATOM   3599  CB  LEU A 228     -38.354 -48.150  14.566  1.00  0.00           C  
ATOM   3600  CG  LEU A 228     -39.153 -49.100  15.468  1.00  0.00           C  
ATOM   3601  CD1 LEU A 228     -40.130 -48.295  16.315  1.00  0.00           C  
ATOM   3602  CD2 LEU A 228     -39.886 -50.120  14.609  1.00  0.00           C  
ATOM   3603  H   LEU A 228     -36.194 -48.942  15.657  1.00  0.00           H  
ATOM   3604  HA  LEU A 228     -37.583 -49.678  13.268  1.00  0.00           H  
ATOM   3605 1HB  LEU A 228     -37.944 -47.362  15.196  1.00  0.00           H  
ATOM   3606 2HB  LEU A 228     -39.051 -47.698  13.861  1.00  0.00           H  
ATOM   3607  HG  LEU A 228     -38.473 -49.617  16.145  1.00  0.00           H  
ATOM   3608 1HD1 LEU A 228     -40.698 -48.969  16.956  1.00  0.00           H  
ATOM   3609 2HD1 LEU A 228     -39.578 -47.587  16.933  1.00  0.00           H  
ATOM   3610 3HD1 LEU A 228     -40.814 -47.752  15.663  1.00  0.00           H  
ATOM   3611 1HD2 LEU A 228     -40.453 -50.795  15.251  1.00  0.00           H  
ATOM   3612 2HD2 LEU A 228     -40.567 -49.603  13.933  1.00  0.00           H  
ATOM   3613 3HD2 LEU A 228     -39.163 -50.693  14.029  1.00  0.00           H  
ATOM   3614  N   TYR A 229     -35.849 -46.885  13.151  1.00  0.00           N  
ATOM   3615  CA  TYR A 229     -35.287 -45.889  12.246  1.00  0.00           C  
ATOM   3616  C   TYR A 229     -34.398 -46.539  11.195  1.00  0.00           C  
ATOM   3617  O   TYR A 229     -34.429 -46.163  10.023  1.00  0.00           O  
ATOM   3618  CB  TYR A 229     -34.499 -44.837  13.030  1.00  0.00           C  
ATOM   3619  CG  TYR A 229     -33.933 -43.731  12.168  1.00  0.00           C  
ATOM   3620  CD1 TYR A 229     -34.573 -42.502  12.107  1.00  0.00           C  
ATOM   3621  CD2 TYR A 229     -32.773 -43.945  11.437  1.00  0.00           C  
ATOM   3622  CE1 TYR A 229     -34.056 -41.491  11.319  1.00  0.00           C  
ATOM   3623  CE2 TYR A 229     -32.256 -42.935  10.650  1.00  0.00           C  
ATOM   3624  CZ  TYR A 229     -32.893 -41.712  10.590  1.00  0.00           C  
ATOM   3625  OH  TYR A 229     -32.378 -40.706   9.806  1.00  0.00           O  
ATOM   3626  H   TYR A 229     -35.587 -46.867  14.126  1.00  0.00           H  
ATOM   3627  HA  TYR A 229     -36.107 -45.394  11.725  1.00  0.00           H  
ATOM   3628 1HB  TYR A 229     -35.145 -44.385  13.783  1.00  0.00           H  
ATOM   3629 2HB  TYR A 229     -33.672 -45.317  13.553  1.00  0.00           H  
ATOM   3630  HD1 TYR A 229     -35.485 -42.333  12.681  1.00  0.00           H  
ATOM   3631  HD2 TYR A 229     -32.270 -44.911  11.484  1.00  0.00           H  
ATOM   3632  HE1 TYR A 229     -34.559 -40.526  11.272  1.00  0.00           H  
ATOM   3633  HE2 TYR A 229     -31.345 -43.104  10.076  1.00  0.00           H  
ATOM   3634  HH  TYR A 229     -32.937 -39.928   9.876  1.00  0.00           H  
ATOM   3635  N   MET A 230     -33.605 -47.517  11.620  1.00  0.00           N  
ATOM   3636  CA  MET A 230     -32.705 -48.222  10.715  1.00  0.00           C  
ATOM   3637  C   MET A 230     -33.482 -49.004   9.664  1.00  0.00           C  
ATOM   3638  O   MET A 230     -33.106 -49.031   8.492  1.00  0.00           O  
ATOM   3639  CB  MET A 230     -31.788 -49.155  11.503  1.00  0.00           C  
ATOM   3640  CG  MET A 230     -30.795 -49.932  10.650  1.00  0.00           C  
ATOM   3641  SD  MET A 230     -29.753 -51.034  11.625  1.00  0.00           S  
ATOM   3642  CE  MET A 230     -30.935 -52.296  12.089  1.00  0.00           C  
ATOM   3643  H   MET A 230     -33.626 -47.779  12.595  1.00  0.00           H  
ATOM   3644  HA  MET A 230     -32.093 -47.486  10.194  1.00  0.00           H  
ATOM   3645 1HB  MET A 230     -31.221 -48.577  12.232  1.00  0.00           H  
ATOM   3646 2HB  MET A 230     -32.391 -49.877  12.056  1.00  0.00           H  
ATOM   3647 1HG  MET A 230     -31.336 -50.528   9.916  1.00  0.00           H  
ATOM   3648 2HG  MET A 230     -30.152 -49.234  10.114  1.00  0.00           H  
ATOM   3649 1HE  MET A 230     -30.440 -53.052  12.698  1.00  0.00           H  
ATOM   3650 2HE  MET A 230     -31.746 -51.842  12.661  1.00  0.00           H  
ATOM   3651 3HE  MET A 230     -31.341 -52.762  11.191  1.00  0.00           H  
ATOM   3652  N   ARG A 231     -34.568 -49.640  10.089  1.00  0.00           N  
ATOM   3653  CA  ARG A 231     -35.401 -50.423   9.184  1.00  0.00           C  
ATOM   3654  C   ARG A 231     -36.056 -49.537   8.133  1.00  0.00           C  
ATOM   3655  O   ARG A 231     -36.138 -49.904   6.961  1.00  0.00           O  
ATOM   3656  CB  ARG A 231     -36.479 -51.168   9.958  1.00  0.00           C  
ATOM   3657  CG  ARG A 231     -37.349 -52.089   9.117  1.00  0.00           C  
ATOM   3658  CD  ARG A 231     -38.320 -52.841   9.952  1.00  0.00           C  
ATOM   3659  NE  ARG A 231     -39.184 -53.690   9.148  1.00  0.00           N  
ATOM   3660  CZ  ARG A 231     -38.866 -54.932   8.734  1.00  0.00           C  
ATOM   3661  NH1 ARG A 231     -37.703 -55.454   9.056  1.00  0.00           N  
ATOM   3662  NH2 ARG A 231     -39.723 -55.625   8.004  1.00  0.00           N  
ATOM   3663  H   ARG A 231     -34.823 -49.580  11.064  1.00  0.00           H  
ATOM   3664  HA  ARG A 231     -34.769 -51.153   8.677  1.00  0.00           H  
ATOM   3665 1HB  ARG A 231     -36.015 -51.772  10.736  1.00  0.00           H  
ATOM   3666 2HB  ARG A 231     -37.136 -50.450  10.448  1.00  0.00           H  
ATOM   3667 1HG  ARG A 231     -37.907 -51.499   8.390  1.00  0.00           H  
ATOM   3668 2HG  ARG A 231     -36.718 -52.808   8.593  1.00  0.00           H  
ATOM   3669 1HD  ARG A 231     -37.781 -53.473  10.657  1.00  0.00           H  
ATOM   3670 2HD  ARG A 231     -38.947 -52.139  10.501  1.00  0.00           H  
ATOM   3671  HE  ARG A 231     -40.087 -53.322   8.880  1.00  0.00           H  
ATOM   3672 1HH1 ARG A 231     -37.048 -54.925   9.614  1.00  0.00           H  
ATOM   3673 2HH1 ARG A 231     -37.465 -56.385   8.746  1.00  0.00           H  
ATOM   3674 1HH2 ARG A 231     -40.616 -55.223   7.757  1.00  0.00           H  
ATOM   3675 2HH2 ARG A 231     -39.484 -56.555   7.694  1.00  0.00           H  
ATOM   3676  N   VAL A 232     -36.522 -48.368   8.558  1.00  0.00           N  
ATOM   3677  CA  VAL A 232     -37.172 -47.427   7.653  1.00  0.00           C  
ATOM   3678  C   VAL A 232     -36.198 -46.912   6.602  1.00  0.00           C  
ATOM   3679  O   VAL A 232     -36.550 -46.774   5.430  1.00  0.00           O  
ATOM   3680  CB  VAL A 232     -37.747 -46.236   8.443  1.00  0.00           C  
ATOM   3681  CG1 VAL A 232     -38.257 -45.163   7.492  1.00  0.00           C  
ATOM   3682  CG2 VAL A 232     -38.860 -46.714   9.363  1.00  0.00           C  
ATOM   3683  H   VAL A 232     -36.424 -48.125   9.533  1.00  0.00           H  
ATOM   3684  HA  VAL A 232     -37.991 -47.941   7.149  1.00  0.00           H  
ATOM   3685  HB  VAL A 232     -36.951 -45.787   9.036  1.00  0.00           H  
ATOM   3686 1HG1 VAL A 232     -38.660 -44.329   8.067  1.00  0.00           H  
ATOM   3687 2HG1 VAL A 232     -37.436 -44.810   6.868  1.00  0.00           H  
ATOM   3688 3HG1 VAL A 232     -39.042 -45.580   6.860  1.00  0.00           H  
ATOM   3689 1HG2 VAL A 232     -39.261 -45.867   9.919  1.00  0.00           H  
ATOM   3690 2HG2 VAL A 232     -39.653 -47.168   8.769  1.00  0.00           H  
ATOM   3691 3HG2 VAL A 232     -38.463 -47.451  10.062  1.00  0.00           H  
ATOM   3692  N   LYS A 233     -34.971 -46.628   7.027  1.00  0.00           N  
ATOM   3693  CA  LYS A 233     -33.943 -46.127   6.122  1.00  0.00           C  
ATOM   3694  C   LYS A 233     -33.581 -47.167   5.070  1.00  0.00           C  
ATOM   3695  O   LYS A 233     -33.394 -46.840   3.898  1.00  0.00           O  
ATOM   3696  CB  LYS A 233     -32.695 -45.714   6.904  1.00  0.00           C  
ATOM   3697  CG  LYS A 233     -31.735 -44.821   6.131  1.00  0.00           C  
ATOM   3698  CD  LYS A 233     -30.887 -45.630   5.161  1.00  0.00           C  
ATOM   3699  CE  LYS A 233     -29.783 -44.780   4.548  1.00  0.00           C  
ATOM   3700  NZ  LYS A 233     -30.325 -43.730   3.644  1.00  0.00           N  
ATOM   3701  H   LYS A 233     -34.745 -46.763   8.002  1.00  0.00           H  
ATOM   3702  HA  LYS A 233     -34.335 -45.251   5.604  1.00  0.00           H  
ATOM   3703 1HB  LYS A 233     -32.992 -45.183   7.809  1.00  0.00           H  
ATOM   3704 2HB  LYS A 233     -32.148 -46.605   7.213  1.00  0.00           H  
ATOM   3705 1HG  LYS A 233     -32.302 -44.076   5.571  1.00  0.00           H  
ATOM   3706 2HG  LYS A 233     -31.078 -44.302   6.829  1.00  0.00           H  
ATOM   3707 1HD  LYS A 233     -30.436 -46.472   5.687  1.00  0.00           H  
ATOM   3708 2HD  LYS A 233     -31.518 -46.018   4.362  1.00  0.00           H  
ATOM   3709 1HE  LYS A 233     -29.211 -44.300   5.341  1.00  0.00           H  
ATOM   3710 2HE  LYS A 233     -29.107 -45.418   3.978  1.00  0.00           H  
ATOM   3711 1HZ  LYS A 233     -29.563 -43.190   3.259  1.00  0.00           H  
ATOM   3712 2HZ  LYS A 233     -30.843 -44.165   2.894  1.00  0.00           H  
ATOM   3713 3HZ  LYS A 233     -30.939 -43.120   4.166  1.00  0.00           H  
ATOM   3714  N   THR A 234     -33.484 -48.422   5.496  1.00  0.00           N  
ATOM   3715  CA  THR A 234     -33.144 -49.514   4.591  1.00  0.00           C  
ATOM   3716  C   THR A 234     -34.227 -49.716   3.539  1.00  0.00           C  
ATOM   3717  O   THR A 234     -33.932 -49.951   2.367  1.00  0.00           O  
ATOM   3718  CB  THR A 234     -32.924 -50.827   5.365  1.00  0.00           C  
ATOM   3719  OG1 THR A 234     -31.836 -50.666   6.284  1.00  0.00           O  
ATOM   3720  CG2 THR A 234     -32.608 -51.965   4.406  1.00  0.00           C  
ATOM   3721  H   THR A 234     -33.650 -48.625   6.471  1.00  0.00           H  
ATOM   3722  HA  THR A 234     -32.218 -49.260   4.075  1.00  0.00           H  
ATOM   3723  HB  THR A 234     -33.824 -51.073   5.928  1.00  0.00           H  
ATOM   3724  HG1 THR A 234     -31.700 -51.486   6.765  1.00  0.00           H  
ATOM   3725 1HG2 THR A 234     -32.456 -52.885   4.970  1.00  0.00           H  
ATOM   3726 2HG2 THR A 234     -33.439 -52.097   3.713  1.00  0.00           H  
ATOM   3727 3HG2 THR A 234     -31.704 -51.729   3.847  1.00  0.00           H  
ATOM   3728  N   LYS A 235     -35.482 -49.623   3.965  1.00  0.00           N  
ATOM   3729  CA  LYS A 235     -36.613 -49.795   3.060  1.00  0.00           C  
ATOM   3730  C   LYS A 235     -36.649 -48.694   2.008  1.00  0.00           C  
ATOM   3731  O   LYS A 235     -36.925 -48.951   0.836  1.00  0.00           O  
ATOM   3732  CB  LYS A 235     -37.927 -49.818   3.843  1.00  0.00           C  
ATOM   3733  CG  LYS A 235     -39.167 -50.033   2.984  1.00  0.00           C  
ATOM   3734  CD  LYS A 235     -39.171 -51.421   2.360  1.00  0.00           C  
ATOM   3735  CE  LYS A 235     -40.457 -51.676   1.587  1.00  0.00           C  
ATOM   3736  NZ  LYS A 235     -40.461 -53.016   0.940  1.00  0.00           N  
ATOM   3737  H   LYS A 235     -35.658 -49.428   4.940  1.00  0.00           H  
ATOM   3738  HA  LYS A 235     -36.500 -50.748   2.542  1.00  0.00           H  
ATOM   3739 1HB  LYS A 235     -37.893 -50.613   4.588  1.00  0.00           H  
ATOM   3740 2HB  LYS A 235     -38.049 -48.874   4.376  1.00  0.00           H  
ATOM   3741 1HG  LYS A 235     -40.060 -49.918   3.600  1.00  0.00           H  
ATOM   3742 2HG  LYS A 235     -39.194 -49.287   2.191  1.00  0.00           H  
ATOM   3743 1HD  LYS A 235     -38.323 -51.517   1.681  1.00  0.00           H  
ATOM   3744 2HD  LYS A 235     -39.075 -52.173   3.143  1.00  0.00           H  
ATOM   3745 1HE  LYS A 235     -41.307 -51.610   2.263  1.00  0.00           H  
ATOM   3746 2HE  LYS A 235     -40.575 -50.915   0.816  1.00  0.00           H  
ATOM   3747 1HZ  LYS A 235     -41.328 -53.146   0.438  1.00  0.00           H  
ATOM   3748 2HZ  LYS A 235     -39.685 -53.082   0.295  1.00  0.00           H  
ATOM   3749 3HZ  LYS A 235     -40.371 -53.732   1.647  1.00  0.00           H  
ATOM   3750  N   THR A 236     -36.368 -47.467   2.434  1.00  0.00           N  
ATOM   3751  CA  THR A 236     -36.369 -46.323   1.529  1.00  0.00           C  
ATOM   3752  C   THR A 236     -35.274 -46.453   0.477  1.00  0.00           C  
ATOM   3753  O   THR A 236     -35.486 -46.141  -0.695  1.00  0.00           O  
ATOM   3754  CB  THR A 236     -36.190 -45.004   2.303  1.00  0.00           C  
ATOM   3755  OG1 THR A 236     -34.957 -45.039   3.033  1.00  0.00           O  
ATOM   3756  CG2 THR A 236     -37.343 -44.792   3.271  1.00  0.00           C  
ATOM   3757  H   THR A 236     -36.148 -47.323   3.409  1.00  0.00           H  
ATOM   3758  HA  THR A 236     -37.329 -46.291   1.013  1.00  0.00           H  
ATOM   3759  HB  THR A 236     -36.156 -44.171   1.600  1.00  0.00           H  
ATOM   3760  HG1 THR A 236     -34.228 -44.838   2.440  1.00  0.00           H  
ATOM   3761 1HG2 THR A 236     -37.199 -43.855   3.809  1.00  0.00           H  
ATOM   3762 2HG2 THR A 236     -38.281 -44.753   2.718  1.00  0.00           H  
ATOM   3763 3HG2 THR A 236     -37.376 -45.616   3.983  1.00  0.00           H  
ATOM   3764  N   SER A 237     -34.104 -46.915   0.903  1.00  0.00           N  
ATOM   3765  CA  SER A 237     -32.973 -47.087  -0.002  1.00  0.00           C  
ATOM   3766  C   SER A 237     -33.266 -48.149  -1.054  1.00  0.00           C  
ATOM   3767  O   SER A 237     -32.926 -47.986  -2.226  1.00  0.00           O  
ATOM   3768  CB  SER A 237     -31.731 -47.467   0.780  1.00  0.00           C  
ATOM   3769  OG  SER A 237     -31.325 -46.419   1.618  1.00  0.00           O  
ATOM   3770  H   SER A 237     -33.994 -47.153   1.878  1.00  0.00           H  
ATOM   3771  HA  SER A 237     -32.791 -46.140  -0.513  1.00  0.00           H  
ATOM   3772 1HB  SER A 237     -31.935 -48.355   1.378  1.00  0.00           H  
ATOM   3773 2HB  SER A 237     -30.927 -47.715   0.089  1.00  0.00           H  
ATOM   3774  HG  SER A 237     -30.541 -46.734   2.074  1.00  0.00           H  
ATOM   3775  N   ILE A 238     -33.899 -49.237  -0.628  1.00  0.00           N  
ATOM   3776  CA  ILE A 238     -34.239 -50.329  -1.533  1.00  0.00           C  
ATOM   3777  C   ILE A 238     -35.245 -49.880  -2.585  1.00  0.00           C  
ATOM   3778  O   ILE A 238     -35.136 -50.241  -3.757  1.00  0.00           O  
ATOM   3779  CB  ILE A 238     -34.810 -51.529  -0.756  1.00  0.00           C  
ATOM   3780  CG1 ILE A 238     -33.725 -52.163   0.120  1.00  0.00           C  
ATOM   3781  CG2 ILE A 238     -35.391 -52.556  -1.715  1.00  0.00           C  
ATOM   3782  CD1 ILE A 238     -34.255 -53.171   1.114  1.00  0.00           C  
ATOM   3783  H   ILE A 238     -34.151 -49.310   0.347  1.00  0.00           H  
ATOM   3784  HA  ILE A 238     -33.332 -50.649  -2.044  1.00  0.00           H  
ATOM   3785  HB  ILE A 238     -35.596 -51.187  -0.084  1.00  0.00           H  
ATOM   3786 1HG1 ILE A 238     -32.991 -52.660  -0.513  1.00  0.00           H  
ATOM   3787 2HG1 ILE A 238     -33.202 -51.382   0.673  1.00  0.00           H  
ATOM   3788 1HG2 ILE A 238     -35.789 -53.398  -1.149  1.00  0.00           H  
ATOM   3789 2HG2 ILE A 238     -36.191 -52.099  -2.296  1.00  0.00           H  
ATOM   3790 3HG2 ILE A 238     -34.610 -52.909  -2.388  1.00  0.00           H  
ATOM   3791 1HD1 ILE A 238     -33.428 -53.576   1.698  1.00  0.00           H  
ATOM   3792 2HD1 ILE A 238     -34.966 -52.685   1.782  1.00  0.00           H  
ATOM   3793 3HD1 ILE A 238     -34.752 -53.980   0.581  1.00  0.00           H  
ATOM   3794  N   GLU A 239     -36.225 -49.090  -2.159  1.00  0.00           N  
ATOM   3795  CA  GLU A 239     -37.253 -48.590  -3.064  1.00  0.00           C  
ATOM   3796  C   GLU A 239     -36.658 -47.663  -4.116  1.00  0.00           C  
ATOM   3797  O   GLU A 239     -37.031 -47.717  -5.288  1.00  0.00           O  
ATOM   3798  CB  GLU A 239     -38.342 -47.855  -2.280  1.00  0.00           C  
ATOM   3799  CG  GLU A 239     -39.203 -48.755  -1.405  1.00  0.00           C  
ATOM   3800  CD  GLU A 239     -40.010 -49.744  -2.199  1.00  0.00           C  
ATOM   3801  OE1 GLU A 239     -40.041 -49.628  -3.401  1.00  0.00           O  
ATOM   3802  OE2 GLU A 239     -40.596 -50.617  -1.603  1.00  0.00           O  
ATOM   3803  H   GLU A 239     -36.259 -48.829  -1.184  1.00  0.00           H  
ATOM   3804  HA  GLU A 239     -37.705 -49.439  -3.577  1.00  0.00           H  
ATOM   3805 1HB  GLU A 239     -37.883 -47.103  -1.637  1.00  0.00           H  
ATOM   3806 2HB  GLU A 239     -39.001 -47.333  -2.974  1.00  0.00           H  
ATOM   3807 1HG  GLU A 239     -38.558 -49.299  -0.716  1.00  0.00           H  
ATOM   3808 2HG  GLU A 239     -39.877 -48.134  -0.816  1.00  0.00           H  
ATOM   3809  N   LYS A 240     -35.730 -46.812  -3.690  1.00  0.00           N  
ATOM   3810  CA  LYS A 240     -35.081 -45.871  -4.595  1.00  0.00           C  
ATOM   3811  C   LYS A 240     -34.254 -46.599  -5.647  1.00  0.00           C  
ATOM   3812  O   LYS A 240     -34.251 -46.221  -6.819  1.00  0.00           O  
ATOM   3813  CB  LYS A 240     -34.198 -44.898  -3.813  1.00  0.00           C  
ATOM   3814  CG  LYS A 240     -33.532 -43.827  -4.666  1.00  0.00           C  
ATOM   3815  CD  LYS A 240     -32.748 -42.845  -3.809  1.00  0.00           C  
ATOM   3816  CE  LYS A 240     -32.069 -41.783  -4.662  1.00  0.00           C  
ATOM   3817  NZ  LYS A 240     -31.298 -40.815  -3.836  1.00  0.00           N  
ATOM   3818  H   LYS A 240     -35.468 -46.817  -2.715  1.00  0.00           H  
ATOM   3819  HA  LYS A 240     -35.853 -45.301  -5.113  1.00  0.00           H  
ATOM   3820 1HB  LYS A 240     -34.795 -44.395  -3.052  1.00  0.00           H  
ATOM   3821 2HB  LYS A 240     -33.412 -45.452  -3.298  1.00  0.00           H  
ATOM   3822 1HG  LYS A 240     -32.852 -44.299  -5.377  1.00  0.00           H  
ATOM   3823 2HG  LYS A 240     -34.292 -43.282  -5.225  1.00  0.00           H  
ATOM   3824 1HD  LYS A 240     -33.423 -42.357  -3.105  1.00  0.00           H  
ATOM   3825 2HD  LYS A 240     -31.987 -43.383  -3.243  1.00  0.00           H  
ATOM   3826 1HE  LYS A 240     -31.391 -42.261  -5.366  1.00  0.00           H  
ATOM   3827 2HE  LYS A 240     -32.822 -41.237  -5.230  1.00  0.00           H  
ATOM   3828 1HZ  LYS A 240     -30.865 -40.128  -4.437  1.00  0.00           H  
ATOM   3829 2HZ  LYS A 240     -31.922 -40.351  -3.190  1.00  0.00           H  
ATOM   3830 3HZ  LYS A 240     -30.584 -41.307  -3.318  1.00  0.00           H  
ATOM   3831  N   MET A 241     -33.553 -47.645  -5.221  1.00  0.00           N  
ATOM   3832  CA  MET A 241     -32.720 -48.428  -6.126  1.00  0.00           C  
ATOM   3833  C   MET A 241     -33.564 -49.135  -7.178  1.00  0.00           C  
ATOM   3834  O   MET A 241     -33.191 -49.194  -8.350  1.00  0.00           O  
ATOM   3835  CB  MET A 241     -31.892 -49.441  -5.338  1.00  0.00           C  
ATOM   3836  CG  MET A 241     -30.783 -48.828  -4.494  1.00  0.00           C  
ATOM   3837  SD  MET A 241     -29.690 -50.069  -3.775  1.00  0.00           S  
ATOM   3838  CE  MET A 241     -30.739 -50.737  -2.486  1.00  0.00           C  
ATOM   3839  H   MET A 241     -33.598 -47.904  -4.246  1.00  0.00           H  
ATOM   3840  HA  MET A 241     -32.043 -47.751  -6.646  1.00  0.00           H  
ATOM   3841 1HB  MET A 241     -32.544 -50.005  -4.673  1.00  0.00           H  
ATOM   3842 2HB  MET A 241     -31.434 -50.152  -6.027  1.00  0.00           H  
ATOM   3843 1HG  MET A 241     -30.185 -48.158  -5.111  1.00  0.00           H  
ATOM   3844 2HG  MET A 241     -31.222 -48.245  -3.685  1.00  0.00           H  
ATOM   3845 1HE  MET A 241     -30.202 -51.519  -1.949  1.00  0.00           H  
ATOM   3846 2HE  MET A 241     -31.014 -49.942  -1.792  1.00  0.00           H  
ATOM   3847 3HE  MET A 241     -31.641 -51.157  -2.932  1.00  0.00           H  
ATOM   3848  N   LYS A 242     -34.703 -49.671  -6.753  1.00  0.00           N  
ATOM   3849  CA  LYS A 242     -35.603 -50.376  -7.657  1.00  0.00           C  
ATOM   3850  C   LYS A 242     -36.176 -49.435  -8.709  1.00  0.00           C  
ATOM   3851  O   LYS A 242     -36.291 -49.795  -9.881  1.00  0.00           O  
ATOM   3852  CB  LYS A 242     -36.736 -51.041  -6.874  1.00  0.00           C  
ATOM   3853  CG  LYS A 242     -37.710 -51.839  -7.731  1.00  0.00           C  
ATOM   3854  CD  LYS A 242     -37.032 -53.049  -8.356  1.00  0.00           C  
ATOM   3855  CE  LYS A 242     -38.027 -53.904  -9.128  1.00  0.00           C  
ATOM   3856  NZ  LYS A 242     -37.372 -55.073  -9.775  1.00  0.00           N  
ATOM   3857  H   LYS A 242     -34.951 -49.588  -5.778  1.00  0.00           H  
ATOM   3858  HA  LYS A 242     -35.036 -51.150  -8.175  1.00  0.00           H  
ATOM   3859 1HB  LYS A 242     -36.315 -51.717  -6.129  1.00  0.00           H  
ATOM   3860 2HB  LYS A 242     -37.305 -50.280  -6.340  1.00  0.00           H  
ATOM   3861 1HG  LYS A 242     -38.544 -52.177  -7.115  1.00  0.00           H  
ATOM   3862 2HG  LYS A 242     -38.101 -51.203  -8.524  1.00  0.00           H  
ATOM   3863 1HD  LYS A 242     -36.247 -52.717  -9.035  1.00  0.00           H  
ATOM   3864 2HD  LYS A 242     -36.578 -53.657  -7.573  1.00  0.00           H  
ATOM   3865 1HE  LYS A 242     -38.799 -54.265  -8.451  1.00  0.00           H  
ATOM   3866 2HE  LYS A 242     -38.504 -53.299  -9.899  1.00  0.00           H  
ATOM   3867 1HZ  LYS A 242     -38.063 -55.612 -10.277  1.00  0.00           H  
ATOM   3868 2HZ  LYS A 242     -36.665 -54.749 -10.421  1.00  0.00           H  
ATOM   3869 3HZ  LYS A 242     -36.941 -55.652  -9.069  1.00  0.00           H  
ATOM   3870  N   VAL A 243     -36.534 -48.229  -8.284  1.00  0.00           N  
ATOM   3871  CA  VAL A 243     -37.096 -47.233  -9.188  1.00  0.00           C  
ATOM   3872  C   VAL A 243     -36.080 -46.808 -10.240  1.00  0.00           C  
ATOM   3873  O   VAL A 243     -36.419 -46.640 -11.411  1.00  0.00           O  
ATOM   3874  CB  VAL A 243     -37.560 -45.995  -8.397  1.00  0.00           C  
ATOM   3875  CG1 VAL A 243     -37.971 -44.880  -9.347  1.00  0.00           C  
ATOM   3876  CG2 VAL A 243     -38.711 -46.371  -7.476  1.00  0.00           C  
ATOM   3877  H   VAL A 243     -36.414 -47.996  -7.309  1.00  0.00           H  
ATOM   3878  HA  VAL A 243     -37.959 -47.671  -9.692  1.00  0.00           H  
ATOM   3879  HB  VAL A 243     -36.726 -45.621  -7.804  1.00  0.00           H  
ATOM   3880 1HG1 VAL A 243     -38.296 -44.013  -8.771  1.00  0.00           H  
ATOM   3881 2HG1 VAL A 243     -37.122 -44.603  -9.971  1.00  0.00           H  
ATOM   3882 3HG1 VAL A 243     -38.790 -45.223  -9.978  1.00  0.00           H  
ATOM   3883 1HG2 VAL A 243     -39.034 -45.491  -6.920  1.00  0.00           H  
ATOM   3884 2HG2 VAL A 243     -39.543 -46.751  -8.070  1.00  0.00           H  
ATOM   3885 3HG2 VAL A 243     -38.382 -47.141  -6.778  1.00  0.00           H  
ATOM   3886  N   LEU A 244     -34.833 -46.636  -9.815  1.00  0.00           N  
ATOM   3887  CA  LEU A 244     -33.764 -46.231 -10.719  1.00  0.00           C  
ATOM   3888  C   LEU A 244     -33.497 -47.300 -11.771  1.00  0.00           C  
ATOM   3889  O   LEU A 244     -33.280 -46.991 -12.943  1.00  0.00           O  
ATOM   3890  CB  LEU A 244     -32.480 -45.950  -9.929  1.00  0.00           C  
ATOM   3891  CG  LEU A 244     -31.279 -45.475 -10.757  1.00  0.00           C  
ATOM   3892  CD1 LEU A 244     -31.638 -44.181 -11.475  1.00  0.00           C  
ATOM   3893  CD2 LEU A 244     -30.078 -45.279  -9.844  1.00  0.00           C  
ATOM   3894  H   LEU A 244     -34.621 -46.790  -8.840  1.00  0.00           H  
ATOM   3895  HA  LEU A 244     -34.069 -45.317 -11.228  1.00  0.00           H  
ATOM   3896 1HB  LEU A 244     -32.691 -45.186  -9.183  1.00  0.00           H  
ATOM   3897 2HB  LEU A 244     -32.184 -46.863  -9.410  1.00  0.00           H  
ATOM   3898  HG  LEU A 244     -31.041 -46.222 -11.515  1.00  0.00           H  
ATOM   3899 1HD1 LEU A 244     -30.784 -43.843 -12.063  1.00  0.00           H  
ATOM   3900 2HD1 LEU A 244     -32.487 -44.355 -12.135  1.00  0.00           H  
ATOM   3901 3HD1 LEU A 244     -31.897 -43.418 -10.742  1.00  0.00           H  
ATOM   3902 1HD2 LEU A 244     -29.224 -44.942 -10.433  1.00  0.00           H  
ATOM   3903 2HD2 LEU A 244     -30.314 -44.532  -9.086  1.00  0.00           H  
ATOM   3904 3HD2 LEU A 244     -29.833 -46.224  -9.357  1.00  0.00           H  
ATOM   3905  N   THR A 245     -33.514 -48.559 -11.346  1.00  0.00           N  
ATOM   3906  CA  THR A 245     -33.274 -49.676 -12.250  1.00  0.00           C  
ATOM   3907  C   THR A 245     -34.371 -49.779 -13.302  1.00  0.00           C  
ATOM   3908  O   THR A 245     -34.098 -50.040 -14.474  1.00  0.00           O  
ATOM   3909  CB  THR A 245     -33.173 -51.003 -11.476  1.00  0.00           C  
ATOM   3910  OG1 THR A 245     -32.075 -50.941 -10.556  1.00  0.00           O  
ATOM   3911  CG2 THR A 245     -32.961 -52.165 -12.434  1.00  0.00           C  
ATOM   3912  H   THR A 245     -33.698 -48.746 -10.371  1.00  0.00           H  
ATOM   3913  HA  THR A 245     -32.328 -49.507 -12.766  1.00  0.00           H  
ATOM   3914  HB  THR A 245     -34.092 -51.167 -10.913  1.00  0.00           H  
ATOM   3915  HG1 THR A 245     -32.342 -50.456  -9.772  1.00  0.00           H  
ATOM   3916 1HG2 THR A 245     -32.893 -53.095 -11.869  1.00  0.00           H  
ATOM   3917 2HG2 THR A 245     -33.800 -52.222 -13.127  1.00  0.00           H  
ATOM   3918 3HG2 THR A 245     -32.039 -52.012 -12.993  1.00  0.00           H  
ATOM   3919  N   LEU A 246     -35.612 -49.573 -12.877  1.00  0.00           N  
ATOM   3920  CA  LEU A 246     -36.753 -49.642 -13.781  1.00  0.00           C  
ATOM   3921  C   LEU A 246     -36.691 -48.543 -14.833  1.00  0.00           C  
ATOM   3922  O   LEU A 246     -36.991 -48.774 -16.004  1.00  0.00           O  
ATOM   3923  CB  LEU A 246     -38.063 -49.528 -12.991  1.00  0.00           C  
ATOM   3924  CG  LEU A 246     -38.401 -50.721 -12.088  1.00  0.00           C  
ATOM   3925  CD1 LEU A 246     -39.621 -50.388 -11.241  1.00  0.00           C  
ATOM   3926  CD2 LEU A 246     -38.651 -51.952 -12.947  1.00  0.00           C  
ATOM   3927  H   LEU A 246     -35.769 -49.363 -11.902  1.00  0.00           H  
ATOM   3928  HA  LEU A 246     -36.733 -50.605 -14.290  1.00  0.00           H  
ATOM   3929 1HB  LEU A 246     -38.012 -48.641 -12.361  1.00  0.00           H  
ATOM   3930 2HB  LEU A 246     -38.884 -49.402 -13.695  1.00  0.00           H  
ATOM   3931  HG  LEU A 246     -37.568 -50.914 -11.412  1.00  0.00           H  
ATOM   3932 1HD1 LEU A 246     -39.862 -51.236 -10.599  1.00  0.00           H  
ATOM   3933 2HD1 LEU A 246     -39.408 -49.516 -10.623  1.00  0.00           H  
ATOM   3934 3HD1 LEU A 246     -40.468 -50.174 -11.891  1.00  0.00           H  
ATOM   3935 1HD2 LEU A 246     -38.891 -52.801 -12.305  1.00  0.00           H  
ATOM   3936 2HD2 LEU A 246     -39.485 -51.761 -13.622  1.00  0.00           H  
ATOM   3937 3HD2 LEU A 246     -37.757 -52.178 -13.528  1.00  0.00           H  
ATOM   3938  N   THR A 247     -36.300 -47.346 -14.408  1.00  0.00           N  
ATOM   3939  CA  THR A 247     -36.197 -46.207 -15.312  1.00  0.00           C  
ATOM   3940  C   THR A 247     -35.244 -46.502 -16.463  1.00  0.00           C  
ATOM   3941  O   THR A 247     -35.498 -46.119 -17.605  1.00  0.00           O  
ATOM   3942  CB  THR A 247     -35.729 -44.945 -14.563  1.00  0.00           C  
ATOM   3943  OG1 THR A 247     -34.456 -45.194 -13.952  1.00  0.00           O  
ATOM   3944  CG2 THR A 247     -36.735 -44.558 -13.490  1.00  0.00           C  
ATOM   3945  H   THR A 247     -36.068 -47.223 -13.433  1.00  0.00           H  
ATOM   3946  HA  THR A 247     -37.183 -46.010 -15.734  1.00  0.00           H  
ATOM   3947  HB  THR A 247     -35.623 -44.122 -15.269  1.00  0.00           H  
ATOM   3948  HG1 THR A 247     -33.763 -45.110 -14.612  1.00  0.00           H  
ATOM   3949 1HG2 THR A 247     -36.388 -43.664 -12.972  1.00  0.00           H  
ATOM   3950 2HG2 THR A 247     -37.701 -44.357 -13.953  1.00  0.00           H  
ATOM   3951 3HG2 THR A 247     -36.838 -45.374 -12.776  1.00  0.00           H  
ATOM   3952  N   HIS A 248     -34.144 -47.187 -16.151  1.00  0.00           N  
ATOM   3953  CA  HIS A 248     -33.144 -47.570 -17.151  1.00  0.00           C  
ATOM   3954  C   HIS A 248     -33.709 -48.462 -18.259  1.00  0.00           C  
ATOM   3955  O   HIS A 248     -33.270 -48.395 -19.407  1.00  0.00           O  
ATOM   3956  CB  HIS A 248     -31.972 -48.288 -16.475  1.00  0.00           C  
ATOM   3957  CG  HIS A 248     -30.850 -48.620 -17.410  1.00  0.00           C  
ATOM   3958  ND1 HIS A 248     -30.607 -49.903 -17.855  1.00  0.00           N  
ATOM   3959  CD2 HIS A 248     -29.906 -47.838 -17.983  1.00  0.00           C  
ATOM   3960  CE1 HIS A 248     -29.561 -49.894 -18.663  1.00  0.00           C  
ATOM   3961  NE2 HIS A 248     -29.118 -48.654 -18.756  1.00  0.00           N  
ATOM   3962  H   HIS A 248     -34.000 -47.449 -15.186  1.00  0.00           H  
ATOM   3963  HA  HIS A 248     -32.756 -46.676 -17.639  1.00  0.00           H  
ATOM   3964 1HB  HIS A 248     -31.575 -47.664 -15.674  1.00  0.00           H  
ATOM   3965 2HB  HIS A 248     -32.325 -49.215 -16.023  1.00  0.00           H  
ATOM   3966  HD2 HIS A 248     -29.791 -46.761 -17.854  1.00  0.00           H  
ATOM   3967  HE1 HIS A 248     -29.138 -50.763 -19.166  1.00  0.00           H  
ATOM   3968  HE2 HIS A 248     -28.328 -48.350 -19.307  1.00  0.00           H  
ATOM   3969  N   MET A 249     -34.683 -49.296 -17.912  1.00  0.00           N  
ATOM   3970  CA  MET A 249     -35.200 -50.312 -18.829  1.00  0.00           C  
ATOM   3971  C   MET A 249     -36.148 -49.731 -19.866  1.00  0.00           C  
ATOM   3972  O   MET A 249     -36.653 -48.620 -19.706  1.00  0.00           O  
ATOM   3973  CB  MET A 249     -35.902 -51.417 -18.041  1.00  0.00           C  
ATOM   3974  CG  MET A 249     -36.424 -52.564 -18.895  1.00  0.00           C  
ATOM   3975  SD  MET A 249     -37.193 -53.867 -17.912  1.00  0.00           S  
ATOM   3976  CE  MET A 249     -35.758 -54.586 -17.121  1.00  0.00           C  
ATOM   3977  H   MET A 249     -35.077 -49.224 -16.985  1.00  0.00           H  
ATOM   3978  HA  MET A 249     -34.361 -50.747 -19.372  1.00  0.00           H  
ATOM   3979 1HB  MET A 249     -35.213 -51.833 -17.307  1.00  0.00           H  
ATOM   3980 2HB  MET A 249     -36.746 -50.994 -17.496  1.00  0.00           H  
ATOM   3981 1HG  MET A 249     -37.161 -52.185 -19.602  1.00  0.00           H  
ATOM   3982 2HG  MET A 249     -35.601 -53.000 -19.461  1.00  0.00           H  
ATOM   3983 1HE  MET A 249     -36.071 -55.409 -16.478  1.00  0.00           H  
ATOM   3984 2HE  MET A 249     -35.072 -54.961 -17.882  1.00  0.00           H  
ATOM   3985 3HE  MET A 249     -35.254 -53.828 -16.521  1.00  0.00           H  
ATOM   3986  N   ASP A 250     -36.388 -50.490 -20.935  1.00  0.00           N  
ATOM   3987  CA  ASP A 250     -37.409 -50.107 -21.900  1.00  0.00           C  
ATOM   3988  C   ASP A 250     -38.781 -50.458 -21.354  1.00  0.00           C  
ATOM   3989  O   ASP A 250     -39.244 -51.590 -21.493  1.00  0.00           O  
ATOM   3990  CB  ASP A 250     -37.184 -50.805 -23.244  1.00  0.00           C  
ATOM   3991  CG  ASP A 250     -38.183 -50.373 -24.310  1.00  0.00           C  
ATOM   3992  OD1 ASP A 250     -39.102 -49.661 -23.981  1.00  0.00           O  
ATOM   3993  OD2 ASP A 250     -38.016 -50.760 -25.442  1.00  0.00           O  
ATOM   3994  H   ASP A 250     -35.863 -51.339 -21.086  1.00  0.00           H  
ATOM   3995  HA  ASP A 250     -37.353 -49.029 -22.053  1.00  0.00           H  
ATOM   3996 1HB  ASP A 250     -36.177 -50.589 -23.602  1.00  0.00           H  
ATOM   3997 2HB  ASP A 250     -37.260 -51.884 -23.111  1.00  0.00           H  
ATOM   3998  N   LEU A 251     -39.412 -49.470 -20.736  1.00  0.00           N  
ATOM   3999  CA  LEU A 251     -40.766 -49.595 -20.224  1.00  0.00           C  
ATOM   4000  C   LEU A 251     -41.547 -48.335 -20.564  1.00  0.00           C  
ATOM   4001  O   LEU A 251     -40.965 -47.275 -20.791  1.00  0.00           O  
ATOM   4002  CB  LEU A 251     -40.754 -49.820 -18.707  1.00  0.00           C  
ATOM   4003  CG  LEU A 251     -40.062 -51.102 -18.229  1.00  0.00           C  
ATOM   4004  CD1 LEU A 251     -39.921 -51.070 -16.713  1.00  0.00           C  
ATOM   4005  CD2 LEU A 251     -40.869 -52.312 -18.678  1.00  0.00           C  
ATOM   4006  H   LEU A 251     -38.921 -48.595 -20.621  1.00  0.00           H  
ATOM   4007  HA  LEU A 251     -41.238 -50.453 -20.702  1.00  0.00           H  
ATOM   4008 1HB  LEU A 251     -40.252 -48.977 -18.235  1.00  0.00           H  
ATOM   4009 2HB  LEU A 251     -41.784 -49.847 -18.351  1.00  0.00           H  
ATOM   4010  HG  LEU A 251     -39.060 -51.156 -18.656  1.00  0.00           H  
ATOM   4011 1HD1 LEU A 251     -39.429 -51.982 -16.374  1.00  0.00           H  
ATOM   4012 2HD1 LEU A 251     -39.324 -50.206 -16.422  1.00  0.00           H  
ATOM   4013 3HD1 LEU A 251     -40.909 -51.000 -16.258  1.00  0.00           H  
ATOM   4014 1HD2 LEU A 251     -40.376 -53.224 -18.339  1.00  0.00           H  
ATOM   4015 2HD2 LEU A 251     -41.870 -52.260 -18.251  1.00  0.00           H  
ATOM   4016 3HD2 LEU A 251     -40.938 -52.320 -19.766  1.00  0.00           H  
ATOM   4017  N   PRO A 252     -42.863 -48.445 -20.600  1.00  0.00           N  
ATOM   4018  CA  PRO A 252     -43.697 -47.318 -20.989  1.00  0.00           C  
ATOM   4019  C   PRO A 252     -43.635 -46.236 -19.920  1.00  0.00           C  
ATOM   4020  O   PRO A 252     -43.700 -46.526 -18.725  1.00  0.00           O  
ATOM   4021  CB  PRO A 252     -45.095 -47.934 -21.098  1.00  0.00           C  
ATOM   4022  CG  PRO A 252     -44.840 -49.396 -21.246  1.00  0.00           C  
ATOM   4023  CD  PRO A 252     -43.603 -49.645 -20.426  1.00  0.00           C  
ATOM   4024  HA  PRO A 252     -43.358 -46.936 -21.963  1.00  0.00           H  
ATOM   4025 1HB  PRO A 252     -45.684 -47.693 -20.201  1.00  0.00           H  
ATOM   4026 2HB  PRO A 252     -45.629 -47.505 -21.959  1.00  0.00           H  
ATOM   4027 1HG  PRO A 252     -45.707 -49.971 -20.890  1.00  0.00           H  
ATOM   4028 2HG  PRO A 252     -44.703 -49.652 -22.307  1.00  0.00           H  
ATOM   4029 1HD  PRO A 252     -43.886 -49.818 -19.377  1.00  0.00           H  
ATOM   4030 2HD  PRO A 252     -43.062 -50.513 -20.831  1.00  0.00           H  
ATOM   4031  N   GLU A 253     -43.513 -44.916 -20.027  1.00  0.00           N  
ATOM   4032  CA  GLU A 253     -43.327 -44.079 -18.849  1.00  0.00           C  
ATOM   4033  C   GLU A 253     -44.447 -44.314 -17.845  1.00  0.00           C  
ATOM   4034  O   GLU A 253     -44.262 -44.135 -16.641  1.00  0.00           O  
ATOM   4035  CB  GLU A 253     -43.277 -42.601 -19.242  1.00  0.00           C  
ATOM   4036  CG  GLU A 253     -42.073 -42.216 -20.090  1.00  0.00           C  
ATOM   4037  CD  GLU A 253     -42.276 -42.495 -21.554  1.00  0.00           C  
ATOM   4038  OE1 GLU A 253     -43.325 -42.977 -21.907  1.00  0.00           O  
ATOM   4039  OE2 GLU A 253     -41.381 -42.226 -22.319  1.00  0.00           O  
ATOM   4040  H   GLU A 253     -43.549 -44.482 -20.938  1.00  0.00           H  
ATOM   4041  HA  GLU A 253     -42.380 -44.348 -18.379  1.00  0.00           H  
ATOM   4042 1HB  GLU A 253     -44.177 -42.342 -19.800  1.00  0.00           H  
ATOM   4043 2HB  GLU A 253     -43.262 -41.986 -18.342  1.00  0.00           H  
ATOM   4044 1HG  GLU A 253     -41.874 -41.153 -19.959  1.00  0.00           H  
ATOM   4045 2HG  GLU A 253     -41.202 -42.767 -19.738  1.00  0.00           H  
ATOM   4046  N   GLU A 254     -45.600 -44.715 -18.361  1.00  0.00           N  
ATOM   4047  CA  GLU A 254     -46.783 -44.964 -17.545  1.00  0.00           C  
ATOM   4048  C   GLU A 254     -46.512 -46.032 -16.493  1.00  0.00           C  
ATOM   4049  O   GLU A 254     -46.849 -45.862 -15.321  1.00  0.00           O  
ATOM   4050  CB  GLU A 254     -47.959 -45.390 -18.427  1.00  0.00           C  
ATOM   4051  CG  GLU A 254     -48.529 -44.277 -19.295  1.00  0.00           C  
ATOM   4052  CD  GLU A 254     -49.621 -44.752 -20.212  1.00  0.00           C  
ATOM   4053  OE1 GLU A 254     -49.857 -45.935 -20.261  1.00  0.00           O  
ATOM   4054  OE2 GLU A 254     -50.220 -43.931 -20.865  1.00  0.00           O  
ATOM   4055  H   GLU A 254     -45.654 -44.852 -19.360  1.00  0.00           H  
ATOM   4056  HA  GLU A 254     -47.049 -44.040 -17.030  1.00  0.00           H  
ATOM   4057 1HB  GLU A 254     -47.646 -46.200 -19.085  1.00  0.00           H  
ATOM   4058 2HB  GLU A 254     -48.765 -45.770 -17.799  1.00  0.00           H  
ATOM   4059 1HG  GLU A 254     -48.928 -43.495 -18.649  1.00  0.00           H  
ATOM   4060 2HG  GLU A 254     -47.725 -43.846 -19.888  1.00  0.00           H  
ATOM   4061  N   GLU A 255     -45.901 -47.133 -16.918  1.00  0.00           N  
ATOM   4062  CA  GLU A 255     -45.585 -48.231 -16.013  1.00  0.00           C  
ATOM   4063  C   GLU A 255     -44.569 -47.803 -14.962  1.00  0.00           C  
ATOM   4064  O   GLU A 255     -44.685 -48.162 -13.790  1.00  0.00           O  
ATOM   4065  CB  GLU A 255     -45.048 -49.431 -16.797  1.00  0.00           C  
ATOM   4066  CG  GLU A 255     -44.760 -50.660 -15.946  1.00  0.00           C  
ATOM   4067  CD  GLU A 255     -44.321 -51.845 -16.760  1.00  0.00           C  
ATOM   4068  OE1 GLU A 255     -44.261 -51.728 -17.961  1.00  0.00           O  
ATOM   4069  OE2 GLU A 255     -44.044 -52.869 -16.181  1.00  0.00           O  
ATOM   4070  H   GLU A 255     -45.649 -47.211 -17.893  1.00  0.00           H  
ATOM   4071  HA  GLU A 255     -46.499 -48.530 -15.499  1.00  0.00           H  
ATOM   4072 1HB  GLU A 255     -45.769 -49.716 -17.564  1.00  0.00           H  
ATOM   4073 2HB  GLU A 255     -44.125 -49.151 -17.304  1.00  0.00           H  
ATOM   4074 1HG  GLU A 255     -43.977 -50.416 -15.228  1.00  0.00           H  
ATOM   4075 2HG  GLU A 255     -45.658 -50.921 -15.388  1.00  0.00           H  
ATOM   4076  N   ILE A 256     -43.573 -47.034 -15.387  1.00  0.00           N  
ATOM   4077  CA  ILE A 256     -42.534 -46.555 -14.481  1.00  0.00           C  
ATOM   4078  C   ILE A 256     -43.111 -45.616 -13.430  1.00  0.00           C  
ATOM   4079  O   ILE A 256     -42.740 -45.677 -12.258  1.00  0.00           O  
ATOM   4080  CB  ILE A 256     -41.417 -45.833 -15.257  1.00  0.00           C  
ATOM   4081  CG1 ILE A 256     -40.648 -46.826 -16.133  1.00  0.00           C  
ATOM   4082  CG2 ILE A 256     -40.475 -45.124 -14.297  1.00  0.00           C  
ATOM   4083  CD1 ILE A 256     -39.716 -46.169 -17.125  1.00  0.00           C  
ATOM   4084  H   ILE A 256     -43.534 -46.774 -16.362  1.00  0.00           H  
ATOM   4085  HA  ILE A 256     -42.099 -47.413 -13.970  1.00  0.00           H  
ATOM   4086  HB  ILE A 256     -41.858 -45.097 -15.928  1.00  0.00           H  
ATOM   4087 1HG1 ILE A 256     -40.060 -47.489 -15.499  1.00  0.00           H  
ATOM   4088 2HG1 ILE A 256     -41.354 -47.445 -16.687  1.00  0.00           H  
ATOM   4089 1HG2 ILE A 256     -39.692 -44.619 -14.862  1.00  0.00           H  
ATOM   4090 2HG2 ILE A 256     -41.033 -44.390 -13.716  1.00  0.00           H  
ATOM   4091 3HG2 ILE A 256     -40.024 -45.853 -13.624  1.00  0.00           H  
ATOM   4092 1HD1 ILE A 256     -39.207 -46.937 -17.709  1.00  0.00           H  
ATOM   4093 2HD1 ILE A 256     -40.290 -45.526 -17.794  1.00  0.00           H  
ATOM   4094 3HD1 ILE A 256     -38.978 -45.572 -16.592  1.00  0.00           H  
ATOM   4095  N   VAL A 257     -44.022 -44.746 -13.855  1.00  0.00           N  
ATOM   4096  CA  VAL A 257     -44.651 -43.792 -12.950  1.00  0.00           C  
ATOM   4097  C   VAL A 257     -45.493 -44.503 -11.900  1.00  0.00           C  
ATOM   4098  O   VAL A 257     -45.489 -44.126 -10.728  1.00  0.00           O  
ATOM   4099  CB  VAL A 257     -45.540 -42.812 -13.739  1.00  0.00           C  
ATOM   4100  CG1 VAL A 257     -46.344 -41.938 -12.788  1.00  0.00           C  
ATOM   4101  CG2 VAL A 257     -44.680 -41.959 -14.659  1.00  0.00           C  
ATOM   4102  H   VAL A 257     -44.285 -44.746 -14.830  1.00  0.00           H  
ATOM   4103  HA  VAL A 257     -43.868 -43.225 -12.445  1.00  0.00           H  
ATOM   4104  HB  VAL A 257     -46.254 -43.382 -14.333  1.00  0.00           H  
ATOM   4105 1HG1 VAL A 257     -46.966 -41.252 -13.363  1.00  0.00           H  
ATOM   4106 2HG1 VAL A 257     -46.978 -42.567 -12.164  1.00  0.00           H  
ATOM   4107 3HG1 VAL A 257     -45.664 -41.367 -12.156  1.00  0.00           H  
ATOM   4108 1HG2 VAL A 257     -45.315 -41.270 -15.214  1.00  0.00           H  
ATOM   4109 2HG2 VAL A 257     -43.961 -41.394 -14.065  1.00  0.00           H  
ATOM   4110 3HG2 VAL A 257     -44.146 -42.603 -15.358  1.00  0.00           H  
ATOM   4111  N   GLU A 258     -46.215 -45.533 -12.325  1.00  0.00           N  
ATOM   4112  CA  GLU A 258     -47.064 -46.300 -11.420  1.00  0.00           C  
ATOM   4113  C   GLU A 258     -46.235 -47.026 -10.369  1.00  0.00           C  
ATOM   4114  O   GLU A 258     -46.609 -47.079  -9.197  1.00  0.00           O  
ATOM   4115  CB  GLU A 258     -47.906 -47.309 -12.204  1.00  0.00           C  
ATOM   4116  CG  GLU A 258     -48.990 -46.683 -13.072  1.00  0.00           C  
ATOM   4117  CD  GLU A 258     -49.748 -47.697 -13.882  1.00  0.00           C  
ATOM   4118  OE1 GLU A 258     -49.373 -48.845 -13.864  1.00  0.00           O  
ATOM   4119  OE2 GLU A 258     -50.704 -47.324 -14.520  1.00  0.00           O  
ATOM   4120  H   GLU A 258     -46.175 -45.792 -13.300  1.00  0.00           H  
ATOM   4121  HA  GLU A 258     -47.734 -45.610 -10.906  1.00  0.00           H  
ATOM   4122 1HB  GLU A 258     -47.258 -47.898 -12.853  1.00  0.00           H  
ATOM   4123 2HB  GLU A 258     -48.389 -47.997 -11.511  1.00  0.00           H  
ATOM   4124 1HG  GLU A 258     -49.691 -46.149 -12.431  1.00  0.00           H  
ATOM   4125 2HG  GLU A 258     -48.530 -45.959 -13.743  1.00  0.00           H  
ATOM   4126  N   GLU A 259     -45.107 -47.585 -10.794  1.00  0.00           N  
ATOM   4127  CA  GLU A 259     -44.223 -48.309  -9.889  1.00  0.00           C  
ATOM   4128  C   GLU A 259     -43.630 -47.379  -8.838  1.00  0.00           C  
ATOM   4129  O   GLU A 259     -43.522 -47.740  -7.666  1.00  0.00           O  
ATOM   4130  CB  GLU A 259     -43.100 -48.991 -10.673  1.00  0.00           C  
ATOM   4131  CG  GLU A 259     -43.557 -50.150 -11.547  1.00  0.00           C  
ATOM   4132  CD  GLU A 259     -44.119 -51.296 -10.752  1.00  0.00           C  
ATOM   4133  OE1 GLU A 259     -43.595 -51.579  -9.702  1.00  0.00           O  
ATOM   4134  OE2 GLU A 259     -45.075 -51.889 -11.196  1.00  0.00           O  
ATOM   4135  H   GLU A 259     -44.856 -47.506 -11.769  1.00  0.00           H  
ATOM   4136  HA  GLU A 259     -44.805 -49.075  -9.375  1.00  0.00           H  
ATOM   4137 1HB  GLU A 259     -42.609 -48.261 -11.316  1.00  0.00           H  
ATOM   4138 2HB  GLU A 259     -42.350 -49.372  -9.979  1.00  0.00           H  
ATOM   4139 1HG  GLU A 259     -44.321 -49.792 -12.237  1.00  0.00           H  
ATOM   4140 2HG  GLU A 259     -42.712 -50.503 -12.136  1.00  0.00           H  
ATOM   4141  N   ALA A 260     -43.246 -46.180  -9.263  1.00  0.00           N  
ATOM   4142  CA  ALA A 260     -42.665 -45.196  -8.357  1.00  0.00           C  
ATOM   4143  C   ALA A 260     -43.672 -44.751  -7.306  1.00  0.00           C  
ATOM   4144  O   ALA A 260     -43.331 -44.591  -6.134  1.00  0.00           O  
ATOM   4145  CB  ALA A 260     -42.151 -43.995  -9.138  1.00  0.00           C  
ATOM   4146  H   ALA A 260     -43.359 -45.944 -10.238  1.00  0.00           H  
ATOM   4147  HA  ALA A 260     -41.828 -45.665  -7.839  1.00  0.00           H  
ATOM   4148 1HB  ALA A 260     -41.721 -43.270  -8.448  1.00  0.00           H  
ATOM   4149 2HB  ALA A 260     -41.388 -44.320  -9.845  1.00  0.00           H  
ATOM   4150 3HB  ALA A 260     -42.975 -43.535  -9.680  1.00  0.00           H  
ATOM   4151  N   ALA A 261     -44.915 -44.552  -7.732  1.00  0.00           N  
ATOM   4152  CA  ALA A 261     -45.975 -44.124  -6.827  1.00  0.00           C  
ATOM   4153  C   ALA A 261     -46.265 -45.188  -5.775  1.00  0.00           C  
ATOM   4154  O   ALA A 261     -46.477 -44.875  -4.603  1.00  0.00           O  
ATOM   4155  CB  ALA A 261     -47.238 -43.795  -7.609  1.00  0.00           C  
ATOM   4156  H   ALA A 261     -45.131 -44.701  -8.707  1.00  0.00           H  
ATOM   4157  HA  ALA A 261     -45.637 -43.226  -6.309  1.00  0.00           H  
ATOM   4158 1HB  ALA A 261     -48.020 -43.477  -6.920  1.00  0.00           H  
ATOM   4159 2HB  ALA A 261     -47.029 -42.993  -8.317  1.00  0.00           H  
ATOM   4160 3HB  ALA A 261     -47.571 -44.679  -8.151  1.00  0.00           H  
ATOM   4161  N   LYS A 262     -46.273 -46.446  -6.201  1.00  0.00           N  
ATOM   4162  CA  LYS A 262     -46.538 -47.559  -5.296  1.00  0.00           C  
ATOM   4163  C   LYS A 262     -45.442 -47.685  -4.244  1.00  0.00           C  
ATOM   4164  O   LYS A 262     -45.719 -47.940  -3.072  1.00  0.00           O  
ATOM   4165  CB  LYS A 262     -46.669 -48.867  -6.079  1.00  0.00           C  
ATOM   4166  CG  LYS A 262     -47.933 -48.971  -6.922  1.00  0.00           C  
ATOM   4167  CD  LYS A 262     -48.104 -50.371  -7.491  1.00  0.00           C  
ATOM   4168  CE  LYS A 262     -47.090 -50.649  -8.591  1.00  0.00           C  
ATOM   4169  NZ  LYS A 262     -47.329 -51.963  -9.248  1.00  0.00           N  
ATOM   4170  H   LYS A 262     -46.091 -46.637  -7.176  1.00  0.00           H  
ATOM   4171  HA  LYS A 262     -47.478 -47.367  -4.778  1.00  0.00           H  
ATOM   4172 1HB  LYS A 262     -45.813 -48.980  -6.744  1.00  0.00           H  
ATOM   4173 2HB  LYS A 262     -46.659 -49.708  -5.386  1.00  0.00           H  
ATOM   4174 1HG  LYS A 262     -48.802 -48.729  -6.307  1.00  0.00           H  
ATOM   4175 2HG  LYS A 262     -47.882 -48.257  -7.743  1.00  0.00           H  
ATOM   4176 1HD  LYS A 262     -47.975 -51.106  -6.695  1.00  0.00           H  
ATOM   4177 2HD  LYS A 262     -49.108 -50.478  -7.901  1.00  0.00           H  
ATOM   4178 1HE  LYS A 262     -47.147 -49.865  -9.345  1.00  0.00           H  
ATOM   4179 2HE  LYS A 262     -46.085 -50.646  -8.170  1.00  0.00           H  
ATOM   4180 1HZ  LYS A 262     -46.637 -52.110  -9.970  1.00  0.00           H  
ATOM   4181 2HZ  LYS A 262     -47.260 -52.701  -8.562  1.00  0.00           H  
ATOM   4182 3HZ  LYS A 262     -48.251 -51.972  -9.660  1.00  0.00           H  
ATOM   4183  N   ALA A 263     -44.197 -47.505  -4.670  1.00  0.00           N  
ATOM   4184  CA  ALA A 263     -43.057 -47.598  -3.765  1.00  0.00           C  
ATOM   4185  C   ALA A 263     -43.098 -46.497  -2.713  1.00  0.00           C  
ATOM   4186  O   ALA A 263     -42.805 -46.734  -1.541  1.00  0.00           O  
ATOM   4187  CB  ALA A 263     -41.753 -47.534  -4.547  1.00  0.00           C  
ATOM   4188  H   ALA A 263     -44.035 -47.298  -5.645  1.00  0.00           H  
ATOM   4189  HA  ALA A 263     -43.112 -48.556  -3.248  1.00  0.00           H  
ATOM   4190 1HB  ALA A 263     -40.912 -47.604  -3.857  1.00  0.00           H  
ATOM   4191 2HB  ALA A 263     -41.712 -48.362  -5.255  1.00  0.00           H  
ATOM   4192 3HB  ALA A 263     -41.700 -46.591  -5.088  1.00  0.00           H  
ATOM   4193  N   MET A 264     -43.463 -45.293  -3.138  1.00  0.00           N  
ATOM   4194  CA  MET A 264     -43.543 -44.152  -2.233  1.00  0.00           C  
ATOM   4195  C   MET A 264     -44.625 -44.357  -1.182  1.00  0.00           C  
ATOM   4196  O   MET A 264     -44.436 -44.031  -0.010  1.00  0.00           O  
ATOM   4197  CB  MET A 264     -43.803 -42.870  -3.021  1.00  0.00           C  
ATOM   4198  CG  MET A 264     -42.626 -42.399  -3.864  1.00  0.00           C  
ATOM   4199  SD  MET A 264     -42.894 -40.767  -4.584  1.00  0.00           S  
ATOM   4200  CE  MET A 264     -44.074 -41.157  -5.874  1.00  0.00           C  
ATOM   4201  H   MET A 264     -43.691 -45.164  -4.113  1.00  0.00           H  
ATOM   4202  HA  MET A 264     -42.591 -44.056  -1.712  1.00  0.00           H  
ATOM   4203 1HB  MET A 264     -44.652 -43.018  -3.687  1.00  0.00           H  
ATOM   4204 2HB  MET A 264     -44.064 -42.065  -2.333  1.00  0.00           H  
ATOM   4205 1HG  MET A 264     -41.729 -42.360  -3.246  1.00  0.00           H  
ATOM   4206 2HG  MET A 264     -42.451 -43.108  -4.673  1.00  0.00           H  
ATOM   4207 1HE  MET A 264     -44.339 -40.246  -6.411  1.00  0.00           H  
ATOM   4208 2HE  MET A 264     -43.631 -41.873  -6.567  1.00  0.00           H  
ATOM   4209 3HE  MET A 264     -44.970 -41.590  -5.428  1.00  0.00           H  
ATOM   4210  N   GLU A 265     -45.761 -44.900  -1.608  1.00  0.00           N  
ATOM   4211  CA  GLU A 265     -46.876 -45.150  -0.703  1.00  0.00           C  
ATOM   4212  C   GLU A 265     -46.511 -46.189   0.349  1.00  0.00           C  
ATOM   4213  O   GLU A 265     -46.862 -46.050   1.521  1.00  0.00           O  
ATOM   4214  CB  GLU A 265     -48.105 -45.615  -1.487  1.00  0.00           C  
ATOM   4215  CG  GLU A 265     -48.741 -44.538  -2.355  1.00  0.00           C  
ATOM   4216  CD  GLU A 265     -49.901 -45.048  -3.165  1.00  0.00           C  
ATOM   4217  OE1 GLU A 265     -50.138 -46.232  -3.146  1.00  0.00           O  
ATOM   4218  OE2 GLU A 265     -50.550 -44.253  -3.803  1.00  0.00           O  
ATOM   4219  H   GLU A 265     -45.854 -45.146  -2.583  1.00  0.00           H  
ATOM   4220  HA  GLU A 265     -47.120 -44.219  -0.190  1.00  0.00           H  
ATOM   4221 1HB  GLU A 265     -47.830 -46.447  -2.135  1.00  0.00           H  
ATOM   4222 2HB  GLU A 265     -48.864 -45.977  -0.794  1.00  0.00           H  
ATOM   4223 1HG  GLU A 265     -49.090 -43.728  -1.714  1.00  0.00           H  
ATOM   4224 2HG  GLU A 265     -47.985 -44.133  -3.026  1.00  0.00           H  
ATOM   4225  N   GLU A 266     -45.804 -47.230  -0.077  1.00  0.00           N  
ATOM   4226  CA  GLU A 266     -45.388 -48.296   0.828  1.00  0.00           C  
ATOM   4227  C   GLU A 266     -44.416 -47.778   1.880  1.00  0.00           C  
ATOM   4228  O   GLU A 266     -44.500 -48.146   3.052  1.00  0.00           O  
ATOM   4229  CB  GLU A 266     -44.743 -49.441   0.044  1.00  0.00           C  
ATOM   4230  CG  GLU A 266     -45.709 -50.226  -0.831  1.00  0.00           C  
ATOM   4231  CD  GLU A 266     -46.759 -50.952  -0.037  1.00  0.00           C  
ATOM   4232  OE1 GLU A 266     -46.441 -51.456   1.012  1.00  0.00           O  
ATOM   4233  OE2 GLU A 266     -47.882 -51.001  -0.481  1.00  0.00           O  
ATOM   4234  H   GLU A 266     -45.548 -47.285  -1.052  1.00  0.00           H  
ATOM   4235  HA  GLU A 266     -46.271 -48.679   1.341  1.00  0.00           H  
ATOM   4236 1HB  GLU A 266     -43.957 -49.043  -0.599  1.00  0.00           H  
ATOM   4237 2HB  GLU A 266     -44.276 -50.139   0.738  1.00  0.00           H  
ATOM   4238 1HG  GLU A 266     -46.200 -49.540  -1.520  1.00  0.00           H  
ATOM   4239 2HG  GLU A 266     -45.144 -50.947  -1.421  1.00  0.00           H  
ATOM   4240  N   VAL A 267     -43.493 -46.922   1.454  1.00  0.00           N  
ATOM   4241  CA  VAL A 267     -42.503 -46.352   2.360  1.00  0.00           C  
ATOM   4242  C   VAL A 267     -43.161 -45.468   3.412  1.00  0.00           C  
ATOM   4243  O   VAL A 267     -42.784 -45.496   4.584  1.00  0.00           O  
ATOM   4244  CB  VAL A 267     -41.471 -45.524   1.571  1.00  0.00           C  
ATOM   4245  CG1 VAL A 267     -40.550 -44.774   2.522  1.00  0.00           C  
ATOM   4246  CG2 VAL A 267     -40.672 -46.434   0.651  1.00  0.00           C  
ATOM   4247  H   VAL A 267     -43.476 -46.659   0.479  1.00  0.00           H  
ATOM   4248  HA  VAL A 267     -41.985 -47.168   2.864  1.00  0.00           H  
ATOM   4249  HB  VAL A 267     -41.997 -44.777   0.977  1.00  0.00           H  
ATOM   4250 1HG1 VAL A 267     -39.828 -44.194   1.947  1.00  0.00           H  
ATOM   4251 2HG1 VAL A 267     -41.140 -44.103   3.146  1.00  0.00           H  
ATOM   4252 3HG1 VAL A 267     -40.021 -45.488   3.154  1.00  0.00           H  
ATOM   4253 1HG2 VAL A 267     -39.945 -45.842   0.096  1.00  0.00           H  
ATOM   4254 2HG2 VAL A 267     -40.151 -47.185   1.245  1.00  0.00           H  
ATOM   4255 3HG2 VAL A 267     -41.346 -46.929  -0.048  1.00  0.00           H  
ATOM   4256  N   VAL A 268     -44.146 -44.684   2.986  1.00  0.00           N  
ATOM   4257  CA  VAL A 268     -44.859 -43.791   3.891  1.00  0.00           C  
ATOM   4258  C   VAL A 268     -45.634 -44.574   4.942  1.00  0.00           C  
ATOM   4259  O   VAL A 268     -45.664 -44.197   6.114  1.00  0.00           O  
ATOM   4260  CB  VAL A 268     -45.832 -42.896   3.101  1.00  0.00           C  
ATOM   4261  CG1 VAL A 268     -46.713 -42.098   4.052  1.00  0.00           C  
ATOM   4262  CG2 VAL A 268     -45.053 -41.969   2.182  1.00  0.00           C  
ATOM   4263  H   VAL A 268     -44.407 -44.707   2.011  1.00  0.00           H  
ATOM   4264  HA  VAL A 268     -44.130 -43.156   4.396  1.00  0.00           H  
ATOM   4265  HB  VAL A 268     -46.492 -43.528   2.507  1.00  0.00           H  
ATOM   4266 1HG1 VAL A 268     -47.395 -41.471   3.476  1.00  0.00           H  
ATOM   4267 2HG1 VAL A 268     -47.288 -42.782   4.675  1.00  0.00           H  
ATOM   4268 3HG1 VAL A 268     -46.088 -41.468   4.684  1.00  0.00           H  
ATOM   4269 1HG2 VAL A 268     -45.747 -41.339   1.626  1.00  0.00           H  
ATOM   4270 2HG2 VAL A 268     -44.389 -41.340   2.776  1.00  0.00           H  
ATOM   4271 3HG2 VAL A 268     -44.462 -42.561   1.483  1.00  0.00           H  
ATOM   4272  N   LYS A 269     -46.260 -45.666   4.516  1.00  0.00           N  
ATOM   4273  CA  LYS A 269     -47.036 -46.506   5.421  1.00  0.00           C  
ATOM   4274  C   LYS A 269     -46.144 -47.153   6.473  1.00  0.00           C  
ATOM   4275  O   LYS A 269     -46.511 -47.237   7.645  1.00  0.00           O  
ATOM   4276  CB  LYS A 269     -47.791 -47.581   4.638  1.00  0.00           C  
ATOM   4277  CG  LYS A 269     -48.945 -47.053   3.796  1.00  0.00           C  
ATOM   4278  CD  LYS A 269     -49.780 -48.190   3.227  1.00  0.00           C  
ATOM   4279  CE  LYS A 269     -49.033 -48.929   2.126  1.00  0.00           C  
ATOM   4280  NZ  LYS A 269     -49.884 -49.957   1.469  1.00  0.00           N  
ATOM   4281  H   LYS A 269     -46.197 -45.921   3.541  1.00  0.00           H  
ATOM   4282  HA  LYS A 269     -47.761 -45.878   5.939  1.00  0.00           H  
ATOM   4283 1HB  LYS A 269     -47.101 -48.100   3.973  1.00  0.00           H  
ATOM   4284 2HB  LYS A 269     -48.194 -48.320   5.332  1.00  0.00           H  
ATOM   4285 1HG  LYS A 269     -49.583 -46.417   4.411  1.00  0.00           H  
ATOM   4286 2HG  LYS A 269     -48.551 -46.456   2.974  1.00  0.00           H  
ATOM   4287 1HD  LYS A 269     -50.027 -48.894   4.022  1.00  0.00           H  
ATOM   4288 2HD  LYS A 269     -50.708 -47.791   2.818  1.00  0.00           H  
ATOM   4289 1HE  LYS A 269     -48.698 -48.217   1.373  1.00  0.00           H  
ATOM   4290 2HE  LYS A 269     -48.155 -49.418   2.547  1.00  0.00           H  
ATOM   4291 1HZ  LYS A 269     -49.353 -50.424   0.747  1.00  0.00           H  
ATOM   4292 2HZ  LYS A 269     -50.186 -50.635   2.156  1.00  0.00           H  
ATOM   4293 3HZ  LYS A 269     -50.692 -49.513   1.058  1.00  0.00           H  
ATOM   4294  N   GLU A 270     -44.971 -47.609   6.048  1.00  0.00           N  
ATOM   4295  CA  GLU A 270     -44.025 -48.250   6.952  1.00  0.00           C  
ATOM   4296  C   GLU A 270     -43.519 -47.271   8.004  1.00  0.00           C  
ATOM   4297  O   GLU A 270     -43.380 -47.621   9.176  1.00  0.00           O  
ATOM   4298  CB  GLU A 270     -42.844 -48.826   6.167  1.00  0.00           C  
ATOM   4299  CG  GLU A 270     -41.823 -49.564   7.020  1.00  0.00           C  
ATOM   4300  CD  GLU A 270     -42.383 -50.801   7.666  1.00  0.00           C  
ATOM   4301  OE1 GLU A 270     -43.376 -51.298   7.191  1.00  0.00           O  
ATOM   4302  OE2 GLU A 270     -41.818 -51.249   8.636  1.00  0.00           O  
ATOM   4303  H   GLU A 270     -44.729 -47.509   5.073  1.00  0.00           H  
ATOM   4304  HA  GLU A 270     -44.535 -49.066   7.465  1.00  0.00           H  
ATOM   4305 1HB  GLU A 270     -43.214 -49.521   5.412  1.00  0.00           H  
ATOM   4306 2HB  GLU A 270     -42.326 -48.021   5.646  1.00  0.00           H  
ATOM   4307 1HG  GLU A 270     -40.978 -49.847   6.393  1.00  0.00           H  
ATOM   4308 2HG  GLU A 270     -41.456 -48.891   7.794  1.00  0.00           H  
ATOM   4309  N   THR A 271     -43.245 -46.042   7.579  1.00  0.00           N  
ATOM   4310  CA  THR A 271     -42.754 -45.010   8.484  1.00  0.00           C  
ATOM   4311  C   THR A 271     -43.798 -44.657   9.536  1.00  0.00           C  
ATOM   4312  O   THR A 271     -43.473 -44.467  10.708  1.00  0.00           O  
ATOM   4313  CB  THR A 271     -42.350 -43.741   7.710  1.00  0.00           C  
ATOM   4314  OG1 THR A 271     -41.295 -44.055   6.791  1.00  0.00           O  
ATOM   4315  CG2 THR A 271     -41.876 -42.660   8.670  1.00  0.00           C  
ATOM   4316  H   THR A 271     -43.380 -45.817   6.604  1.00  0.00           H  
ATOM   4317  HA  THR A 271     -41.873 -45.393   9.000  1.00  0.00           H  
ATOM   4318  HB  THR A 271     -43.206 -43.370   7.147  1.00  0.00           H  
ATOM   4319  HG1 THR A 271     -41.667 -44.465   6.006  1.00  0.00           H  
ATOM   4320 1HG2 THR A 271     -41.595 -41.771   8.105  1.00  0.00           H  
ATOM   4321 2HG2 THR A 271     -42.680 -42.411   9.363  1.00  0.00           H  
ATOM   4322 3HG2 THR A 271     -41.014 -43.022   9.229  1.00  0.00           H  
ATOM   4323  N   GLU A 272     -45.054 -44.571   9.110  1.00  0.00           N  
ATOM   4324  CA  GLU A 272     -46.147 -44.241  10.014  1.00  0.00           C  
ATOM   4325  C   GLU A 272     -46.340 -45.326  11.066  1.00  0.00           C  
ATOM   4326  O   GLU A 272     -46.578 -45.033  12.238  1.00  0.00           O  
ATOM   4327  CB  GLU A 272     -47.445 -44.041   9.229  1.00  0.00           C  
ATOM   4328  CG  GLU A 272     -48.635 -43.617  10.079  1.00  0.00           C  
ATOM   4329  CD  GLU A 272     -49.868 -43.343   9.263  1.00  0.00           C  
ATOM   4330  OE1 GLU A 272     -49.801 -43.457   8.063  1.00  0.00           O  
ATOM   4331  OE2 GLU A 272     -50.879 -43.020   9.842  1.00  0.00           O  
ATOM   4332  H   GLU A 272     -45.256 -44.739   8.135  1.00  0.00           H  
ATOM   4333  HA  GLU A 272     -45.902 -43.311  10.528  1.00  0.00           H  
ATOM   4334 1HB  GLU A 272     -47.294 -43.280   8.463  1.00  0.00           H  
ATOM   4335 2HB  GLU A 272     -47.710 -44.969   8.722  1.00  0.00           H  
ATOM   4336 1HG  GLU A 272     -48.855 -44.407  10.796  1.00  0.00           H  
ATOM   4337 2HG  GLU A 272     -48.368 -42.721  10.637  1.00  0.00           H  
ATOM   4338  N   GLU A 273     -46.236 -46.580  10.641  1.00  0.00           N  
ATOM   4339  CA  GLU A 273     -46.398 -47.712  11.545  1.00  0.00           C  
ATOM   4340  C   GLU A 273     -45.296 -47.739  12.597  1.00  0.00           C  
ATOM   4341  O   GLU A 273     -45.550 -48.019  13.769  1.00  0.00           O  
ATOM   4342  CB  GLU A 273     -46.400 -49.025  10.760  1.00  0.00           C  
ATOM   4343  CG  GLU A 273     -46.616 -50.268  11.613  1.00  0.00           C  
ATOM   4344  CD  GLU A 273     -47.972 -50.305  12.259  1.00  0.00           C  
ATOM   4345  OE1 GLU A 273     -48.854 -49.630  11.784  1.00  0.00           O  
ATOM   4346  OE2 GLU A 273     -48.127 -51.010  13.228  1.00  0.00           O  
ATOM   4347  H   GLU A 273     -46.039 -46.754   9.666  1.00  0.00           H  
ATOM   4348  HA  GLU A 273     -47.355 -47.611  12.058  1.00  0.00           H  
ATOM   4349 1HB  GLU A 273     -47.186 -48.997  10.005  1.00  0.00           H  
ATOM   4350 2HB  GLU A 273     -45.449 -49.139  10.238  1.00  0.00           H  
ATOM   4351 1HG  GLU A 273     -46.500 -51.151  10.985  1.00  0.00           H  
ATOM   4352 2HG  GLU A 273     -45.849 -50.302  12.385  1.00  0.00           H  
ATOM   4353  N   ALA A 274     -44.072 -47.447  12.172  1.00  0.00           N  
ATOM   4354  CA  ALA A 274     -42.929 -47.437  13.076  1.00  0.00           C  
ATOM   4355  C   ALA A 274     -43.068 -46.345  14.128  1.00  0.00           C  
ATOM   4356  O   ALA A 274     -42.753 -46.555  15.300  1.00  0.00           O  
ATOM   4357  CB  ALA A 274     -41.636 -47.256  12.294  1.00  0.00           C  
ATOM   4358  H   ALA A 274     -43.930 -47.226  11.197  1.00  0.00           H  
ATOM   4359  HA  ALA A 274     -42.897 -48.396  13.593  1.00  0.00           H  
ATOM   4360 1HB  ALA A 274     -40.792 -47.251  12.982  1.00  0.00           H  
ATOM   4361 2HB  ALA A 274     -41.522 -48.077  11.585  1.00  0.00           H  
ATOM   4362 3HB  ALA A 274     -41.668 -46.312  11.752  1.00  0.00           H  
ATOM   4363  N   LEU A 275     -43.541 -45.178  13.704  1.00  0.00           N  
ATOM   4364  CA  LEU A 275     -43.722 -44.048  14.608  1.00  0.00           C  
ATOM   4365  C   LEU A 275     -44.652 -44.409  15.758  1.00  0.00           C  
ATOM   4366  O   LEU A 275     -44.416 -44.025  16.904  1.00  0.00           O  
ATOM   4367  CB  LEU A 275     -44.286 -42.843  13.845  1.00  0.00           C  
ATOM   4368  CG  LEU A 275     -43.329 -42.182  12.844  1.00  0.00           C  
ATOM   4369  CD1 LEU A 275     -44.081 -41.127  12.044  1.00  0.00           C  
ATOM   4370  CD2 LEU A 275     -42.156 -41.568  13.593  1.00  0.00           C  
ATOM   4371  H   LEU A 275     -43.782 -45.071  12.729  1.00  0.00           H  
ATOM   4372  HA  LEU A 275     -42.751 -43.778  15.022  1.00  0.00           H  
ATOM   4373 1HB  LEU A 275     -45.170 -43.162  13.296  1.00  0.00           H  
ATOM   4374 2HB  LEU A 275     -44.586 -42.084  14.567  1.00  0.00           H  
ATOM   4375  HG  LEU A 275     -42.960 -42.932  12.144  1.00  0.00           H  
ATOM   4376 1HD1 LEU A 275     -43.401 -40.657  11.333  1.00  0.00           H  
ATOM   4377 2HD1 LEU A 275     -44.902 -41.596  11.503  1.00  0.00           H  
ATOM   4378 3HD1 LEU A 275     -44.476 -40.370  12.721  1.00  0.00           H  
ATOM   4379 1HD2 LEU A 275     -41.476 -41.099  12.882  1.00  0.00           H  
ATOM   4380 2HD2 LEU A 275     -42.524 -40.817  14.293  1.00  0.00           H  
ATOM   4381 3HD2 LEU A 275     -41.627 -42.347  14.142  1.00  0.00           H  
ATOM   4382  N   LYS A 276     -45.711 -45.146  15.463  1.00  0.00           N  
ATOM   4383  CA  LYS A 276     -46.687 -45.464  16.495  1.00  0.00           C  
ATOM   4384  C   LYS A 276     -46.007 -45.988  17.758  1.00  0.00           C  
ATOM   4385  O   LYS A 276     -46.487 -45.768  18.870  1.00  0.00           O  
ATOM   4386  CB  LYS A 276     -47.697 -46.488  15.976  1.00  0.00           C  
ATOM   4387  CG  LYS A 276     -48.662 -45.946  14.930  1.00  0.00           C  
ATOM   4388  CD  LYS A 276     -49.622 -47.025  14.451  1.00  0.00           C  
ATOM   4389  CE  LYS A 276     -50.580 -46.487  13.399  1.00  0.00           C  
ATOM   4390  NZ  LYS A 276     -51.500 -47.541  12.892  1.00  0.00           N  
ATOM   4391  H   LYS A 276     -45.855 -45.494  14.526  1.00  0.00           H  
ATOM   4392  HA  LYS A 276     -47.221 -44.551  16.759  1.00  0.00           H  
ATOM   4393 1HB  LYS A 276     -47.166 -47.332  15.534  1.00  0.00           H  
ATOM   4394 2HB  LYS A 276     -48.287 -46.872  16.808  1.00  0.00           H  
ATOM   4395 1HG  LYS A 276     -49.238 -45.124  15.358  1.00  0.00           H  
ATOM   4396 2HG  LYS A 276     -48.100 -45.567  14.078  1.00  0.00           H  
ATOM   4397 1HD  LYS A 276     -49.054 -47.853  14.024  1.00  0.00           H  
ATOM   4398 2HD  LYS A 276     -50.199 -47.400  15.296  1.00  0.00           H  
ATOM   4399 1HE  LYS A 276     -51.173 -45.680  13.826  1.00  0.00           H  
ATOM   4400 2HE  LYS A 276     -50.012 -46.085  12.560  1.00  0.00           H  
ATOM   4401 1HZ  LYS A 276     -52.118 -47.145  12.198  1.00  0.00           H  
ATOM   4402 2HZ  LYS A 276     -50.961 -48.288  12.476  1.00  0.00           H  
ATOM   4403 3HZ  LYS A 276     -52.047 -47.908  13.658  1.00  0.00           H  
ATOM   4404  N   SER A 277     -44.886 -46.683  17.589  1.00  0.00           N  
ATOM   4405  CA  SER A 277     -44.150 -47.250  18.715  1.00  0.00           C  
ATOM   4406  C   SER A 277     -43.212 -46.253  19.399  1.00  0.00           C  
ATOM   4407  O   SER A 277     -43.051 -46.274  20.619  1.00  0.00           O  
ATOM   4408  CB  SER A 277     -43.350 -48.447  18.241  1.00  0.00           C  
ATOM   4409  OG  SER A 277     -44.196 -49.481  17.818  1.00  0.00           O  
ATOM   4410  H   SER A 277     -44.535 -46.821  16.652  1.00  0.00           H  
ATOM   4411  HA  SER A 277     -44.868 -47.582  19.466  1.00  0.00           H  
ATOM   4412 1HB  SER A 277     -42.699 -48.148  17.420  1.00  0.00           H  
ATOM   4413 2HB  SER A 277     -42.713 -48.803  19.050  1.00  0.00           H  
ATOM   4414  HG  SER A 277     -43.620 -50.196  17.536  1.00  0.00           H  
ATOM   4415  N   ILE A 278     -42.591 -45.376  18.610  1.00  0.00           N  
ATOM   4416  CA  ILE A 278     -41.391 -44.674  19.071  1.00  0.00           C  
ATOM   4417  C   ILE A 278     -41.714 -43.643  20.145  1.00  0.00           C  
ATOM   4418  O   ILE A 278     -42.493 -42.717  19.916  1.00  0.00           O  
ATOM   4419  CB  ILE A 278     -40.680 -43.977  17.897  1.00  0.00           C  
ATOM   4420  CG1 ILE A 278     -40.204 -45.010  16.872  1.00  0.00           C  
ATOM   4421  CG2 ILE A 278     -39.511 -43.145  18.401  1.00  0.00           C  
ATOM   4422  CD1 ILE A 278     -39.710 -44.404  15.578  1.00  0.00           C  
ATOM   4423  H   ILE A 278     -42.945 -45.188  17.683  1.00  0.00           H  
ATOM   4424  HA  ILE A 278     -40.708 -45.404  19.503  1.00  0.00           H  
ATOM   4425  HB  ILE A 278     -41.383 -43.324  17.382  1.00  0.00           H  
ATOM   4426 1HG1 ILE A 278     -39.396 -45.603  17.301  1.00  0.00           H  
ATOM   4427 2HG1 ILE A 278     -41.020 -45.693  16.638  1.00  0.00           H  
ATOM   4428 1HG2 ILE A 278     -39.019 -42.660  17.558  1.00  0.00           H  
ATOM   4429 2HG2 ILE A 278     -39.876 -42.387  19.093  1.00  0.00           H  
ATOM   4430 3HG2 ILE A 278     -38.799 -43.791  18.914  1.00  0.00           H  
ATOM   4431 1HD1 ILE A 278     -39.390 -45.198  14.903  1.00  0.00           H  
ATOM   4432 2HD1 ILE A 278     -40.515 -43.834  15.113  1.00  0.00           H  
ATOM   4433 3HD1 ILE A 278     -38.869 -43.743  15.784  1.00  0.00           H  
ATOM   4434  N   LYS A 279     -41.106 -43.816  21.316  1.00  0.00           N  
ATOM   4435  CA  LYS A 279     -41.264 -42.880  22.426  1.00  0.00           C  
ATOM   4436  C   LYS A 279     -40.465 -41.599  22.218  1.00  0.00           C  
ATOM   4437  O   LYS A 279     -40.882 -40.520  22.640  1.00  0.00           O  
ATOM   4438  CB  LYS A 279     -40.848 -43.543  23.740  1.00  0.00           C  
ATOM   4439  CG  LYS A 279     -41.791 -44.639  24.218  1.00  0.00           C  
ATOM   4440  CD  LYS A 279     -41.311 -45.252  25.525  1.00  0.00           C  
ATOM   4441  CE  LYS A 279     -42.251 -46.348  26.003  1.00  0.00           C  
ATOM   4442  NZ  LYS A 279     -41.774 -46.982  27.261  1.00  0.00           N  
ATOM   4443  H   LYS A 279     -40.515 -44.626  21.436  1.00  0.00           H  
ATOM   4444  HA  LYS A 279     -42.315 -42.599  22.495  1.00  0.00           H  
ATOM   4445 1HB  LYS A 279     -39.856 -43.980  23.629  1.00  0.00           H  
ATOM   4446 2HB  LYS A 279     -40.788 -42.789  24.525  1.00  0.00           H  
ATOM   4447 1HG  LYS A 279     -42.788 -44.223  24.366  1.00  0.00           H  
ATOM   4448 2HG  LYS A 279     -41.853 -45.421  23.461  1.00  0.00           H  
ATOM   4449 1HD  LYS A 279     -40.315 -45.675  25.384  1.00  0.00           H  
ATOM   4450 2HD  LYS A 279     -41.252 -44.477  26.289  1.00  0.00           H  
ATOM   4451 1HE  LYS A 279     -43.241 -45.928  26.175  1.00  0.00           H  
ATOM   4452 2HE  LYS A 279     -42.336 -47.116  25.234  1.00  0.00           H  
ATOM   4453 1HZ  LYS A 279     -42.423 -47.702  27.544  1.00  0.00           H  
ATOM   4454 2HZ  LYS A 279     -40.863 -47.392  27.108  1.00  0.00           H  
ATOM   4455 3HZ  LYS A 279     -41.710 -46.283  27.987  1.00  0.00           H  
ATOM   4456  N   ASP A 280     -39.312 -41.715  21.565  1.00  0.00           N  
ATOM   4457  CA  ASP A 280     -38.386 -40.595  21.452  1.00  0.00           C  
ATOM   4458  C   ASP A 280     -38.931 -39.539  20.504  1.00  0.00           C  
ATOM   4459  O   ASP A 280     -38.955 -39.735  19.289  1.00  0.00           O  
ATOM   4460  CB  ASP A 280     -37.017 -41.073  20.963  1.00  0.00           C  
ATOM   4461  CG  ASP A 280     -35.984 -39.955  20.906  1.00  0.00           C  
ATOM   4462  OD1 ASP A 280     -36.359 -38.840  20.628  1.00  0.00           O  
ATOM   4463  OD2 ASP A 280     -34.831 -40.226  21.141  1.00  0.00           O  
ATOM   4464  H   ASP A 280     -39.071 -42.598  21.137  1.00  0.00           H  
ATOM   4465  HA  ASP A 280     -38.266 -40.144  22.438  1.00  0.00           H  
ATOM   4466 1HB  ASP A 280     -36.647 -41.856  21.625  1.00  0.00           H  
ATOM   4467 2HB  ASP A 280     -37.116 -41.506  19.967  1.00  0.00           H  
ATOM   4468  N   PRO A 281     -39.436 -38.327  20.761  1.00  0.00           N  
ATOM   4469  CA  PRO A 281     -40.097 -37.591  19.688  1.00  0.00           C  
ATOM   4470  C   PRO A 281     -39.108 -37.162  18.613  1.00  0.00           C  
ATOM   4471  O   PRO A 281     -39.443 -37.120  17.429  1.00  0.00           O  
ATOM   4472  CB  PRO A 281     -40.694 -36.383  20.417  1.00  0.00           C  
ATOM   4473  CG  PRO A 281     -40.844 -36.845  21.827  1.00  0.00           C  
ATOM   4474  CD  PRO A 281     -39.653 -37.737  22.057  1.00  0.00           C  
ATOM   4475  HA  PRO A 281     -40.888 -38.219  19.253  1.00  0.00           H  
ATOM   4476 1HB  PRO A 281     -40.024 -35.516  20.321  1.00  0.00           H  
ATOM   4477 2HB  PRO A 281     -41.652 -36.102  19.957  1.00  0.00           H  
ATOM   4478 1HG  PRO A 281     -40.864 -35.982  22.509  1.00  0.00           H  
ATOM   4479 2HG  PRO A 281     -41.800 -37.373  21.954  1.00  0.00           H  
ATOM   4480 1HD  PRO A 281     -38.797 -37.130  22.384  1.00  0.00           H  
ATOM   4481 2HD  PRO A 281     -39.904 -38.495  22.814  1.00  0.00           H  
ATOM   4482  N   GLU A 282     -37.884 -36.842  19.030  1.00  0.00           N  
ATOM   4483  CA  GLU A 282     -36.816 -36.537  18.085  1.00  0.00           C  
ATOM   4484  C   GLU A 282     -36.591 -37.691  17.116  1.00  0.00           C  
ATOM   4485  O   GLU A 282     -36.489 -37.488  15.906  1.00  0.00           O  
ATOM   4486  CB  GLU A 282     -35.517 -36.224  18.831  1.00  0.00           C  
ATOM   4487  CG  GLU A 282     -35.524 -34.897  19.576  1.00  0.00           C  
ATOM   4488  CD  GLU A 282     -34.267 -34.664  20.368  1.00  0.00           C  
ATOM   4489  OE1 GLU A 282     -33.455 -35.555  20.433  1.00  0.00           O  
ATOM   4490  OE2 GLU A 282     -34.119 -33.593  20.908  1.00  0.00           O  
ATOM   4491  H   GLU A 282     -37.689 -36.809  20.020  1.00  0.00           H  
ATOM   4492  HA  GLU A 282     -37.106 -35.660  17.506  1.00  0.00           H  
ATOM   4493 1HB  GLU A 282     -35.314 -37.013  19.555  1.00  0.00           H  
ATOM   4494 2HB  GLU A 282     -34.687 -36.207  18.125  1.00  0.00           H  
ATOM   4495 1HG  GLU A 282     -35.641 -34.088  18.855  1.00  0.00           H  
ATOM   4496 2HG  GLU A 282     -36.380 -34.874  20.248  1.00  0.00           H  
ATOM   4497  N   ALA A 283     -36.514 -38.904  17.656  1.00  0.00           N  
ATOM   4498  CA  ALA A 283     -36.303 -40.093  16.840  1.00  0.00           C  
ATOM   4499  C   ALA A 283     -37.394 -40.242  15.788  1.00  0.00           C  
ATOM   4500  O   ALA A 283     -37.110 -40.492  14.617  1.00  0.00           O  
ATOM   4501  CB  ALA A 283     -36.243 -41.334  17.719  1.00  0.00           C  
ATOM   4502  H   ALA A 283     -36.604 -39.004  18.657  1.00  0.00           H  
ATOM   4503  HA  ALA A 283     -35.351 -39.982  16.320  1.00  0.00           H  
ATOM   4504 1HB  ALA A 283     -36.084 -42.214  17.095  1.00  0.00           H  
ATOM   4505 2HB  ALA A 283     -35.421 -41.238  18.428  1.00  0.00           H  
ATOM   4506 3HB  ALA A 283     -37.180 -41.440  18.263  1.00  0.00           H  
ATOM   4507  N   ALA A 284     -38.644 -40.087  16.213  1.00  0.00           N  
ATOM   4508  CA  ALA A 284     -39.780 -40.204  15.308  1.00  0.00           C  
ATOM   4509  C   ALA A 284     -39.763 -39.103  14.257  1.00  0.00           C  
ATOM   4510  O   ALA A 284     -40.052 -39.346  13.085  1.00  0.00           O  
ATOM   4511  CB  ALA A 284     -41.085 -40.169  16.089  1.00  0.00           C  
ATOM   4512  H   ALA A 284     -38.811 -39.883  17.188  1.00  0.00           H  
ATOM   4513  HA  ALA A 284     -39.704 -41.160  14.791  1.00  0.00           H  
ATOM   4514 1HB  ALA A 284     -41.925 -40.258  15.399  1.00  0.00           H  
ATOM   4515 2HB  ALA A 284     -41.108 -40.998  16.797  1.00  0.00           H  
ATOM   4516 3HB  ALA A 284     -41.159 -39.228  16.631  1.00  0.00           H  
ATOM   4517  N   GLY A 285     -39.423 -37.891  14.682  1.00  0.00           N  
ATOM   4518  CA  GLY A 285     -39.367 -36.748  13.777  1.00  0.00           C  
ATOM   4519  C   GLY A 285     -38.280 -36.931  12.726  1.00  0.00           C  
ATOM   4520  O   GLY A 285     -38.476 -36.609  11.554  1.00  0.00           O  
ATOM   4521  H   GLY A 285     -39.197 -37.758  15.657  1.00  0.00           H  
ATOM   4522 1HA  GLY A 285     -40.334 -36.623  13.289  1.00  0.00           H  
ATOM   4523 2HA  GLY A 285     -39.176 -35.841  14.349  1.00  0.00           H  
ATOM   4524  N   LYS A 286     -37.134 -37.450  13.151  1.00  0.00           N  
ATOM   4525  CA  LYS A 286     -36.013 -37.677  12.246  1.00  0.00           C  
ATOM   4526  C   LYS A 286     -36.357 -38.723  11.195  1.00  0.00           C  
ATOM   4527  O   LYS A 286     -36.010 -38.577  10.023  1.00  0.00           O  
ATOM   4528  CB  LYS A 286     -34.771 -38.107  13.028  1.00  0.00           C  
ATOM   4529  CG  LYS A 286     -34.147 -37.004  13.873  1.00  0.00           C  
ATOM   4530  CD  LYS A 286     -32.931 -37.512  14.634  1.00  0.00           C  
ATOM   4531  CE  LYS A 286     -32.313 -36.415  15.487  1.00  0.00           C  
ATOM   4532  NZ  LYS A 286     -31.145 -36.907  16.267  1.00  0.00           N  
ATOM   4533  H   LYS A 286     -37.036 -37.694  14.126  1.00  0.00           H  
ATOM   4534  HA  LYS A 286     -35.792 -36.743  11.727  1.00  0.00           H  
ATOM   4535 1HB  LYS A 286     -35.027 -38.933  13.692  1.00  0.00           H  
ATOM   4536 2HB  LYS A 286     -34.011 -38.468  12.335  1.00  0.00           H  
ATOM   4537 1HG  LYS A 286     -33.842 -36.180  13.227  1.00  0.00           H  
ATOM   4538 2HG  LYS A 286     -34.882 -36.632  14.586  1.00  0.00           H  
ATOM   4539 1HD  LYS A 286     -33.226 -38.340  15.280  1.00  0.00           H  
ATOM   4540 2HD  LYS A 286     -32.185 -37.874  13.928  1.00  0.00           H  
ATOM   4541 1HE  LYS A 286     -31.986 -35.597  14.846  1.00  0.00           H  
ATOM   4542 2HE  LYS A 286     -33.059 -36.028  16.180  1.00  0.00           H  
ATOM   4543 1HZ  LYS A 286     -30.765 -36.151  16.819  1.00  0.00           H  
ATOM   4544 2HZ  LYS A 286     -31.440 -37.655  16.880  1.00  0.00           H  
ATOM   4545 3HZ  LYS A 286     -30.437 -37.251  15.634  1.00  0.00           H  
ATOM   4546  N   MET A 287     -37.042 -39.780  11.620  1.00  0.00           N  
ATOM   4547  CA  MET A 287     -37.435 -40.853  10.715  1.00  0.00           C  
ATOM   4548  C   MET A 287     -38.418 -40.356   9.664  1.00  0.00           C  
ATOM   4549  O   MET A 287     -38.327 -40.722   8.492  1.00  0.00           O  
ATOM   4550  CB  MET A 287     -38.040 -42.013  11.503  1.00  0.00           C  
ATOM   4551  CG  MET A 287     -38.473 -43.197  10.650  1.00  0.00           C  
ATOM   4552  SD  MET A 287     -39.200 -44.528  11.625  1.00  0.00           S  
ATOM   4553  CE  MET A 287     -40.765 -43.792  12.089  1.00  0.00           C  
ATOM   4554  H   MET A 287     -37.297 -39.841  12.595  1.00  0.00           H  
ATOM   4555  HA  MET A 287     -36.546 -41.209  10.194  1.00  0.00           H  
ATOM   4556 1HB  MET A 287     -37.315 -42.374  12.232  1.00  0.00           H  
ATOM   4557 2HB  MET A 287     -38.912 -41.662  12.056  1.00  0.00           H  
ATOM   4558 1HG  MET A 287     -39.207 -42.866   9.916  1.00  0.00           H  
ATOM   4559 2HG  MET A 287     -37.611 -43.594  10.114  1.00  0.00           H  
ATOM   4560 1HE  MET A 287     -41.332 -44.497  12.698  1.00  0.00           H  
ATOM   4561 2HE  MET A 287     -40.583 -42.881  12.661  1.00  0.00           H  
ATOM   4562 3HE  MET A 287     -41.333 -43.550  11.191  1.00  0.00           H  
ATOM   4563  N   ALA A 288     -39.359 -39.519  10.089  1.00  0.00           N  
ATOM   4564  CA  ALA A 288     -40.361 -38.969   9.184  1.00  0.00           C  
ATOM   4565  C   ALA A 288     -39.721 -38.072   8.133  1.00  0.00           C  
ATOM   4566  O   ALA A 288     -40.096 -38.107   6.961  1.00  0.00           O  
ATOM   4567  CB  ALA A 288     -41.415 -38.199   9.966  1.00  0.00           C  
ATOM   4568  H   ALA A 288     -39.380 -39.257  11.064  1.00  0.00           H  
ATOM   4569  HA  ALA A 288     -40.842 -39.799   8.666  1.00  0.00           H  
ATOM   4570 1HB  ALA A 288     -42.156 -37.794   9.276  1.00  0.00           H  
ATOM   4571 2HB  ALA A 288     -41.905 -38.868  10.673  1.00  0.00           H  
ATOM   4572 3HB  ALA A 288     -40.941 -37.382  10.508  1.00  0.00           H  
ATOM   4573  N   ILE A 289     -38.753 -37.268   8.558  1.00  0.00           N  
ATOM   4574  CA  ILE A 289     -38.059 -36.359   7.653  1.00  0.00           C  
ATOM   4575  C   ILE A 289     -37.268 -37.127   6.602  1.00  0.00           C  
ATOM   4576  O   ILE A 289     -37.246 -36.750   5.430  1.00  0.00           O  
ATOM   4577  CB  ILE A 289     -37.111 -35.427   8.430  1.00  0.00           C  
ATOM   4578  CG1 ILE A 289     -37.913 -34.460   9.305  1.00  0.00           C  
ATOM   4579  CG2 ILE A 289     -36.213 -34.662   7.471  1.00  0.00           C  
ATOM   4580  CD1 ILE A 289     -37.070 -33.694  10.299  1.00  0.00           C  
ATOM   4581  H   ILE A 289     -38.491 -37.287   9.533  1.00  0.00           H  
ATOM   4582  HA  ILE A 289     -38.801 -35.747   7.141  1.00  0.00           H  
ATOM   4583  HB  ILE A 289     -36.490 -36.018   9.102  1.00  0.00           H  
ATOM   4584 1HG1 ILE A 289     -38.432 -33.741   8.672  1.00  0.00           H  
ATOM   4585 2HG1 ILE A 289     -38.672 -35.014   9.859  1.00  0.00           H  
ATOM   4586 1HG2 ILE A 289     -35.550 -34.007   8.036  1.00  0.00           H  
ATOM   4587 2HG2 ILE A 289     -35.619 -35.366   6.890  1.00  0.00           H  
ATOM   4588 3HG2 ILE A 289     -36.826 -34.063   6.797  1.00  0.00           H  
ATOM   4589 1HD1 ILE A 289     -37.708 -33.030  10.882  1.00  0.00           H  
ATOM   4590 2HD1 ILE A 289     -36.568 -34.394  10.967  1.00  0.00           H  
ATOM   4591 3HD1 ILE A 289     -36.326 -33.104   9.766  1.00  0.00           H  
ATOM   4592  N   GLU A 290     -36.619 -38.206   7.027  1.00  0.00           N  
ATOM   4593  CA  GLU A 290     -35.825 -39.029   6.122  1.00  0.00           C  
ATOM   4594  C   GLU A 290     -36.702 -39.694   5.070  1.00  0.00           C  
ATOM   4595  O   GLU A 290     -36.333 -39.771   3.898  1.00  0.00           O  
ATOM   4596  CB  GLU A 290     -35.056 -40.095   6.906  1.00  0.00           C  
ATOM   4597  CG  GLU A 290     -34.154 -40.975   6.052  1.00  0.00           C  
ATOM   4598  CD  GLU A 290     -33.032 -40.211   5.407  1.00  0.00           C  
ATOM   4599  OE1 GLU A 290     -32.711 -39.148   5.883  1.00  0.00           O  
ATOM   4600  OE2 GLU A 290     -32.494 -40.691   4.437  1.00  0.00           O  
ATOM   4601  H   GLU A 290     -36.677 -38.463   8.002  1.00  0.00           H  
ATOM   4602  HA  GLU A 290     -35.108 -38.387   5.609  1.00  0.00           H  
ATOM   4603 1HB  GLU A 290     -34.435 -39.613   7.661  1.00  0.00           H  
ATOM   4604 2HB  GLU A 290     -35.761 -40.743   7.426  1.00  0.00           H  
ATOM   4605 1HG  GLU A 290     -33.731 -41.760   6.678  1.00  0.00           H  
ATOM   4606 2HG  GLU A 290     -34.756 -41.450   5.278  1.00  0.00           H  
ATOM   4607  N   ALA A 291     -37.866 -40.174   5.496  1.00  0.00           N  
ATOM   4608  CA  ALA A 291     -38.800 -40.835   4.591  1.00  0.00           C  
ATOM   4609  C   ALA A 291     -39.326 -39.867   3.539  1.00  0.00           C  
ATOM   4610  O   ALA A 291     -39.458 -40.220   2.367  1.00  0.00           O  
ATOM   4611  CB  ALA A 291     -39.955 -41.444   5.373  1.00  0.00           C  
ATOM   4612  H   ALA A 291     -38.110 -40.079   6.471  1.00  0.00           H  
ATOM   4613  HA  ALA A 291     -38.264 -41.631   4.074  1.00  0.00           H  
ATOM   4614 1HB  ALA A 291     -40.643 -41.933   4.684  1.00  0.00           H  
ATOM   4615 2HB  ALA A 291     -39.568 -42.178   6.081  1.00  0.00           H  
ATOM   4616 3HB  ALA A 291     -40.481 -40.660   5.915  1.00  0.00           H  
ATOM   4617  N   ILE A 292     -39.625 -38.645   3.965  1.00  0.00           N  
ATOM   4618  CA  ILE A 292     -40.138 -37.622   3.060  1.00  0.00           C  
ATOM   4619  C   ILE A 292     -39.102 -37.248   2.008  1.00  0.00           C  
ATOM   4620  O   ILE A 292     -39.431 -37.065   0.836  1.00  0.00           O  
ATOM   4621  CB  ILE A 292     -40.559 -36.361   3.837  1.00  0.00           C  
ATOM   4622  CG1 ILE A 292     -41.779 -36.657   4.713  1.00  0.00           C  
ATOM   4623  CG2 ILE A 292     -40.853 -35.218   2.878  1.00  0.00           C  
ATOM   4624  CD1 ILE A 292     -42.096 -35.563   5.707  1.00  0.00           C  
ATOM   4625  H   ILE A 292     -39.494 -38.418   4.940  1.00  0.00           H  
ATOM   4626  HA  ILE A 292     -41.014 -38.020   2.549  1.00  0.00           H  
ATOM   4627  HB  ILE A 292     -39.754 -36.062   4.508  1.00  0.00           H  
ATOM   4628 1HG1 ILE A 292     -42.653 -36.807   4.081  1.00  0.00           H  
ATOM   4629 2HG1 ILE A 292     -41.614 -37.582   5.267  1.00  0.00           H  
ATOM   4630 1HG2 ILE A 292     -41.149 -34.336   3.444  1.00  0.00           H  
ATOM   4631 2HG2 ILE A 292     -39.960 -34.993   2.296  1.00  0.00           H  
ATOM   4632 3HG2 ILE A 292     -41.661 -35.506   2.205  1.00  0.00           H  
ATOM   4633 1HD1 ILE A 292     -42.973 -35.845   6.291  1.00  0.00           H  
ATOM   4634 2HD1 ILE A 292     -41.246 -35.420   6.375  1.00  0.00           H  
ATOM   4635 3HD1 ILE A 292     -42.300 -34.635   5.174  1.00  0.00           H  
ATOM   4636  N   LYS A 293     -37.848 -37.136   2.434  1.00  0.00           N  
ATOM   4637  CA  LYS A 293     -36.760 -36.782   1.529  1.00  0.00           C  
ATOM   4638  C   LYS A 293     -36.546 -37.863   0.477  1.00  0.00           C  
ATOM   4639  O   LYS A 293     -36.315 -37.565  -0.695  1.00  0.00           O  
ATOM   4640  CB  LYS A 293     -35.467 -36.546   2.311  1.00  0.00           C  
ATOM   4641  CG  LYS A 293     -35.484 -35.305   3.194  1.00  0.00           C  
ATOM   4642  CD  LYS A 293     -35.550 -34.035   2.361  1.00  0.00           C  
ATOM   4643  CE  LYS A 293     -35.491 -32.793   3.238  1.00  0.00           C  
ATOM   4644  NZ  LYS A 293     -35.587 -31.541   2.438  1.00  0.00           N  
ATOM   4645  H   LYS A 293     -37.643 -37.300   3.409  1.00  0.00           H  
ATOM   4646  HA  LYS A 293     -37.027 -35.860   1.011  1.00  0.00           H  
ATOM   4647 1HB  LYS A 293     -35.265 -37.408   2.948  1.00  0.00           H  
ATOM   4648 2HB  LYS A 293     -34.633 -36.451   1.616  1.00  0.00           H  
ATOM   4649 1HG  LYS A 293     -36.350 -35.341   3.856  1.00  0.00           H  
ATOM   4650 2HG  LYS A 293     -34.582 -35.282   3.806  1.00  0.00           H  
ATOM   4651 1HD  LYS A 293     -34.714 -34.015   1.660  1.00  0.00           H  
ATOM   4652 2HD  LYS A 293     -36.479 -34.021   1.791  1.00  0.00           H  
ATOM   4653 1HE  LYS A 293     -36.311 -32.814   3.954  1.00  0.00           H  
ATOM   4654 2HE  LYS A 293     -34.553 -32.783   3.793  1.00  0.00           H  
ATOM   4655 1HZ  LYS A 293     -35.544 -30.743   3.055  1.00  0.00           H  
ATOM   4656 2HZ  LYS A 293     -34.819 -31.501   1.782  1.00  0.00           H  
ATOM   4657 3HZ  LYS A 293     -36.461 -31.530   1.933  1.00  0.00           H  
ATOM   4658  N   SER A 294     -36.624 -39.119   0.903  1.00  0.00           N  
ATOM   4659  CA  SER A 294     -36.438 -40.248  -0.002  1.00  0.00           C  
ATOM   4660  C   SER A 294     -37.539 -40.297  -1.054  1.00  0.00           C  
ATOM   4661  O   SER A 294     -37.279 -40.570  -2.226  1.00  0.00           O  
ATOM   4662  CB  SER A 294     -36.416 -41.547   0.780  1.00  0.00           C  
ATOM   4663  OG  SER A 294     -35.294 -41.609   1.618  1.00  0.00           O  
ATOM   4664  H   SER A 294     -36.817 -39.297   1.878  1.00  0.00           H  
ATOM   4665  HA  SER A 294     -35.481 -40.128  -0.512  1.00  0.00           H  
ATOM   4666 1HB  SER A 294     -37.324 -41.627   1.378  1.00  0.00           H  
ATOM   4667 2HB  SER A 294     -36.404 -42.388   0.089  1.00  0.00           H  
ATOM   4668  HG  SER A 294     -35.511 -41.083   2.391  1.00  0.00           H  
ATOM   4669  N   VAL A 295     -38.769 -40.031  -0.628  1.00  0.00           N  
ATOM   4670  CA  VAL A 295     -39.913 -40.045  -1.533  1.00  0.00           C  
ATOM   4671  C   VAL A 295     -39.796 -38.949  -2.585  1.00  0.00           C  
ATOM   4672  O   VAL A 295     -40.105 -39.165  -3.757  1.00  0.00           O  
ATOM   4673  CB  VAL A 295     -41.222 -39.857  -0.743  1.00  0.00           C  
ATOM   4674  CG1 VAL A 295     -42.397 -39.681  -1.694  1.00  0.00           C  
ATOM   4675  CG2 VAL A 295     -41.446 -41.046   0.178  1.00  0.00           C  
ATOM   4676  H   VAL A 295     -38.916 -39.814   0.347  1.00  0.00           H  
ATOM   4677  HA  VAL A 295     -39.944 -41.012  -2.037  1.00  0.00           H  
ATOM   4678  HB  VAL A 295     -41.149 -38.945  -0.150  1.00  0.00           H  
ATOM   4679 1HG1 VAL A 295     -43.314 -39.549  -1.118  1.00  0.00           H  
ATOM   4680 2HG1 VAL A 295     -42.231 -38.803  -2.318  1.00  0.00           H  
ATOM   4681 3HG1 VAL A 295     -42.490 -40.564  -2.325  1.00  0.00           H  
ATOM   4682 1HG2 VAL A 295     -42.373 -40.906   0.733  1.00  0.00           H  
ATOM   4683 2HG2 VAL A 295     -41.513 -41.959  -0.416  1.00  0.00           H  
ATOM   4684 3HG2 VAL A 295     -40.614 -41.128   0.876  1.00  0.00           H  
ATOM   4685  N   THR A 296     -39.348 -37.773  -2.159  1.00  0.00           N  
ATOM   4686  CA  THR A 296     -39.189 -36.641  -3.064  1.00  0.00           C  
ATOM   4687  C   THR A 296     -38.124 -36.921  -4.116  1.00  0.00           C  
ATOM   4688  O   THR A 296     -38.292 -36.584  -5.288  1.00  0.00           O  
ATOM   4689  CB  THR A 296     -38.827 -35.360  -2.290  1.00  0.00           C  
ATOM   4690  OG1 THR A 296     -39.880 -35.040  -1.371  1.00  0.00           O  
ATOM   4691  CG2 THR A 296     -38.626 -34.196  -3.250  1.00  0.00           C  
ATOM   4692  H   THR A 296     -39.112 -37.660  -1.184  1.00  0.00           H  
ATOM   4693  HA  THR A 296     -40.135 -36.475  -3.580  1.00  0.00           H  
ATOM   4694  HB  THR A 296     -37.908 -35.522  -1.727  1.00  0.00           H  
ATOM   4695  HG1 THR A 296     -39.795 -35.587  -0.586  1.00  0.00           H  
ATOM   4696 1HG2 THR A 296     -38.371 -33.300  -2.685  1.00  0.00           H  
ATOM   4697 2HG2 THR A 296     -37.819 -34.432  -3.943  1.00  0.00           H  
ATOM   4698 3HG2 THR A 296     -39.545 -34.023  -3.809  1.00  0.00           H  
ATOM   4699  N   GLU A 297     -37.028 -37.540  -3.690  1.00  0.00           N  
ATOM   4700  CA  GLU A 297     -35.932 -37.867  -4.595  1.00  0.00           C  
ATOM   4701  C   GLU A 297     -36.369 -38.878  -5.647  1.00  0.00           C  
ATOM   4702  O   GLU A 297     -36.009 -38.764  -6.819  1.00  0.00           O  
ATOM   4703  CB  GLU A 297     -34.738 -38.417  -3.811  1.00  0.00           C  
ATOM   4704  CG  GLU A 297     -34.029 -37.387  -2.943  1.00  0.00           C  
ATOM   4705  CD  GLU A 297     -32.908 -37.977  -2.133  1.00  0.00           C  
ATOM   4706  OE1 GLU A 297     -32.754 -39.175  -2.151  1.00  0.00           O  
ATOM   4707  OE2 GLU A 297     -32.205 -37.230  -1.495  1.00  0.00           O  
ATOM   4708  H   GLU A 297     -36.952 -37.790  -2.715  1.00  0.00           H  
ATOM   4709  HA  GLU A 297     -35.623 -36.956  -5.108  1.00  0.00           H  
ATOM   4710 1HB  GLU A 297     -35.071 -39.228  -3.163  1.00  0.00           H  
ATOM   4711 2HB  GLU A 297     -34.007 -38.831  -4.505  1.00  0.00           H  
ATOM   4712 1HG  GLU A 297     -33.625 -36.604  -3.584  1.00  0.00           H  
ATOM   4713 2HG  GLU A 297     -34.755 -36.931  -2.272  1.00  0.00           H  
ATOM   4714  N   MET A 298     -37.148 -39.868  -5.221  1.00  0.00           N  
ATOM   4715  CA  MET A 298     -37.635 -40.902  -6.126  1.00  0.00           C  
ATOM   4716  C   MET A 298     -38.569 -40.318  -7.178  1.00  0.00           C  
ATOM   4717  O   MET A 298     -38.510 -40.691  -8.350  1.00  0.00           O  
ATOM   4718  CB  MET A 298     -38.342 -42.003  -5.338  1.00  0.00           C  
ATOM   4719  CG  MET A 298     -37.415 -42.868  -4.495  1.00  0.00           C  
ATOM   4720  SD  MET A 298     -38.257 -44.291  -3.775  1.00  0.00           S  
ATOM   4721  CE  MET A 298     -39.216 -43.501  -2.486  1.00  0.00           C  
ATOM   4722  H   MET A 298     -37.409 -39.905  -4.246  1.00  0.00           H  
ATOM   4723  HA  MET A 298     -36.782 -41.336  -6.646  1.00  0.00           H  
ATOM   4724 1HB  MET A 298     -39.080 -41.557  -4.672  1.00  0.00           H  
ATOM   4725 2HB  MET A 298     -38.876 -42.658  -6.027  1.00  0.00           H  
ATOM   4726 1HG  MET A 298     -36.593 -43.229  -5.112  1.00  0.00           H  
ATOM   4727 2HG  MET A 298     -36.996 -42.270  -3.685  1.00  0.00           H  
ATOM   4728 1HE  MET A 298     -39.794 -44.254  -1.948  1.00  0.00           H  
ATOM   4729 2HE  MET A 298     -38.545 -42.993  -1.792  1.00  0.00           H  
ATOM   4730 3HE  MET A 298     -39.895 -42.773  -2.931  1.00  0.00           H  
ATOM   4731  N   THR A 299     -39.431 -39.400  -6.753  1.00  0.00           N  
ATOM   4732  CA  THR A 299     -40.379 -38.762  -7.657  1.00  0.00           C  
ATOM   4733  C   THR A 299     -39.661 -37.926  -8.709  1.00  0.00           C  
ATOM   4734  O   THR A 299     -40.038 -37.928  -9.881  1.00  0.00           O  
ATOM   4735  CB  THR A 299     -41.373 -37.877  -6.882  1.00  0.00           C  
ATOM   4736  OG1 THR A 299     -42.120 -38.684  -5.963  1.00  0.00           O  
ATOM   4737  CG2 THR A 299     -42.332 -37.187  -7.841  1.00  0.00           C  
ATOM   4738  H   THR A 299     -39.429 -39.138  -5.778  1.00  0.00           H  
ATOM   4739  HA  THR A 299     -40.942 -39.540  -8.173  1.00  0.00           H  
ATOM   4740  HB  THR A 299     -40.825 -37.122  -6.319  1.00  0.00           H  
ATOM   4741  HG1 THR A 299     -41.591 -38.848  -5.179  1.00  0.00           H  
ATOM   4742 1HG2 THR A 299     -43.026 -36.565  -7.276  1.00  0.00           H  
ATOM   4743 2HG2 THR A 299     -41.767 -36.563  -8.534  1.00  0.00           H  
ATOM   4744 3HG2 THR A 299     -42.889 -37.937  -8.400  1.00  0.00           H  
ATOM   4745  N   VAL A 300     -38.625 -37.213  -8.284  1.00  0.00           N  
ATOM   4746  CA  VAL A 300     -37.851 -36.371  -9.188  1.00  0.00           C  
ATOM   4747  C   VAL A 300     -37.133 -37.206 -10.240  1.00  0.00           C  
ATOM   4748  O   VAL A 300     -37.078 -36.832 -11.412  1.00  0.00           O  
ATOM   4749  CB  VAL A 300     -36.817 -35.547  -8.397  1.00  0.00           C  
ATOM   4750  CG1 VAL A 300     -35.883 -34.813  -9.347  1.00  0.00           C  
ATOM   4751  CG2 VAL A 300     -37.530 -34.569  -7.477  1.00  0.00           C  
ATOM   4752  H   VAL A 300     -38.366 -37.255  -7.309  1.00  0.00           H  
ATOM   4753  HA  VAL A 300     -38.533 -35.686  -9.692  1.00  0.00           H  
ATOM   4754  HB  VAL A 300     -36.204 -36.225  -7.804  1.00  0.00           H  
ATOM   4755 1HG1 VAL A 300     -35.159 -34.236  -8.771  1.00  0.00           H  
ATOM   4756 2HG1 VAL A 300     -35.357 -35.535  -9.971  1.00  0.00           H  
ATOM   4757 3HG1 VAL A 300     -36.462 -34.139  -9.978  1.00  0.00           H  
ATOM   4758 1HG2 VAL A 300     -36.793 -33.990  -6.920  1.00  0.00           H  
ATOM   4759 2HG2 VAL A 300     -38.148 -33.895  -8.070  1.00  0.00           H  
ATOM   4760 3HG2 VAL A 300     -38.161 -35.119  -6.779  1.00  0.00           H  
ATOM   4761  N   LEU A 301     -36.583 -38.339  -9.815  1.00  0.00           N  
ATOM   4762  CA  LEU A 301     -35.867 -39.230 -10.719  1.00  0.00           C  
ATOM   4763  C   LEU A 301     -36.801 -39.814 -11.771  1.00  0.00           C  
ATOM   4764  O   LEU A 301     -36.440 -39.925 -12.943  1.00  0.00           O  
ATOM   4765  CB  LEU A 301     -35.203 -40.365  -9.929  1.00  0.00           C  
ATOM   4766  CG  LEU A 301     -34.034 -39.951  -9.026  1.00  0.00           C  
ATOM   4767  CD1 LEU A 301     -33.601 -41.140  -8.179  1.00  0.00           C  
ATOM   4768  CD2 LEU A 301     -32.885 -39.444  -9.884  1.00  0.00           C  
ATOM   4769  H   LEU A 301     -36.664 -38.589  -8.840  1.00  0.00           H  
ATOM   4770  HA  LEU A 301     -35.092 -38.657 -11.227  1.00  0.00           H  
ATOM   4771 1HB  LEU A 301     -35.956 -40.837  -9.300  1.00  0.00           H  
ATOM   4772 2HB  LEU A 301     -34.831 -41.108 -10.634  1.00  0.00           H  
ATOM   4773  HG  LEU A 301     -34.358 -39.160  -8.350  1.00  0.00           H  
ATOM   4774 1HD1 LEU A 301     -32.770 -40.846  -7.537  1.00  0.00           H  
ATOM   4775 2HD1 LEU A 301     -34.436 -41.470  -7.561  1.00  0.00           H  
ATOM   4776 3HD1 LEU A 301     -33.285 -41.955  -8.830  1.00  0.00           H  
ATOM   4777 1HD2 LEU A 301     -32.054 -39.149  -9.243  1.00  0.00           H  
ATOM   4778 2HD2 LEU A 301     -32.558 -40.234 -10.560  1.00  0.00           H  
ATOM   4779 3HD2 LEU A 301     -33.217 -38.583 -10.466  1.00  0.00           H  
ATOM   4780  N   ALA A 302     -38.004 -40.187 -11.346  1.00  0.00           N  
ATOM   4781  CA  ALA A 302     -38.993 -40.762 -12.250  1.00  0.00           C  
ATOM   4782  C   ALA A 302     -39.429 -39.750 -13.302  1.00  0.00           C  
ATOM   4783  O   ALA A 302     -39.592 -40.090 -14.474  1.00  0.00           O  
ATOM   4784  CB  ALA A 302     -40.198 -41.265 -11.468  1.00  0.00           C  
ATOM   4785  H   ALA A 302     -38.239 -40.069 -10.371  1.00  0.00           H  
ATOM   4786  HA  ALA A 302     -38.531 -41.604 -12.766  1.00  0.00           H  
ATOM   4787 1HB  ALA A 302     -40.927 -41.691 -12.157  1.00  0.00           H  
ATOM   4788 2HB  ALA A 302     -39.878 -42.029 -10.760  1.00  0.00           H  
ATOM   4789 3HB  ALA A 302     -40.651 -40.436 -10.926  1.00  0.00           H  
ATOM   4790  N   LEU A 303     -39.617 -38.505 -12.877  1.00  0.00           N  
ATOM   4791  CA  LEU A 303     -40.036 -37.441 -13.781  1.00  0.00           C  
ATOM   4792  C   LEU A 303     -38.970 -37.162 -14.833  1.00  0.00           C  
ATOM   4793  O   LEU A 303     -39.281 -36.950 -16.005  1.00  0.00           O  
ATOM   4794  CB  LEU A 303     -40.332 -36.160 -12.991  1.00  0.00           C  
ATOM   4795  CG  LEU A 303     -41.571 -36.207 -12.088  1.00  0.00           C  
ATOM   4796  CD1 LEU A 303     -41.631 -34.943 -11.241  1.00  0.00           C  
ATOM   4797  CD2 LEU A 303     -42.820 -36.349 -12.946  1.00  0.00           C  
ATOM   4798  H   LEU A 303     -39.465 -38.291 -11.902  1.00  0.00           H  
ATOM   4799  HA  LEU A 303     -40.946 -37.758 -14.289  1.00  0.00           H  
ATOM   4800 1HB  LEU A 303     -39.472 -35.933 -12.362  1.00  0.00           H  
ATOM   4801 2HB  LEU A 303     -40.466 -35.340 -13.696  1.00  0.00           H  
ATOM   4802  HG  LEU A 303     -41.496 -37.058 -11.411  1.00  0.00           H  
ATOM   4803 1HD1 LEU A 303     -42.511 -34.976 -10.599  1.00  0.00           H  
ATOM   4804 2HD1 LEU A 303     -40.735 -34.876 -10.623  1.00  0.00           H  
ATOM   4805 3HD1 LEU A 303     -41.689 -34.071 -11.892  1.00  0.00           H  
ATOM   4806 1HD2 LEU A 303     -43.700 -36.383 -12.304  1.00  0.00           H  
ATOM   4807 2HD2 LEU A 303     -42.896 -35.497 -13.622  1.00  0.00           H  
ATOM   4808 3HD2 LEU A 303     -42.758 -37.270 -13.527  1.00  0.00           H  
ATOM   4809  N   GLU A 304     -37.711 -37.163 -14.408  1.00  0.00           N  
ATOM   4810  CA  GLU A 304     -36.596 -36.909 -15.312  1.00  0.00           C  
ATOM   4811  C   GLU A 304     -36.583 -37.907 -16.463  1.00  0.00           C  
ATOM   4812  O   GLU A 304     -36.222 -37.566 -17.589  1.00  0.00           O  
ATOM   4813  CB  GLU A 304     -35.269 -36.973 -14.553  1.00  0.00           C  
ATOM   4814  CG  GLU A 304     -35.042 -35.821 -13.585  1.00  0.00           C  
ATOM   4815  CD  GLU A 304     -33.759 -35.950 -12.811  1.00  0.00           C  
ATOM   4816  OE1 GLU A 304     -33.113 -36.962 -12.935  1.00  0.00           O  
ATOM   4817  OE2 GLU A 304     -33.426 -35.035 -12.096  1.00  0.00           O  
ATOM   4818  H   GLU A 304     -37.522 -37.345 -13.433  1.00  0.00           H  
ATOM   4819  HA  GLU A 304     -36.711 -35.909 -15.731  1.00  0.00           H  
ATOM   4820 1HB  GLU A 304     -35.219 -37.902 -13.985  1.00  0.00           H  
ATOM   4821 2HB  GLU A 304     -34.443 -36.979 -15.265  1.00  0.00           H  
ATOM   4822 1HG  GLU A 304     -35.022 -34.887 -14.146  1.00  0.00           H  
ATOM   4823 2HG  GLU A 304     -35.878 -35.775 -12.888  1.00  0.00           H  
ATOM   4824  N   HIS A 305     -36.975 -39.143 -16.192  1.00  0.00           N  
ATOM   4825  CA  HIS A 305     -37.260 -40.088 -17.279  1.00  0.00           C  
ATOM   4826  C   HIS A 305     -38.482 -39.704 -18.125  1.00  0.00           C  
ATOM   4827  O   HIS A 305     -38.490 -39.890 -19.342  1.00  0.00           O  
ATOM   4828  CB  HIS A 305     -37.468 -41.495 -16.708  1.00  0.00           C  
ATOM   4829  CG  HIS A 305     -37.662 -42.546 -17.756  1.00  0.00           C  
ATOM   4830  ND1 HIS A 305     -36.645 -42.962 -18.589  1.00  0.00           N  
ATOM   4831  CD2 HIS A 305     -38.754 -43.265 -18.106  1.00  0.00           C  
ATOM   4832  CE1 HIS A 305     -37.104 -43.894 -19.407  1.00  0.00           C  
ATOM   4833  NE2 HIS A 305     -38.380 -44.095 -19.135  1.00  0.00           N  
ATOM   4834  H   HIS A 305     -37.082 -39.447 -15.235  1.00  0.00           H  
ATOM   4835  HA  HIS A 305     -36.412 -40.123 -17.962  1.00  0.00           H  
ATOM   4836 1HB  HIS A 305     -36.605 -41.772 -16.101  1.00  0.00           H  
ATOM   4837 2HB  HIS A 305     -38.341 -41.497 -16.056  1.00  0.00           H  
ATOM   4838  HD2 HIS A 305     -39.745 -43.198 -17.657  1.00  0.00           H  
ATOM   4839  HE1 HIS A 305     -36.527 -44.408 -20.176  1.00  0.00           H  
ATOM   4840  HE2 HIS A 305     -38.988 -44.752 -19.603  1.00  0.00           H  
ATOM   4841  N   ILE A 306     -39.516 -39.168 -17.480  1.00  0.00           N  
ATOM   4842  CA  ILE A 306     -40.824 -39.020 -18.130  1.00  0.00           C  
ATOM   4843  C   ILE A 306     -40.873 -37.812 -19.059  1.00  0.00           C  
ATOM   4844  O   ILE A 306     -40.461 -36.713 -18.687  1.00  0.00           O  
ATOM   4845  CB  ILE A 306     -41.943 -38.894 -17.080  1.00  0.00           C  
ATOM   4846  CG1 ILE A 306     -42.038 -40.174 -16.245  1.00  0.00           C  
ATOM   4847  CG2 ILE A 306     -43.273 -38.595 -17.755  1.00  0.00           C  
ATOM   4848  CD1 ILE A 306     -42.938 -40.049 -15.037  1.00  0.00           C  
ATOM   4849  H   ILE A 306     -39.403 -38.856 -16.526  1.00  0.00           H  
ATOM   4850  HA  ILE A 306     -41.014 -39.908 -18.731  1.00  0.00           H  
ATOM   4851  HB  ILE A 306     -41.706 -38.085 -16.391  1.00  0.00           H  
ATOM   4852 1HG1 ILE A 306     -42.413 -40.987 -16.867  1.00  0.00           H  
ATOM   4853 2HG1 ILE A 306     -41.044 -40.458 -15.901  1.00  0.00           H  
ATOM   4854 1HG2 ILE A 306     -44.054 -38.510 -16.998  1.00  0.00           H  
ATOM   4855 2HG2 ILE A 306     -43.199 -37.658 -18.306  1.00  0.00           H  
ATOM   4856 3HG2 ILE A 306     -43.522 -39.402 -18.443  1.00  0.00           H  
ATOM   4857 1HD1 ILE A 306     -42.954 -40.995 -14.496  1.00  0.00           H  
ATOM   4858 2HD1 ILE A 306     -42.561 -39.262 -14.382  1.00  0.00           H  
ATOM   4859 3HD1 ILE A 306     -43.948 -39.799 -15.359  1.00  0.00           H  
ATOM   4860  N   THR A 307     -41.380 -38.019 -20.273  1.00  0.00           N  
ATOM   4861  CA  THR A 307     -41.527 -36.942 -21.243  1.00  0.00           C  
ATOM   4862  C   THR A 307     -42.996 -36.691 -21.613  1.00  0.00           C  
ATOM   4863  O   THR A 307     -43.304 -35.790 -22.393  1.00  0.00           O  
ATOM   4864  CB  THR A 307     -40.719 -37.247 -22.518  1.00  0.00           C  
ATOM   4865  OG1 THR A 307     -41.194 -38.463 -23.109  1.00  0.00           O  
ATOM   4866  CG2 THR A 307     -39.240 -37.390 -22.190  1.00  0.00           C  
ATOM   4867  H   THR A 307     -41.671 -38.952 -20.526  1.00  0.00           H  
ATOM   4868  HA  THR A 307     -41.139 -36.024 -20.802  1.00  0.00           H  
ATOM   4869  HB  THR A 307     -40.849 -36.435 -23.234  1.00  0.00           H  
ATOM   4870  HG1 THR A 307     -41.994 -38.283 -23.609  1.00  0.00           H  
ATOM   4871 1HG2 THR A 307     -38.685 -37.605 -23.103  1.00  0.00           H  
ATOM   4872 2HG2 THR A 307     -38.873 -36.463 -21.751  1.00  0.00           H  
ATOM   4873 3HG2 THR A 307     -39.103 -38.206 -21.482  1.00  0.00           H  
ATOM   4874  N   ASP A 308     -43.896 -37.491 -21.050  1.00  0.00           N  
ATOM   4875  CA  ASP A 308     -45.303 -37.450 -21.449  1.00  0.00           C  
ATOM   4876  C   ASP A 308     -46.083 -36.378 -20.697  1.00  0.00           C  
ATOM   4877  O   ASP A 308     -46.015 -36.292 -19.471  1.00  0.00           O  
ATOM   4878  CB  ASP A 308     -45.960 -38.813 -21.219  1.00  0.00           C  
ATOM   4879  CG  ASP A 308     -45.455 -39.884 -22.175  1.00  0.00           C  
ATOM   4880  OD1 ASP A 308     -44.876 -39.534 -23.177  1.00  0.00           O  
ATOM   4881  OD2 ASP A 308     -45.652 -41.042 -21.896  1.00  0.00           O  
ATOM   4882  H   ASP A 308     -43.607 -38.141 -20.333  1.00  0.00           H  
ATOM   4883  HA  ASP A 308     -45.354 -37.214 -22.512  1.00  0.00           H  
ATOM   4884 1HB  ASP A 308     -45.770 -39.141 -20.196  1.00  0.00           H  
ATOM   4885 2HB  ASP A 308     -47.040 -38.721 -21.337  1.00  0.00           H  
ATOM   4886  N   GLY A 309     -46.901 -35.427 -21.155  1.00  0.00           N  
ATOM   4887  CA  GLY A 309     -47.376 -34.355 -20.280  1.00  0.00           C  
ATOM   4888  C   GLY A 309     -48.437 -34.833 -19.281  1.00  0.00           C  
ATOM   4889  O   GLY A 309     -48.381 -34.504 -18.096  1.00  0.00           O  
ATOM   4890  H   GLY A 309     -47.193 -35.453 -22.121  1.00  0.00           H  
ATOM   4891 1HA  GLY A 309     -46.534 -33.936 -19.728  1.00  0.00           H  
ATOM   4892 2HA  GLY A 309     -47.796 -33.552 -20.884  1.00  0.00           H  
ATOM   4893  N   GLU A 310     -49.422 -35.617 -19.734  1.00  0.00           N  
ATOM   4894  CA  GLU A 310     -50.320 -36.271 -18.789  1.00  0.00           C  
ATOM   4895  C   GLU A 310     -49.549 -37.158 -17.820  1.00  0.00           C  
ATOM   4896  O   GLU A 310     -49.771 -37.112 -16.610  1.00  0.00           O  
ATOM   4897  CB  GLU A 310     -51.366 -37.103 -19.535  1.00  0.00           C  
ATOM   4898  CG  GLU A 310     -52.381 -37.791 -18.634  1.00  0.00           C  
ATOM   4899  CD  GLU A 310     -53.412 -38.570 -19.402  1.00  0.00           C  
ATOM   4900  OE1 GLU A 310     -53.358 -38.562 -20.608  1.00  0.00           O  
ATOM   4901  OE2 GLU A 310     -54.254 -39.175 -18.782  1.00  0.00           O  
ATOM   4902  H   GLU A 310     -49.557 -35.766 -20.724  1.00  0.00           H  
ATOM   4903  HA  GLU A 310     -50.833 -35.502 -18.210  1.00  0.00           H  
ATOM   4904 1HB  GLU A 310     -51.913 -36.463 -20.228  1.00  0.00           H  
ATOM   4905 2HB  GLU A 310     -50.866 -37.872 -20.124  1.00  0.00           H  
ATOM   4906 1HG  GLU A 310     -51.855 -38.470 -17.963  1.00  0.00           H  
ATOM   4907 2HG  GLU A 310     -52.881 -37.038 -18.026  1.00  0.00           H  
ATOM   4908  N   VAL A 311     -48.641 -37.966 -18.360  1.00  0.00           N  
ATOM   4909  CA  VAL A 311     -47.835 -38.866 -17.544  1.00  0.00           C  
ATOM   4910  C   VAL A 311     -47.046 -38.097 -16.492  1.00  0.00           C  
ATOM   4911  O   VAL A 311     -47.025 -38.473 -15.320  1.00  0.00           O  
ATOM   4912  CB  VAL A 311     -46.861 -39.664 -18.431  1.00  0.00           C  
ATOM   4913  CG1 VAL A 311     -45.874 -40.441 -17.573  1.00  0.00           C  
ATOM   4914  CG2 VAL A 311     -47.639 -40.601 -19.342  1.00  0.00           C  
ATOM   4915  H   VAL A 311     -48.506 -37.956 -19.361  1.00  0.00           H  
ATOM   4916  HA  VAL A 311     -48.502 -39.566 -17.039  1.00  0.00           H  
ATOM   4917  HB  VAL A 311     -46.281 -38.966 -19.036  1.00  0.00           H  
ATOM   4918 1HG1 VAL A 311     -45.193 -40.999 -18.216  1.00  0.00           H  
ATOM   4919 2HG1 VAL A 311     -45.303 -39.747 -16.956  1.00  0.00           H  
ATOM   4920 3HG1 VAL A 311     -46.417 -41.136 -16.933  1.00  0.00           H  
ATOM   4921 1HG2 VAL A 311     -46.944 -41.161 -19.967  1.00  0.00           H  
ATOM   4922 2HG2 VAL A 311     -48.223 -41.294 -18.737  1.00  0.00           H  
ATOM   4923 3HG2 VAL A 311     -48.309 -40.020 -19.976  1.00  0.00           H  
ATOM   4924  N   ALA A 312     -46.397 -37.018 -16.917  1.00  0.00           N  
ATOM   4925  CA  ALA A 312     -45.605 -36.194 -16.012  1.00  0.00           C  
ATOM   4926  C   ALA A 312     -46.484 -35.529 -14.961  1.00  0.00           C  
ATOM   4927  O   ALA A 312     -46.115 -35.450 -13.789  1.00  0.00           O  
ATOM   4928  CB  ALA A 312     -44.829 -35.144 -16.794  1.00  0.00           C  
ATOM   4929  H   ALA A 312     -46.454 -36.762 -17.892  1.00  0.00           H
[truncated: 2,270,400 more chars]
