# Supplementary material for: Blueprinting extendable nanomaterials with standardized protein blocks
Source: Nature. 2024 Mar 13;627(8005):898–904. doi: 10.1038/s41586-024-07188-4 (PMC10972742; doi:10.1038/s41586-024-07188-4)
Supplement: Supplementary file 4 — Design models with ideal backbones as well as experimentally determined structures for comparison. For reference to design names, see Supplementary Fig. 1. [file 41586_2024_7188_MOESM4_ESM.zip › 90_C4_A_design.pdb]

HEADER                                            03-JAN-23   XXXX              
EXPDTA    THEORETICAL MODEL                                                     
REMARK 220                                                                      
REMARK 220 EXPERIMENTAL DETAILS                                                 
REMARK 220  EXPERIMENT TYPE                : THEORETICAL MODELLING              
REMARK 220  DATE OF DATA COLLECTION        : 03-JAN-23                          
REMARK 220                                                                      
REMARK 220 REMARK: MODEL GENERATED BY ROSETTA                                   
REMARK 220  VERSION 2022.49+HEAD.201d7639f91                                    
ATOM      1  N   GLU A   1       8.605  44.433  17.658  1.00  0.00           N  
ATOM      2  CA  GLU A   1       8.812  45.623  16.842  1.00  0.00           C  
ATOM      3  C   GLU A   1       9.889  45.390  15.790  1.00  0.00           C  
ATOM      4  O   GLU A   1       9.708  45.721  14.618  1.00  0.00           O  
ATOM      5  CB  GLU A   1       9.195  46.814  17.724  1.00  0.00           C  
ATOM      6  CG  GLU A   1       9.361  48.126  16.970  1.00  0.00           C  
ATOM      7  CD  GLU A   1       9.679  49.284  17.875  1.00  0.00           C  
ATOM      8  OE1 GLU A   1       9.748  49.083  19.064  1.00  0.00           O  
ATOM      9  OE2 GLU A   1       9.853  50.371  17.377  1.00  0.00           O  
ATOM     10  H   GLU A   1       9.380  43.805  17.817  1.00  0.00           H  
ATOM     11  HA  GLU A   1       7.879  45.856  16.327  1.00  0.00           H  
ATOM     12 1HB  GLU A   1       8.433  46.961  18.488  1.00  0.00           H  
ATOM     13 2HB  GLU A   1      10.134  46.600  18.235  1.00  0.00           H  
ATOM     14 1HG  GLU A   1      10.166  48.016  16.244  1.00  0.00           H  
ATOM     15 2HG  GLU A   1       8.443  48.338  16.425  1.00  0.00           H  
ATOM     16  N   GLN A   2      11.011  44.818  16.215  1.00  0.00           N  
ATOM     17  CA  GLN A   2      12.119  44.539  15.310  1.00  0.00           C  
ATOM     18  C   GLN A   2      11.727  43.509  14.259  1.00  0.00           C  
ATOM     19  O   GLN A   2      12.082  43.637  13.087  1.00  0.00           O  
ATOM     20  CB  GLN A   2      13.340  44.048  16.093  1.00  0.00           C  
ATOM     21  CG  GLN A   2      13.972  45.102  16.986  1.00  0.00           C  
ATOM     22  CD  GLN A   2      13.257  45.236  18.317  1.00  0.00           C  
ATOM     23  OE1 GLN A   2      12.443  44.387  18.689  1.00  0.00           O  
ATOM     24  NE2 GLN A   2      13.559  46.306  19.044  1.00  0.00           N  
ATOM     25  H   GLN A   2      11.098  44.570  17.190  1.00  0.00           H  
ATOM     26  HA  GLN A   2      12.384  45.461  14.794  1.00  0.00           H  
ATOM     27 1HB  GLN A   2      13.054  43.203  16.720  1.00  0.00           H  
ATOM     28 2HB  GLN A   2      14.101  43.696  15.397  1.00  0.00           H  
ATOM     29 1HG  GLN A   2      15.008  44.825  17.180  1.00  0.00           H  
ATOM     30 2HG  GLN A   2      13.932  46.065  16.478  1.00  0.00           H  
ATOM     31 1HE2 GLN A   2      13.119  46.449  19.932  1.00  0.00           H  
ATOM     32 2HE2 GLN A   2      14.225  46.971  18.705  1.00  0.00           H  
ATOM     33  N   ILE A   3      10.993  42.487  14.684  1.00  0.00           N  
ATOM     34  CA  ILE A   3      10.550  41.433  13.779  1.00  0.00           C  
ATOM     35  C   ILE A   3       9.591  41.976  12.728  1.00  0.00           C  
ATOM     36  O   ILE A   3       9.665  41.606  11.556  1.00  0.00           O  
ATOM     37  CB  ILE A   3       9.868  40.292  14.556  1.00  0.00           C  
ATOM     38  CG1 ILE A   3      10.888  39.558  15.431  1.00  0.00           C  
ATOM     39  CG2 ILE A   3       9.191  39.326  13.597  1.00  0.00           C  
ATOM     40  CD1 ILE A   3      10.265  38.604  16.425  1.00  0.00           C  
ATOM     41  H   ILE A   3      10.735  42.439  15.659  1.00  0.00           H  
ATOM     42  HA  ILE A   3      11.422  41.028  13.267  1.00  0.00           H  
ATOM     43  HB  ILE A   3       9.118  40.708  15.228  1.00  0.00           H  
ATOM     44 1HG1 ILE A   3      11.570  38.993  14.797  1.00  0.00           H  
ATOM     45 2HG1 ILE A   3      11.483  40.285  15.984  1.00  0.00           H  
ATOM     46 1HG2 ILE A   3       8.714  38.525  14.163  1.00  0.00           H  
ATOM     47 2HG2 ILE A   3       8.438  39.857  13.016  1.00  0.00           H  
ATOM     48 3HG2 ILE A   3       9.935  38.900  12.923  1.00  0.00           H  
ATOM     49 1HD1 ILE A   3      11.050  38.123  17.008  1.00  0.00           H  
ATOM     50 2HD1 ILE A   3       9.603  39.156  17.093  1.00  0.00           H  
ATOM     51 3HD1 ILE A   3       9.693  37.846  15.892  1.00  0.00           H  
ATOM     52  N   GLU A   4       8.691  42.855  13.153  1.00  0.00           N  
ATOM     53  CA  GLU A   4       7.715  43.451  12.248  1.00  0.00           C  
ATOM     54  C   GLU A   4       8.396  44.317  11.197  1.00  0.00           C  
ATOM     55  O   GLU A   4       8.019  44.299  10.025  1.00  0.00           O  
ATOM     56  CB  GLU A   4       6.701  44.287  13.032  1.00  0.00           C  
ATOM     57  CG  GLU A   4       5.592  44.891  12.181  1.00  0.00           C  
ATOM     58  CD  GLU A   4       4.567  45.629  12.995  1.00  0.00           C  
ATOM     59  OE1 GLU A   4       4.696  45.656  14.196  1.00  0.00           O  
ATOM     60  OE2 GLU A   4       3.653  46.167  12.416  1.00  0.00           O  
ATOM     61  H   GLU A   4       8.682  43.118  14.128  1.00  0.00           H  
ATOM     62  HA  GLU A   4       7.184  42.649  11.735  1.00  0.00           H  
ATOM     63 1HB  GLU A   4       6.234  43.668  13.799  1.00  0.00           H  
ATOM     64 2HB  GLU A   4       7.216  45.103  13.539  1.00  0.00           H  
ATOM     65 1HG  GLU A   4       6.035  45.581  11.463  1.00  0.00           H  
ATOM     66 2HG  GLU A   4       5.102  44.094  11.624  1.00  0.00           H  
ATOM     67  N   ARG A   5       9.401  45.075  11.622  1.00  0.00           N  
ATOM     68  CA  ARG A   5      10.137  45.950  10.717  1.00  0.00           C  
ATOM     69  C   ARG A   5      10.891  45.146   9.666  1.00  0.00           C  
ATOM     70  O   ARG A   5      10.930  45.521   8.494  1.00  0.00           O  
ATOM     71  CB  ARG A   5      11.120  46.816  11.491  1.00  0.00           C  
ATOM     72  CG  ARG A   5      10.483  47.898  12.347  1.00  0.00           C  
ATOM     73  CD  ARG A   5      11.505  48.718  13.047  1.00  0.00           C  
ATOM     74  NE  ARG A   5      10.900  49.701  13.931  1.00  0.00           N  
ATOM     75  CZ  ARG A   5      10.457  50.912  13.539  1.00  0.00           C  
ATOM     76  NH1 ARG A   5      10.559  51.272  12.279  1.00  0.00           N  
ATOM     77  NH2 ARG A   5       9.921  51.737  14.421  1.00  0.00           N  
ATOM     78  H   ARG A   5       9.662  45.044  12.597  1.00  0.00           H  
ATOM     79  HA  ARG A   5       9.425  46.602  10.210  1.00  0.00           H  
ATOM     80 1HB  ARG A   5      11.720  46.187  12.147  1.00  0.00           H  
ATOM     81 2HB  ARG A   5      11.801  47.304  10.794  1.00  0.00           H  
ATOM     82 1HG  ARG A   5       9.888  48.559  11.715  1.00  0.00           H  
ATOM     83 2HG  ARG A   5       9.840  47.438  13.097  1.00  0.00           H  
ATOM     84 1HD  ARG A   5      12.144  48.069  13.646  1.00  0.00           H  
ATOM     85 2HD  ARG A   5      12.113  49.247  12.314  1.00  0.00           H  
ATOM     86  HE  ARG A   5      10.805  49.460  14.908  1.00  0.00           H  
ATOM     87 1HH1 ARG A   5      10.969  50.642  11.604  1.00  0.00           H  
ATOM     88 2HH1 ARG A   5      10.227  52.180  11.985  1.00  0.00           H  
ATOM     89 1HH2 ARG A   5       9.843  51.459  15.390  1.00  0.00           H  
ATOM     90 2HH2 ARG A   5       9.589  52.643  14.128  1.00  0.00           H  
ATOM     91  N   VAL A   6      11.489  44.039  10.091  1.00  0.00           N  
ATOM     92  CA  VAL A   6      12.243  43.180   9.186  1.00  0.00           C  
ATOM     93  C   VAL A   6      11.335  42.555   8.135  1.00  0.00           C  
ATOM     94  O   VAL A   6      11.700  42.459   6.963  1.00  0.00           O  
ATOM     95  CB  VAL A   6      12.953  42.064   9.976  1.00  0.00           C  
ATOM     96  CG1 VAL A   6      13.584  41.058   9.025  1.00  0.00           C  
ATOM     97  CG2 VAL A   6      14.003  42.669  10.896  1.00  0.00           C  
ATOM     98  H   VAL A   6      11.420  43.786  11.066  1.00  0.00           H  
ATOM     99  HA  VAL A   6      12.997  43.786   8.681  1.00  0.00           H  
ATOM    100  HB  VAL A   6      12.214  41.526  10.570  1.00  0.00           H  
ATOM    101 1HG1 VAL A   6      14.081  40.276   9.600  1.00  0.00           H  
ATOM    102 2HG1 VAL A   6      12.809  40.611   8.402  1.00  0.00           H  
ATOM    103 3HG1 VAL A   6      14.314  41.562   8.393  1.00  0.00           H  
ATOM    104 1HG2 VAL A   6      14.500  41.874  11.451  1.00  0.00           H  
ATOM    105 2HG2 VAL A   6      14.738  43.212  10.301  1.00  0.00           H  
ATOM    106 3HG2 VAL A   6      13.523  43.354  11.594  1.00  0.00           H  
ATOM    107  N   ALA A   7      10.151  42.131   8.560  1.00  0.00           N  
ATOM    108  CA  ALA A   7       9.188  41.514   7.655  1.00  0.00           C  
ATOM    109  C   ALA A   7       8.707  42.506   6.604  1.00  0.00           C  
ATOM    110  O   ALA A   7       8.558  42.160   5.432  1.00  0.00           O  
ATOM    111  CB  ALA A   7       8.007  40.957   8.437  1.00  0.00           C  
ATOM    112  H   ALA A   7       9.911  42.238   9.535  1.00  0.00           H  
ATOM    113  HA  ALA A   7       9.687  40.694   7.138  1.00  0.00           H  
ATOM    114 1HB  ALA A   7       7.297  40.501   7.747  1.00  0.00           H  
ATOM    115 2HB  ALA A   7       8.360  40.207   9.144  1.00  0.00           H  
ATOM    116 3HB  ALA A   7       7.517  41.765   8.979  1.00  0.00           H  
ATOM    117  N   ILE A   8       8.465  43.741   7.029  1.00  0.00           N  
ATOM    118  CA  ILE A   8       8.001  44.786   6.124  1.00  0.00           C  
ATOM    119  C   ILE A   8       9.054  45.112   5.072  1.00  0.00           C  
ATOM    120  O   ILE A   8       8.734  45.311   3.900  1.00  0.00           O  
ATOM    121  CB  ILE A   8       7.638  46.064   6.902  1.00  0.00           C  
ATOM    122  CG1 ILE A   8       6.405  45.825   7.776  1.00  0.00           C  
ATOM    123  CG2 ILE A   8       7.399  47.220   5.942  1.00  0.00           C  
ATOM    124  CD1 ILE A   8       6.138  46.932   8.771  1.00  0.00           C  
ATOM    125  H   ILE A   8       8.606  43.962   8.004  1.00  0.00           H  
ATOM    126  HA  ILE A   8       7.108  44.429   5.612  1.00  0.00           H  
ATOM    127  HB  ILE A   8       8.455  46.326   7.573  1.00  0.00           H  
ATOM    128 1HG1 ILE A   8       5.525  45.716   7.143  1.00  0.00           H  
ATOM    129 2HG1 ILE A   8       6.526  44.894   8.330  1.00  0.00           H  
ATOM    130 1HG2 ILE A   8       7.143  48.116   6.509  1.00  0.00           H  
ATOM    131 2HG2 ILE A   8       8.301  47.404   5.362  1.00  0.00           H  
ATOM    132 3HG2 ILE A   8       6.579  46.970   5.269  1.00  0.00           H  
ATOM    133 1HD1 ILE A   8       5.249  46.691   9.354  1.00  0.00           H  
ATOM    134 2HD1 ILE A   8       6.993  47.036   9.439  1.00  0.00           H  
ATOM    135 3HD1 ILE A   8       5.978  47.869   8.238  1.00  0.00           H  
ATOM    136  N   HIS A   9      10.311  45.165   5.498  1.00  0.00           N  
ATOM    137  CA  HIS A   9      11.414  45.467   4.593  1.00  0.00           C  
ATOM    138  C   HIS A   9      11.578  44.377   3.541  1.00  0.00           C  
ATOM    139  O   HIS A   9      11.823  44.664   2.369  1.00  0.00           O  
ATOM    140  CB  HIS A   9      12.723  45.634   5.372  1.00  0.00           C  
ATOM    141  CG  HIS A   9      12.779  46.885   6.193  1.00  0.00           C  
ATOM    142  ND1 HIS A   9      12.408  48.117   5.697  1.00  0.00           N  
ATOM    143  CD2 HIS A   9      13.162  47.094   7.474  1.00  0.00           C  
ATOM    144  CE1 HIS A   9      12.561  49.031   6.640  1.00  0.00           C  
ATOM    145  NE2 HIS A   9      13.017  48.436   7.727  1.00  0.00           N  
ATOM    146  H   HIS A   9      10.508  44.992   6.473  1.00  0.00           H  
ATOM    147  HA  HIS A   9      11.211  46.401   4.071  1.00  0.00           H  
ATOM    148 1HB  HIS A   9      12.861  44.782   6.038  1.00  0.00           H  
ATOM    149 2HB  HIS A   9      13.561  45.645   4.676  1.00  0.00           H  
ATOM    150  HD1 HIS A   9      12.005  48.296   4.799  1.00  0.00           H  
ATOM    151  HD2 HIS A   9      13.531  46.428   8.255  1.00  0.00           H  
ATOM    152  HE1 HIS A   9      12.319  50.076   6.445  1.00  0.00           H  
ATOM    153  N   GLY A  10      11.441  43.126   3.967  1.00  0.00           N  
ATOM    154  CA  GLY A  10      11.574  41.990   3.062  1.00  0.00           C  
ATOM    155  C   GLY A  10      10.472  41.992   2.010  1.00  0.00           C  
ATOM    156  O   GLY A  10      10.719  41.706   0.838  1.00  0.00           O  
ATOM    157  H   GLY A  10      11.240  42.958   4.942  1.00  0.00           H  
ATOM    158 1HA  GLY A  10      12.548  42.026   2.574  1.00  0.00           H  
ATOM    159 2HA  GLY A  10      11.535  41.063   3.633  1.00  0.00           H  
ATOM    160  N   LEU A  11       9.255  42.316   2.436  1.00  0.00           N  
ATOM    161  CA  LEU A  11       8.113  42.355   1.531  1.00  0.00           C  
ATOM    162  C   LEU A  11       8.280  43.444   0.479  1.00  0.00           C  
ATOM    163  O   LEU A  11       7.960  43.243  -0.693  1.00  0.00           O  
ATOM    164  CB  LEU A  11       6.819  42.592   2.320  1.00  0.00           C  
ATOM    165  CG  LEU A  11       5.522  42.531   1.505  1.00  0.00           C  
ATOM    166  CD1 LEU A  11       5.336  43.839   0.747  1.00  0.00           C  
ATOM    167  CD2 LEU A  11       5.578  41.349   0.549  1.00  0.00           C  
ATOM    168  H   LEU A  11       9.118  42.541   3.411  1.00  0.00           H  
ATOM    169  HA  LEU A  11       8.042  41.394   1.022  1.00  0.00           H  
ATOM    170 1HB  LEU A  11       6.751  41.843   3.108  1.00  0.00           H  
ATOM    171 2HB  LEU A  11       6.872  43.576   2.787  1.00  0.00           H  
ATOM    172  HG  LEU A  11       4.673  42.413   2.179  1.00  0.00           H  
ATOM    173 1HD1 LEU A  11       4.413  43.795   0.168  1.00  0.00           H  
ATOM    174 2HD1 LEU A  11       5.279  44.665   1.456  1.00  0.00           H  
ATOM    175 3HD1 LEU A  11       6.179  43.993   0.075  1.00  0.00           H  
ATOM    176 1HD2 LEU A  11       4.655  41.305  -0.030  1.00  0.00           H  
ATOM    177 2HD2 LEU A  11       6.425  41.466  -0.127  1.00  0.00           H  
ATOM    178 3HD2 LEU A  11       5.693  40.426   1.118  1.00  0.00           H  
ATOM    179  N   GLU A  12       8.783  44.598   0.905  1.00  0.00           N  
ATOM    180  CA  GLU A  12       8.994  45.722   0.000  1.00  0.00           C  
ATOM    181  C   GLU A  12      10.046  45.393  -1.052  1.00  0.00           C  
ATOM    182  O   GLU A  12       9.896  45.740  -2.224  1.00  0.00           O  
ATOM    183  CB  GLU A  12       9.415  46.967   0.785  1.00  0.00           C  
ATOM    184  CG  GLU A  12       8.317  47.564   1.652  1.00  0.00           C  
ATOM    185  CD  GLU A  12       8.786  48.741   2.462  1.00  0.00           C  
ATOM    186  OE1 GLU A  12       9.961  49.020   2.444  1.00  0.00           O  
ATOM    187  OE2 GLU A  12       7.969  49.361   3.100  1.00  0.00           O  
ATOM    188  H   GLU A  12       9.025  44.699   1.880  1.00  0.00           H  
ATOM    189  HA  GLU A  12       8.056  45.934  -0.513  1.00  0.00           H  
ATOM    190 1HB  GLU A  12      10.257  46.721   1.433  1.00  0.00           H  
ATOM    191 2HB  GLU A  12       9.751  47.738   0.091  1.00  0.00           H  
ATOM    192 1HG  GLU A  12       7.495  47.884   1.011  1.00  0.00           H  
ATOM    193 2HG  GLU A  12       7.939  46.795   2.323  1.00  0.00           H  
ATOM    194  N   VAL A  13      11.111  44.722  -0.626  1.00  0.00           N  
ATOM    195  CA  VAL A  13      12.190  44.344  -1.531  1.00  0.00           C  
ATOM    196  C   VAL A  13      11.706  43.354  -2.583  1.00  0.00           C  
ATOM    197  O   VAL A  13      12.071  43.451  -3.755  1.00  0.00           O  
ATOM    198  CB  VAL A  13      13.356  43.720  -0.741  1.00  0.00           C  
ATOM    199  CG1 VAL A  13      14.400  43.153  -1.691  1.00  0.00           C  
ATOM    200  CG2 VAL A  13      13.974  44.762   0.179  1.00  0.00           C  
ATOM    201  H   VAL A  13      11.175  44.467   0.349  1.00  0.00           H  
ATOM    202  HA  VAL A  13      12.549  45.242  -2.035  1.00  0.00           H  
ATOM    203  HB  VAL A  13      12.976  42.889  -0.147  1.00  0.00           H  
ATOM    204 1HG1 VAL A  13      15.216  42.716  -1.116  1.00  0.00           H  
ATOM    205 2HG1 VAL A  13      13.944  42.384  -2.315  1.00  0.00           H  
ATOM    206 3HG1 VAL A  13      14.789  43.951  -2.323  1.00  0.00           H  
ATOM    207 1HG2 VAL A  13      14.797  44.313   0.735  1.00  0.00           H  
ATOM    208 2HG2 VAL A  13      14.348  45.596  -0.415  1.00  0.00           H  
ATOM    209 3HG2 VAL A  13      13.219  45.123   0.878  1.00  0.00           H  
ATOM    210  N   LEU A  14      10.883  42.402  -2.157  1.00  0.00           N  
ATOM    211  CA  LEU A  14      10.347  41.392  -3.062  1.00  0.00           C  
ATOM    212  C   LEU A  14       9.441  42.019  -4.114  1.00  0.00           C  
ATOM    213  O   LEU A  14       9.481  41.643  -5.286  1.00  0.00           O  
ATOM    214  CB  LEU A  14       9.567  40.333  -2.272  1.00  0.00           C  
ATOM    215  CG  LEU A  14      10.409  39.422  -1.370  1.00  0.00           C  
ATOM    216  CD1 LEU A  14       9.488  38.554  -0.523  1.00  0.00           C  
ATOM    217  CD2 LEU A  14      11.330  38.568  -2.229  1.00  0.00           C  
ATOM    218  H   LEU A  14      10.622  42.377  -1.182  1.00  0.00           H  
ATOM    219  HA  LEU A  14      11.179  40.907  -3.571  1.00  0.00           H  
ATOM    220 1HB  LEU A  14       8.836  40.838  -1.643  1.00  0.00           H  
ATOM    221 2HB  LEU A  14       9.032  39.698  -2.978  1.00  0.00           H  
ATOM    222  HG  LEU A  14      11.007  40.033  -0.693  1.00  0.00           H  
ATOM    223 1HD1 LEU A  14      10.087  37.906   0.118  1.00  0.00           H  
ATOM    224 2HD1 LEU A  14       8.855  39.190   0.095  1.00  0.00           H  
ATOM    225 3HD1 LEU A  14       8.865  37.943  -1.175  1.00  0.00           H  
ATOM    226 1HD2 LEU A  14      11.929  37.920  -1.587  1.00  0.00           H  
ATOM    227 2HD2 LEU A  14      10.732  37.956  -2.905  1.00  0.00           H  
ATOM    228 3HD2 LEU A  14      11.988  39.213  -2.810  1.00  0.00           H  
ATOM    229  N   LYS A  15       8.624  42.977  -3.688  1.00  0.00           N  
ATOM    230  CA  LYS A  15       7.706  43.658  -4.593  1.00  0.00           C  
ATOM    231  C   LYS A  15       8.462  44.459  -5.645  1.00  0.00           C  
ATOM    232  O   LYS A  15       8.085  44.474  -6.817  1.00  0.00           O  
ATOM    233  CB  LYS A  15       6.764  44.575  -3.811  1.00  0.00           C  
ATOM    234  CG  LYS A  15       5.625  45.159  -4.636  1.00  0.00           C  
ATOM    235  CD  LYS A  15       6.034  46.469  -5.292  1.00  0.00           C  
ATOM    236  CE  LYS A  15       4.859  47.122  -6.006  1.00  0.00           C  
ATOM    237  NZ  LYS A  15       5.258  48.374  -6.705  1.00  0.00           N  
ATOM    238  H   LYS A  15       8.639  43.240  -2.713  1.00  0.00           H  
ATOM    239  HA  LYS A  15       7.110  42.906  -5.111  1.00  0.00           H  
ATOM    240 1HB  LYS A  15       6.325  44.022  -2.979  1.00  0.00           H  
ATOM    241 2HB  LYS A  15       7.331  45.405  -3.389  1.00  0.00           H  
ATOM    242 1HG  LYS A  15       5.337  44.449  -5.412  1.00  0.00           H  
ATOM    243 2HG  LYS A  15       4.764  45.337  -3.993  1.00  0.00           H  
ATOM    244 1HD  LYS A  15       6.412  47.154  -4.532  1.00  0.00           H  
ATOM    245 2HD  LYS A  15       6.828  46.282  -6.015  1.00  0.00           H  
ATOM    246 1HE  LYS A  15       4.447  46.428  -6.737  1.00  0.00           H  
ATOM    247 2HE  LYS A  15       4.079  47.358  -5.282  1.00  0.00           H  
ATOM    248 1HZ  LYS A  15       4.453  48.775  -7.164  1.00  0.00           H  
ATOM    249 2HZ  LYS A  15       5.625  49.033  -6.032  1.00  0.00           H  
ATOM    250 3HZ  LYS A  15       5.968  48.164  -7.392  1.00  0.00           H  
ATOM    251  N   GLU A  16       9.531  45.124  -5.219  1.00  0.00           N  
ATOM    252  CA  GLU A  16      10.343  45.928  -6.124  1.00  0.00           C  
ATOM    253  C   GLU A  16      11.022  45.060  -7.176  1.00  0.00           C  
ATOM    254  O   GLU A  16      11.096  45.431  -8.347  1.00  0.00           O  
ATOM    255  CB  GLU A  16      11.397  46.713  -5.339  1.00  0.00           C  
ATOM    256  CG  GLU A  16      12.249  47.644  -6.189  1.00  0.00           C  
ATOM    257  CD  GLU A  16      13.211  48.464  -5.375  1.00  0.00           C  
ATOM    258  OE1 GLU A  16      13.205  48.332  -4.174  1.00  0.00           O  
ATOM    259  OE2 GLU A  16      13.952  49.222  -5.954  1.00  0.00           O  
ATOM    260  H   GLU A  16       9.787  45.071  -4.244  1.00  0.00           H  
ATOM    261  HA  GLU A  16       9.691  46.635  -6.638  1.00  0.00           H  
ATOM    262 1HB  GLU A  16      10.907  47.314  -4.573  1.00  0.00           H  
ATOM    263 2HB  GLU A  16      12.065  46.018  -4.832  1.00  0.00           H  
ATOM    264 1HG  GLU A  16      12.813  47.050  -6.907  1.00  0.00           H  
ATOM    265 2HG  GLU A  16      11.593  48.311  -6.748  1.00  0.00           H  
ATOM    266  N   ILE A  17      11.517  43.903  -6.751  1.00  0.00           N  
ATOM    267  CA  ILE A  17      12.191  42.979  -7.655  1.00  0.00           C  
ATOM    268  C   ILE A  17      11.230  42.439  -8.707  1.00  0.00           C  
ATOM    269  O   ILE A  17      11.585  42.312  -9.879  1.00  0.00           O  
ATOM    270  CB  ILE A  17      12.814  41.806  -6.877  1.00  0.00           C  
ATOM    271  CG1 ILE A  17      13.904  42.313  -5.929  1.00  0.00           C  
ATOM    272  CG2 ILE A  17      13.379  40.770  -7.837  1.00  0.00           C  
ATOM    273  CD1 ILE A  17      15.045  43.014  -6.630  1.00  0.00           C  
ATOM    274  H   ILE A  17      11.424  43.657  -5.776  1.00  0.00           H  
ATOM    275  HA  ILE A  17      12.989  43.516  -8.166  1.00  0.00           H  
ATOM    276  HB  ILE A  17      12.052  41.335  -6.257  1.00  0.00           H  
ATOM    277 1HG1 ILE A  17      13.468  43.006  -5.210  1.00  0.00           H  
ATOM    278 2HG1 ILE A  17      14.315  41.475  -5.366  1.00  0.00           H  
ATOM    279 1HG2 ILE A  17      13.816  39.949  -7.271  1.00  0.00           H  
ATOM    280 2HG2 ILE A  17      12.579  40.389  -8.472  1.00  0.00           H  
ATOM    281 3HG2 ILE A  17      14.146  41.231  -8.459  1.00  0.00           H  
ATOM    282 1HD1 ILE A  17      15.778  43.344  -5.893  1.00  0.00           H  
ATOM    283 2HD1 ILE A  17      15.520  42.325  -7.331  1.00  0.00           H  
ATOM    284 3HD1 ILE A  17      14.663  43.877  -7.173  1.00  0.00           H  
ATOM    285  N   ALA A  18      10.012  42.123  -8.282  1.00  0.00           N  
ATOM    286  CA  ALA A  18       8.997  41.596  -9.186  1.00  0.00           C  
ATOM    287  C   ALA A  18       8.608  42.627 -10.238  1.00  0.00           C  
ATOM    288  O   ALA A  18       8.429  42.295 -11.410  1.00  0.00           O  
ATOM    289  CB  ALA A  18       7.771  41.150  -8.403  1.00  0.00           C  
ATOM    290  H   ALA A  18       9.783  42.251  -7.307  1.00  0.00           H  
ATOM    291  HA  ALA A  18       9.419  40.734  -9.703  1.00  0.00           H  
ATOM    292 1HB  ALA A  18       7.022  40.759  -9.092  1.00  0.00           H  
ATOM    293 2HB  ALA A  18       8.054  40.371  -7.695  1.00  0.00           H  
ATOM    294 3HB  ALA A  18       7.357  41.999  -7.862  1.00  0.00           H  
ATOM    295  N   LYS A  19       8.479  43.879  -9.813  1.00  0.00           N  
ATOM    296  CA  LYS A  19       8.111  44.962 -10.717  1.00  0.00           C  
ATOM    297  C   LYS A  19       9.188  45.191 -11.769  1.00  0.00           C  
ATOM    298  O   LYS A  19       8.886  45.417 -12.941  1.00  0.00           O  
ATOM    299  CB  LYS A  19       7.858  46.251  -9.934  1.00  0.00           C  
ATOM    300  CG  LYS A  19       7.419  47.432 -10.790  1.00  0.00           C  
ATOM    301  CD  LYS A  19       7.096  48.646  -9.933  1.00  0.00           C  
ATOM    302  CE  LYS A  19       6.797  49.867 -10.791  1.00  0.00           C  
ATOM    303  NZ  LYS A  19       5.566  49.686 -11.606  1.00  0.00           N  
ATOM    304  H   LYS A  19       8.640  44.086  -8.838  1.00  0.00           H  
ATOM    305  HA  LYS A  19       7.193  44.683 -11.235  1.00  0.00           H  
ATOM    306 1HB  LYS A  19       7.086  46.076  -9.184  1.00  0.00           H  
ATOM    307 2HB  LYS A  19       8.767  46.541  -9.406  1.00  0.00           H  
ATOM    308 1HG  LYS A  19       8.216  47.692 -11.488  1.00  0.00           H  
ATOM    309 2HG  LYS A  19       6.534  47.156 -11.363  1.00  0.00           H  
ATOM    310 1HD  LYS A  19       6.229  48.431  -9.308  1.00  0.00           H  
ATOM    311 2HD  LYS A  19       7.943  48.869  -9.284  1.00  0.00           H  
ATOM    312 1HE  LYS A  19       6.670  50.739 -10.151  1.00  0.00           H  
ATOM    313 2HE  LYS A  19       7.636  50.055 -11.461  1.00  0.00           H  
ATOM    314 1HZ  LYS A  19       5.403  50.515 -12.160  1.00  0.00           H  
ATOM    315 2HZ  LYS A  19       5.680  48.890 -12.218  1.00  0.00           H  
ATOM    316 3HZ  LYS A  19       4.777  49.530 -10.995  1.00  0.00           H  
ATOM    317  N   TYR A  20      10.446  45.131 -11.344  1.00  0.00           N  
ATOM    318  CA  TYR A  20      11.571  45.332 -12.248  1.00  0.00           C  
ATOM    319  C   TYR A  20      11.636  44.232 -13.300  1.00  0.00           C  
ATOM    320  O   TYR A  20      11.906  44.496 -14.472  1.00  0.00           O  
ATOM    321  CB  TYR A  20      12.883  45.394 -11.463  1.00  0.00           C  
ATOM    322  CG  TYR A  20      14.098  45.662 -12.325  1.00  0.00           C  
ATOM    323  CD1 TYR A  20      14.358  46.947 -12.776  1.00  0.00           C  
ATOM    324  CD2 TYR A  20      14.951  44.622 -12.663  1.00  0.00           C  
ATOM    325  CE1 TYR A  20      15.467  47.192 -13.563  1.00  0.00           C  
ATOM    326  CE2 TYR A  20      16.060  44.866 -13.449  1.00  0.00           C  
ATOM    327  CZ  TYR A  20      16.319  46.145 -13.899  1.00  0.00           C  
ATOM    328  OH  TYR A  20      17.423  46.389 -14.682  1.00  0.00           O  
ATOM    329  H   TYR A  20      10.627  44.941 -10.369  1.00  0.00           H  
ATOM    330  HA  TYR A  20      11.431  46.280 -12.769  1.00  0.00           H  
ATOM    331 1HB  TYR A  20      12.820  46.181 -10.710  1.00  0.00           H  
ATOM    332 2HB  TYR A  20      13.039  44.451 -10.940  1.00  0.00           H  
ATOM    333  HD1 TYR A  20      13.687  47.765 -12.510  1.00  0.00           H  
ATOM    334  HD2 TYR A  20      14.746  43.612 -12.309  1.00  0.00           H  
ATOM    335  HE1 TYR A  20      15.672  48.202 -13.918  1.00  0.00           H  
ATOM    336  HE2 TYR A  20      16.730  44.049 -13.716  1.00  0.00           H  
ATOM    337  HH  TYR A  20      17.903  45.568 -14.821  1.00  0.00           H  
ATOM    338  N   GLY A  21      11.387  42.998 -12.875  1.00  0.00           N  
ATOM    339  CA  GLY A  21      11.417  41.855 -13.779  1.00  0.00           C  
ATOM    340  C   GLY A  21      10.319  41.957 -14.831  1.00  0.00           C  
ATOM    341  O   GLY A  21      10.539  41.651 -16.003  1.00  0.00           O  
ATOM    342  H   GLY A  21      11.171  42.848 -11.900  1.00  0.00           H  
ATOM    343 1HA  GLY A  21      12.390  41.802 -14.267  1.00  0.00           H  
ATOM    344 2HA  GLY A  21      11.294  40.936 -13.207  1.00  0.00           H  
ATOM    345  N   SER A  22       9.137  42.388 -14.406  1.00  0.00           N  
ATOM    346  CA  SER A  22       8.003  42.531 -15.310  1.00  0.00           C  
ATOM    347  C   SER A  22       8.331  43.473 -16.461  1.00  0.00           C  
ATOM    348  O   SER A  22       7.983  43.207 -17.612  1.00  0.00           O  
ATOM    349  CB  SER A  22       6.794  43.045 -14.553  1.00  0.00           C  
ATOM    350  OG  SER A  22       5.692  43.190 -15.406  1.00  0.00           O  
ATOM    351  H   SER A  22       9.021  42.623 -13.431  1.00  0.00           H  
ATOM    352  HA  SER A  22       7.767  41.551 -15.727  1.00  0.00           H  
ATOM    353 1HB  SER A  22       6.546  42.352 -13.749  1.00  0.00           H  
ATOM    354 2HB  SER A  22       7.032  44.004 -14.096  1.00  0.00           H  
ATOM    355  HG  SER A  22       4.974  43.516 -14.858  1.00  0.00           H  
ATOM    356  N   LYS A  23       8.998  44.569 -16.151  1.00  0.00           N  
ATOM    357  CA  LYS A  23       9.355  45.527 -17.181  1.00  0.00           C  
ATOM    358  C   LYS A  23      10.232  44.881 -18.250  1.00  0.00           C  
ATOM    359  O   LYS A  23      10.145  45.224 -19.429  1.00  0.00           O  
ATOM    360  CB  LYS A  23      10.069  46.731 -16.565  1.00  0.00           C  
ATOM    361  CG  LYS A  23      10.405  47.838 -17.555  1.00  0.00           C  
ATOM    362  CD  LYS A  23      11.034  49.033 -16.856  1.00  0.00           C  
ATOM    363  CE  LYS A  23      11.394  50.130 -17.847  1.00  0.00           C  
ATOM    364  NZ  LYS A  23      12.010  51.307 -17.177  1.00  0.00           N  
ATOM    365  H   LYS A  23       9.266  44.752 -15.195  1.00  0.00           H  
ATOM    366  HA  LYS A  23       8.440  45.874 -17.663  1.00  0.00           H  
ATOM    367 1HB  LYS A  23       9.446  47.162 -15.781  1.00  0.00           H  
ATOM    368 2HB  LYS A  23      11.000  46.403 -16.101  1.00  0.00           H  
ATOM    369 1HG  LYS A  23      11.102  47.458 -18.304  1.00  0.00           H  
ATOM    370 2HG  LYS A  23       9.497  48.161 -18.062  1.00  0.00           H  
ATOM    371 1HD  LYS A  23      10.335  49.434 -16.121  1.00  0.00           H  
ATOM    372 2HD  LYS A  23      11.939  48.717 -16.336  1.00  0.00           H  
ATOM    373 1HE  LYS A  23      12.094  49.739 -18.584  1.00  0.00           H  
ATOM    374 2HE  LYS A  23      10.495  50.456 -18.371  1.00  0.00           H  
ATOM    375 1HZ  LYS A  23      12.233  52.010 -17.867  1.00  0.00           H  
ATOM    376 2HZ  LYS A  23      11.361  51.690 -16.503  1.00  0.00           H  
ATOM    377 3HZ  LYS A  23      12.855  51.021 -16.704  1.00  0.00           H  
ATOM    378  N   LEU A  24      11.074  43.946 -17.824  1.00  0.00           N  
ATOM    379  CA  LEU A  24      12.045  43.312 -18.709  1.00  0.00           C  
ATOM    380  C   LEU A  24      11.405  42.374 -19.732  1.00  0.00           C  
ATOM    381  O   LEU A  24      11.856  42.285 -20.874  1.00  0.00           O  
ATOM    382  CB  LEU A  24      13.067  42.530 -17.875  1.00  0.00           C  
ATOM    383  CG  LEU A  24      14.009  43.378 -17.011  1.00  0.00           C  
ATOM    384  CD1 LEU A  24      14.849  42.465 -16.127  1.00  0.00           C  
ATOM    385  CD2 LEU A  24      14.892  44.231 -17.910  1.00  0.00           C  
ATOM    386  H   LEU A  24      11.037  43.668 -16.854  1.00  0.00           H  
ATOM    387  HA  LEU A  24      12.567  44.091 -19.263  1.00  0.00           H  
ATOM    388 1HB  LEU A  24      12.530  41.854 -17.212  1.00  0.00           H  
ATOM    389 2HB  LEU A  24      13.682  41.933 -18.548  1.00  0.00           H  
ATOM    390  HG  LEU A  24      13.422  44.025 -16.359  1.00  0.00           H  
ATOM    391 1HD1 LEU A  24      15.518  43.068 -15.513  1.00  0.00           H  
ATOM    392 2HD1 LEU A  24      14.193  41.881 -15.481  1.00  0.00           H  
ATOM    393 3HD1 LEU A  24      15.436  41.794 -16.752  1.00  0.00           H  
ATOM    394 1HD2 LEU A  24      15.561  44.835 -17.296  1.00  0.00           H  
ATOM    395 2HD2 LEU A  24      15.481  43.585 -18.561  1.00  0.00           H  
ATOM    396 3HD2 LEU A  24      14.267  44.886 -18.517  1.00  0.00           H  
ATOM    397  N   THR A  25      10.352  41.674 -19.322  1.00  0.00           N  
ATOM    398  CA  THR A  25       9.851  40.546 -20.103  1.00  0.00           C  
ATOM    399  C   THR A  25       8.345  40.615 -20.308  1.00  0.00           C  
ATOM    400  O   THR A  25       7.636  41.282 -19.555  1.00  0.00           O  
ATOM    401  CB  THR A  25      10.213  39.209 -19.431  1.00  0.00           C  
ATOM    402  OG1 THR A  25       9.566  39.122 -18.155  1.00  0.00           O  
ATOM    403  CG2 THR A  25      11.718  39.097 -19.241  1.00  0.00           C  
ATOM    404  H   THR A  25       9.887  41.920 -18.460  1.00  0.00           H  
ATOM    405  HA  THR A  25      10.318  40.573 -21.088  1.00  0.00           H  
ATOM    406  HB  THR A  25       9.869  38.383 -20.054  1.00  0.00           H  
ATOM    407  HG1 THR A  25      10.065  39.628 -17.509  1.00  0.00           H  
ATOM    408 1HG2 THR A  25      11.955  38.146 -18.766  1.00  0.00           H  
ATOM    409 2HG2 THR A  25      12.212  39.151 -20.211  1.00  0.00           H  
ATOM    410 3HG2 THR A  25      12.067  39.914 -18.611  1.00  0.00           H  
ATOM    411  N   ASP A  26       7.868  39.919 -21.334  1.00  0.00           N  
ATOM    412  CA  ASP A  26       6.440  39.839 -21.619  1.00  0.00           C  
ATOM    413  C   ASP A  26       5.910  38.441 -21.331  1.00  0.00           C  
ATOM    414  O   ASP A  26       4.811  38.084 -21.755  1.00  0.00           O  
ATOM    415  CB  ASP A  26       6.159  40.210 -23.077  1.00  0.00           C  
ATOM    416  CG  ASP A  26       6.814  39.258 -24.068  1.00  0.00           C  
ATOM    417  OD1 ASP A  26       7.776  38.623 -23.705  1.00  0.00           O  
ATOM    418  OD2 ASP A  26       6.347  39.174 -25.179  1.00  0.00           O  
ATOM    419  H   ASP A  26       8.518  39.431 -21.934  1.00  0.00           H  
ATOM    420  HA  ASP A  26       5.918  40.545 -20.973  1.00  0.00           H  
ATOM    421 1HB  ASP A  26       5.082  40.209 -23.252  1.00  0.00           H  
ATOM    422 2HB  ASP A  26       6.521  41.220 -23.272  1.00  0.00           H  
ATOM    423  N   SER A  27       6.700  37.652 -20.606  1.00  0.00           N  
ATOM    424  CA  SER A  27       6.350  36.263 -20.327  1.00  0.00           C  
ATOM    425  C   SER A  27       5.143  36.170 -19.400  1.00  0.00           C  
ATOM    426  O   SER A  27       5.228  36.505 -18.219  1.00  0.00           O  
ATOM    427  CB  SER A  27       7.531  35.543 -19.706  1.00  0.00           C  
ATOM    428  OG  SER A  27       7.185  34.236 -19.336  1.00  0.00           O  
ATOM    429  H   SER A  27       7.564  38.025 -20.240  1.00  0.00           H  
ATOM    430  HA  SER A  27       6.095  35.774 -21.269  1.00  0.00           H  
ATOM    431 1HB  SER A  27       8.356  35.516 -20.418  1.00  0.00           H  
ATOM    432 2HB  SER A  27       7.873  36.093 -18.831  1.00  0.00           H  
ATOM    433  HG  SER A  27       8.012  33.755 -19.259  1.00  0.00           H  
ATOM    434  N   PRO A  28       4.158  35.947 -19.202  1.00  0.00           N  
ATOM    435  CA  PRO A  28       2.954  35.626 -18.442  1.00  0.00           C  
ATOM    436  C   PRO A  28       3.264  34.668 -17.286  1.00  0.00           C  
ATOM    437  O   PRO A  28       2.940  34.947 -16.132  1.00  0.00           O  
ATOM    438  CB  PRO A  28       2.051  34.972 -19.493  1.00  0.00           C  
ATOM    439  CG  PRO A  28       2.417  35.657 -20.766  1.00  0.00           C  
ATOM    440  CD  PRO A  28       3.916  35.778 -20.709  1.00  0.00           C  
ATOM    441  HA  PRO A  28       2.507  36.557 -18.062  1.00  0.00           H  
ATOM    442 1HB  PRO A  28       2.234  33.888 -19.524  1.00  0.00           H  
ATOM    443 2HB  PRO A  28       0.995  35.112 -19.221  1.00  0.00           H  
ATOM    444 1HG  PRO A  28       2.072  35.067 -21.627  1.00  0.00           H  
ATOM    445 2HG  PRO A  28       1.915  36.634 -20.829  1.00  0.00           H  
ATOM    446 1HD  PRO A  28       4.374  34.852 -21.088  1.00  0.00           H  
ATOM    447 2HD  PRO A  28       4.238  36.643 -21.307  1.00  0.00           H  
ATOM    448  N   GLU A  29       3.889  33.554 -17.632  1.00  0.00           N  
ATOM    449  CA  GLU A  29       4.445  32.593 -16.687  1.00  0.00           C  
ATOM    450  C   GLU A  29       5.408  33.267 -15.718  1.00  0.00           C  
ATOM    451  O   GLU A  29       5.339  33.051 -14.508  1.00  0.00           O  
ATOM    452  CB  GLU A  29       5.162  31.466 -17.433  1.00  0.00           C  
ATOM    453  CG  GLU A  29       4.242  30.559 -18.238  1.00  0.00           C  
ATOM    454  CD  GLU A  29       3.884  31.132 -19.581  1.00  0.00           C  
ATOM    455  OE1 GLU A  29       4.343  32.206 -19.888  1.00  0.00           O  
ATOM    456  OE2 GLU A  29       3.152  30.495 -20.300  1.00  0.00           O  
ATOM    457  H   GLU A  29       3.976  33.377 -18.623  1.00  0.00           H  
ATOM    458  HA  GLU A  29       3.627  32.164 -16.108  1.00  0.00           H  
ATOM    459 1HB  GLU A  29       5.895  31.891 -18.118  1.00  0.00           H  
ATOM    460 2HB  GLU A  29       5.704  30.844 -16.719  1.00  0.00           H  
ATOM    461 1HG  GLU A  29       4.734  29.598 -18.385  1.00  0.00           H  
ATOM    462 2HG  GLU A  29       3.330  30.386 -17.667  1.00  0.00           H  
ATOM    463  N   LEU A  30       6.306  34.085 -16.258  1.00  0.00           N  
ATOM    464  CA  LEU A  30       7.285  34.793 -15.442  1.00  0.00           C  
ATOM    465  C   LEU A  30       6.603  35.659 -14.390  1.00  0.00           C  
ATOM    466  O   LEU A  30       6.980  35.641 -13.218  1.00  0.00           O  
ATOM    467  CB  LEU A  30       8.182  35.666 -16.329  1.00  0.00           C  
ATOM    468  CG  LEU A  30       9.334  36.381 -15.611  1.00  0.00           C  
ATOM    469  CD1 LEU A  30       8.798  37.608 -14.886  1.00  0.00           C  
ATOM    470  CD2 LEU A  30      10.001  35.419 -14.639  1.00  0.00           C  
ATOM    471  H   LEU A  30       6.310  34.220 -17.259  1.00  0.00           H  
ATOM    472  HA  LEU A  30       7.906  34.058 -14.931  1.00  0.00           H  
ATOM    473 1HB  LEU A  30       8.614  35.040 -17.108  1.00  0.00           H  
ATOM    474 2HB  LEU A  30       7.564  36.428 -16.805  1.00  0.00           H  
ATOM    475  HG  LEU A  30      10.065  36.720 -16.345  1.00  0.00           H  
ATOM    476 1HD1 LEU A  30       9.616  38.116 -14.376  1.00  0.00           H  
ATOM    477 2HD1 LEU A  30       8.344  38.287 -15.608  1.00  0.00           H  
ATOM    478 3HD1 LEU A  30       8.050  37.301 -14.155  1.00  0.00           H  
ATOM    479 1HD2 LEU A  30      10.820  35.927 -14.129  1.00  0.00           H  
ATOM    480 2HD2 LEU A  30       9.271  35.080 -13.904  1.00  0.00           H  
ATOM    481 3HD2 LEU A  30      10.390  34.560 -15.186  1.00  0.00           H  
ATOM    482  N   LYS A  31       5.598  36.416 -14.815  1.00  0.00           N  
ATOM    483  CA  LYS A  31       4.861  37.290 -13.910  1.00  0.00           C  
ATOM    484  C   LYS A  31       4.108  36.486 -12.859  1.00  0.00           C  
ATOM    485  O   LYS A  31       4.069  36.861 -11.687  1.00  0.00           O  
ATOM    486  CB  LYS A  31       3.888  38.174 -14.692  1.00  0.00           C  
ATOM    487  CG  LYS A  31       4.504  39.452 -15.245  1.00  0.00           C  
ATOM    488  CD  LYS A  31       5.343  39.171 -16.483  1.00  0.00           C  
ATOM    489  CE  LYS A  31       6.752  38.736 -16.111  1.00  0.00           C  
ATOM    490  NZ  LYS A  31       7.567  38.402 -17.311  1.00  0.00           N  
ATOM    491  H   LYS A  31       5.337  36.385 -15.790  1.00  0.00           H  
ATOM    492  HA  LYS A  31       5.574  37.931 -13.391  1.00  0.00           H  
ATOM    493 1HB  LYS A  31       3.478  37.610 -15.531  1.00  0.00           H  
ATOM    494 2HB  LYS A  31       3.054  38.455 -14.049  1.00  0.00           H  
ATOM    495 1HG  LYS A  31       3.712  40.155 -15.504  1.00  0.00           H  
ATOM    496 2HG  LYS A  31       5.137  39.909 -14.485  1.00  0.00           H  
ATOM    497 1HD  LYS A  31       4.871  38.382 -17.071  1.00  0.00           H  
ATOM    498 2HD  LYS A  31       5.400  40.071 -17.095  1.00  0.00           H  
ATOM    499 1HE  LYS A  31       7.247  39.536 -15.563  1.00  0.00           H  
ATOM    500 2HE  LYS A  31       6.704  37.859 -15.466  1.00  0.00           H  
ATOM    501 1HZ  LYS A  31       8.492  38.118 -17.023  1.00  0.00           H  
ATOM    502 2HZ  LYS A  31       7.126  37.647 -17.819  1.00  0.00           H  
ATOM    503 3HZ  LYS A  31       7.635  39.214 -17.909  1.00  0.00           H  
ATOM    504  N   ARG A  32       3.510  35.378 -13.284  1.00  0.00           N  
ATOM    505  CA  ARG A  32       2.757  34.518 -12.379  1.00  0.00           C  
ATOM    506  C   ARG A  32       3.665  33.894 -11.328  1.00  0.00           C  
ATOM    507  O   ARG A  32       3.300  33.797 -10.156  1.00  0.00           O  
ATOM    508  CB  ARG A  32       2.050  33.415 -13.153  1.00  0.00           C  
ATOM    509  CG  ARG A  32       1.192  32.489 -12.306  1.00  0.00           C  
ATOM    510  CD  ARG A  32       0.515  31.457 -13.134  1.00  0.00           C  
ATOM    511  NE  ARG A  32       1.469  30.572 -13.784  1.00  0.00           N  
ATOM    512  CZ  ARG A  32       2.073  29.527 -13.185  1.00  0.00           C  
ATOM    513  NH1 ARG A  32       1.814  29.250 -11.927  1.00  0.00           N  
ATOM    514  NH2 ARG A  32       2.927  28.781 -13.864  1.00  0.00           N  
ATOM    515  H   ARG A  32       3.579  35.125 -14.259  1.00  0.00           H  
ATOM    516  HA  ARG A  32       2.005  35.123 -11.872  1.00  0.00           H  
ATOM    517 1HB  ARG A  32       1.407  33.858 -13.912  1.00  0.00           H  
ATOM    518 2HB  ARG A  32       2.789  32.801 -13.668  1.00  0.00           H  
ATOM    519 1HG  ARG A  32       1.818  31.982 -11.572  1.00  0.00           H  
ATOM    520 2HG  ARG A  32       0.427  33.071 -11.791  1.00  0.00           H  
ATOM    521 1HD  ARG A  32      -0.135  30.853 -12.502  1.00  0.00           H  
ATOM    522 2HD  ARG A  32      -0.079  31.944 -13.906  1.00  0.00           H  
ATOM    523  HE  ARG A  32       1.694  30.754 -14.753  1.00  0.00           H  
ATOM    524 1HH1 ARG A  32       1.161  29.821 -11.408  1.00  0.00           H  
ATOM    525 2HH1 ARG A  32       2.267  28.467 -11.478  1.00  0.00           H  
ATOM    526 1HH2 ARG A  32       3.127  28.994 -14.832  1.00  0.00           H  
ATOM    527 2HH2 ARG A  32       3.380  27.998 -13.416  1.00  0.00           H  
ATOM    528  N   GLU A  33       4.851  33.471 -11.753  1.00  0.00           N  
ATOM    529  CA  GLU A  33       5.814  32.855 -10.848  1.00  0.00           C  
ATOM    530  C   GLU A  33       6.294  33.847  -9.797  1.00  0.00           C  
ATOM    531  O   GLU A  33       6.443  33.501  -8.625  1.00  0.00           O  
ATOM    532  CB  GLU A  33       7.010  32.309 -11.632  1.00  0.00           C  
ATOM    533  CG  GLU A  33       6.691  31.105 -12.506  1.00  0.00           C  
ATOM    534  CD  GLU A  33       6.267  29.901 -11.712  1.00  0.00           C  
ATOM    535  OE1 GLU A  33       6.821  29.681 -10.662  1.00  0.00           O  
ATOM    536  OE2 GLU A  33       5.388  29.201 -12.156  1.00  0.00           O  
ATOM    537  H   GLU A  33       5.091  33.579 -12.728  1.00  0.00           H  
ATOM    538  HA  GLU A  33       5.325  32.026 -10.335  1.00  0.00           H  
ATOM    539 1HB  GLU A  33       7.411  33.093 -12.275  1.00  0.00           H  
ATOM    540 2HB  GLU A  33       7.798  32.019 -10.937  1.00  0.00           H  
ATOM    541 1HG  GLU A  33       5.891  31.371 -13.196  1.00  0.00           H  
ATOM    542 2HG  GLU A  33       7.572  30.854 -13.095  1.00  0.00           H  
ATOM    543  N   LEU A  34       6.535  35.082 -10.222  1.00  0.00           N  
ATOM    544  CA  LEU A  34       6.998  36.128  -9.317  1.00  0.00           C  
ATOM    545  C   LEU A  34       5.945  36.453  -8.266  1.00  0.00           C  
ATOM    546  O   LEU A  34       6.265  36.653  -7.094  1.00  0.00           O  
ATOM    547  CB  LEU A  34       7.349  37.395 -10.107  1.00  0.00           C  
ATOM    548  CG  LEU A  34       8.586  37.296 -11.008  1.00  0.00           C  
ATOM    549  CD1 LEU A  34       8.700  38.557 -11.855  1.00  0.00           C  
ATOM    550  CD2 LEU A  34       9.826  37.101 -10.149  1.00  0.00           C  
ATOM    551  H   LEU A  34       6.394  35.302 -11.197  1.00  0.00           H  
ATOM    552  HA  LEU A  34       7.893  35.773  -8.808  1.00  0.00           H  
ATOM    553 1HB  LEU A  34       6.500  37.658 -10.736  1.00  0.00           H  
ATOM    554 2HB  LEU A  34       7.517  38.209  -9.401  1.00  0.00           H  
ATOM    555  HG  LEU A  34       8.476  36.449 -11.685  1.00  0.00           H  
ATOM    556 1HD1 LEU A  34       9.579  38.486 -12.496  1.00  0.00           H  
ATOM    557 2HD1 LEU A  34       7.808  38.661 -12.474  1.00  0.00           H  
ATOM    558 3HD1 LEU A  34       8.795  39.425 -11.204  1.00  0.00           H  
ATOM    559 1HD2 LEU A  34      10.705  37.029 -10.790  1.00  0.00           H  
ATOM    560 2HD2 LEU A  34       9.938  37.948  -9.473  1.00  0.00           H  
ATOM    561 3HD2 LEU A  34       9.726  36.184  -9.568  1.00  0.00           H  
ATOM    562  N   TYR A  35       4.688  36.505  -8.691  1.00  0.00           N  
ATOM    563  CA  TYR A  35       3.585  36.806  -7.786  1.00  0.00           C  
ATOM    564  C   TYR A  35       3.422  35.716  -6.735  1.00  0.00           C  
ATOM    565  O   TYR A  35       3.177  36.002  -5.563  1.00  0.00           O  
ATOM    566  CB  TYR A  35       2.283  36.986  -8.570  1.00  0.00           C  
ATOM    567  CG  TYR A  35       1.098  37.361  -7.708  1.00  0.00           C  
ATOM    568  CD1 TYR A  35       0.243  38.377  -8.108  1.00  0.00           C  
ATOM    569  CD2 TYR A  35       0.867  36.690  -6.516  1.00  0.00           C  
ATOM    570  CE1 TYR A  35      -0.839  38.720  -7.321  1.00  0.00           C  
ATOM    571  CE2 TYR A  35      -0.215  37.033  -5.729  1.00  0.00           C  
ATOM    572  CZ  TYR A  35      -1.066  38.043  -6.127  1.00  0.00           C  
ATOM    573  OH  TYR A  35      -2.143  38.385  -5.343  1.00  0.00           O  
ATOM    574  H   TYR A  35       4.491  36.332  -9.666  1.00  0.00           H  
ATOM    575  HA  TYR A  35       3.809  37.737  -7.265  1.00  0.00           H  
ATOM    576 1HB  TYR A  35       2.416  37.764  -9.323  1.00  0.00           H  
ATOM    577 2HB  TYR A  35       2.043  36.061  -9.093  1.00  0.00           H  
ATOM    578  HD1 TYR A  35       0.425  38.905  -9.045  1.00  0.00           H  
ATOM    579  HD2 TYR A  35       1.540  35.892  -6.201  1.00  0.00           H  
ATOM    580  HE1 TYR A  35      -1.511  39.518  -7.636  1.00  0.00           H  
ATOM    581  HE2 TYR A  35      -0.396  36.506  -4.792  1.00  0.00           H  
ATOM    582  HH  TYR A  35      -2.628  39.100  -5.762  1.00  0.00           H  
ATOM    583  N   ARG A  36       3.559  34.465  -7.160  1.00  0.00           N  
ATOM    584  CA  ARG A  36       3.428  33.329  -6.255  1.00  0.00           C  
ATOM    585  C   ARG A  36       4.530  33.332  -5.204  1.00  0.00           C  
ATOM    586  O   ARG A  36       4.284  33.047  -4.032  1.00  0.00           O  
ATOM    587  CB  ARG A  36       3.473  32.020  -7.029  1.00  0.00           C  
ATOM    588  CG  ARG A  36       3.294  30.770  -6.182  1.00  0.00           C  
ATOM    589  CD  ARG A  36       3.325  29.537  -7.010  1.00  0.00           C  
ATOM    590  NE  ARG A  36       4.613  29.351  -7.658  1.00  0.00           N  
ATOM    591  CZ  ARG A  36       5.704  28.836  -7.059  1.00  0.00           C  
ATOM    592  NH1 ARG A  36       5.648  28.462  -5.800  1.00  0.00           N  
ATOM    593  NH2 ARG A  36       6.832  28.708  -7.737  1.00  0.00           N  
ATOM    594  H   ARG A  36       3.759  34.296  -8.136  1.00  0.00           H  
ATOM    595  HA  ARG A  36       2.465  33.400  -5.748  1.00  0.00           H  
ATOM    596 1HB  ARG A  36       2.692  32.019  -7.788  1.00  0.00           H  
ATOM    597 2HB  ARG A  36       4.430  31.935  -7.544  1.00  0.00           H  
ATOM    598 1HG  ARG A  36       4.097  30.710  -5.447  1.00  0.00           H  
ATOM    599 2HG  ARG A  36       2.333  30.813  -5.667  1.00  0.00           H  
ATOM    600 1HD  ARG A  36       3.134  28.670  -6.378  1.00  0.00           H  
ATOM    601 2HD  ARG A  36       2.560  29.598  -7.783  1.00  0.00           H  
ATOM    602  HE  ARG A  36       4.696  29.628  -8.628  1.00  0.00           H  
ATOM    603 1HH1 ARG A  36       4.786  28.560  -5.282  1.00  0.00           H  
ATOM    604 2HH1 ARG A  36       6.466  28.076  -5.351  1.00  0.00           H  
ATOM    605 1HH2 ARG A  36       6.875  28.996  -8.705  1.00  0.00           H  
ATOM    606 2HH2 ARG A  36       7.649  28.323  -7.288  1.00  0.00           H  
ATOM    607  N   ILE A  37       5.746  33.656  -5.629  1.00  0.00           N  
ATOM    608  CA  ILE A  37       6.888  33.697  -4.724  1.00  0.00           C  
ATOM    609  C   ILE A  37       6.720  34.786  -3.672  1.00  0.00           C  
ATOM    610  O   ILE A  37       7.040  34.585  -2.500  1.00  0.00           O  
ATOM    611  CB  ILE A  37       8.196  33.931  -5.501  1.00  0.00           C  
ATOM    612  CG1 ILE A  37       8.522  32.718  -6.376  1.00  0.00           C  
ATOM    613  CG2 ILE A  37       9.340  34.222  -4.542  1.00  0.00           C  
ATOM    614  CD1 ILE A  37       9.634  32.962  -7.370  1.00  0.00           C  
ATOM    615  H   ILE A  37       5.883  33.880  -6.604  1.00  0.00           H  
ATOM    616  HA  ILE A  37       6.958  32.738  -4.212  1.00  0.00           H  
ATOM    617  HB  ILE A  37       8.073  34.780  -6.174  1.00  0.00           H  
ATOM    618 1HG1 ILE A  37       8.809  31.879  -5.743  1.00  0.00           H  
ATOM    619 2HG1 ILE A  37       7.631  32.418  -6.929  1.00  0.00           H  
ATOM    620 1HG2 ILE A  37      10.257  34.385  -5.108  1.00  0.00           H  
ATOM    621 2HG2 ILE A  37       9.110  35.115  -3.962  1.00  0.00           H  
ATOM    622 3HG2 ILE A  37       9.475  33.376  -3.869  1.00  0.00           H  
ATOM    623 1HD1 ILE A  37       9.806  32.057  -7.953  1.00  0.00           H  
ATOM    624 2HD1 ILE A  37       9.352  33.776  -8.039  1.00  0.00           H  
ATOM    625 3HD1 ILE A  37      10.546  33.229  -6.838  1.00  0.00           H  
ATOM    626  N   ILE A  38       6.216  35.939  -4.098  1.00  0.00           N  
ATOM    627  CA  ILE A  38       6.004  37.063  -3.193  1.00  0.00           C  
ATOM    628  C   ILE A  38       4.953  36.733  -2.141  1.00  0.00           C  
ATOM    629  O   ILE A  38       5.103  37.079  -0.969  1.00  0.00           O  
ATOM    630  CB  ILE A  38       5.575  38.321  -3.970  1.00  0.00           C  
ATOM    631  CG1 ILE A  38       6.725  38.825  -4.846  1.00  0.00           C  
ATOM    632  CG2 ILE A  38       5.116  39.408  -3.011  1.00  0.00           C  
ATOM    633  CD1 ILE A  38       6.316  39.888  -5.840  1.00  0.00           C  
ATOM    634  H   ILE A  38       5.973  36.040  -5.073  1.00  0.00           H  
ATOM    635  HA  ILE A  38       6.942  37.277  -2.682  1.00  0.00           H  
ATOM    636  HB  ILE A  38       4.754  38.071  -4.642  1.00  0.00           H  
ATOM    637 1HG1 ILE A  38       7.512  39.235  -4.213  1.00  0.00           H  
ATOM    638 2HG1 ILE A  38       7.155  37.990  -5.399  1.00  0.00           H  
ATOM    639 1HG2 ILE A  38       4.817  40.290  -3.577  1.00  0.00           H  
ATOM    640 2HG2 ILE A  38       4.269  39.046  -2.430  1.00  0.00           H  
ATOM    641 3HG2 ILE A  38       5.933  39.669  -2.338  1.00  0.00           H  
ATOM    642 1HD1 ILE A  38       7.184  40.194  -6.424  1.00  0.00           H  
ATOM    643 2HD1 ILE A  38       5.553  39.487  -6.508  1.00  0.00           H  
ATOM    644 3HD1 ILE A  38       5.915  40.749  -5.307  1.00  0.00           H  
ATOM    645  N   SER A  39       3.888  36.061  -2.567  1.00  0.00           N  
ATOM    646  CA  SER A  39       2.810  35.682  -1.662  1.00  0.00           C  
ATOM    647  C   SER A  39       3.294  34.693  -0.610  1.00  0.00           C  
ATOM    648  O   SER A  39       2.929  34.790   0.562  1.00  0.00           O  
ATOM    649  CB  SER A  39       1.660  35.078  -2.445  1.00  0.00           C  
ATOM    650  OG  SER A  39       0.611  34.711  -1.592  1.00  0.00           O  
ATOM    651  H   SER A  39       3.824  35.806  -3.542  1.00  0.00           H  
ATOM    652  HA  SER A  39       2.456  36.578  -1.151  1.00  0.00           H  
ATOM    653 1HB  SER A  39       1.301  35.800  -3.178  1.00  0.00           H  
ATOM    654 2HB  SER A  39       2.011  34.204  -2.991  1.00  0.00           H  
ATOM    655  HG  SER A  39       0.085  34.072  -2.079  1.00  0.00           H  
ATOM    656  N   GLU A  40       4.118  33.741  -1.036  1.00  0.00           N  
ATOM    657  CA  GLU A  40       4.655  32.732  -0.131  1.00  0.00           C  
ATOM    658  C   GLU A  40       5.560  33.360   0.921  1.00  0.00           C  
ATOM    659  O   GLU A  40       5.519  32.985   2.093  1.00  0.00           O  
ATOM    660  CB  GLU A  40       5.429  31.670  -0.915  1.00  0.00           C  
ATOM    661  CG  GLU A  40       4.560  30.771  -1.783  1.00  0.00           C  
ATOM    662  CD  GLU A  40       5.360  29.789  -2.593  1.00  0.00           C  
ATOM    663  OE1 GLU A  40       6.564  29.874  -2.575  1.00  0.00           O  
ATOM    664  OE2 GLU A  40       4.765  28.952  -3.231  1.00  0.00           O  
ATOM    665  H   GLU A  40       4.379  33.716  -2.011  1.00  0.00           H  
ATOM    666  HA  GLU A  40       3.823  32.249   0.382  1.00  0.00           H  
ATOM    667 1HB  GLU A  40       6.159  32.156  -1.563  1.00  0.00           H  
ATOM    668 2HB  GLU A  40       5.980  31.035  -0.222  1.00  0.00           H  
ATOM    669 1HG  GLU A  40       3.872  30.220  -1.142  1.00  0.00           H  
ATOM    670 2HG  GLU A  40       3.969  31.393  -2.454  1.00  0.00           H  
ATOM    671  N   THR A  41       6.377  34.318   0.495  1.00  0.00           N  
ATOM    672  CA  THR A  41       7.294  35.000   1.400  1.00  0.00           C  
ATOM    673  C   THR A  41       6.537  35.801   2.452  1.00  0.00           C  
ATOM    674  O   THR A  41       6.914  35.818   3.624  1.00  0.00           O  
ATOM    675  CB  THR A  41       8.245  35.931   0.626  1.00  0.00           C  
ATOM    676  OG1 THR A  41       7.481  36.899  -0.105  1.00  0.00           O  
ATOM    677  CG2 THR A  41       9.104  35.132  -0.342  1.00  0.00           C  
ATOM    678  H   THR A  41       6.362  34.580  -0.480  1.00  0.00           H  
ATOM    679  HA  THR A  41       7.893  34.249   1.916  1.00  0.00           H  
ATOM    680  HB  THR A  41       8.893  36.456   1.329  1.00  0.00           H  
ATOM    681  HG1 THR A  41       7.207  37.603   0.487  1.00  0.00           H  
ATOM    682 1HG2 THR A  41       9.770  35.806  -0.879  1.00  0.00           H  
ATOM    683 2HG2 THR A  41       9.695  34.403   0.212  1.00  0.00           H  
ATOM    684 3HG2 THR A  41       8.463  34.613  -1.053  1.00  0.00           H  
ATOM    685  N   ALA A  42       5.467  36.464   2.026  1.00  0.00           N  
ATOM    686  CA  ALA A  42       4.655  37.268   2.931  1.00  0.00           C  
ATOM    687  C   ALA A  42       3.977  36.399   3.983  1.00  0.00           C  
ATOM    688  O   ALA A  42       3.904  36.769   5.155  1.00  0.00           O  
ATOM    689  CB  ALA A  42       3.617  38.059   2.149  1.00  0.00           C  
ATOM    690  H   ALA A  42       5.210  36.410   1.051  1.00  0.00           H  
ATOM    691  HA  ALA A  42       5.314  37.965   3.448  1.00  0.00           H  
ATOM    692 1HB  ALA A  42       3.018  38.655   2.838  1.00  0.00           H  
ATOM    693 2HB  ALA A  42       4.119  38.719   1.441  1.00  0.00           H  
ATOM    694 3HB  ALA A  42       2.968  37.372   1.607  1.00  0.00           H  
ATOM    695  N   VAL A  43       3.482  35.242   3.557  1.00  0.00           N  
ATOM    696  CA  VAL A  43       2.810  34.318   4.462  1.00  0.00           C  
ATOM    697  C   VAL A  43       3.770  33.778   5.514  1.00  0.00           C  
ATOM    698  O   VAL A  43       3.414  33.650   6.685  1.00  0.00           O  
ATOM    699  CB  VAL A  43       2.205  33.142   3.672  1.00  0.00           C  
ATOM    700  CG1 VAL A  43       1.669  32.082   4.622  1.00  0.00           C  
ATOM    701  CG2 VAL A  43       1.104  33.648   2.752  1.00  0.00           C  
ATOM    702  H   VAL A  43       3.573  34.996   2.582  1.00  0.00           H  
ATOM    703  HA  VAL A  43       2.004  34.852   4.967  1.00  0.00           H  
ATOM    704  HB  VAL A  43       2.990  32.674   3.077  1.00  0.00           H  
ATOM    705 1HG1 VAL A  43       1.246  31.258   4.047  1.00  0.00           H  
ATOM    706 2HG1 VAL A  43       2.481  31.708   5.246  1.00  0.00           H  
ATOM    707 3HG1 VAL A  43       0.896  32.517   5.254  1.00  0.00           H  
ATOM    708 1HG2 VAL A  43       0.682  32.812   2.196  1.00  0.00           H  
ATOM    709 2HG2 VAL A  43       0.323  34.122   3.347  1.00  0.00           H  
ATOM    710 3HG2 VAL A  43       1.519  34.375   2.054  1.00  0.00           H  
ATOM    711  N   GLU A  44       4.989  33.463   5.088  1.00  0.00           N  
ATOM    712  CA  GLU A  44       6.004  32.937   5.993  1.00  0.00           C  
ATOM    713  C   GLU A  44       6.393  33.968   7.045  1.00  0.00           C  
ATOM    714  O   GLU A  44       6.573  33.636   8.217  1.00  0.00           O  
ATOM    715  CB  GLU A  44       7.244  32.502   5.209  1.00  0.00           C  
ATOM    716  CG  GLU A  44       8.345  31.889   6.062  1.00  0.00           C  
ATOM    717  CD  GLU A  44       7.932  30.596   6.709  1.00  0.00           C  
ATOM    718  OE1 GLU A  44       7.004  29.986   6.234  1.00  0.00           O  
ATOM    719  OE2 GLU A  44       8.546  30.217   7.679  1.00  0.00           O  
ATOM    720  H   GLU A  44       5.218  33.591   4.113  1.00  0.00           H  
ATOM    721  HA  GLU A  44       5.593  32.067   6.506  1.00  0.00           H  
ATOM    722 1HB  GLU A  44       6.958  31.769   4.454  1.00  0.00           H  
ATOM    723 2HB  GLU A  44       7.665  33.362   4.687  1.00  0.00           H  
ATOM    724 1HG  GLU A  44       9.217  31.706   5.435  1.00  0.00           H  
ATOM    725 2HG  GLU A  44       8.630  32.601   6.835  1.00  0.00           H  
ATOM    726  N   LEU A  45       6.521  35.220   6.619  1.00  0.00           N  
ATOM    727  CA  LEU A  45       6.888  36.303   7.524  1.00  0.00           C  
ATOM    728  C   LEU A  45       5.811  36.532   8.576  1.00  0.00           C  
ATOM    729  O   LEU A  45       6.113  36.760   9.748  1.00  0.00           O  
ATOM    730  CB  LEU A  45       7.123  37.597   6.734  1.00  0.00           C  
ATOM    731  CG  LEU A  45       8.363  37.610   5.832  1.00  0.00           C  
ATOM    732  CD1 LEU A  45       8.363  38.875   4.985  1.00  0.00           C  
ATOM    733  CD2 LEU A  45       9.617  37.527   6.691  1.00  0.00           C  
ATOM    734  H   LEU A  45       6.360  35.427   5.644  1.00  0.00           H  
ATOM    735  HA  LEU A  45       7.812  36.030   8.033  1.00  0.00           H  
ATOM    736 1HB  LEU A  45       6.254  37.782   6.105  1.00  0.00           H  
ATOM    737 2HB  LEU A  45       7.217  38.422   7.440  1.00  0.00           H  
ATOM    738  HG  LEU A  45       8.330  36.756   5.155  1.00  0.00           H  
ATOM    739 1HD1 LEU A  45       9.244  38.884   4.344  1.00  0.00           H  
ATOM    740 2HD1 LEU A  45       7.465  38.899   4.367  1.00  0.00           H  
ATOM    741 3HD1 LEU A  45       8.379  39.749   5.637  1.00  0.00           H  
ATOM    742 1HD2 LEU A  45      10.498  37.535   6.049  1.00  0.00           H  
ATOM    743 2HD2 LEU A  45       9.652  38.381   7.367  1.00  0.00           H  
ATOM    744 3HD2 LEU A  45       9.599  36.604   7.272  1.00  0.00           H  
ATOM    745  N   LEU A  46       4.553  36.470   8.151  1.00  0.00           N  
ATOM    746  CA  LEU A  46       3.428  36.671   9.055  1.00  0.00           C  
ATOM    747  C   LEU A  46       3.364  35.571  10.107  1.00  0.00           C  
ATOM    748  O   LEU A  46       3.094  35.834  11.279  1.00  0.00           O  
ATOM    749  CB  LEU A  46       2.114  36.709   8.265  1.00  0.00           C  
ATOM    750  CG  LEU A  46       0.855  37.022   9.083  1.00  0.00           C  
ATOM    751  CD1 LEU A  46      -0.193  37.660   8.181  1.00  0.00           C  
ATOM    752  CD2 LEU A  46       0.327  35.742   9.713  1.00  0.00           C  
ATOM    753  H   LEU A  46       4.372  36.279   7.176  1.00  0.00           H  
ATOM    754  HA  LEU A  46       3.559  37.626   9.563  1.00  0.00           H  
ATOM    755 1HB  LEU A  46       2.199  37.465   7.486  1.00  0.00           H  
ATOM    756 2HB  LEU A  46       1.967  35.741   7.788  1.00  0.00           H  
ATOM    757  HG  LEU A  46       1.099  37.738   9.868  1.00  0.00           H  
ATOM    758 1HD1 LEU A  46      -1.087  37.883   8.762  1.00  0.00           H  
ATOM    759 2HD1 LEU A  46       0.204  38.584   7.759  1.00  0.00           H  
ATOM    760 3HD1 LEU A  46      -0.446  36.972   7.375  1.00  0.00           H  
ATOM    761 1HD2 LEU A  46      -0.568  35.964  10.295  1.00  0.00           H  
ATOM    762 2HD2 LEU A  46       0.081  35.025   8.929  1.00  0.00           H  
ATOM    763 3HD2 LEU A  46       1.089  35.317  10.366  1.00  0.00           H  
ATOM    764  N   LYS A  47       3.614  34.337   9.682  1.00  0.00           N  
ATOM    765  CA  LYS A  47       3.585  33.194  10.586  1.00  0.00           C  
ATOM    766  C   LYS A  47       4.682  33.296  11.638  1.00  0.00           C  
ATOM    767  O   LYS A  47       4.462  32.989  12.810  1.00  0.00           O  
ATOM    768  CB  LYS A  47       3.727  31.888   9.803  1.00  0.00           C  
ATOM    769  CG  LYS A  47       2.499  31.507   8.987  1.00  0.00           C  
ATOM    770  CD  LYS A  47       2.766  30.283   8.125  1.00  0.00           C  
ATOM    771  CE  LYS A  47       2.944  29.034   8.975  1.00  0.00           C  
ATOM    772  NZ  LYS A  47       3.127  27.814   8.143  1.00  0.00           N  
ATOM    773  H   LYS A  47       3.830  34.188   8.707  1.00  0.00           H  
ATOM    774  HA  LYS A  47       2.626  33.187  11.104  1.00  0.00           H  
ATOM    775 1HB  LYS A  47       4.573  31.964   9.119  1.00  0.00           H  
ATOM    776 2HB  LYS A  47       3.936  31.071  10.493  1.00  0.00           H  
ATOM    777 1HG  LYS A  47       1.667  31.293   9.659  1.00  0.00           H  
ATOM    778 2HG  LYS A  47       2.218  32.340   8.343  1.00  0.00           H  
ATOM    779 1HD  LYS A  47       1.931  30.130   7.440  1.00  0.00           H  
ATOM    780 2HD  LYS A  47       3.670  30.441   7.537  1.00  0.00           H  
ATOM    781 1HE  LYS A  47       3.814  29.153   9.619  1.00  0.00           H  
ATOM    782 2HE  LYS A  47       2.067  28.897   9.608  1.00  0.00           H  
ATOM    783 1HZ  LYS A  47       3.240  27.010   8.743  1.00  0.00           H  
ATOM    784 2HZ  LYS A  47       2.316  27.683   7.554  1.00  0.00           H  
ATOM    785 3HZ  LYS A  47       3.948  27.921   7.565  1.00  0.00           H  
ATOM    786  N   ILE A  48       5.864  33.729  11.213  1.00  0.00           N  
ATOM    787  CA  ILE A  48       6.998  33.872  12.117  1.00  0.00           C  
ATOM    788  C   ILE A  48       6.732  34.942  13.169  1.00  0.00           C  
ATOM    789  O   ILE A  48       7.068  34.771  14.341  1.00  0.00           O  
ATOM    790  CB  ILE A  48       8.279  34.223  11.339  1.00  0.00           C  
ATOM    791  CG1 ILE A  48       8.712  33.044  10.463  1.00  0.00           C  
ATOM    792  CG2 ILE A  48       9.393  34.615  12.297  1.00  0.00           C  
ATOM    793  CD1 ILE A  48       9.797  33.387   9.469  1.00  0.00           C  
ATOM    794  H   ILE A  48       5.979  33.965  10.238  1.00  0.00           H  
ATOM    795  HA  ILE A  48       7.154  32.923  12.628  1.00  0.00           H  
ATOM    796  HB  ILE A  48       8.080  35.057  10.667  1.00  0.00           H  
ATOM    797 1HG1 ILE A  48       9.073  32.234  11.097  1.00  0.00           H  
ATOM    798 2HG1 ILE A  48       7.851  32.666   9.911  1.00  0.00           H  
ATOM    799 1HG2 ILE A  48      10.292  34.859  11.731  1.00  0.00           H  
ATOM    800 2HG2 ILE A  48       9.084  35.483  12.878  1.00  0.00           H  
ATOM    801 3HG2 ILE A  48       9.603  33.783  12.971  1.00  0.00           H  
ATOM    802 1HD1 ILE A  48      10.050  32.502   8.885  1.00  0.00           H  
ATOM    803 2HD1 ILE A  48       9.443  34.173   8.801  1.00  0.00           H  
ATOM    804 3HD1 ILE A  48      10.682  33.734  10.001  1.00  0.00           H  
ATOM    805  N   LEU A  49       6.127  36.045  12.744  1.00  0.00           N  
ATOM    806  CA  LEU A  49       5.814  37.145  13.648  1.00  0.00           C  
ATOM    807  C   LEU A  49       4.797  36.721  14.700  1.00  0.00           C  
ATOM    808  O   LEU A  49       4.916  37.079  15.872  1.00  0.00           O  
ATOM    809  CB  LEU A  49       5.272  38.343  12.858  1.00  0.00           C  
ATOM    810  CG  LEU A  49       4.937  39.590  13.686  1.00  0.00           C  
ATOM    811  CD1 LEU A  49       6.189  40.075  14.403  1.00  0.00           C  
ATOM    812  CD2 LEU A  49       4.377  40.670  12.773  1.00  0.00           C  
ATOM    813  H   LEU A  49       5.877  36.124  11.769  1.00  0.00           H  
ATOM    814  HA  LEU A  49       6.729  37.446  14.157  1.00  0.00           H  
ATOM    815 1HB  LEU A  49       6.012  38.630  12.112  1.00  0.00           H  
ATOM    816 2HB  LEU A  49       4.364  38.035  12.339  1.00  0.00           H  
ATOM    817  HG  LEU A  49       4.196  39.335  14.444  1.00  0.00           H  
ATOM    818 1HD1 LEU A  49       5.951  40.961  14.992  1.00  0.00           H  
ATOM    819 2HD1 LEU A  49       6.558  39.290  15.064  1.00  0.00           H  
ATOM    820 3HD1 LEU A  49       6.956  40.322  13.670  1.00  0.00           H  
ATOM    821 1HD2 LEU A  49       4.138  41.556  13.362  1.00  0.00           H  
ATOM    822 2HD2 LEU A  49       5.118  40.927  12.015  1.00  0.00           H  
ATOM    823 3HD2 LEU A  49       3.473  40.303  12.287  1.00  0.00           H  
ATOM    824  N   ALA A  50       3.797  35.956  14.275  1.00  0.00           N  
ATOM    825  CA  ALA A  50       2.757  35.482  15.179  1.00  0.00           C  
ATOM    826  C   ALA A  50       3.329  34.540  16.231  1.00  0.00           C  
ATOM    827  O   ALA A  50       3.065  34.692  17.424  1.00  0.00           O  
ATOM    828  CB  ALA A  50       1.650  34.792  14.396  1.00  0.00           C  
ATOM    829  H   ALA A  50       3.757  35.696  13.300  1.00  0.00           H  
ATOM    830  HA  ALA A  50       2.338  36.346  15.696  1.00  0.00           H  
ATOM    831 1HB  ALA A  50       0.880  34.443  15.085  1.00  0.00           H  
ATOM    832 2HB  ALA A  50       1.211  35.495  13.688  1.00  0.00           H  
ATOM    833 3HB  ALA A  50       2.062  33.942  13.855  1.00  0.00           H  
ATOM    834  N   GLU A  51       4.114  33.577  15.720  1.00  0.00           N  
ATOM    835  CA  GLU A  51       4.886  32.573  16.466  1.00  0.00           C  
ATOM    836  C   GLU A  51       5.972  33.179  17.347  1.00  0.00           C  
ATOM    837  O   GLU A  51       6.250  32.681  18.438  1.00  0.00           O  
ATOM    838  CB  GLU A  51       5.525  31.578  15.495  1.00  0.00           C  
ATOM    839  CG  GLU A  51       4.535  30.657  14.797  1.00  0.00           C  
ATOM    840  CD  GLU A  51       5.191  29.733  13.809  1.00  0.00           C  
ATOM    841  OE1 GLU A  51       6.369  29.876  13.583  1.00  0.00           O  
ATOM    842  OE2 GLU A  51       4.514  28.883  13.280  1.00  0.00           O  
ATOM    843  H   GLU A  51       4.151  33.576  14.711  1.00  0.00           H  
ATOM    844  HA  GLU A  51       4.205  32.031  17.124  1.00  0.00           H  
ATOM    845 1HB  GLU A  51       6.075  32.121  14.727  1.00  0.00           H  
ATOM    846 2HB  GLU A  51       6.241  30.954  16.031  1.00  0.00           H  
ATOM    847 1HG  GLU A  51       4.018  30.059  15.547  1.00  0.00           H  
ATOM    848 2HG  GLU A  51       3.792  31.263  14.281  1.00  0.00           H  
ATOM    849  N   GLY A  52       6.577  34.257  16.856  1.00  0.00           N  
ATOM    850  CA  GLY A  52       7.657  34.940  17.565  1.00  0.00           C  
ATOM    851  C   GLY A  52       7.106  36.067  18.416  1.00  0.00           C  
ATOM    852  O   GLY A  52       7.777  37.075  18.639  1.00  0.00           O  
ATOM    853  H   GLY A  52       6.283  34.621  15.961  1.00  0.00           H  
ATOM    854 1HA  GLY A  52       8.190  34.225  18.192  1.00  0.00           H  
ATOM    855 2HA  GLY A  52       8.374  35.332  16.845  1.00  0.00           H  
ATOM    856  N   GLY A  53       5.887  35.886  18.884  1.00  0.00           N  
ATOM    857  CA  GLY A  53       5.433  36.581  20.079  1.00  0.00           C  
ATOM    858  C   GLY A  53       5.075  38.013  19.742  1.00  0.00           C  
ATOM    859  O   GLY A  53       5.087  38.886  20.609  1.00  0.00           O  
ATOM    860  H   GLY A  53       5.264  35.254  18.402  1.00  0.00           H  
ATOM    861 1HA  GLY A  53       4.569  36.063  20.495  1.00  0.00           H  
ATOM    862 2HA  GLY A  53       6.217  36.555  20.835  1.00  0.00           H  
ATOM    863  N   ALA A  54       4.757  38.243  18.472  1.00  0.00           N  
ATOM    864  CA  ALA A  54       4.296  39.549  18.029  1.00  0.00           C  
ATOM    865  C   ALA A  54       2.944  39.882  18.645  1.00  0.00           C  
ATOM    866  O   ALA A  54       2.154  38.989  18.952  1.00  0.00           O  
ATOM    867  CB  ALA A  54       4.216  39.597  16.510  1.00  0.00           C  
ATOM    868  H   ALA A  54       4.837  37.495  17.798  1.00  0.00           H  
ATOM    869  HA  ALA A  54       5.015  40.295  18.369  1.00  0.00           H  
ATOM    870 1HB  ALA A  54       3.867  40.581  16.195  1.00  0.00           H  
ATOM    871 2HB  ALA A  54       5.203  39.410  16.088  1.00  0.00           H  
ATOM    872 3HB  ALA A  54       3.521  38.837  16.158  1.00  0.00           H  
ATOM    873  N   THR A  55       2.688  41.177  18.822  1.00  0.00           N  
ATOM    874  CA  THR A  55       1.456  41.645  19.454  1.00  0.00           C  
ATOM    875  C   THR A  55       0.253  41.696  18.509  1.00  0.00           C  
ATOM    876  O   THR A  55       0.386  41.469  17.307  1.00  0.00           O  
ATOM    877  CB  THR A  55       1.669  43.041  20.069  1.00  0.00           C  
ATOM    878  OG1 THR A  55       1.965  43.983  19.030  1.00  0.00           O  
ATOM    879  CG2 THR A  55       2.817  43.014  21.066  1.00  0.00           C  
ATOM    880  H   THR A  55       3.368  41.855  18.509  1.00  0.00           H  
ATOM    881  HA  THR A  55       1.194  40.954  20.255  1.00  0.00           H  
ATOM    882  HB  THR A  55       0.760  43.356  20.579  1.00  0.00           H  
ATOM    883  HG1 THR A  55       2.098  44.853  19.416  1.00  0.00           H  
ATOM    884 1HG2 THR A  55       2.953  44.009  21.491  1.00  0.00           H  
ATOM    885 2HG2 THR A  55       2.591  42.307  21.864  1.00  0.00           H  
ATOM    886 3HG2 THR A  55       3.732  42.709  20.560  1.00  0.00           H  
ATOM    887  N   PRO A  56      -1.055  42.017  19.046  1.00  0.00           N  
ATOM    888  CA  PRO A  56      -2.107  42.149  18.046  1.00  0.00           C  
ATOM    889  C   PRO A  56      -1.795  43.290  17.099  1.00  0.00           C  
ATOM    890  O   PRO A  56      -1.911  43.148  15.882  1.00  0.00           O  
ATOM    891  CB  PRO A  56      -3.357  42.434  18.885  1.00  0.00           C  
ATOM    892  CG  PRO A  56      -3.074  41.785  20.196  1.00  0.00           C  
ATOM    893  CD  PRO A  56      -1.608  42.038  20.430  1.00  0.00           C  
ATOM    894  HA  PRO A  56      -2.208  41.200  17.500  1.00  0.00           H  
ATOM    895 1HB  PRO A  56      -3.513  43.520  18.971  1.00  0.00           H  
ATOM    896 2HB  PRO A  56      -4.246  42.020  18.387  1.00  0.00           H  
ATOM    897 1HG  PRO A  56      -3.709  42.221  20.981  1.00  0.00           H  
ATOM    898 2HG  PRO A  56      -3.316  40.713  20.149  1.00  0.00           H  
ATOM    899 1HD  PRO A  56      -1.477  43.019  20.909  1.00  0.00           H  
ATOM    900 2HD  PRO A  56      -1.194  41.239  21.062  1.00  0.00           H  
ATOM    901  N   GLU A  57      -1.395  44.433  17.658  1.00  0.00           N  
ATOM    902  CA  GLU A  57      -1.188  45.623  16.842  1.00  0.00           C  
ATOM    903  C   GLU A  57      -0.111  45.390  15.790  1.00  0.00           C  
ATOM    904  O   GLU A  57      -0.292  45.721  14.618  1.00  0.00           O  
ATOM    905  CB  GLU A  57      -0.805  46.814  17.724  1.00  0.00           C  
ATOM    906  CG  GLU A  57      -1.914  47.295  18.648  1.00  0.00           C  
ATOM    907  CD  GLU A  57      -2.039  46.464  19.894  1.00  0.00           C  
ATOM    908  OE1 GLU A  57      -1.274  45.542  20.050  1.00  0.00           O  
ATOM    909  OE2 GLU A  57      -2.901  46.750  20.691  1.00  0.00           O  
ATOM    910  H   GLU A  57      -1.232  44.484  18.653  1.00  0.00           H  
ATOM    911  HA  GLU A  57      -2.121  45.856  16.327  1.00  0.00           H  
ATOM    912 1HB  GLU A  57       0.053  46.548  18.341  1.00  0.00           H  
ATOM    913 2HB  GLU A  57      -0.507  47.652  17.093  1.00  0.00           H  
ATOM    914 1HG  GLU A  57      -1.713  48.327  18.932  1.00  0.00           H  
ATOM    915 2HG  GLU A  57      -2.859  47.273  18.106  1.00  0.00           H  
ATOM    916  N   GLN A  58       1.011  44.818  16.215  1.00  0.00           N  
ATOM    917  CA  GLN A  58       2.119  44.539  15.310  1.00  0.00           C  
ATOM    918  C   GLN A  58       1.727  43.509  14.259  1.00  0.00           C  
ATOM    919  O   GLN A  58       2.082  43.637  13.087  1.00  0.00           O  
ATOM    920  CB  GLN A  58       3.340  44.048  16.093  1.00  0.00           C  
ATOM    921  CG  GLN A  58       3.997  45.113  16.954  1.00  0.00           C  
ATOM    922  CD  GLN A  58       5.149  44.565  17.773  1.00  0.00           C  
ATOM    923  OE1 GLN A  58       5.488  43.382  17.681  1.00  0.00           O  
ATOM    924  NE2 GLN A  58       5.761  45.424  18.581  1.00  0.00           N  
ATOM    925  H   GLN A  58       1.098  44.570  17.190  1.00  0.00           H  
ATOM    926  HA  GLN A  58       2.384  45.461  14.794  1.00  0.00           H  
ATOM    927 1HB  GLN A  58       3.047  43.223  16.743  1.00  0.00           H  
ATOM    928 2HB  GLN A  58       4.089  43.668  15.398  1.00  0.00           H  
ATOM    929 1HG  GLN A  58       4.381  45.902  16.308  1.00  0.00           H  
ATOM    930 2HG  GLN A  58       3.254  45.521  17.639  1.00  0.00           H  
ATOM    931 1HE2 GLN A  58       6.529  45.120  19.147  1.00  0.00           H  
ATOM    932 2HE2 GLN A  58       5.454  46.375  18.625  1.00  0.00           H  
ATOM    933  N   LEU A  59       0.993  42.487  14.684  1.00  0.00           N  
ATOM    934  CA  LEU A  59       0.550  41.433  13.779  1.00  0.00           C  
ATOM    935  C   LEU A  59      -0.409  41.976  12.728  1.00  0.00           C  
ATOM    936  O   LEU A  59      -0.335  41.606  11.556  1.00  0.00           O  
ATOM    937  CB  LEU A  59      -0.131  40.308  14.569  1.00  0.00           C  
ATOM    938  CG  LEU A  59       0.790  39.476  15.470  1.00  0.00           C  
ATOM    939  CD1 LEU A  59      -0.048  38.528  16.317  1.00  0.00           C  
ATOM    940  CD2 LEU A  59       1.784  38.709  14.611  1.00  0.00           C  
ATOM    941  H   LEU A  59       0.735  42.439  15.659  1.00  0.00           H  
ATOM    942  HA  LEU A  59       1.423  41.025  13.270  1.00  0.00           H  
ATOM    943 1HB  LEU A  59      -0.904  40.745  15.198  1.00  0.00           H  
ATOM    944 2HB  LEU A  59      -0.607  39.627  13.863  1.00  0.00           H  
ATOM    945  HG  LEU A  59       1.331  40.138  16.147  1.00  0.00           H  
ATOM    946 1HD1 LEU A  59       0.606  37.937  16.958  1.00  0.00           H  
ATOM    947 2HD1 LEU A  59      -0.736  39.105  16.935  1.00  0.00           H  
ATOM    948 3HD1 LEU A  59      -0.615  37.863  15.666  1.00  0.00           H  
ATOM    949 1HD2 LEU A  59       2.439  38.118  15.252  1.00  0.00           H  
ATOM    950 2HD2 LEU A  59       1.244  38.046  13.935  1.00  0.00           H  
ATOM    951 3HD2 LEU A  59       2.381  39.411  14.030  1.00  0.00           H  
ATOM    952  N   GLU A  60      -1.309  42.855  13.153  1.00  0.00           N  
ATOM    953  CA  GLU A  60      -2.285  43.451  12.248  1.00  0.00           C  
ATOM    954  C   GLU A  60      -1.604  44.317  11.197  1.00  0.00           C  
ATOM    955  O   GLU A  60      -1.981  44.299  10.025  1.00  0.00           O  
ATOM    956  CB  GLU A  60      -3.299  44.287  13.032  1.00  0.00           C  
ATOM    957  CG  GLU A  60      -4.486  44.770  12.210  1.00  0.00           C  
ATOM    958  CD  GLU A  60      -4.189  46.023  11.435  1.00  0.00           C  
ATOM    959  OE1 GLU A  60      -3.366  46.790  11.875  1.00  0.00           O  
ATOM    960  OE2 GLU A  60      -4.785  46.214  10.401  1.00  0.00           O  
ATOM    961  H   GLU A  60      -1.318  43.118  14.128  1.00  0.00           H  
ATOM    962  HA  GLU A  60      -2.816  42.649  11.735  1.00  0.00           H  
ATOM    963 1HB  GLU A  60      -3.686  43.701  13.866  1.00  0.00           H  
ATOM    964 2HB  GLU A  60      -2.803  45.163  13.450  1.00  0.00           H  
ATOM    965 1HG  GLU A  60      -4.774  43.984  11.511  1.00  0.00           H  
ATOM    966 2HG  GLU A  60      -5.327  44.951  12.877  1.00  0.00           H  
ATOM    967  N   ARG A  61      -0.599  45.075  11.622  1.00  0.00           N  
ATOM    968  CA  ARG A  61       0.137  45.950  10.717  1.00  0.00           C  
ATOM    969  C   ARG A  61       0.891  45.146   9.666  1.00  0.00           C  
ATOM    970  O   ARG A  61       0.930  45.521   8.494  1.00  0.00           O  
ATOM    971  CB  ARG A  61       1.120  46.816  11.491  1.00  0.00           C  
ATOM    972  CG  ARG A  61       0.483  47.895  12.352  1.00  0.00           C  
ATOM    973  CD  ARG A  61       1.501  48.659  13.117  1.00  0.00           C  
ATOM    974  NE  ARG A  61       0.895  49.692  13.942  1.00  0.00           N  
ATOM    975  CZ  ARG A  61       1.563  50.444  14.839  1.00  0.00           C  
ATOM    976  NH1 ARG A  61       2.854  50.267  15.014  1.00  0.00           N  
ATOM    977  NH2 ARG A  61       0.921  51.360  15.542  1.00  0.00           N  
ATOM    978  H   ARG A  61      -0.338  45.044  12.597  1.00  0.00           H  
ATOM    979  HA  ARG A  61      -0.575  46.602  10.210  1.00  0.00           H  
ATOM    980 1HB  ARG A  61       1.723  46.186  12.144  1.00  0.00           H  
ATOM    981 2HB  ARG A  61       1.799  47.308  10.794  1.00  0.00           H  
ATOM    982 1HG  ARG A  61      -0.063  48.592  11.716  1.00  0.00           H  
ATOM    983 2HG  ARG A  61      -0.206  47.435  13.061  1.00  0.00           H  
ATOM    984 1HD  ARG A  61       2.050  47.981  13.769  1.00  0.00           H  
ATOM    985 2HD  ARG A  61       2.193  49.137  12.425  1.00  0.00           H  
ATOM    986  HE  ARG A  61      -0.097  49.858  13.836  1.00  0.00           H  
ATOM    987 1HH1 ARG A  61       3.345  49.566  14.477  1.00  0.00           H  
ATOM    988 2HH1 ARG A  61       3.354  50.830  15.686  1.00  0.00           H  
ATOM    989 1HH2 ARG A  61      -0.072  51.497  15.407  1.00  0.00           H  
ATOM    990 2HH2 ARG A  61       1.421  51.924  16.213  1.00  0.00           H  
ATOM    991  N   VAL A  62       1.489  44.039  10.091  1.00  0.00           N  
ATOM    992  CA  VAL A  62       2.243  43.180   9.186  1.00  0.00           C  
ATOM    993  C   VAL A  62       1.335  42.555   8.135  1.00  0.00           C  
ATOM    994  O   VAL A  62       1.700  42.459   6.963  1.00  0.00           O  
ATOM    995  CB  VAL A  62       2.953  42.064   9.976  1.00  0.00           C  
ATOM    996  CG1 VAL A  62       3.584  41.058   9.025  1.00  0.00           C  
ATOM    997  CG2 VAL A  62       4.003  42.669  10.896  1.00  0.00           C  
ATOM    998  H   VAL A  62       1.420  43.786  11.066  1.00  0.00           H  
ATOM    999  HA  VAL A  62       2.997  43.786   8.681  1.00  0.00           H  
ATOM   1000  HB  VAL A  62       2.214  41.526  10.570  1.00  0.00           H  
ATOM   1001 1HG1 VAL A  62       4.081  40.276   9.600  1.00  0.00           H  
ATOM   1002 2HG1 VAL A  62       2.809  40.611   8.402  1.00  0.00           H  
ATOM   1003 3HG1 VAL A  62       4.314  41.562   8.393  1.00  0.00           H  
ATOM   1004 1HG2 VAL A  62       4.500  41.874  11.451  1.00  0.00           H  
ATOM   1005 2HG2 VAL A  62       4.738  43.212  10.301  1.00  0.00           H  
ATOM   1006 3HG2 VAL A  62       3.523  43.354  11.594  1.00  0.00           H  
ATOM   1007  N   THR A  63       0.151  42.131   8.560  1.00  0.00           N  
ATOM   1008  CA  THR A  63      -0.812  41.514   7.655  1.00  0.00           C  
ATOM   1009  C   THR A  63      -1.293  42.506   6.604  1.00  0.00           C  
ATOM   1010  O   THR A  63      -1.442  42.160   5.432  1.00  0.00           O  
ATOM   1011  CB  THR A  63      -2.020  40.954   8.428  1.00  0.00           C  
ATOM   1012  OG1 THR A  63      -1.577  39.947   9.348  1.00  0.00           O  
ATOM   1013  CG2 THR A  63      -3.033  40.348   7.469  1.00  0.00           C  
ATOM   1014  H   THR A  63      -0.089  42.238   9.535  1.00  0.00           H  
ATOM   1015  HA  THR A  63      -0.322  40.688   7.139  1.00  0.00           H  
ATOM   1016  HB  THR A  63      -2.496  41.756   8.991  1.00  0.00           H  
ATOM   1017  HG1 THR A  63      -1.217  40.367  10.133  1.00  0.00           H  
ATOM   1018 1HG2 THR A  63      -3.880  39.957   8.033  1.00  0.00           H  
ATOM   1019 2HG2 THR A  63      -3.381  41.114   6.776  1.00  0.00           H  
ATOM   1020 3HG2 THR A  63      -2.566  39.538   6.910  1.00  0.00           H  
ATOM   1021  N   ILE A  64      -1.535  43.741   7.029  1.00  0.00           N  
ATOM   1022  CA  ILE A  64      -1.999  44.786   6.124  1.00  0.00           C  
ATOM   1023  C   ILE A  64      -0.946  45.112   5.072  1.00  0.00           C  
ATOM   1024  O   ILE A  64      -1.266  45.311   3.900  1.00  0.00           O  
ATOM   1025  CB  ILE A  64      -2.362  46.064   6.902  1.00  0.00           C  
ATOM   1026  CG1 ILE A  64      -3.535  45.799   7.848  1.00  0.00           C  
ATOM   1027  CG2 ILE A  64      -2.695  47.195   5.940  1.00  0.00           C  
ATOM   1028  CD1 ILE A  64      -4.798  45.354   7.146  1.00  0.00           C  
ATOM   1029  H   ILE A  64      -1.394  43.962   8.004  1.00  0.00           H  
ATOM   1030  HA  ILE A  64      -2.892  44.429   5.612  1.00  0.00           H  
ATOM   1031  HB  ILE A  64      -1.518  46.364   7.522  1.00  0.00           H  
ATOM   1032 1HG1 ILE A  64      -3.255  45.029   8.567  1.00  0.00           H  
ATOM   1033 2HG1 ILE A  64      -3.761  46.705   8.412  1.00  0.00           H  
ATOM   1034 1HG2 ILE A  64      -2.949  48.091   6.507  1.00  0.00           H  
ATOM   1035 2HG2 ILE A  64      -1.833  47.399   5.307  1.00  0.00           H  
ATOM   1036 3HG2 ILE A  64      -3.542  46.906   5.318  1.00  0.00           H  
ATOM   1037 1HD1 ILE A  64      -5.584  45.186   7.883  1.00  0.00           H  
ATOM   1038 2HD1 ILE A  64      -5.116  46.126   6.446  1.00  0.00           H  
ATOM   1039 3HD1 ILE A  64      -4.606  44.429   6.604  1.00  0.00           H  
ATOM   1040  N   HIS A  65       0.311  45.165   5.498  1.00  0.00           N  
ATOM   1041  CA  HIS A  65       1.414  45.467   4.593  1.00  0.00           C  
ATOM   1042  C   HIS A  65       1.578  44.377   3.541  1.00  0.00           C  
ATOM   1043  O   HIS A  65       1.823  44.664   2.369  1.00  0.00           O  
ATOM   1044  CB  HIS A  65       2.723  45.634   5.372  1.00  0.00           C  
ATOM   1045  CG  HIS A  65       2.779  46.885   6.193  1.00  0.00           C  
ATOM   1046  ND1 HIS A  65       2.408  48.117   5.697  1.00  0.00           N  
ATOM   1047  CD2 HIS A  65       3.162  47.094   7.474  1.00  0.00           C  
ATOM   1048  CE1 HIS A  65       2.561  49.031   6.640  1.00  0.00           C  
ATOM   1049  NE2 HIS A  65       3.017  48.436   7.727  1.00  0.00           N  
ATOM   1050  H   HIS A  65       0.508  44.992   6.473  1.00  0.00           H  
ATOM   1051  HA  HIS A  65       1.211  46.401   4.071  1.00  0.00           H  
ATOM   1052 1HB  HIS A  65       2.861  44.782   6.038  1.00  0.00           H  
ATOM   1053 2HB  HIS A  65       3.561  45.645   4.676  1.00  0.00           H  
ATOM   1054  HD1 HIS A  65       2.005  48.296   4.799  1.00  0.00           H  
ATOM   1055  HD2 HIS A  65       3.531  46.428   8.255  1.00  0.00           H  
ATOM   1056  HE1 HIS A  65       2.319  50.076   6.445  1.00  0.00           H  
ATOM   1057  N   ALA A  66       1.441  43.126   3.967  1.00  0.00           N  
ATOM   1058  CA  ALA A  66       1.574  41.990   3.062  1.00  0.00           C  
ATOM   1059  C   ALA A  66       0.472  41.992   2.010  1.00  0.00           C  
ATOM   1060  O   ALA A  66       0.719  41.706   0.838  1.00  0.00           O  
ATOM   1061  CB  ALA A  66       1.556  40.685   3.844  1.00  0.00           C  
ATOM   1062  H   ALA A  66       1.240  42.957   4.942  1.00  0.00           H  
ATOM   1063  HA  ALA A  66       2.530  42.079   2.545  1.00  0.00           H  
ATOM   1064 1HB  ALA A  66       1.656  39.846   3.155  1.00  0.00           H  
ATOM   1065 2HB  ALA A  66       2.385  40.673   4.552  1.00  0.00           H  
ATOM   1066 3HB  ALA A  66       0.616  40.598   4.386  1.00  0.00           H  
ATOM   1067  N   LEU A  67      -0.745  42.316   2.436  1.00  0.00           N  
ATOM   1068  CA  LEU A  67      -1.887  42.355   1.531  1.00  0.00           C  
ATOM   1069  C   LEU A  67      -1.720  43.444   0.479  1.00  0.00           C  
ATOM   1070  O   LEU A  67      -2.040  43.243  -0.693  1.00  0.00           O  
ATOM   1071  CB  LEU A  67      -3.181  42.592   2.320  1.00  0.00           C  
ATOM   1072  CG  LEU A  67      -3.631  41.436   3.223  1.00  0.00           C  
ATOM   1073  CD1 LEU A  67      -4.815  41.883   4.069  1.00  0.00           C  
ATOM   1074  CD2 LEU A  67      -3.995  40.234   2.364  1.00  0.00           C  
ATOM   1075  H   LEU A  67      -0.882  42.541   3.411  1.00  0.00           H  
ATOM   1076  HA  LEU A  67      -1.958  41.394   1.022  1.00  0.00           H  
ATOM   1077 1HB  LEU A  67      -3.047  43.471   2.950  1.00  0.00           H  
ATOM   1078 2HB  LEU A  67      -3.986  42.795   1.615  1.00  0.00           H  
ATOM   1079  HG  LEU A  67      -2.820  41.166   3.900  1.00  0.00           H  
ATOM   1080 1HD1 LEU A  67      -5.135  41.062   4.710  1.00  0.00           H  
ATOM   1081 2HD1 LEU A  67      -4.521  42.731   4.687  1.00  0.00           H  
ATOM   1082 3HD1 LEU A  67      -5.638  42.176   3.418  1.00  0.00           H  
ATOM   1083 1HD2 LEU A  67      -4.314  39.412   3.006  1.00  0.00           H  
ATOM   1084 2HD2 LEU A  67      -4.806  40.502   1.688  1.00  0.00           H  
ATOM   1085 3HD2 LEU A  67      -3.126  39.925   1.784  1.00  0.00           H  
ATOM   1086  N   GLU A  68      -1.217  44.598   0.905  1.00  0.00           N  
ATOM   1087  CA  GLU A  68      -1.006  45.722   0.000  1.00  0.00           C  
ATOM   1088  C   GLU A  68       0.046  45.393  -1.052  1.00  0.00           C  
ATOM   1089  O   GLU A  68      -0.104  45.740  -2.224  1.00  0.00           O  
ATOM   1090  CB  GLU A  68      -0.585  46.967   0.785  1.00  0.00           C  
ATOM   1091  CG  GLU A  68      -1.683  47.564   1.652  1.00  0.00           C  
ATOM   1092  CD  GLU A  68      -1.214  48.741   2.462  1.00  0.00           C  
ATOM   1093  OE1 GLU A  68      -0.039  49.020   2.444  1.00  0.00           O  
ATOM   1094  OE2 GLU A  68      -2.031  49.361   3.100  1.00  0.00           O  
ATOM   1095  H   GLU A  68      -0.975  44.699   1.880  1.00  0.00           H  
ATOM   1096  HA  GLU A  68      -1.944  45.934  -0.513  1.00  0.00           H  
ATOM   1097 1HB  GLU A  68       0.257  46.721   1.433  1.00  0.00           H  
ATOM   1098 2HB  GLU A  68      -0.249  47.738   0.091  1.00  0.00           H  
ATOM   1099 1HG  GLU A  68      -2.505  47.884   1.011  1.00  0.00           H  
ATOM   1100 2HG  GLU A  68      -2.061  46.795   2.323  1.00  0.00           H  
ATOM   1101  N   VAL A  69       1.111  44.722  -0.626  1.00  0.00           N  
ATOM   1102  CA  VAL A  69       2.190  44.344  -1.531  1.00  0.00           C  
ATOM   1103  C   VAL A  69       1.706  43.354  -2.583  1.00  0.00           C  
ATOM   1104  O   VAL A  69       2.071  43.451  -3.755  1.00  0.00           O  
ATOM   1105  CB  VAL A  69       3.356  43.720  -0.741  1.00  0.00           C  
ATOM   1106  CG1 VAL A  69       4.400  43.153  -1.691  1.00  0.00           C  
ATOM   1107  CG2 VAL A  69       3.974  44.762   0.179  1.00  0.00           C  
ATOM   1108  H   VAL A  69       1.175  44.467   0.349  1.00  0.00           H  
ATOM   1109  HA  VAL A  69       2.549  45.242  -2.035  1.00  0.00           H  
ATOM   1110  HB  VAL A  69       2.976  42.889  -0.147  1.00  0.00           H  
ATOM   1111 1HG1 VAL A  69       5.216  42.716  -1.116  1.00  0.00           H  
ATOM   1112 2HG1 VAL A  69       3.944  42.384  -2.315  1.00  0.00           H  
ATOM   1113 3HG1 VAL A  69       4.789  43.951  -2.323  1.00  0.00           H  
ATOM   1114 1HG2 VAL A  69       4.797  44.313   0.735  1.00  0.00           H  
ATOM   1115 2HG2 VAL A  69       4.348  45.596  -0.415  1.00  0.00           H  
ATOM   1116 3HG2 VAL A  69       3.219  45.123   0.878  1.00  0.00           H  
ATOM   1117  N   LEU A  70       0.883  42.402  -2.157  1.00  0.00           N  
ATOM   1118  CA  LEU A  70       0.347  41.392  -3.062  1.00  0.00           C  
ATOM   1119  C   LEU A  70      -0.559  42.019  -4.114  1.00  0.00           C  
ATOM   1120  O   LEU A  70      -0.519  41.643  -5.286  1.00  0.00           O  
ATOM   1121  CB  LEU A  70      -0.433  40.333  -2.272  1.00  0.00           C  
ATOM   1122  CG  LEU A  70      -0.963  39.149  -3.091  1.00  0.00           C  
ATOM   1123  CD1 LEU A  70      -1.106  37.931  -2.189  1.00  0.00           C  
ATOM   1124  CD2 LEU A  70      -2.297  39.524  -3.720  1.00  0.00           C  
ATOM   1125  H   LEU A  70       0.622  42.377  -1.182  1.00  0.00           H  
ATOM   1126  HA  LEU A  70       1.179  40.907  -3.571  1.00  0.00           H  
ATOM   1127 1HB  LEU A  70       0.215  39.934  -1.494  1.00  0.00           H  
ATOM   1128 2HB  LEU A  70      -1.286  40.815  -1.795  1.00  0.00           H  
ATOM   1129  HG  LEU A  70      -0.249  38.901  -3.876  1.00  0.00           H  
ATOM   1130 1HD1 LEU A  70      -1.483  37.090  -2.771  1.00  0.00           H  
ATOM   1131 2HD1 LEU A  70      -0.134  37.674  -1.768  1.00  0.00           H  
ATOM   1132 3HD1 LEU A  70      -1.804  38.155  -1.383  1.00  0.00           H  
ATOM   1133 1HD2 LEU A  70      -2.674  38.683  -4.303  1.00  0.00           H  
ATOM   1134 2HD2 LEU A  70      -3.013  39.771  -2.935  1.00  0.00           H  
ATOM   1135 3HD2 LEU A  70      -2.162  40.386  -4.373  1.00  0.00           H  
ATOM   1136  N   LYS A  71      -1.376  42.977  -3.688  1.00  0.00           N  
ATOM   1137  CA  LYS A  71      -2.294  43.658  -4.593  1.00  0.00           C  
ATOM   1138  C   LYS A  71      -1.538  44.459  -5.645  1.00  0.00           C  
ATOM   1139  O   LYS A  71      -1.915  44.474  -6.817  1.00  0.00           O  
ATOM   1140  CB  LYS A  71      -3.236  44.575  -3.811  1.00  0.00           C  
ATOM   1141  CG  LYS A  71      -4.236  45.332  -4.673  1.00  0.00           C  
ATOM   1142  CD  LYS A  71      -3.740  46.734  -4.994  1.00  0.00           C  
ATOM   1143  CE  LYS A  71      -3.776  47.630  -3.765  1.00  0.00           C  
ATOM   1144  NZ  LYS A  71      -3.248  48.991  -4.053  1.00  0.00           N  
ATOM   1145  H   LYS A  71      -1.361  43.240  -2.713  1.00  0.00           H  
ATOM   1146  HA  LYS A  71      -2.890  42.906  -5.111  1.00  0.00           H  
ATOM   1147 1HB  LYS A  71      -3.798  43.986  -3.085  1.00  0.00           H  
ATOM   1148 2HB  LYS A  71      -2.651  45.308  -3.254  1.00  0.00           H  
ATOM   1149 1HG  LYS A  71      -4.397  44.790  -5.606  1.00  0.00           H  
ATOM   1150 2HG  LYS A  71      -5.188  45.405  -4.148  1.00  0.00           H  
ATOM   1151 1HD  LYS A  71      -2.715  46.681  -5.365  1.00  0.00           H  
ATOM   1152 2HD  LYS A  71      -4.366  47.173  -5.771  1.00  0.00           H  
ATOM   1153 1HE  LYS A  71      -4.802  47.719  -3.411  1.00  0.00           H  
ATOM   1154 2HE  LYS A  71      -3.179  47.183  -2.971  1.00  0.00           H  
ATOM   1155 1HZ  LYS A  71      -3.289  49.553  -3.214  1.00  0.00           H  
ATOM   1156 2HZ  LYS A  71      -2.289  48.922  -4.365  1.00  0.00           H  
ATOM   1157 3HZ  LYS A  71      -3.806  49.424  -4.774  1.00  0.00           H  
ATOM   1158  N   GLU A  72      -0.469  45.124  -5.219  1.00  0.00           N  
ATOM   1159  CA  GLU A  72       0.343  45.928  -6.124  1.00  0.00           C  
ATOM   1160  C   GLU A  72       1.022  45.060  -7.176  1.00  0.00           C  
ATOM   1161  O   GLU A  72       1.096  45.431  -8.347  1.00  0.00           O  
ATOM   1162  CB  GLU A  72       1.397  46.713  -5.339  1.00  0.00           C  
ATOM   1163  CG  GLU A  72       0.831  47.824  -4.466  1.00  0.00           C  
ATOM   1164  CD  GLU A  72       0.165  48.912  -5.261  1.00  0.00           C  
ATOM   1165  OE1 GLU A  72       0.661  49.243  -6.311  1.00  0.00           O  
ATOM   1166  OE2 GLU A  72      -0.842  49.412  -4.818  1.00  0.00           O  
ATOM   1167  H   GLU A  72      -0.213  45.071  -4.244  1.00  0.00           H  
ATOM   1168  HA  GLU A  72      -0.309  46.635  -6.638  1.00  0.00           H  
ATOM   1169 1HB  GLU A  72       1.953  46.032  -4.696  1.00  0.00           H  
ATOM   1170 2HB  GLU A  72       2.107  47.162  -6.033  1.00  0.00           H  
ATOM   1171 1HG  GLU A  72       0.104  47.396  -3.777  1.00  0.00           H  
ATOM   1172 2HG  GLU A  72       1.639  48.254  -3.876  1.00  0.00           H  
ATOM   1173  N   VAL A  73       1.517  43.903  -6.751  1.00  0.00           N  
ATOM   1174  CA  VAL A  73       2.191  42.979  -7.655  1.00  0.00           C  
ATOM   1175  C   VAL A  73       1.230  42.439  -8.707  1.00  0.00           C  
ATOM   1176  O   VAL A  73       1.585  42.312  -9.879  1.00  0.00           O  
ATOM   1177  CB  VAL A  73       2.796  41.804  -6.864  1.00  0.00           C  
ATOM   1178  CG1 VAL A  73       3.334  40.744  -7.814  1.00  0.00           C  
ATOM   1179  CG2 VAL A  73       3.895  42.311  -5.943  1.00  0.00           C  
ATOM   1180  H   VAL A  73       1.424  43.657  -5.776  1.00  0.00           H  
ATOM   1181  HA  VAL A  73       2.997  43.514  -8.159  1.00  0.00           H  
ATOM   1182  HB  VAL A  73       2.011  41.335  -6.271  1.00  0.00           H  
ATOM   1183 1HG1 VAL A  73       3.757  39.920  -7.238  1.00  0.00           H  
ATOM   1184 2HG1 VAL A  73       2.523  40.370  -8.439  1.00  0.00           H  
ATOM   1185 3HG1 VAL A  73       4.108  41.180  -8.445  1.00  0.00           H  
ATOM   1186 1HG2 VAL A  73       4.318  41.475  -5.387  1.00  0.00           H  
ATOM   1187 2HG2 VAL A  73       4.677  42.785  -6.537  1.00  0.00           H  
ATOM   1188 3HG2 VAL A  73       3.479  43.037  -5.245  1.00  0.00           H  
ATOM   1189  N   ALA A  74       0.012  42.123  -8.282  1.00  0.00           N  
ATOM   1190  CA  ALA A  74      -1.003  41.596  -9.186  1.00  0.00           C  
ATOM   1191  C   ALA A  74      -1.392  42.627 -10.238  1.00  0.00           C  
ATOM   1192  O   ALA A  74      -1.571  42.295 -11.410  1.00  0.00           O  
ATOM   1193  CB  ALA A  74      -2.229  41.150  -8.403  1.00  0.00           C  
ATOM   1194  H   ALA A  74      -0.217  42.251  -7.307  1.00  0.00           H  
ATOM   1195  HA  ALA A  74      -0.581  40.734  -9.703  1.00  0.00           H  
ATOM   1196 1HB  ALA A  74      -2.978  40.759  -9.092  1.00  0.00           H  
ATOM   1197 2HB  ALA A  74      -1.946  40.371  -7.695  1.00  0.00           H  
ATOM   1198 3HB  ALA A  74      -2.643  41.999  -7.862  1.00  0.00           H  
ATOM   1199  N   LYS A  75      -1.521  43.879  -9.813  1.00  0.00           N  
ATOM   1200  CA  LYS A  75      -1.889  44.962 -10.717  1.00  0.00           C  
ATOM   1201  C   LYS A  75      -0.812  45.191 -11.769  1.00  0.00           C  
ATOM   1202  O   LYS A  75      -1.103  45.617 -12.887  1.00  0.00           O  
ATOM   1203  CB  LYS A  75      -2.142  46.251  -9.934  1.00  0.00           C  
ATOM   1204  CG  LYS A  75      -2.654  47.410 -10.778  1.00  0.00           C  
ATOM   1205  CD  LYS A  75      -2.992  48.616  -9.915  1.00  0.00           C  
ATOM   1206  CE  LYS A  75      -3.493  49.779 -10.759  1.00  0.00           C  
ATOM   1207  NZ  LYS A  75      -3.828  50.967  -9.927  1.00  0.00           N  
ATOM   1208  H   LYS A  75      -1.360  44.086  -8.838  1.00  0.00           H  
ATOM   1209  HA  LYS A  75      -2.807  44.683 -11.235  1.00  0.00           H  
ATOM   1210 1HB  LYS A  75      -2.873  46.062  -9.147  1.00  0.00           H  
ATOM   1211 2HB  LYS A  75      -1.218  46.571  -9.452  1.00  0.00           H  
ATOM   1212 1HG  LYS A  75      -1.892  47.696 -11.505  1.00  0.00           H  
ATOM   1213 2HG  LYS A  75      -3.547  47.099 -11.319  1.00  0.00           H  
ATOM   1214 1HD  LYS A  75      -3.763  48.343  -9.194  1.00  0.00           H  
ATOM   1215 2HD  LYS A  75      -2.104  48.933  -9.368  1.00  0.00           H  
ATOM   1216 1HE  LYS A  75      -2.728  50.061 -11.480  1.00  0.00           H  
ATOM   1217 2HE  LYS A  75      -4.383  49.474 -11.307  1.00  0.00           H  
ATOM   1218 1HZ  LYS A  75      -4.156  51.714 -10.522  1.00  0.00           H  
ATOM   1219 2HZ  LYS A  75      -4.551  50.722  -9.265  1.00  0.00           H  
ATOM   1220 3HZ  LYS A  75      -3.005  51.272  -9.427  1.00  0.00           H  
ATOM   1221  N   GLU A  76       0.438  44.907 -11.409  1.00  0.00           N  
ATOM   1222  CA  GLU A  76       1.569  45.258 -12.278  1.00  0.00           C  
ATOM   1223  C   GLU A  76       2.117  44.080 -13.037  1.00  0.00           C  
ATOM   1224  O   GLU A  76       3.096  44.205 -13.773  1.00  0.00           O  
ATOM   1225  CB  GLU A  76       2.696  45.886 -11.456  1.00  0.00           C  
ATOM   1226  CG  GLU A  76       2.331  47.208 -10.794  1.00  0.00           C  
ATOM   1227  CD  GLU A  76       3.459  47.792  -9.991  1.00  0.00           C  
ATOM   1228  OE1 GLU A  76       4.205  47.037  -9.414  1.00  0.00           O  
ATOM   1229  OE2 GLU A  76       3.576  48.994  -9.954  1.00  0.00           O  
ATOM   1230  H   GLU A  76       0.618  44.445 -10.529  1.00  0.00           H  
ATOM   1231  HA  GLU A  76       1.227  45.986 -13.015  1.00  0.00           H  
ATOM   1232 1HB  GLU A  76       3.004  45.194 -10.672  1.00  0.00           H  
ATOM   1233 2HB  GLU A  76       3.561  46.061 -12.096  1.00  0.00           H  
ATOM   1234 1HG  GLU A  76       2.042  47.921 -11.566  1.00  0.00           H  
ATOM   1235 2HG  GLU A  76       1.471  47.051 -10.144  1.00  0.00           H  
ATOM   1236  N   LEU A  77       1.489  42.943 -12.858  1.00  0.00           N  
ATOM   1237  CA  LEU A  77       2.032  41.703 -13.352  1.00  0.00           C  
ATOM   1238  C   LEU A  77       0.969  40.983 -14.162  1.00  0.00           C  
ATOM   1239  O   LEU A  77       1.232  40.510 -15.268  1.00  0.00           O  
ATOM   1240  CB  LEU A  77       2.509  40.821 -12.191  1.00  0.00           C  
ATOM   1241  CG  LEU A  77       3.651  41.397 -11.344  1.00  0.00           C  
ATOM   1242  CD1 LEU A  77       3.940  40.461 -10.178  1.00  0.00           C  
ATOM   1243  CD2 LEU A  77       4.884  41.583 -12.214  1.00  0.00           C  
ATOM   1244  H   LEU A  77       0.608  42.932 -12.365  1.00  0.00           H  
ATOM   1245  HA  LEU A  77       2.883  41.929 -13.993  1.00  0.00           H  
ATOM   1246 1HB  LEU A  77       1.666  40.635 -11.528  1.00  0.00           H  
ATOM   1247 2HB  LEU A  77       2.844  39.866 -12.595  1.00  0.00           H  
ATOM   1248  HG  LEU A  77       3.348  42.360 -10.931  1.00  0.00           H  
ATOM   1249 1HD1 LEU A  77       4.752  40.870  -9.576  1.00  0.00           H  
ATOM   1250 2HD1 LEU A  77       3.047  40.361  -9.561  1.00  0.00           H  
ATOM   1251 3HD1 LEU A  77       4.230  39.483 -10.560  1.00  0.00           H  
ATOM   1252 1HD2 LEU A  77       5.696  41.993 -11.612  1.00  0.00           H  
ATOM   1253 2HD2 LEU A  77       5.188  40.621 -12.626  1.00  0.00           H  
ATOM   1254 3HD2 LEU A  77       4.654  42.270 -13.029  1.00  0.00           H  
ATOM   1255  N   ALA A  78      -0.232  40.906 -13.600  1.00  0.00           N  
ATOM   1256  CA  ALA A  78      -1.281  40.075 -14.165  1.00  0.00           C  
ATOM   1257  C   ALA A  78      -1.628  40.511 -15.582  1.00  0.00           C  
ATOM   1258  O   ALA A  78      -1.860  41.692 -15.839  1.00  0.00           O  
ATOM   1259  CB  ALA A  78      -2.519  40.114 -13.280  1.00  0.00           C  
ATOM   1260  H   ALA A  78      -0.422  41.436 -12.761  1.00  0.00           H  
ATOM   1261  HA  ALA A  78      -0.913  39.050 -14.212  1.00  0.00           H  
ATOM   1262 1HB  ALA A  78      -3.296  39.484 -13.714  1.00  0.00           H  
ATOM   1263 2HB  ALA A  78      -2.266  39.745 -12.286  1.00  0.00           H  
ATOM   1264 3HB  ALA A  78      -2.881  41.138 -13.206  1.00  0.00           H  
ATOM   1265  N   ASP A  79      -1.661  39.548 -16.494  1.00  0.00           N  
ATOM   1266  CA  ASP A  79      -1.791  39.834 -17.917  1.00  0.00           C  
ATOM   1267  C   ASP A  79      -2.785  38.884 -18.577  1.00  0.00           C  
ATOM   1268  O   ASP A  79      -2.870  38.812 -19.803  1.00  0.00           O  
ATOM   1269  CB  ASP A  79      -0.432  39.727 -18.613  1.00  0.00           C  
ATOM   1270  CG  ASP A  79       0.153  38.322 -18.558  1.00  0.00           C  
ATOM   1271  OD1 ASP A  79      -0.231  37.573 -17.691  1.00  0.00           O  
ATOM   1272  OD2 ASP A  79       0.979  38.012 -19.383  1.00  0.00           O  
ATOM   1273  H   ASP A  79      -1.594  38.587 -16.189  1.00  0.00           H  
ATOM   1274  HA  ASP A  79      -2.162  40.853 -18.033  1.00  0.00           H  
ATOM   1275 1HB  ASP A  79      -0.533  40.022 -19.657  1.00  0.00           H  
ATOM   1276 2HB  ASP A  79       0.272  40.417 -18.145  1.00  0.00           H  
ATOM   1277  N   SER A  80      -3.538  38.154 -17.758  1.00  0.00           N  
ATOM   1278  CA  SER A  80      -4.473  37.155 -18.268  1.00  0.00           C  
ATOM   1279  C   SER A  80      -5.488  36.717 -17.213  1.00  0.00           C  
ATOM   1280  O   SER A  80      -5.326  37.002 -16.026  1.00  0.00           O  
ATOM   1281  CB  SER A  80      -3.708  35.946 -18.771  1.00  0.00           C  
ATOM   1282  OG  SER A  80      -3.092  35.266 -17.712  1.00  0.00           O  
ATOM   1283  H   SER A  80      -3.462  38.293 -16.760  1.00  0.00           H  
ATOM   1284  HA  SER A  80      -5.027  37.592 -19.100  1.00  0.00           H  
ATOM   1285 1HB  SER A  80      -4.391  35.274 -19.290  1.00  0.00           H  
ATOM   1286 2HB  SER A  80      -2.954  36.265 -19.489  1.00  0.00           H  
ATOM   1287  HG  SER A  80      -2.395  34.737 -18.107  1.00  0.00           H  
ATOM   1288  N   PRO A  81      -6.582  35.993 -17.662  1.00  0.00           N  
ATOM   1289  CA  PRO A  81      -7.503  35.457 -16.662  1.00  0.00           C  
ATOM   1290  C   PRO A  81      -6.730  34.578 -15.707  1.00  0.00           C  
ATOM   1291  O   PRO A  81      -6.868  34.696 -14.489  1.00  0.00           O  
ATOM   1292  CB  PRO A  81      -8.513  34.654 -17.488  1.00  0.00           C  
ATOM   1293  CG  PRO A  81      -8.537  35.345 -18.808  1.00  0.00           C  
ATOM   1294  CD  PRO A  81      -7.101  35.721 -19.061  1.00  0.00           C  
ATOM   1295  HA  PRO A  81      -7.996  36.291 -16.141  1.00  0.00           H  
ATOM   1296 1HB  PRO A  81      -8.190  33.605 -17.561  1.00  0.00           H  
ATOM   1297 2HB  PRO A  81      -9.493  34.654 -16.988  1.00  0.00           H  
ATOM   1298 1HG  PRO A  81      -8.942  34.674 -19.581  1.00  0.00           H  
ATOM   1299 2HG  PRO A  81      -9.203  36.220 -18.767  1.00  0.00           H  
ATOM   1300 1HD  PRO A  81      -6.578  34.875 -19.531  1.00  0.00           H  
ATOM   1301 2HD  PRO A  81      -7.063  36.609 -19.708  1.00  0.00           H  
ATOM   1302  N   GLU A  82      -5.915  33.694 -16.258  1.00  0.00           N  
ATOM   1303  CA  GLU A  82      -5.207  32.715 -15.442  1.00  0.00           C  
ATOM   1304  C   GLU A  82      -4.341  33.397 -14.390  1.00  0.00           C  
ATOM   1305  O   GLU A  82      -4.359  33.020 -13.218  1.00  0.00           O  
ATOM   1306  CB  GLU A  82      -4.340  31.813 -16.324  1.00  0.00           C  
ATOM   1307  CG  GLU A  82      -3.593  30.724 -15.567  1.00  0.00           C  
ATOM   1308  CD  GLU A  82      -2.780  29.838 -16.468  1.00  0.00           C  
ATOM   1309  OE1 GLU A  82      -2.809  30.045 -17.657  1.00  0.00           O  
ATOM   1310  OE2 GLU A  82      -2.128  28.952 -15.966  1.00  0.00           O  
ATOM   1311  H   GLU A  82      -5.777  33.692 -17.259  1.00  0.00           H  
ATOM   1312  HA  GLU A  82      -5.943  32.097 -14.927  1.00  0.00           H  
ATOM   1313 1HB  GLU A  82      -4.965  31.330 -17.075  1.00  0.00           H  
ATOM   1314 2HB  GLU A  82      -3.604  32.419 -16.851  1.00  0.00           H  
ATOM   1315 1HG  GLU A  82      -2.929  31.192 -14.840  1.00  0.00           H  
ATOM   1316 2HG  GLU A  82      -4.313  30.117 -15.021  1.00  0.00           H  
ATOM   1317  N   SER A  83      -3.584  34.402 -14.815  1.00  0.00           N  
ATOM   1318  CA  SER A  83      -2.710  35.139 -13.910  1.00  0.00           C  
ATOM   1319  C   SER A  83      -3.514  35.892 -12.859  1.00  0.00           C  
ATOM   1320  O   SER A  83      -3.139  35.931 -11.687  1.00  0.00           O  
ATOM   1321  CB  SER A  83      -1.849  36.111 -14.692  1.00  0.00           C  
ATOM   1322  OG  SER A  83      -0.955  35.429 -15.529  1.00  0.00           O  
ATOM   1323  H   SER A  83      -3.615  34.663 -15.790  1.00  0.00           H  
ATOM   1324  HA  SER A  83      -2.061  34.427 -13.399  1.00  0.00           H  
ATOM   1325 1HB  SER A  83      -2.486  36.762 -15.290  1.00  0.00           H  
ATOM   1326 2HB  SER A  83      -1.293  36.743 -14.000  1.00  0.00           H  
ATOM   1327  HG  SER A  83      -0.685  36.062 -16.199  1.00  0.00           H  
ATOM   1328  N   VAL A  84      -4.622  36.490 -13.284  1.00  0.00           N  
ATOM   1329  CA  VAL A  84      -5.482  37.243 -12.379  1.00  0.00           C  
ATOM   1330  C   VAL A  84      -6.106  36.335 -11.328  1.00  0.00           C  
ATOM   1331  O   VAL A  84      -6.203  36.700 -10.156  1.00  0.00           O  
ATOM   1332  CB  VAL A  84      -6.599  37.951 -13.169  1.00  0.00           C  
ATOM   1333  CG1 VAL A  84      -7.606  38.581 -12.218  1.00  0.00           C  
ATOM   1334  CG2 VAL A  84      -5.995  39.002 -14.089  1.00  0.00           C  
ATOM   1335  H   VAL A  84      -4.875  36.421 -14.259  1.00  0.00           H  
ATOM   1336  HA  VAL A  84      -4.877  37.997 -11.874  1.00  0.00           H  
ATOM   1337  HB  VAL A  84      -7.136  37.212 -13.763  1.00  0.00           H  
ATOM   1338 1HG1 VAL A  84      -8.388  39.077 -12.793  1.00  0.00           H  
ATOM   1339 2HG1 VAL A  84      -8.051  37.806 -11.595  1.00  0.00           H  
ATOM   1340 3HG1 VAL A  84      -7.103  39.312 -11.586  1.00  0.00           H  
ATOM   1341 1HG2 VAL A  84      -6.790  39.499 -14.644  1.00  0.00           H  
ATOM   1342 2HG2 VAL A  84      -5.453  39.738 -13.494  1.00  0.00           H  
ATOM   1343 3HG2 VAL A  84      -5.309  38.523 -14.787  1.00  0.00           H  
ATOM   1344  N   ARG A  85      -6.529  35.149 -11.753  1.00  0.00           N  
ATOM   1345  CA  ARG A  85      -7.145  34.186 -10.848  1.00  0.00           C  
ATOM   1346  C   ARG A  85      -6.153  33.706  -9.797  1.00  0.00           C  
ATOM   1347  O   ARG A  85      -6.499  33.557  -8.625  1.00  0.00           O  
ATOM   1348  CB  ARG A  85      -7.678  32.989 -11.622  1.00  0.00           C  
ATOM   1349  CG  ARG A  85      -8.909  33.272 -12.468  1.00  0.00           C  
ATOM   1350  CD  ARG A  85      -9.406  32.045 -13.142  1.00  0.00           C  
ATOM   1351  NE  ARG A  85      -8.500  31.596 -14.187  1.00  0.00           N  
ATOM   1352  CZ  ARG A  85      -8.572  30.397 -14.798  1.00  0.00           C  
ATOM   1353  NH1 ARG A  85      -9.510  29.541 -14.459  1.00  0.00           N  
ATOM   1354  NH2 ARG A  85      -7.698  30.082 -15.739  1.00  0.00           N  
ATOM   1355  H   ARG A  85      -6.421  34.909 -12.728  1.00  0.00           H  
ATOM   1356  HA  ARG A  85      -7.979  34.672 -10.341  1.00  0.00           H  
ATOM   1357 1HB  ARG A  85      -6.902  32.610 -12.285  1.00  0.00           H  
ATOM   1358 2HB  ARG A  85      -7.933  32.190 -10.925  1.00  0.00           H  
ATOM   1359 1HG  ARG A  85      -9.706  33.661 -11.834  1.00  0.00           H  
ATOM   1360 2HG  ARG A  85      -8.663  34.008 -13.234  1.00  0.00           H  
ATOM   1361 1HD  ARG A  85      -9.507  31.244 -12.411  1.00  0.00           H  
ATOM   1362 2HD  ARG A  85     -10.376  32.246 -13.595  1.00  0.00           H  
ATOM   1363  HE  ARG A  85      -7.765  32.227 -14.475  1.00  0.00           H  
ATOM   1364 1HH1 ARG A  85     -10.177  29.782 -13.740  1.00  0.00           H  
ATOM   1365 2HH1 ARG A  85      -9.563  28.643 -14.917  1.00  0.00           H  
ATOM   1366 1HH2 ARG A  85      -6.977  30.740 -16.000  1.00  0.00           H  
ATOM   1367 2HH2 ARG A  85      -7.752  29.184 -16.197  1.00  0.00           H  
ATOM   1368  N   GLU A  86      -4.918  33.465 -10.222  1.00  0.00           N  
ATOM   1369  CA  GLU A  86      -3.872  33.002  -9.317  1.00  0.00           C  
ATOM   1370  C   GLU A  86      -3.547  34.055  -8.266  1.00  0.00           C  
ATOM   1371  O   GLU A  86      -3.347  33.735  -7.094  1.00  0.00           O  
ATOM   1372  CB  GLU A  86      -2.608  32.644 -10.101  1.00  0.00           C  
ATOM   1373  CG  GLU A  86      -2.740  31.405 -10.975  1.00  0.00           C  
ATOM   1374  CD  GLU A  86      -2.975  30.150 -10.181  1.00  0.00           C  
ATOM   1375  OE1 GLU A  86      -2.394  30.017  -9.131  1.00  0.00           O  
ATOM   1376  OE2 GLU A  86      -3.738  29.324 -10.624  1.00  0.00           O  
ATOM   1377  H   GLU A  86      -4.698  33.606 -11.197  1.00  0.00           H  
ATOM   1378  HA  GLU A  86      -4.229  32.109  -8.803  1.00  0.00           H  
ATOM   1379 1HB  GLU A  86      -2.330  33.479 -10.745  1.00  0.00           H  
ATOM   1380 2HB  GLU A  86      -1.784  32.477  -9.407  1.00  0.00           H  
ATOM   1381 1HG  GLU A  86      -3.573  31.546 -11.664  1.00  0.00           H  
ATOM   1382 2HG  GLU A  86      -1.832  31.290 -11.565  1.00  0.00           H  
ATOM   1383  N   ALA A  87      -3.495  35.312  -8.691  1.00  0.00           N  
ATOM   1384  CA  ALA A  87      -3.194  36.415  -7.786  1.00  0.00           C  
ATOM   1385  C   ALA A  87      -4.284  36.578  -6.735  1.00  0.00           C  
ATOM   1386  O   ALA A  87      -3.998  36.823  -5.563  1.00  0.00           O  
ATOM   1387  CB  ALA A  87      -3.016  37.708  -8.568  1.00  0.00           C  
ATOM   1388  H   ALA A  87      -3.668  35.509  -9.666  1.00  0.00           H  
ATOM   1389  HA  ALA A  87      -2.263  36.184  -7.269  1.00  0.00           H  
ATOM   1390 1HB  ALA A  87      -2.792  38.522  -7.878  1.00  0.00           H  
ATOM   1391 2HB  ALA A  87      -2.194  37.596  -9.275  1.00  0.00           H  
ATOM   1392 3HB  ALA A  87      -3.932  37.935  -9.110  1.00  0.00           H  
ATOM   1393  N   VAL A  88      -5.535  36.441  -7.160  1.00  0.00           N  
ATOM   1394  CA  VAL A  88      -6.671  36.572  -6.255  1.00  0.00           C  
ATOM   1395  C   VAL A  88      -6.668  35.470  -5.204  1.00  0.00           C  
ATOM   1396  O   VAL A  88      -6.953  35.716  -4.032  1.00  0.00           O  
ATOM   1397  CB  VAL A  88      -7.992  36.520  -7.045  1.00  0.00           C  
ATOM   1398  CG1 VAL A  88      -9.179  36.465  -6.094  1.00  0.00           C  
ATOM   1399  CG2 VAL A  88      -8.093  37.727  -7.965  1.00  0.00           C  
ATOM   1400  H   VAL A  88      -5.704  36.241  -8.135  1.00  0.00           H  
ATOM   1401  HA  VAL A  88      -6.602  37.536  -5.750  1.00  0.00           H  
ATOM   1402  HB  VAL A  88      -8.014  35.607  -7.639  1.00  0.00           H  
ATOM   1403 1HG1 VAL A  88     -10.105  36.429  -6.669  1.00  0.00           H  
ATOM   1404 2HG1 VAL A  88      -9.105  35.575  -5.471  1.00  0.00           H  
ATOM   1405 3HG1 VAL A  88      -9.180  37.353  -5.462  1.00  0.00           H  
ATOM   1406 1HG2 VAL A  88      -9.030  37.684  -8.520  1.00  0.00           H  
ATOM   1407 2HG2 VAL A  88      -8.066  38.641  -7.371  1.00  0.00           H  
ATOM   1408 3HG2 VAL A  88      -7.257  37.723  -8.663  1.00  0.00           H  
ATOM   1409  N   ARG A  89      -6.344  34.254  -5.629  1.00  0.00           N  
ATOM   1410  CA  ARG A  89      -6.303  33.112  -4.724  1.00  0.00           C  
ATOM   1411  C   ARG A  89      -5.214  33.280  -3.672  1.00  0.00           C  
ATOM   1412  O   ARG A  89      -5.415  32.960  -2.500  1.00  0.00           O  
ATOM   1413  CB  ARG A  89      -6.062  31.825  -5.498  1.00  0.00           C  
ATOM   1414  CG  ARG A  89      -6.052  30.562  -4.652  1.00  0.00           C  
ATOM   1415  CD  ARG A  89      -5.837  29.347  -5.480  1.00  0.00           C  
ATOM   1416  NE  ARG A  89      -4.536  29.357  -6.129  1.00  0.00           N  
ATOM   1417  CZ  ARG A  89      -3.379  29.011  -5.530  1.00  0.00           C  
ATOM   1418  NH1 ARG A  89      -3.379  28.631  -4.272  1.00  0.00           N  
ATOM   1419  NH2 ARG A  89      -2.246  29.053  -6.208  1.00  0.00           N  
ATOM   1420  H   ARG A  89      -6.120  34.117  -6.604  1.00  0.00           H  
ATOM   1421  HA  ARG A  89      -7.266  33.038  -4.217  1.00  0.00           H  
ATOM   1422 1HB  ARG A  89      -6.834  31.706  -6.257  1.00  0.00           H  
ATOM   1423 2HB  ARG A  89      -5.103  31.884  -6.013  1.00  0.00           H  
ATOM   1424 1HG  ARG A  89      -5.248  30.622  -3.917  1.00  0.00           H  
ATOM   1425 2HG  ARG A  89      -7.008  30.461  -4.137  1.00  0.00           H  
ATOM   1426 1HD  ARG A  89      -5.896  28.461  -4.848  1.00  0.00           H  
ATOM   1427 2HD  ARG A  89      -6.603  29.294  -6.252  1.00  0.00           H  
ATOM   1428  HE  ARG A  89      -4.496  29.643  -7.098  1.00  0.00           H  
ATOM   1429 1HH1 ARG A  89      -4.245  28.599  -3.753  1.00  0.00           H  
ATOM   1430 2HH1 ARG A  89      -2.512  28.372  -3.823  1.00  0.00           H  
ATOM   1431 1HH2 ARG A  89      -2.246  29.345  -7.176  1.00  0.00           H  
ATOM   1432 2HH2 ARG A  89      -1.380  28.793  -5.760  1.00  0.00           H  
ATOM   1433  N   LEU A  90      -4.061  33.784  -4.098  1.00  0.00           N  
ATOM   1434  CA  LEU A  90      -2.937  33.996  -3.193  1.00  0.00           C  
ATOM   1435  C   LEU A  90      -3.267  35.047  -2.141  1.00  0.00           C  
ATOM   1436  O   LEU A  90      -2.921  34.897  -0.969  1.00  0.00           O  
ATOM   1437  CB  LEU A  90      -1.695  34.427  -3.983  1.00  0.00           C  
ATOM   1438  CG  LEU A  90      -1.074  33.353  -4.885  1.00  0.00           C  
ATOM   1439  CD1 LEU A  90       0.028  33.975  -5.732  1.00  0.00           C  
ATOM   1440  CD2 LEU A  90      -0.531  32.220  -4.027  1.00  0.00           C  
ATOM   1441  H   LEU A  90      -3.960  34.027  -5.073  1.00  0.00           H  
ATOM   1442  HA  LEU A  90      -2.721  33.057  -2.684  1.00  0.00           H  
ATOM   1443 1HB  LEU A  90      -1.960  35.275  -4.612  1.00  0.00           H  
ATOM   1444 2HB  LEU A  90      -0.929  34.750  -3.277  1.00  0.00           H  
ATOM   1445  HG  LEU A  90      -1.835  32.963  -5.562  1.00  0.00           H  
ATOM   1446 1HD1 LEU A  90       0.469  33.211  -6.373  1.00  0.00           H  
ATOM   1447 2HD1 LEU A  90      -0.392  34.768  -6.350  1.00  0.00           H  
ATOM   1448 3HD1 LEU A  90       0.797  34.389  -5.080  1.00  0.00           H  
ATOM   1449 1HD2 LEU A  90      -0.091  31.456  -4.668  1.00  0.00           H  
ATOM   1450 2HD2 LEU A  90       0.230  32.609  -3.350  1.00  0.00           H  
ATOM   1451 3HD2 LEU A  90      -1.343  31.782  -3.446  1.00  0.00           H  
ATOM   1452  N   ILE A  91      -3.939  36.112  -2.567  1.00  0.00           N  
ATOM   1453  CA  ILE A  91      -4.318  37.190  -1.662  1.00  0.00           C  
ATOM   1454  C   ILE A  91      -5.307  36.706  -0.610  1.00  0.00           C  
ATOM   1455  O   ILE A  91      -5.210  37.071   0.562  1.00  0.00           O  
ATOM   1456  CB  ILE A  91      -4.931  38.369  -2.439  1.00  0.00           C  
ATOM   1457  CG1 ILE A  91      -3.870  39.041  -3.314  1.00  0.00           C  
ATOM   1458  CG2 ILE A  91      -5.550  39.374  -1.480  1.00  0.00           C  
ATOM   1459  CD1 ILE A  91      -4.435  40.030  -4.308  1.00  0.00           C  
ATOM   1460  H   ILE A  91      -4.194  36.176  -3.542  1.00  0.00           H  
ATOM   1461  HA  ILE A  91      -3.423  37.543  -1.151  1.00  0.00           H  
ATOM   1462  HB  ILE A  91      -5.705  37.999  -3.111  1.00  0.00           H  
ATOM   1463 1HG1 ILE A  91      -3.155  39.565  -2.681  1.00  0.00           H  
ATOM   1464 2HG1 ILE A  91      -3.319  38.280  -3.868  1.00  0.00           H  
ATOM   1465 1HG2 ILE A  91      -5.978  40.201  -2.046  1.00  0.00           H  
ATOM   1466 2HG2 ILE A  91      -6.333  38.889  -0.899  1.00  0.00           H  
ATOM   1467 3HG2 ILE A  91      -4.781  39.755  -0.807  1.00  0.00           H  
ATOM   1468 1HD1 ILE A  91      -3.623  40.464  -4.892  1.00  0.00           H  
ATOM   1469 2HD1 ILE A  91      -5.128  39.518  -4.977  1.00  0.00           H  
ATOM   1470 3HD1 ILE A  91      -4.961  40.821  -3.776  1.00  0.00           H  
ATOM   1471  N   SER A  92      -6.259  35.882  -1.036  1.00  0.00           N  
ATOM   1472  CA  SER A  92      -7.268  35.345  -0.131  1.00  0.00           C  
ATOM   1473  C   SER A  92      -6.640  34.440   0.921  1.00  0.00           C  
ATOM   1474  O   SER A  92      -7.015  34.481   2.093  1.00  0.00           O  
ATOM   1475  CB  SER A  92      -8.314  34.575  -0.914  1.00  0.00           C  
ATOM   1476  OG  SER A  92      -9.296  34.054  -0.061  1.00  0.00           O  
ATOM   1477  H   SER A  92      -6.284  35.621  -2.011  1.00  0.00           H  
ATOM   1478  HA  SER A  92      -7.753  36.178   0.380  1.00  0.00           H  
ATOM   1479 1HB  SER A  92      -8.778  35.234  -1.647  1.00  0.00           H  
ATOM   1480 2HB  SER A  92      -7.835  33.764  -1.460  1.00  0.00           H  
ATOM   1481  HG  SER A  92      -9.915  33.585  -0.626  1.00  0.00           H  
ATOM   1482  N   GLU A  93      -5.682  33.623   0.495  1.00  0.00           N  
ATOM   1483  CA  GLU A  93      -5.000  32.706   1.400  1.00  0.00           C  
ATOM   1484  C   GLU A  93      -4.199  33.463   2.452  1.00  0.00           C  
ATOM   1485  O   GLU A  93      -4.182  33.086   3.624  1.00  0.00           O  
ATOM   1486  CB  GLU A  93      -4.076  31.772   0.616  1.00  0.00           C  
ATOM   1487  CG  GLU A  93      -4.801  30.753  -0.252  1.00  0.00           C  
ATOM   1488  CD  GLU A  93      -3.863  29.901  -1.062  1.00  0.00           C  
ATOM   1489  OE1 GLU A  93      -2.685  30.166  -1.044  1.00  0.00           O  
ATOM   1490  OE2 GLU A  93      -4.326  28.985  -1.700  1.00  0.00           O  
ATOM   1491  H   GLU A  93      -5.420  33.638  -0.480  1.00  0.00           H  
ATOM   1492  HA  GLU A  93      -5.751  32.104   1.913  1.00  0.00           H  
ATOM   1493 1HB  GLU A  93      -3.427  32.362  -0.032  1.00  0.00           H  
ATOM   1494 2HB  GLU A  93      -3.436  31.226   1.309  1.00  0.00           H  
ATOM   1495 1HG  GLU A  93      -5.399  30.106   0.389  1.00  0.00           H  
ATOM   1496 2HG  GLU A  93      -5.478  31.279  -0.923  1.00  0.00           H  
ATOM   1497  N   LEU A  94      -3.536  34.533   2.026  1.00  0.00           N  
ATOM   1498  CA  LEU A  94      -2.732  35.345   2.931  1.00  0.00           C  
ATOM   1499  C   LEU A  94      -3.601  36.023   3.983  1.00  0.00           C  
ATOM   1500  O   LEU A  94      -3.231  36.096   5.155  1.00  0.00           O  
ATOM   1501  CB  LEU A  94      -1.953  36.405   2.141  1.00  0.00           C  
ATOM   1502  CG  LEU A  94      -1.031  37.308   2.971  1.00  0.00           C  
ATOM   1503  CD1 LEU A  94       0.005  36.454   3.689  1.00  0.00           C  
ATOM   1504  CD2 LEU A  94      -0.364  38.326   2.058  1.00  0.00           C  
ATOM   1505  H   LEU A  94      -3.590  34.790   1.051  1.00  0.00           H  
ATOM   1506  HA  LEU A  94      -2.021  34.695   3.440  1.00  0.00           H  
ATOM   1507 1HB  LEU A  94      -1.340  35.901   1.396  1.00  0.00           H  
ATOM   1508 2HB  LEU A  94      -2.667  37.046   1.623  1.00  0.00           H  
ATOM   1509  HG  LEU A  94      -1.617  37.829   3.728  1.00  0.00           H  
ATOM   1510 1HD1 LEU A  94       0.660  37.096   4.278  1.00  0.00           H  
ATOM   1511 2HD1 LEU A  94      -0.499  35.748   4.348  1.00  0.00           H  
ATOM   1512 3HD1 LEU A  94       0.597  35.907   2.955  1.00  0.00           H  
ATOM   1513 1HD2 LEU A  94       0.291  38.969   2.648  1.00  0.00           H  
ATOM   1514 2HD2 LEU A  94       0.224  37.807   1.301  1.00  0.00           H  
ATOM   1515 3HD2 LEU A  94      -1.127  38.934   1.572  1.00  0.00           H  
ATOM   1516  N   THR A  95      -4.758  36.518   3.557  1.00  0.00           N  
ATOM   1517  CA  THR A  95      -5.682  37.190   4.462  1.00  0.00           C  
ATOM   1518  C   THR A  95      -6.222  36.230   5.514  1.00  0.00           C  
ATOM   1519  O   THR A  95      -6.350  36.586   6.685  1.00  0.00           O  
ATOM   1520  CB  THR A  95      -6.854  37.821   3.688  1.00  0.00           C  
ATOM   1521  OG1 THR A  95      -6.352  38.800   2.769  1.00  0.00           O  
ATOM   1522  CG2 THR A  95      -7.830  38.485   4.647  1.00  0.00           C  
ATOM   1523  H   THR A  95      -5.004  36.427   2.582  1.00  0.00           H  
ATOM   1524  HA  THR A  95      -5.144  37.985   4.978  1.00  0.00           H  
ATOM   1525  HB  THR A  95      -7.376  37.048   3.124  1.00  0.00           H  
ATOM   1526  HG1 THR A  95      -6.017  38.360   1.985  1.00  0.00           H  
ATOM   1527 1HG2 THR A  95      -8.652  38.926   4.083  1.00  0.00           H  
ATOM   1528 2HG2 THR A  95      -8.223  37.741   5.340  1.00  0.00           H  
ATOM   1529 3HG2 THR A  95      -7.316  39.266   5.207  1.00  0.00           H  
ATOM   1530  N   VAL A  96      -6.537  35.011   5.088  1.00  0.00           N  
ATOM   1531  CA  VAL A  96      -7.063  33.996   5.993  1.00  0.00           C  
ATOM   1532  C   VAL A  96      -6.032  33.607   7.045  1.00  0.00           C  
ATOM   1533  O   VAL A  96      -6.364  33.427   8.217  1.00  0.00           O  
ATOM   1534  CB  VAL A  96      -7.484  32.743   5.203  1.00  0.00           C  
ATOM   1535  CG1 VAL A  96      -7.855  31.614   6.153  1.00  0.00           C  
ATOM   1536  CG2 VAL A  96      -8.648  33.077   4.283  1.00  0.00           C  
ATOM   1537  H   VAL A  96      -6.409  34.782   4.113  1.00  0.00           H  
ATOM   1538  HA  VAL A  96      -7.940  34.403   6.497  1.00  0.00           H  
ATOM   1539  HB  VAL A  96      -6.637  32.398   4.609  1.00  0.00           H  
ATOM   1540 1HG1 VAL A  96      -8.149  30.736   5.578  1.00  0.00           H  
ATOM   1541 2HG1 VAL A  96      -6.996  31.367   6.777  1.00  0.00           H  
ATOM   1542 3HG1 VAL A  96      -8.685  31.928   6.785  1.00  0.00           H  
ATOM   1543 1HG2 VAL A  96      -8.940  32.187   3.727  1.00  0.00           H  
ATOM   1544 2HG2 VAL A  96      -9.492  33.428   4.877  1.00  0.00           H  
ATOM   1545 3HG2 VAL A  96      -8.347  33.858   3.584  1.00  0.00           H  
ATOM   1546  N   GLU A  97      -4.780  33.479   6.619  1.00  0.00           N  
ATOM   1547  CA  GLU A  97      -3.697  33.112   7.524  1.00  0.00           C  
ATOM   1548  C   GLU A  97      -3.468  34.189   8.576  1.00  0.00           C  
ATOM   1549  O   GLU A  97      -3.240  33.887   9.748  1.00  0.00           O  
ATOM   1550  CB  GLU A  97      -2.406  32.870   6.740  1.00  0.00           C  
ATOM   1551  CG  GLU A  97      -1.225  32.429   7.593  1.00  0.00           C  
ATOM   1552  CD  GLU A  97      -1.437  31.089   8.239  1.00  0.00           C  
ATOM   1553  OE1 GLU A  97      -2.262  30.346   7.764  1.00  0.00           O  
ATOM   1554  OE2 GLU A  97      -0.774  30.807   9.209  1.00  0.00           O  
ATOM   1555  H   GLU A  97      -4.573  33.640   5.644  1.00  0.00           H  
ATOM   1556  HA  GLU A  97      -3.972  32.190   8.037  1.00  0.00           H  
ATOM   1557 1HB  GLU A  97      -2.577  32.102   5.985  1.00  0.00           H  
ATOM   1558 2HB  GLU A  97      -2.119  33.783   6.218  1.00  0.00           H  
ATOM   1559 1HG  GLU A  97      -0.335  32.381   6.966  1.00  0.00           H  
ATOM   1560 2HG  GLU A  97      -1.050  33.176   8.366  1.00  0.00           H  
ATOM   1561  N   GLY A  98      -3.530  35.447   8.151  1.00  0.00           N  
ATOM   1562  CA  GLY A  98      -3.329  36.572   9.055  1.00  0.00           C  
ATOM   1563  C   GLY A  98      -4.429  36.636  10.107  1.00  0.00           C  
ATOM   1564  O   GLY A  98      -4.166  36.906  11.279  1.00  0.00           O  
ATOM   1565  H   GLY A  98      -3.721  35.628   7.176  1.00  0.00           H  
ATOM   1566 1HA  GLY A  98      -2.359  36.478   9.543  1.00  0.00           H  
ATOM   1567 2HA  GLY A  98      -3.313  37.499   8.484  1.00  0.00           H  
ATOM   1568  N   LEU A  99      -5.663  36.386   9.682  1.00  0.00           N  
ATOM   1569  CA  LEU A  99      -6.806  36.415  10.586  1.00  0.00           C  
ATOM   1570  C   LEU A  99      -6.704  35.318  11.638  1.00  0.00           C  
ATOM   1571  O   LEU A  99      -7.011  35.538  12.810  1.00  0.00           O  
ATOM   1572  CB  LEU A  99      -8.111  36.255   9.796  1.00  0.00           C  
ATOM   1573  CG  LEU A  99      -9.401  36.307  10.624  1.00  0.00           C  
ATOM   1574  CD1 LEU A  99      -9.491  37.647  11.341  1.00  0.00           C  
ATOM   1575  CD2 LEU A  99     -10.599  36.094   9.711  1.00  0.00           C  
ATOM   1576  H   LEU A  99      -5.812  36.170   8.707  1.00  0.00           H  
ATOM   1577  HA  LEU A  99      -6.820  37.378  11.095  1.00  0.00           H  
ATOM   1578 1HB  LEU A  99      -8.164  37.046   9.050  1.00  0.00           H  
ATOM   1579 2HB  LEU A  99      -8.088  35.296   9.278  1.00  0.00           H  
ATOM   1580  HG  LEU A  99      -9.378  35.524  11.382  1.00  0.00           H  
ATOM   1581 1HD1 LEU A  99     -10.407  37.684  11.930  1.00  0.00           H  
ATOM   1582 2HD1 LEU A  99      -8.631  37.764  12.002  1.00  0.00           H  
ATOM   1583 3HD1 LEU A  99      -9.498  38.452  10.608  1.00  0.00           H  
ATOM   1584 1HD2 LEU A  99     -11.516  36.130  10.300  1.00  0.00           H  
ATOM   1585 2HD2 LEU A  99     -10.624  36.877   8.954  1.00  0.00           H  
ATOM   1586 3HD2 LEU A  99     -10.518  35.122   9.225  1.00  0.00           H  
ATOM   1587  N   LYS A 100      -6.271  34.136  11.213  1.00  0.00           N  
ATOM   1588  CA  LYS A 100      -6.128  33.002  12.117  1.00  0.00           C  
ATOM   1589  C   LYS A 100      -5.058  33.268  13.169  1.00  0.00           C  
ATOM   1590  O   LYS A 100      -5.229  32.932  14.341  1.00  0.00           O  
ATOM   1591  CB  LYS A 100      -5.792  31.732  11.334  1.00  0.00           C  
ATOM   1592  CG  LYS A 100      -6.939  31.192  10.489  1.00  0.00           C  
ATOM   1593  CD  LYS A 100      -6.523  29.943   9.726  1.00  0.00           C  
ATOM   1594  CE  LYS A 100      -7.664  29.408   8.874  1.00  0.00           C  
ATOM   1595  NZ  LYS A 100      -7.260  28.208   8.092  1.00  0.00           N  
ATOM   1596  H   LYS A 100      -6.035  34.021  10.238  1.00  0.00           H  
ATOM   1597  HA  LYS A 100      -7.075  32.851  12.636  1.00  0.00           H  
ATOM   1598 1HB  LYS A 100      -4.950  31.926  10.669  1.00  0.00           H  
ATOM   1599 2HB  LYS A 100      -5.488  30.947  12.026  1.00  0.00           H  
ATOM   1600 1HG  LYS A 100      -7.783  30.949  11.135  1.00  0.00           H  
ATOM   1601 2HG  LYS A 100      -7.256  31.953   9.777  1.00  0.00           H  
ATOM   1602 1HD  LYS A 100      -5.675  30.176   9.080  1.00  0.00           H  
ATOM   1603 2HD  LYS A 100      -6.217  29.171  10.432  1.00  0.00           H  
ATOM   1604 1HE  LYS A 100      -8.503  29.144   9.515  1.00  0.00           H  
ATOM   1605 2HE  LYS A 100      -7.994  30.183   8.181  1.00  0.00           H  
ATOM   1606 1HZ  LYS A 100      -8.042  27.886   7.541  1.00  0.00           H  
ATOM   1607 2HZ  LYS A 100      -6.493  28.448   7.479  1.00  0.00           H  
ATOM   1608 3HZ  LYS A 100      -6.969  27.476   8.724  1.00  0.00           H  
ATOM   1609  N   GLN A 101      -3.955  33.873  12.744  1.00  0.00           N  
ATOM   1610  CA  GLN A 101      -2.855  34.186  13.648  1.00  0.00           C  
ATOM   1611  C   GLN A 101      -3.279  35.203  14.700  1.00  0.00           C  
ATOM   1612  O   GLN A 101      -2.921  35.084  15.872  1.00  0.00           O  
ATOM   1613  CB  GLN A 101      -1.651  34.716  12.864  1.00  0.00           C  
ATOM   1614  CG  GLN A 101      -0.990  33.684  11.967  1.00  0.00           C  
ATOM   1615  CD  GLN A 101      -0.400  32.528  12.751  1.00  0.00           C  
ATOM   1616  OE1 GLN A 101      -0.060  32.668  13.930  1.00  0.00           O  
ATOM   1617  NE2 GLN A 101      -0.274  31.376  12.102  1.00  0.00           N  
ATOM   1618  H   GLN A 101      -3.876  34.123  11.769  1.00  0.00           H  
ATOM   1619  HA  GLN A 101      -2.560  33.272  14.163  1.00  0.00           H  
ATOM   1620 1HB  GLN A 101      -1.963  35.553  12.240  1.00  0.00           H  
ATOM   1621 2HB  GLN A 101      -0.899  35.088  13.560  1.00  0.00           H  
ATOM   1622 1HG  GLN A 101      -1.735  33.285  11.279  1.00  0.00           H  
ATOM   1623 2HG  GLN A 101      -0.186  34.164  11.409  1.00  0.00           H  
ATOM   1624 1HE2 GLN A 101       0.110  30.577  12.568  1.00  0.00           H  
ATOM   1625 2HE2 GLN A 101      -0.561  31.306  11.147  1.00  0.00           H  
ATOM   1626  N   LEU A 102      -4.044  36.203  14.275  1.00  0.00           N  
ATOM   1627  CA  LEU A 102      -4.518  37.243  15.179  1.00  0.00           C  
ATOM   1628  C   LEU A 102      -5.460  36.671  16.231  1.00  0.00           C  
ATOM   1629  O   LEU A 102      -5.397  37.043  17.403  1.00  0.00           O  
ATOM   1630  CB  LEU A 102      -5.233  38.346  14.389  1.00  0.00           C  
ATOM   1631  CG  LEU A 102      -4.337  39.205  13.486  1.00  0.00           C  
ATOM   1632  CD1 LEU A 102      -5.204  40.126  12.639  1.00  0.00           C  
ATOM   1633  CD2 LEU A 102      -3.367  40.003  14.345  1.00  0.00           C  
ATOM   1634  H   LEU A 102      -4.304  36.243  13.300  1.00  0.00           H  
ATOM   1635  HA  LEU A 102      -3.658  37.677  15.688  1.00  0.00           H  
ATOM   1636 1HB  LEU A 102      -5.993  37.886  13.759  1.00  0.00           H  
ATOM   1637 2HB  LEU A 102      -5.729  39.013  15.094  1.00  0.00           H  
ATOM   1638  HG  LEU A 102      -3.777  38.559  12.810  1.00  0.00           H  
ATOM   1639 1HD1 LEU A 102      -4.568  40.736  11.998  1.00  0.00           H  
ATOM   1640 2HD1 LEU A 102      -5.875  39.529  12.021  1.00  0.00           H  
ATOM   1641 3HD1 LEU A 102      -5.790  40.774  13.290  1.00  0.00           H  
ATOM   1642 1HD2 LEU A 102      -2.730  40.613  13.703  1.00  0.00           H  
ATOM   1643 2HD2 LEU A 102      -3.927  40.650  15.021  1.00  0.00           H  
ATOM   1644 3HD2 LEU A 102      -2.749  39.319  14.926  1.00  0.00           H  
ATOM   1645  N   LYS A 103      -6.333  35.765  15.806  1.00  0.00           N  
ATOM   1646  CA  LYS A 103      -7.290  35.139  16.710  1.00  0.00           C  
ATOM   1647  C   LYS A 103      -6.582  34.436  17.861  1.00  0.00           C  
ATOM   1648  O   LYS A 103      -6.958  34.593  19.023  1.00  0.00           O  
ATOM   1649  CB  LYS A 103      -8.173  34.147  15.952  1.00  0.00           C  
ATOM   1650  CG  LYS A 103      -9.233  33.467  16.807  1.00  0.00           C  
ATOM   1651  CD  LYS A 103     -10.150  32.595  15.962  1.00  0.00           C  
ATOM   1652  CE  LYS A 103      -9.472  31.290  15.574  1.00  0.00           C  
ATOM   1653  NZ  LYS A 103      -9.312  30.377  16.738  1.00  0.00           N  
ATOM   1654  H   LYS A 103      -6.334  35.503  14.831  1.00  0.00           H  
ATOM   1655  HA  LYS A 103      -7.925  35.917  17.135  1.00  0.00           H  
ATOM   1656 1HB  LYS A 103      -8.682  34.662  15.136  1.00  0.00           H  
ATOM   1657 2HB  LYS A 103      -7.551  33.369  15.509  1.00  0.00           H  
ATOM   1658 1HG  LYS A 103      -8.749  32.845  17.561  1.00  0.00           H  
ATOM   1659 2HG  LYS A 103      -9.831  34.223  17.315  1.00  0.00           H  
ATOM   1660 1HD  LYS A 103     -11.058  32.370  16.524  1.00  0.00           H  
ATOM   1661 2HD  LYS A 103     -10.429  33.133  15.056  1.00  0.00           H  
ATOM   1662 1HE  LYS A 103     -10.063  30.786  14.810  1.00  0.00           H  
ATOM   1663 2HE  LYS A 103      -8.487  31.502  15.157  1.00  0.00           H  
ATOM   1664 1HZ  LYS A 103      -8.859  29.526  16.439  1.00  0.00           H  
ATOM   1665 2HZ  LYS A 103      -8.749  30.828  17.445  1.00  0.00           H  
ATOM   1666 3HZ  LYS A 103     -10.221  30.158  17.121  1.00  0.00           H  
ATOM   1667  N   GLU A 104      -5.555  33.660  17.532  1.00  0.00           N  
ATOM   1668  CA  GLU A 104      -4.792  32.931  18.538  1.00  0.00           C  
ATOM   1669  C   GLU A 104      -4.202  33.878  19.575  1.00  0.00           C  
ATOM   1670  O   GLU A 104      -4.354  33.669  20.779  1.00  0.00           O  
ATOM   1671  CB  GLU A 104      -3.674  32.122  17.877  1.00  0.00           C  
ATOM   1672  CG  GLU A 104      -2.840  31.294  18.844  1.00  0.00           C  
ATOM   1673  CD  GLU A 104      -1.764  30.500  18.158  1.00  0.00           C  
ATOM   1674  OE1 GLU A 104      -1.677  30.569  16.956  1.00  0.00           O  
ATOM   1675  OE2 GLU A 104      -1.028  29.823  18.837  1.00  0.00           O  
ATOM   1676  H   GLU A 104      -5.296  33.573  16.560  1.00  0.00           H  
ATOM   1677  HA  GLU A 104      -5.465  32.243  19.051  1.00  0.00           H  
ATOM   1678 1HB  GLU A 104      -4.102  31.444  17.139  1.00  0.00           H  
ATOM   1679 2HB  GLU A 104      -3.000  32.797  17.348  1.00  0.00           H  
ATOM   1680 1HG  GLU A 104      -2.376  31.961  19.571  1.00  0.00           H  
ATOM   1681 2HG  GLU A 104      -3.498  30.615  19.385  1.00  0.00           H  
ATOM   1682  N   ILE A 105      -3.533  34.913  19.077  1.00  0.00           N  
ATOM   1683  CA  ILE A 105      -2.667  35.755  19.885  1.00  0.00           C  
ATOM   1684  C   ILE A 105      -3.461  36.458  20.968  1.00  0.00           C  
ATOM   1685  O   ILE A 105      -2.898  36.933  21.954  1.00  0.00           O  
ATOM   1686  CB  ILE A 105      -1.943  36.799  19.016  1.00  0.00           C  
ATOM   1687  CG1 ILE A 105      -0.753  37.393  19.775  1.00  0.00           C  
ATOM   1688  CG2 ILE A 105      -2.906  37.896  18.588  1.00  0.00           C  
ATOM   1689  CD1 ILE A 105       0.343  36.394  20.071  1.00  0.00           C  
ATOM   1690  H   ILE A 105      -3.637  35.115  18.093  1.00  0.00           H  
ATOM   1691  HA  ILE A 105      -1.918  35.124  20.362  1.00  0.00           H  
ATOM   1692  HB  ILE A 105      -1.539  36.316  18.127  1.00  0.00           H  
ATOM   1693 1HG1 ILE A 105      -0.323  38.210  19.196  1.00  0.00           H  
ATOM   1694 2HG1 ILE A 105      -1.097  37.810  20.722  1.00  0.00           H  
ATOM   1695 1HG2 ILE A 105      -2.377  38.625  17.975  1.00  0.00           H  
ATOM   1696 2HG2 ILE A 105      -3.720  37.459  18.011  1.00  0.00           H  
ATOM   1697 3HG2 ILE A 105      -3.311  38.389  19.471  1.00  0.00           H  
ATOM   1698 1HD1 ILE A 105       1.150  36.889  20.611  1.00  0.00           H  
ATOM   1699 2HD1 ILE A 105      -0.058  35.584  20.681  1.00  0.00           H  
ATOM   1700 3HD1 ILE A 105       0.727  35.989  19.136  1.00  0.00           H  
ATOM   1701  N   GLY A 106      -4.769  36.518  20.774  1.00  0.00           N  
ATOM   1702  CA  GLY A 106      -5.640  37.287  21.645  1.00  0.00           C  
ATOM   1703  C   GLY A 106      -5.672  38.750  21.230  1.00  0.00           C  
ATOM   1704  O   GLY A 106      -5.654  39.645  22.075  1.00  0.00           O  
ATOM   1705  H   GLY A 106      -5.175  36.015  19.998  1.00  0.00           H  
ATOM   1706 1HA  GLY A 106      -6.647  36.871  21.611  1.00  0.00           H  
ATOM   1707 2HA  GLY A 106      -5.292  37.203  22.674  1.00  0.00           H  
ATOM   1708  N   ALA A 107      -5.720  38.980  19.922  1.00  0.00           N  
ATOM   1709  CA  ALA A 107      -5.970  40.310  19.386  1.00  0.00           C  
ATOM   1710  C   ALA A 107      -7.456  40.642  19.466  1.00  0.00           C  
ATOM   1711  O   ALA A 107      -8.301  39.857  19.037  1.00  0.00           O  
ATOM   1712  CB  ALA A 107      -5.475  40.410  17.950  1.00  0.00           C  
ATOM   1713  H   ALA A 107      -5.579  38.211  19.283  1.00  0.00           H  
ATOM   1714  HA  ALA A 107      -5.426  41.030  19.998  1.00  0.00           H  
ATOM   1715 1HB  ALA A 107      -5.676  41.409  17.565  1.00  0.00           H  
ATOM   1716 2HB  ALA A 107      -4.402  40.218  17.921  1.00  0.00           H  
ATOM   1717 3HB  ALA A 107      -5.991  39.674  17.336  1.00  0.00           H  
ATOM   1718  N   PRO A 108      -7.766  41.807  20.017  1.00  0.00           N  
ATOM   1719  CA  PRO A 108      -9.148  42.201  20.267  1.00  0.00           C  
ATOM   1720  C   PRO A 108      -9.904  42.462  18.973  1.00  0.00           C  
ATOM   1721  O   PRO A 108      -9.307  42.803  17.952  1.00  0.00           O  
ATOM   1722  CB  PRO A 108      -8.994  43.481  21.095  1.00  0.00           C  
ATOM   1723  CG  PRO A 108      -7.664  44.020  20.690  1.00  0.00           C  
ATOM   1724  CD  PRO A 108      -6.827  42.796  20.432  1.00  0.00           C  
ATOM   1725  HA  PRO A 108      -9.649  41.413  20.849  1.00  0.00           H  
ATOM   1726 1HB  PRO A 108      -9.820  44.173  20.875  1.00  0.00           H  
ATOM   1727 2HB  PRO A 108      -9.050  43.244  22.168  1.00  0.00           H  
ATOM   1728 1HG  PRO A 108      -7.768  44.658  19.800  1.00  0.00           H  
ATOM   1729 2HG  PRO A 108      -7.253  44.654  21.489  1.00  0.00           H  
ATOM   1730 1HD  PRO A 108      -6.105  43.007  19.629  1.00  0.00           H  
ATOM   1731 2HD  PRO A 108      -6.305  42.507  21.356  1.00  0.00           H  
ATOM   1732  N   PRO A 109     -11.282  42.236  19.235  1.00  0.00           N  
ATOM   1733  CA  PRO A 109     -12.126  42.165  18.049  1.00  0.00           C  
ATOM   1734  C   PRO A 109     -11.807  43.300  17.101  1.00  0.00           C  
ATOM   1735  O   PRO A 109     -11.930  43.158  15.884  1.00  0.00           O  
ATOM   1736  CB  PRO A 109     -13.544  42.285  18.618  1.00  0.00           C  
ATOM   1737  CG  PRO A 109     -13.440  41.701  19.985  1.00  0.00           C  
ATOM   1738  CD  PRO A 109     -12.101  42.168  20.491  1.00  0.00           C  
ATOM   1739  HA  PRO A 109     -11.980  41.191  17.559  1.00  0.00           H  
ATOM   1740 1HB  PRO A 109     -13.858  43.339  18.626  1.00  0.00           H  
ATOM   1741 2HB  PRO A 109     -14.254  41.743  17.975  1.00  0.00           H  
ATOM   1742 1HG  PRO A 109     -14.274  42.050  20.611  1.00  0.00           H  
ATOM   1743 2HG  PRO A 109     -13.515  40.605  19.937  1.00  0.00           H  
ATOM   1744 1HD  PRO A 109     -12.210  43.158  20.958  1.00  0.00           H  
ATOM   1745 2HD  PRO A 109     -11.707  41.439  21.214  1.00  0.00           H  
ATOM   1746  N   GLU A 110     -11.395  44.433  17.658  1.00  0.00           N  
ATOM   1747  CA  GLU A 110     -11.188  45.623  16.842  1.00  0.00           C  
ATOM   1748  C   GLU A 110     -10.111  45.390  15.790  1.00  0.00           C  
ATOM   1749  O   GLU A 110     -10.292  45.721  14.618  1.00  0.00           O  
ATOM   1750  CB  GLU A 110     -10.805  46.814  17.724  1.00  0.00           C  
ATOM   1751  CG  GLU A 110     -10.611  48.120  16.966  1.00  0.00           C  
ATOM   1752  CD  GLU A 110     -10.276  49.275  17.869  1.00  0.00           C  
ATOM   1753  OE1 GLU A 110     -10.217  49.077  19.058  1.00  0.00           O  
ATOM   1754  OE2 GLU A 110     -10.080  50.357  17.367  1.00  0.00           O  
ATOM   1755  H   GLU A 110     -11.221  44.482  18.652  1.00  0.00           H  
ATOM   1756  HA  GLU A 110     -12.121  45.856  16.327  1.00  0.00           H  
ATOM   1757 1HB  GLU A 110     -11.578  46.974  18.475  1.00  0.00           H  
ATOM   1758 2HB  GLU A 110      -9.877  46.592  18.251  1.00  0.00           H  
ATOM   1759 1HG  GLU A 110      -9.805  47.993  16.244  1.00  0.00           H  
ATOM   1760 2HG  GLU A 110     -11.523  48.347  16.416  1.00  0.00           H  
ATOM   1761  N   GLN A 111      -8.989  44.818  16.215  1.00  0.00           N  
ATOM   1762  CA  GLN A 111      -7.881  44.539  15.310  1.00  0.00           C  
ATOM   1763  C   GLN A 111      -8.273  43.509  14.259  1.00  0.00           C  
ATOM   1764  O   GLN A 111      -7.918  43.637  13.087  1.00  0.00           O  
ATOM   1765  CB  GLN A 111      -6.660  44.048  16.093  1.00  0.00           C  
ATOM   1766  CG  GLN A 111      -6.031  45.101  16.989  1.00  0.00           C  
ATOM   1767  CD  GLN A 111      -5.479  46.275  16.203  1.00  0.00           C  
ATOM   1768  OE1 GLN A 111      -4.711  46.098  15.253  1.00  0.00           O  
ATOM   1769  NE2 GLN A 111      -5.867  47.483  16.595  1.00  0.00           N  
ATOM   1770  H   GLN A 111      -8.902  44.570  17.190  1.00  0.00           H  
ATOM   1771  HA  GLN A 111      -7.616  45.461  14.794  1.00  0.00           H  
ATOM   1772 1HB  GLN A 111      -6.945  43.201  16.718  1.00  0.00           H  
ATOM   1773 2HB  GLN A 111      -5.898  43.699  15.397  1.00  0.00           H  
ATOM   1774 1HG  GLN A 111      -6.787  45.476  17.678  1.00  0.00           H  
ATOM   1775 2HG  GLN A 111      -5.211  44.646  17.546  1.00  0.00           H  
ATOM   1776 1HE2 GLN A 111      -5.536  48.296  16.114  1.00  0.00           H  
ATOM   1777 2HE2 GLN A 111      -6.491  47.581  17.370  1.00  0.00           H  
ATOM   1778  N   ILE A 112      -9.007  42.487  14.684  1.00  0.00           N  
ATOM   1779  CA  ILE A 112      -9.450  41.433  13.779  1.00  0.00           C  
ATOM   1780  C   ILE A 112     -10.409  41.976  12.728  1.00  0.00           C  
ATOM   1781  O   ILE A 112     -10.335  41.606  11.556  1.00  0.00           O  
ATOM   1782  CB  ILE A 112     -10.132  40.292  14.556  1.00  0.00           C  
ATOM   1783  CG1 ILE A 112      -9.112  39.558  15.431  1.00  0.00           C  
ATOM   1784  CG2 ILE A 112     -10.809  39.326  13.597  1.00  0.00           C  
ATOM   1785  CD1 ILE A 112      -9.735  38.604  16.425  1.00  0.00           C  
ATOM   1786  H   ILE A 112      -9.265  42.439  15.659  1.00  0.00           H  
ATOM   1787  HA  ILE A 112      -8.578  41.028  13.267  1.00  0.00           H  
ATOM   1788  HB  ILE A 112     -10.882  40.708  15.228  1.00  0.00           H  
ATOM   1789 1HG1 ILE A 112      -8.430  38.993  14.797  1.00  0.00           H  
ATOM   1790 2HG1 ILE A 112      -8.517  40.285  15.984  1.00  0.00           H  
ATOM   1791 1HG2 ILE A 112     -11.286  38.525  14.163  1.00  0.00           H  
ATOM   1792 2HG2 ILE A 112     -11.562  39.857  13.016  1.00  0.00           H  
ATOM   1793 3HG2 ILE A 112     -10.065  38.900  12.923  1.00  0.00           H  
ATOM   1794 1HD1 ILE A 112      -8.950  38.123  17.008  1.00  0.00           H  
ATOM   1795 2HD1 ILE A 112     -10.397  39.156  17.093  1.00  0.00           H  
ATOM   1796 3HD1 ILE A 112     -10.307  37.846  15.892  1.00  0.00           H  
ATOM   1797  N   GLU A 113     -11.309  42.855  13.153  1.00  0.00           N  
ATOM   1798  CA  GLU A 113     -12.285  43.451  12.248  1.00  0.00           C  
ATOM   1799  C   GLU A 113     -11.604  44.317  11.197  1.00  0.00           C  
ATOM   1800  O   GLU A 113     -11.981  44.299  10.025  1.00  0.00           O  
ATOM   1801  CB  GLU A 113     -13.299  44.287  13.032  1.00  0.00           C  
ATOM   1802  CG  GLU A 113     -14.408  44.891  12.181  1.00  0.00           C  
ATOM   1803  CD  GLU A 113     -15.433  45.629  12.995  1.00  0.00           C  
ATOM   1804  OE1 GLU A 113     -15.304  45.656  14.196  1.00  0.00           O  
ATOM   1805  OE2 GLU A 113     -16.347  46.167  12.416  1.00  0.00           O  
ATOM   1806  H   GLU A 113     -11.318  43.118  14.128  1.00  0.00           H  
ATOM   1807  HA  GLU A 113     -12.816  42.649  11.735  1.00  0.00           H  
ATOM   1808 1HB  GLU A 113     -13.766  43.668  13.799  1.00  0.00           H  
ATOM   1809 2HB  GLU A 113     -12.784  45.103  13.539  1.00  0.00           H  
ATOM   1810 1HG  GLU A 113     -13.965  45.581  11.463  1.00  0.00           H  
ATOM   1811 2HG  GLU A 113     -14.898  44.094  11.624  1.00  0.00           H  
ATOM   1812  N   ARG A 114     -10.599  45.075  11.622  1.00  0.00           N  
ATOM   1813  CA  ARG A 114      -9.863  45.950  10.717  1.00  0.00           C  
ATOM   1814  C   ARG A 114      -9.109  45.146   9.666  1.00  0.00           C  
ATOM   1815  O   ARG A 114      -9.070  45.521   8.494  1.00  0.00           O  
ATOM   1816  CB  ARG A 114      -8.880  46.816  11.491  1.00  0.00           C  
ATOM   1817  CG  ARG A 114      -9.517  47.898  12.347  1.00  0.00           C  
ATOM   1818  CD  ARG A 114      -8.495  48.718  13.047  1.00  0.00           C  
ATOM   1819  NE  ARG A 114      -9.100  49.701  13.931  1.00  0.00           N  
ATOM   1820  CZ  ARG A 114      -9.543  50.912  13.539  1.00  0.00           C  
ATOM   1821  NH1 ARG A 114      -9.441  51.272  12.279  1.00  0.00           N  
ATOM   1822  NH2 ARG A 114     -10.079  51.737  14.421  1.00  0.00           N  
ATOM   1823  H   ARG A 114     -10.338  45.044  12.597  1.00  0.00           H  
ATOM   1824  HA  ARG A 114     -10.575  46.602  10.210  1.00  0.00           H  
ATOM   1825 1HB  ARG A 114      -8.280  46.187  12.147  1.00  0.00           H  
ATOM   1826 2HB  ARG A 114      -8.199  47.304  10.794  1.00  0.00           H  
ATOM   1827 1HG  ARG A 114     -10.112  48.559  11.715  1.00  0.00           H  
ATOM   1828 2HG  ARG A 114     -10.160  47.438  13.097  1.00  0.00           H  
ATOM   1829 1HD  ARG A 114      -7.856  48.069  13.646  1.00  0.00           H  
ATOM   1830 2HD  ARG A 114      -7.887  49.247  12.314  1.00  0.00           H  
ATOM   1831  HE  ARG A 114      -9.195  49.460  14.908  1.00  0.00           H  
ATOM   1832 1HH1 ARG A 114      -9.031  50.642  11.604  1.00  0.00           H  
ATOM   1833 2HH1 ARG A 114      -9.773  52.180  11.985  1.00  0.00           H  
ATOM   1834 1HH2 ARG A 114     -10.157  51.459  15.390  1.00  0.00           H  
ATOM   1835 2HH2 ARG A 114     -10.411  52.643  14.128  1.00  0.00           H  
ATOM   1836  N   VAL A 115      -8.511  44.039  10.091  1.00  0.00           N  
ATOM   1837  CA  VAL A 115      -7.757  43.180   9.186  1.00  0.00           C  
ATOM   1838  C   VAL A 115      -8.665  42.555   8.135  1.00  0.00           C  
ATOM   1839  O   VAL A 115      -8.300  42.459   6.963  1.00  0.00           O  
ATOM   1840  CB  VAL A 115      -7.047  42.064   9.976  1.00  0.00           C  
ATOM   1841  CG1 VAL A 115      -6.416  41.058   9.025  1.00  0.00           C  
ATOM   1842  CG2 VAL A 115      -5.997  42.669  10.896  1.00  0.00           C  
ATOM   1843  H   VAL A 115      -8.580  43.786  11.066  1.00  0.00           H  
ATOM   1844  HA  VAL A 115      -7.003  43.786   8.681  1.00  0.00           H  
ATOM   1845  HB  VAL A 115      -7.786  41.526  10.570  1.00  0.00           H  
ATOM   1846 1HG1 VAL A 115      -5.919  40.276   9.600  1.00  0.00           H  
ATOM   1847 2HG1 VAL A 115      -7.191  40.611   8.402  1.00  0.00           H  
ATOM   1848 3HG1 VAL A 115      -5.686  41.562   8.393  1.00  0.00           H  
ATOM   1849 1HG2 VAL A 115      -5.500  41.874  11.451  1.00  0.00           H  
ATOM   1850 2HG2 VAL A 115      -5.262  43.212  10.301  1.00  0.00           H  
ATOM   1851 3HG2 VAL A 115      -6.477  43.354  11.594  1.00  0.00           H  
ATOM   1852  N   ALA A 116      -9.849  42.131   8.560  1.00  0.00           N  
ATOM   1853  CA  ALA A 116     -10.812  41.514   7.655  1.00  0.00           C  
ATOM   1854  C   ALA A 116     -11.293  42.506   6.604  1.00  0.00           C  
ATOM   1855  O   ALA A 116     -11.442  42.160   5.432  1.00  0.00           O  
ATOM   1856  CB  ALA A 116     -11.993  40.957   8.437  1.00  0.00           C  
ATOM   1857  H   ALA A 116     -10.089  42.238   9.535  1.00  0.00           H  
ATOM   1858  HA  ALA A 116     -10.313  40.694   7.138  1.00  0.00           H  
ATOM   1859 1HB  ALA A 116     -12.703  40.501   7.747  1.00  0.00           H  
ATOM   1860 2HB  ALA A 116     -11.640  40.207   9.144  1.00  0.00           H  
ATOM   1861 3HB  ALA A 116     -12.483  41.765   8.979  1.00  0.00           H  
ATOM   1862  N   ILE A 117     -11.535  43.741   7.029  1.00  0.00           N  
ATOM   1863  CA  ILE A 117     -11.999  44.786   6.124  1.00  0.00           C  
ATOM   1864  C   ILE A 117     -10.946  45.112   5.072  1.00  0.00           C  
ATOM   1865  O   ILE A 117     -11.266  45.311   3.900  1.00  0.00           O  
ATOM   1866  CB  ILE A 117     -12.362  46.064   6.902  1.00  0.00           C  
ATOM   1867  CG1 ILE A 117     -13.595  45.825   7.776  1.00  0.00           C  
ATOM   1868  CG2 ILE A 117     -12.601  47.220   5.942  1.00  0.00           C  
ATOM   1869  CD1 ILE A 117     -13.862  46.932   8.771  1.00  0.00           C  
ATOM   1870  H   ILE A 117     -11.394  43.962   8.004  1.00  0.00           H  
ATOM   1871  HA  ILE A 117     -12.892  44.429   5.612  1.00  0.00           H  
ATOM   1872  HB  ILE A 117     -11.545  46.326   7.573  1.00  0.00           H  
ATOM   1873 1HG1 ILE A 117     -14.475  45.716   7.143  1.00  0.00           H  
ATOM   1874 2HG1 ILE A 117     -13.474  44.894   8.330  1.00  0.00           H  
ATOM   1875 1HG2 ILE A 117     -12.857  48.116   6.509  1.00  0.00           H  
ATOM   1876 2HG2 ILE A 117     -11.699  47.404   5.362  1.00  0.00           H  
ATOM   1877 3HG2 ILE A 117     -13.421  46.970   5.269  1.00  0.00           H  
ATOM   1878 1HD1 ILE A 117     -14.751  46.691   9.354  1.00  0.00           H  
ATOM   1879 2HD1 ILE A 117     -13.007  47.036   9.439  1.00  0.00           H  
ATOM   1880 3HD1 ILE A 117     -14.022  47.869   8.238  1.00  0.00           H  
ATOM   1881  N   HIS A 118      -9.689  45.165   5.498  1.00  0.00           N  
ATOM   1882  CA  HIS A 118      -8.586  45.467   4.593  1.00  0.00           C  
ATOM   1883  C   HIS A 118      -8.422  44.377   3.541  1.00  0.00           C  
ATOM   1884  O   HIS A 118      -8.177  44.664   2.369  1.00  0.00           O  
ATOM   1885  CB  HIS A 118      -7.277  45.634   5.372  1.00  0.00           C  
ATOM   1886  CG  HIS A 118      -7.221  46.885   6.193  1.00  0.00           C  
ATOM   1887  ND1 HIS A 118      -7.373  46.882   7.564  1.00  0.00           N  
ATOM   1888  CD2 HIS A 118      -7.031  48.177   5.838  1.00  0.00           C  
ATOM   1889  CE1 HIS A 118      -7.278  48.120   8.016  1.00  0.00           C  
ATOM   1890  NE2 HIS A 118      -7.071  48.924   6.989  1.00  0.00           N  
ATOM   1891  H   HIS A 118      -9.492  44.992   6.473  1.00  0.00           H  
ATOM   1892  HA  HIS A 118      -8.789  46.401   4.071  1.00  0.00           H  
ATOM   1893 1HB  HIS A 118      -7.139  44.782   6.038  1.00  0.00           H  
ATOM   1894 2HB  HIS A 118      -6.439  45.645   4.676  1.00  0.00           H  
ATOM   1895  HD1 HIS A 118      -7.457  46.074   8.148  1.00  0.00           H  
ATOM   1896  HD2 HIS A 118      -6.869  48.665   4.876  1.00  0.00           H  
ATOM   1897  HE1 HIS A 118      -7.370  48.330   9.082  1.00  0.00           H  
ATOM   1898  N   GLY A 119      -8.559  43.126   3.967  1.00  0.00           N  
ATOM   1899  CA  GLY A 119      -8.426  41.990   3.062  1.00  0.00           C  
ATOM   1900  C   GLY A 119      -9.528  41.992   2.010  1.00  0.00           C  
ATOM   1901  O   GLY A 119      -9.281  41.706   0.838  1.00  0.00           O  
ATOM   1902  H   GLY A 119      -8.760  42.958   4.942  1.00  0.00           H  
ATOM   1903 1HA  GLY A 119      -7.452  42.026   2.574  1.00  0.00           H  
ATOM   1904 2HA  GLY A 119      -8.465  41.063   3.633  1.00  0.00           H  
ATOM   1905  N   LEU A 120     -10.745  42.316   2.436  1.00  0.00           N  
ATOM   1906  CA  LEU A 120     -11.887  42.355   1.531  1.00  0.00           C  
ATOM   1907  C   LEU A 120     -11.720  43.444   0.479  1.00  0.00           C  
ATOM   1908  O   LEU A 120     -12.040  43.243  -0.693  1.00  0.00           O  
ATOM   1909  CB  LEU A 120     -13.181  42.592   2.320  1.00  0.00           C  
ATOM   1910  CG  LEU A 120     -14.478  42.531   1.505  1.00  0.00           C  
ATOM   1911  CD1 LEU A 120     -14.664  43.839   0.747  1.00  0.00           C  
ATOM   1912  CD2 LEU A 120     -14.422  41.349   0.549  1.00  0.00           C  
ATOM   1913  H   LEU A 120     -10.882  42.541   3.411  1.00  0.00           H  
ATOM   1914  HA  LEU A 120     -11.958  41.394   1.022  1.00  0.00           H  
ATOM   1915 1HB  LEU A 120     -13.249  41.843   3.108  1.00  0.00           H  
ATOM   1916 2HB  LEU A 120     -13.128  43.576   2.787  1.00  0.00           H  
ATOM   1917  HG  LEU A 120     -15.327  42.413   2.179  1.00  0.00           H  
ATOM   1918 1HD1 LEU A 120     -15.587  43.795   0.168  1.00  0.00           H  
ATOM   1919 2HD1 LEU A 120     -14.721  44.665   1.456  1.00  0.00           H  
ATOM   1920 3HD1 LEU A 120     -13.821  43.993   0.075  1.00  0.00           H  
ATOM   1921 1HD2 LEU A 120     -15.345  41.305  -0.030  1.00  0.00           H  
ATOM   1922 2HD2 LEU A 120     -13.575  41.466  -0.127  1.00  0.00           H  
ATOM   1923 3HD2 LEU A 120     -14.307  40.426   1.118  1.00  0.00           H  
ATOM   1924  N   GLU A 121     -11.217  44.598   0.905  1.00  0.00           N  
ATOM   1925  CA  GLU A 121     -11.006  45.722   0.000  1.00  0.00           C  
ATOM   1926  C   GLU A 121      -9.954  45.393  -1.052  1.00  0.00           C  
ATOM   1927  O   GLU A 121     -10.104  45.740  -2.224  1.00  0.00           O  
ATOM   1928  CB  GLU A 121     -10.585  46.967   0.785  1.00  0.00           C  
ATOM   1929  CG  GLU A 121     -10.413  48.217  -0.066  1.00  0.00           C  
ATOM   1930  CD  GLU A 121     -10.087  49.438   0.749  1.00  0.00           C  
ATOM   1931  OE1 GLU A 121     -10.504  49.503   1.881  1.00  0.00           O  
ATOM   1932  OE2 GLU A 121      -9.420  50.307   0.239  1.00  0.00           O  
ATOM   1933  H   GLU A 121     -10.975  44.699   1.880  1.00  0.00           H  
ATOM   1934  HA  GLU A 121     -11.944  45.934  -0.513  1.00  0.00           H  
ATOM   1935 1HB  GLU A 121     -11.329  47.183   1.551  1.00  0.00           H  
ATOM   1936 2HB  GLU A 121      -9.639  46.774   1.291  1.00  0.00           H  
ATOM   1937 1HG  GLU A 121      -9.611  48.049  -0.784  1.00  0.00           H  
ATOM   1938 2HG  GLU A 121     -11.332  48.393  -0.623  1.00  0.00           H  
ATOM   1939  N   ALA A 122      -8.889  44.722  -0.626  1.00  0.00           N  
ATOM   1940  CA  ALA A 122      -7.810  44.344  -1.531  1.00  0.00           C  
ATOM   1941  C   ALA A 122      -8.294  43.354  -2.583  1.00  0.00           C  
ATOM   1942  O   ALA A 122      -7.929  43.451  -3.755  1.00  0.00           O  
ATOM   1943  CB  ALA A 122      -6.644  43.757  -0.749  1.00  0.00           C  
ATOM   1944  H   ALA A 122      -8.825  44.467   0.349  1.00  0.00           H  
ATOM   1945  HA  ALA A 122      -7.472  45.242  -2.048  1.00  0.00           H  
ATOM   1946 1HB  ALA A 122      -5.846  43.480  -1.438  1.00  0.00           H  
ATOM   1947 2HB  ALA A 122      -6.271  44.497  -0.041  1.00  0.00           H  
ATOM   1948 3HB  ALA A 122      -6.978  42.873  -0.207  1.00  0.00           H  
ATOM   1949  N   LEU A 123      -9.117  42.402  -2.157  1.00  0.00           N  
ATOM   1950  CA  LEU A 123      -9.653  41.392  -3.062  1.00  0.00           C  
ATOM   1951  C   LEU A 123     -10.559  42.019  -4.114  1.00  0.00           C  
ATOM   1952  O   LEU A 123     -10.519  41.643  -5.286  1.00  0.00           O  
ATOM   1953  CB  LEU A 123     -10.433  40.333  -2.272  1.00  0.00           C  
ATOM   1954  CG  LEU A 123      -9.591  39.422  -1.370  1.00  0.00           C  
ATOM   1955  CD1 LEU A 123     -10.512  38.554  -0.523  1.00  0.00           C  
ATOM   1956  CD2 LEU A 123      -8.670  38.568  -2.229  1.00  0.00           C  
ATOM   1957  H   LEU A 123      -9.378  42.377  -1.182  1.00  0.00           H  
ATOM   1958  HA  LEU A 123      -8.821  40.907  -3.571  1.00  0.00           H  
ATOM   1959 1HB  LEU A 123     -11.164  40.838  -1.643  1.00  0.00           H  
ATOM   1960 2HB  LEU A 123     -10.968  39.698  -2.978  1.00  0.00           H  
ATOM   1961  HG  LEU A 123      -8.993  40.033  -0.693  1.00  0.00           H  
ATOM   1962 1HD1 LEU A 123      -9.913  37.906   0.118  1.00  0.00           H  
ATOM   1963 2HD1 LEU A 123     -11.145  39.190   0.095  1.00  0.00           H  
ATOM   1964 3HD1 LEU A 123     -11.135  37.943  -1.175  1.00  0.00           H  
ATOM   1965 1HD2 LEU A 123      -8.071  37.920  -1.587  1.00  0.00           H  
ATOM   1966 2HD2 LEU A 123      -9.268  37.956  -2.905  1.00  0.00           H  
ATOM   1967 3HD2 LEU A 123      -8.012  39.213  -2.810  1.00  0.00           H  
ATOM   1968  N   THR A 124     -11.376  42.977  -3.688  1.00  0.00           N  
ATOM   1969  CA  THR A 124     -12.294  43.658  -4.593  1.00  0.00           C  
ATOM   1970  C   THR A 124     -11.538  44.459  -5.645  1.00  0.00           C  
ATOM   1971  O   THR A 124     -11.915  44.474  -6.817  1.00  0.00           O  
ATOM   1972  CB  THR A 124     -13.246  44.589  -3.820  1.00  0.00           C  
ATOM   1973  OG1 THR A 124     -14.030  43.818  -2.900  1.00  0.00           O  
ATOM   1974  CG2 THR A 124     -14.172  45.322  -4.779  1.00  0.00           C  
ATOM   1975  H   THR A 124     -11.361  43.240  -2.713  1.00  0.00           H  
ATOM   1976  HA  THR A 124     -12.893  42.907  -5.109  1.00  0.00           H  
ATOM   1977  HB  THR A 124     -12.664  45.319  -3.257  1.00  0.00           H  
ATOM   1978  HG1 THR A 124     -13.448  43.371  -2.281  1.00  0.00           H  
ATOM   1979 1HG2 THR A 124     -14.837  45.975  -4.215  1.00  0.00           H  
ATOM   1980 2HG2 THR A 124     -13.579  45.918  -5.472  1.00  0.00           H  
ATOM   1981 3HG2 THR A 124     -14.763  44.598  -5.338  1.00  0.00           H  
ATOM   1982  N   ARG A 125     -10.469  45.124  -5.219  1.00  0.00           N  
ATOM   1983  CA  ARG A 125      -9.657  45.928  -6.124  1.00  0.00           C  
ATOM   1984  C   ARG A 125      -8.978  45.060  -7.176  1.00  0.00           C  
ATOM   1985  O   ARG A 125      -8.904  45.431  -8.347  1.00  0.00           O  
ATOM   1986  CB  ARG A 125      -8.600  46.701  -5.350  1.00  0.00           C  
ATOM   1987  CG  ARG A 125      -9.137  47.837  -4.494  1.00  0.00           C  
ATOM   1988  CD  ARG A 125      -8.045  48.561  -3.793  1.00  0.00           C  
ATOM   1989  NE  ARG A 125      -8.559  49.595  -2.910  1.00  0.00           N  
ATOM   1990  CZ  ARG A 125      -8.891  50.841  -3.302  1.00  0.00           C  
ATOM   1991  NH1 ARG A 125      -8.756  51.191  -4.562  1.00  0.00           N  
ATOM   1992  NH2 ARG A 125      -9.351  51.711  -2.420  1.00  0.00           N  
ATOM   1993  H   ARG A 125     -10.213  45.071  -4.244  1.00  0.00           H  
ATOM   1994  HA  ARG A 125     -10.307  46.641  -6.631  1.00  0.00           H  
ATOM   1995 1HB  ARG A 125      -8.060  46.021  -4.693  1.00  0.00           H  
ATOM   1996 2HB  ARG A 125      -7.877  47.126  -6.046  1.00  0.00           H  
ATOM   1997 1HG  ARG A 125      -9.669  48.549  -5.126  1.00  0.00           H  
ATOM   1998 2HG  ARG A 125      -9.820  47.437  -3.744  1.00  0.00           H  
ATOM   1999 1HD  ARG A 125      -7.469  47.857  -3.194  1.00  0.00           H  
ATOM   2000 2HD  ARG A 125      -7.392  49.032  -4.526  1.00  0.00           H  
ATOM   2001  HE  ARG A 125      -8.677  49.363  -1.933  1.00  0.00           H  
ATOM   2002 1HH1 ARG A 125      -8.404  50.525  -5.236  1.00  0.00           H  
ATOM   2003 2HH1 ARG A 125      -9.004  52.124  -4.856  1.00  0.00           H  
ATOM   2004 1HH2 ARG A 125      -9.454  51.442  -1.451  1.00  0.00           H  
ATOM   2005 2HH2 ARG A 125      -9.599  52.644  -2.714  1.00  0.00           H  
ATOM   2006  N   VAL A 126      -8.483  43.903  -6.751  1.00  0.00           N  
ATOM   2007  CA  VAL A 126      -7.809  42.979  -7.655  1.00  0.00           C  
ATOM   2008  C   VAL A 126      -8.770  42.439  -8.707  1.00  0.00           C  
ATOM   2009  O   VAL A 126      -8.415  42.312  -9.879  1.00  0.00           O  
ATOM   2010  CB  VAL A 126      -7.204  41.804  -6.864  1.00  0.00           C  
ATOM   2011  CG1 VAL A 126      -6.666  40.744  -7.814  1.00  0.00           C  
ATOM   2012  CG2 VAL A 126      -6.105  42.311  -5.943  1.00  0.00           C  
ATOM   2013  H   VAL A 126      -8.576  43.657  -5.776  1.00  0.00           H  
ATOM   2014  HA  VAL A 126      -7.003  43.514  -8.159  1.00  0.00           H  
ATOM   2015  HB  VAL A 126      -7.989  41.335  -6.271  1.00  0.00           H  
ATOM   2016 1HG1 VAL A 126      -6.243  39.920  -7.238  1.00  0.00           H  
ATOM   2017 2HG1 VAL A 126      -7.477  40.370  -8.439  1.00  0.00           H  
ATOM   2018 3HG1 VAL A 126      -5.892  41.180  -8.445  1.00  0.00           H  
ATOM   2019 1HG2 VAL A 126      -5.682  41.475  -5.387  1.00  0.00           H  
ATOM   2020 2HG2 VAL A 126      -5.323  42.785  -6.537  1.00  0.00           H  
ATOM   2021 3HG2 VAL A 126      -6.521  43.037  -5.245  1.00  0.00           H  
ATOM   2022  N   ALA A 127      -9.988  42.123  -8.282  1.00  0.00           N  
ATOM   2023  CA  ALA A 127     -11.003  41.596  -9.186  1.00  0.00           C  
ATOM   2024  C   ALA A 127     -11.392  42.627 -10.238  1.00  0.00           C  
ATOM   2025  O   ALA A 127     -11.571  42.295 -11.410  1.00  0.00           O  
ATOM   2026  CB  ALA A 127     -12.229  41.150  -8.403  1.00  0.00           C  
ATOM   2027  H   ALA A 127     -10.217  42.251  -7.307  1.00  0.00           H  
ATOM   2028  HA  ALA A 127     -10.581  40.734  -9.703  1.00  0.00           H  
ATOM   2029 1HB  ALA A 127     -12.978  40.759  -9.092  1.00  0.00           H  
ATOM   2030 2HB  ALA A 127     -11.946  40.371  -7.695  1.00  0.00           H  
ATOM   2031 3HB  ALA A 127     -12.643  41.999  -7.862  1.00  0.00           H  
ATOM   2032  N   ILE A 128     -11.521  43.879  -9.813  1.00  0.00           N  
ATOM   2033  CA  ILE A 128     -11.889  44.962 -10.717  1.00  0.00           C  
ATOM   2034  C   ILE A 128     -10.812  45.191 -11.769  1.00  0.00           C  
ATOM   2035  O   ILE A 128     -11.114  45.417 -12.941  1.00  0.00           O  
ATOM   2036  CB  ILE A 128     -12.133  46.268  -9.939  1.00  0.00           C  
ATOM   2037  CG1 ILE A 128     -13.382  46.142  -9.063  1.00  0.00           C  
ATOM   2038  CG2 ILE A 128     -12.268  47.441 -10.898  1.00  0.00           C  
ATOM   2039  CD1 ILE A 128     -13.547  47.268  -8.068  1.00  0.00           C  
ATOM   2040  H   ILE A 128     -11.360  44.086  -8.838  1.00  0.00           H  
ATOM   2041  HA  ILE A 128     -12.811  44.688 -11.228  1.00  0.00           H  
ATOM   2042  HB  ILE A 128     -11.295  46.454  -9.268  1.00  0.00           H  
ATOM   2043 1HG1 ILE A 128     -14.269  46.113  -9.695  1.00  0.00           H  
ATOM   2044 2HG1 ILE A 128     -13.346  45.203  -8.510  1.00  0.00           H  
ATOM   2045 1HG2 ILE A 128     -12.441  48.356 -10.331  1.00  0.00           H  
ATOM   2046 2HG2 ILE A 128     -11.353  47.542 -11.479  1.00  0.00           H  
ATOM   2047 3HG2 ILE A 128     -13.108  47.266 -11.570  1.00  0.00           H  
ATOM   2048 1HD1 ILE A 128     -14.454  47.108  -7.484  1.00  0.00           H  
ATOM   2049 2HD1 ILE A 128     -12.685  47.293  -7.401  1.00  0.00           H  
ATOM   2050 3HD1 ILE A 128     -13.622  48.215  -8.601  1.00  0.00           H  
ATOM   2051  N   GLU A 129      -9.554  45.131 -11.344  1.00  0.00           N  
ATOM   2052  CA  GLU A 129      -8.429  45.332 -12.248  1.00  0.00           C  
ATOM   2053  C   GLU A 129      -8.364  44.232 -13.300  1.00  0.00           C  
ATOM   2054  O   GLU A 129      -8.094  44.496 -14.472  1.00  0.00           O  
ATOM   2055  CB  GLU A 129      -7.116  45.379 -11.463  1.00  0.00           C  
ATOM   2056  CG  GLU A 129      -6.951  46.614 -10.588  1.00  0.00           C  
ATOM   2057  CD  GLU A 129      -6.880  47.888 -11.383  1.00  0.00           C  
ATOM   2058  OE1 GLU A 129      -6.283  47.880 -12.432  1.00  0.00           O  
ATOM   2059  OE2 GLU A 129      -7.425  48.872 -10.939  1.00  0.00           O  
ATOM   2060  H   GLU A 129      -9.373  44.941 -10.369  1.00  0.00           H  
ATOM   2061  HA  GLU A 129      -8.563  46.285 -12.761  1.00  0.00           H  
ATOM   2062 1HB  GLU A 129      -7.045  44.502 -10.820  1.00  0.00           H  
ATOM   2063 2HB  GLU A 129      -6.276  45.345 -12.157  1.00  0.00           H  
ATOM   2064 1HG  GLU A 129      -7.793  46.674  -9.900  1.00  0.00           H  
ATOM   2065 2HG  GLU A 129      -6.041  46.508  -9.998  1.00  0.00           H  
ATOM   2066  N   GLY A 130      -8.613  42.998 -12.875  1.00  0.00           N  
ATOM   2067  CA  GLY A 130      -8.583  41.855 -13.779  1.00  0.00           C  
ATOM   2068  C   GLY A 130      -9.681  41.957 -14.831  1.00  0.00           C  
ATOM   2069  O   GLY A 130      -9.461  41.651 -16.003  1.00  0.00           O  
ATOM   2070  H   GLY A 130      -8.829  42.848 -11.900  1.00  0.00           H  
ATOM   2071 1HA  GLY A 130      -7.610  41.802 -14.267  1.00  0.00           H  
ATOM   2072 2HA  GLY A 130      -8.706  40.936 -13.207  1.00  0.00           H  
ATOM   2073  N   ALA A 131     -10.863  42.388 -14.406  1.00  0.00           N  
ATOM   2074  CA  ALA A 131     -11.997  42.531 -15.310  1.00  0.00           C  
ATOM   2075  C   ALA A 131     -11.669  43.473 -16.461  1.00  0.00           C  
ATOM   2076  O   ALA A 131     -12.017  43.207 -17.612  1.00  0.00           O  
ATOM   2077  CB  ALA A 131     -13.219  43.028 -14.552  1.00  0.00           C  
ATOM   2078  H   ALA A 131     -10.979  42.623 -13.431  1.00  0.00           H  
ATOM   2079  HA  ALA A 131     -12.218  41.551 -15.733  1.00  0.00           H  
ATOM   2080 1HB  ALA A 131     -14.058  43.129 -15.240  1.00  0.00           H  
ATOM   2081 2HB  ALA A 131     -13.477  42.314 -13.769  1.00  0.00           H  
ATOM   2082 3HB  ALA A 131     -13.000  43.995 -14.103  1.00  0.00           H  
ATOM   2083  N   LYS A 132     -11.002  44.569 -16.151  1.00  0.00           N  
ATOM   2084  CA  LYS A 132     -10.645  45.527 -17.181  1.00  0.00           C  
ATOM   2085  C   LYS A 132      -9.768  44.881 -18.250  1.00  0.00           C  
ATOM   2086  O   LYS A 132      -9.855  45.224 -19.429  1.00  0.00           O  
ATOM   2087  CB  LYS A 132      -9.931  46.731 -16.565  1.00  0.00           C  
ATOM   2088  CG  LYS A 132     -10.827  47.635 -15.729  1.00  0.00           C  
ATOM   2089  CD  LYS A 132     -10.043  48.796 -15.137  1.00  0.00           C  
ATOM   2090  CE  LYS A 132     -10.936  49.696 -14.295  1.00  0.00           C  
ATOM   2091  NZ  LYS A 132     -10.175  50.815 -13.678  1.00  0.00           N  
ATOM   2092  H   LYS A 132     -10.734  44.752 -15.195  1.00  0.00           H  
ATOM   2093  HA  LYS A 132     -11.560  45.874 -17.663  1.00  0.00           H  
ATOM   2094 1HB  LYS A 132      -9.117  46.384 -15.927  1.00  0.00           H  
ATOM   2095 2HB  LYS A 132      -9.490  47.337 -17.357  1.00  0.00           H  
ATOM   2096 1HG  LYS A 132     -11.630  48.029 -16.354  1.00  0.00           H  
ATOM   2097 2HG  LYS A 132     -11.272  47.057 -14.919  1.00  0.00           H  
ATOM   2098 1HD  LYS A 132      -9.237  48.410 -14.512  1.00  0.00           H  
ATOM   2099 2HD  LYS A 132      -9.605  49.387 -15.941  1.00  0.00           H  
ATOM   2100 1HE  LYS A 132     -11.727  50.110 -14.919  1.00  0.00           H  
ATOM   2101 2HE  LYS A 132     -11.400  49.109 -13.502  1.00  0.00           H  
ATOM   2102 1HZ  LYS A 132     -10.801  51.387 -13.129  1.00  0.00           H  
ATOM   2103 2HZ  LYS A 132      -9.450  50.442 -13.081  1.00  0.00           H  
ATOM   2104 3HZ  LYS A 132      -9.756  51.379 -14.404  1.00  0.00           H  
ATOM   2105  N   LEU A 133      -8.926  43.946 -17.824  1.00  0.00           N  
ATOM   2106  CA  LEU A 133      -7.955  43.312 -18.709  1.00  0.00           C  
ATOM   2107  C   LEU A 133      -8.595  42.374 -19.732  1.00  0.00           C  
ATOM   2108  O   LEU A 133      -8.144  42.285 -20.874  1.00  0.00           O  
ATOM   2109  CB  LEU A 133      -6.933  42.530 -17.875  1.00  0.00           C  
ATOM   2110  CG  LEU A 133      -5.991  43.378 -17.011  1.00  0.00           C  
ATOM   2111  CD1 LEU A 133      -5.151  42.465 -16.127  1.00  0.00           C  
ATOM   2112  CD2 LEU A 133      -5.108  44.231 -17.910  1.00  0.00           C  
ATOM   2113  H   LEU A 133      -8.963  43.668 -16.854  1.00  0.00           H  
ATOM   2114  HA  LEU A 133      -7.433  44.091 -19.263  1.00  0.00           H  
ATOM   2115 1HB  LEU A 133      -7.470  41.854 -17.212  1.00  0.00           H  
ATOM   2116 2HB  LEU A 133      -6.318  41.933 -18.548  1.00  0.00           H  
ATOM   2117  HG  LEU A 133      -6.578  44.025 -16.359  1.00  0.00           H  
ATOM   2118 1HD1 LEU A 133      -4.482  43.068 -15.513  1.00  0.00           H  
ATOM   2119 2HD1 LEU A 133      -5.807  41.881 -15.481  1.00  0.00           H  
ATOM   2120 3HD1 LEU A 133      -4.564  41.794 -16.752  1.00  0.00           H  
ATOM   2121 1HD2 LEU A 133      -4.439  44.835 -17.296  1.00  0.00           H  
ATOM   2122 2HD2 LEU A 133      -4.519  43.585 -18.561  1.00  0.00           H  
ATOM   2123 3HD2 LEU A 133      -5.733  44.886 -18.517  1.00  0.00           H  
ATOM   2124  N   THR A 134      -9.648  41.674 -19.322  1.00  0.00           N  
ATOM   2125  CA  THR A 134     -10.149  40.546 -20.103  1.00  0.00           C  
ATOM   2126  C   THR A 134     -11.655  40.615 -20.308  1.00  0.00           C  
ATOM   2127  O   THR A 134     -12.364  41.282 -19.555  1.00  0.00           O  
ATOM   2128  CB  THR A 134      -9.787  39.209 -19.431  1.00  0.00           C  
ATOM   2129  OG1 THR A 134     -10.154  38.123 -20.293  1.00  0.00           O  
ATOM   2130  CG2 THR A 134     -10.515  39.065 -18.103  1.00  0.00           C  
ATOM   2131  H   THR A 134     -10.113  41.920 -18.460  1.00  0.00           H  
ATOM   2132  HA  THR A 134      -9.682  40.573 -21.088  1.00  0.00           H  
ATOM   2133  HB  THR A 134      -8.712  39.169 -19.256  1.00  0.00           H  
ATOM   2134  HG1 THR A 134      -9.482  38.012 -20.970  1.00  0.00           H  
ATOM   2135 1HG2 THR A 134     -10.246  38.114 -17.643  1.00  0.00           H  
ATOM   2136 2HG2 THR A 134     -10.229  39.882 -17.441  1.00  0.00           H  
ATOM   2137 3HG2 THR A 134     -11.590  39.094 -18.273  1.00  0.00           H  
ATOM   2138  N   ASP A 135     -12.132  39.919 -21.334  1.00  0.00           N  
ATOM   2139  CA  ASP A 135     -13.560  39.839 -21.619  1.00  0.00           C  
ATOM   2140  C   ASP A 135     -14.090  38.441 -21.331  1.00  0.00           C  
ATOM   2141  O   ASP A 135     -15.189  38.084 -21.755  1.00  0.00           O  
ATOM   2142  CB  ASP A 135     -13.841  40.210 -23.077  1.00  0.00           C  
ATOM   2143  CG  ASP A 135     -13.186  39.258 -24.068  1.00  0.00           C  
ATOM   2144  OD1 ASP A 135     -12.224  38.623 -23.705  1.00  0.00           O  
ATOM   2145  OD2 ASP A 135     -13.653  39.174 -25.179  1.00  0.00           O  
ATOM   2146  H   ASP A 135     -11.482  39.431 -21.934  1.00  0.00           H  
ATOM   2147  HA  ASP A 135     -14.082  40.545 -20.973  1.00  0.00           H  
ATOM   2148 1HB  ASP A 135     -14.918  40.209 -23.252  1.00  0.00           H  
ATOM   2149 2HB  ASP A 135     -13.479  41.220 -23.272  1.00  0.00           H  
ATOM   2150  N   SER A 136     -13.300  37.652 -20.606  1.00  0.00           N  
ATOM   2151  CA  SER A 136     -13.650  36.263 -20.327  1.00  0.00           C  
ATOM   2152  C   SER A 136     -14.857  36.170 -19.400  1.00  0.00           C  
ATOM   2153  O   SER A 136     -14.772  36.505 -18.219  1.00  0.00           O  
ATOM   2154  CB  SER A 136     -12.469  35.543 -19.706  1.00  0.00           C  
ATOM   2155  OG  SER A 136     -12.815  34.236 -19.336  1.00  0.00           O  
ATOM   2156  H   SER A 136     -12.436  38.025 -20.240  1.00  0.00           H  
ATOM   2157  HA  SER A 136     -13.905  35.774 -21.269  1.00  0.00           H  
ATOM   2158 1HB  SER A 136     -11.644  35.516 -20.418  1.00  0.00           H  
ATOM   2159 2HB  SER A 136     -12.127  36.093 -18.831  1.00  0.00           H  
ATOM   2160  HG  SER A 136     -11.988  33.755 -19.259  1.00  0.00           H  
ATOM   2161  N   GLU A 137     -15.842  35.947 -19.202  1.00  0.00           N  
ATOM   2162  CA  GLU A 137     -17.046  35.626 -18.442  1.00  0.00           C  
ATOM   2163  C   GLU A 137     -16.736  34.668 -17.286  1.00  0.00           C  
ATOM   2164  O   GLU A 137     -17.060  34.947 -16.132  1.00  0.00           O  
ATOM   2165  CB  GLU A 137     -18.104  35.011 -19.361  1.00  0.00           C  
ATOM   2166  CG  GLU A 137     -19.424  34.692 -18.674  1.00  0.00           C  
ATOM   2167  CD  GLU A 137     -20.450  34.121 -19.614  1.00  0.00           C  
ATOM   2168  OE1 GLU A 137     -20.156  33.995 -20.778  1.00  0.00           O  
ATOM   2169  OE2 GLU A 137     -21.529  33.812 -19.166  1.00  0.00           O  
ATOM   2170  H   GLU A 137     -15.902  36.029 -20.207  1.00  0.00           H  
ATOM   2171  HA  GLU A 137     -17.445  36.549 -18.019  1.00  0.00           H  
ATOM   2172 1HB  GLU A 137     -18.312  35.693 -20.185  1.00  0.00           H  
ATOM   2173 2HB  GLU A 137     -17.719  34.086 -19.791  1.00  0.00           H  
ATOM   2174 1HG  GLU A 137     -19.242  33.974 -17.875  1.00  0.00           H  
ATOM   2175 2HG  GLU A 137     -19.817  35.602 -18.224  1.00  0.00           H  
ATOM   2176  N   GLU A 138     -16.111  33.554 -17.632  1.00  0.00           N  
ATOM   2177  CA  GLU A 138     -15.555  32.593 -16.687  1.00  0.00           C  
ATOM   2178  C   GLU A 138     -14.592  33.267 -15.718  1.00  0.00           C  
ATOM   2179  O   GLU A 138     -14.661  33.051 -14.508  1.00  0.00           O  
ATOM   2180  CB  GLU A 138     -14.838  31.466 -17.433  1.00  0.00           C  
ATOM   2181  CG  GLU A 138     -14.264  30.381 -16.532  1.00  0.00           C  
ATOM   2182  CD  GLU A 138     -13.594  29.276 -17.300  1.00  0.00           C  
ATOM   2183  OE1 GLU A 138     -13.592  29.333 -18.506  1.00  0.00           O  
ATOM   2184  OE2 GLU A 138     -13.084  28.373 -16.680  1.00  0.00           O  
ATOM   2185  H   GLU A 138     -16.024  33.377 -18.623  1.00  0.00           H  
ATOM   2186  HA  GLU A 138     -16.373  32.164 -16.108  1.00  0.00           H  
ATOM   2187 1HB  GLU A 138     -15.530  30.991 -18.128  1.00  0.00           H  
ATOM   2188 2HB  GLU A 138     -14.018  31.881 -18.020  1.00  0.00           H  
ATOM   2189 1HG  GLU A 138     -13.536  30.832 -15.857  1.00  0.00           H  
ATOM   2190 2HG  GLU A 138     -15.067  29.963 -15.928  1.00  0.00           H  
ATOM   2191  N   ALA A 139     -13.694  34.085 -16.258  1.00  0.00           N  
ATOM   2192  CA  ALA A 139     -12.715  34.793 -15.442  1.00  0.00           C  
ATOM   2193  C   ALA A 139     -13.397  35.659 -14.390  1.00  0.00           C  
ATOM   2194  O   ALA A 139     -13.020  35.641 -13.218  1.00  0.00           O  
ATOM   2195  CB  ALA A 139     -11.809  35.643 -16.321  1.00  0.00           C  
ATOM   2196  H   ALA A 139     -13.690  34.220 -17.259  1.00  0.00           H  
ATOM   2197  HA  ALA A 139     -12.108  34.052 -14.922  1.00  0.00           H  
ATOM   2198 1HB  ALA A 139     -11.083  36.165 -15.697  1.00  0.00           H  
ATOM   2199 2HB  ALA A 139     -11.284  35.003 -17.029  1.00  0.00           H  
ATOM   2200 3HB  ALA A 139     -12.409  36.371 -16.865  1.00  0.00           H  
ATOM   2201  N   ALA A 140     -14.402  36.416 -14.815  1.00  0.00           N  
ATOM   2202  CA  ALA A 140     -15.139  37.290 -13.910  1.00  0.00           C  
ATOM   2203  C   ALA A 140     -15.892  36.486 -12.859  1.00  0.00           C  
ATOM   2204  O   ALA A 140     -15.931  36.861 -11.687  1.00  0.00           O  
ATOM   2205  CB  ALA A 140     -16.102  38.171 -14.692  1.00  0.00           C  
ATOM   2206  H   ALA A 140     -14.663  36.385 -15.790  1.00  0.00           H  
ATOM   2207  HA  ALA A 140     -14.420  37.925 -13.393  1.00  0.00           H  
ATOM   2208 1HB  ALA A 140     -16.645  38.818 -14.002  1.00  0.00           H  
ATOM   2209 2HB  ALA A 140     -15.543  38.784 -15.399  1.00  0.00           H  
ATOM   2210 3HB  ALA A 140     -16.809  37.545 -15.234  1.00  0.00           H  
ATOM   2211  N   ARG A 141     -16.490  35.378 -13.284  1.00  0.00           N  
ATOM   2212  CA  ARG A 141     -17.243  34.518 -12.379  1.00  0.00           C  
ATOM   2213  C   ARG A 141     -16.335  33.894 -11.328  1.00  0.00           C  
ATOM   2214  O   ARG A 141     -16.700  33.797 -10.156  1.00  0.00           O  
ATOM   2215  CB  ARG A 141     -17.950  33.415 -13.153  1.00  0.00           C  
ATOM   2216  CG  ARG A 141     -18.836  32.510 -12.311  1.00  0.00           C  
ATOM   2217  CD  ARG A 141     -19.585  31.541 -13.151  1.00  0.00           C  
ATOM   2218  NE  ARG A 141     -20.400  30.644 -12.347  1.00  0.00           N  
ATOM   2219  CZ  ARG A 141     -21.157  29.646 -12.844  1.00  0.00           C  
ATOM   2220  NH1 ARG A 141     -21.193  29.431 -14.140  1.00  0.00           N  
ATOM   2221  NH2 ARG A 141     -21.864  28.884 -12.028  1.00  0.00           N  
ATOM   2222  H   ARG A 141     -16.421  35.125 -14.259  1.00  0.00           H  
ATOM   2223  HA  ARG A 141     -17.995  35.123 -11.872  1.00  0.00           H  
ATOM   2224 1HB  ARG A 141     -18.573  33.857 -13.929  1.00  0.00           H  
ATOM   2225 2HB  ARG A 141     -17.210  32.785 -13.647  1.00  0.00           H  
ATOM   2226 1HG  ARG A 141     -18.220  31.950 -11.608  1.00  0.00           H  
ATOM   2227 2HG  ARG A 141     -19.556  33.116 -11.761  1.00  0.00           H  
ATOM   2228 1HD  ARG A 141     -20.243  32.081 -13.831  1.00  0.00           H  
ATOM   2229 2HD  ARG A 141     -18.883  30.939 -13.727  1.00  0.00           H  
ATOM   2230  HE  ARG A 141     -20.398  30.778 -11.345  1.00  0.00           H  
ATOM   2231 1HH1 ARG A 141     -20.652  30.013 -14.764  1.00  0.00           H  
ATOM   2232 2HH1 ARG A 141     -21.760  28.683 -14.512  1.00  0.00           H  
ATOM   2233 1HH2 ARG A 141     -21.837  29.049 -11.031  1.00  0.00           H  
ATOM   2234 2HH2 ARG A 141     -22.431  28.136 -12.400  1.00  0.00           H  
ATOM   2235  N   THR A 142     -15.149  33.471 -11.753  1.00  0.00           N  
ATOM   2236  CA  THR A 142     -14.186  32.855 -10.848  1.00  0.00           C  
ATOM   2237  C   THR A 142     -13.706  33.847  -9.797  1.00  0.00           C  
ATOM   2238  O   THR A 142     -13.557  33.501  -8.625  1.00  0.00           O  
ATOM   2239  CB  THR A 142     -12.978  32.295 -11.621  1.00  0.00           C  
ATOM   2240  OG1 THR A 142     -13.420  31.289 -12.541  1.00  0.00           O  
ATOM   2241  CG2 THR A 142     -11.964  31.691 -10.662  1.00  0.00           C  
ATOM   2242  H   THR A 142     -14.909  33.579 -12.728  1.00  0.00           H  
ATOM   2243  HA  THR A 142     -14.676  32.029 -10.332  1.00  0.00           H  
ATOM   2244  HB  THR A 142     -12.502  33.099 -12.184  1.00  0.00           H  
ATOM   2245  HG1 THR A 142     -13.780  31.709 -13.326  1.00  0.00           H  
ATOM   2246 1HG2 THR A 142     -11.117  31.301 -11.226  1.00  0.00           H  
ATOM   2247 2HG2 THR A 142     -11.617  32.457  -9.969  1.00  0.00           H  
ATOM   2248 3HG2 THR A 142     -12.431  30.881 -10.103  1.00  0.00           H  
ATOM   2249  N   LEU A 143     -13.465  35.082 -10.222  1.00  0.00           N  
ATOM   2250  CA  LEU A 143     -13.002  36.128  -9.317  1.00  0.00           C  
ATOM   2251  C   LEU A 143     -14.055  36.453  -8.266  1.00  0.00           C  
ATOM   2252  O   LEU A 143     -13.735  36.653  -7.094  1.00  0.00           O  
ATOM   2253  CB  LEU A 143     -12.651  37.395 -10.107  1.00  0.00           C  
ATOM   2254  CG  LEU A 143     -11.414  37.296 -11.008  1.00  0.00           C  
ATOM   2255  CD1 LEU A 143     -11.300  38.557 -11.855  1.00  0.00           C  
ATOM   2256  CD2 LEU A 143     -10.174  37.101 -10.149  1.00  0.00           C  
ATOM   2257  H   LEU A 143     -13.606  35.302 -11.197  1.00  0.00           H  
ATOM   2258  HA  LEU A 143     -12.107  35.773  -8.808  1.00  0.00           H  
ATOM   2259 1HB  LEU A 143     -13.500  37.658 -10.736  1.00  0.00           H  
ATOM   2260 2HB  LEU A 143     -12.483  38.209  -9.401  1.00  0.00           H  
ATOM   2261  HG  LEU A 143     -11.524  36.449 -11.685  1.00  0.00           H  
ATOM   2262 1HD1 LEU A 143     -10.421  38.486 -12.496  1.00  0.00           H  
ATOM   2263 2HD1 LEU A 143     -12.192  38.661 -12.474  1.00  0.00           H  
ATOM   2264 3HD1 LEU A 143     -11.205  39.425 -11.204  1.00  0.00           H  
ATOM   2265 1HD2 LEU A 143      -9.295  37.029 -10.790  1.00  0.00           H  
ATOM   2266 2HD2 LEU A 143     -10.062  37.948  -9.473  1.00  0.00           H  
ATOM   2267 3HD2 LEU A 143     -10.274  36.184  -9.568  1.00  0.00           H  
ATOM   2268  N   THR A 144     -15.312  36.505  -8.691  1.00  0.00           N  
ATOM   2269  CA  THR A 144     -16.415  36.806  -7.786  1.00  0.00           C  
ATOM   2270  C   THR A 144     -16.578  35.716  -6.735  1.00  0.00           C  
ATOM   2271  O   THR A 144     -16.823  36.002  -5.563  1.00  0.00           O  
ATOM   2272  CB  THR A 144     -17.735  36.980  -8.559  1.00  0.00           C  
ATOM   2273  OG1 THR A 144     -17.613  38.073  -9.478  1.00  0.00           O  
ATOM   2274  CG2 THR A 144     -18.883  37.255  -7.600  1.00  0.00           C  
ATOM   2275  H   THR A 144     -15.509  36.332  -9.666  1.00  0.00           H  
ATOM   2276  HA  THR A 144     -16.194  37.741  -7.270  1.00  0.00           H  
ATOM   2277  HB  THR A 144     -17.949  36.072  -9.123  1.00  0.00           H  
ATOM   2278  HG1 THR A 144     -17.144  37.780 -10.263  1.00  0.00           H  
ATOM   2279 1HG2 THR A 144     -19.808  37.375  -8.164  1.00  0.00           H  
ATOM   2280 2HG2 THR A 144     -18.986  36.420  -6.907  1.00  0.00           H  
ATOM   2281 3HG2 THR A 144     -18.679  38.167  -7.041  1.00  0.00           H  
ATOM   2282  N   GLU A 145     -16.441  34.465  -7.160  1.00  0.00           N  
ATOM   2283  CA  GLU A 145     -16.572  33.329  -6.255  1.00  0.00           C  
ATOM   2284  C   GLU A 145     -15.470  33.332  -5.204  1.00  0.00           C  
ATOM   2285  O   GLU A 145     -15.716  33.047  -4.032  1.00  0.00           O  
ATOM   2286  CB  GLU A 145     -16.538  32.015  -7.039  1.00  0.00           C  
ATOM   2287  CG  GLU A 145     -17.765  31.769  -7.906  1.00  0.00           C  
ATOM   2288  CD  GLU A 145     -17.665  30.506  -8.716  1.00  0.00           C  
ATOM   2289  OE1 GLU A 145     -16.625  29.893  -8.698  1.00  0.00           O  
ATOM   2290  OE2 GLU A 145     -18.629  30.155  -9.354  1.00  0.00           O  
ATOM   2291  H   GLU A 145     -16.241  34.296  -8.135  1.00  0.00           H  
ATOM   2292  HA  GLU A 145     -17.531  33.405  -5.741  1.00  0.00           H  
ATOM   2293 1HB  GLU A 145     -15.662  32.001  -7.687  1.00  0.00           H  
ATOM   2294 2HB  GLU A 145     -16.446  31.180  -6.345  1.00  0.00           H  
ATOM   2295 1HG  GLU A 145     -18.644  31.707  -7.265  1.00  0.00           H  
ATOM   2296 2HG  GLU A 145     -17.898  32.616  -8.578  1.00  0.00           H  
ATOM   2297  N   ILE A 146     -14.254  33.656  -5.629  1.00  0.00           N  
ATOM   2298  CA  ILE A 146     -13.112  33.697  -4.724  1.00  0.00           C  
ATOM   2299  C   ILE A 146     -13.280  34.786  -3.672  1.00  0.00           C  
ATOM   2300  O   ILE A 146     -12.960  34.585  -2.500  1.00  0.00           O  
ATOM   2301  CB  ILE A 146     -11.804  33.931  -5.501  1.00  0.00           C  
ATOM   2302  CG1 ILE A 146     -11.478  32.718  -6.376  1.00  0.00           C  
ATOM   2303  CG2 ILE A 146     -10.660  34.222  -4.542  1.00  0.00           C  
ATOM   2304  CD1 ILE A 146     -10.366  32.962  -7.370  1.00  0.00           C  
ATOM   2305  H   ILE A 146     -14.117  33.880  -6.604  1.00  0.00           H  
ATOM   2306  HA  ILE A 146     -13.042  32.738  -4.212  1.00  0.00           H  
ATOM   2307  HB  ILE A 146     -11.927  34.780  -6.174  1.00  0.00           H  
ATOM   2308 1HG1 ILE A 146     -11.191  31.879  -5.743  1.00  0.00           H  
ATOM   2309 2HG1 ILE A 146     -12.369  32.418  -6.929  1.00  0.00           H  
ATOM   2310 1HG2 ILE A 146      -9.743  34.385  -5.108  1.00  0.00           H  
ATOM   2311 2HG2 ILE A 146     -10.890  35.115  -3.962  1.00  0.00           H  
ATOM   2312 3HG2 ILE A 146     -10.525  33.376  -3.869  1.00  0.00           H  
ATOM   2313 1HD1 ILE A 146     -10.194  32.057  -7.953  1.00  0.00           H  
ATOM   2314 2HD1 ILE A 146     -10.648  33.776  -8.039  1.00  0.00           H  
ATOM   2315 3HD1 ILE A 146      -9.454  33.229  -6.838  1.00  0.00           H  
ATOM   2316  N   VAL A 147     -13.784  35.939  -4.098  1.00  0.00           N  
ATOM   2317  CA  VAL A 147     -13.996  37.063  -3.193  1.00  0.00           C  
ATOM   2318  C   VAL A 147     -15.047  36.733  -2.141  1.00  0.00           C  
ATOM   2319  O   VAL A 147     -14.897  37.079  -0.969  1.00  0.00           O  
ATOM   2320  CB  VAL A 147     -14.438  38.309  -3.983  1.00  0.00           C  
ATOM   2321  CG1 VAL A 147     -14.843  39.426  -3.032  1.00  0.00           C  
ATOM   2322  CG2 VAL A 147     -13.316  38.764  -4.904  1.00  0.00           C  
ATOM   2323  H   VAL A 147     -14.027  36.040  -5.073  1.00  0.00           H  
ATOM   2324  HA  VAL A 147     -13.054  37.284  -2.689  1.00  0.00           H  
ATOM   2325  HB  VAL A 147     -15.318  38.058  -4.577  1.00  0.00           H  
ATOM   2326 1HG1 VAL A 147     -15.153  40.299  -3.608  1.00  0.00           H  
ATOM   2327 2HG1 VAL A 147     -15.671  39.091  -2.408  1.00  0.00           H  
ATOM   2328 3HG1 VAL A 147     -13.995  39.691  -2.401  1.00  0.00           H  
ATOM   2329 1HG2 VAL A 147     -13.637  39.645  -5.459  1.00  0.00           H  
ATOM   2330 2HG2 VAL A 147     -12.435  39.009  -4.310  1.00  0.00           H  
ATOM   2331 3HG2 VAL A 147     -13.072  37.963  -5.602  1.00  0.00           H  
ATOM   2332  N   ALA A 148     -16.112  36.061  -2.567  1.00  0.00           N  
ATOM   2333  CA  ALA A 148     -17.190  35.682  -1.662  1.00  0.00           C  
ATOM   2334  C   ALA A 148     -16.706  34.693  -0.610  1.00  0.00           C  
ATOM   2335  O   ALA A 148     -17.071  34.790   0.562  1.00  0.00           O  
ATOM   2336  CB  ALA A 148     -18.355  35.094  -2.444  1.00  0.00           C  
ATOM   2337  H   ALA A 148     -16.176  35.806  -3.542  1.00  0.00           H  
ATOM   2338  HA  ALA A 148     -17.529  36.580  -1.145  1.00  0.00           H  
ATOM   2339 1HB  ALA A 148     -19.153  34.816  -1.755  1.00  0.00           H  
ATOM   2340 2HB  ALA A 148     -18.729  35.834  -3.152  1.00  0.00           H  
ATOM   2341 3HB  ALA A 148     -18.021  34.210  -2.986  1.00  0.00           H  
ATOM   2342  N   GLU A 149     -15.882  33.741  -1.036  1.00  0.00           N  
ATOM   2343  CA  GLU A 149     -15.345  32.732  -0.131  1.00  0.00           C  
ATOM   2344  C   GLU A 149     -14.440  33.360   0.921  1.00  0.00           C  
ATOM   2345  O   GLU A 149     -14.481  32.985   2.093  1.00  0.00           O  
ATOM   2346  CB  GLU A 149     -14.571  31.670  -0.915  1.00  0.00           C  
ATOM   2347  CG  GLU A 149     -15.440  30.771  -1.783  1.00  0.00           C  
ATOM   2348  CD  GLU A 149     -14.640  29.789  -2.593  1.00  0.00           C  
ATOM   2349  OE1 GLU A 149     -13.436  29.874  -2.575  1.00  0.00           O  
ATOM   2350  OE2 GLU A 149     -15.235  28.952  -3.231  1.00  0.00           O  
ATOM   2351  H   GLU A 149     -15.621  33.716  -2.011  1.00  0.00           H  
ATOM   2352  HA  GLU A 149     -16.177  32.249   0.382  1.00  0.00           H  
ATOM   2353 1HB  GLU A 149     -13.841  32.156  -1.563  1.00  0.00           H  
ATOM   2354 2HB  GLU A 149     -14.020  31.035  -0.222  1.00  0.00           H  
ATOM   2355 1HG  GLU A 149     -16.128  30.220  -1.142  1.00  0.00           H  
ATOM   2356 2HG  GLU A 149     -16.031  31.393  -2.454  1.00  0.00           H  
ATOM   2357  N   ALA A 150     -13.623  34.318   0.495  1.00  0.00           N  
ATOM   2358  CA  ALA A 150     -12.706  35.000   1.400  1.00  0.00           C  
ATOM   2359  C   ALA A 150     -13.463  35.801   2.452  1.00  0.00           C  
ATOM   2360  O   ALA A 150     -13.086  35.818   3.624  1.00  0.00           O  
ATOM   2361  CB  ALA A 150     -11.768  35.908   0.618  1.00  0.00           C  
ATOM   2362  H   ALA A 150     -13.638  34.580  -0.480  1.00  0.00           H  
ATOM   2363  HA  ALA A 150     -12.116  34.244   1.917  1.00  0.00           H  
ATOM   2364 1HB  ALA A 150     -11.089  36.410   1.307  1.00  0.00           H  
ATOM   2365 2HB  ALA A 150     -11.191  35.312  -0.090  1.00  0.00           H  
ATOM   2366 3HB  ALA A 150     -12.350  36.652   0.076  1.00  0.00           H  
ATOM   2367  N   ALA A 151     -14.533  36.464   2.026  1.00  0.00           N  
ATOM   2368  CA  ALA A 151     -15.345  37.268   2.931  1.00  0.00           C  
ATOM   2369  C   ALA A 151     -16.023  36.399   3.983  1.00  0.00           C  
ATOM   2370  O   ALA A 151     -16.096  36.769   5.155  1.00  0.00           O  
ATOM   2371  CB  ALA A 151     -16.383  38.059   2.149  1.00  0.00           C  
ATOM   2372  H   ALA A 151     -14.790  36.410   1.051  1.00  0.00           H  
ATOM   2373  HA  ALA A 151     -14.686  37.965   3.448  1.00  0.00           H  
ATOM   2374 1HB  ALA A 151     -16.982  38.655   2.838  1.00  0.00           H  
ATOM   2375 2HB  ALA A 151     -15.881  38.719   1.441  1.00  0.00           H  
ATOM   2376 3HB  ALA A 151     -17.032  37.372   1.607  1.00  0.00           H  
ATOM   2377  N   LEU A 152     -16.518  35.242   3.557  1.00  0.00           N  
ATOM   2378  CA  LEU A 152     -17.190  34.318   4.462  1.00  0.00           C  
ATOM   2379  C   LEU A 152     -16.230  33.778   5.514  1.00  0.00           C  
ATOM   2380  O   LEU A 152     -16.586  33.650   6.685  1.00  0.00           O  
ATOM   2381  CB  LEU A 152     -17.800  33.153   3.672  1.00  0.00           C  
ATOM   2382  CG  LEU A 152     -18.575  32.121   4.501  1.00  0.00           C  
ATOM   2383  CD1 LEU A 152     -19.728  32.809   5.219  1.00  0.00           C  
ATOM   2384  CD2 LEU A 152     -19.082  31.014   3.589  1.00  0.00           C  
ATOM   2385  H   LEU A 152     -16.427  34.996   2.582  1.00  0.00           H  
ATOM   2386  HA  LEU A 152     -17.990  34.854   4.971  1.00  0.00           H  
ATOM   2387 1HB  LEU A 152     -18.482  33.559   2.927  1.00  0.00           H  
ATOM   2388 2HB  LEU A 152     -16.999  32.627   3.154  1.00  0.00           H  
ATOM   2389  HG  LEU A 152     -17.917  31.695   5.259  1.00  0.00           H  
ATOM   2390 1HD1 LEU A 152     -20.279  32.075   5.809  1.00  0.00           H  
ATOM   2391 2HD1 LEU A 152     -19.336  33.583   5.880  1.00  0.00           H  
ATOM   2392 3HD1 LEU A 152     -20.396  33.260   4.486  1.00  0.00           H  
ATOM   2393 1HD2 LEU A 152     -19.632  30.280   4.178  1.00  0.00           H  
ATOM   2394 2HD2 LEU A 152     -19.741  31.439   2.832  1.00  0.00           H  
ATOM   2395 3HD2 LEU A 152     -18.236  30.528   3.102  1.00  0.00           H  
ATOM   2396  N   LYS A 153     -15.011  33.463   5.088  1.00  0.00           N  
ATOM   2397  CA  LYS A 153     -13.996  32.937   5.993  1.00  0.00           C  
ATOM   2398  C   LYS A 153     -13.607  33.968   7.045  1.00  0.00           C  
ATOM   2399  O   LYS A 153     -13.427  33.636   8.217  1.00  0.00           O  
ATOM   2400  CB  LYS A 153     -12.760  32.492   5.210  1.00  0.00           C  
ATOM   2401  CG  LYS A 153     -12.966  31.242   4.366  1.00  0.00           C  
ATOM   2402  CD  LYS A 153     -11.701  30.875   3.604  1.00  0.00           C  
ATOM   2403  CE  LYS A 153     -11.908  29.631   2.752  1.00  0.00           C  
ATOM   2404  NZ  LYS A 153     -10.691  29.282   1.971  1.00  0.00           N  
ATOM   2405  H   LYS A 153     -14.782  33.591   4.113  1.00  0.00           H  
ATOM   2406  HA  LYS A 153     -14.410  32.072   6.512  1.00  0.00           H  
ATOM   2407 1HB  LYS A 153     -12.441  33.296   4.546  1.00  0.00           H  
ATOM   2408 2HB  LYS A 153     -11.941  32.297   5.903  1.00  0.00           H  
ATOM   2409 1HG  LYS A 153     -13.245  30.408   5.012  1.00  0.00           H  
ATOM   2410 2HG  LYS A 153     -13.772  31.412   3.654  1.00  0.00           H  
ATOM   2411 1HD  LYS A 153     -11.412  31.704   2.958  1.00  0.00           H  
ATOM   2412 2HD  LYS A 153     -10.892  30.688   4.310  1.00  0.00           H  
ATOM   2413 1HE  LYS A 153     -12.167  28.790   3.393  1.00  0.00           H  
ATOM   2414 2HE  LYS A 153     -12.733  29.799   2.059  1.00  0.00           H  
ATOM   2415 1HZ  LYS A 153     -10.869  28.455   1.420  1.00  0.00           H  
ATOM   2416 2HZ  LYS A 153     -10.452  30.049   1.358  1.00  0.00           H  
ATOM   2417 3HZ  LYS A 153      -9.923  29.106   2.603  1.00  0.00           H  
ATOM   2418  N   LEU A 154     -13.479  35.220   6.619  1.00  0.00           N  
ATOM   2419  CA  LEU A 154     -13.112  36.303   7.524  1.00  0.00           C  
ATOM   2420  C   LEU A 154     -14.189  36.532   8.576  1.00  0.00           C  
ATOM   2421  O   LEU A 154     -13.887  36.760   9.748  1.00  0.00           O  
ATOM   2422  CB  LEU A 154     -12.877  37.597   6.734  1.00  0.00           C  
ATOM   2423  CG  LEU A 154     -11.637  37.610   5.832  1.00  0.00           C  
ATOM   2424  CD1 LEU A 154     -11.637  38.875   4.985  1.00  0.00           C  
ATOM   2425  CD2 LEU A 154     -10.383  37.527   6.691  1.00  0.00           C  
ATOM   2426  H   LEU A 154     -13.640  35.427   5.644  1.00  0.00           H  
ATOM   2427  HA  LEU A 154     -12.188  36.030   8.033  1.00  0.00           H  
ATOM   2428 1HB  LEU A 154     -13.746  37.782   6.105  1.00  0.00           H  
ATOM   2429 2HB  LEU A 154     -12.783  38.422   7.440  1.00  0.00           H  
ATOM   2430  HG  LEU A 154     -11.670  36.756   5.155  1.00  0.00           H  
ATOM   2431 1HD1 LEU A 154     -10.756  38.884   4.344  1.00  0.00           H  
ATOM   2432 2HD1 LEU A 154     -12.535  38.899   4.367  1.00  0.00           H  
ATOM   2433 3HD1 LEU A 154     -11.621  39.749   5.637  1.00  0.00           H  
ATOM   2434 1HD2 LEU A 154      -9.502  37.535   6.049  1.00  0.00           H  
ATOM   2435 2HD2 LEU A 154     -10.348  38.381   7.367  1.00  0.00           H  
ATOM   2436 3HD2 LEU A 154     -10.401  36.604   7.272  1.00  0.00           H  
ATOM   2437  N   VAL A 155     -15.447  36.470   8.151  1.00  0.00           N  
ATOM   2438  CA  VAL A 155     -16.572  36.671   9.055  1.00  0.00           C  
ATOM   2439  C   VAL A 155     -16.636  35.571  10.107  1.00  0.00           C  
ATOM   2440  O   VAL A 155     -16.906  35.834  11.279  1.00  0.00           O  
ATOM   2441  CB  VAL A 155     -17.894  36.700   8.265  1.00  0.00           C  
ATOM   2442  CG1 VAL A 155     -19.082  36.719   9.215  1.00  0.00           C  
ATOM   2443  CG2 VAL A 155     -17.920  37.910   7.344  1.00  0.00           C  
ATOM   2444  H   VAL A 155     -15.628  36.279   7.176  1.00  0.00           H  
ATOM   2445  HA  VAL A 155     -16.444  37.630   9.559  1.00  0.00           H  
ATOM   2446  HB  VAL A 155     -17.971  35.789   7.671  1.00  0.00           H  
ATOM   2447 1HG1 VAL A 155     -20.008  36.739   8.639  1.00  0.00           H  
ATOM   2448 2HG1 VAL A 155     -19.063  35.826   9.839  1.00  0.00           H  
ATOM   2449 3HG1 VAL A 155     -19.029  37.606   9.846  1.00  0.00           H  
ATOM   2450 1HG2 VAL A 155     -18.857  37.924   6.788  1.00  0.00           H  
ATOM   2451 2HG2 VAL A 155     -17.836  38.821   7.937  1.00  0.00           H  
ATOM   2452 3HG2 VAL A 155     -17.085  37.854   6.645  1.00  0.00           H  
ATOM   2453  N   GLU A 156     -16.386  34.337   9.682  1.00  0.00           N  
ATOM   2454  CA  GLU A 156     -16.415  33.194  10.586  1.00  0.00           C  
ATOM   2455  C   GLU A 156     -15.318  33.296  11.638  1.00  0.00           C  
ATOM   2456  O   GLU A 156     -15.538  32.989  12.810  1.00  0.00           O  
ATOM   2457  CB  GLU A 156     -16.263  31.889   9.801  1.00  0.00           C  
ATOM   2458  CG  GLU A 156     -17.462  31.534   8.933  1.00  0.00           C  
ATOM   2459  CD  GLU A 156     -17.248  30.286   8.122  1.00  0.00           C  
ATOM   2460  OE1 GLU A 156     -16.157  29.768   8.140  1.00  0.00           O  
ATOM   2461  OE2 GLU A 156     -18.177  29.851   7.484  1.00  0.00           O  
ATOM   2462  H   GLU A 156     -16.170  34.188   8.707  1.00  0.00           H  
ATOM   2463  HA  GLU A 156     -17.377  33.183  11.099  1.00  0.00           H  
ATOM   2464 1HB  GLU A 156     -15.388  31.954   9.153  1.00  0.00           H  
ATOM   2465 2HB  GLU A 156     -16.096  31.065  10.494  1.00  0.00           H  
ATOM   2466 1HG  GLU A 156     -18.332  31.393   9.573  1.00  0.00           H  
ATOM   2467 2HG  GLU A 156     -17.670  32.367   8.262  1.00  0.00           H  
ATOM   2468  N   ILE A 157     -14.136  33.729  11.213  1.00  0.00           N  
ATOM   2469  CA  ILE A 157     -13.002  33.872  12.117  1.00  0.00           C  
ATOM   2470  C   ILE A 157     -13.268  34.942  13.169  1.00  0.00           C  
ATOM   2471  O   ILE A 157     -12.932  34.771  14.341  1.00  0.00           O  
ATOM   2472  CB  ILE A 157     -11.721  34.223  11.339  1.00  0.00           C  
ATOM   2473  CG1 ILE A 157     -11.342  33.081  10.392  1.00  0.00           C  
ATOM   2474  CG2 ILE A 157     -10.580  34.522  12.300  1.00  0.00           C  
ATOM   2475  CD1 ILE A 157     -11.070  31.770  11.093  1.00  0.00           C  
ATOM   2476  H   ILE A 157     -14.021  33.965  10.238  1.00  0.00           H  
ATOM   2477  HA  ILE A 157     -12.846  32.923  12.628  1.00  0.00           H  
ATOM   2478  HB  ILE A 157     -11.900  35.100  10.719  1.00  0.00           H  
ATOM   2479 1HG1 ILE A 157     -12.145  32.923   9.673  1.00  0.00           H  
ATOM   2480 2HG1 ILE A 157     -10.450  33.356   9.828  1.00  0.00           H  
ATOM   2481 1HG2 ILE A 157      -9.682  34.767  11.733  1.00  0.00           H  
ATOM   2482 2HG2 ILE A 157     -10.850  35.365  12.933  1.00  0.00           H  
ATOM   2483 3HG2 ILE A 157     -10.389  33.647  12.921  1.00  0.00           H  
ATOM   2484 1HD1 ILE A 157     -10.808  31.010  10.356  1.00  0.00           H  
ATOM   2485 2HD1 ILE A 157     -10.244  31.897  11.794  1.00  0.00           H  
ATOM   2486 3HD1 ILE A 157     -11.961  31.456  11.635  1.00  0.00           H  
ATOM   2487  N   LEU A 158     -13.873  36.045  12.744  1.00  0.00           N  
ATOM   2488  CA  LEU A 158     -14.186  37.145  13.648  1.00  0.00           C  
ATOM   2489  C   LEU A 158     -15.203  36.721  14.700  1.00  0.00           C  
ATOM   2490  O   LEU A 158     -15.084  37.079  15.872  1.00  0.00           O  
ATOM   2491  CB  LEU A 158     -14.728  38.343  12.858  1.00  0.00           C  
ATOM   2492  CG  LEU A 158     -15.063  39.590  13.686  1.00  0.00           C  
ATOM   2493  CD1 LEU A 158     -13.811  40.075  14.403  1.00  0.00           C  
ATOM   2494  CD2 LEU A 158     -15.623  40.670  12.773  1.00  0.00           C  
ATOM   2495  H   LEU A 158     -14.123  36.124  11.769  1.00  0.00           H  
ATOM   2496  HA  LEU A 158     -13.271  37.446  14.157  1.00  0.00           H  
ATOM   2497 1HB  LEU A 158     -13.988  38.630  12.112  1.00  0.00           H  
ATOM   2498 2HB  LEU A 158     -15.636  38.035  12.339  1.00  0.00           H  
ATOM   2499  HG  LEU A 158     -15.804  39.335  14.444  1.00  0.00           H  
ATOM   2500 1HD1 LEU A 158     -14.049  40.961  14.992  1.00  0.00           H  
ATOM   2501 2HD1 LEU A 158     -13.442  39.290  15.064  1.00  0.00           H  
ATOM   2502 3HD1 LEU A 158     -13.044  40.322  13.670  1.00  0.00           H  
ATOM   2503 1HD2 LEU A 158     -15.862  41.556  13.362  1.00  0.00           H  
ATOM   2504 2HD2 LEU A 158     -14.882  40.927  12.015  1.00  0.00           H  
ATOM   2505 3HD2 LEU A 158     -16.527  40.303  12.287  1.00  0.00           H  
ATOM   2506  N   ALA A 159     -16.203  35.956  14.275  1.00  0.00           N  
ATOM   2507  CA  ALA A 159     -17.243  35.482  15.179  1.00  0.00           C  
ATOM   2508  C   ALA A 159     -16.671  34.540  16.231  1.00  0.00           C  
ATOM   2509  O   ALA A 159     -16.935  34.692  17.424  1.00  0.00           O  
ATOM   2510  CB  ALA A 159     -18.350  34.792  14.396  1.00  0.00           C  
ATOM   2511  H   ALA A 159     -16.243  35.696  13.300  1.00  0.00           H  
ATOM   2512  HA  ALA A 159     -17.662  36.346  15.696  1.00  0.00           H  
ATOM   2513 1HB  ALA A 159     -19.120  34.443  15.085  1.00  0.00           H  
ATOM   2514 2HB  ALA A 159     -18.789  35.495  13.688  1.00  0.00           H  
ATOM   2515 3HB  ALA A 159     -17.938  33.942  13.855  1.00  0.00           H  
ATOM   2516  N   GLU A 160     -15.886  33.577  15.720  1.00  0.00           N  
ATOM   2517  CA  GLU A 160     -15.114  32.573  16.466  1.00  0.00           C  
ATOM   2518  C   GLU A 160     -14.028  33.179  17.347  1.00  0.00           C  
ATOM   2519  O   GLU A 160     -13.750  32.681  18.438  1.00  0.00           O  
ATOM   2520  CB  GLU A 160     -14.475  31.578  15.495  1.00  0.00           C  
ATOM   2521  CG  GLU A 160     -15.465  30.657  14.797  1.00  0.00           C  
ATOM   2522  CD  GLU A 160     -14.809  29.733  13.809  1.00  0.00           C  
ATOM   2523  OE1 GLU A 160     -13.631  29.876  13.583  1.00  0.00           O  
ATOM   2524  OE2 GLU A 160     -15.486  28.883  13.280  1.00  0.00           O  
ATOM   2525  H   GLU A 160     -15.849  33.576  14.711  1.00  0.00           H  
ATOM   2526  HA  GLU A 160     -15.795  32.031  17.124  1.00  0.00           H  
ATOM   2527 1HB  GLU A 160     -13.925  32.121  14.727  1.00  0.00           H  
ATOM   2528 2HB  GLU A 160     -13.759  30.954  16.031  1.00  0.00           H  
ATOM   2529 1HG  GLU A 160     -15.982  30.059  15.547  1.00  0.00           H  
ATOM   2530 2HG  GLU A 160     -16.208  31.263  14.281  1.00  0.00           H  
ATOM   2531  N   GLY A 161     -13.423  34.257  16.856  1.00  0.00           N  
ATOM   2532  CA  GLY A 161     -12.343  34.940  17.565  1.00  0.00           C  
ATOM   2533  C   GLY A 161     -12.894  36.067  18.416  1.00  0.00           C  
ATOM   2534  O   GLY A 161     -12.223  37.075  18.639  1.00  0.00           O  
ATOM   2535  H   GLY A 161     -13.717  34.621  15.961  1.00  0.00           H  
ATOM   2536 1HA  GLY A 161     -11.810  34.225  18.192  1.00  0.00           H  
ATOM   2537 2HA  GLY A 161     -11.626  35.332  16.845  1.00  0.00           H  
ATOM   2538  N   LYS A 162     -14.113  35.886  18.884  1.00  0.00           N  
ATOM   2539  CA  LYS A 162     -14.567  36.581  20.079  1.00  0.00           C  
ATOM   2540  C   LYS A 162     -14.925  38.013  19.742  1.00  0.00           C  
ATOM   2541  O   LYS A 162     -14.913  38.886  20.609  1.00  0.00           O  
ATOM   2542  CB  LYS A 162     -13.497  36.544  21.172  1.00  0.00           C  
ATOM   2543  CG  LYS A 162     -13.076  35.142  21.593  1.00  0.00           C  
ATOM   2544  CD  LYS A 162     -12.092  35.186  22.752  1.00  0.00           C  
ATOM   2545  CE  LYS A 162     -11.635  33.789  23.144  1.00  0.00           C  
ATOM   2546  NZ  LYS A 162     -10.644  33.818  24.253  1.00  0.00           N  
ATOM   2547  H   LYS A 162     -14.746  35.257  18.410  1.00  0.00           H  
ATOM   2548  HA  LYS A 162     -15.462  36.081  20.451  1.00  0.00           H  
ATOM   2549 1HB  LYS A 162     -12.607  37.072  20.828  1.00  0.00           H  
ATOM   2550 2HB  LYS A 162     -13.864  37.064  22.057  1.00  0.00           H  
ATOM   2551 1HG  LYS A 162     -13.956  34.574  21.896  1.00  0.00           H  
ATOM   2552 2HG  LYS A 162     -12.610  34.634  20.750  1.00  0.00           H  
ATOM   2553 1HD  LYS A 162     -11.221  35.778  22.468  1.00  0.00           H  
ATOM   2554 2HD  LYS A 162     -12.565  35.658  23.613  1.00  0.00           H  
ATOM   2555 1HE  LYS A 162     -12.495  33.199  23.457  1.00  0.00           H  
ATOM   2556 2HE  LYS A 162     -11.181  33.299  22.282  1.00  0.00           H  
ATOM   2557 1HZ  LYS A 162     -10.366  32.874  24.483  1.00  0.00           H  
ATOM   2558 2HZ  LYS A 162      -9.832  34.347  23.967  1.00  0.00           H  
ATOM   2559 3HZ  LYS A 162     -11.059  34.253  25.065  1.00  0.00           H  
ATOM   2560  N   GLY A 163     -15.243  38.243  18.472  1.00  0.00           N  
ATOM   2561  CA  GLY A 163     -15.704  39.549  18.029  1.00  0.00           C  
ATOM   2562  C   GLY A 163     -17.056  39.882  18.645  1.00  0.00           C  
ATOM   2563  O   GLY A 163     -17.846  38.989  18.952  1.00  0.00           O  
ATOM   2564  H   GLY A 163     -15.163  37.495  17.798  1.00  0.00           H  
ATOM   2565 1HA  GLY A 163     -14.972  40.307  18.308  1.00  0.00           H  
ATOM   2566 2HA  GLY A 163     -15.779  39.559  16.942  1.00  0.00           H  
ATOM   2567  N   THR A 164     -17.312  41.177  18.822  1.00  0.00           N  
ATOM   2568  CA  THR A 164     -18.544  41.645  19.454  1.00  0.00           C  
ATOM   2569  C   THR A 164     -19.747  41.696  18.509  1.00  0.00           C  
ATOM   2570  O   THR A 164     -19.614  41.469  17.307  1.00  0.00           O  
ATOM   2571  CB  THR A 164     -18.331  43.041  20.069  1.00  0.00           C  
ATOM   2572  OG1 THR A 164     -18.035  43.983  19.030  1.00  0.00           O  
ATOM   2573  CG2 THR A 164     -17.183  43.014  21.066  1.00  0.00           C  
ATOM   2574  H   THR A 164     -16.632  41.855  18.509  1.00  0.00           H  
ATOM   2575  HA  THR A 164     -18.806  40.954  20.255  1.00  0.00           H  
ATOM   2576  HB  THR A 164     -19.240  43.356  20.579  1.00  0.00           H  
ATOM   2577  HG1 THR A 164     -17.902  44.853  19.416  1.00  0.00           H  
ATOM   2578 1HG2 THR A 164     -17.047  44.009  21.491  1.00  0.00           H  
ATOM   2579 2HG2 THR A 164     -17.409  42.307  21.864  1.00  0.00           H  
ATOM   2580 3HG2 THR A 164     -16.268  42.709  20.560  1.00  0.00           H  
ATOM   2581  N   GLY A 165     -21.055  42.017  19.046  1.00  0.00           N  
ATOM   2582  CA  GLY A 165     -22.107  42.149  18.046  1.00  0.00           C  
ATOM   2583  C   GLY A 165     -21.795  43.290  17.099  1.00  0.00           C  
ATOM   2584  O   GLY A 165     -21.911  43.148  15.882  1.00  0.00           O  
ATOM   2585  H   GLY A 165     -21.283  42.151  20.021  1.00  0.00           H  
ATOM   2586 1HA  GLY A 165     -22.200  41.216  17.491  1.00  0.00           H  
ATOM   2587 2HA  GLY A 165     -23.061  42.324  18.542  1.00  0.00           H  
ATOM   2588  N   GLU A 166     -21.395  44.433  17.658  1.00  0.00           N  
ATOM   2589  CA  GLU A 166     -21.188  45.623  16.842  1.00  0.00           C  
ATOM   2590  C   GLU A 166     -20.111  45.390  15.790  1.00  0.00           C  
ATOM   2591  O   GLU A 166     -20.292  45.721  14.618  1.00  0.00           O  
ATOM   2592  CB  GLU A 166     -20.805  46.814  17.724  1.00  0.00           C  
ATOM   2593  CG  GLU A 166     -21.914  47.295  18.648  1.00  0.00           C  
ATOM   2594  CD  GLU A 166     -22.039  46.464  19.894  1.00  0.00           C  
ATOM   2595  OE1 GLU A 166     -21.274  45.542  20.050  1.00  0.00           O  
ATOM   2596  OE2 GLU A 166     -22.901  46.750  20.691  1.00  0.00           O  
ATOM   2597  H   GLU A 166     -21.232  44.484  18.653  1.00  0.00           H  
ATOM   2598  HA  GLU A 166     -22.121  45.856  16.327  1.00  0.00           H  
ATOM   2599 1HB  GLU A 166     -19.947  46.548  18.341  1.00  0.00           H  
ATOM   2600 2HB  GLU A 166     -20.507  47.652  17.093  1.00  0.00           H  
ATOM   2601 1HG  GLU A 166     -21.713  48.327  18.932  1.00  0.00           H  
ATOM   2602 2HG  GLU A 166     -22.859  47.273  18.106  1.00  0.00           H  
ATOM   2603  N   ASP A 167     -18.989  44.818  16.215  1.00  0.00           N  
ATOM   2604  CA  ASP A 167     -17.881  44.539  15.310  1.00  0.00           C  
ATOM   2605  C   ASP A 167     -18.273  43.509  14.259  1.00  0.00           C  
ATOM   2606  O   ASP A 167     -17.918  43.637  13.087  1.00  0.00           O  
ATOM   2607  CB  ASP A 167     -16.663  44.041  16.091  1.00  0.00           C  
ATOM   2608  CG  ASP A 167     -15.996  45.137  16.912  1.00  0.00           C  
ATOM   2609  OD1 ASP A 167     -16.267  46.288  16.661  1.00  0.00           O  
ATOM   2610  OD2 ASP A 167     -15.223  44.813  17.781  1.00  0.00           O  
ATOM   2611  H   ASP A 167     -18.902  44.570  17.190  1.00  0.00           H  
ATOM   2612  HA  ASP A 167     -17.612  45.463  14.797  1.00  0.00           H  
ATOM   2613 1HB  ASP A 167     -16.965  43.237  16.763  1.00  0.00           H  
ATOM   2614 2HB  ASP A 167     -15.929  43.629  15.398  1.00  0.00           H  
ATOM   2615  N   LEU A 168     -19.007  42.487  14.684  1.00  0.00           N  
ATOM   2616  CA  LEU A 168     -19.450  41.433  13.779  1.00  0.00           C  
ATOM   2617  C   LEU A 168     -20.409  41.976  12.728  1.00  0.00           C  
ATOM   2618  O   LEU A 168     -20.335  41.606  11.556  1.00  0.00           O  
ATOM   2619  CB  LEU A 168     -20.131  40.308  14.569  1.00  0.00           C  
ATOM   2620  CG  LEU A 168     -19.210  39.476  15.470  1.00  0.00           C  
ATOM   2621  CD1 LEU A 168     -20.048  38.528  16.317  1.00  0.00           C  
ATOM   2622  CD2 LEU A 168     -18.216  38.709  14.611  1.00  0.00           C  
ATOM   2623  H   LEU A 168     -19.265  42.439  15.659  1.00  0.00           H  
ATOM   2624  HA  LEU A 168     -18.577  41.025  13.270  1.00  0.00           H  
ATOM   2625 1HB  LEU A 168     -20.904  40.745  15.198  1.00  0.00           H  
ATOM   2626 2HB  LEU A 168     -20.607  39.627  13.863  1.00  0.00           H  
ATOM   2627  HG  LEU A 168     -18.669  40.138  16.147  1.00  0.00           H  
ATOM   2628 1HD1 LEU A 168     -19.394  37.937  16.958  1.00  0.00           H  
ATOM   2629 2HD1 LEU A 168     -20.736  39.105  16.935  1.00  0.00           H  
ATOM   2630 3HD1 LEU A 168     -20.615  37.863  15.666  1.00  0.00           H  
ATOM   2631 1HD2 LEU A 168     -17.561  38.118  15.252  1.00  0.00           H  
ATOM   2632 2HD2 LEU A 168     -18.756  38.046  13.935  1.00  0.00           H  
ATOM   2633 3HD2 LEU A 168     -17.619  39.411  14.030  1.00  0.00           H  
ATOM   2634  N   THR A 169     -21.309  42.855  13.153  1.00  0.00           N  
ATOM   2635  CA  THR A 169     -22.285  43.451  12.248  1.00  0.00           C  
ATOM   2636  C   THR A 169     -21.604  44.317  11.197  1.00  0.00           C  
ATOM   2637  O   THR A 169     -21.981  44.299  10.025  1.00  0.00           O  
ATOM   2638  CB  THR A 169     -23.317  44.292  13.021  1.00  0.00           C  
ATOM   2639  OG1 THR A 169     -24.029  43.454  13.941  1.00  0.00           O  
ATOM   2640  CG2 THR A 169     -24.305  44.939  12.062  1.00  0.00           C  
ATOM   2641  H   THR A 169     -21.318  43.118  14.128  1.00  0.00           H  
ATOM   2642  HA  THR A 169     -22.813  42.649  11.732  1.00  0.00           H  
ATOM   2643  HB  THR A 169     -22.803  45.071  13.584  1.00  0.00           H  
ATOM   2644  HG1 THR A 169     -23.409  43.060  14.560  1.00  0.00           H  
ATOM   2645 1HG2 THR A 169     -25.026  45.529  12.626  1.00  0.00           H  
ATOM   2646 2HG2 THR A 169     -23.768  45.586  11.369  1.00  0.00           H  
ATOM   2647 3HG2 THR A 169     -24.829  44.164  11.503  1.00  0.00           H  
ATOM   2648  N   ARG A 170     -20.599  45.075  11.622  1.00  0.00           N  
ATOM   2649  CA  ARG A 170     -19.863  45.950  10.717  1.00  0.00           C  
ATOM   2650  C   ARG A 170     -19.109  45.146   9.666  1.00  0.00           C  
ATOM   2651  O   ARG A 170     -19.070  45.521   8.494  1.00  0.00           O  
ATOM   2652  CB  ARG A 170     -18.880  46.816  11.491  1.00  0.00           C  
ATOM   2653  CG  ARG A 170     -19.517  47.895  12.352  1.00  0.00           C  
ATOM   2654  CD  ARG A 170     -18.499  48.659  13.117  1.00  0.00           C  
ATOM   2655  NE  ARG A 170     -19.105  49.692  13.942  1.00  0.00           N  
ATOM   2656  CZ  ARG A 170     -18.437  50.444  14.839  1.00  0.00           C  
ATOM   2657  NH1 ARG A 170     -17.146  50.267  15.014  1.00  0.00           N  
ATOM   2658  NH2 ARG A 170     -19.079  51.360  15.542  1.00  0.00           N  
ATOM   2659  H   ARG A 170     -20.338  45.044  12.597  1.00  0.00           H  
ATOM   2660  HA  ARG A 170     -20.575  46.602  10.210  1.00  0.00           H  
ATOM   2661 1HB  ARG A 170     -18.277  46.186  12.144  1.00  0.00           H  
ATOM   2662 2HB  ARG A 170     -18.201  47.308  10.794  1.00  0.00           H  
ATOM   2663 1HG  ARG A 170     -20.063  48.592  11.716  1.00  0.00           H  
ATOM   2664 2HG  ARG A 170     -20.206  47.435  13.061  1.00  0.00           H  
ATOM   2665 1HD  ARG A 170     -17.950  47.981  13.769  1.00  0.00           H  
ATOM   2666 2HD  ARG A 170     -17.807  49.137  12.425  1.00  0.00           H  
ATOM   2667  HE  ARG A 170     -20.097  49.858  13.836  1.00  0.00           H  
ATOM   2668 1HH1 ARG A 170     -16.655  49.566  14.477  1.00  0.00           H  
ATOM   2669 2HH1 ARG A 170     -16.646  50.830  15.686  1.00  0.00           H  
ATOM   2670 1HH2 ARG A 170     -20.072  51.497  15.407  1.00  0.00           H  
ATOM   2671 2HH2 ARG A 170     -18.579  51.924  16.213  1.00  0.00           H  
ATOM   2672  N   VAL A 171     -18.511  44.039  10.091  1.00  0.00           N  
ATOM   2673  CA  VAL A 171     -17.757  43.180   9.186  1.00  0.00           C  
ATOM   2674  C   VAL A 171     -18.665  42.555   8.135  1.00  0.00           C  
ATOM   2675  O   VAL A 171     -18.300  42.459   6.963  1.00  0.00           O  
ATOM   2676  CB  VAL A 171     -17.047  42.064   9.976  1.00  0.00           C  
ATOM   2677  CG1 VAL A 171     -16.416  41.058   9.025  1.00  0.00           C  
ATOM   2678  CG2 VAL A 171     -15.997  42.669  10.896  1.00  0.00           C  
ATOM   2679  H   VAL A 171     -18.580  43.786  11.066  1.00  0.00           H  
ATOM   2680  HA  VAL A 171     -17.003  43.786   8.681  1.00  0.00           H  
ATOM   2681  HB  VAL A 171     -17.786  41.526  10.570  1.00  0.00           H  
ATOM   2682 1HG1 VAL A 171     -15.919  40.276   9.600  1.00  0.00           H  
ATOM   2683 2HG1 VAL A 171     -17.191  40.611   8.402  1.00  0.00           H  
ATOM   2684 3HG1 VAL A 171     -15.686  41.562   8.393  1.00  0.00           H  
ATOM   2685 1HG2 VAL A 171     -15.500  41.874  11.451  1.00  0.00           H  
ATOM   2686 2HG2 VAL A 171     -15.262  43.212  10.301  1.00  0.00           H  
ATOM   2687 3HG2 VAL A 171     -16.477  43.354  11.594  1.00  0.00           H  
ATOM   2688  N   ALA A 172     -19.849  42.131   8.560  1.00  0.00           N  
ATOM   2689  CA  ALA A 172     -20.812  41.514   7.655  1.00  0.00           C  
ATOM   2690  C   ALA A 172     -21.293  42.506   6.604  1.00  0.00           C  
ATOM   2691  O   ALA A 172     -21.442  42.160   5.432  1.00  0.00           O  
ATOM   2692  CB  ALA A 172     -21.993  40.957   8.437  1.00  0.00           C  
ATOM   2693  H   ALA A 172     -20.089  42.238   9.535  1.00  0.00           H  
ATOM   2694  HA  ALA A 172     -20.313  40.694   7.138  1.00  0.00           H  
ATOM   2695 1HB  ALA A 172     -22.703  40.501   7.747  1.00  0.00           H  
ATOM   2696 2HB  ALA A 172     -21.640  40.207   9.144  1.00  0.00           H  
ATOM   2697 3HB  ALA A 172     -22.483  41.765   8.979  1.00  0.00           H  
ATOM   2698  N   LYS A 173     -21.535  43.741   7.029  1.00  0.00           N  
ATOM   2699  CA  LYS A 173     -21.999  44.786   6.124  1.00  0.00           C  
ATOM   2700  C   LYS A 173     -20.946  45.112   5.072  1.00  0.00           C  
ATOM   2701  O   LYS A 173     -21.266  45.311   3.900  1.00  0.00           O  
ATOM   2702  CB  LYS A 173     -22.368  46.047   6.907  1.00  0.00           C  
ATOM   2703  CG  LYS A 173     -23.649  45.929   7.722  1.00  0.00           C  
ATOM   2704  CD  LYS A 173     -23.872  47.163   8.584  1.00  0.00           C  
ATOM   2705  CE  LYS A 173     -24.185  48.384   7.732  1.00  0.00           C  
ATOM   2706  NZ  LYS A 173     -24.483  49.581   8.565  1.00  0.00           N  
ATOM   2707  H   LYS A 173     -21.394  43.962   8.004  1.00  0.00           H  
ATOM   2708  HA  LYS A 173     -22.888  44.425   5.605  1.00  0.00           H  
ATOM   2709 1HB  LYS A 173     -21.558  46.301   7.591  1.00  0.00           H  
ATOM   2710 2HB  LYS A 173     -22.487  46.882   6.216  1.00  0.00           H  
ATOM   2711 1HG  LYS A 173     -24.499  45.808   7.049  1.00  0.00           H  
ATOM   2712 2HG  LYS A 173     -23.591  45.052   8.366  1.00  0.00           H  
ATOM   2713 1HD  LYS A 173     -24.702  46.984   9.268  1.00  0.00           H  
ATOM   2714 2HD  LYS A 173     -22.976  47.362   9.172  1.00  0.00           H  
ATOM   2715 1HE  LYS A 173     -23.335  48.607   7.089  1.00  0.00           H  
ATOM   2716 2HE  LYS A 173     -25.047  48.175   7.099  1.00  0.00           H  
ATOM   2717 1HZ  LYS A 173     -24.686  50.368   7.964  1.00  0.00           H  
ATOM   2718 2HZ  LYS A 173     -25.283  49.392   9.153  1.00  0.00           H  
ATOM   2719 3HZ  LYS A 173     -23.684  49.797   9.143  1.00  0.00           H  
ATOM   2720  N   HIS A 174     -19.689  45.165   5.498  1.00  0.00           N  
ATOM   2721  CA  HIS A 174     -18.586  45.467   4.593  1.00  0.00           C  
ATOM   2722  C   HIS A 174     -18.422  44.377   3.541  1.00  0.00           C  
ATOM   2723  O   HIS A 174     -18.177  44.664   2.369  1.00  0.00           O  
ATOM   2724  CB  HIS A 174     -17.277  45.634   5.372  1.00  0.00           C  
ATOM   2725  CG  HIS A 174     -17.221  46.885   6.193  1.00  0.00           C  
ATOM   2726  ND1 HIS A 174     -17.592  48.117   5.697  1.00  0.00           N  
ATOM   2727  CD2 HIS A 174     -16.838  47.094   7.474  1.00  0.00           C  
ATOM   2728  CE1 HIS A 174     -17.439  49.031   6.640  1.00  0.00           C  
ATOM   2729  NE2 HIS A 174     -16.983  48.436   7.727  1.00  0.00           N  
ATOM   2730  H   HIS A 174     -19.492  44.992   6.473  1.00  0.00           H  
ATOM   2731  HA  HIS A 174     -18.789  46.401   4.071  1.00  0.00           H  
ATOM   2732 1HB  HIS A 174     -17.139  44.782   6.038  1.00  0.00           H  
ATOM   2733 2HB  HIS A 174     -16.439  45.645   4.676  1.00  0.00           H  
ATOM   2734  HD1 HIS A 174     -17.995  48.296   4.799  1.00  0.00           H  
ATOM   2735  HD2 HIS A 174     -16.469  46.428   8.255  1.00  0.00           H  
ATOM   2736  HE1 HIS A 174     -17.681  50.076   6.445  1.00  0.00           H  
ATOM   2737  N   ALA A 175     -18.559  43.126   3.967  1.00  0.00           N  
ATOM   2738  CA  ALA A 175     -18.426  41.990   3.062  1.00  0.00           C  
ATOM   2739  C   ALA A 175     -19.528  41.992   2.010  1.00  0.00           C  
ATOM   2740  O   ALA A 175     -19.281  41.706   0.838  1.00  0.00           O  
ATOM   2741  CB  ALA A 175     -18.444  40.685   3.844  1.00  0.00           C  
ATOM   2742  H   ALA A 175     -18.760  42.957   4.942  1.00  0.00           H  
ATOM   2743  HA  ALA A 175     -17.470  42.079   2.545  1.00  0.00           H  
ATOM   2744 1HB  ALA A 175     -18.344  39.846   3.155  1.00  0.00           H  
ATOM   2745 2HB  ALA A 175     -17.615  40.673   4.552  1.00  0.00           H  
ATOM   2746 3HB  ALA A 175     -19.384  40.598   4.386  1.00  0.00           H  
ATOM   2747  N   LEU A 176     -20.745  42.316   2.436  1.00  0.00           N  
ATOM   2748  CA  LEU A 176     -21.887  42.355   1.531  1.00  0.00           C  
ATOM   2749  C   LEU A 176     -21.720  43.444   0.479  1.00  0.00           C  
ATOM   2750  O   LEU A 176     -22.040  43.243  -0.693  1.00  0.00           O  
ATOM   2751  CB  LEU A 176     -23.181  42.592   2.320  1.00  0.00           C  
ATOM   2752  CG  LEU A 176     -23.631  41.436   3.223  1.00  0.00           C  
ATOM   2753  CD1 LEU A 176     -24.815  41.883   4.069  1.00  0.00           C  
ATOM   2754  CD2 LEU A 176     -23.995  40.234   2.364  1.00  0.00           C  
ATOM   2755  H   LEU A 176     -20.882  42.541   3.411  1.00  0.00           H  
ATOM   2756  HA  LEU A 176     -21.958  41.394   1.022  1.00  0.00           H  
ATOM   2757 1HB  LEU A 176     -23.047  43.471   2.950  1.00  0.00           H  
ATOM   2758 2HB  LEU A 176     -23.986  42.795   1.615  1.00  0.00           H  
ATOM   2759  HG  LEU A 176     -22.820  41.166   3.900  1.00  0.00           H  
ATOM   2760 1HD1 LEU A 176     -25.135  41.062   4.710  1.00  0.00           H  
ATOM   2761 2HD1 LEU A 176     -24.521  42.731   4.687  1.00  0.00           H  
ATOM   2762 3HD1 LEU A 176     -25.638  42.176   3.418  1.00  0.00           H  
ATOM   2763 1HD2 LEU A 176     -24.314  39.412   3.006  1.00  0.00           H  
ATOM   2764 2HD2 LEU A 176     -24.806  40.502   1.688  1.00  0.00           H  
ATOM   2765 3HD2 LEU A 176     -23.126  39.925   1.784  1.00  0.00           H  
ATOM   2766  N   GLU A 177     -21.217  44.598   0.905  1.00  0.00           N  
ATOM   2767  CA  GLU A 177     -21.006  45.722   0.000  1.00  0.00           C  
ATOM   2768  C   GLU A 177     -19.954  45.393  -1.052  1.00  0.00           C  
ATOM   2769  O   GLU A 177     -20.104  45.740  -2.224  1.00  0.00           O  
ATOM   2770  CB  GLU A 177     -20.585  46.967   0.785  1.00  0.00           C  
ATOM   2771  CG  GLU A 177     -21.683  47.564   1.652  1.00  0.00           C  
ATOM   2772  CD  GLU A 177     -21.214  48.741   2.462  1.00  0.00           C  
ATOM   2773  OE1 GLU A 177     -20.039  49.020   2.444  1.00  0.00           O  
ATOM   2774  OE2 GLU A 177     -22.031  49.361   3.100  1.00  0.00           O  
ATOM   2775  H   GLU A 177     -20.975  44.699   1.880  1.00  0.00           H  
ATOM   2776  HA  GLU A 177     -21.944  45.934  -0.513  1.00  0.00           H  
ATOM   2777 1HB  GLU A 177     -19.743  46.721   1.433  1.00  0.00           H  
ATOM   2778 2HB  GLU A 177     -20.249  47.738   0.091  1.00  0.00           H  
ATOM   2779 1HG  GLU A 177     -22.505  47.884   1.011  1.00  0.00           H  
ATOM   2780 2HG  GLU A 177     -22.061  46.795   2.323  1.00  0.00           H  
ATOM   2781  N   ALA A 178     -18.889  44.722  -0.626  1.00  0.00           N  
ATOM   2782  CA  ALA A 178     -17.810  44.344  -1.531  1.00  0.00           C  
ATOM   2783  C   ALA A 178     -18.294  43.354  -2.583  1.00  0.00           C  
ATOM   2784  O   ALA A 178     -17.929  43.451  -3.755  1.00  0.00           O  
ATOM   2785  CB  ALA A 178     -16.644  43.757  -0.749  1.00  0.00           C  
ATOM   2786  H   ALA A 178     -18.825  44.467   0.349  1.00  0.00           H  
ATOM   2787  HA  ALA A 178     -17.472  45.242  -2.048  1.00  0.00           H  
ATOM   2788 1HB  ALA A 178     -15.846  43.480  -1.438  1.00  0.00           H  
ATOM   2789 2HB  ALA A 178     -16.271  44.497  -0.041  1.00  0.00           H  
ATOM   2790 3HB  ALA A 178     -16.978  42.873  -0.207  1.00  0.00           H  
ATOM   2791  N   LEU A 179     -19.117  42.402  -2.157  1.00  0.00           N  
ATOM   2792  CA  LEU A 179     -19.653  41.392  -3.062  1.00  0.00           C  
ATOM   2793  C   LEU A 179     -20.559  42.019  -4.114  1.00  0.00           C  
ATOM   2794  O   LEU A 179     -20.519  41.643  -5.286  1.00  0.00           O  
ATOM   2795  CB  LEU A 179     -20.433  40.333  -2.272  1.00  0.00           C  
ATOM   2796  CG  LEU A 179     -20.947  39.140  -3.088  1.00  0.00           C  
ATOM   2797  CD1 LEU A 179     -22.204  39.546  -3.845  1.00  0.00           C  
ATOM   2798  CD2 LEU A 179     -19.860  38.672  -4.043  1.00  0.00           C  
ATOM   2799  H   LEU A 179     -19.378  42.377  -1.182  1.00  0.00           H  
ATOM   2800  HA  LEU A 179     -18.821  40.907  -3.571  1.00  0.00           H  
ATOM   2801 1HB  LEU A 179     -19.790  39.944  -1.485  1.00  0.00           H  
ATOM   2802 2HB  LEU A 179     -21.294  40.812  -1.806  1.00  0.00           H  
ATOM   2803  HG  LEU A 179     -21.213  38.326  -2.413  1.00  0.00           H  
ATOM   2804 1HD1 LEU A 179     -22.570  38.698  -4.424  1.00  0.00           H  
ATOM   2805 2HD1 LEU A 179     -22.971  39.858  -3.136  1.00  0.00           H  
ATOM   2806 3HD1 LEU A 179     -21.973  40.371  -4.517  1.00  0.00           H  
ATOM   2807 1HD2 LEU A 179     -20.225  37.823  -4.623  1.00  0.00           H  
ATOM   2808 2HD2 LEU A 179     -19.595  39.485  -4.719  1.00  0.00           H  
ATOM   2809 3HD2 LEU A 179     -18.980  38.371  -3.475  1.00  0.00           H  
ATOM   2810  N   THR A 180     -21.376  42.977  -3.688  1.00  0.00           N  
ATOM   2811  CA  THR A 180     -22.294  43.658  -4.593  1.00  0.00           C  
ATOM   2812  C   THR A 180     -21.538  44.459  -5.645  1.00  0.00           C  
ATOM   2813  O   THR A 180     -21.915  44.474  -6.817  1.00  0.00           O  
ATOM   2814  CB  THR A 180     -23.246  44.589  -3.820  1.00  0.00           C  
ATOM   2815  OG1 THR A 180     -24.030  43.818  -2.900  1.00  0.00           O  
ATOM   2816  CG2 THR A 180     -24.172  45.322  -4.779  1.00  0.00           C  
ATOM   2817  H   THR A 180     -21.361  43.240  -2.713  1.00  0.00           H  
ATOM   2818  HA  THR A 180     -22.893  42.907  -5.109  1.00  0.00           H  
ATOM   2819  HB  THR A 180     -22.664  45.319  -3.257  1.00  0.00           H  
ATOM   2820  HG1 THR A 180     -23.509  43.631  -2.115  1.00  0.00           H  
ATOM   2821 1HG2 THR A 180     -24.837  45.975  -4.215  1.00  0.00           H  
ATOM   2822 2HG2 THR A 180     -23.579  45.918  -5.472  1.00  0.00           H  
ATOM   2823 3HG2 THR A 180     -24.763  44.598  -5.338  1.00  0.00           H  
ATOM   2824  N   GLU A 181     -20.469  45.124  -5.219  1.00  0.00           N  
ATOM   2825  CA  GLU A 181     -19.657  45.928  -6.124  1.00  0.00           C  
ATOM   2826  C   GLU A 181     -18.978  45.060  -7.176  1.00  0.00           C  
ATOM   2827  O   GLU A 181     -18.904  45.431  -8.347  1.00  0.00           O  
ATOM   2828  CB  GLU A 181     -18.603  46.713  -5.339  1.00  0.00           C  
ATOM   2829  CG  GLU A 181     -17.735  47.626  -6.193  1.00  0.00           C  
ATOM   2830  CD  GLU A 181     -18.514  48.737  -6.840  1.00  0.00           C  
ATOM   2831  OE1 GLU A 181     -19.582  49.043  -6.366  1.00  0.00           O  
ATOM   2832  OE2 GLU A 181     -18.041  49.281  -7.810  1.00  0.00           O  
ATOM   2833  H   GLU A 181     -20.213  45.071  -4.244  1.00  0.00           H  
ATOM   2834  HA  GLU A 181     -20.309  46.635  -6.638  1.00  0.00           H  
ATOM   2835 1HB  GLU A 181     -19.095  47.328  -4.585  1.00  0.00           H  
ATOM   2836 2HB  GLU A 181     -17.946  46.018  -4.817  1.00  0.00           H  
ATOM   2837 1HG  GLU A 181     -16.957  48.061  -5.566  1.00  0.00           H  
ATOM   2838 2HG  GLU A 181     -17.250  47.031  -6.965  1.00  0.00           H  
ATOM   2839  N   VAL A 182     -18.483  43.903  -6.751  1.00  0.00           N  
ATOM   2840  CA  VAL A 182     -17.809  42.979  -7.655  1.00  0.00           C  
ATOM   2841  C   VAL A 182     -18.770  42.439  -8.707  1.00  0.00           C  
ATOM   2842  O   VAL A 182     -18.415  42.312  -9.879  1.00  0.00           O  
ATOM   2843  CB  VAL A 182     -17.204  41.804  -6.864  1.00  0.00           C  
ATOM   2844  CG1 VAL A 182     -16.666  40.744  -7.814  1.00  0.00           C  
ATOM   2845  CG2 VAL A 182     -16.105  42.311  -5.943  1.00  0.00           C  
ATOM   2846  H   VAL A 182     -18.576  43.657  -5.776  1.00  0.00           H  
ATOM   2847  HA  VAL A 182     -17.003  43.514  -8.159  1.00  0.00           H  
ATOM   2848  HB  VAL A 182     -17.989  41.335  -6.271  1.00  0.00           H  
ATOM   2849 1HG1 VAL A 182     -16.243  39.920  -7.238  1.00  0.00           H  
ATOM   2850 2HG1 VAL A 182     -17.477  40.370  -8.439  1.00  0.00           H  
ATOM   2851 3HG1 VAL A 182     -15.892  41.180  -8.445  1.00  0.00           H  
ATOM   2852 1HG2 VAL A 182     -15.682  41.475  -5.387  1.00  0.00           H  
ATOM   2853 2HG2 VAL A 182     -15.323  42.785  -6.537  1.00  0.00           H  
ATOM   2854 3HG2 VAL A 182     -16.521  43.037  -5.245  1.00  0.00           H  
ATOM   2855  N   ALA A 183     -19.988  42.123  -8.282  1.00  0.00           N  
ATOM   2856  CA  ALA A 183     -21.003  41.596  -9.186  1.00  0.00           C  
ATOM   2857  C   ALA A 183     -21.392  42.627 -10.238  1.00  0.00           C  
ATOM   2858  O   ALA A 183     -21.571  42.295 -11.410  1.00  0.00           O  
ATOM   2859  CB  ALA A 183     -22.229  41.150  -8.403  1.00  0.00           C  
ATOM   2860  H   ALA A 183     -20.217  42.251  -7.307  1.00  0.00           H  
ATOM   2861  HA  ALA A 183     -20.581  40.734  -9.703  1.00  0.00           H  
ATOM   2862 1HB  ALA A 183     -22.978  40.759  -9.092  1.00  0.00           H  
ATOM   2863 2HB  ALA A 183     -21.946  40.371  -7.695  1.00  0.00           H  
ATOM   2864 3HB  ALA A 183     -22.643  41.999  -7.862  1.00  0.00           H  
ATOM   2865  N   LYS A 184     -21.521  43.879  -9.813  1.00  0.00           N  
ATOM   2866  CA  LYS A 184     -21.889  44.962 -10.717  1.00  0.00           C  
ATOM   2867  C   LYS A 184     -20.812  45.191 -11.769  1.00  0.00           C  
ATOM   2868  O   LYS A 184     -21.103  45.617 -12.887  1.00  0.00           O  
ATOM   2869  CB  LYS A 184     -22.142  46.251  -9.934  1.00  0.00           C  
ATOM   2870  CG  LYS A 184     -23.412  46.238  -9.093  1.00  0.00           C  
ATOM   2871  CD  LYS A 184     -23.519  47.490  -8.235  1.00  0.00           C  
ATOM   2872  CE  LYS A 184     -23.780  48.724  -9.085  1.00  0.00           C  
ATOM   2873  NZ  LYS A 184     -23.974  49.942  -8.252  1.00  0.00           N  
ATOM   2874  H   LYS A 184     -21.360  44.086  -8.838  1.00  0.00           H  
ATOM   2875  HA  LYS A 184     -22.807  44.683 -11.235  1.00  0.00           H  
ATOM   2876 1HB  LYS A 184     -21.301  46.442  -9.266  1.00  0.00           H  
ATOM   2877 2HB  LYS A 184     -22.207  47.091 -10.626  1.00  0.00           H  
ATOM   2878 1HG  LYS A 184     -24.281  46.182  -9.749  1.00  0.00           H  
ATOM   2879 2HG  LYS A 184     -23.410  45.362  -8.445  1.00  0.00           H  
ATOM   2880 1HD  LYS A 184     -24.334  47.372  -7.520  1.00  0.00           H  
ATOM   2881 2HD  LYS A 184     -22.591  47.632  -7.681  1.00  0.00           H  
ATOM   2882 1HE  LYS A 184     -22.939  48.888  -9.756  1.00  0.00           H  
ATOM   2883 2HE  LYS A 184     -24.674  48.567  -9.690  1.00  0.00           H  
ATOM   2884 1HZ  LYS A 184     -24.145  50.737  -8.852  1.00  0.00           H  
ATOM   2885 2HZ  LYS A 184     -24.765  49.809  -7.638  1.00  0.00           H  
ATOM   2886 3HZ  LYS A 184     -23.145  50.109  -7.701  1.00  0.00           H  
ATOM   2887  N   ASN A 185     -19.562  44.907 -11.409  1.00  0.00           N  
ATOM   2888  CA  ASN A 185     -18.431  45.258 -12.278  1.00  0.00           C  
ATOM   2889  C   ASN A 185     -17.883  44.080 -13.037  1.00  0.00           C  
ATOM   2890  O   ASN A 185     -16.904  44.205 -13.773  1.00  0.00           O  
ATOM   2891  CB  ASN A 185     -17.321  45.906 -11.471  1.00  0.00           C  
ATOM   2892  CG  ASN A 185     -17.708  47.258 -10.938  1.00  0.00           C  
ATOM   2893  OD1 ASN A 185     -18.524  47.966 -11.539  1.00  0.00           O  
ATOM   2894  ND2 ASN A 185     -17.139  47.629  -9.819  1.00  0.00           N  
ATOM   2895  H   ASN A 185     -19.382  44.445 -10.529  1.00  0.00           H  
ATOM   2896  HA  ASN A 185     -18.778  45.971 -13.027  1.00  0.00           H  
ATOM   2897 1HB  ASN A 185     -17.055  45.260 -10.633  1.00  0.00           H  
ATOM   2898 2HB  ASN A 185     -16.434  46.015 -12.095  1.00  0.00           H  
ATOM   2899 1HD2 ASN A 185     -17.359  48.519  -9.418  1.00  0.00           H  
ATOM   2900 2HD2 ASN A 185     -16.485  47.024  -9.367  1.00  0.00           H  
ATOM   2901  N   THR A 186     -18.511  42.943 -12.858  1.00  0.00           N  
ATOM   2902  CA  THR A 186     -17.968  41.703 -13.352  1.00  0.00           C  
ATOM   2903  C   THR A 186     -19.031  40.983 -14.162  1.00  0.00           C  
ATOM   2904  O   THR A 186     -18.768  40.510 -15.268  1.00  0.00           O  
ATOM   2905  CB  THR A 186     -17.472  40.806 -12.203  1.00  0.00           C  
ATOM   2906  OG1 THR A 186     -18.562  40.508 -11.321  1.00  0.00           O  
ATOM   2907  CG2 THR A 186     -16.368  41.502 -11.421  1.00  0.00           C  
ATOM   2908  H   THR A 186     -19.392  42.932 -12.365  1.00  0.00           H  
ATOM   2909  HA  THR A 186     -17.121  41.930 -14.000  1.00  0.00           H  
ATOM   2910  HB  THR A 186     -17.086  39.872 -12.611  1.00  0.00           H  
ATOM   2911  HG1 THR A 186     -18.350  39.726 -10.804  1.00  0.00           H  
ATOM   2912 1HG2 THR A 186     -16.030  40.854 -10.614  1.00  0.00           H  
ATOM   2913 2HG2 THR A 186     -15.533  41.720 -12.087  1.00  0.00           H  
ATOM   2914 3HG2 THR A 186     -16.750  42.433 -11.003  1.00  0.00           H  
ATOM   2915  N   SER A 187     -20.232  40.906 -13.600  1.00  0.00           N  
ATOM   2916  CA  SER A 187     -21.281  40.075 -14.165  1.00  0.00           C  
ATOM   2917  C   SER A 187     -21.628  40.511 -15.582  1.00  0.00           C  
ATOM   2918  O   SER A 187     -21.860  41.692 -15.839  1.00  0.00           O  
ATOM   2919  CB  SER A 187     -22.518  40.133 -13.290  1.00  0.00           C  
ATOM   2920  OG  SER A 187     -23.571  39.405 -13.860  1.00  0.00           O  
ATOM   2921  H   SER A 187     -20.422  41.436 -12.761  1.00  0.00           H  
ATOM   2922  HA  SER A 187     -20.924  39.045 -14.202  1.00  0.00           H  
ATOM   2923 1HB  SER A 187     -22.285  39.730 -12.304  1.00  0.00           H  
ATOM   2924 2HB  SER A 187     -22.820  41.171 -13.156  1.00  0.00           H  
ATOM   2925  HG  SER A 187     -24.310  39.489 -13.253  1.00  0.00           H  
ATOM   2926  N   MET A 188     -21.661  39.548 -16.494  1.00  0.00           N  
ATOM   2927  CA  MET A 188     -21.791  39.834 -17.917  1.00  0.00           C  
ATOM   2928  C   MET A 188     -22.785  38.884 -18.577  1.00  0.00           C  
ATOM   2929  O   MET A 188     -22.870  38.812 -19.803  1.00  0.00           O  
ATOM   2930  CB  MET A 188     -20.428  39.742 -18.601  1.00  0.00           C  
ATOM   2931  CG  MET A 188     -20.447  40.065 -20.088  1.00  0.00           C  
ATOM   2932  SD  MET A 188     -18.815  39.946 -20.846  1.00  0.00           S  
ATOM   2933  CE  MET A 188     -18.566  38.173 -20.838  1.00  0.00           C  
ATOM   2934  H   MET A 188     -21.594  38.587 -16.189  1.00  0.00           H  
ATOM   2935  HA  MET A 188     -22.174  40.848 -18.032  1.00  0.00           H  
ATOM   2936 1HB  MET A 188     -19.733  40.429 -18.119  1.00  0.00           H  
ATOM   2937 2HB  MET A 188     -20.028  38.735 -18.482  1.00  0.00           H  
ATOM   2938 1HG  MET A 188     -21.117  39.376 -20.601  1.00  0.00           H  
ATOM   2939 2HG  MET A 188     -20.822  41.077 -20.236  1.00  0.00           H  
ATOM   2940 1HE  MET A 188     -17.596  37.939 -21.277  1.00  0.00           H  
ATOM   2941 2HE  MET A 188     -18.599  37.805 -19.811  1.00  0.00           H  
ATOM   2942 3HE  MET A 188     -19.353  37.692 -21.420  1.00  0.00           H  
ATOM   2943  N   SER A 189     -23.538  38.154 -17.758  1.00  0.00           N  
ATOM   2944  CA  SER A 189     -24.473  37.155 -18.268  1.00  0.00           C  
ATOM   2945  C   SER A 189     -25.488  36.717 -17.213  1.00  0.00           C  
ATOM   2946  O   SER A 189     -25.326  37.002 -16.026  1.00  0.00           O  
ATOM   2947  CB  SER A 189     -23.708  35.946 -18.771  1.00  0.00           C  
ATOM   2948  OG  SER A 189     -23.092  35.266 -17.712  1.00  0.00           O  
ATOM   2949  H   SER A 189     -23.462  38.293 -16.760  1.00  0.00           H  
ATOM   2950  HA  SER A 189     -25.027  37.592 -19.100  1.00  0.00           H  
ATOM   2951 1HB  SER A 189     -24.391  35.274 -19.290  1.00  0.00           H  
ATOM   2952 2HB  SER A 189     -22.954  36.265 -19.489  1.00  0.00           H  
ATOM   2953  HG  SER A 189     -22.633  34.521 -18.107  1.00  0.00           H  
ATOM   2954  N   PRO A 190     -26.582  35.993 -17.662  1.00  0.00           N  
ATOM   2955  CA  PRO A 190     -27.503  35.457 -16.662  1.00  0.00           C  
ATOM   2956  C   PRO A 190     -26.730  34.578 -15.707  1.00  0.00           C  
ATOM   2957  O   PRO A 190     -26.868  34.696 -14.489  1.00  0.00           O  
ATOM   2958  CB  PRO A 190     -28.513  34.654 -17.488  1.00  0.00           C  
ATOM   2959  CG  PRO A 190     -28.537  35.345 -18.808  1.00  0.00           C  
ATOM   2960  CD  PRO A 190     -27.101  35.721 -19.061  1.00  0.00           C  
ATOM   2961  HA  PRO A 190     -27.996  36.291 -16.141  1.00  0.00           H  
ATOM   2962 1HB  PRO A 190     -28.190  33.605 -17.561  1.00  0.00           H  
ATOM   2963 2HB  PRO A 190     -29.493  34.654 -16.988  1.00  0.00           H  
ATOM   2964 1HG  PRO A 190     -28.942  34.674 -19.581  1.00  0.00           H  
ATOM   2965 2HG  PRO A 190     -29.203  36.220 -18.767  1.00  0.00           H  
ATOM   2966 1HD  PRO A 190     -26.578  34.875 -19.531  1.00  0.00           H  
ATOM   2967 2HD  PRO A 190     -27.063  36.609 -19.708  1.00  0.00           H  
ATOM   2968  N   GLU A 191     -25.915  33.694 -16.258  1.00  0.00           N  
ATOM   2969  CA  GLU A 191     -25.207  32.715 -15.442  1.00  0.00           C  
ATOM   2970  C   GLU A 191     -24.341  33.397 -14.390  1.00  0.00           C  
ATOM   2971  O   GLU A 191     -24.359  33.020 -13.218  1.00  0.00           O  
ATOM   2972  CB  GLU A 191     -24.340  31.813 -16.324  1.00  0.00           C  
ATOM   2973  CG  GLU A 191     -25.127  30.891 -17.245  1.00  0.00           C  
ATOM   2974  CD  GLU A 191     -25.597  31.578 -18.497  1.00  0.00           C  
ATOM   2975  OE1 GLU A 191     -25.313  32.741 -18.656  1.00  0.00           O  
ATOM   2976  OE2 GLU A 191     -26.242  30.939 -19.295  1.00  0.00           O  
ATOM   2977  H   GLU A 191     -25.777  33.692 -17.259  1.00  0.00           H  
ATOM   2978  HA  GLU A 191     -25.943  32.097 -14.927  1.00  0.00           H  
ATOM   2979 1HB  GLU A 191     -23.688  32.428 -16.943  1.00  0.00           H  
ATOM   2980 2HB  GLU A 191     -23.703  31.192 -15.694  1.00  0.00           H  
ATOM   2981 1HG  GLU A 191     -24.495  30.048 -17.523  1.00  0.00           H  
ATOM   2982 2HG  GLU A 191     -25.988  30.502 -16.704  1.00  0.00           H  
ATOM   2983  N   THR A 192     -23.584  34.402 -14.815  1.00  0.00           N  
ATOM   2984  CA  THR A 192     -22.710  35.139 -13.910  1.00  0.00           C  
ATOM   2985  C   THR A 192     -23.514  35.892 -12.859  1.00  0.00           C  
ATOM   2986  O   THR A 192     -23.139  35.931 -11.687  1.00  0.00           O  
ATOM   2987  CB  THR A 192     -21.817  36.127 -14.683  1.00  0.00           C  
ATOM   2988  OG1 THR A 192     -22.639  37.046 -15.415  1.00  0.00           O  
ATOM   2989  CG2 THR A 192     -20.911  35.382 -15.652  1.00  0.00           C  
ATOM   2990  H   THR A 192     -23.615  34.663 -15.790  1.00  0.00           H  
ATOM   2991  HA  THR A 192     -22.066  34.426 -13.394  1.00  0.00           H  
ATOM   2992  HB  THR A 192     -21.203  36.690 -13.980  1.00  0.00           H  
ATOM   2993  HG1 THR A 192     -23.197  37.532 -14.803  1.00  0.00           H  
ATOM   2994 1HG2 THR A 192     -20.287  36.096 -16.189  1.00  0.00           H  
ATOM   2995 2HG2 THR A 192     -20.277  34.690 -15.097  1.00  0.00           H  
ATOM   2996 3HG2 THR A 192     -21.519  34.825 -16.363  1.00  0.00           H  
ATOM   2997  N   SER A 193     -24.622  36.490 -13.284  1.00  0.00           N  
ATOM   2998  CA  SER A 193     -25.482  37.243 -12.379  1.00  0.00           C  
ATOM   2999  C   SER A 193     -26.106  36.335 -11.328  1.00  0.00           C  
ATOM   3000  O   SER A 193     -26.203  36.700 -10.156  1.00  0.00           O  
ATOM   3001  CB  SER A 193     -26.572  37.949 -13.161  1.00  0.00           C  
ATOM   3002  OG  SER A 193     -26.032  38.935 -13.998  1.00  0.00           O  
ATOM   3003  H   SER A 193     -24.875  36.421 -14.259  1.00  0.00           H  
ATOM   3004  HA  SER A 193     -24.875  37.992 -11.868  1.00  0.00           H  
ATOM   3005 1HB  SER A 193     -27.120  37.221 -13.760  1.00  0.00           H  
ATOM   3006 2HB  SER A 193     -27.280  38.403 -12.470  1.00  0.00           H  
ATOM   3007  HG  SER A 193     -26.698  39.107 -14.668  1.00  0.00           H  
ATOM   3008  N   ILE A 194     -26.529  35.149 -11.753  1.00  0.00           N  
ATOM   3009  CA  ILE A 194     -27.145  34.186 -10.848  1.00  0.00           C  
ATOM   3010  C   ILE A 194     -26.153  33.706  -9.797  1.00  0.00           C  
ATOM   3011  O   ILE A 194     -26.499  33.557  -8.625  1.00  0.00           O  
ATOM   3012  CB  ILE A 194     -27.696  32.976 -11.625  1.00  0.00           C  
ATOM   3013  CG1 ILE A 194     -28.879  33.398 -12.500  1.00  0.00           C  
ATOM   3014  CG2 ILE A 194     -28.107  31.870 -10.665  1.00  0.00           C  
ATOM   3015  CD1 ILE A 194     -29.310  32.343 -13.494  1.00  0.00           C  
ATOM   3016  H   ILE A 194     -26.421  34.909 -12.728  1.00  0.00           H  
ATOM   3017  HA  ILE A 194     -27.974  34.674 -10.336  1.00  0.00           H  
ATOM   3018  HB  ILE A 194     -26.928  32.595 -12.296  1.00  0.00           H  
ATOM   3019 1HG1 ILE A 194     -29.732  33.639 -11.867  1.00  0.00           H  
ATOM   3020 2HG1 ILE A 194     -28.619  34.300 -13.054  1.00  0.00           H  
ATOM   3021 1HG2 ILE A 194     -28.495  31.024 -11.231  1.00  0.00           H  
ATOM   3022 2HG2 ILE A 194     -27.243  31.553 -10.084  1.00  0.00           H  
ATOM   3023 3HG2 ILE A 194     -28.880  32.242  -9.992  1.00  0.00           H  
ATOM   3024 1HD1 ILE A 194     -30.152  32.716 -14.077  1.00  0.00           H  
ATOM   3025 2HD1 ILE A 194     -28.480  32.112 -14.162  1.00  0.00           H  
ATOM   3026 3HD1 ILE A 194     -29.609  31.442 -12.961  1.00  0.00           H  
ATOM   3027  N   ALA A 195     -24.918  33.465 -10.222  1.00  0.00           N  
ATOM   3028  CA  ALA A 195     -23.872  33.002  -9.317  1.00  0.00           C  
ATOM   3029  C   ALA A 195     -23.547  34.055  -8.266  1.00  0.00           C  
ATOM   3030  O   ALA A 195     -23.347  33.735  -7.094  1.00  0.00           O  
ATOM   3031  CB  ALA A 195     -22.620  32.632 -10.099  1.00  0.00           C  
ATOM   3032  H   ALA A 195     -24.698  33.606 -11.197  1.00  0.00           H  
ATOM   3033  HA  ALA A 195     -24.240  32.116  -8.799  1.00  0.00           H  
ATOM   3034 1HB  ALA A 195     -21.849  32.289  -9.409  1.00  0.00           H  
ATOM   3035 2HB  ALA A 195     -22.855  31.836 -10.806  1.00  0.00           H  
ATOM   3036 3HB  ALA A 195     -22.259  33.504 -10.641  1.00  0.00           H  
ATOM   3037  N   ALA A 196     -23.495  35.312  -8.691  1.00  0.00           N  
ATOM   3038  CA  ALA A 196     -23.194  36.415  -7.786  1.00  0.00           C  
ATOM   3039  C   ALA A 196     -24.284  36.578  -6.735  1.00  0.00           C  
ATOM   3040  O   ALA A 196     -23.998  36.823  -5.563  1.00  0.00           O  
ATOM   3041  CB  ALA A 196     -23.016  37.708  -8.568  1.00  0.00           C  
ATOM   3042  H   ALA A 196     -23.668  35.509  -9.666  1.00  0.00           H  
ATOM   3043  HA  ALA A 196     -22.263  36.184  -7.269  1.00  0.00           H  
ATOM   3044 1HB  ALA A 196     -22.792  38.522  -7.878  1.00  0.00           H  
ATOM   3045 2HB  ALA A 196     -22.194  37.596  -9.275  1.00  0.00           H  
ATOM   3046 3HB  ALA A 196     -23.932  37.935  -9.110  1.00  0.00           H  
ATOM   3047  N   ALA A 197     -25.535  36.441  -7.160  1.00  0.00           N  
ATOM   3048  CA  ALA A 197     -26.671  36.572  -6.255  1.00  0.00           C  
ATOM   3049  C   ALA A 197     -26.668  35.470  -5.204  1.00  0.00           C  
ATOM   3050  O   ALA A 197     -26.953  35.716  -4.032  1.00  0.00           O  
ATOM   3051  CB  ALA A 197     -27.976  36.553  -7.037  1.00  0.00           C  
ATOM   3052  H   ALA A 197     -25.704  36.241  -8.135  1.00  0.00           H  
ATOM   3053  HA  ALA A 197     -26.583  37.527  -5.737  1.00  0.00           H  
ATOM   3054 1HB  ALA A 197     -28.815  36.652  -6.347  1.00  0.00           H  
ATOM   3055 2HB  ALA A 197     -27.989  37.383  -7.744  1.00  0.00           H  
ATOM   3056 3HB  ALA A 197     -28.062  35.613  -7.579  1.00  0.00           H  
ATOM   3057  N   ARG A 198     -26.344  34.254  -5.629  1.00  0.00           N  
ATOM   3058  CA  ARG A 198     -26.303  33.112  -4.724  1.00  0.00           C  
ATOM   3059  C   ARG A 198     -25.214  33.280  -3.672  1.00  0.00           C  
ATOM   3060  O   ARG A 198     -25.415  32.960  -2.500  1.00  0.00           O  
ATOM   3061  CB  ARG A 198     -26.062  31.825  -5.498  1.00  0.00           C  
ATOM   3062  CG  ARG A 198     -27.231  31.364  -6.353  1.00  0.00           C  
ATOM   3063  CD  ARG A 198     -26.892  30.149  -7.139  1.00  0.00           C  
ATOM   3064  NE  ARG A 198     -26.600  29.012  -6.281  1.00  0.00           N  
ATOM   3065  CZ  ARG A 198     -27.530  28.185  -5.763  1.00  0.00           C  
ATOM   3066  NH1 ARG A 198     -28.803  28.381  -6.026  1.00  0.00           N  
ATOM   3067  NH2 ARG A 198     -27.161  27.177  -4.992  1.00  0.00           N  
ATOM   3068  H   ARG A 198     -26.120  34.117  -6.604  1.00  0.00           H  
ATOM   3069  HA  ARG A 198     -27.266  33.038  -4.217  1.00  0.00           H  
ATOM   3070 1HB  ARG A 198     -25.203  31.951  -6.155  1.00  0.00           H  
ATOM   3071 2HB  ARG A 198     -25.825  31.020  -4.802  1.00  0.00           H  
ATOM   3072 1HG  ARG A 198     -28.082  31.131  -5.712  1.00  0.00           H  
ATOM   3073 2HG  ARG A 198     -27.508  32.156  -7.049  1.00  0.00           H  
ATOM   3074 1HD  ARG A 198     -27.733  29.885  -7.780  1.00  0.00           H  
ATOM   3075 2HD  ARG A 198     -26.015  30.347  -7.753  1.00  0.00           H  
ATOM   3076  HE  ARG A 198     -25.631  28.829  -6.056  1.00  0.00           H  
ATOM   3077 1HH1 ARG A 198     -29.084  29.152  -6.615  1.00  0.00           H  
ATOM   3078 2HH1 ARG A 198     -29.499  27.761  -5.638  1.00  0.00           H  
ATOM   3079 1HH2 ARG A 198     -26.182  27.027  -4.791  1.00  0.00           H  
ATOM   3080 2HH2 ARG A 198     -27.857  26.558  -4.605  1.00  0.00           H  
ATOM   3081  N   LEU A 199     -24.061  33.784  -4.098  1.00  0.00           N  
ATOM   3082  CA  LEU A 199     -22.937  33.996  -3.193  1.00  0.00           C  
ATOM   3083  C   LEU A 199     -23.267  35.047  -2.141  1.00  0.00           C  
ATOM   3084  O   LEU A 199     -22.921  34.897  -0.969  1.00  0.00           O  
ATOM   3085  CB  LEU A 199     -21.695  34.427  -3.983  1.00  0.00           C  
ATOM   3086  CG  LEU A 199     -21.074  33.353  -4.885  1.00  0.00           C  
ATOM   3087  CD1 LEU A 199     -19.972  33.975  -5.732  1.00  0.00           C  
ATOM   3088  CD2 LEU A 199     -20.531  32.220  -4.027  1.00  0.00           C  
ATOM   3089  H   LEU A 199     -23.960  34.027  -5.073  1.00  0.00           H  
ATOM   3090  HA  LEU A 199     -22.721  33.057  -2.684  1.00  0.00           H  
ATOM   3091 1HB  LEU A 199     -21.960  35.275  -4.612  1.00  0.00           H  
ATOM   3092 2HB  LEU A 199     -20.929  34.750  -3.277  1.00  0.00           H  
ATOM   3093  HG  LEU A 199     -21.835  32.963  -5.562  1.00  0.00           H  
ATOM   3094 1HD1 LEU A 199     -19.531  33.211  -6.373  1.00  0.00           H  
ATOM   3095 2HD1 LEU A 199     -20.392  34.768  -6.350  1.00  0.00           H  
ATOM   3096 3HD1 LEU A 199     -19.203  34.389  -5.080  1.00  0.00           H  
ATOM   3097 1HD2 LEU A 199     -20.091  31.456  -4.668  1.00  0.00           H  
ATOM   3098 2HD2 LEU A 199     -19.770  32.609  -3.350  1.00  0.00           H  
ATOM   3099 3HD2 LEU A 199     -21.343  31.782  -3.446  1.00  0.00           H  
ATOM   3100  N   LEU A 200     -23.939  36.112  -2.567  1.00  0.00           N  
ATOM   3101  CA  LEU A 200     -24.318  37.190  -1.662  1.00  0.00           C  
ATOM   3102  C   LEU A 200     -25.307  36.706  -0.610  1.00  0.00           C  
ATOM   3103  O   LEU A 200     -25.210  37.071   0.562  1.00  0.00           O  
ATOM   3104  CB  LEU A 200     -24.931  38.353  -2.452  1.00  0.00           C  
ATOM   3105  CG  LEU A 200     -25.261  39.610  -1.636  1.00  0.00           C  
ATOM   3106  CD1 LEU A 200     -26.565  39.396  -0.879  1.00  0.00           C  
ATOM   3107  CD2 LEU A 200     -24.117  39.910  -0.680  1.00  0.00           C  
ATOM   3108  H   LEU A 200     -24.194  36.176  -3.542  1.00  0.00           H  
ATOM   3109  HA  LEU A 200     -23.423  37.545  -1.153  1.00  0.00           H  
ATOM   3110 1HB  LEU A 200     -24.237  38.643  -3.239  1.00  0.00           H  
ATOM   3111 2HB  LEU A 200     -25.854  38.009  -2.918  1.00  0.00           H  
ATOM   3112  HG  LEU A 200     -25.402  40.455  -2.310  1.00  0.00           H  
ATOM   3113 1HD1 LEU A 200     -26.800  40.289  -0.299  1.00  0.00           H  
ATOM   3114 2HD1 LEU A 200     -27.370  39.203  -1.587  1.00  0.00           H  
ATOM   3115 3HD1 LEU A 200     -26.460  38.545  -0.207  1.00  0.00           H  
ATOM   3116 1HD2 LEU A 200     -24.351  40.804  -0.101  1.00  0.00           H  
ATOM   3117 2HD2 LEU A 200     -23.976  39.067  -0.004  1.00  0.00           H  
ATOM   3118 3HD2 LEU A 200     -23.202  40.076  -1.249  1.00  0.00           H  
ATOM   3119  N   ALA A 201     -26.259  35.882  -1.036  1.00  0.00           N  
ATOM   3120  CA  ALA A 201     -27.268  35.345  -0.131  1.00  0.00           C  
ATOM   3121  C   ALA A 201     -26.640  34.440   0.921  1.00  0.00           C  
ATOM   3122  O   ALA A 201     -27.015  34.481   2.093  1.00  0.00           O  
ATOM   3123  CB  ALA A 201     -28.331  34.588  -0.913  1.00  0.00           C  
ATOM   3124  H   ALA A 201     -26.284  35.621  -2.011  1.00  0.00           H  
ATOM   3125  HA  ALA A 201     -27.739  36.181   0.386  1.00  0.00           H  
ATOM   3126 1HB  ALA A 201     -29.078  34.193  -0.224  1.00  0.00           H  
ATOM   3127 2HB  ALA A 201     -28.812  35.263  -1.621  1.00  0.00           H  
ATOM   3128 3HB  ALA A 201     -27.868  33.765  -1.455  1.00  0.00           H  
ATOM   3129  N   ARG A 202     -25.682  33.623   0.495  1.00  0.00           N  
ATOM   3130  CA  ARG A 202     -25.000  32.706   1.400  1.00  0.00           C  
ATOM   3131  C   ARG A 202     -24.199  33.463   2.452  1.00  0.00           C  
ATOM   3132  O   ARG A 202     -24.182  33.086   3.624  1.00  0.00           O  
ATOM   3133  CB  ARG A 202     -24.070  31.783   0.626  1.00  0.00           C  
ATOM   3134  CG  ARG A 202     -23.362  30.735   1.469  1.00  0.00           C  
ATOM   3135  CD  ARG A 202     -22.536  29.825   0.635  1.00  0.00           C  
ATOM   3136  NE  ARG A 202     -21.432  30.526  -0.001  1.00  0.00           N  
ATOM   3137  CZ  ARG A 202     -20.711  30.042  -1.032  1.00  0.00           C  
ATOM   3138  NH1 ARG A 202     -20.989  28.858  -1.530  1.00  0.00           N  
ATOM   3139  NH2 ARG A 202     -19.725  30.759  -1.542  1.00  0.00           N  
ATOM   3140  H   ARG A 202     -25.420  33.638  -0.480  1.00  0.00           H  
ATOM   3141  HA  ARG A 202     -25.750  32.098   1.907  1.00  0.00           H  
ATOM   3142 1HB  ARG A 202     -24.636  31.260  -0.144  1.00  0.00           H  
ATOM   3143 2HB  ARG A 202     -23.305  32.375   0.124  1.00  0.00           H  
ATOM   3144 1HG  ARG A 202     -22.709  31.227   2.190  1.00  0.00           H  
ATOM   3145 2HG  ARG A 202     -24.102  30.135   2.001  1.00  0.00           H  
ATOM   3146 1HD  ARG A 202     -22.122  29.034   1.259  1.00  0.00           H  
ATOM   3147 2HD  ARG A 202     -23.155  29.385  -0.146  1.00  0.00           H  
ATOM   3148  HE  ARG A 202     -21.189  31.441   0.354  1.00  0.00           H  
ATOM   3149 1HH1 ARG A 202     -21.743  28.310  -1.140  1.00  0.00           H  
ATOM   3150 2HH1 ARG A 202     -20.449  28.496  -2.302  1.00  0.00           H  
ATOM   3151 1HH2 ARG A 202     -19.511  31.670  -1.159  1.00  0.00           H  
ATOM   3152 2HH2 ARG A 202     -19.185  30.397  -2.313  1.00  0.00           H  
ATOM   3153  N   LEU A 203     -23.536  34.533   2.026  1.00  0.00           N  
ATOM   3154  CA  LEU A 203     -22.732  35.345   2.931  1.00  0.00           C  
ATOM   3155  C   LEU A 203     -23.601  36.023   3.983  1.00  0.00           C  
ATOM   3156  O   LEU A 203     -23.231  36.096   5.155  1.00  0.00           O  
ATOM   3157  CB  LEU A 203     -21.953  36.405   2.141  1.00  0.00           C  
ATOM   3158  CG  LEU A 203     -21.031  37.308   2.971  1.00  0.00           C  
ATOM   3159  CD1 LEU A 203     -19.995  36.454   3.689  1.00  0.00           C  
ATOM   3160  CD2 LEU A 203     -20.364  38.326   2.058  1.00  0.00           C  
ATOM   3161  H   LEU A 203     -23.590  34.790   1.051  1.00  0.00           H  
ATOM   3162  HA  LEU A 203     -22.021  34.695   3.440  1.00  0.00           H  
ATOM   3163 1HB  LEU A 203     -21.340  35.901   1.396  1.00  0.00           H  
ATOM   3164 2HB  LEU A 203     -22.667  37.046   1.623  1.00  0.00           H  
ATOM   3165  HG  LEU A 203     -21.617  37.829   3.728  1.00  0.00           H  
ATOM   3166 1HD1 LEU A 203     -19.340  37.096   4.278  1.00  0.00           H  
ATOM   3167 2HD1 LEU A 203     -20.499  35.748   4.348  1.00  0.00           H  
ATOM   3168 3HD1 LEU A 203     -19.403  35.907   2.955  1.00  0.00           H  
ATOM   3169 1HD2 LEU A 203     -19.709  38.969   2.648  1.00  0.00           H  
ATOM   3170 2HD2 LEU A 203     -19.776  37.807   1.301  1.00  0.00           H  
ATOM   3171 3HD2 LEU A 203     -21.127  38.934   1.572  1.00  0.00           H  
ATOM   3172  N   ALA A 204     -24.758  36.518   3.557  1.00  0.00           N  
ATOM   3173  CA  ALA A 204     -25.682  37.190   4.462  1.00  0.00           C  
ATOM   3174  C   ALA A 204     -26.222  36.230   5.514  1.00  0.00           C  
ATOM   3175  O   ALA A 204     -26.350  36.586   6.685  1.00  0.00           O  
ATOM   3176  CB  ALA A 204     -26.828  37.816   3.680  1.00  0.00           C  
ATOM   3177  H   ALA A 204     -25.004  36.427   2.582  1.00  0.00           H  
ATOM   3178  HA  ALA A 204     -25.136  37.979   4.980  1.00  0.00           H  
ATOM   3179 1HB  ALA A 204     -27.509  38.315   4.369  1.00  0.00           H  
ATOM   3180 2HB  ALA A 204     -26.430  38.543   2.972  1.00  0.00           H  
ATOM   3181 3HB  ALA A 204     -27.365  37.039   3.138  1.00  0.00           H  
ATOM   3182  N   ARG A 205     -26.537  35.011   5.088  1.00  0.00           N  
ATOM   3183  CA  ARG A 205     -27.063  33.996   5.993  1.00  0.00           C  
ATOM   3184  C   ARG A 205     -26.032  33.607   7.045  1.00  0.00           C  
ATOM   3185  O   ARG A 205     -26.364  33.427   8.217  1.00  0.00           O  
ATOM   3186  CB  ARG A 205     -27.486  32.756   5.219  1.00  0.00           C  
ATOM   3187  CG  ARG A 205     -28.118  31.660   6.062  1.00  0.00           C  
ATOM   3188  CD  ARG A 205     -28.574  30.519   5.227  1.00  0.00           C  
ATOM   3189  NE  ARG A 205     -27.460  29.834   4.591  1.00  0.00           N  
ATOM   3190  CZ  ARG A 205     -27.579  28.974   3.561  1.00  0.00           C  
ATOM   3191  NH1 ARG A 205     -28.765  28.705   3.063  1.00  0.00           N  
ATOM   3192  NH2 ARG A 205     -26.502  28.401   3.051  1.00  0.00           N  
ATOM   3193  H   ARG A 205     -26.409  34.782   4.113  1.00  0.00           H  
ATOM   3194  HA  ARG A 205     -27.938  34.404   6.500  1.00  0.00           H  
ATOM   3195 1HB  ARG A 205     -28.203  33.035   4.449  1.00  0.00           H  
ATOM   3196 2HB  ARG A 205     -26.618  32.327   4.717  1.00  0.00           H  
ATOM   3197 1HG  ARG A 205     -27.389  31.289   6.783  1.00  0.00           H  
ATOM   3198 2HG  ARG A 205     -28.982  32.063   6.593  1.00  0.00           H  
ATOM   3199 1HD  ARG A 205     -29.104  29.801   5.852  1.00  0.00           H  
ATOM   3200 2HD  ARG A 205     -29.241  30.883   4.447  1.00  0.00           H  
ATOM   3201  HE  ARG A 205     -26.531  30.016   4.948  1.00  0.00           H  
ATOM   3202 1HH1 ARG A 205     -29.588  29.143   3.453  1.00  0.00           H  
ATOM   3203 2HH1 ARG A 205     -28.854  28.060   2.291  1.00  0.00           H  
ATOM   3204 1HH2 ARG A 205     -25.590  28.608   3.435  1.00  0.00           H  
ATOM   3205 2HH2 ARG A 205     -26.591  27.757   2.280  1.00  0.00           H  
ATOM   3206  N   ALA A 206     -24.780  33.479   6.619  1.00  0.00           N  
ATOM   3207  CA  ALA A 206     -23.697  33.112   7.524  1.00  0.00           C  
ATOM   3208  C   ALA A 206     -23.468  34.189   8.576  1.00  0.00           C  
ATOM   3209  O   ALA A 206     -23.240  33.887   9.748  1.00  0.00           O  
ATOM   3210  CB  ALA A 206     -22.417  32.857   6.742  1.00  0.00           C  
ATOM   3211  H   ALA A 206     -24.573  33.640   5.644  1.00  0.00           H  
ATOM   3212  HA  ALA A 206     -23.983  32.196   8.041  1.00  0.00           H  
ATOM   3213 1HB  ALA A 206     -21.618  32.584   7.431  1.00  0.00           H  
ATOM   3214 2HB  ALA A 206     -22.579  32.044   6.034  1.00  0.00           H  
ATOM   3215 3HB  ALA A 206     -22.136  33.758   6.200  1.00  0.00           H  
ATOM   3216  N   ALA A 207     -23.530  35.447   8.151  1.00  0.00           N  
ATOM   3217  CA  ALA A 207     -23.329  36.572   9.055  1.00  0.00           C  
ATOM   3218  C   ALA A 207     -24.429  36.636  10.107  1.00  0.00           C  
ATOM   3219  O   ALA A 207     -24.166  36.906  11.279  1.00  0.00           O  
ATOM   3220  CB  ALA A 207     -23.268  37.876   8.273  1.00  0.00           C  
ATOM   3221  H   ALA A 207     -23.721  35.628   7.176  1.00  0.00           H  
ATOM   3222  HA  ALA A 207     -22.380  36.426   9.572  1.00  0.00           H  
ATOM   3223 1HB  ALA A 207     -23.117  38.707   8.962  1.00  0.00           H  
ATOM   3224 2HB  ALA A 207     -22.440  37.837   7.564  1.00  0.00           H  
ATOM   3225 3HB  ALA A 207     -24.202  38.019   7.731  1.00  0.00           H  
ATOM   3226  N   ALA A 208     -25.663  36.386   9.682  1.00  0.00           N  
ATOM   3227  CA  ALA A 208     -26.806  36.415  10.586  1.00  0.00           C  
ATOM   3228  C   ALA A 208     -26.704  35.318  11.638  1.00  0.00           C  
ATOM   3229  O   ALA A 208     -27.011  35.538  12.810  1.00  0.00           O  
ATOM   3230  CB  ALA A 208     -28.104  36.279   9.803  1.00  0.00           C  
ATOM   3231  H   ALA A 208     -25.812  36.170   8.707  1.00  0.00           H  
ATOM   3232  HA  ALA A 208     -26.805  37.375  11.103  1.00  0.00           H  
ATOM   3233 1HB  ALA A 208     -28.948  36.302  10.492  1.00  0.00           H  
ATOM   3234 2HB  ALA A 208     -28.190  37.103   9.095  1.00  0.00           H  
ATOM   3235 3HB  ALA A 208     -28.104  35.334   9.262  1.00  0.00           H  
ATOM   3236  N   GLU A 209     -26.271  34.136  11.213  1.00  0.00           N  
ATOM   3237  CA  GLU A 209     -26.128  33.002  12.117  1.00  0.00           C  
ATOM   3238  C   GLU A 209     -25.058  33.268  13.169  1.00  0.00           C  
ATOM   3239  O   GLU A 209     -25.229  32.932  14.341  1.00  0.00           O  
ATOM   3240  CB  GLU A 209     -25.782  31.735  11.332  1.00  0.00           C  
ATOM   3241  CG  GLU A 209     -25.662  30.480  12.185  1.00  0.00           C  
ATOM   3242  CD  GLU A 209     -26.961  30.085  12.831  1.00  0.00           C  
ATOM   3243  OE1 GLU A 209     -27.990  30.503  12.357  1.00  0.00           O  
ATOM   3244  OE2 GLU A 209     -26.924  29.365  13.801  1.00  0.00           O  
ATOM   3245  H   GLU A 209     -26.035  34.021  10.238  1.00  0.00           H  
ATOM   3246  HA  GLU A 209     -27.078  32.847  12.630  1.00  0.00           H  
ATOM   3247 1HB  GLU A 209     -26.548  31.554  10.577  1.00  0.00           H  
ATOM   3248 2HB  GLU A 209     -24.835  31.877  10.811  1.00  0.00           H  
ATOM   3249 1HG  GLU A 209     -25.318  29.658  11.557  1.00  0.00           H  
ATOM   3250 2HG  GLU A 209     -24.914  30.649  12.958  1.00  0.00           H  
ATOM   3251  N   ALA A 210     -23.955  33.873  12.744  1.00  0.00           N  
ATOM   3252  CA  ALA A 210     -22.855  34.186  13.648  1.00  0.00           C  
ATOM   3253  C   ALA A 210     -23.279  35.203  14.700  1.00  0.00           C  
ATOM   3254  O   ALA A 210     -22.921  35.084  15.872  1.00  0.00           O  
ATOM   3255  CB  ALA A 210     -21.657  34.703  12.865  1.00  0.00           C  
ATOM   3256  H   ALA A 210     -23.876  34.123  11.769  1.00  0.00           H  
ATOM   3257  HA  ALA A 210     -22.570  33.270  14.165  1.00  0.00           H  
ATOM   3258 1HB  ALA A 210     -20.844  34.932  13.554  1.00  0.00           H  
ATOM   3259 2HB  ALA A 210     -21.329  33.942  12.157  1.00  0.00           H  
ATOM   3260 3HB  ALA A 210     -21.938  35.605  12.324  1.00  0.00           H  
ATOM   3261  N   LEU A 211     -24.044  36.203  14.275  1.00  0.00           N  
ATOM   3262  CA  LEU A 211     -24.518  37.243  15.179  1.00  0.00           C  
ATOM   3263  C   LEU A 211     -25.460  36.671  16.231  1.00  0.00           C  
ATOM   3264  O   LEU A 211     -25.397  37.043  17.403  1.00  0.00           O  
ATOM   3265  CB  LEU A 211     -25.233  38.346  14.389  1.00  0.00           C  
ATOM   3266  CG  LEU A 211     -24.337  39.205  13.486  1.00  0.00           C  
ATOM   3267  CD1 LEU A 211     -25.204  40.126  12.639  1.00  0.00           C  
ATOM   3268  CD2 LEU A 211     -23.367  40.003  14.345  1.00  0.00           C  
ATOM   3269  H   LEU A 211     -24.304  36.243  13.300  1.00  0.00           H  
ATOM   3270  HA  LEU A 211     -23.658  37.677  15.688  1.00  0.00           H  
ATOM   3271 1HB  LEU A 211     -25.993  37.886  13.759  1.00  0.00           H  
ATOM   3272 2HB  LEU A 211     -25.729  39.013  15.094  1.00  0.00           H  
ATOM   3273  HG  LEU A 211     -23.777  38.559  12.810  1.00  0.00           H  
ATOM   3274 1HD1 LEU A 211     -24.568  40.736  11.998  1.00  0.00           H  
ATOM   3275 2HD1 LEU A 211     -25.875  39.529  12.021  1.00  0.00           H  
ATOM   3276 3HD1 LEU A 211     -25.790  40.774  13.290  1.00  0.00           H  
ATOM   3277 1HD2 LEU A 211     -22.730  40.613  13.703  1.00  0.00           H  
ATOM   3278 2HD2 LEU A 211     -23.927  40.650  15.021  1.00  0.00           H  
ATOM   3279 3HD2 LEU A 211     -22.749  39.319  14.926  1.00  0.00           H  
ATOM   3280  N   GLU A 212     -26.333  35.765  15.806  1.00  0.00           N  
ATOM   3281  CA  GLU A 212     -27.290  35.139  16.710  1.00  0.00           C  
ATOM   3282  C   GLU A 212     -26.582  34.436  17.861  1.00  0.00           C  
ATOM   3283  O   GLU A 212     -26.958  34.593  19.023  1.00  0.00           O  
ATOM   3284  CB  GLU A 212     -28.166  34.140  15.951  1.00  0.00           C  
ATOM   3285  CG  GLU A 212     -29.339  33.595  16.754  1.00  0.00           C  
ATOM   3286  CD  GLU A 212     -28.956  32.444  17.641  1.00  0.00           C  
ATOM   3287  OE1 GLU A 212     -28.038  31.736  17.301  1.00  0.00           O  
ATOM   3288  OE2 GLU A 212     -29.582  32.272  18.660  1.00  0.00           O  
ATOM   3289  H   GLU A 212     -26.334  35.503  14.831  1.00  0.00           H  
ATOM   3290  HA  GLU A 212     -27.930  35.916  17.129  1.00  0.00           H  
ATOM   3291 1HB  GLU A 212     -28.566  34.614  15.054  1.00  0.00           H  
ATOM   3292 2HB  GLU A 212     -27.558  33.294  15.630  1.00  0.00           H  
ATOM   3293 1HG  GLU A 212     -29.746  34.395  17.371  1.00  0.00           H  
ATOM   3294 2HG  GLU A 212     -30.119  33.273  16.065  1.00  0.00           H  
ATOM   3295  N   LYS A 213     -25.555  33.660  17.532  1.00  0.00           N  
ATOM   3296  CA  LYS A 213     -24.792  32.931  18.538  1.00  0.00           C  
ATOM   3297  C   LYS A 213     -24.202  33.878  19.575  1.00  0.00           C  
ATOM   3298  O   LYS A 213     -24.354  33.669  20.779  1.00  0.00           O  
ATOM   3299  CB  LYS A 213     -23.680  32.114  17.879  1.00  0.00           C  
ATOM   3300  CG  LYS A 213     -24.170  30.913  17.081  1.00  0.00           C  
ATOM   3301  CD  LYS A 213     -23.010  30.165  16.440  1.00  0.00           C  
ATOM   3302  CE  LYS A 213     -23.500  28.976  15.626  1.00  0.00           C  
ATOM   3303  NZ  LYS A 213     -22.379  28.259  14.959  1.00  0.00           N  
ATOM   3304  H   LYS A 213     -25.296  33.573  16.560  1.00  0.00           H  
ATOM   3305  HA  LYS A 213     -25.466  32.248  19.056  1.00  0.00           H  
ATOM   3306 1HB  LYS A 213     -23.109  32.753  17.204  1.00  0.00           H  
ATOM   3307 2HB  LYS A 213     -22.993  31.750  18.643  1.00  0.00           H  
ATOM   3308 1HG  LYS A 213     -24.709  30.233  17.741  1.00  0.00           H  
ATOM   3309 2HG  LYS A 213     -24.851  31.248  16.300  1.00  0.00           H  
ATOM   3310 1HD  LYS A 213     -22.459  30.841  15.785  1.00  0.00           H  
ATOM   3311 2HD  LYS A 213     -22.334  29.807  17.216  1.00  0.00           H  
ATOM   3312 1HE  LYS A 213     -24.024  28.280  16.279  1.00  0.00           H  
ATOM   3313 2HE  LYS A 213     -24.199  29.320  14.863  1.00  0.00           H  
ATOM   3314 1HZ  LYS A 213     -22.745  27.480  14.430  1.00  0.00           H  
ATOM   3315 2HZ  LYS A 213     -21.897  28.892  14.336  1.00  0.00           H  
ATOM   3316 3HZ  LYS A 213     -21.734  27.918  15.657  1.00  0.00           H  
ATOM   3317  N   VAL A 214     -23.533  34.913  19.077  1.00  0.00           N  
ATOM   3318  CA  VAL A 214     -22.667  35.755  19.885  1.00  0.00           C  
ATOM   3319  C   VAL A 214     -23.461  36.458  20.968  1.00  0.00           C  
ATOM   3320  O   VAL A 214     -22.898  36.933  21.954  1.00  0.00           O  
ATOM   3321  CB  VAL A 214     -21.961  36.803  19.005  1.00  0.00           C  
ATOM   3322  CG1 VAL A 214     -21.200  37.799  19.868  1.00  0.00           C  
ATOM   3323  CG2 VAL A 214     -21.024  36.112  18.026  1.00  0.00           C  
ATOM   3324  H   VAL A 214     -23.637  35.115  18.093  1.00  0.00           H  
ATOM   3325  HA  VAL A 214     -21.910  35.124  20.354  1.00  0.00           H  
ATOM   3326  HB  VAL A 214     -22.714  37.366  18.452  1.00  0.00           H  
ATOM   3327 1HG1 VAL A 214     -20.708  38.532  19.230  1.00  0.00           H  
ATOM   3328 2HG1 VAL A 214     -21.896  38.308  20.535  1.00  0.00           H  
ATOM   3329 3HG1 VAL A 214     -20.451  37.271  20.457  1.00  0.00           H  
ATOM   3330 1HG2 VAL A 214     -20.529  36.859  17.407  1.00  0.00           H  
ATOM   3331 2HG2 VAL A 214     -20.275  35.544  18.579  1.00  0.00           H  
ATOM   3332 3HG2 VAL A 214     -21.596  35.435  17.391  1.00  0.00           H  
ATOM   3333  N   GLY A 215     -24.769  36.518  20.774  1.00  0.00           N  
ATOM   3334  CA  GLY A 215     -25.640  37.287  21.645  1.00  0.00           C  
ATOM   3335  C   GLY A 215     -25.672  38.750  21.230  1.00  0.00           C  
ATOM   3336  O   GLY A 215     -25.654  39.645  22.075  1.00  0.00           O  
ATOM   3337  H   GLY A 215     -25.175  36.015  19.998  1.00  0.00           H  
ATOM   3338 1HA  GLY A 215     -26.647  36.871  21.611  1.00  0.00           H  
ATOM   3339 2HA  GLY A 215     -25.292  37.203  22.674  1.00  0.00           H  
ATOM   3340  N   ALA A 216     -25.720  38.980  19.922  1.00  0.00           N  
ATOM   3341  CA  ALA A 216     -25.970  40.310  19.386  1.00  0.00           C  
ATOM   3342  C   ALA A 216     -27.456  40.642  19.466  1.00  0.00           C  
ATOM   3343  O   ALA A 216     -28.301  39.857  19.037  1.00  0.00           O  
ATOM   3344  CB  ALA A 216     -25.475  40.410  17.950  1.00  0.00           C  
ATOM   3345  H   ALA A 216     -25.579  38.211  19.283  1.00  0.00           H  
ATOM   3346  HA  ALA A 216     -25.426  41.030  19.998  1.00  0.00           H  
ATOM   3347 1HB  ALA A 216     -25.676  41.409  17.565  1.00  0.00           H  
ATOM   3348 2HB  ALA A 216     -24.402  40.218  17.921  1.00  0.00           H  
ATOM   3349 3HB  ALA A 216     -25.991  39.674  17.336  1.00  0.00           H  
ATOM   3350  N   PRO A 217     -27.766  41.807  20.017  1.00  0.00           N  
ATOM   3351  CA  PRO A 217     -29.148  42.201  20.267  1.00  0.00           C  
ATOM   3352  C   PRO A 217     -29.904  42.462  18.973  1.00  0.00           C  
ATOM   3353  O   PRO A 217     -29.307  42.803  17.952  1.00  0.00           O  
ATOM   3354  CB  PRO A 217     -28.994  43.481  21.095  1.00  0.00           C  
ATOM   3355  CG  PRO A 217     -27.664  44.020  20.690  1.00  0.00           C  
ATOM   3356  CD  PRO A 217     -26.827  42.796  20.432  1.00  0.00           C  
ATOM   3357  HA  PRO A 217     -29.649  41.413  20.849  1.00  0.00           H  
ATOM   3358 1HB  PRO A 217     -29.820  44.173  20.875  1.00  0.00           H  
ATOM   3359 2HB  PRO A 217     -29.050  43.244  22.168  1.00  0.00           H  
ATOM   3360 1HG  PRO A 217     -27.768  44.658  19.800  1.00  0.00           H  
ATOM   3361 2HG  PRO A 217     -27.253  44.654  21.489  1.00  0.00           H  
ATOM   3362 1HD  PRO A 217     -26.105  43.007  19.629  1.00  0.00           H  
ATOM   3363 2HD  PRO A 217     -26.305  42.507  21.356  1.00  0.00           H  
ATOM   3364  N   VAL A 218     -31.282  42.236  19.235  1.00  0.00           N  
ATOM   3365  CA  VAL A 218     -32.126  42.165  18.049  1.00  0.00           C  
ATOM   3366  C   VAL A 218     -31.807  43.300  17.101  1.00  0.00           C  
ATOM   3367  O   VAL A 218     -31.930  43.158  15.884  1.00  0.00           O  
ATOM   3368  CB  VAL A 218     -33.615  42.228  18.438  1.00  0.00           C  
ATOM   3369  CG1 VAL A 218     -34.485  42.359  17.197  1.00  0.00           C  
ATOM   3370  CG2 VAL A 218     -33.995  40.988  19.234  1.00  0.00           C  
ATOM   3371  H   VAL A 218     -31.704  42.125  20.146  1.00  0.00           H  
ATOM   3372  HA  VAL A 218     -31.935  41.217  17.545  1.00  0.00           H  
ATOM   3373  HB  VAL A 218     -33.785  43.117  19.046  1.00  0.00           H  
ATOM   3374 1HG1 VAL A 218     -35.534  42.403  17.491  1.00  0.00           H  
ATOM   3375 2HG1 VAL A 218     -34.221  43.271  16.663  1.00  0.00           H  
ATOM   3376 3HG1 VAL A 218     -34.326  41.498  16.549  1.00  0.00           H  
ATOM   3377 1HG2 VAL A 218     -35.048  41.040  19.507  1.00  0.00           H  
ATOM   3378 2HG2 VAL A 218     -33.819  40.099  18.629  1.00  0.00           H  
ATOM   3379 3HG2 VAL A 218     -33.388  40.937  20.139  1.00  0.00           H  
ATOM   3380  N   GLU A 219     -31.395  44.433  17.658  1.00  0.00           N  
ATOM   3381  CA  GLU A 219     -31.188  45.623  16.842  1.00  0.00           C  
ATOM   3382  C   GLU A 219     -30.111  45.390  15.790  1.00  0.00           C  
ATOM   3383  O   GLU A 219     -30.292  45.721  14.618  1.00  0.00           O  
ATOM   3384  CB  GLU A 219     -30.805  46.814  17.724  1.00  0.00           C  
ATOM   3385  CG  GLU A 219     -30.611  48.120  16.966  1.00  0.00           C  
ATOM   3386  CD  GLU A 219     -30.276  49.275  17.869  1.00  0.00           C  
ATOM   3387  OE1 GLU A 219     -30.217  49.077  19.058  1.00  0.00           O  
ATOM   3388  OE2 GLU A 219     -30.080  50.357  17.367  1.00  0.00           O  
ATOM   3389  H   GLU A 219     -31.221  44.482  18.652  1.00  0.00           H  
ATOM   3390  HA  GLU A 219     -32.121  45.856  16.327  1.00  0.00           H  
ATOM   3391 1HB  GLU A 219     -31.578  46.974  18.475  1.00  0.00           H  
ATOM   3392 2HB  GLU A 219     -29.877  46.592  18.251  1.00  0.00           H  
ATOM   3393 1HG  GLU A 219     -29.805  47.993  16.244  1.00  0.00           H  
ATOM   3394 2HG  GLU A 219     -31.523  48.347  16.416  1.00  0.00           H  
ATOM   3395  N   LEU A 220     -28.989  44.818  16.215  1.00  0.00           N  
ATOM   3396  CA  LEU A 220     -27.881  44.539  15.310  1.00  0.00           C  
ATOM   3397  C   LEU A 220     -28.273  43.509  14.259  1.00  0.00           C  
ATOM   3398  O   LEU A 220     -27.918  43.637  13.087  1.00  0.00           O  
ATOM   3399  CB  LEU A 220     -26.666  44.036  16.100  1.00  0.00           C  
ATOM   3400  CG  LEU A 220     -25.706  45.120  16.605  1.00  0.00           C  
ATOM   3401  CD1 LEU A 220     -26.461  46.088  17.506  1.00  0.00           C  
ATOM   3402  CD2 LEU A 220     -24.550  44.468  17.350  1.00  0.00           C  
ATOM   3403  H   LEU A 220     -28.902  44.570  17.190  1.00  0.00           H  
ATOM   3404  HA  LEU A 220     -27.610  45.463  14.800  1.00  0.00           H  
ATOM   3405 1HB  LEU A 220     -27.021  43.478  16.965  1.00  0.00           H  
ATOM   3406 2HB  LEU A 220     -26.096  43.357  15.465  1.00  0.00           H  
ATOM   3407  HG  LEU A 220     -25.318  45.686  15.758  1.00  0.00           H  
ATOM   3408 1HD1 LEU A 220     -25.778  46.859  17.865  1.00  0.00           H  
ATOM   3409 2HD1 LEU A 220     -27.269  46.554  16.942  1.00  0.00           H  
ATOM   3410 3HD1 LEU A 220     -26.875  45.547  18.355  1.00  0.00           H  
ATOM   3411 1HD2 LEU A 220     -23.867  45.238  17.709  1.00  0.00           H  
ATOM   3412 2HD2 LEU A 220     -24.937  43.902  18.198  1.00  0.00           H  
ATOM   3413 3HD2 LEU A 220     -24.018  43.795  16.678  1.00  0.00           H  
ATOM   3414  N   ILE A 221     -29.007  42.487  14.684  1.00  0.00           N  
ATOM   3415  CA  ILE A 221     -29.450  41.433  13.779  1.00  0.00           C  
ATOM   3416  C   ILE A 221     -30.409  41.976  12.728  1.00  0.00           C  
ATOM   3417  O   ILE A 221     -30.335  41.606  11.556  1.00  0.00           O  
ATOM   3418  CB  ILE A 221     -30.132  40.292  14.556  1.00  0.00           C  
ATOM   3419  CG1 ILE A 221     -29.112  39.558  15.431  1.00  0.00           C  
ATOM   3420  CG2 ILE A 221     -30.809  39.326  13.597  1.00  0.00           C  
ATOM   3421  CD1 ILE A 221     -29.735  38.604  16.425  1.00  0.00           C  
ATOM   3422  H   ILE A 221     -29.265  42.439  15.659  1.00  0.00           H  
ATOM   3423  HA  ILE A 221     -28.578  41.028  13.267  1.00  0.00           H  
ATOM   3424  HB  ILE A 221     -30.882  40.708  15.228  1.00  0.00           H  
ATOM   3425 1HG1 ILE A 221     -28.430  38.993  14.797  1.00  0.00           H  
ATOM   3426 2HG1 ILE A 221     -28.517  40.285  15.984  1.00  0.00           H  
ATOM   3427 1HG2 ILE A 221     -31.286  38.525  14.163  1.00  0.00           H  
ATOM   3428 2HG2 ILE A 221     -31.562  39.857  13.016  1.00  0.00           H  
ATOM   3429 3HG2 ILE A 221     -30.065  38.900  12.923  1.00  0.00           H  
ATOM   3430 1HD1 ILE A 221     -28.950  38.123  17.008  1.00  0.00           H  
ATOM   3431 2HD1 ILE A 221     -30.397  39.156  17.093  1.00  0.00           H  
ATOM   3432 3HD1 ILE A 221     -30.307  37.846  15.892  1.00  0.00           H  
ATOM   3433  N   ARG A 222     -31.309  42.855  13.153  1.00  0.00           N  
ATOM   3434  CA  ARG A 222     -32.285  43.451  12.248  1.00  0.00           C  
ATOM   3435  C   ARG A 222     -31.604  44.317  11.197  1.00  0.00           C  
ATOM   3436  O   ARG A 222     -31.981  44.299  10.025  1.00  0.00           O  
ATOM   3437  CB  ARG A 222     -33.289  44.293  13.022  1.00  0.00           C  
ATOM   3438  CG  ARG A 222     -34.438  44.841  12.191  1.00  0.00           C  
ATOM   3439  CD  ARG A 222     -35.397  45.614  13.023  1.00  0.00           C  
ATOM   3440  NE  ARG A 222     -36.037  44.780  14.028  1.00  0.00           N  
ATOM   3441  CZ  ARG A 222     -37.100  43.985  13.798  1.00  0.00           C  
ATOM   3442  NH1 ARG A 222     -37.629  43.926  12.596  1.00  0.00           N  
ATOM   3443  NH2 ARG A 222     -37.611  43.264  14.781  1.00  0.00           N  
ATOM   3444  H   ARG A 222     -31.318  43.118  14.128  1.00  0.00           H  
ATOM   3445  HA  ARG A 222     -32.822  42.649  11.741  1.00  0.00           H  
ATOM   3446 1HB  ARG A 222     -33.718  43.699  13.827  1.00  0.00           H  
ATOM   3447 2HB  ARG A 222     -32.777  45.141  13.477  1.00  0.00           H  
ATOM   3448 1HG  ARG A 222     -34.046  45.502  11.418  1.00  0.00           H  
ATOM   3449 2HG  ARG A 222     -34.977  44.015  11.725  1.00  0.00           H  
ATOM   3450 1HD  ARG A 222     -34.869  46.419  13.533  1.00  0.00           H  
ATOM   3451 2HD  ARG A 222     -36.173  46.036  12.385  1.00  0.00           H  
ATOM   3452  HE  ARG A 222     -35.658  44.799  14.965  1.00  0.00           H  
ATOM   3453 1HH1 ARG A 222     -37.239  44.477  11.845  1.00  0.00           H  
ATOM   3454 2HH1 ARG A 222     -38.426  43.330  12.424  1.00  0.00           H  
ATOM   3455 1HH2 ARG A 222     -37.204  43.310  15.705  1.00  0.00           H  
ATOM   3456 2HH2 ARG A 222     -38.407  42.668  14.609  1.00  0.00           H  
ATOM   3457  N   GLU A 223     -30.599  45.075  11.622  1.00  0.00           N  
ATOM   3458  CA  GLU A 223     -29.863  45.950  10.717  1.00  0.00           C  
ATOM   3459  C   GLU A 223     -29.109  45.146   9.666  1.00  0.00           C  
ATOM   3460  O   GLU A 223     -29.070  45.521   8.494  1.00  0.00           O  
ATOM   3461  CB  GLU A 223     -28.884  46.827  11.501  1.00  0.00           C  
ATOM   3462  CG  GLU A 223     -28.121  47.832  10.650  1.00  0.00           C  
ATOM   3463  CD  GLU A 223     -27.236  48.735  11.465  1.00  0.00           C  
ATOM   3464  OE1 GLU A 223     -27.567  48.997  12.596  1.00  0.00           O  
ATOM   3465  OE2 GLU A 223     -26.228  49.164  10.954  1.00  0.00           O  
ATOM   3466  H   GLU A 223     -30.338  45.044  12.597  1.00  0.00           H  
ATOM   3467  HA  GLU A 223     -30.576  46.595  10.203  1.00  0.00           H  
ATOM   3468 1HB  GLU A 223     -29.426  47.381  12.268  1.00  0.00           H  
ATOM   3469 2HB  GLU A 223     -28.155  46.195  12.008  1.00  0.00           H  
ATOM   3470 1HG  GLU A 223     -27.505  47.291   9.932  1.00  0.00           H  
ATOM   3471 2HG  GLU A 223     -28.834  48.437  10.093  1.00  0.00           H  
ATOM   3472  N   LEU A 224     -28.511  44.039  10.091  1.00  0.00           N  
ATOM   3473  CA  LEU A 224     -27.757  43.180   9.186  1.00  0.00           C  
ATOM   3474  C   LEU A 224     -28.665  42.555   8.135  1.00  0.00           C  
ATOM   3475  O   LEU A 224     -28.300  42.459   6.963  1.00  0.00           O  
ATOM   3476  CB  LEU A 224     -27.043  42.076   9.975  1.00  0.00           C  
ATOM   3477  CG  LEU A 224     -26.109  41.172   9.160  1.00  0.00           C  
ATOM   3478  CD1 LEU A 224     -26.935  40.140   8.403  1.00  0.00           C  
ATOM   3479  CD2 LEU A 224     -25.287  42.023   8.203  1.00  0.00           C  
ATOM   3480  H   LEU A 224     -28.580  43.786  11.066  1.00  0.00           H  
ATOM   3481  HA  LEU A 224     -27.009  43.787   8.677  1.00  0.00           H  
ATOM   3482 1HB  LEU A 224     -26.450  42.539  10.763  1.00  0.00           H  
ATOM   3483 2HB  LEU A 224     -27.795  41.440  10.442  1.00  0.00           H  
ATOM   3484  HG  LEU A 224     -25.442  40.635   9.834  1.00  0.00           H  
ATOM   3485 1HD1 LEU A 224     -26.271  39.498   7.823  1.00  0.00           H  
ATOM   3486 2HD1 LEU A 224     -27.498  39.533   9.112  1.00  0.00           H  
ATOM   3487 3HD1 LEU A 224     -27.625  40.649   7.731  1.00  0.00           H  
ATOM   3488 1HD2 LEU A 224     -24.623  41.381   7.624  1.00  0.00           H  
ATOM   3489 2HD2 LEU A 224     -25.954  42.559   7.528  1.00  0.00           H  
ATOM   3490 3HD2 LEU A 224     -24.694  42.739   8.772  1.00  0.00           H  
ATOM   3491  N   ALA A 225     -29.849  42.131   8.560  1.00  0.00           N  
ATOM   3492  CA  ALA A 225     -30.812  41.514   7.655  1.00  0.00           C  
ATOM   3493  C   ALA A 225     -31.293  42.506   6.604  1.00  0.00           C  
ATOM   3494  O   ALA A 225     -31.442  42.160   5.432  1.00  0.00           O  
ATOM   3495  CB  ALA A 225     -31.993  40.957   8.437  1.00  0.00           C  
ATOM   3496  H   ALA A 225     -30.089  42.238   9.535  1.00  0.00           H  
ATOM   3497  HA  ALA A 225     -30.313  40.694   7.138  1.00  0.00           H  
ATOM   3498 1HB  ALA A 225     -32.703  40.501   7.747  1.00  0.00           H  
ATOM   3499 2HB  ALA A 225     -31.640  40.207   9.144  1.00  0.00           H  
ATOM   3500 3HB  ALA A 225     -32.483  41.765   8.979  1.00  0.00           H  
ATOM   3501  N   GLU A 226     -31.535  43.741   7.029  1.00  0.00           N  
ATOM   3502  CA  GLU A 226     -31.999  44.786   6.124  1.00  0.00           C  
ATOM   3503  C   GLU A 226     -30.946  45.112   5.072  1.00  0.00           C  
ATOM   3504  O   GLU A 226     -31.266  45.311   3.900  1.00  0.00           O  
ATOM   3505  CB  GLU A 226     -32.359  46.050   6.909  1.00  0.00           C  
ATOM   3506  CG  GLU A 226     -33.602  45.919   7.776  1.00  0.00           C  
ATOM   3507  CD  GLU A 226     -33.883  47.154   8.586  1.00  0.00           C  
ATOM   3508  OE1 GLU A 226     -33.074  48.050   8.568  1.00  0.00           O  
ATOM   3509  OE2 GLU A 226     -34.909  47.201   9.224  1.00  0.00           O  
ATOM   3510  H   GLU A 226     -31.394  43.962   8.004  1.00  0.00           H  
ATOM   3511  HA  GLU A 226     -32.892  44.428   5.611  1.00  0.00           H  
ATOM   3512 1HB  GLU A 226     -31.526  46.325   7.557  1.00  0.00           H  
ATOM   3513 2HB  GLU A 226     -32.520  46.875   6.215  1.00  0.00           H  
ATOM   3514 1HG  GLU A 226     -34.460  45.716   7.135  1.00  0.00           H  
ATOM   3515 2HG  GLU A 226     -33.477  45.070   8.447  1.00  0.00           H  
ATOM   3516  N   ALA A 227     -29.689  45.165   5.498  1.00  0.00           N  
ATOM   3517  CA  ALA A 227     -28.586  45.467   4.593  1.00  0.00           C  
ATOM   3518  C   ALA A 227     -28.422  44.377   3.541  1.00  0.00           C  
ATOM   3519  O   ALA A 227     -28.177  44.664   2.369  1.00  0.00           O  
ATOM   3520  CB  ALA A 227     -27.293  45.646   5.375  1.00  0.00           C  
ATOM   3521  H   ALA A 227     -29.492  44.992   6.473  1.00  0.00           H  
ATOM   3522  HA  ALA A 227     -28.818  46.398   4.076  1.00  0.00           H  
ATOM   3523 1HB  ALA A 227     -26.479  45.871   4.686  1.00  0.00           H  
ATOM   3524 2HB  ALA A 227     -27.407  46.467   6.083  1.00  0.00           H  
ATOM   3525 3HB  ALA A 227     -27.066  44.729   5.917  1.00  0.00           H  
ATOM   3526  N   ALA A 228     -28.559  43.126   3.967  1.00  0.00           N  
ATOM   3527  CA  ALA A 228     -28.426  41.990   3.062  1.00  0.00           C  
ATOM   3528  C   ALA A 228     -29.528  41.992   2.010  1.00  0.00           C  
ATOM   3529  O   ALA A 228     -29.281  41.706   0.838  1.00  0.00           O  
ATOM   3530  CB  ALA A 228     -28.444  40.685   3.844  1.00  0.00           C  
ATOM   3531  H   ALA A 228     -28.760  42.958   4.942  1.00  0.00           H  
ATOM   3532  HA  ALA A 228     -27.470  42.079   2.545  1.00  0.00           H  
ATOM   3533 1HB  ALA A 228     -28.344  39.846   3.155  1.00  0.00           H  
ATOM   3534 2HB  ALA A 228     -27.615  40.673   4.552  1.00  0.00           H  
ATOM   3535 3HB  ALA A 228     -29.384  40.598   4.386  1.00  0.00           H  
ATOM   3536  N   VAL A 229     -30.745  42.316   2.436  1.00  0.00           N  
ATOM   3537  CA  VAL A 229     -31.887  42.355   1.531  1.00  0.00           C  
ATOM   3538  C   VAL A 229     -31.720  43.444   0.479  1.00  0.00           C  
ATOM   3539  O   VAL A 229     -32.040  43.243  -0.693  1.00  0.00           O  
ATOM   3540  CB  VAL A 229     -33.186  42.603   2.321  1.00  0.00           C  
ATOM   3541  CG1 VAL A 229     -34.351  42.833   1.370  1.00  0.00           C  
ATOM   3542  CG2 VAL A 229     -33.465  41.425   3.241  1.00  0.00           C  
ATOM   3543  H   VAL A 229     -30.882  42.541   3.411  1.00  0.00           H  
ATOM   3544  HA  VAL A 229     -31.962  41.391   1.027  1.00  0.00           H  
ATOM   3545  HB  VAL A 229     -33.072  43.510   2.914  1.00  0.00           H  
ATOM   3546 1HG1 VAL A 229     -35.261  43.007   1.945  1.00  0.00           H  
ATOM   3547 2HG1 VAL A 229     -34.146  43.702   0.746  1.00  0.00           H  
ATOM   3548 3HG1 VAL A 229     -34.485  41.955   0.739  1.00  0.00           H  
ATOM   3549 1HG2 VAL A 229     -34.384  41.607   3.797  1.00  0.00           H  
ATOM   3550 2HG2 VAL A 229     -33.574  40.517   2.648  1.00  0.00           H  
ATOM   3551 3HG2 VAL A 229     -32.637  41.305   3.940  1.00  0.00           H  
ATOM   3552  N   GLU A 230     -31.217  44.598   0.905  1.00  0.00           N  
ATOM   3553  CA  GLU A 230     -31.006  45.722  -0.000  1.00  0.00           C  
ATOM   3554  C   GLU A 230     -29.954  45.393  -1.052  1.00  0.00           C  
ATOM   3555  O   GLU A 230     -30.104  45.740  -2.224  1.00  0.00           O  
ATOM   3556  CB  GLU A 230     -30.585  46.967   0.785  1.00  0.00           C  
ATOM   3557  CG  GLU A 230     -31.683  47.564   1.652  1.00  0.00           C  
ATOM   3558  CD  GLU A 230     -31.214  48.741   2.462  1.00  0.00           C  
ATOM   3559  OE1 GLU A 230     -30.039  49.020   2.444  1.00  0.00           O  
ATOM   3560  OE2 GLU A 230     -32.031  49.361   3.100  1.00  0.00           O  
ATOM   3561  H   GLU A 230     -30.975  44.699   1.880  1.00  0.00           H  
ATOM   3562  HA  GLU A 230     -31.944  45.934  -0.513  1.00  0.00           H  
ATOM   3563 1HB  GLU A 230     -29.743  46.721   1.433  1.00  0.00           H  
ATOM   3564 2HB  GLU A 230     -30.249  47.738   0.091  1.00  0.00           H  
ATOM   3565 1HG  GLU A 230     -32.505  47.884   1.011  1.00  0.00           H  
ATOM   3566 2HG  GLU A 230     -32.061  46.795   2.323  1.00  0.00           H  
ATOM   3567  N   ALA A 231     -28.889  44.722  -0.626  1.00  0.00           N  
ATOM   3568  CA  ALA A 231     -27.810  44.344  -1.531  1.00  0.00           C  
ATOM   3569  C   ALA A 231     -28.294  43.354  -2.583  1.00  0.00           C  
ATOM   3570  O   ALA A 231     -27.929  43.451  -3.755  1.00  0.00           O  
ATOM   3571  CB  ALA A 231     -26.644  43.757  -0.749  1.00  0.00           C  
ATOM   3572  H   ALA A 231     -28.825  44.467   0.349  1.00  0.00           H  
ATOM   3573  HA  ALA A 231     -27.472  45.242  -2.048  1.00  0.00           H  
ATOM   3574 1HB  ALA A 231     -25.846  43.480  -1.438  1.00  0.00           H  
ATOM   3575 2HB  ALA A 231     -26.271  44.497  -0.041  1.00  0.00           H  
ATOM   3576 3HB  ALA A 231     -26.978  42.873  -0.207  1.00  0.00           H  
ATOM   3577  N   LEU A 232     -29.117  42.402  -2.157  1.00  0.00           N  
ATOM   3578  CA  LEU A 232     -29.653  41.392  -3.062  1.00  0.00           C  
ATOM   3579  C   LEU A 232     -30.559  42.019  -4.114  1.00  0.00           C  
ATOM   3580  O   LEU A 232     -30.519  41.643  -5.286  1.00  0.00           O  
ATOM   3581  CB  LEU A 232     -30.433  40.333  -2.272  1.00  0.00           C  
ATOM   3582  CG  LEU A 232     -29.591  39.422  -1.370  1.00  0.00           C  
ATOM   3583  CD1 LEU A 232     -30.512  38.554  -0.523  1.00  0.00           C  
ATOM   3584  CD2 LEU A 232     -28.670  38.568  -2.229  1.00  0.00           C  
ATOM   3585  H   LEU A 232     -29.378  42.377  -1.182  1.00  0.00           H  
ATOM   3586  HA  LEU A 232     -28.821  40.907  -3.571  1.00  0.00           H  
ATOM   3587 1HB  LEU A 232     -31.164  40.838  -1.643  1.00  0.00           H  
ATOM   3588 2HB  LEU A 232     -30.968  39.698  -2.978  1.00  0.00           H  
ATOM   3589  HG  LEU A 232     -28.993  40.033  -0.693  1.00  0.00           H  
ATOM   3590 1HD1 LEU A 232     -29.913  37.906   0.118  1.00  0.00           H  
ATOM   3591 2HD1 LEU A 232     -31.145  39.190   0.095  1.00  0.00           H  
ATOM   3592 3HD1 LEU A 232     -31.135  37.943  -1.175  1.00  0.00           H  
ATOM   3593 1HD2 LEU A 232     -28.071  37.920  -1.587  1.00  0.00           H  
ATOM   3594 2HD2 LEU A 232     -29.268  37.956  -2.905  1.00  0.00           H  
ATOM   3595 3HD2 LEU A 232     -28.012  39.213  -2.810  1.00  0.00           H  
ATOM   3596  N   GLU A 233     -31.376  42.977  -3.688  1.00  0.00           N  
ATOM   3597  CA  GLU A 233     -32.294  43.658  -4.593  1.00  0.00           C  
ATOM   3598  C   GLU A 233     -31.538  44.459  -5.645  1.00  0.00           C  
ATOM   3599  O   GLU A 233     -31.915  44.474  -6.817  1.00  0.00           O  
ATOM   3600  CB  GLU A 233     -33.229  44.582  -3.809  1.00  0.00           C  
ATOM   3601  CG  GLU A 233     -34.247  43.856  -2.941  1.00  0.00           C  
ATOM   3602  CD  GLU A 233     -35.099  44.794  -2.131  1.00  0.00           C  
ATOM   3603  OE1 GLU A 233     -34.835  45.972  -2.150  1.00  0.00           O  
ATOM   3604  OE2 GLU A 233     -36.015  44.331  -1.493  1.00  0.00           O  
ATOM   3605  H   GLU A 233     -31.361  43.240  -2.713  1.00  0.00           H  
ATOM   3606  HA  GLU A 233     -32.895  42.907  -5.106  1.00  0.00           H  
ATOM   3607 1HB  GLU A 233     -32.639  45.231  -3.161  1.00  0.00           H  
ATOM   3608 2HB  GLU A 233     -33.775  45.221  -4.503  1.00  0.00           H  
ATOM   3609 1HG  GLU A 233     -34.894  43.258  -3.581  1.00  0.00           H  
ATOM   3610 2HG  GLU A 233     -33.720  43.180  -2.269  1.00  0.00           H  
ATOM   3611  N   GLU A 234     -30.469  45.124  -5.219  1.00  0.00           N  
ATOM   3612  CA  GLU A 234     -29.657  45.928  -6.124  1.00  0.00           C  
ATOM   3613  C   GLU A 234     -28.978  45.060  -7.176  1.00  0.00           C  
ATOM   3614  O   GLU A 234     -28.904  45.431  -8.347  1.00  0.00           O  
ATOM   3615  CB  GLU A 234     -28.603  46.713  -5.339  1.00  0.00           C  
ATOM   3616  CG  GLU A 234     -27.751  47.644  -6.189  1.00  0.00           C  
ATOM   3617  CD  GLU A 234     -26.789  48.464  -5.375  1.00  0.00           C  
ATOM   3618  OE1 GLU A 234     -26.795  48.332  -4.174  1.00  0.00           O  
ATOM   3619  OE2 GLU A 234     -26.048  49.222  -5.954  1.00  0.00           O  
ATOM   3620  H   GLU A 234     -30.213  45.071  -4.244  1.00  0.00           H  
ATOM   3621  HA  GLU A 234     -30.309  46.635  -6.638  1.00  0.00           H  
ATOM   3622 1HB  GLU A 234     -29.093  47.314  -4.573  1.00  0.00           H  
ATOM   3623 2HB  GLU A 234     -27.935  46.018  -4.832  1.00  0.00           H  
ATOM   3624 1HG  GLU A 234     -27.187  47.050  -6.907  1.00  0.00           H  
ATOM   3625 2HG  GLU A 234     -28.407  48.311  -6.748  1.00  0.00           H  
ATOM   3626  N   ILE A 235     -28.483  43.903  -6.751  1.00  0.00           N  
ATOM   3627  CA  ILE A 235     -27.809  42.979  -7.655  1.00  0.00           C  
ATOM   3628  C   ILE A 235     -28.770  42.439  -8.707  1.00  0.00           C  
ATOM   3629  O   ILE A 235     -28.415  42.312  -9.879  1.00  0.00           O  
ATOM   3630  CB  ILE A 235     -27.186  41.806  -6.877  1.00  0.00           C  
ATOM   3631  CG1 ILE A 235     -26.031  42.299  -6.001  1.00  0.00           C  
ATOM   3632  CG2 ILE A 235     -26.707  40.726  -7.835  1.00  0.00           C  
ATOM   3633  CD1 ILE A 235     -25.538  41.273  -5.006  1.00  0.00           C  
ATOM   3634  H   ILE A 235     -28.576  43.657  -5.776  1.00  0.00           H  
ATOM   3635  HA  ILE A 235     -27.011  43.516  -8.166  1.00  0.00           H  
ATOM   3636  HB  ILE A 235     -27.930  41.378  -6.206  1.00  0.00           H  
ATOM   3637 1HG1 ILE A 235     -25.194  42.591  -6.634  1.00  0.00           H  
ATOM   3638 2HG1 ILE A 235     -26.347  43.184  -5.448  1.00  0.00           H  
ATOM   3639 1HG2 ILE A 235     -26.269  39.905  -7.269  1.00  0.00           H  
ATOM   3640 2HG2 ILE A 235     -27.551  40.356  -8.417  1.00  0.00           H  
ATOM   3641 3HG2 ILE A 235     -25.958  41.143  -8.508  1.00  0.00           H  
ATOM   3642 1HD1 ILE A 235     -24.720  41.697  -4.422  1.00  0.00           H  
ATOM   3643 2HD1 ILE A 235     -26.353  40.992  -4.339  1.00  0.00           H  
ATOM   3644 3HD1 ILE A 235     -25.184  40.392  -5.539  1.00  0.00           H  
ATOM   3645  N   ALA A 236     -29.988  42.123  -8.282  1.00  0.00           N  
ATOM   3646  CA  ALA A 236     -31.003  41.596  -9.186  1.00  0.00           C  
ATOM   3647  C   ALA A 236     -31.392  42.627 -10.238  1.00  0.00           C  
ATOM   3648  O   ALA A 236     -31.571  42.295 -11.410  1.00  0.00           O  
ATOM   3649  CB  ALA A 236     -32.229  41.150  -8.403  1.00  0.00           C  
ATOM   3650  H   ALA A 236     -30.217  42.251  -7.307  1.00  0.00           H  
ATOM   3651  HA  ALA A 236     -30.581  40.734  -9.703  1.00  0.00           H  
ATOM   3652 1HB  ALA A 236     -32.978  40.759  -9.092  1.00  0.00           H  
ATOM   3653 2HB  ALA A 236     -31.946  40.371  -7.695  1.00  0.00           H  
ATOM   3654 3HB  ALA A 236     -32.643  41.999  -7.862  1.00  0.00           H  
ATOM   3655  N   LYS A 237     -31.521  43.879  -9.813  1.00  0.00           N  
ATOM   3656  CA  LYS A 237     -31.889  44.962 -10.717  1.00  0.00           C  
ATOM   3657  C   LYS A 237     -30.812  45.191 -11.769  1.00  0.00           C  
ATOM   3658  O   LYS A 237     -31.114  45.417 -12.941  1.00  0.00           O  
ATOM   3659  CB  LYS A 237     -32.142  46.251  -9.934  1.00  0.00           C  
ATOM   3660  CG  LYS A 237     -33.408  46.236  -9.088  1.00  0.00           C  
ATOM   3661  CD  LYS A 237     -33.580  47.541  -8.326  1.00  0.00           C  
ATOM   3662  CE  LYS A 237     -34.839  47.523  -7.472  1.00  0.00           C  
ATOM   3663  NZ  LYS A 237     -35.000  48.779  -6.691  1.00  0.00           N  
ATOM   3664  H   LYS A 237     -31.360  44.086  -8.838  1.00  0.00           H  
ATOM   3665  HA  LYS A 237     -32.807  44.683 -11.235  1.00  0.00           H  
ATOM   3666 1HB  LYS A 237     -31.299  46.445  -9.270  1.00  0.00           H  
ATOM   3667 2HB  LYS A 237     -32.212  47.090 -10.627  1.00  0.00           H  
ATOM   3668 1HG  LYS A 237     -34.275  46.085  -9.733  1.00  0.00           H  
ATOM   3669 2HG  LYS A 237     -33.360  45.413  -8.376  1.00  0.00           H  
ATOM   3670 1HD  LYS A 237     -32.715  47.702  -7.680  1.00  0.00           H  
ATOM   3671 2HD  LYS A 237     -33.643  48.369  -9.032  1.00  0.00           H  
ATOM   3672 1HE  LYS A 237     -35.711  47.394  -8.113  1.00  0.00           H  
ATOM   3673 2HE  LYS A 237     -34.798  46.683  -6.780  1.00  0.00           H  
ATOM   3674 1HZ  LYS A 237     -35.845  48.728  -6.139  1.00  0.00           H  
ATOM   3675 2HZ  LYS A 237     -34.205  48.900  -6.079  1.00  0.00           H  
ATOM   3676 3HZ  LYS A 237     -35.059  49.565  -7.323  1.00  0.00           H  
ATOM   3677  N   ALA A 238     -29.554  45.131 -11.344  1.00  0.00           N  
ATOM   3678  CA  ALA A 238     -28.429  45.332 -12.248  1.00  0.00           C  
ATOM   3679  C   ALA A 238     -28.364  44.232 -13.300  1.00  0.00           C  
ATOM   3680  O   ALA A 238     -28.094  44.496 -14.472  1.00  0.00           O  
ATOM   3681  CB  ALA A 238     -27.125  45.393 -11.465  1.00  0.00           C  
ATOM   3682  H   ALA A 238     -29.373  44.941 -10.369  1.00  0.00           H  
ATOM   3683  HA  ALA A 238     -28.575  46.280 -12.765  1.00  0.00           H  
ATOM   3684 1HB  ALA A 238     -26.294  45.544 -12.154  1.00  0.00           H  
ATOM   3685 2HB  ALA A 238     -27.165  46.221 -10.757  1.00  0.00           H  
ATOM   3686 3HB  ALA A 238     -26.982  44.460 -10.924  1.00  0.00           H  
ATOM   3687  N   GLY A 239     -28.613  42.998 -12.875  1.00  0.00           N  
ATOM   3688  CA  GLY A 239     -28.583  41.855 -13.779  1.00  0.00           C  
ATOM   3689  C   GLY A 239     -29.681  41.957 -14.831  1.00  0.00           C  
ATOM   3690  O   GLY A 239     -29.461  41.651 -16.003  1.00  0.00           O  
ATOM   3691  H   GLY A 239     -28.829  42.848 -11.900  1.00  0.00           H  
ATOM   3692 1HA  GLY A 239     -27.610  41.802 -14.267  1.00  0.00           H  
ATOM   3693 2HA  GLY A 239     -28.706  40.936 -13.207  1.00  0.00           H  
ATOM   3694  N   GLU A 240     -30.863  42.388 -14.406  1.00  0.00           N  
ATOM   3695  CA  GLU A 240     -31.997  42.531 -15.310  1.00  0.00           C  
ATOM   3696  C   GLU A 240     -31.669  43.473 -16.461  1.00  0.00           C  
ATOM   3697  O   GLU A 240     -32.017  43.207 -17.612  1.00  0.00           O  
ATOM   3698  CB  GLU A 240     -33.222  43.045 -14.551  1.00  0.00           C  
ATOM   3699  CG  GLU A 240     -34.480  43.171 -15.399  1.00  0.00           C  
ATOM   3700  CD  GLU A 240     -35.676  43.622 -14.608  1.00  0.00           C  
ATOM   3701  OE1 GLU A 240     -35.737  43.327 -13.438  1.00  0.00           O  
ATOM   3702  OE2 GLU A 240     -36.531  44.262 -15.174  1.00  0.00           O  
ATOM   3703  H   GLU A 240     -30.979  42.623 -13.431  1.00  0.00           H  
ATOM   3704  HA  GLU A 240     -32.231  41.552 -15.729  1.00  0.00           H  
ATOM   3705 1HB  GLU A 240     -33.444  42.373 -13.721  1.00  0.00           H  
ATOM   3706 2HB  GLU A 240     -33.004  44.026 -14.129  1.00  0.00           H  
ATOM   3707 1HG  GLU A 240     -34.296  43.888 -16.198  1.00  0.00           H  
ATOM   3708 2HG  GLU A 240     -34.695  42.206 -15.856  1.00  0.00           H  
ATOM   3709  N   LYS A 241     -31.002  44.569 -16.151  1.00  0.00           N  
ATOM   3710  CA  LYS A 241     -30.645  45.527 -17.181  1.00  0.00           C  
ATOM   3711  C   LYS A 241     -29.768  44.881 -18.250  1.00  0.00           C  
ATOM   3712  O   LYS A 241     -29.855  45.224 -19.429  1.00  0.00           O  
ATOM   3713  CB  LYS A 241     -29.931  46.731 -16.565  1.00  0.00           C  
ATOM   3714  CG  LYS A 241     -30.827  47.635 -15.729  1.00  0.00           C  
ATOM   3715  CD  LYS A 241     -30.043  48.796 -15.137  1.00  0.00           C  
ATOM   3716  CE  LYS A 241     -30.936  49.696 -14.295  1.00  0.00           C  
ATOM   3717  NZ  LYS A 241     -30.175  50.815 -13.678  1.00  0.00           N  
ATOM   3718  H   LYS A 241     -30.734  44.752 -15.195  1.00  0.00           H  
ATOM   3719  HA  LYS A 241     -31.560  45.874 -17.663  1.00  0.00           H  
ATOM   3720 1HB  LYS A 241     -29.117  46.384 -15.927  1.00  0.00           H  
ATOM   3721 2HB  LYS A 241     -29.490  47.337 -17.357  1.00  0.00           H  
ATOM   3722 1HG  LYS A 241     -31.630  48.029 -16.354  1.00  0.00           H  
ATOM   3723 2HG  LYS A 241     -31.272  47.057 -14.919  1.00  0.00           H  
ATOM   3724 1HD  LYS A 241     -29.237  48.410 -14.512  1.00  0.00           H  
ATOM   3725 2HD  LYS A 241     -29.605  49.387 -15.941  1.00  0.00           H  
ATOM   3726 1HE  LYS A 241     -31.727  50.110 -14.919  1.00  0.00           H  
ATOM   3727 2HE  LYS A 241     -31.400  49.109 -13.502  1.00  0.00           H  
ATOM   3728 1HZ  LYS A 241     -30.801  51.387 -13.129  1.00  0.00           H  
ATOM   3729 2HZ  LYS A 241     -29.450  50.442 -13.081  1.00  0.00           H  
ATOM   3730 3HZ  LYS A 241     -29.756  51.379 -14.404  1.00  0.00           H  
ATOM   3731  N   LEU A 242     -28.926  43.946 -17.824  1.00  0.00           N  
ATOM   3732  CA  LEU A 242     -27.955  43.312 -18.709  1.00  0.00           C  
ATOM   3733  C   LEU A 242     -28.595  42.374 -19.732  1.00  0.00           C  
ATOM   3734  O   LEU A 242     -28.144  42.285 -20.874  1.00  0.00           O  
ATOM   3735  CB  LEU A 242     -26.933  42.530 -17.875  1.00  0.00           C  
ATOM   3736  CG  LEU A 242     -25.991  43.378 -17.011  1.00  0.00           C  
ATOM   3737  CD1 LEU A 242     -25.151  42.465 -16.127  1.00  0.00           C  
ATOM   3738  CD2 LEU A 242     -25.108  44.231 -17.910  1.00  0.00           C  
ATOM   3739  H   LEU A 242     -28.963  43.668 -16.854  1.00  0.00           H  
ATOM   3740  HA  LEU A 242     -27.433  44.091 -19.263  1.00  0.00           H  
ATOM   3741 1HB  LEU A 242     -27.470  41.854 -17.212  1.00  0.00           H  
ATOM   3742 2HB  LEU A 242     -26.318  41.933 -18.548  1.00  0.00           H  
ATOM   3743  HG  LEU A 242     -26.578  44.025 -16.359  1.00  0.00           H  
ATOM   3744 1HD1 LEU A 242     -24.482  43.068 -15.513  1.00  0.00           H  
ATOM   3745 2HD1 LEU A 242     -25.807  41.881 -15.481  1.00  0.00           H  
ATOM   3746 3HD1 LEU A 242     -24.564  41.794 -16.752  1.00  0.00           H  
ATOM   3747 1HD2 LEU A 242     -24.439  44.835 -17.296  1.00  0.00           H  
ATOM   3748 2HD2 LEU A 242     -24.519  43.585 -18.561  1.00  0.00           H  
ATOM   3749 3HD2 LEU A 242     -25.733  44.886 -18.517  1.00  0.00           H  
ATOM   3750  N   THR A 243     -29.648  41.674 -19.322  1.00  0.00           N  
ATOM   3751  CA  THR A 243     -30.149  40.546 -20.103  1.00  0.00           C  
ATOM   3752  C   THR A 243     -31.655  40.615 -20.308  1.00  0.00           C  
ATOM   3753  O   THR A 243     -32.364  41.282 -19.555  1.00  0.00           O  
ATOM   3754  CB  THR A 243     -29.787  39.209 -19.431  1.00  0.00           C  
ATOM   3755  OG1 THR A 243     -30.154  38.123 -20.293  1.00  0.00           O  
ATOM   3756  CG2 THR A 243     -30.515  39.065 -18.103  1.00  0.00           C  
ATOM   3757  H   THR A 243     -30.113  41.920 -18.460  1.00  0.00           H  
ATOM   3758  HA  THR A 243     -29.682  40.573 -21.088  1.00  0.00           H  
ATOM   3759  HB  THR A 243     -28.712  39.169 -19.256  1.00  0.00           H  
ATOM   3760  HG1 THR A 243     -29.482  38.012 -20.970  1.00  0.00           H  
ATOM   3761 1HG2 THR A 243     -30.246  38.114 -17.643  1.00  0.00           H  
ATOM   3762 2HG2 THR A 243     -30.229  39.882 -17.441  1.00  0.00           H  
ATOM   3763 3HG2 THR A 243     -31.590  39.094 -18.273  1.00  0.00           H  
ATOM   3764  N   ASP A 244     -32.132  39.919 -21.334  1.00  0.00           N  
ATOM   3765  CA  ASP A 244     -33.560  39.839 -21.619  1.00  0.00           C  
ATOM   3766  C   ASP A 244     -34.090  38.441 -21.331  1.00  0.00           C  
ATOM   3767  O   ASP A 244     -35.189  38.084 -21.755  1.00  0.00           O  
ATOM   3768  CB  ASP A 244     -33.841  40.210 -23.077  1.00  0.00           C  
ATOM   3769  CG  ASP A 244     -33.186  39.258 -24.068  1.00  0.00           C  
ATOM   3770  OD1 ASP A 244     -32.224  38.623 -23.705  1.00  0.00           O  
ATOM   3771  OD2 ASP A 244     -33.653  39.174 -25.179  1.00  0.00           O  
ATOM   3772  H   ASP A 244     -31.482  39.431 -21.934  1.00  0.00           H  
ATOM   3773  HA  ASP A 244     -34.082  40.545 -20.973  1.00  0.00           H  
ATOM   3774 1HB  ASP A 244     -34.918  40.209 -23.252  1.00  0.00           H  
ATOM   3775 2HB  ASP A 244     -33.479  41.220 -23.272  1.00  0.00           H  
ATOM   3776  N   SER A 245     -33.300  37.652 -20.606  1.00  0.00           N  
ATOM   3777  CA  SER A 245     -33.650  36.263 -20.327  1.00  0.00           C  
ATOM   3778  C   SER A 245     -34.857  36.170 -19.400  1.00  0.00           C  
ATOM   3779  O   SER A 245     -34.772  36.505 -18.219  1.00  0.00           O  
ATOM   3780  CB  SER A 245     -32.469  35.543 -19.706  1.00  0.00           C  
ATOM   3781  OG  SER A 245     -32.815  34.236 -19.336  1.00  0.00           O  
ATOM   3782  H   SER A 245     -32.436  38.025 -20.240  1.00  0.00           H  
ATOM   3783  HA  SER A 245     -33.905  35.774 -21.269  1.00  0.00           H  
ATOM   3784 1HB  SER A 245     -31.644  35.516 -20.418  1.00  0.00           H  
ATOM   3785 2HB  SER A 245     -32.127  36.093 -18.831  1.00  0.00           H  
ATOM   3786  HG  SER A 245     -31.988  33.755 -19.259  1.00  0.00           H  
ATOM   3787  N   VAL A 246     -35.842  35.947 -19.202  1.00  0.00           N  
ATOM   3788  CA  VAL A 246     -37.046  35.626 -18.442  1.00  0.00           C  
ATOM   3789  C   VAL A 246     -36.736  34.668 -17.286  1.00  0.00           C  
ATOM   3790  O   VAL A 246     -37.060  34.947 -16.132  1.00  0.00           O  
ATOM   3791  CB  VAL A 246     -38.103  34.991 -19.365  1.00  0.00           C  
ATOM   3792  CG1 VAL A 246     -39.275  34.465 -18.550  1.00  0.00           C  
ATOM   3793  CG2 VAL A 246     -38.574  36.010 -20.391  1.00  0.00           C  
ATOM   3794  H   VAL A 246     -35.902  36.029 -20.207  1.00  0.00           H  
ATOM   3795  HA  VAL A 246     -37.452  36.551 -18.030  1.00  0.00           H  
ATOM   3796  HB  VAL A 246     -37.658  34.137 -19.877  1.00  0.00           H  
ATOM   3797 1HG1 VAL A 246     -40.012  34.019 -19.219  1.00  0.00           H  
ATOM   3798 2HG1 VAL A 246     -38.920  33.711 -17.848  1.00  0.00           H  
ATOM   3799 3HG1 VAL A 246     -39.734  35.287 -18.001  1.00  0.00           H  
ATOM   3800 1HG2 VAL A 246     -39.320  35.554 -21.041  1.00  0.00           H  
ATOM   3801 2HG2 VAL A 246     -39.013  36.866 -19.879  1.00  0.00           H  
ATOM   3802 3HG2 VAL A 246     -37.725  36.342 -20.991  1.00  0.00           H  
ATOM   3803  N   SER A 247     -36.111  33.554 -17.632  1.00  0.00           N  
ATOM   3804  CA  SER A 247     -35.555  32.593 -16.687  1.00  0.00           C  
ATOM   3805  C   SER A 247     -34.592  33.267 -15.718  1.00  0.00           C  
ATOM   3806  O   SER A 247     -34.661  33.051 -14.508  1.00  0.00           O  
ATOM   3807  CB  SER A 247     -34.842  31.482 -17.432  1.00  0.00           C  
ATOM   3808  OG  SER A 247     -35.746  30.721 -18.185  1.00  0.00           O  
ATOM   3809  H   SER A 247     -36.024  33.377 -18.623  1.00  0.00           H  
ATOM   3810  HA  SER A 247     -36.374  32.161 -16.111  1.00  0.00           H  
ATOM   3811 1HB  SER A 247     -34.087  31.911 -18.090  1.00  0.00           H  
ATOM   3812 2HB  SER A 247     -34.327  30.838 -16.719  1.00  0.00           H  
ATOM   3813  HG  SER A 247     -35.223  30.045 -18.623  1.00  0.00           H  
ATOM   3814  N   ALA A 248     -33.694  34.085 -16.258  1.00  0.00           N  
ATOM   3815  CA  ALA A 248     -32.715  34.793 -15.442  1.00  0.00           C  
ATOM   3816  C   ALA A 248     -33.397  35.659 -14.390  1.00  0.00           C  
ATOM   3817  O   ALA A 248     -33.020  35.641 -13.218  1.00  0.00           O  
ATOM   3818  CB  ALA A 248     -31.809  35.643 -16.321  1.00  0.00           C  
ATOM   3819  H   ALA A 248     -33.690  34.220 -17.259  1.00  0.00           H  
ATOM   3820  HA  ALA A 248     -32.108  34.052 -14.922  1.00  0.00           H  
ATOM   3821 1HB  ALA A 248     -31.083  36.165 -15.697  1.00  0.00           H  
ATOM   3822 2HB  ALA A 248     -31.284  35.003 -17.029  1.00  0.00           H  
ATOM   3823 3HB  ALA A 248     -32.409  36.371 -16.865  1.00  0.00           H  
ATOM   3824  N   ARG A 249     -34.402  36.416 -14.815  1.00  0.00           N  
ATOM   3825  CA  ARG A 249     -35.139  37.290 -13.910  1.00  0.00           C  
ATOM   3826  C   ARG A 249     -35.892  36.486 -12.859  1.00  0.00           C  
ATOM   3827  O   ARG A 249     -35.931  36.861 -11.687  1.00  0.00           O  
ATOM   3828  CB  ARG A 249     -36.123  38.154 -14.684  1.00  0.00           C  
ATOM   3829  CG  ARG A 249     -35.487  39.226 -15.554  1.00  0.00           C  
ATOM   3830  CD  ARG A 249     -36.505  39.987 -16.322  1.00  0.00           C  
ATOM   3831  NE  ARG A 249     -37.368  40.770 -15.452  1.00  0.00           N  
ATOM   3832  CZ  ARG A 249     -38.527  41.339 -15.835  1.00  0.00           C  
ATOM   3833  NH1 ARG A 249     -38.949  41.204 -17.073  1.00  0.00           N  
ATOM   3834  NH2 ARG A 249     -39.241  42.033 -14.967  1.00  0.00           N  
ATOM   3835  H   ARG A 249     -34.663  36.385 -15.790  1.00  0.00           H  
ATOM   3836  HA  ARG A 249     -34.427  37.942 -13.403  1.00  0.00           H  
ATOM   3837 1HB  ARG A 249     -36.731  37.523 -15.330  1.00  0.00           H  
ATOM   3838 2HB  ARG A 249     -36.797  38.653 -13.986  1.00  0.00           H  
ATOM   3839 1HG  ARG A 249     -34.938  39.927 -14.925  1.00  0.00           H  
ATOM   3840 2HG  ARG A 249     -34.801  38.760 -16.262  1.00  0.00           H  
ATOM   3841 1HD  ARG A 249     -36.007  40.668 -17.011  1.00  0.00           H  
ATOM   3842 2HD  ARG A 249     -37.129  39.293 -16.885  1.00  0.00           H  
ATOM   3843  HE  ARG A 249     -37.077  40.896 -14.492  1.00  0.00           H  
ATOM   3844 1HH1 ARG A 249     -38.403  40.673 -17.737  1.00  0.00           H  
ATOM   3845 2HH1 ARG A 249     -39.817  41.631 -17.360  1.00  0.00           H  
ATOM   3846 1HH2 ARG A 249     -38.918  42.137 -14.015  1.00  0.00           H  
ATOM   3847 2HH2 ARG A 249     -40.110  42.460 -15.253  1.00  0.00           H  
ATOM   3848  N   ALA A 250     -36.490  35.378 -13.284  1.00  0.00           N  
ATOM   3849  CA  ALA A 250     -37.243  34.518 -12.379  1.00  0.00           C  
ATOM   3850  C   ALA A 250     -36.335  33.894 -11.328  1.00  0.00           C  
ATOM   3851  O   ALA A 250     -36.700  33.797 -10.156  1.00  0.00           O  
ATOM   3852  CB  ALA A 250     -37.970  33.433 -13.161  1.00  0.00           C  
ATOM   3853  H   ALA A 250     -36.421  35.125 -14.259  1.00  0.00           H  
ATOM   3854  HA  ALA A 250     -37.979  35.133 -11.861  1.00  0.00           H  
ATOM   3855 1HB  ALA A 250     -38.527  32.799 -12.471  1.00  0.00           H  
ATOM   3856 2HB  ALA A 250     -38.659  33.895 -13.868  1.00  0.00           H  
ATOM   3857 3HB  ALA A 250     -37.245  32.829 -13.703  1.00  0.00           H  
ATOM   3858  N   ILE A 251     -35.149  33.471 -11.753  1.00  0.00           N  
ATOM   3859  CA  ILE A 251     -34.186  32.855 -10.848  1.00  0.00           C  
ATOM   3860  C   ILE A 251     -33.706  33.847  -9.797  1.00  0.00           C  
ATOM   3861  O   ILE A 251     -33.557  33.501  -8.625  1.00  0.00           O  
ATOM   3862  CB  ILE A 251     -32.976  32.304 -11.625  1.00  0.00           C  
ATOM   3863  CG1 ILE A 251     -33.398  31.121 -12.500  1.00  0.00           C  
ATOM   3864  CG2 ILE A 251     -31.870  31.893 -10.665  1.00  0.00           C  
ATOM   3865  CD1 ILE A 251     -32.343  30.690 -13.494  1.00  0.00           C  
ATOM   3866  H   ILE A 251     -34.909  33.579 -12.728  1.00  0.00           H  
ATOM   3867  HA  ILE A 251     -34.674  32.026 -10.336  1.00  0.00           H  
ATOM   3868  HB  ILE A 251     -32.595  33.072 -12.296  1.00  0.00           H  
ATOM   3869 1HG1 ILE A 251     -33.639  30.268 -11.867  1.00  0.00           H  
ATOM   3870 2HG1 ILE A 251     -34.300  31.381 -13.054  1.00  0.00           H  
ATOM   3871 1HG2 ILE A 251     -31.024  31.505 -11.231  1.00  0.00           H  
ATOM   3872 2HG2 ILE A 251     -31.553  32.757 -10.084  1.00  0.00           H  
ATOM   3873 3HG2 ILE A 251     -32.242  31.120  -9.992  1.00  0.00           H  
ATOM   3874 1HD1 ILE A 251     -32.716  29.848 -14.077  1.00  0.00           H  
ATOM   3875 2HD1 ILE A 251     -32.112  31.520 -14.162  1.00  0.00           H  
ATOM   3876 3HD1 ILE A 251     -31.442  30.391 -12.961  1.00  0.00           H  
ATOM   3877  N   LEU A 252     -33.465  35.082 -10.222  1.00  0.00           N  
ATOM   3878  CA  LEU A 252     -33.002  36.128  -9.317  1.00  0.00           C  
ATOM   3879  C   LEU A 252     -34.055  36.453  -8.266  1.00  0.00           C  
ATOM   3880  O   LEU A 252     -33.735  36.653  -7.094  1.00  0.00           O  
ATOM   3881  CB  LEU A 252     -32.651  37.395 -10.107  1.00  0.00           C  
ATOM   3882  CG  LEU A 252     -31.414  37.296 -11.008  1.00  0.00           C  
ATOM   3883  CD1 LEU A 252     -31.300  38.557 -11.855  1.00  0.00           C  
ATOM   3884  CD2 LEU A 252     -30.174  37.101 -10.149  1.00  0.00           C  
ATOM   3885  H   LEU A 252     -33.606  35.302 -11.197  1.00  0.00           H  
ATOM   3886  HA  LEU A 252     -32.107  35.773  -8.808  1.00  0.00           H  
ATOM   3887 1HB  LEU A 252     -33.500  37.658 -10.736  1.00  0.00           H  
ATOM   3888 2HB  LEU A 252     -32.483  38.209  -9.401  1.00  0.00           H  
ATOM   3889  HG  LEU A 252     -31.524  36.449 -11.685  1.00  0.00           H  
ATOM   3890 1HD1 LEU A 252     -30.421  38.486 -12.496  1.00  0.00           H  
ATOM   3891 2HD1 LEU A 252     -32.192  38.661 -12.474  1.00  0.00           H  
ATOM   3892 3HD1 LEU A 252     -31.205  39.425 -11.204  1.00  0.00           H  
ATOM   3893 1HD2 LEU A 252     -29.295  37.029 -10.790  1.00  0.00           H  
ATOM   3894 2HD2 LEU A 252     -30.062  37.948  -9.473  1.00  0.00           H  
ATOM   3895 3HD2 LEU A 252     -30.274  36.184  -9.568  1.00  0.00           H  
ATOM   3896  N   ARG A 253     -35.312  36.505  -8.691  1.00  0.00           N  
ATOM   3897  CA  ARG A 253     -36.415  36.806  -7.786  1.00  0.00           C  
ATOM   3898  C   ARG A 253     -36.578  35.716  -6.735  1.00  0.00           C  
ATOM   3899  O   ARG A 253     -36.823  36.002  -5.563  1.00  0.00           O  
ATOM   3900  CB  ARG A 253     -37.716  36.959  -8.560  1.00  0.00           C  
ATOM   3901  CG  ARG A 253     -37.801  38.203  -9.430  1.00  0.00           C  
ATOM   3902  CD  ARG A 253     -39.071  38.250 -10.198  1.00  0.00           C  
ATOM   3903  NE  ARG A 253     -40.226  38.405  -9.328  1.00  0.00           N  
ATOM   3904  CZ  ARG A 253     -41.503  38.215  -9.711  1.00  0.00           C  
ATOM   3905  NH1 ARG A 253     -41.773  37.865 -10.949  1.00  0.00           N  
ATOM   3906  NH2 ARG A 253     -42.485  38.382  -8.843  1.00  0.00           N  
ATOM   3907  H   ARG A 253     -35.509  36.332  -9.666  1.00  0.00           H  
ATOM   3908  HA  ARG A 253     -36.200  37.747  -7.279  1.00  0.00           H  
ATOM   3909 1HB  ARG A 253     -37.858  36.094  -9.206  1.00  0.00           H  
ATOM   3910 2HB  ARG A 253     -38.553  36.987  -7.862  1.00  0.00           H  
ATOM   3911 1HG  ARG A 253     -37.747  39.091  -8.801  1.00  0.00           H  
ATOM   3912 2HG  ARG A 253     -36.971  38.208 -10.138  1.00  0.00           H  
ATOM   3913 1HD  ARG A 253     -39.048  39.094 -10.887  1.00  0.00           H  
ATOM   3914 2HD  ARG A 253     -39.190  37.325 -10.761  1.00  0.00           H  
ATOM   3915  HE  ARG A 253     -40.058  38.674  -8.368  1.00  0.00           H  
ATOM   3916 1HH1 ARG A 253     -41.022  37.738 -11.613  1.00  0.00           H  
ATOM   3917 2HH1 ARG A 253     -42.731  37.723 -11.236  1.00  0.00           H  
ATOM   3918 1HH2 ARG A 253     -42.278  38.651  -7.891  1.00  0.00           H  
ATOM   3919 2HH2 ARG A 253     -43.442  38.240  -9.130  1.00  0.00           H  
ATOM   3920  N   ALA A 254     -36.441  34.465  -7.160  1.00  0.00           N  
ATOM   3921  CA  ALA A 254     -36.572  33.329  -6.255  1.00  0.00           C  
ATOM   3922  C   ALA A 254     -35.470  33.332  -5.204  1.00  0.00           C  
ATOM   3923  O   ALA A 254     -35.716  33.047  -4.032  1.00  0.00           O  
ATOM   3924  CB  ALA A 254     -36.553  32.024  -7.037  1.00  0.00           C  
ATOM   3925  H   ALA A 254     -36.241  34.296  -8.135  1.00  0.00           H  
ATOM   3926  HA  ALA A 254     -37.527  33.417  -5.737  1.00  0.00           H  
ATOM   3927 1HB  ALA A 254     -36.652  31.185  -6.347  1.00  0.00           H  
ATOM   3928 2HB  ALA A 254     -37.383  32.011  -7.744  1.00  0.00           H  
ATOM   3929 3HB  ALA A 254     -35.613  31.938  -7.579  1.00  0.00           H  
ATOM   3930  N   ILE A 255     -34.254  33.656  -5.629  1.00  0.00           N  
ATOM   3931  CA  ILE A 255     -33.112  33.697  -4.724  1.00  0.00           C  
ATOM   3932  C   ILE A 255     -33.280  34.786  -3.672  1.00  0.00           C  
ATOM   3933  O   ILE A 255     -32.960  34.585  -2.500  1.00  0.00           O  
ATOM   3934  CB  ILE A 255     -31.804  33.931  -5.501  1.00  0.00           C  
ATOM   3935  CG1 ILE A 255     -31.478  32.718  -6.376  1.00  0.00           C  
ATOM   3936  CG2 ILE A 255     -30.660  34.222  -4.542  1.00  0.00           C  
ATOM   3937  CD1 ILE A 255     -30.366  32.962  -7.370  1.00  0.00           C  
ATOM   3938  H   ILE A 255     -34.117  33.880  -6.604  1.00  0.00           H  
ATOM   3939  HA  ILE A 255     -33.042  32.738  -4.212  1.00  0.00           H  
ATOM   3940  HB  ILE A 255     -31.927  34.780  -6.174  1.00  0.00           H  
ATOM   3941 1HG1 ILE A 255     -31.191  31.879  -5.743  1.00  0.00           H  
ATOM   3942 2HG1 ILE A 255     -32.369  32.418  -6.929  1.00  0.00           H  
ATOM   3943 1HG2 ILE A 255     -29.743  34.385  -5.108  1.00  0.00           H  
ATOM   3944 2HG2 ILE A 255     -30.890  35.115  -3.962  1.00  0.00           H  
ATOM   3945 3HG2 ILE A 255     -30.525  33.376  -3.869  1.00  0.00           H  
ATOM   3946 1HD1 ILE A 255     -30.194  32.057  -7.953  1.00  0.00           H  
ATOM   3947 2HD1 ILE A 255     -30.648  33.776  -8.039  1.00  0.00           H  
ATOM   3948 3HD1 ILE A 255     -29.454  33.229  -6.838  1.00  0.00           H  
ATOM   3949  N   VAL A 256     -33.784  35.939  -4.098  1.00  0.00           N  
ATOM   3950  CA  VAL A 256     -33.996  37.063  -3.193  1.00  0.00           C  
ATOM   3951  C   VAL A 256     -35.047  36.733  -2.141  1.00  0.00           C  
ATOM   3952  O   VAL A 256     -34.897  37.079  -0.969  1.00  0.00           O  
ATOM   3953  CB  VAL A 256     -34.438  38.309  -3.983  1.00  0.00           C  
ATOM   3954  CG1 VAL A 256     -34.843  39.426  -3.032  1.00  0.00           C  
ATOM   3955  CG2 VAL A 256     -33.316  38.764  -4.904  1.00  0.00           C  
ATOM   3956  H   VAL A 256     -34.027  36.040  -5.073  1.00  0.00           H  
ATOM   3957  HA  VAL A 256     -33.054  37.284  -2.689  1.00  0.00           H  
ATOM   3958  HB  VAL A 256     -35.318  38.058  -4.577  1.00  0.00           H  
ATOM   3959 1HG1 VAL A 256     -35.153  40.299  -3.608  1.00  0.00           H  
ATOM   3960 2HG1 VAL A 256     -35.671  39.091  -2.408  1.00  0.00           H  
ATOM   3961 3HG1 VAL A 256     -33.995  39.691  -2.401  1.00  0.00           H  
ATOM   3962 1HG2 VAL A 256     -33.637  39.645  -5.459  1.00  0.00           H  
ATOM   3963 2HG2 VAL A 256     -32.435  39.009  -4.310  1.00  0.00           H  
ATOM   3964 3HG2 VAL A 256     -33.072  37.963  -5.602  1.00  0.00           H  
ATOM   3965  N   ALA A 257     -36.112  36.061  -2.567  1.00  0.00           N  
ATOM   3966  CA  ALA A 257     -37.190  35.682  -1.662  1.00  0.00           C  
ATOM   3967  C   ALA A 257     -36.706  34.693  -0.610  1.00  0.00           C  
ATOM   3968  O   ALA A 257     -37.071  34.790   0.562  1.00  0.00           O  
ATOM   3969  CB  ALA A 257     -38.355  35.094  -2.444  1.00  0.00           C  
ATOM   3970  H   ALA A 257     -36.176  35.806  -3.542  1.00  0.00           H  
ATOM   3971  HA  ALA A 257     -37.529  36.580  -1.145  1.00  0.00           H  
ATOM   3972 1HB  ALA A 257     -39.153  34.816  -1.755  1.00  0.00           H  
ATOM   3973 2HB  ALA A 257     -38.729  35.834  -3.152  1.00  0.00           H  
ATOM   3974 3HB  ALA A 257     -38.021  34.210  -2.986  1.00  0.00           H  
ATOM   3975  N   ALA A 258     -35.882  33.741  -1.036  1.00  0.00           N  
ATOM   3976  CA  ALA A 258     -35.345  32.732  -0.131  1.00  0.00           C  
ATOM   3977  C   ALA A 258     -34.440  33.360   0.921  1.00  0.00           C  
ATOM   3978  O   ALA A 258     -34.481  32.985   2.093  1.00  0.00           O  
ATOM   3979  CB  ALA A 258     -34.588  31.669  -0.913  1.00  0.00           C  
ATOM   3980  H   ALA A 258     -35.621  33.716  -2.011  1.00  0.00           H  
ATOM   3981  HA  ALA A 258     -36.181  32.261   0.386  1.00  0.00           H  
ATOM   3982 1HB  ALA A 258     -34.193  30.922  -0.224  1.00  0.00           H  
ATOM   3983 2HB  ALA A 258     -35.263  31.188  -1.621  1.00  0.00           H  
ATOM   3984 3HB  ALA A 258     -33.765  32.132  -1.455  1.00  0.00           H  
ATOM   3985  N   ALA A 259     -33.623  34.318   0.495  1.00  0.00           N  
ATOM   3986  CA  ALA A 259     -32.706  35.000   1.400  1.00  0.00           C  
ATOM   3987  C   ALA A 259     -33.463  35.801   2.452  1.00  0.00           C  
ATOM   3988  O   ALA A 259     -33.086  35.818   3.624  1.00  0.00           O  
ATOM   3989  CB  ALA A 259     -31.768  35.908   0.618  1.00  0.00           C  
ATOM   3990  H   ALA A 259     -33.638  34.580  -0.480  1.00  0.00           H  
ATOM   3991  HA  ALA A 259     -32.116  34.244   1.917  1.00  0.00           H  
ATOM   3992 1HB  ALA A 259     -31.089  36.410   1.307  1.00  0.00           H  
ATOM   3993 2HB  ALA A 259     -31.191  35.312  -0.090  1.00  0.00           H  
ATOM   3994 3HB  ALA A 259     -32.350  36.652   0.076  1.00  0.00           H  
ATOM   3995  N   ARG A 260     -34.533  36.464   2.026  1.00  0.00           N  
ATOM   3996  CA  ARG A 260     -35.345  37.268   2.931  1.00  0.00           C  
ATOM   3997  C   ARG A 260     -36.023  36.399   3.983  1.00  0.00           C  
ATOM   3998  O   ARG A 260     -36.096  36.769   5.155  1.00  0.00           O  
ATOM   3999  CB  ARG A 260     -36.403  38.041   2.157  1.00  0.00           C  
ATOM   4000  CG  ARG A 260     -37.260  38.971   3.000  1.00  0.00           C  
ATOM   4001  CD  ARG A 260     -38.215  39.745   2.166  1.00  0.00           C  
ATOM   4002  NE  ARG A 260     -39.200  38.886   1.530  1.00  0.00           N  
ATOM   4003  CZ  ARG A 260     -39.986  39.255   0.500  1.00  0.00           C  
ATOM   4004  NH1 ARG A 260     -39.890  40.468   0.002  1.00  0.00           N  
ATOM   4005  NH2 ARG A 260     -40.854  38.398  -0.010  1.00  0.00           N  
ATOM   4006  H   ARG A 260     -34.790  36.410   1.051  1.00  0.00           H  
ATOM   4007  HA  ARG A 260     -34.695  37.982   3.438  1.00  0.00           H  
ATOM   4008 1HB  ARG A 260     -35.923  38.643   1.387  1.00  0.00           H  
ATOM   4009 2HB  ARG A 260     -37.071  37.340   1.656  1.00  0.00           H  
ATOM   4010 1HG  ARG A 260     -37.832  38.385   3.721  1.00  0.00           H  
ATOM   4011 2HG  ARG A 260     -36.619  39.675   3.532  1.00  0.00           H  
ATOM   4012 1HD  ARG A 260     -38.742  40.465   2.791  1.00  0.00           H  
ATOM   4013 2HD  ARG A 260     -37.669  40.274   1.385  1.00  0.00           H  
ATOM   4014  HE  ARG A 260     -39.303  37.945   1.886  1.00  0.00           H  
ATOM   4015 1HH1 ARG A 260     -39.227  41.123   0.391  1.00  0.00           H  
ATOM   4016 2HH1 ARG A 260     -40.479  40.745  -0.770  1.00  0.00           H  
ATOM   4017 1HH2 ARG A 260     -40.928  37.466   0.374  1.00  0.00           H  
ATOM   4018 2HH2 ARG A 260     -41.442  38.675  -0.781  1.00  0.00           H  
ATOM   4019  N   SER A 261     -36.518  35.242   3.557  1.00  0.00           N  
ATOM   4020  CA  SER A 261     -37.190  34.318   4.462  1.00  0.00           C  
ATOM   4021  C   SER A 261     -36.230  33.778   5.514  1.00  0.00           C  
ATOM   4022  O   SER A 261     -36.586  33.650   6.685  1.00  0.00           O  
ATOM   4023  CB  SER A 261     -37.794  33.169   3.679  1.00  0.00           C  
ATOM   4024  OG  SER A 261     -38.449  32.270   4.532  1.00  0.00           O  
ATOM   4025  H   SER A 261     -36.427  34.996   2.582  1.00  0.00           H  
ATOM   4026  HA  SER A 261     -37.990  34.855   4.973  1.00  0.00           H  
ATOM   4027 1HB  SER A 261     -38.500  33.559   2.946  1.00  0.00           H  
ATOM   4028 2HB  SER A 261     -37.009  32.649   3.132  1.00  0.00           H  
ATOM   4029  HG  SER A 261     -38.802  31.578   3.967  1.00  0.00           H  
ATOM   4030  N   VAL A 262     -35.011  33.463   5.088  1.00  0.00           N  
ATOM   4031  CA  VAL A 262     -33.996  32.937   5.993  1.00  0.00           C  
ATOM   4032  C   VAL A 262     -33.607  33.968   7.045  1.00  0.00           C  
ATOM   4033  O   VAL A 262     -33.427  33.636   8.217  1.00  0.00           O  
ATOM   4034  CB  VAL A 262     -32.743  32.516   5.203  1.00  0.00           C  
ATOM   4035  CG1 VAL A 262     -31.614  32.145   6.153  1.00  0.00           C  
ATOM   4036  CG2 VAL A 262     -33.077  31.352   4.283  1.00  0.00           C  
ATOM   4037  H   VAL A 262     -34.782  33.591   4.113  1.00  0.00           H  
ATOM   4038  HA  VAL A 262     -34.403  32.060   6.497  1.00  0.00           H  
ATOM   4039  HB  VAL A 262     -32.398  33.363   4.609  1.00  0.00           H  
ATOM   4040 1HG1 VAL A 262     -30.736  31.851   5.578  1.00  0.00           H  
ATOM   4041 2HG1 VAL A 262     -31.367  33.004   6.777  1.00  0.00           H  
ATOM   4042 3HG1 VAL A 262     -31.928  31.315   6.785  1.00  0.00           H  
ATOM   4043 1HG2 VAL A 262     -32.187  31.060   3.727  1.00  0.00           H  
ATOM   4044 2HG2 VAL A 262     -33.428  30.508   4.877  1.00  0.00           H  
ATOM   4045 3HG2 VAL A 262     -33.858  31.653   3.584  1.00  0.00           H  
ATOM   4046  N   LEU A 263     -33.479  35.220   6.619  1.00  0.00           N  
ATOM   4047  CA  LEU A 263     -33.112  36.303   7.524  1.00  0.00           C  
ATOM   4048  C   LEU A 263     -34.189  36.532   8.576  1.00  0.00           C  
ATOM   4049  O   LEU A 263     -33.887  36.760   9.748  1.00  0.00           O  
ATOM   4050  CB  LEU A 263     -32.877  37.597   6.734  1.00  0.00           C  
ATOM   4051  CG  LEU A 263     -31.637  37.610   5.832  1.00  0.00           C  
ATOM   4052  CD1 LEU A 263     -31.637  38.875   4.985  1.00  0.00           C  
ATOM   4053  CD2 LEU A 263     -30.383  37.527   6.691  1.00  0.00           C  
ATOM   4054  H   LEU A 263     -33.640  35.427   5.644  1.00  0.00           H  
ATOM   4055  HA  LEU A 263     -32.188  36.030   8.033  1.00  0.00           H  
ATOM   4056 1HB  LEU A 263     -33.746  37.782   6.105  1.00  0.00           H  
ATOM   4057 2HB  LEU A 263     -32.783  38.422   7.440  1.00  0.00           H  
ATOM   4058  HG  LEU A 263     -31.670  36.756   5.155  1.00  0.00           H  
ATOM   4059 1HD1 LEU A 263     -30.756  38.884   4.344  1.00  0.00           H  
ATOM   4060 2HD1 LEU A 263     -32.535  38.899   4.367  1.00  0.00           H  
ATOM   4061 3HD1 LEU A 263     -31.621  39.749   5.637  1.00  0.00           H  
ATOM   4062 1HD2 LEU A 263     -29.502  37.535   6.049  1.00  0.00           H  
ATOM   4063 2HD2 LEU A 263     -30.348  38.381   7.367  1.00  0.00           H  
ATOM   4064 3HD2 LEU A 263     -30.401  36.604   7.272  1.00  0.00           H  
ATOM   4065  N   GLU A 264     -35.447  36.470   8.151  1.00  0.00           N  
ATOM   4066  CA  GLU A 264     -36.572  36.671   9.055  1.00  0.00           C  
ATOM   4067  C   GLU A 264     -36.636  35.571  10.107  1.00  0.00           C  
ATOM   4068  O   GLU A 264     -36.906  35.834  11.279  1.00  0.00           O  
ATOM   4069  CB  GLU A 264     -37.885  36.717   8.270  1.00  0.00           C  
ATOM   4070  CG  GLU A 264     -39.116  37.000   9.120  1.00  0.00           C  
ATOM   4071  CD  GLU A 264     -40.373  37.127   8.305  1.00  0.00           C  
ATOM   4072  OE1 GLU A 264     -40.293  37.021   7.105  1.00  0.00           O  
ATOM   4073  OE2 GLU A 264     -41.414  37.330   8.884  1.00  0.00           O  
ATOM   4074  H   GLU A 264     -35.628  36.279   7.176  1.00  0.00           H  
ATOM   4075  HA  GLU A 264     -36.438  37.624   9.568  1.00  0.00           H  
ATOM   4076 1HB  GLU A 264     -37.823  37.489   7.503  1.00  0.00           H  
ATOM   4077 2HB  GLU A 264     -38.040  35.765   7.764  1.00  0.00           H  
ATOM   4078 1HG  GLU A 264     -39.242  36.191   9.838  1.00  0.00           H  
ATOM   4079 2HG  GLU A 264     -38.955  37.922   9.677  1.00  0.00           H  
ATOM   4080  N   LEU A 265     -36.386  34.337   9.682  1.00  0.00           N  
ATOM   4081  CA  LEU A 265     -36.415  33.194  10.586  1.00  0.00           C  
ATOM   4082  C   LEU A 265     -35.318  33.296  11.638  1.00  0.00           C  
ATOM   4083  O   LEU A 265     -35.538  32.989  12.810  1.00  0.00           O  
ATOM   4084  CB  LEU A 265     -36.255  31.889   9.796  1.00  0.00           C  
ATOM   4085  CG  LEU A 265     -37.435  31.509   8.893  1.00  0.00           C  
ATOM   4086  CD1 LEU A 265     -37.059  30.301   8.046  1.00  0.00           C  
ATOM   4087  CD2 LEU A 265     -38.657  31.216   9.751  1.00  0.00           C  
ATOM   4088  H   LEU A 265     -36.170  34.188   8.707  1.00  0.00           H  
ATOM   4089  HA  LEU A 265     -37.378  33.180  11.095  1.00  0.00           H  
ATOM   4090 1HB  LEU A 265     -35.370  31.971   9.167  1.00  0.00           H  
ATOM   4091 2HB  LEU A 265     -36.100  31.073  10.501  1.00  0.00           H  
ATOM   4092  HG  LEU A 265     -37.657  32.335   8.216  1.00  0.00           H  
ATOM   4093 1HD1 LEU A 265     -37.898  30.031   7.404  1.00  0.00           H  
ATOM   4094 2HD1 LEU A 265     -36.195  30.545   7.428  1.00  0.00           H  
ATOM   4095 3HD1 LEU A 265     -36.815  29.462   8.697  1.00  0.00           H  
ATOM   4096 1HD2 LEU A 265     -39.496  30.946   9.109  1.00  0.00           H  
ATOM   4097 2HD2 LEU A 265     -38.437  30.389  10.427  1.00  0.00           H  
ATOM   4098 3HD2 LEU A 265     -38.914  32.101  10.332  1.00  0.00           H  
ATOM   4099  N   ILE A 266     -34.136  33.729  11.213  1.00  0.00           N  
ATOM   4100  CA  ILE A 266     -33.002  33.872  12.117  1.00  0.00           C  
ATOM   4101  C   ILE A 266     -33.268  34.942  13.169  1.00  0.00           C  
ATOM   4102  O   ILE A 266     -32.932  34.771  14.341  1.00  0.00           O  
ATOM   4103  CB  ILE A 266     -31.721  34.223  11.339  1.00  0.00           C  
ATOM   4104  CG1 ILE A 266     -31.288  33.044  10.463  1.00  0.00           C  
ATOM   4105  CG2 ILE A 266     -30.607  34.615  12.297  1.00  0.00           C  
ATOM   4106  CD1 ILE A 266     -30.203  33.387   9.469  1.00  0.00           C  
ATOM   4107  H   ILE A 266     -34.021  33.965  10.238  1.00  0.00           H  
ATOM   4108  HA  ILE A 266     -32.846  32.923  12.628  1.00  0.00           H  
ATOM   4109  HB  ILE A 266     -31.920  35.057  10.667  1.00  0.00           H  
ATOM   4110 1HG1 ILE A 266     -30.927  32.234  11.097  1.00  0.00           H  
ATOM   4111 2HG1 ILE A 266     -32.149  32.666   9.911  1.00  0.00           H  
ATOM   4112 1HG2 ILE A 266     -29.708  34.859  11.731  1.00  0.00           H  
ATOM   4113 2HG2 ILE A 266     -30.916  35.483  12.878  1.00  0.00           H  
ATOM   4114 3HG2 ILE A 266     -30.397  33.783  12.971  1.00  0.00           H  
ATOM   4115 1HD1 ILE A 266     -29.950  32.502   8.885  1.00  0.00           H  
ATOM   4116 2HD1 ILE A 266     -30.557  34.173   8.801  1.00  0.00           H  
ATOM   4117 3HD1 ILE A 266     -29.318  33.734  10.001  1.00  0.00           H  
ATOM   4118  N   LEU A 267     -33.873  36.045  12.744  1.00  0.00           N  
ATOM   4119  CA  LEU A 267     -34.186  37.145  13.648  1.00  0.00           C  
ATOM   4120  C   LEU A 267     -35.203  36.721  14.700  1.00  0.00           C  
ATOM   4121  O   LEU A 267     -35.084  37.079  15.872  1.00  0.00           O  
ATOM   4122  CB  LEU A 267     -34.728  38.343  12.858  1.00  0.00           C  
ATOM   4123  CG  LEU A 267     -34.999  39.612  13.676  1.00  0.00           C  
ATOM   4124  CD1 LEU A 267     -34.885  40.833  12.773  1.00  0.00           C  
ATOM   4125  CD2 LEU A 267     -36.381  39.525  14.305  1.00  0.00           C  
ATOM   4126  H   LEU A 267     -34.123  36.124  11.769  1.00  0.00           H  
ATOM   4127  HA  LEU A 267     -33.271  37.446  14.157  1.00  0.00           H  
ATOM   4128 1HB  LEU A 267     -34.011  38.598  12.079  1.00  0.00           H  
ATOM   4129 2HB  LEU A 267     -35.663  38.050  12.380  1.00  0.00           H  
ATOM   4130  HG  LEU A 267     -34.248  39.706  14.460  1.00  0.00           H  
ATOM   4131 1HD1 LEU A 267     -35.077  41.734  13.354  1.00  0.00           H  
ATOM   4132 2HD1 LEU A 267     -33.880  40.881  12.351  1.00  0.00           H  
ATOM   4133 3HD1 LEU A 267     -35.614  40.758  11.967  1.00  0.00           H  
ATOM   4134 1HD2 LEU A 267     -36.574  40.426  14.887  1.00  0.00           H  
ATOM   4135 2HD2 LEU A 267     -37.133  39.432  13.521  1.00  0.00           H  
ATOM   4136 3HD2 LEU A 267     -36.429  38.654  14.959  1.00  0.00           H  
ATOM   4137  N   LEU A 268     -36.203  35.956  14.275  1.00  0.00           N  
ATOM   4138  CA  LEU A 268     -37.243  35.482  15.179  1.00  0.00           C  
ATOM   4139  C   LEU A 268     -36.671  34.540  16.231  1.00  0.00           C  
ATOM   4140  O   LEU A 268     -37.043  34.603  17.403  1.00  0.00           O  
ATOM   4141  CB  LEU A 268     -38.346  34.767  14.389  1.00  0.00           C  
ATOM   4142  CG  LEU A 268     -39.205  35.663  13.486  1.00  0.00           C  
ATOM   4143  CD1 LEU A 268     -40.126  34.796  12.639  1.00  0.00           C  
ATOM   4144  CD2 LEU A 268     -40.003  36.633  14.345  1.00  0.00           C  
ATOM   4145  H   LEU A 268     -36.243  35.696  13.300  1.00  0.00           H  
ATOM   4146  HA  LEU A 268     -37.677  36.342  15.688  1.00  0.00           H  
ATOM   4147 1HB  LEU A 268     -37.886  34.007  13.759  1.00  0.00           H  
ATOM   4148 2HB  LEU A 268     -39.013  34.271  15.094  1.00  0.00           H  
ATOM   4149  HG  LEU A 268     -38.559  36.223  12.810  1.00  0.00           H  
ATOM   4150 1HD1 LEU A 268     -40.736  35.432  11.998  1.00  0.00           H  
ATOM   4151 2HD1 LEU A 268     -39.529  34.125  12.021  1.00  0.00           H  
ATOM   4152 3HD1 LEU A 268     -40.774  34.210  13.290  1.00  0.00           H  
ATOM   4153 1HD2 LEU A 268     -40.613  37.270  13.703  1.00  0.00           H  
ATOM   4154 2HD2 LEU A 268     -40.650  36.073  15.021  1.00  0.00           H  
ATOM   4155 3HD2 LEU A 268     -39.319  37.251  14.926  1.00  0.00           H  
ATOM   4156  N   ARG A 269     -35.765  33.667  15.806  1.00  0.00           N  
ATOM   4157  CA  ARG A 269     -35.139  32.710  16.710  1.00  0.00           C  
ATOM   4158  C   ARG A 269     -34.436  33.418  17.861  1.00  0.00           C  
ATOM   4159  O   ARG A 269     -34.593  33.042  19.023  1.00  0.00           O  
ATOM   4160  CB  ARG A 269     -34.136  31.845  15.962  1.00  0.00           C  
ATOM   4161  CG  ARG A 269     -33.442  30.791  16.811  1.00  0.00           C  
ATOM   4162  CD  ARG A 269     -32.413  30.051  16.036  1.00  0.00           C  
ATOM   4163  NE  ARG A 269     -31.315  30.914  15.630  1.00  0.00           N  
ATOM   4164  CZ  ARG A 269     -30.415  30.610  14.675  1.00  0.00           C  
ATOM   4165  NH1 ARG A 269     -30.495  29.463  14.038  1.00  0.00           N  
ATOM   4166  NH2 ARG A 269     -29.451  31.464  14.379  1.00  0.00           N  
ATOM   4167  H   ARG A 269     -35.503  33.666  14.831  1.00  0.00           H  
ATOM   4168  HA  ARG A 269     -35.915  32.065  17.122  1.00  0.00           H  
ATOM   4169 1HB  ARG A 269     -34.638  31.330  15.144  1.00  0.00           H  
ATOM   4170 2HB  ARG A 269     -33.363  32.478  15.526  1.00  0.00           H  
ATOM   4171 1HG  ARG A 269     -32.953  31.271  17.659  1.00  0.00           H  
ATOM   4172 2HG  ARG A 269     -34.178  30.074  17.175  1.00  0.00           H  
ATOM   4173 1HD  ARG A 269     -32.006  29.247  16.647  1.00  0.00           H  
ATOM   4174 2HD  ARG A 269     -32.866  29.632  15.138  1.00  0.00           H  
ATOM   4175  HE  ARG A 269     -31.220  31.806  16.098  1.00  0.00           H  
ATOM   4176 1HH1 ARG A 269     -31.232  28.810  14.265  1.00  0.00           H  
ATOM   4177 2HH1 ARG A 269     -29.821  29.235  13.322  1.00  0.00           H  
ATOM   4178 1HH2 ARG A 269     -29.389  32.346  14.869  1.00  0.00           H  
ATOM   4179 2HH2 ARG A 269     -28.777  31.236  13.664  1.00  0.00           H  
ATOM   4180  N   SER A 270     -33.660  34.445  17.532  1.00  0.00           N  
ATOM   4181  CA  SER A 270     -32.931  35.208  18.538  1.00  0.00           C  
ATOM   4182  C   SER A 270     -33.878  35.798  19.575  1.00  0.00           C  
ATOM   4183  O   SER A 270     -33.669  35.646  20.779  1.00  0.00           O  
ATOM   4184  CB  SER A 270     -32.136  36.317  17.877  1.00  0.00           C  
ATOM   4185  OG  SER A 270     -31.440  37.073  18.830  1.00  0.00           O  
ATOM   4186  H   SER A 270     -33.573  34.704  16.560  1.00  0.00           H  
ATOM   4187  HA  SER A 270     -32.240  34.536  19.049  1.00  0.00           H  
ATOM   4188 1HB  SER A 270     -31.432  35.886  17.166  1.00  0.00           H  
ATOM   4189 2HB  SER A 270     -32.810  36.964  17.318  1.00  0.00           H  
ATOM   4190  HG  SER A 270     -30.966  37.747  18.338  1.00  0.00           H  
ATOM   4191  N   GLU A 271     -34.913  36.467  19.077  1.00  0.00           N  
ATOM   4192  CA  GLU A 271     -35.755  37.333  19.885  1.00  0.00           C  
ATOM   4193  C   GLU A 271     -36.458  36.539  20.968  1.00  0.00           C  
ATOM   4194  O   GLU A 271     -36.933  37.102  21.954  1.00  0.00           O  
ATOM   4195  CB  GLU A 271     -36.786  38.049  19.010  1.00  0.00           C  
ATOM   4196  CG  GLU A 271     -37.620  39.089  19.744  1.00  0.00           C  
ATOM   4197  CD  GLU A 271     -38.544  39.848  18.833  1.00  0.00           C  
ATOM   4198  OE1 GLU A 271     -38.525  39.593  17.653  1.00  0.00           O  
ATOM   4199  OE2 GLU A 271     -39.269  40.685  19.318  1.00  0.00           O  
ATOM   4200  H   GLU A 271     -35.115  36.363  18.093  1.00  0.00           H  
ATOM   4201  HA  GLU A 271     -35.123  38.082  20.363  1.00  0.00           H  
ATOM   4202 1HB  GLU A 271     -36.279  38.549  18.185  1.00  0.00           H  
ATOM   4203 2HB  GLU A 271     -37.469  37.316  18.579  1.00  0.00           H  
ATOM   4204 1HG  GLU A 271     -38.214  38.589  20.510  1.00  0.00           H  
ATOM   4205 2HG  GLU A 271     -36.952  39.790  20.242  1.00  0.00           H  
ATOM   4206  N   GLY A 272     -36.518  35.231  20.774  1.00  0.00           N  
ATOM   4207  CA  GLY A 272     -37.287  34.360  21.645  1.00  0.00           C  
ATOM   4208  C   GLY A 272     -38.750  34.328  21.230  1.00  0.00           C  
ATOM   4209  O   GLY A 272     -39.645  34.346  22.075  1.00  0.00           O  
ATOM   4210  H   GLY A 272     -36.015  34.825  19.998  1.00  0.00           H  
ATOM   4211 1HA  GLY A 272     -36.871  33.353  21.611  1.00  0.00           H  
ATOM   4212 2HA  GLY A 272     -37.203  34.708  22.674  1.00  0.00           H  
ATOM   4213  N   LYS A 273     -38.980  34.280  19.922  1.00  0.00           N  
ATOM   4214  CA  LYS A 273     -40.310  34.030  19.386  1.00  0.00           C  
ATOM   4215  C   LYS A 273     -40.642  32.544  19.466  1.00  0.00           C  
ATOM   4216  O   LYS A 273     -39.857  31.699  19.037  1.00  0.00           O  
ATOM   4217  CB  LYS A 273     -40.412  34.522  17.941  1.00  0.00           C  
ATOM   4218  CG  LYS A 273     -40.183  36.018  17.769  1.00  0.00           C  
ATOM   4219  CD  LYS A 273     -41.312  36.825  18.393  1.00  0.00           C  
ATOM   4220  CE  LYS A 273     -42.593  36.708  17.580  1.00  0.00           C  
ATOM   4221  NZ  LYS A 273     -43.679  37.566  18.127  1.00  0.00           N  
ATOM   4222  H   LYS A 273     -38.211  34.421  19.283  1.00  0.00           H  
ATOM   4223  HA  LYS A 273     -41.035  34.575  19.992  1.00  0.00           H  
ATOM   4224 1HB  LYS A 273     -39.680  33.998  17.326  1.00  0.00           H  
ATOM   4225 2HB  LYS A 273     -41.400  34.287  17.546  1.00  0.00           H  
ATOM   4226 1HG  LYS A 273     -39.242  36.299  18.241  1.00  0.00           H  
ATOM   4227 2HG  LYS A 273     -40.122  36.256  16.707  1.00  0.00           H  
ATOM   4228 1HD  LYS A 273     -41.499  36.466  19.406  1.00  0.00           H  
ATOM   4229 2HD  LYS A 273     -41.022  37.874  18.446  1.00  0.00           H  
ATOM   4230 1HE  LYS A 273     -42.398  37.002  16.550  1.00  0.00           H  
ATOM   4231 2HE  LYS A 273     -42.931  35.671  17.581  1.00  0.00           H  
ATOM   4232 1HZ  LYS A 273     -44.509  37.459  17.561  1.00  0.00           H  
ATOM   4233 2HZ  LYS A 273     -43.881  37.289  19.077  1.00  0.00           H  
ATOM   4234 3HZ  LYS A 273     -43.385  38.532  18.113  1.00  0.00           H  
ATOM   4235  N   PRO A 274     -41.807  32.234  20.017  1.00  0.00           N  
ATOM   4236  CA  PRO A 274     -42.201  30.852  20.267  1.00  0.00           C  
ATOM   4237  C   PRO A 274     -42.462  30.096  18.973  1.00  0.00           C  
ATOM   4238  O   PRO A 274     -42.803  30.693  17.952  1.00  0.00           O  
ATOM   4239  CB  PRO A 274     -43.481  31.006  21.095  1.00  0.00           C  
ATOM   4240  CG  PRO A 274     -44.020  32.336  20.690  1.00  0.00           C  
ATOM   4241  CD  PRO A 274     -42.796  33.173  20.432  1.00  0.00           C  
ATOM   4242  HA  PRO A 274     -41.413  30.351  20.849  1.00  0.00           H  
ATOM   4243 1HB  PRO A 274     -44.173  30.180  20.875  1.00  0.00           H  
ATOM   4244 2HB  PRO A 274     -43.244  30.950  22.168  1.00  0.00           H  
ATOM   4245 1HG  PRO A 274     -44.658  32.232  19.800  1.00  0.00           H  
ATOM   4246 2HG  PRO A 274     -44.654  32.747  21.489  1.00  0.00           H  
ATOM   4247 1HD  PRO A 274     -43.007  33.895  19.629  1.00  0.00           H  
ATOM   4248 2HD  PRO A 274     -42.507  33.695  21.356  1.00  0.00           H  
ATOM   4249  N   ALA A 275     -42.236  28.718  19.235  1.00  0.00           N  
ATOM   4250  CA  ALA A 275     -42.165  27.874  18.049  1.00  0.00           C  
ATOM   4251  C   ALA A 275     -43.300  28.193  17.101  1.00  0.00           C  
ATOM   4252  O   ALA A 275     -43.158  28.070  15.884  1.00  0.00           O  
ATOM   4253  CB  ALA A 275     -42.195  26.402  18.434  1.00  0.00           C  
ATOM   4254  H   ALA A 275     -42.125  28.296  20.146  1.00  0.00           H  
ATOM   4255  HA  ALA A 275     -41.226  28.086  17.538  1.00  0.00           H  
ATOM   4256 1HB  ALA A 275     -42.150  25.790  17.533  1.00  0.00           H  
ATOM   4257 2HB  ALA A 275     -41.339  26.175  19.069  1.00  0.00           H  
ATOM   4258 3HB  ALA A 275     -43.115  26.186  18.974  1.00  0.00           H  
ATOM   4259  N   GLU A 276     -44.433  28.605  17.658  1.00  0.00           N  
ATOM   4260  CA  GLU A 276     -45.623  28.812  16.842  1.00  0.00           C  
ATOM   4261  C   GLU A 276     -45.390  29.889  15.790  1.00  0.00           C  
ATOM   4262  O   GLU A 276     -45.721  29.708  14.618  1.00  0.00           O  
ATOM   4263  CB  GLU A 276     -46.814  29.195  17.724  1.00  0.00           C  
ATOM   4264  CG  GLU A 276     -48.120  29.389  16.966  1.00  0.00           C  
ATOM   4265  CD  GLU A 276     -49.275  29.724  17.869  1.00  0.00           C  
ATOM   4266  OE1 GLU A 276     -49.077  29.783  19.058  1.00  0.00           O  
ATOM   4267  OE2 GLU A 276     -50.357  29.920  17.367  1.00  0.00           O  
ATOM   4268  H   GLU A 276     -44.482  28.779  18.652  1.00  0.00           H  
ATOM   4269  HA  GLU A 276     -45.856  27.879  16.327  1.00  0.00           H  
ATOM   4270 1HB  GLU A 276     -46.974  28.422  18.475  1.00  0.00           H  
ATOM   4271 2HB  GLU A 276     -46.592  30.123  18.251  1.00  0.00           H  
ATOM   4272 1HG  GLU A 276     -47.993  30.195  16.244  1.00  0.00           H  
ATOM   4273 2HG  GLU A 276     -48.347  28.477  16.416  1.00  0.00           H  
ATOM   4274  N   VAL A 277     -44.818  31.011  16.215  1.00  0.00           N  
ATOM   4275  CA  VAL A 277     -44.539  32.119  15.310  1.00  0.00           C  
ATOM   4276  C   VAL A 277     -43.509  31.727  14.259  1.00  0.00           C  
ATOM   4277  O   VAL A 277     -43.637  32.082  13.087  1.00  0.00           O  
ATOM   4278  CB  VAL A 277     -44.024  33.337  16.100  1.00  0.00           C  
ATOM   4279  CG1 VAL A 277     -43.553  34.428  15.149  1.00  0.00           C  
ATOM   4280  CG2 VAL A 277     -45.118  33.858  17.019  1.00  0.00           C  
ATOM   4281  H   VAL A 277     -44.570  31.098  17.190  1.00  0.00           H  
ATOM   4282  HA  VAL A 277     -45.465  32.395  14.805  1.00  0.00           H  
ATOM   4283  HB  VAL A 277     -43.162  33.035  16.694  1.00  0.00           H  
ATOM   4284 1HG1 VAL A 277     -43.192  35.281  15.725  1.00  0.00           H  
ATOM   4285 2HG1 VAL A 277     -42.746  34.044  14.526  1.00  0.00           H  
ATOM   4286 3HG1 VAL A 277     -44.383  34.742  14.517  1.00  0.00           H  
ATOM   4287 1HG2 VAL A 277     -44.747  34.718  17.575  1.00  0.00           H  
ATOM   4288 2HG2 VAL A 277     -45.982  34.155  16.425  1.00  0.00           H  
ATOM   4289 3HG2 VAL A 277     -45.410  33.074  17.718  1.00  0.00           H  
ATOM   4290  N   LEU A 278     -42.487  30.993  14.684  1.00  0.00           N  
ATOM   4291  CA  LEU A 278     -41.433  30.550  13.779  1.00  0.00           C  
ATOM   4292  C   LEU A 278     -41.976  29.591  12.728  1.00  0.00           C  
ATOM   4293  O   LEU A 278     -41.606  29.665  11.556  1.00  0.00           O  
ATOM   4294  CB  LEU A 278     -40.308  29.869  14.569  1.00  0.00           C  
ATOM   4295  CG  LEU A 278     -39.476  30.790  15.470  1.00  0.00           C  
ATOM   4296  CD1 LEU A 278     -38.528  29.952  16.317  1.00  0.00           C  
ATOM   4297  CD2 LEU A 278     -38.709  31.784  14.611  1.00  0.00           C  
ATOM   4298  H   LEU A 278     -42.439  30.735  15.659  1.00  0.00           H  
ATOM   4299  HA  LEU A 278     -41.025  31.423  13.270  1.00  0.00           H  
ATOM   4300 1HB  LEU A 278     -40.745  29.096  15.198  1.00  0.00           H  
ATOM   4301 2HB  LEU A 278     -39.627  29.393  13.863  1.00  0.00           H  
ATOM   4302  HG  LEU A 278     -40.138  31.331  16.147  1.00  0.00           H  
ATOM   4303 1HD1 LEU A 278     -37.937  30.606  16.958  1.00  0.00           H  
ATOM   4304 2HD1 LEU A 278     -39.105  29.264  16.935  1.00  0.00           H  
ATOM   4305 3HD1 LEU A 278     -37.863  29.385  15.666  1.00  0.00           H  
ATOM   4306 1HD2 LEU A 278     -38.118  32.439  15.252  1.00  0.00           H  
ATOM   4307 2HD2 LEU A 278     -38.046  31.244  13.935  1.00  0.00           H  
ATOM   4308 3HD2 LEU A 278     -39.411  32.381  14.030  1.00  0.00           H  
ATOM   4309  N   LYS A 279     -42.855  28.691  13.153  1.00  0.00           N  
ATOM   4310  CA  LYS A 279     -43.451  27.715  12.248  1.00  0.00           C  
ATOM   4311  C   LYS A 279     -44.317  28.396  11.197  1.00  0.00           C  
ATOM   4312  O   LYS A 279     -44.299  28.019  10.025  1.00  0.00           O  
ATOM   4313  CB  LYS A 279     -44.279  26.694  13.030  1.00  0.00           C  
ATOM   4314  CG  LYS A 279     -44.944  25.630  12.167  1.00  0.00           C  
ATOM   4315  CD  LYS A 279     -46.384  25.998  11.847  1.00  0.00           C  
ATOM   4316  CE  LYS A 279     -47.273  25.881  13.076  1.00  0.00           C  
ATOM   4317  NZ  LYS A 279     -48.677  26.284  12.789  1.00  0.00           N  
ATOM   4318  H   LYS A 279     -43.118  28.682  14.128  1.00  0.00           H  
ATOM   4319  HA  LYS A 279     -42.649  27.189  11.729  1.00  0.00           H  
ATOM   4320 1HB  LYS A 279     -43.641  26.187  13.755  1.00  0.00           H  
ATOM   4321 2HB  LYS A 279     -45.062  27.210  13.587  1.00  0.00           H  
ATOM   4322 1HG  LYS A 279     -44.389  25.519  11.235  1.00  0.00           H  
ATOM   4323 2HG  LYS A 279     -44.930  24.675  12.693  1.00  0.00           H  
ATOM   4324 1HD  LYS A 279     -46.424  27.023  11.476  1.00  0.00           H  
ATOM   4325 2HD  LYS A 279     -46.765  25.335  11.070  1.00  0.00           H  
ATOM   4326 1HE  LYS A 279     -47.270  24.851  13.430  1.00  0.00           H  
ATOM   4327 2HE  LYS A 279     -46.882  26.516  13.870  1.00  0.00           H  
ATOM   4328 1HZ  LYS A 279     -49.232  26.193  13.628  1.00  0.00           H  
ATOM   4329 2HZ  LYS A 279     -48.694  27.245  12.477  1.00  0.00           H  
ATOM   4330 3HZ  LYS A 279     -49.057  25.689  12.067  1.00  0.00           H  
ATOM   4331  N   GLU A 280     -45.075  29.401  11.622  1.00  0.00           N  
ATOM   4332  CA  GLU A 280     -45.950  30.137  10.717  1.00  0.00           C  
ATOM   4333  C   GLU A 280     -45.146  30.891   9.666  1.00  0.00           C  
ATOM   4334  O   GLU A 280     -45.521  30.930   8.494  1.00  0.00           O  
ATOM   4335  CB  GLU A 280     -46.827  31.116  11.501  1.00  0.00           C  
ATOM   4336  CG  GLU A 280     -47.882  30.453  12.375  1.00  0.00           C  
ATOM   4337  CD  GLU A 280     -48.905  29.690  11.581  1.00  0.00           C  
ATOM   4338  OE1 GLU A 280     -49.280  30.153  10.531  1.00  0.00           O  
ATOM   4339  OE2 GLU A 280     -49.312  28.642  12.025  1.00  0.00           O  
ATOM   4340  H   GLU A 280     -45.044  29.662  12.597  1.00  0.00           H  
ATOM   4341  HA  GLU A 280     -46.595  29.424  10.203  1.00  0.00           H  
ATOM   4342 1HB  GLU A 280     -46.199  31.732  12.144  1.00  0.00           H  
ATOM   4343 2HB  GLU A 280     -47.339  31.782  10.807  1.00  0.00           H  
ATOM   4344 1HG  GLU A 280     -47.390  29.767  13.065  1.00  0.00           H  
ATOM   4345 2HG  GLU A 280     -48.384  31.219  12.965  1.00  0.00           H  
ATOM   4346  N   ALA A 281     -44.039  31.489  10.091  1.00  0.00           N  
ATOM   4347  CA  ALA A 281     -43.180  32.243   9.186  1.00  0.00           C  
ATOM   4348  C   ALA A 281     -42.555  31.335   8.135  1.00  0.00           C  
ATOM   4349  O   ALA A 281     -42.459  31.700   6.963  1.00  0.00           O  
ATOM   4350  CB  ALA A 281     -42.096  32.971   9.968  1.00  0.00           C  
ATOM   4351  H   ALA A 281     -43.786  31.420  11.066  1.00  0.00           H  
ATOM   4352  HA  ALA A 281     -43.796  32.978   8.668  1.00  0.00           H  
ATOM   4353 1HB  ALA A 281     -41.463  33.529   9.278  1.00  0.00           H  
ATOM   4354 2HB  ALA A 281     -42.558  33.660  10.675  1.00  0.00           H  
ATOM   4355 3HB  ALA A 281     -41.491  32.247  10.510  1.00  0.00           H  
ATOM   4356  N   ALA A 282     -42.131  30.151   8.560  1.00  0.00           N  
ATOM   4357  CA  ALA A 282     -41.514  29.188   7.655  1.00  0.00           C  
ATOM   4358  C   ALA A 282     -42.506  28.707   6.604  1.00  0.00           C  
ATOM   4359  O   ALA A 282     -42.160  28.558   5.432  1.00  0.00           O  
ATOM   4360  CB  ALA A 282     -40.957  28.007   8.437  1.00  0.00           C  
ATOM   4361  H   ALA A 282     -42.238  29.911   9.535  1.00  0.00           H  
ATOM   4362  HA  ALA A 282     -40.694  29.687   7.138  1.00  0.00           H  
ATOM   4363 1HB  ALA A 282     -40.501  27.297   7.747  1.00  0.00           H  
ATOM   4364 2HB  ALA A 282     -40.207  28.360   9.144  1.00  0.00           H  
ATOM   4365 3HB  ALA A 282     -41.765  27.517   8.979  1.00  0.00           H  
ATOM   4366  N   ILE A 283     -43.741  28.465   7.029  1.00  0.00           N  
ATOM   4367  CA  ILE A 283     -44.786  28.001   6.124  1.00  0.00           C  
ATOM   4368  C   ILE A 283     -45.112  29.054   5.072  1.00  0.00           C  
ATOM   4369  O   ILE A 283     -45.311  28.734   3.900  1.00  0.00           O  
ATOM   4370  CB  ILE A 283     -46.064  27.638   6.902  1.00  0.00           C  
ATOM   4371  CG1 ILE A 283     -45.825  26.405   7.776  1.00  0.00           C  
ATOM   4372  CG2 ILE A 283     -47.220  27.399   5.942  1.00  0.00           C  
ATOM   4373  CD1 ILE A 283     -46.932  26.138   8.771  1.00  0.00           C  
ATOM   4374  H   ILE A 283     -43.962  28.606   8.004  1.00  0.00           H  
ATOM   4375  HA  ILE A 283     -44.429  27.108   5.612  1.00  0.00           H  
ATOM   4376  HB  ILE A 283     -46.326  28.455   7.573  1.00  0.00           H  
ATOM   4377 1HG1 ILE A 283     -45.716  25.525   7.143  1.00  0.00           H  
ATOM   4378 2HG1 ILE A 283     -44.894  26.526   8.330  1.00  0.00           H  
ATOM   4379 1HG2 ILE A 283     -48.116  27.143   6.509  1.00  0.00           H  
ATOM   4380 2HG2 ILE A 283     -47.404  28.301   5.362  1.00  0.00           H  
ATOM   4381 3HG2 ILE A 283     -46.970  26.579   5.269  1.00  0.00           H  
ATOM   4382 1HD1 ILE A 283     -46.691  25.249   9.354  1.00  0.00           H  
ATOM   4383 2HD1 ILE A 283     -47.036  26.993   9.439  1.00  0.00           H  
ATOM   4384 3HD1 ILE A 283     -47.869  25.978   8.238  1.00  0.00           H  
ATOM   4385  N   LYS A 284     -45.165  30.311   5.498  1.00  0.00           N  
ATOM   4386  CA  LYS A 284     -45.467  31.414   4.593  1.00  0.00           C  
ATOM   4387  C   LYS A 284     -44.377  31.578   3.541  1.00  0.00           C  
ATOM   4388  O   LYS A 284     -44.664  31.823   2.369  1.00  0.00           O  
ATOM   4389  CB  LYS A 284     -45.643  32.716   5.376  1.00  0.00           C  
ATOM   4390  CG  LYS A 284     -46.909  32.777   6.220  1.00  0.00           C  
ATOM   4391  CD  LYS A 284     -47.002  34.090   6.982  1.00  0.00           C  
ATOM   4392  CE  LYS A 284     -48.261  34.148   7.835  1.00  0.00           C  
ATOM   4393  NZ  LYS A 284     -48.347  35.412   8.616  1.00  0.00           N  
ATOM   4394  H   LYS A 284     -44.992  30.508   6.473  1.00  0.00           H  
ATOM   4395  HA  LYS A 284     -46.400  31.191   4.074  1.00  0.00           H  
ATOM   4396 1HB  LYS A 284     -44.790  32.859   6.040  1.00  0.00           H  
ATOM   4397 2HB  LYS A 284     -45.662  33.558   4.683  1.00  0.00           H  
ATOM   4398 1HG  LYS A 284     -47.782  32.678   5.575  1.00  0.00           H  
ATOM   4399 2HG  LYS A 284     -46.910  31.952   6.933  1.00  0.00           H  
ATOM   4400 1HD  LYS A 284     -46.130  34.199   7.628  1.00  0.00           H  
ATOM   4401 2HD  LYS A 284     -47.015  34.920   6.276  1.00  0.00           H  
ATOM   4402 1HE  LYS A 284     -49.138  34.071   7.194  1.00  0.00           H  
ATOM   4403 2HE  LYS A 284     -48.270  33.307   8.527  1.00  0.00           H  
ATOM   4404 1HZ  LYS A 284     -49.194  35.411   9.167  1.00  0.00           H  
ATOM   4405 2HZ  LYS A 284     -47.547  35.485   9.228  1.00  0.00           H  
ATOM   4406 3HZ  LYS A 284     -48.359  36.199   7.983  1.00  0.00           H  
ATOM   4407  N   GLY A 285     -43.126  31.441   3.967  1.00  0.00           N  
ATOM   4408  CA  GLY A 285     -41.990  31.574   3.062  1.00  0.00           C  
ATOM   4409  C   GLY A 285     -41.992  30.472   2.010  1.00  0.00           C  
ATOM   4410  O   GLY A 285     -41.706  30.719   0.838  1.00  0.00           O  
ATOM   4411  H   GLY A 285     -42.958  31.240   4.942  1.00  0.00           H  
ATOM   4412 1HA  GLY A 285     -42.026  32.548   2.574  1.00  0.00           H  
ATOM   4413 2HA  GLY A 285     -41.063  31.535   3.633  1.00  0.00           H  
ATOM   4414  N   ILE A 286     -42.316  29.255   2.436  1.00  0.00           N  
ATOM   4415  CA  ILE A 286     -42.355  28.113   1.531  1.00  0.00           C  
ATOM   4416  C   ILE A 286     -43.444  28.280   0.479  1.00  0.00           C  
ATOM   4417  O   ILE A 286     -43.243  27.960  -0.693  1.00  0.00           O  
ATOM   4418  CB  ILE A 286     -42.587  26.804   2.308  1.00  0.00           C  
ATOM   4419  CG1 ILE A 286     -41.374  26.481   3.183  1.00  0.00           C  
ATOM   4420  CG2 ILE A 286     -42.876  25.660   1.349  1.00  0.00           C  
ATOM   4421  CD1 ILE A 286     -41.617  25.368   4.177  1.00  0.00           C  
ATOM   4422  H   ILE A 286     -42.541  29.118   3.411  1.00  0.00           H  
ATOM   4423  HA  ILE A 286     -41.396  28.044   1.020  1.00  0.00           H  
ATOM   4424  HB  ILE A 286     -43.437  26.926   2.980  1.00  0.00           H  
ATOM   4425 1HG1 ILE A 286     -40.535  26.195   2.550  1.00  0.00           H  
ATOM   4426 2HG1 ILE A 286     -41.076  27.371   3.737  1.00  0.00           H  
ATOM   4427 1HG2 ILE A 286     -43.038  24.743   1.915  1.00  0.00           H  
ATOM   4428 2HG2 ILE A 286     -43.769  25.889   0.768  1.00  0.00           H  
ATOM   4429 3HG2 ILE A 286     -42.029  25.527   0.676  1.00  0.00           H  
ATOM   4430 1HD1 ILE A 286     -40.712  25.197   4.761  1.00  0.00           H  
ATOM   4431 2HD1 ILE A 286     -42.432  25.648   4.845  1.00  0.00           H  
ATOM   4432 3HD1 ILE A 286     -41.882  24.456   3.644  1.00  0.00           H  
ATOM   4433  N   GLU A 287     -44.598  28.783   0.905  1.00  0.00           N  
ATOM   4434  CA  GLU A 287     -45.722  28.994  -0.000  1.00  0.00           C  
ATOM   4435  C   GLU A 287     -45.393  30.046  -1.052  1.00  0.00           C  
ATOM   4436  O   GLU A 287     -45.740  29.896  -2.224  1.00  0.00           O  
ATOM   4437  CB  GLU A 287     -46.967  29.415   0.785  1.00  0.00           C  
ATOM   4438  CG  GLU A 287     -47.564  28.317   1.652  1.00  0.00           C  
ATOM   4439  CD  GLU A 287     -48.741  28.786   2.462  1.00  0.00           C  
ATOM   4440  OE1 GLU A 287     -49.020  29.961   2.444  1.00  0.00           O  
ATOM   4441  OE2 GLU A 287     -49.361  27.969   3.100  1.00  0.00           O  
ATOM   4442  H   GLU A 287     -44.699  29.025   1.880  1.00  0.00           H  
ATOM   4443  HA  GLU A 287     -45.934  28.056  -0.513  1.00  0.00           H  
ATOM   4444 1HB  GLU A 287     -46.721  30.257   1.433  1.00  0.00           H  
ATOM   4445 2HB  GLU A 287     -47.738  29.751   0.091  1.00  0.00           H  
ATOM   4446 1HG  GLU A 287     -47.884  27.495   1.011  1.00  0.00           H  
ATOM   4447 2HG  GLU A 287     -46.795  27.939   2.323  1.00  0.00           H  
ATOM   4448  N   GLU A 288     -44.722  31.111  -0.626  1.00  0.00           N  
ATOM   4449  CA  GLU A 288     -44.344  32.190  -1.531  1.00  0.00           C  
ATOM   4450  C   GLU A 288     -43.354  31.706  -2.583  1.00  0.00           C  
ATOM   4451  O   GLU A 288     -43.451  32.071  -3.755  1.00  0.00           O  
ATOM   4452  CB  GLU A 288     -43.740  33.357  -0.747  1.00  0.00           C  
ATOM   4453  CG  GLU A 288     -43.381  34.567  -1.597  1.00  0.00           C  
ATOM   4454  CD  GLU A 288     -42.874  35.725  -0.782  1.00  0.00           C  
ATOM   4455  OE1 GLU A 288     -41.906  35.555  -0.082  1.00  0.00           O  
ATOM   4456  OE2 GLU A 288     -43.457  36.781  -0.861  1.00  0.00           O  
ATOM   4457  H   GLU A 288     -44.467  31.175   0.349  1.00  0.00           H  
ATOM   4458  HA  GLU A 288     -45.240  32.541  -2.044  1.00  0.00           H  
ATOM   4459 1HB  GLU A 288     -44.443  33.683   0.020  1.00  0.00           H  
ATOM   4460 2HB  GLU A 288     -42.834  33.024  -0.240  1.00  0.00           H  
ATOM   4461 1HG  GLU A 288     -42.614  34.280  -2.315  1.00  0.00           H  
ATOM   4462 2HG  GLU A 288     -44.263  34.880  -2.155  1.00  0.00           H  
ATOM   4463  N   LEU A 289     -42.402  30.883  -2.157  1.00  0.00           N  
ATOM   4464  CA  LEU A 289     -41.392  30.347  -3.062  1.00  0.00           C  
ATOM   4465  C   LEU A 289     -42.019  29.441  -4.114  1.00  0.00           C  
ATOM   4466  O   LEU A 289     -41.643  29.481  -5.286  1.00  0.00           O  
ATOM   4467  CB  LEU A 289     -40.333  29.567  -2.272  1.00  0.00           C  
ATOM   4468  CG  LEU A 289     -39.422  30.409  -1.370  1.00  0.00           C  
ATOM   4469  CD1 LEU A 289     -38.554  29.488  -0.523  1.00  0.00           C  
ATOM   4470  CD2 LEU A 289     -38.568  31.330  -2.229  1.00  0.00           C  
ATOM   4471  H   LEU A 289     -42.377  30.622  -1.182  1.00  0.00           H  
ATOM   4472  HA  LEU A 289     -40.907  31.179  -3.571  1.00  0.00           H  
ATOM   4473 1HB  LEU A 289     -40.838  28.836  -1.643  1.00  0.00           H  
ATOM   4474 2HB  LEU A 289     -39.698  29.032  -2.978  1.00  0.00           H  
ATOM   4475  HG  LEU A 289     -40.033  31.007  -0.693  1.00  0.00           H  
ATOM   4476 1HD1 LEU A 289     -37.906  30.087   0.118  1.00  0.00           H  
ATOM   4477 2HD1 LEU A 289     -39.190  28.855   0.095  1.00  0.00           H  
ATOM   4478 3HD1 LEU A 289     -37.943  28.865  -1.175  1.00  0.00           H  
ATOM   4479 1HD2 LEU A 289     -37.920  31.929  -1.587  1.00  0.00           H  
ATOM   4480 2HD2 LEU A 289     -37.956  30.732  -2.905  1.00  0.00           H  
ATOM   4481 3HD2 LEU A 289     -39.213  31.988  -2.810  1.00  0.00           H  
ATOM   4482  N   LYS A 290     -42.977  28.624  -3.688  1.00  0.00           N  
ATOM   4483  CA  LYS A 290     -43.658  27.706  -4.593  1.00  0.00           C  
ATOM   4484  C   LYS A 290     -44.459  28.462  -5.645  1.00  0.00           C  
ATOM   4485  O   LYS A 290     -44.474  28.085  -6.817  1.00  0.00           O  
ATOM   4486  CB  LYS A 290     -44.575  26.764  -3.811  1.00  0.00           C  
ATOM   4487  CG  LYS A 290     -45.332  25.764  -4.673  1.00  0.00           C  
ATOM   4488  CD  LYS A 290     -46.734  26.260  -4.994  1.00  0.00           C  
ATOM   4489  CE  LYS A 290     -47.630  26.224  -3.765  1.00  0.00           C  
ATOM   4490  NZ  LYS A 290     -48.991  26.752  -4.053  1.00  0.00           N  
ATOM   4491  H   LYS A 290     -43.240  28.639  -2.713  1.00  0.00           H  
ATOM   4492  HA  LYS A 290     -42.906  27.110  -5.111  1.00  0.00           H  
ATOM   4493 1HB  LYS A 290     -43.986  26.202  -3.085  1.00  0.00           H  
ATOM   4494 2HB  LYS A 290     -45.308  27.349  -3.254  1.00  0.00           H  
ATOM   4495 1HG  LYS A 290     -44.790  25.603  -5.606  1.00  0.00           H  
ATOM   4496 2HG  LYS A 290     -45.405  24.812  -4.148  1.00  0.00           H  
ATOM   4497 1HD  LYS A 290     -46.681  27.285  -5.365  1.00  0.00           H  
ATOM   4498 2HD  LYS A 290     -47.173  25.634  -5.771  1.00  0.00           H  
ATOM   4499 1HE  LYS A 290     -47.719  25.198  -3.411  1.00  0.00           H  
ATOM   4500 2HE  LYS A 290     -47.183  26.821  -2.971  1.00  0.00           H  
ATOM   4501 1HZ  LYS A 290     -49.553  26.711  -3.214  1.00  0.00           H  
ATOM   4502 2HZ  LYS A 290     -48.922  27.711  -4.365  1.00  0.00           H  
ATOM   4503 3HZ  LYS A 290     -49.424  26.194  -4.774  1.00  0.00           H  
ATOM   4504  N   GLU A 291     -45.124  29.531  -5.219  1.00  0.00           N  
ATOM   4505  CA  GLU A 291     -45.928  30.343  -6.124  1.00  0.00           C  
ATOM   4506  C   GLU A 291     -45.060  31.022  -7.176  1.00  0.00           C  
ATOM   4507  O   GLU A 291     -45.431  31.096  -8.347  1.00  0.00           O  
ATOM   4508  CB  GLU A 291     -46.713  31.397  -5.339  1.00  0.00           C  
ATOM   4509  CG  GLU A 291     -47.824  30.831  -4.466  1.00  0.00           C  
ATOM   4510  CD  GLU A 291     -48.912  30.165  -5.261  1.00  0.00           C  
ATOM   4511  OE1 GLU A 291     -49.243  30.661  -6.311  1.00  0.00           O  
ATOM   4512  OE2 GLU A 291     -49.412  29.158  -4.818  1.00  0.00           O  
ATOM   4513  H   GLU A 291     -45.071  29.787  -4.244  1.00  0.00           H  
ATOM   4514  HA  GLU A 291     -46.635  29.691  -6.638  1.00  0.00           H  
ATOM   4515 1HB  GLU A 291     -46.032  31.953  -4.696  1.00  0.00           H  
ATOM   4516 2HB  GLU A 291     -47.162  32.107  -6.033  1.00  0.00           H  
ATOM   4517 1HG  GLU A 291     -47.396  30.104  -3.777  1.00  0.00           H  
ATOM   4518 2HG  GLU A 291     -48.254  31.639  -3.876  1.00  0.00           H  
ATOM   4519  N   LEU A 292     -43.903  31.517  -6.751  1.00  0.00           N  
ATOM   4520  CA  LEU A 292     -42.979  32.191  -7.655  1.00  0.00           C  
ATOM   4521  C   LEU A 292     -42.439  31.230  -8.707  1.00  0.00           C  
ATOM   4522  O   LEU A 292     -42.312  31.585  -9.879  1.00  0.00           O  
ATOM   4523  CB  LEU A 292     -41.815  32.801  -6.865  1.00  0.00           C  
ATOM   4524  CG  LEU A 292     -42.173  33.988  -5.962  1.00  0.00           C  
ATOM   4525  CD1 LEU A 292     -40.966  34.366  -5.115  1.00  0.00           C  
ATOM   4526  CD2 LEU A 292     -42.627  35.160  -6.820  1.00  0.00           C  
ATOM   4527  H   LEU A 292     -43.657  31.424  -5.776  1.00  0.00           H  
ATOM   4528  HA  LEU A 292     -43.515  32.991  -8.164  1.00  0.00           H  
ATOM   4529 1HB  LEU A 292     -41.378  32.027  -6.236  1.00  0.00           H  
ATOM   4530 2HB  LEU A 292     -41.055  33.139  -7.570  1.00  0.00           H  
ATOM   4531  HG  LEU A 292     -42.979  33.701  -5.285  1.00  0.00           H  
ATOM   4532 1HD1 LEU A 292     -41.221  35.209  -4.473  1.00  0.00           H  
ATOM   4533 2HD1 LEU A 292     -40.675  33.516  -4.497  1.00  0.00           H  
ATOM   4534 3HD1 LEU A 292     -40.137  34.643  -5.765  1.00  0.00           H  
ATOM   4535 1HD2 LEU A 292     -42.883  36.004  -6.178  1.00  0.00           H  
ATOM   4536 2HD2 LEU A 292     -41.822  35.449  -7.496  1.00  0.00           H  
ATOM   4537 3HD2 LEU A 292     -43.502  34.868  -7.401  1.00  0.00           H  
ATOM   4538  N   ALA A 293     -42.123  30.012  -8.282  1.00  0.00           N  
ATOM   4539  CA  ALA A 293     -41.596  28.997  -9.186  1.00  0.00           C  
ATOM   4540  C   ALA A 293     -42.627  28.608 -10.238  1.00  0.00           C  
ATOM   4541  O   ALA A 293     -42.295  28.429 -11.410  1.00  0.00           O  
ATOM   4542  CB  ALA A 293     -41.150  27.771  -8.403  1.00  0.00           C  
ATOM   4543  H   ALA A 293     -42.251  29.783  -7.307  1.00  0.00           H  
ATOM   4544  HA  ALA A 293     -40.734  29.419  -9.703  1.00  0.00           H  
ATOM   4545 1HB  ALA A 293     -40.759  27.022  -9.092  1.00  0.00           H  
ATOM   4546 2HB  ALA A 293     -40.371  28.054  -7.695  1.00  0.00           H  
ATOM   4547 3HB  ALA A 293     -41.999  27.357  -7.862  1.00  0.00           H  
ATOM   4548  N   LEU A 294     -43.879  28.479  -9.813  1.00  0.00           N  
ATOM   4549  CA  LEU A 294     -44.962  28.111 -10.717  1.00  0.00           C  
ATOM   4550  C   LEU A 294     -45.191  29.188 -11.769  1.00  0.00           C  
ATOM   4551  O   LEU A 294     -45.417  28.886 -12.941  1.00  0.00           O  
ATOM   4552  CB  LEU A 294     -46.256  27.876  -9.927  1.00  0.00           C  
ATOM   4553  CG  LEU A 294     -47.472  27.444 -10.755  1.00  0.00           C  
ATOM   4554  CD1 LEU A 294     -47.160  26.137 -11.473  1.00  0.00           C  
ATOM   4555  CD2 LEU A 294     -48.680  27.291  -9.843  1.00  0.00           C  
ATOM   4556  H   LEU A 294     -44.086  28.640  -8.838  1.00  0.00           H  
ATOM   4557  HA  LEU A 294     -44.689  27.187 -11.225  1.00  0.00           H  
ATOM   4558 1HB  LEU A 294     -46.072  27.105  -9.181  1.00  0.00           H  
ATOM   4559 2HB  LEU A 294     -46.518  28.798  -9.409  1.00  0.00           H  
ATOM   4560  HG  LEU A 294     -47.683  28.198 -11.514  1.00  0.00           H  
ATOM   4561 1HD1 LEU A 294     -48.024  25.830 -12.061  1.00  0.00           H  
ATOM   4562 2HD1 LEU A 294     -46.304  26.280 -12.133  1.00  0.00           H  
ATOM   4563 3HD1 LEU A 294     -46.928  25.366 -10.739  1.00  0.00           H  
ATOM   4564 1HD2 LEU A 294     -49.545  26.984 -10.432  1.00  0.00           H  
ATOM   4565 2HD2 LEU A 294     -48.470  26.536  -9.085  1.00  0.00           H  
ATOM   4566 3HD2 LEU A 294     -48.891  28.244  -9.357  1.00  0.00           H  
ATOM   4567  N   GLU A 295     -45.131  30.446 -11.344  1.00  0.00           N  
ATOM   4568  CA  GLU A 295     -45.332  31.571 -12.248  1.00  0.00           C  
ATOM   4569  C   GLU A 295     -44.232  31.636 -13.300  1.00  0.00           C  
ATOM   4570  O   GLU A 295     -44.496  31.906 -14.472  1.00  0.00           O  
ATOM   4571  CB  GLU A 295     -45.379  32.884 -11.463  1.00  0.00           C  
ATOM   4572  CG  GLU A 295     -46.618  33.053 -10.595  1.00  0.00           C  
ATOM   4573  CD  GLU A 295     -46.596  34.319  -9.784  1.00  0.00           C  
ATOM   4574  OE1 GLU A 295     -45.596  34.996  -9.802  1.00  0.00           O  
ATOM   4575  OE2 GLU A 295     -47.580  34.610  -9.146  1.00  0.00           O  
ATOM   4576  H   GLU A 295     -44.941  30.627 -10.369  1.00  0.00           H  
ATOM   4577  HA  GLU A 295     -46.285  31.437 -12.761  1.00  0.00           H  
ATOM   4578 1HB  GLU A 295     -44.505  32.952 -10.815  1.00  0.00           H  
ATOM   4579 2HB  GLU A 295     -45.339  33.724 -12.156  1.00  0.00           H  
ATOM   4580 1HG  GLU A 295     -47.499  33.062 -11.236  1.00  0.00           H  
ATOM   4581 2HG  GLU A 295     -46.699  32.199  -9.924  1.00  0.00           H  
ATOM   4582  N   ALA A 296     -42.998  31.387 -12.875  1.00  0.00           N  
ATOM   4583  CA  ALA A 296     -41.855  31.417 -13.779  1.00  0.00           C  
ATOM   4584  C   ALA A 296     -41.957  30.319 -14.831  1.00  0.00           C  
ATOM   4585  O   ALA A 296     -41.651  30.539 -16.003  1.00  0.00           O  
ATOM   4586  CB  ALA A 296     -40.557  31.282 -12.996  1.00  0.00           C  
ATOM   4587  H   ALA A 296     -42.848  31.171 -11.900  1.00  0.00           H  
ATOM   4588  HA  ALA A 296     -41.857  32.377 -14.296  1.00  0.00           H  
ATOM   4589 1HB  ALA A 296     -39.713  31.306 -13.685  1.00  0.00           H  
ATOM   4590 2HB  ALA A 296     -40.471  32.106 -12.288  1.00  0.00           H  
ATOM   4591 3HB  ALA A 296     -40.556  30.337 -12.455  1.00  0.00           H  
ATOM   4592  N   ALA A 297     -42.388  29.137 -14.406  1.00  0.00           N  
ATOM   4593  CA  ALA A 297     -42.531  28.003 -15.310  1.00  0.00           C  
ATOM   4594  C   ALA A 297     -43.473  28.331 -16.461  1.00  0.00           C  
ATOM   4595  O   ALA A 297     -43.207  27.983 -17.612  1.00  0.00           O  
ATOM   4596  CB  ALA A 297     -43.028  26.781 -14.552  1.00  0.00           C  
ATOM   4597  H   ALA A 297     -42.623  29.021 -13.431  1.00  0.00           H  
ATOM   4598  HA  ALA A 297     -41.551  27.782 -15.733  1.00  0.00           H  
ATOM   4599 1HB  ALA A 297     -43.129  25.942 -15.240  1.00  0.00           H  
ATOM   4600 2HB  ALA A 297     -42.314  26.523 -13.769  1.00  0.00           H  
ATOM   4601 3HB  ALA A 297     -43.995  27.000 -14.103  1.00  0.00           H  
ATOM   4602  N   LYS A 298     -44.569  28.998 -16.151  1.00  0.00           N  
ATOM   4603  CA  LYS A 298     -45.527  29.355 -17.181  1.00  0.00           C  
ATOM   4604  C   LYS A 298     -44.881  30.232 -18.250  1.00  0.00           C  
ATOM   4605  O   LYS A 298     -45.224  30.145 -19.429  1.00  0.00           O  
ATOM   4606  CB  LYS A 298     -46.731  30.069 -16.565  1.00  0.00           C  
ATOM   4607  CG  LYS A 298     -47.635  29.173 -15.729  1.00  0.00           C  
ATOM   4608  CD  LYS A 298     -48.796  29.957 -15.137  1.00  0.00           C  
ATOM   4609  CE  LYS A 298     -49.696  29.064 -14.295  1.00  0.00           C  
ATOM   4610  NZ  LYS A 298     -50.815  29.825 -13.678  1.00  0.00           N  
ATOM   4611  H   LYS A 298     -44.752  29.266 -15.195  1.00  0.00           H  
ATOM   4612  HA  LYS A 298     -45.874  28.440 -17.663  1.00  0.00           H  
ATOM   4613 1HB  LYS A 298     -46.384  30.883 -15.927  1.00  0.00           H  
ATOM   4614 2HB  LYS A 298     -47.337  30.510 -17.357  1.00  0.00           H  
ATOM   4615 1HG  LYS A 298     -48.029  28.370 -16.354  1.00  0.00           H  
ATOM   4616 2HG  LYS A 298     -47.057  28.728 -14.919  1.00  0.00           H  
ATOM   4617 1HD  LYS A 298     -48.410  30.763 -14.512  1.00  0.00           H  
ATOM   4618 2HD  LYS A 298     -49.387  30.395 -15.941  1.00  0.00           H  
ATOM   4619 1HE  LYS A 298     -50.110  28.273 -14.919  1.00  0.00           H  
ATOM   4620 2HE  LYS A 298     -49.109  28.600 -13.502  1.00  0.00           H  
ATOM   4621 1HZ  LYS A 298     -51.387  29.199 -13.129  1.00  0.00           H  
ATOM   4622 2HZ  LYS A 298     -50.442  30.550 -13.081  1.00  0.00           H  
ATOM   4623 3HZ  LYS A 298     -51.379  30.244 -14.404  1.00  0.00           H  
ATOM   4624  N   LEU A 299     -43.946  31.074 -17.824  1.00  0.00           N  
ATOM   4625  CA  LEU A 299     -43.312  32.045 -18.709  1.00  0.00           C  
ATOM   4626  C   LEU A 299     -42.374  31.405 -19.732  1.00  0.00           C  
ATOM   4627  O   LEU A 299     -42.285  31.856 -20.874  1.00  0.00           O  
ATOM   4628  CB  LEU A 299     -42.530  33.067 -17.875  1.00  0.00           C  
ATOM   4629  CG  LEU A 299     -43.378  34.009 -17.011  1.00  0.00           C  
ATOM   4630  CD1 LEU A 299     -42.465  34.849 -16.127  1.00  0.00           C  
ATOM   4631  CD2 LEU A 299     -44.231  34.892 -17.910  1.00  0.00           C  
ATOM   4632  H   LEU A 299     -43.668  31.037 -16.854  1.00  0.00           H  
ATOM   4633  HA  LEU A 299     -44.091  32.567 -19.263  1.00  0.00           H  
ATOM   4634 1HB  LEU A 299     -41.854  32.530 -17.212  1.00  0.00           H  
ATOM   4635 2HB  LEU A 299     -41.933  33.682 -18.548  1.00  0.00           H  
ATOM   4636  HG  LEU A 299     -44.025  33.422 -16.359  1.00  0.00           H  
ATOM   4637 1HD1 LEU A 299     -43.068  35.518 -15.513  1.00  0.00           H  
ATOM   4638 2HD1 LEU A 299     -41.881  34.193 -15.481  1.00  0.00           H  
ATOM   4639 3HD1 LEU A 299     -41.794  35.436 -16.752  1.00  0.00           H  
ATOM   4640 1HD2 LEU A 299     -44.835  35.561 -17.296  1.00  0.00           H  
ATOM   4641 2HD2 LEU A 299     -43.585  35.481 -18.561  1.00  0.00           H  
ATOM   4642 3HD2 LEU A 299     -44.886  34.267 -18.517  1.00  0.00           H  
ATOM   4643  N   THR A 300     -41.674  30.352 -19.322  1.00  0.00           N  
ATOM   4644  CA  THR A 300     -40.546  29.851 -20.103  1.00  0.00           C  
ATOM   4645  C   THR A 300     -40.615  28.345 -20.308  1.00  0.00           C  
ATOM   4646  O   THR A 300     -41.282  27.636 -19.555  1.00  0.00           O  
ATOM   4647  CB  THR A 300     -39.209  30.213 -19.431  1.00  0.00           C  
ATOM   4648  OG1 THR A 300     -38.123  29.846 -20.293  1.00  0.00           O  
ATOM   4649  CG2 THR A 300     -39.065  29.485 -18.103  1.00  0.00           C  
ATOM   4650  H   THR A 300     -41.920  29.887 -18.460  1.00  0.00           H  
ATOM   4651  HA  THR A 300     -40.573  30.318 -21.088  1.00  0.00           H  
ATOM   4652  HB  THR A 300     -39.169  31.288 -19.256  1.00  0.00           H  
ATOM   4653  HG1 THR A 300     -37.336  30.335 -20.040  1.00  0.00           H  
ATOM   4654 1HG2 THR A 300     -38.114  29.754 -17.643  1.00  0.00           H  
ATOM   4655 2HG2 THR A 300     -39.882  29.771 -17.441  1.00  0.00           H  
ATOM   4656 3HG2 THR A 300     -39.094  28.410 -18.273  1.00  0.00           H  
ATOM   4657  N   ASP A 301     -39.919  27.868 -21.334  1.00  0.00           N  
ATOM   4658  CA  ASP A 301     -39.839  26.440 -21.619  1.00  0.00           C  
ATOM   4659  C   ASP A 301     -38.441  25.910 -21.331  1.00  0.00           C  
ATOM   4660  O   ASP A 301     -38.084  24.811 -21.755  1.00  0.00           O  
ATOM   4661  CB  ASP A 301     -40.210  26.159 -23.077  1.00  0.00           C  
ATOM   4662  CG  ASP A 301     -39.258  26.814 -24.068  1.00  0.00           C  
ATOM   4663  OD1 ASP A 301     -38.328  27.452 -23.635  1.00  0.00           O  
ATOM   4664  OD2 ASP A 301     -39.469  26.670 -25.248  1.00  0.00           O  
ATOM   4665  H   ASP A 301     -39.431  28.518 -21.934  1.00  0.00           H  
ATOM   4666  HA  ASP A 301     -40.545  25.918 -20.973  1.00  0.00           H  
ATOM   4667 1HB  ASP A 301     -40.209  25.082 -23.252  1.00  0.00           H  
ATOM   4668 2HB  ASP A 301     -41.220  26.521 -23.272  1.00  0.00           H  
ATOM   4669  N   SER A 302     -37.652  26.700 -20.606  1.00  0.00           N  
ATOM   4670  CA  SER A 302     -36.263  26.350 -20.327  1.00  0.00           C  
ATOM   4671  C   SER A 302     -36.170  25.143 -19.400  1.00  0.00           C  
ATOM   4672  O   SER A 302     -36.505  25.228 -18.219  1.00  0.00           O  
ATOM   4673  CB  SER A 302     -35.543  27.531 -19.706  1.00  0.00           C  
ATOM   4674  OG  SER A 302     -34.236  27.185 -19.336  1.00  0.00           O  
ATOM   4675  H   SER A 302     -38.025  27.564 -20.240  1.00  0.00           H  
ATOM   4676  HA  SER A 302     -35.774  26.095 -21.269  1.00  0.00           H  
ATOM   4677 1HB  SER A 302     -35.516  28.356 -20.418  1.00  0.00           H  
ATOM   4678 2HB  SER A 302     -36.093  27.873 -18.831  1.00  0.00           H  
ATOM   4679  HG  SER A 302     -33.755  28.012 -19.259  1.00  0.00           H  
ATOM   4680  N   PRO A 303     -35.947  24.158 -19.202  1.00  0.00           N  
ATOM   4681  CA  PRO A 303     -35.626  22.954 -18.442  1.00  0.00           C  
ATOM   4682  C   PRO A 303     -34.668  23.264 -17.286  1.00  0.00           C  
ATOM   4683  O   PRO A 303     -34.947  22.940 -16.132  1.00  0.00           O  
ATOM   4684  CB  PRO A 303     -34.972  22.051 -19.493  1.00  0.00           C  
ATOM   4685  CG  PRO A 303     -35.657  22.417 -20.766  1.00  0.00           C  
ATOM   4686  CD  PRO A 303     -35.778  23.916 -20.709  1.00  0.00           C  
ATOM   4687  HA  PRO A 303     -36.557  22.507 -18.062  1.00  0.00           H  
ATOM   4688 1HB  PRO A 303     -33.888  22.234 -19.524  1.00  0.00           H  
ATOM   4689 2HB  PRO A 303     -35.112  20.995 -19.221  1.00  0.00           H  
ATOM   4690 1HG  PRO A 303     -35.067  22.072 -21.627  1.00  0.00           H  
ATOM   4691 2HG  PRO A 303     -36.634  21.915 -20.829  1.00  0.00           H  
ATOM   4692 1HD  PRO A 303     -34.852  24.374 -21.088  1.00  0.00           H  
ATOM   4693 2HD  PRO A 303     -36.643  24.238 -21.307  1.00  0.00           H  
ATOM   4694  N   GLU A 304     -33.554  23.889 -17.632  1.00  0.00           N  
ATOM   4695  CA  GLU A 304     -32.593  24.445 -16.687  1.00  0.00           C  
ATOM   4696  C   GLU A 304     -33.267  25.408 -15.718  1.00  0.00           C  
ATOM   4697  O   GLU A 304     -33.051  25.339 -14.508  1.00  0.00           O  
ATOM   4698  CB  GLU A 304     -31.466  25.162 -17.433  1.00  0.00           C  
ATOM   4699  CG  GLU A 304     -30.559  24.242 -18.238  1.00  0.00           C  
ATOM   4700  CD  GLU A 304     -31.132  23.884 -19.581  1.00  0.00           C  
ATOM   4701  OE1 GLU A 304     -32.206  24.343 -19.888  1.00  0.00           O  
ATOM   4702  OE2 GLU A 304     -30.495  23.152 -20.300  1.00  0.00           O  
ATOM   4703  H   GLU A 304     -33.377  23.976 -18.623  1.00  0.00           H  
ATOM   4704  HA  GLU A 304     -32.164  23.627 -16.108  1.00  0.00           H  
ATOM   4705 1HB  GLU A 304     -31.891  25.895 -18.118  1.00  0.00           H  
ATOM   4706 2HB  GLU A 304     -30.844  25.704 -16.719  1.00  0.00           H  
ATOM   4707 1HG  GLU A 304     -29.598  24.734 -18.385  1.00  0.00           H  
ATOM   4708 2HG  GLU A 304     -30.386  23.330 -17.667  1.00  0.00           H  
ATOM   4709  N   ALA A 305     -34.085  26.306 -16.258  1.00  0.00           N  
ATOM   4710  CA  ALA A 305     -34.793  27.285 -15.442  1.00  0.00           C  
ATOM   4711  C   ALA A 305     -35.659  26.603 -14.390  1.00  0.00           C  
ATOM   4712  O   ALA A 305     -35.641  26.980 -13.218  1.00  0.00           O  
ATOM   4713  CB  ALA A 305     -35.643  28.191 -16.321  1.00  0.00           C  
ATOM   4714  H   ALA A 305     -34.220  26.310 -17.259  1.00  0.00           H  
ATOM   4715  HA  ALA A 305     -34.052  27.892 -14.922  1.00  0.00           H  
ATOM   4716 1HB  ALA A 305     -36.165  28.917 -15.697  1.00  0.00           H  
ATOM   4717 2HB  ALA A 305     -35.003  28.716 -17.029  1.00  0.00           H  
ATOM   4718 3HB  ALA A 305     -36.371  27.591 -16.865  1.00  0.00           H  
ATOM   4719  N   ALA A 306     -36.416  25.598 -14.815  1.00  0.00           N  
ATOM   4720  CA  ALA A 306     -37.290  24.861 -13.910  1.00  0.00           C  
ATOM   4721  C   ALA A 306     -36.486  24.108 -12.859  1.00  0.00           C  
ATOM   4722  O   ALA A 306     -36.861  24.069 -11.687  1.00  0.00           O  
ATOM   4723  CB  ALA A 306     -38.171  23.898 -14.692  1.00  0.00           C  
ATOM   4724  H   ALA A 306     -36.385  25.337 -15.790  1.00  0.00           H  
ATOM   4725  HA  ALA A 306     -37.925  25.580 -13.393  1.00  0.00           H  
ATOM   4726 1HB  ALA A 306     -38.818  23.355 -14.002  1.00  0.00           H  
ATOM   4727 2HB  ALA A 306     -38.784  24.457 -15.399  1.00  0.00           H  
ATOM   4728 3HB  ALA A 306     -37.545  23.191 -15.234  1.00  0.00           H  
ATOM   4729  N   ARG A 307     -35.378  23.510 -13.284  1.00  0.00           N  
ATOM   4730  CA  ARG A 307     -34.518  22.757 -12.379  1.00  0.00           C  
ATOM   4731  C   ARG A 307     -33.894  23.665 -11.328  1.00  0.00           C  
ATOM   4732  O   ARG A 307     -33.797  23.300 -10.156  1.00  0.00           O  
ATOM   4733  CB  ARG A 307     -33.415  22.050 -13.153  1.00  0.00           C  
ATOM   4734  CG  ARG A 307     -32.512  21.162 -12.312  1.00  0.00           C  
ATOM   4735  CD  ARG A 307     -31.507  20.454 -13.146  1.00  0.00           C  
ATOM   4736  NE  ARG A 307     -30.654  19.587 -12.348  1.00  0.00           N  
ATOM   4737  CZ  ARG A 307     -29.530  19.986 -11.722  1.00  0.00           C  
ATOM   4738  NH1 ARG A 307     -29.137  21.237 -11.810  1.00  0.00           N  
ATOM   4739  NH2 ARG A 307     -28.822  19.118 -11.020  1.00  0.00           N  
ATOM   4740  H   ARG A 307     -35.125  23.579 -14.259  1.00  0.00           H  
ATOM   4741  HA  ARG A 307     -35.123  22.005 -11.872  1.00  0.00           H  
ATOM   4742 1HB  ARG A 307     -33.857  21.429 -13.930  1.00  0.00           H  
ATOM   4743 2HB  ARG A 307     -32.784  22.790 -13.645  1.00  0.00           H  
ATOM   4744 1HG  ARG A 307     -31.982  21.771 -11.580  1.00  0.00           H  
ATOM   4745 2HG  ARG A 307     -33.115  20.415 -11.794  1.00  0.00           H  
ATOM   4746 1HD  ARG A 307     -32.017  19.841 -13.888  1.00  0.00           H  
ATOM   4747 2HD  ARG A 307     -30.874  21.183 -13.650  1.00  0.00           H  
ATOM   4748  HE  ARG A 307     -30.924  18.617 -12.258  1.00  0.00           H  
ATOM   4749 1HH1 ARG A 307     -29.678  21.900 -12.347  1.00  0.00           H  
ATOM   4750 2HH1 ARG A 307     -28.294  21.536 -11.341  1.00  0.00           H  
ATOM   4751 1HH2 ARG A 307     -29.124  18.156 -10.952  1.00  0.00           H  
ATOM   4752 2HH2 ARG A 307     -27.980  19.417 -10.551  1.00  0.00           H  
ATOM   4753  N   THR A 308     -33.471  24.851 -11.753  1.00  0.00           N  
ATOM   4754  CA  THR A 308     -32.855  25.814 -10.848  1.00  0.00           C  
ATOM   4755  C   THR A 308     -33.847  26.294  -9.797  1.00  0.00           C  
ATOM   4756  O   THR A 308     -33.501  26.443  -8.625  1.00  0.00           O  
ATOM   4757  CB  THR A 308     -32.295  27.022 -11.621  1.00  0.00           C  
ATOM   4758  OG1 THR A 308     -31.289  26.580 -12.541  1.00  0.00           O  
ATOM   4759  CG2 THR A 308     -31.691  28.036 -10.662  1.00  0.00           C  
ATOM   4760  H   THR A 308     -33.579  25.091 -12.728  1.00  0.00           H  
ATOM   4761  HA  THR A 308     -32.029  25.324 -10.332  1.00  0.00           H  
ATOM   4762  HB  THR A 308     -33.099  27.498 -12.184  1.00  0.00           H  
ATOM   4763  HG1 THR A 308     -31.709  26.220 -13.326  1.00  0.00           H  
ATOM   4764 1HG2 THR A 308     -31.301  28.883 -11.226  1.00  0.00           H  
ATOM   4765 2HG2 THR A 308     -32.457  28.383  -9.969  1.00  0.00           H  
ATOM   4766 3HG2 THR A 308     -30.881  27.569 -10.103  1.00  0.00           H  
ATOM   4767  N   LEU A 309     -35.082  26.535 -10.222  1.00  0.00           N  
ATOM   4768  CA  LEU A 309     -36.128  26.998  -9.317  1.00  0.00           C  
ATOM   4769  C   LEU A 309     -36.453  25.945  -8.266  1.00  0.00           C  
ATOM   4770  O   LEU A 309     -36.653  26.265  -7.094  1.00  0.00           O  
ATOM   4771  CB  LEU A 309     -37.395  27.349 -10.107  1.00  0.00           C  
ATOM   4772  CG  LEU A 309     -37.296  28.586 -11.008  1.00  0.00           C  
ATOM   4773  CD1 LEU A 309     -38.557  28.700 -11.855  1.00  0.00           C  
ATOM   4774  CD2 LEU A 309     -37.101  29.826 -10.149  1.00  0.00           C  
ATOM   4775  H   LEU A 309     -35.302  26.394 -11.197  1.00  0.00           H  
ATOM   4776  HA  LEU A 309     -35.773  27.893  -8.808  1.00  0.00           H  
ATOM   4777 1HB  LEU A 309     -37.658  26.500 -10.736  1.00  0.00           H  
ATOM   4778 2HB  LEU A 309     -38.209  27.517  -9.401  1.00  0.00           H  
ATOM   4779  HG  LEU A 309     -36.449  28.476 -11.685  1.00  0.00           H  
ATOM   4780 1HD1 LEU A 309     -38.486  29.579 -12.496  1.00  0.00           H  
ATOM   4781 2HD1 LEU A 309     -38.661  27.808 -12.474  1.00  0.00           H  
ATOM   4782 3HD1 LEU A 309     -39.425  28.795 -11.204  1.00  0.00           H  
ATOM   4783 1HD2 LEU A 309     -37.029  30.705 -10.790  1.00  0.00           H  
ATOM   4784 2HD2 LEU A 309     -37.948  29.938  -9.473  1.00  0.00           H  
ATOM   4785 3HD2 LEU A 309     -36.184  29.726  -9.568  1.00  0.00           H  
ATOM   4786  N   LEU A 310     -36.505  24.688  -8.691  1.00  0.00           N  
ATOM   4787  CA  LEU A 310     -36.806  23.585  -7.786  1.00  0.00           C  
ATOM   4788  C   LEU A 310     -35.716  23.422  -6.735  1.00  0.00           C  
ATOM   4789  O   LEU A 310     -36.002  23.177  -5.563  1.00  0.00           O  
ATOM   4790  CB  LEU A 310     -36.963  22.279  -8.575  1.00  0.00           C  
ATOM   4791  CG  LEU A 310     -37.321  21.040  -7.746  1.00  0.00           C  
ATOM   4792  CD1 LEU A 310     -38.644  21.273  -7.028  1.00  0.00           C  
ATOM   4793  CD2 LEU A 310     -37.402  19.824  -8.658  1.00  0.00           C  
ATOM   4794  H   LEU A 310     -36.332  24.491  -9.666  1.00  0.00           H  
ATOM   4795  HA  LEU A 310     -37.744  23.802  -7.277  1.00  0.00           H  
ATOM   4796 1HB  LEU A 310     -37.744  22.416  -9.321  1.00  0.00           H  
ATOM   4797 2HB  LEU A 310     -36.027  22.072  -9.094  1.00  0.00           H  
ATOM   4798  HG  LEU A 310     -36.555  20.875  -6.988  1.00  0.00           H  
ATOM   4799 1HD1 LEU A 310     -38.898  20.392  -6.438  1.00  0.00           H  
ATOM   4800 2HD1 LEU A 310     -38.552  22.136  -6.368  1.00  0.00           H  
ATOM   4801 3HD1 LEU A 310     -39.428  21.458  -7.761  1.00  0.00           H  
ATOM   4802 1HD2 LEU A 310     -37.656  18.943  -8.068  1.00  0.00           H  
ATOM   4803 2HD2 LEU A 310     -38.169  19.988  -9.415  1.00  0.00           H  
ATOM   4804 3HD2 LEU A 310     -36.439  19.670  -9.144  1.00  0.00           H  
ATOM   4805  N   GLU A 311     -34.465  23.559  -7.160  1.00  0.00           N  
ATOM   4806  CA  GLU A 311     -33.329  23.428  -6.255  1.00  0.00           C  
ATOM   4807  C   GLU A 311     -33.332  24.530  -5.204  1.00  0.00           C  
ATOM   4808  O   GLU A 311     -33.047  24.284  -4.032  1.00  0.00           O  
ATOM   4809  CB  GLU A 311     -32.015  23.462  -7.039  1.00  0.00           C  
ATOM   4810  CG  GLU A 311     -30.770  23.256  -6.189  1.00  0.00           C  
ATOM   4811  CD  GLU A 311     -29.507  23.206  -7.003  1.00  0.00           C  
ATOM   4812  OE1 GLU A 311     -29.592  23.307  -8.203  1.00  0.00           O  
ATOM   4813  OE2 GLU A 311     -28.456  23.068  -6.424  1.00  0.00           O  
ATOM   4814  H   GLU A 311     -34.296  23.759  -8.135  1.00  0.00           H  
ATOM   4815  HA  GLU A 311     -33.405  22.469  -5.741  1.00  0.00           H  
ATOM   4816 1HB  GLU A 311     -32.029  22.687  -7.806  1.00  0.00           H  
ATOM   4817 2HB  GLU A 311     -31.919  24.422  -7.546  1.00  0.00           H  
ATOM   4818 1HG  GLU A 311     -30.694  24.072  -5.471  1.00  0.00           H  
ATOM   4819 2HG  GLU A 311     -30.874  22.326  -5.631  1.00  0.00           H  
ATOM   4820  N   ILE A 312     -33.656  25.746  -5.629  1.00  0.00           N  
ATOM   4821  CA  ILE A 312     -33.697  26.888  -4.724  1.00  0.00           C  
ATOM   4822  C   ILE A 312     -34.786  26.720  -3.672  1.00  0.00           C  
ATOM   4823  O   ILE A 312     -34.585  27.040  -2.500  1.00  0.00           O  
ATOM   4824  CB  ILE A 312     -33.931  28.196  -5.501  1.00  0.00           C  
ATOM   4825  CG1 ILE A 312     -32.718  28.522  -6.376  1.00  0.00           C  
ATOM   4826  CG2 ILE A 312     -34.222  29.340  -4.542  1.00  0.00           C  
ATOM   4827  CD1 ILE A 312     -32.962  29.634  -7.370  1.00  0.00           C  
ATOM   4828  H   ILE A 312     -33.880  25.883  -6.604  1.00  0.00           H  
ATOM   4829  HA  ILE A 312     -32.738  26.958  -4.212  1.00  0.00           H  
ATOM   4830  HB  ILE A 312     -34.780  28.073  -6.174  1.00  0.00           H  
ATOM   4831 1HG1 ILE A 312     -31.879  28.809  -5.743  1.00  0.00           H  
ATOM   4832 2HG1 ILE A 312     -32.418  27.631  -6.929  1.00  0.00           H  
ATOM   4833 1HG2 ILE A 312     -34.385  30.257  -5.108  1.00  0.00           H  
ATOM   4834 2HG2 ILE A 312     -35.115  29.110  -3.962  1.00  0.00           H  
ATOM   4835 3HG2 ILE A 312     -33.376  29.475  -3.869  1.00  0.00           H  
ATOM   4836 1HD1 ILE A 312     -32.057  29.806  -7.953  1.00  0.00           H  
ATOM   4837 2HD1 ILE A 312     -33.776  29.352  -8.039  1.00  0.00           H  
ATOM   4838 3HD1 ILE A 312     -33.229  30.546  -6.838  1.00  0.00           H  
ATOM   4839  N   LEU A 313     -35.939  26.216  -4.098  1.00  0.00           N  
ATOM   4840  CA  LEU A 313     -37.063  26.004  -3.193  1.00  0.00           C  
ATOM   4841  C   LEU A 313     -36.733  24.953  -2.141  1.00  0.00           C  
ATOM   4842  O   LEU A 313     -37.079  25.103  -0.969  1.00  0.00           O  
ATOM   4843  CB  LEU A 313     -38.305  25.573  -3.983  1.00  0.00           C  
ATOM   4844  CG  LEU A 313     -39.598  25.436  -3.167  1.00  0.00           C  
ATOM   4845  CD1 LEU A 313     -39.583  24.116  -2.409  1.00  0.00           C  
ATOM   4846  CD2 LEU A 313     -39.722  26.614  -2.212  1.00  0.00           C  
ATOM   4847  H   LEU A 313     -36.040  25.973  -5.073  1.00  0.00           H  
ATOM   4848  HA  LEU A 313     -37.279  26.943  -2.684  1.00  0.00           H  
ATOM   4849 1HB  LEU A 313     -38.487  26.303  -4.770  1.00  0.00           H  
ATOM   4850 2HB  LEU A 313     -38.104  24.609  -4.449  1.00  0.00           H  
ATOM   4851  HG  LEU A 313     -40.454  25.424  -3.842  1.00  0.00           H  
ATOM   4852 1HD1 LEU A 313     -40.501  24.019  -1.830  1.00  0.00           H  
ATOM   4853 2HD1 LEU A 313     -39.513  23.290  -3.118  1.00  0.00           H  
ATOM   4854 3HD1 LEU A 313     -38.726  24.092  -1.737  1.00  0.00           H  
ATOM   4855 1HD2 LEU A 313     -40.641  26.517  -1.633  1.00  0.00           H  
ATOM   4856 2HD2 LEU A 313     -38.867  26.626  -1.536  1.00  0.00           H  
ATOM   4857 3HD2 LEU A 313     -39.748  27.543  -2.781  1.00  0.00           H  
ATOM   4858  N   ALA A 314     -36.061  23.888  -2.567  1.00  0.00           N  
ATOM   4859  CA  ALA A 314     -35.682  22.810  -1.662  1.00  0.00           C  
ATOM   4860  C   ALA A 314     -34.693  23.294  -0.610  1.00  0.00           C  
ATOM   4861  O   ALA A 314     -34.790  22.929   0.562  1.00  0.00           O  
ATOM   4862  CB  ALA A 314     -35.094  21.645  -2.444  1.00  0.00           C  
ATOM   4863  H   ALA A 314     -35.806  23.824  -3.542  1.00  0.00           H  
ATOM   4864  HA  ALA A 314     -36.580  22.471  -1.145  1.00  0.00           H  
ATOM   4865 1HB  ALA A 314     -34.816  20.847  -1.755  1.00  0.00           H  
ATOM   4866 2HB  ALA A 314     -35.834  21.271  -3.152  1.00  0.00           H  
ATOM   4867 3HB  ALA A 314     -34.210  21.979  -2.986  1.00  0.00           H  
ATOM   4868  N   GLU A 315     -33.741  24.118  -1.036  1.00  0.00           N  
ATOM   4869  CA  GLU A 315     -32.732  24.655  -0.131  1.00  0.00           C  
ATOM   4870  C   GLU A 315     -33.360  25.560   0.921  1.00  0.00           C  
ATOM   4871  O   GLU A 315     -32.985  25.519   2.093  1.00  0.00           O  
ATOM   4872  CB  GLU A 315     -31.670  25.429  -0.915  1.00  0.00           C  
ATOM   4873  CG  GLU A 315     -30.771  24.560  -1.783  1.00  0.00           C  
ATOM   4874  CD  GLU A 315     -29.789  25.360  -2.593  1.00  0.00           C  
ATOM   4875  OE1 GLU A 315     -29.874  26.564  -2.575  1.00  0.00           O  
ATOM   4876  OE2 GLU A 315     -28.952  24.765  -3.231  1.00  0.00           O  
ATOM   4877  H   GLU A 315     -33.716  24.379  -2.011  1.00  0.00           H  
ATOM   4878  HA  GLU A 315     -32.249  23.823   0.382  1.00  0.00           H  
ATOM   4879 1HB  GLU A 315     -32.156  26.159  -1.563  1.00  0.00           H  
ATOM   4880 2HB  GLU A 315     -31.035  25.980  -0.222  1.00  0.00           H  
ATOM   4881 1HG  GLU A 315     -30.220  23.872  -1.142  1.00  0.00           H  
ATOM   4882 2HG  GLU A 315     -31.393  23.969  -2.454  1.00  0.00           H  
ATOM   4883  N   ALA A 316     -34.318  26.377   0.495  1.00  0.00           N  
ATOM   4884  CA  ALA A 316     -35.000  27.294   1.400  1.00  0.00           C  
ATOM   4885  C   ALA A 316     -35.801  26.537   2.452  1.00  0.00           C  
ATOM   4886  O   ALA A 316     -35.818  26.914   3.624  1.00  0.00           O  
ATOM   4887  CB  ALA A 316     -35.908  28.232   0.618  1.00  0.00           C  
ATOM   4888  H   ALA A 316     -34.580  26.362  -0.480  1.00  0.00           H  
ATOM   4889  HA  ALA A 316     -34.244  27.884   1.917  1.00  0.00           H  
ATOM   4890 1HB  ALA A 316     -36.410  28.911   1.307  1.00  0.00           H  
ATOM   4891 2HB  ALA A 316     -35.312  28.809  -0.090  1.00  0.00           H  
ATOM   4892 3HB  ALA A 316     -36.652  27.650   0.076  1.00  0.00           H  
ATOM   4893  N   ALA A 317     -36.464  25.467   2.026  1.00  0.00           N  
ATOM   4894  CA  ALA A 317     -37.268  24.655   2.931  1.00  0.00           C  
ATOM   4895  C   ALA A 317     -36.399  23.977   3.983  1.00  0.00           C  
ATOM   4896  O   ALA A 317     -36.769  23.904   5.155  1.00  0.00           O  
ATOM   4897  CB  ALA A 317     -38.059  23.617   2.149  1.00  0.00           C  
ATOM   4898  H   ALA A 317     -36.410  25.210   1.051  1.00  0.00           H  
ATOM   4899  HA  ALA A 317     -37.965  25.314   3.448  1.00  0.00           H  
ATOM   4900 1HB  ALA A 317     -38.655  23.018   2.838  1.00  0.00           H  
ATOM   4901 2HB  ALA A 317     -38.719  24.119   1.441  1.00  0.00           H  
ATOM   4902 3HB  ALA A 317     -37.372  22.968   1.607  1.00  0.00           H  
ATOM   4903  N   LYS A 318     -35.242  23.482   3.557  1.00  0.00           N  
ATOM   4904  CA  LYS A 318     -34.318  22.810   4.462  1.00  0.00           C  
ATOM   4905  C   LYS A 318     -33.778  23.770   5.514  1.00  0.00           C  
ATOM   4906  O   LYS A 318     -33.650  23.414   6.685  1.00  0.00           O  
ATOM   4907  CB  LYS A 318     -33.163  22.184   3.679  1.00  0.00           C  
ATOM   4908  CG  LYS A 318     -32.179  21.395   4.533  1.00  0.00           C  
ATOM   4909  CD  LYS A 318     -31.114  20.727   3.675  1.00  0.00           C  
ATOM   4910  CE  LYS A 318     -30.122  19.951   4.528  1.00  0.00           C  
ATOM   4911  NZ  LYS A 318     -29.074  19.292   3.701  1.00  0.00           N  
ATOM   4912  H   LYS A 318     -34.996  23.573   2.582  1.00  0.00           H  
ATOM   4913  HA  LYS A 318     -34.857  22.017   4.981  1.00  0.00           H  
ATOM   4914 1HB  LYS A 318     -33.560  21.512   2.919  1.00  0.00           H  
ATOM   4915 2HB  LYS A 318     -32.605  22.967   3.164  1.00  0.00           H  
ATOM   4916 1HG  LYS A 318     -31.694  22.066   5.243  1.00  0.00           H  
ATOM   4917 2HG  LYS A 318     -32.716  20.629   5.092  1.00  0.00           H  
ATOM   4918 1HD  LYS A 318     -31.590  20.043   2.971  1.00  0.00           H  
ATOM   4919 2HD  LYS A 318     -30.575  21.486   3.108  1.00  0.00           H  
ATOM   4920 1HE  LYS A 318     -29.640  20.627   5.232  1.00  0.00           H  
ATOM   4921 2HE  LYS A 318     -30.652  19.186   5.097  1.00  0.00           H  
ATOM   4922 1HZ  LYS A 318     -28.438  18.788   4.303  1.00  0.00           H  
ATOM   4923 2HZ  LYS A 318     -29.509  18.647   3.056  1.00  0.00           H  
ATOM   4924 3HZ  LYS A 318     -28.564  19.992   3.183  1.00  0.00           H  
ATOM   4925  N   GLU A 319     -33.463  24.989   5.088  1.00  0.00           N  
ATOM   4926  CA  GLU A 319     -32.937  26.004   5.993  1.00  0.00           C  
ATOM   4927  C   GLU A 319     -33.968  26.393   7.045  1.00  0.00           C  
ATOM   4928  O   GLU A 319     -33.636  26.573   8.217  1.00  0.00           O  
ATOM   4929  CB  GLU A 319     -32.502  27.244   5.209  1.00  0.00           C
[truncated: 1,637,109 more chars]
