# Supplementary material for: Blueprinting extendable nanomaterials with standardized protein blocks
Source: Nature. 2024 Mar 13;627(8005):898–904. doi: 10.1038/s41586-024-07188-4 (PMC10972742; doi:10.1038/s41586-024-07188-4)
Supplement: Supplementary file 4 — Design models with ideal backbones as well as experimentally determined structures for comparison. For reference to design names, see Supplementary Fig. 1. [file 41586_2024_7188_MOESM4_ESM.zip › 90_C4_B_design.pdb]

HEADER                                            03-JAN-23   XXXX              
EXPDTA    THEORETICAL MODEL                                                     
REMARK 220                                                                      
REMARK 220 EXPERIMENTAL DETAILS                                                 
REMARK 220  EXPERIMENT TYPE                : THEORETICAL MODELLING              
REMARK 220  DATE OF DATA COLLECTION        : 03-JAN-23                          
REMARK 220                                                                      
REMARK 220 REMARK: MODEL GENERATED BY ROSETTA                                   
REMARK 220  VERSION 2022.49+HEAD.201d7639f91                                    
ATOM      1  N   MET A   1      -1.529  33.511  13.153  1.00  0.00           N  
ATOM      2  CA  MET A   1      -2.145  34.474  12.248  1.00  0.00           C  
ATOM      3  C   MET A   1      -1.153  34.954  11.197  1.00  0.00           C  
ATOM      4  O   MET A   1      -1.499  35.103  10.025  1.00  0.00           O  
ATOM      5  CB  MET A   1      -2.701  35.658  13.036  1.00  0.00           C  
ATOM      6  CG  MET A   1      -3.871  35.314  13.948  1.00  0.00           C  
ATOM      7  SD  MET A   1      -4.436  36.727  14.917  1.00  0.00           S  
ATOM      8  CE  MET A   1      -5.185  37.735  13.640  1.00  0.00           C  
ATOM      9  H   MET A   1      -0.539  33.578  13.343  1.00  0.00           H  
ATOM     10  HA  MET A   1      -2.966  33.983  11.727  1.00  0.00           H  
ATOM     11 1HB  MET A   1      -1.913  36.087  13.653  1.00  0.00           H  
ATOM     12 2HB  MET A   1      -3.034  36.433  12.344  1.00  0.00           H  
ATOM     13 1HG  MET A   1      -4.705  34.952  13.348  1.00  0.00           H  
ATOM     14 2HG  MET A   1      -3.576  34.522  14.635  1.00  0.00           H  
ATOM     15 1HE  MET A   1      -5.582  38.648  14.084  1.00  0.00           H  
ATOM     16 2HE  MET A   1      -4.434  37.991  12.891  1.00  0.00           H  
ATOM     17 3HE  MET A   1      -5.995  37.179  13.167  1.00  0.00           H  
ATOM     18  N   TYR A   2       0.082  35.195  11.622  1.00  0.00           N  
ATOM     19  CA  TYR A   2       1.128  35.658  10.717  1.00  0.00           C  
ATOM     20  C   TYR A   2       1.453  34.605   9.666  1.00  0.00           C  
ATOM     21  O   TYR A   2       1.653  34.925   8.494  1.00  0.00           O  
ATOM     22  CB  TYR A   2       2.388  36.031  11.501  1.00  0.00           C  
ATOM     23  CG  TYR A   2       2.256  37.312  12.295  1.00  0.00           C  
ATOM     24  CD1 TYR A   2       1.914  37.262  13.639  1.00  0.00           C  
ATOM     25  CD2 TYR A   2       2.478  38.535  11.681  1.00  0.00           C  
ATOM     26  CE1 TYR A   2       1.793  38.432  14.364  1.00  0.00           C  
ATOM     27  CE2 TYR A   2       2.358  39.704  12.406  1.00  0.00           C  
ATOM     28  CZ  TYR A   2       2.017  39.655  13.742  1.00  0.00           C  
ATOM     29  OH  TYR A   2       1.897  40.820  14.465  1.00  0.00           O  
ATOM     30  H   TYR A   2       0.302  35.054  12.598  1.00  0.00           H  
ATOM     31  HA  TYR A   2       0.767  36.545  10.196  1.00  0.00           H  
ATOM     32 1HB  TYR A   2       2.638  35.225  12.193  1.00  0.00           H  
ATOM     33 2HB  TYR A   2       3.225  36.142  10.813  1.00  0.00           H  
ATOM     34  HD1 TYR A   2       1.739  36.301  14.122  1.00  0.00           H  
ATOM     35  HD2 TYR A   2       2.746  38.573  10.625  1.00  0.00           H  
ATOM     36  HE1 TYR A   2       1.524  38.393  15.419  1.00  0.00           H  
ATOM     37  HE2 TYR A   2       2.531  40.666  11.922  1.00  0.00           H  
ATOM     38  HH  TYR A   2       1.656  40.610  15.370  1.00  0.00           H  
ATOM     39  N   PRO A   3       1.505  33.348  10.091  1.00  0.00           N  
ATOM     40  CA  PRO A   3       1.806  32.245   9.186  1.00  0.00           C  
ATOM     41  C   PRO A   3       0.716  32.082   8.135  1.00  0.00           C  
ATOM     42  O   PRO A   3       1.002  31.837   6.963  1.00  0.00           O  
ATOM     43  CB  PRO A   3       1.870  31.036  10.125  1.00  0.00           C  
ATOM     44  CG  PRO A   3       2.255  31.617  11.443  1.00  0.00           C  
ATOM     45  CD  PRO A   3       1.523  32.932  11.500  1.00  0.00           C  
ATOM     46  HA  PRO A   3       2.780  32.425   8.708  1.00  0.00           H  
ATOM     47 1HB  PRO A   3       0.896  30.527  10.151  1.00  0.00           H  
ATOM     48 2HB  PRO A   3       2.604  30.307   9.750  1.00  0.00           H  
ATOM     49 1HG  PRO A   3       1.966  30.936  12.257  1.00  0.00           H  
ATOM     50 2HG  PRO A   3       3.346  31.737  11.501  1.00  0.00           H  
ATOM     51 1HD  PRO A   3       0.509  32.771  11.894  1.00  0.00           H  
ATOM     52 2HD  PRO A   3       2.080  33.634  12.138  1.00  0.00           H  
ATOM     53  N   ILE A   4      -0.535  32.219   8.560  1.00  0.00           N  
ATOM     54  CA  ILE A   4      -1.671  32.088   7.655  1.00  0.00           C  
ATOM     55  C   ILE A   4      -1.668  33.190   6.604  1.00  0.00           C  
ATOM     56  O   ILE A   4      -1.953  32.944   5.432  1.00  0.00           O  
ATOM     57  CB  ILE A   4      -3.000  32.123   8.432  1.00  0.00           C  
ATOM     58  CG1 ILE A   4      -3.140  30.875   9.307  1.00  0.00           C  
ATOM     59  CG2 ILE A   4      -4.174  32.239   7.473  1.00  0.00           C  
ATOM     60  CD1 ILE A   4      -4.276  30.950  10.301  1.00  0.00           C  
ATOM     61  H   ILE A   4      -0.704  32.419   9.535  1.00  0.00           H  
ATOM     62  HA  ILE A   4      -1.596  31.129   7.143  1.00  0.00           H  
ATOM     63  HB  ILE A   4      -3.005  32.981   9.104  1.00  0.00           H  
ATOM     64 1HG1 ILE A   4      -3.297  30.002   8.673  1.00  0.00           H  
ATOM     65 2HG1 ILE A   4      -2.214  30.712   9.860  1.00  0.00           H  
ATOM     66 1HG2 ILE A   4      -5.105  32.262   8.039  1.00  0.00           H  
ATOM     67 2HG2 ILE A   4      -4.080  33.156   6.892  1.00  0.00           H  
ATOM     68 3HG2 ILE A   4      -4.180  31.382   6.799  1.00  0.00           H  
ATOM     69 1HD1 ILE A   4      -4.311  30.029  10.884  1.00  0.00           H  
ATOM     70 2HD1 ILE A   4      -4.119  31.797  10.970  1.00  0.00           H  
ATOM     71 3HD1 ILE A   4      -5.217  31.076   9.768  1.00  0.00           H  
ATOM     72  N   GLU A   5      -1.344  34.406   7.029  1.00  0.00           N  
ATOM     73  CA  GLU A   5      -1.303  35.548   6.124  1.00  0.00           C  
ATOM     74  C   GLU A   5      -0.214  35.380   5.072  1.00  0.00           C  
ATOM     75  O   GLU A   5      -0.415  35.700   3.900  1.00  0.00           O  
ATOM     76  CB  GLU A   5      -1.072  36.842   6.908  1.00  0.00           C  
ATOM     77  CG  GLU A   5      -1.089  38.104   6.058  1.00  0.00           C  
ATOM     78  CD  GLU A   5      -0.949  39.360   6.873  1.00  0.00           C  
ATOM     79  OE1 GLU A   5      -0.863  39.260   8.073  1.00  0.00           O  
ATOM     80  OE2 GLU A   5      -0.928  40.420   6.294  1.00  0.00           O  
ATOM     81  H   GLU A   5      -1.120  34.543   8.004  1.00  0.00           H  
ATOM     82  HA  GLU A   5      -2.263  35.617   5.610  1.00  0.00           H  
ATOM     83 1HB  GLU A   5      -1.841  36.944   7.675  1.00  0.00           H  
ATOM     84 2HB  GLU A   5      -0.109  36.793   7.416  1.00  0.00           H  
ATOM     85 1HG  GLU A   5      -0.271  38.057   5.340  1.00  0.00           H  
ATOM     86 2HG  GLU A   5      -2.024  38.141   5.500  1.00  0.00           H  
ATOM     87  N   ILE A   6       0.939  34.876   5.498  1.00  0.00           N  
ATOM     88  CA  ILE A   6       2.063  34.664   4.593  1.00  0.00           C  
ATOM     89  C   ILE A   6       1.733  33.613   3.541  1.00  0.00           C  
ATOM     90  O   ILE A   6       2.079  33.763   2.369  1.00  0.00           O  
ATOM     91  CB  ILE A   6       3.321  34.235   5.370  1.00  0.00           C  
ATOM     92  CG1 ILE A   6       3.769  35.351   6.318  1.00  0.00           C  
ATOM     93  CG2 ILE A   6       4.441  33.867   4.409  1.00  0.00           C  
ATOM     94  CD1 ILE A   6       4.120  36.643   5.616  1.00  0.00           C  
ATOM     95  H   ILE A   6       1.040  34.633   6.473  1.00  0.00           H  
ATOM     96  HA  ILE A   6       2.277  35.602   4.082  1.00  0.00           H  
ATOM     97  HB  ILE A   6       3.088  33.370   5.990  1.00  0.00           H  
ATOM     98 1HG1 ILE A   6       2.977  35.558   7.037  1.00  0.00           H  
ATOM     99 2HG1 ILE A   6       4.643  35.022   6.881  1.00  0.00           H  
ATOM    100 1HG2 ILE A   6       5.322  33.567   4.975  1.00  0.00           H  
ATOM    101 2HG2 ILE A   6       4.119  33.042   3.775  1.00  0.00           H  
ATOM    102 3HG2 ILE A   6       4.684  34.729   3.787  1.00  0.00           H  
ATOM    103 1HD1 ILE A   6       4.429  37.385   6.353  1.00  0.00           H  
ATOM    104 2HD1 ILE A   6       4.937  36.467   4.916  1.00  0.00           H  
ATOM    105 3HD1 ILE A   6       3.250  37.011   5.075  1.00  0.00           H  
ATOM    106  N   MET A   7       1.061  32.548   3.967  1.00  0.00           N  
ATOM    107  CA  MET A   7       0.682  31.470   3.062  1.00  0.00           C  
ATOM    108  C   MET A   7      -0.307  31.954   2.010  1.00  0.00           C  
ATOM    109  O   MET A   7      -0.210  31.589   0.838  1.00  0.00           O  
ATOM    110  CB  MET A   7       0.092  30.303   3.851  1.00  0.00           C  
ATOM    111  CG  MET A   7      -0.149  29.045   3.028  1.00  0.00           C  
ATOM    112  SD  MET A   7       1.383  28.298   2.435  1.00  0.00           S  
ATOM    113  CE  MET A   7       0.742  27.051   1.322  1.00  0.00           C  
ATOM    114  H   MET A   7       0.806  32.484   4.942  1.00  0.00           H  
ATOM    115  HA  MET A   7       1.575  31.126   2.541  1.00  0.00           H  
ATOM    116 1HB  MET A   7       0.761  30.043   4.670  1.00  0.00           H  
ATOM    117 2HB  MET A   7      -0.861  30.603   4.288  1.00  0.00           H  
ATOM    118 1HG  MET A   7      -0.679  28.310   3.633  1.00  0.00           H  
ATOM    119 2HG  MET A   7      -0.770  29.287   2.166  1.00  0.00           H  
ATOM    120 1HE  MET A   7       1.571  26.502   0.874  1.00  0.00           H  
ATOM    121 2HE  MET A   7       0.106  26.360   1.876  1.00  0.00           H  
ATOM    122 3HE  MET A   7       0.158  27.530   0.535  1.00  0.00           H  
ATOM    123  N   ALA A   8      -1.259  32.778   2.436  1.00  0.00           N  
ATOM    124  CA  ALA A   8      -2.268  33.315   1.531  1.00  0.00           C  
ATOM    125  C   ALA A   8      -1.640  34.220   0.479  1.00  0.00           C  
ATOM    126  O   ALA A   8      -2.015  34.179  -0.693  1.00  0.00           O  
ATOM    127  CB  ALA A   8      -3.331  34.072   2.313  1.00  0.00           C  
ATOM    128  H   ALA A   8      -1.284  33.039   3.411  1.00  0.00           H  
ATOM    129  HA  ALA A   8      -2.739  32.479   1.014  1.00  0.00           H  
ATOM    130 1HB  ALA A   8      -4.078  34.467   1.624  1.00  0.00           H  
ATOM    131 2HB  ALA A   8      -3.812  33.397   3.021  1.00  0.00           H  
ATOM    132 3HB  ALA A   8      -2.868  34.895   2.855  1.00  0.00           H  
ATOM    133  N   GLU A   9      -0.682  35.037   0.905  1.00  0.00           N  
ATOM    134  CA  GLU A   9      -0.000  35.954  -0.000  1.00  0.00           C  
ATOM    135  C   GLU A   9       0.801  35.197  -1.052  1.00  0.00           C  
ATOM    136  O   GLU A   9       0.818  35.574  -2.224  1.00  0.00           O  
ATOM    137  CB  GLU A   9       0.924  36.888   0.784  1.00  0.00           C  
ATOM    138  CG  GLU A   9       0.199  37.901   1.659  1.00  0.00           C  
ATOM    139  CD  GLU A   9      -0.623  38.877   0.864  1.00  0.00           C  
ATOM    140  OE1 GLU A   9      -0.183  39.279  -0.186  1.00  0.00           O  
ATOM    141  OE2 GLU A   9      -1.694  39.221   1.308  1.00  0.00           O  
ATOM    142  H   GLU A   9      -0.420  35.022   1.880  1.00  0.00           H  
ATOM    143  HA  GLU A   9      -0.751  36.556  -0.513  1.00  0.00           H  
ATOM    144 1HB  GLU A   9       1.577  36.298   1.428  1.00  0.00           H  
ATOM    145 2HB  GLU A   9       1.559  37.439   0.090  1.00  0.00           H  
ATOM    146 1HG  GLU A   9      -0.455  37.369   2.348  1.00  0.00           H  
ATOM    147 2HG  GLU A   9       0.934  38.448   2.248  1.00  0.00           H  
ATOM    148  N   LEU A  10       1.464  34.127  -0.626  1.00  0.00           N  
ATOM    149  CA  LEU A  10       2.268  33.315  -1.531  1.00  0.00           C  
ATOM    150  C   LEU A  10       1.399  32.637  -2.583  1.00  0.00           C  
ATOM    151  O   LEU A  10       1.769  32.564  -3.755  1.00  0.00           O  
ATOM    152  CB  LEU A  10       3.047  32.255  -0.741  1.00  0.00           C  
ATOM    153  CG  LEU A  10       4.033  31.409  -1.557  1.00  0.00           C  
ATOM    154  CD1 LEU A  10       3.271  30.330  -2.314  1.00  0.00           C  
ATOM    155  CD2 LEU A  10       4.803  32.308  -2.513  1.00  0.00           C  
ATOM    156  H   LEU A  10       1.410  33.870   0.349  1.00  0.00           H  
ATOM    157  HA  LEU A  10       2.979  33.965  -2.040  1.00  0.00           H  
ATOM    158 1HB  LEU A  10       3.610  32.753   0.046  1.00  0.00           H  
ATOM    159 2HB  LEU A  10       2.333  31.576  -0.275  1.00  0.00           H  
ATOM    160  HG  LEU A  10       4.731  30.913  -0.883  1.00  0.00           H  
ATOM    161 1HD1 LEU A  10       3.971  29.729  -2.894  1.00  0.00           H  
ATOM    162 2HD1 LEU A  10       2.745  29.690  -1.606  1.00  0.00           H  
ATOM    163 3HD1 LEU A  10       2.551  30.796  -2.986  1.00  0.00           H  
ATOM    164 1HD2 LEU A  10       5.504  31.706  -3.092  1.00  0.00           H  
ATOM    165 2HD2 LEU A  10       4.106  32.803  -3.189  1.00  0.00           H  
ATOM    166 3HD2 LEU A  10       5.352  33.058  -1.944  1.00  0.00           H  
ATOM    167  N   SER A  11       0.242  32.142  -2.157  1.00  0.00           N  
ATOM    168  CA  SER A  11      -0.682  31.470  -3.062  1.00  0.00           C  
ATOM    169  C   SER A  11      -1.222  32.430  -4.114  1.00  0.00           C  
ATOM    170  O   SER A  11      -1.350  32.074  -5.285  1.00  0.00           O  
ATOM    171  CB  SER A  11      -1.831  30.866  -2.279  1.00  0.00           C  
ATOM    172  OG  SER A  11      -1.382  29.835  -1.443  1.00  0.00           O  
ATOM    173  H   SER A  11      -0.004  32.233  -1.182  1.00  0.00           H  
ATOM    174  HA  SER A  11      -0.145  30.670  -3.573  1.00  0.00           H  
ATOM    175 1HB  SER A  11      -2.311  31.640  -1.681  1.00  0.00           H  
ATOM    176 2HB  SER A  11      -2.578  30.477  -2.971  1.00  0.00           H  
ATOM    177  HG  SER A  11      -1.009  30.265  -0.670  1.00  0.00           H  
ATOM    178  N   LYS A  12      -1.537  33.649  -3.688  1.00  0.00           N  
ATOM    179  CA  LYS A  12      -2.063  34.664  -4.593  1.00  0.00           C  
ATOM    180  C   LYS A  12      -1.032  35.053  -5.645  1.00  0.00           C  
ATOM    181  O   LYS A  12      -1.364  35.233  -6.817  1.00  0.00           O  
ATOM    182  CB  LYS A  12      -2.508  35.900  -3.810  1.00  0.00           C  
ATOM    183  CG  LYS A  12      -3.760  35.695  -2.968  1.00  0.00           C  
ATOM    184  CD  LYS A  12      -4.265  37.012  -2.399  1.00  0.00           C  
ATOM    185  CE  LYS A  12      -3.350  37.527  -1.297  1.00  0.00           C  
ATOM    186  NZ  LYS A  12      -3.900  38.744  -0.640  1.00  0.00           N  
ATOM    187  H   LYS A  12      -1.409  33.878  -2.713  1.00  0.00           H  
ATOM    188  HA  LYS A  12      -2.928  34.250  -5.112  1.00  0.00           H  
ATOM    189 1HB  LYS A  12      -1.705  36.218  -3.144  1.00  0.00           H  
ATOM    190 2HB  LYS A  12      -2.701  36.720  -4.503  1.00  0.00           H  
ATOM    191 1HG  LYS A  12      -4.543  35.251  -3.583  1.00  0.00           H  
ATOM    192 2HG  LYS A  12      -3.538  35.015  -2.147  1.00  0.00           H  
ATOM    193 1HD  LYS A  12      -4.317  37.757  -3.194  1.00  0.00           H  
ATOM    194 2HD  LYS A  12      -5.266  36.872  -1.990  1.00  0.00           H  
ATOM    195 1HE  LYS A  12      -3.215  36.752  -0.545  1.00  0.00           H  
ATOM    196 2HE  LYS A  12      -2.373  37.767  -1.718  1.00  0.00           H  
ATOM    197 1HZ  LYS A  12      -3.264  39.053   0.082  1.00  0.00           H  
ATOM    198 2HZ  LYS A  12      -4.011  39.477  -1.327  1.00  0.00           H  
ATOM    199 3HZ  LYS A  12      -4.797  38.529  -0.229  1.00  0.00           H  
ATOM    200  N   GLU A  13       0.220  35.181  -5.219  1.00  0.00           N  
ATOM    201  CA  GLU A  13       1.303  35.548  -6.124  1.00  0.00           C  
ATOM    202  C   GLU A  13       1.532  34.471  -7.176  1.00  0.00           C  
ATOM    203  O   GLU A  13       1.760  34.773  -8.348  1.00  0.00           O  
ATOM    204  CB  GLU A  13       2.594  35.790  -5.340  1.00  0.00           C  
ATOM    205  CG  GLU A  13       2.578  37.041  -4.472  1.00  0.00           C  
ATOM    206  CD  GLU A  13       3.833  37.208  -3.662  1.00  0.00           C  
ATOM    207  OE1 GLU A  13       4.652  36.320  -3.680  1.00  0.00           O  
ATOM    208  OE2 GLU A  13       3.974  38.224  -3.024  1.00  0.00           O  
ATOM    209  H   GLU A  13       0.427  35.020  -4.244  1.00  0.00           H  
ATOM    210  HA  GLU A  13       1.028  36.470  -6.637  1.00  0.00           H  
ATOM    211 1HB  GLU A  13       2.793  34.936  -4.692  1.00  0.00           H  
ATOM    212 2HB  GLU A  13       3.431  35.876  -6.033  1.00  0.00           H  
ATOM    213 1HG  GLU A  13       2.454  37.914  -5.113  1.00  0.00           H  
ATOM    214 2HG  GLU A  13       1.721  36.993  -3.801  1.00  0.00           H  
ATOM    215  N   SER A  14       1.470  33.213  -6.751  1.00  0.00           N  
ATOM    216  CA  SER A  14       1.671  32.088  -7.655  1.00  0.00           C  
ATOM    217  C   SER A  14       0.571  32.024  -8.707  1.00  0.00           C  
ATOM    218  O   SER A  14       0.834  31.754  -9.879  1.00  0.00           O  
ATOM    219  CB  SER A  14       1.711  30.790  -6.872  1.00  0.00           C  
ATOM    220  OG  SER A  14       2.834  30.743  -6.035  1.00  0.00           O  
ATOM    221  H   SER A  14       1.279  33.032  -5.776  1.00  0.00           H  
ATOM    222  HA  SER A  14       2.626  32.220  -8.165  1.00  0.00           H  
ATOM    223 1HB  SER A  14       0.804  30.698  -6.275  1.00  0.00           H  
ATOM    224 2HB  SER A  14       1.734  29.949  -7.563  1.00  0.00           H  
ATOM    225  HG  SER A  14       2.788  29.900  -5.578  1.00  0.00           H  
ATOM    226  N   ILE A  15      -0.663  32.274  -8.282  1.00  0.00           N  
ATOM    227  CA  ILE A  15      -1.806  32.245  -9.186  1.00  0.00           C  
ATOM    228  C   ILE A  15      -1.704  33.342 -10.238  1.00  0.00           C  
ATOM    229  O   ILE A  15      -2.011  33.122 -11.410  1.00  0.00           O  
ATOM    230  CB  ILE A  15      -3.126  32.400  -8.408  1.00  0.00           C  
ATOM    231  CG1 ILE A  15      -3.376  31.169  -7.532  1.00  0.00           C  
ATOM    232  CG2 ILE A  15      -4.286  32.620  -9.367  1.00  0.00           C  
ATOM    233  CD1 ILE A  15      -4.501  31.347  -6.538  1.00  0.00           C  
ATOM    234  H   ILE A  15      -0.812  32.490  -7.307  1.00  0.00           H  
ATOM    235  HA  ILE A  15      -1.818  31.283  -9.697  1.00  0.00           H  
ATOM    236  HB  ILE A  15      -3.054  33.255  -7.737  1.00  0.00           H  
ATOM    237 1HG1 ILE A  15      -3.612  30.314  -8.165  1.00  0.00           H  
ATOM    238 2HG1 ILE A  15      -2.469  30.925  -6.979  1.00  0.00           H  
ATOM    239 1HG2 ILE A  15      -5.210  32.727  -8.800  1.00  0.00           H  
ATOM    240 2HG2 ILE A  15      -4.110  33.524  -9.948  1.00  0.00           H  
ATOM    241 3HG2 ILE A  15      -4.369  31.767 -10.040  1.00  0.00           H  
ATOM    242 1HD1 ILE A  15      -4.618  30.433  -5.954  1.00  0.00           H  
ATOM    243 2HD1 ILE A  15      -4.269  32.177  -5.870  1.00  0.00           H  
ATOM    244 3HD1 ILE A  15      -5.427  31.557  -7.070  1.00  0.00           H  
ATOM    245  N   GLU A  16      -1.271  34.524  -9.813  1.00  0.00           N  
ATOM    246  CA  GLU A  16      -1.128  35.658 -10.717  1.00  0.00           C  
ATOM    247  C   GLU A  16      -0.058  35.392 -11.769  1.00  0.00           C  
ATOM    248  O   GLU A  16      -0.229  35.728 -12.941  1.00  0.00           O  
ATOM    249  CB  GLU A  16      -0.782  36.925  -9.932  1.00  0.00           C  
ATOM    250  CG  GLU A  16      -0.686  38.185 -10.781  1.00  0.00           C  
ATOM    251  CD  GLU A  16      -0.434  39.422  -9.966  1.00  0.00           C  
ATOM    252  OE1 GLU A  16      -0.356  39.315  -8.766  1.00  0.00           O  
ATOM    253  OE2 GLU A  16      -0.318  40.477 -10.545  1.00  0.00           O  
ATOM    254  H   GLU A  16      -1.035  34.639  -8.838  1.00  0.00           H  
ATOM    255  HA  GLU A  16      -2.078  35.813 -11.230  1.00  0.00           H  
ATOM    256 1HB  GLU A  16      -1.538  37.096  -9.165  1.00  0.00           H  
ATOM    257 2HB  GLU A  16       0.173  36.790  -9.425  1.00  0.00           H  
ATOM    258 1HG  GLU A  16       0.125  38.065 -11.500  1.00  0.00           H  
ATOM    259 2HG  GLU A  16      -1.614  38.305 -11.339  1.00  0.00           H  
ATOM    260  N   GLU A  17       1.045  34.787 -11.344  1.00  0.00           N  
ATOM    261  CA  GLU A  17       2.145  34.474 -12.248  1.00  0.00           C  
ATOM    262  C   GLU A  17       1.721  33.457 -13.300  1.00  0.00           C  
ATOM    263  O   GLU A  17       2.079  33.576 -14.472  1.00  0.00           O  
ATOM    264  CB  GLU A  17       3.345  33.940 -11.463  1.00  0.00           C  
ATOM    265  CG  GLU A  17       4.036  34.977 -10.588  1.00  0.00           C  
ATOM    266  CD  GLU A  17       4.658  36.091 -11.382  1.00  0.00           C  
ATOM    267  OE1 GLU A  17       5.566  35.825 -12.133  1.00  0.00           O  
ATOM    268  OE2 GLU A  17       4.225  37.210 -11.238  1.00  0.00           O  
ATOM    269  H   GLU A  17       1.124  34.537 -10.369  1.00  0.00           H  
ATOM    270  HA  GLU A  17       2.442  35.389 -12.761  1.00  0.00           H  
ATOM    271 1HB  GLU A  17       3.024  33.120 -10.820  1.00  0.00           H  
ATOM    272 2HB  GLU A  17       4.086  33.541 -12.156  1.00  0.00           H  
ATOM    273 1HG  GLU A  17       3.305  35.401  -9.900  1.00  0.00           H  
ATOM    274 2HG  GLU A  17       4.806  34.483  -9.997  1.00  0.00           H  
ATOM    275  N   ILE A  18       0.956  32.457 -12.875  1.00  0.00           N  
ATOM    276  CA  ILE A  18       0.482  31.417 -13.779  1.00  0.00           C  
ATOM    277  C   ILE A  18      -0.460  31.989 -14.831  1.00  0.00           C  
ATOM    278  O   ILE A  18      -0.397  31.617 -16.003  1.00  0.00           O  
ATOM    279  CB  ILE A  18      -0.234  30.298 -13.001  1.00  0.00           C  
ATOM    280  CG1 ILE A  18       0.762  29.534 -12.125  1.00  0.00           C  
ATOM    281  CG2 ILE A  18      -0.940  29.352 -13.960  1.00  0.00           C  
ATOM    282  CD1 ILE A  18       0.111  28.600 -11.131  1.00  0.00           C  
ATOM    283  H   ILE A  18       0.696  32.417 -11.900  1.00  0.00           H  
ATOM    284  HA  ILE A  18       1.342  30.985 -14.290  1.00  0.00           H  
ATOM    285  HB  ILE A  18      -0.972  30.737 -12.329  1.00  0.00           H  
ATOM    286 1HG1 ILE A  18       1.428  28.948 -12.758  1.00  0.00           H  
ATOM    287 2HG1 ILE A  18       1.379  30.243 -11.573  1.00  0.00           H  
ATOM    288 1HG2 ILE A  18      -1.441  28.567 -13.393  1.00  0.00           H  
ATOM    289 2HG2 ILE A  18      -1.677  29.905 -14.541  1.00  0.00           H  
ATOM    290 3HG2 ILE A  18      -0.209  28.903 -14.633  1.00  0.00           H  
ATOM    291 1HD1 ILE A  18       0.881  28.096 -10.547  1.00  0.00           H  
ATOM    292 2HD1 ILE A  18      -0.534  29.173 -10.463  1.00  0.00           H  
ATOM    293 3HD1 ILE A  18      -0.483  27.860 -11.663  1.00  0.00           H  
ATOM    294  N   SER A  19      -1.333  32.895 -14.406  1.00  0.00           N  
ATOM    295  CA  SER A  19      -2.290  33.521 -15.310  1.00  0.00           C  
ATOM    296  C   SER A  19      -1.582  34.224 -16.461  1.00  0.00           C  
ATOM    297  O   SER A  19      -2.043  34.186 -17.602  1.00  0.00           O  
ATOM    298  CB  SER A  19      -3.151  34.513 -14.553  1.00  0.00           C  
ATOM    299  OG  SER A  19      -4.083  35.122 -15.404  1.00  0.00           O  
ATOM    300  H   SER A  19      -1.334  33.157 -13.431  1.00  0.00           H  
ATOM    301  HA  SER A  19      -2.932  32.744 -15.727  1.00  0.00           H  
ATOM    302 1HB  SER A  19      -3.673  34.000 -13.746  1.00  0.00           H  
ATOM    303 2HB  SER A  19      -2.517  35.274 -14.100  1.00  0.00           H  
ATOM    304  HG  SER A  19      -4.585  35.729 -14.856  1.00  0.00           H  
ATOM    305  N   LYS A  20      -0.445  34.872 -16.146  1.00  0.00           N  
ATOM    306  CA  LYS A  20       0.334  35.654 -17.124  1.00  0.00           C  
ATOM    307  C   LYS A  20       1.342  34.809 -17.877  1.00  0.00           C  
ATOM    308  O   LYS A  20       2.045  35.303 -18.759  1.00  0.00           O  
ATOM    309  CB  LYS A  20       1.058  36.809 -16.430  1.00  0.00           C  
ATOM    310  CG  LYS A  20       0.135  37.869 -15.845  1.00  0.00           C  
ATOM    311  CD  LYS A  20       0.927  38.990 -15.188  1.00  0.00           C  
ATOM    312  CE  LYS A  20       0.006  40.054 -14.609  1.00  0.00           C  
ATOM    313  NZ  LYS A  20       0.766  41.140 -13.933  1.00  0.00           N  
ATOM    314  H   LYS A  20      -0.119  34.813 -15.192  1.00  0.00           H  
ATOM    315  HA  LYS A  20      -0.353  36.067 -17.863  1.00  0.00           H  
ATOM    316 1HB  LYS A  20       1.674  36.418 -15.620  1.00  0.00           H  
ATOM    317 2HB  LYS A  20       1.724  37.300 -17.140  1.00  0.00           H  
ATOM    318 1HG  LYS A  20      -0.485  38.290 -16.637  1.00  0.00           H  
ATOM    319 2HG  LYS A  20      -0.518  37.413 -15.101  1.00  0.00           H  
ATOM    320 1HD  LYS A  20       1.543  38.579 -14.386  1.00  0.00           H  
ATOM    321 2HD  LYS A  20       1.582  39.453 -15.925  1.00  0.00           H  
ATOM    322 1HE  LYS A  20      -0.594  40.489 -15.407  1.00  0.00           H  
ATOM    323 2HE  LYS A  20      -0.669  39.597 -13.886  1.00  0.00           H  
ATOM    324 1HZ  LYS A  20       0.121  41.824 -13.564  1.00  0.00           H  
ATOM    325 2HZ  LYS A  20       1.313  40.750 -13.178  1.00  0.00           H  
ATOM    326 3HZ  LYS A  20       1.382  41.585 -14.599  1.00  0.00           H  
ATOM    327  N   SER A  21       1.403  33.546 -17.524  1.00  0.00           N  
ATOM    328  CA  SER A  21       2.063  32.569 -18.359  1.00  0.00           C  
ATOM    329  C   SER A  21       1.260  32.354 -19.637  1.00  0.00           C  
ATOM    330  O   SER A  21       0.249  33.018 -19.865  1.00  0.00           O  
ATOM    331  CB  SER A  21       2.225  31.260 -17.610  1.00  0.00           C  
ATOM    332  OG  SER A  21       0.984  30.642 -17.406  1.00  0.00           O  
ATOM    333  H   SER A  21       0.983  33.247 -16.655  1.00  0.00           H  
ATOM    334  HA  SER A  21       3.051  32.949 -18.621  1.00  0.00           H  
ATOM    335 1HB  SER A  21       2.877  30.596 -18.177  1.00  0.00           H  
ATOM    336 2HB  SER A  21       2.704  31.448 -16.650  1.00  0.00           H  
ATOM    337  HG  SER A  21       0.881  30.564 -16.454  1.00  0.00           H  
ATOM    338  N   ASN A  22       1.716  31.427 -20.461  1.00  0.00           N  
ATOM    339  CA  ASN A  22       1.046  31.088 -21.712  1.00  0.00           C  
ATOM    340  C   ASN A  22       0.532  29.660 -21.652  1.00  0.00           C  
ATOM    341  O   ASN A  22       0.898  28.823 -22.478  1.00  0.00           O  
ATOM    342  CB  ASN A  22       1.974  31.279 -22.897  1.00  0.00           C  
ATOM    343  CG  ASN A  22       1.257  31.179 -24.215  1.00  0.00           C  
ATOM    344  OD1 ASN A  22       0.077  31.531 -24.322  1.00  0.00           O  
ATOM    345  ND2 ASN A  22       1.947  30.704 -25.221  1.00  0.00           N  
ATOM    346  H   ASN A  22       2.563  30.938 -20.208  1.00  0.00           H  
ATOM    347  HA  ASN A  22       0.186  31.748 -21.834  1.00  0.00           H  
ATOM    348 1HB  ASN A  22       2.453  32.257 -22.831  1.00  0.00           H  
ATOM    349 2HB  ASN A  22       2.762  30.526 -22.867  1.00  0.00           H  
ATOM    350 1HD2 ASN A  22       1.522  30.615 -26.122  1.00  0.00           H  
ATOM    351 2HD2 ASN A  22       2.900  30.431 -25.089  1.00  0.00           H  
ATOM    352  N   ALA A  23      -0.315  29.404 -20.667  1.00  0.00           N  
ATOM    353  CA  ALA A  23      -0.907  28.092 -20.453  1.00  0.00           C  
ATOM    354  C   ALA A  23      -2.002  27.790 -21.455  1.00  0.00           C  
ATOM    355  O   ALA A  23      -2.584  28.700 -22.046  1.00  0.00           O  
ATOM    356  CB  ALA A  23      -1.454  27.987 -19.037  1.00  0.00           C  
ATOM    357  H   ALA A  23      -0.555  30.160 -20.041  1.00  0.00           H  
ATOM    358  HA  ALA A  23      -0.127  27.343 -20.587  1.00  0.00           H  
ATOM    359 1HB  ALA A  23      -1.889  26.999 -18.887  1.00  0.00           H  
ATOM    360 2HB  ALA A  23      -0.644  28.139 -18.322  1.00  0.00           H  
ATOM    361 3HB  ALA A  23      -2.218  28.747 -18.885  1.00  0.00           H  
ATOM    362  N   THR A  24      -2.259  26.503 -21.624  1.00  0.00           N  
ATOM    363  CA  THR A  24      -3.516  26.018 -22.144  1.00  0.00           C  
ATOM    364  C   THR A  24      -4.646  26.304 -21.176  1.00  0.00           C  
ATOM    365  O   THR A  24      -4.420  26.489 -19.980  1.00  0.00           O  
ATOM    366  CB  THR A  24      -3.449  24.508 -22.437  1.00  0.00           C  
ATOM    367  OG1 THR A  24      -3.169  23.795 -21.225  1.00  0.00           O  
ATOM    368  CG2 THR A  24      -2.363  24.210 -23.459  1.00  0.00           C  
ATOM    369  H   THR A  24      -1.540  25.838 -21.376  1.00  0.00           H  
ATOM    370  HA  THR A  24      -3.728  26.540 -23.078  1.00  0.00           H  
ATOM    371  HB  THR A  24      -4.409  24.170 -22.827  1.00  0.00           H  
ATOM    372  HG1 THR A  24      -3.128  22.854 -21.410  1.00  0.00           H  
ATOM    373 1HG2 THR A  24      -2.330  23.138 -23.654  1.00  0.00           H  
ATOM    374 2HG2 THR A  24      -2.579  24.741 -24.385  1.00  0.00           H  
ATOM    375 3HG2 THR A  24      -1.399  24.537 -23.071  1.00  0.00           H  
ATOM    376  N   PRO A  25      -5.842  26.392 -21.382  1.00  0.00           N  
ATOM    377  CA  PRO A  25      -6.883  26.621 -20.396  1.00  0.00           C  
ATOM    378  C   PRO A  25      -6.871  25.551 -19.319  1.00  0.00           C  
ATOM    379  O   PRO A  25      -7.027  25.847 -18.134  1.00  0.00           O  
ATOM    380  CB  PRO A  25      -8.165  26.566 -21.232  1.00  0.00           C  
ATOM    381  CG  PRO A  25      -7.764  25.836 -22.469  1.00  0.00           C  
ATOM    382  CD  PRO A  25      -6.322  26.215 -22.676  1.00  0.00           C  
ATOM    383  HA  PRO A  25      -6.746  27.617 -19.950  1.00  0.00           H  
ATOM    384 1HB  PRO A  25      -8.959  26.050 -20.671  1.00  0.00           H  
ATOM    385 2HB  PRO A  25      -8.526  27.585 -21.436  1.00  0.00           H  
ATOM    386 1HG  PRO A  25      -7.902  24.753 -22.332  1.00  0.00           H  
ATOM    387 2HG  PRO A  25      -8.406  26.134 -23.311  1.00  0.00           H  
ATOM    388 1HD  PRO A  25      -5.794  25.390 -23.176  1.00  0.00           H  
ATOM    389 2HD  PRO A  25      -6.267  27.133 -23.280  1.00  0.00           H  
ATOM    390  N   GLU A  26      -6.685  24.303 -19.732  1.00  0.00           N  
ATOM    391  CA  GLU A  26      -6.684  23.193 -18.787  1.00  0.00           C  
ATOM    392  C   GLU A  26      -5.513  23.295 -17.818  1.00  0.00           C  
ATOM    393  O   GLU A  26      -5.681  23.142 -16.608  1.00  0.00           O  
ATOM    394  CB  GLU A  26      -6.627  21.858 -19.533  1.00  0.00           C  
ATOM    395  CG  GLU A  26      -6.675  20.632 -18.632  1.00  0.00           C  
ATOM    396  CD  GLU A  26      -6.674  19.340 -19.401  1.00  0.00           C  
ATOM    397  OE1 GLU A  26      -6.658  19.389 -20.608  1.00  0.00           O  
ATOM    398  OE2 GLU A  26      -6.688  18.303 -18.781  1.00  0.00           O  
ATOM    399  H   GLU A  26      -6.542  24.114 -20.714  1.00  0.00           H  
ATOM    400  HA  GLU A  26      -7.607  23.230 -18.208  1.00  0.00           H  
ATOM    401 1HB  GLU A  26      -7.463  21.794 -20.230  1.00  0.00           H  
ATOM    402 2HB  GLU A  26      -5.708  21.807 -20.118  1.00  0.00           H  
ATOM    403 1HG  GLU A  26      -5.811  20.647 -17.968  1.00  0.00           H  
ATOM    404 2HG  GLU A  26      -7.572  20.682 -18.016  1.00  0.00           H  
ATOM    405  N   LEU A  27      -4.326  23.555 -18.358  1.00  0.00           N  
ATOM    406  CA  LEU A  27      -3.125  23.678 -17.542  1.00  0.00           C  
ATOM    407  C   LEU A  27      -3.282  24.769 -16.490  1.00  0.00           C  
ATOM    408  O   LEU A  27      -2.963  24.566 -15.319  1.00  0.00           O  
ATOM    409  CB  LEU A  27      -1.912  23.985 -18.429  1.00  0.00           C  
ATOM    410  CG  LEU A  27      -1.439  22.837 -19.330  1.00  0.00           C  
ATOM    411  CD1 LEU A  27      -0.369  23.348 -20.285  1.00  0.00           C  
ATOM    412  CD2 LEU A  27      -0.907  21.701 -18.469  1.00  0.00           C  
ATOM    413  H   LEU A  27      -4.255  23.670 -19.359  1.00  0.00           H  
ATOM    414  HA  LEU A  27      -2.956  22.731 -17.031  1.00  0.00           H  
ATOM    415 1HB  LEU A  27      -2.155  24.830 -19.070  1.00  0.00           H  
ATOM    416 2HB  LEU A  27      -1.076  24.269 -17.789  1.00  0.00           H  
ATOM    417  HG  LEU A  27      -2.276  22.477 -19.929  1.00  0.00           H  
ATOM    418 1HD1 LEU A  27      -0.034  22.532 -20.926  1.00  0.00           H  
ATOM    419 2HD1 LEU A  27      -0.783  24.146 -20.902  1.00  0.00           H  
ATOM    420 3HD1 LEU A  27       0.476  23.730 -19.713  1.00  0.00           H  
ATOM    421 1HD2 LEU A  27      -0.572  20.885 -19.110  1.00  0.00           H  
ATOM    422 2HD2 LEU A  27      -0.069  22.060 -17.871  1.00  0.00           H  
ATOM    423 3HD2 LEU A  27      -1.698  21.343 -17.809  1.00  0.00           H  
ATOM    424  N   ALA A  28      -3.775  25.927 -16.915  1.00  0.00           N  
ATOM    425  CA  ALA A  28      -3.976  27.053 -16.010  1.00  0.00           C  
ATOM    426  C   ALA A  28      -5.030  26.733 -14.959  1.00  0.00           C  
ATOM    427  O   ALA A  28      -4.877  27.078 -13.787  1.00  0.00           O  
ATOM    428  CB  ALA A  28      -4.370  28.298 -16.792  1.00  0.00           C  
ATOM    429  H   ALA A  28      -4.017  26.030 -17.890  1.00  0.00           H  
ATOM    430  HA  ALA A  28      -3.036  27.244 -15.493  1.00  0.00           H  
ATOM    431 1HB  ALA A  28      -4.517  29.129 -16.102  1.00  0.00           H  
ATOM    432 2HB  ALA A  28      -3.579  28.549 -17.499  1.00  0.00           H  
ATOM    433 3HB  ALA A  28      -5.295  28.109 -17.334  1.00  0.00           H  
ATOM    434  N   SER A  29      -6.101  26.072 -15.384  1.00  0.00           N  
ATOM    435  CA  SER A  29      -7.184  25.704 -14.479  1.00  0.00           C  
ATOM    436  C   SER A  29      -6.709  24.710 -13.428  1.00  0.00           C  
ATOM    437  O   SER A  29      -7.073  24.810 -12.256  1.00  0.00           O  
ATOM    438  CB  SER A  29      -8.340  25.112 -15.261  1.00  0.00           C  
ATOM    439  OG  SER A  29      -8.924  26.072 -16.098  1.00  0.00           O  
ATOM    440  H   SER A  29      -6.167  25.818 -16.359  1.00  0.00           H  
ATOM    441  HA  SER A  29      -7.529  26.604 -13.968  1.00  0.00           H  
ATOM    442 1HB  SER A  29      -7.984  24.273 -15.859  1.00  0.00           H  
ATOM    443 2HB  SER A  29      -9.088  24.726 -14.569  1.00  0.00           H  
ATOM    444  HG  SER A  29      -8.358  26.129 -16.872  1.00  0.00           H  
ATOM    445  N   GLU A  30      -5.894  23.750 -13.853  1.00  0.00           N  
ATOM    446  CA  GLU A  30      -5.367  22.735 -12.948  1.00  0.00           C  
ATOM    447  C   GLU A  30      -4.456  23.354 -11.897  1.00  0.00           C  
ATOM    448  O   GLU A  30      -4.500  22.979 -10.725  1.00  0.00           O  
ATOM    449  CB  GLU A  30      -4.603  21.665 -13.732  1.00  0.00           C  
ATOM    450  CG  GLU A  30      -4.057  20.530 -12.878  1.00  0.00           C  
ATOM    451  CD  GLU A  30      -5.139  19.711 -12.232  1.00  0.00           C  
ATOM    452  OE1 GLU A  30      -6.249  19.746 -12.707  1.00  0.00           O  
ATOM    453  OE2 GLU A  30      -4.856  19.048 -11.262  1.00  0.00           O  
ATOM    454  H   GLU A  30      -5.633  23.723 -14.828  1.00  0.00           H  
ATOM    455  HA  GLU A  30      -6.204  22.261 -12.435  1.00  0.00           H  
ATOM    456 1HB  GLU A  30      -5.259  21.230 -14.487  1.00  0.00           H  
ATOM    457 2HB  GLU A  30      -3.764  22.126 -14.253  1.00  0.00           H  
ATOM    458 1HG  GLU A  30      -3.449  19.878 -13.505  1.00  0.00           H  
ATOM    459 2HG  GLU A  30      -3.414  20.948 -12.105  1.00  0.00           H  
ATOM    460  N   ALA A  31      -3.630  24.304 -12.322  1.00  0.00           N  
ATOM    461  CA  ALA A  31      -2.706  24.977 -11.417  1.00  0.00           C  
ATOM    462  C   ALA A  31      -3.455  25.785 -10.366  1.00  0.00           C  
ATOM    463  O   ALA A  31      -3.078  25.798  -9.194  1.00  0.00           O  
ATOM    464  CB  ALA A  31      -1.759  25.876 -12.199  1.00  0.00           C  
ATOM    465  H   ALA A  31      -3.643  24.567 -13.297  1.00  0.00           H  
ATOM    466  HA  ALA A  31      -2.123  24.215 -10.900  1.00  0.00           H  
ATOM    467 1HB  ALA A  31      -1.075  26.371 -11.509  1.00  0.00           H  
ATOM    468 2HB  ALA A  31      -1.187  25.274 -12.906  1.00  0.00           H  
ATOM    469 3HB  ALA A  31      -2.333  26.625 -12.741  1.00  0.00           H  
ATOM    470  N   SER A  32      -4.518  26.459 -10.791  1.00  0.00           N  
ATOM    471  CA  SER A  32      -5.323  27.271  -9.886  1.00  0.00           C  
ATOM    472  C   SER A  32      -6.009  26.409  -8.835  1.00  0.00           C  
ATOM    473  O   SER A  32      -6.079  26.780  -7.663  1.00  0.00           O  
ATOM    474  CB  SER A  32      -6.361  28.052 -10.668  1.00  0.00           C  
ATOM    475  OG  SER A  32      -5.753  28.997 -11.505  1.00  0.00           O  
ATOM    476  H   SER A  32      -4.775  26.408 -11.766  1.00  0.00           H  
ATOM    477  HA  SER A  32      -4.665  27.975  -9.375  1.00  0.00           H  
ATOM    478 1HB  SER A  32      -6.959  27.364 -11.266  1.00  0.00           H  
ATOM    479 2HB  SER A  32      -7.036  28.554  -9.976  1.00  0.00           H  
ATOM    480  HG  SER A  32      -6.469  29.446 -11.961  1.00  0.00           H  
ATOM    481  N   ILE A  33      -6.515  25.257  -9.260  1.00  0.00           N  
ATOM    482  CA  ILE A  33      -7.197  24.339  -8.355  1.00  0.00           C  
ATOM    483  C   ILE A  33      -6.241  23.791  -7.304  1.00  0.00           C  
ATOM    484  O   ILE A  33      -6.596  23.668  -6.132  1.00  0.00           O  
ATOM    485  CB  ILE A  33      -7.831  23.171  -9.132  1.00  0.00           C  
ATOM    486  CG1 ILE A  33      -8.982  23.674 -10.007  1.00  0.00           C  
ATOM    487  CG2 ILE A  33      -8.318  22.096  -8.172  1.00  0.00           C  
ATOM    488  CD1 ILE A  33      -9.485  22.652 -11.001  1.00  0.00           C  
ATOM    489  H   ILE A  33      -6.425  25.010 -10.235  1.00  0.00           H  
ATOM    490  HA  ILE A  33      -7.990  24.883  -7.844  1.00  0.00           H  
ATOM    491  HB  ILE A  33      -7.091  22.736  -9.803  1.00  0.00           H  
ATOM    492 1HG1 ILE A  33      -9.816  23.974  -9.374  1.00  0.00           H  
ATOM    493 2HG1 ILE A  33      -8.659  24.556 -10.561  1.00  0.00           H  
ATOM    494 1HG2 ILE A  33      -8.764  21.278  -8.738  1.00  0.00           H  
ATOM    495 2HG2 ILE A  33      -7.478  21.719  -7.591  1.00  0.00           H  
ATOM    496 3HG2 ILE A  33      -9.064  22.520  -7.499  1.00  0.00           H  
ATOM    497 1HD1 ILE A  33     -10.299  23.082 -11.585  1.00  0.00           H  
ATOM    498 2HD1 ILE A  33      -8.673  22.363 -11.669  1.00  0.00           H  
ATOM    499 3HD1 ILE A  33      -9.846  21.773 -10.468  1.00  0.00           H  
ATOM    500  N   ILE A  34      -5.026  23.463  -7.729  1.00  0.00           N  
ATOM    501  CA  ILE A  34      -4.016  22.927  -6.824  1.00  0.00           C  
ATOM    502  C   ILE A  34      -3.618  23.955  -5.772  1.00  0.00           C  
ATOM    503  O   ILE A  34      -3.443  23.622  -4.600  1.00  0.00           O  
ATOM    504  CB  ILE A  34      -2.766  22.476  -7.601  1.00  0.00           C  
ATOM    505  CG1 ILE A  34      -3.112  21.324  -8.548  1.00  0.00           C  
ATOM    506  CG2 ILE A  34      -1.661  22.065  -6.640  1.00  0.00           C  
ATOM    507  CD1 ILE A  34      -3.644  20.096  -7.847  1.00  0.00           C  
ATOM    508  H   ILE A  34      -4.796  23.588  -8.704  1.00  0.00           H  
ATOM    509  HA  ILE A  34      -4.435  22.061  -6.313  1.00  0.00           H  
ATOM    510  HB  ILE A  34      -2.408  23.297  -8.222  1.00  0.00           H  
ATOM    511 1HG1 ILE A  34      -3.860  21.657  -9.267  1.00  0.00           H  
ATOM    512 2HG1 ILE A  34      -2.224  21.037  -9.112  1.00  0.00           H  
ATOM    513 1HG2 ILE A  34      -0.785  21.749  -7.206  1.00  0.00           H  
ATOM    514 2HG2 ILE A  34      -1.398  22.911  -6.006  1.00  0.00           H  
ATOM    515 3HG2 ILE A  34      -2.009  21.240  -6.018  1.00  0.00           H  
ATOM    516 1HD1 ILE A  34      -3.866  19.323  -8.583  1.00  0.00           H  
ATOM    517 2HD1 ILE A  34      -2.895  19.724  -7.146  1.00  0.00           H  
ATOM    518 3HD1 ILE A  34      -4.553  20.352  -7.305  1.00  0.00           H  
ATOM    519  N   ILE A  35      -3.477  25.205  -6.198  1.00  0.00           N  
ATOM    520  CA  ILE A  35      -3.099  26.284  -5.293  1.00  0.00           C  
ATOM    521  C   ILE A  35      -4.174  26.524  -4.241  1.00  0.00           C  
ATOM    522  O   ILE A  35      -3.870  26.749  -3.069  1.00  0.00           O  
ATOM    523  CB  ILE A  35      -2.841  27.588  -6.070  1.00  0.00           C  
ATOM    524  CG1 ILE A  35      -1.650  27.418  -7.017  1.00  0.00           C  
ATOM    525  CG2 ILE A  35      -2.601  28.741  -5.109  1.00  0.00           C  
ATOM    526  CD1 ILE A  35      -0.356  27.077  -6.315  1.00  0.00           C  
ATOM    527  H   ILE A  35      -3.636  25.414  -7.173  1.00  0.00           H  
ATOM    528  HA  ILE A  35      -2.180  26.000  -4.782  1.00  0.00           H  
ATOM    529  HB  ILE A  35      -3.706  27.818  -6.691  1.00  0.00           H  
ATOM    530 1HG1 ILE A  35      -1.867  26.629  -7.736  1.00  0.00           H  
ATOM    531 2HG1 ILE A  35      -1.499  28.339  -7.581  1.00  0.00           H  
ATOM    532 1HG2 ILE A  35      -2.419  29.655  -5.675  1.00  0.00           H  
ATOM    533 2HG2 ILE A  35      -3.476  28.875  -4.475  1.00  0.00           H  
ATOM    534 3HG2 ILE A  35      -1.733  28.522  -4.487  1.00  0.00           H  
ATOM    535 1HD1 ILE A  35       0.441  26.973  -7.052  1.00  0.00           H  
ATOM    536 2HD1 ILE A  35      -0.101  27.872  -5.615  1.00  0.00           H  
ATOM    537 3HD1 ILE A  35      -0.472  26.139  -5.773  1.00  0.00           H  
ATOM    538  N   SER A  36      -5.432  26.475  -4.667  1.00  0.00           N  
ATOM    539  CA  SER A  36      -6.556  26.686  -3.762  1.00  0.00           C  
ATOM    540  C   SER A  36      -6.631  25.587  -2.710  1.00  0.00           C  
ATOM    541  O   SER A  36      -6.899  25.853  -1.538  1.00  0.00           O  
ATOM    542  CB  SER A  36      -7.854  26.738  -4.545  1.00  0.00           C  
ATOM    543  OG  SER A  36      -8.946  26.944  -3.692  1.00  0.00           O  
ATOM    544  H   SER A  36      -5.614  26.287  -5.642  1.00  0.00           H  
ATOM    545  HA  SER A  36      -6.415  27.640  -3.251  1.00  0.00           H  
ATOM    546 1HB  SER A  36      -7.804  27.543  -5.278  1.00  0.00           H  
ATOM    547 2HB  SER A  36      -7.986  25.805  -5.091  1.00  0.00           H  
ATOM    548  HG  SER A  36      -9.722  26.965  -4.257  1.00  0.00           H  
ATOM    549  N   GLU A  37      -6.393  24.351  -3.136  1.00  0.00           N  
ATOM    550  CA  GLU A  37      -6.433  23.208  -2.231  1.00  0.00           C  
ATOM    551  C   GLU A  37      -5.335  23.300  -1.179  1.00  0.00           C  
ATOM    552  O   GLU A  37      -5.558  22.996  -0.007  1.00  0.00           O  
ATOM    553  CB  GLU A  37      -6.293  21.901  -3.015  1.00  0.00           C  
ATOM    554  CG  GLU A  37      -7.495  21.557  -3.883  1.00  0.00           C  
ATOM    555  CD  GLU A  37      -7.293  20.307  -4.693  1.00  0.00           C  
ATOM    556  OE1 GLU A  37      -6.208  19.779  -4.674  1.00  0.00           O  
ATOM    557  OE2 GLU A  37      -8.226  19.880  -5.331  1.00  0.00           O  
ATOM    558  H   GLU A  37      -6.179  24.199  -4.111  1.00  0.00           H  
ATOM    559  HA  GLU A  37      -7.395  23.206  -1.718  1.00  0.00           H  
ATOM    560 1HB  GLU A  37      -5.418  21.957  -3.663  1.00  0.00           H  
ATOM    561 2HB  GLU A  37      -6.135  21.076  -2.321  1.00  0.00           H  
ATOM    562 1HG  GLU A  37      -8.367  21.425  -3.243  1.00  0.00           H  
ATOM    563 2HG  GLU A  37      -7.696  22.391  -4.555  1.00  0.00           H  
ATOM    564  N   ILE A  38      -4.149  23.721  -1.605  1.00  0.00           N  
ATOM    565  CA  ILE A  38      -3.013  23.853  -0.700  1.00  0.00           C  
ATOM    566  C   ILE A  38      -3.268  24.925   0.352  1.00  0.00           C  
ATOM    567  O   ILE A  38      -2.933  24.751   1.524  1.00  0.00           O  
ATOM    568  CB  ILE A  38      -1.728  24.191  -1.477  1.00  0.00           C  
ATOM    569  CG1 ILE A  38      -1.306  23.008  -2.353  1.00  0.00           C  
ATOM    570  CG2 ILE A  38      -0.611  24.573  -0.518  1.00  0.00           C  
ATOM    571  CD1 ILE A  38      -0.217  23.342  -3.347  1.00  0.00           C  
ATOM    572  H   ILE A  38      -4.031  23.956  -2.580  1.00  0.00           H  
ATOM    573  HA  ILE A  38      -2.866  22.902  -0.189  1.00  0.00           H  
ATOM    574  HB  ILE A  38      -1.919  25.028  -2.149  1.00  0.00           H  
ATOM    575 1HG1 ILE A  38      -0.953  22.195  -1.720  1.00  0.00           H  
ATOM    576 2HG1 ILE A  38      -2.170  22.639  -2.906  1.00  0.00           H  
ATOM    577 1HG2 ILE A  38       0.290  24.808  -1.084  1.00  0.00           H  
ATOM    578 2HG2 ILE A  38      -0.912  25.443   0.063  1.00  0.00           H  
ATOM    579 3HG2 ILE A  38      -0.409  23.739   0.155  1.00  0.00           H  
ATOM    580 1HD1 ILE A  38       0.027  22.454  -3.930  1.00  0.00           H  
ATOM    581 2HD1 ILE A  38      -0.563  24.131  -4.015  1.00  0.00           H  
ATOM    582 3HD1 ILE A  38       0.670  23.680  -2.814  1.00  0.00           H  
ATOM    583  N   LEU A  39      -3.863  26.034  -0.074  1.00  0.00           N  
ATOM    584  CA  LEU A  39      -4.165  27.137   0.831  1.00  0.00           C  
ATOM    585  C   LEU A  39      -5.186  26.723   1.883  1.00  0.00           C  
ATOM    586  O   LEU A  39      -5.064  27.080   3.055  1.00  0.00           O  
ATOM    587  CB  LEU A  39      -4.695  28.341   0.041  1.00  0.00           C  
ATOM    588  CG  LEU A  39      -4.935  29.617   0.857  1.00  0.00           C  
ATOM    589  CD1 LEU A  39      -6.250  29.496   1.615  1.00  0.00           C  
ATOM    590  CD2 LEU A  39      -3.772  29.837   1.812  1.00  0.00           C  
ATOM    591  H   LEU A  39      -4.113  26.115  -1.049  1.00  0.00           H  
ATOM    592  HA  LEU A  39      -3.247  27.428   1.340  1.00  0.00           H  
ATOM    593 1HB  LEU A  39      -3.982  28.580  -0.746  1.00  0.00           H  
ATOM    594 2HB  LEU A  39      -5.640  28.062  -0.425  1.00  0.00           H  
ATOM    595  HG  LEU A  39      -5.017  30.470   0.182  1.00  0.00           H  
ATOM    596 1HD1 LEU A  39      -6.421  30.404   2.194  1.00  0.00           H  
ATOM    597 2HD1 LEU A  39      -7.068  29.360   0.906  1.00  0.00           H  
ATOM    598 3HD1 LEU A  39      -6.205  28.640   2.287  1.00  0.00           H  
ATOM    599 1HD2 LEU A  39      -3.942  30.745   2.391  1.00  0.00           H  
ATOM    600 2HD2 LEU A  39      -3.691  28.985   2.488  1.00  0.00           H  
ATOM    601 3HD2 LEU A  39      -2.848  29.938   1.243  1.00  0.00           H  
ATOM    602  N   ALA A  40      -6.193  25.968   1.457  1.00  0.00           N  
ATOM    603  CA  ALA A  40      -7.238  25.504   2.362  1.00  0.00           C  
ATOM    604  C   ALA A  40      -6.676  24.557   3.414  1.00  0.00           C  
ATOM    605  O   ALA A  40      -7.048  24.624   4.586  1.00  0.00           O  
ATOM    606  CB  ALA A  40      -8.352  24.824   1.580  1.00  0.00           C  
ATOM    607  H   ALA A  40      -6.236  25.709   0.482  1.00  0.00           H  
ATOM    608  HA  ALA A  40      -7.648  26.372   2.879  1.00  0.00           H  
ATOM    609 1HB  ALA A  40      -9.125  24.483   2.270  1.00  0.00           H  
ATOM    610 2HB  ALA A  40      -8.784  25.531   0.872  1.00  0.00           H  
ATOM    611 3HB  ALA A  40      -7.948  23.971   1.038  1.00  0.00           H  
ATOM    612  N   GLU A  41      -5.778  23.675   2.988  1.00  0.00           N  
ATOM    613  CA  GLU A  41      -5.162  22.711   3.893  1.00  0.00           C  
ATOM    614  C   GLU A  41      -4.310  23.410   4.945  1.00  0.00           C  
ATOM    615  O   GLU A  41      -4.320  23.033   6.117  1.00  0.00           O  
ATOM    616  CB  GLU A  41      -4.305  21.715   3.109  1.00  0.00           C  
ATOM    617  CG  GLU A  41      -5.100  20.749   2.241  1.00  0.00           C  
ATOM    618  CD  GLU A  41      -4.224  19.834   1.431  1.00  0.00           C  
ATOM    619  OE1 GLU A  41      -3.030  20.015   1.449  1.00  0.00           O  
ATOM    620  OE2 GLU A  41      -4.750  18.953   0.792  1.00  0.00           O  
ATOM    621  H   GLU A  41      -5.515  23.672   2.013  1.00  0.00           H  
ATOM    622  HA  GLU A  41      -5.953  22.163   4.406  1.00  0.00           H  
ATOM    623 1HB  GLU A  41      -3.617  22.257   2.461  1.00  0.00           H  
ATOM    624 2HB  GLU A  41      -3.706  21.125   3.803  1.00  0.00           H  
ATOM    625 1HG  GLU A  41      -5.742  20.145   2.881  1.00  0.00           H  
ATOM    626 2HG  GLU A  41      -5.738  21.322   1.569  1.00  0.00           H  
ATOM    627  N   THR A  42      -3.573  24.430   4.519  1.00  0.00           N  
ATOM    628  CA  THR A  42      -2.713  25.184   5.424  1.00  0.00           C  
ATOM    629  C   THR A  42      -3.532  25.921   6.476  1.00  0.00           C  
ATOM    630  O   THR A  42      -3.158  25.967   7.648  1.00  0.00           O  
ATOM    631  CB  THR A  42      -1.840  26.189   4.650  1.00  0.00           C  
ATOM    632  OG1 THR A  42      -0.996  25.485   3.731  1.00  0.00           O  
ATOM    633  CG2 THR A  42      -0.977  26.995   5.609  1.00  0.00           C  
ATOM    634  H   THR A  42      -3.609  24.690   3.544  1.00  0.00           H  
ATOM    635  HA  THR A  42      -2.055  24.484   5.940  1.00  0.00           H  
ATOM    636  HB  THR A  42      -2.480  26.869   4.088  1.00  0.00           H  
ATOM    637  HG1 THR A  42      -1.500  25.255   2.946  1.00  0.00           H  
ATOM    638 1HG2 THR A  42      -0.368  27.701   5.045  1.00  0.00           H  
ATOM    639 2HG2 THR A  42      -1.617  27.541   6.303  1.00  0.00           H  
ATOM    640 3HG2 THR A  42      -0.329  26.322   6.168  1.00  0.00           H  
ATOM    641  N   ALA A  43      -4.652  26.497   6.051  1.00  0.00           N  
ATOM    642  CA  ALA A  43      -5.526  27.233   6.955  1.00  0.00           C  
ATOM    643  C   ALA A  43      -6.132  26.313   8.007  1.00  0.00           C  
ATOM    644  O   ALA A  43      -6.235  26.677   9.179  1.00  0.00           O  
ATOM    645  CB  ALA A  43      -6.624  27.938   6.172  1.00  0.00           C  
ATOM    646  H   ALA A  43      -4.904  26.422   5.076  1.00  0.00           H  
ATOM    647  HA  ALA A  43      -4.925  27.981   7.472  1.00  0.00           H  
ATOM    648 1HB  ALA A  43      -7.269  28.484   6.861  1.00  0.00           H  
ATOM    649 2HB  ALA A  43      -6.177  28.635   5.464  1.00  0.00           H  
ATOM    650 3HB  ALA A  43      -7.215  27.200   5.631  1.00  0.00           H  
ATOM    651  N   LYS A  44      -6.532  25.119   7.582  1.00  0.00           N  
ATOM    652  CA  LYS A  44      -7.129  24.144   8.486  1.00  0.00           C  
ATOM    653  C   LYS A  44      -6.127  23.684   9.538  1.00  0.00           C  
ATOM    654  O   LYS A  44      -6.470  23.529  10.710  1.00  0.00           O  
ATOM    655  CB  LYS A  44      -7.660  22.942   7.703  1.00  0.00           C  
ATOM    656  CG  LYS A  44      -8.368  21.898   8.556  1.00  0.00           C  
ATOM    657  CD  LYS A  44      -8.948  20.784   7.698  1.00  0.00           C  
ATOM    658  CE  LYS A  44      -9.643  19.733   8.550  1.00  0.00           C  
ATOM    659  NZ  LYS A  44     -10.215  18.635   7.723  1.00  0.00           N  
ATOM    660  H   LYS A  44      -6.419  24.881   6.607  1.00  0.00           H  
ATOM    661  HA  LYS A  44      -7.963  24.618   9.004  1.00  0.00           H  
ATOM    662 1HB  LYS A  44      -8.361  23.285   6.942  1.00  0.00           H  
ATOM    663 2HB  LYS A  44      -6.834  22.449   7.189  1.00  0.00           H  
ATOM    664 1HG  LYS A  44      -7.662  21.468   9.267  1.00  0.00           H  
ATOM    665 2HG  LYS A  44      -9.175  22.372   9.114  1.00  0.00           H  
ATOM    666 1HD  LYS A  44      -9.667  21.203   6.993  1.00  0.00           H  
ATOM    667 2HD  LYS A  44      -8.147  20.307   7.132  1.00  0.00           H  
ATOM    668 1HE  LYS A  44      -8.931  19.307   9.255  1.00  0.00           H  
ATOM    669 2HE  LYS A  44     -10.448  20.199   9.118  1.00  0.00           H  
ATOM    670 1HZ  LYS A  44     -10.667  17.961   8.324  1.00  0.00           H  
ATOM    671 2HZ  LYS A  44     -10.892  19.017   7.077  1.00  0.00           H  
ATOM    672 3HZ  LYS A  44      -9.476  18.182   7.206  1.00  0.00           H  
ATOM    673  N   GLU A  45      -4.887  23.467   9.113  1.00  0.00           N  
ATOM    674  CA  GLU A  45      -3.833  23.024  10.017  1.00  0.00           C  
ATOM    675  C   GLU A  45      -3.529  24.083  11.069  1.00  0.00           C  
ATOM    676  O   GLU A  45      -3.323  23.767  12.241  1.00  0.00           O  
ATOM    677  CB  GLU A  45      -2.562  22.691   9.232  1.00  0.00           C  
ATOM    678  CG  GLU A  45      -2.671  21.450   8.357  1.00  0.00           C  
ATOM    679  CD  GLU A  45      -2.882  20.191   9.151  1.00  0.00           C  
ATOM    680  OE1 GLU A  45      -2.297  20.068  10.200  1.00  0.00           O  
ATOM    681  OE2 GLU A  45      -3.628  19.351   8.707  1.00  0.00           O  
ATOM    682  H   GLU A  45      -4.669  23.613   8.138  1.00  0.00           H  
ATOM    683  HA  GLU A  45      -4.173  22.124  10.530  1.00  0.00           H  
ATOM    684 1HB  GLU A  45      -2.301  23.532   8.589  1.00  0.00           H  
ATOM    685 2HB  GLU A  45      -1.735  22.540   9.926  1.00  0.00           H  
ATOM    686 1HG  GLU A  45      -3.506  21.576   7.668  1.00  0.00           H  
ATOM    687 2HG  GLU A  45      -1.761  21.354   7.767  1.00  0.00           H  
ATOM    688  N   LEU A  46      -3.502  25.342  10.644  1.00  0.00           N  
ATOM    689  CA  LEU A  46      -3.222  26.451  11.548  1.00  0.00           C  
ATOM    690  C   LEU A  46      -4.315  26.592  12.600  1.00  0.00           C  
ATOM    691  O   LEU A  46      -4.033  26.842  13.772  1.00  0.00           O  
ATOM    692  CB  LEU A  46      -3.092  27.759  10.758  1.00  0.00           C  
ATOM    693  CG  LEU A  46      -1.857  27.871   9.855  1.00  0.00           C  
ATOM    694  CD1 LEU A  46      -1.959  29.132   9.008  1.00  0.00           C  
ATOM    695  CD2 LEU A  46      -0.600  27.888  10.712  1.00  0.00           C  
ATOM    696  H   LEU A  46      -3.680  25.535   9.669  1.00  0.00           H  
ATOM    697  HA  LEU A  46      -2.279  26.253  12.056  1.00  0.00           H  
ATOM    698 1HB  LEU A  46      -3.973  27.874  10.129  1.00  0.00           H  
ATOM    699 2HB  LEU A  46      -3.063  28.590  11.463  1.00  0.00           H  
ATOM    700  HG  LEU A  46      -1.822  27.017   9.178  1.00  0.00           H  
ATOM    701 1HD1 LEU A  46      -1.081  29.211   8.366  1.00  0.00           H  
ATOM    702 2HD1 LEU A  46      -2.856  29.084   8.390  1.00  0.00           H  
ATOM    703 3HD1 LEU A  46      -2.012  30.004   9.659  1.00  0.00           H  
ATOM    704 1HD2 LEU A  46       0.278  27.967  10.070  1.00  0.00           H  
ATOM    705 2HD2 LEU A  46      -0.633  28.743  11.389  1.00  0.00           H  
ATOM    706 3HD2 LEU A  46      -0.544  26.968  11.294  1.00  0.00           H  
ATOM    707  N   ILE A  47      -5.563  26.430  12.175  1.00  0.00           N  
ATOM    708  CA  ILE A  47      -6.702  26.539  13.079  1.00  0.00           C  
ATOM    709  C   ILE A  47      -6.677  25.438  14.131  1.00  0.00           C  
ATOM    710  O   ILE A  47      -6.967  25.679  15.303  1.00  0.00           O  
ATOM    711  CB  ILE A  47      -8.029  26.476  12.301  1.00  0.00           C  
ATOM    712  CG1 ILE A  47      -8.194  27.721  11.425  1.00  0.00           C  
ATOM    713  CG2 ILE A  47      -9.202  26.338  13.260  1.00  0.00           C  
ATOM    714  CD1 ILE A  47      -9.328  27.622  10.430  1.00  0.00           C  
ATOM    715  H   ILE A  47      -5.727  26.226  11.200  1.00  0.00           H  
ATOM    716  HA  ILE A  47      -6.647  27.500  13.590  1.00  0.00           H  
ATOM    717  HB  ILE A  47      -8.017  25.618  11.630  1.00  0.00           H  
ATOM    718 1HG1 ILE A  47      -8.369  28.590  12.057  1.00  0.00           H  
ATOM    719 2HG1 ILE A  47      -7.271  27.901  10.872  1.00  0.00           H  
ATOM    720 1HG2 ILE A  47     -10.132  26.295  12.693  1.00  0.00           H  
ATOM    721 2HG2 ILE A  47      -9.089  25.424  13.841  1.00  0.00           H  
ATOM    722 3HG2 ILE A  47      -9.225  27.195  13.932  1.00  0.00           H  
ATOM    723 1HD1 ILE A  47      -9.381  28.541   9.846  1.00  0.00           H  
ATOM    724 2HD1 ILE A  47      -9.153  26.777   9.762  1.00  0.00           H  
ATOM    725 3HD1 ILE A  47     -10.266  27.477  10.962  1.00  0.00           H  
ATOM    726  N   LYS A  48      -6.329  24.228  13.706  1.00  0.00           N  
ATOM    727  CA  LYS A  48      -6.266  23.086  14.610  1.00  0.00           C  
ATOM    728  C   LYS A  48      -5.303  23.348  15.761  1.00  0.00           C  
ATOM    729  O   LYS A  48      -5.509  22.869  16.876  1.00  0.00           O  
ATOM    730  CB  LYS A  48      -5.849  21.825  13.852  1.00  0.00           C  
ATOM    731  CG  LYS A  48      -5.843  20.557  14.695  1.00  0.00           C  
ATOM    732  CD  LYS A  48      -5.502  19.336  13.855  1.00  0.00           C  
ATOM    733  CE  LYS A  48      -5.468  18.072  14.701  1.00  0.00           C  
ATOM    734  NZ  LYS A  48      -5.136  16.868  13.892  1.00  0.00           N  
ATOM    735  H   LYS A  48      -6.102  24.096  12.731  1.00  0.00           H  
ATOM    736  HA  LYS A  48      -7.258  22.926  15.034  1.00  0.00           H  
ATOM    737 1HB  LYS A  48      -6.526  21.664  13.012  1.00  0.00           H  
ATOM    738 2HB  LYS A  48      -4.847  21.960  13.443  1.00  0.00           H  
ATOM    739 1HG  LYS A  48      -5.106  20.655  15.494  1.00  0.00           H  
ATOM    740 2HG  LYS A  48      -6.824  20.415  15.146  1.00  0.00           H  
ATOM    741 1HD  LYS A  48      -6.248  19.216  13.068  1.00  0.00           H  
ATOM    742 2HD  LYS A  48      -4.527  19.475  13.389  1.00  0.00           H  
ATOM    743 1HE  LYS A  48      -4.724  18.181  15.489  1.00  0.00           H  
ATOM    744 2HE  LYS A  48      -6.441  17.921  15.170  1.00  0.00           H  
ATOM    745 1HZ  LYS A  48      -5.124  16.053  14.488  1.00  0.00           H  
ATOM    746 2HZ  LYS A  48      -5.831  16.746  13.169  1.00  0.00           H  
ATOM    747 3HZ  LYS A  48      -4.227  16.987  13.467  1.00  0.00           H  
ATOM    748  N   ASN A  49      -4.270  24.124  15.403  1.00  0.00           N  
ATOM    749  CA  ASN A  49      -3.160  24.540  16.251  1.00  0.00           C  
ATOM    750  C   ASN A  49      -3.289  25.979  16.749  1.00  0.00           C  
ATOM    751  O   ASN A  49      -2.393  26.499  17.414  1.00  0.00           O  
ATOM    752  CB  ASN A  49      -1.847  24.358  15.511  1.00  0.00           C  
ATOM    753  CG  ASN A  49      -1.513  22.911  15.275  1.00  0.00           C  
ATOM    754  OD1 ASN A  49      -1.904  22.036  16.056  1.00  0.00           O  
ATOM    755  ND2 ASN A  49      -0.797  22.643  14.214  1.00  0.00           N  
ATOM    756  H   ASN A  49      -4.297  24.433  14.442  1.00  0.00           H  
ATOM    757  HA  ASN A  49      -3.148  23.909  17.141  1.00  0.00           H  
ATOM    758 1HB  ASN A  49      -1.898  24.869  14.549  1.00  0.00           H  
ATOM    759 2HB  ASN A  49      -1.041  24.817  16.083  1.00  0.00           H  
ATOM    760 1HD2 ASN A  49      -0.544  21.697  14.006  1.00  0.00           H  
ATOM    761 2HD2 ASN A  49      -0.502  23.383  13.610  1.00  0.00           H  
ATOM    762  N   GLY A  50      -4.404  26.628  16.430  1.00  0.00           N  
ATOM    763  CA  GLY A  50      -4.839  27.802  17.185  1.00  0.00           C  
ATOM    764  C   GLY A  50      -5.139  29.011  16.299  1.00  0.00           C  
ATOM    765  O   GLY A  50      -5.584  30.052  16.783  1.00  0.00           O  
ATOM    766  H   GLY A  50      -4.958  26.301  15.651  1.00  0.00           H  
ATOM    767 1HA  GLY A  50      -5.735  27.557  17.755  1.00  0.00           H  
ATOM    768 2HA  GLY A  50      -4.068  28.079  17.903  1.00  0.00           H  
ATOM    769  N   GLY A  51      -4.897  28.882  14.994  1.00  0.00           N  
ATOM    770  CA  GLY A  51      -5.073  30.017  14.087  1.00  0.00           C  
ATOM    771  C   GLY A  51      -6.497  30.571  14.098  1.00  0.00           C  
ATOM    772  O   GLY A  51      -7.461  29.828  14.283  1.00  0.00           O  
ATOM    773  H   GLY A  51      -4.590  27.989  14.637  1.00  0.00           H  
ATOM    774 1HA  GLY A  51      -4.383  30.814  14.364  1.00  0.00           H  
ATOM    775 2HA  GLY A  51      -4.822  29.713  13.071  1.00  0.00           H  
ATOM    776  N   ASP A  52      -6.609  31.884  13.897  1.00  0.00           N  
ATOM    777  CA  ASP A  52      -7.902  32.568  13.841  1.00  0.00           C  
ATOM    778  C   ASP A  52      -8.636  32.267  12.529  1.00  0.00           C  
ATOM    779  O   ASP A  52      -8.101  32.488  11.442  1.00  0.00           O  
ATOM    780  CB  ASP A  52      -7.714  34.079  13.993  1.00  0.00           C  
ATOM    781  CG  ASP A  52      -9.033  34.837  14.060  1.00  0.00           C  
ATOM    782  OD1 ASP A  52      -9.602  34.907  15.123  1.00  0.00           O  
ATOM    783  OD2 ASP A  52      -9.459  35.339  13.047  1.00  0.00           O  
ATOM    784  H   ASP A  52      -5.762  32.422  13.779  1.00  0.00           H  
ATOM    785  HA  ASP A  52      -8.519  32.209  14.665  1.00  0.00           H  
ATOM    786 1HB  ASP A  52      -7.146  34.286  14.901  1.00  0.00           H  
ATOM    787 2HB  ASP A  52      -7.135  34.460  13.151  1.00  0.00           H  
ATOM    788  N   PRO A  53      -9.741  31.812  12.960  1.00  0.00           N  
ATOM    789  CA  PRO A  53     -10.778  31.399  12.013  1.00  0.00           C  
ATOM    790  C   PRO A  53     -11.280  32.526  11.098  1.00  0.00           C  
ATOM    791  O   PRO A  53     -11.452  32.332   9.895  1.00  0.00           O  
ATOM    792  CB  PRO A  53     -11.889  30.909  12.947  1.00  0.00           C  
ATOM    793  CG  PRO A  53     -11.167  30.462  14.172  1.00  0.00           C  
ATOM    794  CD  PRO A  53     -10.059  31.467  14.341  1.00  0.00           C  
ATOM    795  HA  PRO A  53     -10.393  30.577  11.391  1.00  0.00           H  
ATOM    796 1HB  PRO A  53     -12.601  31.724  13.145  1.00  0.00           H  
ATOM    797 2HB  PRO A  53     -12.455  30.098  12.465  1.00  0.00           H  
ATOM    798 1HG  PRO A  53     -11.854  30.440  15.031  1.00  0.00           H  
ATOM    799 2HG  PRO A  53     -10.792  29.437  14.038  1.00  0.00           H  
ATOM    800 1HD  PRO A  53     -10.434  32.336  14.903  1.00  0.00           H  
ATOM    801 2HD  PRO A  53      -9.215  30.998  14.869  1.00  0.00           H  
ATOM    802  N   GLU A  54     -11.535  33.742  11.622  1.00  0.00           N  
ATOM    803  CA  GLU A  54     -11.998  34.788  10.717  1.00  0.00           C  
ATOM    804  C   GLU A  54     -10.945  35.113   9.666  1.00  0.00           C  
ATOM    805  O   GLU A  54     -11.265  35.313   8.494  1.00  0.00           O  
ATOM    806  CB  GLU A  54     -12.356  36.052  11.501  1.00  0.00           C  
ATOM    807  CG  GLU A  54     -12.918  37.182  10.650  1.00  0.00           C  
ATOM    808  CD  GLU A  54     -13.334  38.376  11.463  1.00  0.00           C  
ATOM    809  OE1 GLU A  54     -13.212  38.325  12.664  1.00  0.00           O  
ATOM    810  OE2 GLU A  54     -13.775  39.341  10.883  1.00  0.00           O  
ATOM    811  H   GLU A  54     -11.420  33.955  12.603  1.00  0.00           H  
ATOM    812  HA  GLU A  54     -12.891  34.431  10.203  1.00  0.00           H  
ATOM    813 1HB  GLU A  54     -13.095  35.809  12.265  1.00  0.00           H  
ATOM    814 2HB  GLU A  54     -11.469  36.428  12.012  1.00  0.00           H  
ATOM    815 1HG  GLU A  54     -12.161  37.493   9.931  1.00  0.00           H  
ATOM    816 2HG  GLU A  54     -13.778  36.810  10.093  1.00  0.00           H  
ATOM    817  N   LEU A  55      -9.688  35.165  10.091  1.00  0.00           N  
ATOM    818  CA  LEU A  55      -8.585  35.466   9.186  1.00  0.00           C  
ATOM    819  C   LEU A  55      -8.422  34.376   8.135  1.00  0.00           C  
ATOM    820  O   LEU A  55      -8.177  34.662   6.963  1.00  0.00           O  
ATOM    821  CB  LEU A  55      -7.279  35.623   9.975  1.00  0.00           C  
ATOM    822  CG  LEU A  55      -6.040  35.981   9.146  1.00  0.00           C  
ATOM    823  CD1 LEU A  55      -6.273  37.304   8.428  1.00  0.00           C  
ATOM    824  CD2 LEU A  55      -4.824  36.062  10.058  1.00  0.00           C  
ATOM    825  H   LEU A  55      -9.491  34.992  11.066  1.00  0.00           H  
ATOM    826  HA  LEU A  55      -8.802  36.404   8.677  1.00  0.00           H  
ATOM    827 1HB  LEU A  55      -7.416  36.404  10.721  1.00  0.00           H  
ATOM    828 2HB  LEU A  55      -7.072  34.687  10.494  1.00  0.00           H  
ATOM    829  HG  LEU A  55      -5.875  35.215   8.388  1.00  0.00           H  
ATOM    830 1HD1 LEU A  55      -5.392  37.558   7.838  1.00  0.00           H  
ATOM    831 2HD1 LEU A  55      -7.136  37.212   7.768  1.00  0.00           H  
ATOM    832 3HD1 LEU A  55      -6.458  38.088   9.161  1.00  0.00           H  
ATOM    833 1HD2 LEU A  55      -3.943  36.316   9.468  1.00  0.00           H  
ATOM    834 2HD2 LEU A  55      -4.988  36.829  10.815  1.00  0.00           H  
ATOM    835 3HD2 LEU A  55      -4.670  35.099  10.544  1.00  0.00           H  
ATOM    836  N   ALA A  56      -8.559  33.125   8.560  1.00  0.00           N  
ATOM    837  CA  ALA A  56      -8.428  31.989   7.655  1.00  0.00           C  
ATOM    838  C   ALA A  56      -9.530  31.992   6.604  1.00  0.00           C  
ATOM    839  O   ALA A  56      -9.284  31.707   5.432  1.00  0.00           O  
ATOM    840  CB  ALA A  56      -8.447  30.684   8.437  1.00  0.00           C  
ATOM    841  H   ALA A  56      -8.759  32.956   9.535  1.00  0.00           H  
ATOM    842  HA  ALA A  56      -7.473  32.077   7.137  1.00  0.00           H  
ATOM    843 1HB  ALA A  56      -8.348  29.845   7.747  1.00  0.00           H  
ATOM    844 2HB  ALA A  56      -7.617  30.671   9.144  1.00  0.00           H  
ATOM    845 3HB  ALA A  56      -9.387  30.598   8.979  1.00  0.00           H  
ATOM    846  N   MET A  57     -10.746  32.316   7.029  1.00  0.00           N  
ATOM    847  CA  MET A  57     -11.888  32.357   6.124  1.00  0.00           C  
ATOM    848  C   MET A  57     -11.720  33.446   5.072  1.00  0.00           C  
ATOM    849  O   MET A  57     -12.040  33.245   3.900  1.00  0.00           O  
ATOM    850  CB  MET A  57     -13.178  32.572   6.913  1.00  0.00           C  
ATOM    851  CG  MET A  57     -13.593  31.390   7.777  1.00  0.00           C  
ATOM    852  SD  MET A  57     -13.888  29.894   6.813  1.00  0.00           S  
ATOM    853  CE  MET A  57     -15.349  30.367   5.893  1.00  0.00           C  
ATOM    854  H   MET A  57     -10.883  32.540   8.004  1.00  0.00           H  
ATOM    855  HA  MET A  57     -11.951  31.402   5.603  1.00  0.00           H  
ATOM    856 1HB  MET A  57     -13.066  33.438   7.564  1.00  0.00           H  
ATOM    857 2HB  MET A  57     -13.996  32.785   6.223  1.00  0.00           H  
ATOM    858 1HG  MET A  57     -12.812  31.181   8.507  1.00  0.00           H  
ATOM    859 2HG  MET A  57     -14.506  31.637   8.317  1.00  0.00           H  
ATOM    860 1HE  MET A  57     -15.656  29.543   5.248  1.00  0.00           H  
ATOM    861 2HE  MET A  57     -16.156  30.605   6.588  1.00  0.00           H  
ATOM    862 3HE  MET A  57     -15.127  31.242   5.282  1.00  0.00           H  
ATOM    863  N   ALA A  58     -11.216  34.599   5.498  1.00  0.00           N  
ATOM    864  CA  ALA A  58     -11.004  35.723   4.593  1.00  0.00           C  
ATOM    865  C   ALA A  58      -9.953  35.393   3.541  1.00  0.00           C  
ATOM    866  O   ALA A  58     -10.103  35.739   2.369  1.00  0.00           O  
ATOM    867  CB  ALA A  58     -10.598  36.964   5.375  1.00  0.00           C  
ATOM    868  H   ALA A  58     -10.973  34.700   6.473  1.00  0.00           H  
ATOM    869  HA  ALA A  58     -11.943  35.923   4.076  1.00  0.00           H  
ATOM    870 1HB  ALA A  58     -10.443  37.794   4.686  1.00  0.00           H  
ATOM    871 2HB  ALA A  58     -11.386  37.222   6.083  1.00  0.00           H  
ATOM    872 3HB  ALA A  58      -9.674  36.766   5.917  1.00  0.00           H  
ATOM    873  N   GLU A  59      -8.888  34.721   3.967  1.00  0.00           N  
ATOM    874  CA  GLU A  59      -7.810  34.342   3.062  1.00  0.00           C  
ATOM    875  C   GLU A  59      -8.294  33.353   2.010  1.00  0.00           C  
ATOM    876  O   GLU A  59      -7.929  33.450   0.838  1.00  0.00           O  
ATOM    877  CB  GLU A  59      -6.644  33.737   3.846  1.00  0.00           C  
ATOM    878  CG  GLU A  59      -5.891  34.730   4.721  1.00  0.00           C  
ATOM    879  CD  GLU A  59      -5.203  35.804   3.926  1.00  0.00           C  
ATOM    880  OE1 GLU A  59      -5.571  36.007   2.794  1.00  0.00           O  
ATOM    881  OE2 GLU A  59      -4.309  36.424   4.452  1.00  0.00           O  
ATOM    882  H   GLU A  59      -8.824  34.466   4.942  1.00  0.00           H  
ATOM    883  HA  GLU A  59      -7.458  35.238   2.549  1.00  0.00           H  
ATOM    884 1HB  GLU A  59      -7.013  32.938   4.490  1.00  0.00           H  
ATOM    885 2HB  GLU A  59      -5.929  33.294   3.152  1.00  0.00           H  
ATOM    886 1HG  GLU A  59      -6.594  35.197   5.409  1.00  0.00           H  
ATOM    887 2HG  GLU A  59      -5.151  34.190   5.310  1.00  0.00           H  
ATOM    888  N   VAL A  60      -9.118  32.401   2.436  1.00  0.00           N  
ATOM    889  CA  VAL A  60      -9.655  31.392   1.531  1.00  0.00           C  
ATOM    890  C   VAL A  60     -10.560  32.020   0.479  1.00  0.00           C  
ATOM    891  O   VAL A  60     -10.519  31.645  -0.693  1.00  0.00           O  
ATOM    892  CB  VAL A  60     -10.448  30.334   2.321  1.00  0.00           C  
ATOM    893  CG1 VAL A  60     -11.168  29.388   1.370  1.00  0.00           C  
ATOM    894  CG2 VAL A  60      -9.512  29.565   3.241  1.00  0.00           C  
ATOM    895  H   VAL A  60      -9.379  32.376   3.411  1.00  0.00           H  
ATOM    896  HA  VAL A  60      -8.822  30.901   1.027  1.00  0.00           H  
ATOM    897  HB  VAL A  60     -11.213  30.835   2.915  1.00  0.00           H  
ATOM    898 1HG1 VAL A  60     -11.723  28.648   1.946  1.00  0.00           H  
ATOM    899 2HG1 VAL A  60     -11.858  29.955   0.747  1.00  0.00           H  
ATOM    900 3HG1 VAL A  60     -10.437  28.883   0.739  1.00  0.00           H  
ATOM    901 1HG2 VAL A  60     -10.080  28.820   3.797  1.00  0.00           H  
ATOM    902 2HG2 VAL A  60      -8.745  29.069   2.647  1.00  0.00           H  
ATOM    903 3HG2 VAL A  60      -9.040  30.256   3.940  1.00  0.00           H  
ATOM    904  N   LYS A  61     -11.377  32.978   0.905  1.00  0.00           N  
ATOM    905  CA  LYS A  61     -12.294  33.660  -0.000  1.00  0.00           C  
ATOM    906  C   LYS A  61     -11.537  34.461  -1.052  1.00  0.00           C  
ATOM    907  O   LYS A  61     -11.914  34.478  -2.224  1.00  0.00           O  
ATOM    908  CB  LYS A  61     -13.235  34.577   0.783  1.00  0.00           C  
ATOM    909  CG  LYS A  61     -14.260  35.307  -0.076  1.00  0.00           C  
ATOM    910  CD  LYS A  61     -15.237  36.097   0.782  1.00  0.00           C  
ATOM    911  CE  LYS A  61     -14.584  37.343   1.362  1.00  0.00           C  
ATOM    912  NZ  LYS A  61     -14.325  38.372   0.319  1.00  0.00           N  
ATOM    913  H   LYS A  61     -11.362  33.240   1.880  1.00  0.00           H  
ATOM    914  HA  LYS A  61     -12.891  32.909  -0.519  1.00  0.00           H  
ATOM    915 1HB  LYS A  61     -13.777  33.993   1.526  1.00  0.00           H  
ATOM    916 2HB  LYS A  61     -12.652  35.327   1.317  1.00  0.00           H  
ATOM    917 1HG  LYS A  61     -13.747  35.992  -0.751  1.00  0.00           H  
ATOM    918 2HG  LYS A  61     -14.815  34.584  -0.672  1.00  0.00           H  
ATOM    919 1HD  LYS A  61     -16.095  36.394   0.177  1.00  0.00           H  
ATOM    920 2HD  LYS A  61     -15.592  35.470   1.600  1.00  0.00           H  
ATOM    921 1HE  LYS A  61     -15.232  37.771   2.125  1.00  0.00           H  
ATOM    922 2HE  LYS A  61     -13.638  37.073   1.831  1.00  0.00           H  
ATOM    923 1HZ  LYS A  61     -13.892  39.180   0.743  1.00  0.00           H  
ATOM    924 2HZ  LYS A  61     -13.709  37.991  -0.385  1.00  0.00           H  
ATOM    925 3HZ  LYS A  61     -15.198  38.645  -0.109  1.00  0.00           H  
ATOM    926  N   GLU A  62     -10.467  35.124  -0.626  1.00  0.00           N  
ATOM    927  CA  GLU A  62      -9.655  35.928  -1.531  1.00  0.00           C  
ATOM    928  C   GLU A  62      -8.977  35.059  -2.583  1.00  0.00           C  
ATOM    929  O   GLU A  62      -8.904  35.429  -3.755  1.00  0.00           O  
ATOM    930  CB  GLU A  62      -8.601  36.712  -0.747  1.00  0.00           C  
ATOM    931  CG  GLU A  62      -9.165  37.823   0.128  1.00  0.00           C  
ATOM    932  CD  GLU A  62      -9.832  38.912  -0.667  1.00  0.00           C  
ATOM    933  OE1 GLU A  62      -9.156  39.572  -1.419  1.00  0.00           O  
ATOM    934  OE2 GLU A  62     -11.019  39.083  -0.522  1.00  0.00           O  
ATOM    935  H   GLU A  62     -10.210  35.070   0.349  1.00  0.00           H  
ATOM    936  HA  GLU A  62     -10.307  36.636  -2.044  1.00  0.00           H  
ATOM    937 1HB  GLU A  62      -8.044  36.031  -0.104  1.00  0.00           H  
ATOM    938 2HB  GLU A  62      -7.890  37.162  -1.441  1.00  0.00           H  
ATOM    939 1HG  GLU A  62      -9.893  37.395   0.817  1.00  0.00           H  
ATOM    940 2HG  GLU A  62      -8.357  38.253   0.717  1.00  0.00           H  
ATOM    941  N   VAL A  63      -8.482  33.902  -2.157  1.00  0.00           N  
ATOM    942  CA  VAL A  63      -7.810  32.978  -3.062  1.00  0.00           C  
ATOM    943  C   VAL A  63      -8.770  32.438  -4.114  1.00  0.00           C  
ATOM    944  O   VAL A  63      -8.414  32.310  -5.285  1.00  0.00           O  
ATOM    945  CB  VAL A  63      -7.205  31.802  -2.272  1.00  0.00           C  
ATOM    946  CG1 VAL A  63      -6.669  30.742  -3.222  1.00  0.00           C  
ATOM    947  CG2 VAL A  63      -6.104  32.308  -1.352  1.00  0.00           C  
ATOM    948  H   VAL A  63      -8.573  33.656  -1.182  1.00  0.00           H  
ATOM    949  HA  VAL A  63      -7.004  33.512  -3.567  1.00  0.00           H  
ATOM    950  HB  VAL A  63      -7.990  31.334  -1.677  1.00  0.00           H  
ATOM    951 1HG1 VAL A  63      -6.246  29.918  -2.647  1.00  0.00           H  
ATOM    952 2HG1 VAL A  63      -7.481  30.368  -3.846  1.00  0.00           H  
ATOM    953 3HG1 VAL A  63      -5.896  31.177  -3.854  1.00  0.00           H  
ATOM    954 1HG2 VAL A  63      -5.682  31.472  -0.796  1.00  0.00           H  
ATOM    955 2HG2 VAL A  63      -5.323  32.782  -1.947  1.00  0.00           H  
ATOM    956 3HG2 VAL A  63      -6.519  33.035  -0.654  1.00  0.00           H  
ATOM    957  N   ILE A  64      -9.989  32.123  -3.688  1.00  0.00           N  
ATOM    958  CA  ILE A  64     -11.004  31.597  -4.593  1.00  0.00           C  
ATOM    959  C   ILE A  64     -11.393  32.628  -5.645  1.00  0.00           C  
ATOM    960  O   ILE A  64     -11.573  32.296  -6.817  1.00  0.00           O  
ATOM    961  CB  ILE A  64     -12.258  31.158  -3.815  1.00  0.00           C  
ATOM    962  CG1 ILE A  64     -11.945  29.941  -2.940  1.00  0.00           C  
ATOM    963  CG2 ILE A  64     -13.397  30.849  -4.775  1.00  0.00           C  
ATOM    964  CD1 ILE A  64     -13.034  29.608  -1.946  1.00  0.00           C  
ATOM    965  H   ILE A  64     -10.218  32.251  -2.713  1.00  0.00           H  
ATOM    966  HA  ILE A  64     -10.594  30.727  -5.105  1.00  0.00           H  
ATOM    967  HB  ILE A  64     -12.568  31.958  -3.144  1.00  0.00           H  
ATOM    968 1HG1 ILE A  64     -11.783  29.070  -3.574  1.00  0.00           H  
ATOM    969 2HG1 ILE A  64     -11.023  30.119  -2.387  1.00  0.00           H  
ATOM    970 1HG2 ILE A  64     -14.276  30.540  -4.208  1.00  0.00           H  
ATOM    971 2HG2 ILE A  64     -13.635  31.739  -5.355  1.00  0.00           H  
ATOM    972 3HG2 ILE A  64     -13.098  30.045  -5.448  1.00  0.00           H  
ATOM    973 1HD1 ILE A  64     -12.739  28.735  -1.363  1.00  0.00           H  
ATOM    974 2HD1 ILE A  64     -13.189  30.456  -1.278  1.00  0.00           H  
ATOM    975 3HD1 ILE A  64     -13.959  29.392  -2.479  1.00  0.00           H  
ATOM    976  N   LYS A  65     -11.521  33.880  -5.219  1.00  0.00           N  
ATOM    977  CA  LYS A  65     -11.888  34.963  -6.124  1.00  0.00           C  
ATOM    978  C   LYS A  65     -10.811  35.192  -7.176  1.00  0.00           C  
ATOM    979  O   LYS A  65     -11.113  35.420  -8.348  1.00  0.00           O  
ATOM    980  CB  LYS A  65     -12.141  36.253  -5.341  1.00  0.00           C  
ATOM    981  CG  LYS A  65     -12.587  37.430  -6.197  1.00  0.00           C  
ATOM    982  CD  LYS A  65     -12.905  38.647  -5.340  1.00  0.00           C  
ATOM    983  CE  LYS A  65     -13.442  39.794  -6.184  1.00  0.00           C  
ATOM    984  NZ  LYS A  65     -12.427  40.300  -7.146  1.00  0.00           N  
ATOM    985  H   LYS A  65     -11.360  34.087  -4.244  1.00  0.00           H  
ATOM    986  HA  LYS A  65     -12.806  34.685  -6.642  1.00  0.00           H  
ATOM    987 1HB  LYS A  65     -12.908  36.076  -4.588  1.00  0.00           H  
ATOM    988 2HB  LYS A  65     -11.230  36.545  -4.819  1.00  0.00           H  
ATOM    989 1HG  LYS A  65     -11.796  37.689  -6.902  1.00  0.00           H  
ATOM    990 2HG  LYS A  65     -13.477  37.153  -6.762  1.00  0.00           H  
ATOM    991 1HD  LYS A  65     -13.649  38.379  -4.589  1.00  0.00           H  
ATOM    992 2HD  LYS A  65     -12.001  38.978  -4.829  1.00  0.00           H  
ATOM    993 1HE  LYS A  65     -14.316  39.458  -6.739  1.00  0.00           H  
ATOM    994 2HE  LYS A  65     -13.746  40.613  -5.532  1.00  0.00           H  
ATOM    995 1HZ  LYS A  65     -12.821  41.059  -7.685  1.00  0.00           H  
ATOM    996 2HZ  LYS A  65     -11.618  40.632  -6.640  1.00  0.00           H  
ATOM    997 3HZ  LYS A  65     -12.151  39.554  -7.769  1.00  0.00           H  
ATOM    998  N   GLU A  66      -9.553  35.130  -6.751  1.00  0.00           N  
ATOM    999  CA  GLU A  66      -8.428  35.331  -7.655  1.00  0.00           C  
ATOM   1000  C   GLU A  66      -8.364  34.231  -8.707  1.00  0.00           C  
ATOM   1001  O   GLU A  66      -8.094  34.494  -9.879  1.00  0.00           O  
ATOM   1002  CB  GLU A  66      -7.115  35.377  -6.870  1.00  0.00           C  
ATOM   1003  CG  GLU A  66      -5.881  35.636  -7.723  1.00  0.00           C  
ATOM   1004  CD  GLU A  66      -5.891  36.994  -8.369  1.00  0.00           C  
ATOM   1005  OE1 GLU A  66      -6.596  37.852  -7.895  1.00  0.00           O  
ATOM   1006  OE2 GLU A  66      -5.193  37.173  -9.339  1.00  0.00           O  
ATOM   1007  H   GLU A  66      -9.372  34.939  -5.776  1.00  0.00           H  
ATOM   1008  HA  GLU A  66      -8.562  36.284  -8.168  1.00  0.00           H  
ATOM   1009 1HB  GLU A  66      -7.170  36.162  -6.115  1.00  0.00           H  
ATOM   1010 2HB  GLU A  66      -6.969  34.431  -6.349  1.00  0.00           H  
ATOM   1011 1HG  GLU A  66      -4.994  35.551  -7.096  1.00  0.00           H  
ATOM   1012 2HG  GLU A  66      -5.820  34.872  -8.497  1.00  0.00           H  
ATOM   1013  N   ALA A  67      -8.614  32.997  -8.282  1.00  0.00           N  
ATOM   1014  CA  ALA A  67      -8.585  31.854  -9.186  1.00  0.00           C  
ATOM   1015  C   ALA A  67      -9.682  31.956 -10.238  1.00  0.00           C  
ATOM   1016  O   ALA A  67      -9.462  31.649 -11.410  1.00  0.00           O  
ATOM   1017  CB  ALA A  67      -8.721  30.556  -8.403  1.00  0.00           C  
ATOM   1018  H   ALA A  67      -8.830  32.848  -7.307  1.00  0.00           H  
ATOM   1019  HA  ALA A  67      -7.625  31.855  -9.703  1.00  0.00           H  
ATOM   1020 1HB  ALA A  67      -8.698  29.712  -9.092  1.00  0.00           H  
ATOM   1021 2HB  ALA A  67      -7.897  30.470  -7.695  1.00  0.00           H  
ATOM   1022 3HB  ALA A  67      -9.666  30.556  -7.862  1.00  0.00           H  
ATOM   1023  N   LEU A  68     -10.864  32.389  -9.813  1.00  0.00           N  
ATOM   1024  CA  LEU A  68     -11.998  32.532 -10.717  1.00  0.00           C  
ATOM   1025  C   LEU A  68     -11.732  33.602 -11.769  1.00  0.00           C  
ATOM   1026  O   LEU A  68     -12.068  33.431 -12.941  1.00  0.00           O  
ATOM   1027  CB  LEU A  68     -13.264  32.886  -9.927  1.00  0.00           C  
ATOM   1028  CG  LEU A  68     -13.817  31.775  -9.024  1.00  0.00           C  
ATOM   1029  CD1 LEU A  68     -14.955  32.328  -8.177  1.00  0.00           C  
ATOM   1030  CD2 LEU A  68     -14.290  30.612  -9.883  1.00  0.00           C  
ATOM   1031  H   LEU A  68     -10.979  32.625  -8.838  1.00  0.00           H  
ATOM   1032  HA  LEU A  68     -12.156  31.582 -11.226  1.00  0.00           H  
ATOM   1033 1HB  LEU A  68     -13.051  33.748  -9.297  1.00  0.00           H  
ATOM   1034 2HB  LEU A  68     -14.048  33.161 -10.632  1.00  0.00           H  
ATOM   1035  HG  LEU A  68     -13.034  31.432  -8.348  1.00  0.00           H  
ATOM   1036 1HD1 LEU A  68     -15.348  31.539  -7.536  1.00  0.00           H  
ATOM   1037 2HD1 LEU A  68     -14.584  33.146  -7.559  1.00  0.00           H  
ATOM   1038 3HD1 LEU A  68     -15.748  32.695  -8.828  1.00  0.00           H  
ATOM   1039 1HD2 LEU A  68     -14.682  29.822  -9.241  1.00  0.00           H  
ATOM   1040 2HD2 LEU A  68     -15.074  30.953 -10.559  1.00  0.00           H  
ATOM   1041 3HD2 LEU A  68     -13.453  30.225 -10.464  1.00  0.00           H  
ATOM   1042  N   GLU A  69     -11.127  34.705 -11.344  1.00  0.00           N  
ATOM   1043  CA  GLU A  69     -10.814  35.805 -12.248  1.00  0.00           C  
ATOM   1044  C   GLU A  69      -9.797  35.381 -13.300  1.00  0.00           C  
ATOM   1045  O   GLU A  69      -9.916  35.739 -14.472  1.00  0.00           O  
ATOM   1046  CB  GLU A  69     -10.280  37.005 -11.463  1.00  0.00           C  
ATOM   1047  CG  GLU A  69     -11.319  37.701 -10.595  1.00  0.00           C  
ATOM   1048  CD  GLU A  69     -10.743  38.829  -9.784  1.00  0.00           C  
ATOM   1049  OE1 GLU A  69      -9.548  38.998  -9.802  1.00  0.00           O  
ATOM   1050  OE2 GLU A  69     -11.500  39.521  -9.146  1.00  0.00           O  
ATOM   1051  H   GLU A  69     -10.877  34.784 -10.369  1.00  0.00           H  
ATOM   1052  HA  GLU A  69     -11.729  36.102 -12.761  1.00  0.00           H  
ATOM   1053 1HB  GLU A  69      -9.465  36.683 -10.815  1.00  0.00           H  
ATOM   1054 2HB  GLU A  69      -9.875  37.743 -12.156  1.00  0.00           H  
ATOM   1055 1HG  GLU A  69     -12.107  38.095 -11.236  1.00  0.00           H  
ATOM   1056 2HG  GLU A  69     -11.766  36.969  -9.924  1.00  0.00           H  
ATOM   1057  N   SER A  70      -8.797  34.616 -12.875  1.00  0.00           N  
ATOM   1058  CA  SER A  70      -7.757  34.142 -13.779  1.00  0.00           C  
ATOM   1059  C   SER A  70      -8.329  33.200 -14.831  1.00  0.00           C  
ATOM   1060  O   SER A  70      -7.957  33.263 -16.003  1.00  0.00           O  
ATOM   1061  CB  SER A  70      -6.666  33.438 -12.996  1.00  0.00           C  
ATOM   1062  OG  SER A  70      -5.990  34.335 -12.159  1.00  0.00           O  
ATOM   1063  H   SER A  70      -8.757  34.356 -11.900  1.00  0.00           H  
ATOM   1064  HA  SER A  70      -7.323  35.003 -14.290  1.00  0.00           H  
ATOM   1065 1HB  SER A  70      -7.105  32.639 -12.398  1.00  0.00           H  
ATOM   1066 2HB  SER A  70      -5.961  32.979 -13.687  1.00  0.00           H  
ATOM   1067  HG  SER A  70      -5.560  33.799 -11.488  1.00  0.00           H  
ATOM   1068  N   LEU A  71      -9.235  32.327 -14.406  1.00  0.00           N  
ATOM   1069  CA  LEU A  71      -9.861  31.370 -15.310  1.00  0.00           C  
ATOM   1070  C   LEU A  71     -10.564  32.078 -16.461  1.00  0.00           C  
ATOM   1071  O   LEU A  71     -10.407  31.702 -17.623  1.00  0.00           O  
ATOM   1072  CB  LEU A  71     -10.867  30.499 -14.546  1.00  0.00           C  
ATOM   1073  CG  LEU A  71     -10.261  29.493 -13.559  1.00  0.00           C  
ATOM   1074  CD1 LEU A  71     -11.373  28.852 -12.740  1.00  0.00           C  
ATOM   1075  CD2 LEU A  71      -9.471  28.443 -14.325  1.00  0.00           C  
ATOM   1076  H   LEU A  71      -9.497  32.326 -13.431  1.00  0.00           H  
ATOM   1077  HA  LEU A  71      -9.085  30.728 -15.725  1.00  0.00           H  
ATOM   1078 1HB  LEU A  71     -11.535  31.151 -13.986  1.00  0.00           H  
ATOM   1079 2HB  LEU A  71     -11.460  29.939 -15.269  1.00  0.00           H  
ATOM   1080  HG  LEU A  71      -9.597  30.015 -12.869  1.00  0.00           H  
ATOM   1081 1HD1 LEU A  71     -10.943  28.137 -12.039  1.00  0.00           H  
ATOM   1082 2HD1 LEU A  71     -11.909  29.624 -12.188  1.00  0.00           H  
ATOM   1083 3HD1 LEU A  71     -12.063  28.335 -13.406  1.00  0.00           H  
ATOM   1084 1HD2 LEU A  71      -9.039  27.728 -13.624  1.00  0.00           H  
ATOM   1085 2HD2 LEU A  71     -10.134  27.920 -15.015  1.00  0.00           H  
ATOM   1086 3HD2 LEU A  71      -8.672  28.927 -14.887  1.00  0.00           H  
ATOM   1087  N   LEU A  72     -11.340  33.105 -16.132  1.00  0.00           N  
ATOM   1088  CA  LEU A  72     -12.069  33.868 -17.138  1.00  0.00           C  
ATOM   1089  C   LEU A  72     -11.122  34.458 -18.175  1.00  0.00           C  
ATOM   1090  O   LEU A  72     -11.356  34.346 -19.378  1.00  0.00           O  
ATOM   1091  CB  LEU A  72     -12.872  34.992 -16.472  1.00  0.00           C  
ATOM   1092  CG  LEU A  72     -13.657  35.904 -17.424  1.00  0.00           C  
ATOM   1093  CD1 LEU A  72     -14.688  35.080 -18.182  1.00  0.00           C  
ATOM   1094  CD2 LEU A  72     -14.323  37.016 -16.628  1.00  0.00           C  
ATOM   1095  H   LEU A  72     -11.427  33.364 -15.160  1.00  0.00           H  
ATOM   1096  HA  LEU A  72     -12.761  33.197 -17.647  1.00  0.00           H  
ATOM   1097 1HB  LEU A  72     -13.584  34.547 -15.778  1.00  0.00           H  
ATOM   1098 2HB  LEU A  72     -12.186  35.619 -15.902  1.00  0.00           H  
ATOM   1099  HG  LEU A  72     -12.975  36.339 -18.155  1.00  0.00           H  
ATOM   1100 1HD1 LEU A  72     -15.245  35.727 -18.859  1.00  0.00           H  
ATOM   1101 2HD1 LEU A  72     -14.182  34.304 -18.758  1.00  0.00           H  
ATOM   1102 3HD1 LEU A  72     -15.375  34.617 -17.475  1.00  0.00           H  
ATOM   1103 1HD2 LEU A  72     -14.880  37.664 -17.305  1.00  0.00           H  
ATOM   1104 2HD2 LEU A  72     -15.006  36.582 -15.897  1.00  0.00           H  
ATOM   1105 3HD2 LEU A  72     -13.562  37.600 -16.110  1.00  0.00           H  
ATOM   1106  N   ARG A  73     -10.051  35.087 -17.696  1.00  0.00           N  
ATOM   1107  CA  ARG A  73      -9.085  35.745 -18.567  1.00  0.00           C  
ATOM   1108  C   ARG A  73      -8.288  34.731 -19.370  1.00  0.00           C  
ATOM   1109  O   ARG A  73      -7.976  34.958 -20.539  1.00  0.00           O  
ATOM   1110  CB  ARG A  73      -8.129  36.606 -17.754  1.00  0.00           C  
ATOM   1111  CG  ARG A  73      -8.749  37.858 -17.155  1.00  0.00           C  
ATOM   1112  CD  ARG A  73      -7.714  38.786 -16.630  1.00  0.00           C  
ATOM   1113  NE  ARG A  73      -6.972  38.201 -15.525  1.00  0.00           N  
ATOM   1114  CZ  ARG A  73      -7.346  38.268 -14.232  1.00  0.00           C  
ATOM   1115  NH1 ARG A  73      -8.452  38.896 -13.899  1.00  0.00           N  
ATOM   1116  NH2 ARG A  73      -6.601  37.702 -13.298  1.00  0.00           N  
ATOM   1117  H   ARG A  73      -9.906  35.107 -16.697  1.00  0.00           H  
ATOM   1118  HA  ARG A  73      -9.627  36.388 -19.261  1.00  0.00           H  
ATOM   1119 1HB  ARG A  73      -7.717  36.018 -16.936  1.00  0.00           H  
ATOM   1120 2HB  ARG A  73      -7.296  36.919 -18.384  1.00  0.00           H  
ATOM   1121 1HG  ARG A  73      -9.322  38.382 -17.920  1.00  0.00           H  
ATOM   1122 2HG  ARG A  73      -9.409  37.580 -16.333  1.00  0.00           H  
ATOM   1123 1HD  ARG A  73      -7.008  39.029 -17.423  1.00  0.00           H  
ATOM   1124 2HD  ARG A  73      -8.190  39.699 -16.276  1.00  0.00           H  
ATOM   1125  HE  ARG A  73      -6.115  37.709 -15.741  1.00  0.00           H  
ATOM   1126 1HH1 ARG A  73      -9.022  39.328 -14.613  1.00  0.00           H  
ATOM   1127 2HH1 ARG A  73      -8.732  38.946 -12.931  1.00  0.00           H  
ATOM   1128 1HH2 ARG A  73      -5.750  37.219 -13.554  1.00  0.00           H  
ATOM   1129 2HH2 ARG A  73      -6.881  37.752 -12.330  1.00  0.00           H  
ATOM   1130  N   VAL A  74      -7.962  33.613 -18.734  1.00  0.00           N  
ATOM   1131  CA  VAL A  74      -7.267  32.522 -19.400  1.00  0.00           C  
ATOM   1132  C   VAL A  74      -8.143  31.905 -20.482  1.00  0.00           C  
ATOM   1133  O   VAL A  74      -7.642  31.293 -21.426  1.00  0.00           O  
ATOM   1134  CB  VAL A  74      -6.869  31.438 -18.381  1.00  0.00           C  
ATOM   1135  CG1 VAL A  74      -6.303  30.219 -19.094  1.00  0.00           C  
ATOM   1136  CG2 VAL A  74      -5.858  32.002 -17.394  1.00  0.00           C  
ATOM   1137  H   VAL A  74      -8.205  33.519 -17.758  1.00  0.00           H  
ATOM   1138  HA  VAL A  74      -6.362  32.919 -19.861  1.00  0.00           H  
ATOM   1139  HB  VAL A  74      -7.759  31.112 -17.844  1.00  0.00           H  
ATOM   1140 1HG1 VAL A  74      -6.027  29.463 -18.358  1.00  0.00           H  
ATOM   1141 2HG1 VAL A  74      -7.056  29.810 -19.768  1.00  0.00           H  
ATOM   1142 3HG1 VAL A  74      -5.421  30.508 -19.665  1.00  0.00           H  
ATOM   1143 1HG2 VAL A  74      -5.582  31.231 -16.676  1.00  0.00           H  
ATOM   1144 2HG2 VAL A  74      -4.970  32.333 -17.931  1.00  0.00           H  
ATOM   1145 3HG2 VAL A  74      -6.299  32.848 -16.865  1.00  0.00           H  
ATOM   1146  N   LYS A  75      -9.454  32.073 -20.333  1.00  0.00           N  
ATOM   1147  CA  LYS A  75     -10.418  31.491 -21.259  1.00  0.00           C  
ATOM   1148  C   LYS A  75     -10.491  29.975 -21.114  1.00  0.00           C  
ATOM   1149  O   LYS A  75     -10.397  29.242 -22.099  1.00  0.00           O  
ATOM   1150  CB  LYS A  75     -10.064  31.863 -22.700  1.00  0.00           C  
ATOM   1151  CG  LYS A  75     -10.051  33.360 -22.978  1.00  0.00           C  
ATOM   1152  CD  LYS A  75      -9.775  33.647 -24.446  1.00  0.00           C  
ATOM   1153  CE  LYS A  75      -9.724  35.144 -24.718  1.00  0.00           C  
ATOM   1154  NZ  LYS A  75      -9.421  35.440 -26.145  1.00  0.00           N  
ATOM   1155  H   LYS A  75      -9.789  32.621 -19.554  1.00  0.00           H  
ATOM   1156  HA  LYS A  75     -11.405  31.892 -21.028  1.00  0.00           H  
ATOM   1157 1HB  LYS A  75      -9.077  31.469 -22.945  1.00  0.00           H  
ATOM   1158 2HB  LYS A  75     -10.779  31.402 -23.381  1.00  0.00           H  
ATOM   1159 1HG  LYS A  75     -11.017  33.789 -22.708  1.00  0.00           H  
ATOM   1160 2HG  LYS A  75      -9.281  33.836 -22.372  1.00  0.00           H  
ATOM   1161 1HD  LYS A  75      -8.821  33.201 -24.731  1.00  0.00           H  
ATOM   1162 2HD  LYS A  75     -10.561  33.204 -25.058  1.00  0.00           H  
ATOM   1163 1HE  LYS A  75     -10.682  35.593 -24.462  1.00  0.00           H  
ATOM   1164 2HE  LYS A  75      -8.955  35.600 -24.095  1.00  0.00           H  
ATOM   1165 1HZ  LYS A  75      -9.396  36.440 -26.284  1.00  0.00           H  
ATOM   1166 2HZ  LYS A  75      -8.525  35.043 -26.389  1.00  0.00           H  
ATOM   1167 3HZ  LYS A  75     -10.138  35.037 -26.732  1.00  0.00           H  
ATOM   1168  N   ALA A  76     -10.659  29.515 -19.879  1.00  0.00           N  
ATOM   1169  CA  ALA A  76     -10.919  28.106 -19.611  1.00  0.00           C  
ATOM   1170  C   ALA A  76     -12.356  27.742 -19.963  1.00  0.00           C  
ATOM   1171  O   ALA A  76     -13.289  28.482 -19.649  1.00  0.00           O  
ATOM   1172  CB  ALA A  76     -10.631  27.780 -18.153  1.00  0.00           C  
ATOM   1173  H   ALA A  76     -10.605  30.161 -19.105  1.00  0.00           H  
ATOM   1174  HA  ALA A  76     -10.257  27.513 -20.243  1.00  0.00           H  
ATOM   1175 1HB  ALA A  76     -10.832  26.725 -17.969  1.00  0.00           H  
ATOM   1176 2HB  ALA A  76      -9.585  27.994 -17.932  1.00  0.00           H  
ATOM   1177 3HB  ALA A  76     -11.267  28.387 -17.512  1.00  0.00           H  
ATOM   1178  N   PRO A  77     -12.533  26.600 -20.616  1.00  0.00           N  
ATOM   1179  CA  PRO A  77     -13.847  26.186 -21.092  1.00  0.00           C  
ATOM   1180  C   PRO A  77     -14.794  25.914 -19.932  1.00  0.00           C  
ATOM   1181  O   PRO A  77     -14.423  25.264 -18.954  1.00  0.00           O  
ATOM   1182  CB  PRO A  77     -13.541  24.909 -21.882  1.00  0.00           C  
ATOM   1183  CG  PRO A  77     -12.094  25.028 -22.222  1.00  0.00           C  
ATOM   1184  CD  PRO A  77     -11.487  25.727 -21.035  1.00  0.00           C  
ATOM   1185  HA  PRO A  77     -14.256  26.967 -21.749  1.00  0.00           H  
ATOM   1186 1HB  PRO A  77     -13.764  24.025 -21.268  1.00  0.00           H  
ATOM   1187 2HB  PRO A  77     -14.185  24.854 -22.772  1.00  0.00           H  
ATOM   1188 1HG  PRO A  77     -11.662  24.031 -22.394  1.00  0.00           H  
ATOM   1189 2HG  PRO A  77     -11.969  25.594 -23.156  1.00  0.00           H  
ATOM   1190 1HD  PRO A  77     -11.227  24.985 -20.265  1.00  0.00           H  
ATOM   1191 2HD  PRO A  77     -10.594  26.284 -21.354  1.00  0.00           H  
ATOM   1192  N   GLY A  78     -16.034  26.392 -19.993  1.00  0.00           N  
ATOM   1193  CA  GLY A  78     -16.805  26.672 -18.788  1.00  0.00           C  
ATOM   1194  C   GLY A  78     -16.708  25.510 -17.818  1.00  0.00           C  
ATOM   1195  O   GLY A  78     -16.868  25.683 -16.610  1.00  0.00           O  
ATOM   1196  H   GLY A  78     -16.451  26.565 -20.897  1.00  0.00           H  
ATOM   1197 1HA  GLY A  78     -16.432  27.583 -18.321  1.00  0.00           H  
ATOM   1198 2HA  GLY A  78     -17.846  26.851 -19.056  1.00  0.00           H  
ATOM   1199  N   GLU A  79     -16.445  24.326 -18.358  1.00  0.00           N  
ATOM   1200  CA  GLU A  79     -16.322  23.125 -17.542  1.00  0.00           C  
ATOM   1201  C   GLU A  79     -15.231  23.282 -16.490  1.00  0.00           C  
ATOM   1202  O   GLU A  79     -15.434  22.963 -15.319  1.00  0.00           O  
ATOM   1203  CB  GLU A  79     -16.023  21.910 -18.424  1.00  0.00           C  
ATOM   1204  CG  GLU A  79     -15.922  20.594 -17.666  1.00  0.00           C  
ATOM   1205  CD  GLU A  79     -15.662  19.419 -18.568  1.00  0.00           C  
ATOM   1206  OE1 GLU A  79     -15.584  19.613 -19.757  1.00  0.00           O  
ATOM   1207  OE2 GLU A  79     -15.541  18.326 -18.066  1.00  0.00           O  
ATOM   1208  H   GLU A  79     -16.327  24.255 -19.359  1.00  0.00           H  
ATOM   1209  HA  GLU A  79     -17.268  22.958 -17.027  1.00  0.00           H  
ATOM   1210 1HB  GLU A  79     -16.806  21.804 -19.175  1.00  0.00           H  
ATOM   1211 2HB  GLU A  79     -15.082  22.066 -18.951  1.00  0.00           H  
ATOM   1212 1HG  GLU A  79     -15.112  20.666 -16.940  1.00  0.00           H  
ATOM   1213 2HG  GLU A  79     -16.849  20.428 -17.120  1.00  0.00           H  
ATOM   1214  N   LEU A  80     -14.073  23.775 -16.915  1.00  0.00           N  
ATOM   1215  CA  LEU A  80     -12.947  23.976 -16.010  1.00  0.00           C  
ATOM   1216  C   LEU A  80     -13.267  25.030 -14.959  1.00  0.00           C  
ATOM   1217  O   LEU A  80     -12.922  24.877 -13.787  1.00  0.00           O  
ATOM   1218  CB  LEU A  80     -11.700  24.395 -16.799  1.00  0.00           C  
ATOM   1219  CG  LEU A  80     -11.090  23.314 -17.702  1.00  0.00           C  
ATOM   1220  CD1 LEU A  80      -9.982  23.925 -18.548  1.00  0.00           C  
ATOM   1221  CD2 LEU A  80     -10.559  22.176 -16.843  1.00  0.00           C  
ATOM   1222  H   LEU A  80     -13.970  24.017 -17.890  1.00  0.00           H  
ATOM   1223  HA  LEU A  80     -12.740  23.035 -15.501  1.00  0.00           H  
ATOM   1224 1HB  LEU A  80     -11.957  25.245 -17.428  1.00  0.00           H  
ATOM   1225 2HB  LEU A  80     -10.932  24.710 -16.094  1.00  0.00           H  
ATOM   1226  HG  LEU A  80     -11.854  22.932 -18.379  1.00  0.00           H  
ATOM   1227 1HD1 LEU A  80      -9.548  23.158 -19.189  1.00  0.00           H  
ATOM   1228 2HD1 LEU A  80     -10.393  24.723 -19.166  1.00  0.00           H  
ATOM   1229 3HD1 LEU A  80      -9.209  24.332 -17.896  1.00  0.00           H  
ATOM   1230 1HD2 LEU A  80     -10.126  21.408 -17.485  1.00  0.00           H  
ATOM   1231 2HD2 LEU A  80      -9.794  22.557 -16.167  1.00  0.00           H  
ATOM   1232 3HD2 LEU A  80     -11.375  21.746 -16.263  1.00  0.00           H  
ATOM   1233  N   VAL A  81     -13.928  26.101 -15.384  1.00  0.00           N  
ATOM   1234  CA  VAL A  81     -14.296  27.184 -14.479  1.00  0.00           C  
ATOM   1235  C   VAL A  81     -15.290  26.709 -13.428  1.00  0.00           C  
ATOM   1236  O   VAL A  81     -15.190  27.073 -12.256  1.00  0.00           O  
ATOM   1237  CB  VAL A  81     -14.909  28.356 -15.268  1.00  0.00           C  
ATOM   1238  CG1 VAL A  81     -15.467  29.405 -14.318  1.00  0.00           C  
ATOM   1239  CG2 VAL A  81     -13.862  28.964 -16.189  1.00  0.00           C  
ATOM   1240  H   VAL A  81     -14.182  26.167 -16.359  1.00  0.00           H  
ATOM   1241  HA  VAL A  81     -13.395  27.535 -13.975  1.00  0.00           H  
ATOM   1242  HB  VAL A  81     -15.745  27.984 -15.862  1.00  0.00           H  
ATOM   1243 1HG1 VAL A  81     -15.896  30.225 -14.893  1.00  0.00           H  
ATOM   1244 2HG1 VAL A  81     -16.239  28.956 -13.693  1.00  0.00           H  
ATOM   1245 3HG1 VAL A  81     -14.664  29.786 -13.686  1.00  0.00           H  
ATOM   1246 1HG2 VAL A  81     -14.303  29.791 -16.745  1.00  0.00           H  
ATOM   1247 2HG2 VAL A  81     -13.025  29.330 -15.596  1.00  0.00           H  
ATOM   1248 3HG2 VAL A  81     -13.508  28.206 -16.888  1.00  0.00           H  
ATOM   1249  N   SER A  82     -16.250  25.894 -13.853  1.00  0.00           N  
ATOM   1250  CA  SER A  82     -17.265  25.367 -12.948  1.00  0.00           C  
ATOM   1251  C   SER A  82     -16.646  24.456 -11.897  1.00  0.00           C  
ATOM   1252  O   SER A  82     -17.021  24.500 -10.725  1.00  0.00           O  
ATOM   1253  CB  SER A  82     -18.319  24.608 -13.730  1.00  0.00           C  
ATOM   1254  OG  SER A  82     -19.306  24.096 -12.877  1.00  0.00           O  
ATOM   1255  H   SER A  82     -16.277  25.633 -14.828  1.00  0.00           H  
ATOM   1256  HA  SER A  82     -17.742  26.205 -12.437  1.00  0.00           H  
ATOM   1257 1HB  SER A  82     -18.776  25.271 -14.464  1.00  0.00           H  
ATOM   1258 2HB  SER A  82     -17.848  23.791 -14.277  1.00  0.00           H  
ATOM   1259  HG  SER A  82     -19.930  23.634 -13.442  1.00  0.00           H  
ATOM   1260  N   GLU A  83     -15.696  23.630 -12.322  1.00  0.00           N  
ATOM   1261  CA  GLU A  83     -15.023  22.706 -11.417  1.00  0.00           C  
ATOM   1262  C   GLU A  83     -14.215  23.455 -10.366  1.00  0.00           C  
ATOM   1263  O   GLU A  83     -14.202  23.078  -9.194  1.00  0.00           O  
ATOM   1264  CB  GLU A  83     -14.108  21.763 -12.201  1.00  0.00           C  
ATOM   1265  CG  GLU A  83     -13.416  20.707 -11.350  1.00  0.00           C  
ATOM   1266  CD  GLU A  83     -12.597  19.744 -12.164  1.00  0.00           C  
ATOM   1267  OE1 GLU A  83     -12.581  19.875 -13.365  1.00  0.00           O  
ATOM   1268  OE2 GLU A  83     -11.987  18.877 -11.585  1.00  0.00           O  
ATOM   1269  H   GLU A  83     -15.433  23.643 -13.297  1.00  0.00           H  
ATOM   1270  HA  GLU A  83     -15.780  22.112 -10.904  1.00  0.00           H  
ATOM   1271 1HB  GLU A  83     -14.687  21.248 -12.968  1.00  0.00           H  
ATOM   1272 2HB  GLU A  83     -13.336  22.342 -12.708  1.00  0.00           H  
ATOM   1273 1HG  GLU A  83     -12.764  21.204 -10.632  1.00  0.00           H  
ATOM   1274 2HG  GLU A  83     -14.170  20.154 -10.792  1.00  0.00           H  
ATOM   1275  N   LEU A  84     -13.541  24.518 -10.791  1.00  0.00           N  
ATOM   1276  CA  LEU A  84     -12.729  25.323  -9.886  1.00  0.00           C  
ATOM   1277  C   LEU A  84     -13.591  26.009  -8.835  1.00  0.00           C  
ATOM   1278  O   LEU A  84     -13.220  26.079  -7.663  1.00  0.00           O  
ATOM   1279  CB  LEU A  84     -11.941  26.376 -10.675  1.00  0.00           C  
ATOM   1280  CG  LEU A  84     -10.947  27.212  -9.860  1.00  0.00           C  
ATOM   1281  CD1 LEU A  84     -11.699  28.299  -9.102  1.00  0.00           C  
ATOM   1282  CD2 LEU A  84     -10.185  26.307  -8.904  1.00  0.00           C  
ATOM   1283  H   LEU A  84     -13.592  24.775 -11.766  1.00  0.00           H  
ATOM   1284  HA  LEU A  84     -12.025  24.666  -9.377  1.00  0.00           H  
ATOM   1285 1HB  LEU A  84     -11.382  25.872 -11.463  1.00  0.00           H  
ATOM   1286 2HB  LEU A  84     -12.647  27.062 -11.142  1.00  0.00           H  
ATOM   1287  HG  LEU A  84     -10.244  27.702 -10.534  1.00  0.00           H  
ATOM   1288 1HD1 LEU A  84     -10.993  28.893  -8.523  1.00  0.00           H  
ATOM   1289 2HD1 LEU A  84     -12.219  28.943  -9.811  1.00  0.00           H  
ATOM   1290 3HD1 LEU A  84     -12.422  27.839  -8.430  1.00  0.00           H  
ATOM   1291 1HD2 LEU A  84      -9.478  26.901  -8.324  1.00  0.00           H  
ATOM   1292 2HD2 LEU A  84     -10.887  25.818  -8.228  1.00  0.00           H  
ATOM   1293 3HD2 LEU A  84      -9.643  25.551  -9.473  1.00  0.00           H  
ATOM   1294  N   ALA A  85     -14.743  26.515  -9.260  1.00  0.00           N  
ATOM   1295  CA  ALA A  85     -15.661  27.197  -8.355  1.00  0.00           C  
ATOM   1296  C   ALA A  85     -16.209  26.241  -7.304  1.00  0.00           C  
ATOM   1297  O   ALA A  85     -16.332  26.596  -6.132  1.00  0.00           O  
ATOM   1298  CB  ALA A  85     -16.801  27.833  -9.137  1.00  0.00           C  
ATOM   1299  H   ALA A  85     -14.990  26.425 -10.235  1.00  0.00           H  
ATOM   1300  HA  ALA A  85     -15.107  27.980  -7.838  1.00  0.00           H  
ATOM   1301 1HB  ALA A  85     -17.478  28.338  -8.447  1.00  0.00           H  
ATOM   1302 2HB  ALA A  85     -16.397  28.558  -9.844  1.00  0.00           H  
ATOM   1303 3HB  ALA A  85     -17.345  27.062  -9.679  1.00  0.00           H  
ATOM   1304  N   VAL A  86     -16.537  25.026  -7.729  1.00  0.00           N  
ATOM   1305  CA  VAL A  86     -17.073  24.016  -6.824  1.00  0.00           C  
ATOM   1306  C   VAL A  86     -16.045  23.618  -5.772  1.00  0.00           C  
ATOM   1307  O   VAL A  86     -16.378  23.443  -4.600  1.00  0.00           O  
ATOM   1308  CB  VAL A  86     -17.506  22.766  -7.614  1.00  0.00           C  
ATOM   1309  CG1 VAL A  86     -17.887  21.641  -6.663  1.00  0.00           C  
ATOM   1310  CG2 VAL A  86     -18.666  23.112  -8.534  1.00  0.00           C  
ATOM   1311  H   VAL A  86     -16.412  24.796  -8.704  1.00  0.00           H  
ATOM   1312  HA  VAL A  86     -17.946  24.431  -6.320  1.00  0.00           H  
ATOM   1313  HB  VAL A  86     -16.662  22.413  -8.208  1.00  0.00           H  
ATOM   1314 1HG1 VAL A  86     -18.190  20.766  -7.238  1.00  0.00           H  
ATOM   1315 2HG1 VAL A  86     -17.031  21.386  -6.039  1.00  0.00           H  
ATOM   1316 3HG1 VAL A  86     -18.715  21.963  -6.032  1.00  0.00           H  
ATOM   1317 1HG2 VAL A  86     -18.966  22.224  -9.090  1.00  0.00           H  
ATOM   1318 2HG2 VAL A  86     -19.507  23.470  -7.940  1.00  0.00           H  
ATOM   1319 3HG2 VAL A  86     -18.358  23.890  -9.233  1.00  0.00           H  
ATOM   1320  N   LYS A  87     -14.795  23.477  -6.198  1.00  0.00           N  
ATOM   1321  CA  LYS A  87     -13.716  23.099  -5.293  1.00  0.00           C  
ATOM   1322  C   LYS A  87     -13.476  24.174  -4.241  1.00  0.00           C  
ATOM   1323  O   LYS A  87     -13.251  23.870  -3.069  1.00  0.00           O  
ATOM   1324  CB  LYS A  87     -12.429  22.833  -6.076  1.00  0.00           C  
ATOM   1325  CG  LYS A  87     -12.474  21.592  -6.958  1.00  0.00           C  
ATOM   1326  CD  LYS A  87     -12.570  20.324  -6.123  1.00  0.00           C  
ATOM   1327  CE  LYS A  87     -12.540  19.080  -6.999  1.00  0.00           C  
ATOM   1328  NZ  LYS A  87     -12.663  17.832  -6.198  1.00  0.00           N  
ATOM   1329  H   LYS A  87     -14.586  23.636  -7.173  1.00  0.00           H  
ATOM   1330  HA  LYS A  87     -14.004  22.184  -4.774  1.00  0.00           H  
ATOM   1331 1HB  LYS A  87     -12.207  23.689  -6.713  1.00  0.00           H  
ATOM   1332 2HB  LYS A  87     -11.597  22.719  -5.380  1.00  0.00           H  
ATOM   1333 1HG  LYS A  87     -13.340  21.648  -7.620  1.00  0.00           H  
ATOM   1334 2HG  LYS A  87     -11.574  21.548  -7.569  1.00  0.00           H  
ATOM   1335 1HD  LYS A  87     -11.734  20.285  -5.423  1.00  0.00           H  
ATOM   1336 2HD  LYS A  87     -13.498  20.333  -5.553  1.00  0.00           H  
ATOM   1337 1HE  LYS A  87     -13.359  19.120  -7.715  1.00  0.00           H  
ATOM   1338 2HE  LYS A  87     -11.603  19.049  -7.555  1.00  0.00           H  
ATOM   1339 1HZ  LYS A  87     -12.639  17.032  -6.815  1.00  0.00           H  
ATOM   1340 2HZ  LYS A  87     -11.897  17.775  -5.542  1.00  0.00           H  
ATOM   1341 3HZ  LYS A  87     -13.538  17.841  -5.693  1.00  0.00           H  
ATOM   1342  N   GLY A  88     -13.525  25.432  -4.667  1.00  0.00           N  
ATOM   1343  CA  GLY A  88     -13.314  26.556  -3.762  1.00  0.00           C  
ATOM   1344  C   GLY A  88     -14.413  26.631  -2.710  1.00  0.00           C  
ATOM   1345  O   GLY A  88     -14.147  26.899  -1.538  1.00  0.00           O  
ATOM   1346  H   GLY A  88     -13.713  25.614  -5.642  1.00  0.00           H  
ATOM   1347 1HA  GLY A  88     -12.345  26.453  -3.274  1.00  0.00           H  
ATOM   1348 2HA  GLY A  88     -13.289  27.483  -4.333  1.00  0.00           H  
ATOM   1349  N   VAL A  89     -15.649  26.393  -3.136  1.00  0.00           N  
ATOM   1350  CA  VAL A  89     -16.792  26.433  -2.231  1.00  0.00           C  
ATOM   1351  C   VAL A  89     -16.700  25.335  -1.179  1.00  0.00           C  
ATOM   1352  O   VAL A  89     -17.004  25.558  -0.007  1.00  0.00           O  
ATOM   1353  CB  VAL A  89     -18.105  26.275  -3.021  1.00  0.00           C  
ATOM   1354  CG1 VAL A  89     -19.283  26.125  -2.070  1.00  0.00           C  
ATOM   1355  CG2 VAL A  89     -18.303  27.469  -3.942  1.00  0.00           C  
ATOM   1356  H   VAL A  89     -15.801  26.179  -4.111  1.00  0.00           H  
ATOM   1357  HA  VAL A  89     -16.801  27.400  -1.727  1.00  0.00           H  
ATOM   1358  HB  VAL A  89     -18.053  25.362  -3.614  1.00  0.00           H  
ATOM   1359 1HG1 VAL A  89     -20.203  26.014  -2.645  1.00  0.00           H  
ATOM   1360 2HG1 VAL A  89     -19.138  25.244  -1.446  1.00  0.00           H  
ATOM   1361 3HG1 VAL A  89     -19.356  27.011  -1.439  1.00  0.00           H  
ATOM   1362 1HG2 VAL A  89     -19.232  27.350  -4.497  1.00  0.00           H  
ATOM   1363 2HG2 VAL A  89     -18.348  28.382  -3.348  1.00  0.00           H  
ATOM   1364 3HG2 VAL A  89     -17.468  27.532  -4.640  1.00  0.00           H  
ATOM   1365  N   GLU A  90     -16.279  24.149  -1.605  1.00  0.00           N  
ATOM   1366  CA  GLU A  90     -16.147  23.013  -0.700  1.00  0.00           C  
ATOM   1367  C   GLU A  90     -15.075  23.268   0.352  1.00  0.00           C  
ATOM   1368  O   GLU A  90     -15.249  22.933   1.524  1.00  0.00           O  
ATOM   1369  CB  GLU A  90     -15.813  21.742  -1.484  1.00  0.00           C  
ATOM   1370  CG  GLU A  90     -16.950  21.222  -2.352  1.00  0.00           C  
ATOM   1371  CD  GLU A  90     -16.564  20.016  -3.162  1.00  0.00           C  
ATOM   1372  OE1 GLU A  90     -15.411  19.656  -3.144  1.00  0.00           O  
ATOM   1373  OE2 GLU A  90     -17.422  19.454  -3.800  1.00  0.00           O  
ATOM   1374  H   GLU A  90     -16.044  24.031  -2.580  1.00  0.00           H  
ATOM   1375  HA  GLU A  90     -17.098  22.867  -0.187  1.00  0.00           H  
ATOM   1376 1HB  GLU A  90     -14.957  21.929  -2.132  1.00  0.00           H  
ATOM   1377 2HB  GLU A  90     -15.533  20.950  -0.791  1.00  0.00           H  
ATOM   1378 1HG  GLU A  90     -17.792  20.960  -1.712  1.00  0.00           H  
ATOM   1379 2HG  GLU A  90     -17.274  22.016  -3.024  1.00  0.00           H  
ATOM   1380  N   GLU A  91     -13.966  23.863  -0.074  1.00  0.00           N  
ATOM   1381  CA  GLU A  91     -12.863  24.165   0.831  1.00  0.00           C  
ATOM   1382  C   GLU A  91     -13.277  25.186   1.883  1.00  0.00           C  
ATOM   1383  O   GLU A  91     -12.920  25.064   3.055  1.00  0.00           O  
ATOM   1384  CB  GLU A  91     -11.657  24.687   0.047  1.00  0.00           C  
ATOM   1385  CG  GLU A  91     -10.977  23.644  -0.828  1.00  0.00           C  
ATOM   1386  CD  GLU A  91     -10.366  22.523  -0.034  1.00  0.00           C  
ATOM   1387  OE1 GLU A  91     -10.314  22.631   1.168  1.00  0.00           O  
ATOM   1388  OE2 GLU A  91      -9.951  21.557  -0.630  1.00  0.00           O  
ATOM   1389  H   GLU A  91     -13.885  24.113  -1.049  1.00  0.00           H  
ATOM   1390  HA  GLU A  91     -12.575  23.247   1.344  1.00  0.00           H  
ATOM   1391 1HB  GLU A  91     -11.970  25.510  -0.596  1.00  0.00           H  
ATOM   1392 2HB  GLU A  91     -10.913  25.078   0.741  1.00  0.00           H  
ATOM   1393 1HG  GLU A  91     -11.711  23.227  -1.517  1.00  0.00           H  
ATOM   1394 2HG  GLU A  91     -10.201  24.130  -1.418  1.00  0.00           H  
ATOM   1395  N   VAL A  92     -14.032  26.193   1.457  1.00  0.00           N  
ATOM   1396  CA  VAL A  92     -14.496  27.238   2.362  1.00  0.00           C  
ATOM   1397  C   VAL A  92     -15.443  26.676   3.414  1.00  0.00           C  
ATOM   1398  O   VAL A  92     -15.376  27.048   4.586  1.00  0.00           O  
ATOM   1399  CB  VAL A  92     -15.213  28.349   1.572  1.00  0.00           C  
ATOM   1400  CG1 VAL A  92     -15.862  29.344   2.523  1.00  0.00           C  
ATOM   1401  CG2 VAL A  92     -14.225  29.050   0.652  1.00  0.00           C  
ATOM   1402  H   VAL A  92     -14.291  26.236   0.482  1.00  0.00           H  
ATOM   1403  HA  VAL A  92     -13.630  27.669   2.866  1.00  0.00           H  
ATOM   1404  HB  VAL A  92     -16.011  27.904   0.979  1.00  0.00           H  
ATOM   1405 1HG1 VAL A  92     -16.364  30.122   1.948  1.00  0.00           H  
ATOM   1406 2HG1 VAL A  92     -16.591  28.828   3.147  1.00  0.00           H  
ATOM   1407 3HG1 VAL A  92     -15.098  29.796   3.154  1.00  0.00           H  
ATOM   1408 1HG2 VAL A  92     -14.738  29.834   0.096  1.00  0.00           H  
ATOM   1409 2HG2 VAL A  92     -13.424  29.490   1.245  1.00  0.00           H  
ATOM   1410 3HG2 VAL A  92     -13.803  28.327  -0.047  1.00  0.00           H  
ATOM   1411  N   LYS A  93     -16.325  25.778   2.988  1.00  0.00           N  
ATOM   1412  CA  LYS A  93     -17.289  25.162   3.893  1.00  0.00           C  
ATOM   1413  C   LYS A  93     -16.590  24.310   4.945  1.00  0.00           C  
ATOM   1414  O   LYS A  93     -16.967  24.320   6.117  1.00  0.00           O  
ATOM   1415  CB  LYS A  93     -18.292  24.313   3.110  1.00  0.00           C  
ATOM   1416  CG  LYS A  93     -19.343  23.627   3.973  1.00  0.00           C  
ATOM   1417  CD  LYS A  93     -18.945  22.194   4.294  1.00  0.00           C  
ATOM   1418  CE  LYS A  93     -19.044  21.303   3.065  1.00  0.00           C  
ATOM   1419  NZ  LYS A  93     -18.611  19.908   3.352  1.00  0.00           N  
ATOM   1420  H   LYS A  93     -16.328  25.515   2.013  1.00  0.00           H  
ATOM   1421  HA  LYS A  93     -17.832  25.953   4.411  1.00  0.00           H  
ATOM   1422 1HB  LYS A  93     -18.812  24.940   2.385  1.00  0.00           H  
ATOM   1423 2HB  LYS A  93     -17.760  23.541   2.554  1.00  0.00           H  
ATOM   1424 1HG  LYS A  93     -19.466  24.179   4.906  1.00  0.00           H  
ATOM   1425 2HG  LYS A  93     -20.298  23.621   3.447  1.00  0.00           H  
ATOM   1426 1HD  LYS A  93     -17.919  22.175   4.665  1.00  0.00           H  
ATOM   1427 2HD  LYS A  93     -19.601  21.799   5.070  1.00  0.00           H  
ATOM   1428 1HE  LYS A  93     -20.073  21.285   2.710  1.00  0.00           H  
ATOM   1429 2HE  LYS A  93     -18.416  21.707   2.270  1.00  0.00           H  
ATOM   1430 1HZ  LYS A  93     -18.691  19.350   2.514  1.00  0.00           H  
ATOM   1431 2HZ  LYS A  93     -17.650  19.910   3.665  1.00  0.00           H  
ATOM   1432 3HZ  LYS A  93     -19.199  19.515   4.074  1.00  0.00           H  
ATOM   1433  N   GLU A  94     -15.570  23.573   4.519  1.00  0.00           N  
ATOM   1434  CA  GLU A  94     -14.816  22.713   5.424  1.00  0.00           C  
ATOM   1435  C   GLU A  94     -14.079  23.532   6.476  1.00  0.00           C  
ATOM   1436  O   GLU A  94     -14.033  23.158   7.648  1.00  0.00           O  
ATOM   1437  CB  GLU A  94     -13.819  21.857   4.640  1.00  0.00           C  
ATOM   1438  CG  GLU A  94     -13.034  20.868   5.490  1.00  0.00           C  
ATOM   1439  CD  GLU A  94     -12.131  19.984   4.676  1.00  0.00           C  
ATOM   1440  OE1 GLU A  94     -12.127  20.116   3.475  1.00  0.00           O  
ATOM   1441  OE2 GLU A  94     -11.445  19.176   5.255  1.00  0.00           O  
ATOM   1442  H   GLU A  94     -15.310  23.609   3.544  1.00  0.00           H  
ATOM   1443  HA  GLU A  94     -15.516  22.053   5.937  1.00  0.00           H  
ATOM   1444 1HB  GLU A  94     -14.349  21.292   3.873  1.00  0.00           H  
ATOM   1445 2HB  GLU A  94     -13.103  22.504   4.133  1.00  0.00           H  
ATOM   1446 1HG  GLU A  94     -12.431  21.421   6.209  1.00  0.00           H  
ATOM   1447 2HG  GLU A  94     -13.735  20.248   6.047  1.00  0.00           H  
ATOM   1448  N   ILE A  95     -13.503  24.652   6.051  1.00  0.00           N  
ATOM   1449  CA  ILE A  95     -12.767  25.526   6.955  1.00  0.00           C  
ATOM   1450  C   ILE A  95     -13.687  26.132   8.007  1.00  0.00           C  
ATOM   1451  O   ILE A  95     -13.323  26.235   9.179  1.00  0.00           O  
ATOM   1452  CB  ILE A  95     -12.063  26.653   6.177  1.00  0.00           C  
ATOM   1453  CG1 ILE A  95     -11.011  26.071   5.230  1.00  0.00           C  
ATOM   1454  CG2 ILE A  95     -11.428  27.646   7.138  1.00  0.00           C  
ATOM   1455  CD1 ILE A  95      -9.921  25.292   5.932  1.00  0.00           C  
ATOM   1456  H   ILE A  95     -13.578  24.904   5.076  1.00  0.00           H  
ATOM   1457  HA  ILE A  95     -12.009  24.935   7.466  1.00  0.00           H  
ATOM   1458  HB  ILE A  95     -12.790  27.176   5.556  1.00  0.00           H  
ATOM   1459 1HG1 ILE A  95     -11.494  25.410   4.511  1.00  0.00           H  
ATOM   1460 2HG1 ILE A  95     -10.542  26.878   4.666  1.00  0.00           H  
ATOM   1461 1HG2 ILE A  95     -10.935  28.436   6.571  1.00  0.00           H  
ATOM   1462 2HG2 ILE A  95     -12.199  28.083   7.771  1.00  0.00           H  
ATOM   1463 3HG2 ILE A  95     -10.695  27.133   7.760  1.00  0.00           H  
ATOM   1464 1HD1 ILE A  95      -9.213  24.912   5.195  1.00  0.00           H  
ATOM   1465 2HD1 ILE A  95      -9.400  25.946   6.632  1.00  0.00           H  
ATOM   1466 3HD1 ILE A  95     -10.363  24.457   6.474  1.00  0.00           H  
ATOM   1467  N   ALA A  96     -14.881  26.532   7.582  1.00  0.00           N  
ATOM   1468  CA  ALA A  96     -15.856  27.129   8.486  1.00  0.00           C  
ATOM   1469  C   ALA A  96     -16.316  26.127   9.538  1.00  0.00           C  
ATOM   1470  O   ALA A  96     -16.471  26.470  10.710  1.00  0.00           O  
ATOM   1471  CB  ALA A  96     -17.048  27.660   7.703  1.00  0.00           C  
ATOM   1472  H   ALA A  96     -15.119  26.419   6.607  1.00  0.00           H  
ATOM   1473  HA  ALA A  96     -15.375  27.959   9.003  1.00  0.00           H  
ATOM   1474 1HB  ALA A  96     -17.767  28.103   8.392  1.00  0.00           H  
ATOM   1475 2HB  ALA A  96     -16.711  28.417   6.995  1.00  0.00           H  
ATOM   1476 3HB  ALA A  96     -17.521  26.843   7.162  1.00  0.00           H  
ATOM   1477  N   GLU A  97     -16.533  24.887   9.113  1.00  0.00           N  
ATOM   1478  CA  GLU A  97     -16.976  23.833  10.017  1.00  0.00           C  
ATOM   1479  C   GLU A  97     -15.917  23.529  11.069  1.00  0.00           C  
ATOM   1480  O   GLU A  97     -16.233  23.323  12.241  1.00  0.00           O  
ATOM   1481  CB  GLU A  97     -17.309  22.562   9.232  1.00  0.00           C  
ATOM   1482  CG  GLU A  97     -17.855  21.423  10.082  1.00  0.00           C  
ATOM   1483  CD  GLU A  97     -18.254  20.225   9.267  1.00  0.00           C  
ATOM   1484  OE1 GLU A  97     -18.636  20.400   8.135  1.00  0.00           O  
ATOM   1485  OE2 GLU A  97     -18.175  19.132   9.777  1.00  0.00           O  
ATOM   1486  H   GLU A  97     -16.387  24.669   8.138  1.00  0.00           H  
ATOM   1487  HA  GLU A  97     -17.876  24.173  10.530  1.00  0.00           H  
ATOM   1488 1HB  GLU A  97     -18.049  22.792   8.465  1.00  0.00           H  
ATOM   1489 2HB  GLU A  97     -16.414  22.202   8.726  1.00  0.00           H  
ATOM   1490 1HG  GLU A  97     -17.093  21.123  10.800  1.00  0.00           H  
ATOM   1491 2HG  GLU A  97     -18.719  21.782  10.639  1.00  0.00           H  
ATOM   1492  N   LEU A  98     -14.658  23.502  10.644  1.00  0.00           N  
ATOM   1493  CA  LEU A  98     -13.549  23.222  11.548  1.00  0.00           C  
ATOM   1494  C   LEU A  98     -13.408  24.315  12.600  1.00  0.00           C  
ATOM   1495  O   LEU A  98     -13.158  24.033  13.772  1.00  0.00           O  
ATOM   1496  CB  LEU A  98     -12.241  23.092  10.758  1.00  0.00           C  
ATOM   1497  CG  LEU A  98     -11.010  22.673  11.573  1.00  0.00           C  
ATOM   1498  CD1 LEU A  98     -10.469  23.877  12.331  1.00  0.00           C  
ATOM   1499  CD2 LEU A  98     -11.391  21.551  12.528  1.00  0.00           C  
ATOM   1500  H   LEU A  98     -14.465  23.680   9.669  1.00  0.00           H  
ATOM   1501  HA  LEU A  98     -13.747  22.279  12.056  1.00  0.00           H  
ATOM   1502 1HB  LEU A  98     -12.383  22.354   9.970  1.00  0.00           H  
ATOM   1503 2HB  LEU A  98     -12.019  24.052  10.292  1.00  0.00           H  
ATOM   1504  HG  LEU A  98     -10.228  22.325  10.898  1.00  0.00           H  
ATOM   1505 1HD1 LEU A  98      -9.594  23.579  12.910  1.00  0.00           H  
ATOM   1506 2HD1 LEU A  98     -10.186  24.656  11.623  1.00  0.00           H  
ATOM   1507 3HD1 LEU A  98     -11.236  24.258  13.004  1.00  0.00           H  
ATOM   1508 1HD2 LEU A  98     -10.517  21.253  13.106  1.00  0.00           H  
ATOM   1509 2HD2 LEU A  98     -12.173  21.899  13.204  1.00  0.00           H  
ATOM   1510 3HD2 LEU A  98     -11.758  20.697  11.958  1.00  0.00           H  
ATOM   1511  N   GLY A  99     -13.570  25.563  12.175  1.00  0.00           N  
ATOM   1512  CA  GLY A  99     -13.461  26.702  13.079  1.00  0.00           C  
ATOM   1513  C   GLY A  99     -14.562  26.677  14.131  1.00  0.00           C  
ATOM   1514  O   GLY A  99     -14.321  26.967  15.303  1.00  0.00           O  
ATOM   1515  H   GLY A  99     -13.774  25.727  11.200  1.00  0.00           H  
ATOM   1516 1HA  GLY A  99     -12.486  26.688  13.567  1.00  0.00           H  
ATOM   1517 2HA  GLY A  99     -13.520  27.627  12.507  1.00  0.00           H  
ATOM   1518  N   LEU A 100     -15.772  26.329  13.706  1.00  0.00           N  
ATOM   1519  CA  LEU A 100     -16.914  26.266  14.610  1.00  0.00           C  
ATOM   1520  C   LEU A 100     -16.652  25.303  15.761  1.00  0.00           C  
ATOM   1521  O   LEU A 100     -16.899  25.627  16.923  1.00  0.00           O  
ATOM   1522  CB  LEU A 100     -18.171  25.831  13.847  1.00  0.00           C  
ATOM   1523  CG  LEU A 100     -18.739  26.858  12.859  1.00  0.00           C  
ATOM   1524  CD1 LEU A 100     -19.851  26.216  12.041  1.00  0.00           C  
ATOM   1525  CD2 LEU A 100     -19.253  28.068  13.625  1.00  0.00           C  
ATOM   1526  H   LEU A 100     -15.904  26.102  12.731  1.00  0.00           H  
ATOM   1527  HA  LEU A 100     -17.082  27.259  15.024  1.00  0.00           H  
ATOM   1528 1HB  LEU A 100     -17.941  24.925  13.287  1.00  0.00           H  
ATOM   1529 2HB  LEU A 100     -18.953  25.598  14.569  1.00  0.00           H  
ATOM   1530  HG  LEU A 100     -17.955  27.171  12.169  1.00  0.00           H  
ATOM   1531 1HD1 LEU A 100     -20.254  26.946  11.339  1.00  0.00           H  
ATOM   1532 2HD1 LEU A 100     -19.451  25.365  11.488  1.00  0.00           H  
ATOM   1533 3HD1 LEU A 100     -20.643  25.877  12.707  1.00  0.00           H  
ATOM   1534 1HD2 LEU A 100     -19.656  28.799  12.923  1.00  0.00           H  
ATOM   1535 2HD2 LEU A 100     -20.038  27.756  14.314  1.00  0.00           H  
ATOM   1536 3HD2 LEU A 100     -18.434  28.518  14.187  1.00  0.00           H  
ATOM   1537  N   LYS A 101     -16.150  24.117  15.432  1.00  0.00           N  
ATOM   1538  CA  LYS A 101     -15.854  23.104  16.438  1.00  0.00           C  
ATOM   1539  C   LYS A 101     -14.870  23.630  17.475  1.00  0.00           C  
ATOM   1540  O   LYS A 101     -14.849  23.167  18.616  1.00  0.00           O  
ATOM   1541  CB  LYS A 101     -15.299  21.840  15.779  1.00  0.00           C  
ATOM   1542  CG  LYS A 101     -16.320  21.052  14.970  1.00  0.00           C  
ATOM   1543  CD  LYS A 101     -15.699  19.802  14.365  1.00  0.00           C  
ATOM   1544  CE  LYS A 101     -16.704  19.041  13.512  1.00  0.00           C  
ATOM   1545  NZ  LYS A 101     -17.831  18.506  14.324  1.00  0.00           N  
ATOM   1546  H   LYS A 101     -15.969  23.912  14.460  1.00  0.00           H  
ATOM   1547  HA  LYS A 101     -16.780  22.849  16.955  1.00  0.00           H  
ATOM   1548 1HB  LYS A 101     -14.478  22.108  15.113  1.00  0.00           H  
ATOM   1549 2HB  LYS A 101     -14.895  21.178  16.545  1.00  0.00           H  
ATOM   1550 1HG  LYS A 101     -17.149  20.760  15.615  1.00  0.00           H  
ATOM   1551 2HG  LYS A 101     -16.710  21.678  14.168  1.00  0.00           H  
ATOM   1552 1HD  LYS A 101     -14.847  20.081  13.745  1.00  0.00           H  
ATOM   1553 2HD  LYS A 101     -15.347  19.148  15.163  1.00  0.00           H  
ATOM   1554 1HE  LYS A 101     -17.106  19.703  12.747  1.00  0.00           H  
ATOM   1555 2HE  LYS A 101     -16.204  18.209  13.016  1.00  0.00           H  
ATOM   1556 1HZ  LYS A 101     -18.473  18.009  13.723  1.00  0.00           H  
ATOM   1557 2HZ  LYS A 101     -17.471  17.875  15.026  1.00  0.00           H  
ATOM   1558 3HZ  LYS A 101     -18.314  19.270  14.774  1.00  0.00           H  
ATOM   1559  N   ASN A 102     -14.077  24.607  17.005  1.00  0.00           N  
ATOM   1560  CA  ASN A 102     -13.019  25.242  17.784  1.00  0.00           C  
ATOM   1561  C   ASN A 102     -13.412  26.572  18.397  1.00  0.00           C  
ATOM   1562  O   ASN A 102     -12.554  27.367  18.780  1.00  0.00           O  
ATOM   1563  CB  ASN A 102     -11.782  25.421  16.923  1.00  0.00           C  
ATOM   1564  CG  ASN A 102     -11.127  24.113  16.574  1.00  0.00           C  
ATOM   1565  OD1 ASN A 102     -10.349  23.564  17.363  1.00  0.00           O  
ATOM   1566  ND2 ASN A 102     -11.426  23.604  15.407  1.00  0.00           N  
ATOM   1567  H   ASN A 102     -14.236  24.908  16.054  1.00  0.00           H  
ATOM   1568  HA  ASN A 102     -12.768  24.591  18.623  1.00  0.00           H  
ATOM   1569 1HB  ASN A 102     -12.051  25.936  16.001  1.00  0.00           H  
ATOM   1570 2HB  ASN A 102     -11.060  26.046  17.449  1.00  0.00           H  
ATOM   1571 1HD2 ASN A 102     -11.020  22.735  15.121  1.00  0.00           H  
ATOM   1572 2HD2 ASN A 102     -12.060  24.082  14.800  1.00  0.00           H  
ATOM   1573  N   GLY A 103     -14.708  26.810  18.488  1.00  0.00           N  
ATOM   1574  CA  GLY A 103     -15.210  28.009  19.128  1.00  0.00           C  
ATOM   1575  C   GLY A 103     -14.996  29.265  18.294  1.00  0.00           C  
ATOM   1576  O   GLY A 103     -14.758  30.346  18.832  1.00  0.00           O  
ATOM   1577  H   GLY A 103     -15.359  26.141  18.103  1.00  0.00           H  
ATOM   1578 1HA  GLY A 103     -16.276  27.897  19.325  1.00  0.00           H  
ATOM   1579 2HA  GLY A 103     -14.718  28.141  20.091  1.00  0.00           H  
ATOM   1580  N   GLY A 104     -15.082  29.116  16.983  1.00  0.00           N  
ATOM   1581  CA  GLY A 104     -15.043  30.258  16.080  1.00  0.00           C  
ATOM   1582  C   GLY A 104     -16.248  31.154  16.318  1.00  0.00           C  
ATOM   1583  O   GLY A 104     -17.014  30.943  17.258  1.00  0.00           O  
ATOM   1584  H   GLY A 104     -15.177  28.187  16.599  1.00  0.00           H  
ATOM   1585 1HA  GLY A 104     -14.120  30.816  16.239  1.00  0.00           H  
ATOM   1586 2HA  GLY A 104     -15.032  29.906  15.049  1.00  0.00           H  
ATOM   1587  N   ASP A 105     -16.414  32.156  15.463  1.00  0.00           N  
ATOM   1588  CA  ASP A 105     -17.570  33.019  15.578  1.00  0.00           C  
ATOM   1589  C   ASP A 105     -18.638  32.647  14.564  1.00  0.00           C  
ATOM   1590  O   ASP A 105     -18.573  33.052  13.403  1.00  0.00           O  
ATOM   1591  CB  ASP A 105     -17.164  34.483  15.390  1.00  0.00           C  
ATOM   1592  CG  ASP A 105     -18.330  35.448  15.560  1.00  0.00           C  
ATOM   1593  OD1 ASP A 105     -19.433  35.078  15.237  1.00  0.00           O  
ATOM   1594  OD2 ASP A 105     -18.105  36.545  16.012  1.00  0.00           O  
ATOM   1595  H   ASP A 105     -15.743  32.328  14.728  1.00  0.00           H  
ATOM   1596  HA  ASP A 105     -17.992  32.900  16.576  1.00  0.00           H  
ATOM   1597 1HB  ASP A 105     -16.389  34.741  16.112  1.00  0.00           H  
ATOM   1598 2HB  ASP A 105     -16.741  34.618  14.394  1.00  0.00           H  
ATOM   1599  N   PRO A 106     -19.532  32.048  14.635  1.00  0.00           N  
ATOM   1600  CA  PRO A 106     -20.539  31.407  13.788  1.00  0.00           C  
ATOM   1601  C   PRO A 106     -20.985  32.379  12.713  1.00  0.00           C  
ATOM   1602  O   PRO A 106     -20.840  32.110  11.521  1.00  0.00           O  
ATOM   1603  CB  PRO A 106     -21.673  31.075  14.763  1.00  0.00           C  
ATOM   1604  CG  PRO A 106     -20.981  30.828  16.059  1.00  0.00           C  
ATOM   1605  CD  PRO A 106     -19.910  31.884  16.119  1.00  0.00           C  
ATOM   1606  HA  PRO A 106     -20.115  30.490  13.352  1.00  0.00           H  
ATOM   1607 1HB  PRO A 106     -22.384  31.913  14.812  1.00  0.00           H  
ATOM   1608 2HB  PRO A 106     -22.234  30.199  14.404  1.00  0.00           H  
ATOM   1609 1HG  PRO A 106     -21.695  30.901  16.892  1.00  0.00           H  
ATOM   1610 2HG  PRO A 106     -20.570  29.807  16.082  1.00  0.00           H  
ATOM   1611 1HD  PRO A 106     -20.332  32.812  16.535  1.00  0.00           H  
ATOM   1612 2HD  PRO A 106     -19.075  31.526  16.740  1.00  0.00           H  
ATOM   1613  N   GLU A 107     -21.529  33.511  13.153  1.00  0.00           N  
ATOM   1614  CA  GLU A 107     -22.145  34.474  12.248  1.00  0.00           C  
ATOM   1615  C   GLU A 107     -21.153  34.954  11.197  1.00  0.00           C  
ATOM   1616  O   GLU A 107     -21.499  35.103  10.025  1.00  0.00           O  
ATOM   1617  CB  GLU A 107     -22.691  35.670  13.032  1.00  0.00           C  
ATOM   1618  CG  GLU A 107     -23.902  35.354  13.898  1.00  0.00           C  
ATOM   1619  CD  GLU A 107     -25.113  34.972  13.094  1.00  0.00           C  
ATOM   1620  OE1 GLU A 107     -25.601  35.799  12.362  1.00  0.00           O  
ATOM   1621  OE2 GLU A 107     -25.551  33.852  13.211  1.00  0.00           O  
ATOM   1622  H   GLU A 107     -21.514  33.707  14.144  1.00  0.00           H  
ATOM   1623  HA  GLU A 107     -22.974  33.985  11.735  1.00  0.00           H  
ATOM   1624 1HB  GLU A 107     -21.910  36.067  13.681  1.00  0.00           H  
ATOM   1625 2HB  GLU A 107     -22.973  36.461  12.338  1.00  0.00           H  
ATOM   1626 1HG  GLU A 107     -23.651  34.532  14.569  1.00  0.00           H  
ATOM   1627 2HG  GLU A 107     -24.136  36.225  14.508  1.00  0.00           H  
ATOM   1628  N   LEU A 108     -19.918  35.195  11.622  1.00  0.00           N  
ATOM   1629  CA  LEU A 108     -18.872  35.658  10.717  1.00  0.00           C  
ATOM   1630  C   LEU A 108     -18.547  34.605   9.666  1.00  0.00           C  
ATOM   1631  O   LEU A 108     -18.347  34.925   8.494  1.00  0.00           O  
ATOM   1632  CB  LEU A 108     -17.605  36.009  11.507  1.00  0.00           C  
ATOM   1633  CG  LEU A 108     -17.704  37.246  12.408  1.00  0.00           C  
ATOM   1634  CD1 LEU A 108     -16.443  37.360  13.255  1.00  0.00           C  
ATOM   1635  CD2 LEU A 108     -17.899  38.486  11.549  1.00  0.00           C  
ATOM   1636  H   LEU A 108     -19.698  35.054  12.597  1.00  0.00           H  
ATOM   1637  HA  LEU A 108     -19.227  36.553  10.208  1.00  0.00           H  
ATOM   1638 1HB  LEU A 108     -17.342  35.160  12.136  1.00  0.00           H  
ATOM   1639 2HB  LEU A 108     -16.791  36.177  10.801  1.00  0.00           H  
ATOM   1640  HG  LEU A 108     -18.551  37.136  13.085  1.00  0.00           H  
ATOM   1641 1HD1 LEU A 108     -16.514  38.239  13.896  1.00  0.00           H  
ATOM   1642 2HD1 LEU A 108     -16.339  36.468  13.874  1.00  0.00           H  
ATOM   1643 3HD1 LEU A 108     -15.575  37.455  12.604  1.00  0.00           H  
ATOM   1644 1HD2 LEU A 108     -17.971  39.365  12.190  1.00  0.00           H  
ATOM   1645 2HD2 LEU A 108     -17.052  38.598  10.873  1.00  0.00           H  
ATOM   1646 3HD2 LEU A 108     -18.816  38.386  10.968  1.00  0.00           H  
ATOM   1647  N   LEU A 109     -18.495  33.348  10.091  1.00  0.00           N  
ATOM   1648  CA  LEU A 109     -18.194  32.245   9.186  1.00  0.00           C  
ATOM   1649  C   LEU A 109     -19.284  32.082   8.135  1.00  0.00           C  
ATOM   1650  O   LEU A 109     -18.998  31.837   6.963  1.00  0.00           O  
ATOM   1651  CB  LEU A 109     -18.037  30.939   9.975  1.00  0.00           C  
ATOM   1652  CG  LEU A 109     -16.621  30.634  10.481  1.00  0.00           C  
ATOM   1653  CD1 LEU A 109     -16.148  31.767  11.382  1.00  0.00           C  
ATOM   1654  CD2 LEU A 109     -16.624  29.307  11.226  1.00  0.00           C  
ATOM   1655  H   LEU A 109     -18.668  33.151  11.066  1.00  0.00           H  
ATOM   1656  HA  LEU A 109     -17.256  32.462   8.677  1.00  0.00           H  
ATOM   1657 1HB  LEU A 109     -18.697  30.975  10.840  1.00  0.00           H  
ATOM   1658 2HB  LEU A 109     -18.348  30.110   9.340  1.00  0.00           H  
ATOM   1659  HG  LEU A 109     -15.937  30.574   9.635  1.00  0.00           H  
ATOM   1660 1HD1 LEU A 109     -15.142  31.550  11.742  1.00  0.00           H  
ATOM   1661 2HD1 LEU A 109     -16.138  32.700  10.819  1.00  0.00           H  
ATOM   1662 3HD1 LEU A 109     -16.824  31.862  12.232  1.00  0.00           H  
ATOM   1663 1HD2 LEU A 109     -15.617  29.090  11.585  1.00  0.00           H  
ATOM   1664 2HD2 LEU A 109     -17.306  29.367  12.074  1.00  0.00           H  
ATOM   1665 3HD2 LEU A 109     -16.948  28.513  10.554  1.00  0.00           H  
ATOM   1666  N   LYS A 110     -20.535  32.219   8.560  1.00  0.00           N  
ATOM   1667  CA  LYS A 110     -21.671  32.088   7.655  1.00  0.00           C  
ATOM   1668  C   LYS A 110     -21.668  33.190   6.604  1.00  0.00           C  
ATOM   1669  O   LYS A 110     -21.953  32.944   5.432  1.00  0.00           O  
ATOM   1670  CB  LYS A 110     -22.985  32.112   8.437  1.00  0.00           C  
ATOM   1671  CG  LYS A 110     -24.232  31.945   7.579  1.00  0.00           C  
ATOM   1672  CD  LYS A 110     -25.481  31.821   8.437  1.00  0.00           C  
ATOM   1673  CE  LYS A 110     -25.833  33.144   9.100  1.00  0.00           C  
ATOM   1674  NZ  LYS A 110     -27.113  33.067   9.854  1.00  0.00           N  
ATOM   1675  H   LYS A 110     -20.704  32.419   9.536  1.00  0.00           H  
ATOM   1676  HA  LYS A 110     -21.592  31.132   7.136  1.00  0.00           H  
ATOM   1677 1HB  LYS A 110     -22.981  31.313   9.180  1.00  0.00           H  
ATOM   1678 2HB  LYS A 110     -23.072  33.057   8.974  1.00  0.00           H  
ATOM   1679 1HG  LYS A 110     -24.338  32.808   6.920  1.00  0.00           H  
ATOM   1680 2HG  LYS A 110     -24.133  31.051   6.964  1.00  0.00           H  
ATOM   1681 1HD  LYS A 110     -26.319  31.501   7.816  1.00  0.00           H  
ATOM   1682 2HD  LYS A 110     -25.318  31.070   9.211  1.00  0.00           H  
ATOM   1683 1HE  LYS A 110     -25.038  33.430   9.787  1.00  0.00           H  
ATOM   1684 2HE  LYS A 110     -25.921  33.920   8.339  1.00  0.00           H  
ATOM   1685 1HZ  LYS A 110     -27.311  33.962  10.277  1.00  0.00           H  
ATOM   1686 2HZ  LYS A 110     -27.863  32.821   9.222  1.00  0.00           H  
ATOM   1687 3HZ  LYS A 110     -27.038  32.364  10.575  1.00  0.00           H  
ATOM   1688  N   LYS A 111     -21.344  34.406   7.029  1.00  0.00           N  
ATOM   1689  CA  LYS A 111     -21.303  35.548   6.124  1.00  0.00           C  
ATOM   1690  C   LYS A 111     -20.214  35.380   5.072  1.00  0.00           C  
ATOM   1691  O   LYS A 111     -20.415  35.700   3.900  1.00  0.00           O  
ATOM   1692  CB  LYS A 111     -21.083  36.843   6.907  1.00  0.00           C  
ATOM   1693  CG  LYS A 111     -22.273  37.279   7.751  1.00  0.00           C  
ATOM   1694  CD  LYS A 111     -21.971  38.561   8.513  1.00  0.00           C  
ATOM   1695  CE  LYS A 111     -23.156  38.991   9.365  1.00  0.00           C  
ATOM   1696  NZ  LYS A 111     -22.861  40.223  10.146  1.00  0.00           N  
ATOM   1697  H   LYS A 111     -21.120  34.543   8.004  1.00  0.00           H  
ATOM   1698  HA  LYS A 111     -22.260  35.613   5.605  1.00  0.00           H  
ATOM   1699 1HB  LYS A 111     -20.226  36.726   7.572  1.00  0.00           H  
ATOM   1700 2HB  LYS A 111     -20.850  37.652   6.214  1.00  0.00           H  
ATOM   1701 1HG  LYS A 111     -23.136  37.445   7.105  1.00  0.00           H  
ATOM   1702 2HG  LYS A 111     -22.521  36.493   8.463  1.00  0.00           H  
ATOM   1703 1HD  LYS A 111     -21.107  38.405   9.159  1.00  0.00           H  
ATOM   1704 2HD  LYS A 111     -21.736  39.357   7.807  1.00  0.00           H  
ATOM   1705 1HE  LYS A 111     -24.016  39.179   8.723  1.00  0.00           H  
ATOM   1706 2HE  LYS A 111     -23.416  38.191  10.058  1.00  0.00           H  
ATOM   1707 1HZ  LYS A 111     -23.670  40.475  10.696  1.00  0.00           H  
ATOM   1708 2HZ  LYS A 111     -22.076  40.054  10.759  1.00  0.00           H  
ATOM   1709 3HZ  LYS A 111     -22.638  40.978   9.513  1.00  0.00           H  
ATOM   1710  N   GLU A 112     -19.061  34.876   5.498  1.00  0.00           N  
ATOM   1711  CA  GLU A 112     -17.937  34.664   4.593  1.00  0.00           C  
ATOM   1712  C   GLU A 112     -18.267  33.613   3.541  1.00  0.00           C  
ATOM   1713  O   GLU A 112     -17.921  33.763   2.369  1.00  0.00           O  
ATOM   1714  CB  GLU A 112     -16.693  34.241   5.377  1.00  0.00           C  
ATOM   1715  CG  GLU A 112     -16.099  35.336   6.252  1.00  0.00           C  
ATOM   1716  CD  GLU A 112     -15.581  36.503   5.458  1.00  0.00           C  
ATOM   1717  OE1 GLU A 112     -14.653  36.321   4.707  1.00  0.00           O  
ATOM   1718  OE2 GLU A 112     -16.114  37.578   5.603  1.00  0.00           O  
ATOM   1719  H   GLU A 112     -18.960  34.633   6.473  1.00  0.00           H  
ATOM   1720  HA  GLU A 112     -17.724  35.602   4.080  1.00  0.00           H  
ATOM   1721 1HB  GLU A 112     -16.938  33.395   6.020  1.00  0.00           H  
ATOM   1722 2HB  GLU A 112     -15.920  33.911   4.683  1.00  0.00           H  
ATOM   1723 1HG  GLU A 112     -16.865  35.691   6.941  1.00  0.00           H  
ATOM   1724 2HG  GLU A 112     -15.286  34.914   6.842  1.00  0.00           H  
ATOM   1725  N   VAL A 113     -18.939  32.548   3.967  1.00  0.00           N  
ATOM   1726  CA  VAL A 113     -19.318  31.470   3.062  1.00  0.00           C  
ATOM   1727  C   VAL A 113     -20.307  31.954   2.010  1.00  0.00           C  
ATOM   1728  O   VAL A 113     -20.210  31.589   0.838  1.00  0.00           O  
ATOM   1729  CB  VAL A 113     -19.943  30.305   3.852  1.00  0.00           C  
ATOM   1730  CG1 VAL A 113     -20.512  29.262   2.901  1.00  0.00           C  
ATOM   1731  CG2 VAL A 113     -18.902  29.686   4.772  1.00  0.00           C  
ATOM   1732  H   VAL A 113     -19.194  32.484   4.942  1.00  0.00           H  
ATOM   1733  HA  VAL A 113     -18.420  31.110   2.558  1.00  0.00           H  
ATOM   1734  HB  VAL A 113     -20.774  30.685   4.446  1.00  0.00           H  
ATOM   1735 1HG1 VAL A 113     -20.950  28.445   3.477  1.00  0.00           H  
ATOM   1736 2HG1 VAL A 113     -21.280  29.718   2.278  1.00  0.00           H  
ATOM   1737 3HG1 VAL A 113     -19.714  28.872   2.270  1.00  0.00           H  
ATOM   1738 1HG2 VAL A 113     -19.351  28.863   5.328  1.00  0.00           H  
ATOM   1739 2HG2 VAL A 113     -18.068  29.311   4.178  1.00  0.00           H  
ATOM   1740 3HG2 VAL A 113     -18.539  30.440   5.471  1.00  0.00           H  
ATOM   1741  N   LYS A 114     -21.259  32.778   2.436  1.00  0.00           N  
ATOM   1742  CA  LYS A 114     -22.268  33.315   1.531  1.00  0.00           C  
ATOM   1743  C   LYS A 114     -21.640  34.220   0.479  1.00  0.00           C  
ATOM   1744  O   LYS A 114     -22.015  34.179  -0.693  1.00  0.00           O  
ATOM   1745  CB  LYS A 114     -23.336  34.081   2.314  1.00  0.00           C  
ATOM   1746  CG  LYS A 114     -24.263  33.200   3.140  1.00  0.00           C  
ATOM   1747  CD  LYS A 114     -25.238  34.036   3.955  1.00  0.00           C  
ATOM   1748  CE  LYS A 114     -26.272  34.708   3.064  1.00  0.00           C  
ATOM   1749  NZ  LYS A 114     -27.222  33.725   2.475  1.00  0.00           N  
ATOM   1750  H   LYS A 114     -21.284  33.039   3.411  1.00  0.00           H  
ATOM   1751  HA  LYS A 114     -22.746  32.483   1.012  1.00  0.00           H  
ATOM   1752 1HB  LYS A 114     -22.855  34.788   2.990  1.00  0.00           H  
ATOM   1753 2HB  LYS A 114     -23.951  34.657   1.622  1.00  0.00           H  
ATOM   1754 1HG  LYS A 114     -24.827  32.542   2.478  1.00  0.00           H  
ATOM   1755 2HG  LYS A 114     -23.671  32.584   3.817  1.00  0.00           H  
ATOM   1756 1HD  LYS A 114     -25.752  33.397   4.676  1.00  0.00           H  
ATOM   1757 2HD  LYS A 114     -24.691  34.803   4.503  1.00  0.00           H  
ATOM   1758 1HE  LYS A 114     -26.835  35.436   3.645  1.00  0.00           H  
ATOM   1759 2HE  LYS A 114     -25.767  35.235   2.255  1.00  0.00           H  
ATOM   1760 1HZ  LYS A 114     -27.890  34.210   1.892  1.00  0.00           H  
ATOM   1761 2HZ  LYS A 114     -26.712  33.055   1.917  1.00  0.00           H  
ATOM   1762 3HZ  LYS A 114     -27.711  33.243   3.216  1.00  0.00           H  
ATOM   1763  N   GLU A 115     -20.682  35.037   0.905  1.00  0.00           N  
ATOM   1764  CA  GLU A 115     -20.000  35.954  -0.000  1.00  0.00           C  
ATOM   1765  C   GLU A 115     -19.199  35.197  -1.052  1.00  0.00           C  
ATOM   1766  O   GLU A 115     -19.182  35.574  -2.224  1.00  0.00           O  
ATOM   1767  CB  GLU A 115     -19.076  36.888   0.784  1.00  0.00           C  
ATOM   1768  CG  GLU A 115     -19.801  37.901   1.659  1.00  0.00           C  
ATOM   1769  CD  GLU A 115     -20.623  38.877   0.864  1.00  0.00           C  
ATOM   1770  OE1 GLU A 115     -20.054  39.631   0.112  1.00  0.00           O  
ATOM   1771  OE2 GLU A 115     -21.823  38.868   1.009  1.00  0.00           O  
ATOM   1772  H   GLU A 115     -20.420  35.022   1.880  1.00  0.00           H  
ATOM   1773  HA  GLU A 115     -20.751  36.556  -0.513  1.00  0.00           H  
ATOM   1774 1HB  GLU A 115     -18.423  36.298   1.428  1.00  0.00           H  
ATOM   1775 2HB  GLU A 115     -18.441  37.439   0.090  1.00  0.00           H  
ATOM   1776 1HG  GLU A 115     -20.455  37.369   2.348  1.00  0.00           H  
ATOM   1777 2HG  GLU A 115     -19.066  38.448   2.248  1.00  0.00           H  
ATOM   1778  N   THR A 116     -18.536  34.127  -0.626  1.00  0.00           N  
ATOM   1779  CA  THR A 116     -17.732  33.315  -1.531  1.00  0.00           C  
ATOM   1780  C   THR A 116     -18.601  32.637  -2.583  1.00  0.00           C  
ATOM   1781  O   THR A 116     -18.231  32.564  -3.755  1.00  0.00           O  
ATOM   1782  CB  THR A 116     -16.931  32.251  -0.757  1.00  0.00           C  
ATOM   1783  OG1 THR A 116     -16.040  32.895   0.162  1.00  0.00           O  
ATOM   1784  CG2 THR A 116     -16.127  31.387  -1.716  1.00  0.00           C  
ATOM   1785  H   THR A 116     -18.590  33.870   0.349  1.00  0.00           H  
ATOM   1786  HA  THR A 116     -17.027  33.967  -2.047  1.00  0.00           H  
ATOM   1787  HB  THR A 116     -17.617  31.618  -0.194  1.00  0.00           H  
ATOM   1788  HG1 THR A 116     -16.526  33.160   0.947  1.00  0.00           H  
ATOM   1789 1HG2 THR A 116     -15.568  30.640  -1.152  1.00  0.00           H  
ATOM   1790 2HG2 THR A 116     -16.804  30.886  -2.409  1.00  0.00           H  
ATOM   1791 3HG2 THR A 116     -15.433  32.013  -2.276  1.00  0.00           H  
ATOM   1792  N   SER A 117     -19.758  32.142  -2.157  1.00  0.00           N  
ATOM   1793  CA  SER A 117     -20.682  31.470  -3.062  1.00  0.00           C  
ATOM   1794  C   SER A 117     -21.222  32.430  -4.114  1.00  0.00           C  
ATOM   1795  O   SER A 117     -21.350  32.074  -5.285  1.00  0.00           O  
ATOM   1796  CB  SER A 117     -21.831  30.866  -2.279  1.00  0.00           C  
ATOM   1797  OG  SER A 117     -22.730  30.211  -3.132  1.00  0.00           O  
ATOM   1798  H   SER A 117     -20.004  32.233  -1.182  1.00  0.00           H  
ATOM   1799  HA  SER A 117     -20.145  30.670  -3.573  1.00  0.00           H  
ATOM   1800 1HB  SER A 117     -21.441  30.160  -1.546  1.00  0.00           H  
ATOM   1801 2HB  SER A 117     -22.351  31.651  -1.732  1.00  0.00           H  
ATOM   1802  HG  SER A 117     -23.554  30.140  -2.644  1.00  0.00           H  
ATOM   1803  N   LYS A 118     -21.537  33.649  -3.688  1.00  0.00           N  
ATOM   1804  CA  LYS A 118     -22.063  34.664  -4.593  1.00  0.00           C  
ATOM   1805  C   LYS A 118     -21.032  35.053  -5.645  1.00  0.00           C  
ATOM   1806  O   LYS A 118     -21.364  35.233  -6.817  1.00  0.00           O  
ATOM   1807  CB  LYS A 118     -22.508  35.900  -3.810  1.00  0.00           C  
ATOM   1808  CG  LYS A 118     -23.760  35.695  -2.968  1.00  0.00           C  
ATOM   1809  CD  LYS A 118     -24.265  37.012  -2.399  1.00  0.00           C  
ATOM   1810  CE  LYS A 118     -23.350  37.527  -1.297  1.00  0.00           C  
ATOM   1811  NZ  LYS A 118     -23.900  38.744  -0.640  1.00  0.00           N  
ATOM   1812  H   LYS A 118     -21.409  33.878  -2.713  1.00  0.00           H  
ATOM   1813  HA  LYS A 118     -22.928  34.250  -5.112  1.00  0.00           H  
ATOM   1814 1HB  LYS A 118     -21.705  36.218  -3.144  1.00  0.00           H  
ATOM   1815 2HB  LYS A 118     -22.701  36.720  -4.503  1.00  0.00           H  
ATOM   1816 1HG  LYS A 118     -24.543  35.251  -3.583  1.00  0.00           H  
ATOM   1817 2HG  LYS A 118     -23.538  35.015  -2.147  1.00  0.00           H  
ATOM   1818 1HD  LYS A 118     -24.317  37.757  -3.194  1.00  0.00           H  
ATOM   1819 2HD  LYS A 118     -25.266  36.872  -1.990  1.00  0.00           H  
ATOM   1820 1HE  LYS A 118     -23.215  36.752  -0.545  1.00  0.00           H  
ATOM   1821 2HE  LYS A 118     -22.373  37.767  -1.718  1.00  0.00           H  
ATOM   1822 1HZ  LYS A 118     -23.264  39.053   0.082  1.00  0.00           H  
ATOM   1823 2HZ  LYS A 118     -24.011  39.477  -1.327  1.00  0.00           H  
ATOM   1824 3HZ  LYS A 118     -24.797  38.529  -0.229  1.00  0.00           H  
ATOM   1825  N   GLU A 119     -19.780  35.181  -5.219  1.00  0.00           N  
ATOM   1826  CA  GLU A 119     -18.697  35.548  -6.124  1.00  0.00           C  
ATOM   1827  C   GLU A 119     -18.468  34.471  -7.176  1.00  0.00           C  
ATOM   1828  O   GLU A 119     -18.240  34.773  -8.348  1.00  0.00           O  
ATOM   1829  CB  GLU A 119     -17.406  35.790  -5.340  1.00  0.00           C  
ATOM   1830  CG  GLU A 119     -17.422  37.041  -4.472  1.00  0.00           C  
ATOM   1831  CD  GLU A 119     -16.167  37.208  -3.662  1.00  0.00           C  
ATOM   1832  OE1 GLU A 119     -15.348  36.320  -3.680  1.00  0.00           O  
ATOM   1833  OE2 GLU A 119     -16.026  38.224  -3.024  1.00  0.00           O  
ATOM   1834  H   GLU A 119     -19.573  35.020  -4.244  1.00  0.00           H  
ATOM   1835  HA  GLU A 119     -18.972  36.470  -6.637  1.00  0.00           H  
ATOM   1836 1HB  GLU A 119     -17.207  34.936  -4.692  1.00  0.00           H  
ATOM   1837 2HB  GLU A 119     -16.569  35.876  -6.033  1.00  0.00           H  
ATOM   1838 1HG  GLU A 119     -17.546  37.914  -5.113  1.00  0.00           H  
ATOM   1839 2HG  GLU A 119     -18.279  36.993  -3.801  1.00  0.00           H  
ATOM   1840  N   ALA A 120     -18.530  33.213  -6.751  1.00  0.00           N  
ATOM   1841  CA  ALA A 120     -18.329  32.088  -7.655  1.00  0.00           C  
ATOM   1842  C   ALA A 120     -19.429  32.024  -8.707  1.00  0.00           C  
ATOM   1843  O   ALA A 120     -19.166  31.754  -9.879  1.00  0.00           O  
ATOM   1844  CB  ALA A 120     -18.268  30.784  -6.873  1.00  0.00           C  
ATOM   1845  H   ALA A 120     -18.721  33.032  -5.776  1.00  0.00           H  
ATOM   1846  HA  ALA A 120     -17.380  32.234  -8.172  1.00  0.00           H  
ATOM   1847 1HB  ALA A 120     -18.117  29.953  -7.562  1.00  0.00           H  
ATOM   1848 2HB  ALA A 120     -17.440  30.823  -6.164  1.00  0.00           H  
ATOM   1849 3HB  ALA A 120     -19.202  30.641  -6.331  1.00  0.00           H  
ATOM   1850  N   LYS A 121     -20.663  32.274  -8.282  1.00  0.00           N  
ATOM   1851  CA  LYS A 121     -21.806  32.245  -9.186  1.00  0.00           C  
ATOM   1852  C   LYS A 121     -21.704  33.342 -10.238  1.00  0.00           C  
ATOM   1853  O   LYS A 121     -22.011  33.122 -11.410  1.00  0.00           O  
ATOM   1854  CB  LYS A 121     -23.112  32.387  -8.403  1.00  0.00           C  
ATOM   1855  CG  LYS A 121     -24.369  32.333  -9.261  1.00  0.00           C  
ATOM   1856  CD  LYS A 121     -25.625  32.321  -8.401  1.00  0.00           C  
ATOM   1857  CE  LYS A 121     -25.856  33.671  -7.739  1.00  0.00           C  
ATOM   1858  NZ  LYS A 121     -27.137  33.708  -6.984  1.00  0.00           N  
ATOM   1859  H   LYS A 121     -20.812  32.490  -7.307  1.00  0.00           H  
ATOM   1860  HA  LYS A 121     -21.813  31.286  -9.704  1.00  0.00           H  
ATOM   1861 1HB  LYS A 121     -23.179  31.591  -7.660  1.00  0.00           H  
ATOM   1862 2HB  LYS A 121     -23.114  33.336  -7.867  1.00  0.00           H  
ATOM   1863 1HG  LYS A 121     -24.398  33.202  -9.919  1.00  0.00           H  
ATOM   1864 2HG  LYS A 121     -24.351  31.433  -9.875  1.00  0.00           H  
ATOM   1865 1HD  LYS A 121     -26.488  32.077  -9.022  1.00  0.00           H  
ATOM   1866 2HD  LYS A 121     -25.529  31.559  -7.628  1.00  0.00           H  
ATOM   1867 1HE  LYS A 121     -25.037  33.884  -7.052  1.00  0.00           H  
ATOM   1868 2HE  LYS A 121     -25.874  34.451  -8.500  1.00  0.00           H  
ATOM   1869 1HZ  LYS A 121     -27.253  34.618  -6.561  1.00  0.00           H  
ATOM   1870 2HZ  LYS A 121     -27.906  33.530  -7.615  1.00  0.00           H  
ATOM   1871 3HZ  LYS A 121     -27.124  33.002  -6.262  1.00  0.00           H  
ATOM   1872  N   GLU A 122     -21.271  34.524  -9.813  1.00  0.00           N  
ATOM   1873  CA  GLU A 122     -21.128  35.658 -10.717  1.00  0.00           C  
ATOM   1874  C   GLU A 122     -20.058  35.392 -11.769  1.00  0.00           C  
ATOM   1875  O   GLU A 122     -20.229  35.728 -12.941  1.00  0.00           O  
ATOM   1876  CB  GLU A 122     -20.782  36.925  -9.932  1.00  0.00           C  
ATOM   1877  CG  GLU A 122     -20.686  38.185 -10.781  1.00  0.00           C  
ATOM   1878  CD  GLU A 122     -20.434  39.422  -9.966  1.00  0.00           C  
ATOM   1879  OE1 GLU A 122     -20.356  39.315  -8.766  1.00  0.00           O  
ATOM   1880  OE2 GLU A 122     -20.318  40.477 -10.545  1.00  0.00           O  
ATOM   1881  H   GLU A 122     -21.035  34.639  -8.838  1.00  0.00           H  
ATOM   1882  HA  GLU A 122     -22.078  35.813 -11.230  1.00  0.00           H  
ATOM   1883 1HB  GLU A 122     -21.538  37.096  -9.165  1.00  0.00           H  
ATOM   1884 2HB  GLU A 122     -19.827  36.790  -9.425  1.00  0.00           H  
ATOM   1885 1HG  GLU A 122     -19.875  38.065 -11.500  1.00  0.00           H  
ATOM   1886 2HG  GLU A 122     -21.614  38.305 -11.339  1.00  0.00           H  
ATOM   1887  N   ILE A 123     -18.955  34.787 -11.344  1.00  0.00           N  
ATOM   1888  CA  ILE A 123     -17.855  34.474 -12.248  1.00  0.00           C  
ATOM   1889  C   ILE A 123     -18.279  33.457 -13.300  1.00  0.00           C  
ATOM   1890  O   ILE A 123     -17.921  33.576 -14.472  1.00  0.00           O  
ATOM   1891  CB  ILE A 123     -16.642  33.933 -11.470  1.00  0.00           C  
ATOM   1892  CG1 ILE A 123     -16.094  35.004 -10.522  1.00  0.00           C  
ATOM   1893  CG2 ILE A 123     -15.559  33.465 -12.430  1.00  0.00           C  
ATOM   1894  CD1 ILE A 123     -15.626  36.259 -11.224  1.00  0.00           C  
ATOM   1895  H   ILE A 123     -18.876  34.537 -10.369  1.00  0.00           H  
ATOM   1896  HA  ILE A 123     -17.557  35.389 -12.759  1.00  0.00           H  
ATOM   1897  HB  ILE A 123     -16.952  33.093 -10.850  1.00  0.00           H  
ATOM   1898 1HG1 ILE A 123     -16.865  35.282  -9.804  1.00  0.00           H  
ATOM   1899 2HG1 ILE A 123     -15.255  34.597  -9.959  1.00  0.00           H  
ATOM   1900 1HG2 ILE A 123     -14.709  33.086 -11.864  1.00  0.00           H  
ATOM   1901 2HG2 ILE A 123     -15.954  32.672 -13.064  1.00  0.00           H  
ATOM   1902 3HG2 ILE A 123     -15.238  34.301 -13.052  1.00  0.00           H  
ATOM   1903 1HD1 ILE A 123     -15.252  36.970 -10.487  1.00  0.00           H  
ATOM   1904 2HD1 ILE A 123     -14.829  36.008 -11.924  1.00  0.00           H  
ATOM   1905 3HD1 ILE A 123     -16.459  36.704 -11.767  1.00  0.00           H  
ATOM   1906  N   VAL A 124     -19.044  32.457 -12.875  1.00  0.00           N  
ATOM   1907  CA  VAL A 124     -19.518  31.417 -13.779  1.00  0.00           C  
ATOM   1908  C   VAL A 124     -20.460  31.989 -14.831  1.00  0.00           C  
ATOM   1909  O   VAL A 124     -20.397  31.617 -16.003  1.00  0.00           O  
ATOM   1910  CB  VAL A 124     -20.245  30.313 -12.988  1.00  0.00           C  
ATOM   1911  CG1 VAL A 124     -20.905  29.324 -13.938  1.00  0.00           C  
ATOM   1912  CG2 VAL A 124     -19.264  29.604 -12.068  1.00  0.00           C  
ATOM   1913  H   VAL A 124     -19.304  32.417 -11.900  1.00  0.00           H  
ATOM   1914  HA  VAL A 124     -18.656  30.977 -14.283  1.00  0.00           H  
ATOM   1915  HB  VAL A 124     -21.039  30.767 -12.395  1.00  0.00           H  
ATOM   1916 1HG1 VAL A 124     -21.414  28.551 -13.363  1.00  0.00           H  
ATOM   1917 2HG1 VAL A 124     -21.629  29.847 -14.562  1.00  0.00           H  
ATOM   1918 3HG1 VAL A 124     -20.145  28.864 -14.570  1.00  0.00           H  
ATOM   1919 1HG2 VAL A 124     -19.784  28.825 -11.512  1.00  0.00           H  
ATOM   1920 2HG2 VAL A 124     -18.467  29.155 -12.661  1.00  0.00           H  
ATOM   1921 3HG2 VAL A 124     -18.835  30.323 -11.370  1.00  0.00           H  
ATOM   1922  N   GLU A 125     -21.333  32.895 -14.406  1.00  0.00           N  
ATOM   1923  CA  GLU A 125     -22.290  33.521 -15.310  1.00  0.00           C  
ATOM   1924  C   GLU A 125     -21.582  34.224 -16.461  1.00  0.00           C  
ATOM   1925  O   GLU A 125     -22.043  34.186 -17.602  1.00  0.00           O  
ATOM   1926  CB  GLU A 125     -23.166  34.520 -14.551  1.00  0.00           C  
ATOM   1927  CG  GLU A 125     -24.157  33.882 -13.588  1.00  0.00           C  
ATOM   1928  CD  GLU A 125     -24.947  34.894 -12.806  1.00  0.00           C  
ATOM   1929  OE1 GLU A 125     -24.659  36.061 -12.919  1.00  0.00           O  
ATOM   1930  OE2 GLU A 125     -25.840  34.500 -12.094  1.00  0.00           O  
ATOM   1931  H   GLU A 125     -21.334  33.157 -13.431  1.00  0.00           H  
ATOM   1932  HA  GLU A 125     -22.930  32.744 -15.729  1.00  0.00           H  
ATOM   1933 1HB  GLU A 125     -22.533  35.198 -13.978  1.00  0.00           H  
ATOM   1934 2HB  GLU A 125     -23.731  35.122 -15.262  1.00  0.00           H  
ATOM   1935 1HG  GLU A 125     -24.848  33.258 -14.154  1.00  0.00           H  
ATOM   1936 2HG  GLU A 125     -23.614  33.239 -12.897  1.00  0.00           H  
ATOM   1937  N   LYS A 126     -20.445  34.872 -16.146  1.00  0.00           N  
ATOM   1938  CA  LYS A 126     -19.666  35.654 -17.124  1.00  0.00           C  
ATOM   1939  C   LYS A 126     -18.658  34.809 -17.877  1.00  0.00           C  
ATOM   1940  O   LYS A 126     -17.955  35.303 -18.759  1.00  0.00           O  
ATOM   1941  CB  LYS A 126     -18.942  36.809 -16.430  1.00  0.00           C  
ATOM   1942  CG  LYS A 126     -19.865  37.869 -15.845  1.00  0.00           C  
ATOM   1943  CD  LYS A 126     -19.073  38.990 -15.188  1.00  0.00           C  
ATOM   1944  CE  LYS A 126     -19.994  40.054 -14.609  1.00  0.00           C  
ATOM   1945  NZ  LYS A 126     -19.234  41.140 -13.933  1.00  0.00           N  
ATOM   1946  H   LYS A 126     -20.119  34.813 -15.192  1.00  0.00           H  
ATOM   1947  HA  LYS A 126     -20.353  36.067 -17.863  1.00  0.00           H  
ATOM   1948 1HB  LYS A 126     -18.326  36.418 -15.620  1.00  0.00           H  
ATOM   1949 2HB  LYS A 126     -18.276  37.300 -17.140  1.00  0.00           H  
ATOM   1950 1HG  LYS A 126     -20.485  38.290 -16.637  1.00  0.00           H  
ATOM   1951 2HG  LYS A 126     -20.518  37.413 -15.101  1.00  0.00           H  
ATOM   1952 1HD  LYS A 126     -18.457  38.579 -14.386  1.00  0.00           H  
ATOM   1953 2HD  LYS A 126     -18.418  39.453 -15.925  1.00  0.00           H  
ATOM   1954 1HE  LYS A 126     -20.594  40.489 -15.407  1.00  0.00           H  
ATOM   1955 2HE  LYS A 126     -20.669  39.597 -13.886  1.00  0.00           H  
ATOM   1956 1HZ  LYS A 126     -19.879  41.824 -13.564  1.00  0.00           H  
ATOM   1957 2HZ  LYS A 126     -18.687  40.750 -13.178  1.00  0.00           H  
ATOM   1958 3HZ  LYS A 126     -18.618  41.585 -14.599  1.00  0.00           H  
ATOM   1959  N   SER A 127     -18.597  33.546 -17.524  1.00  0.00           N  
ATOM   1960  CA  SER A 127     -17.937  32.569 -18.359  1.00  0.00           C  
ATOM   1961  C   SER A 127     -18.740  32.354 -19.637  1.00  0.00           C  
ATOM   1962  O   SER A 127     -19.751  33.018 -19.865  1.00  0.00           O  
ATOM   1963  CB  SER A 127     -17.775  31.260 -17.610  1.00  0.00           C  
ATOM   1964  OG  SER A 127     -16.942  31.420 -16.495  1.00  0.00           O  
ATOM   1965  H   SER A 127     -19.017  33.247 -16.655  1.00  0.00           H  
ATOM   1966  HA  SER A 127     -16.949  32.949 -18.621  1.00  0.00           H  
ATOM   1967 1HB  SER A 127     -18.753  30.901 -17.290  1.00  0.00           H  
ATOM   1968 2HB  SER A 127     -17.354  30.510 -18.278  1.00  0.00           H  
ATOM   1969  HG  SER A 127     -17.369  32.075 -15.938  1.00  0.00           H  
ATOM   1970  N   ASP A 128     -18.284  31.427 -20.461  1.00  0.00           N  
ATOM   1971  CA  ASP A 128     -18.954  31.088 -21.712  1.00  0.00           C  
ATOM   1972  C   ASP A 128     -19.468  29.660 -21.652  1.00  0.00           C  
ATOM   1973  O   ASP A 128     -19.102  28.823 -22.478  1.00  0.00           O  
ATOM   1974  CB  ASP A 128     -18.007  31.253 -22.903  1.00  0.00           C  
ATOM   1975  CG  ASP A 128     -16.783  30.351 -22.816  1.00  0.00           C  
ATOM   1976  OD1 ASP A 128     -16.425  29.972 -21.726  1.00  0.00           O  
ATOM   1977  OD2 ASP A 128     -16.217  30.050 -23.840  1.00  0.00           O  
ATOM   1978  H   ASP A 128     -17.437  30.938 -20.208  1.00  0.00           H  
ATOM   1979  HA  ASP A 128     -19.801  31.762 -21.845  1.00  0.00           H  
ATOM   1980 1HB  ASP A 128     -18.541  31.028 -23.826  1.00  0.00           H  
ATOM   1981 2HB  ASP A 128     -17.673  32.289 -22.962  1.00  0.00           H  
ATOM   1982  N   PHE A 129     -20.315  29.404 -20.667  1.00  0.00           N  
ATOM   1983  CA  PHE A 129     -20.907  28.092 -20.453  1.00  0.00           C  
ATOM   1984  C   PHE A 129     -22.002  27.790 -21.455  1.00  0.00           C  
ATOM   1985  O   PHE A 129     -22.584  28.700 -22.046  1.00  0.00           O  
ATOM   1986  CB  PHE A 129     -21.475  27.992 -19.036  1.00  0.00           C  
ATOM   1987  CG  PHE A 129     -20.423  27.935 -17.965  1.00  0.00           C  
ATOM   1988  CD1 PHE A 129     -19.233  28.634 -18.103  1.00  0.00           C  
ATOM   1989  CD2 PHE A 129     -20.621  27.182 -16.817  1.00  0.00           C  
ATOM   1990  CE1 PHE A 129     -18.265  28.582 -17.118  1.00  0.00           C  
ATOM   1991  CE2 PHE A 129     -19.656  27.130 -15.830  1.00  0.00           C  
ATOM   1992  CZ  PHE A 129     -18.476  27.831 -15.982  1.00  0.00           C  
ATOM   1993  H   PHE A 129     -20.555  30.160 -20.041  1.00  0.00           H  
ATOM   1994  HA  PHE A 129     -20.128  27.337 -20.571  1.00  0.00           H  
ATOM   1995 1HB  PHE A 129     -22.115  28.850 -18.839  1.00  0.00           H  
ATOM   1996 2HB  PHE A 129     -22.092  27.098 -18.954  1.00  0.00           H  
ATOM   1997  HD1 PHE A 129     -19.067  29.229 -19.001  1.00  0.00           H  
ATOM   1998  HD2 PHE A 129     -21.553  26.628 -16.698  1.00  0.00           H  
ATOM   1999  HE1 PHE A 129     -17.335  29.136 -17.239  1.00  0.00           H  
ATOM   2000  HE2 PHE A 129     -19.824  26.535 -14.933  1.00  0.00           H  
ATOM   2001  HZ  PHE A 129     -17.714  27.788 -15.205  1.00  0.00           H  
ATOM   2002  N   THR A 130     -22.259  26.503 -21.624  1.00  0.00           N  
ATOM   2003  CA  THR A 130     -23.516  26.018 -22.144  1.00  0.00           C  
ATOM   2004  C   THR A 130     -24.646  26.304 -21.176  1.00  0.00           C  
ATOM   2005  O   THR A 130     -24.420  26.489 -19.980  1.00  0.00           O  
ATOM   2006  CB  THR A 130     -23.449  24.508 -22.437  1.00  0.00           C  
ATOM   2007  OG1 THR A 130     -23.169  23.795 -21.225  1.00  0.00           O  
ATOM   2008  CG2 THR A 130     -22.363  24.210 -23.459  1.00  0.00           C  
ATOM   2009  H   THR A 130     -21.540  25.838 -21.376  1.00  0.00           H  
ATOM   2010  HA  THR A 130     -23.728  26.540 -23.078  1.00  0.00           H  
ATOM   2011  HB  THR A 130     -24.409  24.170 -22.827  1.00  0.00           H  
ATOM   2012  HG1 THR A 130     -23.128  22.854 -21.410  1.00  0.00           H  
ATOM   2013 1HG2 THR A 130     -22.330  23.138 -23.654  1.00  0.00           H  
ATOM   2014 2HG2 THR A 130     -22.579  24.741 -24.385  1.00  0.00           H  
ATOM   2015 3HG2 THR A 130     -21.399  24.537 -23.071  1.00  0.00           H  
ATOM   2016  N   PRO A 131     -25.842  26.392 -21.382  1.00  0.00           N  
ATOM   2017  CA  PRO A 131     -26.883  26.621 -20.396  1.00  0.00           C  
ATOM   2018  C   PRO A 131     -26.871  25.551 -19.319  1.00  0.00           C  
ATOM   2019  O   PRO A 131     -27.027  25.847 -18.134  1.00  0.00           O  
ATOM   2020  CB  PRO A 131     -28.165  26.566 -21.232  1.00  0.00           C  
ATOM   2021  CG  PRO A 131     -27.736  27.006 -22.590  1.00  0.00           C  
ATOM   2022  CD  PRO A 131     -26.376  26.386 -22.772  1.00  0.00           C  
ATOM   2023  HA  PRO A 131     -26.746  27.617 -19.950  1.00  0.00           H  
ATOM   2024 1HB  PRO A 131     -28.576  25.545 -21.224  1.00  0.00           H  
ATOM   2025 2HB  PRO A 131     -28.930  27.223 -20.793  1.00  0.00           H  
ATOM   2026 1HG  PRO A 131     -28.460  26.667 -23.346  1.00  0.00           H  
ATOM   2027 2HG  PRO A 131     -27.711  28.104 -22.643  1.00  0.00           H  
ATOM   2028 1HD  PRO A 131     -26.488  25.363 -23.162  1.00  0.00           H  
ATOM   2029 2HD  PRO A 131     -25.781  27.002 -23.462  1.00  0.00           H  
ATOM   2030  N   GLY A 132     -26.685  24.303 -19.732  1.00  0.00           N  
ATOM   2031  CA  GLY A 132     -26.684  23.193 -18.787  1.00  0.00           C  
ATOM   2032  C   GLY A 132     -25.513  23.295 -17.818  1.00  0.00           C  
ATOM   2033  O   GLY A 132     -25.681  23.142 -16.608  1.00  0.00           O  
ATOM   2034  H   GLY A 132     -26.542  24.114 -20.714  1.00  0.00           H  
ATOM   2035 1HA  GLY A 132     -27.622  23.188 -18.231  1.00  0.00           H  
ATOM   2036 2HA  GLY A 132     -26.629  22.251 -19.332  1.00  0.00           H  
ATOM   2037  N   GLU A 133     -24.326  23.555 -18.358  1.00  0.00           N  
ATOM   2038  CA  GLU A 133     -23.125  23.678 -17.542  1.00  0.00           C  
ATOM   2039  C   GLU A 133     -23.282  24.769 -16.490  1.00  0.00           C  
ATOM   2040  O   GLU A 133     -22.963  24.566 -15.319  1.00  0.00           O  
ATOM   2041  CB  GLU A 133     -21.910  23.977 -18.424  1.00  0.00           C  
ATOM   2042  CG  GLU A 133     -20.598  24.104 -17.663  1.00  0.00           C  
ATOM   2043  CD  GLU A 133     -20.140  22.803 -17.065  1.00  0.00           C  
ATOM   2044  OE1 GLU A 133     -20.575  21.774 -17.524  1.00  0.00           O  
ATOM   2045  OE2 GLU A 133     -19.354  22.837 -16.148  1.00  0.00           O  
ATOM   2046  H   GLU A 133     -24.255  23.670 -19.359  1.00  0.00           H  
ATOM   2047  HA  GLU A 133     -22.958  22.732 -17.027  1.00  0.00           H  
ATOM   2048 1HB  GLU A 133     -21.793  23.184 -19.163  1.00  0.00           H  
ATOM   2049 2HB  GLU A 133     -22.074  24.908 -18.966  1.00  0.00           H  
ATOM   2050 1HG  GLU A 133     -19.829  24.468 -18.345  1.00  0.00           H  
ATOM   2051 2HG  GLU A 133     -20.719  24.840 -16.870  1.00  0.00           H  
ATOM   2052  N   LEU A 134     -23.775  25.927 -16.915  1.00  0.00           N  
ATOM   2053  CA  LEU A 134     -23.976  27.053 -16.010  1.00  0.00           C  
ATOM   2054  C   LEU A 134     -25.030  26.733 -14.959  1.00  0.00           C  
ATOM   2055  O   LEU A 134     -24.877  27.078 -13.787  1.00  0.00           O  
ATOM   2056  CB  LEU A 134     -24.395  28.300 -16.799  1.00  0.00           C  
ATOM   2057  CG  LEU A 134     -24.537  29.589 -15.980  1.00  0.00           C  
ATOM   2058  CD1 LEU A 134     -24.300  30.793 -16.882  1.00  0.00           C  
ATOM   2059  CD2 LEU A 134     -25.921  29.641 -15.351  1.00  0.00           C  
ATOM   2060  H   LEU A 134     -24.017  26.030 -17.890  1.00  0.00           H  
ATOM   2061  HA  LEU A 134     -23.035  27.260 -15.501  1.00  0.00           H  
ATOM   2062 1HB  LEU A 134     -23.656  28.482 -17.578  1.00  0.00           H  
ATOM   2063 2HB  LEU A 134     -25.355  28.103 -17.277  1.00  0.00           H  
ATOM   2064  HG  LEU A 134     -23.780  29.607 -15.195  1.00  0.00           H  
ATOM   2065 1HD1 LEU A 134     -24.401  31.709 -16.300  1.00  0.00           H  
ATOM   2066 2HD1 LEU A 134     -23.296  30.740 -17.303  1.00  0.00           H  
ATOM   2067 3HD1 LEU A 134     -25.033  30.793 -17.688  1.00  0.00           H  
ATOM   2068 1HD2 LEU A 134     -26.021  30.557 -14.768  1.00  0.00           H  
ATOM   2069 2HD2 LEU A 134     -26.678  29.625 -16.135  1.00  0.00           H  
ATOM   2070 3HD2 LEU A 134     -26.056  28.779 -14.698  1.00  0.00           H  
ATOM   2071  N   GLU A 135     -26.101  26.072 -15.384  1.00  0.00           N  
ATOM   2072  CA  GLU A 135     -27.184  25.704 -14.479  1.00  0.00           C  
ATOM   2073  C   GLU A 135     -26.709  24.710 -13.428  1.00  0.00           C  
ATOM   2074  O   GLU A 135     -27.073  24.810 -12.256  1.00  0.00           O  
ATOM   2075  CB  GLU A 135     -28.357  25.110 -15.263  1.00  0.00           C  
ATOM   2076  CG  GLU A 135     -29.561  24.741 -14.409  1.00  0.00           C  
ATOM   2077  CD  GLU A 135     -30.208  25.934 -13.763  1.00  0.00           C  
ATOM   2078  OE1 GLU A 135     -30.005  27.026 -14.238  1.00  0.00           O  
ATOM   2079  OE2 GLU A 135     -30.906  25.754 -12.793  1.00  0.00           O  
ATOM   2080  H   GLU A 135     -26.167  25.818 -16.359  1.00  0.00           H  
ATOM   2081  HA  GLU A 135     -27.527  26.603 -13.966  1.00  0.00           H  
ATOM   2082 1HB  GLU A 135     -28.688  25.823 -16.018  1.00  0.00           H  
ATOM   2083 2HB  GLU A 135     -28.028  24.211 -15.784  1.00  0.00           H  
ATOM   2084 1HG  GLU A 135     -30.297  24.238 -15.036  1.00  0.00           H  
ATOM   2085 2HG  GLU A 135     -29.245  24.042 -13.636  1.00  0.00           H  
ATOM   2086  N   ALA A 136     -25.894  23.750 -13.853  1.00  0.00           N  
ATOM   2087  CA  ALA A 136     -25.367  22.735 -12.948  1.00  0.00           C  
ATOM   2088  C   ALA A 136     -24.456  23.354 -11.897  1.00  0.00           C  
ATOM   2089  O   ALA A 136     -24.500  22.979 -10.725  1.00  0.00           O  
ATOM   2090  CB  ALA A 136     -24.620  21.664 -13.730  1.00  0.00           C  
ATOM   2091  H   ALA A 136     -25.633  23.723 -14.828  1.00  0.00           H  
ATOM   2092  HA  ALA A 136     -26.208  22.273 -12.431  1.00  0.00           H  
ATOM   2093 1HB  ALA A 136     -24.233  20.914 -13.040  1.00  0.00           H  
ATOM   2094 2HB  ALA A 136     -25.301  21.189 -14.437  1.00  0.00           H  
ATOM   2095 3HB  ALA A 136     -23.794  22.119 -14.272  1.00  0.00           H  
ATOM   2096  N   ALA A 137     -23.630  24.304 -12.322  1.00  0.00           N  
ATOM   2097  CA  ALA A 137     -22.706  24.977 -11.417  1.00  0.00           C  
ATOM   2098  C   ALA A 137     -23.455  25.785 -10.366  1.00  0.00           C  
ATOM   2099  O   ALA A 137     -23.078  25.798  -9.194  1.00  0.00           O  
ATOM   2100  CB  ALA A 137     -21.759  25.876 -12.199  1.00  0.00           C  
ATOM   2101  H   ALA A 137     -23.643  24.567 -13.297  1.00  0.00           H  
ATOM   2102  HA  ALA A 137     -22.123  24.215 -10.900  1.00  0.00           H  
ATOM   2103 1HB  ALA A 137     -21.075  26.371 -11.509  1.00  0.00           H  
ATOM   2104 2HB  ALA A 137     -21.187  25.274 -12.906  1.00  0.00           H  
ATOM   2105 3HB  ALA A 137     -22.333  26.625 -12.741  1.00  0.00           H  
ATOM   2106  N   LEU A 138     -24.518  26.459 -10.791  1.00  0.00           N  
ATOM   2107  CA  LEU A 138     -25.323  27.271  -9.886  1.00  0.00           C  
ATOM   2108  C   LEU A 138     -26.009  26.409  -8.835  1.00  0.00           C  
ATOM   2109  O   LEU A 138     -26.079  26.780  -7.663  1.00  0.00           O  
ATOM   2110  CB  LEU A 138     -26.376  28.059 -10.675  1.00  0.00           C  
ATOM   2111  CG  LEU A 138     -27.225  29.040  -9.856  1.00  0.00           C  
ATOM   2112  CD1 LEU A 138     -27.714  30.165 -10.758  1.00  0.00           C  
ATOM   2113  CD2 LEU A 138     -28.394  28.296  -9.227  1.00  0.00           C  
ATOM   2114  H   LEU A 138     -24.775  26.408 -11.766  1.00  0.00           H  
ATOM   2115  HA  LEU A 138     -24.666  27.975  -9.377  1.00  0.00           H  
ATOM   2116 1HB  LEU A 138     -25.871  28.629 -11.454  1.00  0.00           H  
ATOM   2117 2HB  LEU A 138     -27.054  27.352 -11.153  1.00  0.00           H  
ATOM   2118  HG  LEU A 138     -26.613  29.484  -9.071  1.00  0.00           H  
ATOM   2119 1HD1 LEU A 138     -28.318  30.861 -10.176  1.00  0.00           H  
ATOM   2120 2HD1 LEU A 138     -26.858  30.692 -11.179  1.00  0.00           H  
ATOM   2121 3HD1 LEU A 138     -28.317  29.749 -11.564  1.00  0.00           H  
ATOM   2122 1HD2 LEU A 138     -28.997  28.992  -8.644  1.00  0.00           H  
ATOM   2123 2HD2 LEU A 138     -29.008  27.852 -10.012  1.00  0.00           H  
ATOM   2124 3HD2 LEU A 138     -28.015  27.509  -8.574  1.00  0.00           H  
ATOM   2125  N   ALA A 139     -26.515  25.257  -9.260  1.00  0.00           N  
ATOM   2126  CA  ALA A 139     -27.197  24.339  -8.355  1.00  0.00           C  
ATOM   2127  C   ALA A 139     -26.241  23.791  -7.304  1.00  0.00           C  
ATOM   2128  O   ALA A 139     -26.596  23.668  -6.132  1.00  0.00           O  
ATOM   2129  CB  ALA A 139     -27.833  23.199  -9.137  1.00  0.00           C  
ATOM   2130  H   ALA A 139     -26.425  25.010 -10.235  1.00  0.00           H  
ATOM   2131  HA  ALA A 139     -27.980  24.893  -7.838  1.00  0.00           H  
ATOM   2132 1HB  ALA A 139     -28.338  22.522  -8.447  1.00  0.00           H  
ATOM   2133 2HB  ALA A 139     -28.558  23.603  -9.844  1.00  0.00           H  
ATOM   2134 3HB  ALA A 139     -27.062  22.655  -9.679  1.00  0.00           H  
ATOM   2135  N   ILE A 140     -25.026  23.463  -7.729  1.00  0.00           N  
ATOM   2136  CA  ILE A 140     -24.016  22.927  -6.824  1.00  0.00           C  
ATOM   2137  C   ILE A 140     -23.618  23.955  -5.772  1.00  0.00           C  
ATOM   2138  O   ILE A 140     -23.443  23.622  -4.600  1.00  0.00           O  
ATOM   2139  CB  ILE A 140     -22.766  22.476  -7.601  1.00  0.00           C  
ATOM   2140  CG1 ILE A 140     -23.112  21.324  -8.548  1.00  0.00           C  
ATOM   2141  CG2 ILE A 140     -21.661  22.065  -6.640  1.00  0.00           C  
ATOM   2142  CD1 ILE A 140     -23.644  20.096  -7.847  1.00  0.00           C  
ATOM   2143  H   ILE A 140     -24.796  23.588  -8.704  1.00  0.00           H  
ATOM   2144  HA  ILE A 140     -24.435  22.061  -6.313  1.00  0.00           H  
ATOM   2145  HB  ILE A 140     -22.408  23.297  -8.222  1.00  0.00           H  
ATOM   2146 1HG1 ILE A 140     -23.860  21.657  -9.267  1.00  0.00           H  
ATOM   2147 2HG1 ILE A 140     -22.224  21.037  -9.112  1.00  0.00           H  
ATOM   2148 1HG2 ILE A 140     -20.785  21.749  -7.206  1.00  0.00           H  
ATOM   2149 2HG2 ILE A 140     -21.398  22.911  -6.006  1.00  0.00           H  
ATOM   2150 3HG2 ILE A 140     -22.009  21.240  -6.018  1.00  0.00           H  
ATOM   2151 1HD1 ILE A 140     -23.866  19.323  -8.583  1.00  0.00           H  
ATOM   2152 2HD1 ILE A 140     -22.895  19.724  -7.146  1.00  0.00           H  
ATOM   2153 3HD1 ILE A 140     -24.553  20.352  -7.305  1.00  0.00           H  
ATOM   2154  N   LEU A 141     -23.477  25.205  -6.198  1.00  0.00           N  
ATOM   2155  CA  LEU A 141     -23.099  26.284  -5.293  1.00  0.00           C  
ATOM   2156  C   LEU A 141     -24.174  26.524  -4.241  1.00  0.00           C  
ATOM   2157  O   LEU A 141     -23.870  26.749  -3.069  1.00  0.00           O  
ATOM   2158  CB  LEU A 141     -22.851  27.575  -6.083  1.00  0.00           C  
ATOM   2159  CG  LEU A 141     -21.610  27.575  -6.985  1.00  0.00           C  
ATOM   2160  CD1 LEU A 141     -21.597  28.841  -7.831  1.00  0.00           C  
ATOM   2161  CD2 LEU A 141     -20.358  27.479  -6.126  1.00  0.00           C  
ATOM   2162  H   LEU A 141     -23.636  25.414  -7.173  1.00  0.00           H  
ATOM   2163  HA  LEU A 141     -22.178  26.002  -4.784  1.00  0.00           H  
ATOM   2164 1HB  LEU A 141     -23.718  27.770  -6.712  1.00  0.00           H  
ATOM   2165 2HB  LEU A 141     -22.748  28.400  -5.377  1.00  0.00           H  
ATOM   2166  HG  LEU A 141     -21.652  26.722  -7.662  1.00  0.00           H  
ATOM   2167 1HD1 LEU A 141     -20.716  28.841  -8.473  1.00  0.00           H  
ATOM   2168 2HD1 LEU A 141     -22.494  28.874  -8.450  1.00  0.00           H  
ATOM   2169 3HD1 LEU A 141     -21.572  29.714  -7.180  1.00  0.00           H  
ATOM   2170 1HD2 LEU A 141     -19.476  27.479  -6.767  1.00  0.00           H  
ATOM   2171 2HD2 LEU A 141     -20.314  28.333  -5.450  1.00  0.00           H  
ATOM   2172 3HD2 LEU A 141     -20.385  26.557  -5.545  1.00  0.00           H  
ATOM   2173  N   LYS A 142     -25.432  26.475  -4.667  1.00  0.00           N  
ATOM   2174  CA  LYS A 142     -26.556  26.686  -3.762  1.00  0.00           C  
ATOM   2175  C   LYS A 142     -26.631  25.587  -2.710  1.00  0.00           C  
ATOM   2176  O   LYS A 142     -26.899  25.853  -1.538  1.00  0.00           O  
ATOM   2177  CB  LYS A 142     -27.868  26.755  -4.545  1.00  0.00           C  
ATOM   2178  CG  LYS A 142     -29.100  27.014  -3.687  1.00  0.00           C  
ATOM   2179  CD  LYS A 142     -29.056  28.400  -3.062  1.00  0.00           C  
ATOM   2180  CE  LYS A 142     -30.332  28.700  -2.288  1.00  0.00           C  
ATOM   2181  NZ  LYS A 142     -30.289  30.039  -1.641  1.00  0.00           N  
ATOM   2182  H   LYS A 142     -25.614  26.287  -5.642  1.00  0.00           H  
ATOM   2183  HA  LYS A 142     -26.410  27.634  -3.243  1.00  0.00           H  
ATOM   2184 1HB  LYS A 142     -27.807  27.549  -5.290  1.00  0.00           H  
ATOM   2185 2HB  LYS A 142     -28.023  25.817  -5.078  1.00  0.00           H  
ATOM   2186 1HG  LYS A 142     -29.996  26.930  -4.302  1.00  0.00           H  
ATOM   2187 2HG  LYS A 142     -29.154  26.268  -2.894  1.00  0.00           H  
ATOM   2188 1HD  LYS A 142     -28.205  28.467  -2.383  1.00  0.00           H  
ATOM   2189 2HD  LYS A 142     -28.933  29.148  -3.845  1.00  0.00           H  
ATOM   2190 1HE  LYS A 142     -31.184  28.664  -2.965  1.00  0.00           H  
ATOM   2191 2HE  LYS A 142     -30.476  27.943  -1.518  1.00  0.00           H  
ATOM   2192 1HZ  LYS A 142     -31.151  30.199  -1.140  1.00  0.00           H  
ATOM   2193 2HZ  LYS A 142     -29.512  30.077  -0.996  1.00  0.00           H  
ATOM   2194 3HZ  LYS A 142     -30.174  30.751  -2.348  1.00  0.00           H  
ATOM   2195  N   SER A 143     -26.393  24.351  -3.136  1.00  0.00           N  
ATOM   2196  CA  SER A 143     -26.433  23.208  -2.231  1.00  0.00           C  
ATOM   2197  C   SER A 143     -25.335  23.300  -1.179  1.00  0.00           C  
ATOM   2198  O   SER A 143     -25.558  22.996  -0.007  1.00  0.00           O  
ATOM   2199  CB  SER A 143     -26.289  21.917  -3.013  1.00  0.00           C  
ATOM   2200  OG  SER A 143     -27.394  21.712  -3.851  1.00  0.00           O  
ATOM   2201  H   SER A 143     -26.179  24.199  -4.111  1.00  0.00           H  
ATOM   2202  HA  SER A 143     -27.397  23.204  -1.720  1.00  0.00           H  
ATOM   2203 1HB  SER A 143     -25.378  21.953  -3.611  1.00  0.00           H  
ATOM   2204 2HB  SER A 143     -26.193  21.081  -2.322  1.00  0.00           H  
ATOM   2205  HG  SER A 143     -27.246  22.261  -4.624  1.00  0.00           H  
ATOM   2206  N   ILE A 144     -24.149  23.721  -1.605  1.00  0.00           N  
ATOM   2207  CA  ILE A 144     -23.013  23.853  -0.700  1.00  0.00           C  
ATOM   2208  C   ILE A 144     -23.268  24.925   0.352  1.00  0.00           C  
ATOM   2209  O   ILE A 144     -22.933  24.751   1.524  1.00  0.00           O  
ATOM   2210  CB  ILE A 144     -21.728  24.191  -1.477  1.00  0.00           C  
ATOM   2211  CG1 ILE A 144     -21.360  23.046  -2.425  1.00  0.00           C  
ATOM   2212  CG2 ILE A 144     -20.585  24.479  -0.516  1.00  0.00           C  
ATOM   2213  CD1 ILE A 144     -21.101  21.733  -1.723  1.00  0.00           C  
ATOM   2214  H   ILE A 144     -24.031  23.956  -2.580  1.00  0.00           H  
ATOM   2215  HA  ILE A 144     -22.866  22.902  -0.189  1.00  0.00           H  
ATOM   2216  HB  ILE A 144     -21.899  25.071  -2.098  1.00  0.00           H  
ATOM   2217 1HG1 ILE A 144     -22.164  22.897  -3.144  1.00  0.00           H  
ATOM   2218 2HG1 ILE A 144     -20.465  23.313  -2.988  1.00  0.00           H  
ATOM   2219 1HG2 ILE A 144     -19.684  24.716  -1.082  1.00  0.00           H  
ATOM   2220 2HG2 ILE A 144     -20.848  25.325   0.118  1.00  0.00           H  
ATOM   2221 3HG2 ILE A 144     -20.403  23.603   0.106  1.00  0.00           H  
ATOM   2222 1HD1 ILE A 144     -20.846  20.971  -2.460  1.00  0.00           H  
ATOM   2223 2HD1 ILE A 144     -20.274  21.851  -1.022  1.00  0.00           H  
ATOM   2224 3HD1 ILE A 144     -21.995  21.427  -1.181  1.00  0.00           H  
ATOM   2225  N   GLU A 145     -23.863  26.034  -0.074  1.00  0.00           N  
ATOM   2226  CA  GLU A 145     -24.165  27.137   0.831  1.00  0.00           C  
ATOM   2227  C   GLU A 145     -25.186  26.723   1.883  1.00  0.00           C  
ATOM   2228  O   GLU A 145     -25.064  27.080   3.055  1.00  0.00           O  
ATOM   2229  CB  GLU A 145     -24.687  28.343   0.047  1.00  0.00           C  
ATOM   2230  CG  GLU A 145     -24.960  29.576   0.897  1.00  0.00           C  
ATOM   2231  CD  GLU A 145     -25.386  30.765   0.083  1.00  0.00           C  
ATOM   2232  OE1 GLU A 145     -24.976  30.864  -1.049  1.00  0.00           O  
ATOM   2233  OE2 GLU A 145     -26.122  31.577   0.593  1.00  0.00           O  
ATOM   2234  H   GLU A 145     -24.113  26.115  -1.049  1.00  0.00           H  
ATOM   2235  HA  GLU A 145     -23.247  27.425   1.344  1.00  0.00           H  
ATOM   2236 1HB  GLU A 145     -23.963  28.619  -0.720  1.00  0.00           H  
ATOM   2237 2HB  GLU A 145     -25.614  28.074  -0.460  1.00  0.00           H  
ATOM   2238 1HG  GLU A 145     -25.745  29.342   1.615  1.00  0.00           H  
ATOM   2239 2HG  GLU A 145     -24.059  29.826   1.454  1.00  0.00           H  
ATOM   2240  N   VAL A 146     -26.193  25.968   1.457  1.00  0.00           N  
ATOM   2241  CA  VAL A 146     -27.238  25.504   2.362  1.00  0.00           C  
ATOM   2242  C   VAL A 146     -26.676  24.557   3.414  1.00  0.00           C  
ATOM   2243  O   VAL A 146     -27.048  24.624   4.586  1.00  0.00           O  
ATOM   2244  CB  VAL A 146     -28.349  24.787   1.572  1.00  0.00           C  
ATOM   2245  CG1 VAL A 146     -29.344  24.138   2.523  1.00  0.00           C  
ATOM   2246  CG2 VAL A 146     -29.050  25.775   0.652  1.00  0.00           C  
ATOM   2247  H   VAL A 146     -26.236  25.709   0.482  1.00  0.00           H  
ATOM   2248  HA  VAL A 146     -27.669  26.370   2.866  1.00  0.00           H  
ATOM   2249  HB  VAL A 146     -27.904  23.989   0.979  1.00  0.00           H  
ATOM   2250 1HG1 VAL A 146     -30.122  23.636   1.948  1.00  0.00           H  
ATOM   2251 2HG1 VAL A 146     -28.828  23.409   3.147  1.00  0.00           H  
ATOM   2252 3HG1 VAL A 146     -29.796  24.902   3.154  1.00  0.00           H  
ATOM   2253 1HG2 VAL A 146     -29.834  25.262   0.096  1.00  0.00           H  
ATOM   2254 2HG2 VAL A 146     -29.490  26.576   1.245  1.00  0.00           H  
ATOM   2255 3HG2 VAL A 146     -28.327  26.197  -0.047  1.00  0.00           H  
ATOM   2256  N   SER A 147     -25.778  23.675   2.988  1.00  0.00           N  
ATOM   2257  CA  SER A 147     -25.162  22.711   3.893  1.00  0.00           C  
ATOM   2258  C   SER A 147     -24.310  23.410   4.945  1.00  0.00           C  
ATOM   2259  O   SER A 147     -24.320  23.033   6.117  1.00  0.00           O  
ATOM   2260  CB  SER A 147     -24.311  21.730   3.111  1.00  0.00           C  
ATOM   2261  OG  SER A 147     -23.713  20.792   3.963  1.00  0.00           O  
ATOM   2262  H   SER A 147     -25.515  23.672   2.013  1.00  0.00           H  
ATOM   2263  HA  SER A 147     -25.954  22.161   4.404  1.00  0.00           H  
ATOM   2264 1HB  SER A 147     -24.931  21.215   2.377  1.00  0.00           H  
ATOM   2265 2HB  SER A 147     -23.540  22.272   2.564  1.00  0.00           H  
ATOM   2266  HG  SER A 147     -23.196  20.213   3.398  1.00  0.00           H  
ATOM   2267  N   ALA A 148     -23.573  24.430   4.519  1.00  0.00           N  
ATOM   2268  CA  ALA A 148     -22.713  25.184   5.424  1.00  0.00           C  
ATOM   2269  C   ALA A 148     -23.532  25.921   6.476  1.00  0.00           C  
ATOM   2270  O   ALA A 148     -23.158  25.967   7.648  1.00  0.00           O  
ATOM   2271  CB  ALA A 148     -21.851  26.165   4.642  1.00  0.00           C  
ATOM   2272  H   ALA A 148     -23.609  24.690   3.544  1.00  0.00           H  
ATOM   2273  HA  ALA A 148     -22.063  24.478   5.941  1.00  0.00           H  
ATOM   2274 1HB  ALA A 148     -21.215  26.720   5.331  1.00  0.00           H  
ATOM   2275 2HB  ALA A 148     -21.228  25.618   3.934  1.00  0.00           H  
ATOM   2276 3HB  ALA A 148     -22.491  26.859   4.100  1.00  0.00           H  
ATOM   2277  N   GLU A 149     -24.652  26.497   6.051  1.00  0.00           N  
ATOM   2278  CA  GLU A 149     -25.526  27.233   6.955  1.00  0.00           C  
ATOM   2279  C   GLU A 149     -26.132  26.313   8.007  1.00  0.00           C  
ATOM   2280  O   GLU A 149     -26.235  26.677   9.179  1.00  0.00           O  
ATOM   2281  CB  GLU A 149     -26.640  27.930   6.170  1.00  0.00           C  
ATOM   2282  CG  GLU A 149     -27.564  28.790   7.019  1.00  0.00           C  
ATOM   2283  CD  GLU A 149     -28.589  29.528   6.204  1.00  0.00           C  
ATOM   2284  OE1 GLU A 149     -28.573  29.397   5.004  1.00  0.00           O  
ATOM   2285  OE2 GLU A 149     -29.390  30.224   6.783  1.00  0.00           O  
ATOM   2286  H   GLU A 149     -24.904  26.422   5.076  1.00  0.00           H  
ATOM   2287  HA  GLU A 149     -24.934  27.991   7.468  1.00  0.00           H  
ATOM   2288 1HB  GLU A 149     -26.200  28.568   5.403  1.00  0.00           H  
ATOM   2289 2HB  GLU A 149     -27.250  27.182   5.663  1.00  0.00           H  
ATOM   2290 1HG  GLU A 149     -28.079  28.152   7.738  1.00  0.00           H  
ATOM   2291 2HG  GLU A 149     -26.965  29.508   7.577  1.00  0.00           H  
ATOM   2292  N   ALA A 150     -26.532  25.119   7.582  1.00  0.00           N  
ATOM   2293  CA  ALA A 150     -27.129  24.144   8.486  1.00  0.00           C  
ATOM   2294  C   ALA A 150     -26.127  23.684   9.538  1.00  0.00           C  
ATOM   2295  O   ALA A 150     -26.470  23.529  10.710  1.00  0.00           O  
ATOM   2296  CB  ALA A 150     -27.660  22.952   7.703  1.00  0.00           C  
ATOM   2297  H   ALA A 150     -26.419  24.881   6.607  1.00  0.00           H  
ATOM   2298  HA  ALA A 150     -27.959  24.625   9.003  1.00  0.00           H  
ATOM   2299 1HB  ALA A 150     -28.103  22.233   8.392  1.00  0.00           H  
ATOM   2300 2HB  ALA A 150     -28.417  23.289   6.995  1.00  0.00           H  
ATOM   2301 3HB  ALA A 150     -26.843  22.479   7.162  1.00  0.00           H  
ATOM   2302  N   ILE A 151     -24.887  23.467   9.113  1.00  0.00           N  
ATOM   2303  CA  ILE A 151     -23.833  23.024  10.017  1.00  0.00           C  
ATOM   2304  C   ILE A 151     -23.529  24.083  11.069  1.00  0.00           C  
ATOM   2305  O   ILE A 151     -23.323  23.767  12.241  1.00  0.00           O  
ATOM   2306  CB  ILE A 151     -22.548  22.688   9.239  1.00  0.00           C  
ATOM   2307  CG1 ILE A 151     -22.762  21.451   8.363  1.00  0.00           C  
ATOM   2308  CG2 ILE A 151     -21.387  22.471  10.198  1.00  0.00           C  
ATOM   2309  CD1 ILE A 151     -21.650  21.207   7.369  1.00  0.00           C  
ATOM   2310  H   ILE A 151     -24.669  23.613   8.138  1.00  0.00           H  
ATOM   2311  HA  ILE A 151     -24.172  22.124  10.528  1.00  0.00           H  
ATOM   2312  HB  ILE A 151     -22.303  23.511   8.568  1.00  0.00           H  
ATOM   2313 1HG1 ILE A 151     -22.853  20.569   8.996  1.00  0.00           H  
ATOM   2314 2HG1 ILE A 151     -23.696  21.553   7.810  1.00  0.00           H  
ATOM   2315 1HG2 ILE A 151     -20.487  22.234   9.631  1.00  0.00           H  
ATOM   2316 2HG2 ILE A 151     -21.222  23.377  10.779  1.00  0.00           H  
ATOM   2317 3HG2 ILE A 151     -21.620  21.646  10.871  1.00  0.00           H  
ATOM   2318 1HD1 ILE A 151     -21.873  20.314   6.785  1.00  0.00           H  
ATOM   2319 2HD1 ILE A 151     -21.564  22.065   6.701  1.00  0.00           H  
ATOM   2320 3HD1 ILE A 151     -20.710  21.066   7.901  1.00  0.00           H  
ATOM   2321  N   LEU A 152     -23.502  25.342  10.644  1.00  0.00           N  
ATOM   2322  CA  LEU A 152     -23.222  26.451  11.548  1.00  0.00           C  
ATOM   2323  C   LEU A 152     -24.315  26.592  12.600  1.00  0.00           C  
ATOM   2324  O   LEU A 152     -24.033  26.842  13.772  1.00  0.00           O  
ATOM   2325  CB  LEU A 152     -23.092  27.759  10.758  1.00  0.00           C  
ATOM   2326  CG  LEU A 152     -21.857  27.871   9.855  1.00  0.00           C  
ATOM   2327  CD1 LEU A 152     -21.959  29.132   9.008  1.00  0.00           C  
ATOM   2328  CD2 LEU A 152     -20.600  27.888  10.712  1.00  0.00           C  
ATOM   2329  H   LEU A 152     -23.680  25.535   9.669  1.00  0.00           H  
ATOM   2330  HA  LEU A 152     -22.279  26.253  12.056  1.00  0.00           H  
ATOM   2331 1HB  LEU A 152     -23.973  27.874  10.129  1.00  0.00           H  
ATOM   2332 2HB  LEU A 152     -23.063  28.590  11.463  1.00  0.00           H  
ATOM   2333  HG  LEU A 152     -21.822  27.017   9.178  1.00  0.00           H  
ATOM   2334 1HD1 LEU A 152     -21.081  29.211   8.366  1.00  0.00           H  
ATOM   2335 2HD1 LEU A 152     -22.856  29.084   8.390  1.00  0.00           H  
ATOM   2336 3HD1 LEU A 152     -22.012  30.004   9.659  1.00  0.00           H  
ATOM   2337 1HD2 LEU A 152     -19.722  27.967  10.070  1.00  0.00           H  
ATOM   2338 2HD2 LEU A 152     -20.633  28.743  11.389  1.00  0.00           H  
ATOM   2339 3HD2 LEU A 152     -20.544  26.968  11.294  1.00  0.00           H  
ATOM   2340  N   GLU A 153     -25.563  26.430  12.175  1.00  0.00           N  
ATOM   2341  CA  GLU A 153     -26.702  26.539  13.079  1.00  0.00           C  
ATOM   2342  C   GLU A 153     -26.677  25.438  14.131  1.00  0.00           C  
ATOM   2343  O   GLU A 153     -26.967  25.679  15.303  1.00  0.00           O  
ATOM   2344  CB  GLU A 153     -28.014  26.478  12.294  1.00  0.00           C  
ATOM   2345  CG  GLU A 153     -28.280  27.694  11.419  1.00  0.00           C  
ATOM   2346  CD  GLU A 153     -28.455  28.959  12.212  1.00  0.00           C  
ATOM   2347  OE1 GLU A 153     -29.398  29.042  12.963  1.00  0.00           O  
ATOM   2348  OE2 GLU A 153     -27.645  29.844  12.068  1.00  0.00           O  
ATOM   2349  H   GLU A 153     -25.727  26.226  11.200  1.00  0.00           H  
ATOM   2350  HA  GLU A 153     -26.646  27.500  13.592  1.00  0.00           H  
ATOM   2351 1HB  GLU A 153     -28.013  25.597  11.652  1.00  0.00           H  
ATOM   2352 2HB  GLU A 153     -28.849  26.376  12.988  1.00  0.00           H  
ATOM   2353 1HG  GLU A 153     -27.445  27.823  10.730  1.00  0.00           H  
ATOM   2354 2HG  GLU A 153     -29.178  27.514  10.828  1.00  0.00           H  
ATOM   2355  N   LEU A 154     -26.329  24.228  13.706  1.00  0.00           N  
ATOM   2356  CA  LEU A 154     -26.266  23.086  14.610  1.00  0.00           C  
ATOM   2357  C   LEU A 154     -25.303  23.348  15.761  1.00  0.00           C  
ATOM   2358  O   LEU A 154     -25.627  23.101  16.923  1.00  0.00           O  
ATOM   2359  CB  LEU A 154     -25.831  21.829  13.847  1.00  0.00           C  
ATOM   2360  CG  LEU A 154     -26.858  21.261  12.859  1.00  0.00           C  
ATOM   2361  CD1 LEU A 154     -26.216  20.149  12.041  1.00  0.00           C  
ATOM   2362  CD2 LEU A 154     -28.068  20.747  13.625  1.00  0.00           C  
ATOM   2363  H   LEU A 154     -26.102  24.096  12.731  1.00  0.00           H  
ATOM   2364  HA  LEU A 154     -27.259  22.918  15.024  1.00  0.00           H  
ATOM   2365 1HB  LEU A 154     -24.925  22.059  13.287  1.00  0.00           H  
ATOM   2366 2HB  LEU A 154     -25.598  21.047  14.569  1.00  0.00           H  
ATOM   2367  HG  LEU A 154     -27.171  22.045  12.169  1.00  0.00           H  
ATOM   2368 1HD1 LEU A 154     -26.946  19.746  11.339  1.00  0.00           H  
ATOM   2369 2HD1 LEU A 154     -25.365  20.549  11.488  1.00  0.00           H  
ATOM   2370 3HD1 LEU A 154     -25.877  19.357  12.707  1.00  0.00           H  
ATOM   2371 1HD2 LEU A 154     -28.799  20.344  12.923  1.00  0.00           H  
ATOM   2372 2HD2 LEU A 154     -27.756  19.962  14.314  1.00  0.00           H  
ATOM   2373 3HD2 LEU A 154     -28.518  21.566  14.187  1.00  0.00           H  
ATOM   2374  N   TYR A 155     -24.117  23.850  15.432  1.00  0.00           N  
ATOM   2375  CA  TYR A 155     -23.104  24.146  16.438  1.00  0.00           C  
ATOM   2376  C   TYR A 155     -23.630  25.130  17.475  1.00  0.00           C  
ATOM   2377  O   TYR A 155     -23.167  25.151  18.616  1.00  0.00           O  
ATOM   2378  CB  TYR A 155     -21.838  24.697  15.778  1.00  0.00           C  
ATOM   2379  CG  TYR A 155     -20.686  24.895  16.737  1.00  0.00           C  
ATOM   2380  CD1 TYR A 155     -19.941  23.804  17.161  1.00  0.00           C  
ATOM   2381  CD2 TYR A 155     -20.373  26.167  17.193  1.00  0.00           C  
ATOM   2382  CE1 TYR A 155     -18.889  23.984  18.038  1.00  0.00           C  
ATOM   2383  CE2 TYR A 155     -19.321  26.347  18.069  1.00  0.00           C  
ATOM   2384  CZ  TYR A 155     -18.580  25.262  18.491  1.00  0.00           C  
ATOM   2385  OH  TYR A 155     -17.532  25.442  19.364  1.00  0.00           O  
ATOM   2386  H   TYR A 155     -23.912  24.031  14.460  1.00  0.00           H  
ATOM   2387  HA  TYR A 155     -22.852  23.221  16.958  1.00  0.00           H  
ATOM   2388 1HB  TYR A 155     -21.512  24.016  14.990  1.00  0.00           H  
ATOM   2389 2HB  TYR A 155     -22.060  25.656  15.310  1.00  0.00           H  
ATOM   2390  HD1 TYR A 155     -20.187  22.804  16.803  1.00  0.00           H  
ATOM   2391  HD2 TYR A 155     -20.959  27.024  16.860  1.00  0.00           H  
ATOM   2392  HE1 TYR A 155     -18.304  23.127  18.371  1.00  0.00           H  
ATOM   2393  HE2 TYR A 155     -19.075  27.347  18.428  1.00  0.00           H  
ATOM   2394  HH  TYR A 155     -17.126  24.593  19.554  1.00  0.00           H  
ATOM   2395  N   THR A 156     -24.607  25.923  17.005  1.00  0.00           N  
ATOM   2396  CA  THR A 156     -25.242  26.981  17.784  1.00  0.00           C  
ATOM   2397  C   THR A 156     -26.572  26.588  18.397  1.00  0.00           C  
ATOM   2398  O   THR A 156     -27.367  27.446  18.780  1.00  0.00           O  
ATOM   2399  CB  THR A 156     -25.449  28.235  16.915  1.00  0.00           C  
ATOM   2400  OG1 THR A 156     -26.265  27.907  15.783  1.00  0.00           O  
ATOM   2401  CG2 THR A 156     -24.113  28.776  16.432  1.00  0.00           C  
ATOM   2402  H   THR A 156     -24.908  25.764  16.054  1.00  0.00           H  
ATOM   2403  HA  THR A 156     -24.584  27.243  18.613  1.00  0.00           H  
ATOM   2404  HB  THR A 156     -25.955  29.003  17.500  1.00  0.00           H  
ATOM   2405  HG1 THR A 156     -27.117  27.584  16.087  1.00  0.00           H  
ATOM   2406 1HG2 THR A 156     -24.279  29.663  15.820  1.00  0.00           H  
ATOM   2407 2HG2 THR A 156     -23.494  29.038  17.290  1.00  0.00           H  
ATOM   2408 3HG2 THR A 156     -23.606  28.016  15.838  1.00  0.00           H  
ATOM   2409  N   GLY A 157     -26.810  25.292  18.488  1.00  0.00           N  
ATOM   2410  CA  GLY A 157     -28.009  24.790  19.128  1.00  0.00           C  
ATOM   2411  C   GLY A 157     -29.265  25.004  18.294  1.00  0.00           C  
ATOM   2412  O   GLY A 157     -30.346  25.242  18.832  1.00  0.00           O  
ATOM   2413  H   GLY A 157     -26.141  24.641  18.103  1.00  0.00           H  
ATOM   2414 1HA  GLY A 157     -27.897  23.724  19.325  1.00  0.00           H  
ATOM   2415 2HA  GLY A 157     -28.141  25.282  20.091  1.00  0.00           H  
ATOM   2416  N   GLY A 158     -29.116  24.918  16.983  1.00  0.00           N  
ATOM   2417  CA  GLY A 158     -30.258  24.957  16.080  1.00  0.00           C  
ATOM   2418  C   GLY A 158     -31.154  23.752  16.318  1.00  0.00           C  
ATOM   2419  O   GLY A 158     -30.943  22.986  17.258  1.00  0.00           O  
ATOM   2420  H   GLY A 158     -28.187  24.823  16.599  1.00  0.00           H  
ATOM   2421 1HA  GLY A 158     -30.816  25.880  16.239  1.00  0.00           H  
ATOM   2422 2HA  GLY A 158     -29.906  24.968  15.049  1.00  0.00           H  
ATOM   2423  N   ASP A 159     -32.156  23.586  15.463  1.00  0.00           N  
ATOM   2424  CA  ASP A 159     -33.019  22.430  15.578  1.00  0.00           C  
ATOM   2425  C   ASP A 159     -32.647  21.362  14.564  1.00  0.00           C  
ATOM   2426  O   ASP A 159     -33.052  21.427  13.403  1.00  0.00           O  
ATOM   2427  CB  ASP A 159     -34.483  22.836  15.390  1.00  0.00           C  
ATOM   2428  CG  ASP A 159     -35.448  21.670  15.560  1.00  0.00           C  
ATOM   2429  OD1 ASP A 159     -34.990  20.560  15.688  1.00  0.00           O  
ATOM   2430  OD2 ASP A 159     -36.633  21.902  15.561  1.00  0.00           O  
ATOM   2431  H   ASP A 159     -32.328  24.257  14.728  1.00  0.00           H  
ATOM   2432  HA  ASP A 159     -32.900  22.008  16.576  1.00  0.00           H  
ATOM   2433 1HB  ASP A 159     -34.741  23.611  16.112  1.00  0.00           H  
ATOM   2434 2HB  ASP A 159     -34.618  23.259  14.394  1.00  0.00           H  
ATOM   2435  N   PRO A 160     -32.048  20.468  14.635  1.00  0.00           N  
ATOM   2436  CA  PRO A 160     -31.407  19.461  13.788  1.00  0.00           C  
ATOM   2437  C   PRO A 160     -32.379  19.015  12.713  1.00  0.00           C  
ATOM   2438  O   PRO A 160     -32.110  19.160  11.521  1.00  0.00           O  
ATOM   2439  CB  PRO A 160     -31.075  18.327  14.763  1.00  0.00           C  
ATOM   2440  CG  PRO A 160     -30.828  19.019  16.059  1.00  0.00           C  
ATOM   2441  CD  PRO A 160     -31.884  20.090  16.119  1.00  0.00           C  
ATOM   2442  HA  PRO A 160     -30.490  19.885  13.352  1.00  0.00           H  
ATOM   2443 1HB  PRO A 160     -31.913  17.616  14.812  1.00  0.00           H  
ATOM   2444 2HB  PRO A 160     -30.199  17.766  14.404  1.00  0.00           H  
ATOM   2445 1HG  PRO A 160     -30.901  18.305  16.892  1.00  0.00           H  
ATOM   2446 2HG  PRO A 160     -29.807  19.430  16.082  1.00  0.00           H  
ATOM   2447 1HD  PRO A 160     -32.812  19.668  16.535  1.00  0.00           H  
ATOM   2448 2HD  PRO A 160     -31.526  20.925  16.740  1.00  0.00           H  
ATOM   2449  N   ASP A 161     -33.511  18.471  13.153  1.00  0.00           N  
ATOM   2450  CA  ASP A 161     -34.474  17.855  12.248  1.00  0.00           C  
ATOM   2451  C   ASP A 161     -34.954  18.847  11.197  1.00  0.00           C  
ATOM   2452  O   ASP A 161     -35.103  18.501  10.025  1.00  0.00           O  
ATOM   2453  CB  ASP A 161     -35.672  17.310  13.029  1.00  0.00           C  
ATOM   2454  CG  ASP A 161     -35.334  16.069  13.843  1.00  0.00           C  
ATOM   2455  OD1 ASP A 161     -34.311  15.477  13.591  1.00  0.00           O  
ATOM   2456  OD2 ASP A 161     -36.102  15.724  14.709  1.00  0.00           O  
ATOM   2457  H   ASP A 161     -33.707  18.486  14.144  1.00  0.00           H  
ATOM   2458  HA  ASP A 161     -33.986  17.025  11.736  1.00  0.00           H  
ATOM   2459 1HB  ASP A 161     -36.046  18.080  13.705  1.00  0.00           H  
ATOM   2460 2HB  ASP A 161     -36.477  17.064  12.336  1.00  0.00           H  
ATOM   2461  N   LYS A 162     -35.195  20.082  11.622  1.00  0.00           N  
ATOM   2462  CA  LYS A 162     -35.658  21.128  10.717  1.00  0.00           C  
ATOM   2463  C   LYS A 162     -34.605  21.453   9.666  1.00  0.00           C  
ATOM   2464  O   LYS A 162     -34.925  21.653   8.494  1.00  0.00           O  
ATOM   2465  CB  LYS A 162     -36.026  22.390  11.500  1.00  0.00           C  
ATOM   2466  CG  LYS A 162     -37.293  22.264  12.336  1.00  0.00           C  
ATOM   2467  CD  LYS A 162     -37.635  23.578  13.022  1.00  0.00           C  
ATOM   2468  CE  LYS A 162     -38.964  23.490  13.757  1.00  0.00           C  
ATOM   2469  NZ  LYS A 162     -38.907  22.535  14.897  1.00  0.00           N  
ATOM   2470  H   LYS A 162     -35.054  20.302  12.598  1.00  0.00           H  
ATOM   2471  HA  LYS A 162     -36.547  20.768  10.198  1.00  0.00           H  
ATOM   2472 1HB  LYS A 162     -35.208  22.654  12.170  1.00  0.00           H  
ATOM   2473 2HB  LYS A 162     -36.163  23.220  10.807  1.00  0.00           H  
ATOM   2474 1HG  LYS A 162     -38.125  21.971  11.694  1.00  0.00           H  
ATOM   2475 2HG  LYS A 162     -37.154  21.494  13.093  1.00  0.00           H  
ATOM   2476 1HD  LYS A 162     -36.850  23.831  13.735  1.00  0.00           H  
ATOM   2477 2HD  LYS A 162     -37.695  24.372  12.277  1.00  0.00           H  
ATOM   2478 1HE  LYS A 162     -39.235  24.474  14.137  1.00  0.00           H  
ATOM   2479 2HE  LYS A 162     -39.742  23.165  13.066  1.00  0.00           H  
ATOM   2480 1HZ  LYS A 162     -39.806  22.505  15.357  1.00  0.00           H  
ATOM   2481 2HZ  LYS A 162     -38.674  21.613  14.553  1.00  0.00           H  
ATOM   2482 3HZ  LYS A 162     -38.202  22.836  15.555  1.00  0.00           H  
ATOM   2483  N   LEU A 163     -33.348  21.505  10.091  1.00  0.00           N  
ATOM   2484  CA  LEU A 163     -32.245  21.806   9.186  1.00  0.00           C  
ATOM   2485  C   LEU A 163     -32.082  20.716   8.135  1.00  0.00           C  
ATOM   2486  O   LEU A 163     -31.837  21.002   6.963  1.00  0.00           O  
ATOM   2487  CB  LEU A 163     -30.939  21.963   9.975  1.00  0.00           C  
ATOM   2488  CG  LEU A 163     -30.852  23.201  10.877  1.00  0.00           C  
ATOM   2489  CD1 LEU A 163     -29.588  23.125  11.724  1.00  0.00           C  
ATOM   2490  CD2 LEU A 163     -30.860  24.457  10.018  1.00  0.00           C  
ATOM   2491  H   LEU A 163     -33.151  21.332  11.066  1.00  0.00           H  
ATOM   2492  HA  LEU A 163     -32.462  22.744   8.677  1.00  0.00           H  
ATOM   2493 1HB  LEU A 163     -30.806  21.085  10.605  1.00  0.00           H  
ATOM   2494 2HB  LEU A 163     -30.110  22.008   9.270  1.00  0.00           H  
ATOM   2495  HG  LEU A 163     -31.706  23.219  11.554  1.00  0.00           H  
ATOM   2496 1HD1 LEU A 163     -29.526  24.004  12.365  1.00  0.00           H  
ATOM   2497 2HD1 LEU A 163     -29.618  22.228  12.342  1.00  0.00           H  
ATOM   2498 3HD1 LEU A 163     -28.716  23.089  11.072  1.00  0.00           H  
ATOM   2499 1HD2 LEU A 163     -30.798  25.337  10.659  1.00  0.00           H  
ATOM   2500 2HD2 LEU A 163     -30.005  24.440   9.342  1.00  0.00           H  
ATOM   2501 3HD2 LEU A 163     -31.781  24.494   9.437  1.00  0.00           H  
ATOM   2502  N   ILE A 164     -32.219  19.465   8.560  1.00  0.00           N  
ATOM   2503  CA  ILE A 164     -32.088  18.329   7.655  1.00  0.00           C  
ATOM   2504  C   ILE A 164     -33.190  18.332   6.604  1.00  0.00           C  
ATOM   2505  O   ILE A 164     -32.944  18.047   5.432  1.00  0.00           O  
ATOM   2506  CB  ILE A 164     -32.123  17.000   8.432  1.00  0.00           C  
ATOM   2507  CG1 ILE A 164     -30.875  16.860   9.307  1.00  0.00           C  
ATOM   2508  CG2 ILE A 164     -32.239  15.826   7.473  1.00  0.00           C  
ATOM   2509  CD1 ILE A 164     -30.950  15.724  10.301  1.00  0.00           C  
ATOM   2510  H   ILE A 164     -32.419  19.296   9.535  1.00  0.00           H  
ATOM   2511  HA  ILE A 164     -31.129  18.404   7.143  1.00  0.00           H  
ATOM   2512  HB  ILE A 164     -32.981  16.995   9.104  1.00  0.00           H  
ATOM   2513 1HG1 ILE A 164     -30.002  16.703   8.673  1.00  0.00           H  
ATOM   2514 2HG1 ILE A 164     -30.712  17.786   9.860  1.00  0.00           H  
ATOM   2515 1HG2 ILE A 164     -32.262  14.895   8.039  1.00  0.00           H  
ATOM   2516 2HG2 ILE A 164     -33.156  15.920   6.892  1.00  0.00           H  
ATOM   2517 3HG2 ILE A 164     -31.382  15.820   6.799  1.00  0.00           H  
ATOM   2518 1HD1 ILE A 164     -30.029  15.689  10.884  1.00  0.00           H  
ATOM   2519 2HD1 ILE A 164     -31.797  15.881  10.970  1.00  0.00           H  
ATOM   2520 3HD1 ILE A 164     -31.076  14.783   9.768  1.00  0.00           H  
ATOM   2521  N   ARG A 165     -34.406  18.656   7.029  1.00  0.00           N  
ATOM   2522  CA  ARG A 165     -35.548  18.697   6.124  1.00  0.00           C  
ATOM   2523  C   ARG A 165     -35.380  19.786   5.072  1.00  0.00           C  
ATOM   2524  O   ARG A 165     -35.700  19.585   3.900  1.00  0.00           O  
ATOM   2525  CB  ARG A 165     -36.835  18.938   6.898  1.00  0.00           C  
ATOM   2526  CG  ARG A 165     -38.106  18.852   6.068  1.00  0.00           C  
ATOM   2527  CD  ARG A 165     -39.320  19.055   6.900  1.00  0.00           C  
ATOM   2528  NE  ARG A 165     -39.469  18.014   7.904  1.00  0.00           N  
ATOM   2529  CZ  ARG A 165     -40.006  16.800   7.674  1.00  0.00           C  
ATOM   2530  NH1 ARG A 165     -40.438  16.490   6.472  1.00  0.00           N  
ATOM   2531  NH2 ARG A 165     -40.097  15.921   8.657  1.00  0.00           N  
ATOM   2532  H   ARG A 165     -34.543  18.880   8.004  1.00  0.00           H  
ATOM   2533  HA  ARG A 165     -35.622  17.734   5.617  1.00  0.00           H  
ATOM   2534 1HB  ARG A 165     -36.918  18.209   7.703  1.00  0.00           H  
ATOM   2535 2HB  ARG A 165     -36.806  19.928   7.354  1.00  0.00           H  
ATOM   2536 1HG  ARG A 165     -38.089  19.621   5.295  1.00  0.00           H  
ATOM   2537 2HG  ARG A 165     -38.171  17.869   5.601  1.00  0.00           H  
ATOM   2538 1HD  ARG A 165     -39.255  20.015   7.411  1.00  0.00           H  
ATOM   2539 2HD  ARG A 165     -40.204  19.043   6.263  1.00  0.00           H  
ATOM   2540  HE  ARG A 165     -39.148  18.216   8.842  1.00  0.00           H  
ATOM   2541 1HH1 ARG A 165     -40.368  17.162   5.721  1.00  0.00           H  
ATOM   2542 2HH1 ARG A 165     -40.840  15.579   6.300  1.00  0.00           H  
ATOM   2543 1HH2 ARG A 165     -39.764  16.160   9.581  1.00  0.00           H  
ATOM   2544 2HH2 ARG A 165     -40.498  15.011   8.485  1.00  0.00           H  
ATOM   2545  N   GLU A 166     -34.876  20.939   5.498  1.00  0.00           N  
ATOM   2546  CA  GLU A 166     -34.664  22.063   4.593  1.00  0.00           C  
ATOM   2547  C   GLU A 166     -33.613  21.733   3.541  1.00  0.00           C  
ATOM   2548  O   GLU A 166     -33.763  22.079   2.369  1.00  0.00           O  
ATOM   2549  CB  GLU A 166     -34.241  23.307   5.377  1.00  0.00           C  
ATOM   2550  CG  GLU A 166     -35.338  23.906   6.245  1.00  0.00           C  
ATOM   2551  CD  GLU A 166     -34.867  25.082   7.055  1.00  0.00           C  
ATOM   2552  OE1 GLU A 166     -33.692  25.359   7.037  1.00  0.00           O  
ATOM   2553  OE2 GLU A 166     -35.684  25.704   7.694  1.00  0.00           O  
ATOM   2554  H   GLU A 166     -34.633  21.040   6.473  1.00  0.00           H  
ATOM   2555  HA  GLU A 166     -35.602  22.276   4.080  1.00  0.00           H  
ATOM   2556 1HB  GLU A 166     -33.400  23.060   6.025  1.00  0.00           H  
ATOM   2557 2HB  GLU A 166     -33.905  24.078   4.684  1.00  0.00           H  
ATOM   2558 1HG  GLU A 166     -36.160  24.227   5.605  1.00  0.00           H  
ATOM   2559 2HG  GLU A 166     -35.717  23.137   6.917  1.00  0.00           H  
ATOM   2560  N   VAL A 167     -32.548  21.061   3.967  1.00  0.00           N  
ATOM   2561  CA  VAL A 167     -31.470  20.682   3.062  1.00  0.00           C  
ATOM   2562  C   VAL A 167     -31.954  19.693   2.010  1.00  0.00           C  
ATOM   2563  O   VAL A 167     -31.589  19.790   0.838  1.00  0.00           O  
ATOM   2564  CB  VAL A 167     -30.305  20.057   3.852  1.00  0.00           C  
ATOM   2565  CG1 VAL A 167     -29.262  19.488   2.901  1.00  0.00           C  
ATOM   2566  CG2 VAL A 167     -29.686  21.098   4.772  1.00  0.00           C  
ATOM   2567  H   VAL A 167     -32.484  20.806   4.942  1.00  0.00           H  
ATOM   2568  HA  VAL A 167     -31.110  21.580   2.558  1.00  0.00           H  
ATOM   2569  HB  VAL A 167     -30.685  19.226   4.446  1.00  0.00           H  
ATOM   2570 1HG1 VAL A 167     -28.445  19.050   3.477  1.00  0.00           H  
ATOM   2571 2HG1 VAL A 167     -29.718  18.720   2.278  1.00  0.00           H  
ATOM   2572 3HG1 VAL A 167     -28.872  20.286   2.270  1.00  0.00           H  
ATOM   2573 1HG2 VAL A 167     -28.863  20.649   5.328  1.00  0.00           H  
ATOM   2574 2HG2 VAL A 167     -29.311  21.932   4.178  1.00  0.00           H  
ATOM   2575 3HG2 VAL A 167     -30.440  21.461   5.471  1.00  0.00           H  
ATOM   2576  N   GLY A 168     -32.778  18.741   2.436  1.00  0.00           N  
ATOM   2577  CA  GLY A 168     -33.315  17.732   1.531  1.00  0.00           C  
ATOM   2578  C   GLY A 168     -34.220  18.360   0.479  1.00  0.00           C  
ATOM   2579  O   GLY A 168     -34.179  17.985  -0.693  1.00  0.00           O  
ATOM   2580  H   GLY A 168     -33.039  18.716   3.411  1.00  0.00           H  
ATOM   2581 1HA  GLY A 168     -32.494  17.207   1.043  1.00  0.00           H  
ATOM   2582 2HA  GLY A 168     -33.875  16.992   2.102  1.00  0.00           H  
ATOM   2583  N   GLU A 169     -35.037  19.318   0.905  1.00  0.00           N  
ATOM   2584  CA  GLU A 169     -35.954  20.000   0.000  1.00  0.00           C  
ATOM   2585  C   GLU A 169     -35.197  20.801  -1.052  1.00  0.00           C  
ATOM   2586  O   GLU A 169     -35.574  20.818  -2.224  1.00  0.00           O  
ATOM   2587  CB  GLU A 169     -36.888  20.924   0.784  1.00  0.00           C  
ATOM   2588  CG  GLU A 169     -37.907  20.199   1.652  1.00  0.00           C  
ATOM   2589  CD  GLU A 169     -38.759  21.137   2.462  1.00  0.00           C  
ATOM   2590  OE1 GLU A 169     -38.494  22.315   2.444  1.00  0.00           O  
ATOM   2591  OE2 GLU A 169     -39.675  20.674   3.100  1.00  0.00           O  
ATOM   2592  H   GLU A 169     -35.022  19.580   1.880  1.00  0.00           H  
ATOM   2593  HA  GLU A 169     -36.556  19.249  -0.513  1.00  0.00           H  
ATOM   2594 1HB  GLU A 169     -36.298  21.573   1.432  1.00  0.00           H  
ATOM   2595 2HB  GLU A 169     -37.434  21.564   0.091  1.00  0.00           H  
ATOM   2596 1HG  GLU A 169     -38.554  19.601   1.011  1.00  0.00           H  
ATOM   2597 2HG  GLU A 169     -37.381  19.522   2.323  1.00  0.00           H  
ATOM   2598  N   VAL A 170     -34.127  21.464  -0.626  1.00  0.00           N  
ATOM   2599  CA  VAL A 170     -33.315  22.268  -1.531  1.00  0.00           C  
ATOM   2600  C   VAL A 170     -32.637  21.399  -2.583  1.00  0.00           C  
ATOM   2601  O   VAL A 170     -32.564  21.769  -3.755  1.00  0.00           O  
ATOM   2602  CB  VAL A 170     -32.244  23.043  -0.741  1.00  0.00           C  
ATOM   2603  CG1 VAL A 170     -31.276  23.733  -1.692  1.00  0.00           C  
ATOM   2604  CG2 VAL A 170     -32.910  24.055   0.179  1.00  0.00           C  
ATOM   2605  H   VAL A 170     -33.870  21.410   0.349  1.00  0.00           H  
ATOM   2606  HA  VAL A 170     -33.965  22.984  -2.035  1.00  0.00           H  
ATOM   2607  HB  VAL A 170     -31.662  22.338  -0.147  1.00  0.00           H  
ATOM   2608 1HG1 VAL A 170     -30.526  24.276  -1.116  1.00  0.00           H  
ATOM   2609 2HG1 VAL A 170     -30.785  22.987  -2.316  1.00  0.00           H  
ATOM   2610 3HG1 VAL A 170     -31.824  24.432  -2.323  1.00  0.00           H  
ATOM   2611 1HG2 VAL A 170     -32.146  24.598   0.735  1.00  0.00           H  
ATOM   2612 2HG2 VAL A 170     -33.496  24.756  -0.415  1.00  0.00           H  
ATOM   2613 3HG2 VAL A 170     -33.565  23.535   0.878  1.00  0.00           H  
ATOM   2614  N   ALA A 171     -32.142  20.242  -2.157  1.00  0.00           N  
ATOM   2615  CA  ALA A 171     -31.470  19.318  -3.062  1.00  0.00           C  
ATOM   2616  C   ALA A 171     -32.430  18.778  -4.114  1.00  0.00           C  
ATOM   2617  O   ALA A 171     -32.074  18.650  -5.285  1.00  0.00           O  
ATOM   2618  CB  ALA A 171     -30.844  18.172  -2.280  1.00  0.00           C  
ATOM   2619  H   ALA A 171     -32.233  19.996  -1.182  1.00  0.00           H  
ATOM   2620  HA  ALA A 171     -30.681  19.864  -3.580  1.00  0.00           H  
ATOM   2621 1HB  ALA A 171     -30.345  17.491  -2.969  1.00  0.00           H  
ATOM   2622 2HB  ALA A 171     -30.117  18.570  -1.572  1.00  0.00           H  
ATOM   2623 3HB  ALA A 171     -31.621  17.635  -1.738  1.00  0.00           H  
ATOM   2624  N   ILE A 172     -33.649  18.463  -3.688  1.00  0.00           N  
ATOM   2625  CA  ILE A 172     -34.664  17.937  -4.593  1.00  0.00           C  
ATOM   2626  C   ILE A 172     -35.053  18.968  -5.645  1.00  0.00           C  
ATOM   2627  O   ILE A 172     -35.233  18.636  -6.817  1.00  0.00           O  
ATOM   2628  CB  ILE A 172     -35.918  17.498  -3.815  1.00  0.00           C  
ATOM   2629  CG1 ILE A 172     -35.605  16.281  -2.940  1.00  0.00           C  
ATOM   2630  CG2 ILE A 172     -37.057  17.189  -4.775  1.00  0.00           C  
ATOM   2631  CD1 ILE A 172     -36.694  15.948  -1.946  1.00  0.00           C  
ATOM   2632  H   ILE A 172     -33.878  18.591  -2.713  1.00  0.00           H  
ATOM   2633  HA  ILE A 172     -34.254  17.067  -5.105  1.00  0.00           H  
ATOM   2634  HB  ILE A 172     -36.228  18.298  -3.144  1.00  0.00           H  
ATOM   2635 1HG1 ILE A 172     -35.443  15.410  -3.574  1.00  0.00           H  
ATOM   2636 2HG1 ILE A 172     -34.683  16.459  -2.387  1.00  0.00           H  
ATOM   2637 1HG2 ILE A 172     -37.936  16.880  -4.208  1.00  0.00           H  
ATOM   2638 2HG2 ILE A 172     -37.295  18.079  -5.355  1.00  0.00           H  
ATOM   2639 3HG2 ILE A 172     -36.758  16.385  -5.448  1.00  0.00           H  
ATOM   2640 1HD1 ILE A 172     -36.399  15.075  -1.363  1.00  0.00           H  
ATOM   2641 2HD1 ILE A 172     -36.849  16.796  -1.278  1.00  0.00           H  
ATOM   2642 3HD1 ILE A 172     -37.619  15.732  -2.479  1.00  0.00           H  
ATOM   2643  N   LYS A 173     -35.181  20.220  -5.219  1.00  0.00           N  
ATOM   2644  CA  LYS A 173     -35.548  21.303  -6.124  1.00  0.00           C  
ATOM   2645  C   LYS A 173     -34.471  21.532  -7.176  1.00  0.00           C  
ATOM   2646  O   LYS A 173     -34.773  21.760  -8.348  1.00  0.00           O  
ATOM   2647  CB  LYS A 173     -35.801  22.593  -5.341  1.00  0.00           C  
ATOM   2648  CG  LYS A 173     -37.068  22.578  -4.497  1.00  0.00           C  
ATOM   2649  CD  LYS A 173     -37.239  23.884  -3.735  1.00  0.00           C  
ATOM   2650  CE  LYS A 173     -38.499  23.867  -2.882  1.00  0.00           C  
ATOM   2651  NZ  LYS A 173     -38.660  25.123  -2.101  1.00  0.00           N  
ATOM   2652  H   LYS A 173     -35.020  20.427  -4.244  1.00  0.00           H  
ATOM   2653  HA  LYS A 173     -36.466  21.025  -6.642  1.00  0.00           H  
ATOM   2654 1HB  LYS A 173     -34.958  22.786  -4.677  1.00  0.00           H  
ATOM   2655 2HB  LYS A 173     -35.870  23.431  -6.034  1.00  0.00           H  
ATOM   2656 1HG  LYS A 173     -37.934  22.427  -5.142  1.00  0.00           H  
ATOM   2657 2HG  LYS A 173     -37.021  21.755  -3.784  1.00  0.00           H  
ATOM   2658 1HD  LYS A 173     -36.375  24.044  -3.089  1.00  0.00           H  
ATOM   2659 2HD  LYS A 173     -37.301  24.711  -4.441  1.00  0.00           H  
ATOM   2660 1HE  LYS A 173     -39.370  23.738  -3.523  1.00  0.00           H  
ATOM   2661 2HE  LYS A 173     -38.458  23.026  -2.189  1.00  0.00           H  
ATOM   2662 1HZ  LYS A 173     -39.505  25.072  -1.550  1.00  0.00           H  
ATOM   2663 2HZ  LYS A 173     -37.865  25.243  -1.489  1.00  0.00           H  
ATOM   2664 3HZ  LYS A 173     -38.718  25.908  -2.734  1.00  0.00           H  
ATOM   2665  N   GLU A 174     -33.213  21.470  -6.751  1.00  0.00           N  
ATOM   2666  CA  GLU A 174     -32.088  21.671  -7.655  1.00  0.00           C  
ATOM   2667  C   GLU A 174     -32.024  20.571  -8.707  1.00  0.00           C  
ATOM   2668  O   GLU A 174     -31.754  20.834  -9.879  1.00  0.00           O  
ATOM   2669  CB  GLU A 174     -30.775  21.717  -6.870  1.00  0.00           C  
ATOM   2670  CG  GLU A 174     -30.609  22.952  -5.995  1.00  0.00           C  
ATOM   2671  CD  GLU A 174     -30.539  24.226  -6.789  1.00  0.00           C  
ATOM   2672  OE1 GLU A 174     -29.942  24.218  -7.839  1.00  0.00           O  
ATOM   2673  OE2 GLU A 174     -31.083  25.210  -6.345  1.00  0.00           O  
ATOM   2674  H   GLU A 174     -33.032  21.279  -5.776  1.00  0.00           H  
ATOM   2675  HA  GLU A 174     -32.222  22.624  -8.168  1.00  0.00           H  
ATOM   2676 1HB  GLU A 174     -30.704  20.840  -6.228  1.00  0.00           H  
ATOM   2677 2HB  GLU A 174     -29.935  21.684  -7.564  1.00  0.00           H  
ATOM   2678 1HG  GLU A 174     -31.451  23.012  -5.306  1.00  0.00           H  
ATOM   2679 2HG  GLU A 174     -29.699  22.846  -5.405  1.00  0.00           H  
ATOM   2680  N   ILE A 175     -32.274  19.337  -8.282  1.00  0.00           N  
ATOM   2681  CA  ILE A 175     -32.245  18.194  -9.186  1.00  0.00           C  
ATOM   2682  C   ILE A 175     -33.342  18.296 -10.238  1.00  0.00           C  
ATOM   2683  O   ILE A 175     -33.122  17.989 -11.410  1.00  0.00           O  
ATOM   2684  CB  ILE A 175     -32.400  16.874  -8.408  1.00  0.00           C  
ATOM   2685  CG1 ILE A 175     -31.169  16.624  -7.532  1.00  0.00           C  
ATOM   2686  CG2 ILE A 175     -32.620  15.714  -9.367  1.00  0.00           C  
ATOM   2687  CD1 ILE A 175     -31.347  15.499  -6.538  1.00  0.00           C  
ATOM   2688  H   ILE A 175     -32.490  19.188  -7.307  1.00  0.00           H  
ATOM   2689  HA  ILE A 175     -31.283  18.182  -9.697  1.00  0.00           H  
ATOM   2690  HB  ILE A 175     -33.255  16.946  -7.737  1.00  0.00           H  
ATOM   2691 1HG1 ILE A 175     -30.314  16.388  -8.165  1.00  0.00           H  
ATOM   2692 2HG1 ILE A 175     -30.925  17.531  -6.979  1.00  0.00           H  
ATOM   2693 1HG2 ILE A 175     -32.727  14.790  -8.800  1.00  0.00           H  
ATOM   2694 2HG2 ILE A 175     -33.524  15.890  -9.948  1.00  0.00           H  
ATOM   2695 3HG2 ILE A 175     -31.767  15.631 -10.040  1.00  0.00           H  
ATOM   2696 1HD1 ILE A 175     -30.433  15.382  -5.954  1.00  0.00           H  
ATOM   2697 2HD1 ILE A 175     -32.177  15.731  -5.870  1.00  0.00           H  
ATOM   2698 3HD1 ILE A 175     -31.557  14.573  -7.070  1.00  0.00           H  
ATOM   2699  N   LYS A 176     -34.524  18.729  -9.813  1.00  0.00           N  
ATOM   2700  CA  LYS A 176     -35.658  18.872 -10.717  1.00  0.00           C  
ATOM   2701  C   LYS A 176     -35.392  19.942 -11.769  1.00  0.00           C  
ATOM   2702  O   LYS A 176     -35.728  19.771 -12.941  1.00  0.00           O  
ATOM   2703  CB  LYS A 176     -36.928  19.208  -9.934  1.00  0.00           C  
ATOM   2704  CG  LYS A 176     -37.468  18.061  -9.089  1.00  0.00           C  
ATOM   2705  CD  LYS A 176     -38.717  18.477  -8.326  1.00  0.00           C  
ATOM   2706  CE  LYS A 176     -39.252  17.336  -7.474  1.00  0.00           C  
ATOM   2707  NZ  LYS A 176     -40.452  17.740  -6.692  1.00  0.00           N  
ATOM   2708  H   LYS A 176     -34.639  18.965  -8.838  1.00  0.00           H  
ATOM   2709  HA  LYS A 176     -35.809  17.925 -11.236  1.00  0.00           H  
ATOM   2710 1HB  LYS A 176     -36.734  20.050  -9.269  1.00  0.00           H  
ATOM   2711 2HB  LYS A 176     -37.713  19.512 -10.626  1.00  0.00           H  
ATOM   2712 1HG  LYS A 176     -37.711  17.217  -9.735  1.00  0.00           H  
ATOM   2713 2HG  LYS A 176     -36.707  17.744  -8.377  1.00  0.00           H  
ATOM   2714 1HD  LYS A 176     -38.484  19.325  -7.680  1.00  0.00           H  
ATOM   2715 2HD  LYS A 176     -39.489  18.783  -9.032  1.00  0.00           H  
ATOM   2716 1HE  LYS A 176     -39.516  16.497  -8.115  1.00  0.00           H  
ATOM   2717 2HE  LYS A 176     -38.477  17.006  -6.781  1.00  0.00           H  
ATOM   2718 1HZ  LYS A 176     -40.774  16.958  -6.141  1.00  0.00           H  
ATOM   2719 2HZ  LYS A 176     -40.212  18.507  -6.079  1.00  0.00           H  
ATOM   2720 3HZ  LYS A 176     -41.184  18.031  -7.324  1.00  0.00           H  
ATOM   2721  N   LYS A 177     -34.787  21.045 -11.344  1.00  0.00           N  
ATOM   2722  CA  LYS A 177     -34.474  22.145 -12.248  1.00  0.00           C  
ATOM   2723  C   LYS A 177     -33.457  21.721 -13.300  1.00  0.00           C  
ATOM   2724  O   LYS A 177     -33.576  22.079 -14.472  1.00  0.00           O  
ATOM   2725  CB  LYS A 177     -33.950  23.349 -11.465  1.00  0.00           C  
ATOM   2726  CG  LYS A 177     -35.002  24.058 -10.622  1.00  0.00           C  
ATOM   2727  CD  LYS A 177     -34.466  25.363 -10.052  1.00  0.00           C  
ATOM   2728  CE  LYS A 177     -33.446  25.109  -8.951  1.00  0.00           C  
ATOM   2729  NZ  LYS A 177     -33.012  26.371  -8.293  1.00  0.00           N  
ATOM   2730  H   LYS A 177     -34.537  21.124 -10.369  1.00  0.00           H  
ATOM   2731  HA  LYS A 177     -35.388  22.438 -12.766  1.00  0.00           H  
ATOM   2732 1HB  LYS A 177     -33.148  23.029 -10.799  1.00  0.00           H  
ATOM   2733 2HB  LYS A 177     -33.528  24.079 -12.157  1.00  0.00           H  
ATOM   2734 1HG  LYS A 177     -35.877  24.273 -11.237  1.00  0.00           H  
ATOM   2735 2HG  LYS A 177     -35.307  23.411  -9.801  1.00  0.00           H  
ATOM   2736 1HD  LYS A 177     -33.993  25.941 -10.847  1.00  0.00           H  
ATOM   2737 2HD  LYS A 177     -35.290  25.947  -9.642  1.00  0.00           H  
ATOM   2738 1HE  LYS A 177     -33.880  24.452  -8.198  1.00  0.00           H  
ATOM   2739 2HE  LYS A 177     -32.571  24.615  -9.372  1.00  0.00           H  
ATOM   2740 1HZ  LYS A 177     -32.338  26.161  -7.571  1.00  0.00           H  
ATOM   2741 2HZ  LYS A 177     -32.591  26.982  -8.979  1.00  0.00           H  
ATOM   2742 3HZ  LYS A 177     -33.812  26.830  -7.881  1.00  0.00           H  
ATOM   2743  N   LEU A 178     -32.457  20.956 -12.875  1.00  0.00           N  
ATOM   2744  CA  LEU A 178     -31.417  20.482 -13.779  1.00  0.00           C  
ATOM   2745  C   LEU A 178     -31.989  19.540 -14.831  1.00  0.00           C  
ATOM   2746  O   LEU A 178     -31.617  19.603 -16.003  1.00  0.00           O  
ATOM   2747  CB  LEU A 178     -30.314  19.767 -12.989  1.00  0.00           C  
ATOM   2748  CG  LEU A 178     -29.455  20.663 -12.086  1.00  0.00           C  
ATOM   2749  CD1 LEU A 178     -28.534  19.796 -11.239  1.00  0.00           C  
ATOM   2750  CD2 LEU A 178     -28.657  21.633 -12.945  1.00  0.00           C  
ATOM   2751  H   LEU A 178     -32.417  20.696 -11.900  1.00  0.00           H  
ATOM   2752  HA  LEU A 178     -30.983  21.342 -14.288  1.00  0.00           H  
ATOM   2753 1HB  LEU A 178     -30.774  19.007 -12.359  1.00  0.00           H  
ATOM   2754 2HB  LEU A 178     -29.647  19.271 -13.694  1.00  0.00           H  
ATOM   2755  HG  LEU A 178     -30.101  21.223 -11.410  1.00  0.00           H  
ATOM   2756 1HD1 LEU A 178     -27.924  20.432 -10.598  1.00  0.00           H  
ATOM   2757 2HD1 LEU A 178     -29.131  19.125 -10.621  1.00  0.00           H  
ATOM   2758 3HD1 LEU A 178     -27.886  19.210 -11.890  1.00  0.00           H  
ATOM   2759 1HD2 LEU A 178     -28.047  22.270 -12.303  1.00  0.00           H  
ATOM   2760 2HD2 LEU A 178     -28.010  21.073 -13.621  1.00  0.00           H  
ATOM   2761 3HD2 LEU A 178     -29.341  22.251 -13.526  1.00  0.00           H  
ATOM   2762  N   GLU A 179     -32.895  18.667 -14.406  1.00  0.00           N  
ATOM   2763  CA  GLU A 179     -33.521  17.710 -15.310  1.00  0.00           C  
ATOM   2764  C   GLU A 179     -34.224  18.418 -16.461  1.00  0.00           C  
ATOM   2765  O   GLU A 179     -34.186  17.957 -17.602  1.00  0.00           O  
ATOM   2766  CB  GLU A 179     -34.520  16.834 -14.551  1.00  0.00           C  
ATOM   2767  CG  GLU A 179     -35.175  15.751 -15.396  1.00  0.00           C  
ATOM   2768  CD  GLU A 179     -36.094  14.865 -14.601  1.00  0.00           C  
ATOM   2769  OE1 GLU A 179     -36.206  15.068 -13.416  1.00  0.00           O  
ATOM   2770  OE2 GLU A 179     -36.684  13.983 -15.180  1.00  0.00           O  
ATOM   2771  H   GLU A 179     -33.157  18.666 -13.431  1.00  0.00           H  
ATOM   2772  HA  GLU A 179     -32.744  17.070 -15.729  1.00  0.00           H  
ATOM   2773 1HB  GLU A 179     -34.016  16.348 -13.715  1.00  0.00           H  
ATOM   2774 2HB  GLU A 179     -35.311  17.459 -14.137  1.00  0.00           H  
ATOM   2775 1HG  GLU A 179     -35.746  16.223 -16.195  1.00  0.00           H  
ATOM   2776 2HG  GLU A 179     -34.397  15.142 -15.854  1.00  0.00           H  
ATOM   2777  N   LYS A 180     -34.872  19.555 -16.146  1.00  0.00           N  
ATOM   2778  CA  LYS A 180     -35.654  20.334 -17.124  1.00  0.00           C  
ATOM   2779  C   LYS A 180     -34.809  21.342 -17.877  1.00  0.00           C  
ATOM   2780  O   LYS A 180     -35.303  22.045 -18.759  1.00  0.00           O  
ATOM   2781  CB  LYS A 180     -36.809  21.058 -16.430  1.00  0.00           C  
ATOM   2782  CG  LYS A 180     -37.869  20.135 -15.845  1.00  0.00           C  
ATOM   2783  CD  LYS A 180     -38.990  20.927 -15.188  1.00  0.00           C  
ATOM   2784  CE  LYS A 180     -40.054  20.006 -14.609  1.00  0.00           C  
ATOM   2785  NZ  LYS A 180     -41.140  20.766 -13.933  1.00  0.00           N  
ATOM   2786  H   LYS A 180     -34.813  19.881 -15.192  1.00  0.00           H  
ATOM   2787  HA  LYS A 180     -36.067  19.647 -17.863  1.00  0.00           H  
ATOM   2788 1HB  LYS A 180     -36.418  21.674 -15.620  1.00  0.00           H  
ATOM   2789 2HB  LYS A 180     -37.300  21.724 -17.140  1.00  0.00           H  
ATOM   2790 1HG  LYS A 180     -38.290  19.515 -16.637  1.00  0.00           H  
ATOM   2791 2HG  LYS A 180     -37.413  19.482 -15.101  1.00  0.00           H  
ATOM   2792 1HD  LYS A 180     -38.579  21.543 -14.386  1.00  0.00           H  
ATOM   2793 2HD  LYS A 180     -39.453  21.582 -15.925  1.00  0.00           H  
ATOM   2794 1HE  LYS A 180     -40.489  19.406 -15.407  1.00  0.00           H  
ATOM   2795 2HE  LYS A 180     -39.597  19.331 -13.886  1.00  0.00           H  
ATOM   2796 1HZ  LYS A 180     -41.824  20.121 -13.564  1.00  0.00           H  
ATOM   2797 2HZ  LYS A 180     -40.750  21.313 -13.178  1.00  0.00           H  
ATOM   2798 3HZ  LYS A 180     -41.585  21.382 -14.599  1.00  0.00           H  
ATOM   2799  N   SER A 181     -33.546  21.403 -17.524  1.00  0.00           N  
ATOM   2800  CA  SER A 181     -32.569  22.063 -18.359  1.00  0.00           C  
ATOM   2801  C   SER A 181     -32.354  21.260 -19.637  1.00  0.00           C  
ATOM   2802  O   SER A 181     -33.018  20.249 -19.865  1.00  0.00           O  
ATOM   2803  CB  SER A 181     -31.260  22.225 -17.610  1.00  0.00           C  
ATOM   2804  OG  SER A 181     -30.284  22.812 -18.426  1.00  0.00           O  
ATOM   2805  H   SER A 181     -33.247  20.983 -16.655  1.00  0.00           H  
ATOM   2806  HA  SER A 181     -32.949  23.051 -18.621  1.00  0.00           H  
ATOM   2807 1HB  SER A 181     -31.421  22.843 -16.728  1.00  0.00           H  
ATOM   2808 2HB  SER A 181     -30.914  21.251 -17.269  1.00  0.00           H  
ATOM   2809  HG  SER A 181     -29.621  23.169 -17.831  1.00  0.00           H  
ATOM   2810  N   ASP A 182     -31.427  21.716 -20.461  1.00  0.00           N  
ATOM   2811  CA  ASP A 182     -31.088  21.046 -21.712  1.00  0.00           C  
ATOM   2812  C   ASP A 182     -29.660  20.532 -21.652  1.00  0.00           C  
ATOM   2813  O   ASP A 182     -28.823  20.898 -22.478  1.00  0.00           O  
ATOM   2814  CB  ASP A 182     -31.253  21.993 -22.903  1.00  0.00           C  
ATOM   2815  CG  ASP A 182     -31.107  21.289 -24.245  1.00  0.00           C  
ATOM   2816  OD1 ASP A 182     -31.291  20.096 -24.291  1.00  0.00           O  
ATOM   2817  OD2 ASP A 182     -30.812  21.951 -25.211  1.00  0.00           O  
ATOM   2818  H   ASP A 182     -30.938  22.563 -20.208  1.00  0.00           H  
ATOM   2819  HA  ASP A 182     -31.762  20.199 -21.845  1.00  0.00           H  
ATOM   2820 1HB  ASP A 182     -32.236  22.463 -22.861  1.00  0.00           H  
ATOM   2821 2HB  ASP A 182     -30.508  22.787 -22.843  1.00  0.00           H  
ATOM   2822  N   PHE A 183     -29.404  19.685 -20.667  1.00  0.00           N  
ATOM   2823  CA  PHE A 183     -28.092  19.093 -20.453  1.00  0.00           C  
ATOM   2824  C   PHE A 183     -27.790  17.998 -21.455  1.00  0.00           C  
ATOM   2825  O   PHE A 183     -28.700  17.416 -22.046  1.00  0.00           O  
ATOM   2826  CB  PHE A 183     -27.992  18.525 -19.036  1.00  0.00           C  
ATOM   2827  CG  PHE A 183     -27.935  19.577 -17.965  1.00  0.00           C  
ATOM   2828  CD1 PHE A 183     -29.044  20.360 -17.682  1.00  0.00           C  
ATOM   2829  CD2 PHE A 183     -26.773  19.785 -17.237  1.00  0.00           C  
ATOM   2830  CE1 PHE A 183     -28.993  21.328 -16.697  1.00  0.00           C  
ATOM   2831  CE2 PHE A 183     -26.719  20.751 -16.251  1.00  0.00           C  
ATOM   2832  CZ  PHE A 183     -27.831  21.523 -15.981  1.00  0.00           C  
ATOM   2833  H   PHE A 183     -30.160  19.445 -20.041  1.00  0.00           H  
ATOM   2834  HA  PHE A 183     -27.337  19.872 -20.571  1.00  0.00           H  
ATOM   2835 1HB  PHE A 183     -28.850  17.885 -18.839  1.00  0.00           H  
ATOM   2836 2HB  PHE A 183     -27.098  17.908 -18.954  1.00  0.00           H  
ATOM   2837  HD1 PHE A 183     -29.963  20.205 -18.248  1.00  0.00           H  
ATOM   2838  HD2 PHE A 183     -25.894  19.175 -17.451  1.00  0.00           H  
ATOM   2839  HE1 PHE A 183     -29.871  21.937 -16.486  1.00  0.00           H  
ATOM   2840  HE2 PHE A 183     -25.800  20.904 -15.686  1.00  0.00           H  
ATOM   2841  HZ  PHE A 183     -27.789  22.286 -15.205  1.00  0.00           H  
ATOM   2842  N   THR A 184     -26.503  17.741 -21.624  1.00  0.00           N  
ATOM   2843  CA  THR A 184     -26.018  16.484 -22.144  1.00  0.00           C  
ATOM   2844  C   THR A 184     -26.304  15.354 -21.176  1.00  0.00           C  
ATOM   2845  O   THR A 184     -26.489  15.580 -19.980  1.00  0.00           O  
ATOM   2846  CB  THR A 184     -24.508  16.551 -22.437  1.00  0.00           C  
ATOM   2847  OG1 THR A 184     -23.795  16.831 -21.225  1.00  0.00           O  
ATOM   2848  CG2 THR A 184     -24.210  17.637 -23.459  1.00  0.00           C  
ATOM   2849  H   THR A 184     -25.838  18.460 -21.376  1.00  0.00           H  
ATOM   2850  HA  THR A 184     -26.540  16.272 -23.078  1.00  0.00           H  
ATOM   2851  HB  THR A 184     -24.170  15.591 -22.827  1.00  0.00           H  
ATOM   2852  HG1 THR A 184     -22.854  16.872 -21.410  1.00  0.00           H  
ATOM   2853 1HG2 THR A 184     -23.138  17.670 -23.654  1.00  0.00           H  
ATOM   2854 2HG2 THR A 184     -24.741  17.421 -24.385  1.00  0.00           H  
ATOM   2855 3HG2 THR A 184     -24.537  18.601 -23.071  1.00  0.00           H  
ATOM   2856  N   PRO A 185     -26.392  14.158 -21.382  1.00  0.00           N  
ATOM   2857  CA  PRO A 185     -26.621  13.117 -20.396  1.00  0.00           C  
ATOM   2858  C   PRO A 185     -25.551  13.129 -19.319  1.00  0.00           C  
ATOM   2859  O   PRO A 185     -25.847  12.973 -18.134  1.00  0.00           O  
ATOM   2860  CB  PRO A 185     -26.566  11.835 -21.232  1.00  0.00           C  
ATOM   2861  CG  PRO A 185     -25.836  12.236 -22.469  1.00  0.00           C  
ATOM   2862  CD  PRO A 185     -26.215  13.678 -22.676  1.00  0.00           C  
ATOM   2863  HA  PRO A 185     -27.617  13.254 -19.950  1.00  0.00           H  
ATOM   2864 1HB  PRO A 185     -26.050  11.041 -20.671  1.00  0.00           H  
ATOM   2865 2HB  PRO A 185     -27.585  11.474 -21.436  1.00  0.00           H  
ATOM   2866 1HG  PRO A 185     -24.753  12.098 -22.332  1.00  0.00           H  
ATOM   2867 2HG  PRO A 185     -26.134  11.594 -23.311  1.00  0.00           H  
ATOM   2868 1HD  PRO A 185     -25.390  14.206 -23.176  1.00  0.00           H  
ATOM   2869 2HD  PRO A 185     -27.133  13.733 -23.280  1.00  0.00           H  
ATOM   2870  N   GLU A 186     -24.303  13.315 -19.732  1.00  0.00           N  
ATOM   2871  CA  GLU A 186     -23.193  13.316 -18.787  1.00  0.00           C  
ATOM   2872  C   GLU A 186     -23.295  14.487 -17.818  1.00  0.00           C  
ATOM   2873  O   GLU A 186     -23.142  14.319 -16.608  1.00  0.00           O  
ATOM   2874  CB  GLU A 186     -21.858  13.373 -19.533  1.00  0.00           C  
ATOM   2875  CG  GLU A 186     -20.632  13.325 -18.632  1.00  0.00           C  
ATOM   2876  CD  GLU A 186     -19.340  13.326 -19.401  1.00  0.00           C  
ATOM   2877  OE1 GLU A 186     -19.389  13.342 -20.608  1.00  0.00           O  
ATOM   2878  OE2 GLU A 186     -18.303  13.312 -18.781  1.00  0.00           O  
ATOM   2879  H   GLU A 186     -24.114  13.458 -20.714  1.00  0.00           H  
ATOM   2880  HA  GLU A 186     -23.230  12.393 -18.208  1.00  0.00           H  
ATOM   2881 1HB  GLU A 186     -21.794  12.537 -20.230  1.00  0.00           H  
ATOM   2882 2HB  GLU A 186     -21.807  14.292 -20.118  1.00  0.00           H  
ATOM   2883 1HG  GLU A 186     -20.647  14.189 -17.968  1.00  0.00           H  
ATOM   2884 2HG  GLU A 186     -20.682  12.428 -18.016  1.00  0.00           H  
ATOM   2885  N   GLN A 187     -23.555  15.674 -18.358  1.00  0.00           N  
ATOM   2886  CA  GLN A 187     -23.678  16.875 -17.542  1.00  0.00           C  
ATOM   2887  C   GLN A 187     -24.769  16.718 -16.490  1.00  0.00           C  
ATOM   2888  O   GLN A 187     -24.566  17.037 -15.319  1.00  0.00           O  
ATOM   2889  CB  GLN A 187     -23.972  18.093 -18.422  1.00  0.00           C  
ATOM   2890  CG  GLN A 187     -22.804  18.530 -19.290  1.00  0.00           C  
ATOM   2891  CD  GLN A 187     -23.165  19.681 -20.210  1.00  0.00           C  
ATOM   2892  OE1 GLN A 187     -24.117  19.595 -20.991  1.00  0.00           O  
ATOM   2893  NE2 GLN A 187     -22.406  20.767 -20.123  1.00  0.00           N  
ATOM   2894  H   GLN A 187     -23.670  15.745 -19.359  1.00  0.00           H  
ATOM   2895  HA  GLN A 187     -22.733  17.040 -17.024  1.00  0.00           H  
ATOM   2896 1HB  GLN A 187     -24.814  17.873 -19.078  1.00  0.00           H  
ATOM   2897 2HB  GLN A 187     -24.258  18.936 -17.794  1.00  0.00           H  
ATOM   2898 1HG  GLN A 187     -21.986  18.851 -18.645  1.00  0.00           H  
ATOM   2899 2HG  GLN A 187     -22.486  17.688 -19.905  1.00  0.00           H  
ATOM   2900 1HE2 GLN A 187     -22.597  21.559 -20.705  1.00  0.00           H  
ATOM   2901 2HE2 GLN A 187     -21.644  20.795 -19.476  1.00  0.00           H  
ATOM   2902  N   LEU A 188     -25.927  16.225 -16.915  1.00  0.00           N  
ATOM   2903  CA  LEU A 188     -27.053  16.024 -16.010  1.00  0.00           C  
ATOM   2904  C   LEU A 188     -26.733  14.970 -14.959  1.00  0.00           C  
ATOM   2905  O   LEU A 188     -27.078  15.123 -13.787  1.00  0.00           O  
ATOM   2906  CB  LEU A 188     -28.300  15.605 -16.799  1.00  0.00           C  
ATOM   2907  CG  LEU A 188     -29.593  15.481 -15.983  1.00  0.00           C  
ATOM   2908  CD1 LEU A 188     -29.591  14.161 -15.225  1.00  0.00           C  
ATOM   2909  CD2 LEU A 188     -29.706  16.660 -15.028  1.00  0.00           C  
ATOM   2910  H   LEU A 188     -26.030  15.983 -17.890  1.00  0.00           H  
ATOM   2911  HA  LEU A 188     -27.260  16.965 -15.501  1.00  0.00           H  
ATOM   2912 1HB  LEU A 188     -28.474  16.337 -17.587  1.00  0.00           H  
ATOM   2913 2HB  LEU A 188     -28.108  14.639 -17.265  1.00  0.00           H  
ATOM   2914  HG  LEU A 188     -30.450  15.478 -16.658  1.00  0.00           H  
ATOM   2915 1HD1 LEU A 188     -30.510  14.073 -14.646  1.00  0.00           H  
ATOM   2916 2HD1 LEU A 188     -29.529  13.335 -15.934  1.00  0.00           H  
ATOM   2917 3HD1 LEU A 188     -28.734  14.128 -14.553  1.00  0.00           H  
ATOM   2918 1HD2 LEU A 188     -30.625  16.573 -14.449  1.00  0.00           H  
ATOM   2919 2HD2 LEU A 188     -28.850  16.664 -14.352  1.00  0.00           H  
ATOM   2920 3HD2 LEU A 188     -29.723  17.590 -15.597  1.00  0.00           H  
ATOM   2921  N   ALA A 189     -26.072  13.899 -15.384  1.00  0.00           N  
ATOM   2922  CA  ALA A 189     -25.704  12.816 -14.479  1.00  0.00           C  
ATOM   2923  C   ALA A 189     -24.710  13.291 -13.428  1.00  0.00           C  
ATOM   2924  O   ALA A 189     -24.810  12.927 -12.256  1.00  0.00           O  
ATOM   2925  CB  ALA A 189     -25.127  11.645 -15.261  1.00  0.00           C  
ATOM   2926  H   ALA A 189     -25.818  13.833 -16.359  1.00  0.00           H  
ATOM   2927  HA  ALA A 189     -26.605  12.486 -13.962  1.00  0.00           H  
ATOM   2928 1HB  ALA A 189     -24.857  10.845 -14.571  1.00  0.00           H  
ATOM   2929 2HB  ALA A 189     -25.871  11.278 -15.968  1.00  0.00           H  
ATOM   2930 3HB  ALA A 189     -24.241  11.970 -15.803  1.00  0.00           H  
ATOM   2931  N   GLU A 190     -23.750  14.106 -13.853  1.00  0.00           N  
ATOM   2932  CA  GLU A 190     -22.735  14.633 -12.948  1.00  0.00           C  
ATOM   2933  C   GLU A 190     -23.354  15.544 -11.897  1.00  0.00           C  
ATOM   2934  O   GLU A 190     -22.979  15.500 -10.725  1.00  0.00           O  
ATOM   2935  CB  GLU A 190     -21.665  15.397 -13.732  1.00  0.00           C  
ATOM   2936  CG  GLU A 190     -20.530  15.943 -12.878  1.00  0.00           C  
ATOM   2937  CD  GLU A 190     -19.711  14.861 -12.232  1.00  0.00           C  
ATOM   2938  OE1 GLU A 190     -19.746  13.751 -12.707  1.00  0.00           O  
ATOM   2939  OE2 GLU A 190     -19.048  15.144 -11.262  1.00  0.00           O  
ATOM   2940  H   GLU A 190     -23.723  14.367 -14.828  1.00  0.00           H  
ATOM   2941  HA  GLU A 190     -22.261  13.796 -12.435  1.00  0.00           H  
ATOM   2942 1HB  GLU A 190     -21.230  14.741 -14.487  1.00  0.00           H  
ATOM   2943 2HB  GLU A 190     -22.126  16.236 -14.253  1.00  0.00           H  
ATOM   2944 1HG  GLU A 190     -19.878  16.551 -13.505  1.00  0.00           H  
ATOM   2945 2HG  GLU A 190     -20.948  16.586 -12.105  1.00  0.00           H  
ATOM   2946  N   ALA A 191     -24.304  16.370 -12.322  1.00  0.00           N  
ATOM   2947  CA  ALA A 191     -24.977  17.294 -11.417  1.00  0.00           C  
ATOM   2948  C   ALA A 191     -25.785  16.545 -10.366  1.00  0.00           C  
ATOM   2949  O   ALA A 191     -25.798  16.922  -9.194  1.00  0.00           O  
ATOM   2950  CB  ALA A 191     -25.876  18.241 -12.199  1.00  0.00           C  
ATOM   2951  H   ALA A 191     -24.567  16.357 -13.297  1.00  0.00           H  
ATOM   2952  HA  ALA A 191     -24.215  17.877 -10.900  1.00  0.00           H  
ATOM   2953 1HB  ALA A 191     -26.371  18.925 -11.509  1.00  0.00           H  
ATOM   2954 2HB  ALA A 191     -25.274  18.813 -12.906  1.00  0.00           H  
ATOM   2955 3HB  ALA A 191     -26.625  17.667 -12.741  1.00  0.00           H  
ATOM   2956  N   ALA A 192     -26.459  15.482 -10.791  1.00  0.00           N  
ATOM   2957  CA  ALA A 192     -27.271  14.677  -9.886  1.00  0.00           C  
ATOM   2958  C   ALA A 192     -26.409  13.991  -8.835  1.00  0.00           C  
ATOM   2959  O   ALA A 192     -26.780  13.921  -7.663  1.00  0.00           O  
ATOM   2960  CB  ALA A 192     -28.072  13.646 -10.668  1.00  0.00           C  
ATOM   2961  H   ALA A 192     -26.408  15.225 -11.766  1.00  0.00           H  
ATOM   2962  HA  ALA A 192     -27.962  15.342  -9.369  1.00  0.00           H  
ATOM   2963 1HB  ALA A 192     -28.673  13.053  -9.978  1.00  0.00           H  
ATOM   2964 2HB  ALA A 192     -28.727  14.154 -11.375  1.00  0.00           H  
ATOM   2965 3HB  ALA A 192     -27.391  12.992 -11.210  1.00  0.00           H  
ATOM   2966  N   LYS A 193     -25.257  13.485  -9.260  1.00  0.00           N  
ATOM   2967  CA  LYS A 193     -24.339  12.803  -8.355  1.00  0.00           C  
ATOM   2968  C   LYS A 193     -23.791  13.759  -7.304  1.00  0.00           C  
ATOM   2969  O   LYS A 193     -23.668  13.404  -6.132  1.00  0.00           O  
ATOM   2970  CB  LYS A 193     -23.189  12.166  -9.137  1.00  0.00           C  
ATOM   2971  CG  LYS A 193     -22.193  11.399  -8.278  1.00  0.00           C  
ATOM   2972  CD  LYS A 193     -21.173  10.666  -9.136  1.00  0.00           C  
ATOM   2973  CE  LYS A 193     -20.206  11.636  -9.799  1.00  0.00           C  
ATOM   2974  NZ  LYS A 193     -19.136  10.928 -10.553  1.00  0.00           N  
ATOM   2975  H   LYS A 193     -25.010  13.575 -10.235  1.00  0.00           H  
ATOM   2976  HA  LYS A 193     -24.886  12.015  -7.836  1.00  0.00           H  
ATOM   2977 1HB  LYS A 193     -23.592  11.477  -9.880  1.00  0.00           H  
ATOM   2978 2HB  LYS A 193     -22.641  12.941  -9.673  1.00  0.00           H  
ATOM   2979 1HG  LYS A 193     -21.670  12.092  -7.619  1.00  0.00           H  
ATOM   2980 2HG  LYS A 193     -22.726  10.674  -7.663  1.00  0.00           H  
ATOM   2981 1HD  LYS A 193     -20.608   9.969  -8.515  1.00  0.00           H  
ATOM   2982 2HD  LYS A 193     -21.689  10.098  -9.910  1.00  0.00           H  
ATOM   2983 1HE  LYS A 193     -20.752  12.281 -10.486  1.00  0.00           H  
ATOM   2984 2HE  LYS A 193     -19.742  12.264  -9.038  1.00  0.00           H  
ATOM   2985 1HZ  LYS A 193     -18.517  11.606 -10.976  1.00  0.00           H  
ATOM   2986 2HZ  LYS A 193     -18.611  10.341  -9.921  1.00  0.00           H  
ATOM   2987 3HZ  LYS A 193     -19.553  10.358 -11.274  1.00  0.00           H  
ATOM   2988  N   LEU A 194     -23.463  14.974  -7.729  1.00  0.00           N  
ATOM   2989  CA  LEU A 194     -22.927  15.984  -6.824  1.00  0.00           C  
ATOM   2990  C   LEU A 194     -23.955  16.382  -5.772  1.00  0.00           C  
ATOM   2991  O   LEU A 194     -23.622  16.557  -4.600  1.00  0.00           O  
ATOM   2992  CB  LEU A 194     -22.488  17.224  -7.614  1.00  0.00           C  
ATOM   2993  CG  LEU A 194     -21.261  17.037  -8.516  1.00  0.00           C  
ATOM   2994  CD1 LEU A 194     -21.059  18.287  -9.362  1.00  0.00           C  
ATOM   2995  CD2 LEU A 194     -20.037  16.754  -7.657  1.00  0.00           C  
ATOM   2996  H   LEU A 194     -23.588  15.204  -8.704  1.00  0.00           H  
ATOM   2997  HA  LEU A 194     -22.059  15.567  -6.315  1.00  0.00           H  
ATOM   2998 1HB  LEU A 194     -23.316  17.546  -8.243  1.00  0.00           H  
ATOM   2999 2HB  LEU A 194     -22.262  18.023  -6.908  1.00  0.00           H  
ATOM   3000  HG  LEU A 194     -21.431  16.200  -9.193  1.00  0.00           H  
ATOM   3001 1HD1 LEU A 194     -20.187  18.154 -10.004  1.00  0.00           H  
ATOM   3002 2HD1 LEU A 194     -21.941  18.454  -9.981  1.00  0.00           H  
ATOM   3003 3HD1 LEU A 194     -20.902  19.146  -8.711  1.00  0.00           H  
ATOM   3004 1HD2 LEU A 194     -19.166  16.621  -8.298  1.00  0.00           H  
ATOM   3005 2HD2 LEU A 194     -19.866  17.592  -6.981  1.00  0.00           H  
ATOM   3006 3HD2 LEU A 194     -20.202  15.847  -7.076  1.00  0.00           H  
ATOM   3007  N   ILE A 195     -25.205  16.523  -6.198  1.00  0.00           N  
ATOM   3008  CA  ILE A 195     -26.284  16.901  -5.293  1.00  0.00           C  
ATOM   3009  C   ILE A 195     -26.524  15.826  -4.241  1.00  0.00           C  
ATOM   3010  O   ILE A 195     -26.749  16.130  -3.069  1.00  0.00           O  
ATOM   3011  CB  ILE A 195     -27.588  17.159  -6.070  1.00  0.00           C  
ATOM   3012  CG1 ILE A 195     -27.418  18.350  -7.017  1.00  0.00           C  
ATOM   3013  CG2 ILE A 195     -28.741  17.399  -5.109  1.00  0.00           C  
ATOM   3014  CD1 ILE A 195     -27.077  19.644  -6.315  1.00  0.00           C  
ATOM   3015  H   ILE A 195     -25.414  16.364  -7.173  1.00  0.00           H  
ATOM   3016  HA  ILE A 195     -26.000  17.820  -4.782  1.00  0.00           H  
ATOM   3017  HB  ILE A 195     -27.818  16.294  -6.691  1.00  0.00           H  
ATOM   3018 1HG1 ILE A 195     -26.629  18.133  -7.736  1.00  0.00           H  
ATOM   3019 2HG1 ILE A 195     -28.339  18.501  -7.581  1.00  0.00           H  
ATOM   3020 1HG2 ILE A 195     -29.655  17.581  -5.675  1.00  0.00           H  
ATOM   3021 2HG2 ILE A 195     -28.875  16.524  -4.475  1.00  0.00           H  
ATOM   3022 3HG2 ILE A 195     -28.522  18.267  -4.487  1.00  0.00           H  
ATOM   3023 1HD1 ILE A 195     -26.973  20.441  -7.052  1.00  0.00           H  
ATOM   3024 2HD1 ILE A 195     -27.872  19.899  -5.615  1.00  0.00           H  
ATOM   3025 3HD1 ILE A 195     -26.139  19.528  -5.773  1.00  0.00           H  
ATOM   3026  N   VAL A 196     -26.475  14.568  -4.667  1.00  0.00           N  
ATOM   3027  CA  VAL A 196     -26.686  13.444  -3.762  1.00  0.00           C  
ATOM   3028  C   VAL A 196     -25.587  13.369  -2.710  1.00  0.00           C  
ATOM   3029  O   VAL A 196     -25.853  13.101  -1.538  1.00  0.00           O  
ATOM   3030  CB  VAL A 196     -26.727  12.122  -4.552  1.00  0.00           C  
ATOM   3031  CG1 VAL A 196     -26.756  10.935  -3.602  1.00  0.00           C  
ATOM   3032  CG2 VAL A 196     -27.938  12.107  -5.472  1.00  0.00           C  
ATOM   3033  H   VAL A 196     -26.287  14.386  -5.642  1.00  0.00           H  
ATOM   3034  HA  VAL A 196     -27.643  13.581  -3.258  1.00  0.00           H  
ATOM   3035  HB  VAL A 196     -25.817  12.036  -5.146  1.00  0.00           H  
ATOM   3036 1HG1 VAL A 196     -26.785  10.009  -4.177  1.00  0.00           H  
ATOM   3037 2HG1 VAL A 196     -25.863  10.946  -2.978  1.00  0.00           H  
ATOM   3038 3HG1 VAL A 196     -27.642  10.996  -2.970  1.00  0.00           H  
ATOM   3039 1HG2 VAL A 196     -27.960  11.170  -6.028  1.00  0.00           H  
ATOM   3040 2HG2 VAL A 196     -28.848  12.198  -4.879  1.00  0.00           H  
ATOM   3041 3HG2 VAL A 196     -27.875  12.941  -6.171  1.00  0.00           H  
ATOM   3042  N   GLU A 197     -24.351  13.607  -3.136  1.00  0.00           N  
ATOM   3043  CA  GLU A 197     -23.208  13.567  -2.231  1.00  0.00           C  
ATOM   3044  C   GLU A 197     -23.300  14.665  -1.179  1.00  0.00           C  
ATOM   3045  O   GLU A 197     -22.996  14.442  -0.007  1.00  0.00           O  
ATOM   3046  CB  GLU A 197     -21.901  13.707  -3.015  1.00  0.00           C  
ATOM   3047  CG  GLU A 197     -21.557  12.505  -3.883  1.00  0.00           C  
ATOM   3048  CD  GLU A 197     -20.307  12.707  -4.693  1.00  0.00           C  
ATOM   3049  OE1 GLU A 197     -19.779  13.792  -4.674  1.00  0.00           O  
ATOM   3050  OE2 GLU A 197     -19.880  11.774  -5.331  1.00  0.00           O  
ATOM   3051  H   GLU A 197     -24.199  13.821  -4.111  1.00  0.00           H  
ATOM   3052  HA  GLU A 197     -23.206  12.605  -1.718  1.00  0.00           H  
ATOM   3053 1HB  GLU A 197     -21.957  14.582  -3.663  1.00  0.00           H  
ATOM   3054 2HB  GLU A 197     -21.076  13.865  -2.321  1.00  0.00           H  
ATOM   3055 1HG  GLU A 197     -21.425  11.633  -3.243  1.00  0.00           H  
ATOM   3056 2HG  GLU A 197     -22.391  12.304  -4.555  1.00  0.00           H  
ATOM   3057  N   ILE A 198     -23.721  15.851  -1.605  1.00  0.00           N  
ATOM   3058  CA  ILE A 198     -23.853  16.987  -0.700  1.00  0.00           C  
ATOM   3059  C   ILE A 198     -24.925  16.732   0.352  1.00  0.00           C  
ATOM   3060  O   ILE A 198     -24.751  17.067   1.524  1.00  0.00           O  
ATOM   3061  CB  ILE A 198     -24.191  18.272  -1.477  1.00  0.00           C  
ATOM   3062  CG1 ILE A 198     -23.008  18.694  -2.353  1.00  0.00           C  
ATOM   3063  CG2 ILE A 198     -24.573  19.389  -0.518  1.00  0.00           C  
ATOM   3064  CD1 ILE A 198     -23.342  19.783  -3.347  1.00  0.00           C  
ATOM   3065  H   ILE A 198     -23.956  15.969  -2.580  1.00  0.00           H  
ATOM   3066  HA  ILE A 198     -22.902  17.134  -0.189  1.00  0.00           H  
ATOM   3067  HB  ILE A 198     -25.028  18.081  -2.149  1.00  0.00           H  
ATOM   3068 1HG1 ILE A 198     -22.195  19.047  -1.720  1.00  0.00           H  
ATOM   3069 2HG1 ILE A 198     -22.639  17.830  -2.906  1.00  0.00           H  
ATOM   3070 1HG2 ILE A 198     -24.808  20.290  -1.084  1.00  0.00           H  
ATOM   3071 2HG2 ILE A 198     -25.443  19.088   0.063  1.00  0.00           H  
ATOM   3072 3HG2 ILE A 198     -23.739  19.591   0.155  1.00  0.00           H  
ATOM   3073 1HD1 ILE A 198     -22.454  20.027  -3.930  1.00  0.00           H  
ATOM   3074 2HD1 ILE A 198     -24.131  19.437  -4.015  1.00  0.00           H  
ATOM   3075 3HD1 ILE A 198     -23.680  20.670  -2.814  1.00  0.00           H  
ATOM   3076  N   LEU A 199     -26.034  16.137  -0.074  1.00  0.00           N  
ATOM   3077  CA  LEU A 199     -27.137  15.835   0.831  1.00  0.00           C  
ATOM   3078  C   LEU A 199     -26.723  14.814   1.883  1.00  0.00           C  
ATOM   3079  O   LEU A 199     -27.080  14.936   3.055  1.00  0.00           O  
ATOM   3080  CB  LEU A 199     -28.341  15.305   0.041  1.00  0.00           C  
ATOM   3081  CG  LEU A 199     -29.617  15.065   0.857  1.00  0.00           C  
ATOM   3082  CD1 LEU A 199     -29.496  13.750   1.615  1.00  0.00           C  
ATOM   3083  CD2 LEU A 199     -29.837  16.228   1.812  1.00  0.00           C  
ATOM   3084  H   LEU A 199     -26.115  15.887  -1.049  1.00  0.00           H  
ATOM   3085  HA  LEU A 199     -27.428  16.753   1.340  1.00  0.00           H  
ATOM   3086 1HB  LEU A 199     -28.580  16.018  -0.746  1.00  0.00           H  
ATOM   3087 2HB  LEU A 199     -28.062  14.360  -0.425  1.00  0.00           H  
ATOM   3088  HG  LEU A 199     -30.470  14.983   0.182  1.00  0.00           H  
ATOM   3089 1HD1 LEU A 199     -30.404  13.579   2.194  1.00  0.00           H  
ATOM   3090 2HD1 LEU A 199     -29.360  12.932   0.906  1.00  0.00           H  
ATOM   3091 3HD1 LEU A 199     -28.640  13.795   2.287  1.00  0.00           H  
ATOM   3092 1HD2 LEU A 199     -30.745  16.058   2.391  1.00  0.00           H  
ATOM   3093 2HD2 LEU A 199     -28.985  16.309   2.488  1.00  0.00           H  
ATOM   3094 3HD2 LEU A 199     -29.938  17.152   1.243  1.00  0.00           H  
ATOM   3095  N   GLY A 200     -25.968  13.807   1.457  1.00  0.00           N  
ATOM   3096  CA  GLY A 200     -25.504  12.762   2.362  1.00  0.00           C  
ATOM   3097  C   GLY A 200     -24.557  13.324   3.414  1.00  0.00           C  
ATOM   3098  O   GLY A 200     -24.624  12.952   4.586  1.00  0.00           O  
ATOM   3099  H   GLY A 200     -25.709  13.764   0.482  1.00  0.00           H  
ATOM   3100 1HA  GLY A 200     -26.361  12.297   2.850  1.00  0.00           H  
ATOM   3101 2HA  GLY A 200     -24.998  11.984   1.791  1.00  0.00           H  
ATOM   3102  N   GLU A 201     -23.675  14.222   2.988  1.00  0.00           N  
ATOM   3103  CA  GLU A 201     -22.711  14.838   3.893  1.00  0.00           C  
ATOM   3104  C   GLU A 201     -23.410  15.690   4.945  1.00  0.00           C  
ATOM   3105  O   GLU A 201     -23.033  15.680   6.117  1.00  0.00           O  
ATOM   3106  CB  GLU A 201     -21.715  15.695   3.109  1.00  0.00           C  
ATOM   3107  CG  GLU A 201     -20.619  16.321   3.959  1.00  0.00           C  
ATOM   3108  CD  GLU A 201     -19.609  17.081   3.145  1.00  0.00           C  
ATOM   3109  OE1 GLU A 201     -19.959  17.555   2.090  1.00  0.00           O  
ATOM   3110  OE2 GLU A 201     -18.486  17.188   3.577  1.00  0.00           O  
ATOM   3111  H   GLU A 201     -23.672  14.485   2.013  1.00  0.00           H  
ATOM   3112  HA  GLU A 201     -22.163  14.047   4.406  1.00  0.00           H  
ATOM   3113 1HB  GLU A 201     -21.236  15.086   2.342  1.00  0.00           H  
ATOM   3114 2HB  GLU A 201     -22.247  16.500   2.602  1.00  0.00           H  
ATOM   3115 1HG  GLU A 201     -21.075  17.002   4.677  1.00  0.00           H  
ATOM   3116 2HG  GLU A 201     -20.111  15.535   4.516  1.00  0.00           H  
ATOM   3117  N   ALA A 202     -24.430  16.427   4.519  1.00  0.00           N  
ATOM   3118  CA  ALA A 202     -25.184  17.287   5.424  1.00  0.00           C  
ATOM   3119  C   ALA A 202     -25.921  16.468   6.476  1.00  0.00           C  
ATOM   3120  O   ALA A 202     -25.967  16.842   7.648  1.00  0.00           O  
ATOM   3121  CB  ALA A 202     -26.165  18.149   4.642  1.00  0.00           C  
ATOM   3122  H   ALA A 202     -24.690  16.391   3.544  1.00  0.00           H  
ATOM   3123  HA  ALA A 202     -24.478  17.937   5.941  1.00  0.00           H  
ATOM   3124 1HB  ALA A 202     -26.720  18.785   5.331  1.00  0.00           H  
ATOM   3125 2HB  ALA A 202     -25.618  18.772   3.934  1.00  0.00           H  
ATOM   3126 3HB  ALA A 202     -26.859  17.509   4.100  1.00  0.00           H  
ATOM   3127  N   ALA A 203     -26.497  15.348   6.051  1.00  0.00           N  
ATOM   3128  CA  ALA A 203     -27.233  14.474   6.955  1.00  0.00           C  
ATOM   3129  C   ALA A 203     -26.313  13.868   8.007  1.00  0.00           C  
ATOM   3130  O   ALA A 203     -26.677  13.765   9.179  1.00  0.00           O  
ATOM   3131  CB  ALA A 203     -27.938  13.376   6.172  1.00  0.00           C  
ATOM   3132  H   ALA A 203     -26.422  15.096   5.076  1.00  0.00           H  
ATOM   3133  HA  ALA A 203     -27.981  15.075   7.472  1.00  0.00           H  
ATOM   3134 1HB  ALA A 203     -28.484  12.731   6.861  1.00  0.00           H  
ATOM   3135 2HB  ALA A 203     -28.635  13.823   5.464  1.00  0.00           H  
ATOM   3136 3HB  ALA A 203     -27.200  12.785   5.631  1.00  0.00           H  
ATOM   3137  N   LYS A 204     -25.119  13.468   7.582  1.00  0.00           N  
ATOM   3138  CA  LYS A 204     -24.144  12.871   8.486  1.00  0.00           C  
ATOM   3139  C   LYS A 204     -23.684  13.873   9.538  1.00  0.00           C  
ATOM   3140  O   LYS A 204     -23.529  13.530  10.710  1.00  0.00           O  
ATOM   3141  CB  LYS A 204     -22.942  12.340   7.703  1.00  0.00           C  
ATOM   3142  CG  LYS A 204     -21.898  11.632   8.556  1.00  0.00           C  
ATOM   3143  CD  LYS A 204     -20.784  11.052   7.698  1.00  0.00           C  
ATOM   3144  CE  LYS A 204     -19.733  10.357   8.550  1.00  0.00           C  
ATOM   3145  NZ  LYS A 204     -18.635   9.785   7.723  1.00  0.00           N  
ATOM   3146  H   LYS A 204     -24.881  13.581   6.607  1.00  0.00           H  
ATOM   3147  HA  LYS A 204     -24.618  12.037   9.004  1.00  0.00           H  
ATOM   3148 1HB  LYS A 204     -23.285  11.639   6.942  1.00  0.00           H  
ATOM   3149 2HB  LYS A 204     -22.449  13.166   7.189  1.00  0.00           H  
ATOM   3150 1HG  LYS A 204     -21.468  12.338   9.267  1.00  0.00           H  
ATOM   3151 2HG  LYS A 204     -22.372  10.825   9.114  1.00  0.00           H  
ATOM   3152 1HD  LYS A 204     -21.203  10.333   6.993  1.00  0.00           H  
ATOM   3153 2HD  LYS A 204     -20.307  11.853   7.132  1.00  0.00           H  
ATOM   3154 1HE  LYS A 204     -19.307  11.069   9.255  1.00  0.00           H  
ATOM   3155 2HE  LYS A 204     -20.199   9.552   9.118  1.00  0.00           H  
ATOM   3156 1HZ  LYS A 204     -17.961   9.333   8.324  1.00  0.00           H  
ATOM   3157 2HZ  LYS A 204     -19.017   9.108   7.077  1.00  0.00           H  
ATOM   3158 3HZ  LYS A 204     -18.182  10.524   7.206  1.00  0.00           H  
ATOM   3159  N   LYS A 205     -23.467  15.113   9.113  1.00  0.00           N  
ATOM   3160  CA  LYS A 205     -23.024  16.167  10.017  1.00  0.00           C  
ATOM   3161  C   LYS A 205     -24.083  16.471  11.069  1.00  0.00           C  
ATOM   3162  O   LYS A 205     -23.767  16.677  12.241  1.00  0.00           O  
ATOM   3163  CB  LYS A 205     -22.681  17.435   9.234  1.00  0.00           C  
ATOM   3164  CG  LYS A 205     -21.446  17.315   8.351  1.00  0.00           C  
ATOM   3165  CD  LYS A 205     -20.185  17.143   9.185  1.00  0.00           C  
ATOM   3166  CE  LYS A 205     -18.942  17.097   8.308  1.00  0.00           C  
ATOM   3167  NZ  LYS A 205     -17.704  16.899   9.108  1.00  0.00           N  
ATOM   3168  H   LYS A 205     -23.613  15.331   8.138  1.00  0.00           H  
ATOM   3169  HA  LYS A 205     -22.128  15.824  10.535  1.00  0.00           H  
ATOM   3170 1HB  LYS A 205     -23.522  17.708   8.596  1.00  0.00           H  
ATOM   3171 2HB  LYS A 205     -22.516  18.259   9.929  1.00  0.00           H  
ATOM   3172 1HG  LYS A 205     -21.554  16.454   7.690  1.00  0.00           H  
ATOM   3173 2HG  LYS A 205     -21.347  18.211   7.739  1.00  0.00           H  
ATOM   3174 1HD  LYS A 205     -20.096  17.975   9.885  1.00  0.00           H  
ATOM   3175 2HD  LYS A 205     -20.250  16.217   9.756  1.00  0.00           H  
ATOM   3176 1HE  LYS A 205     -19.032  16.282   7.592  1.00  0.00           H  
ATOM   3177 2HE  LYS A 205     -18.855  18.031   7.753  1.00  0.00           H  
ATOM   3178 1HZ  LYS A 205     -16.904  16.874   8.492  1.00  0.00           H  
ATOM   3179 2HZ  LYS A 205     -17.600  17.660   9.764  1.00  0.00           H  
ATOM   3180 3HZ  LYS A 205     -17.765  16.026   9.614  1.00  0.00           H  
ATOM   3181  N   ILE A 206     -25.342  16.498  10.644  1.00  0.00           N  
ATOM   3182  CA  ILE A 206     -26.451  16.778  11.548  1.00  0.00           C  
ATOM   3183  C   ILE A 206     -26.592  15.685  12.600  1.00  0.00           C  
ATOM   3184  O   ILE A 206     -26.842  15.967  13.772  1.00  0.00           O  
ATOM   3185  CB  ILE A 206     -27.772  16.917  10.770  1.00  0.00           C  
ATOM   3186  CG1 ILE A 206     -27.710  18.117   9.822  1.00  0.00           C  
ATOM   3187  CG2 ILE A 206     -28.943  17.054  11.731  1.00  0.00           C  
ATOM   3188  CD1 ILE A 206     -27.487  19.438  10.523  1.00  0.00           C  
ATOM   3189  H   ILE A 206     -25.535  16.320   9.669  1.00  0.00           H  
ATOM   3190  HA  ILE A 206     -26.251  17.719  12.059  1.00  0.00           H  
ATOM   3191  HB  ILE A 206     -27.924  16.034  10.150  1.00  0.00           H  
ATOM   3192 1HG1 ILE A 206     -26.904  17.972   9.103  1.00  0.00           H  
ATOM   3193 2HG1 ILE A 206     -28.641  18.185   9.259  1.00  0.00           H  
ATOM   3194 1HG2 ILE A 206     -29.869  17.151  11.165  1.00  0.00           H  
ATOM   3195 2HG2 ILE A 206     -28.998  16.170  12.365  1.00  0.00           H  
ATOM   3196 3HG2 ILE A 206     -28.803  17.938  12.352  1.00  0.00           H  
ATOM   3197 1HD1 ILE A 206     -27.455  20.240   9.785  1.00  0.00           H  
ATOM   3198 2HD1 ILE A 206     -28.302  19.621  11.223  1.00  0.00           H  
ATOM   3199 3HD1 ILE A 206     -26.543  19.407  11.065  1.00  0.00           H  
ATOM   3200  N   ILE A 207     -26.430  14.437  12.175  1.00  0.00           N  
ATOM   3201  CA  ILE A 207     -26.539  13.298  13.079  1.00  0.00           C  
ATOM   3202  C   ILE A 207     -25.438  13.323  14.131  1.00  0.00           C  
ATOM   3203  O   ILE A 207     -25.679  13.033  15.303  1.00  0.00           O  
ATOM   3204  CB  ILE A 207     -26.476  11.971  12.301  1.00  0.00           C  
ATOM   3205  CG1 ILE A 207     -27.721  11.806  11.425  1.00  0.00           C  
ATOM   3206  CG2 ILE A 207     -26.338  10.798  13.260  1.00  0.00           C  
ATOM   3207  CD1 ILE A 207     -27.622  10.672  10.430  1.00  0.00           C  
ATOM   3208  H   ILE A 207     -26.226  14.273  11.200  1.00  0.00           H  
ATOM   3209  HA  ILE A 207     -27.500  13.353  13.590  1.00  0.00           H  
ATOM   3210  HB  ILE A 207     -25.618  11.983  11.630  1.00  0.00           H  
ATOM   3211 1HG1 ILE A 207     -28.590  11.631  12.057  1.00  0.00           H  
ATOM   3212 2HG1 ILE A 207     -27.901  12.729  10.872  1.00  0.00           H  
ATOM   3213 1HG2 ILE A 207     -26.295   9.868  12.693  1.00  0.00           H  
ATOM   3214 2HG2 ILE A 207     -25.424  10.911  13.841  1.00  0.00           H  
ATOM   3215 3HG2 ILE A 207     -27.195  10.775  13.932  1.00  0.00           H  
ATOM   3216 1HD1 ILE A 207     -28.541  10.619   9.846  1.00  0.00           H  
ATOM   3217 2HD1 ILE A 207     -26.777  10.847   9.762  1.00  0.00           H  
ATOM   3218 3HD1 ILE A 207     -27.477   9.734  10.962  1.00  0.00           H  
ATOM   3219  N   GLU A 208     -24.228  13.671  13.706  1.00  0.00           N  
ATOM   3220  CA  GLU A 208     -23.086  13.734  14.610  1.00  0.00           C  
ATOM   3221  C   GLU A 208     -23.348  14.697  15.761  1.00  0.00           C  
ATOM   3222  O   GLU A 208     -22.869  14.491  16.876  1.00  0.00           O  
ATOM   3223  CB  GLU A 208     -21.828  14.161  13.851  1.00  0.00           C  
ATOM   3224  CG  GLU A 208     -20.555  14.149  14.686  1.00  0.00           C  
ATOM   3225  CD  GLU A 208     -19.327  14.483  13.886  1.00  0.00           C  
ATOM   3226  OE1 GLU A 208     -19.309  14.194  12.714  1.00  0.00           O  
ATOM   3227  OE2 GLU A 208     -18.406  15.027  14.448  1.00  0.00           O  
ATOM   3228  H   GLU A 208     -24.096  13.898  12.731  1.00  0.00           H  
ATOM   3229  HA  GLU A 208     -22.921  12.741  15.029  1.00  0.00           H  
ATOM   3230 1HB  GLU A 208     -21.674  13.499  12.999  1.00  0.00           H  
ATOM   3231 2HB  GLU A 208     -21.962  15.170  13.461  1.00  0.00           H  
ATOM   3232 1HG  GLU A 208     -20.656  14.874  15.494  1.00  0.00           H  
ATOM   3233 2HG  GLU A 208     -20.435  13.163  15.133  1.00  0.00           H  
ATOM   3234  N   LEU A 209     -24.124  15.730  15.403  1.00  0.00           N  
ATOM   3235  CA  LEU A 209     -24.540  16.840  16.251  1.00  0.00           C  
ATOM   3236  C   LEU A 209     -25.979  16.711  16.749  1.00  0.00           C  
ATOM   3237  O   LEU A 209     -26.499  17.607  17.414  1.00  0.00           O  
ATOM   3238  CB  LEU A 209     -24.386  18.159  15.483  1.00  0.00           C  
ATOM   3239  CG  LEU A 209     -22.959  18.507  15.040  1.00  0.00           C  
ATOM   3240  CD1 LEU A 209     -22.979  19.796  14.230  1.00  0.00           C  
ATOM   3241  CD2 LEU A 209     -22.066  18.645  16.264  1.00  0.00           C  
ATOM   3242  H   LEU A 209     -24.433  15.703  14.442  1.00  0.00           H  
ATOM   3243  HA  LEU A 209     -23.893  16.867  17.127  1.00  0.00           H  
ATOM   3244 1HB  LEU A 209     -25.008  18.116  14.591  1.00  0.00           H  
ATOM   3245 2HB  LEU A 209     -24.745  18.972  16.113  1.00  0.00           H  
ATOM   3246  HG  LEU A 209     -22.574  17.716  14.397  1.00  0.00           H  
ATOM   3247 1HD1 LEU A 209     -21.965  20.044  13.915  1.00  0.00           H  
ATOM   3248 2HD1 LEU A 209     -23.609  19.664  13.350  1.00  0.00           H  
ATOM   3249 3HD1 LEU A 209     -23.376  20.605  14.843  1.00  0.00           H  
ATOM   3250 1HD2 LEU A 209     -21.052  18.892  15.949  1.00  0.00           H  
ATOM   3251 2HD2 LEU A 209     -22.450  19.438  16.907  1.00  0.00           H  
ATOM   3252 3HD2 LEU A 209     -22.056  17.704  16.815  1.00  0.00           H  
ATOM   3253  N   GLY A 210     -26.628  15.596  16.430  1.00  0.00           N  
ATOM   3254  CA  GLY A 210     -27.802  15.161  17.185  1.00  0.00           C  
ATOM   3255  C   GLY A 210     -29.011  14.861  16.299  1.00  0.00           C  
ATOM   3256  O   GLY A 210     -30.052  14.416  16.783  1.00  0.00           O  
ATOM   3257  H   GLY A 210     -26.301  15.042  15.651  1.00  0.00           H  
ATOM   3258 1HA  GLY A 210     -27.557  14.265  17.755  1.00  0.00           H  
ATOM   3259 2HA  GLY A 210     -28.079  15.932  17.903  1.00  0.00           H  
ATOM   3260  N   GLY A 211     -28.882  15.103  14.994  1.00  0.00           N  
ATOM   3261  CA  GLY A 211     -30.017  14.927  14.087  1.00  0.00           C  
ATOM   3262  C   GLY A 211     -30.571  13.503  14.098  1.00  0.00           C  
ATOM   3263  O   GLY A 211     -29.828  12.539  14.283  1.00  0.00           O  
ATOM   3264  H   GLY A 211     -27.989  15.410  14.637  1.00  0.00           H  
ATOM   3265 1HA  GLY A 211     -30.814  15.617  14.364  1.00  0.00           H  
ATOM   3266 2HA  GLY A 211     -29.713  15.178  13.071  1.00  0.00           H  
ATOM   3267  N   ASP A 212     -31.884  13.391  13.897  1.00  0.00           N  
ATOM   3268  CA  ASP A 212     -32.568  12.098  13.841  1.00  0.00           C  
ATOM   3269  C   ASP A 212     -32.267  11.364  12.529  1.00  0.00           C  
ATOM   3270  O   ASP A 212     -32.488  11.899  11.442  1.00  0.00           O  
ATOM   3271  CB  ASP A 212     -34.079  12.286  13.993  1.00  0.00           C  
ATOM   3272  CG  ASP A 212     -34.837  10.967  14.060  1.00  0.00           C  
ATOM   3273  OD1 ASP A 212     -34.907  10.398  15.123  1.00  0.00           O  
ATOM   3274  OD2 ASP A 212     -35.339  10.541  13.047  1.00  0.00           O  
ATOM   3275  H   ASP A 212     -32.422  14.238  13.779  1.00  0.00           H  
ATOM   3276  HA  ASP A 212     -32.209  11.481  14.665  1.00  0.00           H  
ATOM   3277 1HB  ASP A 212     -34.286  12.854  14.901  1.00  0.00           H  
ATOM   3278 2HB  ASP A 212     -34.460  12.865  13.151  1.00  0.00           H  
ATOM   3279  N   PRO A 213     -31.812  10.259  12.960  1.00  0.00           N  
ATOM   3280  CA  PRO A 213     -31.399   9.222  12.013  1.00  0.00           C  
ATOM   3281  C   PRO A 213     -32.526   8.720  11.098  1.00  0.00           C  
ATOM   3282  O   PRO A 213     -32.332   8.548   9.895  1.00  0.00           O  
ATOM   3283  CB  PRO A 213     -30.909   8.111  12.947  1.00  0.00           C  
ATOM   3284  CG  PRO A 213     -30.462   8.833  14.172  1.00  0.00           C  
ATOM   3285  CD  PRO A 213     -31.467   9.941  14.341  1.00  0.00           C  
ATOM   3286  HA  PRO A 213     -30.577   9.607  11.391  1.00  0.00           H  
ATOM   3287 1HB  PRO A 213     -31.724   7.399  13.145  1.00  0.00           H  
ATOM   3288 2HB  PRO A 213     -30.098   7.545  12.465  1.00  0.00           H  
ATOM   3289 1HG  PRO A 213     -30.440   8.146  15.031  1.00  0.00           H  
ATOM   3290 2HG  PRO A 213     -29.437   9.208  14.038  1.00  0.00           H  
ATOM   3291 1HD  PRO A 213     -32.336   9.566  14.903  1.00  0.00           H  
ATOM   3292 2HD  PRO A 213     -30.998  10.785  14.869  1.00  0.00           H  
ATOM   3293  N   LYS A 214     -33.742   8.465  11.622  1.00  0.00           N  
ATOM   3294  CA  LYS A 214     -34.788   8.002  10.717  1.00  0.00           C  
ATOM   3295  C   LYS A 214     -35.113   9.055   9.666  1.00  0.00           C  
ATOM   3296  O   LYS A 214     -35.313   8.735   8.494  1.00  0.00           O  
ATOM   3297  CB  LYS A 214     -36.050   7.634  11.500  1.00  0.00           C  
ATOM   3298  CG  LYS A 214     -37.183   7.086  10.643  1.00  0.00           C  
ATOM   3299  CD  LYS A 214     -38.368   6.663  11.499  1.00  0.00           C  
ATOM   3300  CE  LYS A 214     -39.463   6.027  10.656  1.00  0.00           C  
ATOM   3301  NZ  LYS A 214     -40.056   6.995   9.693  1.00  0.00           N  
ATOM   3302  H   LYS A 214     -33.955   8.580  12.603  1.00  0.00           H  
ATOM   3303  HA  LYS A 214     -34.428   7.113  10.198  1.00  0.00           H  
ATOM   3304 1HB  LYS A 214     -35.805   6.883  12.252  1.00  0.00           H  
ATOM   3305 2HB  LYS A 214     -36.422   8.514  12.025  1.00  0.00           H  
ATOM   3306 1HG  LYS A 214     -37.510   7.851   9.939  1.00  0.00           H  
ATOM   3307 2HG  LYS A 214     -36.829   6.225  10.078  1.00  0.00           H  
ATOM   3308 1HD  LYS A 214     -38.036   5.944  12.250  1.00  0.00           H  
ATOM   3309 2HD  LYS A 214     -38.776   7.534  12.011  1.00  0.00           H  
ATOM   3310 1HE  LYS A 214     -39.051   5.186  10.100  1.00  0.00           H  
ATOM   3311 2HE  LYS A 214     -40.252   5.652  11.307  1.00  0.00           H  
ATOM   3312 1HZ  LYS A 214     -40.777   6.536   9.154  1.00  0.00           H  
ATOM   3313 2HZ  LYS A 214     -40.458   7.771  10.200  1.00  0.00           H  
ATOM   3314 3HZ  LYS A 214     -39.337   7.335   9.071  1.00  0.00           H  
ATOM   3315  N   LEU A 215     -35.165  10.312  10.091  1.00  0.00           N  
ATOM   3316  CA  LEU A 215     -35.466  11.415   9.186  1.00  0.00           C  
ATOM   3317  C   LEU A 215     -34.376  11.578   8.135  1.00  0.00           C  
ATOM   3318  O   LEU A 215     -34.662  11.823   6.963  1.00  0.00           O  
ATOM   3319  CB  LEU A 215     -35.623  12.721   9.975  1.00  0.00           C  
ATOM   3320  CG  LEU A 215     -35.981  13.960   9.146  1.00  0.00           C  
ATOM   3321  CD1 LEU A 215     -37.304  13.727   8.428  1.00  0.00           C  
ATOM   3322  CD2 LEU A 215     -36.062  15.176  10.058  1.00  0.00           C  
ATOM   3323  H   LEU A 215     -34.992  10.509  11.066  1.00  0.00           H  
ATOM   3324  HA  LEU A 215     -36.404  11.198   8.677  1.00  0.00           H  
ATOM   3325 1HB  LEU A 215     -36.404  12.584  10.721  1.00  0.00           H  
ATOM   3326 2HB  LEU A 215     -34.687  12.928  10.494  1.00  0.00           H  
ATOM   3327  HG  LEU A 215     -35.215  14.125   8.388  1.00  0.00           H  
ATOM   3328 1HD1 LEU A 215     -37.558  14.608   7.838  1.00  0.00           H  
ATOM   3329 2HD1 LEU A 215     -37.212  12.864   7.768  1.00  0.00           H  
ATOM   3330 3HD1 LEU A 215     -38.088  13.542   9.161  1.00  0.00           H  
ATOM   3331 1HD2 LEU A 215     -36.316  16.057   9.468  1.00  0.00           H  
ATOM   3332 2HD2 LEU A 215     -36.829  15.012  10.815  1.00  0.00           H  
ATOM   3333 3HD2 LEU A 215     -35.099  15.330  10.544  1.00  0.00           H  
ATOM   3334  N   ALA A 216     -33.125  11.441   8.560  1.00  0.00           N  
ATOM   3335  CA  ALA A 216     -31.989  11.572   7.655  1.00  0.00           C  
ATOM   3336  C   ALA A 216     -31.992  10.470   6.604  1.00  0.00           C  
ATOM   3337  O   ALA A 216     -31.707  10.716   5.432  1.00  0.00           O  
ATOM   3338  CB  ALA A 216     -30.684  11.553   8.437  1.00  0.00           C  
ATOM   3339  H   ALA A 216     -32.956  11.241   9.535  1.00  0.00           H  
ATOM   3340  HA  ALA A 216     -32.077  12.527   7.137  1.00  0.00           H  
ATOM   3341 1HB  ALA A 216     -29.845  11.652   7.747  1.00  0.00           H  
ATOM   3342 2HB  ALA A 216     -30.671  12.383   9.144  1.00  0.00           H  
ATOM   3343 3HB  ALA A 216     -30.598  10.613   8.979  1.00  0.00           H  
ATOM   3344  N   LEU A 217     -32.316   9.254   7.029  1.00  0.00           N  
ATOM   3345  CA  LEU A 217     -32.357   8.112   6.124  1.00  0.00           C  
ATOM   3346  C   LEU A 217     -33.446   8.280   5.072  1.00  0.00           C  
ATOM   3347  O   LEU A 217     -33.245   7.960   3.900  1.00  0.00           O  
ATOM   3348  CB  LEU A 217     -32.596   6.819   6.914  1.00  0.00           C  
ATOM   3349  CG  LEU A 217     -31.440   6.367   7.815  1.00  0.00           C  
ATOM   3350  CD1 LEU A 217     -31.888   5.184   8.662  1.00  0.00           C  
ATOM   3351  CD2 LEU A 217     -30.239   6.001   6.956  1.00  0.00           C  
ATOM   3352  H   LEU A 217     -32.540   9.117   8.004  1.00  0.00           H  
ATOM   3353  HA  LEU A 217     -31.397   8.040   5.615  1.00  0.00           H  
ATOM   3354 1HB  LEU A 217     -33.474   6.954   7.543  1.00  0.00           H  
ATOM   3355 2HB  LEU A 217     -32.800   6.013   6.208  1.00  0.00           H  
ATOM   3356  HG  LEU A 217     -31.168   7.178   8.492  1.00  0.00           H  
ATOM   3357 1HD1 LEU A 217     -31.067   4.863   9.303  1.00  0.00           H  
ATOM   3358 2HD1 LEU A 217     -32.736   5.479   9.281  1.00  0.00           H  
ATOM   3359 3HD1 LEU A 217     -32.183   4.362   8.011  1.00  0.00           H  
ATOM   3360 1HD2 LEU A 217     -29.417   5.681   7.597  1.00  0.00           H  
ATOM   3361 2HD2 LEU A 217     -30.509   5.190   6.280  1.00  0.00           H  
ATOM   3362 3HD2 LEU A 217     -29.928   6.869   6.375  1.00  0.00           H  
ATOM   3363  N   GLU A 218     -34.599   8.784   5.498  1.00  0.00           N  
ATOM   3364  CA  GLU A 218     -35.723   8.996   4.593  1.00  0.00           C  
ATOM   3365  C   GLU A 218     -35.393  10.047   3.541  1.00  0.00           C  
ATOM   3366  O   GLU A 218     -35.739   9.897   2.369  1.00  0.00           O  
ATOM   3367  CB  GLU A 218     -36.967   9.419   5.377  1.00  0.00           C  
ATOM   3368  CG  GLU A 218     -37.566   8.322   6.245  1.00  0.00           C  
ATOM   3369  CD  GLU A 218     -38.742   8.793   7.055  1.00  0.00           C  
ATOM   3370  OE1 GLU A 218     -39.019   9.968   7.037  1.00  0.00           O  
ATOM   3371  OE2 GLU A 218     -39.364   7.976   7.694  1.00  0.00           O  
ATOM   3372  H   GLU A 218     -34.700   9.027   6.473  1.00  0.00           H  
ATOM   3373  HA  GLU A 218     -35.936   8.058   4.080  1.00  0.00           H  
ATOM   3374 1HB  GLU A 218     -36.720  10.260   6.025  1.00  0.00           H  
ATOM   3375 2HB  GLU A 218     -37.738   9.755   4.684  1.00  0.00           H  
ATOM   3376 1HG  GLU A 218     -37.887   7.500   5.605  1.00  0.00           H  
ATOM   3377 2HG  GLU A 218     -36.797   7.943   6.917  1.00  0.00           H  
ATOM   3378  N   ILE A 219     -34.721  11.112   3.967  1.00  0.00           N  
ATOM   3379  CA  ILE A 219     -34.342  12.190   3.062  1.00  0.00           C  
ATOM   3380  C   ILE A 219     -33.353  11.706   2.010  1.00  0.00           C  
ATOM   3381  O   ILE A 219     -33.450  12.071   0.838  1.00  0.00           O  
ATOM   3382  CB  ILE A 219     -33.729  13.369   3.839  1.00  0.00           C  
ATOM   3383  CG1 ILE A 219     -34.765  13.981   4.786  1.00  0.00           C  
ATOM   3384  CG2 ILE A 219     -33.196  14.420   2.878  1.00  0.00           C  
ATOM   3385  CD1 ILE A 219     -35.989  14.523   4.084  1.00  0.00           C  
ATOM   3386  H   ILE A 219     -34.466  11.176   4.942  1.00  0.00           H  
ATOM   3387  HA  ILE A 219     -35.237  12.543   2.551  1.00  0.00           H  
ATOM   3388  HB  ILE A 219     -32.909  13.009   4.460  1.00  0.00           H  
ATOM   3389 1HG1 ILE A 219     -35.089  13.229   5.505  1.00  0.00           H  
ATOM   3390 2HG1 ILE A 219     -34.307  14.795   5.349  1.00  0.00           H  
ATOM   3391 1HG2 ILE A 219     -32.766  15.247   3.444  1.00  0.00           H  
ATOM   3392 2HG2 ILE A 219     -32.428  13.977   2.244  1.00  0.00           H  
ATOM   3393 3HG2 ILE A 219     -34.010  14.791   2.256  1.00  0.00           H  
ATOM   3394 1HD1 ILE A 219     -36.676  14.940   4.821  1.00  0.00           H  
ATOM   3395 2HD1 ILE A 219     -35.690  15.304   3.383  1.00  0.00           H  
ATOM   3396 3HD1 ILE A 219     -36.483  13.718   3.542  1.00  0.00           H  
ATOM   3397  N   MET A 220     -32.401  10.882   2.436  1.00  0.00           N  
ATOM   3398  CA  MET A 220     -31.392  10.345   1.531  1.00  0.00           C  
ATOM   3399  C   MET A 220     -32.020   9.440   0.479  1.00  0.00           C  
ATOM   3400  O   MET A 220     -31.645   9.481  -0.693  1.00  0.00           O  
ATOM   3401  CB  MET A 220     -30.327   9.586   2.320  1.00  0.00           C  
ATOM   3402  CG  MET A 220     -29.436  10.467   3.184  1.00  0.00           C  
ATOM   3403  SD  MET A 220     -28.515  11.682   2.220  1.00  0.00           S  
ATOM   3404  CE  MET A 220     -27.408  10.617   1.301  1.00  0.00           C  
ATOM   3405  H   MET A 220     -32.376  10.621   3.411  1.00  0.00           H  
ATOM   3406  HA  MET A 220     -30.917  11.176   1.010  1.00  0.00           H  
ATOM   3407 1HB  MET A 220     -30.807   8.856   2.970  1.00  0.00           H  
ATOM   3408 2HB  MET A 220     -29.685   9.037   1.629  1.00  0.00           H  
ATOM   3409 1HG  MET A 220     -30.047  10.997   3.914  1.00  0.00           H  
ATOM   3410 2HG  MET A 220     -28.723   9.845   3.725  1.00  0.00           H  
ATOM   3411 1HE  MET A 220     -26.771  11.223   0.657  1.00  0.00           H  
ATOM   3412 2HE  MET A 220     -26.788  10.049   1.996  1.00  0.00           H  
ATOM   3413 3HE  MET A 220     -27.991   9.927   0.690  1.00  0.00           H  
ATOM   3414  N   SER A 221     -32.978   8.623   0.905  1.00  0.00           N  
ATOM   3415  CA  SER A 221     -33.660   7.706   0.000  1.00  0.00           C  
ATOM   3416  C   SER A 221     -34.461   8.463  -1.052  1.00  0.00           C  
ATOM   3417  O   SER A 221     -34.478   8.086  -2.224  1.00  0.00           O  
ATOM   3418  CB  SER A 221     -34.578   6.787   0.783  1.00  0.00           C  
ATOM   3419  OG  SER A 221     -35.240   5.894  -0.070  1.00  0.00           O  
ATOM   3420  H   SER A 221     -33.240   8.638   1.880  1.00  0.00           H  
ATOM   3421  HA  SER A 221     -32.909   7.102  -0.511  1.00  0.00           H  
ATOM   3422 1HB  SER A 221     -33.995   6.229   1.516  1.00  0.00           H  
ATOM   3423 2HB  SER A 221     -35.308   7.382   1.329  1.00  0.00           H  
ATOM   3424  HG  SER A 221     -35.796   5.352   0.495  1.00  0.00           H  
ATOM   3425  N   ARG A 222     -35.124   9.533  -0.626  1.00  0.00           N  
ATOM   3426  CA  ARG A 222     -35.928  10.345  -1.531  1.00  0.00           C  
ATOM   3427  C   ARG A 222     -35.059  11.023  -2.583  1.00  0.00           C  
ATOM   3428  O   ARG A 222     -35.429  11.096  -3.755  1.00  0.00           O  
ATOM   3429  CB  ARG A 222     -36.701  11.403  -0.757  1.00  0.00           C  
ATOM   3430  CG  ARG A 222     -37.565  12.317  -1.611  1.00  0.00           C  
ATOM   3431  CD  ARG A 222     -38.666  11.571  -2.273  1.00  0.00           C  
ATOM   3432  NE  ARG A 222     -39.473  12.435  -3.120  1.00  0.00           N  
ATOM   3433  CZ  ARG A 222     -40.539  13.142  -2.696  1.00  0.00           C  
ATOM   3434  NH1 ARG A 222     -40.911  13.079  -1.437  1.00  0.00           N  
ATOM   3435  NH2 ARG A 222     -41.209  13.900  -3.546  1.00  0.00           N  
ATOM   3436  H   ARG A 222     -35.070   9.790   0.349  1.00  0.00           H  
ATOM   3437  HA  ARG A 222     -36.642   9.695  -2.038  1.00  0.00           H  
ATOM   3438 1HB  ARG A 222     -37.351  10.919  -0.030  1.00  0.00           H  
ATOM   3439 2HB  ARG A 222     -36.003  12.031  -0.204  1.00  0.00           H  
ATOM   3440 1HG  ARG A 222     -38.004  13.093  -0.984  1.00  0.00           H  
ATOM   3441 2HG  ARG A 222     -36.951  12.780  -2.385  1.00  0.00           H  
ATOM   3442 1HD  ARG A 222     -38.248  10.779  -2.893  1.00  0.00           H  
ATOM   3443 2HD  ARG A 222     -39.315  11.133  -1.515  1.00  0.00           H  
ATOM   3444  HE  ARG A 222     -39.217  12.509  -4.095  1.00  0.00           H  
ATOM   3445 1HH1 ARG A 222     -40.399  12.500  -0.787  1.00  0.00           H  
ATOM   3446 2HH1 ARG A 222     -41.709  13.610  -1.119  1.00  0.00           H  
ATOM   3447 1HH2 ARG A 222     -40.922  13.949  -4.514  1.00  0.00           H  
ATOM   3448 2HH2 ARG A 222     -42.007  14.431  -3.229  1.00  0.00           H  
ATOM   3449  N   VAL A 223     -33.902  11.518  -2.157  1.00  0.00           N  
ATOM   3450  CA  VAL A 223     -32.978  12.190  -3.062  1.00  0.00           C  
ATOM   3451  C   VAL A 223     -32.438  11.230  -4.114  1.00  0.00           C  
ATOM   3452  O   VAL A 223     -32.310  11.586  -5.285  1.00  0.00           O  
ATOM   3453  CB  VAL A 223     -31.802  12.795  -2.272  1.00  0.00           C  
ATOM   3454  CG1 VAL A 223     -30.742  13.331  -3.222  1.00  0.00           C  
ATOM   3455  CG2 VAL A 223     -32.308  13.896  -1.352  1.00  0.00           C  
ATOM   3456  H   VAL A 223     -33.656  11.427  -1.182  1.00  0.00           H  
ATOM   3457  HA  VAL A 223     -33.512  12.996  -3.567  1.00  0.00           H  
ATOM   3458  HB  VAL A 223     -31.334  12.010  -1.677  1.00  0.00           H  
ATOM   3459 1HG1 VAL A 223     -29.918  13.754  -2.647  1.00  0.00           H  
ATOM   3460 2HG1 VAL A 223     -30.368  12.519  -3.846  1.00  0.00           H  
ATOM   3461 3HG1 VAL A 223     -31.177  14.104  -3.854  1.00  0.00           H  
ATOM   3462 1HG2 VAL A 223     -31.472  14.318  -0.796  1.00  0.00           H  
ATOM   3463 2HG2 VAL A 223     -32.782  14.677  -1.947  1.00  0.00           H  
ATOM   3464 3HG2 VAL A 223     -33.035  13.481  -0.654  1.00  0.00           H  
ATOM   3465  N   ALA A 224     -32.123  10.011  -3.688  1.00  0.00           N  
ATOM   3466  CA  ALA A 224     -31.597   8.996  -4.593  1.00  0.00           C  
ATOM   3467  C   ALA A 224     -32.628   8.607  -5.645  1.00  0.00           C  
ATOM   3468  O   ALA A 224     -32.296   8.427  -6.817  1.00  0.00           O  
ATOM   3469  CB  ALA A 224     -31.151   7.769  -3.811  1.00  0.00           C  
ATOM   3470  H   ALA A 224     -32.251   9.782  -2.713  1.00  0.00           H  
ATOM   3471  HA  ALA A 224     -30.735   9.417  -5.110  1.00  0.00           H  
ATOM   3472 1HB  ALA A 224     -30.760   7.021  -4.500  1.00  0.00           H  
ATOM   3473 2HB  ALA A 224     -30.372   8.052  -3.103  1.00  0.00           H  
ATOM   3474 3HB  ALA A 224     -32.000   7.355  -3.269  1.00  0.00           H  
ATOM   3475  N   LYS A 225     -33.880   8.479  -5.219  1.00  0.00           N  
ATOM   3476  CA  LYS A 225     -34.963   8.112  -6.124  1.00  0.00           C  
ATOM   3477  C   LYS A 225     -35.192   9.189  -7.176  1.00  0.00           C  
ATOM   3478  O   LYS A 225     -35.420   8.887  -8.348  1.00  0.00           O  
ATOM   3479  CB  LYS A 225     -36.253   7.859  -5.341  1.00  0.00           C  
ATOM   3480  CG  LYS A 225     -37.430   7.413  -6.197  1.00  0.00           C  
ATOM   3481  CD  LYS A 225     -38.647   7.095  -5.340  1.00  0.00           C  
ATOM   3482  CE  LYS A 225     -39.794   6.558  -6.184  1.00  0.00           C  
ATOM   3483  NZ  LYS A 225     -40.300   7.573  -7.146  1.00  0.00           N  
ATOM   3484  H   LYS A 225     -34.087   8.640  -4.244  1.00  0.00           H  
ATOM   3485  HA  LYS A 225     -34.685   7.194  -6.642  1.00  0.00           H  
ATOM   3486 1HB  LYS A 225     -36.076   7.092  -4.588  1.00  0.00           H  
ATOM   3487 2HB  LYS A 225     -36.545   8.770  -4.819  1.00  0.00           H  
ATOM   3488 1HG  LYS A 225     -37.689   8.204  -6.902  1.00  0.00           H  
ATOM   3489 2HG  LYS A 225     -37.153   6.523  -6.762  1.00  0.00           H  
ATOM   3490 1HD  LYS A 225     -38.379   6.351  -4.589  1.00  0.00           H  
ATOM   3491 2HD  LYS A 225     -38.978   7.999  -4.829  1.00  0.00           H  
ATOM   3492 1HE  LYS A 225     -39.458   5.684  -6.739  1.00  0.00           H  
ATOM   3493 2HE  LYS A 225     -40.613   6.254  -5.532  1.00  0.00           H  
ATOM   3494 1HZ  LYS A 225     -41.059   7.179  -7.685  1.00  0.00           H  
ATOM   3495 2HZ  LYS A 225     -40.632   8.382  -6.640  1.00  0.00           H  
ATOM   3496 3HZ  LYS A 225     -39.554   7.849  -7.769  1.00  0.00           H  
ATOM   3497  N   GLU A 226     -35.130  10.447  -6.751  1.00  0.00           N  
ATOM   3498  CA  GLU A 226     -35.331  11.572  -7.655  1.00  0.00           C  
ATOM   3499  C   GLU A 226     -34.231  11.636  -8.707  1.00  0.00           C  
ATOM   3500  O   GLU A 226     -34.494  11.906  -9.879  1.00  0.00           O  
ATOM   3501  CB  GLU A 226     -35.377  12.885  -6.870  1.00  0.00           C  
ATOM   3502  CG  GLU A 226     -36.612  13.051  -5.995  1.00  0.00           C  
ATOM   3503  CD  GLU A 226     -37.886  13.121  -6.789  1.00  0.00           C  
ATOM   3504  OE1 GLU A 226     -37.878  13.718  -7.839  1.00  0.00           O  
ATOM   3505  OE2 GLU A 226     -38.870  12.577  -6.345  1.00  0.00           O  
ATOM   3506  H   GLU A 226     -34.939  10.628  -5.776  1.00  0.00           H  
ATOM   3507  HA  GLU A 226     -36.284  11.438  -8.168  1.00  0.00           H  
ATOM   3508 1HB  GLU A 226     -34.500  12.956  -6.228  1.00  0.00           H  
ATOM   3509 2HB  GLU A 226     -35.344  13.725  -7.564  1.00  0.00           H  
ATOM   3510 1HG  GLU A 226     -36.672  12.209  -5.306  1.00  0.00           H  
ATOM   3511 2HG  GLU A 226     -36.506  13.961  -5.405  1.00  0.00           H  
ATOM   3512  N   ALA A 227     -32.997  11.386  -8.282  1.00  0.00           N  
ATOM   3513  CA  ALA A 227     -31.854  11.415  -9.186  1.00  0.00           C  
ATOM   3514  C   ALA A 227     -31.956  10.318 -10.238  1.00  0.00           C  
ATOM   3515  O   ALA A 227     -31.649  10.538 -11.410  1.00  0.00           O  
ATOM   3516  CB  ALA A 227     -30.556  11.279  -8.403  1.00  0.00           C  
ATOM   3517  H   ALA A 227     -32.848  11.170  -7.307  1.00  0.00           H  
ATOM   3518  HA  ALA A 227     -31.855  12.375  -9.703  1.00  0.00           H  
ATOM   3519 1HB  ALA A 227     -29.712  11.302  -9.092  1.00  0.00           H  
ATOM   3520 2HB  ALA A 227     -30.470  12.103  -7.695  1.00  0.00           H  
ATOM   3521 3HB  ALA A 227     -30.556  10.334  -7.862  1.00  0.00           H  
ATOM   3522  N   LEU A 228     -32.389   9.136  -9.813  1.00  0.00           N  
ATOM   3523  CA  LEU A 228     -32.532   8.002 -10.717  1.00  0.00           C  
ATOM   3524  C   LEU A 228     -33.602   8.268 -11.769  1.00  0.00           C  
ATOM   3525  O   LEU A 228     -33.431   7.932 -12.941  1.00  0.00           O  
ATOM   3526  CB  LEU A 228     -32.886   6.736  -9.927  1.00  0.00           C  
ATOM   3527  CG  LEU A 228     -31.775   6.183  -9.024  1.00  0.00           C  
ATOM   3528  CD1 LEU A 228     -32.328   5.045  -8.177  1.00  0.00           C  
ATOM   3529  CD2 LEU A 228     -30.612   5.710  -9.883  1.00  0.00           C  
ATOM   3530  H   LEU A 228     -32.625   9.021  -8.838  1.00  0.00           H  
ATOM   3531  HA  LEU A 228     -31.582   7.844 -11.226  1.00  0.00           H  
ATOM   3532 1HB  LEU A 228     -33.748   6.949  -9.297  1.00  0.00           H  
ATOM   3533 2HB  LEU A 228     -33.161   5.952 -10.632  1.00  0.00           H  
ATOM   3534  HG  LEU A 228     -31.432   6.966  -8.348  1.00  0.00           H  
ATOM   3535 1HD1 LEU A 228     -31.539   4.652  -7.536  1.00  0.00           H  
ATOM   3536 2HD1 LEU A 228     -33.146   5.416  -7.559  1.00  0.00           H  
ATOM   3537 3HD1 LEU A 228     -32.695   4.252  -8.828  1.00  0.00           H  
ATOM   3538 1HD2 LEU A 228     -29.822   5.318  -9.241  1.00  0.00           H  
ATOM   3539 2HD2 LEU A 228     -30.953   4.926 -10.559  1.00  0.00           H  
ATOM   3540 3HD2 LEU A 228     -30.225   6.547 -10.464  1.00  0.00           H  
ATOM   3541  N   GLU A 229     -34.705   8.873 -11.344  1.00  0.00           N  
ATOM   3542  CA  GLU A 229     -35.805   9.186 -12.248  1.00  0.00           C  
ATOM   3543  C   GLU A 229     -35.381  10.203 -13.300  1.00  0.00           C  
ATOM   3544  O   GLU A 229     -35.739  10.084 -14.472  1.00  0.00           O  
ATOM   3545  CB  GLU A 229     -37.005   9.720 -11.463  1.00  0.00           C  
ATOM   3546  CG  GLU A 229     -37.701   8.681 -10.595  1.00  0.00           C  
ATOM   3547  CD  GLU A 229     -38.829   9.257  -9.784  1.00  0.00           C  
ATOM   3548  OE1 GLU A 229     -38.998  10.452  -9.802  1.00  0.00           O  
ATOM   3549  OE2 GLU A 229     -39.521   8.500  -9.146  1.00  0.00           O  
ATOM   3550  H   GLU A 229     -34.784   9.123 -10.369  1.00  0.00           H  
ATOM   3551  HA  GLU A 229     -36.102   8.271 -12.761  1.00  0.00           H  
ATOM   3552 1HB  GLU A 229     -36.683  10.535 -10.815  1.00  0.00           H  
ATOM   3553 2HB  GLU A 229     -37.743  10.125 -12.156  1.00  0.00           H  
ATOM   3554 1HG  GLU A 229     -38.095   7.893 -11.236  1.00  0.00           H  
ATOM   3555 2HG  GLU A 229     -36.969   8.234  -9.924  1.00  0.00           H  
ATOM   3556  N   ALA A 230     -34.616  11.203 -12.875  1.00  0.00           N  
ATOM   3557  CA  ALA A 230     -34.142  12.243 -13.779  1.00  0.00           C  
ATOM   3558  C   ALA A 230     -33.200  11.671 -14.831  1.00  0.00           C  
ATOM   3559  O   ALA A 230     -33.263  12.043 -16.003  1.00  0.00           O  
ATOM   3560  CB  ALA A 230     -33.452  13.350 -12.996  1.00  0.00           C  
ATOM   3561  H   ALA A 230     -34.356  11.243 -11.900  1.00  0.00           H  
ATOM   3562  HA  ALA A 230     -35.006  12.662 -14.296  1.00  0.00           H  
ATOM   3563 1HB  ALA A 230     -33.103  14.120 -13.685  1.00  0.00           H  
ATOM   3564 2HB  ALA A 230     -34.155  13.789 -12.288  1.00  0.00           H  
ATOM   3565 3HB  ALA A 230     -32.602  12.938 -12.455  1.00  0.00           H  
ATOM   3566  N   LEU A 231     -32.327  10.765 -14.406  1.00  0.00           N  
ATOM   3567  CA  LEU A 231     -31.370  10.139 -15.310  1.00  0.00           C  
ATOM   3568  C   LEU A 231     -32.078   9.436 -16.461  1.00  0.00           C  
ATOM   3569  O   LEU A 231     -31.702   9.593 -17.623  1.00  0.00           O  
ATOM   3570  CB  LEU A 231     -30.499   9.133 -14.546  1.00  0.00           C  
ATOM   3571  CG  LEU A 231     -29.493   9.739 -13.559  1.00  0.00           C  
ATOM   3572  CD1 LEU A 231     -28.852   8.627 -12.740  1.00  0.00           C  
ATOM   3573  CD2 LEU A 231     -28.443  10.529 -14.325  1.00  0.00           C  
ATOM   3574  H   LEU A 231     -32.326  10.503 -13.431  1.00  0.00           H  
ATOM   3575  HA  LEU A 231     -30.728  10.915 -15.725  1.00  0.00           H  
ATOM   3576 1HB  LEU A 231     -31.151   8.465 -13.986  1.00  0.00           H  
ATOM   3577 2HB  LEU A 231     -29.939   8.540 -15.269  1.00  0.00           H  
ATOM   3578  HG  LEU A 231     -30.015  10.403 -12.869  1.00  0.00           H  
ATOM   3579 1HD1 LEU A 231     -28.137   9.057 -12.039  1.00  0.00           H  
ATOM   3580 2HD1 LEU A 231     -29.624   8.091 -12.188  1.00  0.00           H  
ATOM   3581 3HD1 LEU A 231     -28.335   7.937 -13.406  1.00  0.00           H  
ATOM   3582 1HD2 LEU A 231     -27.728  10.961 -13.624  1.00  0.00           H  
ATOM   3583 2HD2 LEU A 231     -27.920   9.866 -15.015  1.00  0.00           H  
ATOM   3584 3HD2 LEU A 231     -28.927  11.328 -14.887  1.00  0.00           H  
ATOM   3585  N   LEU A 232     -33.105   8.660 -16.132  1.00  0.00           N  
ATOM   3586  CA  LEU A 232     -33.868   7.931 -17.138  1.00  0.00           C  
ATOM   3587  C   LEU A 232     -34.458   8.878 -18.175  1.00  0.00           C  
ATOM   3588  O   LEU A 232     -34.346   8.644 -19.378  1.00  0.00           O  
ATOM   3589  CB  LEU A 232     -34.992   7.128 -16.472  1.00  0.00           C  
ATOM   3590  CG  LEU A 232     -34.543   5.923 -15.635  1.00  0.00           C  
ATOM   3591  CD1 LEU A 232     -35.737   5.355 -14.880  1.00  0.00           C  
ATOM   3592  CD2 LEU A 232     -33.924   4.874 -16.547  1.00  0.00           C  
ATOM   3593  H   LEU A 232     -33.364   8.573 -15.160  1.00  0.00           H  
ATOM   3594  HA  LEU A 232     -33.197   7.239 -17.647  1.00  0.00           H  
ATOM   3595 1HB  LEU A 232     -35.554   7.794 -15.818  1.00  0.00           H  
ATOM   3596 2HB  LEU A 232     -35.664   6.761 -17.247  1.00  0.00           H  
ATOM   3597  HG  LEU A 232     -33.806   6.245 -14.899  1.00  0.00           H  
ATOM   3598 1HD1 LEU A 232     -35.418   4.499 -14.285  1.00  0.00           H  
ATOM   3599 2HD1 LEU A 232     -36.149   6.120 -14.221  1.00  0.00           H  
ATOM   3600 3HD1 LEU A 232     -36.500   5.039 -15.591  1.00  0.00           H  
ATOM   3601 1HD2 LEU A 232     -33.604   4.018 -15.952  1.00  0.00           H  
ATOM   3602 2HD2 LEU A 232     -34.660   4.550 -17.282  1.00  0.00           H  
ATOM   3603 3HD2 LEU A 232     -33.062   5.302 -17.060  1.00  0.00           H  
ATOM   3604  N   LYS A 233     -35.087   9.949 -17.696  1.00  0.00           N  
ATOM   3605  CA  LYS A 233     -35.745  10.915 -18.567  1.00  0.00           C  
ATOM   3606  C   LYS A 233     -34.731  11.712 -19.370  1.00  0.00           C  
ATOM   3607  O   LYS A 233     -34.958  12.024 -20.539  1.00  0.00           O  
ATOM   3608  CB  LYS A 233     -36.627  11.861 -17.750  1.00  0.00           C  
ATOM   3609  CG  LYS A 233     -37.841  11.197 -17.115  1.00  0.00           C  
ATOM   3610  CD  LYS A 233     -38.820  10.707 -18.172  1.00  0.00           C  
ATOM   3611  CE  LYS A 233     -40.068  10.110 -17.538  1.00  0.00           C  
ATOM   3612  NZ  LYS A 233     -41.021   9.599 -18.560  1.00  0.00           N  
ATOM   3613  H   LYS A 233     -35.107  10.094 -16.697  1.00  0.00           H  
ATOM   3614  HA  LYS A 233     -36.376  10.372 -19.272  1.00  0.00           H  
ATOM   3615 1HB  LYS A 233     -36.036  12.311 -16.952  1.00  0.00           H  
ATOM   3616 2HB  LYS A 233     -36.984  12.668 -18.389  1.00  0.00           H  
ATOM   3617 1HG  LYS A 233     -37.518  10.348 -16.511  1.00  0.00           H  
ATOM   3618 2HG  LYS A 233     -38.348  11.910 -16.465  1.00  0.00           H  
ATOM   3619 1HD  LYS A 233     -39.111  11.541 -18.812  1.00  0.00           H  
ATOM   3620 2HD  LYS A 233     -38.340   9.949 -18.789  1.00  0.00           H  
ATOM   3621 1HE  LYS A 233     -39.784   9.290 -16.880  1.00  0.00           H  
ATOM   3622 2HE  LYS A 233     -40.570  10.869 -16.938  1.00  0.00           H  
ATOM   3623 1HZ  LYS A 233     -41.833   9.213 -18.100  1.00  0.00           H  
ATOM   3624 2HZ  LYS A 233     -41.306  10.357 -19.164  1.00  0.00           H  
ATOM   3625 3HZ  LYS A 233     -40.573   8.881 -19.109  1.00  0.00           H  
ATOM   3626  N   VAL A 234     -33.613  12.038 -18.734  1.00  0.00           N  
ATOM   3627  CA  VAL A 234     -32.522  12.733 -19.400  1.00  0.00           C  
ATOM   3628  C   VAL A 234     -31.905  11.857 -20.482  1.00  0.00           C  
ATOM   3629  O   VAL A 234     -31.293  12.358 -21.426  1.00  0.00           O  
ATOM   3630  CB  VAL A 234     -31.438  13.131 -18.381  1.00  0.00           C  
ATOM   3631  CG1 VAL A 234     -30.219  13.697 -19.094  1.00  0.00           C  
ATOM   3632  CG2 VAL A 234     -32.002  14.142 -17.394  1.00  0.00           C  
ATOM   3633  H   VAL A 234     -33.519  11.795 -17.758  1.00  0.00           H  
ATOM   3634  HA  VAL A 234     -32.919  13.638 -19.861  1.00  0.00           H  
ATOM   3635  HB  VAL A 234     -31.112  12.241 -17.844  1.00  0.00           H  
ATOM   3636 1HG1 VAL A 234     -29.463  13.973 -18.358  1.00  0.00           H  
ATOM   3637 2HG1 VAL A 234     -29.810  12.944 -19.768  1.00  0.00           H  
ATOM   3638 3HG1 VAL A 234     -30.508  14.579 -19.665  1.00  0.00           H  
ATOM   3639 1HG2 VAL A 234     -31.231  14.418 -16.676  1.00  0.00           H  
ATOM   3640 2HG2 VAL A 234     -32.333  15.030 -17.931  1.00  0.00           H  
ATOM   3641 3HG2 VAL A 234     -32.848  13.701 -16.865  1.00  0.00           H  
ATOM   3642  N   GLY A 235     -32.073  10.546 -20.333  1.00  0.00           N  
ATOM   3643  CA  GLY A 235     -31.491   9.582 -21.259  1.00  0.00           C  
ATOM   3644  C   GLY A 235     -29.975   9.509 -21.114  1.00  0.00           C  
ATOM   3645  O   GLY A 235     -29.242   9.603 -22.099  1.00  0.00           O  
ATOM   3646  H   GLY A 235     -32.621  10.211 -19.554  1.00  0.00           H  
ATOM   3647 1HA  GLY A 235     -31.922   8.597 -21.077  1.00  0.00           H  
ATOM   3648 2HA  GLY A 235     -31.745   9.860 -22.281  1.00  0.00           H  
ATOM   3649  N   ALA A 236     -29.515   9.341 -19.879  1.00  0.00           N  
ATOM   3650  CA  ALA A 236     -28.106   9.081 -19.611  1.00  0.00           C  
ATOM   3651  C   ALA A 236     -27.742   7.644 -19.963  1.00  0.00           C  
ATOM   3652  O   ALA A 236     -28.482   6.711 -19.649  1.00  0.00           O  
ATOM   3653  CB  ALA A 236     -27.780   9.369 -18.153  1.00  0.00           C  
ATOM   3654  H   ALA A 236     -30.161   9.395 -19.105  1.00  0.00           H  
ATOM   3655  HA  ALA A 236     -27.513   9.743 -20.243  1.00  0.00           H  
ATOM   3656 1HB  ALA A 236     -26.725   9.168 -17.969  1.00  0.00           H  
ATOM   3657 2HB  ALA A 236     -27.994  10.415 -17.932  1.00  0.00           H  
ATOM   3658 3HB  ALA A 236     -28.387   8.733 -17.512  1.00  0.00           H  
ATOM   3659  N   PRO A 237     -26.600   7.467 -20.616  1.00  0.00           N  
ATOM   3660  CA  PRO A 237     -26.186   6.153 -21.092  1.00  0.00           C  
ATOM   3661  C   PRO A 237     -25.914   5.206 -19.932  1.00  0.00           C  
ATOM   3662  O   PRO A 237     -25.264   5.577 -18.954  1.00  0.00           O  
ATOM   3663  CB  PRO A 237     -24.909   6.459 -21.882  1.00  0.00           C  
ATOM   3664  CG  PRO A 237     -25.028   7.906 -22.222  1.00  0.00           C  
ATOM   3665  CD  PRO A 237     -25.727   8.513 -21.035  1.00  0.00           C  
ATOM   3666  HA  PRO A 237     -26.967   5.744 -21.749  1.00  0.00           H  
ATOM   3667 1HB  PRO A 237     -24.025   6.236 -21.268  1.00  0.00           H  
ATOM   3668 2HB  PRO A 237     -24.854   5.815 -22.772  1.00  0.00           H  
ATOM   3669 1HG  PRO A 237     -24.031   8.338 -22.394  1.00  0.00           H  
ATOM   3670 2HG  PRO A 237     -25.594   8.031 -23.156  1.00  0.00           H  
ATOM   3671 1HD  PRO A 237     -24.985   8.773 -20.265  1.00  0.00           H  
ATOM   3672 2HD  PRO A 237     -26.284   9.406 -21.354  1.00  0.00           H  
ATOM   3673  N   GLY A 238     -26.392   3.966 -19.993  1.00  0.00           N  
ATOM   3674  CA  GLY A 238     -26.672   3.195 -18.788  1.00  0.00           C  
ATOM   3675  C   GLY A 238     -25.510   3.292 -17.818  1.00  0.00           C  
ATOM   3676  O   GLY A 238     -25.683   3.132 -16.610  1.00  0.00           O  
ATOM   3677  H   GLY A 238     -26.565   3.549 -20.897  1.00  0.00           H  
ATOM   3678 1HA  GLY A 238     -27.583   3.568 -18.321  1.00  0.00           H  
ATOM   3679 2HA  GLY A 238     -26.851   2.154 -19.056  1.00  0.00           H  
ATOM   3680  N   GLU A 239     -24.326   3.555 -18.358  1.00  0.00           N  
ATOM   3681  CA  GLU A 239     -23.125   3.678 -17.542  1.00  0.00           C  
ATOM   3682  C   GLU A 239     -23.282   4.769 -16.490  1.00  0.00           C  
ATOM   3683  O   GLU A 239     -22.963   4.566 -15.319  1.00  0.00           O  
ATOM   3684  CB  GLU A 239     -21.910   3.977 -18.424  1.00  0.00           C  
ATOM   3685  CG  GLU A 239     -21.460   2.809 -19.290  1.00  0.00           C  
ATOM   3686  CD  GLU A 239     -20.323   3.165 -20.206  1.00  0.00           C  
ATOM   3687  OE1 GLU A 239     -19.963   4.317 -20.256  1.00  0.00           O  
ATOM   3688  OE2 GLU A 239     -19.813   2.284 -20.858  1.00  0.00           O  
ATOM   3689  H   GLU A 239     -24.255   3.673 -19.359  1.00  0.00           H  
ATOM   3690  HA  GLU A 239     -22.958   2.732 -17.027  1.00  0.00           H  
ATOM   3691 1HB  GLU A 239     -22.136   4.815 -19.083  1.00  0.00           H  
ATOM   3692 2HB  GLU A 239     -21.069   4.272 -17.796  1.00  0.00           H  
ATOM   3693 1HG  GLU A 239     -21.147   1.990 -18.643  1.00  0.00           H  
ATOM   3694 2HG  GLU A 239     -22.305   2.464 -19.884  1.00  0.00           H  
ATOM   3695  N   LEU A 240     -23.775   5.927 -16.915  1.00  0.00           N  
ATOM   3696  CA  LEU A 240     -23.976   7.053 -16.010  1.00  0.00           C  
ATOM   3697  C   LEU A 240     -25.030   6.733 -14.959  1.00  0.00           C  
ATOM   3698  O   LEU A 240     -24.877   7.078 -13.787  1.00  0.00           O  
ATOM   3699  CB  LEU A 240     -24.395   8.300 -16.799  1.00  0.00           C  
ATOM   3700  CG  LEU A 240     -23.314   8.910 -17.702  1.00  0.00           C  
ATOM   3701  CD1 LEU A 240     -23.925  10.018 -18.548  1.00  0.00           C  
ATOM   3702  CD2 LEU A 240     -22.176   9.441 -16.843  1.00  0.00           C  
ATOM   3703  H   LEU A 240     -24.017   6.030 -17.890  1.00  0.00           H  
ATOM   3704  HA  LEU A 240     -23.035   7.260 -15.501  1.00  0.00           H  
ATOM   3705 1HB  LEU A 240     -25.245   8.043 -17.428  1.00  0.00           H  
ATOM   3706 2HB  LEU A 240     -24.710   9.068 -16.094  1.00  0.00           H  
ATOM   3707  HG  LEU A 240     -22.932   8.146 -18.379  1.00  0.00           H  
ATOM   3708 1HD1 LEU A 240     -23.158  10.452 -19.189  1.00  0.00           H  
ATOM   3709 2HD1 LEU A 240     -24.723   9.607 -19.166  1.00  0.00           H  
ATOM   3710 3HD1 LEU A 240     -24.332  10.791 -17.896  1.00  0.00           H  
ATOM   3711 1HD2 LEU A 240     -21.408   9.874 -17.485  1.00  0.00           H  
ATOM   3712 2HD2 LEU A 240     -22.557  10.206 -16.167  1.00  0.00           H  
ATOM   3713 3HD2 LEU A 240     -21.746   8.625 -16.263  1.00  0.00           H  
ATOM   3714  N   VAL A 241     -26.101   6.072 -15.384  1.00  0.00           N  
ATOM   3715  CA  VAL A 241     -27.184   5.704 -14.479  1.00  0.00           C  
ATOM   3716  C   VAL A 241     -26.709   4.710 -13.428  1.00  0.00           C  
ATOM   3717  O   VAL A 241     -27.073   4.810 -12.256  1.00  0.00           O  
ATOM   3718  CB  VAL A 241     -28.356   5.091 -15.268  1.00  0.00           C  
ATOM   3719  CG1 VAL A 241     -29.405   4.533 -14.318  1.00  0.00           C  
ATOM   3720  CG2 VAL A 241     -28.964   6.138 -16.189  1.00  0.00           C  
ATOM   3721  H   VAL A 241     -26.167   5.818 -16.359  1.00  0.00           H  
ATOM   3722  HA  VAL A 241     -27.535   6.605 -13.975  1.00  0.00           H  
ATOM   3723  HB  VAL A 241     -27.984   4.255 -15.862  1.00  0.00           H  
ATOM   3724 1HG1 VAL A 241     -30.225   4.104 -14.893  1.00  0.00           H  
ATOM   3725 2HG1 VAL A 241     -28.956   3.761 -13.693  1.00  0.00           H  
ATOM   3726 3HG1 VAL A 241     -29.786   5.336 -13.686  1.00  0.00           H  
ATOM   3727 1HG2 VAL A 241     -29.791   5.697 -16.745  1.00  0.00           H  
ATOM   3728 2HG2 VAL A 241     -29.330   6.975 -15.596  1.00  0.00           H  
ATOM   3729 3HG2 VAL A 241     -28.206   6.492 -16.888  1.00  0.00           H  
ATOM   3730  N   SER A 242     -25.894   3.750 -13.853  1.00  0.00           N  
ATOM   3731  CA  SER A 242     -25.367   2.735 -12.948  1.00  0.00           C  
ATOM   3732  C   SER A 242     -24.456   3.354 -11.897  1.00  0.00           C  
ATOM   3733  O   SER A 242     -24.500   2.979 -10.725  1.00  0.00           O  
ATOM   3734  CB  SER A 242     -24.608   1.681 -13.730  1.00  0.00           C  
ATOM   3735  OG  SER A 242     -25.469   0.959 -14.567  1.00  0.00           O  
ATOM   3736  H   SER A 242     -25.633   3.723 -14.828  1.00  0.00           H  
ATOM   3737  HA  SER A 242     -26.205   2.258 -12.437  1.00  0.00           H  
ATOM   3738 1HB  SER A 242     -23.832   2.160 -14.328  1.00  0.00           H  
ATOM   3739 2HB  SER A 242     -24.114   1.000 -13.038  1.00  0.00           H  
ATOM   3740  HG  SER A 242     -24.919   0.318 -15.024  1.00  0.00           H  
ATOM   3741  N   GLU A 243     -23.630   4.304 -12.322  1.00  0.00           N  
ATOM   3742  CA  GLU A 243     -22.706   4.977 -11.417  1.00  0.00           C  
ATOM   3743  C   GLU A 243     -23.455   5.785 -10.366  1.00  0.00           C  
ATOM   3744  O   GLU A 243     -23.078   5.798  -9.194  1.00  0.00           O  
ATOM   3745  CB  GLU A 243     -21.763   5.892 -12.201  1.00  0.00           C  
ATOM   3746  CG  GLU A 243     -20.707   6.584 -11.350  1.00  0.00           C  
ATOM   3747  CD  GLU A 243     -19.744   7.403 -12.164  1.00  0.00           C  
ATOM   3748  OE1 GLU A 243     -19.875   7.419 -13.365  1.00  0.00           O  
ATOM   3749  OE2 GLU A 243     -18.877   8.013 -11.585  1.00  0.00           O  
ATOM   3750  H   GLU A 243     -23.643   4.567 -13.297  1.00  0.00           H  
ATOM   3751  HA  GLU A 243     -22.112   4.220 -10.904  1.00  0.00           H  
ATOM   3752 1HB  GLU A 243     -21.248   5.313 -12.968  1.00  0.00           H  
ATOM   3753 2HB  GLU A 243     -22.342   6.664 -12.708  1.00  0.00           H  
ATOM   3754 1HG  GLU A 243     -21.204   7.236 -10.632  1.00  0.00           H  
ATOM   3755 2HG  GLU A 243     -20.154   5.830 -10.792  1.00  0.00           H  
ATOM   3756  N   VAL A 244     -24.518   6.459 -10.791  1.00  0.00           N  
ATOM   3757  CA  VAL A 244     -25.323   7.271  -9.886  1.00  0.00           C  
ATOM   3758  C   VAL A 244     -26.009   6.409  -8.835  1.00  0.00           C  
ATOM   3759  O   VAL A 244     -26.079   6.780  -7.663  1.00  0.00           O  
ATOM   3760  CB  VAL A 244     -26.387   8.056 -10.676  1.00  0.00           C  
ATOM   3761  CG1 VAL A 244     -27.348   8.755  -9.725  1.00  0.00           C  
ATOM   3762  CG2 VAL A 244     -25.712   9.062 -11.596  1.00  0.00           C  
ATOM   3763  H   VAL A 244     -24.775   6.408 -11.766  1.00  0.00           H  
ATOM   3764  HA  VAL A 244     -24.667   7.981  -9.382  1.00  0.00           H  
ATOM   3765  HB  VAL A 244     -26.975   7.356 -11.270  1.00  0.00           H  
ATOM   3766 1HG1 VAL A 244     -28.093   9.305 -10.300  1.00  0.00           H  
ATOM   3767 2HG1 VAL A 244     -27.846   8.013  -9.101  1.00  0.00           H  
ATOM   3768 3HG1 VAL A 244     -26.794   9.449  -9.093  1.00  0.00           H  
ATOM   3769 1HG2 VAL A 244     -26.470   9.612 -12.151  1.00  0.00           H  
ATOM   3770 2HG2 VAL A 244     -25.119   9.758 -11.002  1.00  0.00           H  
ATOM   3771 3HG2 VAL A 244     -25.061   8.536 -12.295  1.00  0.00           H  
ATOM   3772  N   SER A 245     -26.515   5.257  -9.260  1.00  0.00           N  
ATOM   3773  CA  SER A 245     -27.197   4.339  -8.355  1.00  0.00           C  
ATOM   3774  C   SER A 245     -26.241   3.791  -7.304  1.00  0.00           C  
ATOM   3775  O   SER A 245     -26.596   3.668  -6.132  1.00  0.00           O  
ATOM   3776  CB  SER A 245     -27.812   3.195  -9.137  1.00  0.00           C  
ATOM   3777  OG  SER A 245     -28.838   3.653  -9.974  1.00  0.00           O  
ATOM   3778  H   SER A 245     -26.425   5.010 -10.235  1.00  0.00           H  
ATOM   3779  HA  SER A 245     -27.992   4.884  -7.844  1.00  0.00           H  
ATOM   3780 1HB  SER A 245     -27.042   2.707  -9.735  1.00  0.00           H  
ATOM   3781 2HB  SER A 245     -28.208   2.453  -8.445  1.00  0.00           H  
ATOM   3782  HG  SER A 245     -29.174   2.878 -10.430  1.00  0.00           H  
ATOM   3783  N   ILE A 246     -25.026   3.463  -7.729  1.00  0.00           N  
ATOM   3784  CA  ILE A 246     -24.016   2.927  -6.824  1.00  0.00           C  
ATOM   3785  C   ILE A 246     -23.618   3.955  -5.772  1.00  0.00           C  
ATOM   3786  O   ILE A 246     -23.443   3.622  -4.600  1.00  0.00           O  
ATOM   3787  CB  ILE A 246     -22.766   2.476  -7.601  1.00  0.00           C  
ATOM   3788  CG1 ILE A 246     -23.090   1.263  -8.477  1.00  0.00           C  
ATOM   3789  CG2 ILE A 246     -21.630   2.156  -6.642  1.00  0.00           C  
ATOM   3790  CD1 ILE A 246     -22.004   0.919  -9.471  1.00  0.00           C  
ATOM   3791  H   ILE A 246     -24.796   3.588  -8.704  1.00  0.00           H  
ATOM   3792  HA  ILE A 246     -24.435   2.061  -6.313  1.00  0.00           H  
ATOM   3793  HB  ILE A 246     -22.448   3.273  -8.273  1.00  0.00           H  
ATOM   3794 1HG1 ILE A 246     -23.261   0.393  -7.843  1.00  0.00           H  
ATOM   3795 2HG1 ILE A 246     -24.011   1.449  -9.030  1.00  0.00           H  
ATOM   3796 1HG2 ILE A 246     -20.754   1.839  -7.208  1.00  0.00           H  
ATOM   3797 2HG2 ILE A 246     -21.384   3.044  -6.061  1.00  0.00           H  
ATOM   3798 3HG2 ILE A 246     -21.937   1.356  -5.969  1.00  0.00           H  
ATOM   3799 1HD1 ILE A 246     -22.307   0.050 -10.054  1.00  0.00           H  
ATOM   3800 2HD1 ILE A 246     -21.841   1.766 -10.139  1.00  0.00           H  
ATOM   3801 3HD1 ILE A 246     -21.081   0.695  -8.938  1.00  0.00           H  
ATOM   3802  N   ILE A 247     -23.477   5.205  -6.198  1.00  0.00           N  
ATOM   3803  CA  ILE A 247     -23.099   6.284  -5.293  1.00  0.00           C  
ATOM   3804  C   ILE A 247     -24.174   6.524  -4.241  1.00  0.00           C  
ATOM   3805  O   ILE A 247     -23.870   6.749  -3.069  1.00  0.00           O  
ATOM   3806  CB  ILE A 247     -22.841   7.588  -6.070  1.00  0.00           C  
ATOM   3807  CG1 ILE A 247     -21.650   7.418  -7.017  1.00  0.00           C  
ATOM   3808  CG2 ILE A 247     -22.601   8.741  -5.109  1.00  0.00           C  
ATOM   3809  CD1 ILE A 247     -20.356   7.077  -6.315  1.00  0.00           C  
ATOM   3810  H   ILE A 247     -23.636   5.414  -7.173  1.00  0.00           H  
ATOM   3811  HA  ILE A 247     -22.180   6.000  -4.782  1.00  0.00           H  
ATOM   3812  HB  ILE A 247     -23.706   7.818  -6.691  1.00  0.00           H  
ATOM   3813 1HG1 ILE A 247     -21.867   6.629  -7.736  1.00  0.00           H  
ATOM   3814 2HG1 ILE A 247     -21.499   8.339  -7.581  1.00  0.00           H  
ATOM   3815 1HG2 ILE A 247     -22.419   9.655  -5.675  1.00  0.00           H  
ATOM   3816 2HG2 ILE A 247     -23.476   8.875  -4.475  1.00  0.00           H  
ATOM   3817 3HG2 ILE A 247     -21.733   8.522  -4.487  1.00  0.00           H  
ATOM   3818 1HD1 ILE A 247     -19.559   6.973  -7.052  1.00  0.00           H  
ATOM   3819 2HD1 ILE A 247     -20.101   7.872  -5.615  1.00  0.00           H  
ATOM   3820 3HD1 ILE A 247     -20.472   6.139  -5.773  1.00  0.00           H  
ATOM   3821  N   SER A 248     -25.432   6.475  -4.667  1.00  0.00           N  
ATOM   3822  CA  SER A 248     -26.556   6.686  -3.762  1.00  0.00           C  
ATOM   3823  C   SER A 248     -26.631   5.587  -2.710  1.00  0.00           C  
ATOM   3824  O   SER A 248     -26.899   5.853  -1.538  1.00  0.00           O  
ATOM   3825  CB  SER A 248     -27.854   6.738  -4.545  1.00  0.00           C  
ATOM   3826  OG  SER A 248     -27.891   7.861  -5.382  1.00  0.00           O  
ATOM   3827  H   SER A 248     -25.614   6.287  -5.642  1.00  0.00           H  
ATOM   3828  HA  SER A 248     -26.415   7.640  -3.251  1.00  0.00           H  
ATOM   3829 1HB  SER A 248     -27.955   5.832  -5.142  1.00  0.00           H  
ATOM   3830 2HB  SER A 248     -28.694   6.769  -3.853  1.00  0.00           H  
ATOM   3831  HG  SER A 248     -28.551   7.670  -6.052  1.00  0.00           H  
ATOM   3832  N   SER A 249     -26.393   4.351  -3.136  1.00  0.00           N  
ATOM   3833  CA  SER A 249     -26.433   3.208  -2.231  1.00  0.00           C  
ATOM   3834  C   SER A 249     -25.335   3.300  -1.179  1.00  0.00           C  
ATOM   3835  O   SER A 249     -25.558   2.996  -0.007  1.00  0.00           O  
ATOM   3836  CB  SER A 249     -26.289   1.917  -3.013  1.00  0.00           C  
ATOM   3837  OG  SER A 249     -27.394   1.712  -3.851  1.00  0.00           O  
ATOM   3838  H   SER A 249     -26.179   4.199  -4.111  1.00  0.00           H  
ATOM   3839  HA  SER A 249     -27.397   3.204  -1.720  1.00  0.00           H  
ATOM   3840 1HB  SER A 249     -25.378   1.953  -3.611  1.00  0.00           H  
ATOM   3841 2HB  SER A 249     -26.193   1.081  -2.322  1.00  0.00           H  
ATOM   3842  HG  SER A 249     -27.105   1.088  -4.521  1.00  0.00           H  
ATOM   3843  N   GLU A 250     -24.149   3.721  -1.605  1.00  0.00           N  
ATOM   3844  CA  GLU A 250     -23.013   3.853  -0.700  1.00  0.00           C  
ATOM   3845  C   GLU A 250     -23.268   4.925   0.352  1.00  0.00           C  
ATOM   3846  O   GLU A 250     -22.933   4.751   1.524  1.00  0.00           O  
ATOM   3847  CB  GLU A 250     -21.742   4.187  -1.484  1.00  0.00           C  
ATOM   3848  CG  GLU A 250     -21.222   3.050  -2.352  1.00  0.00           C  
ATOM   3849  CD  GLU A 250     -20.016   3.436  -3.162  1.00  0.00           C  
ATOM   3850  OE1 GLU A 250     -19.656   4.589  -3.144  1.00  0.00           O  
ATOM   3851  OE2 GLU A 250     -19.454   2.578  -3.800  1.00  0.00           O  
ATOM   3852  H   GLU A 250     -24.031   3.956  -2.580  1.00  0.00           H  
ATOM   3853  HA  GLU A 250     -22.867   2.902  -0.187  1.00  0.00           H  
ATOM   3854 1HB  GLU A 250     -21.929   5.043  -2.132  1.00  0.00           H  
ATOM   3855 2HB  GLU A 250     -20.950   4.467  -0.791  1.00  0.00           H  
ATOM   3856 1HG  GLU A 250     -20.960   2.208  -1.712  1.00  0.00           H  
ATOM   3857 2HG  GLU A 250     -22.016   2.726  -3.024  1.00  0.00           H  
ATOM   3858  N   ILE A 251     -23.863   6.034  -0.074  1.00  0.00           N  
ATOM   3859  CA  ILE A 251     -24.165   7.137   0.831  1.00  0.00           C  
ATOM   3860  C   ILE A 251     -25.186   6.723   1.883  1.00  0.00           C  
ATOM   3861  O   ILE A 251     -25.064   7.080   3.055  1.00  0.00           O  
ATOM   3862  CB  ILE A 251     -24.694   8.356   0.054  1.00  0.00           C  
ATOM   3863  CG1 ILE A 251     -23.618   8.893  -0.894  1.00  0.00           C  
ATOM   3864  CG2 ILE A 251     -25.151   9.442   1.015  1.00  0.00           C  
ATOM   3865  CD1 ILE A 251     -22.358   9.348  -0.192  1.00  0.00           C  
ATOM   3866  H   ILE A 251     -24.113   6.115  -1.049  1.00  0.00           H  
ATOM   3867  HA  ILE A 251     -23.247   7.426   1.342  1.00  0.00           H  
ATOM   3868  HB  ILE A 251     -25.537   8.054  -0.566  1.00  0.00           H  
ATOM   3869 1HG1 ILE A 251     -23.348   8.120  -1.613  1.00  0.00           H  
ATOM   3870 2HG1 ILE A 251     -24.017   9.737  -1.457  1.00  0.00           H  
ATOM   3871 1HG2 ILE A 251     -25.521  10.297   0.449  1.00  0.00           H  
ATOM   3872 2HG2 ILE A 251     -25.948   9.055   1.649  1.00  0.00           H  
ATOM   3873 3HG2 ILE A 251     -24.312   9.755   1.637  1.00  0.00           H  
ATOM   3874 1HD1 ILE A 251     -21.644   9.715  -0.929  1.00  0.00           H  
ATOM   3875 2HD1 ILE A 251     -22.600  10.148   0.509  1.00  0.00           H  
ATOM   3876 3HD1 ILE A 251     -21.921   8.510   0.350  1.00  0.00           H  
ATOM   3877  N   MET A 252     -26.193   5.968   1.457  1.00  0.00           N  
ATOM   3878  CA  MET A 252     -27.238   5.504   2.362  1.00  0.00           C  
ATOM   3879  C   MET A 252     -26.676   4.557   3.414  1.00  0.00           C  
ATOM   3880  O   MET A 252     -27.048   4.624   4.586  1.00  0.00           O  
ATOM   3881  CB  MET A 252     -28.354   4.822   1.574  1.00  0.00           C  
ATOM   3882  CG  MET A 252     -29.128   5.750   0.647  1.00  0.00           C  
ATOM   3883  SD  MET A 252     -29.944   7.094   1.532  1.00  0.00           S  
ATOM   3884  CE  MET A 252     -28.764   8.420   1.294  1.00  0.00           C  
ATOM   3885  H   MET A 252     -26.236   5.709   0.482  1.00  0.00           H  
ATOM   3886  HA  MET A 252     -27.653   6.367   2.883  1.00  0.00           H  
ATOM   3887 1HB  MET A 252     -27.934   4.020   0.968  1.00  0.00           H  
ATOM   3888 2HB  MET A 252     -29.066   4.371   2.266  1.00  0.00           H  
ATOM   3889 1HG  MET A 252     -28.448   6.182  -0.086  1.00  0.00           H  
ATOM   3890 2HG  MET A 252     -29.887   5.179   0.112  1.00  0.00           H  
ATOM   3891 1HE  MET A 252     -29.128   9.323   1.785  1.00  0.00           H  
ATOM   3892 2HE  MET A 252     -27.803   8.134   1.723  1.00  0.00           H  
ATOM   3893 3HE  MET A 252     -28.642   8.611   0.227  1.00  0.00           H  
ATOM   3894  N   SER A 253     -25.778   3.675   2.988  1.00  0.00           N  
ATOM   3895  CA  SER A 253     -25.162   2.711   3.893  1.00  0.00           C  
ATOM   3896  C   SER A 253     -24.310   3.410   4.945  1.00  0.00           C  
ATOM   3897  O   SER A 253     -24.320   3.033   6.117  1.00  0.00           O  
ATOM   3898  CB  SER A 253     -24.311   1.730   3.111  1.00  0.00           C  
ATOM   3899  OG  SER A 253     -25.104   0.934   2.273  1.00  0.00           O  
ATOM   3900  H   SER A 253     -25.515   3.672   2.013  1.00  0.00           H  
ATOM   3901  HA  SER A 253     -25.954   2.161   4.404  1.00  0.00           H  
ATOM   3902 1HB  SER A 253     -23.582   2.277   2.513  1.00  0.00           H  
ATOM   3903 2HB  SER A 253     -23.758   1.096   3.802  1.00  0.00           H  
ATOM   3904  HG  SER A 253     -24.498   0.345   1.817  1.00  0.00           H  
ATOM   3905  N   GLU A 254     -23.573   4.430   4.519  1.00  0.00           N  
ATOM   3906  CA  GLU A 254     -22.713   5.184   5.424  1.00  0.00           C  
ATOM   3907  C   GLU A 254     -23.532   5.921   6.476  1.00  0.00           C  
ATOM   3908  O   GLU A 254     -23.158   5.967   7.648  1.00  0.00           O  
ATOM   3909  CB  GLU A 254     -21.857   6.181   4.640  1.00  0.00           C  
ATOM   3910  CG  GLU A 254     -20.868   6.966   5.490  1.00  0.00           C  
ATOM   3911  CD  GLU A 254     -19.984   7.869   4.676  1.00  0.00           C  
ATOM   3912  OE1 GLU A 254     -20.116   7.873   3.475  1.00  0.00           O  
ATOM   3913  OE2 GLU A 254     -19.176   8.555   5.255  1.00  0.00           O  
ATOM   3914  H   GLU A 254     -23.609   4.690   3.544  1.00  0.00           H  
ATOM   3915  HA  GLU A 254     -22.053   4.484   5.937  1.00  0.00           H  
ATOM   3916 1HB  GLU A 254     -21.292   5.651   3.873  1.00  0.00           H  
ATOM   3917 2HB  GLU A 254     -22.504   6.897   4.133  1.00  0.00           H  
ATOM   3918 1HG  GLU A 254     -21.421   7.569   6.209  1.00  0.00           H  
ATOM   3919 2HG  GLU A 254     -20.248   6.265   6.047  1.00  0.00           H  
ATOM   3920  N   ILE A 255     -24.652   6.497   6.051  1.00  0.00           N  
ATOM   3921  CA  ILE A 255     -25.526   7.233   6.955  1.00  0.00           C  
ATOM   3922  C   ILE A 255     -26.132   6.313   8.007  1.00  0.00           C  
ATOM   3923  O   ILE A 255     -26.235   6.677   9.179  1.00  0.00           O  
ATOM   3924  CB  ILE A 255     -26.653   7.937   6.177  1.00  0.00           C  
ATOM   3925  CG1 ILE A 255     -26.071   8.989   5.230  1.00  0.00           C  
ATOM   3926  CG2 ILE A 255     -27.646   8.572   7.138  1.00  0.00           C  
ATOM   3927  CD1 ILE A 255     -25.292  10.079   5.932  1.00  0.00           C  
ATOM   3928  H   ILE A 255     -24.904   6.422   5.076  1.00  0.00           H  
ATOM   3929  HA  ILE A 255     -24.935   7.991   7.466  1.00  0.00           H  
ATOM   3930  HB  ILE A 255     -27.176   7.210   5.556  1.00  0.00           H  
ATOM   3931 1HG1 ILE A 255     -25.410   8.506   4.511  1.00  0.00           H  
ATOM   3932 2HG1 ILE A 255     -26.878   9.458   4.666  1.00  0.00           H  
ATOM   3933 1HG2 ILE A 255     -28.436   9.065   6.571  1.00  0.00           H  
ATOM   3934 2HG2 ILE A 255     -28.083   7.801   7.771  1.00  0.00           H  
ATOM   3935 3HG2 ILE A 255     -27.133   9.305   7.760  1.00  0.00           H  
ATOM   3936 1HD1 ILE A 255     -24.912  10.787   5.195  1.00  0.00           H  
ATOM   3937 2HD1 ILE A 255     -25.946  10.600   6.632  1.00  0.00           H  
ATOM   3938 3HD1 ILE A 255     -24.457   9.637   6.474  1.00  0.00           H  
ATOM   3939  N   ALA A 256     -26.532   5.119   7.582  1.00  0.00           N  
ATOM   3940  CA  ALA A 256     -27.129   4.144   8.486  1.00  0.00           C  
ATOM   3941  C   ALA A 256     -26.127   3.684   9.538  1.00  0.00           C  
ATOM   3942  O   ALA A 256     -26.470   3.529  10.710  1.00  0.00           O  
ATOM   3943  CB  ALA A 256     -27.660   2.952   7.703  1.00  0.00           C  
ATOM   3944  H   ALA A 256     -26.419   4.881   6.607  1.00  0.00           H  
ATOM   3945  HA  ALA A 256     -27.959   4.625   9.003  1.00  0.00           H  
ATOM   3946 1HB  ALA A 256     -28.103   2.233   8.392  1.00  0.00           H  
ATOM   3947 2HB  ALA A 256     -28.417   3.289   6.995  1.00  0.00           H  
ATOM   3948 3HB  ALA A 256     -26.843   2.479   7.162  1.00  0.00           H  
ATOM   3949  N   LYS A 257     -24.887   3.467   9.113  1.00  0.00           N  
ATOM   3950  CA  LYS A 257     -23.833   3.024  10.017  1.00  0.00           C  
ATOM   3951  C   LYS A 257     -23.529   4.083  11.069  1.00  0.00           C  
ATOM   3952  O   LYS A 257     -23.323   3.767  12.241  1.00  0.00           O  
ATOM   3953  CB  LYS A 257     -22.565   2.681   9.234  1.00  0.00           C  
ATOM   3954  CG  LYS A 257     -21.426   2.138  10.087  1.00  0.00           C  
ATOM   3955  CD  LYS A 257     -20.237   1.734   9.229  1.00  0.00           C  
ATOM   3956  CE  LYS A 257     -19.092   1.205  10.081  1.00  0.00           C  
ATOM   3957  NZ  LYS A 257     -17.921   0.806   9.254  1.00  0.00           N  
ATOM   3958  H   LYS A 257     -24.669   3.613   8.138  1.00  0.00           H  
ATOM   3959  HA  LYS A 257     -24.176   2.128  10.535  1.00  0.00           H  
ATOM   3960 1HB  LYS A 257     -22.797   1.936   8.473  1.00  0.00           H  
ATOM   3961 2HB  LYS A 257     -22.202   3.572   8.720  1.00  0.00           H  
ATOM   3962 1HG  LYS A 257     -21.108   2.901  10.798  1.00  0.00           H  
ATOM   3963 2HG  LYS A 257     -21.772   1.269  10.645  1.00  0.00           H  
ATOM   3964 1HD  LYS A 257     -20.542   0.959   8.524  1.00  0.00           H  
ATOM   3965 2HD  LYS A 257     -19.886   2.597   8.663  1.00  0.00           H  
ATOM   3966 1HE  LYS A 257     -18.779   1.974  10.786  1.00  0.00           H  
ATOM   3967 2HE  LYS A 257     -19.432   0.339  10.649  1.00  0.00           H  
ATOM   3968 1HZ  LYS A 257     -17.186   0.461   9.855  1.00  0.00           H  
ATOM   3969 2HZ  LYS A 257     -18.196   0.079   8.608  1.00  0.00           H  
ATOM   3970 3HZ  LYS A 257     -17.585   1.605   8.737  1.00  0.00           H  
ATOM   3971  N   LYS A 258     -23.502   5.342  10.644  1.00  0.00           N  
ATOM   3972  CA  LYS A 258     -23.222   6.451  11.548  1.00  0.00           C  
ATOM   3973  C   LYS A 258     -24.315   6.592  12.600  1.00  0.00           C  
ATOM   3974  O   LYS A 258     -24.033   6.842  13.772  1.00  0.00           O  
ATOM   3975  CB  LYS A 258     -23.074   7.756  10.765  1.00  0.00           C  
ATOM   3976  CG  LYS A 258     -22.739   8.970  11.622  1.00  0.00           C  
ATOM   3977  CD  LYS A 258     -21.358   8.842  12.246  1.00  0.00           C  
ATOM   3978  CE  LYS A 258     -20.980  10.097  13.019  1.00  0.00           C  
ATOM   3979  NZ  LYS A 258     -19.645   9.972  13.665  1.00  0.00           N  
ATOM   3980  H   LYS A 258     -23.680   5.535   9.669  1.00  0.00           H  
ATOM   3981  HA  LYS A 258     -22.284   6.247  12.066  1.00  0.00           H  
ATOM   3982 1HB  LYS A 258     -22.286   7.646  10.019  1.00  0.00           H  
ATOM   3983 2HB  LYS A 258     -24.001   7.969  10.232  1.00  0.00           H  
ATOM   3984 1HG  LYS A 258     -22.769   9.870  11.007  1.00  0.00           H  
ATOM   3985 2HG  LYS A 258     -23.479   9.070  12.416  1.00  0.00           H  
ATOM   3986 1HD  LYS A 258     -21.343   7.988  12.926  1.00  0.00           H  
ATOM   3987 2HD  LYS A 258     -20.619   8.673  11.463  1.00  0.00           H  
ATOM   3988 1HE  LYS A 258     -20.964  10.949  12.342  1.00  0.00           H  
ATOM   3989 2HE  LYS A 258     -21.726  10.288  13.790  1.00  0.00           H  
ATOM   3990 1HZ  LYS A 258     -19.432  10.823  14.167  1.00  0.00           H  
ATOM   3991 2HZ  LYS A 258     -19.654   9.194  14.311  1.00  0.00           H  
ATOM   3992 3HZ  LYS A 258     -18.942   9.814  12.958  1.00  0.00           H  
ATOM   3993  N   ALA A 259     -25.563   6.430  12.175  1.00  0.00           N  
ATOM   3994  CA  ALA A 259     -26.702   6.539  13.079  1.00  0.00           C  
ATOM   3995  C   ALA A 259     -26.677   5.438  14.131  1.00  0.00           C  
ATOM   3996  O   ALA A 259     -26.967   5.679  15.303  1.00  0.00           O  
ATOM   3997  CB  ALA A 259     -28.006   6.493  12.296  1.00  0.00           C  
ATOM   3998  H   ALA A 259     -25.727   6.226  11.200  1.00  0.00           H  
ATOM   3999  HA  ALA A 259     -26.634   7.496  13.596  1.00  0.00           H  
ATOM   4000 1HB  ALA A 259     -28.847   6.575  12.985  1.00  0.00           H  
ATOM   4001 2HB  ALA A 259     -28.035   7.321  11.588  1.00  0.00           H  
ATOM   4002 3HB  ALA A 259     -28.072   5.551  11.755  1.00  0.00           H  
ATOM   4003  N   SER A 260     -26.329   4.228  13.706  1.00  0.00           N  
ATOM   4004  CA  SER A 260     -26.266   3.086  14.610  1.00  0.00           C  
ATOM   4005  C   SER A 260     -25.303   3.348  15.761  1.00  0.00           C  
ATOM   4006  O   SER A 260     -24.327   4.083  15.611  1.00  0.00           O  
ATOM   4007  CB  SER A 260     -25.838   1.844  13.853  1.00  0.00           C  
ATOM   4008  OG  SER A 260     -24.518   1.963  13.397  1.00  0.00           O  
ATOM   4009  H   SER A 260     -26.102   4.096  12.731  1.00  0.00           H  
ATOM   4010  HA  SER A 260     -27.260   2.919  15.026  1.00  0.00           H  
ATOM   4011 1HB  SER A 260     -25.923   0.974  14.504  1.00  0.00           H  
ATOM   4012 2HB  SER A 260     -26.505   1.686  13.007  1.00  0.00           H  
ATOM   4013  HG  SER A 260     -24.506   2.730  12.819  1.00  0.00           H  
TER                                                                             
ATOM   4015  N   MET B   1      33.511   1.529  13.153  1.00  0.00           N  
ATOM   4016  CA  MET B   1      34.474   2.145  12.248  1.00  0.00           C  
ATOM   4017  C   MET B   1      34.954   1.153  11.197  1.00  0.00           C  
ATOM   4018  O   MET B   1      35.103   1.499  10.025  1.00  0.00           O  
ATOM   4019  CB  MET B   1      35.658   2.701  13.036  1.00  0.00           C  
ATOM   4020  CG  MET B   1      35.314   3.871  13.948  1.00  0.00           C  
ATOM   4021  SD  MET B   1      36.727   4.436  14.917  1.00  0.00           S  
ATOM   4022  CE  MET B   1      37.735   5.185  13.640  1.00  0.00           C  
ATOM   4023  H   MET B   1      33.578   0.539  13.343  1.00  0.00           H  
ATOM   4024  HA  MET B   1      33.983   2.966  11.727  1.00  0.00           H  
ATOM   4025 1HB  MET B   1      36.087   1.913  13.653  1.00  0.00           H  
ATOM   4026 2HB  MET B   1      36.433   3.034  12.344  1.00  0.00           H  
ATOM   4027 1HG  MET B   1      34.952   4.705  13.348  1.00  0.00           H  
ATOM   4028 2HG  MET B   1      34.522   3.576  14.635  1.00  0.00           H  
ATOM   4029 1HE  MET B   1      38.648   5.582  14.084  1.00  0.00           H  
ATOM   4030 2HE  MET B   1      37.991   4.434  12.891  1.00  0.00           H  
ATOM   4031 3HE  MET B   1      37.179   5.995  13.167  1.00  0.00           H  
ATOM   4032  N   TYR B   2      35.195  -0.082  11.622  1.00  0.00           N  
ATOM   4033  CA  TYR B   2      35.658  -1.128  10.717  1.00  0.00           C  
ATOM   4034  C   TYR B   2      34.605  -1.453   9.666  1.00  0.00           C  
ATOM   4035  O   TYR B   2      34.925  -1.653   8.494  1.00  0.00           O  
ATOM   4036  CB  TYR B   2      36.031  -2.388  11.501  1.00  0.00           C  
ATOM   4037  CG  TYR B   2      37.312  -2.256  12.295  1.00  0.00           C  
ATOM   4038  CD1 TYR B   2      37.262  -1.914  13.639  1.00  0.00           C  
ATOM   4039  CD2 TYR B   2      38.535  -2.478  11.681  1.00  0.00           C  
ATOM   4040  CE1 TYR B   2      38.432  -1.793  14.364  1.00  0.00           C  
ATOM   4041  CE2 TYR B   2      39.704  -2.358  12.406  1.00  0.00           C  
ATOM   4042  CZ  TYR B   2      39.655  -2.017  13.742  1.00  0.00           C  
ATOM   4043  OH  TYR B   2      40.820  -1.897  14.465  1.00  0.00           O  
ATOM   4044  H   TYR B   2      35.054  -0.302  12.598  1.00  0.00           H  
ATOM   4045  HA  TYR B   2      36.545  -0.767  10.196  1.00  0.00           H  
ATOM   4046 1HB  TYR B   2      35.225  -2.638  12.193  1.00  0.00           H  
ATOM   4047 2HB  TYR B   2      36.142  -3.225  10.813  1.00  0.00           H  
ATOM   4048  HD1 TYR B   2      36.301  -1.739  14.122  1.00  0.00           H  
ATOM   4049  HD2 TYR B   2      38.573  -2.746  10.625  1.00  0.00           H  
ATOM   4050  HE1 TYR B   2      38.393  -1.524  15.419  1.00  0.00           H  
ATOM   4051  HE2 TYR B   2      40.666  -2.531  11.922  1.00  0.00           H  
ATOM   4052  HH  TYR B   2      40.610  -1.656  15.370  1.00  0.00           H  
ATOM   4053  N   PRO B   3      33.348  -1.505  10.091  1.00  0.00           N  
ATOM   4054  CA  PRO B   3      32.245  -1.806   9.186  1.00  0.00           C  
ATOM   4055  C   PRO B   3      32.082  -0.716   8.135  1.00  0.00           C  
ATOM   4056  O   PRO B   3      31.837  -1.002   6.963  1.00  0.00           O  
ATOM   4057  CB  PRO B   3      31.036  -1.870  10.125  1.00  0.00           C  
ATOM   4058  CG  PRO B   3      31.617  -2.255  11.443  1.00  0.00           C  
ATOM   4059  CD  PRO B   3      32.932  -1.523  11.500  1.00  0.00           C  
ATOM   4060  HA  PRO B   3      32.425  -2.780   8.708  1.00  0.00           H  
ATOM   4061 1HB  PRO B   3      30.527  -0.896  10.151  1.00  0.00           H  
ATOM   4062 2HB  PRO B   3      30.307  -2.604   9.750  1.00  0.00           H  
ATOM   4063 1HG  PRO B   3      30.936  -1.966  12.257  1.00  0.00           H  
ATOM   4064 2HG  PRO B   3      31.737  -3.346  11.501  1.00  0.00           H  
ATOM   4065 1HD  PRO B   3      32.771  -0.509  11.894  1.00  0.00           H  
ATOM   4066 2HD  PRO B   3      33.634  -2.080  12.138  1.00  0.00           H  
ATOM   4067  N   ILE B   4      32.219   0.535   8.560  1.00  0.00           N  
ATOM   4068  CA  ILE B   4      32.088   1.671   7.655  1.00  0.00           C  
ATOM   4069  C   ILE B   4      33.190   1.668   6.604  1.00  0.00           C  
ATOM   4070  O   ILE B   4      32.944   1.953   5.432  1.00  0.00           O  
ATOM   4071  CB  ILE B   4      32.123   3.000   8.432  1.00  0.00           C  
ATOM   4072  CG1 ILE B   4      30.875   3.140   9.307  1.00  0.00           C  
ATOM   4073  CG2 ILE B   4      32.239   4.174   7.473  1.00  0.00           C  
ATOM   4074  CD1 ILE B   4      30.950   4.276  10.301  1.00  0.00           C  
ATOM   4075  H   ILE B   4      32.419   0.704   9.535  1.00  0.00           H  
ATOM   4076  HA  ILE B   4      31.129   1.596   7.143  1.00  0.00           H  
ATOM   4077  HB  ILE B   4      32.981   3.005   9.104  1.00  0.00           H  
ATOM   4078 1HG1 ILE B   4      30.002   3.297   8.673  1.00  0.00           H  
ATOM   4079 2HG1 ILE B   4      30.712   2.214   9.860  1.00  0.00           H  
ATOM   4080 1HG2 ILE B   4      32.262   5.105   8.039  1.00  0.00           H  
ATOM   4081 2HG2 ILE B   4      33.156   4.080   6.892  1.00  0.00           H  
ATOM   4082 3HG2 ILE B   4      31.382   4.180   6.799  1.00  0.00           H  
ATOM   4083 1HD1 ILE B   4      30.029   4.311  10.884  1.00  0.00           H  
ATOM   4084 2HD1 ILE B   4      31.797   4.119  10.970  1.00  0.00           H  
ATOM   4085 3HD1 ILE B   4      31.076   5.217   9.768  1.00  0.00           H  
ATOM   4086  N   GLU B   5      34.406   1.344   7.029  1.00  0.00           N  
ATOM   4087  CA  GLU B   5      35.548   1.303   6.124  1.00  0.00           C  
ATOM   4088  C   GLU B   5      35.380   0.214   5.072  1.00  0.00           C  
ATOM   4089  O   GLU B   5      35.700   0.415   3.900  1.00  0.00           O  
ATOM   4090  CB  GLU B   5      36.842   1.072   6.908  1.00  0.00           C  
ATOM   4091  CG  GLU B   5      38.104   1.089   6.058  1.00  0.00           C  
ATOM   4092  CD  GLU B   5      39.360   0.949   6.873  1.00  0.00           C  
ATOM   4093  OE1 GLU B   5      39.260   0.863   8.073  1.00  0.00           O  
ATOM   4094  OE2 GLU B   5      40.420   0.928   6.294  1.00  0.00           O  
ATOM   4095  H   GLU B   5      34.543   1.120   8.004  1.00  0.00           H  
ATOM   4096  HA  GLU B   5      35.617   2.263   5.610  1.00  0.00           H  
ATOM   4097 1HB  GLU B   5      36.944   1.841   7.675  1.00  0.00           H  
ATOM   4098 2HB  GLU B   5      36.793   0.109   7.416  1.00  0.00           H  
ATOM   4099 1HG  GLU B   5      38.057   0.271   5.340  1.00  0.00           H  
ATOM   4100 2HG  GLU B   5      38.141   2.024   5.500  1.00  0.00           H  
ATOM   4101  N   ILE B   6      34.876  -0.939   5.498  1.00  0.00           N  
ATOM   4102  CA  ILE B   6      34.664  -2.063   4.593  1.00  0.00           C  
ATOM   4103  C   ILE B   6      33.613  -1.733   3.541  1.00  0.00           C  
ATOM   4104  O   ILE B   6      33.763  -2.079   2.369  1.00  0.00           O  
ATOM   4105  CB  ILE B   6      34.235  -3.321   5.370  1.00  0.00           C  
ATOM   4106  CG1 ILE B   6      35.351  -3.769   6.318  1.00  0.00           C  
ATOM   4107  CG2 ILE B   6      33.867  -4.441   4.409  1.00  0.00           C  
ATOM   4108  CD1 ILE B   6      36.643  -4.120   5.616  1.00  0.00           C  
ATOM   4109  H   ILE B   6      34.633  -1.040   6.473  1.00  0.00           H  
ATOM   4110  HA  ILE B   6      35.602  -2.277   4.082  1.00  0.00           H  
ATOM   4111  HB  ILE B   6      33.370  -3.088   5.990  1.00  0.00           H  
ATOM   4112 1HG1 ILE B   6      35.558  -2.977   7.037  1.00  0.00           H  
ATOM   4113 2HG1 ILE B   6      35.022  -4.643   6.881  1.00  0.00           H  
ATOM   4114 1HG2 ILE B   6      33.567  -5.322   4.975  1.00  0.00           H  
ATOM   4115 2HG2 ILE B   6      33.042  -4.119   3.775  1.00  0.00           H  
ATOM   4116 3HG2 ILE B   6      34.729  -4.684   3.787  1.00  0.00           H  
ATOM   4117 1HD1 ILE B   6      37.385  -4.429   6.353  1.00  0.00           H  
ATOM   4118 2HD1 ILE B   6      36.467  -4.937   4.916  1.00  0.00           H  
ATOM   4119 3HD1 ILE B   6      37.011  -3.250   5.075  1.00  0.00           H  
ATOM   4120  N   MET B   7      32.548  -1.061   3.967  1.00  0.00           N  
ATOM   4121  CA  MET B   7      31.470  -0.682   3.062  1.00  0.00           C  
ATOM   4122  C   MET B   7      31.954   0.307   2.010  1.00  0.00           C  
ATOM   4123  O   MET B   7      31.589   0.210   0.838  1.00  0.00           O  
ATOM   4124  CB  MET B   7      30.303  -0.092   3.851  1.00  0.00           C  
ATOM   4125  CG  MET B   7      29.045   0.149   3.028  1.00  0.00           C  
ATOM   4126  SD  MET B   7      28.298  -1.383   2.435  1.00  0.00           S  
ATOM   4127  CE  MET B   7      27.051  -0.742   1.322  1.00  0.00           C  
ATOM   4128  H   MET B   7      32.484  -0.806   4.942  1.00  0.00           H  
ATOM   4129  HA  MET B   7      31.126  -1.575   2.541  1.00  0.00           H  
ATOM   4130 1HB  MET B   7      30.043  -0.761   4.670  1.00  0.00           H  
ATOM   4131 2HB  MET B   7      30.603   0.861   4.288  1.00  0.00           H  
ATOM   4132 1HG  MET B   7      28.310   0.679   3.633  1.00  0.00           H  
ATOM   4133 2HG  MET B   7      29.287   0.770   2.166  1.00  0.00           H  
ATOM   4134 1HE  MET B   7      26.502  -1.571   0.874  1.00  0.00           H  
ATOM   4135 2HE  MET B   7      26.360  -0.106   1.876  1.00  0.00           H  
ATOM   4136 3HE  MET B   7      27.530  -0.158   0.535  1.00  0.00           H  
ATOM   4137  N   ALA B   8      32.778   1.259   2.436  1.00  0.00           N  
ATOM   4138  CA  ALA B   8      33.315   2.268   1.531  1.00  0.00           C  
ATOM   4139  C   ALA B   8      34.220   1.640   0.479  1.00  0.00           C  
ATOM   4140  O   ALA B   8      34.179   2.015  -0.693  1.00  0.00           O  
ATOM   4141  CB  ALA B   8      34.072   3.331   2.313  1.00  0.00           C  
ATOM   4142  H   ALA B   8      33.039   1.284   3.411  1.00  0.00           H  
ATOM   4143  HA  ALA B   8      32.479   2.739   1.014  1.00  0.00           H  
ATOM   4144 1HB  ALA B   8      34.467   4.078   1.624  1.00  0.00           H  
ATOM   4145 2HB  ALA B   8      33.397   3.812   3.021  1.00  0.00           H  
ATOM   4146 3HB  ALA B   8      34.895   2.868   2.855  1.00  0.00           H  
ATOM   4147  N   GLU B   9      35.037   0.682   0.905  1.00  0.00           N  
ATOM   4148  CA  GLU B   9      35.954   0.000  -0.000  1.00  0.00           C  
ATOM   4149  C   GLU B   9      35.197  -0.801  -1.052  1.00  0.00           C  
ATOM   4150  O   GLU B   9      35.574  -0.818  -2.224  1.00  0.00           O  
ATOM   4151  CB  GLU B   9      36.888  -0.924   0.784  1.00  0.00           C  
ATOM   4152  CG  GLU B   9      37.901  -0.199   1.659  1.00  0.00           C  
ATOM   4153  CD  GLU B   9      38.877   0.623   0.864  1.00  0.00           C  
ATOM   4154  OE1 GLU B   9      39.279   0.183  -0.186  1.00  0.00           O  
ATOM   4155  OE2 GLU B   9      39.221   1.694   1.308  1.00  0.00           O  
ATOM   4156  H   GLU B   9      35.022   0.420   1.880  1.00  0.00           H  
ATOM   4157  HA  GLU B   9      36.556   0.751  -0.513  1.00  0.00           H  
ATOM   4158 1HB  GLU B   9      36.298  -1.577   1.428  1.00  0.00           H  
ATOM   4159 2HB  GLU B   9      37.439  -1.559   0.090  1.00  0.00           H  
ATOM   4160 1HG  GLU B   9      37.369   0.455   2.348  1.00  0.00           H  
ATOM   4161 2HG  GLU B   9      38.448  -0.934   2.248  1.00  0.00           H  
ATOM   4162  N   LEU B  10      34.127  -1.464  -0.626  1.00  0.00           N  
ATOM   4163  CA  LEU B  10      33.315  -2.268  -1.531  1.00  0.00           C  
ATOM   4164  C   LEU B  10      32.637  -1.399  -2.583  1.00  0.00           C  
ATOM   4165  O   LEU B  10      32.564  -1.769  -3.755  1.00  0.00           O  
ATOM   4166  CB  LEU B  10      32.255  -3.047  -0.741  1.00  0.00           C  
ATOM   4167  CG  LEU B  10      31.409  -4.033  -1.557  1.00  0.00           C  
ATOM   4168  CD1 LEU B  10      30.330  -3.271  -2.314  1.00  0.00           C  
ATOM   4169  CD2 LEU B  10      32.308  -4.803  -2.513  1.00  0.00           C  
ATOM   4170  H   LEU B  10      33.870  -1.410   0.349  1.00  0.00           H  
ATOM   4171  HA  LEU B  10      33.965  -2.979  -2.040  1.00  0.00           H  
ATOM   4172 1HB  LEU B  10      32.753  -3.610   0.046  1.00  0.00           H  
ATOM   4173 2HB  LEU B  10      31.576  -2.333  -0.275  1.00  0.00           H  
ATOM   4174  HG  LEU B  10      30.913  -4.731  -0.883  1.00  0.00           H  
ATOM   4175 1HD1 LEU B  10      29.729  -3.971  -2.894  1.00  0.00           H  
ATOM   4176 2HD1 LEU B  10      29.690  -2.745  -1.606  1.00  0.00           H  
ATOM   4177 3HD1 LEU B  10      30.796  -2.551  -2.986  1.00  0.00           H  
ATOM   4178 1HD2 LEU B  10      31.706  -5.504  -3.092  1.00  0.00           H  
ATOM   4179 2HD2 LEU B  10      32.803  -4.106  -3.189  1.00  0.00           H  
ATOM   4180 3HD2 LEU B  10      33.058  -5.352  -1.944  1.00  0.00           H  
ATOM   4181  N   SER B  11      32.142  -0.242  -2.157  1.00  0.00           N  
ATOM   4182  CA  SER B  11      31.470   0.682  -3.062  1.00  0.00           C  
ATOM   4183  C   SER B  11      32.430   1.222  -4.114  1.00  0.00           C  
ATOM   4184  O   SER B  11      32.074   1.350  -5.285  1.00  0.00           O  
ATOM   4185  CB  SER B  11      30.866   1.831  -2.279  1.00  0.00           C  
ATOM   4186  OG  SER B  11      29.835   1.382  -1.443  1.00  0.00           O  
ATOM   4187  H   SER B  11      32.233   0.004  -1.182  1.00  0.00           H  
ATOM   4188  HA  SER B  11      30.670   0.145  -3.573  1.00  0.00           H  
ATOM   4189 1HB  SER B  11      31.640   2.311  -1.681  1.00  0.00           H  
ATOM   4190 2HB  SER B  11      30.477   2.578  -2.971  1.00  0.00           H  
ATOM   4191  HG  SER B  11      30.265   1.009  -0.670  1.00  0.00           H  
ATOM   4192  N   LYS B  12      33.649   1.537  -3.688  1.00  0.00           N  
ATOM   4193  CA  LYS B  12      34.664   2.063  -4.593  1.00  0.00           C  
ATOM   4194  C   LYS B  12      35.053   1.032  -5.645  1.00  0.00           C  
ATOM   4195  O   LYS B  12      35.233   1.364  -6.817  1.00  0.00           O  
ATOM   4196  CB  LYS B  12      35.900   2.508  -3.810  1.00  0.00           C  
ATOM   4197  CG  LYS B  12      35.695   3.760  -2.968  1.00  0.00           C  
ATOM   4198  CD  LYS B  12      37.012   4.265  -2.399  1.00  0.00           C  
ATOM   4199  CE  LYS B  12      37.527   3.350  -1.297  1.00  0.00           C  
ATOM   4200  NZ  LYS B  12      38.744   3.900  -0.640  1.00  0.00           N  
ATOM   4201  H   LYS B  12      33.878   1.409  -2.713  1.00  0.00           H  
ATOM   4202  HA  LYS B  12      34.250   2.928  -5.112  1.00  0.00           H  
ATOM   4203 1HB  LYS B  12      36.218   1.705  -3.144  1.00  0.00           H  
ATOM   4204 2HB  LYS B  12      36.720   2.701  -4.503  1.00  0.00           H  
ATOM   4205 1HG  LYS B  12      35.251   4.543  -3.583  1.00  0.00           H  
ATOM   4206 2HG  LYS B  12      35.015   3.538  -2.147  1.00  0.00           H  
ATOM   4207 1HD  LYS B  12      37.757   4.317  -3.194  1.00  0.00           H  
ATOM   4208 2HD  LYS B  12      36.872   5.266  -1.990  1.00  0.00           H  
ATOM   4209 1HE  LYS B  12      36.752   3.215  -0.545  1.00  0.00           H  
ATOM   4210 2HE  LYS B  12      37.767   2.373  -1.718  1.00  0.00           H  
ATOM   4211 1HZ  LYS B  12      39.053   3.264   0.082  1.00  0.00           H  
ATOM   4212 2HZ  LYS B  12      39.477   4.011  -1.327  1.00  0.00           H  
ATOM   4213 3HZ  LYS B  12      38.529   4.797  -0.229  1.00  0.00           H  
ATOM   4214  N   GLU B  13      35.181  -0.220  -5.219  1.00  0.00           N  
ATOM   4215  CA  GLU B  13      35.548  -1.303  -6.124  1.00  0.00           C  
ATOM   4216  C   GLU B  13      34.471  -1.532  -7.176  1.00  0.00           C  
ATOM   4217  O   GLU B  13      34.773  -1.760  -8.348  1.00  0.00           O  
ATOM   4218  CB  GLU B  13      35.790  -2.594  -5.340  1.00  0.00           C  
ATOM   4219  CG  GLU B  13      37.041  -2.578  -4.472  1.00  0.00           C  
ATOM   4220  CD  GLU B  13      37.208  -3.833  -3.662  1.00  0.00           C  
ATOM   4221  OE1 GLU B  13      36.320  -4.652  -3.680  1.00  0.00           O  
ATOM   4222  OE2 GLU B  13      38.224  -3.974  -3.024  1.00  0.00           O  
ATOM   4223  H   GLU B  13      35.020  -0.427  -4.244  1.00  0.00           H  
ATOM   4224  HA  GLU B  13      36.470  -1.028  -6.637  1.00  0.00           H  
ATOM   4225 1HB  GLU B  13      34.936  -2.793  -4.692  1.00  0.00           H  
ATOM   4226 2HB  GLU B  13      35.876  -3.431  -6.033  1.00  0.00           H  
ATOM   4227 1HG  GLU B  13      37.914  -2.454  -5.113  1.00  0.00           H  
ATOM   4228 2HG  GLU B  13      36.993  -1.721  -3.801  1.00  0.00           H  
ATOM   4229  N   SER B  14      33.213  -1.470  -6.751  1.00  0.00           N  
ATOM   4230  CA  SER B  14      32.088  -1.671  -7.655  1.00  0.00           C  
ATOM   4231  C   SER B  14      32.024  -0.571  -8.707  1.00  0.00           C  
ATOM   4232  O   SER B  14      31.754  -0.834  -9.879  1.00  0.00           O  
ATOM   4233  CB  SER B  14      30.790  -1.711  -6.872  1.00  0.00           C  
ATOM   4234  OG  SER B  14      30.743  -2.834  -6.035  1.00  0.00           O  
ATOM   4235  H   SER B  14      33.032  -1.279  -5.776  1.00  0.00           H  
ATOM   4236  HA  SER B  14      32.220  -2.626  -8.165  1.00  0.00           H  
ATOM   4237 1HB  SER B  14      30.698  -0.804  -6.275  1.00  0.00           H  
ATOM   4238 2HB  SER B  14      29.949  -1.734  -7.563  1.00  0.00           H  
ATOM   4239  HG  SER B  14      29.900  -2.788  -5.578  1.00  0.00           H  
ATOM   4240  N   ILE B  15      32.274   0.663  -8.282  1.00  0.00           N  
ATOM   4241  CA  ILE B  15      32.245   1.806  -9.186  1.00  0.00           C  
ATOM   4242  C   ILE B  15      33.342   1.704 -10.238  1.00  0.00           C  
ATOM   4243  O   ILE B  15      33.122   2.011 -11.410  1.00  0.00           O  
ATOM   4244  CB  ILE B  15      32.400   3.126  -8.408  1.00  0.00           C  
ATOM   4245  CG1 ILE B  15      31.169   3.376  -7.532  1.00  0.00           C  
ATOM   4246  CG2 ILE B  15      32.620   4.286  -9.367  1.00  0.00           C  
ATOM   4247  CD1 ILE B  15      31.347   4.501  -6.538  1.00  0.00           C  
ATOM   4248  H   ILE B  15      32.490   0.812  -7.307  1.00  0.00           H  
ATOM   4249  HA  ILE B  15      31.283   1.818  -9.697  1.00  0.00           H  
ATOM   4250  HB  ILE B  15      33.255   3.054  -7.737  1.00  0.00           H  
ATOM   4251 1HG1 ILE B  15      30.314   3.612  -8.165  1.00  0.00           H  
ATOM   4252 2HG1 ILE B  15      30.925   2.469  -6.979  1.00  0.00           H  
ATOM   4253 1HG2 ILE B  15      32.727   5.210  -8.800  1.00  0.00           H  
ATOM   4254 2HG2 ILE B  15      33.524   4.110  -9.948  1.00  0.00           H  
ATOM   4255 3HG2 ILE B  15      31.767   4.369 -10.040  1.00  0.00           H  
ATOM   4256 1HD1 ILE B  15      30.433   4.618  -5.954  1.00  0.00           H  
ATOM   4257 2HD1 ILE B  15      32.177   4.269  -5.870  1.00  0.00           H  
ATOM   4258 3HD1 ILE B  15      31.557   5.427  -7.070  1.00  0.00           H  
ATOM   4259  N   GLU B  16      34.524   1.271  -9.813  1.00  0.00           N  
ATOM   4260  CA  GLU B  16      35.658   1.128 -10.717  1.00  0.00           C  
ATOM   4261  C   GLU B  16      35.392   0.058 -11.769  1.00  0.00           C  
ATOM   4262  O   GLU B  16      35.728   0.229 -12.941  1.00  0.00           O  
ATOM   4263  CB  GLU B  16      36.925   0.782  -9.932  1.00  0.00           C  
ATOM   4264  CG  GLU B  16      38.185   0.686 -10.781  1.00  0.00           C  
ATOM   4265  CD  GLU B  16      39.422   0.434  -9.966  1.00  0.00           C  
ATOM   4266  OE1 GLU B  16      39.315   0.356  -8.766  1.00  0.00           O  
ATOM   4267  OE2 GLU B  16      40.477   0.318 -10.545  1.00  0.00           O  
ATOM   4268  H   GLU B  16      34.639   1.035  -8.838  1.00  0.00           H  
ATOM   4269  HA  GLU B  16      35.813   2.078 -11.230  1.00  0.00           H  
ATOM   4270 1HB  GLU B  16      37.096   1.538  -9.165  1.00  0.00           H  
ATOM   4271 2HB  GLU B  16      36.790  -0.173  -9.425  1.00  0.00           H  
ATOM   4272 1HG  GLU B  16      38.065  -0.125 -11.500  1.00  0.00           H  
ATOM   4273 2HG  GLU B  16      38.305   1.614 -11.339  1.00  0.00           H  
ATOM   4274  N   GLU B  17      34.787  -1.045 -11.344  1.00  0.00           N  
ATOM   4275  CA  GLU B  17      34.474  -2.145 -12.248  1.00  0.00           C  
ATOM   4276  C   GLU B  17      33.457  -1.721 -13.300  1.00  0.00           C  
ATOM   4277  O   GLU B  17      33.576  -2.079 -14.472  1.00  0.00           O  
ATOM   4278  CB  GLU B  17      33.940  -3.345 -11.463  1.00  0.00           C  
ATOM   4279  CG  GLU B  17      34.977  -4.036 -10.588  1.00  0.00           C  
ATOM   4280  CD  GLU B  17      36.091  -4.658 -11.382  1.00  0.00           C  
ATOM   4281  OE1 GLU B  17      35.825  -5.566 -12.133  1.00  0.00           O  
ATOM   4282  OE2 GLU B  17      37.210  -4.225 -11.238  1.00  0.00           O  
ATOM   4283  H   GLU B  17      34.537  -1.124 -10.369  1.00  0.00           H  
ATOM   4284  HA  GLU B  17      35.389  -2.442 -12.761  1.00  0.00           H  
ATOM   4285 1HB  GLU B  17      33.120  -3.024 -10.820  1.00  0.00           H  
ATOM   4286 2HB  GLU B  17      33.541  -4.086 -12.156  1.00  0.00           H  
ATOM   4287 1HG  GLU B  17      35.401  -3.305  -9.900  1.00  0.00           H  
ATOM   4288 2HG  GLU B  17      34.483  -4.806  -9.997  1.00  0.00           H  
ATOM   4289  N   ILE B  18      32.457  -0.956 -12.875  1.00  0.00           N  
ATOM   4290  CA  ILE B  18      31.417  -0.482 -13.779  1.00  0.00           C  
ATOM   4291  C   ILE B  18      31.989   0.460 -14.831  1.00  0.00           C  
ATOM   4292  O   ILE B  18      31.617   0.397 -16.003  1.00  0.00           O  
ATOM   4293  CB  ILE B  18      30.298   0.234 -13.001  1.00  0.00           C  
ATOM   4294  CG1 ILE B  18      29.534  -0.762 -12.125  1.00  0.00           C  
ATOM   4295  CG2 ILE B  18      29.352   0.940 -13.960  1.00  0.00           C  
ATOM   4296  CD1 ILE B  18      28.600  -0.111 -11.131  1.00  0.00           C  
ATOM   4297  H   ILE B  18      32.417  -0.696 -11.900  1.00  0.00           H  
ATOM   4298  HA  ILE B  18      30.985  -1.342 -14.290  1.00  0.00           H  
ATOM   4299  HB  ILE B  18      30.737   0.972 -12.329  1.00  0.00           H  
ATOM   4300 1HG1 ILE B  18      28.948  -1.428 -12.758  1.00  0.00           H  
ATOM   4301 2HG1 ILE B  18      30.243  -1.379 -11.573  1.00  0.00           H  
ATOM   4302 1HG2 ILE B  18      28.567   1.441 -13.393  1.00  0.00           H  
ATOM   4303 2HG2 ILE B  18      29.905   1.677 -14.541  1.00  0.00           H  
ATOM   4304 3HG2 ILE B  18      28.903   0.209 -14.633  1.00  0.00           H  
ATOM   4305 1HD1 ILE B  18      28.096  -0.881 -10.547  1.00  0.00           H  
ATOM   4306 2HD1 ILE B  18      29.173   0.534 -10.463  1.00  0.00           H  
ATOM   4307 3HD1 ILE B  18      27.860   0.483 -11.663  1.00  0.00           H  
ATOM   4308  N   SER B  19      32.895   1.333 -14.406  1.00  0.00           N  
ATOM   4309  CA  SER B  19      33.521   2.290 -15.310  1.00  0.00           C  
ATOM   4310  C   SER B  19      34.224   1.582 -16.461  1.00  0.00           C  
ATOM   4311  O   SER B  19      34.186   2.043 -17.602  1.00  0.00           O  
ATOM   4312  CB  SER B  19      34.513   3.151 -14.553  1.00  0.00           C  
ATOM   4313  OG  SER B  19      35.122   4.083 -15.404  1.00  0.00           O  
ATOM   4314  H   SER B  19      33.157   1.334 -13.431  1.00  0.00           H  
ATOM   4315  HA  SER B  19      32.744   2.932 -15.727  1.00  0.00           H  
ATOM   4316 1HB  SER B  19      34.000   3.673 -13.746  1.00  0.00           H  
ATOM   4317 2HB  SER B  19      35.274   2.517 -14.100  1.00  0.00           H  
ATOM   4318  HG  SER B  19      35.729   4.585 -14.856  1.00  0.00           H  
ATOM   4319  N   LYS B  20      34.872   0.445 -16.146  1.00  0.00           N  
ATOM   4320  CA  LYS B  20      35.654  -0.334 -17.124  1.00  0.00           C  
ATOM   4321  C   LYS B  20      34.809  -1.342 -17.877  1.00  0.00           C  
ATOM   4322  O   LYS B  20      35.303  -2.045 -18.759  1.00  0.00           O  
ATOM   4323  CB  LYS B  20      36.809  -1.058 -16.430  1.00  0.00           C  
ATOM   4324  CG  LYS B  20      37.869  -0.135 -15.845  1.00  0.00           C  
ATOM   4325  CD  LYS B  20      38.990  -0.927 -15.188  1.00  0.00           C  
ATOM   4326  CE  LYS B  20      40.054  -0.006 -14.609  1.00  0.00           C  
ATOM   4327  NZ  LYS B  20      41.140  -0.766 -13.933  1.00  0.00           N  
ATOM   4328  H   LYS B  20      34.813   0.119 -15.192  1.00  0.00           H  
ATOM   4329  HA  LYS B  20      36.067   0.353 -17.863  1.00  0.00           H  
ATOM   4330 1HB  LYS B  20      36.418  -1.674 -15.620  1.00  0.00           H  
ATOM   4331 2HB  LYS B  20      37.300  -1.724 -17.140  1.00  0.00           H  
ATOM   4332 1HG  LYS B  20      38.290   0.485 -16.637  1.00  0.00           H  
ATOM   4333 2HG  LYS B  20      37.413   0.518 -15.101  1.00  0.00           H  
ATOM   4334 1HD  LYS B  20      38.579  -1.543 -14.386  1.00  0.00           H  
ATOM   4335 2HD  LYS B  20      39.453  -1.582 -15.925  1.00  0.00           H  
ATOM   4336 1HE  LYS B  20      40.489   0.594 -15.407  1.00  0.00           H  
ATOM   4337 2HE  LYS B  20      39.597   0.669 -13.886  1.00  0.00           H  
ATOM   4338 1HZ  LYS B  20      41.824  -0.121 -13.564  1.00  0.00           H  
ATOM   4339 2HZ  LYS B  20      40.750  -1.313 -13.178  1.00  0.00           H  
ATOM   4340 3HZ  LYS B  20      41.585  -1.382 -14.599  1.00  0.00           H  
ATOM   4341  N   SER B  21      33.546  -1.403 -17.524  1.00  0.00           N  
ATOM   4342  CA  SER B  21      32.569  -2.063 -18.359  1.00  0.00           C  
ATOM   4343  C   SER B  21      32.354  -1.260 -19.637  1.00  0.00           C  
ATOM   4344  O   SER B  21      33.018  -0.249 -19.865  1.00  0.00           O  
ATOM   4345  CB  SER B  21      31.260  -2.225 -17.610  1.00  0.00           C  
ATOM   4346  OG  SER B  21      30.642  -0.984 -17.406  1.00  0.00           O  
ATOM   4347  H   SER B  21      33.247  -0.983 -16.655  1.00  0.00           H  
ATOM   4348  HA  SER B  21      32.949  -3.051 -18.621  1.00  0.00           H  
ATOM   4349 1HB  SER B  21      30.596  -2.877 -18.177  1.00  0.00           H  
ATOM   4350 2HB  SER B  21      31.448  -2.704 -16.650  1.00  0.00           H  
ATOM   4351  HG  SER B  21      30.564  -0.881 -16.454  1.00  0.00           H  
ATOM   4352  N   ASN B  22      31.427  -1.716 -20.461  1.00  0.00           N  
ATOM   4353  CA  ASN B  22      31.088  -1.046 -21.712  1.00  0.00           C  
ATOM   4354  C   ASN B  22      29.660  -0.532 -21.652  1.00  0.00           C  
ATOM   4355  O   ASN B  22      28.823  -0.898 -22.478  1.00  0.00           O  
ATOM   4356  CB  ASN B  22      31.279  -1.974 -22.897  1.00  0.00           C  
ATOM   4357  CG  ASN B  22      31.179  -1.257 -24.215  1.00  0.00           C  
ATOM   4358  OD1 ASN B  22      31.531  -0.077 -24.322  1.00  0.00           O  
ATOM   4359  ND2 ASN B  22      30.704  -1.947 -25.221  1.00  0.00           N  
ATOM   4360  H   ASN B  22      30.938  -2.563 -20.208  1.00  0.00           H  
ATOM   4361  HA  ASN B  22      31.748  -0.186 -21.834  1.00  0.00           H  
ATOM   4362 1HB  ASN B  22      32.257  -2.453 -22.831  1.00  0.00           H  
ATOM   4363 2HB  ASN B  22      30.526  -2.762 -22.867  1.00  0.00           H  
ATOM   4364 1HD2 ASN B  22      30.615  -1.522 -26.122  1.00  0.00           H  
ATOM   4365 2HD2 ASN B  22      30.431  -2.900 -25.089  1.00  0.00           H  
ATOM   4366  N   ALA B  23      29.404   0.315 -20.667  1.00  0.00           N  
ATOM   4367  CA  ALA B  23      28.092   0.907 -20.453  1.00  0.00           C  
ATOM   4368  C   ALA B  23      27.790   2.002 -21.455  1.00  0.00           C  
ATOM   4369  O   ALA B  23      28.700   2.584 -22.046  1.00  0.00           O  
ATOM   4370  CB  ALA B  23      27.987   1.454 -19.037  1.00  0.00           C  
ATOM   4371  H   ALA B  23      30.160   0.555 -20.041  1.00  0.00           H  
ATOM   4372  HA  ALA B  23      27.343   0.127 -20.587  1.00  0.00           H  
ATOM   4373 1HB  ALA B  23      26.999   1.889 -18.887  1.00  0.00           H  
ATOM   4374 2HB  ALA B  23      28.139   0.644 -18.322  1.00  0.00           H  
ATOM   4375 3HB  ALA B  23      28.747   2.218 -18.885  1.00  0.00           H  
ATOM   4376  N   THR B  24      26.503   2.259 -21.624  1.00  0.00           N  
ATOM   4377  CA  THR B  24      26.018   3.516 -22.144  1.00  0.00           C  
ATOM   4378  C   THR B  24      26.304   4.646 -21.176  1.00  0.00           C  
ATOM   4379  O   THR B  24      26.489   4.420 -19.980  1.00  0.00           O  
ATOM   4380  CB  THR B  24      24.508   3.449 -22.437  1.00  0.00           C  
ATOM   4381  OG1 THR B  24      23.795   3.169 -21.225  1.00  0.00           O  
ATOM   4382  CG2 THR B  24      24.210   2.363 -23.459  1.00  0.00           C  
ATOM   4383  H   THR B  24      25.838   1.540 -21.376  1.00  0.00           H  
ATOM   4384  HA  THR B  24      26.540   3.728 -23.078  1.00  0.00           H  
ATOM   4385  HB  THR B  24      24.170   4.409 -22.827  1.00  0.00           H  
ATOM   4386  HG1 THR B  24      22.854   3.128 -21.410  1.00  0.00           H  
ATOM   4387 1HG2 THR B  24      23.138   2.330 -23.654  1.00  0.00           H  
ATOM   4388 2HG2 THR B  24      24.741   2.579 -24.385  1.00  0.00           H  
ATOM   4389 3HG2 THR B  24      24.537   1.399 -23.071  1.00  0.00           H  
ATOM   4390  N   PRO B  25      26.392   5.842 -21.382  1.00  0.00           N  
ATOM   4391  CA  PRO B  25      26.621   6.883 -20.396  1.00  0.00           C  
ATOM   4392  C   PRO B  25      25.551   6.871 -19.319  1.00  0.00           C  
ATOM   4393  O   PRO B  25      25.847   7.027 -18.134  1.00  0.00           O  
ATOM   4394  CB  PRO B  25      26.566   8.165 -21.232  1.00  0.00           C  
ATOM   4395  CG  PRO B  25      25.836   7.764 -22.469  1.00  0.00           C  
ATOM   4396  CD  PRO B  25      26.215   6.322 -22.676  1.00  0.00           C  
ATOM   4397  HA  PRO B  25      27.617   6.746 -19.950  1.00  0.00           H  
ATOM   4398 1HB  PRO B  25      26.050   8.959 -20.671  1.00  0.00           H  
ATOM   4399 2HB  PRO B  25      27.585   8.526 -21.436  1.00  0.00           H  
ATOM   4400 1HG  PRO B  25      24.753   7.902 -22.332  1.00  0.00           H  
ATOM   4401 2HG  PRO B  25      26.134   8.406 -23.311  1.00  0.00           H  
ATOM   4402 1HD  PRO B  25      25.390   5.794 -23.176  1.00  0.00           H  
ATOM   4403 2HD  PRO B  25      27.133   6.267 -23.280  1.00  0.00           H  
ATOM   4404  N   GLU B  26      24.303   6.685 -19.732  1.00  0.00           N  
ATOM   4405  CA  GLU B  26      23.193   6.684 -18.787  1.00  0.00           C  
ATOM   4406  C   GLU B  26      23.295   5.513 -17.818  1.00  0.00           C  
ATOM   4407  O   GLU B  26      23.142   5.681 -16.608  1.00  0.00           O  
ATOM   4408  CB  GLU B  26      21.858   6.627 -19.533  1.00  0.00           C  
ATOM   4409  CG  GLU B  26      20.632   6.675 -18.632  1.00  0.00           C  
ATOM   4410  CD  GLU B  26      19.340   6.674 -19.401  1.00  0.00           C  
ATOM   4411  OE1 GLU B  26      19.389   6.658 -20.608  1.00  0.00           O  
ATOM   4412  OE2 GLU B  26      18.303   6.688 -18.781  1.00  0.00           O  
ATOM   4413  H   GLU B  26      24.114   6.542 -20.714  1.00  0.00           H  
ATOM   4414  HA  GLU B  26      23.230   7.607 -18.208  1.00  0.00           H  
ATOM   4415 1HB  GLU B  26      21.794   7.463 -20.230  1.00  0.00           H  
ATOM   4416 2HB  GLU B  26      21.807   5.708 -20.118  1.00  0.00           H  
ATOM   4417 1HG  GLU B  26      20.647   5.811 -17.968  1.00  0.00           H  
ATOM   4418 2HG  GLU B  26      20.682   7.572 -18.016  1.00  0.00           H  
ATOM   4419  N   LEU B  27      23.555   4.326 -18.358  1.00  0.00           N  
ATOM   4420  CA  LEU B  27      23.678   3.125 -17.542  1.00  0.00           C  
ATOM   4421  C   LEU B  27      24.769   3.282 -16.490  1.00  0.00           C  
ATOM   4422  O   LEU B  27      24.566   2.963 -15.319  1.00  0.00           O  
ATOM   4423  CB  LEU B  27      23.985   1.912 -18.429  1.00  0.00           C  
ATOM   4424  CG  LEU B  27      22.837   1.439 -19.330  1.00  0.00           C  
ATOM   4425  CD1 LEU B  27      23.348   0.369 -20.285  1.00  0.00           C  
ATOM   4426  CD2 LEU B  27      21.701   0.907 -18.469  1.00  0.00           C  
ATOM   4427  H   LEU B  27      23.670   4.255 -19.359  1.00  0.00           H  
ATOM   4428  HA  LEU B  27      22.731   2.956 -17.031  1.00  0.00           H  
ATOM   4429 1HB  LEU B  27      24.830   2.155 -19.070  1.00  0.00           H  
ATOM   4430 2HB  LEU B  27      24.269   1.076 -17.789  1.00  0.00           H  
ATOM   4431  HG  LEU B  27      22.477   2.276 -19.929  1.00  0.00           H  
ATOM   4432 1HD1 LEU B  27      22.532   0.034 -20.926  1.00  0.00           H  
ATOM   4433 2HD1 LEU B  27      24.146   0.783 -20.902  1.00  0.00           H  
ATOM   4434 3HD1 LEU B  27      23.730  -0.476 -19.713  1.00  0.00           H  
ATOM   4435 1HD2 LEU B  27      20.885   0.572 -19.110  1.00  0.00           H  
ATOM   4436 2HD2 LEU B  27      22.060   0.069 -17.871  1.00  0.00           H  
ATOM   4437 3HD2 LEU B  27      21.343   1.698 -17.809  1.00  0.00           H  
ATOM   4438  N   ALA B  28      25.927   3.775 -16.915  1.00  0.00           N  
ATOM   4439  CA  ALA B  28      27.053   3.976 -16.010  1.00  0.00           C  
ATOM   4440  C   ALA B  28      26.733   5.030 -14.959  1.00  0.00           C  
ATOM   4441  O   ALA B  28      27.078   4.877 -13.787  1.00  0.00           O  
ATOM   4442  CB  ALA B  28      28.298   4.370 -16.792  1.00  0.00           C  
ATOM   4443  H   ALA B  28      26.030   4.017 -17.890  1.00  0.00           H  
ATOM   4444  HA  ALA B  28      27.244   3.036 -15.493  1.00  0.00           H  
ATOM   4445 1HB  ALA B  28      29.129   4.517 -16.102  1.00  0.00           H  
ATOM   4446 2HB  ALA B  28      28.549   3.579 -17.499  1.00  0.00           H  
ATOM   4447 3HB  ALA B  28      28.109   5.295 -17.334  1.00  0.00           H  
ATOM   4448  N   SER B  29      26.072   6.101 -15.384  1.00  0.00           N  
ATOM   4449  CA  SER B  29      25.704   7.184 -14.479  1.00  0.00           C  
ATOM   4450  C   SER B  29      24.710   6.709 -13.428  1.00  0.00           C  
ATOM   4451  O   SER B  29      24.810   7.073 -12.256  1.00  0.00           O  
ATOM   4452  CB  SER B  29      25.112   8.340 -15.261  1.00  0.00           C  
ATOM   4453  OG  SER B  29      26.072   8.924 -16.098  1.00  0.00           O  
ATOM   4454  H   SER B  29      25.818   6.167 -16.359  1.00  0.00           H  
ATOM   4455  HA  SER B  29      26.604   7.529 -13.968  1.00  0.00           H  
ATOM   4456 1HB  SER B  29      24.273   7.984 -15.859  1.00  0.00           H  
ATOM   4457 2HB  SER B  29      24.726   9.088 -14.569  1.00  0.00           H  
ATOM   4458  HG  SER B  29      26.129   8.358 -16.872  1.00  0.00           H  
ATOM   4459  N   GLU B  30      23.750   5.894 -13.853  1.00  0.00           N  
ATOM   4460  CA  GLU B  30      22.735   5.367 -12.948  1.00  0.00           C  
ATOM   4461  C   GLU B  30      23.354   4.456 -11.897  1.00  0.00           C  
ATOM   4462  O   GLU B  30      22.979   4.500 -10.725  1.00  0.00           O  
ATOM   4463  CB  GLU B  30      21.665   4.603 -13.732  1.00  0.00           C  
ATOM   4464  CG  GLU B  30      20.530   4.057 -12.878  1.00  0.00           C  
ATOM   4465  CD  GLU B  30      19.711   5.139 -12.232  1.00  0.00           C  
ATOM   4466  OE1 GLU B  30      19.746   6.249 -12.707  1.00  0.00           O  
ATOM   4467  OE2 GLU B  30      19.048   4.856 -11.262  1.00  0.00           O  
ATOM   4468  H   GLU B  30      23.723   5.633 -14.828  1.00  0.00           H  
ATOM   4469  HA  GLU B  30      22.261   6.204 -12.435  1.00  0.00           H  
ATOM   4470 1HB  GLU B  30      21.230   5.259 -14.487  1.00  0.00           H  
ATOM   4471 2HB  GLU B  30      22.126   3.764 -14.253  1.00  0.00           H  
ATOM   4472 1HG  GLU B  30      19.878   3.449 -13.505  1.00  0.00           H  
ATOM   4473 2HG  GLU B  30      20.948   3.414 -12.105  1.00  0.00           H  
ATOM   4474  N   ALA B  31      24.304   3.630 -12.322  1.00  0.00           N  
ATOM   4475  CA  ALA B  31      24.977   2.706 -11.417  1.00  0.00           C  
ATOM   4476  C   ALA B  31      25.785   3.455 -10.366  1.00  0.00           C  
ATOM   4477  O   ALA B  31      25.798   3.078  -9.194  1.00  0.00           O  
ATOM   4478  CB  ALA B  31      25.876   1.759 -12.199  1.00  0.00           C  
ATOM   4479  H   ALA B  31      24.567   3.643 -13.297  1.00  0.00           H  
ATOM   4480  HA  ALA B  31      24.215   2.123 -10.900  1.00  0.00           H  
ATOM   4481 1HB  ALA B  31      26.371   1.075 -11.509  1.00  0.00           H  
ATOM   4482 2HB  ALA B  31      25.274   1.187 -12.906  1.00  0.00           H  
ATOM   4483 3HB  ALA B  31      26.625   2.333 -12.741  1.00  0.00           H  
ATOM   4484  N   SER B  32      26.459   4.518 -10.791  1.00  0.00           N  
ATOM   4485  CA  SER B  32      27.271   5.323  -9.886  1.00  0.00           C  
ATOM   4486  C   SER B  32      26.409   6.009  -8.835  1.00  0.00           C  
ATOM   4487  O   SER B  32      26.780   6.079  -7.663  1.00  0.00           O  
ATOM   4488  CB  SER B  32      28.052   6.361 -10.668  1.00  0.00           C  
ATOM   4489  OG  SER B  32      28.997   5.753 -11.505  1.00  0.00           O  
ATOM   4490  H   SER B  32      26.408   4.775 -11.766  1.00  0.00           H  
ATOM   4491  HA  SER B  32      27.975   4.665  -9.375  1.00  0.00           H  
ATOM   4492 1HB  SER B  32      27.364   6.959 -11.266  1.00  0.00           H  
ATOM   4493 2HB  SER B  32      28.554   7.036  -9.976  1.00  0.00           H  
ATOM   4494  HG  SER B  32      29.446   6.469 -11.961  1.00  0.00           H  
ATOM   4495  N   ILE B  33      25.257   6.515  -9.260  1.00  0.00           N  
ATOM   4496  CA  ILE B  33      24.339   7.197  -8.355  1.00  0.00           C  
ATOM   4497  C   ILE B  33      23.791   6.241  -7.304  1.00  0.00           C  
ATOM   4498  O   ILE B  33      23.668   6.596  -6.132  1.00  0.00           O  
ATOM   4499  CB  ILE B  33      23.171   7.831  -9.132  1.00  0.00           C  
ATOM   4500  CG1 ILE B  33      23.674   8.982 -10.007  1.00  0.00           C  
ATOM   4501  CG2 ILE B  33      22.096   8.318  -8.172  1.00  0.00           C  
ATOM   4502  CD1 ILE B  33      22.652   9.485 -11.001  1.00  0.00           C  
ATOM   4503  H   ILE B  33      25.010   6.425 -10.235  1.00  0.00           H  
ATOM   4504  HA  ILE B  33      24.883   7.990  -7.844  1.00  0.00           H  
ATOM   4505  HB  ILE B  33      22.736   7.091  -9.803  1.00  0.00           H  
ATOM   4506 1HG1 ILE B  33      23.974   9.816  -9.374  1.00  0.00           H  
ATOM   4507 2HG1 ILE B  33      24.556   8.659 -10.561  1.00  0.00           H  
ATOM   4508 1HG2 ILE B  33      21.278   8.764  -8.738  1.00  0.00           H  
ATOM   4509 2HG2 ILE B  33      21.719   7.478  -7.591  1.00  0.00           H  
ATOM   4510 3HG2 ILE B  33      22.520   9.064  -7.499  1.00  0.00           H  
ATOM   4511 1HD1 ILE B  33      23.082  10.299 -11.585  1.00  0.00           H  
ATOM   4512 2HD1 ILE B  33      22.363   8.673 -11.669  1.00  0.00           H  
ATOM   4513 3HD1 ILE B  33      21.773   9.846 -10.468  1.00  0.00           H  
ATOM   4514  N   ILE B  34      23.463   5.026  -7.729  1.00  0.00           N  
ATOM   4515  CA  ILE B  34      22.927   4.016  -6.824  1.00  0.00           C  
ATOM   4516  C   ILE B  34      23.955   3.618  -5.772  1.00  0.00           C  
ATOM   4517  O   ILE B  34      23.622   3.443  -4.600  1.00  0.00           O  
ATOM   4518  CB  ILE B  34      22.476   2.766  -7.601  1.00  0.00           C  
ATOM   4519  CG1 ILE B  34      21.324   3.112  -8.548  1.00  0.00           C  
ATOM   4520  CG2 ILE B  34      22.065   1.661  -6.640  1.00  0.00           C  
ATOM   4521  CD1 ILE B  34      20.096   3.644  -7.847  1.00  0.00           C  
ATOM   4522  H   ILE B  34      23.588   4.796  -8.704  1.00  0.00           H  
ATOM   4523  HA  ILE B  34      22.061   4.435  -6.313  1.00  0.00           H  
ATOM   4524  HB  ILE B  34      23.297   2.408  -8.222  1.00  0.00           H  
ATOM   4525 1HG1 ILE B  34      21.657   3.860  -9.267  1.00  0.00           H  
ATOM   4526 2HG1 ILE B  34      21.037   2.224  -9.112  1.00  0.00           H  
ATOM   4527 1HG2 ILE B  34      21.749   0.785  -7.206  1.00  0.00           H  
ATOM   4528 2HG2 ILE B  34      22.911   1.398  -6.006  1.00  0.00           H  
ATOM   4529 3HG2 ILE B  34      21.240   2.009  -6.018  1.00  0.00           H  
ATOM   4530 1HD1 ILE B  34      19.323   3.866  -8.583  1.00  0.00           H  
ATOM   4531 2HD1 ILE B  34      19.724   2.895  -7.146  1.00  0.00           H  
ATOM   4532 3HD1 ILE B  34      20.352   4.553  -7.305  1.00  0.00           H  
ATOM   4533  N   ILE B  35      25.205   3.477  -6.198  1.00  0.00           N  
ATOM   4534  CA  ILE B  35      26.284   3.099  -5.293  1.00  0.00           C  
ATOM   4535  C   ILE B  35      26.524   4.174  -4.241  1.00  0.00           C  
ATOM   4536  O   ILE B  35      26.749   3.870  -3.069  1.00  0.00           O  
ATOM   4537  CB  ILE B  35      27.588   2.841  -6.070  1.00  0.00           C  
ATOM   4538  CG1 ILE B  35      27.418   1.650  -7.017  1.00  0.00           C  
ATOM   4539  CG2 ILE B  35      28.741   2.601  -5.109  1.00  0.00           C  
ATOM   4540  CD1 ILE B  35      27.077   0.356  -6.315  1.00  0.00           C  
ATOM   4541  H   ILE B  35      25.414   3.636  -7.173  1.00  0.00           H  
ATOM   4542  HA  ILE B  35      26.000   2.180  -4.782  1.00  0.00           H  
ATOM   4543  HB  ILE B  35      27.818   3.706  -6.691  1.00  0.00           H  
ATOM   4544 1HG1 ILE B  35      26.629   1.867  -7.736  1.00  0.00           H  
ATOM   4545 2HG1 ILE B  35      28.339   1.499  -7.581  1.00  0.00           H  
ATOM   4546 1HG2 ILE B  35      29.655   2.419  -5.675  1.00  0.00           H  
ATOM   4547 2HG2 ILE B  35      28.875   3.476  -4.475  1.00  0.00           H  
ATOM   4548 3HG2 ILE B  35      28.522   1.733  -4.487  1.00  0.00           H  
ATOM   4549 1HD1 ILE B  35      26.973  -0.441  -7.052  1.00  0.00           H  
ATOM   4550 2HD1 ILE B  35      27.872   0.101  -5.615  1.00  0.00           H  
ATOM   4551 3HD1 ILE B  35      26.139   0.472  -5.773  1.00  0.00           H  
ATOM   4552  N   SER B  36      26.475   5.432  -4.667  1.00  0.00           N  
ATOM   4553  CA  SER B  36      26.686   6.556  -3.762  1.00  0.00           C  
ATOM   4554  C   SER B  36      25.587   6.631  -2.710  1.00  0.00           C  
ATOM   4555  O   SER B  36      25.853   6.899  -1.538  1.00  0.00           O  
ATOM   4556  CB  SER B  36      26.738   7.854  -4.545  1.00  0.00           C  
ATOM   4557  OG  SER B  36      26.944   8.946  -3.692  1.00  0.00           O  
ATOM   4558  H   SER B  36      26.287   5.614  -5.642  1.00  0.00           H  
ATOM   4559  HA  SER B  36      27.640   6.415  -3.251  1.00  0.00           H  
ATOM   4560 1HB  SER B  36      27.543   7.804  -5.278  1.00  0.00           H  
ATOM   4561 2HB  SER B  36      25.805   7.986  -5.091  1.00  0.00           H  
ATOM   4562  HG  SER B  36      26.965   9.722  -4.257  1.00  0.00           H  
ATOM   4563  N   GLU B  37      24.351   6.393  -3.136  1.00  0.00           N  
ATOM   4564  CA  GLU B  37      23.208   6.433  -2.231  1.00  0.00           C  
ATOM   4565  C   GLU B  37      23.300   5.335  -1.179  1.00  0.00           C  
ATOM   4566  O   GLU B  37      22.996   5.558  -0.007  1.00  0.00           O  
ATOM   4567  CB  GLU B  37      21.901   6.293  -3.015  1.00  0.00           C  
ATOM   4568  CG  GLU B  37      21.557   7.495  -3.883  1.00  0.00           C  
ATOM   4569  CD  GLU B  37      20.307   7.293  -4.693  1.00  0.00           C  
ATOM   4570  OE1 GLU B  37      19.779   6.208  -4.674  1.00  0.00           O  
ATOM   4571  OE2 GLU B  37      19.880   8.226  -5.331  1.00  0.00           O  
ATOM   4572  H   GLU B  37      24.199   6.179  -4.111  1.00  0.00           H  
ATOM   4573  HA  GLU B  37      23.206   7.395  -1.718  1.00  0.00           H  
ATOM   4574 1HB  GLU B  37      21.957   5.418  -3.663  1.00  0.00           H  
ATOM   4575 2HB  GLU B  37      21.076   6.135  -2.321  1.00  0.00           H  
ATOM   4576 1HG  GLU B  37      21.425   8.367  -3.243  1.00  0.00           H  
ATOM   4577 2HG  GLU B  37      22.391   7.696  -4.555  1.00  0.00           H  
ATOM   4578  N   ILE B  38      23.721   4.149  -1.605  1.00  0.00           N  
ATOM   4579  CA  ILE B  38      23.853   3.013  -0.700  1.00  0.00           C  
ATOM   4580  C   ILE B  38      24.925   3.268   0.352  1.00  0.00           C  
ATOM   4581  O   ILE B  38      24.751   2.933   1.524  1.00  0.00           O  
ATOM   4582  CB  ILE B  38      24.191   1.728  -1.477  1.00  0.00           C  
ATOM   4583  CG1 ILE B  38      23.008   1.306  -2.353  1.00  0.00           C  
ATOM   4584  CG2 ILE B  38      24.573   0.611  -0.518  1.00  0.00           C  
ATOM   4585  CD1 ILE B  38      23.342   0.217  -3.347  1.00  0.00           C  
ATOM   4586  H   ILE B  38      23.956   4.031  -2.580  1.00  0.00           H  
ATOM   4587  HA  ILE B  38      22.902   2.866  -0.189  1.00  0.00           H  
ATOM   4588  HB  ILE B  38      25.028   1.919  -2.149  1.00  0.00           H  
ATOM   4589 1HG1 ILE B  38      22.195   0.953  -1.720  1.00  0.00           H  
ATOM   4590 2HG1 ILE B  38      22.639   2.170  -2.906  1.00  0.00           H  
ATOM   4591 1HG2 ILE B  38      24.808  -0.290  -1.084  1.00  0.00           H  
ATOM   4592 2HG2 ILE B  38      25.443   0.912   0.063  1.00  0.00           H  
ATOM   4593 3HG2 ILE B  38      23.739   0.409   0.155  1.00  0.00           H  
ATOM   4594 1HD1 ILE B  38      22.454  -0.027  -3.930  1.00  0.00           H  
ATOM   4595 2HD1 ILE B  38      24.131   0.563  -4.015  1.00  0.00           H  
ATOM   4596 3HD1 ILE B  38      23.680  -0.670  -2.814  1.00  0.00           H  
ATOM   4597  N   LEU B  39      26.034   3.863  -0.074  1.00  0.00           N  
ATOM   4598  CA  LEU B  39      27.137   4.165   0.831  1.00  0.00           C  
ATOM   4599  C   LEU B  39      26.723   5.186   1.883  1.00  0.00           C  
ATOM   4600  O   LEU B  39      27.080   5.064   3.055  1.00  0.00           O  
ATOM   4601  CB  LEU B  39      28.341   4.695   0.041  1.00  0.00           C  
ATOM   4602  CG  LEU B  39      29.617   4.935   0.857  1.00  0.00           C  
ATOM   4603  CD1 LEU B  39      29.496   6.250   1.615  1.00  0.00           C  
ATOM   4604  CD2 LEU B  39      29.837   3.772   1.812  1.00  0.00           C  
ATOM   4605  H   LEU B  39      26.115   4.113  -1.049  1.00  0.00           H  
ATOM   4606  HA  LEU B  39      27.428   3.247   1.340  1.00  0.00           H  
ATOM   4607 1HB  LEU B  39      28.580   3.982  -0.746  1.00  0.00           H  
ATOM   4608 2HB  LEU B  39      28.062   5.640  -0.425  1.00  0.00           H  
ATOM   4609  HG  LEU B  39      30.470   5.017   0.182  1.00  0.00           H  
ATOM   4610 1HD1 LEU B  39      30.404   6.421   2.194  1.00  0.00           H  
ATOM   4611 2HD1 LEU B  39      29.360   7.068   0.906  1.00  0.00           H  
ATOM   4612 3HD1 LEU B  39      28.640   6.205   2.287  1.00  0.00           H  
ATOM   4613 1HD2 LEU B  39      30.745   3.942   2.391  1.00  0.00           H  
ATOM   4614 2HD2 LEU B  39      28.985   3.691   2.488  1.00  0.00           H  
ATOM   4615 3HD2 LEU B  39      29.938   2.848   1.243  1.00  0.00           H  
ATOM   4616  N   ALA B  40      25.968   6.193   1.457  1.00  0.00           N  
ATOM   4617  CA  ALA B  40      25.504   7.238   2.362  1.00  0.00           C  
ATOM   4618  C   ALA B  40      24.557   6.676   3.414  1.00  0.00           C  
ATOM   4619  O   ALA B  40      24.624   7.048   4.586  1.00  0.00           O  
ATOM   4620  CB  ALA B  40      24.824   8.352   1.580  1.00  0.00           C  
ATOM   4621  H   ALA B  40      25.709   6.236   0.482  1.00  0.00           H  
ATOM   4622  HA  ALA B  40      26.372   7.648   2.879  1.00  0.00           H  
ATOM   4623 1HB  ALA B  40      24.483   9.125   2.270  1.00  0.00           H  
ATOM   4624 2HB  ALA B  40      25.531   8.784   0.872  1.00  0.00           H  
ATOM   4625 3HB  ALA B  40      23.971   7.948   1.038  1.00  0.00           H  
ATOM   4626  N   GLU B  41      23.675   5.778   2.988  1.00  0.00           N  
ATOM   4627  CA  GLU B  41      22.711   5.162   3.893  1.00  0.00           C  
ATOM   4628  C   GLU B  41      23.410   4.310   4.945  1.00  0.00           C  
ATOM   4629  O   GLU B  41      23.033   4.320   6.117  1.00  0.00           O  
ATOM   4630  CB  GLU B  41      21.715   4.305   3.109  1.00  0.00           C  
ATOM   4631  CG  GLU B  41      20.749   5.100   2.241  1.00  0.00           C  
ATOM   4632  CD  GLU B  41      19.834   4.224   1.431  1.00  0.00           C  
ATOM   4633  OE1 GLU B  41      20.015   3.030   1.449  1.00  0.00           O  
ATOM   4634  OE2 GLU B  41      18.953   4.750   0.792  1.00  0.00           O  
ATOM   4635  H   GLU B  41      23.672   5.515   2.013  1.00  0.00           H  
ATOM   4636  HA  GLU B  41      22.163   5.953   4.406  1.00  0.00           H  
ATOM   4637 1HB  GLU B  41      22.257   3.617   2.461  1.00  0.00           H  
ATOM   4638 2HB  GLU B  41      21.125   3.706   3.803  1.00  0.00           H  
ATOM   4639 1HG  GLU B  41      20.145   5.742   2.881  1.00  0.00           H  
ATOM   4640 2HG  GLU B  41      21.322   5.738   1.569  1.00  0.00           H  
ATOM   4641  N   THR B  42      24.430   3.573   4.519  1.00  0.00           N  
ATOM   4642  CA  THR B  42      25.184   2.713   5.424  1.00  0.00           C  
ATOM   4643  C   THR B  42      25.921   3.532   6.476  1.00  0.00           C  
ATOM   4644  O   THR B  42      25.967   3.158   7.648  1.00  0.00           O  
ATOM   4645  CB  THR B  42      26.189   1.840   4.650  1.00  0.00           C  
ATOM   4646  OG1 THR B  42      25.485   0.996   3.731  1.00  0.00           O  
ATOM   4647  CG2 THR B  42      26.995   0.977   5.609  1.00  0.00           C  
ATOM   4648  H   THR B  42      24.690   3.609   3.544  1.00  0.00           H  
ATOM   4649  HA  THR B  42      24.484   2.055   5.940  1.00  0.00           H  
ATOM   4650  HB  THR B  42      26.869   2.480   4.088  1.00  0.00           H  
ATOM   4651  HG1 THR B  42      25.255   1.500   2.946  1.00  0.00           H  
ATOM   4652 1HG2 THR B  42      27.701   0.368   5.045  1.00  0.00           H  
ATOM   4653 2HG2 THR B  42      27.541   1.617   6.303  1.00  0.00           H  
ATOM   4654 3HG2 THR B  42      26.322   0.329   6.168  1.00  0.00           H  
ATOM   4655  N   ALA B  43      26.497   4.652   6.051  1.00  0.00           N  
ATOM   4656  CA  ALA B  43      27.233   5.526   6.955  1.00  0.00           C  
ATOM   4657  C   ALA B  43      26.313   6.132   8.007  1.00  0.00           C  
ATOM   4658  O   ALA B  43      26.677   6.235   9.179  1.00  0.00           O  
ATOM   4659  CB  ALA B  43      27.938   6.624   6.172  1.00  0.00           C  
ATOM   4660  H   ALA B  43      26.422   4.904   5.076  1.00  0.00           H  
ATOM   4661  HA  ALA B  43      27.981   4.925   7.472  1.00  0.00           H  
ATOM   4662 1HB  ALA B  43      28.484   7.269   6.861  1.00  0.00           H  
ATOM   4663 2HB  ALA B  43      28.635   6.177   5.464  1.00  0.00           H  
ATOM   4664 3HB  ALA B  43      27.200   7.215   5.631  1.00  0.00           H  
ATOM   4665  N   LYS B  44      25.119   6.532   7.582  1.00  0.00           N  
ATOM   4666  CA  LYS B  44      24.144   7.129   8.486  1.00  0.00           C  
ATOM   4667  C   LYS B  44      23.684   6.127   9.538  1.00  0.00           C  
ATOM   4668  O   LYS B  44      23.529   6.470  10.710  1.00  0.00           O  
ATOM   4669  CB  LYS B  44      22.942   7.660   7.703  1.00  0.00           C  
ATOM   4670  CG  LYS B  44      21.898   8.368   8.556  1.00  0.00           C  
ATOM   4671  CD  LYS B  44      20.784   8.948   7.698  1.00  0.00           C  
ATOM   4672  CE  LYS B  44      19.733   9.643   8.550  1.00  0.00           C  
ATOM   4673  NZ  LYS B  44      18.635  10.215   7.723  1.00  0.00           N  
ATOM   4674  H   LYS B  44      24.881   6.419   6.607  1.00  0.00           H  
ATOM   4675  HA  LYS B  44      24.618   7.963   9.004  1.00  0.00           H  
ATOM   4676 1HB  LYS B  44      23.285   8.361   6.942  1.00  0.00           H  
ATOM   4677 2HB  LYS B  44      22.449   6.834   7.189  1.00  0.00           H  
ATOM   4678 1HG  LYS B  44      21.468   7.662   9.267  1.00  0.00           H  
ATOM   4679 2HG  LYS B  44      22.372   9.175   9.114  1.00  0.00           H  
ATOM   4680 1HD  LYS B  44      21.203   9.667   6.993  1.00  0.00           H  
ATOM   4681 2HD  LYS B  44      20.307   8.147   7.132  1.00  0.00           H  
ATOM   4682 1HE  LYS B  44      19.307   8.931   9.255  1.00  0.00           H  
ATOM   4683 2HE  LYS B  44      20.199  10.448   9.118  1.00  0.00           H  
ATOM   4684 1HZ  LYS B  44      17.961  10.667   8.324  1.00  0.00           H  
ATOM   4685 2HZ  LYS B  44      19.017  10.892   7.077  1.00  0.00           H  
ATOM   4686 3HZ  LYS B  44      18.182   9.476   7.206  1.00  0.00           H  
ATOM   4687  N   GLU B  45      23.467   4.887   9.113  1.00  0.00           N  
ATOM   4688  CA  GLU B  45      23.024   3.833  10.017  1.00  0.00           C  
ATOM   4689  C   GLU B  45      24.083   3.529  11.069  1.00  0.00           C  
ATOM   4690  O   GLU B  45      23.767   3.323  12.241  1.00  0.00           O  
ATOM   4691  CB  GLU B  45      22.691   2.562   9.232  1.00  0.00           C  
ATOM   4692  CG  GLU B  45      21.450   2.671   8.357  1.00  0.00           C  
ATOM   4693  CD  GLU B  45      20.191   2.882   9.151  1.00  0.00           C  
ATOM   4694  OE1 GLU B  45      20.068   2.297  10.200  1.00  0.00           O  
ATOM   4695  OE2 GLU B  45      19.351   3.628   8.707  1.00  0.00           O  
ATOM   4696  H   GLU B  45      23.613   4.669   8.138  1.00  0.00           H  
ATOM   4697  HA  GLU B  45      22.124   4.173  10.530  1.00  0.00           H  
ATOM   4698 1HB  GLU B  45      23.532   2.301   8.589  1.00  0.00           H  
ATOM   4699 2HB  GLU B  45      22.540   1.735   9.926  1.00  0.00           H  
ATOM   4700 1HG  GLU B  45      21.576   3.506   7.668  1.00  0.00           H  
ATOM   4701 2HG  GLU B  45      21.354   1.761   7.767  1.00  0.00           H  
ATOM   4702  N   LEU B  46      25.342   3.502  10.644  1.00  0.00           N  
ATOM   4703  CA  LEU B  46      26.451   3.222  11.548  1.00  0.00           C  
ATOM   4704  C   LEU B  46      26.592   4.315  12.600  1.00  0.00           C  
ATOM   4705  O   LEU B  46      26.842   4.033  13.772  1.00  0.00           O  
ATOM   4706  CB  LEU B  46      27.759   3.092  10.758  1.00  0.00           C  
ATOM   4707  CG  LEU B  46      27.871   1.857   9.855  1.00  0.00           C  
ATOM   4708  CD1 LEU B  46      29.132   1.959   9.008  1.00  0.00           C  
ATOM   4709  CD2 LEU B  46      27.888   0.600  10.712  1.00  0.00           C  
ATOM   4710  H   LEU B  46      25.535   3.680   9.669  1.00  0.00           H  
ATOM   4711  HA  LEU B  46      26.253   2.279  12.056  1.00  0.00           H  
ATOM   4712 1HB  LEU B  46      27.874   3.973  10.129  1.00  0.00           H  
ATOM   4713 2HB  LEU B  46      28.590   3.063  11.463  1.00  0.00           H  
ATOM   4714  HG  LEU B  46      27.017   1.822   9.178  1.00  0.00           H  
ATOM   4715 1HD1 LEU B  46      29.211   1.081   8.366  1.00  0.00           H  
ATOM   4716 2HD1 LEU B  46      29.084   2.856   8.390  1.00  0.00           H  
ATOM   4717 3HD1 LEU B  46      30.004   2.012   9.659  1.00  0.00           H  
ATOM   4718 1HD2 LEU B  46      27.967  -0.278  10.070  1.00  0.00           H  
ATOM   4719 2HD2 LEU B  46      28.743   0.633  11.389  1.00  0.00           H  
ATOM   4720 3HD2 LEU B  46      26.968   0.544  11.294  1.00  0.00           H  
ATOM   4721  N   ILE B  47      26.430   5.563  12.175  1.00  0.00           N  
ATOM   4722  CA  ILE B  47      26.539   6.702  13.079  1.00  0.00           C  
ATOM   4723  C   ILE B  47      25.438   6.677  14.131  1.00  0.00           C  
ATOM   4724  O   ILE B  47      25.679   6.967  15.303  1.00  0.00           O  
ATOM   4725  CB  ILE B  47      26.476   8.029  12.301  1.00  0.00           C  
ATOM   4726  CG1 ILE B  47      27.721   8.194  11.425  1.00  0.00           C  
ATOM   4727  CG2 ILE B  47      26.338   9.202  13.260  1.00  0.00           C  
ATOM   4728  CD1 ILE B  47      27.622   9.328  10.430  1.00  0.00           C  
ATOM   4729  H   ILE B  47      26.226   5.727  11.200  1.00  0.00           H  
ATOM   4730  HA  ILE B  47      27.500   6.647  13.590  1.00  0.00           H  
ATOM   4731  HB  ILE B  47      25.618   8.017  11.630  1.00  0.00           H  
ATOM   4732 1HG1 ILE B  47      28.590   8.369  12.057  1.00  0.00           H  
ATOM   4733 2HG1 ILE B  47      27.901   7.271  10.872  1.00  0.00           H  
ATOM   4734 1HG2 ILE B  47      26.295  10.132  12.693  1.00  0.00           H  
ATOM   4735 2HG2 ILE B  47      25.424   9.089  13.841  1.00  0.00           H  
ATOM   4736 3HG2 ILE B  47      27.195   9.225  13.932  1.00  0.00           H  
ATOM   4737 1HD1 ILE B  47      28.541   9.381   9.846  1.00  0.00           H  
ATOM   4738 2HD1 ILE B  47      26.777   9.153   9.762  1.00  0.00           H  
ATOM   4739 3HD1 ILE B  47      27.477  10.266  10.962  1.00  0.00           H  
ATOM   4740  N   LYS B  48      24.228   6.329  13.706  1.00  0.00           N  
ATOM   4741  CA  LYS B  48      23.086   6.266  14.610  1.00  0.00           C  
ATOM   4742  C   LYS B  48      23.348   5.303  15.761  1.00  0.00           C  
ATOM   4743  O   LYS B  48      22.869   5.509  16.876  1.00  0.00           O  
ATOM   4744  CB  LYS B  48      21.825   5.849  13.852  1.00  0.00           C  
ATOM   4745  CG  LYS B  48      20.557   5.843  14.695  1.00  0.00           C  
ATOM   4746  CD  LYS B  48      19.336   5.502  13.855  1.00  0.00           C  
ATOM   4747  CE  LYS B  48      18.072   5.468  14.701  1.00  0.00           C  
ATOM   4748  NZ  LYS B  48      16.868   5.136  13.892  1.00  0.00           N  
ATOM   4749  H   LYS B  48      24.096   6.102  12.731  1.00  0.00           H  
ATOM   4750  HA  LYS B  48      22.926   7.258  15.034  1.00  0.00           H  
ATOM   4751 1HB  LYS B  48      21.664   6.526  13.012  1.00  0.00           H  
ATOM   4752 2HB  LYS B  48      21.960   4.847  13.443  1.00  0.00           H  
ATOM   4753 1HG  LYS B  48      20.655   5.106  15.494  1.00  0.00           H  
ATOM   4754 2HG  LYS B  48      20.415   6.824  15.146  1.00  0.00           H  
ATOM   4755 1HD  LYS B  48      19.216   6.248  13.068  1.00  0.00           H  
ATOM   4756 2HD  LYS B  48      19.475   4.527  13.389  1.00  0.00           H  
ATOM   4757 1HE  LYS B  48      18.181   4.724  15.489  1.00  0.00           H  
ATOM   4758 2HE  LYS B  48      17.921   6.441  15.170  1.00  0.00           H  
ATOM   4759 1HZ  LYS B  48      16.053   5.124  14.488  1.00  0.00           H  
ATOM   4760 2HZ  LYS B  48      16.746   5.831  13.169  1.00  0.00           H  
ATOM   4761 3HZ  LYS B  48      16.987   4.227  13.467  1.00  0.00           H  
ATOM   4762  N   ASN B  49      24.124   4.270  15.403  1.00  0.00           N  
ATOM   4763  CA  ASN B  49      24.540   3.160  16.251  1.00  0.00           C  
ATOM   4764  C   ASN B  49      25.979   3.289  16.749  1.00  0.00           C  
ATOM   4765  O   ASN B  49      26.499   2.393  17.414  1.00  0.00           O  
ATOM   4766  CB  ASN B  49      24.358   1.847  15.511  1.00  0.00           C  
ATOM   4767  CG  ASN B  49      22.911   1.513  15.275  1.00  0.00           C  
ATOM   4768  OD1 ASN B  49      22.036   1.904  16.056  1.00  0.00           O  
ATOM   4769  ND2 ASN B  49      22.643   0.797  14.214  1.00  0.00           N  
ATOM   4770  H   ASN B  49      24.433   4.297  14.442  1.00  0.00           H  
ATOM   4771  HA  ASN B  49      23.909   3.148  17.141  1.00  0.00           H  
ATOM   4772 1HB  ASN B  49      24.869   1.898  14.549  1.00  0.00           H  
ATOM   4773 2HB  ASN B  49      24.817   1.041  16.083  1.00  0.00           H  
ATOM   4774 1HD2 ASN B  49      21.697   0.544  14.006  1.00  0.00           H  
ATOM   4775 2HD2 ASN B  49      23.383   0.502  13.610  1.00  0.00           H  
ATOM   4776  N   GLY B  50      26.628   4.404  16.430  1.00  0.00           N  
ATOM   4777  CA  GLY B  50      27.802   4.839  17.185  1.00  0.00           C  
ATOM   4778  C   GLY B  50      29.011   5.139  16.299  1.00  0.00           C  
ATOM   4779  O   GLY B  50      30.052   5.584  16.783  1.00  0.00           O  
ATOM   4780  H   GLY B  50      26.301   4.958  15.651  1.00  0.00           H  
ATOM   4781 1HA  GLY B  50      27.557   5.735  17.755  1.00  0.00           H  
ATOM   4782 2HA  GLY B  50      28.079   4.068  17.903  1.00  0.00           H  
ATOM   4783  N   GLY B  51      28.882   4.897  14.994  1.00  0.00           N  
ATOM   4784  CA  GLY B  51      30.017   5.073  14.087  1.00  0.00           C  
ATOM   4785  C   GLY B  51      30.571   6.497  14.098  1.00  0.00           C  
ATOM   4786  O   GLY B  51      29.828   7.461  14.283  1.00  0.00           O  
ATOM   4787  H   GLY B  51      27.989   4.590  14.637  1.00  0.00           H  
ATOM   4788 1HA  GLY B  51      30.814   4.383  14.364  1.00  0.00           H  
ATOM   4789 2HA  GLY B  51      29.713   4.822  13.071  1.00  0.00           H  
ATOM   4790  N   ASP B  52      31.884   6.609  13.897  1.00  0.00           N  
ATOM   4791  CA  ASP B  52      32.568   7.902  13.841  1.00  0.00           C  
ATOM   4792  C   ASP B  52      32.267   8.636  12.529  1.00  0.00           C  
ATOM   4793  O   ASP B  52      32.488   8.101  11.442  1.00  0.00           O  
ATOM   4794  CB  ASP B  52      34.079   7.714  13.993  1.00  0.00           C  
ATOM   4795  CG  ASP B  52      34.837   9.033  14.060  1.00  0.00           C  
ATOM   4796  OD1 ASP B  52      34.907   9.602  15.123  1.00  0.00           O  
ATOM   4797  OD2 ASP B  52      35.339   9.459  13.047  1.00  0.00           O  
ATOM   4798  H   ASP B  52      32.422   5.762  13.779  1.00  0.00           H  
ATOM   4799  HA  ASP B  52      32.209   8.519  14.665  1.00  0.00           H  
ATOM   4800 1HB  ASP B  52      34.286   7.146  14.901  1.00  0.00           H  
ATOM   4801 2HB  ASP B  52      34.460   7.135  13.151  1.00  0.00           H  
ATOM   4802  N   PRO B  53      31.812   9.741  12.960  1.00  0.00           N  
ATOM   4803  CA  PRO B  53      31.399  10.778  12.013  1.00  0.00           C  
ATOM   4804  C   PRO B  53      32.526  11.280  11.098  1.00  0.00           C  
ATOM   4805  O   PRO B  53      32.332  11.452   9.895  1.00  0.00           O  
ATOM   4806  CB  PRO B  53      30.909  11.889  12.947  1.00  0.00           C  
ATOM   4807  CG  PRO B  53      30.462  11.167  14.172  1.00  0.00           C  
ATOM   4808  CD  PRO B  53      31.467  10.059  14.341  1.00  0.00           C  
ATOM   4809  HA  PRO B  53      30.577  10.393  11.391  1.00  0.00           H  
ATOM   4810 1HB  PRO B  53      31.724  12.601  13.145  1.00  0.00           H  
ATOM   4811 2HB  PRO B  53      30.098  12.455  12.465  1.00  0.00           H  
ATOM   4812 1HG  PRO B  53      30.440  11.854  15.031  1.00  0.00           H  
ATOM   4813 2HG  PRO B  53      29.437  10.792  14.038  1.00  0.00           H  
ATOM   4814 1HD  PRO B  53      32.336  10.434  14.903  1.00  0.00           H  
ATOM   4815 2HD  PRO B  53      30.998   9.215  14.869  1.00  0.00           H  
ATOM   4816  N   GLU B  54      33.742  11.535  11.622  1.00  0.00           N  
ATOM   4817  CA  GLU B  54      34.788  11.998  10.717  1.00  0.00           C  
ATOM   4818  C   GLU B  54      35.113  10.945   9.666  1.00  0.00           C  
ATOM   4819  O   GLU B  54      35.313  11.265   8.494  1.00  0.00           O  
ATOM   4820  CB  GLU B  54      36.052  12.356  11.501  1.00  0.00           C  
ATOM   4821  CG  GLU B  54      37.182  12.918  10.650  1.00  0.00           C  
ATOM   4822  CD  GLU B  54      38.376  13.334  11.463  1.00  0.00           C  
ATOM   4823  OE1 GLU B  54      38.325  13.212  12.664  1.00  0.00           O  
ATOM   4824  OE2 GLU B  54      39.341  13.775  10.883  1.00  0.00           O  
ATOM   4825  H   GLU B  54      33.955  11.420  12.603  1.00  0.00           H  
ATOM   4826  HA  GLU B  54      34.431  12.891  10.203  1.00  0.00           H  
ATOM   4827 1HB  GLU B  54      35.809  13.095  12.265  1.00  0.00           H  
ATOM   4828 2HB  GLU B  54      36.428  11.469  12.012  1.00  0.00           H  
ATOM   4829 1HG  GLU B  54      37.493  12.161   9.931  1.00  0.00           H  
ATOM   4830 2HG  GLU B  54      36.810  13.778  10.093  1.00  0.00           H  
ATOM   4831  N   LEU B  55      35.165   9.688  10.091  1.00  0.00           N  
ATOM   4832  CA  LEU B  55      35.466   8.585   9.186  1.00  0.00           C  
ATOM   4833  C   LEU B  55      34.376   8.422   8.135  1.00  0.00           C  
ATOM   4834  O   LEU B  55      34.662   8.177   6.963  1.00  0.00           O  
ATOM   4835  CB  LEU B  55      35.623   7.279   9.975  1.00  0.00           C  
ATOM   4836  CG  LEU B  55      35.981   6.040   9.146  1.00  0.00           C  
ATOM   4837  CD1 LEU B  55      37.304   6.273   8.428  1.00  0.00           C  
ATOM   4838  CD2 LEU B  55      36.062   4.824  10.058  1.00  0.00           C  
ATOM   4839  H   LEU B  55      34.992   9.491  11.066  1.00  0.00           H  
ATOM   4840  HA  LEU B  55      36.404   8.802   8.677  1.00  0.00           H  
ATOM   4841 1HB  LEU B  55      36.404   7.416  10.721  1.00  0.00           H  
ATOM   4842 2HB  LEU B  55      34.687   7.072  10.494  1.00  0.00           H  
ATOM   4843  HG  LEU B  55      35.215   5.875   8.388  1.00  0.00           H  
ATOM   4844 1HD1 LEU B  55      37.558   5.392   7.838  1.00  0.00           H  
ATOM   4845 2HD1 LEU B  55      37.212   7.136   7.768  1.00  0.00           H  
ATOM   4846 3HD1 LEU B  55      38.088   6.458   9.161  1.00  0.00           H  
ATOM   4847 1HD2 LEU B  55      36.316   3.943   9.468  1.00  0.00           H  
ATOM   4848 2HD2 LEU B  55      36.829   4.988  10.815  1.00  0.00           H  
ATOM   4849 3HD2 LEU B  55      35.099   4.670  10.544  1.00  0.00           H  
ATOM   4850  N   ALA B  56      33.125   8.559   8.560  1.00  0.00           N  
ATOM   4851  CA  ALA B  56      31.989   8.428   7.655  1.00  0.00           C  
ATOM   4852  C   ALA B  56      31.992   9.530   6.604  1.00  0.00           C  
ATOM   4853  O   ALA B  56      31.707   9.284   5.432  1.00  0.00           O  
ATOM   4854  CB  ALA B  56      30.684   8.447   8.437  1.00  0.00           C  
ATOM   4855  H   ALA B  56      32.956   8.759   9.535  1.00  0.00           H  
ATOM   4856  HA  ALA B  56      32.077   7.473   7.137  1.00  0.00           H  
ATOM   4857 1HB  ALA B  56      29.845   8.348   7.747  1.00  0.00           H  
ATOM   4858 2HB  ALA B  56      30.671   7.617   9.144  1.00  0.00           H  
ATOM   4859 3HB  ALA B  56      30.598   9.387   8.979  1.00  0.00           H  
ATOM   4860  N   MET B  57      32.316  10.746   7.029  1.00  0.00           N  
ATOM   4861  CA  MET B  57      32.357  11.888   6.124  1.00  0.00           C  
ATOM   4862  C   MET B  57      33.446  11.720   5.072  1.00  0.00           C  
ATOM   4863  O   MET B  57      33.245  12.040   3.900  1.00  0.00           O  
ATOM   4864  CB  MET B  57      32.572  13.178   6.913  1.00  0.00           C  
ATOM   4865  CG  MET B  57      31.390  13.593   7.777  1.00  0.00           C  
ATOM   4866  SD  MET B  57      29.894  13.888   6.813  1.00  0.00           S  
ATOM   4867  CE  MET B  57      30.367  15.349   5.893  1.00  0.00           C  
ATOM   4868  H   MET B  57      32.540  10.883   8.004  1.00  0.00           H  
ATOM   4869  HA  MET B  57      31.402  11.951   5.603  1.00  0.00           H  
ATOM   4870 1HB  MET B  57      33.438  13.066   7.564  1.00  0.00           H  
ATOM   4871 2HB  MET B  57      32.785  13.996   6.223  1.00  0.00           H  
ATOM   4872 1HG  MET B  57      31.181  12.812   8.507  1.00  0.00           H  
ATOM   4873 2HG  MET B  57      31.637  14.506   8.317  1.00  0.00           H  
ATOM   4874 1HE  MET B  57      29.543  15.656   5.248  1.00  0.00           H  
ATOM   4875 2HE  MET B  57      30.605  16.156   6.588  1.00  0.00           H  
ATOM   4876 3HE  MET B  57      31.242  15.127   5.282  1.00  0.00           H  
ATOM   4877  N   ALA B  58      34.599  11.216   5.498  1.00  0.00           N  
ATOM   4878  CA  ALA B  58      35.723  11.004   4.593  1.00  0.00           C  
ATOM   4879  C   ALA B  58      35.393   9.953   3.541  1.00  0.00           C  
ATOM   4880  O   ALA B  58      35.739  10.103   2.369  1.00  0.00           O  
ATOM   4881  CB  ALA B  58      36.964  10.598   5.375  1.00  0.00           C  
ATOM   4882  H   ALA B  58      34.700  10.973   6.473  1.00  0.00           H  
ATOM   4883  HA  ALA B  58      35.923  11.943   4.076  1.00  0.00           H  
ATOM   4884 1HB  ALA B  58      37.794  10.443   4.686  1.00  0.00           H  
ATOM   4885 2HB  ALA B  58      37.222  11.386   6.083  1.00  0.00           H  
ATOM   4886 3HB  ALA B  58      36.766   9.674   5.917  1.00  0.00           H  
ATOM   4887  N   GLU B  59      34.721   8.888   3.967  1.00  0.00           N  
ATOM   4888  CA  GLU B  59      34.342   7.810   3.062  1.00  0.00           C  
ATOM   4889  C   GLU B  59      33.353   8.294   2.010  1.00  0.00           C  
ATOM   4890  O   GLU B  59      33.450   7.929   0.838  1.00  0.00           O  
ATOM   4891  CB  GLU B  59      33.737   6.644   3.846  1.00  0.00           C  
ATOM   4892  CG  GLU B  59      34.730   5.891   4.721  1.00  0.00           C  
ATOM   4893  CD  GLU B  59      35.804   5.203   3.926  1.00  0.00           C  
ATOM   4894  OE1 GLU B  59      36.007   5.571   2.794  1.00  0.00           O  
ATOM   4895  OE2 GLU B  59      36.424   4.309   4.452  1.00  0.00           O  
ATOM   4896  H   GLU B  59      34.466   8.824   4.942  1.00  0.00           H  
ATOM   4897  HA  GLU B  59      35.238   7.458   2.549  1.00  0.00           H  
ATOM   4898 1HB  GLU B  59      32.938   7.013   4.490  1.00  0.00           H  
ATOM   4899 2HB  GLU B  59      33.294   5.929   3.152  1.00  0.00           H  
ATOM   4900 1HG  GLU B  59      35.197   6.594   5.409  1.00  0.00           H  
ATOM   4901 2HG  GLU B  59      34.190   5.151   5.310  1.00  0.00           H  
ATOM   4902  N   VAL B  60      32.401   9.118   2.436  1.00  0.00           N  
ATOM   4903  CA  VAL B  60      31.392   9.655   1.531  1.00  0.00           C  
ATOM   4904  C   VAL B  60      32.020  10.560   0.479  1.00  0.00           C  
ATOM   4905  O   VAL B  60      31.645  10.519  -0.693  1.00  0.00           O  
ATOM   4906  CB  VAL B  60      30.334  10.448   2.321  1.00  0.00           C  
ATOM   4907  CG1 VAL B  60      29.388  11.168   1.370  1.00  0.00           C  
ATOM   4908  CG2 VAL B  60      29.565   9.512   3.241  1.00  0.00           C  
ATOM   4909  H   VAL B  60      32.376   9.379   3.411  1.00  0.00           H  
ATOM   4910  HA  VAL B  60      30.901   8.822   1.027  1.00  0.00           H  
ATOM   4911  HB  VAL B  60      30.835  11.213   2.915  1.00  0.00           H  
ATOM   4912 1HG1 VAL B  60      28.648  11.723   1.946  1.00  0.00           H  
ATOM   4913 2HG1 VAL B  60      29.955  11.858   0.747  1.00  0.00           H  
ATOM   4914 3HG1 VAL B  60      28.883  10.437   0.739  1.00  0.00           H  
ATOM   4915 1HG2 VAL B  60      28.820  10.080   3.797  1.00  0.00           H  
ATOM   4916 2HG2 VAL B  60      29.069   8.745   2.647  1.00  0.00           H  
ATOM   4917 3HG2 VAL B  60      30.256   9.040   3.940  1.00  0.00           H  
ATOM   4918  N   LYS B  61      32.978  11.377   0.905  1.00  0.00           N  
ATOM   4919  CA  LYS B  61      33.660  12.294  -0.000  1.00  0.00           C  
ATOM   4920  C   LYS B  61      34.461  11.537  -1.052  1.00  0.00           C  
ATOM   4921  O   LYS B  61      34.478  11.914  -2.224  1.00  0.00           O  
ATOM   4922  CB  LYS B  61      34.577  13.235   0.783  1.00  0.00           C  
ATOM   4923  CG  LYS B  61      35.307  14.260  -0.076  1.00  0.00           C  
ATOM   4924  CD  LYS B  61      36.097  15.237   0.782  1.00  0.00           C  
ATOM   4925  CE  LYS B  61      37.343  14.584   1.362  1.00  0.00           C  
ATOM   4926  NZ  LYS B  61      38.372  14.325   0.319  1.00  0.00           N  
ATOM   4927  H   LYS B  61      33.240  11.362   1.880  1.00  0.00           H  
ATOM   4928  HA  LYS B  61      32.909  12.891  -0.519  1.00  0.00           H  
ATOM   4929 1HB  LYS B  61      33.993  13.777   1.526  1.00  0.00           H
[truncated: 999,689 more chars]
