# Supplementary material for: Blueprinting extendable nanomaterials with standardized protein blocks
Source: Nature. 2024 Mar 13;627(8005):898–904. doi: 10.1038/s41586-024-07188-4 (PMC10972742; doi:10.1038/s41586-024-07188-4)
Supplement: Supplementary file 4 — Design models with ideal backbones as well as experimentally determined structures for comparison. For reference to design names, see Supplementary Fig. 1. [file 41586_2024_7188_MOESM4_ESM.zip › 120_C3_A_design.pdb]

HEADER                                            03-JAN-23   XXXX              
EXPDTA    THEORETICAL MODEL                                                     
REMARK 220                                                                      
REMARK 220 EXPERIMENTAL DETAILS                                                 
REMARK 220  EXPERIMENT TYPE                : THEORETICAL MODELLING              
REMARK 220  DATE OF DATA COLLECTION        : 03-JAN-23                          
REMARK 220                                                                      
REMARK 220 REMARK: MODEL GENERATED BY ROSETTA                                   
REMARK 220  VERSION 2022.49+HEAD.201d7639f91                                    
ATOM      1  N   MET A   1      -1.540  23.506  17.658  1.00  0.00           N  
ATOM      2  CA  MET A   1      -1.627  24.711  16.842  1.00  0.00           C  
ATOM      3  C   MET A   1      -0.526  24.745  15.790  1.00  0.00           C  
ATOM      4  O   MET A   1      -0.782  25.022  14.618  1.00  0.00           O  
ATOM      5  CB  MET A   1      -1.557  25.954  17.727  1.00  0.00           C  
ATOM      6  CG  MET A   1      -1.752  27.268  16.984  1.00  0.00           C  
ATOM      7  SD  MET A   1      -3.390  27.411  16.242  1.00  0.00           S  
ATOM      8  CE  MET A   1      -4.393  27.716  17.693  1.00  0.00           C  
ATOM      9  H   MET A   1      -0.636  23.083  17.817  1.00  0.00           H  
ATOM     10  HA  MET A   1      -2.583  24.706  16.319  1.00  0.00           H  
ATOM     11 1HB  MET A   1      -2.320  25.892  18.502  1.00  0.00           H  
ATOM     12 2HB  MET A   1      -0.587  25.992  18.225  1.00  0.00           H  
ATOM     13 1HG  MET A   1      -1.611  28.100  17.674  1.00  0.00           H  
ATOM     14 2HG  MET A   1      -1.007  27.352  16.193  1.00  0.00           H  
ATOM     15 1HE  MET A   1      -5.436  27.828  17.398  1.00  0.00           H  
ATOM     16 2HE  MET A   1      -4.298  26.878  18.384  1.00  0.00           H  
ATOM     17 3HE  MET A   1      -4.055  28.630  18.184  1.00  0.00           H  
ATOM     18  N   LEU A   2       0.700  24.462  16.215  1.00  0.00           N  
ATOM     19  CA  LEU A   2       1.844  24.459  15.310  1.00  0.00           C  
ATOM     20  C   LEU A   2       1.712  23.365  14.259  1.00  0.00           C  
ATOM     21  O   LEU A   2       2.025  23.576  13.087  1.00  0.00           O  
ATOM     22  CB  LEU A   2       3.144  24.263  16.100  1.00  0.00           C  
ATOM     23  CG  LEU A   2       3.815  25.547  16.606  1.00  0.00           C  
ATOM     24  CD1 LEU A   2       2.848  26.304  17.506  1.00  0.00           C  
ATOM     25  CD2 LEU A   2       5.093  25.192  17.351  1.00  0.00           C  
ATOM     26  H   LEU A   2       0.844  24.243  17.190  1.00  0.00           H  
ATOM     27  HA  LEU A   2       1.884  25.421  14.801  1.00  0.00           H  
ATOM     28 1HB  LEU A   2       2.934  23.636  16.964  1.00  0.00           H  
ATOM     29 2HB  LEU A   2       3.861  23.743  15.465  1.00  0.00           H  
ATOM     30  HG  LEU A   2       4.055  26.190  15.759  1.00  0.00           H  
ATOM     31 1HD1 LEU A   2       3.325  27.216  17.866  1.00  0.00           H  
ATOM     32 2HD1 LEU A   2       1.952  26.562  16.942  1.00  0.00           H  
ATOM     33 3HD1 LEU A   2       2.576  25.678  18.355  1.00  0.00           H  
ATOM     34 1HD2 LEU A   2       5.570  26.105  17.710  1.00  0.00           H  
ATOM     35 2HD2 LEU A   2       4.854  24.550  18.199  1.00  0.00           H  
ATOM     36 3HD2 LEU A   2       5.773  24.668  16.679  1.00  0.00           H  
ATOM     37  N   VAL A   3       1.247  22.196  14.684  1.00  0.00           N  
ATOM     38  CA  VAL A   3       1.072  21.066  13.779  1.00  0.00           C  
ATOM     39  C   VAL A   3       0.011  21.361  12.728  1.00  0.00           C  
ATOM     40  O   VAL A   3       0.173  21.021  11.556  1.00  0.00           O  
ATOM     41  CB  VAL A   3       0.671  19.806  14.569  1.00  0.00           C  
ATOM     42  CG1 VAL A   3       1.746  19.450  15.585  1.00  0.00           C  
ATOM     43  CG2 VAL A   3      -0.668  20.029  15.255  1.00  0.00           C  
ATOM     44  H   VAL A   3       1.008  22.087  15.659  1.00  0.00           H  
ATOM     45  HA  VAL A   3       2.020  20.876  13.275  1.00  0.00           H  
ATOM     46  HB  VAL A   3       0.591  18.966  13.878  1.00  0.00           H  
ATOM     47 1HG1 VAL A   3       1.446  18.557  16.134  1.00  0.00           H  
ATOM     48 2HG1 VAL A   3       2.686  19.259  15.069  1.00  0.00           H  
ATOM     49 3HG1 VAL A   3       1.875  20.277  16.283  1.00  0.00           H  
ATOM     50 1HG2 VAL A   3      -0.946  19.134  15.810  1.00  0.00           H  
ATOM     51 2HG2 VAL A   3      -0.589  20.872  15.941  1.00  0.00           H  
ATOM     52 3HG2 VAL A   3      -1.430  20.241  14.505  1.00  0.00           H  
ATOM     53  N   ALA A   4      -1.076  21.996  13.153  1.00  0.00           N  
ATOM     54  CA  ALA A   4      -2.166  22.339  12.248  1.00  0.00           C  
ATOM     55  C   ALA A   4      -1.715  23.344  11.197  1.00  0.00           C  
ATOM     56  O   ALA A   4      -2.077  23.236  10.025  1.00  0.00           O  
ATOM     57  CB  ALA A   4      -3.351  22.888  13.030  1.00  0.00           C  
ATOM     58  H   ALA A   4      -1.149  22.248  14.128  1.00  0.00           H  
ATOM     59  HA  ALA A   4      -2.475  21.431  11.730  1.00  0.00           H  
ATOM     60 1HB  ALA A   4      -4.157  23.139  12.340  1.00  0.00           H  
ATOM     61 2HB  ALA A   4      -3.700  22.135  13.737  1.00  0.00           H  
ATOM     62 3HB  ALA A   4      -3.046  23.781  13.572  1.00  0.00           H  
ATOM     63  N   ARG A   5      -0.923  24.322  11.622  1.00  0.00           N  
ATOM     64  CA  ARG A   5      -0.421  25.349  10.717  1.00  0.00           C  
ATOM     65  C   ARG A   5       0.505  24.752   9.666  1.00  0.00           C  
ATOM     66  O   ARG A   5       0.453  25.126   8.494  1.00  0.00           O  
ATOM     67  CB  ARG A   5       0.324  26.427  11.491  1.00  0.00           C  
ATOM     68  CG  ARG A   5      -0.556  27.320  12.352  1.00  0.00           C  
ATOM     69  CD  ARG A   5       0.246  28.308  13.117  1.00  0.00           C  
ATOM     70  NE  ARG A   5      -0.591  29.164  13.942  1.00  0.00           N  
ATOM     71  CZ  ARG A   5      -0.125  30.055  14.839  1.00  0.00           C  
ATOM     72  NH1 ARG A   5       1.170  30.196  15.014  1.00  0.00           N  
ATOM     73  NH2 ARG A   5      -0.971  30.788  15.542  1.00  0.00           N  
ATOM     74  H   ARG A   5      -0.662  24.355  12.597  1.00  0.00           H  
ATOM     75  HA  ARG A   5      -1.270  25.809  10.210  1.00  0.00           H  
ATOM     76 1HB  ARG A   5       1.061  25.962  12.144  1.00  0.00           H  
ATOM     77 2HB  ARG A   5       0.862  27.069  10.793  1.00  0.00           H  
ATOM     78 1HG  ARG A   5      -1.255  27.864  11.716  1.00  0.00           H  
ATOM     79 2HG  ARG A   5      -1.113  26.706  13.061  1.00  0.00           H  
ATOM     80 1HD  ARG A   5       0.944  27.783  13.769  1.00  0.00           H  
ATOM     81 2HD  ARG A   5       0.802  28.939  12.425  1.00  0.00           H  
ATOM     82  HE  ARG A   5      -1.594  29.084  13.836  1.00  0.00           H  
ATOM     83 1HH1 ARG A   5       1.816  29.635  14.476  1.00  0.00           H  
ATOM     84 2HH1 ARG A   5       1.519  30.864  15.685  1.00  0.00           H  
ATOM     85 1HH2 ARG A   5      -1.967  30.680  15.407  1.00  0.00           H  
ATOM     86 2HH2 ARG A   5      -0.622  31.456  16.213  1.00  0.00           H  
ATOM     87  N   SER A   6       1.353  23.822  10.091  1.00  0.00           N  
ATOM     88  CA  SER A   6       2.293  23.171   9.186  1.00  0.00           C  
ATOM     89  C   SER A   6       1.563  22.345   8.135  1.00  0.00           C  
ATOM     90  O   SER A   6       1.940  22.340   6.963  1.00  0.00           O  
ATOM     91  CB  SER A   6       3.243  22.285   9.968  1.00  0.00           C  
ATOM     92  OG  SER A   6       4.068  23.048  10.805  1.00  0.00           O  
ATOM     93  H   SER A   6       1.347  23.559  11.066  1.00  0.00           H  
ATOM     94  HA  SER A   6       2.872  23.942   8.675  1.00  0.00           H  
ATOM     95 1HB  SER A   6       2.670  21.576  10.566  1.00  0.00           H  
ATOM     96 2HB  SER A   6       3.855  21.709   9.276  1.00  0.00           H  
ATOM     97  HG  SER A   6       4.396  22.445  11.475  1.00  0.00           H  
ATOM     98  N   GLY A   7       0.516  21.647   8.560  1.00  0.00           N  
ATOM     99  CA  GLY A   7      -0.269  20.816   7.655  1.00  0.00           C  
ATOM    100  C   GLY A   7      -0.975  21.661   6.604  1.00  0.00           C  
ATOM    101  O   GLY A   7      -1.036  21.289   5.432  1.00  0.00           O  
ATOM    102  H   GLY A   7       0.257  21.693   9.535  1.00  0.00           H  
ATOM    103 1HA  GLY A   7       0.384  20.092   7.167  1.00  0.00           H  
ATOM    104 2HA  GLY A   7      -1.004  20.251   8.226  1.00  0.00           H  
ATOM    105  N   ILE A   8      -1.509  22.802   7.029  1.00  0.00           N  
ATOM    106  CA  ILE A   8      -2.212  23.703   6.124  1.00  0.00           C  
ATOM    107  C   ILE A   8      -1.270  24.274   5.072  1.00  0.00           C  
ATOM    108  O   ILE A   8      -1.630  24.390   3.900  1.00  0.00           O  
ATOM    109  CB  ILE A   8      -2.873  24.856   6.901  1.00  0.00           C  
ATOM    110  CG1 ILE A   8      -4.012  24.325   7.776  1.00  0.00           C  
ATOM    111  CG2 ILE A   8      -3.386  25.919   5.942  1.00  0.00           C  
ATOM    112  CD1 ILE A   8      -4.540  25.335   8.770  1.00  0.00           C  
ATOM    113  H   ILE A   8      -1.425  23.051   8.004  1.00  0.00           H  
ATOM    114  HA  ILE A   8      -2.992  23.140   5.613  1.00  0.00           H  
ATOM    115  HB  ILE A   8      -2.144  25.307   7.573  1.00  0.00           H  
ATOM    116 1HG1 ILE A   8      -4.839  24.006   7.143  1.00  0.00           H  
ATOM    117 2HG1 ILE A   8      -3.669  23.451   8.330  1.00  0.00           H  
ATOM    118 1HG2 ILE A   8      -3.851  26.726   6.508  1.00  0.00           H  
ATOM    119 2HG2 ILE A   8      -2.554  26.316   5.361  1.00  0.00           H  
ATOM    120 3HG2 ILE A   8      -4.121  25.478   5.269  1.00  0.00           H  
ATOM    121 1HD1 ILE A   8      -5.344  24.885   9.354  1.00  0.00           H  
ATOM    122 2HD1 ILE A   8      -3.735  25.642   9.439  1.00  0.00           H  
ATOM    123 3HD1 ILE A   8      -4.921  26.204   8.237  1.00  0.00           H  
ATOM    124  N   GLU A   9      -0.062  24.629   5.498  1.00  0.00           N  
ATOM    125  CA  GLU A   9       0.935  25.189   4.593  1.00  0.00           C  
ATOM    126  C   GLU A   9       1.357  24.172   3.541  1.00  0.00           C  
ATOM    127  O   GLU A   9       1.525  24.510   2.369  1.00  0.00           O  
ATOM    128  CB  GLU A   9       2.160  25.664   5.377  1.00  0.00           C  
ATOM    129  CG  GLU A   9       1.915  26.890   6.245  1.00  0.00           C  
ATOM    130  CD  GLU A   9       3.118  27.284   7.055  1.00  0.00           C  
ATOM    131  OE1 GLU A   9       3.852  26.413   7.456  1.00  0.00           O  
ATOM    132  OE2 GLU A   9       3.305  28.458   7.272  1.00  0.00           O  
ATOM    133  H   GLU A   9       0.172  24.508   6.473  1.00  0.00           H  
ATOM    134  HA  GLU A   9       0.495  26.045   4.080  1.00  0.00           H  
ATOM    135 1HB  GLU A   9       2.512  24.861   6.024  1.00  0.00           H  
ATOM    136 2HB  GLU A   9       2.967  25.902   4.683  1.00  0.00           H  
ATOM    137 1HG  GLU A   9       1.632  27.725   5.605  1.00  0.00           H  
ATOM    138 2HG  GLU A   9       1.082  26.685   6.917  1.00  0.00           H  
ATOM    139  N   ALA A  10       1.527  22.924   3.967  1.00  0.00           N  
ATOM    140  CA  ALA A  10       1.931  21.855   3.062  1.00  0.00           C  
ATOM    141  C   ALA A  10       0.861  21.590   2.010  1.00  0.00           C  
ATOM    142  O   ALA A  10       1.169  21.372   0.838  1.00  0.00           O  
ATOM    143  CB  ALA A  10       2.231  20.584   3.844  1.00  0.00           C  
ATOM    144  H   ALA A  10       1.372  22.712   4.942  1.00  0.00           H  
ATOM    145  HA  ALA A  10       2.836  22.173   2.545  1.00  0.00           H  
ATOM    146 1HB  ALA A  10       2.531  19.795   3.154  1.00  0.00           H  
ATOM    147 2HB  ALA A  10       3.038  20.774   4.552  1.00  0.00           H  
ATOM    148 3HB  ALA A  10       1.339  20.272   4.385  1.00  0.00           H  
ATOM    149  N   LEU A  11      -0.397  21.610   2.436  1.00  0.00           N  
ATOM    150  CA  LEU A  11      -1.516  21.372   1.531  1.00  0.00           C  
ATOM    151  C   LEU A  11      -1.616  22.469   0.479  1.00  0.00           C  
ATOM    152  O   LEU A  11      -1.876  22.197  -0.693  1.00  0.00           O  
ATOM    153  CB  LEU A  11      -2.829  21.291   2.320  1.00  0.00           C  
ATOM    154  CG  LEU A  11      -4.087  21.004   1.491  1.00  0.00           C  
ATOM    155  CD1 LEU A  11      -3.930  19.670   0.774  1.00  0.00           C  
ATOM    156  CD2 LEU A  11      -5.305  20.995   2.403  1.00  0.00           C  
ATOM    157  H   LEU A  11      -0.584  21.795   3.411  1.00  0.00           H  
ATOM    158  HA  LEU A  11      -1.353  20.422   1.023  1.00  0.00           H  
ATOM    159 1HB  LEU A  11      -2.737  20.503   3.066  1.00  0.00           H  
ATOM    160 2HB  LEU A  11      -2.982  22.238   2.838  1.00  0.00           H  
ATOM    161  HG  LEU A  11      -4.207  21.779   0.733  1.00  0.00           H  
ATOM    162 1HD1 LEU A  11      -4.824  19.467   0.184  1.00  0.00           H  
ATOM    163 2HD1 LEU A  11      -3.063  19.712   0.114  1.00  0.00           H  
ATOM    164 3HD1 LEU A  11      -3.791  18.877   1.508  1.00  0.00           H  
ATOM    165 1HD2 LEU A  11      -6.199  20.792   1.813  1.00  0.00           H  
ATOM    166 2HD2 LEU A  11      -5.186  20.220   3.161  1.00  0.00           H  
ATOM    167 3HD2 LEU A  11      -5.403  21.966   2.889  1.00  0.00           H  
ATOM    168  N   GLU A  12      -1.408  23.710   0.905  1.00  0.00           N  
ATOM    169  CA  GLU A  12      -1.475  24.852   0.000  1.00  0.00           C  
ATOM    170  C   GLU A  12      -0.375  24.787  -1.052  1.00  0.00           C  
ATOM    171  O   GLU A  12      -0.605  25.087  -2.224  1.00  0.00           O  
ATOM    172  CB  GLU A  12      -1.367  26.161   0.784  1.00  0.00           C  
ATOM    173  CG  GLU A  12      -2.577  26.476   1.652  1.00  0.00           C  
ATOM    174  CD  GLU A  12      -2.405  27.731   2.462  1.00  0.00           C  
ATOM    175  OE1 GLU A  12      -1.333  28.285   2.444  1.00  0.00           O  
ATOM    176  OE2 GLU A  12      -3.348  28.136   3.100  1.00  0.00           O  
ATOM    177  H   GLU A  12      -1.198  23.867   1.880  1.00  0.00           H  
ATOM    178  HA  GLU A  12      -2.437  24.831  -0.513  1.00  0.00           H  
ATOM    179 1HB  GLU A  12      -0.491  26.126   1.432  1.00  0.00           H  
ATOM    180 2HB  GLU A  12      -1.228  26.991   0.091  1.00  0.00           H  
ATOM    181 1HG  GLU A  12      -3.451  26.588   1.011  1.00  0.00           H  
ATOM    182 2HG  GLU A  12      -2.758  25.638   2.323  1.00  0.00           H  
ATOM    183  N   THR A  13       0.821  24.393  -0.626  1.00  0.00           N  
ATOM    184  CA  THR A  13       1.959  24.289  -1.531  1.00  0.00           C  
ATOM    185  C   THR A  13       1.729  23.211  -2.583  1.00  0.00           C  
ATOM    186  O   THR A  13       2.059  23.393  -3.755  1.00  0.00           O  
ATOM    187  CB  THR A  13       3.257  23.989  -0.758  1.00  0.00           C  
ATOM    188  OG1 THR A  13       3.108  22.765  -0.027  1.00  0.00           O  
ATOM    189  CG2 THR A  13       3.573  25.118   0.211  1.00  0.00           C  
ATOM    190  H   THR A  13       0.945  24.160   0.349  1.00  0.00           H  
ATOM    191  HA  THR A  13       2.079  25.242  -2.047  1.00  0.00           H  
ATOM    192  HB  THR A  13       4.082  23.879  -1.461  1.00  0.00           H  
ATOM    193  HG1 THR A  13       3.241  22.021  -0.620  1.00  0.00           H  
ATOM    194 1HG2 THR A  13       4.493  24.889   0.748  1.00  0.00           H  
ATOM    195 2HG2 THR A  13       3.698  26.049  -0.343  1.00  0.00           H  
ATOM    196 3HG2 THR A  13       2.755  25.227   0.923  1.00  0.00           H  
ATOM    197  N   ALA A  14       1.161  22.088  -2.157  1.00  0.00           N  
ATOM    198  CA  ALA A  14       0.885  20.978  -3.062  1.00  0.00           C  
ATOM    199  C   ALA A  14      -0.145  21.368  -4.114  1.00  0.00           C  
ATOM    200  O   ALA A  14      -0.014  21.014  -5.286  1.00  0.00           O  
ATOM    201  CB  ALA A  14       0.408  19.763  -2.280  1.00  0.00           C  
ATOM    202  H   ALA A  14       0.914  22.001  -1.182  1.00  0.00           H  
ATOM    203  HA  ALA A  14       1.811  20.724  -3.579  1.00  0.00           H  
ATOM    204 1HB  ALA A  14       0.206  18.943  -2.970  1.00  0.00           H  
ATOM    205 2HB  ALA A  14       1.179  19.460  -1.572  1.00  0.00           H  
ATOM    206 3HB  ALA A  14      -0.503  20.014  -1.739  1.00  0.00           H  
ATOM    207  N   VAL A  15      -1.170  22.099  -3.688  1.00  0.00           N  
ATOM    208  CA  VAL A  15      -2.226  22.538  -4.593  1.00  0.00           C  
ATOM    209  C   VAL A  15      -1.686  23.499  -5.645  1.00  0.00           C  
ATOM    210  O   VAL A  15      -2.056  23.424  -6.817  1.00  0.00           O  
ATOM    211  CB  VAL A  15      -3.354  23.227  -3.803  1.00  0.00           C  
ATOM    212  CG1 VAL A  15      -4.364  23.853  -4.753  1.00  0.00           C  
ATOM    213  CG2 VAL A  15      -4.030  22.223  -2.883  1.00  0.00           C  
ATOM    214  H   VAL A  15      -1.219  22.357  -2.713  1.00  0.00           H  
ATOM    215  HA  VAL A  15      -2.636  21.662  -5.097  1.00  0.00           H  
ATOM    216  HB  VAL A  15      -2.928  24.036  -3.209  1.00  0.00           H  
ATOM    217 1HG1 VAL A  15      -5.155  24.336  -4.178  1.00  0.00           H  
ATOM    218 2HG1 VAL A  15      -3.866  24.595  -5.377  1.00  0.00           H  
ATOM    219 3HG1 VAL A  15      -4.798  23.078  -5.385  1.00  0.00           H  
ATOM    220 1HG2 VAL A  15      -4.826  22.717  -2.327  1.00  0.00           H  
ATOM    221 2HG2 VAL A  15      -4.452  21.411  -3.476  1.00  0.00           H  
ATOM    222 3HG2 VAL A  15      -3.297  21.819  -2.184  1.00  0.00           H  
ATOM    223  N   GLU A  16      -0.809  24.402  -5.219  1.00  0.00           N  
ATOM    224  CA  GLU A  16      -0.216  25.379  -6.124  1.00  0.00           C  
ATOM    225  C   GLU A  16       0.653  24.701  -7.176  1.00  0.00           C  
ATOM    226  O   GLU A  16       0.634  25.078  -8.348  1.00  0.00           O  
ATOM    227  CB  GLU A  16       0.616  26.396  -5.339  1.00  0.00           C  
ATOM    228  CG  GLU A  16       1.237  27.492  -6.193  1.00  0.00           C  
ATOM    229  CD  GLU A  16       0.212  28.381  -6.840  1.00  0.00           C  
ATOM    230  OE1 GLU A  16      -0.898  28.419  -6.366  1.00  0.00           O  
ATOM    231  OE2 GLU A  16       0.539  29.024  -7.810  1.00  0.00           O  
ATOM    232  H   GLU A  16      -0.546  24.412  -4.244  1.00  0.00           H  
ATOM    233  HA  GLU A  16      -1.020  25.907  -6.638  1.00  0.00           H  
ATOM    234 1HB  GLU A  16      -0.009  26.873  -4.585  1.00  0.00           H  
ATOM    235 2HB  GLU A  16       1.423  25.881  -4.818  1.00  0.00           H  
ATOM    236 1HG  GLU A  16       1.886  28.103  -5.566  1.00  0.00           H  
ATOM    237 2HG  GLU A  16       1.852  27.033  -6.965  1.00  0.00           H  
ATOM    238  N   MET A  17       1.414  23.698  -6.751  1.00  0.00           N  
ATOM    239  CA  MET A  17       2.291  22.964  -7.655  1.00  0.00           C  
ATOM    240  C   MET A  17       1.489  22.208  -8.707  1.00  0.00           C  
ATOM    241  O   MET A  17       1.864  22.170  -9.879  1.00  0.00           O  
ATOM    242  CB  MET A  17       3.176  22.002  -6.866  1.00  0.00           C  
ATOM    243  CG  MET A  17       4.175  22.681  -5.939  1.00  0.00           C  
ATOM    244  SD  MET A  17       5.329  23.748  -6.824  1.00  0.00           S  
ATOM    245  CE  MET A  17       4.561  25.347  -6.587  1.00  0.00           C  
ATOM    246  H   MET A  17       1.384  23.438  -5.776  1.00  0.00           H  
ATOM    247  HA  MET A  17       2.928  23.679  -8.176  1.00  0.00           H  
ATOM    248 1HB  MET A  17       2.551  21.347  -6.260  1.00  0.00           H  
ATOM    249 2HB  MET A  17       3.737  21.372  -7.558  1.00  0.00           H  
ATOM    250 1HG  MET A  17       3.640  23.284  -5.207  1.00  0.00           H  
ATOM    251 2HG  MET A  17       4.747  21.924  -5.404  1.00  0.00           H  
ATOM    252 1HE  MET A  17       5.159  26.115  -7.078  1.00  0.00           H  
ATOM    253 2HE  MET A  17       3.558  25.337  -7.017  1.00  0.00           H  
ATOM    254 3HE  MET A  17       4.495  25.566  -5.520  1.00  0.00           H  
ATOM    255  N   ALA A  18       0.383  21.607  -8.282  1.00  0.00           N  
ATOM    256  CA  ALA A  18      -0.474  20.850  -9.186  1.00  0.00           C  
ATOM    257  C   ALA A  18      -1.101  21.756 -10.238  1.00  0.00           C  
ATOM    258  O   ALA A  18      -1.195  21.390 -11.410  1.00  0.00           O  
ATOM    259  CB  ALA A  18      -1.556  20.120  -8.403  1.00  0.00           C  
ATOM    260  H   ALA A  18       0.130  21.677  -7.307  1.00  0.00           H  
ATOM    261  HA  ALA A  18       0.144  20.116  -9.703  1.00  0.00           H  
ATOM    262 1HB  ALA A  18      -2.188  19.559  -9.092  1.00  0.00           H  
ATOM    263 2HB  ALA A  18      -1.092  19.433  -7.695  1.00  0.00           H  
ATOM    264 3HB  ALA A  18      -2.163  20.844  -7.862  1.00  0.00           H  
ATOM    265  N   ILE A  19      -1.529  22.940  -9.813  1.00  0.00           N  
ATOM    266  CA  ILE A  19      -2.148  23.901 -10.717  1.00  0.00           C  
ATOM    267  C   ILE A  19      -1.158  24.384 -11.769  1.00  0.00           C  
ATOM    268  O   ILE A  19      -1.505  24.531 -12.941  1.00  0.00           O  
ATOM    269  CB  ILE A  19      -2.702  25.109  -9.939  1.00  0.00           C  
ATOM    270  CG1 ILE A  19      -3.883  24.683  -9.063  1.00  0.00           C  
ATOM    271  CG2 ILE A  19      -3.117  26.214 -10.898  1.00  0.00           C  
ATOM    272  CD1 ILE A  19      -4.316  25.736  -8.069  1.00  0.00           C  
ATOM    273  H   ILE A  19      -1.422  23.180  -8.838  1.00  0.00           H  
ATOM    274  HA  ILE A  19      -2.976  23.411 -11.228  1.00  0.00           H  
ATOM    275  HB  ILE A  19      -1.934  25.492  -9.268  1.00  0.00           H  
ATOM    276 1HG1 ILE A  19      -4.736  24.440  -9.696  1.00  0.00           H  
ATOM    277 2HG1 ILE A  19      -3.620  23.781  -8.510  1.00  0.00           H  
ATOM    278 1HG2 ILE A  19      -3.506  27.060 -10.332  1.00  0.00           H  
ATOM    279 2HG2 ILE A  19      -2.253  26.534 -11.479  1.00  0.00           H  
ATOM    280 3HG2 ILE A  19      -3.889  25.841 -11.571  1.00  0.00           H  
ATOM    281 1HD1 ILE A  19      -5.157  25.361  -7.485  1.00  0.00           H  
ATOM    282 2HD1 ILE A  19      -3.486  25.970  -7.401  1.00  0.00           H  
ATOM    283 3HD1 ILE A  19      -4.618  26.637  -8.601  1.00  0.00           H  
ATOM    284  N   ALA A  20       0.077  24.630 -11.344  1.00  0.00           N  
ATOM    285  CA  ALA A  20       1.120  25.097 -12.248  1.00  0.00           C  
ATOM    286  C   ALA A  20       1.449  24.046 -13.300  1.00  0.00           C  
ATOM    287  O   ALA A  20       1.647  24.367 -14.472  1.00  0.00           O  
ATOM    288  CB  ALA A  20       2.370  25.472 -11.465  1.00  0.00           C  
ATOM    289  H   ALA A  20       0.298  24.489 -10.369  1.00  0.00           H  
ATOM    290  HA  ALA A  20       0.749  25.982 -12.765  1.00  0.00           H  
ATOM    291 1HB  ALA A  20       3.140  25.819 -12.154  1.00  0.00           H  
ATOM    292 2HB  ALA A  20       2.132  26.265 -10.757  1.00  0.00           H  
ATOM    293 3HB  ALA A  20       2.735  24.600 -10.924  1.00  0.00           H  
ATOM    294  N   ALA A  21       1.506  22.788 -12.875  1.00  0.00           N  
ATOM    295  CA  ALA A  21       1.810  21.687 -13.779  1.00  0.00           C  
ATOM    296  C   ALA A  21       0.721  21.519 -14.831  1.00  0.00           C  
ATOM    297  O   ALA A  21       1.009  21.274 -16.003  1.00  0.00           O  
ATOM    298  CB  ALA A  21       1.993  20.395 -12.996  1.00  0.00           C  
ATOM    299  H   ALA A  21       1.334  22.590 -11.900  1.00  0.00           H  
ATOM    300  HA  ALA A  21       2.740  21.921 -14.297  1.00  0.00           H  
ATOM    301 1HB  ALA A  21       2.221  19.581 -13.685  1.00  0.00           H  
ATOM    302 2HB  ALA A  21       2.814  20.512 -12.288  1.00  0.00           H  
ATOM    303 3HB  ALA A  21       1.077  20.166 -12.454  1.00  0.00           H  
ATOM    304  N   MET A  22      -0.531  21.652 -14.406  1.00  0.00           N  
ATOM    305  CA  MET A  22      -1.666  21.516 -15.310  1.00  0.00           C  
ATOM    306  C   MET A  22      -1.575  22.510 -16.461  1.00  0.00           C  
ATOM    307  O   MET A  22      -1.762  22.148 -17.623  1.00  0.00           O  
ATOM    308  CB  MET A  22      -2.975  21.703 -14.545  1.00  0.00           C  
ATOM    309  CG  MET A  22      -4.228  21.458 -15.373  1.00  0.00           C  
ATOM    310  SD  MET A  22      -5.745  21.694 -14.425  1.00  0.00           S  
ATOM    311  CE  MET A  22      -5.658  20.306 -13.297  1.00  0.00           C  
ATOM    312  H   MET A  22      -0.700  21.853 -13.431  1.00  0.00           H  
ATOM    313  HA  MET A  22      -1.650  20.513 -15.737  1.00  0.00           H  
ATOM    314 1HB  MET A  22      -2.999  21.025 -13.694  1.00  0.00           H  
ATOM    315 2HB  MET A  22      -3.026  22.721 -14.155  1.00  0.00           H  
ATOM    316 1HG  MET A  22      -4.243  22.140 -16.222  1.00  0.00           H  
ATOM    317 2HG  MET A  22      -4.217  20.438 -15.756  1.00  0.00           H  
ATOM    318 1HE  MET A  22      -6.529  20.315 -12.642  1.00  0.00           H  
ATOM    319 2HE  MET A  22      -5.638  19.375 -13.865  1.00  0.00           H  
ATOM    320 3HE  MET A  22      -4.751  20.383 -12.695  1.00  0.00           H  
ATOM    321  N   GLU A  23      -1.287  23.765 -16.132  1.00  0.00           N  
ATOM    322  CA  GLU A  23      -1.171  24.813 -17.138  1.00  0.00           C  
ATOM    323  C   GLU A  23      -0.111  24.467 -18.175  1.00  0.00           C  
ATOM    324  O   GLU A  23      -0.275  24.748 -19.362  1.00  0.00           O  
ATOM    325  CB  GLU A  23      -0.834  26.151 -16.477  1.00  0.00           C  
ATOM    326  CG  GLU A  23      -1.969  26.752 -15.659  1.00  0.00           C  
ATOM    327  CD  GLU A  23      -1.579  28.029 -14.968  1.00  0.00           C  
ATOM    328  OE1 GLU A  23      -0.426  28.385 -15.024  1.00  0.00           O  
ATOM    329  OE2 GLU A  23      -2.435  28.649 -14.382  1.00  0.00           O  
ATOM    330  H   GLU A  23      -1.145  23.998 -15.160  1.00  0.00           H  
ATOM    331  HA  GLU A  23      -2.129  24.908 -17.651  1.00  0.00           H  
ATOM    332 1HB  GLU A  23       0.024  26.025 -15.817  1.00  0.00           H  
ATOM    333 2HB  GLU A  23      -0.554  26.875 -17.243  1.00  0.00           H  
ATOM    334 1HG  GLU A  23      -2.812  26.953 -16.320  1.00  0.00           H  
ATOM    335 2HG  GLU A  23      -2.291  26.025 -14.915  1.00  0.00           H  
ATOM    336  N   ALA A  24       0.970  23.853 -17.688  1.00  0.00           N  
ATOM    337  CA  ALA A  24       1.987  23.199 -18.513  1.00  0.00           C  
ATOM    338  C   ALA A  24       1.481  21.955 -19.236  1.00  0.00           C  
ATOM    339  O   ALA A  24       1.957  21.619 -20.321  1.00  0.00           O  
ATOM    340  CB  ALA A  24       3.191  22.838 -17.655  1.00  0.00           C  
ATOM    341  H   ALA A  24       1.075  23.850 -16.683  1.00  0.00           H  
ATOM    342  HA  ALA A  24       2.301  23.903 -19.284  1.00  0.00           H  
ATOM    343 1HB  ALA A  24       3.953  22.369 -18.276  1.00  0.00           H  
ATOM    344 2HB  ALA A  24       3.598  23.742 -17.201  1.00  0.00           H  
ATOM    345 3HB  ALA A  24       2.884  22.146 -16.872  1.00  0.00           H  
ATOM    346  N   GLY A  25       0.513  21.264 -18.640  1.00  0.00           N  
ATOM    347  CA  GLY A  25       0.001  20.013 -19.209  1.00  0.00           C  
ATOM    348  C   GLY A  25       0.049  18.857 -18.220  1.00  0.00           C  
ATOM    349  O   GLY A  25       0.329  17.718 -18.595  1.00  0.00           O  
ATOM    350  H   GLY A  25       0.122  21.610 -17.775  1.00  0.00           H  
ATOM    351 1HA  GLY A  25      -1.029  20.157 -19.536  1.00  0.00           H  
ATOM    352 2HA  GLY A  25       0.584  19.749 -20.091  1.00  0.00           H  
ATOM    353  N   LEU A  26      -0.225  19.144 -16.944  1.00  0.00           N  
ATOM    354  CA  LEU A  26      -0.445  18.092 -15.947  1.00  0.00           C  
ATOM    355  C   LEU A  26      -1.782  17.397 -16.158  1.00  0.00           C  
ATOM    356  O   LEU A  26      -2.755  18.019 -16.584  1.00  0.00           O  
ATOM    357  CB  LEU A  26      -0.391  18.681 -14.532  1.00  0.00           C  
ATOM    358  CG  LEU A  26      -0.500  17.667 -13.385  1.00  0.00           C  
ATOM    359  CD1 LEU A  26       0.195  18.222 -12.149  1.00  0.00           C  
ATOM    360  CD2 LEU A  26      -1.966  17.374 -13.103  1.00  0.00           C  
ATOM    361  H   LEU A  26      -0.282  20.111 -16.659  1.00  0.00           H  
ATOM    362  HA  LEU A  26       0.346  17.349 -16.048  1.00  0.00           H  
ATOM    363 1HB  LEU A  26       0.550  19.215 -14.413  1.00  0.00           H  
ATOM    364 2HB  LEU A  26      -1.207  19.395 -14.421  1.00  0.00           H  
ATOM    365  HG  LEU A  26       0.007  16.744 -13.666  1.00  0.00           H  
ATOM    366 1HD1 LEU A  26       0.118  17.502 -11.334  1.00  0.00           H  
ATOM    367 2HD1 LEU A  26       1.246  18.404 -12.373  1.00  0.00           H  
ATOM    368 3HD1 LEU A  26      -0.281  19.156 -11.853  1.00  0.00           H  
ATOM    369 1HD2 LEU A  26      -2.043  16.654 -12.289  1.00  0.00           H  
ATOM    370 2HD2 LEU A  26      -2.474  18.297 -12.821  1.00  0.00           H  
ATOM    371 3HD2 LEU A  26      -2.433  16.963 -13.998  1.00  0.00           H  
ATOM    372  N   ASP A  27      -1.820  16.104 -15.856  1.00  0.00           N  
ATOM    373  CA  ASP A  27      -3.075  15.373 -15.780  1.00  0.00           C  
ATOM    374  C   ASP A  27      -3.847  15.749 -14.527  1.00  0.00           C  
ATOM    375  O   ASP A  27      -3.335  15.636 -13.413  1.00  0.00           O  
ATOM    376  CB  ASP A  27      -2.821  13.864 -15.798  1.00  0.00           C  
ATOM    377  CG  ASP A  27      -4.106  13.047 -15.838  1.00  0.00           C  
ATOM    378  OD1 ASP A  27      -4.845  13.092 -14.883  1.00  0.00           O  
ATOM    379  OD2 ASP A  27      -4.336  12.386 -16.822  1.00  0.00           O  
ATOM    380  H   ASP A  27      -0.955  15.616 -15.674  1.00  0.00           H  
ATOM    381  HA  ASP A  27      -3.681  15.635 -16.648  1.00  0.00           H  
ATOM    382 1HB  ASP A  27      -2.218  13.607 -16.669  1.00  0.00           H  
ATOM    383 2HB  ASP A  27      -2.254  13.579 -14.912  1.00  0.00           H  
ATOM    384  N   PRO A  28      -5.107  16.191 -14.937  1.00  0.00           N  
ATOM    385  CA  PRO A  28      -5.860  16.777 -13.830  1.00  0.00           C  
ATOM    386  C   PRO A  28      -6.254  15.714 -12.816  1.00  0.00           C  
ATOM    387  O   PRO A  28      -6.308  15.978 -11.615  1.00  0.00           O  
ATOM    388  CB  PRO A  28      -7.087  17.378 -14.523  1.00  0.00           C  
ATOM    389  CG  PRO A  28      -7.189  16.624 -15.805  1.00  0.00           C  
ATOM    390  CD  PRO A  28      -5.762  16.312 -16.170  1.00  0.00           C  
ATOM    391  HA  PRO A  28      -5.253  17.561 -13.355  1.00  0.00           H  
ATOM    392 1HB  PRO A  28      -7.975  17.258 -13.886  1.00  0.00           H  
ATOM    393 2HB  PRO A  28      -6.943  18.458 -14.673  1.00  0.00           H  
ATOM    394 1HG  PRO A  28      -7.798  15.719 -15.666  1.00  0.00           H  
ATOM    395 2HG  PRO A  28      -7.697  17.235 -16.566  1.00  0.00           H  
ATOM    396 1HD  PRO A  28      -5.722  15.358 -16.716  1.00  0.00           H  
ATOM    397 2HD  PRO A  28      -5.353  17.128 -16.785  1.00  0.00           H  
ATOM    398  N   LYS A  29      -6.536  14.495 -13.284  1.00  0.00           N  
ATOM    399  CA  LYS A  29      -7.094  13.497 -12.379  1.00  0.00           C  
ATOM    400  C   LYS A  29      -6.076  13.076 -11.328  1.00  0.00           C  
ATOM    401  O   LYS A  29      -6.413  12.907 -10.156  1.00  0.00           O  
ATOM    402  CB  LYS A  29      -7.578  12.275 -13.161  1.00  0.00           C  
ATOM    403  CG  LYS A  29      -8.212  11.189 -12.303  1.00  0.00           C  
ATOM    404  CD  LYS A  29      -8.831  10.097 -13.161  1.00  0.00           C  
ATOM    405  CE  LYS A  29      -7.763   9.256 -13.844  1.00  0.00           C  
ATOM    406  NZ  LYS A  29      -8.350   8.116 -14.600  1.00  0.00           N  
ATOM    407  H   LYS A  29      -6.372  14.247 -14.249  1.00  0.00           H  
ATOM    408  HA  LYS A  29      -7.946  13.938 -11.860  1.00  0.00           H  
ATOM    409 1HB  LYS A  29      -8.313  12.586 -13.904  1.00  0.00           H  
ATOM    410 2HB  LYS A  29      -6.739  11.830 -13.697  1.00  0.00           H  
ATOM    411 1HG  LYS A  29      -7.453  10.746 -11.657  1.00  0.00           H  
ATOM    412 2HG  LYS A  29      -8.987  11.628 -11.674  1.00  0.00           H  
ATOM    413 1HD  LYS A  29      -9.448   9.449 -12.537  1.00  0.00           H  
ATOM    414 2HD  LYS A  29      -9.466  10.549 -13.924  1.00  0.00           H  
ATOM    415 1HE  LYS A  29      -7.195   9.879 -14.534  1.00  0.00           H  
ATOM    416 2HE  LYS A  29      -7.075   8.862 -13.095  1.00  0.00           H  
ATOM    417 1HZ  LYS A  29      -7.610   7.584 -15.036  1.00  0.00           H  
ATOM    418 2HZ  LYS A  29      -8.864   7.520 -13.966  1.00  0.00           H  
ATOM    419 3HZ  LYS A  29      -8.975   8.469 -15.310  1.00  0.00           H  
ATOM    420  N   GLU A  30      -4.828  12.908 -11.753  1.00  0.00           N  
ATOM    421  CA  GLU A  30      -3.758  12.506 -10.848  1.00  0.00           C  
ATOM    422  C   GLU A  30      -3.495  13.576  -9.797  1.00  0.00           C  
ATOM    423  O   GLU A  30      -3.277  13.268  -8.625  1.00  0.00           O  
ATOM    424  CB  GLU A  30      -2.475  12.221 -11.632  1.00  0.00           C  
ATOM    425  CG  GLU A  30      -2.536  10.977 -12.506  1.00  0.00           C  
ATOM    426  CD  GLU A  30      -2.699   9.711 -11.712  1.00  0.00           C  
ATOM    427  OE1 GLU A  30      -2.112   9.611 -10.662  1.00  0.00           O  
ATOM    428  OE2 GLU A  30      -3.413   8.843 -12.156  1.00  0.00           O  
ATOM    429  H   GLU A  30      -4.615  13.063 -12.728  1.00  0.00           H  
ATOM    430  HA  GLU A  30      -4.064  11.594 -10.335  1.00  0.00           H  
ATOM    431 1HB  GLU A  30      -2.245  13.071 -12.275  1.00  0.00           H  
ATOM    432 2HB  GLU A  30      -1.643  12.102 -10.937  1.00  0.00           H  
ATOM    433 1HG  GLU A  30      -3.374  11.070 -13.196  1.00  0.00           H  
ATOM    434 2HG  GLU A  30      -1.622  10.915 -13.095  1.00  0.00           H  
ATOM    435  N   ALA A  31      -3.516  14.835 -10.222  1.00  0.00           N  
ATOM    436  CA  ALA A  31      -3.280  15.953  -9.317  1.00  0.00           C  
ATOM    437  C   ALA A  31      -4.377  16.052  -8.266  1.00  0.00           C  
ATOM    438  O   ALA A  31      -4.105  16.313  -7.094  1.00  0.00           O  
ATOM    439  CB  ALA A  31      -3.178  17.255 -10.098  1.00  0.00           C  
ATOM    440  H   ALA A  31      -3.700  15.022 -11.197  1.00  0.00           H  
ATOM    441  HA  ALA A  31      -2.337  15.777  -8.800  1.00  0.00           H  
ATOM    442 1HB  ALA A  31      -3.001  18.080  -9.409  1.00  0.00           H  
ATOM    443 2HB  ALA A  31      -2.351  17.190 -10.806  1.00  0.00           H  
ATOM    444 3HB  ALA A  31      -4.106  17.427 -10.641  1.00  0.00           H  
ATOM    445  N   SER A  32      -5.618  15.842  -8.691  1.00  0.00           N  
ATOM    446  CA  SER A  32      -6.760  15.907  -7.786  1.00  0.00           C  
ATOM    447  C   SER A  32      -6.693  14.807  -6.735  1.00  0.00           C  
ATOM    448  O   SER A  32      -6.993  15.036  -5.563  1.00  0.00           O  
ATOM    449  CB  SER A  32      -8.054  15.793  -8.568  1.00  0.00           C  
ATOM    450  OG  SER A  32      -9.164  15.857  -7.716  1.00  0.00           O  
ATOM    451  H   SER A  32      -5.775  15.632  -9.666  1.00  0.00           H  
ATOM    452  HA  SER A  32      -6.742  16.871  -7.275  1.00  0.00           H  
ATOM    453 1HB  SER A  32      -8.108  16.597  -9.302  1.00  0.00           H  
ATOM    454 2HB  SER A  32      -8.066  14.851  -9.115  1.00  0.00           H  
ATOM    455  HG  SER A  32      -9.895  15.470  -8.203  1.00  0.00           H  
ATOM    456  N   LYS A  33      -6.298  13.612  -7.160  1.00  0.00           N  
ATOM    457  CA  LYS A  33      -6.191  12.474  -6.255  1.00  0.00           C  
ATOM    458  C   LYS A  33      -5.113  12.706  -5.204  1.00  0.00           C  
ATOM    459  O   LYS A  33      -5.294  12.375  -4.032  1.00  0.00           O  
ATOM    460  CB  LYS A  33      -5.896  11.193  -7.037  1.00  0.00           C  
ATOM    461  CG  LYS A  33      -5.838   9.934  -6.183  1.00  0.00           C  
ATOM    462  CD  LYS A  33      -5.635   8.693  -7.041  1.00  0.00           C  
ATOM    463  CE  LYS A  33      -5.562   7.436  -6.188  1.00  0.00           C  
ATOM    464  NZ  LYS A  33      -5.363   6.214  -7.013  1.00  0.00           N  
ATOM    465  H   LYS A  33      -6.066  13.489  -8.135  1.00  0.00           H  
ATOM    466  HA  LYS A  33      -7.143  12.354  -5.736  1.00  0.00           H  
ATOM    467 1HB  LYS A  33      -6.663  11.047  -7.798  1.00  0.00           H  
ATOM    468 2HB  LYS A  33      -4.940  11.293  -7.552  1.00  0.00           H  
ATOM    469 1HG  LYS A  33      -5.014  10.013  -5.473  1.00  0.00           H  
ATOM    470 2HG  LYS A  33      -6.767   9.830  -5.624  1.00  0.00           H  
ATOM    471 1HD  LYS A  33      -6.462   8.598  -7.745  1.00  0.00           H  
ATOM    472 2HD  LYS A  33      -4.708   8.791  -7.607  1.00  0.00           H  
ATOM    473 1HE  LYS A  33      -4.736   7.521  -5.483  1.00  0.00           H  
ATOM    474 2HE  LYS A  33      -6.485   7.328  -5.619  1.00  0.00           H  
ATOM    475 1HZ  LYS A  33      -5.320   5.403  -6.412  1.00  0.00           H  
ATOM    476 2HZ  LYS A  33      -6.134   6.114  -7.659  1.00  0.00           H  
ATOM    477 3HZ  LYS A  33      -4.499   6.294  -7.531  1.00  0.00           H  
ATOM    478  N   ILE A  34      -3.991  13.276  -5.629  1.00  0.00           N  
ATOM    479  CA  ILE A  34      -2.882  13.553  -4.724  1.00  0.00           C  
ATOM    480  C   ILE A  34      -3.273  14.583  -3.672  1.00  0.00           C  
ATOM    481  O   ILE A  34      -2.919  14.453  -2.500  1.00  0.00           O  
ATOM    482  CB  ILE A  34      -1.651  14.054  -5.501  1.00  0.00           C  
ATOM    483  CG1 ILE A  34      -1.080  12.935  -6.377  1.00  0.00           C  
ATOM    484  CG2 ILE A  34      -0.593  14.576  -4.542  1.00  0.00           C  
ATOM    485  CD1 ILE A  34      -0.043  13.406  -7.371  1.00  0.00           C  
ATOM    486  H   ILE A  34      -3.904  13.524  -6.604  1.00  0.00           H  
ATOM    487  HA  ILE A  34      -2.614  12.629  -4.213  1.00  0.00           H  
ATOM    488  HB  ILE A  34      -1.948  14.859  -6.173  1.00  0.00           H  
ATOM    489 1HG1 ILE A  34      -0.626  12.174  -5.743  1.00  0.00           H  
ATOM    490 2HG1 ILE A  34      -1.890  12.458  -6.930  1.00  0.00           H  
ATOM    491 1HG2 ILE A  34       0.271  14.925  -5.108  1.00  0.00           H  
ATOM    492 2HG2 ILE A  34      -1.003  15.401  -3.961  1.00  0.00           H  
ATOM    493 3HG2 ILE A  34      -0.285  13.776  -3.869  1.00  0.00           H  
ATOM    494 1HD1 ILE A  34       0.313  12.557  -7.954  1.00  0.00           H  
ATOM    495 2HD1 ILE A  34      -0.488  14.144  -8.039  1.00  0.00           H  
ATOM    496 3HD1 ILE A  34       0.793  13.856  -6.838  1.00  0.00           H  
ATOM    497  N   VAL A  35      -4.006  15.607  -4.098  1.00  0.00           N  
ATOM    498  CA  VAL A  35      -4.447  16.662  -3.193  1.00  0.00           C  
ATOM    499  C   VAL A  35      -5.406  16.120  -2.141  1.00  0.00           C  
ATOM    500  O   VAL A  35      -5.330  16.489  -0.969  1.00  0.00           O  
ATOM    501  CB  VAL A  35      -5.139  17.789  -3.983  1.00  0.00           C  
ATOM    502  CG1 VAL A  35      -5.767  18.797  -3.032  1.00  0.00           C  
ATOM    503  CG2 VAL A  35      -4.137  18.467  -4.903  1.00  0.00           C  
ATOM    504  H   VAL A  35      -4.264  15.656  -5.073  1.00  0.00           H  
ATOM    505  HA  VAL A  35      -3.572  17.074  -2.689  1.00  0.00           H  
ATOM    506  HB  VAL A  35      -5.947  17.360  -4.576  1.00  0.00           H  
ATOM    507 1HG1 VAL A  35      -6.252  19.586  -3.607  1.00  0.00           H  
ATOM    508 2HG1 VAL A  35      -6.507  18.297  -2.408  1.00  0.00           H  
ATOM    509 3HG1 VAL A  35      -4.993  19.233  -2.401  1.00  0.00           H  
ATOM    510 1HG2 VAL A  35      -4.633  19.262  -5.459  1.00  0.00           H  
ATOM    511 2HG2 VAL A  35      -3.326  18.890  -4.310  1.00  0.00           H  
ATOM    512 3HG2 VAL A  35      -3.731  17.735  -5.602  1.00  0.00           H  
ATOM    513  N   ILE A  36      -6.308  15.242  -2.567  1.00  0.00           N  
ATOM    514  CA  ILE A  36      -7.284  14.647  -1.662  1.00  0.00           C  
ATOM    515  C   ILE A  36      -6.605  13.779  -0.610  1.00  0.00           C  
ATOM    516  O   ILE A  36      -6.983  13.796   0.561  1.00  0.00           O  
ATOM    517  CB  ILE A  36      -8.310  13.803  -2.440  1.00  0.00           C  
ATOM    518  CG1 ILE A  36      -9.124  14.690  -3.386  1.00  0.00           C  
ATOM    519  CG2 ILE A  36      -9.228  13.063  -1.479  1.00  0.00           C  
ATOM    520  CD1 ILE A  36      -9.908  15.775  -2.683  1.00  0.00           C  
ATOM    521  H   ILE A  36      -6.318  14.980  -3.542  1.00  0.00           H  
ATOM    522  HA  ILE A  36      -7.815  15.449  -1.150  1.00  0.00           H  
ATOM    523  HB  ILE A  36      -7.788  13.076  -3.061  1.00  0.00           H  
ATOM    524 1HG1 ILE A  36      -8.456  15.163  -4.105  1.00  0.00           H  
ATOM    525 2HG1 ILE A  36      -9.825  14.074  -3.949  1.00  0.00           H  
ATOM    526 1HG2 ILE A  36      -9.947  12.472  -2.045  1.00  0.00           H  
ATOM    527 2HG2 ILE A  36      -8.635  12.404  -0.846  1.00  0.00           H  
ATOM    528 3HG2 ILE A  36      -9.760  13.783  -0.856  1.00  0.00           H  
ATOM    529 1HD1 ILE A  36     -10.458  16.361  -3.420  1.00  0.00           H  
ATOM    530 2HD1 ILE A  36     -10.609  15.321  -1.983  1.00  0.00           H  
ATOM    531 3HD1 ILE A  36      -9.223  16.425  -2.141  1.00  0.00           H  
ATOM    532  N   GLU A  37      -5.601  13.021  -1.036  1.00  0.00           N  
ATOM    533  CA  GLU A  37      -4.866  12.144  -0.131  1.00  0.00           C  
ATOM    534  C   GLU A  37      -4.111  12.946   0.921  1.00  0.00           C  
ATOM    535  O   GLU A  37      -4.073  12.570   2.093  1.00  0.00           O  
ATOM    536  CB  GLU A  37      -3.888  11.266  -0.915  1.00  0.00           C  
ATOM    537  CG  GLU A  37      -4.552  10.213  -1.791  1.00  0.00           C  
ATOM    538  CD  GLU A  37      -5.317   9.190  -0.997  1.00  0.00           C  
ATOM    539  OE1 GLU A  37      -4.854   8.814   0.053  1.00  0.00           O  
ATOM    540  OE2 GLU A  37      -6.365   8.785  -1.442  1.00  0.00           O  
ATOM    541  H   GLU A  37      -5.340  13.052  -2.011  1.00  0.00           H  
ATOM    542  HA  GLU A  37      -5.580  11.499   0.382  1.00  0.00           H  
ATOM    543 1HB  GLU A  37      -3.270  11.894  -1.558  1.00  0.00           H  
ATOM    544 2HB  GLU A  37      -3.223  10.753  -0.221  1.00  0.00           H  
ATOM    545 1HG  GLU A  37      -5.237  10.707  -2.480  1.00  0.00           H  
ATOM    546 2HG  GLU A  37      -3.787   9.710  -2.380  1.00  0.00           H  
ATOM    547  N   LEU A  38      -3.511  14.053   0.495  1.00  0.00           N  
ATOM    548  CA  LEU A  38      -2.756  14.911   1.400  1.00  0.00           C  
ATOM    549  C   LEU A  38      -3.663  15.537   2.452  1.00  0.00           C  
ATOM    550  O   LEU A  38      -3.297  15.632   3.624  1.00  0.00           O  
ATOM    551  CB  LEU A  38      -2.041  16.015   0.610  1.00  0.00           C  
ATOM    552  CG  LEU A  38      -1.174  16.970   1.439  1.00  0.00           C  
ATOM    553  CD1 LEU A  38      -0.089  16.179   2.157  1.00  0.00           C  
ATOM    554  CD2 LEU A  38      -0.567  18.026   0.527  1.00  0.00           C  
ATOM    555  H   LEU A  38      -3.580  14.306  -0.480  1.00  0.00           H  
ATOM    556  HA  LEU A  38      -2.008  14.304   1.909  1.00  0.00           H  
ATOM    557 1HB  LEU A  38      -1.400  15.548  -0.136  1.00  0.00           H  
ATOM    558 2HB  LEU A  38      -2.791  16.612   0.092  1.00  0.00           H  
ATOM    559  HG  LEU A  38      -1.789  17.456   2.197  1.00  0.00           H  
ATOM    560 1HD1 LEU A  38       0.527  16.858   2.747  1.00  0.00           H  
ATOM    561 2HD1 LEU A  38      -0.551  15.445   2.817  1.00  0.00           H  
ATOM    562 3HD1 LEU A  38       0.534  15.668   1.424  1.00  0.00           H  
ATOM    563 1HD2 LEU A  38       0.049  18.706   1.117  1.00  0.00           H  
ATOM    564 2HD2 LEU A  38       0.050  17.542  -0.230  1.00  0.00           H  
ATOM    565 3HD2 LEU A  38      -1.364  18.588   0.041  1.00  0.00           H  
ATOM    566  N   SER A  39      -4.847  15.963   2.026  1.00  0.00           N  
ATOM    567  CA  SER A  39      -5.809  16.581   2.931  1.00  0.00           C  
ATOM    568  C   SER A  39      -6.291  15.590   3.983  1.00  0.00           C  
ATOM    569  O   SER A  39      -6.439  15.937   5.155  1.00  0.00           O  
ATOM    570  CB  SER A  39      -6.992  17.117   2.149  1.00  0.00           C  
ATOM    571  OG  SER A  39      -6.604  18.172   1.312  1.00  0.00           O  
ATOM    572  H   SER A  39      -5.087  15.856   1.051  1.00  0.00           H  
ATOM    573  HA  SER A  39      -5.320  17.412   3.442  1.00  0.00           H  
ATOM    574 1HB  SER A  39      -7.426  16.316   1.551  1.00  0.00           H  
ATOM    575 2HB  SER A  39      -7.759  17.462   2.840  1.00  0.00           H  
ATOM    576  HG  SER A  39      -7.400  18.454   0.855  1.00  0.00           H  
ATOM    577  N   ARG A  40      -6.535  14.355   3.557  1.00  0.00           N  
ATOM    578  CA  ARG A  40      -7.001  13.311   4.462  1.00  0.00           C  
ATOM    579  C   ARG A  40      -5.949  12.984   5.514  1.00  0.00           C  
ATOM    580  O   ARG A  40      -6.270  12.786   6.686  1.00  0.00           O  
ATOM    581  CB  ARG A  40      -7.350  12.048   3.688  1.00  0.00           C  
ATOM    582  CG  ARG A  40      -7.896  10.910   4.535  1.00  0.00           C  
ATOM    583  CD  ARG A  40      -8.236   9.724   3.708  1.00  0.00           C  
ATOM    584  NE  ARG A  40      -7.062   9.160   3.060  1.00  0.00           N  
ATOM    585  CZ  ARG A  40      -6.176   8.342   3.660  1.00  0.00           C  
ATOM    586  NH1 ARG A  40      -6.343   8.002   4.918  1.00  0.00           N  
ATOM    587  NH2 ARG A  40      -5.138   7.882   2.983  1.00  0.00           N  
ATOM    588  H   ARG A  40      -6.394  14.134   2.582  1.00  0.00           H  
ATOM    589  HA  ARG A  40      -7.899  13.667   4.968  1.00  0.00           H  
ATOM    590 1HB  ARG A  40      -8.095  12.281   2.929  1.00  0.00           H  
ATOM    591 2HB  ARG A  40      -6.462  11.680   3.174  1.00  0.00           H  
ATOM    592 1HG  ARG A  40      -7.148  10.612   5.270  1.00  0.00           H  
ATOM    593 2HG  ARG A  40      -8.800  11.239   5.049  1.00  0.00           H  
ATOM    594 1HD  ARG A  40      -8.679   8.954   4.339  1.00  0.00           H  
ATOM    595 2HD  ARG A  40      -8.947  10.012   2.934  1.00  0.00           H  
ATOM    596  HE  ARG A  40      -6.900   9.400   2.090  1.00  0.00           H  
ATOM    597 1HH1 ARG A  40      -7.136   8.354   5.436  1.00  0.00           H  
ATOM    598 2HH1 ARG A  40      -5.678   7.389   5.368  1.00  0.00           H  
ATOM    599 1HH2 ARG A  40      -5.010   8.143   2.015  1.00  0.00           H  
ATOM    600 2HH2 ARG A  40      -4.474   7.269   3.432  1.00  0.00           H  
ATOM    601  N   GLU A  41      -4.691  12.929   5.088  1.00  0.00           N  
ATOM    602  CA  GLU A  41      -3.589  12.625   5.993  1.00  0.00           C  
ATOM    603  C   GLU A  41      -3.423  13.714   7.045  1.00  0.00           C  
ATOM    604  O   GLU A  41      -3.178  13.426   8.217  1.00  0.00           O  
ATOM    605  CB  GLU A  41      -2.286  12.457   5.209  1.00  0.00           C  
ATOM    606  CG  GLU A  41      -2.234  11.213   4.334  1.00  0.00           C  
ATOM    607  CD  GLU A  41      -2.283   9.937   5.128  1.00  0.00           C  
ATOM    608  OE1 GLU A  41      -1.370   9.692   5.880  1.00  0.00           O  
ATOM    609  OE2 GLU A  41      -3.234   9.206   4.983  1.00  0.00           O  
ATOM    610  H   GLU A  41      -4.493  13.102   4.113  1.00  0.00           H  
ATOM    611  HA  GLU A  41      -3.811  11.689   6.506  1.00  0.00           H  
ATOM    612 1HB  GLU A  41      -2.134  13.324   4.566  1.00  0.00           H  
ATOM    613 2HB  GLU A  41      -1.446  12.413   5.903  1.00  0.00           H  
ATOM    614 1HG  GLU A  41      -3.078  11.230   3.645  1.00  0.00           H  
ATOM    615 2HG  GLU A  41      -1.318  11.233   3.745  1.00  0.00           H  
ATOM    616  N   ILE A  42      -3.558  14.966   6.619  1.00  0.00           N  
ATOM    617  CA  ILE A  42      -3.424  16.101   7.524  1.00  0.00           C  
ATOM    618  C   ILE A  42      -4.526  16.101   8.576  1.00  0.00           C  
ATOM    619  O   ILE A  42      -4.279  16.387   9.748  1.00  0.00           O  
ATOM    620  CB  ILE A  42      -3.456  17.430   6.747  1.00  0.00           C  
ATOM    621  CG1 ILE A  42      -2.207  17.566   5.872  1.00  0.00           C  
ATOM    622  CG2 ILE A  42      -3.569  18.604   7.706  1.00  0.00           C  
ATOM    623  CD1 ILE A  42      -2.279  18.703   4.878  1.00  0.00           C  
ATOM    624  H   ILE A  42      -3.758  15.135   5.644  1.00  0.00           H  
ATOM    625  HA  ILE A  42      -2.465  16.024   8.036  1.00  0.00           H  
ATOM    626  HB  ILE A  42      -4.313  17.437   6.075  1.00  0.00           H  
ATOM    627 1HG1 ILE A  42      -1.334  17.721   6.505  1.00  0.00           H  
ATOM    628 2HG1 ILE A  42      -2.047  16.640   5.318  1.00  0.00           H  
ATOM    629 1HG2 ILE A  42      -3.589  19.535   7.140  1.00  0.00           H  
ATOM    630 2HG2 ILE A  42      -4.485  18.513   8.286  1.00  0.00           H  
ATOM    631 3HG2 ILE A  42      -2.711  18.608   8.379  1.00  0.00           H  
ATOM    632 1HD1 ILE A  42      -1.358  18.735   4.294  1.00  0.00           H  
ATOM    633 2HD1 ILE A  42      -3.127  18.548   4.209  1.00  0.00           H  
ATOM    634 3HD1 ILE A  42      -2.403  19.644   5.410  1.00  0.00           H  
ATOM    635  N   VAL A  43      -5.743  15.779   8.151  1.00  0.00           N  
ATOM    636  CA  VAL A  43      -6.885  15.741   9.055  1.00  0.00           C  
ATOM    637  C   VAL A  43      -6.719  14.652  10.107  1.00  0.00           C  
ATOM    638  O   VAL A  43      -7.038  14.854  11.279  1.00  0.00           O  
ATOM    639  CB  VAL A  43      -8.184  15.494   8.265  1.00  0.00           C  
ATOM    640  CG1 VAL A  43      -9.350  15.265   9.214  1.00  0.00           C  
ATOM    641  CG2 VAL A  43      -8.462  16.672   7.344  1.00  0.00           C  
ATOM    642  H   VAL A  43      -5.880  15.555   7.176  1.00  0.00           H  
ATOM    643  HA  VAL A  43      -6.960  16.705   9.559  1.00  0.00           H  
ATOM    644  HB  VAL A  43      -8.070  14.587   7.671  1.00  0.00           H  
ATOM    645 1HG1 VAL A  43     -10.260  15.091   8.639  1.00  0.00           H  
ATOM    646 2HG1 VAL A  43      -9.145  14.395   9.839  1.00  0.00           H  
ATOM    647 3HG1 VAL A  43      -9.483  16.143   9.846  1.00  0.00           H  
ATOM    648 1HG2 VAL A  43      -9.381  16.491   6.788  1.00  0.00           H  
ATOM    649 2HG2 VAL A  43      -8.570  17.580   7.937  1.00  0.00           H  
ATOM    650 3HG2 VAL A  43      -7.633  16.792   6.646  1.00  0.00           H  
ATOM    651  N   GLU A  44      -6.218  13.497   9.682  1.00  0.00           N  
ATOM    652  CA  GLU A  44      -6.009  12.373  10.586  1.00  0.00           C  
ATOM    653  C   GLU A  44      -4.957  12.701  11.638  1.00  0.00           C  
ATOM    654  O   GLU A  44      -5.108  12.355  12.810  1.00  0.00           O  
ATOM    655  CB  GLU A  44      -5.589  11.128   9.801  1.00  0.00           C  
ATOM    656  CG  GLU A  44      -5.420   9.877  10.651  1.00  0.00           C  
ATOM    657  CD  GLU A  44      -5.094   8.656   9.836  1.00  0.00           C  
ATOM    658  OE1 GLU A  44      -4.111   8.677   9.135  1.00  0.00           O  
ATOM    659  OE2 GLU A  44      -5.831   7.701   9.914  1.00  0.00           O  
ATOM    660  H   GLU A  44      -5.976  13.396   8.707  1.00  0.00           H  
ATOM    661  HA  GLU A  44      -6.948  12.162  11.099  1.00  0.00           H  
ATOM    662 1HB  GLU A  44      -6.333  10.913   9.034  1.00  0.00           H  
ATOM    663 2HB  GLU A  44      -4.643  11.319   9.295  1.00  0.00           H  
ATOM    664 1HG  GLU A  44      -4.618  10.044  11.369  1.00  0.00           H  
ATOM    665 2HG  GLU A  44      -6.339   9.702  11.208  1.00  0.00           H  
ATOM    666  N   VAL A  45      -3.891  13.370  11.213  1.00  0.00           N  
ATOM    667  CA  VAL A  45      -2.811  13.747  12.117  1.00  0.00           C  
ATOM    668  C   VAL A  45      -3.294  14.737  13.169  1.00  0.00           C  
ATOM    669  O   VAL A  45      -2.931  14.639  14.341  1.00  0.00           O  
ATOM    670  CB  VAL A  45      -1.645  14.370  11.326  1.00  0.00           C  
ATOM    671  CG1 VAL A  45      -2.047  15.726  10.766  1.00  0.00           C  
ATOM    672  CG2 VAL A  45      -0.422  14.497  12.222  1.00  0.00           C  
ATOM    673  H   VAL A  45      -3.827  13.624  10.238  1.00  0.00           H  
ATOM    674  HA  VAL A  45      -2.452  12.849  12.621  1.00  0.00           H  
ATOM    675  HB  VAL A  45      -1.410  13.728  10.477  1.00  0.00           H  
ATOM    676 1HG1 VAL A  45      -1.211  16.152  10.210  1.00  0.00           H  
ATOM    677 2HG1 VAL A  45      -2.901  15.606  10.100  1.00  0.00           H  
ATOM    678 3HG1 VAL A  45      -2.315  16.394  11.585  1.00  0.00           H  
ATOM    679 1HG2 VAL A  45       0.398  14.938  11.656  1.00  0.00           H  
ATOM    680 2HG2 VAL A  45      -0.659  15.135  13.074  1.00  0.00           H  
ATOM    681 3HG2 VAL A  45      -0.128  13.510  12.578  1.00  0.00           H  
ATOM    682  N   VAL A  46      -4.115  15.691  12.744  1.00  0.00           N  
ATOM    683  CA  VAL A  46      -4.650  16.701  13.648  1.00  0.00           C  
ATOM    684  C   VAL A  46      -5.556  16.075  14.700  1.00  0.00           C  
ATOM    685  O   VAL A  46      -5.514  16.450  15.872  1.00  0.00           O  
ATOM    686  CB  VAL A  46      -5.441  17.760  12.857  1.00  0.00           C  
ATOM    687  CG1 VAL A  46      -6.159  18.707  13.807  1.00  0.00           C  
ATOM    688  CG2 VAL A  46      -4.504  18.527  11.937  1.00  0.00           C  
ATOM    689  H   VAL A  46      -4.375  15.717  11.768  1.00  0.00           H  
ATOM    690  HA  VAL A  46      -3.816  17.191  14.152  1.00  0.00           H  
ATOM    691  HB  VAL A  46      -6.206  17.260  12.263  1.00  0.00           H  
ATOM    692 1HG1 VAL A  46      -6.714  19.449  13.232  1.00  0.00           H  
ATOM    693 2HG1 VAL A  46      -6.851  18.142  14.431  1.00  0.00           H  
ATOM    694 3HG1 VAL A  46      -5.428  19.212  14.439  1.00  0.00           H  
ATOM    695 1HG2 VAL A  46      -5.070  19.273  11.381  1.00  0.00           H  
ATOM    696 2HG2 VAL A  46      -3.736  19.022  12.531  1.00  0.00           H  
ATOM    697 3HG2 VAL A  46      -4.033  17.834  11.239  1.00  0.00           H  
ATOM    698  N   TYR A  47      -6.375  15.120  14.275  1.00  0.00           N  
ATOM    699  CA  TYR A  47      -7.294  14.439  15.179  1.00  0.00           C  
ATOM    700  C   TYR A  47      -6.539  13.637  16.231  1.00  0.00           C  
ATOM    701  O   TYR A  47      -6.916  13.622  17.403  1.00  0.00           O  
ATOM    702  CB  TYR A  47      -8.239  13.527  14.394  1.00  0.00           C  
ATOM    703  CG  TYR A  47      -9.267  12.827  15.255  1.00  0.00           C  
ATOM    704  CD1 TYR A  47      -9.595  13.342  16.501  1.00  0.00           C  
ATOM    705  CD2 TYR A  47      -9.881  11.670  14.800  1.00  0.00           C  
ATOM    706  CE1 TYR A  47     -10.534  12.702  17.287  1.00  0.00           C  
ATOM    707  CE2 TYR A  47     -10.820  11.030  15.586  1.00  0.00           C  
ATOM    708  CZ  TYR A  47     -11.146  11.543  16.825  1.00  0.00           C  
ATOM    709  OH  TYR A  47     -12.081  10.906  17.609  1.00  0.00           O  
ATOM    710  H   TYR A  47      -6.361  14.859  13.299  1.00  0.00           H  
ATOM    711  HA  TYR A  47      -7.888  15.191  15.700  1.00  0.00           H  
ATOM    712 1HB  TYR A  47      -8.768  14.112  13.641  1.00  0.00           H  
ATOM    713 2HB  TYR A  47      -7.660  12.767  13.870  1.00  0.00           H  
ATOM    714  HD1 TYR A  47      -9.112  14.251  16.859  1.00  0.00           H  
ATOM    715  HD2 TYR A  47      -9.623  11.264  13.821  1.00  0.00           H  
ATOM    716  HE1 TYR A  47     -10.791  13.107  18.266  1.00  0.00           H  
ATOM    717  HE2 TYR A  47     -11.302  10.120  15.228  1.00  0.00           H  
ATOM    718  HH  TYR A  47     -12.405  10.128  17.149  1.00  0.00           H  
ATOM    719  N   LYS A  48      -5.471  12.971  15.806  1.00  0.00           N  
ATOM    720  CA  LYS A  48      -4.660  12.165  16.710  1.00  0.00           C  
ATOM    721  C   LYS A  48      -4.120  13.004  17.861  1.00  0.00           C  
ATOM    722  O   LYS A  48      -4.100  12.560  19.009  1.00  0.00           O  
ATOM    723  CB  LYS A  48      -3.506  11.507  15.952  1.00  0.00           C  
ATOM    724  CG  LYS A  48      -2.630  10.599  16.804  1.00  0.00           C  
ATOM    725  CD  LYS A  48      -1.549   9.930  15.968  1.00  0.00           C  
ATOM    726  CE  LYS A  48      -0.652   9.049  16.825  1.00  0.00           C  
ATOM    727  NZ  LYS A  48       0.410   8.387  16.019  1.00  0.00           N  
ATOM    728  H   LYS A  48      -5.214  13.025  14.831  1.00  0.00           H  
ATOM    729  HA  LYS A  48      -5.289  11.382  17.134  1.00  0.00           H  
ATOM    730 1HB  LYS A  48      -3.903  10.912  15.129  1.00  0.00           H  
ATOM    731 2HB  LYS A  48      -2.868  12.278  15.520  1.00  0.00           H  
ATOM    732 1HG  LYS A  48      -2.156  11.186  17.593  1.00  0.00           H  
ATOM    733 2HG  LYS A  48      -3.246   9.830  17.269  1.00  0.00           H  
ATOM    734 1HD  LYS A  48      -2.015   9.317  15.195  1.00  0.00           H  
ATOM    735 2HD  LYS A  48      -0.939  10.692  15.485  1.00  0.00           H  
ATOM    736 1HE  LYS A  48      -0.181   9.653  17.598  1.00  0.00           H  
ATOM    737 2HE  LYS A  48      -1.253   8.280  17.311  1.00  0.00           H  
ATOM    738 1HZ  LYS A  48       0.982   7.813  16.623  1.00  0.00           H  
ATOM    739 2HZ  LYS A  48      -0.016   7.808  15.309  1.00  0.00           H  
ATOM    740 3HZ  LYS A  48       0.987   9.089  15.579  1.00  0.00           H  
ATOM    741  N   SER A  49      -3.689  14.207  17.539  1.00  0.00           N  
ATOM    742  CA  SER A  49      -3.132  15.110  18.526  1.00  0.00           C  
ATOM    743  C   SER A  49      -4.113  15.387  19.659  1.00  0.00           C  
ATOM    744  O   SER A  49      -3.716  15.795  20.750  1.00  0.00           O  
ATOM    745  CB  SER A  49      -2.732  16.413  17.862  1.00  0.00           C  
ATOM    746  OG  SER A  49      -1.677  16.214  16.961  1.00  0.00           O  
ATOM    747  H   SER A  49      -3.749  14.507  16.576  1.00  0.00           H  
ATOM    748  HA  SER A  49      -2.243  14.647  18.956  1.00  0.00           H  
ATOM    749 1HB  SER A  49      -3.589  16.832  17.336  1.00  0.00           H  
ATOM    750 2HB  SER A  49      -2.432  17.132  18.623  1.00  0.00           H  
ATOM    751  HG  SER A  49      -1.484  17.077  16.586  1.00  0.00           H  
ATOM    752  N   LYS A  50      -5.395  15.164  19.398  1.00  0.00           N  
ATOM    753  CA  LYS A  50      -6.444  15.551  20.332  1.00  0.00           C  
ATOM    754  C   LYS A  50      -6.618  17.065  20.336  1.00  0.00           C  
ATOM    755  O   LYS A  50      -6.604  17.698  21.392  1.00  0.00           O  
ATOM    756  CB  LYS A  50      -6.126  15.048  21.741  1.00  0.00           C  
ATOM    757  CG  LYS A  50      -5.868  13.550  21.831  1.00  0.00           C  
ATOM    758  CD  LYS A  50      -7.108  12.752  21.460  1.00  0.00           C  
ATOM    759  CE  LYS A  50      -6.871  11.257  21.610  1.00  0.00           C  
ATOM    760  NZ  LYS A  50      -8.046  10.459  21.166  1.00  0.00           N  
ATOM    761  H   LYS A  50      -5.650  14.715  18.530  1.00  0.00           H  
ATOM    762  HA  LYS A  50      -7.382  15.101  20.005  1.00  0.00           H  
ATOM    763 1HB  LYS A  50      -5.244  15.564  22.121  1.00  0.00           H  
ATOM    764 2HB  LYS A  50      -6.956  15.285  22.408  1.00  0.00           H  
ATOM    765 1HG  LYS A  50      -5.056  13.280  21.155  1.00  0.00           H  
ATOM    766 2HG  LYS A  50      -5.571  13.293  22.848  1.00  0.00           H  
ATOM    767 1HD  LYS A  50      -7.938  13.047  22.104  1.00  0.00           H  
ATOM    768 2HD  LYS A  50      -7.381  12.964  20.426  1.00  0.00           H  
ATOM    769 1HE  LYS A  50      -6.005  10.965  21.019  1.00  0.00           H  
ATOM    770 2HE  LYS A  50      -6.665  11.024  22.655  1.00  0.00           H  
ATOM    771 1HZ  LYS A  50      -7.849   9.475  21.282  1.00  0.00           H  
ATOM    772 2HZ  LYS A  50      -8.853  10.709  21.721  1.00  0.00           H  
ATOM    773 3HZ  LYS A  50      -8.235  10.651  20.192  1.00  0.00           H  
ATOM    774  N   PRO A  51      -6.781  17.624  19.142  1.00  0.00           N  
ATOM    775  CA  PRO A  51      -6.866  19.065  18.938  1.00  0.00           C  
ATOM    776  C   PRO A  51      -8.185  19.632  19.450  1.00  0.00           C  
ATOM    777  O   PRO A  51      -9.232  18.996  19.333  1.00  0.00           O  
ATOM    778  CB  PRO A  51      -6.748  19.201  17.417  1.00  0.00           C  
ATOM    779  CG  PRO A  51      -7.264  17.904  16.893  1.00  0.00           C  
ATOM    780  CD  PRO A  51      -6.844  16.890  17.923  1.00  0.00           C  
ATOM    781  HA  PRO A  51      -6.020  19.553  19.444  1.00  0.00           H  
ATOM    782 1HB  PRO A  51      -7.334  20.065  17.069  1.00  0.00           H  
ATOM    783 2HB  PRO A  51      -5.702  19.388  17.135  1.00  0.00           H  
ATOM    784 1HG  PRO A  51      -8.356  17.952  16.767  1.00  0.00           H  
ATOM    785 2HG  PRO A  51      -6.839  17.700  15.899  1.00  0.00           H  
ATOM    786 1HD  PRO A  51      -7.603  16.097  17.989  1.00  0.00           H  
ATOM    787 2HD  PRO A  51      -5.866  16.469  17.646  1.00  0.00           H  
ATOM    788  N   ASP A  52      -8.123  20.831  20.016  1.00  0.00           N  
ATOM    789  CA  ASP A  52      -9.319  21.552  20.429  1.00  0.00           C  
ATOM    790  C   ASP A  52     -10.137  22.019  19.236  1.00  0.00           C  
ATOM    791  O   ASP A  52      -9.588  22.340  18.182  1.00  0.00           O  
ATOM    792  CB  ASP A  52      -8.942  22.757  21.295  1.00  0.00           C  
ATOM    793  CG  ASP A  52     -10.151  23.431  21.931  1.00  0.00           C  
ATOM    794  OD1 ASP A  52     -11.253  23.031  21.636  1.00  0.00           O  
ATOM    795  OD2 ASP A  52      -9.961  24.338  22.705  1.00  0.00           O  
ATOM    796  H   ASP A  52      -7.218  21.254  20.164  1.00  0.00           H  
ATOM    797  HA  ASP A  52      -9.942  20.880  21.020  1.00  0.00           H  
ATOM    798 1HB  ASP A  52      -8.264  22.438  22.086  1.00  0.00           H  
ATOM    799 2HB  ASP A  52      -8.414  23.491  20.686  1.00  0.00           H  
ATOM    800  N   GLY A  53     -11.466  22.102  19.273  1.00  0.00           N  
ATOM    801  CA  GLY A  53     -12.274  22.139  18.062  1.00  0.00           C  
ATOM    802  C   GLY A  53     -11.769  23.200  17.105  1.00  0.00           C  
ATOM    803  O   GLY A  53     -11.956  23.096  15.893  1.00  0.00           O  
ATOM    804  H   GLY A  53     -11.925  22.140  20.172  1.00  0.00           H  
ATOM    805 1HA  GLY A  53     -12.249  21.163  17.578  1.00  0.00           H  
ATOM    806 2HA  GLY A  53     -13.312  22.341  18.323  1.00  0.00           H  
ATOM    807  N   GLU A  54     -11.128  24.221  17.658  1.00  0.00           N  
ATOM    808  CA  GLU A  54     -10.600  25.308  16.842  1.00  0.00           C  
ATOM    809  C   GLU A  54      -9.630  24.787  15.790  1.00  0.00           C  
ATOM    810  O   GLU A  54      -9.714  25.155  14.618  1.00  0.00           O  
ATOM    811  CB  GLU A  54      -9.902  26.346  17.723  1.00  0.00           C  
ATOM    812  CG  GLU A  54      -9.355  27.548  16.966  1.00  0.00           C  
ATOM    813  CD  GLU A  54      -8.706  28.561  17.868  1.00  0.00           C  
ATOM    814  OE1 GLU A  54      -8.697  28.351  19.057  1.00  0.00           O  
ATOM    815  OE2 GLU A  54      -8.217  29.546  17.366  1.00  0.00           O  
ATOM    816  H   GLU A  54     -11.001  24.251  18.660  1.00  0.00           H  
ATOM    817  HA  GLU A  54     -11.432  25.790  16.327  1.00  0.00           H  
ATOM    818 1HB  GLU A  54     -10.600  26.714  18.475  1.00  0.00           H  
ATOM    819 2HB  GLU A  54      -9.071  25.876  18.250  1.00  0.00           H  
ATOM    820 1HG  GLU A  54      -8.621  27.203  16.239  1.00  0.00           H  
ATOM    821 2HG  GLU A  54     -10.170  28.022  16.422  1.00  0.00           H  
ATOM    822  N   GLU A  55      -8.709  23.928  16.215  1.00  0.00           N  
ATOM    823  CA  GLU A  55      -7.721  23.355  15.310  1.00  0.00           C  
ATOM    824  C   GLU A  55      -8.382  22.473  14.259  1.00  0.00           C  
ATOM    825  O   GLU A  55      -8.005  22.499  13.087  1.00  0.00           O  
ATOM    826  CB  GLU A  55      -6.687  22.543  16.094  1.00  0.00           C  
ATOM    827  CG  GLU A  55      -5.757  23.380  16.961  1.00  0.00           C  
ATOM    828  CD  GLU A  55      -4.804  22.546  17.770  1.00  0.00           C  
ATOM    829  OE1 GLU A  55      -4.134  21.720  17.198  1.00  0.00           O  
ATOM    830  OE2 GLU A  55      -4.746  22.735  18.963  1.00  0.00           O  
ATOM    831  H   GLU A  55      -8.693  23.666  17.190  1.00  0.00           H  
ATOM    832  HA  GLU A  55      -7.209  24.169  14.796  1.00  0.00           H  
ATOM    833 1HB  GLU A  55      -7.199  21.832  16.742  1.00  0.00           H  
ATOM    834 2HB  GLU A  55      -6.072  21.970  15.400  1.00  0.00           H  
ATOM    835 1HG  GLU A  55      -5.183  24.048  16.320  1.00  0.00           H  
ATOM    836 2HG  GLU A  55      -6.357  23.993  17.632  1.00  0.00           H  
ATOM    837  N   MET A  56      -9.369  21.693  14.684  1.00  0.00           N  
ATOM    838  CA  MET A  56     -10.085  20.801  13.779  1.00  0.00           C  
ATOM    839  C   MET A  56     -10.857  21.588  12.728  1.00  0.00           C  
ATOM    840  O   MET A  56     -10.888  21.213  11.556  1.00  0.00           O  
ATOM    841  CB  MET A  56     -11.029  19.896  14.567  1.00  0.00           C  
ATOM    842  CG  MET A  56     -10.330  18.856  15.432  1.00  0.00           C  
ATOM    843  SD  MET A  56      -9.306  17.726  14.469  1.00  0.00           S  
ATOM    844  CE  MET A  56     -10.558  16.836  13.548  1.00  0.00           C  
ATOM    845  H   MET A  56      -9.631  21.718  15.659  1.00  0.00           H  
ATOM    846  HA  MET A  56      -9.357  20.180  13.258  1.00  0.00           H  
ATOM    847 1HB  MET A  56     -11.657  20.503  15.218  1.00  0.00           H  
ATOM    848 2HB  MET A  56     -11.688  19.367  13.877  1.00  0.00           H  
ATOM    849 1HG  MET A  56      -9.696  19.358  16.162  1.00  0.00           H  
ATOM    850 2HG  MET A  56     -11.074  18.272  15.972  1.00  0.00           H  
ATOM    851 1HE  MET A  56     -10.081  16.098  12.904  1.00  0.00           H  
ATOM    852 2HE  MET A  56     -11.231  16.332  14.243  1.00  0.00           H  
ATOM    853 3HE  MET A  56     -11.127  17.538  12.937  1.00  0.00           H  
ATOM    854  N   PHE A  57     -11.480  22.681  13.153  1.00  0.00           N  
ATOM    855  CA  PHE A  57     -12.254  23.523  12.248  1.00  0.00           C  
ATOM    856  C   PHE A  57     -11.360  24.168  11.197  1.00  0.00           C  
ATOM    857  O   PHE A  57     -11.726  24.255  10.025  1.00  0.00           O  
ATOM    858  CB  PHE A  57     -12.995  24.609  13.030  1.00  0.00           C  
ATOM    859  CG  PHE A  57     -13.873  25.479  12.176  1.00  0.00           C  
ATOM    860  CD1 PHE A  57     -15.106  25.023  11.735  1.00  0.00           C  
ATOM    861  CD2 PHE A  57     -13.468  26.754  11.812  1.00  0.00           C  
ATOM    862  CE1 PHE A  57     -15.915  25.822  10.949  1.00  0.00           C  
ATOM    863  CE2 PHE A  57     -14.274  27.555  11.028  1.00  0.00           C  
ATOM    864  CZ  PHE A  57     -15.499  27.088  10.596  1.00  0.00           C  
ATOM    865  H   PHE A  57     -11.416  22.936  14.128  1.00  0.00           H  
ATOM    866  HA  PHE A  57     -12.988  22.898  11.737  1.00  0.00           H  
ATOM    867 1HB  PHE A  57     -13.616  24.146  13.796  1.00  0.00           H  
ATOM    868 2HB  PHE A  57     -12.274  25.248  13.537  1.00  0.00           H  
ATOM    869  HD1 PHE A  57     -15.435  24.022  12.015  1.00  0.00           H  
ATOM    870  HD2 PHE A  57     -12.500  27.123  12.153  1.00  0.00           H  
ATOM    871  HE1 PHE A  57     -16.881  25.451  10.609  1.00  0.00           H  
ATOM    872  HE2 PHE A  57     -13.944  28.556  10.749  1.00  0.00           H  
ATOM    873  HZ  PHE A  57     -16.136  27.718   9.976  1.00  0.00           H  
ATOM    874  N   GLU A  58     -10.185  24.620  11.622  1.00  0.00           N  
ATOM    875  CA  GLU A  58      -9.237  25.258  10.717  1.00  0.00           C  
ATOM    876  C   GLU A  58      -8.734  24.277   9.666  1.00  0.00           C  
ATOM    877  O   GLU A  58      -8.593  24.626   8.494  1.00  0.00           O  
ATOM    878  CB  GLU A  58      -8.055  25.832  11.501  1.00  0.00           C  
ATOM    879  CG  GLU A  58      -8.401  27.029  12.375  1.00  0.00           C  
ATOM    880  CD  GLU A  58      -8.853  28.222  11.580  1.00  0.00           C  
ATOM    881  OE1 GLU A  58      -8.065  28.744  10.828  1.00  0.00           O  
ATOM    882  OE2 GLU A  58      -9.987  28.613  11.725  1.00  0.00           O  
ATOM    883  H   GLU A  58      -9.942  24.519  12.597  1.00  0.00           H  
ATOM    884  HA  GLU A  58      -9.745  26.075  10.203  1.00  0.00           H  
ATOM    885 1HB  GLU A  58      -7.635  25.058  12.144  1.00  0.00           H  
ATOM    886 2HB  GLU A  58      -7.273  26.140  10.806  1.00  0.00           H  
ATOM    887 1HG  GLU A  58      -9.196  26.744  13.064  1.00  0.00           H  
ATOM    888 2HG  GLU A  58      -7.526  27.300  12.964  1.00  0.00           H  
ATOM    889  N   VAL A  59      -8.464  23.048  10.091  1.00  0.00           N  
ATOM    890  CA  VAL A  59      -7.976  22.014   9.186  1.00  0.00           C  
ATOM    891  C   VAL A  59      -9.021  21.664   8.135  1.00  0.00           C  
ATOM    892  O   VAL A  59      -8.697  21.472   6.963  1.00  0.00           O  
ATOM    893  CB  VAL A  59      -7.602  20.746   9.976  1.00  0.00           C  
ATOM    894  CG1 VAL A  59      -7.273  19.604   9.025  1.00  0.00           C  
ATOM    895  CG2 VAL A  59      -6.426  21.037  10.896  1.00  0.00           C  
ATOM    896  H   VAL A  59      -8.600  22.824  11.066  1.00  0.00           H  
ATOM    897  HA  VAL A  59      -7.084  22.388   8.682  1.00  0.00           H  
ATOM    898  HB  VAL A  59      -8.460  20.432  10.570  1.00  0.00           H  
ATOM    899 1HG1 VAL A  59      -7.011  18.715   9.600  1.00  0.00           H  
ATOM    900 2HG1 VAL A  59      -8.141  19.389   8.401  1.00  0.00           H  
ATOM    901 3HG1 VAL A  59      -6.432  19.887   8.393  1.00  0.00           H  
ATOM    902 1HG2 VAL A  59      -6.167  20.136  11.451  1.00  0.00           H  
ATOM    903 2HG2 VAL A  59      -5.569  21.356  10.302  1.00  0.00           H  
ATOM    904 3HG2 VAL A  59      -6.698  21.828  11.594  1.00  0.00           H  
ATOM    905  N   ALA A  60     -10.277  21.582   8.560  1.00  0.00           N  
ATOM    906  CA  ALA A  60     -11.372  21.255   7.655  1.00  0.00           C  
ATOM    907  C   ALA A  60     -11.561  22.341   6.604  1.00  0.00           C  
ATOM    908  O   ALA A  60     -11.800  22.049   5.432  1.00  0.00           O  
ATOM    909  CB  ALA A  60     -12.661  21.045   8.437  1.00  0.00           C  
ATOM    910  H   ALA A  60     -10.478  21.751   9.535  1.00  0.00           H  
ATOM    911  HA  ALA A  60     -11.119  20.330   7.137  1.00  0.00           H  
ATOM    912 1HB  ALA A  60     -13.469  20.802   7.747  1.00  0.00           H  
ATOM    913 2HB  ALA A  60     -12.528  20.227   9.144  1.00  0.00           H  
ATOM    914 3HB  ALA A  60     -12.909  21.956   8.979  1.00  0.00           H  
ATOM    915  N   LYS A  61     -11.453  23.595   7.029  1.00  0.00           N  
ATOM    916  CA  LYS A  61     -11.611  24.727   6.125  1.00  0.00           C  
ATOM    917  C   LYS A  61     -10.510  24.751   5.072  1.00  0.00           C  
ATOM    918  O   LYS A  61     -10.764  25.031   3.901  1.00  0.00           O  
ATOM    919  CB  LYS A  61     -11.618  26.040   6.909  1.00  0.00           C  
ATOM    920  CG  LYS A  61     -11.837  27.282   6.054  1.00  0.00           C  
ATOM    921  CD  LYS A  61     -11.921  28.535   6.912  1.00  0.00           C  
ATOM    922  CE  LYS A  61     -12.234  29.763   6.070  1.00  0.00           C  
ATOM    923  NZ  LYS A  61     -11.142  30.072   5.107  1.00  0.00           N  
ATOM    924  H   LYS A  61     -11.256  23.768   8.004  1.00  0.00           H  
ATOM    925  HA  LYS A  61     -12.565  24.625   5.607  1.00  0.00           H  
ATOM    926 1HB  LYS A  61     -12.405  26.010   7.663  1.00  0.00           H  
ATOM    927 2HB  LYS A  61     -10.668  26.157   7.432  1.00  0.00           H  
ATOM    928 1HG  LYS A  61     -11.011  27.389   5.349  1.00  0.00           H  
ATOM    929 2HG  LYS A  61     -12.762  27.176   5.489  1.00  0.00           H  
ATOM    930 1HD  LYS A  61     -12.702  28.411   7.663  1.00  0.00           H  
ATOM    931 2HD  LYS A  61     -10.971  28.691   7.423  1.00  0.00           H  
ATOM    932 1HE  LYS A  61     -13.156  29.597   5.514  1.00  0.00           H  
ATOM    933 2HE  LYS A  61     -12.379  30.624   6.722  1.00  0.00           H  
ATOM    934 1HZ  LYS A  61     -11.387  30.891   4.570  1.00  0.00           H  
ATOM    935 2HZ  LYS A  61     -10.285  30.246   5.614  1.00  0.00           H  
ATOM    936 3HZ  LYS A  61     -11.010  29.288   4.484  1.00  0.00           H  
ATOM    937  N   ALA A  62      -9.286  24.455   5.498  1.00  0.00           N  
ATOM    938  CA  ALA A  62      -8.143  24.441   4.593  1.00  0.00           C  
ATOM    939  C   ALA A  62      -8.286  23.349   3.541  1.00  0.00           C  
ATOM    940  O   ALA A  62      -7.972  23.558   2.369  1.00  0.00           O  
ATOM    941  CB  ALA A  62      -6.851  24.256   5.375  1.00  0.00           C  
ATOM    942  H   ALA A  62      -9.144  24.234   6.473  1.00  0.00           H  
ATOM    943  HA  ALA A  62      -8.109  25.400   4.076  1.00  0.00           H  
ATOM    944 1HB  ALA A  62      -6.006  24.248   4.685  1.00  0.00           H  
ATOM    945 2HB  ALA A  62      -6.733  25.076   6.083  1.00  0.00           H  
ATOM    946 3HB  ALA A  62      -6.885  23.312   5.916  1.00  0.00           H  
ATOM    947  N   ILE A  63      -8.762  22.184   3.967  1.00  0.00           N  
ATOM    948  CA  ILE A  63      -8.948  21.055   3.062  1.00  0.00           C  
ATOM    949  C   ILE A  63     -10.006  21.361   2.010  1.00  0.00           C  
ATOM    950  O   ILE A  63      -9.847  21.019   0.838  1.00  0.00           O  
ATOM    951  CB  ILE A  63      -9.348  19.788   3.839  1.00  0.00           C  
ATOM    952  CG1 ILE A  63      -8.187  19.310   4.715  1.00  0.00           C  
ATOM    953  CG2 ILE A  63      -9.782  18.690   2.880  1.00  0.00           C  
ATOM    954  CD1 ILE A  63      -8.573  18.238   5.709  1.00  0.00           C  
ATOM    955  H   ILE A  63      -9.001  22.077   4.942  1.00  0.00           H  
ATOM    956  HA  ILE A  63      -8.005  20.863   2.551  1.00  0.00           H  
ATOM    957  HB  ILE A  63     -10.175  20.018   4.510  1.00  0.00           H  
ATOM    958 1HG1 ILE A  63      -7.391  18.918   4.082  1.00  0.00           H  
ATOM    959 2HG1 ILE A  63      -7.777  20.155   5.269  1.00  0.00           H  
ATOM    960 1HG2 ILE A  63     -10.061  17.802   3.446  1.00  0.00           H  
ATOM    961 2HG2 ILE A  63     -10.637  19.033   2.298  1.00  0.00           H  
ATOM    962 3HG2 ILE A  63      -8.959  18.448   2.207  1.00  0.00           H  
ATOM    963 1HD1 ILE A  63      -7.698  17.951   6.293  1.00  0.00           H  
ATOM    964 2HD1 ILE A  63      -9.345  18.622   6.377  1.00  0.00           H  
ATOM    965 3HD1 ILE A  63      -8.953  17.368   5.176  1.00  0.00           H  
ATOM    966  N   ALA A  64     -11.086  22.007   2.436  1.00  0.00           N  
ATOM    967  CA  ALA A  64     -12.174  22.360   1.531  1.00  0.00           C  
ATOM    968  C   ALA A  64     -11.712  23.361   0.479  1.00  0.00           C  
ATOM    969  O   ALA A  64     -12.073  23.256  -0.693  1.00  0.00           O  
ATOM    970  CB  ALA A  64     -13.353  22.921   2.313  1.00  0.00           C  
ATOM    971  H   ALA A  64     -11.156  22.260   3.411  1.00  0.00           H  
ATOM    972  HA  ALA A  64     -12.492  21.454   1.014  1.00  0.00           H  
ATOM    973 1HB  ALA A  64     -14.157  23.179   1.624  1.00  0.00           H  
ATOM    974 2HB  ALA A  64     -13.709  22.172   3.021  1.00  0.00           H  
ATOM    975 3HB  ALA A  64     -13.039  23.811   2.855  1.00  0.00           H  
ATOM    976  N   ASP A  65     -10.911  24.332   0.905  1.00  0.00           N  
ATOM    977  CA  ASP A  65     -10.398  25.353  -0.000  1.00  0.00           C  
ATOM    978  C   ASP A  65      -9.479  24.748  -1.052  1.00  0.00           C  
ATOM    979  O   ASP A  65      -9.529  25.123  -2.223  1.00  0.00           O  
ATOM    980  CB  ASP A  65      -9.646  26.433   0.781  1.00  0.00           C  
ATOM    981  CG  ASP A  65     -10.570  27.322   1.603  1.00  0.00           C  
ATOM    982  OD1 ASP A  65     -11.752  27.308   1.353  1.00  0.00           O  
ATOM    983  OD2 ASP A  65     -10.085  28.006   2.472  1.00  0.00           O  
ATOM    984  H   ASP A  65     -10.651  24.364   1.880  1.00  0.00           H  
ATOM    985  HA  ASP A  65     -11.242  25.817  -0.512  1.00  0.00           H  
ATOM    986 1HB  ASP A  65      -8.927  25.963   1.453  1.00  0.00           H  
ATOM    987 2HB  ASP A  65      -9.085  27.060   0.088  1.00  0.00           H  
ATOM    988  N   ALA A  66      -8.640  23.809  -0.626  1.00  0.00           N  
ATOM    989  CA  ALA A  66      -7.706  23.149  -1.531  1.00  0.00           C  
ATOM    990  C   ALA A  66      -8.444  22.331  -2.583  1.00  0.00           C  
ATOM    991  O   ALA A  66      -8.067  22.324  -3.755  1.00  0.00           O  
ATOM    992  CB  ALA A  66      -6.747  22.263  -0.749  1.00  0.00           C  
ATOM    993  H   ALA A  66      -8.649  23.546   0.349  1.00  0.00           H  
ATOM    994  HA  ALA A  66      -7.133  23.919  -2.048  1.00  0.00           H  
ATOM    995 1HB  ALA A  66      -6.056  21.777  -1.439  1.00  0.00           H  
ATOM    996 2HB  ALA A  66      -6.184  22.872  -0.041  1.00  0.00           H  
ATOM    997 3HB  ALA A  66      -7.311  21.506  -0.208  1.00  0.00           H  
ATOM    998  N   SER A  67      -9.498  21.642  -2.157  1.00  0.00           N  
ATOM    999  CA  SER A  67     -10.292  20.819  -3.062  1.00  0.00           C  
ATOM   1000  C   SER A  67     -10.989  21.672  -4.114  1.00  0.00           C  
ATOM   1001  O   SER A  67     -11.052  21.301  -5.286  1.00  0.00           O  
ATOM   1002  CB  SER A  67     -11.320  20.025  -2.280  1.00  0.00           C  
ATOM   1003  OG  SER A  67     -10.700  19.088  -1.442  1.00  0.00           O  
ATOM   1004  H   SER A  67      -9.756  21.690  -1.182  1.00  0.00           H  
ATOM   1005  HA  SER A  67      -9.625  20.123  -3.573  1.00  0.00           H  
ATOM   1006 1HB  SER A  67     -11.927  20.705  -1.682  1.00  0.00           H  
ATOM   1007 2HB  SER A  67     -11.988  19.513  -2.971  1.00  0.00           H  
ATOM   1008  HG  SER A  67     -11.349  18.862  -0.772  1.00  0.00           H  
ATOM   1009  N   LEU A  68     -11.511  22.817  -3.688  1.00  0.00           N  
ATOM   1010  CA  LEU A  68     -12.206  23.726  -4.592  1.00  0.00           C  
ATOM   1011  C   LEU A  68     -11.258  24.287  -5.645  1.00  0.00           C  
ATOM   1012  O   LEU A  68     -11.616  24.405  -6.817  1.00  0.00           O  
ATOM   1013  CB  LEU A  68     -12.841  24.877  -3.801  1.00  0.00           C  
ATOM   1014  CG  LEU A  68     -13.640  25.891  -4.630  1.00  0.00           C  
ATOM   1015  CD1 LEU A  68     -14.778  25.179  -5.346  1.00  0.00           C  
ATOM   1016  CD2 LEU A  68     -14.170  26.987  -3.717  1.00  0.00           C  
ATOM   1017  H   LEU A  68     -11.424  23.064  -2.713  1.00  0.00           H  
ATOM   1018  HA  LEU A  68     -12.995  23.172  -5.100  1.00  0.00           H  
ATOM   1019 1HB  LEU A  68     -13.513  24.456  -3.055  1.00  0.00           H  
ATOM   1020 2HB  LEU A  68     -12.051  25.420  -3.283  1.00  0.00           H  
ATOM   1021  HG  LEU A  68     -12.992  26.332  -5.388  1.00  0.00           H  
ATOM   1022 1HD1 LEU A  68     -15.346  25.900  -5.935  1.00  0.00           H  
ATOM   1023 2HD1 LEU A  68     -14.370  24.413  -6.007  1.00  0.00           H  
ATOM   1024 3HD1 LEU A  68     -15.435  24.713  -4.613  1.00  0.00           H  
ATOM   1025 1HD2 LEU A  68     -14.737  27.709  -4.305  1.00  0.00           H  
ATOM   1026 2HD2 LEU A  68     -14.818  26.548  -2.959  1.00  0.00           H  
ATOM   1027 3HD2 LEU A  68     -13.334  27.492  -3.231  1.00  0.00           H  
ATOM   1028  N   ARG A  69     -10.047  24.631  -5.219  1.00  0.00           N  
ATOM   1029  CA  ARG A  69      -9.045  25.181  -6.124  1.00  0.00           C  
ATOM   1030  C   ARG A  69      -8.632  24.159  -7.176  1.00  0.00           C  
ATOM   1031  O   ARG A  69      -8.460  24.495  -8.348  1.00  0.00           O  
ATOM   1032  CB  ARG A  69      -7.815  25.633  -5.350  1.00  0.00           C  
ATOM   1033  CG  ARG A  69      -8.024  26.862  -4.479  1.00  0.00           C  
ATOM   1034  CD  ARG A  69      -6.800  27.205  -3.711  1.00  0.00           C  
ATOM   1035  NE  ARG A  69      -5.713  27.625  -4.581  1.00  0.00           N  
ATOM   1036  CZ  ARG A  69      -4.426  27.738  -4.197  1.00  0.00           C  
ATOM   1037  NH1 ARG A  69      -4.082  27.461  -2.959  1.00  0.00           N  
ATOM   1038  NH2 ARG A  69      -3.510  28.129  -5.066  1.00  0.00           N  
ATOM   1039  H   ARG A  69      -9.815  24.508  -4.244  1.00  0.00           H  
ATOM   1040  HA  ARG A  69      -9.474  26.046  -6.631  1.00  0.00           H  
ATOM   1041 1HB  ARG A  69      -7.476  24.825  -4.704  1.00  0.00           H  
ATOM   1042 2HB  ARG A  69      -7.008  25.856  -6.047  1.00  0.00           H  
ATOM   1043 1HG  ARG A  69      -8.283  27.714  -5.109  1.00  0.00           H  
ATOM   1044 2HG  ARG A  69      -8.832  26.674  -3.772  1.00  0.00           H  
ATOM   1045 1HD  ARG A  69      -7.019  28.020  -3.022  1.00  0.00           H  
ATOM   1046 2HD  ARG A  69      -6.468  26.333  -3.148  1.00  0.00           H  
ATOM   1047  HE  ARG A  69      -5.939  27.847  -5.541  1.00  0.00           H  
ATOM   1048 1HH1 ARG A  69      -4.783  27.162  -2.296  1.00  0.00           H  
ATOM   1049 2HH1 ARG A  69      -3.118  27.546  -2.672  1.00  0.00           H  
ATOM   1050 1HH2 ARG A  69      -3.775  28.343  -6.018  1.00  0.00           H  
ATOM   1051 2HH2 ARG A  69      -2.547  28.215  -4.779  1.00  0.00           H  
ATOM   1052  N   MET A  70      -8.474  22.910  -6.751  1.00  0.00           N  
ATOM   1053  CA  MET A  70      -8.082  21.837  -7.655  1.00  0.00           C  
ATOM   1054  C   MET A  70      -9.154  21.583  -8.707  1.00  0.00           C  
ATOM   1055  O   MET A  70      -8.848  21.363  -9.879  1.00  0.00           O  
ATOM   1056  CB  MET A  70      -7.796  20.561  -6.866  1.00  0.00           C  
ATOM   1057  CG  MET A  70      -7.152  19.448  -7.680  1.00  0.00           C  
ATOM   1058  SD  MET A  70      -5.469  19.847  -8.193  1.00  0.00           S  
ATOM   1059  CE  MET A  70      -5.740  20.333  -9.895  1.00  0.00           C  
ATOM   1060  H   MET A  70      -8.630  22.699  -5.776  1.00  0.00           H  
ATOM   1061  HA  MET A  70      -7.173  22.138  -8.176  1.00  0.00           H  
ATOM   1062 1HB  MET A  70      -7.135  20.790  -6.031  1.00  0.00           H  
ATOM   1063 2HB  MET A  70      -8.727  20.174  -6.449  1.00  0.00           H  
ATOM   1064 1HG  MET A  70      -7.124  18.534  -7.088  1.00  0.00           H  
ATOM   1065 2HG  MET A  70      -7.747  19.258  -8.572  1.00  0.00           H  
ATOM   1066 1HE  MET A  70      -4.789  20.610 -10.350  1.00  0.00           H  
ATOM   1067 2HE  MET A  70      -6.179  19.500 -10.446  1.00  0.00           H  
ATOM   1068 3HE  MET A  70      -6.419  21.186  -9.926  1.00  0.00           H  
ATOM   1069  N   VAL A  71     -10.412  21.615  -8.282  1.00  0.00           N  
ATOM   1070  CA  VAL A  71     -11.533  21.388  -9.186  1.00  0.00           C  
ATOM   1071  C   VAL A  71     -11.623  22.486 -10.238  1.00  0.00           C  
ATOM   1072  O   VAL A  71     -11.887  22.216 -11.410  1.00  0.00           O  
ATOM   1073  CB  VAL A  71     -12.854  21.329  -8.395  1.00  0.00           C  
ATOM   1074  CG1 VAL A  71     -14.041  21.283  -9.345  1.00  0.00           C  
ATOM   1075  CG2 VAL A  71     -12.852  20.118  -7.474  1.00  0.00           C  
ATOM   1076  H   VAL A  71     -10.596  21.802  -7.307  1.00  0.00           H  
ATOM   1077  HA  VAL A  71     -11.383  20.432  -9.690  1.00  0.00           H  
ATOM   1078  HB  VAL A  71     -12.952  22.238  -7.802  1.00  0.00           H  
ATOM   1079 1HG1 VAL A  71     -14.966  21.241  -8.769  1.00  0.00           H  
ATOM   1080 2HG1 VAL A  71     -14.043  22.176  -9.970  1.00  0.00           H  
ATOM   1081 3HG1 VAL A  71     -13.968  20.397  -9.976  1.00  0.00           H  
ATOM   1082 1HG2 VAL A  71     -13.788  20.083  -6.918  1.00  0.00           H  
ATOM   1083 2HG2 VAL A  71     -12.748  19.210  -8.068  1.00  0.00           H  
ATOM   1084 3HG2 VAL A  71     -12.018  20.193  -6.776  1.00  0.00           H  
ATOM   1085  N   GLU A  72     -11.402  23.725  -9.813  1.00  0.00           N  
ATOM   1086  CA  GLU A  72     -11.457  24.867 -10.716  1.00  0.00           C  
ATOM   1087  C   GLU A  72     -10.358  24.791 -11.769  1.00  0.00           C  
ATOM   1088  O   GLU A  72     -10.586  25.093 -12.941  1.00  0.00           O  
ATOM   1089  CB  GLU A  72     -11.335  26.174  -9.930  1.00  0.00           C  
ATOM   1090  CG  GLU A  72     -12.541  26.501  -9.061  1.00  0.00           C  
ATOM   1091  CD  GLU A  72     -12.356  27.752  -8.249  1.00  0.00           C  
ATOM   1092  OE1 GLU A  72     -11.277  28.295  -8.267  1.00  0.00           O  
ATOM   1093  OE2 GLU A  72     -13.295  28.166  -7.610  1.00  0.00           O  
ATOM   1094  H   GLU A  72     -11.190  23.879  -8.838  1.00  0.00           H  
ATOM   1095  HA  GLU A  72     -12.419  24.857 -11.229  1.00  0.00           H  
ATOM   1096 1HB  GLU A  72     -10.459  26.129  -9.282  1.00  0.00           H  
ATOM   1097 2HB  GLU A  72     -11.187  27.003 -10.622  1.00  0.00           H  
ATOM   1098 1HG  GLU A  72     -13.414  26.623  -9.702  1.00  0.00           H  
ATOM   1099 2HG  GLU A  72     -12.731  25.663  -8.391  1.00  0.00           H  
ATOM   1100  N   ALA A  73      -9.166  24.386 -11.344  1.00  0.00           N  
ATOM   1101  CA  ALA A  73      -8.029  24.269 -12.248  1.00  0.00           C  
ATOM   1102  C   ALA A  73      -8.270  23.194 -13.300  1.00  0.00           C  
ATOM   1103  O   ALA A  73      -7.938  23.373 -14.472  1.00  0.00           O  
ATOM   1104  CB  ALA A  73      -6.759  23.968 -11.465  1.00  0.00           C  
ATOM   1105  H   ALA A  73      -9.045  24.153 -10.369  1.00  0.00           H  
ATOM   1106  HA  ALA A  73      -7.908  25.221 -12.765  1.00  0.00           H  
ATOM   1107 1HB  ALA A  73      -5.918  23.884 -12.154  1.00  0.00           H  
ATOM   1108 2HB  ALA A  73      -6.568  24.775 -10.757  1.00  0.00           H  
ATOM   1109 3HB  ALA A  73      -6.879  23.031 -10.924  1.00  0.00           H  
ATOM   1110  N   MET A  74      -8.849  22.077 -12.875  1.00  0.00           N  
ATOM   1111  CA  MET A  74      -9.137  20.970 -13.779  1.00  0.00           C  
ATOM   1112  C   MET A  74     -10.163  21.369 -14.831  1.00  0.00           C  
ATOM   1113  O   MET A  74     -10.035  21.013 -16.003  1.00  0.00           O  
ATOM   1114  CB  MET A  74      -9.628  19.758 -12.989  1.00  0.00           C  
ATOM   1115  CG  MET A  74      -8.557  19.080 -12.147  1.00  0.00           C  
ATOM   1116  SD  MET A  74      -9.120  17.526 -11.425  1.00  0.00           S  
ATOM   1117  CE  MET A  74     -10.208  18.127 -10.135  1.00  0.00           C  
ATOM   1118  H   MET A  74      -9.096  21.993 -11.899  1.00  0.00           H  
ATOM   1119  HA  MET A  74      -8.218  20.701 -14.300  1.00  0.00           H  
ATOM   1120 1HB  MET A  74     -10.435  20.060 -12.323  1.00  0.00           H  
ATOM   1121 2HB  MET A  74     -10.032  19.015 -13.677  1.00  0.00           H  
ATOM   1122 1HG  MET A  74      -7.683  18.876 -12.764  1.00  0.00           H  
ATOM   1123 2HG  MET A  74      -8.255  19.745 -11.338  1.00  0.00           H  
ATOM   1124 1HE  MET A  74     -10.636  17.281  -9.597  1.00  0.00           H  
ATOM   1125 2HE  MET A  74      -9.641  18.750  -9.442  1.00  0.00           H  
ATOM   1126 3HE  MET A  74     -11.010  18.716 -10.581  1.00  0.00           H  
ATOM   1127  N   VAL A  75     -11.181  22.110 -14.406  1.00  0.00           N  
ATOM   1128  CA  VAL A  75     -12.232  22.560 -15.310  1.00  0.00           C  
ATOM   1129  C   VAL A  75     -11.657  23.375 -16.461  1.00  0.00           C  
ATOM   1130  O   VAL A  75     -11.995  23.150 -17.623  1.00  0.00           O  
ATOM   1131  CB  VAL A  75     -13.264  23.411 -14.547  1.00  0.00           C  
ATOM   1132  CG1 VAL A  75     -14.240  24.060 -15.517  1.00  0.00           C  
ATOM   1133  CG2 VAL A  75     -14.003  22.547 -13.537  1.00  0.00           C  
ATOM   1134  H   VAL A  75     -11.227  22.368 -13.431  1.00  0.00           H  
ATOM   1135  HA  VAL A  75     -12.735  21.683 -15.719  1.00  0.00           H  
ATOM   1136  HB  VAL A  75     -12.745  24.216 -14.027  1.00  0.00           H  
ATOM   1137 1HG1 VAL A  75     -14.963  24.659 -14.961  1.00  0.00           H  
ATOM   1138 2HG1 VAL A  75     -13.694  24.702 -16.208  1.00  0.00           H  
ATOM   1139 3HG1 VAL A  75     -14.766  23.287 -16.077  1.00  0.00           H  
ATOM   1140 1HG2 VAL A  75     -14.730  23.156 -13.000  1.00  0.00           H  
ATOM   1141 2HG2 VAL A  75     -14.518  21.739 -14.056  1.00  0.00           H  
ATOM   1142 3HG2 VAL A  75     -13.289  22.126 -12.828  1.00  0.00           H  
ATOM   1143  N   ASP A  76     -10.785  24.321 -16.110  1.00  0.00           N  
ATOM   1144  CA  ASP A  76     -10.153  25.212 -17.072  1.00  0.00           C  
ATOM   1145  C   ASP A  76      -9.180  24.460 -17.969  1.00  0.00           C  
ATOM   1146  O   ASP A  76      -8.992  24.816 -19.132  1.00  0.00           O  
ATOM   1147  CB  ASP A  76      -9.419  26.344 -16.350  1.00  0.00           C  
ATOM   1148  CG  ASP A  76     -10.365  27.353 -15.713  1.00  0.00           C  
ATOM   1149  OD1 ASP A  76     -11.522  27.357 -16.064  1.00  0.00           O  
ATOM   1150  OD2 ASP A  76      -9.923  28.111 -14.883  1.00  0.00           O  
ATOM   1151  H   ASP A  76     -10.560  24.415 -15.130  1.00  0.00           H  
ATOM   1152  HA  ASP A  76     -10.929  25.647 -17.703  1.00  0.00           H  
ATOM   1153 1HB  ASP A  76      -8.780  25.926 -15.572  1.00  0.00           H  
ATOM   1154 2HB  ASP A  76      -8.774  26.868 -17.056  1.00  0.00           H  
ATOM   1155  N   ALA A  77      -8.567  23.421 -17.418  1.00  0.00           N  
ATOM   1156  CA  ALA A  77      -7.597  22.616 -18.146  1.00  0.00           C  
ATOM   1157  C   ALA A  77      -8.250  21.915 -19.330  1.00  0.00           C  
ATOM   1158  O   ALA A  77      -7.572  21.502 -20.271  1.00  0.00           O  
ATOM   1159  CB  ALA A  77      -6.948  21.599 -17.218  1.00  0.00           C  
ATOM   1160  H   ALA A  77      -8.784  23.184 -16.460  1.00  0.00           H  
ATOM   1161  HA  ALA A  77      -6.826  23.283 -18.533  1.00  0.00           H  
ATOM   1162 1HB  ALA A  77      -6.226  21.004 -17.778  1.00  0.00           H  
ATOM   1163 2HB  ALA A  77      -6.439  22.119 -16.407  1.00  0.00           H  
ATOM   1164 3HB  ALA A  77      -7.714  20.945 -16.804  1.00  0.00           H  
ATOM   1165  N   GLY A  78      -9.571  21.785 -19.275  1.00  0.00           N  
ATOM   1166  CA  GLY A  78     -10.315  21.016 -20.266  1.00  0.00           C  
ATOM   1167  C   GLY A  78     -10.377  19.542 -19.887  1.00  0.00           C  
ATOM   1168  O   GLY A  78     -10.260  18.665 -20.743  1.00  0.00           O  
ATOM   1169  H   GLY A  78     -10.078  22.232 -18.525  1.00  0.00           H  
ATOM   1170 1HA  GLY A  78     -11.325  21.416 -20.353  1.00  0.00           H  
ATOM   1171 2HA  GLY A  78      -9.842  21.125 -21.241  1.00  0.00           H  
ATOM   1172  N   ALA A  79     -10.562  19.281 -18.596  1.00  0.00           N  
ATOM   1173  CA  ALA A  79     -10.794  17.930 -18.097  1.00  0.00           C  
ATOM   1174  C   ALA A  79     -12.278  17.572 -18.139  1.00  0.00           C  
ATOM   1175  O   ALA A  79     -13.127  18.353 -17.709  1.00  0.00           O  
ATOM   1176  CB  ALA A  79     -10.255  17.790 -16.681  1.00  0.00           C  
ATOM   1177  H   ALA A  79     -10.540  20.050 -17.942  1.00  0.00           H  
ATOM   1178  HA  ALA A  79     -10.264  17.233 -18.747  1.00  0.00           H  
ATOM   1179 1HB  ALA A  79     -10.434  16.776 -16.322  1.00  0.00           H  
ATOM   1180 2HB  ALA A  79      -9.184  17.993 -16.677  1.00  0.00           H  
ATOM   1181 3HB  ALA A  79     -10.760  18.500 -16.028  1.00  0.00           H  
ATOM   1182  N   PRO A  80     -12.583  16.387 -18.659  1.00  0.00           N  
ATOM   1183  CA  PRO A  80     -13.964  15.938 -18.814  1.00  0.00           C  
ATOM   1184  C   PRO A  80     -14.633  15.693 -17.467  1.00  0.00           C  
ATOM   1185  O   PRO A  80     -13.960  15.470 -16.461  1.00  0.00           O  
ATOM   1186  CB  PRO A  80     -13.813  14.638 -19.611  1.00  0.00           C  
ATOM   1187  CG  PRO A  80     -12.442  14.160 -19.275  1.00  0.00           C  
ATOM   1188  CD  PRO A  80     -11.637  15.421 -19.105  1.00  0.00           C  
ATOM   1189  HA  PRO A  80     -14.526  16.689 -19.388  1.00  0.00           H  
ATOM   1190 1HB  PRO A  80     -14.597  13.925 -19.318  1.00  0.00           H  
ATOM   1191 2HB  PRO A  80     -13.944  14.838 -20.685  1.00  0.00           H  
ATOM   1192 1HG  PRO A  80     -12.466  13.547 -18.362  1.00  0.00           H  
ATOM   1193 2HG  PRO A  80     -12.056  13.517 -20.079  1.00  0.00           H  
ATOM   1194 1HD  PRO A  80     -10.859  15.261 -18.343  1.00  0.00           H  
ATOM   1195 2HD  PRO A  80     -11.185  15.701 -20.068  1.00  0.00           H  
ATOM   1196  N   PRO A  81     -15.939  15.778 -17.668  1.00  0.00           N  
ATOM   1197  CA  PRO A  81     -16.898  15.806 -16.571  1.00  0.00           C  
ATOM   1198  C   PRO A  81     -16.735  14.584 -15.679  1.00  0.00           C  
ATOM   1199  O   PRO A  81     -17.020  14.634 -14.483  1.00  0.00           O  
ATOM   1200  CB  PRO A  81     -18.250  15.805 -17.291  1.00  0.00           C  
ATOM   1201  CG  PRO A  81     -17.946  15.249 -18.640  1.00  0.00           C  
ATOM   1202  CD  PRO A  81     -16.556  15.742 -18.944  1.00  0.00           C  
ATOM   1203  HA  PRO A  81     -16.760  16.732 -15.993  1.00  0.00           H  
ATOM   1204 1HB  PRO A  81     -18.974  15.195 -16.731  1.00  0.00           H  
ATOM   1205 2HB  PRO A  81     -18.655  16.827 -17.333  1.00  0.00           H  
ATOM   1206 1HG  PRO A  81     -18.011  14.151 -18.621  1.00  0.00           H  
ATOM   1207 2HG  PRO A  81     -18.688  15.599 -19.372  1.00  0.00           H  
ATOM   1208 1HD  PRO A  81     -16.049  15.026 -19.607  1.00  0.00           H  
ATOM   1209 2HD  PRO A  81     -16.613  16.734 -19.414  1.00  0.00           H  
ATOM   1210  N   ARG A  82     -16.274  13.476 -16.258  1.00  0.00           N  
ATOM   1211  CA  ARG A  82     -15.904  12.326 -15.442  1.00  0.00           C  
ATOM   1212  C   ARG A  82     -14.870  12.707 -14.390  1.00  0.00           C  
ATOM   1213  O   ARG A  82     -15.004  12.354 -13.218  1.00  0.00           O  
ATOM   1214  CB  ARG A  82     -15.349  11.208 -16.313  1.00  0.00           C  
ATOM   1215  CG  ARG A  82     -16.372  10.528 -17.209  1.00  0.00           C  
ATOM   1216  CD  ARG A  82     -15.787   9.369 -17.930  1.00  0.00           C  
ATOM   1217  NE  ARG A  82     -16.750   8.740 -18.819  1.00  0.00           N  
ATOM   1218  CZ  ARG A  82     -16.884   9.027 -20.128  1.00  0.00           C  
ATOM   1219  NH1 ARG A  82     -16.111   9.933 -20.685  1.00  0.00           N  
ATOM   1220  NH2 ARG A  82     -17.792   8.399 -20.853  1.00  0.00           N  
ATOM   1221  H   ARG A  82     -16.176  13.419 -17.262  1.00  0.00           H  
ATOM   1222  HA  ARG A  82     -16.797  11.960 -14.934  1.00  0.00           H  
ATOM   1223 1HB  ARG A  82     -14.561  11.603 -16.952  1.00  0.00           H  
ATOM   1224 2HB  ARG A  82     -14.904  10.441 -15.679  1.00  0.00           H  
ATOM   1225 1HG  ARG A  82     -17.205  10.170 -16.604  1.00  0.00           H  
ATOM   1226 2HG  ARG A  82     -16.740  11.241 -17.947  1.00  0.00           H  
ATOM   1227 1HD  ARG A  82     -14.939   9.703 -18.527  1.00  0.00           H  
ATOM   1228 2HD  ARG A  82     -15.451   8.624 -17.209  1.00  0.00           H  
ATOM   1229  HE  ARG A  82     -17.363   8.038 -18.427  1.00  0.00           H  
ATOM   1230 1HH1 ARG A  82     -15.416  10.414 -20.131  1.00  0.00           H  
ATOM   1231 2HH1 ARG A  82     -16.211  10.149 -21.666  1.00  0.00           H  
ATOM   1232 1HH2 ARG A  82     -18.387   7.702 -20.425  1.00  0.00           H  
ATOM   1233 2HH2 ARG A  82     -17.893   8.614 -21.834  1.00  0.00           H  
ATOM   1234  N   VAL A  83     -13.839  13.429 -14.815  1.00  0.00           N  
ATOM   1235  CA  VAL A  83     -12.780  13.860 -13.910  1.00  0.00           C  
ATOM   1236  C   VAL A  83     -13.311  14.825 -12.859  1.00  0.00           C  
ATOM   1237  O   VAL A  83     -12.941  14.747 -11.687  1.00  0.00           O  
ATOM   1238  CB  VAL A  83     -11.646  14.540 -14.700  1.00  0.00           C  
ATOM   1239  CG1 VAL A  83     -10.631  15.158 -13.750  1.00  0.00           C  
ATOM   1240  CG2 VAL A  83     -10.978  13.530 -15.620  1.00  0.00           C  
ATOM   1241  H   VAL A  83     -13.787  13.686 -15.790  1.00  0.00           H  
ATOM   1242  HA  VAL A  83     -12.377  12.981 -13.405  1.00  0.00           H  
ATOM   1243  HB  VAL A  83     -12.066  15.352 -15.294  1.00  0.00           H  
ATOM   1244 1HG1 VAL A  83      -9.837  15.635 -14.325  1.00  0.00           H  
ATOM   1245 2HG1 VAL A  83     -11.124  15.904 -13.126  1.00  0.00           H  
ATOM   1246 3HG1 VAL A  83     -10.204  14.380 -13.117  1.00  0.00           H  
ATOM   1247 1HG2 VAL A  83     -10.177  14.018 -16.175  1.00  0.00           H  
ATOM   1248 2HG2 VAL A  83     -10.563  12.715 -15.025  1.00  0.00           H  
ATOM   1249 3HG2 VAL A  83     -11.713  13.131 -16.318  1.00  0.00           H  
ATOM   1250  N   ILE A  84     -14.180  15.735 -13.284  1.00  0.00           N  
ATOM   1251  CA  ILE A  84     -14.765  16.717 -12.379  1.00  0.00           C  
ATOM   1252  C   ILE A  84     -15.639  16.046 -11.328  1.00  0.00           C  
ATOM   1253  O   ILE A  84     -15.617  16.423 -10.156  1.00  0.00           O  
ATOM   1254  CB  ILE A  84     -15.599  17.752 -13.156  1.00  0.00           C  
ATOM   1255  CG1 ILE A  84     -14.692  18.836 -13.744  1.00  0.00           C  
ATOM   1256  CG2 ILE A  84     -16.656  18.370 -12.253  1.00  0.00           C  
ATOM   1257  CD1 ILE A  84     -13.535  18.292 -14.551  1.00  0.00           C  
ATOM   1258  H   ILE A  84     -14.442  15.747 -14.259  1.00  0.00           H  
ATOM   1259  HA  ILE A  84     -13.958  17.239 -11.867  1.00  0.00           H  
ATOM   1260  HB  ILE A  84     -16.093  17.264 -13.996  1.00  0.00           H  
ATOM   1261 1HG1 ILE A  84     -15.278  19.492 -14.387  1.00  0.00           H  
ATOM   1262 2HG1 ILE A  84     -14.286  19.447 -12.938  1.00  0.00           H  
ATOM   1263 1HG2 ILE A  84     -17.235  19.099 -12.818  1.00  0.00           H  
ATOM   1264 2HG2 ILE A  84     -17.318  17.589 -11.882  1.00  0.00           H  
ATOM   1265 3HG2 ILE A  84     -16.171  18.865 -11.412  1.00  0.00           H  
ATOM   1266 1HD1 ILE A  84     -12.938  19.120 -14.935  1.00  0.00           H  
ATOM   1267 2HD1 ILE A  84     -12.914  17.660 -13.917  1.00  0.00           H  
ATOM   1268 3HD1 ILE A  84     -13.918  17.705 -15.385  1.00  0.00           H  
ATOM   1269  N   ALA A  85     -16.408  15.050 -11.753  1.00  0.00           N  
ATOM   1270  CA  ALA A  85     -17.292  14.324 -10.848  1.00  0.00           C  
ATOM   1271  C   ALA A  85     -16.497  13.561  -9.797  1.00  0.00           C  
ATOM   1272  O   ALA A  85     -16.872  13.526  -8.625  1.00  0.00           O  
ATOM   1273  CB  ALA A  85     -18.185  13.372 -11.630  1.00  0.00           C  
ATOM   1274  H   ALA A  85     -16.380  14.789 -12.728  1.00  0.00           H  
ATOM   1275  HA  ALA A  85     -17.918  15.051 -10.331  1.00  0.00           H  
ATOM   1276 1HB  ALA A  85     -18.838  12.837 -10.940  1.00  0.00           H  
ATOM   1277 2HB  ALA A  85     -18.791  13.939 -12.337  1.00  0.00           H  
ATOM   1278 3HB  ALA A  85     -17.568  12.657 -12.172  1.00  0.00           H  
ATOM   1279  N   GLU A  86     -15.396  12.950 -10.222  1.00  0.00           N  
ATOM   1280  CA  GLU A  86     -14.545  12.186  -9.317  1.00  0.00           C  
ATOM   1281  C   GLU A  86     -13.911  13.087  -8.266  1.00  0.00           C  
ATOM   1282  O   GLU A  86     -13.821  12.722  -7.094  1.00  0.00           O  
ATOM   1283  CB  GLU A  86     -13.453  11.454 -10.101  1.00  0.00           C  
ATOM   1284  CG  GLU A  86     -12.556  10.566  -9.250  1.00  0.00           C  
ATOM   1285  CD  GLU A  86     -11.554   9.796 -10.064  1.00  0.00           C  
ATOM   1286  OE1 GLU A  86     -11.845   9.491 -11.196  1.00  0.00           O  
ATOM   1287  OE2 GLU A  86     -10.496   9.512  -9.553  1.00  0.00           O  
ATOM   1288  H   GLU A  86     -15.142  13.017 -11.197  1.00  0.00           H  
ATOM   1289  HA  GLU A  86     -15.161  11.447  -8.804  1.00  0.00           H  
ATOM   1290 1HB  GLU A  86     -13.912  10.830 -10.868  1.00  0.00           H  
ATOM   1291 2HB  GLU A  86     -12.819  12.182 -10.608  1.00  0.00           H  
ATOM   1292 1HG  GLU A  86     -12.023  11.188  -8.532  1.00  0.00           H  
ATOM   1293 2HG  GLU A  86     -13.179   9.867  -8.693  1.00  0.00           H  
ATOM   1294  N   ALA A  87     -13.472  14.267  -8.691  1.00  0.00           N  
ATOM   1295  CA  ALA A  87     -12.845  15.223  -7.786  1.00  0.00           C  
ATOM   1296  C   ALA A  87     -13.831  15.715  -6.735  1.00  0.00           C  
ATOM   1297  O   ALA A  87     -13.483  15.861  -5.563  1.00  0.00           O  
ATOM   1298  CB  ALA A  87     -12.276  16.398  -8.568  1.00  0.00           C  
ATOM   1299  H   ALA A  87     -13.575  14.508  -9.666  1.00  0.00           H  
ATOM   1300  HA  ALA A  87     -12.031  14.716  -7.268  1.00  0.00           H  
ATOM   1301 1HB  ALA A  87     -11.811  17.103  -7.878  1.00  0.00           H  
ATOM   1302 2HB  ALA A  87     -11.529  16.037  -9.275  1.00  0.00           H  
ATOM   1303 3HB  ALA A  87     -13.077  16.896  -9.110  1.00  0.00           H  
ATOM   1304  N   ILE A  88     -15.064  15.970  -7.160  1.00  0.00           N  
ATOM   1305  CA  ILE A  88     -16.103  16.447  -6.255  1.00  0.00           C  
ATOM   1306  C   ILE A  88     -16.441  15.398  -5.204  1.00  0.00           C  
ATOM   1307  O   ILE A  88     -16.637  15.720  -4.032  1.00  0.00           O  
ATOM   1308  CB  ILE A  88     -17.377  16.825  -7.032  1.00  0.00           C  
ATOM   1309  CG1 ILE A  88     -17.123  18.055  -7.907  1.00  0.00           C  
ATOM   1310  CG2 ILE A  88     -18.529  17.080  -6.072  1.00  0.00           C  
ATOM   1311  CD1 ILE A  88     -18.228  18.336  -8.901  1.00  0.00           C  
ATOM   1312  H   ILE A  88     -15.287  15.830  -8.135  1.00  0.00           H  
ATOM   1313  HA  ILE A  88     -15.735  17.335  -5.743  1.00  0.00           H  
ATOM   1314  HB  ILE A  88     -17.649  16.012  -7.703  1.00  0.00           H  
ATOM   1315 1HG1 ILE A  88     -17.002  18.934  -7.274  1.00  0.00           H  
ATOM   1316 2HG1 ILE A  88     -16.194  17.922  -8.461  1.00  0.00           H  
ATOM   1317 1HG2 ILE A  88     -19.422  17.347  -6.638  1.00  0.00           H  
ATOM   1318 2HG2 ILE A  88     -18.724  16.179  -5.491  1.00  0.00           H  
ATOM   1319 3HG2 ILE A  88     -18.269  17.897  -5.399  1.00  0.00           H  
ATOM   1320 1HD1 ILE A  88     -17.975  19.222  -9.484  1.00  0.00           H  
ATOM   1321 2HD1 ILE A  88     -18.342  17.482  -9.569  1.00  0.00           H  
ATOM   1322 3HD1 ILE A  88     -19.161  18.508  -8.367  1.00  0.00           H  
ATOM   1323  N   ALA A  89     -16.508  14.141  -5.629  1.00  0.00           N  
ATOM   1324  CA  ALA A  89     -16.823  13.042  -4.724  1.00  0.00           C  
ATOM   1325  C   ALA A  89     -15.735  12.865  -3.672  1.00  0.00           C  
ATOM   1326  O   ALA A  89     -16.025  12.622  -2.500  1.00  0.00           O  
ATOM   1327  CB  ALA A  89     -17.018  11.751  -5.506  1.00  0.00           C  
ATOM   1328  H   ALA A  89     -16.336  13.942  -6.604  1.00  0.00           H  
ATOM   1329  HA  ALA A  89     -17.751  13.285  -4.207  1.00  0.00           H  
ATOM   1330 1HB  ALA A  89     -17.252  10.940  -4.817  1.00  0.00           H  
ATOM   1331 2HB  ALA A  89     -17.837  11.875  -6.214  1.00  0.00           H  
ATOM   1332 3HB  ALA A  89     -16.104  11.513  -6.048  1.00  0.00           H  
ATOM   1333  N   ARG A  90     -14.482  12.988  -4.098  1.00  0.00           N  
ATOM   1334  CA  ARG A  90     -13.348  12.842  -3.193  1.00  0.00           C  
ATOM   1335  C   ARG A  90     -13.338  13.944  -2.141  1.00  0.00           C  
ATOM   1336  O   ARG A  90     -13.056  13.694  -0.969  1.00  0.00           O  
ATOM   1337  CB  ARG A  90     -12.038  12.871  -3.967  1.00  0.00           C  
ATOM   1338  CG  ARG A  90     -11.774  11.644  -4.824  1.00  0.00           C  
ATOM   1339  CD  ARG A  90     -10.467  11.734  -5.524  1.00  0.00           C  
ATOM   1340  NE  ARG A  90     -10.246  10.601  -6.408  1.00  0.00           N  
ATOM   1341  CZ  ARG A  90      -9.752   9.410  -6.017  1.00  0.00           C  
ATOM   1342  NH1 ARG A  90      -9.433   9.212  -4.757  1.00  0.00           N  
ATOM   1343  NH2 ARG A  90      -9.589   8.440  -6.900  1.00  0.00           N  
ATOM   1344  H   ARG A  90     -14.311  13.188  -5.073  1.00  0.00           H  
ATOM   1345  HA  ARG A  90     -13.431  11.880  -2.687  1.00  0.00           H  
ATOM   1346 1HB  ARG A  90     -12.023  13.741  -4.623  1.00  0.00           H  
ATOM   1347 2HB  ARG A  90     -11.206  12.973  -3.270  1.00  0.00           H  
ATOM   1348 1HG  ARG A  90     -11.764  10.755  -4.193  1.00  0.00           H  
ATOM   1349 2HG  ARG A  90     -12.559  11.548  -5.574  1.00  0.00           H  
ATOM   1350 1HD  ARG A  90     -10.437  12.644  -6.122  1.00  0.00           H  
ATOM   1351 2HD  ARG A  90      -9.662  11.755  -4.790  1.00  0.00           H  
ATOM   1352  HE  ARG A  90     -10.480  10.714  -7.386  1.00  0.00           H  
ATOM   1353 1HH1 ARG A  90      -9.559   9.953  -4.082  1.00  0.00           H  
ATOM   1354 2HH1 ARG A  90      -9.063   8.320  -4.464  1.00  0.00           H  
ATOM   1355 1HH2 ARG A  90      -9.834   8.592  -7.869  1.00  0.00           H  
ATOM   1356 2HH2 ARG A  90      -9.219   7.548  -6.607  1.00  0.00           H  
ATOM   1357  N   GLY A  91     -13.647  15.164  -2.567  1.00  0.00           N  
ATOM   1358  CA  GLY A  91     -13.674  16.307  -1.662  1.00  0.00           C  
ATOM   1359  C   GLY A  91     -14.765  16.151  -0.610  1.00  0.00           C  
ATOM   1360  O   GLY A  91     -14.560  16.468   0.562  1.00  0.00           O  
ATOM   1361  H   GLY A  91     -13.869  15.303  -3.542  1.00  0.00           H  
ATOM   1362 1HA  GLY A  91     -12.704  16.408  -1.174  1.00  0.00           H  
ATOM   1363 2HA  GLY A  91     -13.842  17.219  -2.233  1.00  0.00           H  
ATOM   1364  N   ALA A  92     -15.925  15.663  -1.036  1.00  0.00           N  
ATOM   1365  CA  ALA A  92     -17.051  15.463  -0.131  1.00  0.00           C  
ATOM   1366  C   ALA A  92     -16.733  14.408   0.921  1.00  0.00           C  
ATOM   1367  O   ALA A  92     -17.077  14.563   2.093  1.00  0.00           O  
ATOM   1368  CB  ALA A  92     -18.296  15.071  -0.913  1.00  0.00           C  
ATOM   1369  H   ALA A  92     -16.030  15.424  -2.012  1.00  0.00           H  
ATOM   1370  HA  ALA A  92     -17.241  16.403   0.386  1.00  0.00           H  
ATOM   1371 1HB  ALA A  92     -19.128  14.925  -0.224  1.00  0.00           H  
ATOM   1372 2HB  ALA A  92     -18.545  15.862  -1.621  1.00  0.00           H  
ATOM   1373 3HB  ALA A  92     -18.108  14.145  -1.455  1.00  0.00           H  
ATOM   1374  N   LYS A  93     -16.074  13.335   0.495  1.00  0.00           N  
ATOM   1375  CA  LYS A  93     -15.709  12.252   1.400  1.00  0.00           C  
ATOM   1376  C   LYS A  93     -14.714  12.725   2.452  1.00  0.00           C  
ATOM   1377  O   LYS A  93     -14.816  12.362   3.624  1.00  0.00           O  
ATOM   1378  CB  LYS A  93     -15.127  11.074   0.618  1.00  0.00           C  
ATOM   1379  CG  LYS A  93     -14.922   9.810   1.443  1.00  0.00           C  
ATOM   1380  CD  LYS A  93     -13.549   9.795   2.099  1.00  0.00           C  
ATOM   1381  CE  LYS A  93     -13.290   8.477   2.813  1.00  0.00           C  
ATOM   1382  NZ  LYS A  93     -11.976   8.471   3.511  1.00  0.00           N  
ATOM   1383  H   LYS A  93     -15.820  13.268  -0.480  1.00  0.00           H  
ATOM   1384  HA  LYS A  93     -16.608  11.916   1.918  1.00  0.00           H  
ATOM   1385 1HB  LYS A  93     -15.788  10.826  -0.213  1.00  0.00           H  
ATOM   1386 2HB  LYS A  93     -14.163  11.358   0.196  1.00  0.00           H  
ATOM   1387 1HG  LYS A  93     -15.686   9.754   2.219  1.00  0.00           H  
ATOM   1388 2HG  LYS A  93     -15.018   8.936   0.800  1.00  0.00           H  
ATOM   1389 1HD  LYS A  93     -12.781   9.944   1.339  1.00  0.00           H  
ATOM   1390 2HD  LYS A  93     -13.482  10.608   2.822  1.00  0.00           H  
ATOM   1391 1HE  LYS A  93     -14.077   8.299   3.544  1.00  0.00           H  
ATOM   1392 2HE  LYS A  93     -13.306   7.662   2.089  1.00  0.00           H  
ATOM   1393 1HZ  LYS A  93     -11.842   7.581   3.970  1.00  0.00           H  
ATOM   1394 2HZ  LYS A  93     -11.236   8.617   2.839  1.00  0.00           H  
ATOM   1395 3HZ  LYS A  93     -11.956   9.210   4.198  1.00  0.00           H  
ATOM   1396  N   VAL A  94     -13.752  13.537   2.026  1.00  0.00           N  
ATOM   1397  CA  VAL A  94     -12.736  14.061   2.931  1.00  0.00           C  
ATOM   1398  C   VAL A  94     -13.353  14.974   3.983  1.00  0.00           C  
ATOM   1399  O   VAL A  94     -12.979  14.929   5.155  1.00  0.00           O  
ATOM   1400  CB  VAL A  94     -11.668  14.841   2.141  1.00  0.00           C  
ATOM   1401  CG1 VAL A  94     -10.713  15.548   3.092  1.00  0.00           C  
ATOM   1402  CG2 VAL A  94     -10.912  13.895   1.221  1.00  0.00           C  
ATOM   1403  H   VAL A  94     -13.724  13.798   1.051  1.00  0.00           H  
ATOM   1404  HA  VAL A  94     -12.255  13.222   3.435  1.00  0.00           H  
ATOM   1405  HB  VAL A  94     -12.159  15.612   1.547  1.00  0.00           H  
ATOM   1406 1HG1 VAL A  94      -9.965  16.094   2.517  1.00  0.00           H  
ATOM   1407 2HG1 VAL A  94     -11.271  16.245   3.716  1.00  0.00           H  
ATOM   1408 3HG1 VAL A  94     -10.217  14.811   3.723  1.00  0.00           H  
ATOM   1409 1HG2 VAL A  94     -10.159  14.454   0.665  1.00  0.00           H  
ATOM   1410 2HG2 VAL A  94     -10.425  13.121   1.815  1.00  0.00           H  
ATOM   1411 3HG2 VAL A  94     -11.609  13.432   0.522  1.00  0.00           H  
ATOM   1412  N   ILE A  95     -14.301  15.803   3.557  1.00  0.00           N  
ATOM   1413  CA  ILE A  95     -14.972  16.728   4.462  1.00  0.00           C  
ATOM   1414  C   ILE A  95     -15.782  15.981   5.514  1.00  0.00           C  
ATOM   1415  O   ILE A  95     -15.794  16.359   6.686  1.00  0.00           O  
ATOM   1416  CB  ILE A  95     -15.896  17.683   3.685  1.00  0.00           C  
ATOM   1417  CG1 ILE A  95     -15.071  18.630   2.810  1.00  0.00           C  
ATOM   1418  CG2 ILE A  95     -16.776  18.470   4.644  1.00  0.00           C  
ATOM   1419  CD1 ILE A  95     -15.894  19.417   1.816  1.00  0.00           C  
ATOM   1420  H   ILE A  95     -14.563  15.792   2.582  1.00  0.00           H  
ATOM   1421  HA  ILE A  95     -14.215  17.321   4.974  1.00  0.00           H  
ATOM   1422  HB  ILE A  95     -16.532  17.107   3.013  1.00  0.00           H  
ATOM   1423 1HG1 ILE A  95     -14.535  19.336   3.443  1.00  0.00           H  
ATOM   1424 2HG1 ILE A  95     -14.325  18.058   2.256  1.00  0.00           H  
ATOM   1425 1HG2 ILE A  95     -17.422  19.141   4.078  1.00  0.00           H  
ATOM   1426 2HG2 ILE A  95     -17.388  17.781   5.224  1.00  0.00           H  
ATOM   1427 3HG2 ILE A  95     -16.148  19.054   5.317  1.00  0.00           H  
ATOM   1428 1HD1 ILE A  95     -15.239  20.065   1.233  1.00  0.00           H  
ATOM   1429 2HD1 ILE A  95     -16.413  18.729   1.147  1.00  0.00           H  
ATOM   1430 3HD1 ILE A  95     -16.624  20.025   2.348  1.00  0.00           H  
ATOM   1431  N   SER A  96     -16.458  14.919   5.088  1.00  0.00           N  
ATOM   1432  CA  SER A  96     -17.272  14.116   5.993  1.00  0.00           C  
ATOM   1433  C   SER A  96     -16.412  13.428   7.045  1.00  0.00           C  
ATOM   1434  O   SER A  96     -16.784  13.360   8.217  1.00  0.00           O  
ATOM   1435  CB  SER A  96     -18.055  13.079   5.210  1.00  0.00           C  
ATOM   1436  OG  SER A  96     -18.998  13.689   4.374  1.00  0.00           O  
ATOM   1437  H   SER A  96     -16.407  14.661   4.113  1.00  0.00           H  
ATOM   1438  HA  SER A  96     -17.975  14.776   6.504  1.00  0.00           H  
ATOM   1439 1HB  SER A  96     -17.368  12.480   4.613  1.00  0.00           H  
ATOM   1440 2HB  SER A  96     -18.559  12.406   5.902  1.00  0.00           H  
ATOM   1441  HG  SER A  96     -19.448  12.975   3.917  1.00  0.00           H  
ATOM   1442  N   GLU A  97     -15.260  12.919   6.619  1.00  0.00           N  
ATOM   1443  CA  GLU A  97     -14.344  12.235   7.524  1.00  0.00           C  
ATOM   1444  C   GLU A  97     -13.793  13.190   8.576  1.00  0.00           C  
ATOM   1445  O   GLU A  97     -13.669  12.834   9.748  1.00  0.00           O  
ATOM   1446  CB  GLU A  97     -13.191  11.604   6.740  1.00  0.00           C  
ATOM   1447  CG  GLU A  97     -12.218  10.800   7.590  1.00  0.00           C  
ATOM   1448  CD  GLU A  97     -11.152  10.122   6.775  1.00  0.00           C  
ATOM   1449  OE1 GLU A  97     -11.175  10.252   5.575  1.00  0.00           O  
ATOM   1450  OE2 GLU A  97     -10.312   9.474   7.354  1.00  0.00           O  
ATOM   1451  H   GLU A  97     -15.013  13.008   5.644  1.00  0.00           H  
ATOM   1452  HA  GLU A  97     -14.891  11.444   8.037  1.00  0.00           H  
ATOM   1453 1HB  GLU A  97     -13.593  10.941   5.973  1.00  0.00           H  
ATOM   1454 2HB  GLU A  97     -12.625  12.386   6.233  1.00  0.00           H  
ATOM   1455 1HG  GLU A  97     -11.742  11.467   8.308  1.00  0.00           H  
ATOM   1456 2HG  GLU A  97     -12.775  10.048   8.148  1.00  0.00           H  
ATOM   1457  N   ALA A  98     -13.464  14.404   8.151  1.00  0.00           N  
ATOM   1458  CA  ALA A  98     -12.925  15.413   9.055  1.00  0.00           C  
ATOM   1459  C   ALA A  98     -13.951  15.814  10.107  1.00  0.00           C  
ATOM   1460  O   ALA A  98     -13.617  15.990  11.279  1.00  0.00           O  
ATOM   1461  CB  ALA A  98     -12.465  16.634   8.272  1.00  0.00           C  
ATOM   1462  H   ALA A  98     -13.591  14.634   7.176  1.00  0.00           H  
ATOM   1463  HA  ALA A  98     -12.068  14.981   9.572  1.00  0.00           H  
ATOM   1464 1HB  ALA A  98     -12.065  17.379   8.961  1.00  0.00           H  
ATOM   1465 2HB  ALA A  98     -11.689  16.342   7.564  1.00  0.00           H  
ATOM   1466 3HB  ALA A  98     -13.309  17.058   7.731  1.00  0.00           H  
ATOM   1467  N   VAL A  99     -15.202  15.957   9.682  1.00  0.00           N  
ATOM   1468  CA  VAL A  99     -16.280  16.338  10.586  1.00  0.00           C  
ATOM   1469  C   VAL A  99     -16.522  15.263  11.638  1.00  0.00           C  
ATOM   1470  O   VAL A  99     -16.746  15.567  12.810  1.00  0.00           O  
ATOM   1471  CB  VAL A  99     -17.579  16.581   9.796  1.00  0.00           C  
ATOM   1472  CG1 VAL A  99     -18.749  16.793  10.745  1.00  0.00           C  
ATOM   1473  CG2 VAL A  99     -17.409  17.779   8.874  1.00  0.00           C  
ATOM   1474  H   VAL A  99     -15.411  15.797   8.707  1.00  0.00           H  
ATOM   1475  HA  VAL A  99     -15.998  17.263  11.090  1.00  0.00           H  
ATOM   1476  HB  VAL A  99     -17.804  15.694   9.202  1.00  0.00           H  
ATOM   1477 1HG1 VAL A  99     -19.659  16.962  10.170  1.00  0.00           H  
ATOM   1478 2HG1 VAL A  99     -18.875  15.908  11.370  1.00  0.00           H  
ATOM   1479 3HG1 VAL A  99     -18.553  17.659  11.376  1.00  0.00           H  
ATOM   1480 1HG2 VAL A  99     -18.331  17.945   8.318  1.00  0.00           H  
ATOM   1481 2HG2 VAL A  99     -17.179  18.664   9.468  1.00  0.00           H  
ATOM   1482 3HG2 VAL A  99     -16.594  17.589   8.176  1.00  0.00           H  
ATOM   1483  N   ILE A 100     -16.476  14.005  11.213  1.00  0.00           N  
ATOM   1484  CA  ILE A 100     -16.690  12.882  12.117  1.00  0.00           C  
ATOM   1485  C   ILE A 100     -15.591  12.805  13.169  1.00  0.00           C  
ATOM   1486  O   ILE A 100     -15.858  12.538  14.341  1.00  0.00           O  
ATOM   1487  CB  ILE A 100     -16.751  11.555  11.339  1.00  0.00           C  
ATOM   1488  CG1 ILE A 100     -18.006  11.507  10.463  1.00  0.00           C  
ATOM   1489  CG2 ILE A 100     -16.722  10.374  12.298  1.00  0.00           C  
ATOM   1490  CD1 ILE A 100     -18.013  10.368   9.469  1.00  0.00           C  
ATOM   1491  H   ILE A 100     -16.288  13.822  10.238  1.00  0.00           H  
ATOM   1492  HA  ILE A 100     -17.641  13.026  12.628  1.00  0.00           H  
ATOM   1493  HB  ILE A 100     -15.896  11.487  10.668  1.00  0.00           H  
ATOM   1494 1HG1 ILE A 100     -18.888  11.413  11.096  1.00  0.00           H  
ATOM   1495 2HG1 ILE A 100     -18.100  12.442   9.910  1.00  0.00           H  
ATOM   1496 1HG2 ILE A 100     -16.766   9.445  11.731  1.00  0.00           H  
ATOM   1497 2HG2 ILE A 100     -15.801  10.401  12.879  1.00  0.00           H  
ATOM   1498 3HG2 ILE A 100     -17.578  10.431  12.971  1.00  0.00           H  
ATOM   1499 1HD1 ILE A 100     -18.933  10.401   8.885  1.00  0.00           H  
ATOM   1500 2HD1 ILE A 100     -17.156  10.463   8.801  1.00  0.00           H  
ATOM   1501 3HD1 ILE A 100     -17.956   9.420  10.001  1.00  0.00           H  
ATOM   1502  N   LYS A 101     -14.354  13.040  12.744  1.00  0.00           N  
ATOM   1503  CA  LYS A 101     -13.212  12.997  13.648  1.00  0.00           C  
ATOM   1504  C   LYS A 101     -13.300  14.095  14.700  1.00  0.00           C  
ATOM   1505  O   LYS A 101     -12.995  13.871  15.871  1.00  0.00           O  
ATOM   1506  CB  LYS A 101     -11.904  13.122  12.865  1.00  0.00           C  
ATOM   1507  CG  LYS A 101     -11.559  11.905  12.018  1.00  0.00           C  
ATOM   1508  CD  LYS A 101     -10.238  12.096  11.287  1.00  0.00           C  
ATOM   1509  CE  LYS A 101      -9.919  10.904  10.397  1.00  0.00           C  
ATOM   1510  NZ  LYS A 101      -9.695   9.664  11.189  1.00  0.00           N  
ATOM   1511  H   LYS A 101     -14.202  13.254  11.769  1.00  0.00           H  
ATOM   1512  HA  LYS A 101     -13.217  12.038  14.166  1.00  0.00           H  
ATOM   1513 1HB  LYS A 101     -11.958  13.987  12.202  1.00  0.00           H  
ATOM   1514 2HB  LYS A 101     -11.080  13.293  13.558  1.00  0.00           H  
ATOM   1515 1HG  LYS A 101     -11.486  11.025  12.658  1.00  0.00           H  
ATOM   1516 2HG  LYS A 101     -12.348  11.735  11.286  1.00  0.00           H  
ATOM   1517 1HD  LYS A 101     -10.290  12.995  10.671  1.00  0.00           H  
ATOM   1518 2HD  LYS A 101      -9.435  12.221  12.013  1.00  0.00           H  
ATOM   1519 1HE  LYS A 101     -10.743  10.735   9.706  1.00  0.00           H  
ATOM   1520 2HE  LYS A 101      -9.023  11.115   9.815  1.00  0.00           H  
ATOM   1521 1HZ  LYS A 101      -9.486   8.898  10.563  1.00  0.00           H  
ATOM   1522 2HZ  LYS A 101      -8.919   9.803  11.821  1.00  0.00           H  
ATOM   1523 3HZ  LYS A 101     -10.526   9.447  11.719  1.00  0.00           H  
ATOM   1524  N   ALA A 102     -13.719  15.282  14.275  1.00  0.00           N  
ATOM   1525  CA  ALA A 102     -13.848  16.418  15.179  1.00  0.00           C  
ATOM   1526  C   ALA A 102     -14.921  16.165  16.231  1.00  0.00           C  
ATOM   1527  O   ALA A 102     -14.746  16.499  17.403  1.00  0.00           O  
ATOM   1528  CB  ALA A 102     -14.162  17.685  14.396  1.00  0.00           C  
ATOM   1529  H   ALA A 102     -13.954  15.400  13.300  1.00  0.00           H  
ATOM   1530  HA  ALA A 102     -12.897  16.549  15.696  1.00  0.00           H  
ATOM   1531 1HB  ALA A 102     -14.255  18.524  15.085  1.00  0.00           H  
ATOM   1532 2HB  ALA A 102     -13.358  17.884  13.688  1.00  0.00           H  
ATOM   1533 3HB  ALA A 102     -15.098  17.555  13.855  1.00  0.00           H  
ATOM   1534  N   VAL A 103     -16.031  15.573  15.806  1.00  0.00           N  
ATOM   1535  CA  VAL A 103     -17.135  15.274  16.710  1.00  0.00           C  
ATOM   1536  C   VAL A 103     -16.679  14.387  17.861  1.00  0.00           C  
ATOM   1537  O   VAL A 103     -16.988  14.653  19.023  1.00  0.00           O  
ATOM   1538  CB  VAL A 103     -18.276  14.575  15.947  1.00  0.00           C  
ATOM   1539  CG1 VAL A 103     -19.333  14.068  16.918  1.00  0.00           C  
ATOM   1540  CG2 VAL A 103     -18.886  15.533  14.936  1.00  0.00           C  
ATOM   1541  H   VAL A 103     -16.112  15.323  14.831  1.00  0.00           H  
ATOM   1542  HA  VAL A 103     -17.511  16.212  17.119  1.00  0.00           H  
ATOM   1543  HB  VAL A 103     -17.874  13.705  15.428  1.00  0.00           H  
ATOM   1544 1HG1 VAL A 103     -20.132  13.576  16.361  1.00  0.00           H  
ATOM   1545 2HG1 VAL A 103     -18.882  13.357  17.609  1.00  0.00           H  
ATOM   1546 3HG1 VAL A 103     -19.745  14.908  17.477  1.00  0.00           H  
ATOM   1547 1HG2 VAL A 103     -19.692  15.031  14.400  1.00  0.00           H  
ATOM   1548 2HG2 VAL A 103     -19.284  16.405  15.455  1.00  0.00           H  
ATOM   1549 3HG2 VAL A 103     -18.121  15.850  14.227  1.00  0.00           H  
ATOM   1550  N   GLU A 104     -15.942  13.331  17.532  1.00  0.00           N  
ATOM   1551  CA  GLU A 104     -15.441  12.402  18.538  1.00  0.00           C  
ATOM   1552  C   GLU A 104     -14.588  13.121  19.575  1.00  0.00           C  
ATOM   1553  O   GLU A 104     -14.705  12.866  20.774  1.00  0.00           O  
ATOM   1554  CB  GLU A 104     -14.626  11.288  17.877  1.00  0.00           C  
ATOM   1555  CG  GLU A 104     -15.453  10.301  17.065  1.00  0.00           C  
ATOM   1556  CD  GLU A 104     -14.612   9.271  16.364  1.00  0.00           C  
ATOM   1557  OE1 GLU A 104     -13.411   9.382  16.409  1.00  0.00           O  
ATOM   1558  OE2 GLU A 104     -15.173   8.372  15.782  1.00  0.00           O  
ATOM   1559  H   GLU A 104     -15.723  13.168  16.560  1.00  0.00           H  
ATOM   1560  HA  GLU A 104     -16.293  11.954  19.051  1.00  0.00           H  
ATOM   1561 1HB  GLU A 104     -13.882  11.727  17.212  1.00  0.00           H  
ATOM   1562 2HB  GLU A 104     -14.091  10.726  18.642  1.00  0.00           H  
ATOM   1563 1HG  GLU A 104     -16.150   9.793  17.731  1.00  0.00           H  
ATOM   1564 2HG  GLU A 104     -16.035  10.852  16.327  1.00  0.00           H  
ATOM   1565  N   LEU A 105     -13.730  14.021  19.109  1.00  0.00           N  
ATOM   1566  CA  LEU A 105     -12.854  14.781  19.994  1.00  0.00           C  
ATOM   1567  C   LEU A 105     -13.653  15.573  21.018  1.00  0.00           C  
ATOM   1568  O   LEU A 105     -13.124  15.980  22.053  1.00  0.00           O  
ATOM   1569  CB  LEU A 105     -11.974  15.735  19.177  1.00  0.00           C  
ATOM   1570  CG  LEU A 105     -10.922  15.068  18.282  1.00  0.00           C  
ATOM   1571  CD1 LEU A 105     -10.240  16.125  17.424  1.00  0.00           C  
ATOM   1572  CD2 LEU A 105      -9.911  14.331  19.148  1.00  0.00           C  
ATOM   1573  H   LEU A 105     -13.684  14.183  18.113  1.00  0.00           H  
ATOM   1574  HA  LEU A 105     -12.211  14.082  20.528  1.00  0.00           H  
ATOM   1575 1HB  LEU A 105     -12.616  16.340  18.539  1.00  0.00           H  
ATOM   1576 2HB  LEU A 105     -11.451  16.400  19.864  1.00  0.00           H  
ATOM   1577  HG  LEU A 105     -11.411  14.360  17.612  1.00  0.00           H  
ATOM   1578 1HD1 LEU A 105      -9.493  15.651  16.788  1.00  0.00           H  
ATOM   1579 2HD1 LEU A 105     -10.983  16.623  16.801  1.00  0.00           H  
ATOM   1580 3HD1 LEU A 105      -9.755  16.858  18.068  1.00  0.00           H  
ATOM   1581 1HD2 LEU A 105      -9.164  13.856  18.512  1.00  0.00           H  
ATOM   1582 2HD2 LEU A 105      -9.421  15.039  19.817  1.00  0.00           H  
ATOM   1583 3HD2 LEU A 105     -10.423  13.570  19.737  1.00  0.00           H  
ATOM   1584  N   GLY A 106     -14.929  15.788  20.722  1.00  0.00           N  
ATOM   1585  CA  GLY A 106     -15.784  16.613  21.566  1.00  0.00           C  
ATOM   1586  C   GLY A 106     -15.654  18.086  21.204  1.00  0.00           C  
ATOM   1587  O   GLY A 106     -15.596  18.948  22.081  1.00  0.00           O  
ATOM   1588  H   GLY A 106     -15.318  15.369  19.890  1.00  0.00           H  
ATOM   1589 1HA  GLY A 106     -16.821  16.296  21.454  1.00  0.00           H  
ATOM   1590 2HA  GLY A 106     -15.515  16.465  22.611  1.00  0.00           H  
ATOM   1591  N   ALA A 107     -15.609  18.364  19.907  1.00  0.00           N  
ATOM   1592  CA  ALA A 107     -15.736  19.728  19.411  1.00  0.00           C  
ATOM   1593  C   ALA A 107     -17.181  20.196  19.519  1.00  0.00           C  
ATOM   1594  O   ALA A 107     -18.108  19.468  19.164  1.00  0.00           O  
ATOM   1595  CB  ALA A 107     -15.249  19.823  17.972  1.00  0.00           C  
ATOM   1596  H   ALA A 107     -15.483  17.610  19.247  1.00  0.00           H  
ATOM   1597  HA  ALA A 107     -15.120  20.374  20.036  1.00  0.00           H  
ATOM   1598 1HB  ALA A 107     -15.359  20.848  17.618  1.00  0.00           H  
ATOM   1599 2HB  ALA A 107     -14.199  19.533  17.924  1.00  0.00           H  
ATOM   1600 3HB  ALA A 107     -15.838  19.157  17.344  1.00  0.00           H  
ATOM   1601  N   PRO A 108     -17.371  21.414  20.010  1.00  0.00           N  
ATOM   1602  CA  PRO A 108     -18.706  21.909  20.315  1.00  0.00           C  
ATOM   1603  C   PRO A 108     -19.548  22.038  19.056  1.00  0.00           C  
ATOM   1604  O   PRO A 108     -19.083  22.548  18.036  1.00  0.00           O  
ATOM   1605  CB  PRO A 108     -18.430  23.275  20.951  1.00  0.00           C  
ATOM   1606  CG  PRO A 108     -17.022  23.176  21.432  1.00  0.00           C  
ATOM   1607  CD  PRO A 108     -16.335  22.316  20.406  1.00  0.00           C  
ATOM   1608  HA  PRO A 108     -19.188  21.230  21.034  1.00  0.00           H  
ATOM   1609 1HB  PRO A 108     -18.571  24.072  20.207  1.00  0.00           H  
ATOM   1610 2HB  PRO A 108     -19.147  23.463  21.764  1.00  0.00           H  
ATOM   1611 1HG  PRO A 108     -16.577  24.179  21.512  1.00  0.00           H  
ATOM   1612 2HG  PRO A 108     -16.995  22.736  22.440  1.00  0.00           H  
ATOM   1613 1HD  PRO A 108     -15.987  22.945  19.573  1.00  0.00           H  
ATOM   1614 2HD  PRO A 108     -15.490  21.790  20.874  1.00  0.00           H  
ATOM   1615  N   LEU A 109     -20.786  21.539  19.237  1.00  0.00           N  
ATOM   1616  CA  LEU A 109     -21.585  21.146  18.081  1.00  0.00           C  
ATOM   1617  C   LEU A 109     -21.632  22.305  17.115  1.00  0.00           C  
ATOM   1618  O   LEU A 109     -21.749  22.113  15.905  1.00  0.00           O  
ATOM   1619  CB  LEU A 109     -23.006  20.748  18.499  1.00  0.00           C  
ATOM   1620  CG  LEU A 109     -23.907  20.220  17.375  1.00  0.00           C  
ATOM   1621  CD1 LEU A 109     -24.967  19.299  17.964  1.00  0.00           C  
ATOM   1622  CD2 LEU A 109     -24.545  21.392  16.644  1.00  0.00           C  
ATOM   1623  H   LEU A 109     -21.174  21.431  20.163  1.00  0.00           H  
ATOM   1624  HA  LEU A 109     -21.107  20.291  17.605  1.00  0.00           H  
ATOM   1625 1HB  LEU A 109     -22.939  19.973  19.261  1.00  0.00           H  
ATOM   1626 2HB  LEU A 109     -23.496  21.617  18.936  1.00  0.00           H  
ATOM   1627  HG  LEU A 109     -23.310  19.636  16.674  1.00  0.00           H  
ATOM   1628 1HD1 LEU A 109     -25.607  18.924  17.165  1.00  0.00           H  
ATOM   1629 2HD1 LEU A 109     -24.483  18.460  18.464  1.00  0.00           H  
ATOM   1630 3HD1 LEU A 109     -25.571  19.852  18.683  1.00  0.00           H  
ATOM   1631 1HD2 LEU A 109     -25.185  21.017  15.844  1.00  0.00           H  
ATOM   1632 2HD2 LEU A 109     -25.143  21.976  17.344  1.00  0.00           H  
ATOM   1633 3HD2 LEU A 109     -23.765  22.024  16.218  1.00  0.00           H  
ATOM   1634  N   GLU A 110     -21.540  23.506  17.659  1.00  0.00           N  
ATOM   1635  CA  GLU A 110     -21.627  24.711  16.843  1.00  0.00           C  
ATOM   1636  C   GLU A 110     -20.526  24.745  15.791  1.00  0.00           C  
ATOM   1637  O   GLU A 110     -20.782  25.022  14.619  1.00  0.00           O  
ATOM   1638  CB  GLU A 110     -21.542  25.959  17.724  1.00  0.00           C  
ATOM   1639  CG  GLU A 110     -22.736  26.159  18.648  1.00  0.00           C  
ATOM   1640  CD  GLU A 110     -22.656  25.324  19.895  1.00  0.00           C  
ATOM   1641  OE1 GLU A 110     -21.692  24.614  20.052  1.00  0.00           O  
ATOM   1642  OE2 GLU A 110     -23.561  25.396  20.693  1.00  0.00           O  
ATOM   1643  H   GLU A 110     -21.407  23.596  18.656  1.00  0.00           H  
ATOM   1644  HA  GLU A 110     -22.588  24.712  16.328  1.00  0.00           H  
ATOM   1645 1HB  GLU A 110     -20.646  25.908  18.343  1.00  0.00           H  
ATOM   1646 2HB  GLU A 110     -21.455  26.844  17.094  1.00  0.00           H  
ATOM   1647 1HG  GLU A 110     -22.791  27.210  18.931  1.00  0.00           H  
ATOM   1648 2HG  GLU A 110     -23.647  25.909  18.106  1.00  0.00           H  
ATOM   1649  N   LEU A 111     -19.300  24.462  16.216  1.00  0.00           N  
ATOM   1650  CA  LEU A 111     -18.156  24.459  15.311  1.00  0.00           C  
ATOM   1651  C   LEU A 111     -18.288  23.365  14.260  1.00  0.00           C  
ATOM   1652  O   LEU A 111     -17.975  23.576  13.088  1.00  0.00           O  
ATOM   1653  CB  LEU A 111     -16.856  24.263  16.101  1.00  0.00           C  
ATOM   1654  CG  LEU A 111     -16.185  25.547  16.607  1.00  0.00           C  
ATOM   1655  CD1 LEU A 111     -17.152  26.304  17.507  1.00  0.00           C  
ATOM   1656  CD2 LEU A 111     -14.907  25.192  17.352  1.00  0.00           C  
ATOM   1657  H   LEU A 111     -19.156  24.243  17.191  1.00  0.00           H  
ATOM   1658  HA  LEU A 111     -18.116  25.421  14.802  1.00  0.00           H  
ATOM   1659 1HB  LEU A 111     -17.066  23.636  16.965  1.00  0.00           H  
ATOM   1660 2HB  LEU A 111     -16.139  23.743  15.466  1.00  0.00           H  
ATOM   1661  HG  LEU A 111     -15.945  26.190  15.760  1.00  0.00           H  
ATOM   1662 1HD1 LEU A 111     -16.675  27.216  17.867  1.00  0.00           H  
ATOM   1663 2HD1 LEU A 111     -18.048  26.562  16.943  1.00  0.00           H  
ATOM   1664 3HD1 LEU A 111     -17.424  25.678  18.356  1.00  0.00           H  
ATOM   1665 1HD2 LEU A 111     -14.430  26.105  17.711  1.00  0.00           H  
ATOM   1666 2HD2 LEU A 111     -15.146  24.550  18.200  1.00  0.00           H  
ATOM   1667 3HD2 LEU A 111     -14.227  24.668  16.680  1.00  0.00           H  
ATOM   1668  N   VAL A 112     -18.753  22.196  14.685  1.00  0.00           N  
ATOM   1669  CA  VAL A 112     -18.928  21.066  13.780  1.00  0.00           C  
ATOM   1670  C   VAL A 112     -19.989  21.361  12.729  1.00  0.00           C  
ATOM   1671  O   VAL A 112     -19.827  21.021  11.557  1.00  0.00           O  
ATOM   1672  CB  VAL A 112     -19.329  19.806  14.570  1.00  0.00           C  
ATOM   1673  CG1 VAL A 112     -19.696  18.676  13.619  1.00  0.00           C  
ATOM   1674  CG2 VAL A 112     -18.192  19.388  15.490  1.00  0.00           C  
ATOM   1675  H   VAL A 112     -18.992  22.087  15.660  1.00  0.00           H  
ATOM   1676  HA  VAL A 112     -17.980  20.876  13.276  1.00  0.00           H  
ATOM   1677  HB  VAL A 112     -20.216  20.027  15.163  1.00  0.00           H  
ATOM   1678 1HG1 VAL A 112     -19.977  17.793  14.194  1.00  0.00           H  
ATOM   1679 2HG1 VAL A 112     -20.535  18.984  12.995  1.00  0.00           H  
ATOM   1680 3HG1 VAL A 112     -18.840  18.439  12.987  1.00  0.00           H  
ATOM   1681 1HG2 VAL A 112     -18.483  18.497  16.046  1.00  0.00           H  
ATOM   1682 2HG2 VAL A 112     -17.304  19.172  14.896  1.00  0.00           H  
ATOM   1683 3HG2 VAL A 112     -17.974  20.196  16.189  1.00  0.00           H  
ATOM   1684  N   LYS A 113     -21.076  21.996  13.154  1.00  0.00           N  
ATOM   1685  CA  LYS A 113     -22.166  22.339  12.249  1.00  0.00           C  
ATOM   1686  C   LYS A 113     -21.715  23.344  11.198  1.00  0.00           C  
ATOM   1687  O   LYS A 113     -22.077  23.236  10.026  1.00  0.00           O  
ATOM   1688  CB  LYS A 113     -23.357  22.895  13.031  1.00  0.00           C  
ATOM   1689  CG  LYS A 113     -24.571  23.230  12.175  1.00  0.00           C  
ATOM   1690  CD  LYS A 113     -25.741  23.691  13.032  1.00  0.00           C  
ATOM   1691  CE  LYS A 113     -26.984  23.934  12.188  1.00  0.00           C  
ATOM   1692  NZ  LYS A 113     -26.793  25.053  11.226  1.00  0.00           N  
ATOM   1693  H   LYS A 113     -21.149  22.248  14.129  1.00  0.00           H  
ATOM   1694  HA  LYS A 113     -22.483  21.434  11.730  1.00  0.00           H  
ATOM   1695 1HB  LYS A 113     -23.668  22.171  13.785  1.00  0.00           H  
ATOM   1696 2HB  LYS A 113     -23.056  23.803  13.555  1.00  0.00           H  
ATOM   1697 1HG  LYS A 113     -24.313  24.022  11.471  1.00  0.00           H  
ATOM   1698 2HG  LYS A 113     -24.871  22.349  11.610  1.00  0.00           H  
ATOM   1699 1HD  LYS A 113     -25.964  22.932  13.782  1.00  0.00           H  
ATOM   1700 2HD  LYS A 113     -25.475  24.616  13.544  1.00  0.00           H  
ATOM   1701 1HE  LYS A 113     -27.228  23.031  11.632  1.00  0.00           H  
ATOM   1702 2HE  LYS A 113     -27.825  24.172  12.839  1.00  0.00           H  
ATOM   1703 1HZ  LYS A 113     -27.638  25.182  10.687  1.00  0.00           H  
ATOM   1704 2HZ  LYS A 113     -26.584  25.902  11.733  1.00  0.00           H  
ATOM   1705 3HZ  LYS A 113     -26.027  24.836  10.604  1.00  0.00           H  
ATOM   1706  N   GLU A 114     -20.923  24.322  11.623  1.00  0.00           N  
ATOM   1707  CA  GLU A 114     -20.421  25.349  10.718  1.00  0.00           C  
ATOM   1708  C   GLU A 114     -19.495  24.752   9.667  1.00  0.00           C  
ATOM   1709  O   GLU A 114     -19.547  25.126   8.495  1.00  0.00           O  
ATOM   1710  CB  GLU A 114     -19.684  26.437  11.502  1.00  0.00           C  
ATOM   1711  CG  GLU A 114     -19.187  27.597  10.651  1.00  0.00           C  
ATOM   1712  CD  GLU A 114     -18.548  28.688  11.465  1.00  0.00           C  
ATOM   1713  OE1 GLU A 114     -18.509  28.562  12.666  1.00  0.00           O  
ATOM   1714  OE2 GLU A 114     -18.098  29.648  10.886  1.00  0.00           O  
ATOM   1715  H   GLU A 114     -20.662  24.355  12.598  1.00  0.00           H  
ATOM   1716  HA  GLU A 114     -21.269  25.802  10.204  1.00  0.00           H  
ATOM   1717 1HB  GLU A 114     -20.344  26.843  12.269  1.00  0.00           H  
ATOM   1718 2HB  GLU A 114     -18.823  26.001  12.009  1.00  0.00           H  
ATOM   1719 1HG  GLU A 114     -18.458  27.222   9.933  1.00  0.00           H  
ATOM   1720 2HG  GLU A 114     -20.026  28.011  10.093  1.00  0.00           H  
ATOM   1721  N   ALA A 115     -18.647  23.822  10.092  1.00  0.00           N  
ATOM   1722  CA  ALA A 115     -17.707  23.171   9.187  1.00  0.00           C  
ATOM   1723  C   ALA A 115     -18.437  22.345   8.136  1.00  0.00           C  
ATOM   1724  O   ALA A 115     -18.060  22.340   6.964  1.00  0.00           O  
ATOM   1725  CB  ALA A 115     -16.738  22.295   9.969  1.00  0.00           C  
ATOM   1726  H   ALA A 115     -18.653  23.559  11.067  1.00  0.00           H  
ATOM   1727  HA  ALA A 115     -17.143  23.947   8.669  1.00  0.00           H  
ATOM   1728 1HB  ALA A 115     -16.043  21.816   9.279  1.00  0.00           H  
ATOM   1729 2HB  ALA A 115     -16.182  22.910  10.676  1.00  0.00           H  
ATOM   1730 3HB  ALA A 115     -17.295  21.533  10.511  1.00  0.00           H  
ATOM   1731  N   ALA A 116     -19.484  21.647   8.561  1.00  0.00           N  
ATOM   1732  CA  ALA A 116     -20.269  20.816   7.656  1.00  0.00           C  
ATOM   1733  C   ALA A 116     -20.975  21.661   6.605  1.00  0.00           C  
ATOM   1734  O   ALA A 116     -21.036  21.289   5.433  1.00  0.00           O  
ATOM   1735  CB  ALA A 116     -21.281  19.991   8.437  1.00  0.00           C  
ATOM   1736  H   ALA A 116     -19.743  21.693   9.536  1.00  0.00           H  
ATOM   1737  HA  ALA A 116     -19.587  20.141   7.139  1.00  0.00           H  
ATOM   1738 1HB  ALA A 116     -21.859  19.376   7.748  1.00  0.00           H  
ATOM   1739 2HB  ALA A 116     -20.757  19.348   9.145  1.00  0.00           H  
ATOM   1740 3HB  ALA A 116     -21.951  20.656   8.980  1.00  0.00           H  
ATOM   1741  N   GLU A 117     -21.509  22.802   7.030  1.00  0.00           N  
ATOM   1742  CA  GLU A 117     -22.212  23.703   6.125  1.00  0.00           C  
ATOM   1743  C   GLU A 117     -21.270  24.274   5.073  1.00  0.00           C  
ATOM   1744  O   GLU A 117     -21.630  24.390   3.901  1.00  0.00           O  
ATOM   1745  CB  GLU A 117     -22.867  24.842   6.909  1.00  0.00           C  
ATOM   1746  CG  GLU A 117     -24.042  24.414   7.777  1.00  0.00           C  
ATOM   1747  CD  GLU A 117     -24.614  25.544   8.587  1.00  0.00           C  
ATOM   1748  OE1 GLU A 117     -24.046  26.610   8.568  1.00  0.00           O  
ATOM   1749  OE2 GLU A 117     -25.620  25.342   9.225  1.00  0.00           O  
ATOM   1750  H   GLU A 117     -21.425  23.051   8.005  1.00  0.00           H  
ATOM   1751  HA  GLU A 117     -22.992  23.139   5.612  1.00  0.00           H  
ATOM   1752 1HB  GLU A 117     -22.126  25.311   7.557  1.00  0.00           H  
ATOM   1753 2HB  GLU A 117     -23.223  25.604   6.215  1.00  0.00           H  
ATOM   1754 1HG  GLU A 117     -24.825  24.010   7.136  1.00  0.00           H  
ATOM   1755 2HG  GLU A 117     -23.715  23.622   8.448  1.00  0.00           H  
ATOM   1756  N   TYR A 118     -20.062  24.629   5.499  1.00  0.00           N  
ATOM   1757  CA  TYR A 118     -19.065  25.189   4.594  1.00  0.00           C  
ATOM   1758  C   TYR A 118     -18.643  24.172   3.542  1.00  0.00           C  
ATOM   1759  O   TYR A 118     -18.475  24.510   2.370  1.00  0.00           O  
ATOM   1760  CB  TYR A 118     -17.845  25.678   5.378  1.00  0.00           C  
ATOM   1761  CG  TYR A 118     -16.787  26.330   4.516  1.00  0.00           C  
ATOM   1762  CD1 TYR A 118     -16.964  27.630   4.065  1.00  0.00           C  
ATOM   1763  CD2 TYR A 118     -15.640  25.628   4.176  1.00  0.00           C  
ATOM   1764  CE1 TYR A 118     -15.997  28.226   3.277  1.00  0.00           C  
ATOM   1765  CE2 TYR A 118     -14.674  26.224   3.389  1.00  0.00           C  
ATOM   1766  CZ  TYR A 118     -14.849  27.517   2.940  1.00  0.00           C  
ATOM   1767  OH  TYR A 118     -13.887  28.110   2.156  1.00  0.00           O  
ATOM   1768  H   TYR A 118     -19.828  24.508   6.474  1.00  0.00           H  
ATOM   1769  HA  TYR A 118     -19.508  26.038   4.073  1.00  0.00           H  
ATOM   1770 1HB  TYR A 118     -18.162  26.400   6.132  1.00  0.00           H  
ATOM   1771 2HB  TYR A 118     -17.388  24.839   5.901  1.00  0.00           H  
ATOM   1772  HD1 TYR A 118     -17.865  28.182   4.332  1.00  0.00           H  
ATOM   1773  HD2 TYR A 118     -15.502  24.607   4.529  1.00  0.00           H  
ATOM   1774  HE1 TYR A 118     -16.136  29.247   2.923  1.00  0.00           H  
ATOM   1775  HE2 TYR A 118     -13.772  25.672   3.121  1.00  0.00           H  
ATOM   1776  HH  TYR A 118     -13.165  27.493   2.016  1.00  0.00           H  
ATOM   1777  N   GLY A 119     -18.473  22.924   3.968  1.00  0.00           N  
ATOM   1778  CA  GLY A 119     -18.069  21.855   3.063  1.00  0.00           C  
ATOM   1779  C   GLY A 119     -19.139  21.590   2.011  1.00  0.00           C  
ATOM   1780  O   GLY A 119     -18.831  21.372   0.839  1.00  0.00           O  
ATOM   1781  H   GLY A 119     -18.628  22.712   4.943  1.00  0.00           H  
ATOM   1782 1HA  GLY A 119     -17.133  22.126   2.575  1.00  0.00           H  
ATOM   1783 2HA  GLY A 119     -17.882  20.946   3.634  1.00  0.00           H  
ATOM   1784  N   LEU A 120     -20.397  21.610   2.437  1.00  0.00           N  
ATOM   1785  CA  LEU A 120     -21.516  21.372   1.532  1.00  0.00           C  
ATOM   1786  C   LEU A 120     -21.616  22.469   0.480  1.00  0.00           C  
ATOM   1787  O   LEU A 120     -21.876  22.197  -0.692  1.00  0.00           O  
ATOM   1788  CB  LEU A 120     -22.829  21.291   2.321  1.00  0.00           C  
ATOM   1789  CG  LEU A 120     -22.987  20.061   3.224  1.00  0.00           C  
ATOM   1790  CD1 LEU A 120     -24.244  20.210   4.071  1.00  0.00           C  
ATOM   1791  CD2 LEU A 120     -23.052  18.806   2.366  1.00  0.00           C  
ATOM   1792  H   LEU A 120     -20.584  21.795   3.412  1.00  0.00           H  
ATOM   1793  HA  LEU A 120     -21.353  20.422   1.024  1.00  0.00           H  
ATOM   1794 1HB  LEU A 120     -22.911  22.176   2.950  1.00  0.00           H  
ATOM   1795 2HB  LEU A 120     -23.659  21.294   1.616  1.00  0.00           H  
ATOM   1796  HG  LEU A 120     -22.135  19.994   3.901  1.00  0.00           H  
ATOM   1797 1HD1 LEU A 120     -24.357  19.336   4.712  1.00  0.00           H  
ATOM   1798 2HD1 LEU A 120     -24.163  21.105   4.688  1.00  0.00           H  
ATOM   1799 3HD1 LEU A 120     -25.113  20.296   3.419  1.00  0.00           H  
ATOM   1800 1HD2 LEU A 120     -23.164  17.932   3.008  1.00  0.00           H  
ATOM   1801 2HD2 LEU A 120     -23.904  18.871   1.690  1.00  0.00           H  
ATOM   1802 3HD2 LEU A 120     -22.134  18.715   1.785  1.00  0.00           H  
ATOM   1803  N   GLU A 121     -21.408  23.710   0.906  1.00  0.00           N  
ATOM   1804  CA  GLU A 121     -21.475  24.852   0.001  1.00  0.00           C  
ATOM   1805  C   GLU A 121     -20.375  24.787  -1.051  1.00  0.00           C  
ATOM   1806  O   GLU A 121     -20.605  25.087  -2.223  1.00  0.00           O  
ATOM   1807  CB  GLU A 121     -21.367  26.161   0.785  1.00  0.00           C  
ATOM   1808  CG  GLU A 121     -22.573  26.472   1.660  1.00  0.00           C  
ATOM   1809  CD  GLU A 121     -23.831  26.691   0.866  1.00  0.00           C  
ATOM   1810  OE1 GLU A 121     -23.879  27.636   0.115  1.00  0.00           O  
ATOM   1811  OE2 GLU A 121     -24.744  25.914   1.011  1.00  0.00           O  
ATOM   1812  H   GLU A 121     -21.198  23.867   1.881  1.00  0.00           H  
ATOM   1813  HA  GLU A 121     -22.437  24.831  -0.512  1.00  0.00           H  
ATOM   1814 1HB  GLU A 121     -20.487  26.129   1.428  1.00  0.00           H  
ATOM   1815 2HB  GLU A 121     -21.234  26.992   0.091  1.00  0.00           H  
ATOM   1816 1HG  GLU A 121     -22.732  25.643   2.349  1.00  0.00           H  
ATOM   1817 2HG  GLU A 121     -22.361  27.363   2.250  1.00  0.00           H  
ATOM   1818  N   VAL A 122     -19.179  24.393  -0.625  1.00  0.00           N  
ATOM   1819  CA  VAL A 122     -18.041  24.289  -1.530  1.00  0.00           C  
ATOM   1820  C   VAL A 122     -18.271  23.211  -2.582  1.00  0.00           C  
ATOM   1821  O   VAL A 122     -17.941  23.393  -3.754  1.00  0.00           O  
ATOM   1822  CB  VAL A 122     -16.758  23.967  -0.741  1.00  0.00           C  
ATOM   1823  CG1 VAL A 122     -15.608  23.671  -1.691  1.00  0.00           C  
ATOM   1824  CG2 VAL A 122     -16.412  25.127   0.180  1.00  0.00           C  
ATOM   1825  H   VAL A 122     -19.055  24.160   0.350  1.00  0.00           H  
ATOM   1826  HA  VAL A 122     -17.911  25.247  -2.034  1.00  0.00           H  
ATOM   1827  HB  VAL A 122     -16.924  23.068  -0.147  1.00  0.00           H  
ATOM   1828 1HG1 VAL A 122     -14.709  23.445  -1.116  1.00  0.00           H  
ATOM   1829 2HG1 VAL A 122     -15.863  22.815  -2.316  1.00  0.00           H  
ATOM   1830 3HG1 VAL A 122     -15.425  24.541  -2.322  1.00  0.00           H  
ATOM   1831 1HG2 VAL A 122     -15.505  24.892   0.736  1.00  0.00           H  
ATOM   1832 2HG2 VAL A 122     -16.252  26.028  -0.413  1.00  0.00           H  
ATOM   1833 3HG2 VAL A 122     -17.232  25.294   0.879  1.00  0.00           H  
ATOM   1834  N   LEU A 123     -18.839  22.088  -2.156  1.00  0.00           N  
ATOM   1835  CA  LEU A 123     -19.115  20.978  -3.061  1.00  0.00           C  
ATOM   1836  C   LEU A 123     -20.145  21.368  -4.113  1.00  0.00           C  
ATOM   1837  O   LEU A 123     -20.014  21.014  -5.285  1.00  0.00           O  
ATOM   1838  CB  LEU A 123     -19.617  19.762  -2.272  1.00  0.00           C  
ATOM   1839  CG  LEU A 123     -18.580  19.081  -1.369  1.00  0.00           C  
ATOM   1840  CD1 LEU A 123     -19.265  18.017  -0.522  1.00  0.00           C  
ATOM   1841  CD2 LEU A 123     -17.480  18.474  -2.227  1.00  0.00           C  
ATOM   1842  H   LEU A 123     -19.086  22.001  -1.181  1.00  0.00           H  
ATOM   1843  HA  LEU A 123     -18.190  20.708  -3.569  1.00  0.00           H  
ATOM   1844 1HB  LEU A 123     -20.448  20.076  -1.643  1.00  0.00           H  
ATOM   1845 2HB  LEU A 123     -19.983  19.017  -2.977  1.00  0.00           H  
ATOM   1846  HG  LEU A 123     -18.147  19.818  -0.692  1.00  0.00           H  
ATOM   1847 1HD1 LEU A 123     -18.528  17.533   0.119  1.00  0.00           H  
ATOM   1848 2HD1 LEU A 123     -20.033  18.481   0.095  1.00  0.00           H  
ATOM   1849 3HD1 LEU A 123     -19.722  17.273  -1.174  1.00  0.00           H  
ATOM   1850 1HD2 LEU A 123     -16.743  17.990  -1.586  1.00  0.00           H  
ATOM   1851 2HD2 LEU A 123     -17.912  17.736  -2.904  1.00  0.00           H  
ATOM   1852 3HD2 LEU A 123     -16.997  19.259  -2.808  1.00  0.00           H  
ATOM   1853  N   ARG A 124     -21.170  22.099  -3.687  1.00  0.00           N  
ATOM   1854  CA  ARG A 124     -22.226  22.538  -4.592  1.00  0.00           C  
ATOM   1855  C   ARG A 124     -21.686  23.499  -5.644  1.00  0.00           C  
ATOM   1856  O   ARG A 124     -22.056  23.424  -6.816  1.00  0.00           O  
ATOM   1857  CB  ARG A 124     -23.347  23.216  -3.818  1.00  0.00           C  
ATOM   1858  CG  ARG A 124     -24.526  23.668  -4.664  1.00  0.00           C  
ATOM   1859  CD  ARG A 124     -25.588  24.295  -3.836  1.00  0.00           C  
ATOM   1860  NE  ARG A 124     -25.123  25.510  -3.187  1.00  0.00           N  
ATOM   1861  CZ  ARG A 124     -25.042  26.714  -3.786  1.00  0.00           C  
ATOM   1862  NH1 ARG A 124     -25.398  26.848  -5.045  1.00  0.00           N  
ATOM   1863  NH2 ARG A 124     -24.605  27.761  -3.109  1.00  0.00           N  
ATOM   1864  H   ARG A 124     -21.219  22.357  -2.712  1.00  0.00           H  
ATOM   1865  HA  ARG A 124     -22.634  21.663  -5.099  1.00  0.00           H  
ATOM   1866 1HB  ARG A 124     -23.728  22.534  -3.059  1.00  0.00           H  
ATOM   1867 2HB  ARG A 124     -22.955  24.093  -3.303  1.00  0.00           H  
ATOM   1868 1HG  ARG A 124     -24.188  24.399  -5.399  1.00  0.00           H  
ATOM   1869 2HG  ARG A 124     -24.956  22.808  -5.179  1.00  0.00           H  
ATOM   1870 1HD  ARG A 124     -26.439  24.550  -4.468  1.00  0.00           H  
ATOM   1871 2HD  ARG A 124     -25.907  23.596  -3.064  1.00  0.00           H  
ATOM   1872  HE  ARG A 124     -24.841  25.447  -2.218  1.00  0.00           H  
ATOM   1873 1HH1 ARG A 124     -25.732  26.047  -5.563  1.00  0.00           H  
ATOM   1874 2HH1 ARG A 124     -25.337  27.750  -5.494  1.00  0.00           H  
ATOM   1875 1HH2 ARG A 124     -24.332  27.659  -2.141  1.00  0.00           H  
ATOM   1876 2HH2 ARG A 124     -24.545  28.663  -3.557  1.00  0.00           H  
ATOM   1877  N   GLU A 125     -20.809  24.402  -5.218  1.00  0.00           N  
ATOM   1878  CA  GLU A 125     -20.216  25.379  -6.123  1.00  0.00           C  
ATOM   1879  C   GLU A 125     -19.347  24.701  -7.175  1.00  0.00           C  
ATOM   1880  O   GLU A 125     -19.366  25.078  -8.347  1.00  0.00           O  
ATOM   1881  CB  GLU A 125     -19.384  26.396  -5.338  1.00  0.00           C  
ATOM   1882  CG  GLU A 125     -20.202  27.342  -4.471  1.00  0.00           C  
ATOM   1883  CD  GLU A 125     -19.349  28.278  -3.661  1.00  0.00           C  
ATOM   1884  OE1 GLU A 125     -18.151  28.126  -3.679  1.00  0.00           O  
ATOM   1885  OE2 GLU A 125     -19.896  29.147  -3.023  1.00  0.00           O  
ATOM   1886  H   GLU A 125     -20.546  24.412  -4.243  1.00  0.00           H  
ATOM   1887  HA  GLU A 125     -21.020  25.907  -6.637  1.00  0.00           H  
ATOM   1888 1HB  GLU A 125     -18.683  25.870  -4.690  1.00  0.00           H  
ATOM   1889 2HB  GLU A 125     -18.798  26.999  -6.032  1.00  0.00           H  
ATOM   1890 1HG  GLU A 125     -20.858  27.930  -5.112  1.00  0.00           H  
ATOM   1891 2HG  GLU A 125     -20.827  26.755  -3.800  1.00  0.00           H  
ATOM   1892  N   ALA A 126     -18.586  23.698  -6.750  1.00  0.00           N  
ATOM   1893  CA  ALA A 126     -17.709  22.964  -7.654  1.00  0.00           C  
ATOM   1894  C   ALA A 126     -18.511  22.208  -8.706  1.00  0.00           C  
ATOM   1895  O   ALA A 126     -18.136  22.170  -9.878  1.00  0.00           O  
ATOM   1896  CB  ALA A 126     -16.825  22.004  -6.871  1.00  0.00           C  
ATOM   1897  H   ALA A 126     -18.616  23.438  -5.775  1.00  0.00           H  
ATOM   1898  HA  ALA A 126     -17.076  23.685  -8.171  1.00  0.00           H  
ATOM   1899 1HB  ALA A 126     -16.176  21.463  -7.560  1.00  0.00           H  
ATOM   1900 2HB  ALA A 126     -16.216  22.565  -6.163  1.00  0.00           H  
ATOM   1901 3HB  ALA A 126     -17.449  21.295  -6.330  1.00  0.00           H  
ATOM   1902  N   ALA A 127     -19.617  21.607  -8.281  1.00  0.00           N  
ATOM   1903  CA  ALA A 127     -20.474  20.850  -9.185  1.00  0.00           C  
ATOM   1904  C   ALA A 127     -21.101  21.756 -10.237  1.00  0.00           C  
ATOM   1905  O   ALA A 127     -21.195  21.390 -11.409  1.00  0.00           O  
ATOM   1906  CB  ALA A 127     -21.556  20.120  -8.402  1.00  0.00           C  
ATOM   1907  H   ALA A 127     -19.870  21.677  -7.306  1.00  0.00           H  
ATOM   1908  HA  ALA A 127     -19.856  20.116  -9.702  1.00  0.00           H  
ATOM   1909 1HB  ALA A 127     -22.188  19.559  -9.091  1.00  0.00           H  
ATOM   1910 2HB  ALA A 127     -21.092  19.433  -7.694  1.00  0.00           H  
ATOM   1911 3HB  ALA A 127     -22.163  20.844  -7.861  1.00  0.00           H  
ATOM   1912  N   GLU A 128     -21.529  22.940  -9.812  1.00  0.00           N  
ATOM   1913  CA  GLU A 128     -22.148  23.901 -10.716  1.00  0.00           C  
ATOM   1914  C   GLU A 128     -21.158  24.384 -11.768  1.00  0.00           C  
ATOM   1915  O   GLU A 128     -21.505  24.531 -12.940  1.00  0.00           O  
ATOM   1916  CB  GLU A 128     -22.696  25.095  -9.931  1.00  0.00           C  
ATOM   1917  CG  GLU A 128     -23.905  24.775  -9.063  1.00  0.00           C  
ATOM   1918  CD  GLU A 128     -24.371  25.952  -8.252  1.00  0.00           C  
ATOM   1919  OE1 GLU A 128     -23.709  26.961  -8.271  1.00  0.00           O  
ATOM   1920  OE2 GLU A 128     -25.391  25.841  -7.614  1.00  0.00           O  
ATOM   1921  H   GLU A 128     -21.422  23.180  -8.837  1.00  0.00           H  
ATOM   1922  HA  GLU A 128     -22.976  23.410 -11.229  1.00  0.00           H  
ATOM   1923 1HB  GLU A 128     -21.916  25.494  -9.284  1.00  0.00           H  
ATOM   1924 2HB  GLU A 128     -22.983  25.886 -10.625  1.00  0.00           H  
ATOM   1925 1HG  GLU A 128     -24.722  24.443  -9.703  1.00  0.00           H  
ATOM   1926 2HG  GLU A 128     -23.650  23.955  -8.392  1.00  0.00           H  
ATOM   1927  N   LEU A 129     -19.923  24.630 -11.343  1.00  0.00           N  
ATOM   1928  CA  LEU A 129     -18.880  25.097 -12.247  1.00  0.00           C  
ATOM   1929  C   LEU A 129     -18.551  24.046 -13.299  1.00  0.00           C  
ATOM   1930  O   LEU A 129     -18.353  24.367 -14.471  1.00  0.00           O  
ATOM   1931  CB  LEU A 129     -17.614  25.452 -11.457  1.00  0.00           C  
ATOM   1932  CG  LEU A 129     -16.444  25.997 -12.285  1.00  0.00           C  
ATOM   1933  CD1 LEU A 129     -16.877  27.268 -13.003  1.00  0.00           C  
ATOM   1934  CD2 LEU A 129     -15.256  26.263 -11.373  1.00  0.00           C  
ATOM   1935  H   LEU A 129     -19.702  24.489 -10.368  1.00  0.00           H  
ATOM   1936  HA  LEU A 129     -19.238  25.991 -12.756  1.00  0.00           H  
ATOM   1937 1HB  LEU A 129     -17.870  26.203 -10.711  1.00  0.00           H  
ATOM   1938 2HB  LEU A 129     -17.266  24.559 -10.938  1.00  0.00           H  
ATOM   1939  HG  LEU A 129     -16.163  25.266 -13.043  1.00  0.00           H  
ATOM   1940 1HD1 LEU A 129     -16.046  27.655 -13.592  1.00  0.00           H  
ATOM   1941 2HD1 LEU A 129     -17.716  27.045 -13.663  1.00  0.00           H  
ATOM   1942 3HD1 LEU A 129     -17.181  28.014 -12.270  1.00  0.00           H  
ATOM   1943 1HD2 LEU A 129     -14.423  26.649 -11.962  1.00  0.00           H  
ATOM   1944 2HD2 LEU A 129     -15.535  26.995 -10.615  1.00  0.00           H  
ATOM   1945 3HD2 LEU A 129     -14.956  25.334 -10.886  1.00  0.00           H  
ATOM   1946  N   ALA A 130     -18.494  22.788 -12.874  1.00  0.00           N  
ATOM   1947  CA  ALA A 130     -18.190  21.687 -13.778  1.00  0.00           C  
ATOM   1948  C   ALA A 130     -19.279  21.519 -14.830  1.00  0.00           C  
ATOM   1949  O   ALA A 130     -18.991  21.274 -16.002  1.00  0.00           O  
ATOM   1950  CB  ALA A 130     -18.007  20.395 -12.995  1.00  0.00           C  
ATOM   1951  H   ALA A 130     -18.666  22.590 -11.899  1.00  0.00           H  
ATOM   1952  HA  ALA A 130     -17.260  21.921 -14.296  1.00  0.00           H  
ATOM   1953 1HB  ALA A 130     -17.779  19.581 -13.684  1.00  0.00           H  
ATOM   1954 2HB  ALA A 130     -17.186  20.512 -12.287  1.00  0.00           H  
ATOM   1955 3HB  ALA A 130     -18.923  20.166 -12.453  1.00  0.00           H  
ATOM   1956  N   ARG A 131     -20.531  21.652 -14.405  1.00  0.00           N  
ATOM   1957  CA  ARG A 131     -21.666  21.516 -15.309  1.00  0.00           C  
ATOM   1958  C   ARG A 131     -21.575  22.510 -16.460  1.00  0.00           C  
ATOM   1959  O   ARG A 131     -21.762  22.148 -17.622  1.00  0.00           O  
ATOM   1960  CB  ARG A 131     -22.974  21.728 -14.561  1.00  0.00           C  
ATOM   1961  CG  ARG A 131     -24.228  21.535 -15.399  1.00  0.00           C  
ATOM   1962  CD  ARG A 131     -25.460  21.796 -14.612  1.00  0.00           C  
ATOM   1963  NE  ARG A 131     -25.626  20.838 -13.530  1.00  0.00           N  
ATOM   1964  CZ  ARG A 131     -26.418  21.026 -12.457  1.00  0.00           C  
ATOM   1965  NH1 ARG A 131     -27.108  22.139 -12.335  1.00  0.00           N  
ATOM   1966  NH2 ARG A 131     -26.501  20.092 -11.525  1.00  0.00           N  
ATOM   1967  H   ARG A 131     -20.700  21.853 -13.430  1.00  0.00           H  
ATOM   1968  HA  ARG A 131     -21.661  20.507 -15.721  1.00  0.00           H  
ATOM   1969 1HB  ARG A 131     -23.029  21.037 -13.722  1.00  0.00           H  
ATOM   1970 2HB  ARG A 131     -23.001  22.739 -14.155  1.00  0.00           H  
ATOM   1971 1HG  ARG A 131     -24.210  22.222 -16.245  1.00  0.00           H  
ATOM   1972 2HG  ARG A 131     -24.267  20.509 -15.766  1.00  0.00           H  
ATOM   1973 1HD  ARG A 131     -25.410  22.795 -14.178  1.00  0.00           H  
ATOM   1974 2HD  ARG A 131     -26.330  21.728 -15.264  1.00  0.00           H  
ATOM   1975  HE  ARG A 131     -25.111  19.970 -13.589  1.00  0.00           H  
ATOM   1976 1HH1 ARG A 131     -27.044  22.853 -13.047  1.00  0.00           H  
ATOM   1977 2HH1 ARG A 131     -27.701  22.280 -11.530  1.00  0.00           H  
ATOM   1978 1HH2 ARG A 131     -25.971  19.237 -11.619  1.00  0.00           H  
ATOM   1979 2HH2 ARG A 131     -27.094  20.233 -10.721  1.00  0.00           H  
ATOM   1980  N   LYS A 132     -21.287  23.765 -16.131  1.00  0.00           N  
ATOM   1981  CA  LYS A 132     -21.171  24.813 -17.137  1.00  0.00           C  
ATOM   1982  C   LYS A 132     -20.111  24.467 -18.174  1.00  0.00           C  
ATOM   1983  O   LYS A 132     -20.275  24.748 -19.361  1.00  0.00           O  
ATOM   1984  CB  LYS A 132     -20.844  26.154 -16.478  1.00  0.00           C  
ATOM   1985  CG  LYS A 132     -21.989  26.757 -15.676  1.00  0.00           C  
ATOM   1986  CD  LYS A 132     -21.582  28.076 -15.036  1.00  0.00           C  
ATOM   1987  CE  LYS A 132     -22.722  28.673 -14.225  1.00  0.00           C  
ATOM   1988  NZ  LYS A 132     -22.326  29.945 -13.562  1.00  0.00           N  
ATOM   1989  H   LYS A 132     -21.145  23.998 -15.159  1.00  0.00           H  
ATOM   1990  HA  LYS A 132     -22.127  24.903 -17.655  1.00  0.00           H  
ATOM   1991 1HB  LYS A 132     -19.993  26.032 -15.807  1.00  0.00           H  
ATOM   1992 2HB  LYS A 132     -20.556  26.875 -17.243  1.00  0.00           H  
ATOM   1993 1HG  LYS A 132     -22.843  26.929 -16.333  1.00  0.00           H  
ATOM   1994 2HG  LYS A 132     -22.291  26.061 -14.893  1.00  0.00           H  
ATOM   1995 1HD  LYS A 132     -20.726  27.913 -14.380  1.00  0.00           H  
ATOM   1996 2HD  LYS A 132     -21.293  28.783 -15.813  1.00  0.00           H  
ATOM   1997 1HE  LYS A 132     -23.571  28.868 -14.879  1.00  0.00           H  
ATOM   1998 2HE  LYS A 132     -23.036  27.963 -13.460  1.00  0.00           H  
ATOM   1999 1HZ  LYS A 132     -23.108  30.309 -13.035  1.00  0.00           H  
ATOM   2000 2HZ  LYS A 132     -21.550  29.773 -12.937  1.00  0.00           H  
ATOM   2001 3HZ  LYS A 132     -22.051  30.619 -14.262  1.00  0.00           H  
ATOM   2002  N   ARG A 133     -19.030  23.853 -17.687  1.00  0.00           N  
ATOM   2003  CA  ARG A 133     -18.013  23.199 -18.512  1.00  0.00           C  
ATOM   2004  C   ARG A 133     -18.519  21.955 -19.235  1.00  0.00           C  
ATOM   2005  O   ARG A 133     -18.043  21.619 -20.320  1.00  0.00           O  
ATOM   2006  CB  ARG A 133     -16.818  22.811 -17.654  1.00  0.00           C  
ATOM   2007  CG  ARG A 133     -15.677  22.148 -18.408  1.00  0.00           C  
ATOM   2008  CD  ARG A 133     -15.785  20.667 -18.376  1.00  0.00           C  
ATOM   2009  NE  ARG A 133     -14.724  20.029 -19.138  1.00  0.00           N  
ATOM   2010  CZ  ARG A 133     -14.756  19.819 -20.468  1.00  0.00           C  
ATOM   2011  NH1 ARG A 133     -15.801  20.202 -21.169  1.00  0.00           N  
ATOM   2012  NH2 ARG A 133     -13.738  19.229 -21.069  1.00  0.00           N  
ATOM   2013  H   ARG A 133     -18.925  23.850 -16.682  1.00  0.00           H  
ATOM   2014  HA  ARG A 133     -17.679  23.904 -19.274  1.00  0.00           H  
ATOM   2015 1HB  ARG A 133     -16.418  23.699 -17.165  1.00  0.00           H  
ATOM   2016 2HB  ARG A 133     -17.140  22.124 -16.871  1.00  0.00           H  
ATOM   2017 1HG  ARG A 133     -15.693  22.470 -19.449  1.00  0.00           H  
ATOM   2018 2HG  ARG A 133     -14.727  22.432 -17.955  1.00  0.00           H  
ATOM   2019 1HD  ARG A 133     -15.722  20.319 -17.345  1.00  0.00           H  
ATOM   2020 2HD  ARG A 133     -16.741  20.363 -18.803  1.00  0.00           H  
ATOM   2021  HE  ARG A 133     -13.903  19.720 -18.633  1.00  0.00           H  
ATOM   2022 1HH1 ARG A 133     -16.579  20.653 -20.709  1.00  0.00           H  
ATOM   2023 2HH1 ARG A 133     -15.825  20.045 -22.166  1.00  0.00           H  
ATOM   2024 1HH2 ARG A 133     -12.934  18.935 -20.531  1.00  0.00           H  
ATOM   2025 2HH2 ARG A 133     -13.762  19.072 -22.066  1.00  0.00           H  
ATOM   2026  N   GLY A 134     -19.487  21.264 -18.639  1.00  0.00           N  
ATOM   2027  CA  GLY A 134     -19.999  20.013 -19.208  1.00  0.00           C  
ATOM   2028  C   GLY A 134     -19.951  18.857 -18.219  1.00  0.00           C  
ATOM   2029  O   GLY A 134     -19.671  17.718 -18.594  1.00  0.00           O  
ATOM   2030  H   GLY A 134     -19.878  21.610 -17.774  1.00  0.00           H  
ATOM   2031 1HA  GLY A 134     -21.029  20.157 -19.535  1.00  0.00           H  
ATOM   2032 2HA  GLY A 134     -19.416  19.749 -20.090  1.00  0.00           H  
ATOM   2033  N   GLY A 135     -20.225  19.144 -16.943  1.00  0.00           N  
ATOM   2034  CA  GLY A 135     -20.445  18.092 -15.946  1.00  0.00           C  
ATOM   2035  C   GLY A 135     -21.782  17.397 -16.157  1.00  0.00           C  
ATOM   2036  O   GLY A 135     -22.755  18.019 -16.583  1.00  0.00           O  
ATOM   2037  H   GLY A 135     -20.282  20.111 -16.658  1.00  0.00           H  
ATOM   2038 1HA  GLY A 135     -19.639  17.360 -16.005  1.00  0.00           H  
ATOM   2039 2HA  GLY A 135     -20.412  18.525 -14.947  1.00  0.00           H  
ATOM   2040  N   ASP A 136     -21.820  16.104 -15.855  1.00  0.00           N  
ATOM   2041  CA  ASP A 136     -23.075  15.373 -15.779  1.00  0.00           C  
ATOM   2042  C   ASP A 136     -23.847  15.749 -14.526  1.00  0.00           C  
ATOM   2043  O   ASP A 136     -23.335  15.636 -13.412  1.00  0.00           O  
ATOM   2044  CB  ASP A 136     -22.821  13.864 -15.797  1.00  0.00           C  
ATOM   2045  CG  ASP A 136     -24.106  13.047 -15.837  1.00  0.00           C  
ATOM   2046  OD1 ASP A 136     -24.638  12.865 -16.906  1.00  0.00           O  
ATOM   2047  OD2 ASP A 136     -24.542  12.613 -14.797  1.00  0.00           O  
ATOM   2048  H   ASP A 136     -20.955  15.616 -15.673  1.00  0.00           H  
ATOM   2049  HA  ASP A 136     -23.681  15.635 -16.647  1.00  0.00           H  
ATOM   2050 1HB  ASP A 136     -22.218  13.607 -16.668  1.00  0.00           H  
ATOM   2051 2HB  ASP A 136     -22.254  13.579 -14.911  1.00  0.00           H  
ATOM   2052  N   PRO A 137     -25.107  16.191 -14.936  1.00  0.00           N  
ATOM   2053  CA  PRO A 137     -25.860  16.777 -13.829  1.00  0.00           C  
ATOM   2054  C   PRO A 137     -26.254  15.714 -12.815  1.00  0.00           C  
ATOM   2055  O   PRO A 137     -26.308  15.978 -11.614  1.00  0.00           O  
ATOM   2056  CB  PRO A 137     -27.087  17.378 -14.522  1.00  0.00           C  
ATOM   2057  CG  PRO A 137     -27.189  16.624 -15.804  1.00  0.00           C  
ATOM   2058  CD  PRO A 137     -25.762  16.312 -16.169  1.00  0.00           C  
ATOM   2059  HA  PRO A 137     -25.253  17.561 -13.354  1.00  0.00           H  
ATOM   2060 1HB  PRO A 137     -27.975  17.258 -13.885  1.00  0.00           H  
ATOM   2061 2HB  PRO A 137     -26.943  18.458 -14.672  1.00  0.00           H  
ATOM   2062 1HG  PRO A 137     -27.798  15.719 -15.665  1.00  0.00           H  
ATOM   2063 2HG  PRO A 137     -27.697  17.235 -16.565  1.00  0.00           H  
ATOM   2064 1HD  PRO A 137     -25.722  15.358 -16.715  1.00  0.00           H  
ATOM   2065 2HD  PRO A 137     -25.353  17.128 -16.784  1.00  0.00           H  
ATOM   2066  N   ASP A 138     -26.536  14.495 -13.283  1.00  0.00           N  
ATOM   2067  CA  ASP A 138     -27.094  13.497 -12.378  1.00  0.00           C  
ATOM   2068  C   ASP A 138     -26.076  13.076 -11.327  1.00  0.00           C  
ATOM   2069  O   ASP A 138     -26.413  12.907 -10.155  1.00  0.00           O  
ATOM   2070  CB  ASP A 138     -27.567  12.269 -13.159  1.00  0.00           C  
ATOM   2071  CG  ASP A 138     -28.817  12.537 -13.986  1.00  0.00           C  
ATOM   2072  OD1 ASP A 138     -29.468  13.525 -13.739  1.00  0.00           O  
ATOM   2073  OD2 ASP A 138     -29.110  11.753 -14.856  1.00  0.00           O  
ATOM   2074  H   ASP A 138     -26.372  14.247 -14.248  1.00  0.00           H  
ATOM   2075  HA  ASP A 138     -27.951  13.935 -11.866  1.00  0.00           H  
ATOM   2076 1HB  ASP A 138     -26.773  11.934 -13.827  1.00  0.00           H  
ATOM   2077 2HB  ASP A 138     -27.776  11.454 -12.465  1.00  0.00           H  
ATOM   2078  N   THR A 139     -24.828  12.908 -11.752  1.00  0.00           N  
ATOM   2079  CA  THR A 139     -23.758  12.506 -10.847  1.00  0.00           C  
ATOM   2080  C   THR A 139     -23.495  13.576  -9.796  1.00  0.00           C  
ATOM   2081  O   THR A 139     -23.277  13.268  -8.624  1.00  0.00           O  
ATOM   2082  CB  THR A 139     -22.459  12.210 -11.620  1.00  0.00           C  
ATOM   2083  OG1 THR A 139     -22.059  13.377 -12.351  1.00  0.00           O  
ATOM   2084  CG2 THR A 139     -22.666  11.056 -12.589  1.00  0.00           C  
ATOM   2085  H   THR A 139     -24.615  13.063 -12.727  1.00  0.00           H  
ATOM   2086  HA  THR A 139     -24.065  11.596 -10.331  1.00  0.00           H  
ATOM   2087  HB  THR A 139     -21.669  11.950 -10.917  1.00  0.00           H  
ATOM   2088  HG1 THR A 139     -21.616  13.989 -11.759  1.00  0.00           H  
ATOM   2089 1HG2 THR A 139     -21.738  10.861 -13.126  1.00  0.00           H  
ATOM   2090 2HG2 THR A 139     -22.960  10.164 -12.034  1.00  0.00           H  
ATOM   2091 3HG2 THR A 139     -23.449  11.314 -13.300  1.00  0.00           H  
ATOM   2092  N   LEU A 140     -23.516  14.835 -10.221  1.00  0.00           N  
ATOM   2093  CA  LEU A 140     -23.280  15.953  -9.316  1.00  0.00           C  
ATOM   2094  C   LEU A 140     -24.377  16.052  -8.265  1.00  0.00           C  
ATOM   2095  O   LEU A 140     -24.105  16.313  -7.093  1.00  0.00           O  
ATOM   2096  CB  LEU A 140     -23.200  17.266 -10.105  1.00  0.00           C  
ATOM   2097  CG  LEU A 140     -21.969  17.426 -11.007  1.00  0.00           C  
ATOM   2098  CD1 LEU A 140     -22.119  18.683 -11.853  1.00  0.00           C  
ATOM   2099  CD2 LEU A 140     -20.715  17.491 -10.148  1.00  0.00           C  
ATOM   2100  H   LEU A 140     -23.700  15.022 -11.196  1.00  0.00           H  
ATOM   2101  HA  LEU A 140     -22.330  15.791  -8.807  1.00  0.00           H  
ATOM   2102 1HB  LEU A 140     -24.084  17.347 -10.735  1.00  0.00           H  
ATOM   2103 2HB  LEU A 140     -23.203  18.096  -9.399  1.00  0.00           H  
ATOM   2104  HG  LEU A 140     -21.901  16.574 -11.684  1.00  0.00           H  
ATOM   2105 1HD1 LEU A 140     -21.245  18.796 -12.494  1.00  0.00           H  
ATOM   2106 2HD1 LEU A 140     -23.013  18.601 -12.472  1.00  0.00           H  
ATOM   2107 3HD1 LEU A 140     -22.206  19.551 -11.202  1.00  0.00           H  
ATOM   2108 1HD2 LEU A 140     -19.840  17.604 -10.789  1.00  0.00           H  
ATOM   2109 2HD2 LEU A 140     -20.781  18.343  -9.471  1.00  0.00           H  
ATOM   2110 3HD2 LEU A 140     -20.623  16.573  -9.567  1.00  0.00           H  
ATOM   2111  N   GLU A 141     -25.618  15.842  -8.690  1.00  0.00           N  
ATOM   2112  CA  GLU A 141     -26.760  15.907  -7.785  1.00  0.00           C  
ATOM   2113  C   GLU A 141     -26.693  14.807  -6.734  1.00  0.00           C  
ATOM   2114  O   GLU A 141     -26.993  15.036  -5.562  1.00  0.00           O  
ATOM   2115  CB  GLU A 141     -28.070  15.797  -8.569  1.00  0.00           C  
ATOM   2116  CG  GLU A 141     -28.382  17.003  -9.443  1.00  0.00           C  
ATOM   2117  CD  GLU A 141     -28.603  18.260  -8.649  1.00  0.00           C  
ATOM   2118  OE1 GLU A 141     -29.194  18.180  -7.599  1.00  0.00           O  
ATOM   2119  OE2 GLU A 141     -28.180  19.302  -9.093  1.00  0.00           O  
ATOM   2120  H   GLU A 141     -25.775  15.632  -9.665  1.00  0.00           H  
ATOM   2121  HA  GLU A 141     -26.740  16.869  -7.271  1.00  0.00           H  
ATOM   2122 1HB  GLU A 141     -28.036  14.917  -9.212  1.00  0.00           H  
ATOM   2123 2HB  GLU A 141     -28.899  15.663  -7.875  1.00  0.00           H  
ATOM   2124 1HG  GLU A 141     -27.553  17.164 -10.133  1.00  0.00           H  
ATOM   2125 2HG  GLU A 141     -29.273  16.790 -10.033  1.00  0.00           H  
ATOM   2126  N   ALA A 142     -26.298  13.612  -7.159  1.00  0.00           N  
ATOM   2127  CA  ALA A 142     -26.191  12.474  -6.254  1.00  0.00           C  
ATOM   2128  C   ALA A 142     -25.113  12.706  -5.203  1.00  0.00           C  
ATOM   2129  O   ALA A 142     -25.294  12.375  -4.031  1.00  0.00           O  
ATOM   2130  CB  ALA A 142     -25.902  11.201  -7.036  1.00  0.00           C  
ATOM   2131  H   ALA A 142     -26.066  13.489  -8.134  1.00  0.00           H  
ATOM   2132  HA  ALA A 142     -27.144  12.362  -5.736  1.00  0.00           H  
ATOM   2133 1HB  ALA A 142     -25.825  10.360  -6.346  1.00  0.00           H  
ATOM   2134 2HB  ALA A 142     -26.711  11.017  -7.743  1.00  0.00           H  
ATOM   2135 3HB  ALA A 142     -24.965  11.312  -7.578  1.00  0.00           H  
ATOM   2136  N   VAL A 143     -23.991  13.276  -5.628  1.00  0.00           N  
ATOM   2137  CA  VAL A 143     -22.882  13.553  -4.723  1.00  0.00           C  
ATOM   2138  C   VAL A 143     -23.273  14.583  -3.671  1.00  0.00           C  
ATOM   2139  O   VAL A 143     -22.919  14.453  -2.499  1.00  0.00           O  
ATOM   2140  CB  VAL A 143     -21.664  14.067  -5.513  1.00  0.00           C  
ATOM   2141  CG1 VAL A 143     -20.572  14.536  -4.562  1.00  0.00           C  
ATOM   2142  CG2 VAL A 143     -21.144  12.973  -6.433  1.00  0.00           C  
ATOM   2143  H   VAL A 143     -23.904  13.524  -6.603  1.00  0.00           H  
ATOM   2144  HA  VAL A 143     -22.607  12.626  -4.219  1.00  0.00           H  
ATOM   2145  HB  VAL A 143     -21.965  14.930  -6.107  1.00  0.00           H  
ATOM   2146 1HG1 VAL A 143     -19.719  14.896  -5.137  1.00  0.00           H  
ATOM   2147 2HG1 VAL A 143     -20.955  15.343  -3.938  1.00  0.00           H  
ATOM   2148 3HG1 VAL A 143     -20.258  13.705  -3.931  1.00  0.00           H  
ATOM   2149 1HG2 VAL A 143     -20.283  13.344  -6.989  1.00  0.00           H  
ATOM   2150 2HG2 VAL A 143     -20.848  12.108  -5.840  1.00  0.00           H  
ATOM   2151 3HG2 VAL A 143     -21.929  12.683  -7.132  1.00  0.00           H  
ATOM   2152  N   LEU A 144     -24.006  15.607  -4.097  1.00  0.00           N  
ATOM   2153  CA  LEU A 144     -24.447  16.662  -3.192  1.00  0.00           C  
ATOM   2154  C   LEU A 144     -25.406  16.120  -2.140  1.00  0.00           C  
ATOM   2155  O   LEU A 144     -25.330  16.489  -0.968  1.00  0.00           O  
ATOM   2156  CB  LEU A 144     -25.127  17.788  -3.981  1.00  0.00           C  
ATOM   2157  CG  LEU A 144     -25.607  18.986  -3.152  1.00  0.00           C  
ATOM   2158  CD1 LEU A 144     -24.421  19.615  -2.435  1.00  0.00           C  
ATOM   2159  CD2 LEU A 144     -26.292  19.992  -4.064  1.00  0.00           C  
ATOM   2160  H   LEU A 144     -24.264  15.656  -5.072  1.00  0.00           H  
ATOM   2161  HA  LEU A 144     -23.574  17.069  -2.684  1.00  0.00           H  
ATOM   2162 1HB  LEU A 144     -24.427  18.161  -4.727  1.00  0.00           H  
ATOM   2163 2HB  LEU A 144     -25.993  17.375  -4.499  1.00  0.00           H  
ATOM   2164  HG  LEU A 144     -26.313  18.644  -2.394  1.00  0.00           H  
ATOM   2165 1HD1 LEU A 144     -24.762  20.466  -1.845  1.00  0.00           H  
ATOM   2166 2HD1 LEU A 144     -23.962  18.879  -1.775  1.00  0.00           H  
ATOM   2167 3HD1 LEU A 144     -23.690  19.952  -3.168  1.00  0.00           H  
ATOM   2168 1HD2 LEU A 144     -26.634  20.844  -3.474  1.00  0.00           H  
ATOM   2169 2HD2 LEU A 144     -25.588  20.336  -4.822  1.00  0.00           H  
ATOM   2170 3HD2 LEU A 144     -27.147  19.521  -4.550  1.00  0.00           H  
ATOM   2171  N   GLU A 145     -26.308  15.242  -2.566  1.00  0.00           N  
ATOM   2172  CA  GLU A 145     -27.284  14.647  -1.661  1.00  0.00           C  
ATOM   2173  C   GLU A 145     -26.605  13.779  -0.609  1.00  0.00           C  
ATOM   2174  O   GLU A 145     -26.983  13.796   0.562  1.00  0.00           O  
ATOM   2175  CB  GLU A 145     -28.299  13.813  -2.446  1.00  0.00           C  
ATOM   2176  CG  GLU A 145     -29.395  13.190  -1.592  1.00  0.00           C  
ATOM   2177  CD  GLU A 145     -30.286  14.214  -0.945  1.00  0.00           C  
ATOM   2178  OE1 GLU A 145     -30.325  15.324  -1.419  1.00  0.00           O  
ATOM   2179  OE2 GLU A 145     -30.927  13.885   0.025  1.00  0.00           O  
ATOM   2180  H   GLU A 145     -26.318  14.980  -3.541  1.00  0.00           H  
ATOM   2181  HA  GLU A 145     -27.814  15.450  -1.147  1.00  0.00           H  
ATOM   2182 1HB  GLU A 145     -28.778  14.438  -3.200  1.00  0.00           H  
ATOM   2183 2HB  GLU A 145     -27.783  13.008  -2.968  1.00  0.00           H  
ATOM   2184 1HG  GLU A 145     -30.004  12.540  -2.220  1.00  0.00           H  
ATOM   2185 2HG  GLU A 145     -28.934  12.576  -0.820  1.00  0.00           H  
ATOM   2186  N   ALA A 146     -25.601  13.021  -1.035  1.00  0.00           N  
ATOM   2187  CA  ALA A 146     -24.866  12.144  -0.130  1.00  0.00           C  
ATOM   2188  C   ALA A 146     -24.111  12.946   0.922  1.00  0.00           C  
ATOM   2189  O   ALA A 146     -24.073  12.570   2.094  1.00  0.00           O  
ATOM   2190  CB  ALA A 146     -23.905  11.261  -0.912  1.00  0.00           C  
ATOM   2191  H   ALA A 146     -25.340  13.052  -2.010  1.00  0.00           H  
ATOM   2192  HA  ALA A 146     -25.587  11.510   0.387  1.00  0.00           H  
ATOM   2193 1HB  ALA A 146     -23.363  10.613  -0.223  1.00  0.00           H  
ATOM   2194 2HB  ALA A 146     -24.465  10.650  -1.620  1.00  0.00           H  
ATOM   2195 3HB  ALA A 146     -23.196  11.886  -1.454  1.00  0.00           H  
ATOM   2196  N   ALA A 147     -23.511  14.053   0.496  1.00  0.00           N  
ATOM   2197  CA  ALA A 147     -22.756  14.911   1.401  1.00  0.00           C  
ATOM   2198  C   ALA A 147     -23.663  15.537   2.453  1.00  0.00           C  
ATOM   2199  O   ALA A 147     -23.297  15.632   3.625  1.00  0.00           O  
ATOM   2200  CB  ALA A 147     -22.027  15.994   0.619  1.00  0.00           C  
ATOM   2201  H   ALA A 147     -23.580  14.306  -0.479  1.00  0.00           H  
ATOM   2202  HA  ALA A 147     -22.021  14.294   1.918  1.00  0.00           H  
ATOM   2203 1HB  ALA A 147     -21.468  16.626   1.308  1.00  0.00           H  
ATOM   2204 2HB  ALA A 147     -21.339  15.531  -0.089  1.00  0.00           H  
ATOM   2205 3HB  ALA A 147     -22.751  16.601   0.077  1.00  0.00           H  
ATOM   2206  N   LYS A 148     -24.847  15.963   2.027  1.00  0.00           N  
ATOM   2207  CA  LYS A 148     -25.809  16.581   2.932  1.00  0.00           C  
ATOM   2208  C   LYS A 148     -26.291  15.590   3.984  1.00  0.00           C  
ATOM   2209  O   LYS A 148     -26.439  15.937   5.156  1.00  0.00           O  
ATOM   2210  CB  LYS A 148     -26.999  17.138   2.150  1.00  0.00           C  
ATOM   2211  CG  LYS A 148     -28.034  17.856   3.005  1.00  0.00           C  
ATOM   2212  CD  LYS A 148     -29.138  18.458   2.149  1.00  0.00           C  
ATOM   2213  CE  LYS A 148     -30.121  19.257   2.992  1.00  0.00           C  
ATOM   2214  NZ  LYS A 148     -30.858  18.394   3.955  1.00  0.00           N  
ATOM   2215  H   LYS A 148     -25.087  15.856   1.052  1.00  0.00           H  
ATOM   2216  HA  LYS A 148     -25.317  17.405   3.450  1.00  0.00           H  
ATOM   2217 1HB  LYS A 148     -26.643  17.840   1.396  1.00  0.00           H  
ATOM   2218 2HB  LYS A 148     -27.504  16.325   1.627  1.00  0.00           H  
ATOM   2219 1HG  LYS A 148     -28.476  17.151   3.710  1.00  0.00           H  
ATOM   2220 2HG  LYS A 148     -27.550  18.652   3.570  1.00  0.00           H  
ATOM   2221 1HD  LYS A 148     -28.698  19.116   1.397  1.00  0.00           H  
ATOM   2222 2HD  LYS A 148     -29.677  17.661   1.637  1.00  0.00           H  
ATOM   2223 1HE  LYS A 148     -29.583  20.024   3.548  1.00  0.00           H  
ATOM   2224 2HE  LYS A 148     -30.842  19.750   2.341  1.00  0.00           H  
ATOM   2225 1HZ  LYS A 148     -31.498  18.960   4.493  1.00  0.00           H  
ATOM   2226 2HZ  LYS A 148     -31.376  17.690   3.449  1.00  0.00           H  
ATOM   2227 3HZ  LYS A 148     -30.200  17.946   4.577  1.00  0.00           H  
ATOM   2228  N   ALA A 149     -26.535  14.355   3.558  1.00  0.00           N  
ATOM   2229  CA  ALA A 149     -27.001  13.311   4.463  1.00  0.00           C  
ATOM   2230  C   ALA A 149     -25.949  12.984   5.515  1.00  0.00           C  
ATOM   2231  O   ALA A 149     -26.270  12.786   6.687  1.00  0.00           O  
ATOM   2232  CB  ALA A 149     -27.374  12.060   3.681  1.00  0.00           C  
ATOM   2233  H   ALA A 149     -26.394  14.134   2.583  1.00  0.00           H  
ATOM   2234  HA  ALA A 149     -27.886  13.681   4.980  1.00  0.00           H  
ATOM   2235 1HB  ALA A 149     -27.720  11.290   4.371  1.00  0.00           H  
ATOM   2236 2HB  ALA A 149     -28.168  12.296   2.973  1.00  0.00           H  
ATOM   2237 3HB  ALA A 149     -26.502  11.696   3.140  1.00  0.00           H  
ATOM   2238  N   SER A 150     -24.691  12.929   5.089  1.00  0.00           N  
ATOM   2239  CA  SER A 150     -23.589  12.625   5.994  1.00  0.00           C  
ATOM   2240  C   SER A 150     -23.423  13.714   7.046  1.00  0.00           C  
ATOM   2241  O   SER A 150     -23.178  13.426   8.218  1.00  0.00           O  
ATOM   2242  CB  SER A 150     -22.300  12.465   5.212  1.00  0.00           C  
ATOM   2243  OG  SER A 150     -22.357  11.343   4.375  1.00  0.00           O  
ATOM   2244  H   SER A 150     -24.493  13.102   4.114  1.00  0.00           H  
ATOM   2245  HA  SER A 150     -23.809  11.687   6.505  1.00  0.00           H  
ATOM   2246 1HB  SER A 150     -22.124  13.359   4.614  1.00  0.00           H  
ATOM   2247 2HB  SER A 150     -21.465  12.364   5.903  1.00  0.00           H  
ATOM   2248  HG  SER A 150     -21.513  11.310   3.918  1.00  0.00           H  
ATOM   2249  N   SER A 151     -23.558  14.966   6.620  1.00  0.00           N  
ATOM   2250  CA  SER A 151     -23.424  16.101   7.525  1.00  0.00           C  
ATOM   2251  C   SER A 151     -24.526  16.101   8.577  1.00  0.00           C  
ATOM   2252  O   SER A 151     -24.279  16.387   9.749  1.00  0.00           O  
ATOM   2253  CB  SER A 151     -23.460  17.399   6.742  1.00  0.00           C  
ATOM   2254  OG  SER A 151     -22.341  17.512   5.906  1.00  0.00           O  
ATOM   2255  H   SER A 151     -23.758  15.135   5.645  1.00  0.00           H  
ATOM   2256  HA  SER A 151     -22.463  16.025   8.036  1.00  0.00           H  
ATOM   2257 1HB  SER A 151     -24.370  17.439   6.145  1.00  0.00           H  
ATOM   2258 2HB  SER A 151     -23.486  18.240   7.434  1.00  0.00           H  
ATOM   2259  HG  SER A 151     -22.436  18.351   5.449  1.00  0.00           H  
ATOM   2260  N   GLU A 152     -25.743  15.779   8.152  1.00  0.00           N  
ATOM   2261  CA  GLU A 152     -26.885  15.741   9.056  1.00  0.00           C  
ATOM   2262  C   GLU A 152     -26.719  14.652  10.108  1.00  0.00           C  
ATOM   2263  O   GLU A 152     -27.038  14.854  11.280  1.00  0.00           O  
ATOM   2264  CB  GLU A 152     -28.179  15.513   8.271  1.00  0.00           C  
ATOM   2265  CG  GLU A 152     -28.603  16.689   7.403  1.00  0.00           C  
ATOM   2266  CD  GLU A 152     -29.837  16.403   6.593  1.00  0.00           C  
ATOM   2267  OE1 GLU A 152     -30.290  15.284   6.611  1.00  0.00           O  
ATOM   2268  OE2 GLU A 152     -30.326  17.305   5.954  1.00  0.00           O  
ATOM   2269  H   GLU A 152     -25.880  15.555   7.177  1.00  0.00           H  
ATOM   2270  HA  GLU A 152     -26.952  16.701   9.569  1.00  0.00           H  
ATOM   2271 1HB  GLU A 152     -28.063  14.644   7.623  1.00  0.00           H  
ATOM   2272 2HB  GLU A 152     -28.992  15.298   8.964  1.00  0.00           H  
ATOM   2273 1HG  GLU A 152     -28.795  17.549   8.044  1.00  0.00           H  
ATOM   2274 2HG  GLU A 152     -27.785  16.946   6.732  1.00  0.00           H  
ATOM   2275  N   LEU A 153     -26.218  13.497   9.683  1.00  0.00           N  
ATOM   2276  CA  LEU A 153     -26.009  12.373  10.587  1.00  0.00           C  
ATOM   2277  C   LEU A 153     -24.957  12.701  11.639  1.00  0.00           C  
ATOM   2278  O   LEU A 153     -25.108  12.355  12.811  1.00  0.00           O  
ATOM   2279  CB  LEU A 153     -25.581  11.130   9.797  1.00  0.00           C  
ATOM   2280  CG  LEU A 153     -26.657  10.513   8.894  1.00  0.00           C  
ATOM   2281  CD1 LEU A 153     -26.038   9.409   8.047  1.00  0.00           C  
ATOM   2282  CD2 LEU A 153     -27.791   9.972   9.752  1.00  0.00           C  
ATOM   2283  H   LEU A 153     -25.976  13.396   8.708  1.00  0.00           H  
ATOM   2284  HA  LEU A 153     -26.948  12.159  11.096  1.00  0.00           H  
ATOM   2285 1HB  LEU A 153     -24.732  11.393   9.168  1.00  0.00           H  
ATOM   2286 2HB  LEU A 153     -25.260  10.363  10.502  1.00  0.00           H  
ATOM   2287  HG  LEU A 153     -27.045  11.274   8.217  1.00  0.00           H  
ATOM   2288 1HD1 LEU A 153     -26.802   8.971   7.405  1.00  0.00           H  
ATOM   2289 2HD1 LEU A 153     -25.243   9.827   7.429  1.00  0.00           H  
ATOM   2290 3HD1 LEU A 153     -25.626   8.639   8.698  1.00  0.00           H  
ATOM   2291 1HD2 LEU A 153     -28.556   9.534   9.110  1.00  0.00           H  
ATOM   2292 2HD2 LEU A 153     -27.404   9.209  10.428  1.00  0.00           H  
ATOM   2293 3HD2 LEU A 153     -28.227  10.785  10.333  1.00  0.00           H  
ATOM   2294  N   ILE A 154     -23.891  13.370  11.214  1.00  0.00           N  
ATOM   2295  CA  ILE A 154     -22.811  13.746  12.118  1.00  0.00           C  
ATOM   2296  C   ILE A 154     -23.294  14.737  13.170  1.00  0.00           C  
ATOM   2297  O   ILE A 154     -22.929  14.640  14.342  1.00  0.00           O  
ATOM   2298  CB  ILE A 154     -21.631  14.356  11.340  1.00  0.00           C  
ATOM   2299  CG1 ILE A 154     -20.962  13.293  10.464  1.00  0.00           C  
ATOM   2300  CG2 ILE A 154     -20.623  14.971  12.298  1.00  0.00           C  
ATOM   2301  CD1 ILE A 154     -19.973  13.856   9.469  1.00  0.00           C  
ATOM   2302  H   ILE A 154     -23.827  13.625  10.239  1.00  0.00           H  
ATOM   2303  HA  ILE A 154     -22.460  12.850  12.629  1.00  0.00           H  
ATOM   2304  HB  ILE A 154     -21.999  15.131  10.669  1.00  0.00           H  
ATOM   2305 1HG1 ILE A 154     -20.440  12.576  11.097  1.00  0.00           H  
ATOM   2306 2HG1 ILE A 154     -21.725  12.745   9.911  1.00  0.00           H  
ATOM   2307 1HG2 ILE A 154     -19.795  15.397  11.732  1.00  0.00           H  
ATOM   2308 2HG2 ILE A 154     -21.106  15.756  12.880  1.00  0.00           H  
ATOM   2309 3HG2 ILE A 154     -20.244  14.202  12.971  1.00  0.00           H  
ATOM   2310 1HD1 ILE A 154     -19.541  13.042   8.886  1.00  0.00           H  
ATOM   2311 2HD1 ILE A 154     -20.483  14.551   8.802  1.00  0.00           H  
ATOM   2312 3HD1 ILE A 154     -19.180  14.379  10.002  1.00  0.00           H  
ATOM   2313  N   ILE A 155     -24.116  15.690  12.745  1.00  0.00           N  
ATOM   2314  CA  ILE A 155     -24.650  16.701  13.648  1.00  0.00           C  
ATOM   2315  C   ILE A 155     -25.557  16.076  14.700  1.00  0.00           C  
ATOM   2316  O   ILE A 155     -25.517  16.453  15.871  1.00  0.00           O  
ATOM   2317  CB  ILE A 155     -25.430  17.776  12.869  1.00  0.00           C  
ATOM   2318  CG1 ILE A 155     -24.480  18.596  11.993  1.00  0.00           C  
ATOM   2319  CG2 ILE A 155     -26.190  18.680  13.827  1.00  0.00           C  
ATOM   2320  CD1 ILE A 155     -25.184  19.489  10.998  1.00  0.00           C  
ATOM   2321  H   ILE A 155     -24.378  15.714  11.770  1.00  0.00           H  
ATOM   2322  HA  ILE A 155     -23.817  17.182  14.159  1.00  0.00           H  
ATOM   2323  HB  ILE A 155     -26.141  17.294  12.198  1.00  0.00           H  
ATOM   2324 1HG1 ILE A 155     -23.850  19.220  12.626  1.00  0.00           H  
ATOM   2325 2HG1 ILE A 155     -23.822  17.924  11.441  1.00  0.00           H  
ATOM   2326 1HG2 ILE A 155     -26.736  19.434  13.260  1.00  0.00           H  
ATOM   2327 2HG2 ILE A 155     -26.893  18.085  14.408  1.00  0.00           H  
ATOM   2328 3HG2 ILE A 155     -25.487  19.171  14.500  1.00  0.00           H  
ATOM   2329 1HD1 ILE A 155     -24.445  20.038  10.414  1.00  0.00           H  
ATOM   2330 2HD1 ILE A 155     -25.794  18.880  10.330  1.00  0.00           H  
ATOM   2331 3HD1 ILE A 155     -25.821  20.195  11.530  1.00  0.00           H  
ATOM   2332  N   MET A 156     -26.375  15.119  14.276  1.00  0.00           N  
ATOM   2333  CA  MET A 156     -27.294  14.440  15.180  1.00  0.00           C  
ATOM   2334  C   MET A 156     -26.539  13.637  16.232  1.00  0.00           C  
ATOM   2335  O   MET A 156     -26.917  13.621  17.404  1.00  0.00           O  
ATOM   2336  CB  MET A 156     -28.236  13.533  14.391  1.00  0.00           C  
ATOM   2337  CG  MET A 156     -29.234  14.274  13.512  1.00  0.00           C  
ATOM   2338  SD  MET A 156     -30.225  13.161  12.495  1.00  0.00           S  
ATOM   2339  CE  MET A 156     -31.252  12.388  13.742  1.00  0.00           C  
ATOM   2340  H   MET A 156     -26.359  14.855  13.301  1.00  0.00           H  
ATOM   2341  HA  MET A 156     -27.886  15.192  15.701  1.00  0.00           H  
ATOM   2342 1HB  MET A 156     -27.653  12.872  13.751  1.00  0.00           H  
ATOM   2343 2HB  MET A 156     -28.801  12.905  15.081  1.00  0.00           H  
ATOM   2344 1HG  MET A 156     -29.906  14.859  14.138  1.00  0.00           H  
ATOM   2345 2HG  MET A 156     -28.700  14.958  12.853  1.00  0.00           H  
ATOM   2346 1HE  MET A 156     -31.922  11.671  13.268  1.00  0.00           H  
ATOM   2347 2HE  MET A 156     -30.620  11.872  14.466  1.00  0.00           H  
ATOM   2348 3HE  MET A 156     -31.840  13.151  14.253  1.00  0.00           H  
ATOM   2349  N   VAL A 157     -25.471  12.972  15.807  1.00  0.00           N  
ATOM   2350  CA  VAL A 157     -24.660  12.165  16.711  1.00  0.00           C  
ATOM   2351  C   VAL A 157     -24.120  13.003  17.862  1.00  0.00           C  
ATOM   2352  O   VAL A 157     -24.196  12.602  19.023  1.00  0.00           O  
ATOM   2353  CB  VAL A 157     -23.484  11.527  15.949  1.00  0.00           C  
ATOM   2354  CG1 VAL A 157     -22.517  10.864  16.919  1.00  0.00           C  
ATOM   2355  CG2 VAL A 157     -24.008  10.519  14.937  1.00  0.00           C  
ATOM   2356  H   VAL A 157     -25.214  13.027  14.832  1.00  0.00           H  
ATOM   2357  HA  VAL A 157     -25.285  11.370  17.120  1.00  0.00           H  
ATOM   2358  HB  VAL A 157     -22.931  12.310  15.429  1.00  0.00           H  
ATOM   2359 1HG1 VAL A 157     -21.692  10.419  16.363  1.00  0.00           H  
ATOM   2360 2HG1 VAL A 157     -22.127  11.611  17.610  1.00  0.00           H  
ATOM   2361 3HG1 VAL A 157     -23.038  10.087  17.478  1.00  0.00           H  
ATOM   2362 1HG2 VAL A 157     -23.171  10.073  14.401  1.00  0.00           H  
ATOM   2363 2HG2 VAL A 157     -24.565   9.739  15.456  1.00  0.00           H  
ATOM   2364 3HG2 VAL A 157     -24.665  11.024  14.228  1.00  0.00           H  
ATOM   2365  N   ALA A 158     -23.574  14.170  17.533  1.00  0.00           N  
ATOM   2366  CA  ALA A 158     -23.020  15.068  18.539  1.00  0.00           C  
ATOM   2367  C   ALA A 158     -24.069  15.447  19.576  1.00  0.00           C  
ATOM   2368  O   ALA A 158     -23.790  15.473  20.775  1.00  0.00           O  
ATOM   2369  CB  ALA A 158     -22.453  16.317  17.880  1.00  0.00           C  
ATOM   2370  H   ALA A 158     -23.542  14.441  16.561  1.00  0.00           H  
ATOM   2371  HA  ALA A 158     -22.215  14.544  19.054  1.00  0.00           H  
ATOM   2372 1HB  ALA A 158     -22.043  16.977  18.644  1.00  0.00           H  
ATOM   2373 2HB  ALA A 158     -21.663  16.034  17.184  1.00  0.00           H  
ATOM   2374 3HB  ALA A 158     -23.244  16.834  17.340  1.00  0.00           H  
ATOM   2375  N   GLU A 159     -25.277  15.740  19.110  1.00  0.00           N  
ATOM   2376  CA  GLU A 159     -26.374  16.119  19.995  1.00  0.00           C  
ATOM   2377  C   GLU A 159     -26.660  15.031  21.019  1.00  0.00           C  
ATOM   2378  O   GLU A 159     -27.277  15.286  22.054  1.00  0.00           O  
ATOM   2379  CB  GLU A 159     -27.638  16.411  19.183  1.00  0.00           C  
ATOM   2380  CG  GLU A 159     -28.802  16.949  20.004  1.00  0.00           C  
ATOM   2381  CD  GLU A 159     -28.525  18.304  20.593  1.00  0.00           C  
ATOM   2382  OE1 GLU A 159     -27.661  18.984  20.093  1.00  0.00           O  
ATOM   2383  OE2 GLU A 159     -29.178  18.660  21.546  1.00  0.00           O  
ATOM   2384  H   GLU A 159     -25.440  15.699  18.114  1.00  0.00           H  
ATOM   2385  HA  GLU A 159     -26.088  17.023  20.533  1.00  0.00           H  
ATOM   2386 1HB  GLU A 159     -27.411  17.141  18.406  1.00  0.00           H  
ATOM   2387 2HB  GLU A 159     -27.971  15.499  18.688  1.00  0.00           H  
ATOM   2388 1HG  GLU A 159     -29.682  17.016  19.366  1.00  0.00           H  
ATOM   2389 2HG  GLU A 159     -29.022  16.247  20.807  1.00  0.00           H  
ATOM   2390  N   GLY A 160     -26.208  13.819  20.723  1.00  0.00           N  
ATOM   2391  CA  GLY A 160     -26.495  12.666  21.567  1.00  0.00           C  
ATOM   2392  C   GLY A 160     -27.836  12.042  21.205  1.00  0.00           C  
ATOM   2393  O   GLY A 160     -28.611  11.661  22.082  1.00  0.00           O  
ATOM   2394  H   GLY A 160     -25.651  13.691  19.891  1.00  0.00           H  
ATOM   2395 1HA  GLY A 160     -25.702  11.926  21.455  1.00  0.00           H  
ATOM   2396 2HA  GLY A 160     -26.502  12.973  22.612  1.00  0.00           H  
ATOM   2397  N   GLU A 161     -28.099  11.942  19.908  1.00  0.00           N  
ATOM   2398  CA  GLU A 161     -29.217  11.150  19.411  1.00  0.00           C  
ATOM   2399  C   GLU A 161     -28.900   9.664  19.519  1.00  0.00           C  
ATOM   2400  O   GLU A 161     -27.806   9.225  19.164  1.00  0.00           O  
ATOM   2401  CB  GLU A 161     -29.535  11.516  17.959  1.00  0.00           C  
ATOM   2402  CG  GLU A 161     -30.042  12.938  17.766  1.00  0.00           C  
ATOM   2403  CD  GLU A 161     -31.414  13.153  18.341  1.00  0.00           C  
ATOM   2404  OE1 GLU A 161     -32.032  12.191  18.729  1.00  0.00           O  
ATOM   2405  OE2 GLU A 161     -31.845  14.281  18.391  1.00  0.00           O  
ATOM   2406  H   GLU A 161     -27.508  12.428  19.248  1.00  0.00           H  
ATOM   2407  HA  GLU A 161     -30.093  11.364  20.025  1.00  0.00           H  
ATOM   2408 1HB  GLU A 161     -28.639  11.394  17.349  1.00  0.00           H  
ATOM   2409 2HB  GLU A 161     -30.292  10.835  17.570  1.00  0.00           H  
ATOM   2410 1HG  GLU A 161     -29.347  13.628  18.244  1.00  0.00           H  
ATOM   2411 2HG  GLU A 161     -30.059  13.164  16.701  1.00  0.00           H  
ATOM   2412  N   PRO A 162     -29.860   8.891  20.010  1.00  0.00           N  
ATOM   2413  CA  PRO A 162     -29.621   7.487  20.315  1.00  0.00           C  
ATOM   2414  C   PRO A 162     -29.312   6.693  19.056  1.00  0.00           C  
ATOM   2415  O   PRO A 162     -29.987   6.840  18.037  1.00  0.00           O  
ATOM   2416  CB  PRO A 162     -30.942   7.043  20.952  1.00  0.00           C  
ATOM   2417  CG  PRO A 162     -31.945   8.013  20.427  1.00  0.00           C  
ATOM   2418  CD  PRO A 162     -31.177   9.299  20.272  1.00  0.00           C  
ATOM   2419  HA  PRO A 162     -28.792   7.409  21.033  1.00  0.00           H  
ATOM   2420 1HB  PRO A 162     -31.165   6.004  20.669  1.00  0.00           H  
ATOM   2421 2HB  PRO A 162     -30.858   7.067  22.048  1.00  0.00           H  
ATOM   2422 1HG  PRO A 162     -32.362   7.651  19.476  1.00  0.00           H  
ATOM   2423 2HG  PRO A 162     -32.787   8.106  21.129  1.00  0.00           H  
ATOM   2424 1HD  PRO A 162     -31.577   9.864  19.417  1.00  0.00           H  
ATOM   2425 2HD  PRO A 162     -31.254   9.887  21.197  1.00  0.00           H  
ATOM   2426  N   PRO A 163     -28.260   5.871  19.237  1.00  0.00           N  
ATOM   2427  CA  PRO A 163     -27.521   5.375  18.081  1.00  0.00           C  
ATOM   2428  C   PRO A 163     -28.501   4.755  17.115  1.00  0.00           C  
ATOM   2429  O   PRO A 163     -28.276   4.750  15.905  1.00  0.00           O  
ATOM   2430  CB  PRO A 163     -26.565   4.335  18.674  1.00  0.00           C  
ATOM   2431  CG  PRO A 163     -26.340   4.801  20.072  1.00  0.00           C  
ATOM   2432  CD  PRO A 163     -27.678   5.334  20.509  1.00  0.00           C  
ATOM   2433  HA  PRO A 163     -26.963   6.206  17.624  1.00  0.00           H  
ATOM   2434 1HB  PRO A 163     -27.019   3.335  18.626  1.00  0.00           H  
ATOM   2435 2HB  PRO A 163     -25.638   4.296  18.083  1.00  0.00           H  
ATOM   2436 1HG  PRO A 163     -25.991   3.967  20.699  1.00  0.00           H  
ATOM   2437 2HG  PRO A 163     -25.551   5.568  20.095  1.00  0.00           H  
ATOM   2438 1HD  PRO A 163     -28.284   4.513  20.920  1.00  0.00           H  
ATOM   2439 2HD  PRO A 163     -27.531   6.123  21.262  1.00  0.00           H  
ATOM   2440  N   GLU A 164     -29.587   4.234  17.659  1.00  0.00           N  
ATOM   2441  CA  GLU A 164     -30.587   3.556  16.843  1.00  0.00           C  
ATOM   2442  C   GLU A 164     -31.167   4.493  15.791  1.00  0.00           C  
ATOM   2443  O   GLU A 164     -31.279   4.133  14.619  1.00  0.00           O  
ATOM   2444  CB  GLU A 164     -31.710   3.005  17.724  1.00  0.00           C  
ATOM   2445  CG  GLU A 164     -31.286   1.872  18.648  1.00  0.00           C  
ATOM   2446  CD  GLU A 164     -30.603   2.358  19.895  1.00  0.00           C  
ATOM   2447  OE1 GLU A 164     -30.470   3.548  20.052  1.00  0.00           O  
ATOM   2448  OE2 GLU A 164     -30.212   1.538  20.693  1.00  0.00           O  
ATOM   2449  H   GLU A 164     -29.731   4.304  18.656  1.00  0.00           H  
ATOM   2450  HA  GLU A 164     -30.107   2.723  16.328  1.00  0.00           H  
ATOM   2451 1HB  GLU A 164     -32.114   3.807  18.343  1.00  0.00           H  
ATOM   2452 2HB  GLU A 164     -32.520   2.638  17.094  1.00  0.00           H  
ATOM   2453 1HG  GLU A 164     -32.169   1.298  18.931  1.00  0.00           H  
ATOM   2454 2HG  GLU A 164     -30.614   1.208  18.106  1.00  0.00           H  
ATOM   2455  N   VAL A 165     -31.535   5.696  16.216  1.00  0.00           N  
ATOM   2456  CA  VAL A 165     -32.104   6.688  15.311  1.00  0.00           C  
ATOM   2457  C   VAL A 165     -31.091   7.121  14.260  1.00  0.00           C  
ATOM   2458  O   VAL A 165     -31.430   7.287  13.088  1.00  0.00           O  
ATOM   2459  CB  VAL A 165     -32.578   7.922  16.101  1.00  0.00           C  
ATOM   2460  CG1 VAL A 165     -32.997   9.034  15.151  1.00  0.00           C  
ATOM   2461  CG2 VAL A 165     -33.727   7.538  17.021  1.00  0.00           C  
ATOM   2462  H   VAL A 165     -31.418   5.930  17.192  1.00  0.00           H  
ATOM   2463  HA  VAL A 165     -32.963   6.244  14.806  1.00  0.00           H  
ATOM   2464  HB  VAL A 165     -31.748   8.303  16.695  1.00  0.00           H  
ATOM   2465 1HG1 VAL A 165     -33.329   9.899  15.726  1.00  0.00           H  
ATOM   2466 2HG1 VAL A 165     -32.149   9.318  14.527  1.00  0.00           H  
ATOM   2467 3HG1 VAL A 165     -33.813   8.685  14.518  1.00  0.00           H  
ATOM   2468 1HG2 VAL A 165     -34.057   8.415  17.576  1.00  0.00           H  
ATOM   2469 2HG2 VAL A 165     -34.556   7.152  16.426  1.00  0.00           H  
ATOM   2470 3HG2 VAL A 165     -33.393   6.771  17.719  1.00  0.00           H  
ATOM   2471  N   VAL A 166     -29.846   7.303  14.685  1.00  0.00           N  
ATOM   2472  CA  VAL A 166     -28.780   7.716  13.780  1.00  0.00           C  
ATOM   2473  C   VAL A 166     -28.505   6.650  12.729  1.00  0.00           C  
ATOM   2474  O   VAL A 166     -28.292   6.961  11.557  1.00  0.00           O  
ATOM   2475  CB  VAL A 166     -27.488   7.999  14.570  1.00  0.00           C  
ATOM   2476  CG1 VAL A 166     -26.326   8.245  13.619  1.00  0.00           C  
ATOM   2477  CG2 VAL A 166     -27.694   9.192  15.490  1.00  0.00           C  
ATOM   2478  H   VAL A 166     -29.632   7.151  15.660  1.00  0.00           H  
ATOM   2479  HA  VAL A 166     -29.090   8.632  13.276  1.00  0.00           H  
ATOM   2480  HB  VAL A 166     -27.237   7.120  15.164  1.00  0.00           H  
ATOM   2481 1HG1 VAL A 166     -25.421   8.442  14.194  1.00  0.00           H  
ATOM   2482 2HG1 VAL A 166     -26.174   7.364  12.995  1.00  0.00           H  
ATOM   2483 3HG1 VAL A 166     -26.549   9.104  12.987  1.00  0.00           H  
ATOM   2484 1HG2 VAL A 166     -26.777   9.386  16.045  1.00  0.00           H  
ATOM   2485 2HG2 VAL A 166     -27.951  10.069  14.896  1.00  0.00           H  
ATOM   2486 3HG2 VAL A 166     -28.503   8.977  16.188  1.00  0.00           H  
ATOM   2487  N   ALA A 167     -28.511   5.391  13.154  1.00  0.00           N  
ATOM   2488  CA  ALA A 167     -28.263   4.276  12.249  1.00  0.00           C  
ATOM   2489  C   ALA A 167     -29.359   4.164  11.198  1.00  0.00           C  
ATOM   2490  O   ALA A 167     -29.085   3.905  10.026  1.00  0.00           O  
ATOM   2491  CB  ALA A 167     -28.145   2.976  13.031  1.00  0.00           C  
ATOM   2492  H   ALA A 167     -28.692   5.202  14.129  1.00  0.00           H  
ATOM   2493  HA  ALA A 167     -27.322   4.463  11.731  1.00  0.00           H  
ATOM   2494 1HB  ALA A 167     -27.960   2.152  12.341  1.00  0.00           H  
ATOM   2495 2HB  ALA A 167     -27.319   3.050  13.738  1.00  0.00           H  
ATOM   2496 3HB  ALA A 167     -29.072   2.793  13.573  1.00  0.00           H  
ATOM   2497  N   GLU A 168     -30.602   4.361  11.623  1.00  0.00           N  
ATOM   2498  CA  GLU A 168     -31.743   4.282  10.718  1.00  0.00           C  
ATOM   2499  C   GLU A 168     -31.689   5.382   9.667  1.00  0.00           C  
ATOM   2500  O   GLU A 168     -31.987   5.150   8.495  1.00  0.00           O  
ATOM   2501  CB  GLU A 168     -33.054   4.377  11.502  1.00  0.00           C  
ATOM   2502  CG  GLU A 168     -33.356   3.164  12.370  1.00  0.00           C  
ATOM   2503  CD  GLU A 168     -34.613   3.322  13.179  1.00  0.00           C  
ATOM   2504  OE1 GLU A 168     -35.179   4.389  13.160  1.00  0.00           O  
ATOM   2505  OE2 GLU A 168     -35.009   2.375  13.818  1.00  0.00           O  
ATOM   2506  H   GLU A 168     -30.761   4.571  12.598  1.00  0.00           H  
ATOM   2507  HA  GLU A 168     -31.712   3.320  10.205  1.00  0.00           H  
ATOM   2508 1HB  GLU A 168     -33.028   5.253  12.149  1.00  0.00           H  
ATOM   2509 2HB  GLU A 168     -33.884   4.507  10.808  1.00  0.00           H  
ATOM   2510 1HG  GLU A 168     -33.458   2.288  11.730  1.00  0.00           H  
ATOM   2511 2HG  GLU A 168     -32.517   2.992  13.042  1.00  0.00           H  
ATOM   2512  N   ARG A 169     -31.307   6.582  10.092  1.00  0.00           N  
ATOM   2513  CA  ARG A 169     -31.213   7.721   9.187  1.00  0.00           C  
ATOM   2514  C   ARG A 169     -30.133   7.502   8.136  1.00  0.00           C  
ATOM   2515  O   ARG A 169     -30.318   7.832   6.964  1.00  0.00           O  
ATOM   2516  CB  ARG A 169     -30.912   8.996   9.961  1.00  0.00           C  
ATOM   2517  CG  ARG A 169     -32.051   9.497  10.835  1.00  0.00           C  
ATOM   2518  CD  ARG A 169     -33.184  10.008  10.022  1.00  0.00           C  
ATOM   2519  NE  ARG A 169     -32.789  11.130   9.185  1.00  0.00           N  
ATOM   2520  CZ  ARG A 169     -32.749  12.413   9.595  1.00  0.00           C  
ATOM   2521  NH1 ARG A 169     -33.082  12.720  10.829  1.00  0.00           N  
ATOM   2522  NH2 ARG A 169     -32.375  13.363   8.755  1.00  0.00           N  
ATOM   2523  H   ARG A 169     -31.076   6.708  11.067  1.00  0.00           H  
ATOM   2524  HA  ARG A 169     -32.171   7.840   8.680  1.00  0.00           H  
ATOM   2525 1HB  ARG A 169     -30.048   8.836  10.604  1.00  0.00           H  
ATOM   2526 2HB  ARG A 169     -30.657   9.794   9.263  1.00  0.00           H  
ATOM   2527 1HG  ARG A 169     -32.416   8.682  11.459  1.00  0.00           H  
ATOM   2528 2HG  ARG A 169     -31.692  10.308  11.471  1.00  0.00           H  
ATOM   2529 1HD  ARG A 169     -33.554   9.214   9.375  1.00  0.00           H  
ATOM   2530 2HD  ARG A 169     -33.984  10.340  10.682  1.00  0.00           H  
ATOM   2531  HE  ARG A 169     -32.526  10.933   8.229  1.00  0.00           H  
ATOM   2532 1HH1 ARG A 169     -33.368  11.993  11.470  1.00  0.00           H  
ATOM   2533 2HH1 ARG A 169     -33.052  13.681  11.135  1.00  0.00           H  
ATOM   2534 1HH2 ARG A 169     -32.119  13.127   7.806  1.00  0.00           H  
ATOM   2535 2HH2 ARG A 169     -32.346  14.324   9.062  1.00  0.00           H  
ATOM   2536  N   ALA A 170     -29.005   6.944   8.561  1.00  0.00           N  
ATOM   2537  CA  ALA A 170     -27.893   6.680   7.656  1.00  0.00           C  
ATOM   2538  C   ALA A 170     -28.272   5.646   6.605  1.00  0.00           C  
ATOM   2539  O   ALA A 170     -27.919   5.779   5.433  1.00  0.00           O  
ATOM   2540  CB  ALA A 170     -26.672   6.216   8.437  1.00  0.00           C  
ATOM   2541  H   ALA A 170     -28.915   6.697   9.536  1.00  0.00           H  
ATOM   2542  HA  ALA A 170     -27.650   7.608   7.139  1.00  0.00           H  
ATOM   2543 1HB  ALA A 170     -25.851   6.023   7.748  1.00  0.00           H  
ATOM   2544 2HB  ALA A 170     -26.377   6.991   9.145  1.00  0.00           H  
ATOM   2545 3HB  ALA A 170     -26.913   5.303   8.979  1.00  0.00           H  
ATOM   2546  N   ILE A 171     -28.993   4.613   7.030  1.00  0.00           N  
ATOM   2547  CA  ILE A 171     -29.422   3.554   6.125  1.00  0.00           C  
ATOM   2548  C   ILE A 171     -30.387   4.084   5.073  1.00  0.00           C  
ATOM   2549  O   ILE A 171     -30.308   3.714   3.901  1.00  0.00           O  
ATOM   2550  CB  ILE A 171     -30.090   2.405   6.902  1.00  0.00           C  
ATOM   2551  CG1 ILE A 171     -29.061   1.684   7.777  1.00  0.00           C  
ATOM   2552  CG2 ILE A 171     -30.755   1.430   5.943  1.00  0.00           C  
ATOM   2553  CD1 ILE A 171     -29.672   0.722   8.771  1.00  0.00           C  
ATOM   2554  H   ILE A 171     -29.250   4.561   8.005  1.00  0.00           H  
ATOM   2555  HA  ILE A 171     -28.545   3.160   5.614  1.00  0.00           H  
ATOM   2556  HB  ILE A 171     -30.845   2.811   7.574  1.00  0.00           H  
ATOM   2557 1HG1 ILE A 171     -28.372   1.127   7.144  1.00  0.00           H  
ATOM   2558 2HG1 ILE A 171     -28.476   2.418   8.331  1.00  0.00           H  
ATOM   2559 1HG2 ILE A 171     -31.221   0.624   6.509  1.00  0.00           H  
ATOM   2560 2HG2 ILE A 171     -31.514   1.952   5.362  1.00  0.00           H  
ATOM   2561 3HG2 ILE A 171     -30.005   1.014   5.270  1.00  0.00           H  
ATOM   2562 1HD1 ILE A 171     -28.881   0.251   9.355  1.00  0.00           H  
ATOM   2563 2HD1 ILE A 171     -30.341   1.266   9.440  1.00  0.00           H  
ATOM   2564 3HD1 ILE A 171     -30.235  -0.043   8.238  1.00  0.00           H  
ATOM   2565  N   GLU A 172     -31.299   4.953   5.499  1.00  0.00           N  
ATOM   2566  CA  GLU A 172     -32.282   5.536   4.594  1.00  0.00           C  
ATOM   2567  C   GLU A 172     -31.612   6.410   3.542  1.00  0.00           C  
ATOM   2568  O   GLU A 172     -31.989   6.387   2.370  1.00  0.00           O  
ATOM   2569  CB  GLU A 172     -33.306   6.359   5.378  1.00  0.00           C  
ATOM   2570  CG  GLU A 172     -34.245   5.533   6.246  1.00  0.00           C  
ATOM   2571  CD  GLU A 172     -35.189   6.379   7.056  1.00  0.00           C  
ATOM   2572  OE1 GLU A 172     -35.047   7.578   7.036  1.00  0.00           O  
ATOM   2573  OE2 GLU A 172     -36.052   5.824   7.694  1.00  0.00           O  
ATOM   2574  H   GLU A 172     -31.311   5.216   6.474  1.00  0.00           H  
ATOM   2575  HA  GLU A 172     -32.803   4.727   4.081  1.00  0.00           H  
ATOM   2576 1HB  GLU A 172     -32.787   7.066   6.025  1.00  0.00           H  
ATOM   2577 2HB  GLU A 172     -33.916   6.938   4.684  1.00  0.00           H  
ATOM   2578 1HG  GLU A 172     -34.827   4.871   5.606  1.00  0.00           H  
ATOM   2579 2HG  GLU A 172     -33.652   4.915   6.918  1.00  0.00           H  
ATOM   2580  N   ALA A 173     -30.616   7.181   3.968  1.00  0.00           N  
ATOM   2581  CA  ALA A 173     -29.893   8.065   3.063  1.00  0.00           C  
ATOM   2582  C   ALA A 173     -29.128   7.271   2.011  1.00  0.00           C  
ATOM   2583  O   ALA A 173     -29.093   7.647   0.839  1.00  0.00           O  
ATOM   2584  CB  ALA A 173     -28.943   8.961   3.845  1.00  0.00           C  
ATOM   2585  H   ALA A 173     -30.355   7.153   4.943  1.00  0.00           H  
ATOM   2586  HA  ALA A 173     -30.622   8.689   2.546  1.00  0.00           H  
ATOM   2587 1HB  ALA A 173     -28.411   9.616   3.155  1.00  0.00           H  
ATOM   2588 2HB  ALA A 173     -29.511   9.564   4.553  1.00  0.00           H  
ATOM   2589 3HB  ALA A 173     -28.226   8.345   4.386  1.00  0.00           H  
ATOM   2590  N   LEU A 174     -28.516   6.172   2.437  1.00  0.00           N  
ATOM   2591  CA  LEU A 174     -27.751   5.322   1.532  1.00  0.00           C  
ATOM   2592  C   LEU A 174     -28.651   4.687   0.480  1.00  0.00           C  
ATOM   2593  O   LEU A 174     -28.285   4.599  -0.692  1.00  0.00           O  
ATOM   2594  CB  LEU A 174     -27.025   4.226   2.321  1.00  0.00           C  
ATOM   2595  CG  LEU A 174     -25.880   4.703   3.224  1.00  0.00           C  
ATOM   2596  CD1 LEU A 174     -25.381   3.540   4.070  1.00  0.00           C  
ATOM   2597  CD2 LEU A 174     -24.761   5.274   2.365  1.00  0.00           C  
ATOM   2598  H   LEU A 174     -28.582   5.918   3.412  1.00  0.00           H  
ATOM   2599  HA  LEU A 174     -27.010   5.937   1.024  1.00  0.00           H  
ATOM   2600 1HB  LEU A 174     -27.750   3.712   2.950  1.00  0.00           H  
ATOM   2601 2HB  LEU A 174     -26.612   3.505   1.616  1.00  0.00           H  
ATOM   2602  HG  LEU A 174     -26.248   5.475   3.901  1.00  0.00           H  
ATOM   2603 1HD1 LEU A 174     -24.567   3.879   4.712  1.00  0.00           H  
ATOM   2604 2HD1 LEU A 174     -26.196   3.164   4.688  1.00  0.00           H  
ATOM   2605 3HD1 LEU A 174     -25.021   2.744   3.419  1.00  0.00           H  
ATOM   2606 1HD2 LEU A 174     -23.947   5.614   3.007  1.00  0.00           H  
ATOM   2607 2HD2 LEU A 174     -24.391   4.503   1.689  1.00  0.00           H  
ATOM   2608 3HD2 LEU A 174     -25.141   6.115   1.785  1.00  0.00           H  
ATOM   2609  N   LYS A 175     -29.830   4.246   0.906  1.00  0.00           N  
ATOM   2610  CA  LYS A 175     -30.785   3.617   0.001  1.00  0.00           C  
ATOM   2611  C   LYS A 175     -31.278   4.603  -1.051  1.00  0.00           C  
ATOM   2612  O   LYS A 175     -31.421   4.255  -2.223  1.00  0.00           O  
ATOM   2613  CB  LYS A 175     -31.969   3.047   0.783  1.00  0.00           C  
ATOM   2614  CG  LYS A 175     -32.996   2.317  -0.072  1.00  0.00           C  
ATOM   2615  CD  LYS A 175     -34.093   1.702   0.784  1.00  0.00           C  
ATOM   2616  CE  LYS A 175     -35.066   0.893  -0.059  1.00  0.00           C  
ATOM   2617  NZ  LYS A 175     -35.813   1.747  -1.022  1.00  0.00           N  
ATOM   2618  H   LYS A 175     -30.071   4.349   1.881  1.00  0.00           H  
ATOM   2619  HA  LYS A 175     -30.283   2.799  -0.517  1.00  0.00           H  
ATOM   2620 1HB  LYS A 175     -31.605   2.348   1.537  1.00  0.00           H  
ATOM   2621 2HB  LYS A 175     -32.483   3.854   1.306  1.00  0.00           H  
ATOM   2622 1HG  LYS A 175     -33.446   3.017  -0.777  1.00  0.00           H  
ATOM   2623 2HG  LYS A 175     -32.502   1.526  -0.637  1.00  0.00           H  
ATOM   2624 1HD  LYS A 175     -33.646   1.050   1.535  1.00  0.00           H  
ATOM   2625 2HD  LYS A 175     -34.641   2.494   1.295  1.00  0.00           H  
ATOM   2626 1HE  LYS A 175     -34.520   0.132  -0.615  1.00  0.00           H  
ATOM   2627 2HE  LYS A 175     -35.782   0.391   0.592  1.00  0.00           H  
ATOM   2628 1HZ  LYS A 175     -36.447   1.174  -1.561  1.00  0.00           H  
ATOM   2629 2HZ  LYS A 175     -36.339   2.446  -0.516  1.00  0.00           H  
ATOM   2630 3HZ  LYS A 175     -35.161   2.203  -1.644  1.00  0.00           H  
ATOM   2631  N   ARG A 176     -31.536   5.835  -0.625  1.00  0.00           N  
ATOM   2632  CA  ARG A 176     -32.014   6.873  -1.530  1.00  0.00           C  
ATOM   2633  C   ARG A 176     -30.965   7.213  -2.582  1.00  0.00           C  
ATOM   2634  O   ARG A 176     -31.288   7.408  -3.754  1.00  0.00           O  
ATOM   2635  CB  ARG A 176     -32.379   8.131  -0.756  1.00  0.00           C  
ATOM   2636  CG  ARG A 176     -32.989   9.243  -1.594  1.00  0.00           C  
ATOM   2637  CD  ARG A 176     -33.453  10.375  -0.751  1.00  0.00           C  
ATOM   2638  NE  ARG A 176     -32.355  11.002  -0.033  1.00  0.00           N  
ATOM   2639  CZ  ARG A 176     -32.144  10.887   1.293  1.00  0.00           C  
ATOM   2640  NH1 ARG A 176     -32.961  10.166   2.029  1.00  0.00           N  
ATOM   2641  NH2 ARG A 176     -31.114  11.497   1.853  1.00  0.00           N  
ATOM   2642  H   ARG A 176     -31.398   6.058   0.350  1.00  0.00           H  
ATOM   2643  HA  ARG A 176     -32.907   6.506  -2.037  1.00  0.00           H  
ATOM   2644 1HB  ARG A 176     -33.091   7.882   0.029  1.00  0.00           H  
ATOM   2645 2HB  ARG A 176     -31.487   8.533  -0.274  1.00  0.00           H  
ATOM   2646 1HG  ARG A 176     -32.244   9.621  -2.295  1.00  0.00           H  
ATOM   2647 2HG  ARG A 176     -33.844   8.855  -2.148  1.00  0.00           H  
ATOM   2648 1HD  ARG A 176     -33.923  11.129  -1.381  1.00  0.00           H  
ATOM   2649 2HD  ARG A 176     -34.175  10.012  -0.021  1.00  0.00           H  
ATOM   2650  HE  ARG A 176     -31.705  11.564  -0.565  1.00  0.00           H  
ATOM   2651 1HH1 ARG A 176     -33.748   9.699   1.601  1.00  0.00           H  
ATOM   2652 2HH1 ARG A 176     -32.802  10.080   3.022  1.00  0.00           H  
ATOM   2653 1HH2 ARG A 176     -30.486  12.051   1.287  1.00  0.00           H  
ATOM   2654 2HH2 ARG A 176     -30.956  11.411   2.846  1.00  0.00           H  
ATOM   2655  N   LEU A 177     -29.709   7.283  -2.156  1.00  0.00           N  
ATOM   2656  CA  LEU A 177     -28.609   7.598  -3.061  1.00  0.00           C  
ATOM   2657  C   LEU A 177     -28.432   6.511  -4.113  1.00  0.00           C  
ATOM   2658  O   LEU A 177     -28.191   6.801  -5.285  1.00  0.00           O  
ATOM   2659  CB  LEU A 177     -27.305   7.770  -2.271  1.00  0.00           C  
ATOM   2660  CG  LEU A 177     -27.233   9.009  -1.369  1.00  0.00           C  
ATOM   2661  CD1 LEU A 177     -25.969   8.947  -0.522  1.00  0.00           C  
ATOM   2662  CD2 LEU A 177     -27.255  10.265  -2.228  1.00  0.00           C  
ATOM   2663  H   LEU A 177     -29.510   7.114  -1.180  1.00  0.00           H  
ATOM   2664  HA  LEU A 177     -28.837   8.534  -3.570  1.00  0.00           H  
ATOM   2665 1HB  LEU A 177     -27.162   6.893  -1.642  1.00  0.00           H  
ATOM   2666 2HB  LEU A 177     -26.476   7.825  -2.977  1.00  0.00           H  
ATOM   2667  HG  LEU A 177     -28.088   9.017  -0.692  1.00  0.00           H  
ATOM   2668 1HD1 LEU A 177     -25.918   9.827   0.119  1.00  0.00           H  
ATOM   2669 2HD1 LEU A 177     -25.989   8.050   0.096  1.00  0.00           H  
ATOM   2670 3HD1 LEU A 177     -25.096   8.922  -1.173  1.00  0.00           H  
ATOM   2671 1HD2 LEU A 177     -27.204  11.145  -1.586  1.00  0.00           H  
ATOM   2672 2HD2 LEU A 177     -26.400  10.258  -2.904  1.00  0.00           H  
ATOM   2673 3HD2 LEU A 177     -28.177  10.292  -2.809  1.00  0.00           H  
ATOM   2674  N   THR A 178     -28.553   5.258  -3.687  1.00  0.00           N  
ATOM   2675  CA  THR A 178     -28.405   4.124  -4.592  1.00  0.00           C  
ATOM   2676  C   THR A 178     -29.507   4.111  -5.644  1.00  0.00           C  
ATOM   2677  O   THR A 178     -29.257   3.828  -6.816  1.00  0.00           O  
ATOM   2678  CB  THR A 178     -28.413   2.793  -3.818  1.00  0.00           C  
ATOM   2679  OG1 THR A 178     -27.313   2.765  -2.899  1.00  0.00           O  
ATOM   2680  CG2 THR A 178     -28.297   1.618  -4.777  1.00  0.00           C  
ATOM   2681  H   THR A 178     -28.753   5.086  -2.712  1.00  0.00           H  
ATOM   2682  HA  THR A 178     -27.449   4.215  -5.108  1.00  0.00           H  
ATOM   2683  HB  THR A 178     -29.342   2.704  -3.255  1.00  0.00           H  
ATOM   2684  HG1 THR A 178     -27.541   3.270  -2.114  1.00  0.00           H  
ATOM   2685 1HG2 THR A 178     -28.304   0.685  -4.213  1.00  0.00           H  
ATOM   2686 2HG2 THR A 178     -29.137   1.629  -5.471  1.00  0.00           H  
ATOM   2687 3HG2 THR A 178     -27.365   1.695  -5.336  1.00  0.00           H  
ATOM   2688  N   GLU A 179     -30.728   4.419  -5.218  1.00  0.00           N  
ATOM   2689  CA  GLU A 179     -31.870   4.444  -6.123  1.00  0.00           C  
ATOM   2690  C   GLU A 179     -31.718   5.536  -7.175  1.00  0.00           C  
ATOM   2691  O   GLU A 179     -32.037   5.332  -8.346  1.00  0.00           O  
ATOM   2692  CB  GLU A 179     -33.167   4.655  -5.338  1.00  0.00           C  
ATOM   2693  CG  GLU A 179     -33.577   3.473  -4.472  1.00  0.00           C  
ATOM   2694  CD  GLU A 179     -34.814   3.743  -3.661  1.00  0.00           C  
ATOM   2695  OE1 GLU A 179     -35.282   4.856  -3.679  1.00  0.00           O  
ATOM   2696  OE2 GLU A 179     -35.293   2.834  -3.024  1.00  0.00           O  
ATOM   2697  H   GLU A 179     -30.868   4.641  -4.243  1.00  0.00           H  
ATOM   2698  HA  GLU A 179     -31.925   3.484  -6.637  1.00  0.00           H  
ATOM   2699 1HB  GLU A 179     -33.062   5.525  -4.690  1.00  0.00           H  
ATOM   2700 2HB  GLU A 179     -33.982   4.860  -6.032  1.00  0.00           H  
ATOM   2701 1HG  GLU A 179     -33.757   2.611  -5.113  1.00  0.00           H  
ATOM   2702 2HG  GLU A 179     -32.755   3.226  -3.800  1.00  0.00           H  
ATOM   2703  N   MET A 180     -31.229   6.697  -6.750  1.00  0.00           N  
ATOM   2704  CA  MET A 180     -31.032   7.823  -7.654  1.00  0.00           C  
ATOM   2705  C   MET A 180     -29.976   7.506  -8.706  1.00  0.00           C  
ATOM   2706  O   MET A 180     -30.131   7.850  -9.878  1.00  0.00           O  
ATOM   2707  CB  MET A 180     -30.641   9.071  -6.865  1.00  0.00           C  
ATOM   2708  CG  MET A 180     -31.750   9.633  -5.986  1.00  0.00           C  
ATOM   2709  SD  MET A 180     -31.197  11.016  -4.969  1.00  0.00           S  
ATOM   2710  CE  MET A 180     -30.963  12.280  -6.215  1.00  0.00           C  
ATOM   2711  H   MET A 180     -30.988   6.801  -5.775  1.00  0.00           H  
ATOM   2712  HA  MET A 180     -31.970   8.017  -8.175  1.00  0.00           H  
ATOM   2713 1HB  MET A 180     -29.790   8.844  -6.224  1.00  0.00           H  
ATOM   2714 2HB  MET A 180     -30.332   9.856  -7.555  1.00  0.00           H  
ATOM   2715 1HG  MET A 180     -32.574   9.973  -6.613  1.00  0.00           H  
ATOM   2716 2HG  MET A 180     -32.124   8.850  -5.327  1.00  0.00           H  
ATOM   2717 1HE  MET A 180     -30.621  13.200  -5.741  1.00  0.00           H  
ATOM   2718 2HE  MET A 180     -30.218  11.945  -6.938  1.00  0.00           H  
ATOM   2719 3HE  MET A 180     -31.908  12.466  -6.727  1.00  0.00           H  
ATOM   2720  N   ALA A 181     -28.903   6.849  -8.281  1.00  0.00           N  
ATOM   2721  CA  ALA A 181     -27.819   6.485  -9.185  1.00  0.00           C  
ATOM   2722  C   ALA A 181     -28.290   5.489 -10.237  1.00  0.00           C  
ATOM   2723  O   ALA A 181     -27.926   5.590 -11.409  1.00  0.00           O  
ATOM   2724  CB  ALA A 181     -26.646   5.913  -8.402  1.00  0.00           C  
ATOM   2725  H   ALA A 181     -28.837   6.595  -7.306  1.00  0.00           H  
ATOM   2726  HA  ALA A 181     -27.492   7.387  -9.702  1.00  0.00           H  
ATOM   2727 1HB  ALA A 181     -25.845   5.646  -9.091  1.00  0.00           H  
ATOM   2728 2HB  ALA A 181     -26.283   6.658  -7.694  1.00  0.00           H  
ATOM   2729 3HB  ALA A 181     -26.969   5.025  -7.861  1.00  0.00           H  
ATOM   2730  N   ILE A 182     -29.101   4.527  -9.812  1.00  0.00           N  
ATOM   2731  CA  ILE A 182     -29.624   3.510 -10.716  1.00  0.00           C  
ATOM   2732  C   ILE A 182     -30.538   4.126 -11.768  1.00  0.00           C  
ATOM   2733  O   ILE A 182     -30.492   3.752 -12.940  1.00  0.00           O  
ATOM   2734  CB  ILE A 182     -30.393   2.426  -9.938  1.00  0.00           C  
ATOM   2735  CG1 ILE A 182     -29.433   1.616  -9.062  1.00  0.00           C  
ATOM   2736  CG2 ILE A 182     -31.142   1.514 -10.896  1.00  0.00           C  
ATOM   2737  CD1 ILE A 182     -30.128   0.715  -8.067  1.00  0.00           C  
ATOM   2738  H   ILE A 182     -29.362   4.500  -8.837  1.00  0.00           H  
ATOM   2739  HA  ILE A 182     -28.786   3.038 -11.227  1.00  0.00           H  
ATOM   2740  HB  ILE A 182     -31.108   2.900  -9.266  1.00  0.00           H  
ATOM   2741 1HG1 ILE A 182     -28.796   0.999  -9.695  1.00  0.00           H  
ATOM   2742 2HG1 ILE A 182     -28.784   2.295  -8.509  1.00  0.00           H  
ATOM   2743 1HG2 ILE A 182     -31.680   0.754 -10.330  1.00  0.00           H  
ATOM   2744 2HG2 ILE A 182     -31.852   2.102 -11.478  1.00  0.00           H  
ATOM   2745 3HG2 ILE A 182     -30.433   1.032 -11.569  1.00  0.00           H  
ATOM   2746 1HD1 ILE A 182     -29.383   0.174  -7.484  1.00  0.00           H  
ATOM   2747 2HD1 ILE A 182     -30.745   1.317  -7.400  1.00  0.00           H  
ATOM   2748 3HD1 ILE A 182     -30.757   0.003  -8.600  1.00  0.00           H  
ATOM   2749  N   GLU A 183     -31.368   5.073 -11.343  1.00  0.00           N  
ATOM   2750  CA  GLU A 183     -32.294   5.742 -12.247  1.00  0.00           C  
ATOM   2751  C   GLU A 183     -31.548   6.553 -13.299  1.00  0.00           C  
ATOM   2752  O   GLU A 183     -31.925   6.564 -14.471  1.00  0.00           O  
ATOM   2753  CB  GLU A 183     -33.240   6.653 -11.462  1.00  0.00           C  
ATOM   2754  CG  GLU A 183     -34.249   5.914 -10.594  1.00  0.00           C  
ATOM   2755  CD  GLU A 183     -35.113   6.840  -9.784  1.00  0.00           C  
ATOM   2756  OE1 GLU A 183     -34.864   8.022  -9.802  1.00  0.00           O  
ATOM   2757  OE2 GLU A 183     -36.022   6.365  -9.146  1.00  0.00           O  
ATOM   2758  H   GLU A 183     -31.356   5.336 -10.368  1.00  0.00           H  
ATOM   2759  HA  GLU A 183     -32.886   4.983 -12.760  1.00  0.00           H  
ATOM   2760 1HB  GLU A 183     -32.659   7.310 -10.814  1.00  0.00           H  
ATOM   2761 2HB  GLU A 183     -33.795   7.285 -12.155  1.00  0.00           H  
ATOM   2762 1HG  GLU A 183     -34.888   5.308 -11.235  1.00  0.00           H  
ATOM   2763 2HG  GLU A 183     -33.713   5.244  -9.923  1.00  0.00           H  
ATOM   2764  N   ALA A 184     -30.487   7.231 -12.874  1.00  0.00           N  
ATOM   2765  CA  ALA A 184     -29.686   8.046 -13.778  1.00  0.00           C  
ATOM   2766  C   ALA A 184     -28.996   7.187 -14.830  1.00  0.00           C  
ATOM   2767  O   ALA A 184     -28.927   7.559 -16.001  1.00  0.00           O  
ATOM   2768  CB  ALA A 184     -28.659   8.851 -12.995  1.00  0.00           C  
ATOM   2769  H   ALA A 184     -30.229   7.180 -11.899  1.00  0.00           H  
ATOM   2770  HA  ALA A 184     -30.354   8.735 -14.295  1.00  0.00           H  
ATOM   2771 1HB  ALA A 184     -28.068   9.455 -13.684  1.00  0.00           H  
ATOM   2772 2HB  ALA A 184     -29.170   9.503 -12.287  1.00  0.00           H  
ATOM   2773 3HB  ALA A 184     -28.002   8.172 -12.454  1.00  0.00           H  
ATOM   2774  N   MET A 185     -28.486   6.036 -14.405  1.00  0.00           N  
ATOM   2775  CA  MET A 185     -27.800   5.121 -15.309  1.00  0.00           C  
ATOM   2776  C   MET A 185     -28.707   4.703 -16.460  1.00  0.00           C  
ATOM   2777  O   MET A 185     -28.301   4.723 -17.622  1.00  0.00           O  
ATOM   2778  CB  MET A 185     -27.308   3.894 -14.544  1.00  0.00           C  
ATOM   2779  CG  MET A 185     -26.179   4.175 -13.562  1.00  0.00           C  
ATOM   2780  SD  MET A 185     -25.681   2.708 -12.638  1.00  0.00           S  
ATOM   2781  CE  MET A 185     -24.447   3.402 -11.542  1.00  0.00           C  
ATOM   2782  H   MET A 185     -28.576   5.789 -13.430  1.00  0.00           H  
ATOM   2783  HA  MET A 185     -26.940   5.637 -15.736  1.00  0.00           H  
ATOM   2784 1HB  MET A 185     -28.135   3.457 -13.986  1.00  0.00           H  
ATOM   2785 2HB  MET A 185     -26.956   3.141 -15.251  1.00  0.00           H  
ATOM   2786 1HG  MET A 185     -25.312   4.552 -14.103  1.00  0.00           H  
ATOM   2787 2HG  MET A 185     -26.496   4.938 -12.852  1.00  0.00           H  
ATOM   2788 1HE  MET A 185     -24.044   2.615 -10.903  1.00  0.00           H  
ATOM   2789 2HE  MET A 185     -23.641   3.841 -12.131  1.00  0.00           H  
ATOM   2790 3HE  MET A 185     -24.904   4.174 -10.921  1.00  0.00           H  
ATOM   2791  N   LYS A 186     -29.937   4.325 -16.131  1.00  0.00           N  
ATOM   2792  CA  LYS A 186     -30.903   3.901 -17.137  1.00  0.00           C  
ATOM   2793  C   LYS A 186     -31.133   4.992 -18.174  1.00  0.00           C  
ATOM   2794  O   LYS A 186     -31.294   4.709 -19.361  1.00  0.00           O  
ATOM   2795  CB  LYS A 186     -32.228   3.514 -16.478  1.00  0.00           C  
ATOM   2796  CG  LYS A 186     -32.177   2.221 -15.675  1.00  0.00           C  
ATOM   2797  CD  LYS A 186     -33.523   1.915 -15.036  1.00  0.00           C  
ATOM   2798  CE  LYS A 186     -33.471   0.629 -14.224  1.00  0.00           C  
ATOM   2799  NZ  LYS A 186     -34.771   0.336 -13.561  1.00  0.00           N  
ATOM   2800  H   LYS A 186     -30.210   4.332 -15.159  1.00  0.00           H  
ATOM   2801  HA  LYS A 186     -30.503   3.028 -17.654  1.00  0.00           H  
ATOM   2802 1HB  LYS A 186     -32.547   4.312 -15.807  1.00  0.00           H  
ATOM   2803 2HB  LYS A 186     -32.996   3.403 -17.243  1.00  0.00           H  
ATOM   2804 1HG  LYS A 186     -31.900   1.396 -16.332  1.00  0.00           H  
ATOM   2805 2HG  LYS A 186     -31.424   2.308 -14.893  1.00  0.00           H  
ATOM   2806 1HD  LYS A 186     -33.811   2.737 -14.380  1.00  0.00           H  
ATOM   2807 2HD  LYS A 186     -34.280   1.811 -15.813  1.00  0.00           H  
ATOM   2808 1HE  LYS A 186     -33.215  -0.204 -14.877  1.00  0.00           H  
ATOM   2809 2HE  LYS A 186     -32.699   0.712 -13.459  1.00  0.00           H  
ATOM   2810 1HZ  LYS A 186     -34.695  -0.522 -13.034  1.00  0.00           H  
ATOM   2811 2HZ  LYS A 186     -35.010   1.094 -12.937  1.00  0.00           H  
ATOM   2812 3HZ  LYS A 186     -35.492   0.238 -14.261  1.00  0.00           H  
ATOM   2813  N   LYS A 187     -31.142   6.235 -17.687  1.00  0.00           N  
ATOM   2814  CA  LYS A 187     -31.084   7.443 -18.512  1.00  0.00           C  
ATOM   2815  C   LYS A 187     -29.754   7.627 -19.235  1.00  0.00           C  
ATOM   2816  O   LYS A 187     -29.701   8.207 -20.319  1.00  0.00           O  
ATOM   2817  CB  LYS A 187     -31.369   8.674 -17.651  1.00  0.00           C  
ATOM   2818  CG  LYS A 187     -32.810   8.787 -17.172  1.00  0.00           C  
ATOM   2819  CD  LYS A 187     -33.013  10.028 -16.316  1.00  0.00           C  
ATOM   2820  CE  LYS A 187     -34.452  10.141 -15.835  1.00  0.00           C  
ATOM   2821  NZ  LYS A 187     -34.657  11.331 -14.965  1.00  0.00           N  
ATOM   2822  H   LYS A 187     -31.192   6.327 -16.682  1.00  0.00           H  
ATOM   2823  HA  LYS A 187     -31.851   7.372 -19.284  1.00  0.00           H  
ATOM   2824 1HB  LYS A 187     -30.724   8.661 -16.772  1.00  0.00           H  
ATOM   2825 2HB  LYS A 187     -31.133   9.576 -18.216  1.00  0.00           H  
ATOM   2826 1HG  LYS A 187     -33.478   8.836 -18.033  1.00  0.00           H  
ATOM   2827 2HG  LYS A 187     -33.068   7.906 -16.585  1.00  0.00           H  
ATOM   2828 1HD  LYS A 187     -32.352   9.986 -15.450  1.00  0.00           H  
ATOM   2829 2HD  LYS A 187     -32.764  10.916 -16.898  1.00  0.00           H  
ATOM   2830 1HE  LYS A 187     -35.118  10.216 -16.694  1.00  0.00           H  
ATOM   2831 2HE  LYS A 187     -34.720   9.247 -15.273  1.00  0.00           H  
ATOM   2832 1HZ  LYS A 187     -35.621  11.370 -14.668  1.00  0.00           H  
ATOM   2833 2HZ  LYS A 187     -34.057  11.263 -14.155  1.00  0.00           H  
ATOM   2834 3HZ  LYS A 187     -34.430  12.169 -15.482  1.00  0.00           H  
ATOM   2835  N   GLY A 188     -28.671   7.134 -18.639  1.00  0.00           N  
ATOM   2836  CA  GLY A 188     -27.332   7.316 -19.208  1.00  0.00           C  
ATOM   2837  C   GLY A 188     -26.355   7.935 -18.219  1.00  0.00           C  
ATOM   2838  O   GLY A 188     -25.509   8.747 -18.594  1.00  0.00           O  
ATOM   2839  H   GLY A 188     -28.776   6.622 -17.774  1.00  0.00           H  
ATOM   2840 1HA  GLY A 188     -26.942   6.352 -19.535  1.00  0.00           H  
ATOM   2841 2HA  GLY A 188     -27.395   7.953 -20.089  1.00  0.00           H  
ATOM   2842  N   GLY A 189     -26.467   7.555 -16.943  1.00  0.00           N  
ATOM   2843  CA  GLY A 189     -25.445   7.890 -15.946  1.00  0.00           C  
ATOM   2844  C   GLY A 189     -24.175   7.080 -16.157  1.00  0.00           C  
ATOM   2845  O   GLY A 189     -24.227   5.926 -16.583  1.00  0.00           O  
ATOM   2846  H   GLY A 189     -27.275   7.022 -16.658  1.00  0.00           H  
ATOM   2847 1HA  GLY A 189     -25.214   8.954 -16.005  1.00  0.00           H  
ATOM   2848 2HA  GLY A 189     -25.836   7.702 -14.947  1.00  0.00           H  
ATOM   2849  N   ASP A 190     -23.036   7.693 -15.855  1.00  0.00           N  
ATOM   2850  CA  ASP A 190     -21.776   6.972 -15.779  1.00  0.00           C  
ATOM   2851  C   ASP A 190     -21.715   6.115 -14.526  1.00  0.00           C  
ATOM   2852  O   ASP A 190     -21.872   6.615 -13.412  1.00  0.00           O  
ATOM   2853  CB  ASP A 190     -20.596   7.947 -15.798  1.00  0.00           C  
ATOM   2854  CG  ASP A 190     -19.246   7.243 -15.837  1.00  0.00           C  
ATOM   2855  OD1 ASP A 190     -18.822   6.873 -16.906  1.00  0.00           O  
ATOM   2856  OD2 ASP A 190     -18.653   7.083 -14.797  1.00  0.00           O  
ATOM   2857  H   ASP A 190     -23.046   8.686 -15.673  1.00  0.00           H  
ATOM   2858  HA  ASP A 190     -21.700   6.316 -16.647  1.00  0.00           H  
ATOM   2859 1HB  ASP A 190     -20.676   8.598 -16.669  1.00  0.00           H  
ATOM   2860 2HB  ASP A 190     -20.634   8.581 -14.911  1.00  0.00           H  
ATOM   2861  N   PRO A 191     -21.468   4.803 -14.936  1.00  0.00           N  
ATOM   2862  CA  PRO A 191     -21.599   3.858 -13.829  1.00  0.00           C  
ATOM   2863  C   PRO A 191     -20.481   4.048 -12.815  1.00  0.00           C  
ATOM   2864  O   PRO A 191     -20.683   3.870 -11.614  1.00  0.00           O  
ATOM   2865  CB  PRO A 191     -21.507   2.495 -14.522  1.00  0.00           C  
ATOM   2866  CG  PRO A 191     -20.803   2.784 -15.804  1.00  0.00           C  
ATOM   2867  CD  PRO A 191     -21.246   4.176 -16.169  1.00  0.00           C  
ATOM   2868  HA  PRO A 191     -22.582   3.992 -13.353  1.00  0.00           H  
ATOM   2869 1HB  PRO A 191     -20.958   1.785 -13.885  1.00  0.00           H  
ATOM   2870 2HB  PRO A 191     -22.514   2.080 -14.672  1.00  0.00           H  
ATOM   2871 1HG  PRO A 191     -19.714   2.709 -15.665  1.00  0.00           H  
ATOM   2872 2HG  PRO A 191     -21.079   2.038 -16.565  1.00  0.00           H  
ATOM   2873 1HD  PRO A 191     -20.439   4.686 -16.715  1.00  0.00           H  
ATOM   2874 2HD  PRO A 191     -22.157   4.122 -16.784  1.00  0.00           H  
ATOM   2875  N   GLU A 192     -19.284   4.413 -13.283  1.00  0.00           N  
ATOM   2876  CA  GLU A 192     -18.141   4.429 -12.378  1.00  0.00           C  
ATOM   2877  C   GLU A 192     -18.285   5.521 -11.327  1.00  0.00           C  
ATOM   2878  O   GLU A 192     -17.969   5.314 -10.155  1.00  0.00           O  
ATOM   2879  CB  GLU A 192     -16.842   4.631 -13.162  1.00  0.00           C  
ATOM   2880  CG  GLU A 192     -15.580   4.577 -12.313  1.00  0.00           C  
ATOM   2881  CD  GLU A 192     -14.322   4.677 -13.129  1.00  0.00           C  
ATOM   2882  OE1 GLU A 192     -14.420   4.764 -14.329  1.00  0.00           O  
ATOM   2883  OE2 GLU A 192     -13.260   4.667 -12.551  1.00  0.00           O  
ATOM   2884  H   GLU A 192     -19.151   4.678 -14.248  1.00  0.00           H  
ATOM   2885  HA  GLU A 192     -18.093   3.468 -11.864  1.00  0.00           H  
ATOM   2886 1HB  GLU A 192     -16.760   3.865 -13.933  1.00  0.00           H  
ATOM   2887 2HB  GLU A 192     -16.867   5.599 -13.664  1.00  0.00           H  
ATOM   2888 1HG  GLU A 192     -15.602   5.399 -11.597  1.00  0.00           H  
ATOM   2889 2HG  GLU A 192     -15.572   3.644 -11.753  1.00  0.00           H  
ATOM   2890  N   VAL A 193     -18.764   6.685 -11.752  1.00  0.00           N  
ATOM   2891  CA  VAL A 193     -18.951   7.813 -10.847  1.00  0.00           C  
ATOM   2892  C   VAL A 193     -20.009   7.506  -9.796  1.00  0.00           C  
ATOM   2893  O   VAL A 193     -19.851   7.849  -8.624  1.00  0.00           O  
ATOM   2894  CB  VAL A 193     -19.365   9.069 -11.636  1.00  0.00           C  
ATOM   2895  CG1 VAL A 193     -19.745  10.195 -10.686  1.00  0.00           C  
ATOM   2896  CG2 VAL A 193     -18.234   9.499 -12.557  1.00  0.00           C  
ATOM   2897  H   VAL A 193     -19.005   6.791 -12.727  1.00  0.00           H  
ATOM   2898  HA  VAL A 193     -18.005   8.013 -10.343  1.00  0.00           H  
ATOM   2899  HB  VAL A 193     -20.250   8.838 -12.230  1.00  0.00           H  
ATOM   2900 1HG1 VAL A 193     -20.035  11.074 -11.261  1.00  0.00           H  
ATOM   2901 2HG1 VAL A 193     -20.580   9.878 -10.061  1.00  0.00           H  
ATOM   2902 3HG1 VAL A 193     -18.891  10.440 -10.054  1.00  0.00           H  
ATOM   2903 1HG2 VAL A 193     -18.534  10.387 -13.113  1.00  0.00           H  
ATOM   2904 2HG2 VAL A 193     -17.347   9.724 -11.964  1.00  0.00           H  
ATOM   2905 3HG2 VAL A 193     -18.007   8.693 -13.256  1.00  0.00           H  
ATOM   2906  N   ALA A 194     -21.089   6.858 -10.221  1.00  0.00           N  
ATOM   2907  CA  ALA A 194     -22.175   6.504  -9.316  1.00  0.00           C  
ATOM   2908  C   ALA A 194     -21.712   5.504  -8.265  1.00  0.00           C  
ATOM   2909  O   ALA A 194     -22.074   5.609  -7.093  1.00  0.00           O  
ATOM   2910  CB  ALA A 194     -23.354   5.943 -10.097  1.00  0.00           C  
ATOM   2911  H   ALA A 194     -21.159   6.604 -11.196  1.00  0.00           H  
ATOM   2912  HA  ALA A 194     -22.493   7.409  -8.799  1.00  0.00           H  
ATOM   2913 1HB  ALA A 194     -24.157   5.683  -9.408  1.00  0.00           H  
ATOM   2914 2HB  ALA A 194     -23.711   6.691 -10.805  1.00  0.00           H  
ATOM   2915 3HB  ALA A 194     -23.040   5.052 -10.639  1.00  0.00           H  
ATOM   2916  N   ILE A 195     -20.910   4.534  -8.690  1.00  0.00           N  
ATOM   2917  CA  ILE A 195     -20.395   3.513  -7.785  1.00  0.00           C  
ATOM   2918  C   ILE A 195     -19.476   4.121  -6.734  1.00  0.00           C  
ATOM   2919  O   ILE A 195     -19.524   3.747  -5.562  1.00  0.00           O  
ATOM   2920  CB  ILE A 195     -19.635   2.422  -8.562  1.00  0.00           C  
ATOM   2921  CG1 ILE A 195     -20.602   1.619  -9.437  1.00  0.00           C  
ATOM   2922  CG2 ILE A 195     -18.893   1.505  -7.603  1.00  0.00           C  
ATOM   2923  CD1 ILE A 195     -19.914   0.711 -10.431  1.00  0.00           C  
ATOM   2924  H   ILE A 195     -20.650   4.503  -9.666  1.00  0.00           H  
ATOM   2925  HA  ILE A 195     -21.237   3.048  -7.273  1.00  0.00           H  
ATOM   2926  HB  ILE A 195     -18.916   2.889  -9.234  1.00  0.00           H  
ATOM   2927 1HG1 ILE A 195     -21.244   1.008  -8.803  1.00  0.00           H  
ATOM   2928 2HG1 ILE A 195     -21.246   2.303  -9.990  1.00  0.00           H  
ATOM   2929 1HG2 ILE A 195     -18.362   0.740  -8.169  1.00  0.00           H  
ATOM   2930 2HG2 ILE A 195     -18.179   2.088  -7.023  1.00  0.00           H  
ATOM   2931 3HG2 ILE A 195     -19.606   1.029  -6.929  1.00  0.00           H  
ATOM   2932 1HD1 ILE A 195     -20.664   0.176 -11.014  1.00  0.00           H  
ATOM   2933 2HD1 ILE A 195     -19.293   1.307 -11.100  1.00  0.00           H  
ATOM   2934 3HD1 ILE A 195     -19.291  -0.006  -9.898  1.00  0.00           H  
ATOM   2935  N   GLU A 196     -18.639   5.060  -7.159  1.00  0.00           N  
ATOM   2936  CA  GLU A 196     -17.707   5.722  -6.254  1.00  0.00           C  
ATOM   2937  C   GLU A 196     -18.447   6.540  -5.203  1.00  0.00           C  
ATOM   2938  O   GLU A 196     -18.070   6.549  -4.031  1.00  0.00           O  
ATOM   2939  CB  GLU A 196     -16.752   6.625  -7.038  1.00  0.00           C  
ATOM   2940  CG  GLU A 196     -15.688   7.304  -6.188  1.00  0.00           C  
ATOM   2941  CD  GLU A 196     -14.715   8.111  -7.002  1.00  0.00           C  
ATOM   2942  OE1 GLU A 196     -14.846   8.128  -8.203  1.00  0.00           O  
ATOM   2943  OE2 GLU A 196     -13.841   8.711  -6.423  1.00  0.00           O  
ATOM   2944  H   GLU A 196     -18.648   5.322  -8.134  1.00  0.00           H  
ATOM   2945  HA  GLU A 196     -17.122   4.958  -5.740  1.00  0.00           H  
ATOM   2946 1HB  GLU A 196     -16.244   6.039  -7.805  1.00  0.00           H  
ATOM   2947 2HB  GLU A 196     -17.322   7.404  -7.546  1.00  0.00           H  
ATOM   2948 1HG  GLU A 196     -16.177   7.963  -5.470  1.00  0.00           H  
ATOM   2949 2HG  GLU A 196     -15.144   6.544  -5.629  1.00  0.00           H  
ATOM   2950  N   VAL A 197     -19.501   7.226  -5.628  1.00  0.00           N  
ATOM   2951  CA  VAL A 197     -20.296   8.048  -4.723  1.00  0.00           C  
ATOM   2952  C   VAL A 197     -20.992   7.195  -3.671  1.00  0.00           C  
ATOM   2953  O   VAL A 197     -21.057   7.567  -2.499  1.00  0.00           O  
ATOM   2954  CB  VAL A 197     -21.351   8.845  -5.513  1.00  0.00           C  
ATOM   2955  CG1 VAL A 197     -22.303   9.556  -4.562  1.00  0.00           C  
ATOM   2956  CG2 VAL A 197     -20.664   9.842  -6.434  1.00  0.00           C  
ATOM   2957  H   VAL A 197     -19.759   7.177  -6.603  1.00  0.00           H  
ATOM   2958  HA  VAL A 197     -19.631   8.750  -4.219  1.00  0.00           H  
ATOM   2959  HB  VAL A 197     -21.947   8.152  -6.106  1.00  0.00           H  
ATOM   2960 1HG1 VAL A 197     -23.042  10.114  -5.137  1.00  0.00           H  
ATOM   2961 2HG1 VAL A 197     -22.810   8.820  -3.938  1.00  0.00           H  
ATOM   2962 3HG1 VAL A 197     -21.741  10.244  -3.931  1.00  0.00           H  
ATOM   2963 1HG2 VAL A 197     -21.416  10.402  -6.989  1.00  0.00           H  
ATOM   2964 2HG2 VAL A 197     -20.063  10.532  -5.840  1.00  0.00           H  
ATOM   2965 3HG2 VAL A 197     -20.020   9.308  -7.132  1.00  0.00           H  
ATOM   2966  N   VAL A 198     -21.512   6.048  -4.097  1.00  0.00           N  
ATOM   2967  CA  VAL A 198     -22.206   5.139  -3.192  1.00  0.00           C  
ATOM   2968  C   VAL A 198     -21.257   4.579  -2.140  1.00  0.00           C  
ATOM   2969  O   VAL A 198     -21.615   4.459  -0.968  1.00  0.00           O  
ATOM   2970  CB  VAL A 198     -22.836   3.976  -3.982  1.00  0.00           C  
ATOM   2971  CG1 VAL A 198     -23.397   2.929  -3.031  1.00  0.00           C  
ATOM   2972  CG2 VAL A 198     -23.925   4.506  -4.903  1.00  0.00           C  
ATOM   2973  H   VAL A 198     -21.424   5.800  -5.072  1.00  0.00           H  
ATOM   2974  HA  VAL A 198     -23.000   5.691  -2.688  1.00  0.00           H  
ATOM   2975  HB  VAL A 198     -22.062   3.490  -4.575  1.00  0.00           H  
ATOM   2976 1HG1 VAL A 198     -23.838   2.115  -3.606  1.00  0.00           H  
ATOM   2977 2HG1 VAL A 198     -22.594   2.538  -2.406  1.00  0.00           H  
ATOM   2978 3HG1 VAL A 198     -24.161   3.382  -2.400  1.00  0.00           H  
ATOM   2979 1HG2 VAL A 198     -24.365   3.679  -5.458  1.00  0.00           H  
ATOM   2980 2HG2 VAL A 198     -24.696   4.998  -4.310  1.00  0.00           H  
ATOM   2981 3HG2 VAL A 198     -23.493   5.223  -5.602  1.00  0.00           H  
ATOM   2982  N   ALA A 199     -20.045   4.237  -2.566  1.00  0.00           N  
ATOM   2983  CA  ALA A 199     -19.042   3.689  -1.661  1.00  0.00           C  
ATOM   2984  C   ALA A 199     -18.631   4.711  -0.609  1.00  0.00           C  
ATOM   2985  O   ALA A 199     -18.459   4.375   0.563  1.00  0.00           O  
ATOM   2986  CB  ALA A 199     -17.825   3.216  -2.443  1.00  0.00           C  
ATOM   2987  H   ALA A 199     -19.813   4.360  -3.541  1.00  0.00           H  
ATOM   2988  HA  ALA A 199     -19.482   2.836  -1.144  1.00  0.00           H  
ATOM   2989 1HB  ALA A 199     -17.085   2.810  -1.754  1.00  0.00           H  
ATOM   2990 2HB  ALA A 199     -18.125   2.444  -3.151  1.00  0.00           H  
ATOM   2991 3HB  ALA A 199     -17.393   4.056  -2.985  1.00  0.00           H  
ATOM   2992  N   ASN A 200     -18.475   5.960  -1.035  1.00  0.00           N  
ATOM   2993  CA  ASN A 200     -18.084   7.034  -0.130  1.00  0.00           C  
ATOM   2994  C   ASN A 200     -19.156   7.287   0.922  1.00  0.00           C  
ATOM   2995  O   ASN A 200     -18.850   7.508   2.094  1.00  0.00           O  
ATOM   2996  CB  ASN A 200     -17.787   8.304  -0.906  1.00  0.00           C  
ATOM   2997  CG  ASN A 200     -16.489   8.230  -1.660  1.00  0.00           C  
ATOM   2998  OD1 ASN A 200     -15.585   7.470  -1.293  1.00  0.00           O  
ATOM   2999  ND2 ASN A 200     -16.378   9.005  -2.709  1.00  0.00           N  
ATOM   3000  H   ASN A 200     -18.631   6.171  -2.010  1.00  0.00           H  
ATOM   3001  HA  ASN A 200     -17.179   6.730   0.398  1.00  0.00           H  
ATOM   3002 1HB  ASN A 200     -18.595   8.496  -1.614  1.00  0.00           H  
ATOM   3003 2HB  ASN A 200     -17.747   9.149  -0.219  1.00  0.00           H  
ATOM   3004 1HD2 ASN A 200     -15.536   8.998  -3.249  1.00  0.00           H  
ATOM   3005 2HD2 ASN A 200     -17.134   9.605  -2.970  1.00  0.00           H  
ATOM   3006  N   ALA A 201     -20.415   7.253   0.496  1.00  0.00           N  
ATOM   3007  CA  ALA A 201     -21.535   7.478   1.401  1.00  0.00           C  
ATOM   3008  C   ALA A 201     -21.624   6.380   2.453  1.00  0.00           C  
ATOM   3009  O   ALA A 201     -21.889   6.650   3.625  1.00  0.00           O  
ATOM   3010  CB  ALA A 201     -22.837   7.568   0.619  1.00  0.00           C  
ATOM   3011  H   ALA A 201     -20.600   7.067  -0.479  1.00  0.00           H  
ATOM   3012  HA  ALA A 201     -21.368   8.423   1.918  1.00  0.00           H  
ATOM   3013 1HB  ALA A 201     -23.665   7.737   1.308  1.00  0.00           H  
ATOM   3014 2HB  ALA A 201     -22.780   8.395  -0.089  1.00  0.00           H  
ATOM   3015 3HB  ALA A 201     -23.001   6.638   0.077  1.00  0.00           H  
ATOM   3016  N   ALA A 202     -21.401   5.141   2.027  1.00  0.00           N  
ATOM   3017  CA  ALA A 202     -21.455   3.999   2.932  1.00  0.00           C  
ATOM   3018  C   ALA A 202     -20.356   4.077   3.984  1.00  0.00           C  
ATOM   3019  O   ALA A 202     -20.583   3.776   5.156  1.00  0.00           O  
ATOM   3020  CB  ALA A 202     -21.347   2.698   2.150  1.00  0.00           C  
ATOM   3021  H   ALA A 202     -21.188   4.987   1.052  1.00  0.00           H  
ATOM   3022  HA  ALA A 202     -22.414   4.022   3.449  1.00  0.00           H  
ATOM   3023 1HB  ALA A 202     -21.389   1.855   2.840  1.00  0.00           H  
ATOM   3024 2HB  ALA A 202     -22.173   2.629   1.442  1.00  0.00           H  
ATOM   3025 3HB  ALA A 202     -20.403   2.677   1.608  1.00  0.00           H  
ATOM   3026  N   GLU A 203     -19.164   4.483   3.558  1.00  0.00           N  
ATOM   3027  CA  GLU A 203     -18.027   4.602   4.463  1.00  0.00           C  
ATOM   3028  C   GLU A 203     -18.270   5.676   5.515  1.00  0.00           C  
ATOM   3029  O   GLU A 203     -17.939   5.497   6.687  1.00  0.00           O  
ATOM   3030  CB  GLU A 203     -16.752   4.922   3.679  1.00  0.00           C  
ATOM   3031  CG  GLU A 203     -15.492   4.992   4.529  1.00  0.00           C  
ATOM   3032  CD  GLU A 203     -14.249   5.220   3.715  1.00  0.00           C  
ATOM   3033  OE1 GLU A 203     -14.354   5.300   2.515  1.00  0.00           O  
ATOM   3034  OE2 GLU A 203     -13.192   5.314   4.295  1.00  0.00           O  
ATOM   3035  H   GLU A 203     -19.043   4.715   2.583  1.00  0.00           H  
ATOM   3036  HA  GLU A 203     -17.892   3.649   4.976  1.00  0.00           H  
ATOM   3037 1HB  GLU A 203     -16.597   4.163   2.912  1.00  0.00           H  
ATOM   3038 2HB  GLU A 203     -16.868   5.880   3.172  1.00  0.00           H  
ATOM   3039 1HG  GLU A 203     -15.596   5.804   5.248  1.00  0.00           H  
ATOM   3040 2HG  GLU A 203     -15.390   4.062   5.087  1.00  0.00           H  
ATOM   3041  N   SER A 204     -18.851   6.793   5.089  1.00  0.00           N  
ATOM   3042  CA  SER A 204     -19.139   7.900   5.994  1.00  0.00           C  
ATOM   3043  C   SER A 204     -20.165   7.499   7.046  1.00  0.00           C  
ATOM   3044  O   SER A 204     -20.038   7.855   8.218  1.00  0.00           O  
ATOM   3045  CB  SER A 204     -19.645   9.096   5.212  1.00  0.00           C  
ATOM   3046  OG  SER A 204     -18.645   9.608   4.374  1.00  0.00           O  
ATOM   3047  H   SER A 204     -19.099   6.877   4.114  1.00  0.00           H  
ATOM   3048  HA  SER A 204     -18.216   8.179   6.505  1.00  0.00           H  
ATOM   3049 1HB  SER A 204     -20.508   8.801   4.614  1.00  0.00           H  
ATOM   3050 2HB  SER A 204     -19.976   9.870   5.903  1.00  0.00           H  
ATOM   3051  HG  SER A 204     -18.407   8.894   3.779  1.00  0.00           H  
ATOM   3052  N   ALA A 205     -21.182   6.756   6.620  1.00  0.00           N  
ATOM   3053  CA  ALA A 205     -22.232   6.305   7.525  1.00  0.00           C  
ATOM   3054  C   ALA A 205     -21.681   5.350   8.577  1.00  0.00           C  
ATOM   3055  O   ALA A 205     -22.052   5.421   9.749  1.00  0.00           O  
ATOM   3056  CB  ALA A 205     -23.355   5.640   6.743  1.00  0.00           C  
ATOM   3057  H   ALA A 205     -21.228   6.497   5.645  1.00  0.00           H  
ATOM   3058  HA  ALA A 205     -22.631   7.178   8.042  1.00  0.00           H  
ATOM   3059 1HB  ALA A 205     -24.132   5.309   7.432  1.00  0.00           H  
ATOM   3060 2HB  ALA A 205     -23.778   6.353   6.035  1.00  0.00           H  
ATOM   3061 3HB  ALA A 205     -22.962   4.781   6.201  1.00  0.00           H  
ATOM   3062  N   LEU A 206     -20.794   4.457   8.152  1.00  0.00           N  
ATOM   3063  CA  LEU A 206     -20.190   3.487   9.056  1.00  0.00           C  
ATOM   3064  C   LEU A 206     -19.330   4.176  10.108  1.00  0.00           C  
ATOM   3065  O   LEU A 206     -19.346   3.800  11.280  1.00  0.00           O  
ATOM   3066  CB  LEU A 206     -19.339   2.485   8.266  1.00  0.00           C  
ATOM   3067  CG  LEU A 206     -20.116   1.518   7.363  1.00  0.00           C  
ATOM   3068  CD1 LEU A 206     -19.137   0.716   6.516  1.00  0.00           C  
ATOM   3069  CD2 LEU A 206     -20.974   0.601   8.222  1.00  0.00           C  
ATOM   3070  H   LEU A 206     -20.532   4.450   7.177  1.00  0.00           H  
ATOM   3071  HA  LEU A 206     -20.987   2.945   9.565  1.00  0.00           H  
ATOM   3072 1HB  LEU A 206     -18.644   3.040   7.637  1.00  0.00           H  
ATOM   3073 2HB  LEU A 206     -18.760   1.888   8.971  1.00  0.00           H  
ATOM   3074  HG  LEU A 206     -20.755   2.086   6.687  1.00  0.00           H  
ATOM   3075 1HD1 LEU A 206     -19.689   0.029   5.875  1.00  0.00           H  
ATOM   3076 2HD1 LEU A 206     -18.549   1.395   5.898  1.00  0.00           H  
ATOM   3077 3HD1 LEU A 206     -18.472   0.150   7.167  1.00  0.00           H  
ATOM   3078 1HD2 LEU A 206     -21.527  -0.085   7.580  1.00  0.00           H  
ATOM   3079 2HD2 LEU A 206     -20.336   0.032   8.898  1.00  0.00           H  
ATOM   3080 3HD2 LEU A 206     -21.676   1.200   8.803  1.00  0.00           H  
ATOM   3081  N   LYS A 207     -18.580   5.187   9.683  1.00  0.00           N  
ATOM   3082  CA  LYS A 207     -17.711   5.930  10.587  1.00  0.00           C  
ATOM   3083  C   LYS A 207     -18.521   6.677  11.639  1.00  0.00           C  
ATOM   3084  O   LYS A 207     -18.146   6.719  12.811  1.00  0.00           O  
ATOM   3085  CB  LYS A 207     -16.835   6.909   9.804  1.00  0.00           C  
ATOM   3086  CG  LYS A 207     -15.756   6.249   8.956  1.00  0.00           C  
ATOM   3087  CD  LYS A 207     -14.915   7.285   8.226  1.00  0.00           C  
ATOM   3088  CE  LYS A 207     -13.872   6.626   7.336  1.00  0.00           C  
ATOM   3089  NZ  LYS A 207     -12.866   5.866   8.127  1.00  0.00           N  
ATOM   3090  H   LYS A 207     -18.613   5.447   8.708  1.00  0.00           H  
ATOM   3091  HA  LYS A 207     -17.064   5.221  11.105  1.00  0.00           H  
ATOM   3092 1HB  LYS A 207     -17.461   7.508   9.141  1.00  0.00           H  
ATOM   3093 2HB  LYS A 207     -16.345   7.593  10.497  1.00  0.00           H  
ATOM   3094 1HG  LYS A 207     -15.105   5.651   9.596  1.00  0.00           H  
ATOM   3095 2HG  LYS A 207     -16.221   5.589   8.224  1.00  0.00           H  
ATOM   3096 1HD  LYS A 207     -15.563   7.911   7.610  1.00  0.00           H  
ATOM   3097 2HD  LYS A 207     -14.409   7.921   8.952  1.00  0.00           H  
ATOM   3098 1HE  LYS A 207     -14.363   5.943   6.645  1.00  0.00           H  
ATOM   3099 2HE  LYS A 207     -13.356   7.389   6.753  1.00  0.00           H  
ATOM   3100 1HZ  LYS A 207     -12.193   5.446   7.501  1.00  0.00           H  
ATOM   3101 2HZ  LYS A 207     -12.390   6.495   8.759  1.00  0.00           H  
ATOM   3102 3HZ  LYS A 207     -13.330   5.143   8.657  1.00  0.00           H  
ATOM   3103  N   ALA A 208     -19.633   7.266  11.214  1.00  0.00           N  
ATOM   3104  CA  ALA A 208     -20.500   8.013  12.118  1.00  0.00           C  
ATOM   3105  C   ALA A 208     -21.116   7.099  13.170  1.00  0.00           C  
ATOM   3106  O   ALA A 208     -21.213   7.463  14.342  1.00  0.00           O  
ATOM   3107  CB  ALA A 208     -21.591   8.729  11.335  1.00  0.00           C  
ATOM   3108  H   ALA A 208     -19.884   7.194  10.238  1.00  0.00           H  
ATOM   3109  HA  ALA A 208     -19.891   8.755  12.635  1.00  0.00           H  
ATOM   3110 1HB  ALA A 208     -22.230   9.282  12.024  1.00  0.00           H  
ATOM   3111 2HB  ALA A 208     -21.136   9.422  10.627  1.00  0.00           H  
ATOM   3112 3HB  ALA A 208     -22.189   7.998  10.793  1.00  0.00           H  
ATOM   3113  N   VAL A 209     -21.531   5.911  12.745  1.00  0.00           N  
ATOM   3114  CA  VAL A 209     -22.139   4.943  13.649  1.00  0.00           C  
ATOM   3115  C   VAL A 209     -21.144   4.472  14.701  1.00  0.00           C  
ATOM   3116  O   VAL A 209     -21.490   4.322  15.873  1.00  0.00           O  
ATOM   3117  CB  VAL A 209     -22.660   3.728  12.859  1.00  0.00           C  
ATOM   3118  CG1 VAL A 209     -23.123   2.633  13.809  1.00  0.00           C  
ATOM   3119  CG2 VAL A 209     -23.792   4.156  11.938  1.00  0.00           C  
ATOM   3120  H   VAL A 209     -21.422   5.672  11.770  1.00  0.00           H  
ATOM   3121  HA  VAL A 209     -22.980   5.421  14.152  1.00  0.00           H  
ATOM   3122  HB  VAL A 209     -21.844   3.315  12.266  1.00  0.00           H  
ATOM   3123 1HG1 VAL A 209     -23.488   1.782  13.234  1.00  0.00           H  
ATOM   3124 2HG1 VAL A 209     -22.287   2.317  14.434  1.00  0.00           H  
ATOM   3125 3HG1 VAL A 209     -23.925   3.015  14.440  1.00  0.00           H  
ATOM   3126 1HG2 VAL A 209     -24.155   3.292  11.382  1.00  0.00           H  
ATOM   3127 2HG2 VAL A 209     -24.606   4.575  12.531  1.00  0.00           H  
ATOM   3128 3HG2 VAL A 209     -23.428   4.910  11.239  1.00  0.00           H  
ATOM   3129  N   ALA A 210     -19.907   4.240  14.276  1.00  0.00           N  
ATOM   3130  CA  ALA A 210     -18.858   3.784  15.180  1.00  0.00           C  
ATOM   3131  C   ALA A 210     -18.541   4.839  16.232  1.00  0.00           C  
ATOM   3132  O   ALA A 210     -18.340   4.520  17.404  1.00  0.00           O  
ATOM   3133  CB  ALA A 210     -17.604   3.424  14.397  1.00  0.00           C  
ATOM   3134  H   ALA A 210     -19.688   4.383  13.301  1.00  0.00           H  
ATOM   3135  HA  ALA A 210     -19.219   2.895  15.697  1.00  0.00           H  
ATOM   3136 1HB  ALA A 210     -16.830   3.085  15.086  1.00  0.00           H  
ATOM   3137 2HB  ALA A 210     -17.833   2.627  13.689  1.00  0.00           H  
ATOM   3138 3HB  ALA A 210     -17.249   4.299  13.856  1.00  0.00           H  
ATOM   3139  N   ALA A 211     -18.498   6.097  15.807  1.00  0.00           N  
ATOM   3140  CA  ALA A 211     -18.205   7.203  16.711  1.00  0.00           C  
ATOM   3141  C   ALA A 211     -19.202   7.251  17.862  1.00  0.00           C  
ATOM   3142  O   ALA A 211     -18.828   7.491  19.010  1.00  0.00           O  
ATOM   3143  CB  ALA A 211     -18.208   8.522  15.953  1.00  0.00           C  
ATOM   3144  H   ALA A 211     -18.673   6.292  14.832  1.00  0.00           H  
ATOM   3145  HA  ALA A 211     -17.213   7.041  17.134  1.00  0.00           H  
ATOM   3146 1HB  ALA A 211     -17.988   9.338  16.642  1.00  0.00           H  
ATOM   3147 2HB  ALA A 211     -17.450   8.494  15.170  1.00  0.00           H  
ATOM   3148 3HB  ALA A 211     -19.187   8.681  15.504  1.00  0.00           H  
ATOM   3149  N   ALA A 212     -20.459   7.022  17.540  1.00  0.00           N  
ATOM   3150  CA  ALA A 212     -21.520   7.053  18.527  1.00  0.00           C  
ATOM   3151  C   ALA A 212     -21.269   6.065  19.660  1.00  0.00           C  
ATOM   3152  O   ALA A 212     -21.821   6.204  20.751  1.00  0.00           O  
ATOM   3153  CB  ALA A 212     -22.859   6.767  17.863  1.00  0.00           C  
ATOM   3154  H   ALA A 212     -20.688   6.819  16.577  1.00  0.00           H  
ATOM   3155  HA  ALA A 212     -21.548   8.052  18.962  1.00  0.00           H  
ATOM   3156 1HB  ALA A 212     -23.651   6.802  18.611  1.00  0.00           H  
ATOM   3157 2HB  ALA A 212     -23.052   7.516  17.095  1.00  0.00           H  
ATOM   3158 3HB  ALA A 212     -22.834   5.778  17.407  1.00  0.00           H  
ATOM   3159  N   GLY A 213     -20.435   5.067  19.399  1.00  0.00           N  
ATOM   3160  CA  GLY A 213     -20.246   3.965  20.333  1.00  0.00           C  
ATOM   3161  C   GLY A 213     -21.470   3.057  20.337  1.00  0.00           C  
ATOM   3162  O   GLY A 213     -22.025   2.753  21.393  1.00  0.00           O  
ATOM   3163  H   GLY A 213     -19.919   5.071  18.531  1.00  0.00           H  
ATOM   3164 1HA  GLY A 213     -19.359   3.398  20.052  1.00  0.00           H  
ATOM   3165 2HA  GLY A 213     -20.070   4.361  21.332  1.00  0.00           H  
ATOM   3166  N   PRO A 214     -21.873   2.636  19.143  1.00  0.00           N  
ATOM   3167  CA  PRO A 214     -23.078   1.842  18.939  1.00  0.00           C  
ATOM   3168  C   PRO A 214     -22.910   0.416  19.451  1.00  0.00           C  
ATOM   3169  O   PRO A 214     -21.835  -0.173  19.334  1.00  0.00           O  
ATOM   3170  CB  PRO A 214     -23.254   1.876  17.418  1.00  0.00           C  
ATOM   3171  CG  PRO A 214     -21.873   2.078  16.894  1.00  0.00           C  
ATOM   3172  CD  PRO A 214     -21.206   2.949  17.925  1.00  0.00           C  
ATOM   3173  HA  PRO A 214     -23.924   2.331  19.445  1.00  0.00           H  
ATOM   3174 1HB  PRO A 214     -23.709   0.937  17.070  1.00  0.00           H  
ATOM   3175 2HB  PRO A 214     -23.940   2.689  17.136  1.00  0.00           H  
ATOM   3176 1HG  PRO A 214     -21.369   1.109  16.769  1.00  0.00           H  
ATOM   3177 2HG  PRO A 214     -21.908   2.549  15.901  1.00  0.00           H  
ATOM   3178 1HD  PRO A 214     -20.139   2.688  17.991  1.00  0.00           H  
ATOM   3179 2HD  PRO A 214     -21.330   4.007  17.648  1.00  0.00           H  
ATOM   3180  N   PRO A 215     -23.979  -0.129  20.017  1.00  0.00           N  
ATOM   3181  CA  PRO A 215     -24.005  -1.526  20.430  1.00  0.00           C  
ATOM   3182  C   PRO A 215     -24.001  -2.468  19.237  1.00  0.00           C  
ATOM   3183  O   PRO A 215     -24.554  -2.153  18.183  1.00  0.00           O  
ATOM   3184  CB  PRO A 215     -25.315  -1.624  21.218  1.00  0.00           C  
ATOM   3185  CG  PRO A 215     -26.164  -0.538  20.653  1.00  0.00           C  
ATOM   3186  CD  PRO A 215     -25.191   0.556  20.305  1.00  0.00           C  
ATOM   3187  HA  PRO A 215     -23.139  -1.728  21.078  1.00  0.00           H  
ATOM   3188 1HB  PRO A 215     -25.757  -2.623  21.090  1.00  0.00           H  
ATOM   3189 2HB  PRO A 215     -25.118  -1.496  22.293  1.00  0.00           H  
ATOM   3190 1HG  PRO A 215     -26.719  -0.906  19.777  1.00  0.00           H  
ATOM   3191 2HG  PRO A 215     -26.914  -0.218  21.392  1.00  0.00           H  
ATOM   3192 1HD  PRO A 215     -25.549   1.098  19.418  1.00  0.00           H  
ATOM   3193 2HD  PRO A 215     -25.085   1.240  21.161  1.00  0.00           H  
ATOM   3194  N   PRO A 216     -23.408  -3.660  19.274  1.00  0.00           N  
ATOM   3195  CA  PRO A 216     -23.036  -4.378  18.063  1.00  0.00           C  
ATOM   3196  C   PRO A 216     -24.208  -4.471  17.106  1.00  0.00           C  
ATOM   3197  O   PRO A 216     -24.025  -4.580  15.894  1.00  0.00           O  
ATOM   3198  CB  PRO A 216     -22.625  -5.757  18.588  1.00  0.00           C  
ATOM   3199  CG  PRO A 216     -22.145  -5.493  19.975  1.00  0.00           C  
ATOM   3200  CD  PRO A 216     -23.076  -4.431  20.497  1.00  0.00           C  
ATOM   3201  HA  PRO A 216     -22.185  -3.869  17.587  1.00  0.00           H  
ATOM   3202 1HB  PRO A 216     -23.485  -6.443  18.558  1.00  0.00           H  
ATOM   3203 2HB  PRO A 216     -21.847  -6.189  17.942  1.00  0.00           H  
ATOM   3204 1HG  PRO A 216     -22.180  -6.416  20.571  1.00  0.00           H  
ATOM   3205 2HG  PRO A 216     -21.096  -5.164  19.957  1.00  0.00           H  
ATOM   3206 1HD  PRO A 216     -23.967  -4.906  20.933  1.00  0.00           H  
ATOM   3207 2HD  PRO A 216     -22.553  -3.822  21.249  1.00  0.00           H  
ATOM   3208  N   GLU A 217     -25.412  -4.427  17.659  1.00  0.00           N  
ATOM   3209  CA  GLU A 217     -26.618  -4.513  16.843  1.00  0.00           C  
ATOM   3210  C   GLU A 217     -26.651  -3.412  15.791  1.00  0.00           C  
ATOM   3211  O   GLU A 217     -26.927  -3.668  14.619  1.00  0.00           O  
ATOM   3212  CB  GLU A 217     -27.866  -4.427  17.724  1.00  0.00           C  
ATOM   3213  CG  GLU A 217     -29.180  -4.554  16.967  1.00  0.00           C  
ATOM   3214  CD  GLU A 217     -30.382  -4.497  17.869  1.00  0.00           C  
ATOM   3215  OE1 GLU A 217     -30.205  -4.385  19.058  1.00  0.00           O  
ATOM   3216  OE2 GLU A 217     -31.480  -4.567  17.367  1.00  0.00           O  
ATOM   3217  H   GLU A 217     -25.501  -4.333  18.661  1.00  0.00           H  
ATOM   3218  HA  GLU A 217     -26.620  -5.474  16.328  1.00  0.00           H  
ATOM   3219 1HB  GLU A 217     -27.836  -5.215  18.476  1.00  0.00           H  
ATOM   3220 2HB  GLU A 217     -27.874  -3.472  18.251  1.00  0.00           H  
ATOM   3221 1HG  GLU A 217     -29.248  -3.746  16.240  1.00  0.00           H  
ATOM   3222 2HG  GLU A 217     -29.184  -5.497  16.423  1.00  0.00           H  
ATOM   3223  N   VAL A 218     -26.368  -2.185  16.216  1.00  0.00           N  
ATOM   3224  CA  VAL A 218     -26.366  -1.043  15.311  1.00  0.00           C  
ATOM   3225  C   VAL A 218     -25.271  -1.175  14.260  1.00  0.00           C  
ATOM   3226  O   VAL A 218     -25.481  -0.862  13.088  1.00  0.00           O  
ATOM   3227  CB  VAL A 218     -26.162   0.264  16.101  1.00  0.00           C  
ATOM   3228  CG1 VAL A 218     -25.969   1.436  15.150  1.00  0.00           C  
ATOM   3229  CG2 VAL A 218     -27.349   0.504  17.020  1.00  0.00           C  
ATOM   3230  H   VAL A 218     -26.149  -2.040  17.191  1.00  0.00           H  
ATOM   3231  HA  VAL A 218     -27.332  -1.000  14.806  1.00  0.00           H  
ATOM   3232  HB  VAL A 218     -25.252   0.180  16.695  1.00  0.00           H  
ATOM   3233 1HG1 VAL A 218     -25.826   2.351  15.725  1.00  0.00           H  
ATOM   3234 2HG1 VAL A 218     -25.093   1.259  14.526  1.00  0.00           H  
ATOM   3235 3HG1 VAL A 218     -26.851   1.540  14.518  1.00  0.00           H  
ATOM   3236 1HG2 VAL A 218     -27.197   1.429  17.576  1.00  0.00           H  
ATOM   3237 2HG2 VAL A 218     -28.260   0.582  16.426  1.00  0.00           H  
ATOM   3238 3HG2 VAL A 218     -27.442  -0.327  17.719  1.00  0.00           H  
ATOM   3239  N   MET A 219     -24.102  -1.640  14.685  1.00  0.00           N  
ATOM   3240  CA  MET A 219     -22.972  -1.814  13.780  1.00  0.00           C  
ATOM   3241  C   MET A 219     -23.268  -2.876  12.729  1.00  0.00           C  
ATOM   3242  O   MET A 219     -22.928  -2.715  11.557  1.00  0.00           O  
ATOM   3243  CB  MET A 219     -21.716  -2.179  14.568  1.00  0.00           C  
ATOM   3244  CG  MET A 219     -21.165  -1.054  15.433  1.00  0.00           C  
ATOM   3245  SD  MET A 219     -20.698   0.398  14.470  1.00  0.00           S  
ATOM   3246  CE  MET A 219     -19.302  -0.242  13.549  1.00  0.00           C  
ATOM   3247  H   MET A 219     -23.993  -1.879  15.660  1.00  0.00           H  
ATOM   3248  HA  MET A 219     -22.798  -0.873  13.259  1.00  0.00           H  
ATOM   3249 1HB  MET A 219     -21.928  -3.027  15.218  1.00  0.00           H  
ATOM   3250 2HB  MET A 219     -20.929  -2.485  13.877  1.00  0.00           H  
ATOM   3251 1HG  MET A 219     -21.917  -0.756  16.163  1.00  0.00           H  
ATOM   3252 2HG  MET A 219     -20.287  -1.406  15.973  1.00  0.00           H  
ATOM   3253 1HE  MET A 219     -18.901   0.541  12.905  1.00  0.00           H  
ATOM   3254 2HE  MET A 219     -18.529  -0.573  14.243  1.00  0.00           H  
ATOM   3255 3HE  MET A 219     -19.625  -1.085  12.937  1.00  0.00           H  
ATOM   3256  N   GLU A 220     -23.903  -3.962  13.154  1.00  0.00           N  
ATOM   3257  CA  GLU A 220     -24.245  -5.053  12.249  1.00  0.00           C  
ATOM   3258  C   GLU A 220     -25.250  -4.601  11.198  1.00  0.00           C  
ATOM   3259  O   GLU A 220     -25.141  -4.961  10.026  1.00  0.00           O  
ATOM   3260  CB  GLU A 220     -24.811  -6.239  13.033  1.00  0.00           C  
ATOM   3261  CG  GLU A 220     -25.129  -7.461  12.182  1.00  0.00           C  
ATOM   3262  CD  GLU A 220     -25.598  -8.635  12.996  1.00  0.00           C  
ATOM   3263  OE1 GLU A 220     -26.146  -8.421  14.050  1.00  0.00           O  
ATOM   3264  OE2 GLU A 220     -25.407  -9.747  12.562  1.00  0.00           O  
ATOM   3265  H   GLU A 220     -24.156  -4.034  14.129  1.00  0.00           H  
ATOM   3266  HA  GLU A 220     -23.338  -5.374  11.736  1.00  0.00           H  
ATOM   3267 1HB  GLU A 220     -24.098  -6.542  13.800  1.00  0.00           H  
ATOM   3268 2HB  GLU A 220     -25.727  -5.937  13.539  1.00  0.00           H  
ATOM   3269 1HG  GLU A 220     -25.905  -7.198  11.464  1.00  0.00           H  
ATOM   3270 2HG  GLU A 220     -24.237  -7.744  11.625  1.00  0.00           H  
ATOM   3271  N   ARG A 221     -26.229  -3.810  11.623  1.00  0.00           N  
ATOM   3272  CA  ARG A 221     -27.256  -3.308  10.718  1.00  0.00           C  
ATOM   3273  C   ARG A 221     -26.658  -2.382   9.667  1.00  0.00           C  
ATOM   3274  O   ARG A 221     -27.031  -2.435   8.495  1.00  0.00           O  
ATOM   3275  CB  ARG A 221     -28.334  -2.563  11.492  1.00  0.00           C  
ATOM   3276  CG  ARG A 221     -29.230  -3.444  12.348  1.00  0.00           C  
ATOM   3277  CD  ARG A 221     -30.273  -2.650  13.048  1.00  0.00           C  
ATOM   3278  NE  ARG A 221     -31.080  -3.475  13.932  1.00  0.00           N  
ATOM   3279  CZ  ARG A 221     -32.148  -4.198  13.540  1.00  0.00           C  
ATOM   3280  NH1 ARG A 221     -32.522  -4.187  12.280  1.00  0.00           N  
ATOM   3281  NH2 ARG A 221     -32.818  -4.918  14.422  1.00  0.00           N  
ATOM   3282  H   ARG A 221     -26.263  -3.550  12.598  1.00  0.00           H  
ATOM   3283  HA  ARG A 221     -27.716  -4.157  10.211  1.00  0.00           H  
ATOM   3284 1HB  ARG A 221     -27.869  -1.829  12.148  1.00  0.00           H  
ATOM   3285 2HB  ARG A 221     -28.973  -2.021  10.795  1.00  0.00           H  
ATOM   3286 1HG  ARG A 221     -29.727  -4.181  11.716  1.00  0.00           H  
ATOM   3287 2HG  ARG A 221     -28.628  -3.956  13.099  1.00  0.00           H  
ATOM   3288 1HD  ARG A 221     -29.798  -1.873  13.647  1.00  0.00           H  
ATOM   3289 2HD  ARG A 221     -30.933  -2.189  12.314  1.00  0.00           H  
ATOM   3290  HE  ARG A 221     -30.823  -3.509  14.909  1.00  0.00           H  
ATOM   3291 1HH1 ARG A 221     -32.010  -3.637  11.605  1.00  0.00           H  
ATOM   3292 2HH1 ARG A 221     -33.322  -4.729  11.986  1.00  0.00           H  
ATOM   3293 1HH2 ARG A 221     -32.530  -4.926  15.391  1.00  0.00           H  
ATOM   3294 2HH2 ARG A 221     -33.618  -5.460  14.129  1.00  0.00           H  
ATOM   3295  N   MET A 222     -25.728  -1.533  10.092  1.00  0.00           N  
ATOM   3296  CA  MET A 222     -25.077  -0.594   9.187  1.00  0.00           C  
ATOM   3297  C   MET A 222     -24.251  -1.324   8.136  1.00  0.00           C  
ATOM   3298  O   MET A 222     -24.247  -0.947   6.964  1.00  0.00           O  
ATOM   3299  CB  MET A 222     -24.199   0.376   9.975  1.00  0.00           C  
ATOM   3300  CG  MET A 222     -23.662   1.544   9.160  1.00  0.00           C  
ATOM   3301  SD  MET A 222     -24.959   2.688   8.646  1.00  0.00           S  
ATOM   3302  CE  MET A 222     -25.199   2.184   6.945  1.00  0.00           C  
ATOM   3303  H   MET A 222     -25.466  -1.539  11.067  1.00  0.00           H  
ATOM   3304  HA  MET A 222     -25.847  -0.026   8.666  1.00  0.00           H  
ATOM   3305 1HB  MET A 222     -24.768   0.785  10.810  1.00  0.00           H  
ATOM   3306 2HB  MET A 222     -23.346  -0.161  10.392  1.00  0.00           H  
ATOM   3307 1HG  MET A 222     -22.931   2.095   9.752  1.00  0.00           H  
ATOM   3308 2HG  MET A 222     -23.163   1.166   8.268  1.00  0.00           H  
ATOM   3309 1HE  MET A 222     -25.974   2.801   6.489  1.00  0.00           H  
ATOM   3310 2HE  MET A 222     -24.266   2.306   6.394  1.00  0.00           H  
ATOM   3311 3HE  MET A 222     -25.504   1.138   6.915  1.00  0.00           H  
ATOM   3312  N   ILE A 223     -23.552  -2.371   8.561  1.00  0.00           N  
ATOM   3313  CA  ILE A 223     -22.722  -3.155   7.656  1.00  0.00           C  
ATOM   3314  C   ILE A 223     -23.568  -3.862   6.605  1.00  0.00           C  
ATOM   3315  O   ILE A 223     -23.196  -3.923   5.433  1.00  0.00           O  
ATOM   3316  CB  ILE A 223     -21.893  -4.194   8.433  1.00  0.00           C  
ATOM   3317  CG1 ILE A 223     -20.847  -3.497   9.307  1.00  0.00           C  
ATOM   3318  CG2 ILE A 223     -21.226  -5.168   7.474  1.00  0.00           C  
ATOM   3319  CD1 ILE A 223     -20.172  -4.415  10.301  1.00  0.00           C  
ATOM   3320  H   ILE A 223     -23.597  -2.630   9.536  1.00  0.00           H  
ATOM   3321  HA  ILE A 223     -22.037  -2.481   7.144  1.00  0.00           H  
ATOM   3322  HB  ILE A 223     -22.545  -4.750   9.105  1.00  0.00           H  
ATOM   3323 1HG1 ILE A 223     -20.079  -3.056   8.673  1.00  0.00           H  
ATOM   3324 2HG1 ILE A 223     -21.319  -2.685   9.861  1.00  0.00           H  
ATOM   3325 1HG2 ILE A 223     -20.644  -5.895   8.039  1.00  0.00           H  
ATOM   3326 2HG2 ILE A 223     -21.988  -5.686   6.893  1.00  0.00           H  
ATOM   3327 3HG2 ILE A 223     -20.567  -4.620   6.800  1.00  0.00           H  
ATOM   3328 1HD1 ILE A 223     -19.445  -3.849  10.884  1.00  0.00           H  
ATOM   3329 2HD1 ILE A 223     -20.921  -4.841  10.970  1.00  0.00           H  
ATOM   3330 3HD1 ILE A 223     -19.663  -5.217   9.768  1.00  0.00           H  
ATOM   3331  N   LYS A 224     -24.708  -4.395   7.030  1.00  0.00           N  
ATOM   3332  CA  LYS A 224     -25.609  -5.098   6.125  1.00  0.00           C  
ATOM   3333  C   LYS A 224     -26.180  -4.157   5.073  1.00  0.00           C  
ATOM   3334  O   LYS A 224     -26.296  -4.517   3.901  1.00  0.00           O  
ATOM   3335  CB  LYS A 224     -26.743  -5.762   6.907  1.00  0.00           C  
ATOM   3336  CG  LYS A 224     -27.700  -6.583   6.054  1.00  0.00           C  
ATOM   3337  CD  LYS A 224     -28.742  -7.286   6.911  1.00  0.00           C  
ATOM   3338  CE  LYS A 224     -29.707  -8.095   6.058  1.00  0.00           C  
ATOM   3339  NZ  LYS A 224     -30.733  -8.788   6.884  1.00  0.00           N  
ATOM   3340  H   LYS A 224     -24.957  -4.311   8.005  1.00  0.00           H  
ATOM   3341  HA  LYS A 224     -25.043  -5.873   5.607  1.00  0.00           H  
ATOM   3342 1HB  LYS A 224     -26.324  -6.420   7.668  1.00  0.00           H  
ATOM   3343 2HB  LYS A 224     -27.326  -4.997   7.422  1.00  0.00           H  
ATOM   3344 1HG  LYS A 224     -28.207  -5.930   5.343  1.00  0.00           H  
ATOM   3345 2HG  LYS A 224     -27.138  -7.331   5.495  1.00  0.00           H  
ATOM   3346 1HD  LYS A 224     -28.244  -7.953   7.615  1.00  0.00           H  
ATOM   3347 2HD  LYS A 224     -29.306  -6.545   7.477  1.00  0.00           H  
ATOM   3348 1HE  LYS A 224     -30.211  -7.436   5.353  1.00  0.00           H  
ATOM   3349 2HE  LYS A 224     -29.153  -8.842   5.490  1.00  0.00           H  
ATOM   3350 1HZ  LYS A 224     -31.352  -9.313   6.283  1.00  0.00           H  
ATOM   3351 2HZ  LYS A 224     -30.277  -9.418   7.530  1.00  0.00           H  
ATOM   3352 3HZ  LYS A 224     -31.267  -8.105   7.402  1.00  0.00           H  
ATOM   3353  N   ALA A 225     -26.536  -2.949   5.499  1.00  0.00           N  
ATOM   3354  CA  ALA A 225     -27.095  -1.952   4.594  1.00  0.00           C  
ATOM   3355  C   ALA A 225     -26.078  -1.530   3.542  1.00  0.00           C  
ATOM   3356  O   ALA A 225     -26.416  -1.362   2.370  1.00  0.00           O  
ATOM   3357  CB  ALA A 225     -27.581  -0.740   5.376  1.00  0.00           C  
ATOM   3358  H   ALA A 225     -26.416  -2.716   6.474  1.00  0.00           H  
ATOM   3359  HA  ALA A 225     -27.943  -2.401   4.077  1.00  0.00           H  
ATOM   3360 1HB  ALA A 225     -27.995  -0.005   4.686  1.00  0.00           H  
ATOM   3361 2HB  ALA A 225     -28.350  -1.048   6.084  1.00  0.00           H  
ATOM   3362 3HB  ALA A 225     -26.746  -0.299   5.917  1.00  0.00           H  
ATOM   3363  N   ALA A 226     -24.831  -1.360   3.968  1.00  0.00           N  
ATOM   3364  CA  ALA A 226     -23.760  -0.956   3.063  1.00  0.00           C  
ATOM   3365  C   ALA A 226     -23.496  -2.025   2.011  1.00  0.00           C  
ATOM   3366  O   ALA A 226     -23.279  -1.716   0.839  1.00  0.00           O  
ATOM   3367  CB  ALA A 226     -22.489  -0.659   3.845  1.00  0.00           C  
ATOM   3368  H   ALA A 226     -24.619  -1.514   4.943  1.00  0.00           H  
ATOM   3369  HA  ALA A 226     -24.077  -0.050   2.546  1.00  0.00           H  
ATOM   3370 1HB  ALA A 226     -21.699  -0.360   3.155  1.00  0.00           H  
ATOM   3371 2HB  ALA A 226     -22.677   0.149   4.553  1.00  0.00           H  
ATOM   3372 3HB  ALA A 226     -22.178  -1.551   4.386  1.00  0.00           H  
ATOM   3373  N   ASN A 227     -23.516  -3.284   2.437  1.00  0.00           N  
ATOM   3374  CA  ASN A 227     -23.278  -4.402   1.532  1.00  0.00           C  
ATOM   3375  C   ASN A 227     -24.376  -4.503   0.480  1.00  0.00           C  
ATOM   3376  O   ASN A 227     -24.104  -4.764  -0.692  1.00  0.00           O  
ATOM   3377  CB  ASN A 227     -23.160  -5.701   2.308  1.00  0.00           C  
ATOM   3378  CG  ASN A 227     -21.864  -5.808   3.062  1.00  0.00           C  
ATOM   3379  OD1 ASN A 227     -20.864  -5.181   2.695  1.00  0.00           O  
ATOM   3380  ND2 ASN A 227     -21.862  -6.591   4.111  1.00  0.00           N  
ATOM   3381  H   ASN A 227     -23.701  -3.471   3.412  1.00  0.00           H  
ATOM   3382  HA  ASN A 227     -22.340  -4.226   1.004  1.00  0.00           H  
ATOM   3383 1HB  ASN A 227     -23.987  -5.779   3.016  1.00  0.00           H  
ATOM   3384 2HB  ASN A 227     -23.238  -6.544   1.621  1.00  0.00           H  
ATOM   3385 1HD2 ASN A 227     -21.027  -6.701   4.651  1.00  0.00           H  
ATOM   3386 2HD2 ASN A 227     -22.694  -7.079   4.372  1.00  0.00           H  
ATOM   3387  N   GLU A 228     -25.617  -4.295   0.906  1.00  0.00           N  
ATOM   3388  CA  GLU A 228     -26.758  -4.361   0.001  1.00  0.00           C  
ATOM   3389  C   GLU A 228     -26.692  -3.262  -1.051  1.00  0.00           C  
ATOM   3390  O   GLU A 228     -26.990  -3.493  -2.223  1.00  0.00           O  
ATOM   3391  CB  GLU A 228     -28.068  -4.251   0.785  1.00  0.00           C  
ATOM   3392  CG  GLU A 228     -29.323  -4.385  -0.065  1.00  0.00           C  
ATOM   3393  CD  GLU A 228     -30.586  -4.361   0.749  1.00  0.00           C  
ATOM   3394  OE1 GLU A 228     -30.550  -4.780   1.880  1.00  0.00           O  
ATOM   3395  OE2 GLU A 228     -31.590  -3.922   0.238  1.00  0.00           O  
ATOM   3396  H   GLU A 228     -25.774  -4.086   1.882  1.00  0.00           H  
ATOM   3397  HA  GLU A 228     -26.738  -5.323  -0.512  1.00  0.00           H  
ATOM   3398 1HB  GLU A 228     -28.099  -5.026   1.552  1.00  0.00           H  
ATOM   3399 2HB  GLU A 228     -28.109  -3.287   1.292  1.00  0.00           H  
ATOM   3400 1HG  GLU A 228     -29.351  -3.567  -0.784  1.00  0.00           H  
ATOM   3401 2HG  GLU A 228     -29.273  -5.320  -0.623  1.00  0.00           H  
ATOM   3402  N   VAL A 229     -26.300  -2.066  -0.625  1.00  0.00           N  
ATOM   3403  CA  VAL A 229     -26.194  -0.927  -1.530  1.00  0.00           C  
ATOM   3404  C   VAL A 229     -25.117  -1.157  -2.582  1.00  0.00           C  
ATOM   3405  O   VAL A 229     -25.300  -0.827  -3.754  1.00  0.00           O  
ATOM   3406  CB  VAL A 229     -25.870   0.355  -0.740  1.00  0.00           C  
ATOM   3407  CG1 VAL A 229     -25.571   1.505  -1.690  1.00  0.00           C  
ATOM   3408  CG2 VAL A 229     -27.030   0.703   0.180  1.00  0.00           C  
ATOM   3409  H   VAL A 229     -26.069  -1.942   0.351  1.00  0.00           H  
ATOM   3410  HA  VAL A 229     -27.152  -0.795  -2.034  1.00  0.00           H  
ATOM   3411  HB  VAL A 229     -24.971   0.187  -0.146  1.00  0.00           H  
ATOM   3412 1HG1 VAL A 229     -25.344   2.403  -1.115  1.00  0.00           H  
ATOM   3413 2HG1 VAL A 229     -24.716   1.248  -2.315  1.00  0.00           H  
ATOM   3414 3HG1 VAL A 229     -26.440   1.690  -2.322  1.00  0.00           H  
ATOM   3415 1HG2 VAL A 229     -26.793   1.610   0.736  1.00  0.00           H  
ATOM   3416 2HG2 VAL A 229     -27.930   0.865  -0.413  1.00  0.00           H  
ATOM   3417 3HG2 VAL A 229     -27.199  -0.117   0.879  1.00  0.00           H  
ATOM   3418  N   MET A 230     -23.993  -1.726  -2.156  1.00  0.00           N  
ATOM   3419  CA  MET A 230     -22.883  -2.002  -3.061  1.00  0.00           C  
ATOM   3420  C   MET A 230     -23.273  -3.032  -4.113  1.00  0.00           C  
ATOM   3421  O   MET A 230     -22.919  -2.901  -5.285  1.00  0.00           O  
ATOM   3422  CB  MET A 230     -21.665  -2.480  -2.273  1.00  0.00           C  
ATOM   3423  CG  MET A 230     -21.064  -1.433  -1.346  1.00  0.00           C  
ATOM   3424  SD  MET A 230     -20.493   0.032  -2.230  1.00  0.00           S  
ATOM   3425  CE  MET A 230     -21.884   1.134  -1.992  1.00  0.00           C  
ATOM   3426  H   MET A 230     -23.906  -1.973  -1.181  1.00  0.00           H  
ATOM   3427  HA  MET A 230     -22.624  -1.080  -3.581  1.00  0.00           H  
ATOM   3428 1HB  MET A 230     -21.940  -3.343  -1.667  1.00  0.00           H  
ATOM   3429 2HB  MET A 230     -20.886  -2.801  -2.965  1.00  0.00           H  
ATOM   3430 1HG  MET A 230     -21.809  -1.125  -0.613  1.00  0.00           H  
ATOM   3431 2HG  MET A 230     -20.218  -1.864  -0.811  1.00  0.00           H  
ATOM   3432 1HE  MET A 230     -21.682   2.086  -2.482  1.00  0.00           H  
ATOM   3433 2HE  MET A 230     -22.781   0.686  -2.422  1.00  0.00           H  
ATOM   3434 3HE  MET A 230     -22.038   1.301  -0.925  1.00  0.00           H  
ATOM   3435  N   GLN A 231     -24.004  -4.056  -3.687  1.00  0.00           N  
ATOM   3436  CA  GLN A 231     -24.444  -5.113  -4.592  1.00  0.00           C  
ATOM   3437  C   GLN A 231     -25.404  -4.572  -5.644  1.00  0.00           C  
ATOM   3438  O   GLN A 231     -25.328  -4.941  -6.816  1.00  0.00           O  
ATOM   3439  CB  GLN A 231     -25.112  -6.247  -3.809  1.00  0.00           C  
ATOM   3440  CG  GLN A 231     -24.157  -7.054  -2.946  1.00  0.00           C  
ATOM   3441  CD  GLN A 231     -24.871  -8.112  -2.127  1.00  0.00           C  
ATOM   3442  OE1 GLN A 231     -25.036  -9.253  -2.568  1.00  0.00           O  
ATOM   3443  NE2 GLN A 231     -25.301  -7.739  -0.926  1.00  0.00           N  
ATOM   3444  H   GLN A 231     -24.262  -4.104  -2.712  1.00  0.00           H  
ATOM   3445  HA  GLN A 231     -23.571  -5.513  -5.107  1.00  0.00           H  
ATOM   3446 1HB  GLN A 231     -25.885  -5.834  -3.160  1.00  0.00           H  
ATOM   3447 2HB  GLN A 231     -25.598  -6.931  -4.504  1.00  0.00           H  
ATOM   3448 1HG  GLN A 231     -23.433  -7.552  -3.591  1.00  0.00           H  
ATOM   3449 2HG  GLN A 231     -23.644  -6.379  -2.261  1.00  0.00           H  
ATOM   3450 1HE2 GLN A 231     -25.779  -8.394  -0.340  1.00  0.00           H  
ATOM   3451 2HE2 GLN A 231     -25.146  -6.804  -0.607  1.00  0.00           H  
ATOM   3452  N   ARG A 232     -26.307  -3.696  -5.218  1.00  0.00           N  
ATOM   3453  CA  ARG A 232     -27.284  -3.103  -6.123  1.00  0.00           C  
ATOM   3454  C   ARG A 232     -26.606  -2.234  -7.175  1.00  0.00           C  
ATOM   3455  O   ARG A 232     -26.983  -2.253  -8.347  1.00  0.00           O  
ATOM   3456  CB  ARG A 232     -28.290  -2.264  -5.349  1.00  0.00           C  
ATOM   3457  CG  ARG A 232     -29.262  -3.061  -4.493  1.00  0.00           C  
ATOM   3458  CD  ARG A 232     -30.229  -2.177  -3.792  1.00  0.00           C  
ATOM   3459  NE  ARG A 232     -31.107  -2.926  -2.909  1.00  0.00           N  
ATOM   3460  CZ  ARG A 232     -32.236  -3.549  -3.301  1.00  0.00           C  
ATOM   3461  NH1 ARG A 232     -32.608  -3.504  -4.561  1.00  0.00           N  
ATOM   3462  NH2 ARG A 232     -32.968  -4.206  -2.419  1.00  0.00           N  
ATOM   3463  H   ARG A 232     -26.317  -3.434  -4.243  1.00  0.00           H  
ATOM   3464  HA  ARG A 232     -27.819  -3.907  -6.630  1.00  0.00           H  
ATOM   3465 1HB  ARG A 232     -27.761  -1.576  -4.692  1.00  0.00           H  
ATOM   3466 2HB  ARG A 232     -28.878  -1.666  -6.045  1.00  0.00           H  
ATOM   3467 1HG  ARG A 232     -29.824  -3.749  -5.125  1.00  0.00           H  
ATOM   3468 2HG  ARG A 232     -28.708  -3.626  -3.743  1.00  0.00           H  
ATOM   3469 1HD  ARG A 232     -29.685  -1.447  -3.193  1.00  0.00           H  
ATOM   3470 2HD  ARG A 232     -30.844  -1.657  -4.525  1.00  0.00           H  
ATOM   3471  HE  ARG A 232     -30.854  -2.984  -1.931  1.00  0.00           H  
ATOM   3472 1HH1 ARG A 232     -32.048  -3.001  -5.235  1.00  0.00           H  
ATOM   3473 2HH1 ARG A 232     -33.454  -3.971  -4.855  1.00  0.00           H  
ATOM   3474 1HH2 ARG A 232     -32.682  -4.242  -1.450  1.00  0.00           H  
ATOM   3475 2HH2 ARG A 232     -33.813  -4.673  -2.712  1.00  0.00           H  
ATOM   3476  N   MET A 233     -25.603  -1.473  -6.750  1.00  0.00           N  
ATOM   3477  CA  MET A 233     -24.870  -0.597  -7.654  1.00  0.00           C  
ATOM   3478  C   MET A 233     -24.114  -1.398  -8.706  1.00  0.00           C  
ATOM   3479  O   MET A 233     -24.076  -1.022  -9.878  1.00  0.00           O  
ATOM   3480  CB  MET A 233     -23.908   0.289  -6.865  1.00  0.00           C  
ATOM   3481  CG  MET A 233     -24.587   1.342  -6.000  1.00  0.00           C  
ATOM   3482  SD  MET A 233     -25.586   2.494  -6.964  1.00  0.00           S  
ATOM   3483  CE  MET A 233     -24.315   3.357  -7.883  1.00  0.00           C  
ATOM   3484  H   MET A 233     -25.342  -1.503  -5.775  1.00  0.00           H  
ATOM   3485  HA  MET A 233     -25.585   0.039  -8.175  1.00  0.00           H  
ATOM   3486 1HB  MET A 233     -23.293  -0.332  -6.214  1.00  0.00           H  
ATOM   3487 2HB  MET A 233     -23.238   0.804  -7.555  1.00  0.00           H  
ATOM   3488 1HG  MET A 233     -25.231   0.853  -5.270  1.00  0.00           H  
ATOM   3489 2HG  MET A 233     -23.831   1.911  -5.459  1.00  0.00           H  
ATOM   3490 1HE  MET A 233     -24.777   4.106  -8.527  1.00  0.00           H  
ATOM   3491 2HE  MET A 233     -23.633   3.847  -7.187  1.00  0.00           H  
ATOM   3492 3HE  MET A 233     -23.761   2.645  -8.494  1.00  0.00           H  
ATOM   3493  N   VAL A 234     -23.513  -2.504  -8.281  1.00  0.00           N  
ATOM   3494  CA  VAL A 234     -22.756  -3.361  -9.185  1.00  0.00           C  
ATOM   3495  C   VAL A 234     -23.661  -3.988 -10.237  1.00  0.00           C  
ATOM   3496  O   VAL A 234     -23.295  -4.082 -11.408  1.00  0.00           O  
ATOM   3497  CB  VAL A 234     -22.044  -4.475  -8.394  1.00  0.00           C  
ATOM   3498  CG1 VAL A 234     -21.410  -5.480  -9.344  1.00  0.00           C  
ATOM   3499  CG2 VAL A 234     -20.997  -3.868  -7.473  1.00  0.00           C  
ATOM   3500  H   VAL A 234     -23.583  -2.757  -7.306  1.00  0.00           H  
ATOM   3501  HA  VAL A 234     -22.003  -2.753  -9.689  1.00  0.00           H  
ATOM   3502  HB  VAL A 234     -22.782  -5.015  -7.801  1.00  0.00           H  
ATOM   3503 1HG1 VAL A 234     -20.912  -6.261  -8.769  1.00  0.00           H  
ATOM   3504 2HG1 VAL A 234     -22.183  -5.928  -9.969  1.00  0.00           H  
ATOM   3505 3HG1 VAL A 234     -20.680  -4.974  -9.975  1.00  0.00           H  
ATOM   3506 1HG2 VAL A 234     -20.498  -4.661  -6.917  1.00  0.00           H  
ATOM   3507 2HG2 VAL A 234     -20.262  -3.323  -8.067  1.00  0.00           H  
ATOM   3508 3HG2 VAL A 234     -21.479  -3.184  -6.775  1.00  0.00           H  
ATOM   3509  N   GLN A 235     -24.845  -4.416  -9.812  1.00  0.00           N  
ATOM   3510  CA  GLN A 235     -25.807  -5.035 -10.716  1.00  0.00           C  
ATOM   3511  C   GLN A 235     -26.290  -4.045 -11.768  1.00  0.00           C  
ATOM   3512  O   GLN A 235     -26.438  -4.392 -12.940  1.00  0.00           O  
ATOM   3513  CB  GLN A 235     -27.000  -5.588  -9.932  1.00  0.00           C  
ATOM   3514  CG  GLN A 235     -28.002  -6.352 -10.781  1.00  0.00           C  
ATOM   3515  CD  GLN A 235     -27.407  -7.606 -11.392  1.00  0.00           C  
ATOM   3516  OE1 GLN A 235     -26.815  -8.433 -10.693  1.00  0.00           O  
ATOM   3517  NE2 GLN A 235     -27.560  -7.754 -12.703  1.00  0.00           N  
ATOM   3518  H   GLN A 235     -25.085  -4.309  -8.837  1.00  0.00           H  
ATOM   3519  HA  GLN A 235     -25.316  -5.860 -11.231  1.00  0.00           H  
ATOM   3520 1HB  GLN A 235     -26.643  -6.258  -9.150  1.00  0.00           H  
ATOM   3521 2HB  GLN A 235     -27.527  -4.768  -9.445  1.00  0.00           H  
ATOM   3522 1HG  GLN A 235     -28.845  -6.644 -10.154  1.00  0.00           H  
ATOM   3523 2HG  GLN A 235     -28.344  -5.706 -11.590  1.00  0.00           H  
ATOM   3524 1HE2 GLN A 235     -27.188  -8.562 -13.162  1.00  0.00           H  
ATOM   3525 2HE2 GLN A 235     -28.046  -7.059 -13.232  1.00  0.00           H  
ATOM   3526  N   ALA A 236     -26.535  -2.810 -11.343  1.00  0.00           N  
ATOM   3527  CA  ALA A 236     -27.003  -1.767 -12.247  1.00  0.00           C  
ATOM   3528  C   ALA A 236     -25.951  -1.438 -13.299  1.00  0.00           C  
ATOM   3529  O   ALA A 236     -26.272  -1.240 -14.471  1.00  0.00           O  
ATOM   3530  CB  ALA A 236     -27.378  -0.517 -11.464  1.00  0.00           C  
ATOM   3531  H   ALA A 236     -26.393  -2.589 -10.368  1.00  0.00           H  
ATOM   3532  HA  ALA A 236     -27.888  -2.139 -12.764  1.00  0.00           H  
ATOM   3533 1HB  ALA A 236     -27.726   0.253 -12.153  1.00  0.00           H  
ATOM   3534 2HB  ALA A 236     -28.172  -0.756 -10.756  1.00  0.00           H  
ATOM   3535 3HB  ALA A 236     -26.507  -0.152 -10.923  1.00  0.00           H  
ATOM   3536  N   ALA A 237     -24.694  -1.381 -12.874  1.00  0.00           N  
ATOM   3537  CA  ALA A 237     -23.592  -1.076 -13.778  1.00  0.00           C  
ATOM   3538  C   ALA A 237     -23.425  -2.164 -14.830  1.00  0.00           C  
ATOM   3539  O   ALA A 237     -23.182  -1.876 -16.002  1.00  0.00           O  
ATOM   3540  CB  ALA A 237     -22.300  -0.894 -12.995  1.00  0.00           C  
ATOM   3541  H   ALA A 237     -24.497  -1.554 -11.899  1.00  0.00           H  
ATOM   3542  HA  ALA A 237     -23.826  -0.145 -14.295  1.00  0.00           H  
ATOM   3543 1HB  ALA A 237     -21.486  -0.667 -13.684  1.00  0.00           H  
ATOM   3544 2HB  ALA A 237     -22.415  -0.074 -12.287  1.00  0.00           H  
ATOM   3545 3HB  ALA A 237     -22.071  -1.811 -12.454  1.00  0.00           H  
ATOM   3546  N   ILE A 238     -23.557  -3.416 -14.405  1.00  0.00           N  
ATOM   3547  CA  ILE A 238     -23.422  -4.552 -15.309  1.00  0.00           C  
ATOM   3548  C   ILE A 238     -24.415  -4.461 -16.460  1.00  0.00           C  
ATOM   3549  O   ILE A 238     -24.051  -4.641 -17.622  1.00  0.00           O  
ATOM   3550  CB  ILE A 238     -23.627  -5.880 -14.557  1.00  0.00           C  
ATOM   3551  CG1 ILE A 238     -22.476  -6.122 -13.578  1.00  0.00           C  
ATOM   3552  CG2 ILE A 238     -23.747  -7.034 -15.540  1.00  0.00           C  
ATOM   3553  CD1 ILE A 238     -22.733  -7.245 -12.599  1.00  0.00           C  
ATOM   3554  H   ILE A 238     -23.756  -3.585 -13.429  1.00  0.00           H  
ATOM   3555  HA  ILE A 238     -22.416  -4.544 -15.726  1.00  0.00           H  
ATOM   3556  HB  ILE A 238     -24.539  -5.825 -13.964  1.00  0.00           H  
ATOM   3557 1HG1 ILE A 238     -21.568  -6.356 -14.134  1.00  0.00           H  
ATOM   3558 2HG1 ILE A 238     -22.284  -5.212 -13.009  1.00  0.00           H  
ATOM   3559 1HG2 ILE A 238     -23.891  -7.965 -14.992  1.00  0.00           H  
ATOM   3560 2HG2 ILE A 238     -24.598  -6.866 -16.198  1.00  0.00           H  
ATOM   3561 3HG2 ILE A 238     -22.836  -7.101 -16.135  1.00  0.00           H  
ATOM   3562 1HD1 ILE A 238     -21.873  -7.356 -11.938  1.00  0.00           H  
ATOM   3563 2HD1 ILE A 238     -23.619  -7.015 -12.006  1.00  0.00           H  
ATOM   3564 3HD1 ILE A 238     -22.892  -8.174 -13.145  1.00  0.00           H  
ATOM   3565  N   GLU A 239     -25.670  -4.179 -16.109  1.00  0.00           N  
ATOM   3566  CA  GLU A 239     -26.758  -4.077 -17.071  1.00  0.00           C  
ATOM   3567  C   GLU A 239     -26.593  -2.859 -17.968  1.00  0.00           C  
ATOM   3568  O   GLU A 239     -26.995  -2.874 -19.132  1.00  0.00           O  
ATOM   3569  CB  GLU A 239     -28.104  -4.009 -16.346  1.00  0.00           C  
ATOM   3570  CG  GLU A 239     -28.503  -5.296 -15.638  1.00  0.00           C  
ATOM   3571  CD  GLU A 239     -29.815  -5.183 -14.914  1.00  0.00           C  
ATOM   3572  OE1 GLU A 239     -30.590  -4.323 -15.257  1.00  0.00           O  
ATOM   3573  OE2 GLU A 239     -30.043  -5.958 -14.015  1.00  0.00           O  
ATOM   3574  H   GLU A 239     -25.864  -4.031 -15.129  1.00  0.00           H  
ATOM   3575  HA  GLU A 239     -26.746  -4.966 -17.703  1.00  0.00           H  
ATOM   3576 1HB  GLU A 239     -28.077  -3.213 -15.602  1.00  0.00           H  
ATOM   3577 2HB  GLU A 239     -28.890  -3.763 -17.061  1.00  0.00           H  
ATOM   3578 1HG  GLU A 239     -28.576  -6.096 -16.375  1.00  0.00           H  
ATOM   3579 2HG  GLU A 239     -27.722  -5.564 -14.928  1.00  0.00           H  
ATOM   3580  N   ALA A 240     -26.000  -1.808 -17.417  1.00  0.00           N  
ATOM   3581  CA  ALA A 240     -25.788  -0.566 -18.145  1.00  0.00           C  
ATOM   3582  C   ALA A 240     -24.854  -0.781 -19.329  1.00  0.00           C  
ATOM   3583  O   ALA A 240     -24.835   0.013 -20.269  1.00  0.00           O  
ATOM   3584  CB  ALA A 240     -25.232   0.504 -17.217  1.00  0.00           C  
ATOM   3585  H   ALA A 240     -25.687  -1.877 -16.459  1.00  0.00           H  
ATOM   3586  HA  ALA A 240     -26.751  -0.232 -18.533  1.00  0.00           H  
ATOM   3587 1HB  ALA A 240     -25.078   1.427 -17.777  1.00  0.00           H  
ATOM   3588 2HB  ALA A 240     -25.938   0.685 -16.406  1.00  0.00           H  
ATOM   3589 3HB  ALA A 240     -24.283   0.169 -16.803  1.00  0.00           H  
ATOM   3590  N   GLY A 241     -24.081  -1.860 -19.274  1.00  0.00           N  
ATOM   3591  CA  GLY A 241     -23.043  -2.120 -20.265  1.00  0.00           C  
ATOM   3592  C   GLY A 241     -21.735  -1.436 -19.886  1.00  0.00           C  
ATOM   3593  O   GLY A 241     -21.034  -0.897 -20.742  1.00  0.00           O  
ATOM   3594  H   GLY A 241     -24.215  -2.522 -18.524  1.00  0.00           H  
ATOM   3595 1HA  GLY A 241     -22.884  -3.195 -20.352  1.00  0.00           H  
ATOM   3596 2HA  GLY A 241     -23.374  -1.765 -21.240  1.00  0.00           H  
ATOM   3597  N   ALA A 242     -21.417  -1.466 -18.595  1.00  0.00           N  
ATOM   3598  CA  ALA A 242     -20.131  -0.991 -18.096  1.00  0.00           C  
ATOM   3599  C   ALA A 242     -19.079  -2.098 -18.138  1.00  0.00           C  
ATOM   3600  O   ALA A 242     -19.331  -3.224 -17.709  1.00  0.00           O  
ATOM   3601  CB  ALA A 242     -20.279  -0.454 -16.680  1.00  0.00           C  
ATOM   3602  H   ALA A 242     -22.094  -1.832 -17.941  1.00  0.00           H  
ATOM   3603  HA  ALA A 242     -19.793  -0.184 -18.746  1.00  0.00           H  
ATOM   3604 1HB  ALA A 242     -19.312  -0.102 -16.321  1.00  0.00           H  
ATOM   3605 2HB  ALA A 242     -20.990   0.372 -16.677  1.00  0.00           H  
ATOM   3606 3HB  ALA A 242     -20.641  -1.246 -16.027  1.00  0.00           H  
ATOM   3607  N   ASP A 243     -17.900  -1.769 -18.658  1.00  0.00           N  
ATOM   3608  CA  ASP A 243     -16.821  -2.741 -18.813  1.00  0.00           C  
ATOM   3609  C   ASP A 243     -16.274  -3.198 -17.466  1.00  0.00           C  
ATOM   3610  O   ASP A 243     -16.417  -2.504 -16.459  1.00  0.00           O  
ATOM   3611  CB  ASP A 243     -15.686  -2.148 -19.652  1.00  0.00           C  
ATOM   3612  CG  ASP A 243     -14.669  -3.192 -20.094  1.00  0.00           C  
ATOM   3613  OD1 ASP A 243     -14.922  -3.866 -21.065  1.00  0.00           O  
ATOM   3614  OD2 ASP A 243     -13.649  -3.305 -19.457  1.00  0.00           O  
ATOM   3615  H   ASP A 243     -17.749  -0.815 -18.954  1.00  0.00           H  
ATOM   3616  HA  ASP A 243     -17.216  -3.616 -19.330  1.00  0.00           H  
ATOM   3617 1HB  ASP A 243     -16.101  -1.668 -20.538  1.00  0.00           H  
ATOM   3618 2HB  ASP A 243     -15.170  -1.381 -19.075  1.00  0.00           H  
ATOM   3619  N   GLY A 244     -15.695  -4.371 -17.667  1.00  0.00           N  
ATOM   3620  CA  GLY A 244     -15.239  -5.216 -16.570  1.00  0.00           C  
ATOM   3621  C   GLY A 244     -14.263  -4.464 -15.678  1.00  0.00           C  
ATOM   3622  O   GLY A 244     -14.164  -4.736 -14.482  1.00  0.00           O  
ATOM   3623  H   GLY A 244     -15.567  -4.687 -18.618  1.00  0.00           H  
ATOM   3624 1HA  GLY A 244     -16.097  -5.547 -15.985  1.00  0.00           H  
ATOM   3625 2HA  GLY A 244     -14.761  -6.108 -16.973  1.00  0.00           H  
ATOM   3626  N   LYS A 245     -13.534  -3.510 -16.257  1.00  0.00           N  
ATOM   3627  CA  LYS A 245     -12.723  -2.615 -15.441  1.00  0.00           C  
ATOM   3628  C   LYS A 245     -13.570  -1.910 -14.389  1.00  0.00           C  
ATOM   3629  O   LYS A 245     -13.198  -1.850 -13.217  1.00  0.00           O  
ATOM   3630  CB  LYS A 245     -12.012  -1.585 -16.321  1.00  0.00           C  
ATOM   3631  CG  LYS A 245     -10.998  -2.179 -17.290  1.00  0.00           C  
ATOM   3632  CD  LYS A 245     -10.249  -1.089 -18.042  1.00  0.00           C  
ATOM   3633  CE  LYS A 245     -11.168  -0.345 -19.000  1.00  0.00           C  
ATOM   3634  NZ  LYS A 245     -11.632  -1.216 -20.114  1.00  0.00           N  
ATOM   3635  H   LYS A 245     -13.534  -3.396 -17.261  1.00  0.00           H  
ATOM   3636  HA  LYS A 245     -11.970  -3.208 -14.921  1.00  0.00           H  
ATOM   3637 1HB  LYS A 245     -12.749  -1.034 -16.904  1.00  0.00           H  
ATOM   3638 2HB  LYS A 245     -11.489  -0.866 -15.689  1.00  0.00           H  
ATOM   3639 1HG  LYS A 245     -10.281  -2.788 -16.739  1.00  0.00           H  
ATOM   3640 2HG  LYS A 245     -11.513  -2.817 -18.008  1.00  0.00           H  
ATOM   3641 1HD  LYS A 245      -9.828  -0.379 -17.330  1.00  0.00           H  
ATOM   3642 2HD  LYS A 245      -9.432  -1.535 -18.610  1.00  0.00           H  
ATOM   3643 1HE  LYS A 245     -12.036   0.024 -18.458  1.00  0.00           H  
ATOM   3644 2HE  LYS A 245     -10.639   0.510 -19.421  1.00  0.00           H  
ATOM   3645 1HZ  LYS A 245     -12.237  -0.686 -20.726  1.00  0.00           H  
ATOM   3646 2HZ  LYS A 245     -10.835  -1.550 -20.637  1.00  0.00           H  
ATOM   3647 3HZ  LYS A 245     -12.141  -2.002 -19.738  1.00  0.00           H  
ATOM   3648  N   VAL A 246     -14.710  -1.378 -14.814  1.00  0.00           N  
ATOM   3649  CA  VAL A 246     -15.613  -0.676 -13.909  1.00  0.00           C  
ATOM   3650  C   VAL A 246     -16.183  -1.620 -12.858  1.00  0.00           C  
ATOM   3651  O   VAL A 246     -16.300  -1.262 -11.686  1.00  0.00           O  
ATOM   3652  CB  VAL A 246     -16.769  -0.034 -14.699  1.00  0.00           C  
ATOM   3653  CG1 VAL A 246     -17.812   0.536 -13.749  1.00  0.00           C  
ATOM   3654  CG2 VAL A 246     -16.228   1.050 -15.619  1.00  0.00           C  
ATOM   3655  H   VAL A 246     -14.958  -1.462 -15.789  1.00  0.00           H  
ATOM   3656  HA  VAL A 246     -15.053   0.112 -13.404  1.00  0.00           H  
ATOM   3657  HB  VAL A 246     -17.262  -0.803 -15.293  1.00  0.00           H  
ATOM   3658 1HG1 VAL A 246     -18.621   0.985 -14.324  1.00  0.00           H  
ATOM   3659 2HG1 VAL A 246     -18.211  -0.264 -13.125  1.00  0.00           H  
ATOM   3660 3HG1 VAL A 246     -17.352   1.295 -13.117  1.00  0.00           H  
ATOM   3661 1HG2 VAL A 246     -17.051   1.499 -16.175  1.00  0.00           H  
ATOM   3662 2HG2 VAL A 246     -15.730   1.816 -15.025  1.00  0.00           H  
ATOM   3663 3HG2 VAL A 246     -15.515   0.612 -16.317  1.00  0.00           H  
ATOM   3664  N   LEU A 247     -16.536  -2.827 -13.283  1.00  0.00           N  
ATOM   3665  CA  LEU A 247     -17.094  -3.825 -12.378  1.00  0.00           C  
ATOM   3666  C   LEU A 247     -16.076  -4.246 -11.327  1.00  0.00           C  
ATOM   3667  O   LEU A 247     -16.413  -4.415 -10.155  1.00  0.00           O  
ATOM   3668  CB  LEU A 247     -17.561  -5.055 -13.167  1.00  0.00           C  
ATOM   3669  CG  LEU A 247     -18.783  -4.841 -14.069  1.00  0.00           C  
ATOM   3670  CD1 LEU A 247     -19.014  -6.086 -14.916  1.00  0.00           C  
ATOM   3671  CD2 LEU A 247     -20.000  -4.531 -13.211  1.00  0.00           C  
ATOM   3672  H   LEU A 247     -16.415  -3.060 -14.258  1.00  0.00           H  
ATOM   3673  HA  LEU A 247     -17.953  -3.388 -11.869  1.00  0.00           H  
ATOM   3674 1HB  LEU A 247     -16.740  -5.395 -13.797  1.00  0.00           H  
ATOM   3675 2HB  LEU A 247     -17.804  -5.849 -12.462  1.00  0.00           H  
ATOM   3676  HG  LEU A 247     -18.595  -4.008 -14.747  1.00  0.00           H  
ATOM   3677 1HD1 LEU A 247     -19.882  -5.934 -15.557  1.00  0.00           H  
ATOM   3678 2HD1 LEU A 247     -18.136  -6.273 -15.534  1.00  0.00           H  
ATOM   3679 3HD1 LEU A 247     -19.189  -6.941 -14.264  1.00  0.00           H  
ATOM   3680 1HD2 LEU A 247     -20.869  -4.378 -13.852  1.00  0.00           H  
ATOM   3681 2HD2 LEU A 247     -20.190  -5.364 -12.534  1.00  0.00           H  
ATOM   3682 3HD2 LEU A 247     -19.815  -3.627 -12.630  1.00  0.00           H  
ATOM   3683  N   LYS A 248     -14.829  -4.414 -11.752  1.00  0.00           N  
ATOM   3684  CA  LYS A 248     -13.758  -4.817 -10.847  1.00  0.00           C  
ATOM   3685  C   LYS A 248     -13.495  -3.747  -9.796  1.00  0.00           C  
ATOM   3686  O   LYS A 248     -13.277  -4.055  -8.624  1.00  0.00           O  
ATOM   3687  CB  LYS A 248     -12.477  -5.112 -11.629  1.00  0.00           C  
ATOM   3688  CG  LYS A 248     -12.594  -6.266 -12.616  1.00  0.00           C  
ATOM   3689  CD  LYS A 248     -12.584  -7.608 -11.900  1.00  0.00           C  
ATOM   3690  CE  LYS A 248     -13.994  -8.153 -11.725  1.00  0.00           C  
ATOM   3691  NZ  LYS A 248     -14.621  -7.679 -10.462  1.00  0.00           N  
ATOM   3692  H   LYS A 248     -14.617  -4.259 -12.727  1.00  0.00           H  
ATOM   3693  HA  LYS A 248     -14.067  -5.725 -10.329  1.00  0.00           H  
ATOM   3694 1HB  LYS A 248     -12.179  -4.224 -12.187  1.00  0.00           H  
ATOM   3695 2HB  LYS A 248     -11.672  -5.347 -10.933  1.00  0.00           H  
ATOM   3696 1HG  LYS A 248     -13.523  -6.171 -13.179  1.00  0.00           H  
ATOM   3697 2HG  LYS A 248     -11.760  -6.231 -13.316  1.00  0.00           H  
ATOM   3698 1HD  LYS A 248     -11.995  -8.324 -12.476  1.00  0.00           H  
ATOM   3699 2HD  LYS A 248     -12.125  -7.493 -10.918  1.00  0.00           H  
ATOM   3700 1HE  LYS A 248     -14.612  -7.839 -12.564  1.00  0.00           H  
ATOM   3701 2HE  LYS A 248     -13.964  -9.243 -11.713  1.00  0.00           H  
ATOM   3702 1HZ  LYS A 248     -15.553  -8.062 -10.383  1.00  0.00           H  
ATOM   3703 2HZ  LYS A 248     -14.065  -7.981  -9.674  1.00  0.00           H  
ATOM   3704 3HZ  LYS A 248     -14.672  -6.670 -10.469  1.00  0.00           H  
ATOM   3705  N   LYS A 249     -13.517  -2.488 -10.221  1.00  0.00           N  
ATOM   3706  CA  LYS A 249     -13.280  -1.369  -9.316  1.00  0.00           C  
ATOM   3707  C   LYS A 249     -14.378  -1.270  -8.265  1.00  0.00           C  
ATOM   3708  O   LYS A 249     -14.107  -1.009  -7.093  1.00  0.00           O  
ATOM   3709  CB  LYS A 249     -13.181  -0.058 -10.098  1.00  0.00           C  
ATOM   3710  CG  LYS A 249     -11.921   0.076 -10.943  1.00  0.00           C  
ATOM   3711  CD  LYS A 249     -11.904   1.393 -11.704  1.00  0.00           C  
ATOM   3712  CE  LYS A 249     -10.651   1.525 -12.557  1.00  0.00           C  
ATOM   3713  NZ  LYS A 249     -10.639   2.792 -13.337  1.00  0.00           N  
ATOM   3714  H   LYS A 249     -13.703  -2.301 -11.196  1.00  0.00           H  
ATOM   3715  HA  LYS A 249     -12.336  -1.537  -8.797  1.00  0.00           H  
ATOM   3716 1HB  LYS A 249     -14.041   0.035 -10.763  1.00  0.00           H  
ATOM   3717 2HB  LYS A 249     -13.210   0.782  -9.405  1.00  0.00           H  
ATOM   3718 1HG  LYS A 249     -11.043   0.028 -10.297  1.00  0.00           H  
ATOM   3719 2HG  LYS A 249     -11.871  -0.746 -11.656  1.00  0.00           H  
ATOM   3720 1HD  LYS A 249     -12.781   1.452 -12.350  1.00  0.00           H  
ATOM   3721 2HD  LYS A 249     -11.940   2.223 -10.998  1.00  0.00           H  
ATOM   3722 1HE  LYS A 249      -9.771   1.499 -11.916  1.00  0.00           H  
ATOM   3723 2HE  LYS A 249     -10.593   0.686 -13.250  1.00  0.00           H  
ATOM   3724 1HZ  LYS A 249      -9.794   2.841 -13.888  1.00  0.00           H  
ATOM   3725 2HZ  LYS A 249     -11.442   2.818 -13.950  1.00  0.00           H  
ATOM   3726 3HZ  LYS A 249     -10.673   3.578 -12.704  1.00  0.00           H  
ATOM   3727  N   ALA A 250     -15.619  -1.480  -8.690  1.00  0.00           N  
ATOM   3728  CA  ALA A 250     -16.760  -1.415  -7.785  1.00  0.00           C  
ATOM   3729  C   ALA A 250     -16.694  -2.515  -6.734  1.00  0.00           C  
ATOM   3730  O   ALA A 250     -16.995  -2.286  -5.563  1.00  0.00           O  
ATOM   3731  CB  ALA A 250     -18.062  -1.509  -8.567  1.00  0.00           C  
ATOM   3732  H   ALA A 250     -15.776  -1.690  -9.665  1.00  0.00           H  
ATOM   3733  HA  ALA A 250     -16.727  -0.456  -7.267  1.00  0.00           H  
ATOM   3734 1HB  ALA A 250     -18.905  -1.458  -7.878  1.00  0.00           H  
ATOM   3735 2HB  ALA A 250     -18.122  -0.681  -9.274  1.00  0.00           H  
ATOM   3736 3HB  ALA A 250     -18.093  -2.452  -9.109  1.00  0.00           H  
ATOM   3737  N   ILE A 251     -16.298  -3.710  -7.159  1.00  0.00           N  
ATOM   3738  CA  ILE A 251     -16.192  -4.848  -6.254  1.00  0.00           C  
ATOM   3739  C   ILE A 251     -15.114  -4.617  -5.203  1.00  0.00           C  
ATOM   3740  O   ILE A 251     -15.294  -4.949  -4.031  1.00  0.00           O  
ATOM   3741  CB  ILE A 251     -15.884  -6.141  -7.031  1.00  0.00           C  
ATOM   3742  CG1 ILE A 251     -17.076  -6.535  -7.906  1.00  0.00           C  
ATOM   3743  CG2 ILE A 251     -15.528  -7.266  -6.072  1.00  0.00           C  
ATOM   3744  CD1 ILE A 251     -16.769  -7.632  -8.900  1.00  0.00           C  
ATOM   3745  H   ILE A 251     -16.064  -3.833  -8.134  1.00  0.00           H  
ATOM   3746  HA  ILE A 251     -17.146  -4.973  -5.742  1.00  0.00           H  
ATOM   3747  HB  ILE A 251     -15.043  -5.970  -7.703  1.00  0.00           H  
ATOM   3748 1HG1 ILE A 251     -17.898  -6.869  -7.273  1.00  0.00           H  
ATOM   3749 2HG1 ILE A 251     -17.426  -5.663  -8.460  1.00  0.00           H  
ATOM   3750 1HG2 ILE A 251     -15.314  -8.173  -6.637  1.00  0.00           H  
ATOM   3751 2HG2 ILE A 251     -14.651  -6.985  -5.491  1.00  0.00           H  
ATOM   3752 3HG2 ILE A 251     -16.366  -7.448  -5.398  1.00  0.00           H  
ATOM   3753 1HD1 ILE A 251     -17.662  -7.856  -9.483  1.00  0.00           H  
ATOM   3754 2HD1 ILE A 251     -15.972  -7.305  -9.568  1.00  0.00           H  
ATOM   3755 3HD1 ILE A 251     -16.451  -8.527  -8.366  1.00  0.00           H  
ATOM   3756  N   LYS A 252     -13.992  -4.046  -5.628  1.00  0.00           N  
ATOM   3757  CA  LYS A 252     -12.883  -3.769  -4.723  1.00  0.00           C  
ATOM   3758  C   LYS A 252     -13.273  -2.739  -3.671  1.00  0.00           C  
ATOM   3759  O   LYS A 252     -12.918  -2.869  -2.500  1.00  0.00           O  
ATOM   3760  CB  LYS A 252     -11.662  -3.284  -5.506  1.00  0.00           C  
ATOM   3761  CG  LYS A 252     -10.429  -3.023  -4.650  1.00  0.00           C  
ATOM   3762  CD  LYS A 252      -9.234  -2.633  -5.507  1.00  0.00           C  
ATOM   3763  CE  LYS A 252      -7.979  -2.465  -4.663  1.00  0.00           C  
ATOM   3764  NZ  LYS A 252      -8.102  -1.337  -3.701  1.00  0.00           N  
ATOM   3765  H   LYS A 252     -13.905  -3.797  -6.603  1.00  0.00           H  
ATOM   3766  HA  LYS A 252     -12.621  -4.692  -4.204  1.00  0.00           H  
ATOM   3767 1HB  LYS A 252     -11.395  -4.025  -6.259  1.00  0.00           H  
ATOM   3768 2HB  LYS A 252     -11.908  -2.360  -6.028  1.00  0.00           H  
ATOM   3769 1HG  LYS A 252     -10.639  -2.218  -3.945  1.00  0.00           H  
ATOM   3770 2HG  LYS A 252     -10.182  -3.921  -4.085  1.00  0.00           H  
ATOM   3771 1HD  LYS A 252      -9.057  -3.404  -6.258  1.00  0.00           H  
ATOM   3772 2HD  LYS A 252      -9.445  -1.694  -6.018  1.00  0.00           H  
ATOM   3773 1HE  LYS A 252      -7.789  -3.382  -4.108  1.00  0.00           H  
ATOM   3774 2HE  LYS A 252      -7.125  -2.278  -5.315  1.00  0.00           H  
ATOM   3775 1HZ  LYS A 252      -7.251  -1.258  -3.162  1.00  0.00           H  
ATOM   3776 2HZ  LYS A 252      -8.260  -0.477  -4.207  1.00  0.00           H  
ATOM   3777 3HZ  LYS A 252      -8.879  -1.508  -3.078  1.00  0.00           H  
ATOM   3778  N   LYS A 253     -14.006  -1.715  -4.097  1.00  0.00           N  
ATOM   3779  CA  LYS A 253     -14.447  -0.660  -3.192  1.00  0.00           C  
ATOM   3780  C   LYS A 253     -15.406  -1.202  -2.140  1.00  0.00           C  
ATOM   3781  O   LYS A 253     -15.330  -0.833  -0.968  1.00  0.00           O  
ATOM   3782  CB  LYS A 253     -15.111   0.474  -3.974  1.00  0.00           C  
ATOM   3783  CG  LYS A 253     -14.152   1.300  -4.822  1.00  0.00           C  
ATOM   3784  CD  LYS A 253     -14.881   2.418  -5.551  1.00  0.00           C  
ATOM   3785  CE  LYS A 253     -13.934   3.209  -6.441  1.00  0.00           C  
ATOM   3786  NZ  LYS A 253     -12.903   3.934  -5.650  1.00  0.00           N  
ATOM   3787  H   LYS A 253     -14.264  -1.666  -5.072  1.00  0.00           H  
ATOM   3788  HA  LYS A 253     -13.574  -0.261  -2.674  1.00  0.00           H  
ATOM   3789 1HB  LYS A 253     -15.873   0.062  -4.637  1.00  0.00           H  
ATOM   3790 2HB  LYS A 253     -15.612   1.150  -3.281  1.00  0.00           H  
ATOM   3791 1HG  LYS A 253     -13.384   1.735  -4.182  1.00  0.00           H  
ATOM   3792 2HG  LYS A 253     -13.667   0.655  -5.554  1.00  0.00           H  
ATOM   3793 1HD  LYS A 253     -15.676   1.993  -6.167  1.00  0.00           H  
ATOM   3794 2HD  LYS A 253     -15.331   3.094  -4.824  1.00  0.00           H  
ATOM   3795 1HE  LYS A 253     -13.435   2.533  -7.133  1.00  0.00           H  
ATOM   3796 2HE  LYS A 253     -14.503   3.934  -7.023  1.00  0.00           H  
ATOM   3797 1HZ  LYS A 253     -12.296   4.446  -6.275  1.00  0.00           H  
ATOM   3798 2HZ  LYS A 253     -13.355   4.579  -5.017  1.00  0.00           H  
ATOM   3799 3HZ  LYS A 253     -12.356   3.270  -5.120  1.00  0.00           H  
ATOM   3800  N   ALA A 254     -16.308  -2.080  -2.566  1.00  0.00           N  
ATOM   3801  CA  ALA A 254     -17.285  -2.675  -1.661  1.00  0.00           C  
ATOM   3802  C   ALA A 254     -16.605  -3.542  -0.609  1.00  0.00           C  
ATOM   3803  O   ALA A 254     -16.982  -3.523   0.563  1.00  0.00           O  
ATOM   3804  CB  ALA A 254     -18.302  -3.493  -2.443  1.00  0.00           C  
ATOM   3805  H   ALA A 254     -16.318  -2.342  -3.541  1.00  0.00           H  
ATOM   3806  HA  ALA A 254     -17.804  -1.867  -1.144  1.00  0.00           H  
ATOM   3807 1HB  ALA A 254     -19.025  -3.931  -1.754  1.00  0.00           H  
ATOM   3808 2HB  ALA A 254     -18.822  -2.847  -3.151  1.00  0.00           H  
ATOM   3809 3HB  ALA A 254     -17.791  -4.287  -2.985  1.00  0.00           H  
ATOM   3810  N   ALA A 255     -15.602  -4.302  -1.035  1.00  0.00           N  
ATOM   3811  CA  ALA A 255     -14.866  -5.178  -0.130  1.00  0.00           C  
ATOM   3812  C   ALA A 255     -14.112  -4.375   0.922  1.00  0.00           C  
ATOM   3813  O   ALA A 255     -14.075  -4.750   2.094  1.00  0.00           O  
ATOM   3814  CB  ALA A 255     -13.903  -6.060  -0.912  1.00  0.00           C  
ATOM   3815  H   ALA A 255     -15.342  -4.273  -2.011  1.00  0.00           H  
ATOM   3816  HA  ALA A 255     -15.586  -5.813   0.387  1.00  0.00           H  
ATOM   3817 1HB  ALA A 255     -13.362  -6.707  -0.223  1.00  0.00           H  
ATOM   3818 2HB  ALA A 255     -14.463  -6.671  -1.620  1.00  0.00           H  
ATOM   3819 3HB  ALA A 255     -13.196  -5.434  -1.454  1.00  0.00           H  
ATOM   3820  N   GLU A 256     -13.512  -3.268   0.496  1.00  0.00           N  
ATOM   3821  CA  GLU A 256     -12.756  -2.410   1.401  1.00  0.00           C  
ATOM   3822  C   GLU A 256     -13.663  -1.785   2.453  1.00  0.00           C  
ATOM   3823  O   GLU A 256     -13.298  -1.691   3.625  1.00  0.00           O  
ATOM   3824  CB  GLU A 256     -12.035  -1.311   0.617  1.00  0.00           C  
ATOM   3825  CG  GLU A 256     -10.888  -1.807  -0.251  1.00  0.00           C  
ATOM   3826  CD  GLU A 256     -10.251  -0.712  -1.061  1.00  0.00           C  
ATOM   3827  OE1 GLU A 256     -10.755   0.385  -1.042  1.00  0.00           O  
ATOM   3828  OE2 GLU A 256      -9.259  -0.974  -1.699  1.00  0.00           O  
ATOM   3829  H   GLU A 256     -13.581  -3.014  -0.479  1.00  0.00           H  
ATOM   3830  HA  GLU A 256     -12.011  -3.019   1.914  1.00  0.00           H  
ATOM   3831 1HB  GLU A 256     -12.748  -0.799  -0.030  1.00  0.00           H  
ATOM   3832 2HB  GLU A 256     -11.634  -0.572   1.311  1.00  0.00           H  
ATOM   3833 1HG  GLU A 256     -10.130  -2.258   0.389  1.00  0.00           H  
ATOM   3834 2HG  GLU A 256     -11.262  -2.579  -0.923  1.00  0.00           H  
ATOM   3835  N   VAL A 257     -14.848  -1.358   2.027  1.00  0.00           N  
ATOM   3836  CA  VAL A 257     -15.809  -0.740   2.932  1.00  0.00           C  
ATOM   3837  C   VAL A 257     -16.292  -1.731   3.984  1.00  0.00           C  
ATOM   3838  O   VAL A 257     -16.440  -1.384   5.156  1.00  0.00           O  
ATOM   3839  CB  VAL A 257     -17.018  -0.204   2.142  1.00  0.00           C  
ATOM   3840  CG1 VAL A 257     -18.107   0.270   3.093  1.00  0.00           C  
ATOM   3841  CG2 VAL A 257     -16.576   0.924   1.222  1.00  0.00           C  
ATOM   3842  H   VAL A 257     -15.089  -1.464   1.052  1.00  0.00           H  
ATOM   3843  HA  VAL A 257     -15.322   0.095   3.436  1.00  0.00           H  
ATOM   3844  HB  VAL A 257     -17.440  -1.014   1.548  1.00  0.00           H  
ATOM   3845 1HG1 VAL A 257     -18.954   0.646   2.517  1.00  0.00           H  
ATOM   3846 2HG1 VAL A 257     -18.433  -0.562   3.716  1.00  0.00           H  
ATOM   3847 3HG1 VAL A 257     -17.717   1.068   3.724  1.00  0.00           H  
ATOM   3848 1HG2 VAL A 257     -17.436   1.298   0.666  1.00  0.00           H  
ATOM   3849 2HG2 VAL A 257     -16.148   1.732   1.816  1.00  0.00           H  
ATOM   3850 3HG2 VAL A 257     -15.827   0.551   0.523  1.00  0.00           H  
ATOM   3851  N   SER A 258     -16.536  -2.966   3.558  1.00  0.00           N  
ATOM   3852  CA  SER A 258     -17.001  -4.010   4.463  1.00  0.00           C  
ATOM   3853  C   SER A 258     -15.949  -4.338   5.515  1.00  0.00           C  
ATOM   3854  O   SER A 258     -16.270  -4.538   6.687  1.00  0.00           O  
ATOM   3855  CB  SER A 258     -17.353  -5.260   3.680  1.00  0.00           C  
ATOM   3856  OG  SER A 258     -18.454  -5.035   2.844  1.00  0.00           O  
ATOM   3857  H   SER A 258     -16.396  -3.187   2.583  1.00  0.00           H  
ATOM   3858  HA  SER A 258     -17.896  -3.652   4.974  1.00  0.00           H  
ATOM   3859 1HB  SER A 258     -16.496  -5.568   3.082  1.00  0.00           H  
ATOM   3860 2HB  SER A 258     -17.577  -6.071   4.372  1.00  0.00           H  
ATOM   3861  HG  SER A 258     -19.231  -5.102   3.405  1.00  0.00           H  
ATOM   3862  N   VAL A 259     -14.692  -4.392   5.089  1.00  0.00           N  
ATOM   3863  CA  VAL A 259     -13.589  -4.696   5.994  1.00  0.00           C  
ATOM   3864  C   VAL A 259     -13.423  -3.607   7.046  1.00  0.00           C  
ATOM   3865  O   VAL A 259     -13.178  -3.895   8.218  1.00  0.00           O  
ATOM   3866  CB  VAL A 259     -12.275  -4.847   5.204  1.00  0.00           C  
ATOM   3867  CG1 VAL A 259     -11.094  -4.975   6.154  1.00  0.00           C  
ATOM   3868  CG2 VAL A 259     -12.360  -6.054   4.283  1.00  0.00           C  
ATOM   3869  H   VAL A 259     -14.495  -4.218   4.114  1.00  0.00           H  
ATOM   3870  HA  VAL A 259     -13.805  -5.639   6.498  1.00  0.00           H  
ATOM   3871  HB  VAL A 259     -12.114  -3.947   4.610  1.00  0.00           H  
ATOM   3872 1HG1 VAL A 259     -10.174  -5.080   5.579  1.00  0.00           H  
ATOM   3873 2HG1 VAL A 259     -11.031  -4.084   6.779  1.00  0.00           H  
ATOM   3874 3HG1 VAL A 259     -11.229  -5.853   6.786  1.00  0.00           H  
ATOM   3875 1HG2 VAL A 259     -11.429  -6.154   3.727  1.00  0.00           H  
ATOM   3876 2HG2 VAL A 259     -12.528  -6.953   4.877  1.00  0.00           H  
ATOM   3877 3HG2 VAL A 259     -13.187  -5.922   3.585  1.00  0.00           H  
ATOM   3878  N   LYS A 260     -13.558  -2.355   6.620  1.00  0.00           N  
ATOM   3879  CA  LYS A 260     -13.424  -1.219   7.525  1.00  0.00           C  
ATOM   3880  C   LYS A 260     -14.527  -1.220   8.577  1.00  0.00           C  
ATOM   3881  O   LYS A 260     -14.281  -0.935   9.749  1.00  0.00           O  
ATOM   3882  CB  LYS A 260     -13.445   0.095   6.742  1.00  0.00           C  
ATOM   3883  CG  LYS A 260     -12.202   0.344   5.898  1.00  0.00           C  
ATOM   3884  CD  LYS A 260     -12.305   1.656   5.136  1.00  0.00           C  
ATOM   3885  CE  LYS A 260     -11.069   1.901   4.283  1.00  0.00           C  
ATOM   3886  NZ  LYS A 260     -11.172   3.164   3.502  1.00  0.00           N  
ATOM   3887  H   LYS A 260     -13.759  -2.186   5.645  1.00  0.00           H  
ATOM   3888  HA  LYS A 260     -12.468  -1.301   8.044  1.00  0.00           H  
ATOM   3889 1HB  LYS A 260     -14.309   0.109   6.078  1.00  0.00           H  
ATOM   3890 2HB  LYS A 260     -13.551   0.930   7.435  1.00  0.00           H  
ATOM   3891 1HG  LYS A 260     -11.323   0.376   6.543  1.00  0.00           H  
ATOM   3892 2HG  LYS A 260     -12.077  -0.471   5.185  1.00  0.00           H  
ATOM   3893 1HD  LYS A 260     -13.184   1.634   4.489  1.00  0.00           H  
ATOM   3894 2HD  LYS A 260     -12.416   2.479   5.842  1.00  0.00           H  
ATOM   3895 1HE  LYS A 260     -10.190   1.956   4.924  1.00  0.00           H  
ATOM   3896 2HE  LYS A 260     -10.934   1.071   3.590  1.00  0.00           H  
ATOM   3897 1HZ  LYS A 260     -10.335   3.289   2.951  1.00  0.00           H  
ATOM   3898 2HZ  LYS A 260     -11.975   3.116   2.889  1.00  0.00           H  
ATOM   3899 3HZ  LYS A 260     -11.278   3.944   4.135  1.00  0.00           H  
ATOM   3900  N   GLY A 261     -15.743  -1.542   8.152  1.00  0.00           N  
ATOM   3901  CA  GLY A 261     -16.886  -1.579   9.056  1.00  0.00           C  
ATOM   3902  C   GLY A 261     -16.720  -2.668  10.108  1.00  0.00           C  
ATOM   3903  O   GLY A 261     -17.040  -2.467  11.280  1.00  0.00           O  
ATOM   3904  H   GLY A 261     -15.879  -1.767   7.177  1.00  0.00           H  
ATOM   3905 1HA  GLY A 261     -16.996  -0.610   9.544  1.00  0.00           H  
ATOM   3906 2HA  GLY A 261     -17.796  -1.756   8.484  1.00  0.00           H  
ATOM   3907  N   ILE A 262     -16.218  -3.823   9.683  1.00  0.00           N  
ATOM   3908  CA  ILE A 262     -16.009  -4.947  10.587  1.00  0.00           C  
ATOM   3909  C   ILE A 262     -14.957  -4.619  11.639  1.00  0.00           C  
ATOM   3910  O   ILE A 262     -15.108  -4.964  12.811  1.00  0.00           O  
ATOM   3911  CB  ILE A 262     -15.584  -6.206   9.809  1.00  0.00           C  
ATOM   3912  CG1 ILE A 262     -14.222  -5.987   9.144  1.00  0.00           C  
ATOM   3913  CG2 ILE A 262     -16.634  -6.570   8.772  1.00  0.00           C  
ATOM   3914  CD1 ILE A 262     -13.638  -7.236   8.524  1.00  0.00           C  
ATOM   3915  H   ILE A 262     -15.975  -3.924   8.708  1.00  0.00           H  
ATOM   3916  HA  ILE A 262     -16.947  -5.159  11.098  1.00  0.00           H  
ATOM   3917  HB  ILE A 262     -15.466  -7.039  10.501  1.00  0.00           H  
ATOM   3918 1HG1 ILE A 262     -14.315  -5.231   8.365  1.00  0.00           H  
ATOM   3919 2HG1 ILE A 262     -13.513  -5.610   9.881  1.00  0.00           H  
ATOM   3920 1HG2 ILE A 262     -16.317  -7.461   8.230  1.00  0.00           H  
ATOM   3921 2HG2 ILE A 262     -17.583  -6.766   9.269  1.00  0.00           H  
ATOM   3922 3HG2 ILE A 262     -16.755  -5.744   8.071  1.00  0.00           H  
ATOM   3923 1HD1 ILE A 262     -12.673  -7.002   8.073  1.00  0.00           H  
ATOM   3924 2HD1 ILE A 262     -13.503  -7.996   9.295  1.00  0.00           H  
ATOM   3925 3HD1 ILE A 262     -14.314  -7.613   7.758  1.00  0.00           H  
ATOM   3926  N   ARG A 263     -13.891  -3.951  11.214  1.00  0.00           N  
ATOM   3927  CA  ARG A 263     -12.811  -3.574  12.118  1.00  0.00           C  
ATOM   3928  C   ARG A 263     -13.294  -2.584  13.170  1.00  0.00           C  
ATOM   3929  O   ARG A 263     -12.930  -2.682  14.342  1.00  0.00           O  
ATOM   3930  CB  ARG A 263     -11.653  -2.962  11.343  1.00  0.00           C  
ATOM   3931  CG  ARG A 263     -10.868  -3.942  10.486  1.00  0.00           C  
ATOM   3932  CD  ARG A 263      -9.740  -3.277   9.785  1.00  0.00           C  
ATOM   3933  NE  ARG A 263      -9.037  -4.191   8.900  1.00  0.00           N  
ATOM   3934  CZ  ARG A 263      -8.062  -5.035   9.291  1.00  0.00           C  
ATOM   3935  NH1 ARG A 263      -7.687  -5.069  10.551  1.00  0.00           N  
ATOM   3936  NH2 ARG A 263      -7.482  -5.829   8.408  1.00  0.00           N  
ATOM   3937  H   ARG A 263     -13.827  -3.698  10.238  1.00  0.00           H  
ATOM   3938  HA  ARG A 263     -12.454  -4.472  12.624  1.00  0.00           H  
ATOM   3939 1HB  ARG A 263     -12.029  -2.178  10.687  1.00  0.00           H  
ATOM   3940 2HB  ARG A 263     -10.954  -2.499  12.040  1.00  0.00           H  
ATOM   3941 1HG  ARG A 263     -10.461  -4.732  11.117  1.00  0.00           H  
ATOM   3942 2HG  ARG A 263     -11.528  -4.379   9.736  1.00  0.00           H  
ATOM   3943 1HD  ARG A 263     -10.121  -2.449   9.186  1.00  0.00           H  
ATOM   3944 2HD  ARG A 263      -9.029  -2.897  10.518  1.00  0.00           H  
ATOM   3945  HE  ARG A 263      -9.297  -4.194   7.923  1.00  0.00           H  
ATOM   3946 1HH1 ARG A 263      -8.130  -4.462  11.226  1.00  0.00           H  
ATOM   3947 2HH1 ARG A 263      -6.956  -5.701  10.843  1.00  0.00           H  
ATOM   3948 1HH2 ARG A 263      -7.770  -5.804   7.439  1.00  0.00           H  
ATOM   3949 2HH2 ARG A 263      -6.752  -6.461   8.700  1.00  0.00           H  
ATOM   3950  N   LEU A 264     -14.116  -1.630  12.745  1.00  0.00           N  
ATOM   3951  CA  LEU A 264     -14.650  -0.620  13.649  1.00  0.00           C  
ATOM   3952  C   LEU A 264     -15.557  -1.245  14.701  1.00  0.00           C  
ATOM   3953  O   LEU A 264     -15.516  -0.869  15.872  1.00  0.00           O  
ATOM   3954  CB  LEU A 264     -15.428   0.440  12.859  1.00  0.00           C  
ATOM   3955  CG  LEU A 264     -14.584   1.349  11.956  1.00  0.00           C  
ATOM   3956  CD1 LEU A 264     -15.503   2.219  11.109  1.00  0.00           C  
ATOM   3957  CD2 LEU A 264     -13.662   2.202  12.815  1.00  0.00           C  
ATOM   3958  H   LEU A 264     -14.377  -1.605  11.770  1.00  0.00           H  
ATOM   3959  HA  LEU A 264     -13.817  -0.136  14.158  1.00  0.00           H  
ATOM   3960 1HB  LEU A 264     -16.159  -0.064  12.229  1.00  0.00           H  
ATOM   3961 2HB  LEU A 264     -15.963   1.076  13.563  1.00  0.00           H  
ATOM   3962  HG  LEU A 264     -13.986   0.738  11.280  1.00  0.00           H  
ATOM   3963 1HD1 LEU A 264     -14.903   2.865  10.468  1.00  0.00           H  
ATOM   3964 2HD1 LEU A 264     -16.137   1.583  10.491  1.00  0.00           H  
ATOM   3965 3HD1 LEU A 264     -16.126   2.831  11.760  1.00  0.00           H  
ATOM   3966 1HD2 LEU A 264     -13.062   2.848  12.174  1.00  0.00           H  
ATOM   3967 2HD2 LEU A 264     -14.259   2.815  13.491  1.00  0.00           H  
ATOM   3968 3HD2 LEU A 264     -13.005   1.556  13.397  1.00  0.00           H  
ATOM   3969  N   ALA A 265     -16.375  -2.201  14.276  1.00  0.00           N  
ATOM   3970  CA  ALA A 265     -17.295  -2.881  15.180  1.00  0.00           C  
ATOM   3971  C   ALA A 265     -16.539  -3.684  16.232  1.00  0.00           C  
ATOM   3972  O   ALA A 265     -16.916  -3.700  17.404  1.00  0.00           O  
ATOM   3973  CB  ALA A 265     -18.235  -3.786  14.397  1.00  0.00           C  
ATOM   3974  H   ALA A 265     -16.359  -2.464  13.301  1.00  0.00           H  
ATOM   3975  HA  ALA A 265     -17.884  -2.123  15.697  1.00  0.00           H  
ATOM   3976 1HB  ALA A 265     -18.915  -4.287  15.086  1.00  0.00           H  
ATOM   3977 2HB  ALA A 265     -18.810  -3.189  13.689  1.00  0.00           H  
ATOM   3978 3HB  ALA A 265     -17.655  -4.531  13.855  1.00  0.00           H  
ATOM   3979  N   VAL A 266     -15.471  -4.349  15.807  1.00  0.00           N  
ATOM   3980  CA  VAL A 266     -14.661  -5.156  16.711  1.00  0.00           C  
ATOM   3981  C   VAL A 266     -14.120  -4.317  17.862  1.00  0.00           C  
ATOM   3982  O   VAL A 266     -14.196  -4.717  19.024  1.00  0.00           O  
ATOM   3983  CB  VAL A 266     -13.486  -5.796  15.948  1.00  0.00           C  
ATOM   3984  CG1 VAL A 266     -12.519  -6.459  16.918  1.00  0.00           C  
ATOM   3985  CG2 VAL A 266     -14.011  -6.803  14.937  1.00  0.00           C  
ATOM   3986  H   VAL A 266     -15.213  -4.294  14.832  1.00  0.00           H  
ATOM   3987  HA  VAL A 266     -15.286  -5.950  17.120  1.00  0.00           H  
ATOM   3988  HB  VAL A 266     -12.933  -5.013  15.429  1.00  0.00           H  
ATOM   3989 1HG1 VAL A 266     -11.695  -6.906  16.362  1.00  0.00           H  
ATOM   3990 2HG1 VAL A 266     -12.128  -5.713  17.610  1.00  0.00           H  
ATOM   3991 3HG1 VAL A 266     -13.041  -7.235  17.478  1.00  0.00           H  
ATOM   3992 1HG2 VAL A 266     -13.175  -7.251  14.401  1.00  0.00           H  
ATOM   3993 2HG2 VAL A 266     -14.569  -7.583  15.457  1.00  0.00           H  
ATOM   3994 3HG2 VAL A 266     -14.668  -6.298  14.228  1.00  0.00           H  
ATOM   3995  N   GLU A 267     -13.574  -3.151  17.533  1.00  0.00           N  
ATOM   3996  CA  GLU A 267     -13.020  -2.253  18.539  1.00  0.00           C  
ATOM   3997  C   GLU A 267     -14.069  -1.873  19.576  1.00  0.00           C  
ATOM   3998  O   GLU A 267     -15.261  -1.816  19.275  1.00  0.00           O  
ATOM   3999  CB  GLU A 267     -12.462  -0.991  17.878  1.00  0.00           C  
ATOM   4000  CG  GLU A 267     -11.244  -1.229  16.996  1.00  0.00           C  
ATOM   4001  CD  GLU A 267     -10.050  -1.717  17.767  1.00  0.00           C  
ATOM   4002  OE1 GLU A 267      -9.849  -1.260  18.866  1.00  0.00           O  
ATOM   4003  OE2 GLU A 267      -9.337  -2.549  17.256  1.00  0.00           O  
ATOM   4004  H   GLU A 267     -13.542  -2.880  16.561  1.00  0.00           H  
ATOM   4005  HA  GLU A 267     -12.207  -2.768  19.052  1.00  0.00           H  
ATOM   4006 1HB  GLU A 267     -13.235  -0.530  17.263  1.00  0.00           H  
ATOM   4007 2HB  GLU A 267     -12.182  -0.271  18.647  1.00  0.00           H  
ATOM   4008 1HG  GLU A 267     -11.498  -1.967  16.236  1.00  0.00           H  
ATOM   4009 2HG  GLU A 267     -10.989  -0.300  16.489  1.00  0.00           H  
TER                                                                             
ATOM   4011  N   MET B   1      21.127 -10.419  17.658  1.00  0.00           N  
ATOM   4012  CA  MET B   1      22.214 -10.946  16.842  1.00  0.00           C  
ATOM   4013  C   MET B   1      21.693 -11.917  15.790  1.00  0.00           C  
ATOM   4014  O   MET B   1      22.061 -11.834  14.618  1.00  0.00           O  
ATOM   4015  CB  MET B   1      23.255 -11.629  17.727  1.00  0.00           C  
ATOM   4016  CG  MET B   1      24.491 -12.117  16.984  1.00  0.00           C  
ATOM   4017  SD  MET B   1      25.434 -10.770  16.242  1.00  0.00           S  
ATOM   4018  CE  MET B   1      26.199 -10.054  17.693  1.00  0.00           C  
ATOM   4019  H   MET B   1      20.309 -10.991  17.817  1.00  0.00           H  
ATOM   4020  HA  MET B   1      22.688 -10.116  16.319  1.00  0.00           H  
ATOM   4021 1HB  MET B   1      23.583 -10.937  18.502  1.00  0.00           H  
ATOM   4022 2HB  MET B   1      22.803 -12.487  18.225  1.00  0.00           H  
ATOM   4023 1HG  MET B   1      25.141 -12.654  17.674  1.00  0.00           H  
ATOM   4024 2HG  MET B   1      24.191 -12.804  16.193  1.00  0.00           H  
ATOM   4025 1HE  MET B   1      26.818  -9.206  17.398  1.00  0.00           H  
ATOM   4026 2HE  MET B   1      25.426  -9.716  18.384  1.00  0.00           H  
ATOM   4027 3HE  MET B   1      26.822 -10.803  18.184  1.00  0.00           H  
ATOM   4028  N   LEU B   2      20.835 -12.837  16.215  1.00  0.00           N  
ATOM   4029  CA  LEU B   2      20.260 -13.826  15.310  1.00  0.00           C  
ATOM   4030  C   LEU B   2      19.379 -13.165  14.259  1.00  0.00           C  
ATOM   4031  O   LEU B   2      19.405 -13.541  13.087  1.00  0.00           O  
ATOM   4032  CB  LEU B   2      19.440 -14.855  16.100  1.00  0.00           C  
ATOM   4033  CG  LEU B   2      20.217 -16.077  16.606  1.00  0.00           C  
ATOM   4034  CD1 LEU B   2      21.356 -15.619  17.506  1.00  0.00           C  
ATOM   4035  CD2 LEU B   2      19.270 -17.007  17.351  1.00  0.00           C  
ATOM   4036  H   LEU B   2      20.573 -12.852  17.190  1.00  0.00           H  
ATOM   4037  HA  LEU B   2      21.073 -14.343  14.801  1.00  0.00           H  
ATOM   4038 1HB  LEU B   2      19.002 -14.359  16.964  1.00  0.00           H  
ATOM   4039 2HB  LEU B   2      18.631 -15.216  15.465  1.00  0.00           H  
ATOM   4040  HG  LEU B   2      20.654 -16.607  15.759  1.00  0.00           H  
ATOM   4041 1HD1 LEU B   2      21.907 -16.488  17.866  1.00  0.00           H  
ATOM   4042 2HD1 LEU B   2      22.027 -14.971  16.942  1.00  0.00           H  
ATOM   4043 3HD1 LEU B   2      20.950 -15.070  18.355  1.00  0.00           H  
ATOM   4044 1HD2 LEU B   2      19.822 -17.876  17.710  1.00  0.00           H  
ATOM   4045 2HD2 LEU B   2      18.834 -16.478  18.199  1.00  0.00           H  
ATOM   4046 3HD2 LEU B   2      18.477 -17.333  16.679  1.00  0.00           H  
ATOM   4047  N   VAL B   3      18.599 -12.178  14.684  1.00  0.00           N  
ATOM   4048  CA  VAL B   3      17.708 -11.461  13.779  1.00  0.00           C  
ATOM   4049  C   VAL B   3      18.494 -10.690  12.728  1.00  0.00           C  
ATOM   4050  O   VAL B   3      18.118 -10.660  11.556  1.00  0.00           O  
ATOM   4051  CB  VAL B   3      16.817 -10.484  14.569  1.00  0.00           C  
ATOM   4052  CG1 VAL B   3      15.971 -11.237  15.585  1.00  0.00           C  
ATOM   4053  CG2 VAL B   3      17.680  -9.436  15.255  1.00  0.00           C  
ATOM   4054  H   VAL B   3      18.623 -11.917  15.659  1.00  0.00           H  
ATOM   4055  HA  VAL B   3      17.069 -12.188  13.275  1.00  0.00           H  
ATOM   4056  HB  VAL B   3      16.129  -9.995  13.878  1.00  0.00           H  
ATOM   4057 1HG1 VAL B   3      15.348 -10.531  16.134  1.00  0.00           H  
ATOM   4058 2HG1 VAL B   3      15.336 -11.956  15.069  1.00  0.00           H  
ATOM   4059 3HG1 VAL B   3      16.623 -11.762  16.283  1.00  0.00           H  
ATOM   4060 1HG2 VAL B   3      17.043  -8.748  15.810  1.00  0.00           H  
ATOM   4061 2HG2 VAL B   3      18.371  -9.926  15.941  1.00  0.00           H  
ATOM   4062 3HG2 VAL B   3      18.244  -8.882  14.505  1.00  0.00           H  
ATOM   4063  N   ALA B   4      19.587 -10.066  13.153  1.00  0.00           N  
ATOM   4064  CA  ALA B   4      20.429  -9.294  12.248  1.00  0.00           C  
ATOM   4065  C   ALA B   4      21.074 -10.187  11.197  1.00  0.00           C  
ATOM   4066  O   ALA B   4      21.161  -9.819  10.025  1.00  0.00           O  
ATOM   4067  CB  ALA B   4      21.497  -8.542  13.030  1.00  0.00           C  
ATOM   4068  H   ALA B   4      19.841 -10.129  14.128  1.00  0.00           H  
ATOM   4069  HA  ALA B   4      19.797  -8.572  11.730  1.00  0.00           H  
ATOM   4070 1HB  ALA B   4      22.117  -7.970  12.340  1.00  0.00           H  
ATOM   4071 2HB  ALA B   4      21.020  -7.864  13.737  1.00  0.00           H  
ATOM   4072 3HB  ALA B   4      22.118  -9.253  13.572  1.00  0.00           H  
ATOM   4073  N   ARG B   5      21.525 -11.362  11.622  1.00  0.00           N  
ATOM   4074  CA  ARG B   5      22.163 -12.310  10.717  1.00  0.00           C  
ATOM   4075  C   ARG B   5      21.183 -12.813   9.666  1.00  0.00           C  
ATOM   4076  O   ARG B   5      21.533 -12.955   8.494  1.00  0.00           O  
ATOM   4077  CB  ARG B   5      22.725 -13.494  11.491  1.00  0.00           C  
ATOM   4078  CG  ARG B   5      23.938 -13.178  12.352  1.00  0.00           C  
ATOM   4079  CD  ARG B   5      24.392 -14.367  13.117  1.00  0.00           C  
ATOM   4080  NE  ARG B   5      25.552 -14.070  13.942  1.00  0.00           N  
ATOM   4081  CZ  ARG B   5      26.091 -14.919  14.839  1.00  0.00           C  
ATOM   4082  NH1 ARG B   5      25.565 -16.111  15.014  1.00  0.00           N  
ATOM   4083  NH2 ARG B   5      27.149 -14.553  15.542  1.00  0.00           N  
ATOM   4084  H   ARG B   5      21.423 -11.604  12.597  1.00  0.00           H  
ATOM   4085  HA  ARG B   5      22.986 -11.804  10.210  1.00  0.00           H  
ATOM   4086 1HB  ARG B   5      21.954 -13.900  12.144  1.00  0.00           H  
ATOM   4087 2HB  ARG B   5      23.011 -14.281  10.793  1.00  0.00           H  
ATOM   4088 1HG  ARG B   5      24.758 -12.845  11.716  1.00  0.00           H  
ATOM   4089 2HG  ARG B   5      23.685 -12.389  13.061  1.00  0.00           H  
ATOM   4090 1HD  ARG B   5      23.589 -14.709  13.769  1.00  0.00           H  
ATOM   4091 2HD  ARG B   5      24.661 -15.164  12.425  1.00  0.00           H  
ATOM   4092  HE  ARG B   5      25.984 -13.162  13.836  1.00  0.00           H  
ATOM   4093 1HH1 ARG B   5      24.757 -16.390  14.476  1.00  0.00           H  
ATOM   4094 2HH1 ARG B   5      25.969 -16.747  15.685  1.00  0.00           H  
ATOM   4095 1HH2 ARG B   5      27.553 -13.637  15.407  1.00  0.00           H  
ATOM   4096 2HH2 ARG B   5      27.553 -15.190  16.213  1.00  0.00           H  
ATOM   4097  N   SER B   6      19.954 -13.083  10.091  1.00  0.00           N  
ATOM   4098  CA  SER B   6      18.920 -13.571   9.186  1.00  0.00           C  
ATOM   4099  C   SER B   6      18.570 -12.526   8.135  1.00  0.00           C  
ATOM   4100  O   SER B   6      18.377 -12.850   6.963  1.00  0.00           O  
ATOM   4101  CB  SER B   6      17.678 -13.951   9.968  1.00  0.00           C  
ATOM   4102  OG  SER B   6      17.927 -15.047  10.805  1.00  0.00           O  
ATOM   4103  H   SER B   6      19.729 -12.946  11.066  1.00  0.00           H  
ATOM   4104  HA  SER B   6      19.298 -14.458   8.675  1.00  0.00           H  
ATOM   4105 1HB  SER B   6      17.351 -13.100  10.566  1.00  0.00           H  
ATOM   4106 2HB  SER B   6      16.873 -14.193   9.276  1.00  0.00           H  
ATOM   4107  HG  SER B   6      17.239 -15.030  11.475  1.00  0.00           H  
ATOM   4108  N   GLY B   7      18.489 -11.270   8.560  1.00  0.00           N  
ATOM   4109  CA  GLY B   7      18.162 -10.175   7.655  1.00  0.00           C  
ATOM   4110  C   GLY B   7      19.246  -9.986   6.604  1.00  0.00           C  
ATOM   4111  O   GLY B   7      18.955  -9.747   5.432  1.00  0.00           O  
ATOM   4112  H   GLY B   7      18.658 -11.069   9.535  1.00  0.00           H  
ATOM   4113 1HA  GLY B   7      17.209 -10.379   7.167  1.00  0.00           H  
ATOM   4114 2HA  GLY B   7      18.040  -9.255   8.226  1.00  0.00           H  
ATOM   4115  N   ILE B   8      20.502 -10.094   7.029  1.00  0.00           N  
ATOM   4116  CA  ILE B   8      21.633  -9.936   6.124  1.00  0.00           C  
ATOM   4117  C   ILE B   8      21.657 -11.037   5.072  1.00  0.00           C  
ATOM   4118  O   ILE B   8      21.937 -10.784   3.900  1.00  0.00           O  
ATOM   4119  CB  ILE B   8      22.962  -9.939   6.901  1.00  0.00           C  
ATOM   4120  CG1 ILE B   8      23.072  -8.688   7.776  1.00  0.00           C  
ATOM   4121  CG2 ILE B   8      24.139 -10.027   5.942  1.00  0.00           C  
ATOM   4122  CD1 ILE B   8      24.210  -8.736   8.770  1.00  0.00           C  
ATOM   4123  H   ILE B   8      20.675 -10.291   8.004  1.00  0.00           H  
ATOM   4124  HA  ILE B   8      21.536  -8.979   5.613  1.00  0.00           H  
ATOM   4125  HB  ILE B   8      22.989 -10.797   7.573  1.00  0.00           H  
ATOM   4126 1HG1 ILE B   8      23.209  -7.812   7.143  1.00  0.00           H  
ATOM   4127 2HG1 ILE B   8      22.143  -8.548   8.330  1.00  0.00           H  
ATOM   4128 1HG2 ILE B   8      25.071 -10.028   6.508  1.00  0.00           H  
ATOM   4129 2HG2 ILE B   8      24.067 -10.946   5.361  1.00  0.00           H  
ATOM   4130 3HG2 ILE B   8      24.125  -9.170   5.269  1.00  0.00           H  
ATOM   4131 1HD1 ILE B   8      24.223  -7.815   9.354  1.00  0.00           H  
ATOM   4132 2HD1 ILE B   8      24.074  -9.587   9.439  1.00  0.00           H  
ATOM   4133 3HD1 ILE B   8      25.154  -8.840   8.237  1.00  0.00           H  
ATOM   4134  N   GLU B   9      21.360 -12.261   5.498  1.00  0.00           N  
ATOM   4135  CA  GLU B   9      21.347 -13.404   4.593  1.00  0.00           C  
ATOM   4136  C   GLU B   9      20.255 -13.261   3.541  1.00  0.00           C  
ATOM   4137  O   GLU B   9      20.464 -13.576   2.369  1.00  0.00           O  
ATOM   4138  CB  GLU B   9      21.146 -14.703   5.377  1.00  0.00           C  
ATOM   4139  CG  GLU B   9      22.330 -15.103   6.245  1.00  0.00           C  
ATOM   4140  CD  GLU B   9      22.070 -16.343   7.055  1.00  0.00           C  
ATOM   4141  OE1 GLU B   9      20.948 -16.542   7.456  1.00  0.00           O  
ATOM   4142  OE2 GLU B   9      22.993 -17.091   7.272  1.00  0.00           O  
ATOM   4143  H   GLU B   9      21.139 -12.403   6.473  1.00  0.00           H  
ATOM   4144  HA  GLU B   9      22.308 -13.451   4.080  1.00  0.00           H  
ATOM   4145 1HB  GLU B   9      20.274 -14.606   6.024  1.00  0.00           H  
ATOM   4146 2HB  GLU B   9      20.949 -15.520   4.683  1.00  0.00           H  
ATOM   4147 1HG  GLU B   9      23.195 -15.276   5.605  1.00  0.00           H  
ATOM   4148 2HG  GLU B   9      22.569 -14.280   6.917  1.00  0.00           H  
ATOM   4149  N   ALA B  10      19.089 -12.784   3.967  1.00  0.00           N  
ATOM   4150  CA  ALA B  10      17.961 -12.600   3.062  1.00  0.00           C  
ATOM   4151  C   ALA B  10      18.267 -11.541   2.010  1.00  0.00           C  
ATOM   4152  O   ALA B  10      17.924 -11.698   0.838  1.00  0.00           O  
ATOM   4153  CB  ALA B  10      16.711 -12.224   3.844  1.00  0.00           C  
ATOM   4154  H   ALA B  10      18.983 -12.544   4.942  1.00  0.00           H  
ATOM   4155  HA  ALA B  10      17.784 -13.543   2.545  1.00  0.00           H  
ATOM   4156 1HB  ALA B  10      15.878 -12.090   3.154  1.00  0.00           H  
ATOM   4157 2HB  ALA B  10      16.472 -13.018   4.552  1.00  0.00           H  
ATOM   4158 3HB  ALA B  10      16.886 -11.296   4.385  1.00  0.00           H  
ATOM   4159  N   LEU B  11      18.913 -10.461   2.436  1.00  0.00           N  
ATOM   4160  CA  LEU B  11      19.267  -9.373   1.531  1.00  0.00           C  
ATOM   4161  C   LEU B  11      20.267  -9.835   0.479  1.00  0.00           C  
ATOM   4162  O   LEU B  11      20.161  -9.474  -0.693  1.00  0.00           O  
ATOM   4163  CB  LEU B  11      19.853  -8.196   2.320  1.00  0.00           C  
ATOM   4164  CG  LEU B  11      20.234  -6.963   1.491  1.00  0.00           C  
ATOM   4165  CD1 LEU B  11      19.000  -6.432   0.774  1.00  0.00           C  
ATOM   4166  CD2 LEU B  11      20.835  -5.903   2.403  1.00  0.00           C  
ATOM   4167  H   LEU B  11      19.167 -10.392   3.411  1.00  0.00           H  
ATOM   4168  HA  LEU B  11      18.363  -9.039   1.023  1.00  0.00           H  
ATOM   4169 1HB  LEU B  11      19.125  -7.881   3.066  1.00  0.00           H  
ATOM   4170 2HB  LEU B  11      20.749  -8.537   2.838  1.00  0.00           H  
ATOM   4171  HG  LEU B  11      20.964  -7.246   0.733  1.00  0.00           H  
ATOM   4172 1HD1 LEU B  11      19.271  -5.556   0.184  1.00  0.00           H  
ATOM   4173 2HD1 LEU B  11      18.603  -7.203   0.114  1.00  0.00           H  
ATOM   4174 3HD1 LEU B  11      18.244  -6.155   1.508  1.00  0.00           H  
ATOM   4175 1HD2 LEU B  11      21.106  -5.027   1.813  1.00  0.00           H  
ATOM   4176 2HD2 LEU B  11      20.104  -5.619   3.161  1.00  0.00           H  
ATOM   4177 3HD2 LEU B  11      21.725  -6.304   2.889  1.00  0.00           H  
ATOM   4178  N   GLU B  12      21.237 -10.636   0.905  1.00  0.00           N  
ATOM   4179  CA  GLU B  12      22.260 -11.149   0.000  1.00  0.00           C  
ATOM   4180  C   GLU B  12      21.654 -12.069  -1.052  1.00  0.00           C  
ATOM   4181  O   GLU B  12      22.028 -12.020  -2.224  1.00  0.00           O  
ATOM   4182  CB  GLU B  12      23.340 -11.897   0.784  1.00  0.00           C  
ATOM   4183  CG  GLU B  12      24.218 -11.006   1.652  1.00  0.00           C  
ATOM   4184  CD  GLU B  12      25.219 -11.782   2.462  1.00  0.00           C  
ATOM   4185  OE1 GLU B  12      25.162 -12.989   2.444  1.00  0.00           O  
ATOM   4186  OE2 GLU B  12      26.041 -11.168   3.100  1.00  0.00           O  
ATOM   4187  H   GLU B  12      21.268 -10.896   1.880  1.00  0.00           H  
ATOM   4188  HA  GLU B  12      22.723 -10.305  -0.513  1.00  0.00           H  
ATOM   4189 1HB  GLU B  12      22.871 -12.638   1.432  1.00  0.00           H  
ATOM   4190 2HB  GLU B  12      23.988 -12.432   0.091  1.00  0.00           H  
ATOM   4191 1HG  GLU B  12      24.752 -10.305   1.011  1.00  0.00           H  
ATOM   4192 2HG  GLU B  12      23.582 -10.431   2.323  1.00  0.00           H  
ATOM   4193  N   THR B  13      20.714 -12.908  -0.626  1.00  0.00           N  
ATOM   4194  CA  THR B  13      20.055 -13.841  -1.531  1.00  0.00           C  
ATOM   4195  C   THR B  13      19.237 -13.103  -2.583  1.00  0.00           C  
ATOM   4196  O   THR B  13      19.230 -13.480  -3.755  1.00  0.00           O  
ATOM   4197  CB  THR B  13      19.147 -14.815  -0.758  1.00  0.00           C  
ATOM   4198  OG1 THR B  13      18.161 -14.074  -0.027  1.00  0.00           O  
ATOM   4199  CG2 THR B  13      19.967 -15.653   0.211  1.00  0.00           C  
ATOM   4200  H   THR B  13      20.451 -12.898   0.349  1.00  0.00           H  
ATOM   4201  HA  THR B  13      20.821 -14.422  -2.047  1.00  0.00           H  
ATOM   4202  HB  THR B  13      18.639 -15.475  -1.461  1.00  0.00           H  
ATOM   4203  HG1 THR B  13      17.450 -13.817  -0.620  1.00  0.00           H  
ATOM   4204 1HG2 THR B  13      19.308 -16.336   0.748  1.00  0.00           H  
ATOM   4205 2HG2 THR B  13      20.710 -16.227  -0.343  1.00  0.00           H  
ATOM   4206 3HG2 THR B  13      20.469 -15.000   0.923  1.00  0.00           H  
ATOM   4207  N   ALA B  14      18.548 -12.049  -2.157  1.00  0.00           N  
ATOM   4208  CA  ALA B  14      17.725 -11.255  -3.062  1.00  0.00           C  
ATOM   4209  C   ALA B  14      18.578 -10.558  -4.114  1.00  0.00           C  
ATOM   4210  O   ALA B  14      18.206 -10.495  -5.286  1.00  0.00           O  
ATOM   4211  CB  ALA B  14      16.911 -10.235  -2.280  1.00  0.00           C  
ATOM   4212  H   ALA B  14      18.596 -11.792  -1.182  1.00  0.00           H  
ATOM   4213  HA  ALA B  14      17.042 -11.930  -3.579  1.00  0.00           H  
ATOM   4214 1HB  ALA B  14      16.302  -9.650  -2.970  1.00  0.00           H  
ATOM   4215 2HB  ALA B  14      16.263 -10.751  -1.572  1.00  0.00           H  
ATOM   4216 3HB  ALA B  14      17.584  -9.571  -1.739  1.00  0.00           H  
ATOM   4217  N   VAL B  15      19.723 -10.036  -3.688  1.00  0.00           N  
ATOM   4218  CA  VAL B  15      20.631  -9.341  -4.593  1.00  0.00           C  
ATOM   4219  C   VAL B  15      21.194 -10.289  -5.645  1.00  0.00           C  
ATOM   4220  O   VAL B  15      21.314  -9.931  -6.817  1.00  0.00           O  
ATOM   4221  CB  VAL B  15      21.793  -8.709  -3.803  1.00  0.00           C  
ATOM   4222  CG1 VAL B  15      22.840  -8.147  -4.753  1.00  0.00           C  
ATOM   4223  CG2 VAL B  15      21.261  -7.621  -2.883  1.00  0.00           C  
ATOM   4224  H   VAL B  15      19.971 -10.123  -2.713  1.00  0.00           H  
ATOM   4225  HA  VAL B  15      20.078  -8.548  -5.097  1.00  0.00           H  
ATOM   4226  HB  VAL B  15      22.280  -9.482  -3.209  1.00  0.00           H  
ATOM   4227 1HG1 VAL B  15      23.653  -7.704  -4.178  1.00  0.00           H  
ATOM   4228 2HG1 VAL B  15      23.232  -8.949  -5.377  1.00  0.00           H  
ATOM   4229 3HG1 VAL B  15      22.385  -7.384  -5.385  1.00  0.00           H  
ATOM   4230 1HG2 VAL B  15      22.087  -7.179  -2.327  1.00  0.00           H  
ATOM   4231 2HG2 VAL B  15      20.768  -6.850  -3.476  1.00  0.00           H  
ATOM   4232 3HG2 VAL B  15      20.544  -8.054  -2.184  1.00  0.00           H  
ATOM   4233  N   GLU B  16      21.537 -11.500  -5.219  1.00  0.00           N  
ATOM   4234  CA  GLU B  16      22.087 -12.502  -6.124  1.00  0.00           C  
ATOM   4235  C   GLU B  16      21.065 -12.916  -7.176  1.00  0.00           C  
ATOM   4236  O   GLU B  16      21.401 -13.089  -8.348  1.00  0.00           O  
ATOM   4237  CB  GLU B  16      22.551 -13.731  -5.339  1.00  0.00           C  
ATOM   4238  CG  GLU B  16      23.191 -14.818  -6.193  1.00  0.00           C  
ATOM   4239  CD  GLU B  16      24.473 -14.374  -6.840  1.00  0.00           C  
ATOM   4240  OE1 GLU B  16      25.061 -13.432  -6.366  1.00  0.00           O  
ATOM   4241  OE2 GLU B  16      24.866 -14.979  -7.810  1.00  0.00           O  
ATOM   4242  H   GLU B  16      21.415 -11.733  -4.244  1.00  0.00           H  
ATOM   4243  HA  GLU B  16      22.946 -12.071  -6.638  1.00  0.00           H  
ATOM   4244 1HB  GLU B  16      23.277 -13.428  -4.585  1.00  0.00           H  
ATOM   4245 2HB  GLU B  16      21.702 -14.173  -4.818  1.00  0.00           H  
ATOM   4246 1HG  GLU B  16      23.395 -15.685  -5.566  1.00  0.00           H  
ATOM   4247 2HG  GLU B  16      22.485 -15.120  -6.965  1.00  0.00           H  
ATOM   4248  N   MET B  17      19.816 -13.074  -6.751  1.00  0.00           N  
ATOM   4249  CA  MET B  17      18.742 -13.466  -7.655  1.00  0.00           C  
ATOM   4250  C   MET B  17      18.488 -12.394  -8.707  1.00  0.00           C  
ATOM   4251  O   MET B  17      18.268 -12.700  -9.879  1.00  0.00           O  
ATOM   4252  CB  MET B  17      17.466 -13.751  -6.866  1.00  0.00           C  
ATOM   4253  CG  MET B  17      17.555 -14.956  -5.939  1.00  0.00           C  
ATOM   4254  SD  MET B  17      17.902 -16.489  -6.824  1.00  0.00           S  
ATOM   4255  CE  MET B  17      19.671 -16.623  -6.587  1.00  0.00           C  
ATOM   4256  H   MET B  17      19.606 -12.917  -5.776  1.00  0.00           H  
ATOM   4257  HA  MET B  17      19.043 -14.375  -8.176  1.00  0.00           H  
ATOM   4258 1HB  MET B  17      17.211 -12.883  -6.260  1.00  0.00           H  
ATOM   4259 2HB  MET B  17      16.640 -13.922  -7.558  1.00  0.00           H  
ATOM   4260 1HG  MET B  17      18.345 -14.794  -5.207  1.00  0.00           H  
ATOM   4261 2HG  MET B  17      16.613 -15.073  -5.404  1.00  0.00           H  
ATOM   4262 1HE  MET B  17      20.037 -17.526  -7.078  1.00  0.00           H  
ATOM   4263 2HE  MET B  17      20.163 -15.750  -7.017  1.00  0.00           H  
ATOM   4264 3HE  MET B  17      19.893 -16.676  -5.520  1.00  0.00           H  
ATOM   4265  N   ALA B  18      18.521 -11.135  -8.282  1.00  0.00           N  
ATOM   4266  CA  ALA B  18      18.294 -10.015  -9.186  1.00  0.00           C  
ATOM   4267  C   ALA B  18      19.392  -9.925 -10.238  1.00  0.00           C  
ATOM   4268  O   ALA B  18      19.122  -9.660 -11.410  1.00  0.00           O  
ATOM   4269  CB  ALA B  18      18.203  -8.713  -8.403  1.00  0.00           C  
ATOM   4270  H   ALA B  18      18.708 -10.951  -7.307  1.00  0.00           H  
ATOM   4271  HA  ALA B  18      17.349 -10.182  -9.703  1.00  0.00           H  
ATOM   4272 1HB  ALA B  18      18.033  -7.885  -9.092  1.00  0.00           H  
ATOM   4273 2HB  ALA B  18      17.376  -8.771  -7.695  1.00  0.00           H  
ATOM   4274 3HB  ALA B  18      19.133  -8.548  -7.862  1.00  0.00           H  
ATOM   4275  N   ILE B  19      20.631 -10.146  -9.813  1.00  0.00           N  
ATOM   4276  CA  ILE B  19      21.773 -10.090 -10.717  1.00  0.00           C  
ATOM   4277  C   ILE B  19      21.696 -11.189 -11.769  1.00  0.00           C  
ATOM   4278  O   ILE B  19      21.997 -10.962 -12.941  1.00  0.00           O  
ATOM   4279  CB  ILE B  19      23.096 -10.214  -9.939  1.00  0.00           C  
ATOM   4280  CG1 ILE B  19      23.318  -8.979  -9.063  1.00  0.00           C  
ATOM   4281  CG2 ILE B  19      24.260 -10.408 -10.898  1.00  0.00           C  
ATOM   4282  CD1 ILE B  19      24.446  -9.130  -8.069  1.00  0.00           C  
ATOM   4283  H   ILE B  19      20.786 -10.358  -8.838  1.00  0.00           H  
ATOM   4284  HA  ILE B  19      21.763  -9.128 -11.228  1.00  0.00           H  
ATOM   4285  HB  ILE B  19      23.044 -11.071  -9.268  1.00  0.00           H  
ATOM   4286 1HG1 ILE B  19      23.534  -8.119  -9.696  1.00  0.00           H  
ATOM   4287 2HG1 ILE B  19      22.405  -8.756  -8.510  1.00  0.00           H  
ATOM   4288 1HG2 ILE B  19      25.188 -10.493 -10.332  1.00  0.00           H  
ATOM   4289 2HG2 ILE B  19      24.106 -11.316 -11.479  1.00  0.00           H  
ATOM   4290 3HG2 ILE B  19      24.324  -9.552 -11.571  1.00  0.00           H  
ATOM   4291 1HD1 ILE B  19      24.542  -8.215  -7.485  1.00  0.00           H  
ATOM   4292 2HD1 ILE B  19      24.233  -9.966  -7.401  1.00  0.00           H  
ATOM   4293 3HD1 ILE B  19      25.377  -9.319  -8.601  1.00  0.00           H  
ATOM   4294  N   ALA B  20      21.292 -12.382 -11.344  1.00  0.00           N  
ATOM   4295  CA  ALA B  20      21.175 -13.518 -12.248  1.00  0.00           C  
ATOM   4296  C   ALA B  20      20.100 -13.278 -13.300  1.00  0.00           C  
ATOM   4297  O   ALA B  20      20.279 -13.610 -14.472  1.00  0.00           O  
ATOM   4298  CB  ALA B  20      20.874 -14.788 -11.465  1.00  0.00           C  
ATOM   4299  H   ALA B  20      21.059 -12.503 -10.369  1.00  0.00           H  
ATOM   4300  HA  ALA B  20      22.127 -13.639 -12.765  1.00  0.00           H  
ATOM   4301 1HB  ALA B  20      20.790 -15.629 -12.154  1.00  0.00           H  
ATOM   4302 2HB  ALA B  20      21.680 -14.979 -10.757  1.00  0.00           H  
ATOM   4303 3HB  ALA B  20      19.937 -14.668 -10.924  1.00  0.00           H  
ATOM   4304  N   ALA B  21      18.982 -12.698 -12.875  1.00  0.00           N  
ATOM   4305  CA  ALA B  21      17.876 -12.411 -13.779  1.00  0.00           C  
ATOM   4306  C   ALA B  21      18.276 -11.384 -14.831  1.00  0.00           C  
ATOM   4307  O   ALA B  21      17.920 -11.511 -16.003  1.00  0.00           O  
ATOM   4308  CB  ALA B  21      16.666 -11.924 -12.996  1.00  0.00           C  
ATOM   4309  H   ALA B  21      18.897 -12.450 -11.900  1.00  0.00           H  
ATOM   4310  HA  ALA B  21      17.614 -13.334 -14.297  1.00  0.00           H  
ATOM   4311 1HB  ALA B  21      15.848 -11.714 -13.685  1.00  0.00           H  
ATOM   4312 2HB  ALA B  21      16.357 -12.693 -12.288  1.00  0.00           H  
ATOM   4313 3HB  ALA B  21      16.925 -11.015 -12.454  1.00  0.00           H  
ATOM   4314  N   MET B  22      19.017 -10.366 -14.406  1.00  0.00           N  
ATOM   4315  CA  MET B  22      19.466  -9.315 -15.310  1.00  0.00           C  
ATOM   4316  C   MET B  22      20.282  -9.891 -16.461  1.00  0.00           C  
ATOM   4317  O   MET B  22      20.062  -9.548 -17.623  1.00  0.00           O  
ATOM   4318  CB  MET B  22      20.283  -8.275 -14.545  1.00  0.00           C  
ATOM   4319  CG  MET B  22      20.697  -7.067 -15.373  1.00  0.00           C  
ATOM   4320  SD  MET B  22      21.660  -5.872 -14.425  1.00  0.00           S  
ATOM   4321  CE  MET B  22      20.415  -5.253 -13.297  1.00  0.00           C  
ATOM   4322  H   MET B  22      19.275 -10.320 -13.431  1.00  0.00           H  
ATOM   4323  HA  MET B  22      18.590  -8.828 -15.737  1.00  0.00           H  
ATOM   4324 1HB  MET B  22      19.707  -7.915 -13.694  1.00  0.00           H  
ATOM   4325 2HB  MET B  22      21.190  -8.740 -14.155  1.00  0.00           H  
ATOM   4326 1HG  MET B  22      21.296  -7.396 -16.222  1.00  0.00           H  
ATOM   4327 2HG  MET B  22      19.808  -6.567 -15.756  1.00  0.00           H  
ATOM   4328 1HE  MET B  22      20.858  -4.503 -12.642  1.00  0.00           H  
ATOM   4329 2HE  MET B  22      19.599  -4.805 -13.865  1.00  0.00           H  
ATOM   4330 3HE  MET B  22      20.028  -6.077 -12.695  1.00  0.00           H  
ATOM   4331  N   GLU B  23      21.225 -10.768 -16.132  1.00  0.00           N  
ATOM   4332  CA  GLU B  23      22.074 -11.392 -17.138  1.00  0.00           C  
ATOM   4333  C   GLU B  23      21.245 -12.137 -18.175  1.00  0.00           C  
ATOM   4334  O   GLU B  23      21.570 -12.136 -19.362  1.00  0.00           O  
ATOM   4335  CB  GLU B  23      23.065 -12.354 -16.477  1.00  0.00           C  
ATOM   4336  CG  GLU B  23      24.152 -11.671 -15.659  1.00  0.00           C  
ATOM   4337  CD  GLU B  23      25.063 -12.647 -14.968  1.00  0.00           C  
ATOM   4338  OE1 GLU B  23      24.795 -13.823 -15.024  1.00  0.00           O  
ATOM   4339  OE2 GLU B  23      26.028 -12.216 -14.382  1.00  0.00           O  
ATOM   4340  H   GLU B  23      21.356 -11.008 -15.160  1.00  0.00           H  
ATOM   4341  HA  GLU B  23      22.635 -10.610 -17.651  1.00  0.00           H  
ATOM   4342 1HB  GLU B  23      22.527 -13.033 -15.817  1.00  0.00           H  
ATOM   4343 2HB  GLU B  23      23.551 -12.958 -17.243  1.00  0.00           H  
ATOM   4344 1HG  GLU B  23      24.748 -11.042 -16.320  1.00  0.00           H  
ATOM   4345 2HG  GLU B  23      23.684 -11.029 -14.915  1.00  0.00           H  
ATOM   4346  N   ALA B  24      20.172 -12.767 -17.688  1.00  0.00           N  
ATOM   4347  CA  ALA B  24      19.097 -13.320 -18.513  1.00  0.00           C  
ATOM   4348  C   ALA B  24      18.273 -12.260 -19.236  1.00  0.00           C  
ATOM   4349  O   ALA B  24      17.744 -12.504 -20.321  1.00  0.00           O  
ATOM   4350  CB  ALA B  24      18.183 -14.182 -17.655  1.00  0.00           C  
ATOM   4351  H   ALA B  24      20.117 -12.856 -16.683  1.00  0.00           H  
ATOM   4352  HA  ALA B  24      19.549 -13.944 -19.284  1.00  0.00           H  
ATOM   4353 1HB  ALA B  24      17.395 -14.608 -18.276  1.00  0.00           H  
ATOM   4354 2HB  ALA B  24      18.762 -14.987 -17.201  1.00  0.00           H  
ATOM   4355 3HB  ALA B  24      17.737 -13.571 -16.872  1.00  0.00           H  
ATOM   4356  N   GLY B  25      18.159 -11.076 -18.640  1.00  0.00           N  
ATOM   4357  CA  GLY B  25      17.331 -10.007 -19.209  1.00  0.00           C  
ATOM   4358  C   GLY B  25      16.306  -9.471 -18.220  1.00  0.00           C  
ATOM   4359  O   GLY B  25      15.180  -9.144 -18.595  1.00  0.00           O  
ATOM   4360  H   GLY B  25      18.654 -10.911 -17.775  1.00  0.00           H  
ATOM   4361 1HA  GLY B  25      17.971  -9.187 -19.536  1.00  0.00           H  
ATOM   4362 2HA  GLY B  25      16.811 -10.380 -20.091  1.00  0.00           H  
ATOM   4363  N   LEU B  26      16.692  -9.377 -16.944  1.00  0.00           N  
ATOM   4364  CA  LEU B  26      15.891  -8.661 -15.947  1.00  0.00           C  
ATOM   4365  C   LEU B  26      15.957  -7.155 -16.158  1.00  0.00           C  
ATOM   4366  O   LEU B  26      16.982  -6.624 -16.584  1.00  0.00           O  
ATOM   4367  CB  LEU B  26      16.374  -9.001 -14.532  1.00  0.00           C  
ATOM   4368  CG  LEU B  26      15.550  -8.401 -13.385  1.00  0.00           C  
ATOM   4369  CD1 LEU B  26      15.684  -9.280 -12.149  1.00  0.00           C  
ATOM   4370  CD2 LEU B  26      16.030  -6.985 -13.103  1.00  0.00           C  
ATOM   4371  H   LEU B  26      17.558  -9.811 -16.659  1.00  0.00           H  
ATOM   4372  HA  LEU B  26      14.852  -8.974 -16.048  1.00  0.00           H  
ATOM   4373 1HB  LEU B  26      16.366 -10.084 -14.413  1.00  0.00           H  
ATOM   4374 2HB  LEU B  26      17.400  -8.652 -14.421  1.00  0.00           H  
ATOM   4375  HG  LEU B  26      14.497  -8.378 -13.666  1.00  0.00           H  
ATOM   4376 1HD1 LEU B  26      15.098  -8.853 -11.334  1.00  0.00           H  
ATOM   4377 2HD1 LEU B  26      15.316 -10.281 -12.373  1.00  0.00           H  
ATOM   4378 3HD1 LEU B  26      16.730  -9.335 -11.853  1.00  0.00           H  
ATOM   4379 1HD2 LEU B  26      15.444  -6.557 -12.289  1.00  0.00           H  
ATOM   4380 2HD2 LEU B  26      17.083  -7.006 -12.821  1.00  0.00           H  
ATOM   4381 3HD2 LEU B  26      15.907  -6.374 -13.998  1.00  0.00           H  
ATOM   4382  N   ASP B  27      14.856  -6.476 -15.856  1.00  0.00           N  
ATOM   4383  CA  ASP B  27      14.851  -5.023 -15.780  1.00  0.00           C  
ATOM   4384  C   ASP B  27      15.563  -4.543 -14.527  1.00  0.00           C  
ATOM   4385  O   ASP B  27      15.208  -4.930 -13.413  1.00  0.00           O  
ATOM   4386  CB  ASP B  27      13.417  -4.489 -15.798  1.00  0.00           C  
ATOM   4387  CG  ASP B  27      13.352  -2.968 -15.838  1.00  0.00           C  
ATOM   4388  OD1 ASP B  27      13.760  -2.350 -14.883  1.00  0.00           O  
ATOM   4389  OD2 ASP B  27      12.895  -2.438 -16.822  1.00  0.00           O  
ATOM   4390  H   ASP B  27      14.001  -6.981 -15.674  1.00  0.00           H  
ATOM   4391  HA  ASP B  27      15.381  -4.630 -16.648  1.00  0.00           H  
ATOM   4392 1HB  ASP B  27      12.893  -4.883 -16.669  1.00  0.00           H  
ATOM   4393 2HB  ASP B  27      12.887  -4.838 -14.912  1.00  0.00           H  
ATOM   4394  N   PRO B  28      16.575  -3.673 -14.937  1.00  0.00           N  
ATOM   4395  CA  PRO B  28      17.459  -3.314 -13.830  1.00  0.00           C  
ATOM   4396  C   PRO B  28      16.736  -2.441 -12.816  1.00  0.00           C  
ATOM   4397  O   PRO B  28      16.991  -2.526 -11.615  1.00  0.00           O  
ATOM   4398  CB  PRO B  28      18.593  -2.551 -14.523  1.00  0.00           C  
ATOM   4399  CG  PRO B  28      17.991  -2.087 -15.805  1.00  0.00           C  
ATOM   4400  CD  PRO B  28      17.008  -3.166 -16.170  1.00  0.00           C  
ATOM   4401  HA  PRO B  28      17.835  -4.232 -13.355  1.00  0.00           H  
ATOM   4402 1HB  PRO B  28      18.934  -1.722 -13.886  1.00  0.00           H  
ATOM   4403 2HB  PRO B  28      19.457  -3.216 -14.673  1.00  0.00           H  
ATOM   4404 1HG  PRO B  28      17.512  -1.106 -15.666  1.00  0.00           H  
ATOM   4405 2HG  PRO B  28      18.774  -1.952 -16.566  1.00  0.00           H  
ATOM   4406 1HD  PRO B  28      16.162  -2.723 -16.716  1.00  0.00           H  
ATOM   4407 2HD  PRO B  28      17.510  -3.928 -16.785  1.00  0.00           H  
ATOM   4408  N   LYS B  29      15.821  -1.587 -13.284  1.00  0.00           N  
ATOM   4409  CA  LYS B  29      15.236  -0.605 -12.379  1.00  0.00           C  
ATOM   4410  C   LYS B  29      14.362  -1.276 -11.328  1.00  0.00           C  
ATOM   4411  O   LYS B  29      14.384  -0.899 -10.156  1.00  0.00           O  
ATOM   4412  CB  LYS B  29      14.419   0.425 -13.161  1.00  0.00           C  
ATOM   4413  CG  LYS B  29      13.796   1.517 -12.303  1.00  0.00           C  
ATOM   4414  CD  LYS B  29      13.160   2.600 -13.161  1.00  0.00           C  
ATOM   4415  CE  LYS B  29      11.897   2.095 -13.844  1.00  0.00           C  
ATOM   4416  NZ  LYS B  29      11.203   3.173 -14.600  1.00  0.00           N  
ATOM   4417  H   LYS B  29      15.524  -1.605 -14.249  1.00  0.00           H  
ATOM   4418  HA  LYS B  29      16.044  -0.088 -11.860  1.00  0.00           H  
ATOM   4419 1HB  LYS B  29      15.056   0.906 -13.904  1.00  0.00           H  
ATOM   4420 2HB  LYS B  29      13.615  -0.079 -13.697  1.00  0.00           H  
ATOM   4421 1HG  LYS B  29      13.033   1.082 -11.657  1.00  0.00           H  
ATOM   4422 2HG  LYS B  29      14.564   1.968 -11.674  1.00  0.00           H  
ATOM   4423 1HD  LYS B  29      12.907   3.458 -12.537  1.00  0.00           H  
ATOM   4424 2HD  LYS B  29      13.868   2.923 -13.924  1.00  0.00           H  
ATOM   4425 1HE  LYS B  29      12.153   1.292 -14.534  1.00  0.00           H  
ATOM   4426 2HE  LYS B  29      11.213   1.696 -13.095  1.00  0.00           H  
ATOM   4427 1HZ  LYS B  29      10.373   2.799 -15.036  1.00  0.00           H  
ATOM   4428 2HZ  LYS B  29      10.944   3.916 -13.966  1.00  0.00           H  
ATOM   4429 3HZ  LYS B  29      11.821   3.538 -15.310  1.00  0.00           H  
ATOM   4430  N   GLU B  30      13.593  -2.273 -11.753  1.00  0.00           N  
ATOM   4431  CA  GLU B  30      12.710  -2.998 -10.848  1.00  0.00           C  
ATOM   4432  C   GLU B  30      13.505  -3.761  -9.797  1.00  0.00           C  
ATOM   4433  O   GLU B  30      13.130  -3.796  -8.625  1.00  0.00           O  
ATOM   4434  CB  GLU B  30      11.821  -3.967 -11.632  1.00  0.00           C  
ATOM   4435  CG  GLU B  30      10.774  -3.293 -12.506  1.00  0.00           C  
ATOM   4436  CD  GLU B  30       9.760  -2.518 -11.712  1.00  0.00           C  
ATOM   4437  OE1 GLU B  30       9.379  -2.977 -10.662  1.00  0.00           O  
ATOM   4438  OE2 GLU B  30       9.365  -1.466 -12.156  1.00  0.00           O  
ATOM   4439  H   GLU B  30      13.620  -2.534 -12.728  1.00  0.00           H  
ATOM   4440  HA  GLU B  30      12.072  -2.278 -10.335  1.00  0.00           H  
ATOM   4441 1HB  GLU B  30      12.442  -4.591 -12.275  1.00  0.00           H  
ATOM   4442 2HB  GLU B  30      11.302  -4.628 -10.937  1.00  0.00           H  
ATOM   4443 1HG  GLU B  30      11.274  -2.613 -13.196  1.00  0.00           H  
ATOM   4444 2HG  GLU B  30      10.263  -4.053 -13.095  1.00  0.00           H  
ATOM   4445  N   ALA B  31      14.605  -4.373 -10.222  1.00  0.00           N  
ATOM   4446  CA  ALA B  31      15.456  -5.136  -9.317  1.00  0.00           C  
ATOM   4447  C   ALA B  31      16.090  -4.235  -8.266  1.00  0.00           C  
ATOM   4448  O   ALA B  31      16.180  -4.601  -7.094  1.00  0.00           O  
ATOM   4449  CB  ALA B  31      16.532  -5.876 -10.098  1.00  0.00           C  
ATOM   4450  H   ALA B  31      14.860  -4.306 -11.197  1.00  0.00           H  
ATOM   4451  HA  ALA B  31      14.831  -5.865  -8.800  1.00  0.00           H  
ATOM   4452 1HB  ALA B  31      17.159  -6.441  -9.409  1.00  0.00           H  
ATOM   4453 2HB  ALA B  31      16.063  -6.559 -10.806  1.00  0.00           H  
ATOM   4454 3HB  ALA B  31      17.145  -5.158 -10.641  1.00  0.00           H  
ATOM   4455  N   SER B  32      16.529  -3.056  -8.691  1.00  0.00           N  
ATOM   4456  CA  SER B  32      17.156  -2.099  -7.786  1.00  0.00           C  
ATOM   4457  C   SER B  32      16.170  -1.607  -6.735  1.00  0.00           C  
ATOM   4458  O   SER B  32      16.518  -1.462  -5.563  1.00  0.00           O  
ATOM   4459  CB  SER B  32      17.704  -0.922  -8.568  1.00  0.00           C  
ATOM   4460  OG  SER B  32      18.314   0.008  -7.716  1.00  0.00           O  
ATOM   4461  H   SER B  32      16.425  -2.815  -9.666  1.00  0.00           H  
ATOM   4462  HA  SER B  32      17.981  -2.596  -7.275  1.00  0.00           H  
ATOM   4463 1HB  SER B  32      18.427  -1.277  -9.302  1.00  0.00           H  
ATOM   4464 2HB  SER B  32      16.894  -0.440  -9.115  1.00  0.00           H  
ATOM   4465  HG  SER B  32      18.345   0.834  -8.203  1.00  0.00           H  
ATOM   4466  N   LYS B  33      14.937  -1.352  -7.160  1.00  0.00           N  
ATOM   4467  CA  LYS B  33      13.898  -0.875  -6.255  1.00  0.00           C  
ATOM   4468  C   LYS B  33      13.560  -1.925  -5.204  1.00  0.00           C  
ATOM   4469  O   LYS B  33      13.364  -1.603  -4.032  1.00  0.00           O  
ATOM   4470  CB  LYS B  33      12.642  -0.490  -7.037  1.00  0.00           C  
ATOM   4471  CG  LYS B  33      11.522   0.089  -6.183  1.00  0.00           C  
ATOM   4472  CD  LYS B  33      10.346   0.533  -7.041  1.00  0.00           C  
ATOM   4473  CE  LYS B  33       9.220   1.099  -6.188  1.00  0.00           C  
ATOM   4474  NZ  LYS B  33       8.063   1.537  -7.013  1.00  0.00           N  
ATOM   4475  H   LYS B  33      14.714  -1.491  -8.135  1.00  0.00           H  
ATOM   4476  HA  LYS B  33      14.270   0.009  -5.736  1.00  0.00           H  
ATOM   4477 1HB  LYS B  33      12.898   0.247  -7.798  1.00  0.00           H  
ATOM   4478 2HB  LYS B  33      12.250  -1.368  -7.552  1.00  0.00           H  
ATOM   4479 1HG  LYS B  33      11.179  -0.664  -5.473  1.00  0.00           H  
ATOM   4480 2HG  LYS B  33      11.897   0.946  -5.624  1.00  0.00           H  
ATOM   4481 1HD  LYS B  33      10.677   1.298  -7.745  1.00  0.00           H  
ATOM   4482 2HD  LYS B  33       9.967  -0.318  -7.607  1.00  0.00           H  
ATOM   4483 1HE  LYS B  33       8.882   0.341  -5.483  1.00  0.00           H  
ATOM   4484 2HE  LYS B  33       9.589   1.953  -5.619  1.00  0.00           H  
ATOM   4485 1HZ  LYS B  33       7.340   1.906  -6.412  1.00  0.00           H  
ATOM   4486 2HZ  LYS B  33       8.362   2.255  -7.659  1.00  0.00           H  
ATOM   4487 3HZ  LYS B  33       7.700   0.750  -7.531  1.00  0.00           H  
ATOM   4488  N   ILE B  34      13.493  -3.182  -5.629  1.00  0.00           N  
ATOM   4489  CA  ILE B  34      13.178  -4.281  -4.724  1.00  0.00           C  
ATOM   4490  C   ILE B  34      14.266  -4.457  -3.672  1.00  0.00           C  
ATOM   4491  O   ILE B  34      13.976  -4.699  -2.500  1.00  0.00           O  
ATOM   4492  CB  ILE B  34      12.997  -5.597  -5.501  1.00  0.00           C  
ATOM   4493  CG1 ILE B  34      11.742  -5.532  -6.377  1.00  0.00           C  
ATOM   4494  CG2 ILE B  34      12.919  -6.775  -4.542  1.00  0.00           C  
ATOM   4495  CD1 ILE B  34      11.632  -6.665  -7.371  1.00  0.00           C  
ATOM   4496  H   ILE B  34      13.664  -3.381  -6.604  1.00  0.00           H  
ATOM   4497  HA  ILE B  34      12.244  -4.051  -4.213  1.00  0.00           H  
ATOM   4498  HB  ILE B  34      13.842  -5.743  -6.173  1.00  0.00           H  
ATOM   4499 1HG1 ILE B  34      10.856  -5.545  -5.743  1.00  0.00           H  
ATOM   4500 2HG1 ILE B  34      11.733  -4.592  -6.930  1.00  0.00           H  
ATOM   4501 1HG2 ILE B  34      12.790  -7.697  -5.108  1.00  0.00           H  
ATOM   4502 2HG2 ILE B  34      13.839  -6.831  -3.961  1.00  0.00           H  
ATOM   4503 3HG2 ILE B  34      12.072  -6.641  -3.869  1.00  0.00           H  
ATOM   4504 1HD1 ILE B  34      10.718  -6.550  -7.954  1.00  0.00           H  
ATOM   4505 2HD1 ILE B  34      12.494  -6.649  -8.039  1.00  0.00           H  
ATOM   4506 3HD1 ILE B  34      11.603  -7.615  -6.838  1.00  0.00           H  
ATOM   4507  N   VAL B  35      15.519  -4.334  -4.098  1.00  0.00           N  
ATOM   4508  CA  VAL B  35      16.653  -4.480  -3.193  1.00  0.00           C  
ATOM   4509  C   VAL B  35      16.663  -3.378  -2.141  1.00  0.00           C  
ATOM   4510  O   VAL B  35      16.945  -3.628  -0.969  1.00  0.00           O  
ATOM   4511  CB  VAL B  35      17.975  -4.444  -3.983  1.00  0.00           C  
ATOM   4512  CG1 VAL B  35      19.162  -4.404  -3.032  1.00  0.00           C  
ATOM   4513  CG2 VAL B  35      18.061  -5.651  -4.903  1.00  0.00           C  
ATOM   4514  H   VAL B  35      15.690  -4.135  -5.073  1.00  0.00           H  
ATOM   4515  HA  VAL B  35      16.572  -5.444  -2.689  1.00  0.00           H  
ATOM   4516  HB  VAL B  35      18.008  -3.530  -4.576  1.00  0.00           H  
ATOM   4517 1HG1 VAL B  35      20.088  -4.378  -3.607  1.00  0.00           H  
ATOM   4518 2HG1 VAL B  35      19.099  -3.513  -2.408  1.00  0.00           H  
ATOM   4519 3HG1 VAL B  35      19.153  -5.292  -2.401  1.00  0.00           H  
ATOM   4520 1HG2 VAL B  35      18.998  -5.619  -5.459  1.00  0.00           H  
ATOM   4521 2HG2 VAL B  35      18.023  -6.565  -4.310  1.00  0.00           H  
ATOM   4522 3HG2 VAL B  35      17.225  -5.636  -5.602  1.00  0.00           H  
ATOM   4523  N   ILE B  36      16.354  -2.158  -2.567  1.00  0.00           N  
ATOM   4524  CA  ILE B  36      16.327  -1.015  -1.662  1.00  0.00           C  
ATOM   4525  C   ILE B  36      15.235  -1.169  -0.610  1.00  0.00           C  
ATOM   4526  O   ILE B  36      15.440  -0.851   0.561  1.00  0.00           O  
ATOM   4527  CB  ILE B  36      16.109   0.295  -2.440  1.00  0.00           C  
ATOM   4528  CG1 ILE B  36      17.284   0.556  -3.386  1.00  0.00           C  
ATOM   4529  CG2 ILE B  36      15.927   1.460  -1.479  1.00  0.00           C  
ATOM   4530  CD1 ILE B  36      18.615   0.693  -2.683  1.00  0.00           C  
ATOM   4531  H   ILE B  36      16.132  -2.019  -3.542  1.00  0.00           H  
ATOM   4532  HA  ILE B  36      17.286  -0.957  -1.150  1.00  0.00           H  
ATOM   4533  HB  ILE B  36      15.218   0.206  -3.061  1.00  0.00           H  
ATOM   4534 1HG1 ILE B  36      17.359  -0.259  -4.105  1.00  0.00           H  
ATOM   4535 2HG1 ILE B  36      17.101   1.472  -3.949  1.00  0.00           H  
ATOM   4536 1HG2 ILE B  36      15.775   2.379  -2.045  1.00  0.00           H  
ATOM   4537 2HG2 ILE B  36      15.060   1.277  -0.846  1.00  0.00           H  
ATOM   4538 3HG2 ILE B  36      16.816   1.561  -0.856  1.00  0.00           H  
ATOM   4539 1HD1 ILE B  36      19.398   0.877  -3.420  1.00  0.00           H  
ATOM   4540 2HD1 ILE B  36      18.573   1.528  -1.983  1.00  0.00           H  
ATOM   4541 3HD1 ILE B  36      18.836  -0.225  -2.141  1.00  0.00           H  
ATOM   4542  N   GLU B  37      14.077  -1.660  -1.036  1.00  0.00           N  
ATOM   4543  CA  GLU B  37      12.950  -1.858  -0.131  1.00  0.00           C  
ATOM   4544  C   GLU B  37      13.267  -2.913   0.921  1.00  0.00           C  
ATOM   4545  O   GLU B  37      12.923  -2.758   2.093  1.00  0.00           O  
ATOM   4546  CB  GLU B  37      11.701  -2.266  -0.915  1.00  0.00           C  
ATOM   4547  CG  GLU B  37      11.120  -1.164  -1.791  1.00  0.00           C  
ATOM   4548  CD  GLU B  37      10.617   0.009  -0.997  1.00  0.00           C  
ATOM   4549  OE1 GLU B  37      10.060  -0.203   0.053  1.00  0.00           O  
ATOM   4550  OE2 GLU B  37      10.790   1.120  -1.442  1.00  0.00           O  
ATOM   4551  H   GLU B  37      13.973  -1.902  -2.011  1.00  0.00           H  
ATOM   4552  HA  GLU B  37      12.749  -0.917   0.382  1.00  0.00           H  
ATOM   4553 1HB  GLU B  37      11.936  -3.115  -1.558  1.00  0.00           H  
ATOM   4554 2HB  GLU B  37      10.924  -2.586  -0.221  1.00  0.00           H  
ATOM   4555 1HG  GLU B  37      11.890  -0.818  -2.480  1.00  0.00           H  
ATOM   4556 2HG  GLU B  37      10.302  -1.576  -2.380  1.00  0.00           H  
ATOM   4557  N   LEU B  38      13.926  -3.986   0.495  1.00  0.00           N  
ATOM   4558  CA  LEU B  38      14.291  -5.069   1.400  1.00  0.00           C  
ATOM   4559  C   LEU B  38      15.287  -4.596   2.452  1.00  0.00           C  
ATOM   4560  O   LEU B  38      15.186  -4.960   3.624  1.00  0.00           O  
ATOM   4561  CB  LEU B  38      14.890  -6.240   0.610  1.00  0.00           C  
ATOM   4562  CG  LEU B  38      15.284  -7.469   1.439  1.00  0.00           C  
ATOM   4563  CD1 LEU B  38      14.056  -8.013   2.157  1.00  0.00           C  
ATOM   4564  CD2 LEU B  38      15.895  -8.522   0.527  1.00  0.00           C  
ATOM   4565  H   LEU B  38      14.180  -4.053  -0.480  1.00  0.00           H  
ATOM   4566  HA  LEU B  38      13.392  -5.412   1.909  1.00  0.00           H  
ATOM   4567 1HB  LEU B  38      14.165  -6.562  -0.136  1.00  0.00           H  
ATOM   4568 2HB  LEU B  38      15.782  -5.890   0.092  1.00  0.00           H  
ATOM   4569  HG  LEU B  38      16.012  -7.178   2.197  1.00  0.00           H  
ATOM   4570 1HD1 LEU B  38      14.336  -8.886   2.747  1.00  0.00           H  
ATOM   4571 2HD1 LEU B  38      13.651  -7.245   2.817  1.00  0.00           H  
ATOM   4572 3HD1 LEU B  38      13.302  -8.297   1.424  1.00  0.00           H  
ATOM   4573 1HD2 LEU B  38      16.176  -9.395   1.117  1.00  0.00           H  
ATOM   4574 2HD2 LEU B  38      15.167  -8.814  -0.230  1.00  0.00           H  
ATOM   4575 3HD2 LEU B  38      16.780  -8.113   0.041  1.00  0.00           H  
ATOM   4576  N   SER B  39      16.248  -3.784   2.026  1.00  0.00           N  
ATOM   4577  CA  SER B  39      17.264  -3.260   2.931  1.00  0.00           C  
ATOM   4578  C   SER B  39      16.647  -2.347   3.983  1.00  0.00           C  
ATOM   4579  O   SER B  39      17.021  -2.392   5.155  1.00  0.00           O  
ATOM   4580  CB  SER B  39      18.320  -2.503   2.149  1.00  0.00           C  
ATOM   4581  OG  SER B  39      19.039  -3.366   1.312  1.00  0.00           O  
ATOM   4582  H   SER B  39      16.275  -3.523   1.051  1.00  0.00           H  
ATOM   4583  HA  SER B  39      17.739  -4.099   3.442  1.00  0.00           H  
ATOM   4584 1HB  SER B  39      17.843  -1.727   1.551  1.00  0.00           H  
ATOM   4585 2HB  SER B  39      19.002  -2.011   2.840  1.00  0.00           H  
ATOM   4586  HG  SER B  39      19.682  -2.818   0.855  1.00  0.00           H  
ATOM   4587  N   ARG B  40      15.699  -1.518   3.557  1.00  0.00           N  
ATOM   4588  CA  ARG B  40      15.028  -0.592   4.462  1.00  0.00           C  
ATOM   4589  C   ARG B  40      14.219  -1.340   5.514  1.00  0.00           C  
ATOM   4590  O   ARG B  40      14.208  -0.963   6.686  1.00  0.00           O  
ATOM   4591  CB  ARG B  40      14.109   0.341   3.688  1.00  0.00           C  
ATOM   4592  CG  ARG B  40      13.396   1.383   4.535  1.00  0.00           C  
ATOM   4593  CD  ARG B  40      12.539   2.270   3.708  1.00  0.00           C  
ATOM   4594  NE  ARG B  40      11.464   1.536   3.060  1.00  0.00           N  
ATOM   4595  CZ  ARG B  40      10.312   1.177   3.660  1.00  0.00           C  
ATOM   4596  NH1 ARG B  40      10.101   1.492   4.918  1.00  0.00           N  
ATOM   4597  NH2 ARG B  40       9.395   0.509   2.983  1.00  0.00           N  
ATOM   4598  H   ARG B  40      15.437  -1.529   2.582  1.00  0.00           H  
ATOM   4599  HA  ARG B  40      15.786   0.007   4.968  1.00  0.00           H  
ATOM   4600 1HB  ARG B  40      14.683   0.870   2.929  1.00  0.00           H  
ATOM   4601 2HB  ARG B  40      13.346  -0.244   3.174  1.00  0.00           H  
ATOM   4602 1HG  ARG B  40      12.764   0.885   5.270  1.00  0.00           H  
ATOM   4603 2HG  ARG B  40      14.133   2.001   5.049  1.00  0.00           H  
ATOM   4604 1HD  ARG B  40      12.094   3.039   4.339  1.00  0.00           H  
ATOM   4605 2HD  ARG B  40      13.144   2.742   2.934  1.00  0.00           H  
ATOM   4606  HE  ARG B  40      11.590   1.276   2.090  1.00  0.00           H  
ATOM   4607 1HH1 ARG B  40      10.803   2.003   5.436  1.00  0.00           H  
ATOM   4608 2HH1 ARG B  40       9.238   1.223   5.368  1.00  0.00           H  
ATOM   4609 1HH2 ARG B  40       9.557   0.267   2.015  1.00  0.00           H  
ATOM   4610 2HH2 ARG B  40       8.532   0.240   3.432  1.00  0.00           H  
ATOM   4611  N   GLU B  41      13.542  -2.402   5.088  1.00  0.00           N  
ATOM   4612  CA  GLU B  41      12.728  -3.204   5.993  1.00  0.00           C  
ATOM   4613  C   GLU B  41      13.588  -3.893   7.045  1.00  0.00           C  
ATOM   4614  O   GLU B  41      13.217  -3.961   8.217  1.00  0.00           O  
ATOM   4615  CB  GLU B  41      11.931  -4.249   5.209  1.00  0.00           C  
ATOM   4616  CG  GLU B  41      10.827  -3.672   4.334  1.00  0.00           C  
ATOM   4617  CD  GLU B  41       9.747  -2.992   5.128  1.00  0.00           C  
ATOM   4618  OE1 GLU B  41       9.079  -3.660   5.880  1.00  0.00           O  
ATOM   4619  OE2 GLU B  41       9.590  -1.802   4.983  1.00  0.00           O  
ATOM   4620  H   GLU B  41      13.593  -2.660   4.113  1.00  0.00           H  
ATOM   4621  HA  GLU B  41      12.028  -2.544   6.506  1.00  0.00           H  
ATOM   4622 1HB  GLU B  41      12.606  -4.814   4.566  1.00  0.00           H  
ATOM   4623 2HB  GLU B  41      11.473  -4.954   5.903  1.00  0.00           H  
ATOM   4624 1HG  GLU B  41      11.265  -2.950   3.645  1.00  0.00           H  
ATOM   4625 2HG  GLU B  41      10.388  -4.475   3.745  1.00  0.00           H  
ATOM   4626  N   ILE B  42      14.740  -4.402   6.619  1.00  0.00           N  
ATOM   4627  CA  ILE B  42      15.656  -5.085   7.524  1.00  0.00           C  
ATOM   4628  C   ILE B  42      16.207  -4.131   8.576  1.00  0.00           C  
ATOM   4629  O   ILE B  42      16.331  -4.488   9.748  1.00  0.00           O  
ATOM   4630  CB  ILE B  42      16.822  -5.722   6.747  1.00  0.00           C  
ATOM   4631  CG1 ILE B  42      16.316  -6.872   5.872  1.00  0.00           C  
ATOM   4632  CG2 ILE B  42      17.896  -6.212   7.706  1.00  0.00           C  
ATOM   4633  CD1 ILE B  42      17.336  -7.378   4.878  1.00  0.00           C  
ATOM   4634  H   ILE B  42      14.987  -4.313   5.644  1.00  0.00           H  
ATOM   4635  HA  ILE B  42      15.110  -5.877   8.036  1.00  0.00           H  
ATOM   4636  HB  ILE B  42      17.258  -4.983   6.075  1.00  0.00           H  
ATOM   4637 1HG1 ILE B  42      16.014  -7.705   6.505  1.00  0.00           H  
ATOM   4638 2HG1 ILE B  42      15.434  -6.547   5.318  1.00  0.00           H  
ATOM   4639 1HG2 ILE B  42      18.713  -6.660   7.140  1.00  0.00           H  
ATOM   4640 2HG2 ILE B  42      18.275  -5.372   8.286  1.00  0.00           H  
ATOM   4641 3HG2 ILE B  42      17.471  -6.956   8.379  1.00  0.00           H  
ATOM   4642 1HD1 ILE B  42      16.904  -8.191   4.294  1.00  0.00           H  
ATOM   4643 2HD1 ILE B  42      17.627  -6.566   4.209  1.00  0.00           H  
ATOM   4644 3HD1 ILE B  42      18.214  -7.741   5.410  1.00  0.00           H  
ATOM   4645  N   VAL B  43      16.537  -2.916   8.151  1.00  0.00           N  
ATOM   4646  CA  VAL B  43      17.075  -1.908   9.055  1.00  0.00           C  
ATOM   4647  C   VAL B  43      16.049  -1.507  10.107  1.00  0.00           C  
ATOM   4648  O   VAL B  43      16.383  -1.332  11.279  1.00  0.00           O  
ATOM   4649  CB  VAL B  43      17.510  -0.660   8.265  1.00  0.00           C  
ATOM   4650  CG1 VAL B  43      17.895   0.465   9.214  1.00  0.00           C  
ATOM   4651  CG2 VAL B  43      18.669  -1.008   7.344  1.00  0.00           C  
ATOM   4652  H   VAL B  43      16.411  -2.685   7.176  1.00  0.00           H  
ATOM   4653  HA  VAL B  43      17.947  -2.325   9.559  1.00  0.00           H  
ATOM   4654  HB  VAL B  43      16.667  -0.305   7.671  1.00  0.00           H  
ATOM   4655 1HG1 VAL B  43      18.199   1.339   8.639  1.00  0.00           H  
ATOM   4656 2HG1 VAL B  43      17.039   0.722   9.839  1.00  0.00           H  
ATOM   4657 3HG1 VAL B  43      18.722   0.141   9.846  1.00  0.00           H  
ATOM   4658 1HG2 VAL B  43      18.972  -0.121   6.788  1.00  0.00           H  
ATOM   4659 2HG2 VAL B  43      19.510  -1.369   7.937  1.00  0.00           H  
ATOM   4660 3HG2 VAL B  43      18.359  -1.786   6.646  1.00  0.00           H  
ATOM   4661  N   GLU B  44      14.798  -1.364   9.682  1.00  0.00           N  
ATOM   4662  CA  GLU B  44      13.720  -0.983  10.586  1.00  0.00           C  
ATOM   4663  C   GLU B  44      13.478  -2.058  11.638  1.00  0.00           C  
ATOM   4664  O   GLU B  44      13.254  -1.754  12.810  1.00  0.00           O  
ATOM   4665  CB  GLU B  44      12.432  -0.724   9.801  1.00  0.00           C  
ATOM   4666  CG  GLU B  44      11.263  -0.245  10.651  1.00  0.00           C  
ATOM   4667  CD  GLU B  44      10.044   0.084   9.836  1.00  0.00           C  
ATOM   4668  OE1 GLU B  44       9.570  -0.778   9.135  1.00  0.00           O  
ATOM   4669  OE2 GLU B  44       9.584   1.199   9.914  1.00  0.00           O  
ATOM   4670  H   GLU B  44      14.589  -1.523   8.707  1.00  0.00           H  
ATOM   4671  HA  GLU B  44      14.007  -0.064  11.099  1.00  0.00           H  
ATOM   4672 1HB  GLU B  44      12.618   0.028   9.034  1.00  0.00           H  
ATOM   4673 2HB  GLU B  44      12.124  -1.639   9.295  1.00  0.00           H  
ATOM   4674 1HG  GLU B  44      11.007  -1.023  11.369  1.00  0.00           H  
ATOM   4675 2HG  GLU B  44      11.571   0.639  11.208  1.00  0.00           H  
ATOM   4676  N   VAL B  45      13.524  -3.315  11.213  1.00  0.00           N  
ATOM   4677  CA  VAL B  45      13.311  -4.439  12.117  1.00  0.00           C  
ATOM   4678  C   VAL B  45      14.410  -4.516  13.169  1.00  0.00           C  
ATOM   4679  O   VAL B  45      14.143  -4.781  14.341  1.00  0.00           O  
ATOM   4680  CB  VAL B  45      13.268  -5.760  11.326  1.00  0.00           C  
ATOM   4681  CG1 VAL B  45      14.643  -6.091  10.766  1.00  0.00           C  
ATOM   4682  CG2 VAL B  45      12.766  -6.883  12.222  1.00  0.00           C  
ATOM   4683  H   VAL B  45      13.712  -3.497  10.238  1.00  0.00           H  
ATOM   4684  HA  VAL B  45      12.353  -4.301  12.621  1.00  0.00           H  
ATOM   4685  HB  VAL B  45      12.594  -5.643  10.477  1.00  0.00           H  
ATOM   4686 1HG1 VAL B  45      14.594  -7.027  10.210  1.00  0.00           H  
ATOM   4687 2HG1 VAL B  45      14.966  -5.290  10.100  1.00  0.00           H  
ATOM   4688 3HG1 VAL B  45      15.355  -6.192  11.585  1.00  0.00           H  
ATOM   4689 1HG2 VAL B  45      12.738  -7.814  11.656  1.00  0.00           H  
ATOM   4690 2HG2 VAL B  45      13.437  -6.996  13.074  1.00  0.00           H  
ATOM   4691 3HG2 VAL B  45      11.764  -6.644  12.578  1.00  0.00           H  
ATOM   4692  N   VAL B  46      15.646  -4.282  12.744  1.00  0.00           N  
ATOM   4693  CA  VAL B  46      16.788  -4.323  13.648  1.00  0.00           C  
ATOM   4694  C   VAL B  46      16.699  -3.226  14.700  1.00  0.00           C  
ATOM   4695  O   VAL B  46      17.003  -3.450  15.872  1.00  0.00           O  
ATOM   4696  CB  VAL B  46      18.101  -4.168  12.857  1.00  0.00           C  
ATOM   4697  CG1 VAL B  46      19.280  -4.020  13.807  1.00  0.00           C  
ATOM   4698  CG2 VAL B  46      18.296  -5.363  11.937  1.00  0.00           C  
ATOM   4699  H   VAL B  46      15.799  -4.069  11.768  1.00  0.00           H  
ATOM   4700  HA  VAL B  46      16.796  -5.291  14.152  1.00  0.00           H  
ATOM   4701  HB  VAL B  46      18.051  -3.255  12.263  1.00  0.00           H  
ATOM   4702 1HG1 VAL B  46      20.200  -3.910  13.232  1.00  0.00           H  
ATOM   4703 2HG1 VAL B  46      19.137  -3.138  14.431  1.00  0.00           H  
ATOM   4704 3HG1 VAL B  46      19.352  -4.905  14.439  1.00  0.00           H  
ATOM   4705 1HG2 VAL B  46      19.226  -5.245  11.381  1.00  0.00           H  
ATOM   4706 2HG2 VAL B  46      18.341  -6.276  12.531  1.00  0.00           H  
ATOM   4707 3HG2 VAL B  46      17.461  -5.425  11.239  1.00  0.00           H  
ATOM   4708  N   TYR B  47      16.282  -2.039  14.275  1.00  0.00           N  
ATOM   4709  CA  TYR B  47      16.152  -0.903  15.179  1.00  0.00           C  
ATOM   4710  C   TYR B  47      15.079  -1.156  16.231  1.00  0.00           C  
ATOM   4711  O   TYR B  47      15.255  -0.821  17.403  1.00  0.00           O  
ATOM   4712  CB  TYR B  47      15.834   0.372  14.394  1.00  0.00           C  
ATOM   4713  CG  TYR B  47      15.742   1.612  15.255  1.00  0.00           C  
ATOM   4714  CD1 TYR B  47      16.352   1.639  16.501  1.00  0.00           C  
ATOM   4715  CD2 TYR B  47      15.047   2.723  14.800  1.00  0.00           C  
ATOM   4716  CE1 TYR B  47      16.267   2.771  17.287  1.00  0.00           C  
ATOM   4717  CE2 TYR B  47      14.962   3.855  15.586  1.00  0.00           C  
ATOM   4718  CZ  TYR B  47      15.569   3.881  16.825  1.00  0.00           C  
ATOM   4719  OH  TYR B  47      15.485   5.009  17.609  1.00  0.00           O  
ATOM   4720  H   TYR B  47      16.048  -1.921  13.299  1.00  0.00           H  
ATOM   4721  HA  TYR B  47      17.099  -0.765  15.700  1.00  0.00           H  
ATOM   4722 1HB  TYR B  47      16.606   0.538  13.641  1.00  0.00           H  
ATOM   4723 2HB  TYR B  47      14.887   0.250  13.870  1.00  0.00           H  
ATOM   4724  HD1 TYR B  47      16.898   0.766  16.859  1.00  0.00           H  
ATOM   4725  HD2 TYR B  47      14.566   2.701  13.821  1.00  0.00           H  
ATOM   4726  HE1 TYR B  47      16.747   2.792  18.266  1.00  0.00           H  
ATOM   4727  HE2 TYR B  47      14.415   4.728  15.228  1.00  0.00           H  
ATOM   4728  HH  TYR B  47      14.973   5.680  17.149  1.00  0.00           H  
ATOM   4729  N   LYS B  48      13.969  -1.747  15.806  1.00  0.00           N  
ATOM   4730  CA  LYS B  48      12.865  -2.047  16.710  1.00  0.00           C  
ATOM   4731  C   LYS B  48      13.322  -2.934  17.861  1.00  0.00           C  
ATOM   4732  O   LYS B  48      12.927  -2.730  19.009  1.00  0.00           O  
ATOM   4733  CB  LYS B  48      11.718  -2.717  15.952  1.00  0.00           C  
ATOM   4734  CG  LYS B  48      10.494  -3.022  16.804  1.00  0.00           C  
ATOM   4735  CD  LYS B  48       9.374  -3.623  15.968  1.00  0.00           C  
ATOM   4736  CE  LYS B  48       8.162  -3.960  16.825  1.00  0.00           C  
ATOM   4737  NZ  LYS B  48       7.058  -4.549  16.019  1.00  0.00           N  
ATOM   4738  H   LYS B  48      13.887  -1.997  14.831  1.00  0.00           H  
ATOM   4739  HA  LYS B  48      12.502  -1.110  17.134  1.00  0.00           H  
ATOM   4740 1HB  LYS B  48      11.402  -2.076  15.129  1.00  0.00           H  
ATOM   4741 2HB  LYS B  48      12.067  -3.655  15.520  1.00  0.00           H  
ATOM   4742 1HG  LYS B  48      10.765  -3.726  17.593  1.00  0.00           H  
ATOM   4743 2HG  LYS B  48      10.136  -2.104  17.269  1.00  0.00           H  
ATOM   4744 1HD  LYS B  48       9.076  -2.914  15.195  1.00  0.00           H  
ATOM   4745 2HD  LYS B  48       9.729  -4.533  15.485  1.00  0.00           H  
ATOM   4746 1HE  LYS B  48       8.450  -4.670  17.598  1.00  0.00           H  
ATOM   4747 2HE  LYS B  48       7.797  -3.055  17.311  1.00  0.00           H  
ATOM   4748 1HZ  LYS B  48       6.275  -4.757  16.623  1.00  0.00           H  
ATOM   4749 2HZ  LYS B  48       6.770  -3.890  15.309  1.00  0.00           H  
ATOM   4750 3HZ  LYS B  48       7.378  -5.399  15.579  1.00  0.00           H  
ATOM   4751  N   SER B  49      14.148  -3.909  17.539  1.00  0.00           N  
ATOM   4752  CA  SER B  49      14.652  -4.843  18.526  1.00  0.00           C  
ATOM   4753  C   SER B  49      15.382  -4.132  19.659  1.00  0.00           C  
ATOM   4754  O   SER B  49      15.537  -4.679  20.750  1.00  0.00           O  
ATOM   4755  CB  SER B  49      15.580  -5.841  17.862  1.00  0.00           C  
ATOM   4756  OG  SER B  49      14.881  -6.655  16.961  1.00  0.00           O  
ATOM   4757  H   SER B  49      14.438  -4.006  16.576  1.00  0.00           H  
ATOM   4758  HA  SER B  49      13.806  -5.381  18.956  1.00  0.00           H  
ATOM   4759 1HB  SER B  49      16.371  -5.307  17.336  1.00  0.00           H  
ATOM   4760 2HB  SER B  49      16.053  -6.460  18.623  1.00  0.00           H  
ATOM   4761  HG  SER B  49      15.531  -7.253  16.586  1.00  0.00           H  
ATOM   4762  N   LYS B  50      15.830  -2.910  19.398  1.00  0.00           N  
ATOM   4763  CA  LYS B  50      16.690  -2.195  20.332  1.00  0.00           C  
ATOM   4764  C   LYS B  50      18.088  -2.801  20.336  1.00  0.00           C  
ATOM   4765  O   LYS B  50      18.629  -3.130  21.392  1.00  0.00           O  
ATOM   4766  CB  LYS B  50      16.095  -2.219  21.741  1.00  0.00           C  
ATOM   4767  CG  LYS B  50      14.669  -1.694  21.831  1.00  0.00           C  
ATOM   4768  CD  LYS B  50      14.598  -0.220  21.460  1.00  0.00           C  
ATOM   4769  CE  LYS B  50      13.184   0.322  21.610  1.00  0.00           C  
ATOM   4770  NZ  LYS B  50      13.081   1.739  21.166  1.00  0.00           N  
ATOM   4771  H   LYS B  50      15.568  -2.464  18.530  1.00  0.00           H  
ATOM   4772  HA  LYS B  50      16.769  -1.158  20.005  1.00  0.00           H  
ATOM   4773 1HB  LYS B  50      16.100  -3.241  22.121  1.00  0.00           H  
ATOM   4774 2HB  LYS B  50      16.715  -1.619  22.408  1.00  0.00           H  
ATOM   4775 1HG  LYS B  50      14.028  -2.261  21.155  1.00  0.00           H  
ATOM   4776 2HG  LYS B  50      14.298  -1.821  22.848  1.00  0.00           H  
ATOM   4777 1HD  LYS B  50      15.268   0.351  22.104  1.00  0.00           H  
ATOM   4778 2HD  LYS B  50      14.918  -0.090  20.426  1.00  0.00           H  
ATOM   4779 1HE  LYS B  50      12.498  -0.282  21.019  1.00  0.00           H  
ATOM   4780 2HE  LYS B  50      12.880   0.260  22.655  1.00  0.00           H  
ATOM   4781 1HZ  LYS B  50      12.130   2.060  21.282  1.00  0.00           H  
ATOM   4782 2HZ  LYS B  50      13.700   2.313  21.721  1.00  0.00           H  
ATOM   4783 3HZ  LYS B  50      13.342   1.806  20.192  1.00  0.00           H  
ATOM   4784  N   PRO B  51      18.653  -2.939  19.142  1.00  0.00           N  
ATOM   4785  CA  PRO B  51      19.944  -3.586  18.938  1.00  0.00           C  
ATOM   4786  C   PRO B  51      21.094  -2.728  19.450  1.00  0.00           C  
ATOM   4787  O   PRO B  51      21.067  -1.502  19.333  1.00  0.00           O  
ATOM   4788  CB  PRO B  51      20.002  -3.756  17.417  1.00  0.00           C  
ATOM   4789  CG  PRO B  51      19.137  -2.661  16.893  1.00  0.00           C  
ATOM   4790  CD  PRO B  51      18.049  -2.518  17.923  1.00  0.00           C  
ATOM   4791  HA  PRO B  51      19.943  -4.563  19.444  1.00  0.00           H  
ATOM   4792 1HB  PRO B  51      21.044  -3.681  17.069  1.00  0.00           H  
ATOM   4793 2HB  PRO B  51      19.642  -4.757  17.135  1.00  0.00           H  
ATOM   4794 1HG  PRO B  51      19.725  -1.740  16.767  1.00  0.00           H  
ATOM   4795 2HG  PRO B  51      18.748  -2.927  15.899  1.00  0.00           H  
ATOM   4796 1HD  PRO B  51      17.742  -1.464  17.989  1.00  0.00           H  
ATOM   4797 2HD  PRO B  51      17.195  -3.155  17.646  1.00  0.00           H  
ATOM   4798  N   ASP B  52      22.102  -3.381  20.016  1.00  0.00           N  
ATOM   4799  CA  ASP B  52      23.324  -2.706  20.429  1.00  0.00           C  
ATOM   4800  C   ASP B  52      24.138  -2.231  19.236  1.00  0.00           C  
ATOM   4801  O   ASP B  52      24.141  -2.867  18.182  1.00  0.00           O  
ATOM   4802  CB  ASP B  52      24.179  -3.634  21.295  1.00  0.00           C  
ATOM   4803  CG  ASP B  52      25.367  -2.924  21.931  1.00  0.00           C  
ATOM   4804  OD1 ASP B  52      25.572  -1.771  21.636  1.00  0.00           O  
ATOM   4805  OD2 ASP B  52      26.057  -3.542  22.705  1.00  0.00           O  
ATOM   4806  H   ASP B  52      22.016  -4.376  20.164  1.00  0.00           H  
ATOM   4807  HA  ASP B  52      23.053  -1.830  21.020  1.00  0.00           H  
ATOM   4808 1HB  ASP B  52      23.564  -4.063  22.086  1.00  0.00           H  
ATOM   4809 2HB  ASP B  52      24.551  -4.459  20.686  1.00  0.00           H  
ATOM   4810  N   GLY B  53      24.874  -1.121  19.273  1.00  0.00           N  
ATOM   4811  CA  GLY B  53      25.310  -0.440  18.062  1.00  0.00           C  
ATOM   4812  C   GLY B  53      25.976  -1.408  17.105  1.00  0.00           C  
ATOM   4813  O   GLY B  53      25.980  -1.194  15.893  1.00  0.00           O  
ATOM   4814  H   GLY B  53      25.137  -0.743  20.172  1.00  0.00           H  
ATOM   4815 1HA  GLY B  53      24.452   0.027  17.578  1.00  0.00           H  
ATOM   4816 2HA  GLY B  53      26.004   0.358  18.323  1.00  0.00           H  
ATOM   4817  N   GLU B  54      26.540  -2.473  17.658  1.00  0.00           N  
ATOM   4818  CA  GLU B  54      27.217  -3.474  16.842  1.00  0.00           C  
ATOM   4819  C   GLU B  54      26.281  -4.054  15.790  1.00  0.00           C  
ATOM   4820  O   GLU B  54      26.642  -4.165  14.618  1.00  0.00           O  
ATOM   4821  CB  GLU B  54      27.767  -4.598  17.723  1.00  0.00           C  
ATOM   4822  CG  GLU B  54      28.535  -5.672  16.966  1.00  0.00           C  
ATOM   4823  CD  GLU B  54      29.087  -6.741  17.868  1.00  0.00           C  
ATOM   4824  OE1 GLU B  54      28.902  -6.644  19.057  1.00  0.00           O  
ATOM   4825  OE2 GLU B  54      29.697  -7.657  17.366  1.00  0.00           O  
ATOM   4826  H   GLU B  54      26.502  -2.599  18.660  1.00  0.00           H  
ATOM   4827  HA  GLU B  54      28.051  -2.995  16.327  1.00  0.00           H  
ATOM   4828 1HB  GLU B  54      28.435  -4.177  18.475  1.00  0.00           H  
ATOM   4829 2HB  GLU B  54      26.945  -5.082  18.250  1.00  0.00           H  
ATOM   4830 1HG  GLU B  54      27.869  -6.136  16.239  1.00  0.00           H  
ATOM   4831 2HG  GLU B  54      29.353  -5.204  16.422  1.00  0.00           H  
ATOM   4832  N   GLU B  55      25.077  -4.422  16.215  1.00  0.00           N  
ATOM   4833  CA  GLU B  55      24.087  -4.991  15.310  1.00  0.00           C  
ATOM   4834  C   GLU B  55      23.653  -3.977  14.259  1.00  0.00           C  
ATOM   4835  O   GLU B  55      23.487  -4.316  13.087  1.00  0.00           O  
ATOM   4836  CB  GLU B  55      22.867  -5.480  16.094  1.00  0.00           C  
ATOM   4837  CG  GLU B  55      23.126  -6.704  16.961  1.00  0.00           C  
ATOM   4838  CD  GLU B  55      21.927  -7.113  17.770  1.00  0.00           C  
ATOM   4839  OE1 GLU B  55      20.877  -7.280  17.198  1.00  0.00           O  
ATOM   4840  OE2 GLU B  55      22.062  -7.258  18.963  1.00  0.00           O  
ATOM   4841  H   GLU B  55      24.842  -4.304  17.190  1.00  0.00           H  
ATOM   4842  HA  GLU B  55      24.536  -5.841  14.796  1.00  0.00           H  
ATOM   4843 1HB  GLU B  55      22.507  -4.682  16.742  1.00  0.00           H  
ATOM   4844 2HB  GLU B  55      22.063  -5.726  15.400  1.00  0.00           H  
ATOM   4845 1HG  GLU B  55      23.418  -7.536  16.320  1.00  0.00           H  
ATOM   4846 2HG  GLU B  55      23.957  -6.491  17.632  1.00  0.00           H  
ATOM   4847  N   MET B  56      23.471  -2.733  14.684  1.00  0.00           N  
ATOM   4848  CA  MET B  56      23.057  -1.667  13.779  1.00  0.00           C  
ATOM   4849  C   MET B  56      24.124  -1.392  12.728  1.00  0.00           C  
ATOM   4850  O   MET B  56      23.815  -1.177  11.556  1.00  0.00           O  
ATOM   4851  CB  MET B  56      22.745  -0.396  14.567  1.00  0.00           C  
ATOM   4852  CG  MET B  56      21.495  -0.482  15.432  1.00  0.00           C  
ATOM   4853  SD  MET B  56      20.004  -0.803  14.469  1.00  0.00           S  
ATOM   4854  CE  MET B  56      19.860   0.725  13.548  1.00  0.00           C  
ATOM   4855  H   MET B  56      23.624  -2.519  15.659  1.00  0.00           H  
ATOM   4856  HA  MET B  56      22.155  -1.987  13.258  1.00  0.00           H  
ATOM   4857 1HB  MET B  56      23.585  -0.156  15.218  1.00  0.00           H  
ATOM   4858 2HB  MET B  56      22.617   0.439  13.877  1.00  0.00           H  
ATOM   4859 1HG  MET B  56      21.613  -1.282  16.162  1.00  0.00           H  
ATOM   4860 2HG  MET B  56      21.361   0.455  15.972  1.00  0.00           H  
ATOM   4861 1HE  MET B  56      18.982   0.681  12.904  1.00  0.00           H  
ATOM   4862 2HE  MET B  56      19.760   1.561  14.243  1.00  0.00           H  
ATOM   4863 3HE  MET B  56      20.752   0.867  12.937  1.00  0.00           H  
ATOM   4864  N   PHE B  57      25.382  -1.399  13.153  1.00  0.00           N  
ATOM   4865  CA  PHE B  57      26.499  -1.149  12.248  1.00  0.00           C  
ATOM   4866  C   PHE B  57      26.610  -2.246  11.197  1.00  0.00           C  
ATOM   4867  O   PHE B  57      26.868  -1.972  10.025  1.00  0.00           O  
ATOM   4868  CB  PHE B  57      27.809  -1.050  13.030  1.00  0.00           C  
ATOM   4869  CG  PHE B  57      29.002  -0.725  12.176  1.00  0.00           C  
ATOM   4870  CD1 PHE B  57      29.223   0.571  11.735  1.00  0.00           C  
ATOM   4871  CD2 PHE B  57      29.903  -1.713  11.812  1.00  0.00           C  
ATOM   4872  CE1 PHE B  57      30.320   0.872  10.949  1.00  0.00           C  
ATOM   4873  CE2 PHE B  57      31.001  -1.416  11.028  1.00  0.00           C  
ATOM   4874  CZ  PHE B  57      31.209  -0.121  10.596  1.00  0.00           C  
ATOM   4875  H   PHE B  57      25.571  -1.581  14.128  1.00  0.00           H  
ATOM   4876  HA  PHE B  57      26.325  -0.201  11.737  1.00  0.00           H  
ATOM   4877 1HB  PHE B  57      27.719  -0.281  13.796  1.00  0.00           H  
ATOM   4878 2HB  PHE B  57      28.002  -1.995  13.537  1.00  0.00           H  
ATOM   4879  HD1 PHE B  57      28.521   1.357  12.015  1.00  0.00           H  
ATOM   4880  HD2 PHE B  57      29.739  -2.736  12.153  1.00  0.00           H  
ATOM   4881  HE1 PHE B  57      30.482   1.894  10.609  1.00  0.00           H  
ATOM   4882  HE2 PHE B  57      31.702  -2.202  10.749  1.00  0.00           H  
ATOM   4883  HZ  PHE B  57      32.072   0.115   9.976  1.00  0.00           H  
ATOM   4884  N   GLU B  58      26.414  -3.490  11.622  1.00  0.00           N  
ATOM   4885  CA  GLU B  58      26.493  -4.630  10.717  1.00  0.00           C  
ATOM   4886  C   GLU B  58      25.391  -4.575   9.666  1.00  0.00           C  
ATOM   4887  O   GLU B  58      25.624  -4.871   8.494  1.00  0.00           O  
ATOM   4888  CB  GLU B  58      26.398  -5.940  11.501  1.00  0.00           C  
ATOM   4889  CG  GLU B  58      27.608  -6.239  12.375  1.00  0.00           C  
ATOM   4890  CD  GLU B  58      28.868  -6.444  11.580  1.00  0.00           C  
ATOM   4891  OE1 GLU B  58      28.926  -7.387  10.828  1.00  0.00           O  
ATOM   4892  OE2 GLU B  58      29.773  -5.657  11.725  1.00  0.00           O  
ATOM   4893  H   GLU B  58      26.205  -3.649  12.597  1.00  0.00           H  
ATOM   4894  HA  GLU B  58      27.454  -4.598  10.203  1.00  0.00           H  
ATOM   4895 1HB  GLU B  58      25.518  -5.917  12.144  1.00  0.00           H  
ATOM   4896 2HB  GLU B  58      26.274  -6.772  10.806  1.00  0.00           H  
ATOM   4897 1HG  GLU B  58      27.759  -5.408  13.064  1.00  0.00           H  
ATOM   4898 2HG  GLU B  58      27.406  -7.132  12.964  1.00  0.00           H  
ATOM   4899  N   VAL B  59      24.192  -4.194  10.091  1.00  0.00           N  
ATOM   4900  CA  VAL B  59      23.053  -4.100   9.186  1.00  0.00           C  
ATOM   4901  C   VAL B  59      23.272  -3.020   8.135  1.00  0.00           C  
ATOM   4902  O   VAL B  59      22.944  -3.205   6.963  1.00  0.00           O  
ATOM   4903  CB  VAL B  59      21.767  -3.789   9.976  1.00  0.00           C  
ATOM   4904  CG1 VAL B  59      20.614  -3.503   9.025  1.00  0.00           C  
ATOM   4905  CG2 VAL B  59      21.431  -4.953  10.896  1.00  0.00           C  
ATOM   4906  H   VAL B  59      24.066  -3.964  11.066  1.00  0.00           H  
ATOM   4907  HA  VAL B  59      22.931  -5.059   8.682  1.00  0.00           H  
ATOM   4908  HB  VAL B  59      21.925  -2.889  10.570  1.00  0.00           H  
ATOM   4909 1HG1 VAL B  59      19.714  -3.286   9.600  1.00  0.00           H  
ATOM   4910 2HG1 VAL B  59      20.862  -2.644   8.401  1.00  0.00           H  
ATOM   4911 3HG1 VAL B  59      20.439  -4.374   8.393  1.00  0.00           H  
ATOM   4912 1HG2 VAL B  59      20.522  -4.727  11.451  1.00  0.00           H  
ATOM   4913 2HG2 VAL B  59      21.279  -5.855  10.302  1.00  0.00           H  
ATOM   4914 3HG2 VAL B  59      22.253  -5.113  11.594  1.00  0.00           H  
ATOM   4915  N   ALA B  60      23.829  -1.891   8.560  1.00  0.00           N  
ATOM   4916  CA  ALA B  60      24.093  -0.779   7.655  1.00  0.00           C  
ATOM   4917  C   ALA B  60      25.128  -1.158   6.604  1.00  0.00           C  
ATOM   4918  O   ALA B  60      24.995  -0.806   5.432  1.00  0.00           O  
ATOM   4919  CB  ALA B  60      24.556   0.442   8.437  1.00  0.00           C  
ATOM   4920  H   ALA B  60      24.076  -1.801   9.535  1.00  0.00           H  
ATOM   4921  HA  ALA B  60      23.165  -0.536   7.137  1.00  0.00           H  
ATOM   4922 1HB  ALA B  60      24.750   1.264   7.747  1.00  0.00           H  
ATOM   4923 2HB  ALA B  60      23.781   0.736   9.144  1.00  0.00           H  
ATOM   4924 3HB  ALA B  60      25.469   0.201   8.979  1.00  0.00           H  
ATOM   4925  N   LYS B  61      26.160  -1.879   7.029  1.00  0.00           N  
ATOM   4926  CA  LYS B  61      27.220  -2.308   6.125  1.00  0.00           C  
ATOM   4927  C   LYS B  61      26.690  -3.274   5.072  1.00  0.00           C  
ATOM   4928  O   LYS B  61      27.060  -3.194   3.901  1.00  0.00           O  
ATOM   4929  CB  LYS B  61      28.361  -2.959   6.909  1.00  0.00           C
[truncated: 658,289 more chars]
